# Supplementary material for: Variety of genetic defects in GnRH and hypothalamic–pituitary signaling and development in normosmic patients with IHH
Source: Front Endocrinol (Lausanne). 2024 Jul 1;15:1396805. doi: 10.3389/fendo.2024.1396805 (PMC11246878; doi:10.3389/fendo.2024.1396805)
Supplement: Supplementary file 1 [file DataSheet_1.zip]

Archive with 68 entries (68 files):
- BMP2_Afold3.pdb
- BMP2_Arg154Gln_Afold3.pdb
- BMP2_Arg154Gln_homology.pdb
- BMP2_homology.pdb
- BMP4_Afold3.pdb
- BMP4_Ser91Cys_Afold3.pdb
- CHD7_Afold3.pdb
- CHD7_Arg2361Lys_Afold3.pdb
- CHD7_homology.pdb
- CHD7_Lys850Gln_Afold3.pdb
- CHD7_Lys850Gln_homology.pdb
- FGFR1_afold3.pdb
- FGFR1_homology.pdb
- FGFR1_Ile331Thr_Afold3.pdb
- FGFR1_Ile331Thr_homology.pdb
- FGFR1_Lys256Glu_Afold3.pdb
- FGFR1_Lys256Glu_homology.pdb
- FGFR1_Trp722Cys_fster35_Afold3.pdb
- FGFR1_Trp722Cys_fster35_homology.pdb
- GLI2_Afold3.pdb
- GLI2_homology.pdb
- GLI2_Met1352Val_Afold3.pdb
- GLI2_Met1352Val_homology.pdb
- GNRHR_Arg139His_Afold3.pdb
- GNRHR_Arg139His_homology.pdb
- GNRHR_Arg262Gln_Afold3.pdb
- GNRHR_Arg262Gln_homology.pdb
- GNRHR_homology.pdb
- GNRHR_Leu141Pro_Afold3.pdb
- GNRHR_Leu141Pro_homology.pdb
- GNRHR_Trp206del_Afold.pdb
- GNRHR_Trp206del_homology.pdb
- GNRHR_Tyr283Thr_fs3_Afold3.pdb
- GNRHR_Tyr283Thr_fs3_homology.pdb
- HESX1_Afold3.pdb
- HESX1_Met173Val__Afold3.pdb
- HESX1_Met174Val_Afold3.pdb
- KISS1_Afold3.pdb
- KISS1_homology.pdb
- LHX4_Afold3.pdb
- LHX4_homology.pdb
- NR0B1_afold3.pdb
- NR0B1_Asn440Ile_Afold3.pdb
- NR0B1_Asn440Ile_homology.pdb
- NR0B1_Cys66Tyr_Afold3.pdb
- NR0B1_Cys66Tyr_homology.pdb
- NR0B1_homology.pdb
- NR0B1_Ile373Ser_Afold3.pdb
- NR0B1_Ile373Ser_homology.pdb
- NSMF_Afold3.pdb
- NSMF_Cys167Tyr_Afold3.pdb
- NSMF_homology.pdb
- OTX1_Afold3.pdb
- OTX1_Gly19Val_Afold3.pdb
- OTX1_Gly19Val_homology.pdb
- OTX1_homology.pdb
- OTX2_Afold3.pdb
- OTX2_Arg127Pro_Afold3.pdb
- OTX2_homology.pdb
- PCSK1_Afold3.pdb
- PROKR2_Afold3.pdb
- PROKR2_Arg85Cys_Afold.pdb
- PROKR2_Arg85Cys_homology.pdb
- PROKR2_homology.pdb
- PROP1_homology.pdb
- PROP1_Ser156Phe_Afold3.pdb
- TACR_Trp275ter_Afold3.pdb
- TACR3_Ala36GlnfsTer81_Afold3.pdb
