# Supplementary material for: Variety of genetic defects in GnRH and hypothalamic–pituitary signaling and development in normosmic patients with IHH
Source: Front Endocrinol (Lausanne). 2024 Jul 1;15:1396805. doi: 10.3389/fendo.2024.1396805 (PMC11246878; doi:10.3389/fendo.2024.1396805)
Supplement: Supplementary file 1 [file DataSheet_1.zip › BMP2_Afold3.pdb]

REMARK YASARA *************************************************************
REMARK YASARA *                                                           *
REMARK YASARA *                     Y  A  S  A  R  A                      *
REMARK YASARA *                                                           *
REMARK YASARA *   Yet Another Scientific Artificial Reality Application   *
REMARK YASARA *                                                           *
REMARK YASARA *            MOLECULE STRUCTURE FILE, PDB FORMAT            *
REMARK YASARA *                                                           *
REMARK YASARA * Just use YASARA every day to make your questions go away! *
REMARK YASARA *                                                           *
REMARK YASARA *                      www.YASARA.org                       *
REMARK YASARA *                                                           *
REMARK YASARA *************************************************************
REMARK YASARA
REMARK YASARA Version:           24.4.10.W.64
REMARK YASARA Written on:        Mon May 20 09:24:42 2024
REMARK YASARA Number of models:  1
REMARK YASARA Number of atoms:   6257
REMARK YASARA Please address questions or suggestions to: Eliza@yasara.org
REMARK YASARA
COMPND    MOL_ID: 1;
COMPND   2 MOLECULE: .;
COMPND   3 CHAIN: ;
SEQRES   1 A  396  MET VAL ALA GLY THR ARG CYS LEU LEU ALA LEU LEU LEU 
SEQRES   2 A  396  PRO GLN VAL LEU LEU GLY GLY ALA ALA GLY LEU VAL PRO 
SEQRES   3 A  396  GLU LEU GLY ARG ARG LYS PHE ALA ALA ALA SER SER GLY 
SEQRES   4 A  396  ARG PRO SER SER GLN PRO SER ASP GLU VAL LEU SER GLU 
SEQRES   5 A  396  PHE GLU LEU ARG LEU LEU SER MET PHE GLY LEU LYS GLN 
SEQRES   6 A  396  ARG PRO THR PRO SER ARG ASP ALA VAL VAL PRO PRO TYR 
SEQRES   7 A  396  MET LEU ASP LEU TYR ARG ARG HIS SER GLY GLN PRO GLY 
SEQRES   8 A  396  SER PRO ALA PRO ASP HIS ARG LEU GLU ARG ALA ALA SER 
SEQRES   9 A  396  ARG ALA ASN THR VAL ARG SER PHE HIS HIS GLU GLU SER 
SEQRES  10 A  396  LEU GLU GLU LEU PRO GLU THR SER GLY LYS THR THR ARG 
SEQRES  11 A  396  ARG PHE PHE PHE ASN LEU SER SER ILE PRO THR GLU GLU 
SEQRES  12 A  396  PHE ILE THR SER ALA GLU LEU GLN VAL PHE ARG GLU GLN 
SEQRES  13 A  396  MET GLN ASP ALA LEU GLY ASN ASN SER SER PHE HIS HIS 
SEQRES  14 A  396  ARG ILE ASN ILE TYR GLU ILE ILE LYS PRO ALA THR ALA 
SEQRES  15 A  396  ASN SER LYS PHE PRO VAL THR ARG LEU LEU ASP THR ARG 
SEQRES  16 A  396  LEU VAL ASN GLN ASN ALA SER ARG TRP GLU SER PHE ASP 
SEQRES  17 A  396  VAL THR PRO ALA VAL MET ARG TRP THR ALA GLN GLY HIS 
SEQRES  18 A  396  ALA ASN HIS GLY PHE VAL VAL GLU VAL ALA HIS LEU GLU 
SEQRES  19 A  396  GLU LYS GLN GLY VAL SER LYS ARG HIS VAL ARG ILE SER 
SEQRES  20 A  396  ARG SER LEU HIS GLN ASP GLU HIS SER TRP SER GLN ILE 
SEQRES  21 A  396  ARG PRO LEU LEU VAL THR PHE GLY HIS ASP GLY LYS GLY 
SEQRES  22 A  396  HIS PRO LEU HIS LYS ARG GLU LYS ARG GLN ALA LYS HIS 
SEQRES  23 A  396  LYS GLN ARG LYS ARG LEU LYS SER SER CYS LYS ARG HIS 
SEQRES  24 A  396  PRO LEU TYR VAL ASP PHE SER ASP VAL GLY TRP ASN ASP 
SEQRES  25 A  396  TRP ILE VAL ALA PRO PRO GLY TYR HIS ALA PHE TYR CYS 
SEQRES  26 A  396  HIS GLY GLU CYS PRO PHE PRO LEU ALA ASP HIS LEU ASN 
SEQRES  27 A  396  SER THR ASN HIS ALA ILE VAL GLN THR LEU VAL ASN SER 
SEQRES  28 A  396  VAL ASN SER LYS ILE PRO LYS ALA CYS CYS VAL PRO THR 
SEQRES  29 A  396  GLU LEU SER ALA ILE SER MET LEU TYR LEU ASP GLU ASN 
SEQRES  30 A  396  GLU LYS VAL VAL LEU LYS ASN TYR GLN ASP MET VAL VAL 
SEQRES  31 A  396  GLU GLY CYS GLY CYS ARG 
SSBOND   0 CYS A  296    CYS A  361                                       2.00
SSBOND   1 CYS A  325    CYS A  393                                       1.96
SSBOND   2 CYS A  329    CYS A  395                                       2.01
ATOM      1  N   MET A   1       3.563 -32.458  -6.214  1.00 16.70           N
ATOM      2 1H   MET A   1       3.632 -33.440  -6.038  1.00 16.70           H
ATOM      3 2H   MET A   1       2.978 -32.060  -5.507  1.00 16.70           H
ATOM      4 3H   MET A   1       4.476 -32.063  -6.115  1.00 16.70           H
ATOM      5  CA  MET A   1       3.016 -32.198  -7.564  1.00 25.63           C
ATOM      6  HA  MET A   1       3.711 -32.573  -8.178  1.00 25.63           H
ATOM      7  C   MET A   1       2.882 -30.697  -7.901  1.00 25.65           C
ATOM      8  O   MET A   1       2.008 -30.337  -8.666  1.00 24.91           O
ATOM      9  CB  MET A   1       1.676 -32.938  -7.758  1.00 24.98           C
ATOM     10 1HB  MET A   1       1.145 -32.873  -6.913  1.00 24.98           H
ATOM     11 2HB  MET A   1       1.171 -32.504  -8.504  1.00 24.98           H
ATOM     12  CG  MET A   1       1.866 -34.416  -8.098  1.00 22.08           C
ATOM     13 1HG  MET A   1       2.401 -34.429  -8.943  1.00 22.08           H
ATOM     14 2HG  MET A   1       2.413 -34.794  -7.351  1.00 22.08           H
ATOM     15  SD  MET A   1       0.269 -35.249  -8.276  1.00 20.54           S
ATOM     16  CE  MET A   1       0.782 -36.851  -8.965  1.00 17.35           C
ATOM     17 1HE  MET A   1      -0.009 -37.442  -9.124  1.00 17.35           H
ATOM     18 2HE  MET A   1       1.401 -37.328  -8.341  1.00 17.35           H
ATOM     19 3HE  MET A   1       1.257 -36.731  -9.837  1.00 17.35           H
ATOM     20  N   VAL A   2       3.721 -29.813  -7.364  1.00 21.41           N
ATOM     21  H   VAL A   2       4.484 -30.153  -6.815  1.00 21.41           H
ATOM     22  CA  VAL A   2       3.576 -28.342  -7.543  1.00 27.14           C
ATOM     23  HA  VAL A   2       2.662 -28.201  -7.924  1.00 27.14           H
ATOM     24  C   VAL A   2       4.554 -27.764  -8.587  1.00 26.57           C
ATOM     25  O   VAL A   2       4.333 -26.686  -9.119  1.00 24.95           O
ATOM     26  CB  VAL A   2       3.680 -27.638  -6.167  1.00 26.04           C
ATOM     27  HB  VAL A   2       4.618 -27.794  -5.858  1.00 26.04           H
ATOM     28  CG1 VAL A   2       3.443 -26.131  -6.236  1.00 22.24           C
ATOM     29 1HG1 VAL A   2       3.519 -25.714  -5.330  1.00 22.24           H
ATOM     30 2HG1 VAL A   2       2.531 -25.928  -6.593  1.00 22.24           H
ATOM     31 3HG1 VAL A   2       4.112 -25.690  -6.834  1.00 22.24           H
ATOM     32  CG2 VAL A   2       2.654 -28.214  -5.172  1.00 23.71           C
ATOM     33 1HG2 VAL A   2       2.722 -27.759  -4.284  1.00 23.71           H
ATOM     34 2HG2 VAL A   2       2.804 -29.192  -5.028  1.00 23.71           H
ATOM     35 3HG2 VAL A   2       1.720 -28.092  -5.509  1.00 23.71           H
ATOM     36  N   ALA A   3       5.607 -28.507  -8.963  1.00 25.77           N
ATOM     37  H   ALA A   3       5.702 -29.428  -8.584  1.00 25.77           H
ATOM     38  CA  ALA A   3       6.625 -28.028  -9.905  1.00 33.44           C
ATOM     39  HA  ALA A   3       6.770 -27.065  -9.677  1.00 33.44           H
ATOM     40  C   ALA A   3       6.174 -28.039 -11.380  1.00 33.11           C
ATOM     41  O   ALA A   3       6.586 -27.179 -12.154  1.00 32.06           O
ATOM     42  CB  ALA A   3       7.894 -28.868  -9.687  1.00 32.73           C
ATOM     43 1HB  ALA A   3       8.174 -28.852  -8.727  1.00 32.73           H
ATOM     44 2HB  ALA A   3       8.654 -28.518 -10.235  1.00 32.73           H
ATOM     45 3HB  ALA A   3       7.741 -29.822  -9.946  1.00 32.73           H
ATOM     46  N   GLY A   4       5.300 -28.965 -11.768  1.00 27.56           N
ATOM     47  H   GLY A   4       4.949 -29.609 -11.088  1.00 27.56           H
ATOM     48  CA  GLY A   4       4.830 -29.079 -13.158  1.00 33.29           C
ATOM     49 1HA  GLY A   4       5.639 -29.099 -13.746  1.00 33.29           H
ATOM     50 2HA  GLY A   4       4.339 -29.947 -13.237  1.00 33.29           H
ATOM     51  C   GLY A   4       3.909 -27.933 -13.602  1.00 33.37           C
ATOM     52  O   GLY A   4       4.010 -27.447 -14.727  1.00 32.02           O
ATOM     53  N   THR A   5       3.081 -27.437 -12.700  1.00 24.93           N
ATOM     54  H   THR A   5       3.107 -27.826 -11.779  1.00 24.93           H
ATOM     55  CA  THR A   5       2.125 -26.353 -12.960  1.00 29.32           C
ATOM     56  HA  THR A   5       1.693 -26.623 -13.821  1.00 29.32           H
ATOM     57  C   THR A   5       2.816 -24.995 -13.143  1.00 28.98           C
ATOM     58  O   THR A   5       2.356 -24.173 -13.926  1.00 27.86           O
ATOM     59  CB  THR A   5       1.084 -26.248 -11.829  1.00 28.35           C
ATOM     60  HB  THR A   5       1.298 -25.427 -11.299  1.00 28.35           H
ATOM     61  OG1 THR A   5       1.156 -27.352 -10.934  1.00 25.86           O
ATOM     62  HG1 THR A   5       1.172 -27.032 -10.032  1.00 25.86           H
ATOM     63  CG2 THR A   5      -0.344 -26.248 -12.374  1.00 26.84           C
ATOM     64 1HG2 THR A   5      -1.011 -26.180 -11.632  1.00 26.84           H
ATOM     65 2HG2 THR A   5      -0.534 -27.089 -12.881  1.00 26.84           H
ATOM     66 3HG2 THR A   5      -0.492 -25.476 -12.992  1.00 26.84           H
ATOM     67  N   ARG A   6       3.964 -24.778 -12.469  1.00 22.46           N
ATOM     68  H   ARG A   6       4.291 -25.493 -11.851  1.00 22.46           H
ATOM     69  CA  ARG A   6       4.764 -23.544 -12.593  1.00 26.77           C
ATOM     70  HA  ARG A   6       4.096 -22.800 -12.588  1.00 26.77           H
ATOM     71  C   ARG A   6       5.528 -23.469 -13.922  1.00 26.09           C
ATOM     72  O   ARG A   6       5.671 -22.389 -14.478  1.00 25.30           O
ATOM     73  CB  ARG A   6       5.725 -23.416 -11.395  1.00 26.35           C
ATOM     74 1HB  ARG A   6       6.211 -24.282 -11.276  1.00 26.35           H
ATOM     75 2HB  ARG A   6       6.383 -22.687 -11.584  1.00 26.35           H
ATOM     76  CG  ARG A   6       4.985 -23.085 -10.092  1.00 22.84           C
ATOM     77 1HG  ARG A   6       4.451 -22.250 -10.223  1.00 22.84           H
ATOM     78 2HG  ARG A   6       4.372 -23.841  -9.864  1.00 22.84           H
ATOM     79  CD  ARG A   6       5.983 -22.874  -8.937  1.00 21.97           C
ATOM     80 1HD  ARG A   6       6.426 -23.742  -8.712  1.00 21.97           H
ATOM     81 2HD  ARG A   6       6.676 -22.206  -9.208  1.00 21.97           H
ATOM     82  NE  ARG A   6       5.316 -22.371  -7.715  1.00 19.96           N
ATOM     83  HE  ARG A   6       4.317 -22.327  -7.729  1.00 19.96           H
ATOM     84  CZ  ARG A   6       5.922 -21.972  -6.598  1.00 21.55           C
ATOM     85  NH1 ARG A   6       7.213 -22.076  -6.428  1.00 20.31           N
ATOM     86 1HH1 ARG A   6       7.783 -22.467  -7.151  1.00 20.31           H
ATOM     87 2HH1 ARG A   6       7.632 -21.765  -5.575  1.00 20.31           H
ATOM     88  NH2 ARG A   6       5.233 -21.453  -5.626  1.00 20.02           N
ATOM     89 1HH2 ARG A   6       4.242 -21.351  -5.714  1.00 20.02           H
ATOM     90 2HH2 ARG A   6       5.694 -21.155  -4.790  1.00 20.02           H
ATOM     91  N   CYS A   7       5.953 -24.621 -14.469  1.00 25.03           N
ATOM     92  H   CYS A   7       5.805 -25.470 -13.962  1.00 25.03           H
ATOM     93  CA  CYS A   7       6.626 -24.697 -15.777  1.00 29.44           C
ATOM     94  HA  CYS A   7       7.332 -23.989 -15.781  1.00 29.44           H
ATOM     95  C   CYS A   7       5.665 -24.370 -16.938  1.00 29.02           C
ATOM     96  O   CYS A   7       6.045 -23.682 -17.881  1.00 28.15           O
ATOM     97  CB  CYS A   7       7.270 -26.092 -15.918  1.00 29.23           C
ATOM     98 1HB  CYS A   7       7.248 -26.499 -15.005  1.00 29.23           H
ATOM     99 2HB  CYS A   7       6.672 -26.611 -16.529  1.00 29.23           H
ATOM    100  SG  CYS A   7       8.960 -25.926 -16.568  1.00 25.88           S
ATOM    101  HG  CYS A   7       9.816 -25.886 -15.564  1.00 25.88           H
ATOM    102  N   LEU A   8       4.393 -24.786 -16.826  1.00 23.80           N
ATOM    103  H   LEU A   8       4.150 -25.358 -16.043  1.00 23.80           H
ATOM    104  CA  LEU A   8       3.342 -24.447 -17.790  1.00 28.71           C
ATOM    105  HA  LEU A   8       3.724 -24.648 -18.692  1.00 28.71           H
ATOM    106  C   LEU A   8       3.005 -22.951 -17.796  1.00 27.53           C
ATOM    107  O   LEU A   8       2.855 -22.376 -18.884  1.00 27.02           O
ATOM    108  CB  LEU A   8       2.101 -25.326 -17.503  1.00 28.36           C
ATOM    109 1HB  LEU A   8       2.129 -25.620 -16.548  1.00 28.36           H
ATOM    110 2HB  LEU A   8       1.277 -24.781 -17.661  1.00 28.36           H
ATOM    111  CG  LEU A   8       2.046 -26.579 -18.405  1.00 25.38           C
ATOM    112  HG  LEU A   8       2.969 -26.744 -18.753  1.00 25.38           H
ATOM    113  CD1 LEU A   8       1.586 -27.811 -17.628  1.00 24.59           C
ATOM    114 1HD1 LEU A   8       1.554 -28.616 -18.220  1.00 24.59           H
ATOM    115 2HD1 LEU A   8       0.672 -27.673 -17.246  1.00 24.59           H
ATOM    116 3HD1 LEU A   8       2.209 -28.010 -16.871  1.00 24.59           H
ATOM    117  CD2 LEU A   8       1.081 -26.355 -19.567  1.00 26.47           C
ATOM    118 1HD2 LEU A   8       1.038 -27.161 -20.158  1.00 26.47           H
ATOM    119 2HD2 LEU A   8       1.369 -25.578 -20.127  1.00 26.47           H
ATOM    120 3HD2 LEU A   8       0.157 -26.168 -19.234  1.00 26.47           H
ATOM    121  N   LEU A   9       2.971 -22.296 -16.642  1.00 27.46           N
ATOM    122  H   LEU A   9       3.117 -22.810 -15.797  1.00 27.46           H
ATOM    123  CA  LEU A   9       2.729 -20.850 -16.551  1.00 31.72           C
ATOM    124  HA  LEU A   9       1.873 -20.709 -17.048  1.00 31.72           H
ATOM    125  C   LEU A   9       3.840 -20.027 -17.242  1.00 29.90           C
ATOM    126  O   LEU A   9       3.549 -19.090 -17.979  1.00 29.74           O
ATOM    127  CB  LEU A   9       2.570 -20.423 -15.076  1.00 32.43           C
ATOM    128 1HB  LEU A   9       2.634 -21.238 -14.501  1.00 32.43           H
ATOM    129 2HB  LEU A   9       3.312 -19.793 -14.846  1.00 32.43           H
ATOM    130  CG  LEU A   9       1.219 -19.721 -14.793  1.00 29.50           C
ATOM    131  HG  LEU A   9       0.864 -19.360 -15.655  1.00 29.50           H
ATOM    132  CD1 LEU A   9       0.218 -20.711 -14.197  1.00 28.10           C
ATOM    133 1HD1 LEU A   9      -0.658 -20.266 -14.011  1.00 28.10           H
ATOM    134 2HD1 LEU A   9       0.559 -21.091 -13.337  1.00 28.10           H
ATOM    135 3HD1 LEU A   9       0.050 -21.472 -14.824  1.00 28.10           H
ATOM    136  CD2 LEU A   9       1.399 -18.569 -13.817  1.00 31.06           C
ATOM    137 1HD2 LEU A   9       0.527 -18.115 -13.634  1.00 31.06           H
ATOM    138 2HD2 LEU A   9       2.031 -17.885 -14.182  1.00 31.06           H
ATOM    139 3HD2 LEU A   9       1.767 -18.892 -12.945  1.00 31.06           H
ATOM    140  N   ALA A  10       5.110 -20.419 -17.060  1.00 30.94           N
ATOM    141  H   ALA A  10       5.280 -21.224 -16.492  1.00 30.94           H
ATOM    142  CA  ALA A  10       6.260 -19.730 -17.650  1.00 35.24           C
ATOM    143  HA  ALA A  10       6.093 -18.755 -17.502  1.00 35.24           H
ATOM    144  C   ALA A  10       6.377 -19.930 -19.178  1.00 33.46           C
ATOM    145  O   ALA A  10       6.959 -19.091 -19.861  1.00 33.03           O
ATOM    146  CB  ALA A  10       7.525 -20.193 -16.917  1.00 35.52           C
ATOM    147 1HB  ALA A  10       7.437 -20.058 -15.930  1.00 35.52           H
ATOM    148 2HB  ALA A  10       8.326 -19.681 -17.227  1.00 35.52           H
ATOM    149 3HB  ALA A  10       7.699 -21.164 -17.081  1.00 35.52           H
ATOM    150  N   LEU A  11       5.823 -21.024 -19.709  1.00 26.91           N
ATOM    151  H   LEU A  11       5.384 -21.674 -19.089  1.00 26.91           H
ATOM    152  CA  LEU A  11       5.818 -21.333 -21.143  1.00 33.21           C
ATOM    153  HA  LEU A  11       6.634 -20.882 -21.504  1.00 33.21           H
ATOM    154  C   LEU A  11       4.613 -20.736 -21.891  1.00 32.02           C
ATOM    155  O   LEU A  11       4.728 -20.458 -23.082  1.00 30.71           O
ATOM    156  CB  LEU A  11       5.879 -22.868 -21.326  1.00 32.06           C
ATOM    157 1HB  LEU A  11       5.252 -23.292 -20.672  1.00 32.06           H
ATOM    158 2HB  LEU A  11       5.590 -23.090 -22.257  1.00 32.06           H
ATOM    159  CG  LEU A  11       7.287 -23.453 -21.101  1.00 28.53           C
ATOM    160  HG  LEU A  11       7.666 -23.023 -20.281  1.00 28.53           H
ATOM    161  CD1 LEU A  11       7.194 -24.975 -20.934  1.00 27.29           C
ATOM    162 1HD1 LEU A  11       8.098 -25.375 -20.787  1.00 27.29           H
ATOM    163 2HD1 LEU A  11       6.798 -25.401 -21.747  1.00 27.29           H
ATOM    164 3HD1 LEU A  11       6.620 -25.215 -20.151  1.00 27.29           H
ATOM    165  CD2 LEU A  11       8.208 -23.174 -22.298  1.00 29.20           C
ATOM    166 1HD2 LEU A  11       9.119 -23.556 -22.146  1.00 29.20           H
ATOM    167 2HD2 LEU A  11       8.308 -22.191 -22.451  1.00 29.20           H
ATOM    168 3HD2 LEU A  11       7.841 -23.580 -23.135  1.00 29.20           H
ATOM    169  N   LEU A  12       3.479 -20.520 -21.214  1.00 28.08           N
ATOM    170  H   LEU A  12       3.473 -20.701 -20.231  1.00 28.08           H
ATOM    171  CA  LEU A  12       2.242 -20.031 -21.838  1.00 34.00           C
ATOM    172  HA  LEU A  12       2.326 -20.282 -22.802  1.00 34.00           H
ATOM    173  C   LEU A  12       2.098 -18.498 -21.804  1.00 32.09           C
ATOM    174  O   LEU A  12       1.519 -17.938 -22.731  1.00 30.30           O
ATOM    175  CB  LEU A  12       1.034 -20.732 -21.180  1.00 32.84           C
ATOM    176 1HB  LEU A  12       1.124 -20.651 -20.187  1.00 32.84           H
ATOM    177 2HB  LEU A  12       0.199 -20.270 -21.479  1.00 32.84           H
ATOM    178  CG  LEU A  12       0.913 -22.226 -21.534  1.00 29.10           C
ATOM    179  HG  LEU A  12       1.815 -22.635 -21.393  1.00 29.10           H
ATOM    180  CD1 LEU A  12      -0.137 -22.884 -20.640  1.00 27.88           C
ATOM    181 1HD1 LEU A  12      -0.231 -23.856 -20.854  1.00 27.88           H
ATOM    182 2HD1 LEU A  12      -1.032 -22.454 -20.762  1.00 27.88           H
ATOM    183 3HD1 LEU A  12       0.113 -22.804 -19.675  1.00 27.88           H
ATOM    184  CD2 LEU A  12       0.482 -22.445 -22.995  1.00 29.68           C
ATOM    185 1HD2 LEU A  12       0.409 -23.420 -23.205  1.00 29.68           H
ATOM    186 2HD2 LEU A  12       1.144 -22.043 -23.628  1.00 29.68           H
ATOM    187 3HD2 LEU A  12      -0.408 -22.025 -23.173  1.00 29.68           H
ATOM    188  N   LEU A  13       2.688 -17.822 -20.829  1.00 30.30           N
ATOM    189  H   LEU A  13       3.137 -18.334 -20.097  1.00 30.30           H
ATOM    190  CA  LEU A  13       2.712 -16.345 -20.774  1.00 36.69           C
ATOM    191  HA  LEU A  13       1.752 -16.073 -20.702  1.00 36.69           H
ATOM    192  C   LEU A  13       3.252 -15.688 -22.069  1.00 34.48           C
ATOM    193  O   LEU A  13       2.620 -14.747 -22.545  1.00 32.90           O
ATOM    194  CB  LEU A  13       3.490 -15.892 -19.521  1.00 35.99           C
ATOM    195 1HB  LEU A  13       4.139 -16.610 -19.269  1.00 35.99           H
ATOM    196 2HB  LEU A  13       3.989 -15.053 -19.739  1.00 35.99           H
ATOM    197  CG  LEU A  13       2.567 -15.618 -18.319  1.00 32.21           C
ATOM    198  HG  LEU A  13       1.798 -16.254 -18.383  1.00 32.21           H
ATOM    199  CD1 LEU A  13       3.300 -15.836 -16.998  1.00 30.84           C
ATOM    200 1HD1 LEU A  13       2.698 -15.657 -16.220  1.00 30.84           H
ATOM    201 2HD1 LEU A  13       4.090 -15.227 -16.922  1.00 30.84           H
ATOM    202 3HD1 LEU A  13       3.629 -16.777 -16.922  1.00 30.84           H
ATOM    203  CD2 LEU A  13       2.065 -14.172 -18.342  1.00 33.15           C
ATOM    204 1HD2 LEU A  13       1.465 -13.989 -17.563  1.00 33.15           H
ATOM    205 2HD2 LEU A  13       1.549 -13.985 -19.178  1.00 33.15           H
ATOM    206 3HD2 LEU A  13       2.828 -13.527 -18.301  1.00 33.15           H
ATOM    207  N   PRO A  14       4.339 -16.184 -22.717  1.00 30.95           N
ATOM    208  CA  PRO A  14       4.804 -15.629 -23.985  1.00 34.80           C
ATOM    209  HA  PRO A  14       4.803 -14.635 -23.873  1.00 34.80           H
ATOM    210  C   PRO A  14       3.873 -15.933 -25.167  1.00 33.49           C
ATOM    211  O   PRO A  14       3.825 -15.160 -26.110  1.00 31.68           O
ATOM    212  CB  PRO A  14       6.201 -16.225 -24.235  1.00 32.93           C
ATOM    213 1HB  PRO A  14       6.161 -16.955 -24.917  1.00 32.93           H
ATOM    214 2HB  PRO A  14       6.841 -15.520 -24.539  1.00 32.93           H
ATOM    215  CG  PRO A  14       6.617 -16.780 -22.875  1.00 32.16           C
ATOM    216 1HG  PRO A  14       7.196 -17.588 -22.981  1.00 32.16           H
ATOM    217 2HG  PRO A  14       7.104 -16.089 -22.341  1.00 32.16           H
ATOM    218  CD  PRO A  14       5.295 -17.144 -22.213  1.00 34.34           C
ATOM    219 1HD  PRO A  14       5.004 -18.068 -22.461  1.00 34.34           H
ATOM    220 2HD  PRO A  14       5.352 -17.068 -21.217  1.00 34.34           H
ATOM    221  N   GLN A  15       3.151 -17.054 -25.159  1.00 30.25           N
ATOM    222  H   GLN A  15       3.214 -17.653 -24.361  1.00 30.25           H
ATOM    223  CA  GLN A  15       2.270 -17.452 -26.261  1.00 33.09           C
ATOM    224  HA  GLN A  15       2.767 -17.187 -27.087  1.00 33.09           H
ATOM    225  C   GLN A  15       0.939 -16.693 -26.245  1.00 30.91           C
ATOM    226  O   GLN A  15       0.403 -16.400 -27.306  1.00 29.67           O
ATOM    227  CB  GLN A  15       2.040 -18.971 -26.248  1.00 32.70           C
ATOM    228 1HB  GLN A  15       1.781 -19.252 -25.324  1.00 32.70           H
ATOM    229 2HB  GLN A  15       1.301 -19.193 -26.884  1.00 32.70           H
ATOM    230  CG  GLN A  15       3.306 -19.737 -26.667  1.00 30.59           C
ATOM    231 1HG  GLN A  15       3.635 -19.361 -27.533  1.00 30.59           H
ATOM    232 2HG  GLN A  15       4.004 -19.611 -25.962  1.00 30.59           H
ATOM    233  CD  GLN A  15       3.074 -21.234 -26.851  1.00 28.77           C
ATOM    234  OE1 GLN A  15       2.164 -21.842 -26.314  1.00 29.36           O
ATOM    235  NE2 GLN A  15       3.898 -21.907 -27.627  1.00 32.09           N
ATOM    236 1HE2 GLN A  15       3.768 -22.889 -27.762  1.00 32.09           H
ATOM    237 2HE2 GLN A  15       4.654 -21.436 -28.081  1.00 32.09           H
ATOM    238  N   VAL A  16       0.454 -16.322 -25.077  1.00 26.85           N
ATOM    239  H   VAL A  16       0.933 -16.619 -24.251  1.00 26.85           H
ATOM    240  CA  VAL A  16      -0.754 -15.495 -24.922  1.00 31.54           C
ATOM    241  HA  VAL A  16      -1.398 -15.812 -25.619  1.00 31.54           H
ATOM    242  C   VAL A  16      -0.466 -14.013 -25.213  1.00 30.55           C
ATOM    243  O   VAL A  16      -1.300 -13.336 -25.796  1.00 29.00           O
ATOM    244  CB  VAL A  16      -1.366 -15.715 -23.519  1.00 30.23           C
ATOM    245  HB  VAL A  16      -0.656 -15.457 -22.864  1.00 30.23           H
ATOM    246  CG1 VAL A  16      -2.613 -14.851 -23.277  1.00 26.76           C
ATOM    247 1HG1 VAL A  16      -2.989 -15.012 -22.364  1.00 26.76           H
ATOM    248 2HG1 VAL A  16      -3.328 -15.059 -23.945  1.00 26.76           H
ATOM    249 3HG1 VAL A  16      -2.395 -13.878 -23.353  1.00 26.76           H
ATOM    250  CG2 VAL A  16      -1.784 -17.181 -23.330  1.00 28.27           C
ATOM    251 1HG2 VAL A  16      -2.180 -17.327 -22.423  1.00 28.27           H
ATOM    252 2HG2 VAL A  16      -0.998 -17.793 -23.424  1.00 28.27           H
ATOM    253 3HG2 VAL A  16      -2.466 -17.450 -24.010  1.00 28.27           H
ATOM    254  N   LEU A  17       0.738 -13.521 -24.897  1.00 28.93           N
ATOM    255  H   LEU A  17       1.424 -14.149 -24.530  1.00 28.93           H
ATOM    256  CA  LEU A  17       1.106 -12.102 -25.062  1.00 34.92           C
ATOM    257  HA  LEU A  17       0.229 -11.622 -25.077  1.00 34.92           H
ATOM    258  C   LEU A  17       1.800 -11.771 -26.403  1.00 33.48           C
ATOM    259  O   LEU A  17       1.815 -10.607 -26.799  1.00 31.06           O
ATOM    260  CB  LEU A  17       1.978 -11.670 -23.865  1.00 33.03           C
ATOM    261 1HB  LEU A  17       2.729 -12.324 -23.773  1.00 33.03           H
ATOM    262 2HB  LEU A  17       2.349 -10.762 -24.060  1.00 33.03           H
ATOM    263  CG  LEU A  17       1.229 -11.605 -22.518  1.00 29.35           C
ATOM    264  HG  LEU A  17       0.719 -12.460 -22.427  1.00 29.35           H
ATOM    265  CD1 LEU A  17       2.224 -11.436 -21.367  1.00 28.37           C
ATOM    266 1HD1 LEU A  17       1.750 -11.392 -20.487  1.00 28.37           H
ATOM    267 2HD1 LEU A  17       2.754 -10.595 -21.472  1.00 28.37           H
ATOM    268 3HD1 LEU A  17       2.866 -12.202 -21.333  1.00 28.37           H
ATOM    269  CD2 LEU A  17       0.250 -10.427 -22.458  1.00 29.94           C
ATOM    270 1HD2 LEU A  17      -0.226 -10.401 -21.579  1.00 29.94           H
ATOM    271 2HD2 LEU A  17      -0.440 -10.497 -23.179  1.00 29.94           H
ATOM    272 3HD2 LEU A  17       0.729  -9.557 -22.574  1.00 29.94           H
ATOM    273  N   LEU A  18       2.345 -12.754 -27.133  1.00 24.24           N
ATOM    274  H   LEU A  18       2.280 -13.690 -26.786  1.00 24.24           H
ATOM    275  CA  LEU A  18       3.037 -12.536 -28.421  1.00 29.64           C
ATOM    276  HA  LEU A  18       3.051 -11.541 -28.519  1.00 29.64           H
ATOM    277  C   LEU A  18       2.271 -13.061 -29.647  1.00 28.50           C
ATOM    278  O   LEU A  18       2.784 -13.014 -30.767  1.00 26.56           O
ATOM    279  CB  LEU A  18       4.477 -13.088 -28.355  1.00 28.02           C
ATOM    280 1HB  LEU A  18       4.436 -14.046 -28.072  1.00 28.02           H
ATOM    281 2HB  LEU A  18       4.881 -13.027 -29.268  1.00 28.02           H
ATOM    282  CG  LEU A  18       5.391 -12.339 -27.376  1.00 25.21           C
ATOM    283  HG  LEU A  18       4.864 -12.193 -26.539  1.00 25.21           H
ATOM    284  CD1 LEU A  18       6.657 -13.160 -27.090  1.00 23.86           C
ATOM    285 1HD1 LEU A  18       7.259 -12.680 -26.452  1.00 23.86           H
ATOM    286 2HD1 LEU A  18       7.172 -13.330 -27.930  1.00 23.86           H
ATOM    287 3HD1 LEU A  18       6.426 -14.046 -26.687  1.00 23.86           H
ATOM    288  CD2 LEU A  18       5.846 -10.993 -27.965  1.00 25.48           C
ATOM    289 1HD2 LEU A  18       6.442 -10.505 -27.327  1.00 25.48           H
ATOM    290 2HD2 LEU A  18       5.062 -10.405 -28.164  1.00 25.48           H
ATOM    291 3HD2 LEU A  18       6.353 -11.127 -28.816  1.00 25.48           H
ATOM    292  N   GLY A  19       1.040 -13.534 -29.465  1.00 24.27           N
ATOM    293  H   GLY A  19       0.703 -13.607 -28.526  1.00 24.27           H
ATOM    294  CA  GLY A  19       0.150 -13.953 -30.542  1.00 28.89           C
ATOM    295 1HA  GLY A  19       0.700 -14.458 -31.207  1.00 28.89           H
ATOM    296 2HA  GLY A  19      -0.536 -14.563 -30.145  1.00 28.89           H
ATOM    297  C   GLY A  19      -0.546 -12.777 -31.236  1.00 28.53           C
ATOM    298  O   GLY A  19      -1.711 -12.533 -30.976  1.00 27.02           O
ATOM    299  N   GLY A  20       0.160 -12.103 -32.167  1.00 21.57           N
ATOM    300  H   GLY A  20       1.157 -12.173 -32.147  1.00 21.57           H
ATOM    301  CA  GLY A  20      -0.454 -11.276 -33.202  1.00 26.18           C
ATOM    302 1HA  GLY A  20       0.155 -11.311 -33.994  1.00 26.18           H
ATOM    303 2HA  GLY A  20      -1.326 -11.707 -33.432  1.00 26.18           H
ATOM    304  C   GLY A  20      -0.708  -9.812 -32.839  1.00 25.93           C
ATOM    305  O   GLY A  20      -1.630  -9.475 -32.119  1.00 24.26           O
ATOM    306  N   ALA A  21       0.075  -8.924 -33.465  1.00 19.72           N
ATOM    307  H   ALA A  21       0.924  -9.252 -33.880  1.00 19.72           H
ATOM    308  CA  ALA A  21      -0.240  -7.513 -33.574  1.00 23.88           C
ATOM    309  HA  ALA A  21      -0.374  -7.160 -32.648  1.00 23.88           H
ATOM    310  C   ALA A  21      -1.547  -7.321 -34.355  1.00 23.84           C
ATOM    311  O   ALA A  21      -1.550  -7.329 -35.589  1.00 22.45           O
ATOM    312  CB  ALA A  21       0.948  -6.812 -34.259  1.00 22.23           C
ATOM    313 1HB  ALA A  21       1.792  -6.946 -33.739  1.00 22.23           H
ATOM    314 2HB  ALA A  21       0.787  -5.828 -34.336  1.00 22.23           H
ATOM    315 3HB  ALA A  21       1.094  -7.173 -35.180  1.00 22.23           H
ATOM    316  N   ALA A  22      -2.658  -7.147 -33.647  1.00 19.40           N
ATOM    317  H   ALA A  22      -2.647  -7.437 -32.690  1.00 19.40           H
ATOM    318  CA  ALA A  22      -3.890  -6.566 -34.159  1.00 23.51           C
ATOM    319  HA  ALA A  22      -3.667  -5.929 -34.897  1.00 23.51           H
ATOM    320  C   ALA A  22      -4.556  -5.831 -32.984  1.00 23.79           C
ATOM    321  O   ALA A  22      -4.930  -6.449 -31.995  1.00 23.04           O
ATOM    322  CB  ALA A  22      -4.781  -7.648 -34.770  1.00 22.26           C
ATOM    323 1HB  ALA A  22      -4.319  -8.106 -35.530  1.00 22.26           H
ATOM    324 2HB  ALA A  22      -5.632  -7.256 -35.119  1.00 22.26           H
ATOM    325 3HB  ALA A  22      -5.018  -8.343 -34.091  1.00 22.26           H
ATOM    326  N   GLY A  23      -4.613  -4.502 -33.074  1.00 20.08           N
ATOM    327  H   GLY A  23      -4.310  -4.076 -33.926  1.00 20.08           H
ATOM    328  CA  GLY A  23      -5.089  -3.634 -32.009  1.00 23.75           C
ATOM    329 1HA  GLY A  23      -4.458  -3.728 -31.239  1.00 23.75           H
ATOM    330 2HA  GLY A  23      -5.061  -2.694 -32.350  1.00 23.75           H
ATOM    331  C   GLY A  23      -6.509  -3.978 -31.559  1.00 23.78           C
ATOM    332  O   GLY A  23      -7.424  -4.055 -32.375  1.00 22.59           O
ATOM    333  N   LEU A  24      -6.676  -4.125 -30.263  1.00 19.44           N
ATOM    334  H   LEU A  24      -5.862  -4.210 -29.688  1.00 19.44           H
ATOM    335  CA  LEU A  24      -7.980  -4.171 -29.619  1.00 23.34           C
ATOM    336  HA  LEU A  24      -8.638  -4.558 -30.265  1.00 23.34           H
ATOM    337  C   LEU A  24      -8.413  -2.741 -29.292  1.00 23.16           C
ATOM    338  O   LEU A  24      -8.124  -2.201 -28.229  1.00 21.64           O
ATOM    339  CB  LEU A  24      -7.920  -5.099 -28.388  1.00 21.72           C
ATOM    340 1HB  LEU A  24      -7.092  -4.886 -27.869  1.00 21.72           H
ATOM    341 2HB  LEU A  24      -8.724  -4.925 -27.819  1.00 21.72           H
ATOM    342  CG  LEU A  24      -7.895  -6.595 -28.752  1.00 19.44           C
ATOM    343  HG  LEU A  24      -7.239  -6.703 -29.499  1.00 19.44           H
ATOM    344  CD1 LEU A  24      -7.482  -7.425 -27.530  1.00 17.89           C
ATOM    345 1HD1 LEU A  24      -7.461  -8.400 -27.750  1.00 17.89           H
ATOM    346 2HD1 LEU A  24      -8.124  -7.294 -26.774  1.00 17.89           H
ATOM    347 3HD1 LEU A  24      -6.572  -7.162 -27.209  1.00 17.89           H
ATOM    348  CD2 LEU A  24      -9.272  -7.099 -29.213  1.00 18.57           C
ATOM    349 1HD2 LEU A  24      -9.238  -8.071 -29.445  1.00 18.57           H
ATOM    350 2HD2 LEU A  24      -9.584  -6.600 -30.022  1.00 18.57           H
ATOM    351 3HD2 LEU A  24      -9.957  -6.978 -28.494  1.00 18.57           H
ATOM    352  N   VAL A  25      -9.105  -2.112 -30.261  1.00 19.80           N
ATOM    353  H   VAL A  25      -9.005  -2.435 -31.202  1.00 19.80           H
ATOM    354  CA  VAL A  25      -9.998  -0.978 -30.006  1.00 23.45           C
ATOM    355  HA  VAL A  25      -9.560  -0.383 -29.332  1.00 23.45           H
ATOM    356  C   VAL A  25     -11.318  -1.555 -29.481  1.00 23.75           C
ATOM    357  O   VAL A  25     -11.846  -2.463 -30.111  1.00 22.84           O
ATOM    358  CB  VAL A  25     -10.229  -0.161 -31.289  1.00 22.35           C
ATOM    359  HB  VAL A  25     -10.635  -0.797 -31.945  1.00 22.35           H
ATOM    360  CG1 VAL A  25     -11.178   1.028 -31.055  1.00 19.10           C
ATOM    361 1HG1 VAL A  25     -11.317   1.547 -31.898  1.00 19.10           H
ATOM    362 2HG1 VAL A  25     -10.808   1.652 -30.367  1.00 19.10           H
ATOM    363 3HG1 VAL A  25     -12.073   0.715 -30.736  1.00 19.10           H
ATOM    364  CG2 VAL A  25      -8.910   0.410 -31.834  1.00 19.78           C
ATOM    365 1HG2 VAL A  25      -9.066   0.940 -32.668  1.00 19.78           H
ATOM    366 2HG2 VAL A  25      -8.265  -0.323 -32.052  1.00 19.78           H
ATOM    367 3HG2 VAL A  25      -8.476   1.012 -31.164  1.00 19.78           H
ATOM    368  N   PRO A  26     -11.876  -1.083 -28.368  1.00 21.83           N
ATOM    369  CA  PRO A  26     -13.181  -1.542 -27.920  1.00 25.48           C
ATOM    370  HA  PRO A  26     -13.279  -2.528 -28.052  1.00 25.48           H
ATOM    371  C   PRO A  26     -14.279  -0.873 -28.761  1.00 25.76           C
ATOM    372  O   PRO A  26     -14.595   0.297 -28.566  1.00 24.82           O
ATOM    373  CB  PRO A  26     -13.240  -1.176 -26.431  1.00 24.02           C
ATOM    374 1HB  PRO A  26     -14.176  -0.957 -26.155  1.00 24.02           H
ATOM    375 2HB  PRO A  26     -12.892  -1.924 -25.866  1.00 24.02           H
ATOM    376  CG  PRO A  26     -12.338   0.056 -26.318  1.00 23.72           C
ATOM    377 1HG  PRO A  26     -12.869   0.894 -26.443  1.00 23.72           H
ATOM    378 2HG  PRO A  26     -11.882   0.079 -25.428  1.00 23.72           H
ATOM    379  CD  PRO A  26     -11.315  -0.110 -27.446  1.00 25.55           C
ATOM    380 1HD  PRO A  26     -11.165   0.753 -27.929  1.00 25.55           H
ATOM    381 2HD  PRO A  26     -10.443  -0.452 -27.096  1.00 25.55           H
ATOM    382  N   GLU A  27     -14.884  -1.608 -29.711  1.00 23.23           N
ATOM    383  H   GLU A  27     -14.466  -2.470 -29.996  1.00 23.23           H
ATOM    384  CA  GLU A  27     -16.139  -1.184 -30.342  1.00 26.93           C
ATOM    385  HA  GLU A  27     -16.085  -0.186 -30.311  1.00 26.93           H
ATOM    386  C   GLU A  27     -17.355  -1.655 -29.534  1.00 26.21           C
ATOM    387  O   GLU A  27     -17.679  -2.839 -29.428  1.00 24.78           O
ATOM    388  CB  GLU A  27     -16.249  -1.592 -31.821  1.00 26.46           C
ATOM    389 1HB  GLU A  27     -15.735  -2.439 -31.957  1.00 26.46           H
ATOM    390 2HB  GLU A  27     -17.213  -1.748 -32.038  1.00 26.46           H
ATOM    391  CG  GLU A  27     -15.693  -0.514 -32.776  1.00 24.21           C
ATOM    392 1HG  GLU A  27     -15.798   0.380 -32.340  1.00 24.21           H
ATOM    393 2HG  GLU A  27     -14.722  -0.698 -32.930  1.00 24.21           H
ATOM    394  CD  GLU A  27     -16.409  -0.478 -34.145  1.00 22.51           C
ATOM    395  OE1 GLU A  27     -16.424   0.615 -34.757  1.00 19.86           O
ATOM    396  OE2 GLU A  27     -16.975  -1.512 -34.550  1.00 22.76           O
ATOM    397  N   LEU A  28     -18.068  -0.690 -29.007  1.00 19.78           N
ATOM    398  H   LEU A  28     -17.603   0.175 -28.818  1.00 19.78           H
ATOM    399  CA  LEU A  28     -19.488  -0.775 -28.673  1.00 23.64           C
ATOM    400  HA  LEU A  28     -19.612  -1.564 -28.071  1.00 23.64           H
ATOM    401  C   LEU A  28     -20.305  -0.957 -29.959  1.00 23.00           C
ATOM    402  O   LEU A  28     -20.338  -0.049 -30.788  1.00 22.34           O
ATOM    403  CB  LEU A  28     -19.897   0.552 -27.991  1.00 22.60           C
ATOM    404 1HB  LEU A  28     -19.288   1.273 -28.321  1.00 22.60           H
ATOM    405 2HB  LEU A  28     -20.838   0.762 -28.257  1.00 22.60           H
ATOM    406  CG  LEU A  28     -19.831   0.546 -26.456  1.00 20.56           C
ATOM    407  HG  LEU A  28     -19.395  -0.308 -26.171  1.00 20.56           H
ATOM    408  CD1 LEU A  28     -19.015   1.722 -25.930  1.00 19.07           C
ATOM    409 1HD1 LEU A  28     -18.976   1.713 -24.931  1.00 19.07           H
ATOM    410 2HD1 LEU A  28     -19.417   2.593 -26.214  1.00 19.07           H
ATOM    411 3HD1 LEU A  28     -18.077   1.690 -26.275  1.00 19.07           H
ATOM    412  CD2 LEU A  28     -21.239   0.651 -25.876  1.00 20.48           C
ATOM    413 1HD2 LEU A  28     -21.216   0.649 -24.876  1.00 20.48           H
ATOM    414 2HD2 LEU A  28     -21.807  -0.117 -26.172  1.00 20.48           H
ATOM    415 3HD2 LEU A  28     -21.686   1.495 -26.171  1.00 20.48           H
ATOM    416  N   GLY A  29     -21.046  -2.062 -30.096  1.00 23.62           N
ATOM    417  H   GLY A  29     -20.836  -2.868 -29.543  1.00 23.62           H
ATOM    418  CA  GLY A  29     -22.167  -2.108 -31.049  1.00 26.48           C
ATOM    419 1HA  GLY A  29     -22.994  -1.874 -30.537  1.00 26.48           H
ATOM    420 2HA  GLY A  29     -21.992  -1.406 -31.739  1.00 26.48           H
ATOM    421  C   GLY A  29     -22.389  -3.445 -31.756  1.00 27.21           C
ATOM    422  O   GLY A  29     -21.653  -3.843 -32.638  1.00 25.56           O
ATOM    423  N   ARG A  30     -23.502  -4.087 -31.420  1.00 21.37           N
ATOM    424  H   ARG A  30     -23.972  -3.760 -30.600  1.00 21.37           H
ATOM    425  CA  ARG A  30     -24.124  -5.227 -32.119  1.00 24.61           C
ATOM    426  HA  ARG A  30     -23.611  -6.024 -31.799  1.00 24.61           H
ATOM    427  C   ARG A  30     -24.039  -5.129 -33.651  1.00 24.69           C
ATOM    428  O   ARG A  30     -24.582  -4.181 -34.222  1.00 23.72           O
ATOM    429  CB  ARG A  30     -25.636  -5.214 -31.788  1.00 24.12           C
ATOM    430 1HB  ARG A  30     -25.969  -4.278 -31.898  1.00 24.12           H
ATOM    431 2HB  ARG A  30     -26.101  -5.813 -32.440  1.00 24.12           H
ATOM    432  CG  ARG A  30     -26.021  -5.678 -30.380  1.00 21.54           C
ATOM    433 1HG  ARG A  30     -25.836  -6.656 -30.284  1.00 21.54           H
ATOM    434 2HG  ARG A  30     -25.491  -5.170 -29.700  1.00 21.54           H
ATOM    435  CD  ARG A  30     -27.519  -5.409 -30.180  1.00 20.45           C
ATOM    436 1HD  ARG A  30     -27.671  -4.428 -30.058  1.00 20.45           H
ATOM    437 2HD  ARG A  30     -28.027  -5.728 -30.980  1.00 20.45           H
ATOM    438  NE  ARG A  30     -28.055  -6.104 -28.992  1.00 18.58           N
ATOM    439  HE  ARG A  30     -27.418  -6.688 -28.488  1.00 18.58           H
ATOM    440  CZ  ARG A  30     -29.294  -6.033 -28.526  1.00 18.07           C
ATOM    441  NH1 ARG A  30     -30.189  -5.248 -29.059  1.00 16.72           N
ATOM    442 1HH1 ARG A  30     -29.949  -4.676 -29.843  1.00 16.72           H
ATOM    443 2HH1 ARG A  30     -31.115  -5.218 -28.683  1.00 16.72           H
ATOM    444  NH2 ARG A  30     -29.654  -6.755 -27.506  1.00 15.85           N
ATOM    445 1HH2 ARG A  30     -28.995  -7.367 -27.069  1.00 15.85           H
ATOM    446 2HH2 ARG A  30     -30.590  -6.698 -27.158  1.00 15.85           H
ATOM    447  N   ARG A  31     -23.610  -6.223 -34.317  1.00 21.85           N
ATOM    448  H   ARG A  31     -22.832  -6.728 -33.944  1.00 21.85           H
ATOM    449  CA  ARG A  31     -24.229  -6.715 -35.569  1.00 26.32           C
ATOM    450  HA  ARG A  31     -25.215  -6.656 -35.414  1.00 26.32           H
ATOM    451  C   ARG A  31     -23.860  -8.183 -35.835  1.00 25.92           C
ATOM    452  O   ARG A  31     -22.711  -8.587 -35.700  1.00 24.78           O
ATOM    453  CB  ARG A  31     -23.877  -5.819 -36.765  1.00 24.39           C
ATOM    454 1HB  ARG A  31     -23.120  -5.218 -36.509  1.00 24.39           H
ATOM    455 2HB  ARG A  31     -23.599  -6.397 -37.533  1.00 24.39           H
ATOM    456  CG  ARG A  31     -25.087  -4.958 -37.189  1.00 21.67           C
ATOM    457 1HG  ARG A  31     -25.727  -5.528 -37.704  1.00 21.67           H
ATOM    458 2HG  ARG A  31     -25.539  -4.606 -36.369  1.00 21.67           H
ATOM    459  CD  ARG A  31     -24.661  -3.771 -38.070  1.00 20.17           C
ATOM    460 1HD  ARG A  31     -23.835  -3.350 -37.695  1.00 20.17           H
ATOM    461 2HD  ARG A  31     -24.480  -4.088 -39.001  1.00 20.17           H
ATOM    462  NE  ARG A  31     -25.700  -2.735 -38.142  1.00 17.95           N
ATOM    463  HE  ARG A  31     -26.392  -2.742 -37.420  1.00 17.95           H
ATOM    464  CZ  ARG A  31     -25.815  -1.788 -39.070  1.00 17.31           C
ATOM    465  NH1 ARG A  31     -25.013  -1.728 -40.095  1.00 16.38           N
ATOM    466 1HH1 ARG A  31     -24.285  -2.406 -40.201  1.00 16.38           H
ATOM    467 2HH1 ARG A  31     -25.125  -1.004 -40.776  1.00 16.38           H
ATOM    468  NH2 ARG A  31     -26.728  -0.871 -38.966  1.00 16.00           N
ATOM    469 1HH2 ARG A  31     -27.352  -0.873 -38.184  1.00 16.00           H
ATOM    470 2HH2 ARG A  31     -26.808  -0.163 -39.668  1.00 16.00           H
ATOM    471  N   LYS A  32     -24.879  -8.968 -36.211  1.00 21.76           N
ATOM    472  H   LYS A  32     -25.792  -8.561 -36.183  1.00 21.76           H
ATOM    473  CA  LYS A  32     -24.794 -10.362 -36.660  1.00 25.98           C
ATOM    474  HA  LYS A  32     -24.311 -10.865 -35.943  1.00 25.98           H
ATOM    475  C   LYS A  32     -24.031 -10.434 -37.986  1.00 25.56           C
ATOM    476  O   LYS A  32     -24.373  -9.680 -38.894  1.00 24.20           O
ATOM    477  CB  LYS A  32     -26.222 -10.903 -36.897  1.00 24.08           C
ATOM    478 1HB  LYS A  32     -26.703 -10.256 -37.489  1.00 24.08           H
ATOM    479 2HB  LYS A  32     -26.145 -11.786 -37.360  1.00 24.08           H
ATOM    480  CG  LYS A  32     -27.079 -11.110 -35.641  1.00 21.33           C
ATOM    481 1HG  LYS A  32     -26.666 -11.823 -35.075  1.00 21.33           H
ATOM    482 2HG  LYS A  32     -27.118 -10.254 -35.125  1.00 21.33           H
ATOM    483  CD  LYS A  32     -28.509 -11.535 -36.041  1.00 19.79           C
ATOM    484 1HD  LYS A  32     -28.953 -10.776 -36.517  1.00 19.79           H
ATOM    485 2HD  LYS A  32     -28.456 -12.326 -36.651  1.00 19.79           H
ATOM    486  CE  LYS A  32     -29.353 -11.912 -34.814  1.00 16.83           C
ATOM    487 1HE  LYS A  32     -28.925 -12.681 -34.339  1.00 16.83           H
ATOM    488 2HE  LYS A  32     -29.410 -11.128 -34.196  1.00 16.83           H
ATOM    489  NZ  LYS A  32     -30.740 -12.311 -35.187  1.00 15.88           N
ATOM    490 1HZ  LYS A  32     -31.274 -12.553 -34.376  1.00 15.88           H
ATOM    491 2HZ  LYS A  32     -30.733 -13.103 -35.798  1.00 15.88           H
ATOM    492 3HZ  LYS A  32     -31.214 -11.565 -35.656  1.00 15.88           H
ATOM    493  N   PHE A  33     -23.124 -11.410 -38.142  1.00 23.19           N
ATOM    494  H   PHE A  33     -22.764 -11.862 -37.326  1.00 23.19           H
ATOM    495  CA  PHE A  33     -22.638 -11.842 -39.453  1.00 25.54           C
ATOM    496  HA  PHE A  33     -23.227 -11.386 -40.120  1.00 25.54           H
ATOM    497  C   PHE A  33     -22.812 -13.354 -39.620  1.00 24.90           C
ATOM    498  O   PHE A  33     -22.532 -14.138 -38.726  1.00 23.49           O
ATOM    499  CB  PHE A  33     -21.207 -11.358 -39.724  1.00 23.81           C
ATOM    500 1HB  PHE A  33     -20.710 -11.302 -38.858  1.00 23.81           H
ATOM    501 2HB  PHE A  33     -20.750 -12.009 -40.330  1.00 23.81           H
ATOM    502  CG  PHE A  33     -21.191  -9.991 -40.381  1.00 22.33           C
ATOM    503  CD1 PHE A  33     -21.351  -9.886 -41.783  1.00 20.37           C
ATOM    504  HD1 PHE A  33     -21.440 -10.713 -42.338  1.00 20.37           H
ATOM    505  CD2 PHE A  33     -21.056  -8.823 -39.610  1.00 20.74           C
ATOM    506  HD2 PHE A  33     -20.933  -8.890 -38.620  1.00 20.74           H
ATOM    507  CE1 PHE A  33     -21.385  -8.625 -42.395  1.00 19.81           C
ATOM    508  HE1 PHE A  33     -21.501  -8.556 -43.386  1.00 19.81           H
ATOM    509  CE2 PHE A  33     -21.094  -7.556 -40.230  1.00 20.47           C
ATOM    510  HE2 PHE A  33     -21.005  -6.727 -39.678  1.00 20.47           H
ATOM    511  CZ  PHE A  33     -21.257  -7.457 -41.622  1.00 21.30           C
ATOM    512  HZ  PHE A  33     -21.282  -6.559 -42.062  1.00 21.30           H
ATOM    513  N   ALA A  34     -23.346 -13.687 -40.788  1.00 24.65           N
ATOM    514  H   ALA A  34     -23.597 -12.938 -41.401  1.00 24.65           H
ATOM    515  CA  ALA A  34     -23.601 -15.042 -41.262  1.00 27.20           C
ATOM    516  HA  ALA A  34     -23.934 -15.576 -40.485  1.00 27.20           H
ATOM    517  C   ALA A  34     -22.308 -15.716 -41.759  1.00 26.98           C
ATOM    518  O   ALA A  34     -21.334 -15.050 -42.110  1.00 25.66           O
ATOM    519  CB  ALA A  34     -24.668 -14.953 -42.360  1.00 25.18           C
ATOM    520 1HB  ALA A  34     -25.498 -14.513 -42.018  1.00 25.18           H
ATOM    521 2HB  ALA A  34     -24.917 -15.863 -42.693  1.00 25.18           H
ATOM    522 3HB  ALA A  34     -24.337 -14.421 -43.139  1.00 25.18           H
ATOM    523  N   ALA A  35     -22.332 -17.035 -41.778  1.00 26.61           N
ATOM    524  H   ALA A  35     -23.190 -17.465 -41.499  1.00 26.61           H
ATOM    525  CA  ALA A  35     -21.254 -17.937 -42.158  1.00 29.42           C
ATOM    526  HA  ALA A  35     -20.470 -17.700 -41.585  1.00 29.42           H
ATOM    527  C   ALA A  35     -20.790 -17.775 -43.609  1.00 29.04           C
ATOM    528  O   ALA A  35     -21.634 -17.673 -44.496  1.00 27.40           O
ATOM    529  CB  ALA A  35     -21.801 -19.352 -41.936  1.00 27.64           C
ATOM    530 1HB  ALA A  35     -22.108 -19.473 -40.992  1.00 27.64           H
ATOM    531 2HB  ALA A  35     -21.100 -20.040 -42.122  1.00 27.64           H
ATOM    532 3HB  ALA A  35     -22.578 -19.534 -42.538  1.00 27.64           H
ATOM    533  N   ALA A  36     -19.478 -17.909 -43.864  1.00 26.67           N
ATOM    534  H   ALA A  36     -18.849 -17.294 -43.388  1.00 26.67           H
ATOM    535  CA  ALA A  36     -18.900 -18.889 -44.787  1.00 29.98           C
ATOM    536  HA  ALA A  36     -19.181 -19.746 -44.355  1.00 29.98           H
ATOM    537  C   ALA A  36     -17.357 -18.817 -44.884  1.00 29.11           C
ATOM    538  O   ALA A  36     -16.781 -17.793 -45.232  1.00 27.56           O
ATOM    539  CB  ALA A  36     -19.481 -18.768 -46.204  1.00 27.82           C
ATOM    540 1HB  ALA A  36     -20.480 -18.810 -46.186  1.00 27.82           H
ATOM    541 2HB  ALA A  36     -19.152 -19.508 -46.790  1.00 27.82           H
ATOM    542 3HB  ALA A  36     -19.217 -17.901 -46.627  1.00 27.82           H
ATOM    543  N   SER A  37     -16.758 -19.998 -44.731  1.00 26.14           N
ATOM    544  H   SER A  37     -17.159 -20.594 -44.035  1.00 26.14           H
ATOM    545  CA  SER A  37     -15.588 -20.553 -45.441  1.00 29.80           C
ATOM    546  HA  SER A  37     -15.683 -21.468 -45.048  1.00 29.80           H
ATOM    547  C   SER A  37     -14.138 -20.236 -45.026  1.00 29.87           C
ATOM    548  O   SER A  37     -13.642 -19.127 -45.067  1.00 27.66           O
ATOM    549  CB  SER A  37     -15.773 -20.506 -46.961  1.00 27.08           C
ATOM    550 1HB  SER A  37     -15.139 -21.134 -47.413  1.00 27.08           H
ATOM    551 2HB  SER A  37     -16.712 -20.744 -47.209  1.00 27.08           H
ATOM    552  OG  SER A  37     -15.524 -19.228 -47.486  1.00 24.25           O
ATOM    553  HG  SER A  37     -15.467 -19.280 -48.440  1.00 24.25           H
ATOM    554  N   SER A  38     -13.440 -21.374 -44.803  1.00 30.38           N
ATOM    555  H   SER A  38     -13.980 -22.120 -44.413  1.00 30.38           H
ATOM    556  CA  SER A  38     -12.022 -21.706 -45.035  1.00 35.62           C
ATOM    557  HA  SER A  38     -12.104 -22.691 -44.881  1.00 35.62           H
ATOM    558  C   SER A  38     -10.956 -21.356 -43.974  1.00 35.76           C
ATOM    559  O   SER A  38     -10.319 -20.319 -43.989  1.00 33.98           O
ATOM    560  CB  SER A  38     -11.589 -21.413 -46.480  1.00 33.40           C
ATOM    561 1HB  SER A  38     -10.697 -21.825 -46.668  1.00 33.40           H
ATOM    562 2HB  SER A  38     -12.264 -21.769 -47.126  1.00 33.40           H
ATOM    563  OG  SER A  38     -11.461 -20.040 -46.750  1.00 29.87           O
ATOM    564  HG  SER A  38     -11.432 -19.902 -47.697  1.00 29.87           H
ATOM    565  N   GLY A  39     -10.660 -22.355 -43.140  1.00 34.74           N
ATOM    566  H   GLY A  39     -11.367 -22.700 -42.523  1.00 34.74           H
ATOM    567  CA  GLY A  39      -9.318 -22.963 -43.105  1.00 40.92           C
ATOM    568 1HA  GLY A  39      -9.430 -23.856 -42.669  1.00 40.92           H
ATOM    569 2HA  GLY A  39      -9.047 -23.090 -44.059  1.00 40.92           H
ATOM    570  C   GLY A  39      -8.185 -22.226 -42.387  1.00 40.96           C
ATOM    571  O   GLY A  39      -7.245 -21.791 -43.032  1.00 38.74           O
ATOM    572  N   ARG A  40      -8.220 -22.212 -41.051  1.00 37.56           N
ATOM    573  H   ARG A  40      -9.117 -22.076 -40.631  1.00 37.56           H
ATOM    574  CA  ARG A  40      -7.072 -22.377 -40.121  1.00 40.56           C
ATOM    575  HA  ARG A  40      -6.615 -23.226 -40.387  1.00 40.56           H
ATOM    576  C   ARG A  40      -7.632 -22.426 -38.684  1.00 40.57           C
ATOM    577  O   ARG A  40      -8.465 -21.580 -38.364  1.00 38.28           O
ATOM    578  CB  ARG A  40      -6.060 -21.200 -40.222  1.00 37.89           C
ATOM    579 1HB  ARG A  40      -6.515 -20.411 -40.636  1.00 37.89           H
ATOM    580 2HB  ARG A  40      -5.744 -20.960 -39.304  1.00 37.89           H
ATOM    581  CG  ARG A  40      -4.838 -21.574 -41.083  1.00 33.94           C
ATOM    582 1HG  ARG A  40      -4.264 -22.217 -40.577  1.00 33.94           H
ATOM    583 2HG  ARG A  40      -5.152 -22.002 -41.931  1.00 33.94           H
ATOM    584  CD  ARG A  40      -4.010 -20.329 -41.428  1.00 31.55           C
ATOM    585 1HD  ARG A  40      -4.603 -19.628 -41.824  1.00 31.55           H
ATOM    586 2HD  ARG A  40      -3.577 -19.971 -40.601  1.00 31.55           H
ATOM    587  NE  ARG A  40      -2.948 -20.637 -42.405  1.00 29.35           N
ATOM    588  HE  ARG A  40      -2.976 -21.542 -42.829  1.00 29.35           H
ATOM    589  CZ  ARG A  40      -1.959 -19.832 -42.777  1.00 28.45           C
ATOM    590  NH1 ARG A  40      -1.830 -18.628 -42.280  1.00 28.37           N
ATOM    591 1HH1 ARG A  40      -2.485 -18.294 -41.603  1.00 28.37           H
ATOM    592 2HH1 ARG A  40      -1.076 -18.042 -42.578  1.00 28.37           H
ATOM    593  NH2 ARG A  40      -1.099 -20.214 -43.662  1.00 30.30           N
ATOM    594 1HH2 ARG A  40      -1.175 -21.122 -44.073  1.00 30.30           H
ATOM    595 2HH2 ARG A  40      -0.358 -19.601 -43.936  1.00 30.30           H
ATOM    596  N   PRO A  41      -7.217 -23.379 -37.830  1.00 38.67           N
ATOM    597  CA  PRO A  41      -7.632 -23.337 -36.434  1.00 41.71           C
ATOM    598  HA  PRO A  41      -8.608 -23.144 -36.334  1.00 41.71           H
ATOM    599  C   PRO A  41      -6.857 -22.197 -35.753  1.00 42.00           C
ATOM    600  O   PRO A  41      -5.699 -22.353 -35.374  1.00 41.17           O
ATOM    601  CB  PRO A  41      -7.333 -24.729 -35.871  1.00 39.54           C
ATOM    602 1HB  PRO A  41      -7.092 -24.678 -34.902  1.00 39.54           H
ATOM    603 2HB  PRO A  41      -8.117 -25.338 -35.989  1.00 39.54           H
ATOM    604  CG  PRO A  41      -6.142 -25.205 -36.705  1.00 40.85           C
ATOM    605 1HG  PRO A  41      -5.280 -24.949 -36.268  1.00 40.85           H
ATOM    606 2HG  PRO A  41      -6.172 -26.197 -36.828  1.00 40.85           H
ATOM    607  CD  PRO A  41      -6.300 -24.489 -38.048  1.00 44.81           C
ATOM    608 1HD  PRO A  41      -5.423 -24.132 -38.370  1.00 44.81           H
ATOM    609 2HD  PRO A  41      -6.685 -25.102 -38.738  1.00 44.81           H
ATOM    610  N   SER A  42      -7.477 -21.022 -35.633  1.00 43.97           N
ATOM    611  H   SER A  42      -8.263 -20.828 -36.220  1.00 43.97           H
ATOM    612  CA  SER A  42      -7.046 -20.010 -34.674  1.00 47.87           C
ATOM    613  HA  SER A  42      -6.065 -19.855 -34.794  1.00 47.87           H
ATOM    614  C   SER A  42      -7.359 -20.567 -33.281  1.00 48.79           C
ATOM    615  O   SER A  42      -8.508 -20.530 -32.843  1.00 45.56           O
ATOM    616  CB  SER A  42      -7.756 -18.671 -34.930  1.00 44.15           C
ATOM    617 1HB  SER A  42      -7.540 -18.010 -34.211  1.00 44.15           H
ATOM    618 2HB  SER A  42      -7.496 -18.294 -35.819  1.00 44.15           H
ATOM    619  OG  SER A  42      -9.160 -18.848 -34.937  1.00 38.46           O
ATOM    620  HG  SER A  42      -9.590 -17.993 -34.939  1.00 38.46           H
ATOM    621  N   SER A  43      -6.353 -21.107 -32.619  1.00 53.11           N
ATOM    622  H   SER A  43      -5.494 -21.266 -33.106  1.00 53.11           H
ATOM    623  CA  SER A  43      -6.433 -21.483 -31.211  1.00 58.79           C
ATOM    624  HA  SER A  43      -7.291 -21.979 -31.078  1.00 58.79           H
ATOM    625  C   SER A  43      -6.447 -20.215 -30.351  1.00 60.90           C
ATOM    626  O   SER A  43      -5.473 -19.906 -29.668  1.00 57.61           O
ATOM    627  CB  SER A  43      -5.271 -22.417 -30.854  1.00 54.09           C
ATOM    628 1HB  SER A  43      -5.292 -22.660 -29.884  1.00 54.09           H
ATOM    629 2HB  SER A  43      -5.298 -23.249 -31.407  1.00 54.09           H
ATOM    630  OG  SER A  43      -4.038 -21.772 -31.108  1.00 47.94           O
ATOM    631  HG  SER A  43      -3.341 -22.426 -31.165  1.00 47.94           H
ATOM    632  N   GLN A  44      -7.527 -19.433 -30.437  1.00 60.24           N
ATOM    633  H   GLN A  44      -8.120 -19.486 -31.240  1.00 60.24           H
ATOM    634  CA  GLN A  44      -7.838 -18.508 -29.366  1.00 66.53           C
ATOM    635  HA  GLN A  44      -7.002 -18.006 -29.147  1.00 66.53           H
ATOM    636  C   GLN A  44      -8.313 -19.350 -28.180  1.00 69.94           C
ATOM    637  O   GLN A  44      -9.171 -20.221 -28.372  1.00 68.48           O
ATOM    638  CB  GLN A  44      -8.886 -17.469 -29.798  1.00 63.39           C
ATOM    639 1HB  GLN A  44      -9.609 -17.928 -30.314  1.00 63.39           H
ATOM    640 2HB  GLN A  44      -9.277 -17.040 -28.984  1.00 63.39           H
ATOM    641  CG  GLN A  44      -8.237 -16.384 -30.684  1.00 57.41           C
ATOM    642 1HG  GLN A  44      -7.469 -15.979 -30.188  1.00 57.41           H
ATOM    643 2HG  GLN A  44      -7.903 -16.811 -31.524  1.00 57.41           H
ATOM    644  CD  GLN A  44      -9.204 -15.267 -31.065  1.00 50.90           C
ATOM    645  OE1 GLN A  44     -10.397 -15.436 -31.170  1.00 48.89           O
ATOM    646  NE2 GLN A  44      -8.715 -14.077 -31.324  1.00 44.98           N
ATOM    647 1HE2 GLN A  44      -9.325 -13.335 -31.601  1.00 44.98           H
ATOM    648 2HE2 GLN A  44      -7.732 -13.912 -31.244  1.00 44.98           H
ATOM    649  N   PRO A  45      -7.722 -19.187 -26.987  1.00 57.07           N
ATOM    650  CA  PRO A  45      -8.222 -19.851 -25.800  1.00 62.47           C
ATOM    651  HA  PRO A  45      -8.199 -20.845 -25.907  1.00 62.47           H
ATOM    652  C   PRO A  45      -9.686 -19.435 -25.587  1.00 64.69           C
ATOM    653  O   PRO A  45     -10.033 -18.274 -25.809  1.00 63.58           O
ATOM    654  CB  PRO A  45      -7.293 -19.429 -24.664  1.00 60.15           C
ATOM    655 1HB  PRO A  45      -7.807 -19.298 -23.816  1.00 60.15           H
ATOM    656 2HB  PRO A  45      -6.578 -20.113 -24.518  1.00 60.15           H
ATOM    657  CG  PRO A  45      -6.693 -18.105 -25.151  1.00 57.09           C
ATOM    658 1HG  PRO A  45      -7.265 -17.332 -24.876  1.00 57.09           H
ATOM    659 2HG  PRO A  45      -5.768 -17.980 -24.792  1.00 57.09           H
ATOM    660  CD  PRO A  45      -6.666 -18.241 -26.669  1.00 61.90           C
ATOM    661 1HD  PRO A  45      -6.853 -17.367 -27.117  1.00 61.90           H
ATOM    662 2HD  PRO A  45      -5.788 -18.598 -26.987  1.00 61.90           H
ATOM    663  N   SER A  46     -10.539 -20.384 -25.220  1.00 68.40           N
ATOM    664  H   SER A  46     -10.215 -21.327 -25.143  1.00 68.40           H
ATOM    665  CA  SER A  46     -11.941 -20.086 -24.925  1.00 72.37           C
ATOM    666  HA  SER A  46     -12.317 -19.683 -25.759  1.00 72.37           H
ATOM    667  C   SER A  46     -12.032 -19.081 -23.766  1.00 74.13           C
ATOM    668  O   SER A  46     -11.200 -19.120 -22.861  1.00 70.89           O
ATOM    669  CB  SER A  46     -12.709 -21.376 -24.583  1.00 68.09           C
ATOM    670 1HB  SER A  46     -13.640 -21.168 -24.283  1.00 68.09           H
ATOM    671 2HB  SER A  46     -12.742 -21.990 -25.371  1.00 68.09           H
ATOM    672  OG  SER A  46     -12.080 -22.078 -23.534  1.00 61.32           O
ATOM    673  HG  SER A  46     -11.938 -21.487 -22.795  1.00 61.32           H
ATOM    674  N   ASP A  47     -13.064 -18.228 -23.745  1.00 68.77           N
ATOM    675  H   ASP A  47     -13.718 -18.264 -24.501  1.00 68.77           H
ATOM    676  CA  ASP A  47     -13.295 -17.239 -22.675  1.00 74.22           C
ATOM    677  HA  ASP A  47     -12.524 -16.604 -22.731  1.00 74.22           H
ATOM    678  C   ASP A  47     -13.296 -17.880 -21.276  1.00 74.74           C
ATOM    679  O   ASP A  47     -12.828 -17.293 -20.298  1.00 72.97           O
ATOM    680  CB  ASP A  47     -14.632 -16.521 -22.923  1.00 72.30           C
ATOM    681 1HB  ASP A  47     -15.347 -17.213 -23.021  1.00 72.30           H
ATOM    682 2HB  ASP A  47     -14.832 -15.945 -22.131  1.00 72.30           H
ATOM    683  CG  ASP A  47     -14.644 -15.636 -24.176  1.00 65.49           C
ATOM    684  OD1 ASP A  47     -13.563 -15.151 -24.562  1.00 60.31           O
ATOM    685  OD2 ASP A  47     -15.744 -15.482 -24.752  1.00 59.66           O
ATOM    686  N   GLU A  48     -13.729 -19.132 -21.194  1.00 70.58           N
ATOM    687  H   GLU A  48     -14.091 -19.554 -22.025  1.00 70.58           H
ATOM    688  CA  GLU A  48     -13.714 -19.939 -19.973  1.00 74.46           C
ATOM    689  HA  GLU A  48     -14.178 -19.410 -19.263  1.00 74.46           H
ATOM    690  C   GLU A  48     -12.286 -20.200 -19.465  1.00 74.01           C
ATOM    691  O   GLU A  48     -11.997 -20.023 -18.279  1.00 72.90           O
ATOM    692  CB  GLU A  48     -14.464 -21.241 -20.274  1.00 74.16           C
ATOM    693 1HB  GLU A  48     -15.321 -21.012 -20.735  1.00 74.16           H
ATOM    694 2HB  GLU A  48     -13.898 -21.798 -20.882  1.00 74.16           H
ATOM    695  CG  GLU A  48     -14.790 -22.066 -19.019  1.00 65.58           C
ATOM    696 1HG  GLU A  48     -13.934 -22.387 -18.614  1.00 65.58           H
ATOM    697 2HG  GLU A  48     -15.270 -21.481 -18.365  1.00 65.58           H
ATOM    698  CD  GLU A  48     -15.677 -23.285 -19.344  1.00 60.36           C
ATOM    699  OE1 GLU A  48     -16.224 -23.866 -18.382  1.00 53.96           O
ATOM    700  OE2 GLU A  48     -15.800 -23.634 -20.539  1.00 56.20           O
ATOM    701  N   VAL A  49     -11.354 -20.540 -20.365  1.00 66.11           N
ATOM    702  H   VAL A  49     -11.632 -20.658 -21.318  1.00 66.11           H
ATOM    703  CA  VAL A  49      -9.941 -20.747 -20.014  1.00 69.72           C
ATOM    704  HA  VAL A  49      -9.926 -21.376 -19.237  1.00 69.72           H
ATOM    705  C   VAL A  49      -9.298 -19.427 -19.576  1.00 71.41           C
ATOM    706  O   VAL A  49      -8.547 -19.404 -18.594  1.00 71.07           O
ATOM    707  CB  VAL A  49      -9.192 -21.391 -21.192  1.00 68.86           C
ATOM    708  HB  VAL A  49      -9.396 -20.806 -21.977  1.00 68.86           H
ATOM    709  CG1 VAL A  49      -7.673 -21.448 -21.003  1.00 61.40           C
ATOM    710 1HG1 VAL A  49      -7.229 -21.874 -21.792  1.00 61.40           H
ATOM    711 2HG1 VAL A  49      -7.433 -21.980 -20.191  1.00 61.40           H
ATOM    712 3HG1 VAL A  49      -7.291 -20.530 -20.893  1.00 61.40           H
ATOM    713  CG2 VAL A  49      -9.662 -22.838 -21.405  1.00 64.55           C
ATOM    714 1HG2 VAL A  49      -9.178 -23.263 -22.170  1.00 64.55           H
ATOM    715 2HG2 VAL A  49     -10.641 -22.871 -21.604  1.00 64.55           H
ATOM    716 3HG2 VAL A  49      -9.495 -23.393 -20.590  1.00 64.55           H
ATOM    717  N   LEU A  50      -9.595 -18.308 -20.248  1.00 66.51           N
ATOM    718  H   LEU A  50     -10.183 -18.377 -21.054  1.00 66.51           H
ATOM    719  CA  LEU A  50      -9.098 -16.988 -19.856  1.00 68.14           C
ATOM    720  HA  LEU A  50      -8.104 -17.088 -19.810  1.00 68.14           H
ATOM    721  C   LEU A  50      -9.600 -16.571 -18.469  1.00 70.39           C
ATOM    722  O   LEU A  50      -8.804 -16.115 -17.651  1.00 71.41           O
ATOM    723  CB  LEU A  50      -9.504 -15.943 -20.916  1.00 67.87           C
ATOM    724 1HB  LEU A  50     -10.486 -16.031 -21.085  1.00 67.87           H
ATOM    725 2HB  LEU A  50      -9.308 -15.032 -20.552  1.00 67.87           H
ATOM    726  CG  LEU A  50      -8.773 -16.089 -22.258  1.00 60.53           C
ATOM    727  HG  LEU A  50      -8.891 -17.036 -22.556  1.00 60.53           H
ATOM    728  CD1 LEU A  50      -9.364 -15.118 -23.280  1.00 56.27           C
ATOM    729 1HD1 LEU A  50      -8.899 -15.199 -24.162  1.00 56.27           H
ATOM    730 2HD1 LEU A  50      -9.272 -14.172 -22.970  1.00 56.27           H
ATOM    731 3HD1 LEU A  50     -10.336 -15.300 -23.427  1.00 56.27           H
ATOM    732  CD2 LEU A  50      -7.274 -15.784 -22.130  1.00 57.50           C
ATOM    733 1HD2 LEU A  50      -6.812 -15.883 -23.011  1.00 57.50           H
ATOM    734 2HD2 LEU A  50      -6.836 -16.406 -21.481  1.00 57.50           H
ATOM    735 3HD2 LEU A  50      -7.125 -14.849 -21.808  1.00 57.50           H
ATOM    736  N   SER A  51     -10.879 -16.815 -18.172  1.00 72.92           N
ATOM    737  H   SER A  51     -11.466 -17.213 -18.877  1.00 72.92           H
ATOM    738  CA  SER A  51     -11.461 -16.525 -16.857  1.00 75.74           C
ATOM    739  HA  SER A  51     -11.239 -15.565 -16.685  1.00 75.74           H
ATOM    740  C   SER A  51     -10.830 -17.365 -15.736  1.00 76.96           C
ATOM    741  O   SER A  51     -10.540 -16.846 -14.659  1.00 76.39           O
ATOM    742  CB  SER A  51     -12.979 -16.714 -16.899  1.00 74.66           C
ATOM    743 1HB  SER A  51     -13.399 -16.324 -16.079  1.00 74.66           H
ATOM    744 2HB  SER A  51     -13.360 -16.273 -17.711  1.00 74.66           H
ATOM    745  OG  SER A  51     -13.370 -18.071 -16.951  1.00 65.32           O
ATOM    746  HG  SER A  51     -14.325 -18.128 -16.963  1.00 65.32           H
ATOM    747  N   GLU A  52     -10.515 -18.631 -15.994  1.00 73.85           N
ATOM    748  H   GLU A  52     -10.755 -19.016 -16.885  1.00 73.85           H
ATOM    749  CA  GLU A  52      -9.829 -19.480 -15.017  1.00 75.62           C
ATOM    750  HA  GLU A  52     -10.355 -19.382 -14.172  1.00 75.62           H
ATOM    751  C   GLU A  52      -8.390 -19.002 -14.752  1.00 75.39           C
ATOM    752  O   GLU A  52      -7.931 -19.000 -13.608  1.00 75.00           O
ATOM    753  CB  GLU A  52      -9.842 -20.945 -15.495  1.00 75.48           C
ATOM    754 1HB  GLU A  52     -10.758 -21.179 -15.820  1.00 75.48           H
ATOM    755 2HB  GLU A  52      -9.185 -21.056 -16.241  1.00 75.48           H
ATOM    756  CG  GLU A  52      -9.458 -21.882 -14.335  1.00 65.78           C
ATOM    757 1HG  GLU A  52      -8.614 -21.535 -13.926  1.00 65.78           H
ATOM    758 2HG  GLU A  52     -10.194 -21.852 -13.658  1.00 65.78           H
ATOM    759  CD  GLU A  52      -9.228 -23.355 -14.718  1.00 62.89           C
ATOM    760  OE1 GLU A  52      -8.664 -24.058 -13.839  1.00 55.12           O
ATOM    761  OE2 GLU A  52      -9.472 -23.750 -15.865  1.00 56.57           O
ATOM    762  N   PHE A  53      -7.677 -18.563 -15.802  1.00 75.02           N
ATOM    763  H   PHE A  53      -8.066 -18.642 -16.720  1.00 75.02           H
ATOM    764  CA  PHE A  53      -6.359 -17.978 -15.644  1.00 75.24           C
ATOM    765  HA  PHE A  53      -5.862 -18.670 -15.121  1.00 75.24           H
ATOM    766  C   PHE A  53      -6.395 -16.671 -14.845  1.00 77.26           C
ATOM    767  O   PHE A  53      -5.563 -16.491 -13.954  1.00 77.00           O
ATOM    768  CB  PHE A  53      -5.692 -17.744 -17.008  1.00 73.41           C
ATOM    769 1HB  PHE A  53      -6.384 -17.414 -17.650  1.00 73.41           H
ATOM    770 2HB  PHE A  53      -4.979 -17.051 -16.901  1.00 73.41           H
ATOM    771  CG  PHE A  53      -5.056 -18.980 -17.603  1.00 65.90           C
ATOM    772  CD1 PHE A  53      -3.986 -19.607 -16.933  1.00 59.47           C
ATOM    773  HD1 PHE A  53      -3.643 -19.226 -16.075  1.00 59.47           H
ATOM    774  CD2 PHE A  53      -5.509 -19.509 -18.822  1.00 58.82           C
ATOM    775  HD2 PHE A  53      -6.253 -19.057 -19.314  1.00 58.82           H
ATOM    776  CE1 PHE A  53      -3.400 -20.769 -17.470  1.00 51.04           C
ATOM    777  HE1 PHE A  53      -2.644 -21.216 -16.992  1.00 51.04           H
ATOM    778  CE2 PHE A  53      -4.925 -20.666 -19.354  1.00 51.23           C
ATOM    779  HE2 PHE A  53      -5.257 -21.040 -20.220  1.00 51.23           H
ATOM    780  CZ  PHE A  53      -3.880 -21.298 -18.677  1.00 51.42           C
ATOM    781  HZ  PHE A  53      -3.473 -22.130 -19.054  1.00 51.42           H
ATOM    782  N   GLU A  54      -7.355 -15.798 -15.124  1.00 75.76           N
ATOM    783  H   GLU A  54      -7.980 -16.004 -15.877  1.00 75.76           H
ATOM    784  CA  GLU A  54      -7.544 -14.552 -14.387  1.00 77.83           C
ATOM    785  HA  GLU A  54      -6.686 -14.043 -14.460  1.00 77.83           H
ATOM    786  C   GLU A  54      -7.800 -14.831 -12.899  1.00 79.35           C
ATOM    787  O   GLU A  54      -7.089 -14.299 -12.049  1.00 79.92           O
ATOM    788  CB  GLU A  54      -8.671 -13.735 -15.036  1.00 76.26           C
ATOM    789 1HB  GLU A  54      -8.452 -13.586 -16.000  1.00 76.26           H
ATOM    790 2HB  GLU A  54      -9.528 -14.245 -14.963  1.00 76.26           H
ATOM    791  CG  GLU A  54      -8.842 -12.377 -14.350  1.00 70.07           C
ATOM    792 1HG  GLU A  54      -9.184 -12.536 -13.424  1.00 70.07           H
ATOM    793 2HG  GLU A  54      -7.946 -11.935 -14.304  1.00 70.07           H
ATOM    794  CD  GLU A  54      -9.819 -11.431 -15.078  1.00 69.78           C
ATOM    795  OE1 GLU A  54      -9.734 -10.207 -14.791  1.00 62.63           O
ATOM    796  OE2 GLU A  54     -10.616 -11.909 -15.898  1.00 64.46           O
ATOM    797  N   LEU A  55      -8.711 -15.739 -12.571  1.00 79.27           N
ATOM    798  H   LEU A  55      -9.232 -16.179 -13.303  1.00 79.27           H
ATOM    799  CA  LEU A  55      -8.989 -16.127 -11.181  1.00 80.29           C
ATOM    800  HA  LEU A  55      -9.265 -15.283 -10.721  1.00 80.29           H
ATOM    801  C   LEU A  55      -7.746 -16.680 -10.469  1.00 80.21           C
ATOM    802  O   LEU A  55      -7.486 -16.341  -9.313  1.00 80.00           O
ATOM    803  CB  LEU A  55     -10.114 -17.174 -11.163  1.00 80.73           C
ATOM    804 1HB  LEU A  55      -9.904 -17.871 -11.848  1.00 80.73           H
ATOM    805 2HB  LEU A  55     -10.137 -17.594 -10.256  1.00 80.73           H
ATOM    806  CG  LEU A  55     -11.510 -16.604 -11.466  1.00 74.57           C
ATOM    807  HG  LEU A  55     -11.447 -16.063 -12.304  1.00 74.57           H
ATOM    808  CD1 LEU A  55     -12.499 -17.762 -11.618  1.00 69.90           C
ATOM    809 1HD1 LEU A  55     -13.419 -17.424 -11.816  1.00 69.90           H
ATOM    810 2HD1 LEU A  55     -12.545 -18.306 -10.780  1.00 69.90           H
ATOM    811 3HD1 LEU A  55     -12.227 -18.370 -12.364  1.00 69.90           H
ATOM    812  CD2 LEU A  55     -12.013 -15.700 -10.341  1.00 70.98           C
ATOM    813 1HD2 LEU A  55     -12.921 -15.337 -10.552  1.00 70.98           H
ATOM    814 2HD2 LEU A  55     -11.397 -14.925 -10.201  1.00 70.98           H
ATOM    815 3HD2 LEU A  55     -12.075 -16.202  -9.478  1.00 70.98           H
ATOM    816  N   ARG A  56      -6.935 -17.491 -11.152  1.00 80.37           N
ATOM    817  H   ARG A  56      -7.196 -17.765 -12.078  1.00 80.37           H
ATOM    818  CA  ARG A  56      -5.672 -17.997 -10.594  1.00 78.91           C
ATOM    819  HA  ARG A  56      -5.923 -18.413  -9.720  1.00 78.91           H
ATOM    820  C   ARG A  56      -4.677 -16.874 -10.321  1.00 80.26           C
ATOM    821  O   ARG A  56      -4.049 -16.878  -9.262  1.00 80.30           O
ATOM    822  CB  ARG A  56      -5.059 -19.053 -11.512  1.00 79.62           C
ATOM    823 1HB  ARG A  56      -5.091 -18.717 -12.453  1.00 79.62           H
ATOM    824 2HB  ARG A  56      -4.107 -19.198 -11.242  1.00 79.62           H
ATOM    825  CG  ARG A  56      -5.809 -20.393 -11.435  1.00 73.00           C
ATOM    826 1HG  ARG A  56      -5.742 -20.766 -10.510  1.00 73.00           H
ATOM    827 2HG  ARG A  56      -6.771 -20.257 -11.670  1.00 73.00           H
ATOM    828  CD  ARG A  56      -5.175 -21.367 -12.425  1.00 70.38           C
ATOM    829 1HD  ARG A  56      -5.198 -20.973 -13.344  1.00 70.38           H
ATOM    830 2HD  ARG A  56      -4.227 -21.543 -12.161  1.00 70.38           H
ATOM    831  NE  ARG A  56      -5.889 -22.658 -12.461  1.00 61.80           N
ATOM    832  HE  ARG A  56      -6.854 -22.644 -12.198  1.00 61.80           H
ATOM    833  CZ  ARG A  56      -5.387 -23.826 -12.803  1.00 53.50           C
ATOM    834  NH1 ARG A  56      -4.122 -23.987 -13.072  1.00 48.80           N
ATOM    835 1HH1 ARG A  56      -3.497 -23.208 -13.022  1.00 48.80           H
ATOM    836 2HH1 ARG A  56      -3.776 -24.890 -13.328  1.00 48.80           H
ATOM    837  NH2 ARG A  56      -6.160 -24.873 -12.892  1.00 46.24           N
ATOM    838 1HH2 ARG A  56      -7.138 -24.790 -12.700  1.00 46.24           H
ATOM    839 2HH2 ARG A  56      -5.775 -25.758 -13.152  1.00 46.24           H
ATOM    840  N   LEU A  57      -4.548 -15.903 -11.235  1.00 79.50           N
ATOM    841  H   LEU A  57      -5.066 -15.982 -12.086  1.00 79.50           H
ATOM    842  CA  LEU A  57      -3.691 -14.737 -11.053  1.00 78.57           C
ATOM    843  HA  LEU A  57      -2.788 -15.095 -10.815  1.00 78.57           H
ATOM    844  C   LEU A  57      -4.192 -13.857  -9.894  1.00 80.24           C
ATOM    845  O   LEU A  57      -3.400 -13.493  -9.025  1.00 79.98           O
ATOM    846  CB  LEU A  57      -3.610 -13.945 -12.366  1.00 76.31           C
ATOM    847 1HB  LEU A  57      -4.538 -13.826 -12.719  1.00 76.31           H
ATOM    848 2HB  LEU A  57      -3.210 -13.050 -12.169  1.00 76.31           H
ATOM    849  CG  LEU A  57      -2.764 -14.622 -13.453  1.00 67.77           C
ATOM    850  HG  LEU A  57      -3.070 -15.572 -13.515  1.00 67.77           H
ATOM    851  CD1 LEU A  57      -2.951 -13.898 -14.784  1.00 63.82           C
ATOM    852 1HD1 LEU A  57      -2.406 -14.327 -15.505  1.00 63.82           H
ATOM    853 2HD1 LEU A  57      -2.670 -12.941 -14.714  1.00 63.82           H
ATOM    854 3HD1 LEU A  57      -3.909 -13.917 -15.071  1.00 63.82           H
ATOM    855  CD2 LEU A  57      -1.270 -14.591 -13.115  1.00 63.16           C
ATOM    856 1HD2 LEU A  57      -0.731 -15.035 -13.831  1.00 63.16           H
ATOM    857 2HD2 LEU A  57      -1.087 -15.066 -12.254  1.00 63.16           H
ATOM    858 3HD2 LEU A  57      -0.943 -13.651 -13.023  1.00 63.16           H
ATOM    859  N   LEU A  58      -5.490 -13.586  -9.820  1.00 80.40           N
ATOM    860  H   LEU A  58      -6.090 -13.911 -10.551  1.00 80.40           H
ATOM    861  CA  LEU A  58      -6.079 -12.832  -8.713  1.00 80.58           C
ATOM    862  HA  LEU A  58      -5.604 -11.952  -8.696  1.00 80.58           H
ATOM    863  C   LEU A  58      -5.846 -13.536  -7.365  1.00 80.81           C
ATOM    864  O   LEU A  58      -5.435 -12.898  -6.400  1.00 80.01           O
ATOM    865  CB  LEU A  58      -7.581 -12.634  -8.978  1.00 81.05           C
ATOM    866 1HB  LEU A  58      -7.987 -13.527  -9.169  1.00 81.05           H
ATOM    867 2HB  LEU A  58      -7.997 -12.247  -8.155  1.00 81.05           H
ATOM    868  CG  LEU A  58      -7.887 -11.700 -10.161  1.00 79.79           C
ATOM    869  HG  LEU A  58      -7.352 -12.006 -10.948  1.00 79.79           H
ATOM    870  CD1 LEU A  58      -9.377 -11.759 -10.463  1.00 75.22           C
ATOM    871 1HD1 LEU A  58      -9.611 -11.161 -11.230  1.00 75.22           H
ATOM    872 2HD1 LEU A  58      -9.915 -11.469  -9.671  1.00 75.22           H
ATOM    873 3HD1 LEU A  58      -9.658 -12.689 -10.701  1.00 75.22           H
ATOM    874  CD2 LEU A  58      -7.503 -10.250  -9.865  1.00 75.90           C
ATOM    875 1HD2 LEU A  58      -7.709  -9.658 -10.644  1.00 75.90           H
ATOM    876 2HD2 LEU A  58      -6.526 -10.171  -9.669  1.00 75.90           H
ATOM    877 3HD2 LEU A  58      -8.004  -9.901  -9.073  1.00 75.90           H
ATOM    878  N   SER A  59      -5.976 -14.856  -7.317  1.00 84.36           N
ATOM    879  H   SER A  59      -6.289 -15.339  -8.135  1.00 84.36           H
ATOM    880  CA  SER A  59      -5.677 -15.636  -6.104  1.00 83.08           C
ATOM    881  HA  SER A  59      -6.245 -15.222  -5.393  1.00 83.08           H
ATOM    882  C   SER A  59      -4.216 -15.513  -5.654  1.00 81.80           C
ATOM    883  O   SER A  59      -3.937 -15.508  -4.458  1.00 79.83           O
ATOM    884  CB  SER A  59      -6.068 -17.101  -6.305  1.00 82.77           C
ATOM    885 1HB  SER A  59      -6.176 -17.556  -5.421  1.00 82.77           H
ATOM    886 2HB  SER A  59      -6.923 -17.165  -6.820  1.00 82.77           H
ATOM    887  OG  SER A  59      -5.098 -17.832  -7.027  1.00 70.41           O
ATOM    888  HG  SER A  59      -5.422 -18.718  -7.190  1.00 70.41           H
ATOM    889  N   MET A  60      -3.266 -15.351  -6.599  1.00 81.82           N
ATOM    890  H   MET A  60      -3.535 -15.411  -7.560  1.00 81.82           H
ATOM    891  CA  MET A  60      -1.862 -15.092  -6.282  1.00 80.72           C
ATOM    892  HA  MET A  60      -1.594 -15.787  -5.615  1.00 80.72           H
ATOM    893  C   MET A  60      -1.680 -13.712  -5.637  1.00 81.09           C
ATOM    894  O   MET A  60      -0.844 -13.556  -4.743  1.00 79.80           O
ATOM    895  CB  MET A  60      -1.023 -15.219  -7.564  1.00 79.47           C
ATOM    896 1HB  MET A  60      -1.189 -16.120  -7.965  1.00 79.47           H
ATOM    897 2HB  MET A  60      -1.313 -14.509  -8.206  1.00 79.47           H
ATOM    898  CG  MET A  60       0.484 -15.066  -7.315  1.00 71.62           C
ATOM    899 1HG  MET A  60       0.574 -14.183  -6.855  1.00 71.62           H
ATOM    900 2HG  MET A  60       0.708 -15.800  -6.674  1.00 71.62           H
ATOM    901  SD  MET A  60       1.495 -15.149  -8.805  1.00 68.67           S
ATOM    902  CE  MET A  60       1.020 -13.594  -9.600  1.00 59.28           C
ATOM    903 1HE  MET A  60       1.502 -13.473 -10.468  1.00 59.28           H
ATOM    904 2HE  MET A  60       1.238 -12.812  -9.016  1.00 59.28           H
ATOM    905 3HE  MET A  60       0.038 -13.573  -9.788  1.00 59.28           H
ATOM    906  N   PHE A  61      -2.491 -12.735  -6.048  1.00 81.35           N
ATOM    907  H   PHE A  61      -3.091 -12.911  -6.829  1.00 81.35           H
ATOM    908  CA  PHE A  61      -2.545 -11.419  -5.411  1.00 80.43           C
ATOM    909  HA  PHE A  61      -1.596 -11.211  -5.176  1.00 80.43           H
ATOM    910  C   PHE A  61      -3.322 -11.412  -4.086  1.00 81.24           C
ATOM    911  O   PHE A  61      -3.278 -10.431  -3.353  1.00 78.70           O
ATOM    912  CB  PHE A  61      -3.084 -10.386  -6.412  1.00 80.39           C
ATOM    913 1HB  PHE A  61      -3.968 -10.703  -6.757  1.00 80.39           H
ATOM    914 2HB  PHE A  61      -3.204  -9.513  -5.940  1.00 80.39           H
ATOM    915  CG  PHE A  61      -2.159 -10.165  -7.599  1.00 80.96           C
ATOM    916  CD1 PHE A  61      -0.874  -9.627  -7.401  1.00 77.01           C
ATOM    917  HD1 PHE A  61      -0.579  -9.374  -6.480  1.00 77.01           H
ATOM    918  CD2 PHE A  61      -2.577 -10.495  -8.901  1.00 77.83           C
ATOM    919  HD2 PHE A  61      -3.494 -10.864  -9.054  1.00 77.83           H
ATOM    920  CE1 PHE A  61      -0.000  -9.442  -8.488  1.00 74.66           C
ATOM    921  HE1 PHE A  61       0.914  -9.065  -8.338  1.00 74.66           H
ATOM    922  CE2 PHE A  61      -1.702 -10.305  -9.988  1.00 75.44           C
ATOM    923  HE2 PHE A  61      -2.000 -10.540 -10.913  1.00 75.44           H
ATOM    924  CZ  PHE A  61      -0.414  -9.788  -9.779  1.00 76.00           C
ATOM    925  HZ  PHE A  61       0.208  -9.667 -10.553  1.00 76.00           H
ATOM    926  N   GLY A  62      -3.973 -12.520  -3.736  1.00 82.63           N
ATOM    927  H   GLY A  62      -3.886 -13.322  -4.327  1.00 82.63           H
ATOM    928  CA  GLY A  62      -4.808 -12.636  -2.540  1.00 81.86           C
ATOM    929 1HA  GLY A  62      -4.914 -13.610  -2.341  1.00 81.86           H
ATOM    930 2HA  GLY A  62      -4.320 -12.193  -1.788  1.00 81.86           H
ATOM    931  C   GLY A  62      -6.188 -11.995  -2.700  1.00 83.79           C
ATOM    932  O   GLY A  62      -6.805 -11.674  -1.685  1.00 81.83           O
ATOM    933  N   LEU A  63      -6.632 -11.801  -3.935  1.00 82.39           N
ATOM    934  H   LEU A  63      -6.015 -12.041  -4.684  1.00 82.39           H
ATOM    935  CA  LEU A  63      -7.938 -11.269  -4.295  1.00 84.71           C
ATOM    936  HA  LEU A  63      -8.303 -10.804  -3.488  1.00 84.71           H
ATOM    937  C   LEU A  63      -8.871 -12.424  -4.686  1.00 86.30           C
ATOM    938  O   LEU A  63      -8.451 -13.383  -5.337  1.00 85.54           O
ATOM    939  CB  LEU A  63      -7.777 -10.263  -5.446  1.00 84.44           C
ATOM    940 1HB  LEU A  63      -7.362 -10.740  -6.221  1.00 84.44           H
ATOM    941 2HB  LEU A  63      -8.686  -9.936  -5.704  1.00 84.44           H
ATOM    942  CG  LEU A  63      -6.907  -9.042  -5.114  1.00 84.31           C
ATOM    943  HG  LEU A  63      -6.049  -9.388  -4.735  1.00 84.31           H
ATOM    944  CD1 LEU A  63      -6.647  -8.223  -6.374  1.00 80.23           C
ATOM    945 1HD1 LEU A  63      -6.081  -7.424  -6.172  1.00 80.23           H
ATOM    946 2HD1 LEU A  63      -7.504  -7.899  -6.774  1.00 80.23           H
ATOM    947 3HD1 LEU A  63      -6.173  -8.769  -7.065  1.00 80.23           H
ATOM    948  CD2 LEU A  63      -7.567  -8.128  -4.082  1.00 81.54           C
ATOM    949 1HD2 LEU A  63      -6.987  -7.339  -3.879  1.00 81.54           H
ATOM    950 2HD2 LEU A  63      -7.733  -8.616  -3.225  1.00 81.54           H
ATOM    951 3HD2 LEU A  63      -8.445  -7.785  -4.416  1.00 81.54           H
ATOM    952  N   LYS A  64     -10.131 -12.338  -4.281  1.00 86.98           N
ATOM    953  H   LYS A  64     -10.394 -11.559  -3.712  1.00 86.98           H
ATOM    954  CA  LYS A  64     -11.164 -13.330  -4.626  1.00 86.50           C
ATOM    955  HA  LYS A  64     -10.688 -14.209  -4.657  1.00 86.50           H
ATOM    956  C   LYS A  64     -11.782 -13.051  -5.992  1.00 87.78           C
ATOM    957  O   LYS A  64     -12.171 -13.980  -6.691  1.00 85.67           O
ATOM    958  CB  LYS A  64     -12.260 -13.342  -3.560  1.00 84.74           C
ATOM    959 1HB  LYS A  64     -12.653 -12.425  -3.496  1.00 84.74           H
ATOM    960 2HB  LYS A  64     -12.969 -13.990  -3.839  1.00 84.74           H
ATOM    961  CG  LYS A  64     -11.745 -13.748  -2.180  1.00 80.31           C
ATOM    962 1HG  LYS A  64     -11.418 -14.693  -2.210  1.00 80.31           H
ATOM    963 2HG  LYS A  64     -10.995 -13.144  -1.912  1.00 80.31           H
ATOM    964  CD  LYS A  64     -12.883 -13.632  -1.166  1.00 75.77           C
ATOM    965 1HD  LYS A  64     -13.236 -12.696  -1.169  1.00 75.77           H
ATOM    966 2HD  LYS A  64     -13.615 -14.266  -1.415  1.00 75.77           H
ATOM    967  CE  LYS A  64     -12.371 -13.975   0.231  1.00 68.39           C
ATOM    968 1HE  LYS A  64     -12.120 -14.942   0.271  1.00 68.39           H
ATOM    969 2HE  LYS A  64     -11.572 -13.414   0.446  1.00 68.39           H
ATOM    970  NZ  LYS A  64     -13.411 -13.718   1.251  1.00 59.00           N
ATOM    971 1HZ  LYS A  64     -13.078 -13.942   2.167  1.00 59.00           H
ATOM    972 2HZ  LYS A  64     -14.227 -14.269   1.077  1.00 59.00           H
ATOM    973 3HZ  LYS A  64     -13.684 -12.756   1.250  1.00 59.00           H
ATOM    974  N   GLN A  65     -11.881 -11.777  -6.344  1.00 88.64           N
ATOM    975  H   GLN A  65     -11.564 -11.093  -5.687  1.00 88.64           H
ATOM    976  CA  GLN A  65     -12.411 -11.296  -7.604  1.00 88.89           C
ATOM    977  HA  GLN A  65     -12.260 -12.029  -8.267  1.00 88.89           H
ATOM    978  C   GLN A  65     -11.641 -10.061  -8.068  1.00 89.50           C
ATOM    979  O   GLN A  65     -10.956  -9.413  -7.277  1.00 88.30           O
ATOM    980  CB  GLN A  65     -13.924 -11.016  -7.465  1.00 86.85           C
ATOM    981 1HB  GLN A  65     -14.280 -10.742  -8.358  1.00 86.85           H
ATOM    982 2HB  GLN A  65     -14.377 -11.857  -7.169  1.00 86.85           H
ATOM    983  CG  GLN A  65     -14.244  -9.902  -6.447  1.00 79.57           C
ATOM    984 1HG  GLN A  65     -13.839 -10.144  -5.565  1.00 79.57           H
ATOM    985 2HG  GLN A  65     -13.848  -9.043  -6.772  1.00 79.57           H
ATOM    986  CD  GLN A  65     -15.728  -9.684  -6.237  1.00 78.47           C
ATOM    987  OE1 GLN A  65     -16.578 -10.491  -6.577  1.00 70.19           O
ATOM    988  NE2 GLN A  65     -16.116  -8.580  -5.645  1.00 67.34           N
ATOM    989 1HE2 GLN A  65     -17.089  -8.415  -5.482  1.00 67.34           H
ATOM    990 2HE2 GLN A  65     -15.439  -7.903  -5.357  1.00 67.34           H
ATOM    991  N   ARG A  66     -11.751  -9.736  -9.357  1.00 87.89           N
ATOM    992  H   ARG A  66     -12.260 -10.343  -9.967  1.00 87.89           H
ATOM    993  CA  ARG A  66     -11.154  -8.527  -9.905  1.00 88.63           C
ATOM    994  HA  ARG A  66     -10.179  -8.557  -9.686  1.00 88.63           H
ATOM    995  C   ARG A  66     -11.777  -7.287  -9.246  1.00 90.03           C
ATOM    996  O   ARG A  66     -13.000  -7.160  -9.276  1.00 88.21           O
ATOM    997  CB  ARG A  66     -11.328  -8.515 -11.425  1.00 86.06           C
ATOM    998 1HB  ARG A  66     -10.862  -9.311 -11.812  1.00 86.06           H
ATOM    999 2HB  ARG A  66     -12.303  -8.562 -11.641  1.00 86.06           H
ATOM   1000  CG  ARG A  66     -10.744  -7.249 -12.049  1.00 81.89           C
ATOM   1001 1HG  ARG A  66     -11.253  -6.453 -11.721  1.00 81.89           H
ATOM   1002 2HG  ARG A  66      -9.783  -7.162 -11.786  1.00 81.89           H
ATOM   1003  CD  ARG A  66     -10.838  -7.307 -13.559  1.00 79.82           C
ATOM   1004 1HD  ARG A  66     -10.217  -8.008 -13.910  1.00 79.82           H
ATOM   1005 2HD  ARG A  66     -11.775  -7.525 -13.831  1.00 79.82           H
ATOM   1006  NE  ARG A  66     -10.469  -6.021 -14.157  1.00 73.20           N
ATOM   1007  HE  ARG A  66     -10.335  -5.253 -13.530  1.00 73.20           H
ATOM   1008  CZ  ARG A  66     -10.298  -5.780 -15.428  1.00 69.41           C
ATOM   1009  NH1 ARG A  66     -10.376  -6.708 -16.334  1.00 63.92           N
ATOM   1010 1HH1 ARG A  66     -10.574  -7.651 -16.068  1.00 63.92           H
ATOM   1011 2HH1 ARG A  66     -10.238  -6.479 -17.298  1.00 63.92           H
ATOM   1012  NH2 ARG A  66     -10.045  -4.565 -15.816  1.00 60.57           N
ATOM   1013 1HH2 ARG A  66      -9.983  -3.828 -15.143  1.00 60.57           H
ATOM   1014 2HH2 ARG A  66      -9.912  -4.368 -16.787  1.00 60.57           H
ATOM   1015  N   PRO A  67     -10.974  -6.370  -8.699  1.00 88.43           N
ATOM   1016  CA  PRO A  67     -11.479  -5.097  -8.214  1.00 88.33           C
ATOM   1017  HA  PRO A  67     -12.222  -5.275  -7.569  1.00 88.33           H
ATOM   1018  C   PRO A  67     -12.059  -4.261  -9.358  1.00 89.36           C
ATOM   1019  O   PRO A  67     -11.489  -4.201 -10.440  1.00 87.98           O
ATOM   1020  CB  PRO A  67     -10.300  -4.395  -7.543  1.00 86.21           C
ATOM   1021 1HB  PRO A  67      -9.872  -3.740  -8.166  1.00 86.21           H
ATOM   1022 2HB  PRO A  67     -10.591  -3.923  -6.711  1.00 86.21           H
ATOM   1023  CG  PRO A  67      -9.346  -5.538  -7.215  1.00 85.50           C
ATOM   1024 1HG  PRO A  67      -8.399  -5.220  -7.185  1.00 85.50           H
ATOM   1025 2HG  PRO A  67      -9.582  -5.966  -6.343  1.00 85.50           H
ATOM   1026  CD  PRO A  67      -9.565  -6.500  -8.376  1.00 87.74           C
ATOM   1027 1HD  PRO A  67      -9.011  -6.249  -9.170  1.00 87.74           H
ATOM   1028 2HD  PRO A  67      -9.364  -7.444  -8.114  1.00 87.74           H
ATOM   1029  N   THR A  68     -13.183  -3.606  -9.095  1.00 88.00           N
ATOM   1030  H   THR A  68     -13.624  -3.763  -8.211  1.00 88.00           H
ATOM   1031  CA  THR A  68     -13.815  -2.667 -10.024  1.00 88.36           C
ATOM   1032  HA  THR A  68     -13.185  -2.570 -10.795  1.00 88.36           H
ATOM   1033  C   THR A  68     -14.006  -1.326  -9.313  1.00 88.85           C
ATOM   1034  O   THR A  68     -15.109  -1.053  -8.830  1.00 86.39           O
ATOM   1035  CB  THR A  68     -15.144  -3.206 -10.577  1.00 86.54           C
ATOM   1036  HB  THR A  68     -15.618  -2.466 -11.055  1.00 86.54           H
ATOM   1037  OG1 THR A  68     -16.009  -3.593  -9.537  1.00 78.58           O
ATOM   1038  HG1 THR A  68     -16.899  -3.681  -9.878  1.00 78.58           H
ATOM   1039  CG2 THR A  68     -14.931  -4.415 -11.487  1.00 76.70           C
ATOM   1040 1HG2 THR A  68     -15.802  -4.756 -11.840  1.00 76.70           H
ATOM   1041 2HG2 THR A  68     -14.486  -5.162 -10.992  1.00 76.70           H
ATOM   1042 3HG2 THR A  68     -14.354  -4.178 -12.269  1.00 76.70           H
ATOM   1043  N   PRO A  69     -12.933  -0.513  -9.179  1.00 89.06           N
ATOM   1044  CA  PRO A  69     -12.995   0.738  -8.445  1.00 88.93           C
ATOM   1045  HA  PRO A  69     -13.322   0.534  -7.522  1.00 88.93           H
ATOM   1046  C   PRO A  69     -13.992   1.714  -9.057  1.00 89.65           C
ATOM   1047  O   PRO A  69     -14.114   1.819 -10.282  1.00 88.04           O
ATOM   1048  CB  PRO A  69     -11.578   1.314  -8.457  1.00 86.60           C
ATOM   1049 1HB  PRO A  69     -11.483   2.018  -9.160  1.00 86.60           H
ATOM   1050 2HB  PRO A  69     -11.339   1.699  -7.565  1.00 86.60           H
ATOM   1051  CG  PRO A  69     -10.706   0.110  -8.777  1.00 84.63           C
ATOM   1052 1HG  PRO A  69      -9.879   0.386  -9.266  1.00 84.63           H
ATOM   1053 2HG  PRO A  69     -10.452  -0.381  -7.943  1.00 84.63           H
ATOM   1054  CD  PRO A  69     -11.591  -0.746  -9.657  1.00 88.10           C
ATOM   1055 1HD  PRO A  69     -11.523  -0.474 -10.617  1.00 88.10           H
ATOM   1056 2HD  PRO A  69     -11.365  -1.716  -9.568  1.00 88.10           H
ATOM   1057  N   SER A  70     -14.679   2.467  -8.210  1.00 89.76           N
ATOM   1058  H   SER A  70     -14.632   2.257  -7.233  1.00 89.76           H
ATOM   1059  CA  SER A  70     -15.501   3.589  -8.646  1.00 88.69           C
ATOM   1060  HA  SER A  70     -16.083   3.229  -9.375  1.00 88.69           H
ATOM   1061  C   SER A  70     -14.623   4.713  -9.208  1.00 88.07           C
ATOM   1062  O   SER A  70     -13.426   4.811  -8.941  1.00 85.16           O
ATOM   1063  CB  SER A  70     -16.392   4.088  -7.506  1.00 86.83           C
ATOM   1064 1HB  SER A  70     -16.990   4.826  -7.818  1.00 86.83           H
ATOM   1065 2HB  SER A  70     -16.947   3.343  -7.136  1.00 86.83           H
ATOM   1066  OG  SER A  70     -15.617   4.596  -6.450  1.00 76.98           O
ATOM   1067  HG  SER A  70     -16.168   4.711  -5.676  1.00 76.98           H
ATOM   1068  N   ARG A  71     -15.221   5.610  -9.992  1.00 86.09           N
ATOM   1069  H   ARG A  71     -16.184   5.480 -10.228  1.00 86.09           H
ATOM   1070  CA  ARG A  71     -14.511   6.786 -10.523  1.00 83.93           C
ATOM   1071  HA  ARG A  71     -13.700   6.406 -10.968  1.00 83.93           H
ATOM   1072  C   ARG A  71     -14.058   7.753  -9.423  1.00 84.26           C
ATOM   1073  O   ARG A  71     -13.136   8.522  -9.652  1.00 80.26           O
ATOM   1074  CB  ARG A  71     -15.390   7.528 -11.530  1.00 82.03           C
ATOM   1075 1HB  ARG A  71     -16.283   7.702 -11.115  1.00 82.03           H
ATOM   1076 2HB  ARG A  71     -14.955   8.398 -11.762  1.00 82.03           H
ATOM   1077  CG  ARG A  71     -15.587   6.714 -12.810  1.00 73.94           C
ATOM   1078 1HG  ARG A  71     -14.696   6.478 -13.198  1.00 73.94           H
ATOM   1079 2HG  ARG A  71     -16.092   5.877 -12.601  1.00 73.94           H
ATOM   1080  CD  ARG A  71     -16.376   7.547 -13.816  1.00 68.31           C
ATOM   1081 1HD  ARG A  71     -17.285   7.749 -13.451  1.00 68.31           H
ATOM   1082 2HD  ARG A  71     -15.893   8.403 -14.001  1.00 68.31           H
ATOM   1083  NE  ARG A  71     -16.541   6.831 -15.086  1.00 59.63           N
ATOM   1084  HE  ARG A  71     -16.192   5.895 -15.129  1.00 59.63           H
ATOM   1085  CZ  ARG A  71     -17.111   7.314 -16.181  1.00 49.24           C
ATOM   1086  NH1 ARG A  71     -17.605   8.519 -16.218  1.00 46.20           N
ATOM   1087 1HH1 ARG A  71     -17.559   9.103 -15.408  1.00 46.20           H
ATOM   1088 2HH1 ARG A  71     -18.030   8.860 -17.057  1.00 46.20           H
ATOM   1089  NH2 ARG A  71     -17.190   6.586 -17.261  1.00 44.80           N
ATOM   1090 1HH2 ARG A  71     -16.819   5.657 -17.266  1.00 44.80           H
ATOM   1091 2HH2 ARG A  71     -17.621   6.957 -18.083  1.00 44.80           H
ATOM   1092  N   ASP A  72     -14.687   7.676  -8.269  1.00 83.90           N
ATOM   1093  H   ASP A  72     -15.388   6.969  -8.172  1.00 83.90           H
ATOM   1094  CA  ASP A  72     -14.441   8.542  -7.119  1.00 83.67           C
ATOM   1095  HA  ASP A  72     -13.984   9.353  -7.484  1.00 83.67           H
ATOM   1096  C   ASP A  72     -13.467   7.912  -6.102  1.00 84.77           C
ATOM   1097  O   ASP A  72     -13.226   8.470  -5.034  1.00 81.47           O
ATOM   1098  CB  ASP A  72     -15.791   8.934  -6.489  1.00 80.66           C
ATOM   1099 1HB  ASP A  72     -16.214   8.116  -6.099  1.00 80.66           H
ATOM   1100 2HB  ASP A  72     -15.626   9.603  -5.764  1.00 80.66           H
ATOM   1101  CG  ASP A  72     -16.760   9.547  -7.510  1.00 72.78           C
ATOM   1102  OD1 ASP A  72     -16.316  10.376  -8.333  1.00 66.77           O
ATOM   1103  OD2 ASP A  72     -17.942   9.129  -7.508  1.00 66.45           O
ATOM   1104  N   ALA A  73     -12.881   6.760  -6.427  1.00 85.40           N
ATOM   1105  H   ALA A  73     -13.130   6.324  -7.292  1.00 85.40           H
ATOM   1106  CA  ALA A  73     -11.896   6.109  -5.579  1.00 86.34           C
ATOM   1107  HA  ALA A  73     -12.333   5.982  -4.689  1.00 86.34           H
ATOM   1108  C   ALA A  73     -10.655   7.002  -5.399  1.00 86.82           C
ATOM   1109  O   ALA A  73      -9.929   7.316  -6.347  1.00 84.68           O
ATOM   1110  CB  ALA A  73     -11.539   4.743  -6.160  1.00 85.91           C
ATOM   1111 1HB  ALA A  73     -12.355   4.176  -6.270  1.00 85.91           H
ATOM   1112 2HB  ALA A  73     -10.904   4.254  -5.562  1.00 85.91           H
ATOM   1113 3HB  ALA A  73     -11.106   4.837  -7.057  1.00 85.91           H
ATOM   1114  N   VAL A  74     -10.379   7.393  -4.147  1.00 88.68           N
ATOM   1115  H   VAL A  74     -10.951   7.045  -3.404  1.00 88.68           H
ATOM   1116  CA  VAL A  74      -9.281   8.306  -3.811  1.00 88.98           C
ATOM   1117  HA  VAL A  74      -9.032   8.767  -4.663  1.00 88.98           H
ATOM   1118  C   VAL A  74      -8.086   7.515  -3.305  1.00 90.82           C
ATOM   1119  O   VAL A  74      -8.171   6.759  -2.341  1.00 89.91           O
ATOM   1120  CB  VAL A  74      -9.726   9.366  -2.791  1.00 86.04           C
ATOM   1121  HB  VAL A  74     -10.014   8.879  -1.966  1.00 86.04           H
ATOM   1122  CG1 VAL A  74      -8.580  10.330  -2.441  1.00 79.28           C
ATOM   1123 1HG1 VAL A  74      -8.879  11.016  -1.777  1.00 79.28           H
ATOM   1124 2HG1 VAL A  74      -8.255  10.811  -3.255  1.00 79.28           H
ATOM   1125 3HG1 VAL A  74      -7.805   9.837  -2.046  1.00 79.28           H
ATOM   1126  CG2 VAL A  74     -10.885  10.194  -3.360  1.00 79.99           C
ATOM   1127 1HG2 VAL A  74     -11.185  10.888  -2.706  1.00 79.99           H
ATOM   1128 2HG2 VAL A  74     -11.670   9.613  -3.572  1.00 79.99           H
ATOM   1129 3HG2 VAL A  74     -10.612  10.662  -4.201  1.00 79.99           H
ATOM   1130  N   VAL A  75      -6.923   7.755  -3.933  1.00 91.34           N
ATOM   1131  H   VAL A  75      -6.933   8.316  -4.761  1.00 91.34           H
ATOM   1132  CA  VAL A  75      -5.642   7.231  -3.457  1.00 92.24           C
ATOM   1133  HA  VAL A  75      -5.850   6.398  -2.944  1.00 92.24           H
ATOM   1134  C   VAL A  75      -4.987   8.268  -2.542  1.00 92.62           C
ATOM   1135  O   VAL A  75      -4.593   9.332  -3.024  1.00 91.41           O
ATOM   1136  CB  VAL A  75      -4.721   6.851  -4.623  1.00 91.80           C
ATOM   1137  HB  VAL A  75      -4.527   7.689  -5.134  1.00 91.80           H
ATOM   1138  CG1 VAL A  75      -3.413   6.232  -4.099  1.00 88.65           C
ATOM   1139 1HG1 VAL A  75      -2.807   5.982  -4.854  1.00 88.65           H
ATOM   1140 2HG1 VAL A  75      -3.596   5.406  -3.565  1.00 88.65           H
ATOM   1141 3HG1 VAL A  75      -2.922   6.875  -3.512  1.00 88.65           H
ATOM   1142  CG2 VAL A  75      -5.400   5.830  -5.545  1.00 89.26           C
ATOM   1143 1HG2 VAL A  75      -4.801   5.581  -6.306  1.00 89.26           H
ATOM   1144 2HG2 VAL A  75      -6.246   6.200  -5.928  1.00 89.26           H
ATOM   1145 3HG2 VAL A  75      -5.628   4.994  -5.047  1.00 89.26           H
ATOM   1146  N   PRO A  76      -4.827   7.993  -1.227  1.00 92.41           N
ATOM   1147  CA  PRO A  76      -4.223   8.951  -0.319  1.00 92.26           C
ATOM   1148  HA  PRO A  76      -4.743   9.803  -0.382  1.00 92.26           H
ATOM   1149  C   PRO A  76      -2.776   9.274  -0.710  1.00 92.78           C
ATOM   1150  O   PRO A  76      -1.988   8.347  -0.935  1.00 92.23           O
ATOM   1151  CB  PRO A  76      -4.294   8.320   1.074  1.00 91.28           C
ATOM   1152 1HB  PRO A  76      -3.432   7.871   1.308  1.00 91.28           H
ATOM   1153 2HB  PRO A  76      -4.511   9.007   1.767  1.00 91.28           H
ATOM   1154  CG  PRO A  76      -5.419   7.300   0.954  1.00 89.86           C
ATOM   1155 1HG  PRO A  76      -5.276   6.534   1.580  1.00 89.86           H
ATOM   1156 2HG  PRO A  76      -6.306   7.722   1.140  1.00 89.86           H
ATOM   1157  CD  PRO A  76      -5.325   6.844  -0.496  1.00 92.11           C
ATOM   1158 1HD  PRO A  76      -4.688   6.080  -0.598  1.00 92.11           H
ATOM   1159 2HD  PRO A  76      -6.221   6.581  -0.854  1.00 92.11           H
ATOM   1160  N   PRO A  77      -2.355  10.554  -0.712  1.00 91.35           N
ATOM   1161  CA  PRO A  77      -0.971  10.950  -0.982  1.00 90.74           C
ATOM   1162  HA  PRO A  77      -0.755  10.689  -1.923  1.00 90.74           H
ATOM   1163  C   PRO A  77       0.048  10.217  -0.103  1.00 91.43           C
ATOM   1164  O   PRO A  77       1.113   9.812  -0.574  1.00 90.85           O
ATOM   1165  CB  PRO A  77      -0.923  12.462  -0.752  1.00 89.17           C
ATOM   1166 1HB  PRO A  77      -0.683  12.673   0.196  1.00 89.17           H
ATOM   1167 2HB  PRO A  77      -0.266  12.898  -1.367  1.00 89.17           H
ATOM   1168  CG  PRO A  77      -2.351  12.909  -1.069  1.00 86.45           C
ATOM   1169 1HG  PRO A  77      -2.581  13.750  -0.580  1.00 86.45           H
ATOM   1170 2HG  PRO A  77      -2.474  13.050  -2.051  1.00 86.45           H
ATOM   1171  CD  PRO A  77      -3.198  11.741  -0.575  1.00 89.23           C
ATOM   1172 1HD  PRO A  77      -3.455  11.861   0.384  1.00 89.23           H
ATOM   1173 2HD  PRO A  77      -4.023  11.633  -1.130  1.00 89.23           H
ATOM   1174  N   TYR A  78      -0.307   9.957   1.153  1.00 91.15           N
ATOM   1175  H   TYR A  78      -1.185  10.310   1.477  1.00 91.15           H
ATOM   1176  CA  TYR A  78       0.510   9.186   2.086  1.00 91.18           C
ATOM   1177  HA  TYR A  78       1.358   9.707   2.184  1.00 91.18           H
ATOM   1178  C   TYR A  78       0.878   7.786   1.555  1.00 91.93           C
ATOM   1179  O   TYR A  78       2.034   7.358   1.665  1.00 91.51           O
ATOM   1180  CB  TYR A  78      -0.252   9.071   3.410  1.00 90.70           C
ATOM   1181 1HB  TYR A  78      -0.434   9.990   3.761  1.00 90.70           H
ATOM   1182 2HB  TYR A  78      -1.118   8.599   3.246  1.00 90.70           H
ATOM   1183  CG  TYR A  78       0.513   8.305   4.462  1.00 90.42           C
ATOM   1184  CD1 TYR A  78       0.331   6.916   4.598  1.00 88.06           C
ATOM   1185  HD1 TYR A  78      -0.294   6.432   3.985  1.00 88.06           H
ATOM   1186  CD2 TYR A  78       1.417   8.979   5.302  1.00 87.99           C
ATOM   1187  HD2 TYR A  78       1.566   9.961   5.188  1.00 87.99           H
ATOM   1188  CE1 TYR A  78       1.030   6.205   5.599  1.00 86.44           C
ATOM   1189  HE1 TYR A  78       0.901   5.218   5.699  1.00 86.44           H
ATOM   1190  CE2 TYR A  78       2.112   8.275   6.302  1.00 86.23           C
ATOM   1191  HE2 TYR A  78       2.750   8.756   6.904  1.00 86.23           H
ATOM   1192  CZ  TYR A  78       1.906   6.893   6.452  1.00 87.30           C
ATOM   1193  OH  TYR A  78       2.543   6.210   7.444  1.00 85.68           O
ATOM   1194  HH  TYR A  78       2.692   6.793   8.188  1.00 85.68           H
ATOM   1195  N   MET A  79      -0.066   7.081   0.928  1.00 91.61           N
ATOM   1196  H   MET A  79      -0.975   7.486   0.833  1.00 91.61           H
ATOM   1197  CA  MET A  79       0.160   5.739   0.369  1.00 92.87           C
ATOM   1198  HA  MET A  79       0.648   5.228   1.077  1.00 92.87           H
ATOM   1199  C   MET A  79       1.042   5.791  -0.886  1.00 93.41           C
ATOM   1200  O   MET A  79       1.898   4.920  -1.066  1.00 93.23           O
ATOM   1201  CB  MET A  79      -1.186   5.068   0.063  1.00 93.30           C
ATOM   1202 1HB  MET A  79      -1.733   5.685  -0.503  1.00 93.30           H
ATOM   1203 2HB  MET A  79      -1.016   4.219  -0.438  1.00 93.30           H
ATOM   1204  CG  MET A  79      -1.973   4.740   1.337  1.00 92.24           C
ATOM   1205 1HG  MET A  79      -2.103   5.628   1.777  1.00 92.24           H
ATOM   1206 2HG  MET A  79      -2.852   4.403   0.999  1.00 92.24           H
ATOM   1207  SD  MET A  79      -1.174   3.545   2.450  1.00 92.54           S
ATOM   1208  CE  MET A  79      -1.387   2.015   1.507  1.00 85.09           C
ATOM   1209 1HE  MET A  79      -0.991   1.236   1.993  1.00 85.09           H
ATOM   1210 2HE  MET A  79      -0.941   2.079   0.614  1.00 85.09           H
ATOM   1211 3HE  MET A  79      -2.356   1.821   1.353  1.00 85.09           H
ATOM   1212  N   LEU A  80       0.912   6.827  -1.709  1.00 92.49           N
ATOM   1213  H   LEU A  80       0.166   7.473  -1.544  1.00 92.49           H
ATOM   1214  CA  LEU A  80       1.806   7.072  -2.846  1.00 91.91           C
ATOM   1215  HA  LEU A  80       1.793   6.230  -3.386  1.00 91.91           H
ATOM   1216  C   LEU A  80       3.241   7.344  -2.377  1.00 92.04           C
ATOM   1217  O   LEU A  80       4.193   6.792  -2.935  1.00 91.68           O
ATOM   1218  CB  LEU A  80       1.283   8.257  -3.675  1.00 91.46           C
ATOM   1219 1HB  LEU A  80       1.084   9.011  -3.049  1.00 91.46           H
ATOM   1220 2HB  LEU A  80       2.002   8.533  -4.312  1.00 91.46           H
ATOM   1221  CG  LEU A  80       0.013   7.964  -4.487  1.00 85.11           C
ATOM   1222  HG  LEU A  80      -0.642   7.514  -3.880  1.00 85.11           H
ATOM   1223  CD1 LEU A  80      -0.574   9.260  -5.029  1.00 81.53           C
ATOM   1224 1HD1 LEU A  80      -1.402   9.083  -5.560  1.00 81.53           H
ATOM   1225 2HD1 LEU A  80       0.079   9.728  -5.624  1.00 81.53           H
ATOM   1226 3HD1 LEU A  80      -0.813   9.884  -4.285  1.00 81.53           H
ATOM   1227  CD2 LEU A  80       0.327   7.060  -5.682  1.00 82.63           C
ATOM   1228 1HD2 LEU A  80      -0.499   6.868  -6.213  1.00 82.63           H
ATOM   1229 2HD2 LEU A  80       0.709   6.186  -5.380  1.00 82.63           H
ATOM   1230 3HD2 LEU A  80       0.991   7.491  -6.293  1.00 82.63           H
ATOM   1231  N   ASP A  81       3.413   8.143  -1.331  1.00 90.49           N
ATOM   1232  H   ASP A  81       2.607   8.552  -0.904  1.00 90.49           H
ATOM   1233  CA  ASP A  81       4.731   8.450  -0.777  1.00 89.53           C
ATOM   1234  HA  ASP A  81       5.299   8.693  -1.563  1.00 89.53           H
ATOM   1235  C   ASP A  81       5.374   7.238  -0.096  1.00 89.76           C
ATOM   1236  O   ASP A  81       6.598   7.056  -0.166  1.00 89.42           O
ATOM   1237  CB  ASP A  81       4.614   9.630   0.191  1.00 88.28           C
ATOM   1238 1HB  ASP A  81       3.842   9.465   0.804  1.00 88.28           H
ATOM   1239 2HB  ASP A  81       5.457   9.690   0.725  1.00 88.28           H
ATOM   1240  CG  ASP A  81       4.394  10.964  -0.512  1.00 83.80           C
ATOM   1241  OD1 ASP A  81       4.688  11.063  -1.741  1.00 80.73           O
ATOM   1242  OD2 ASP A  81       4.024  11.912   0.206  1.00 79.29           O
ATOM   1243  N   LEU A  82       4.575   6.376   0.527  1.00 90.27           N
ATOM   1244  H   LEU A  82       3.623   6.638   0.682  1.00 90.27           H
ATOM   1245  CA  LEU A  82       5.020   5.062   0.997  1.00 89.76           C
ATOM   1246  HA  LEU A  82       5.778   5.243   1.624  1.00 89.76           H
ATOM   1247  C   LEU A  82       5.532   4.205  -0.149  1.00 90.01           C
ATOM   1248  O   LEU A  82       6.674   3.738  -0.110  1.00 89.46           O
ATOM   1249  CB  LEU A  82       3.866   4.345   1.714  1.00 89.60           C
ATOM   1250 1HB  LEU A  82       3.014   4.571   1.241  1.00 89.60           H
ATOM   1251 2HB  LEU A  82       4.027   3.360   1.659  1.00 89.60           H
ATOM   1252  CG  LEU A  82       3.701   4.715   3.186  1.00 84.15           C
ATOM   1253  HG  LEU A  82       3.627   5.709   3.263  1.00 84.15           H
ATOM   1254  CD1 LEU A  82       2.455   4.052   3.748  1.00 81.03           C
ATOM   1255 1HD1 LEU A  82       2.330   4.283   4.713  1.00 81.03           H
ATOM   1256 2HD1 LEU A  82       2.515   3.056   3.676  1.00 81.03           H
ATOM   1257 3HD1 LEU A  82       1.638   4.347   3.253  1.00 81.03           H
ATOM   1258  CD2 LEU A  82       4.898   4.179   3.975  1.00 80.93           C
ATOM   1259 1HD2 LEU A  82       4.818   4.406   4.946  1.00 80.93           H
ATOM   1260 2HD2 LEU A  82       5.754   4.570   3.637  1.00 80.93           H
ATOM   1261 3HD2 LEU A  82       4.962   3.184   3.897  1.00 80.93           H
ATOM   1262  N   TYR A  83       4.748   4.059  -1.209  1.00 92.07           N
ATOM   1263  H   TYR A  83       3.847   4.493  -1.197  1.00 92.07           H
ATOM   1264  CA  TYR A  83       5.135   3.295  -2.393  1.00 91.62           C
ATOM   1265  HA  TYR A  83       5.289   2.360  -2.073  1.00 91.62           H
ATOM   1266  C   TYR A  83       6.445   3.815  -3.005  1.00 90.87           C
ATOM   1267  O   TYR A  83       7.362   3.033  -3.266  1.00 90.33           O
ATOM   1268  CB  TYR A  83       3.995   3.326  -3.415  1.00 92.55           C
ATOM   1269 1HB  TYR A  83       3.232   2.780  -3.069  1.00 92.55           H
ATOM   1270 2HB  TYR A  83       3.697   4.272  -3.543  1.00 92.55           H
ATOM   1271  CG  TYR A  83       4.417   2.768  -4.758  1.00 92.95           C
ATOM   1272  CD1 TYR A  83       4.851   3.642  -5.770  1.00 91.22           C
ATOM   1273  HD1 TYR A  83       4.804   4.632  -5.634  1.00 91.22           H
ATOM   1274  CD2 TYR A  83       4.454   1.380  -4.955  1.00 91.85           C
ATOM   1275  HD2 TYR A  83       4.124   0.765  -4.239  1.00 91.85           H
ATOM   1276  CE1 TYR A  83       5.351   3.117  -6.975  1.00 91.93           C
ATOM   1277  HE1 TYR A  83       5.664   3.734  -7.697  1.00 91.93           H
ATOM   1278  CE2 TYR A  83       4.954   0.853  -6.157  1.00 91.97           C
ATOM   1279  HE2 TYR A  83       4.986  -0.137  -6.296  1.00 91.97           H
ATOM   1280  CZ  TYR A  83       5.411   1.723  -7.167  1.00 92.50           C
ATOM   1281  OH  TYR A  83       5.930   1.223  -8.314  1.00 91.41           O
ATOM   1282  HH  TYR A  83       6.874   1.105  -8.212  1.00 91.41           H
ATOM   1283  N   ARG A  84       6.584   5.141  -3.193  1.00 90.22           N
ATOM   1284  H   ARG A  84       5.817   5.734  -2.948  1.00 90.22           H
ATOM   1285  CA  ARG A  84       7.798   5.769  -3.738  1.00 88.08           C
ATOM   1286  HA  ARG A  84       7.925   5.354  -4.639  1.00 88.08           H
ATOM   1287  C   ARG A  84       9.031   5.467  -2.892  1.00 86.27           C
ATOM   1288  O   ARG A  84      10.079   5.144  -3.441  1.00 84.43           O
ATOM   1289  CB  ARG A  84       7.597   7.292  -3.840  1.00 88.03           C
ATOM   1290 1HB  ARG A  84       7.214   7.625  -2.978  1.00 88.03           H
ATOM   1291 2HB  ARG A  84       8.484   7.724  -4.000  1.00 88.03           H
ATOM   1292  CG  ARG A  84       6.656   7.692  -4.972  1.00 82.88           C
ATOM   1293 1HG  ARG A  84       7.101   7.528  -5.852  1.00 82.88           H
ATOM   1294 2HG  ARG A  84       5.816   7.152  -4.917  1.00 82.88           H
ATOM   1295  CD  ARG A  84       6.323   9.177  -4.832  1.00 81.82           C
ATOM   1296 1HD  ARG A  84       5.918   9.344  -3.933  1.00 81.82           H
ATOM   1297 2HD  ARG A  84       7.160   9.717  -4.927  1.00 81.82           H
ATOM   1298  NE  ARG A  84       5.367   9.641  -5.853  1.00 75.42           N
ATOM   1299  HE  ARG A  84       5.302   9.108  -6.696  1.00 75.42           H
ATOM   1300  CZ  ARG A  84       4.588  10.703  -5.747  1.00 69.59           C
ATOM   1301  NH1 ARG A  84       4.594  11.475  -4.686  1.00 63.49           N
ATOM   1302 1HH1 ARG A  84       5.203  11.268  -3.920  1.00 63.49           H
ATOM   1303 2HH1 ARG A  84       3.989  12.270  -4.643  1.00 63.49           H
ATOM   1304  NH2 ARG A  84       3.776  11.007  -6.715  1.00 61.02           N
ATOM   1305 1HH2 ARG A  84       3.742  10.438  -7.537  1.00 61.02           H
ATOM   1306 2HH2 ARG A  84       3.185  11.810  -6.638  1.00 61.02           H
ATOM   1307  N   ARG A  85       8.892   5.512  -1.557  1.00 87.75           N
ATOM   1308  H   ARG A  85       8.009   5.792  -1.180  1.00 87.75           H
ATOM   1309  CA  ARG A  85       9.974   5.170  -0.625  1.00 85.23           C
ATOM   1310  HA  ARG A  85      10.740   5.756  -0.889  1.00 85.23           H
ATOM   1311  C   ARG A  85      10.433   3.726  -0.770  1.00 84.57           C
ATOM   1312  O   ARG A  85      11.631   3.475  -0.901  1.00 82.36           O
ATOM   1313  CB  ARG A  85       9.540   5.463   0.816  1.00 83.99           C
ATOM   1314 1HB  ARG A  85       8.583   5.197   0.934  1.00 83.99           H
ATOM   1315 2HB  ARG A  85      10.112   4.939   1.447  1.00 83.99           H
ATOM   1316  CG  ARG A  85       9.687   6.951   1.126  1.00 75.96           C
ATOM   1317 1HG  ARG A  85      10.638   7.219   0.968  1.00 75.96           H
ATOM   1318 2HG  ARG A  85       9.089   7.467   0.512  1.00 75.96           H
ATOM   1319  CD  ARG A  85       9.315   7.286   2.571  1.00 74.50           C
ATOM   1320 1HD  ARG A  85       9.719   6.612   3.190  1.00 74.50           H
ATOM   1321 2HD  ARG A  85       9.653   8.198   2.805  1.00 74.50           H
ATOM   1322  NE  ARG A  85       7.863   7.275   2.774  1.00 66.40           N
ATOM   1323  HE  ARG A  85       7.304   6.838   2.070  1.00 66.40           H
ATOM   1324  CZ  ARG A  85       7.230   7.799   3.818  1.00 60.63           C
ATOM   1325  NH1 ARG A  85       7.874   8.317   4.814  1.00 56.21           N
ATOM   1326 1HH1 ARG A  85       8.874   8.330   4.811  1.00 56.21           H
ATOM   1327 2HH1 ARG A  85       7.372   8.704   5.587  1.00 56.21           H
ATOM   1328  NH2 ARG A  85       5.927   7.824   3.859  1.00 52.00           N
ATOM   1329 1HH2 ARG A  85       5.396   7.447   3.101  1.00 52.00           H
ATOM   1330 2HH2 ARG A  85       5.459   8.220   4.649  1.00 52.00           H
ATOM   1331  N   HIS A  86       9.497   2.789  -0.796  1.00 86.32           N
ATOM   1332  H   HIS A  86       8.537   3.065  -0.741  1.00 86.32           H
ATOM   1333  CA  HIS A  86       9.816   1.361  -0.903  1.00 83.39           C
ATOM   1334  HA  HIS A  86      10.583   1.209  -0.280  1.00 83.39           H
ATOM   1335  C   HIS A  86      10.318   0.956  -2.287  1.00 81.79           C
ATOM   1336  O   HIS A  86      11.197   0.099  -2.405  1.00 77.78           O
ATOM   1337  CB  HIS A  86       8.591   0.544  -0.473  1.00 82.37           C
ATOM   1338 1HB  HIS A  86       7.784   0.867  -0.968  1.00 82.37           H
ATOM   1339 2HB  HIS A  86       8.745  -0.422  -0.680  1.00 82.37           H
ATOM   1340  CG  HIS A  86       8.339   0.686   1.002  1.00 76.89           C
ATOM   1341  ND1 HIS A  86       9.215   0.326   2.001  1.00 66.06           N
ATOM   1342  HD1 HIS A  86      10.093  -0.136   1.877  1.00 66.06           H
ATOM   1343  CD2 HIS A  86       7.258   1.277   1.596  1.00 66.75           C
ATOM   1344  HD2 HIS A  86       6.450   1.638   1.131  1.00 66.75           H
ATOM   1345  CE1 HIS A  86       8.681   0.705   3.168  1.00 64.49           C
ATOM   1346  HE1 HIS A  86       9.112   0.574   4.061  1.00 64.49           H
ATOM   1347  NE2 HIS A  86       7.492   1.282   2.974  1.00 66.42           N
ATOM   1348  N   SER A  87       9.854   1.628  -3.340  1.00 84.82           N
ATOM   1349  H   SER A  87       9.160   2.330  -3.180  1.00 84.82           H
ATOM   1350  CA  SER A  87      10.298   1.401  -4.718  1.00 82.46           C
ATOM   1351  HA  SER A  87      10.434   0.411  -4.766  1.00 82.46           H
ATOM   1352  C   SER A  87      11.638   2.070  -5.047  1.00 79.35           C
ATOM   1353  O   SER A  87      12.183   1.873  -6.133  1.00 73.70           O
ATOM   1354  CB  SER A  87       9.217   1.854  -5.701  1.00 81.97           C
ATOM   1355 1HB  SER A  87       9.075   2.842  -5.648  1.00 81.97           H
ATOM   1356 2HB  SER A  87       9.455   1.601  -6.639  1.00 81.97           H
ATOM   1357  OG  SER A  87       7.996   1.229  -5.386  1.00 75.83           O
ATOM   1358  HG  SER A  87       7.308   1.890  -5.315  1.00 75.83           H
ATOM   1359  N   GLY A  88      12.197   2.873  -4.121  1.00 80.19           N
ATOM   1360  H   GLY A  88      11.724   2.988  -3.247  1.00 80.19           H
ATOM   1361  CA  GLY A  88      13.459   3.587  -4.323  1.00 77.41           C
ATOM   1362 1HA  GLY A  88      13.711   3.998  -3.447  1.00 77.41           H
ATOM   1363 2HA  GLY A  88      14.146   2.908  -4.583  1.00 77.41           H
ATOM   1364  C   GLY A  88      13.391   4.681  -5.398  1.00 76.59           C
ATOM   1365  O   GLY A  88      14.405   4.968  -6.025  1.00 71.48           O
ATOM   1366  N   GLN A  89      12.217   5.261  -5.631  1.00 76.11           N
ATOM   1367  H   GLN A  89      11.417   4.940  -5.125  1.00 76.11           H
ATOM   1368  CA  GLN A  89      12.045   6.347  -6.594  1.00 77.42           C
ATOM   1369  HA  GLN A  89      12.548   6.050  -7.406  1.00 77.42           H
ATOM   1370  C   GLN A  89      12.658   7.660  -6.070  1.00 76.61           C
ATOM   1371  O   GLN A  89      12.596   7.945  -4.871  1.00 73.52           O
ATOM   1372  CB  GLN A  89      10.561   6.533  -6.952  1.00 75.91           C
ATOM   1373 1HB  GLN A  89      10.033   6.599  -6.106  1.00 75.91           H
ATOM   1374 2HB  GLN A  89      10.461   7.380  -7.474  1.00 75.91           H
ATOM   1375  CG  GLN A  89      10.012   5.362  -7.792  1.00 71.25           C
ATOM   1376 1HG  GLN A  89      10.604   5.231  -8.587  1.00 71.25           H
ATOM   1377 2HG  GLN A  89      10.017   4.534  -7.232  1.00 71.25           H
ATOM   1378  CD  GLN A  89       8.588   5.598  -8.287  1.00 66.85           C
ATOM   1379  OE1 GLN A  89       7.934   6.579  -7.967  1.00 62.44           O
ATOM   1380  NE2 GLN A  89       8.053   4.717  -9.108  1.00 59.37           N
ATOM   1381 1HE2 GLN A  89       7.127   4.858  -9.458  1.00 59.37           H
ATOM   1382 2HE2 GLN A  89       8.573   3.908  -9.381  1.00 59.37           H
ATOM   1383  N   PRO A  90      13.251   8.500  -6.960  1.00 68.52           N
ATOM   1384  CA  PRO A  90      13.770   9.804  -6.583  1.00 68.08           C
ATOM   1385  HA  PRO A  90      14.381   9.700  -5.798  1.00 68.08           H
ATOM   1386  C   PRO A  90      12.639  10.744  -6.135  1.00 66.84           C
ATOM   1387  O   PRO A  90      11.519  10.658  -6.628  1.00 62.16           O
ATOM   1388  CB  PRO A  90      14.511  10.323  -7.822  1.00 65.28           C
ATOM   1389 1HB  PRO A  90      14.429  11.317  -7.899  1.00 65.28           H
ATOM   1390 2HB  PRO A  90      15.478  10.069  -7.794  1.00 65.28           H
ATOM   1391  CG  PRO A  90      13.801   9.629  -8.981  1.00 64.85           C
ATOM   1392 1HG  PRO A  90      12.999  10.151  -9.272  1.00 64.85           H
ATOM   1393 2HG  PRO A  90      14.420   9.508  -9.757  1.00 64.85           H
ATOM   1394  CD  PRO A  90      13.391   8.280  -8.394  1.00 70.69           C
ATOM   1395 1HD  PRO A  90      12.518   7.971  -8.771  1.00 70.69           H
ATOM   1396 2HD  PRO A  90      14.091   7.585  -8.559  1.00 70.69           H
ATOM   1397  N   GLY A  91      12.946  11.673  -5.199  1.00 65.17           N
ATOM   1398  H   GLY A  91      13.888  11.720  -4.866  1.00 65.17           H
ATOM   1399  CA  GLY A  91      11.965  12.612  -4.651  1.00 65.03           C
ATOM   1400 1HA  GLY A  91      12.463  13.443  -4.404  1.00 65.03           H
ATOM   1401 2HA  GLY A  91      11.316  12.817  -5.384  1.00 65.03           H
ATOM   1402  C   GLY A  91      11.194  12.103  -3.423  1.00 66.69           C
ATOM   1403  O   GLY A  91      10.248  12.741  -2.996  1.00 61.56           O
ATOM   1404  N   SER A  92      11.607  10.978  -2.845  1.00 64.23           N
ATOM   1405  H   SER A  92      12.343  10.458  -3.279  1.00 64.23           H
ATOM   1406  CA  SER A  92      11.027  10.468  -1.597  1.00 67.08           C
ATOM   1407  HA  SER A  92      10.048  10.392  -1.784  1.00 67.08           H
ATOM   1408  C   SER A  92      11.284  11.435  -0.430  1.00 67.66           C
ATOM   1409  O   SER A  92      12.413  11.925  -0.297  1.00 64.85           O
ATOM   1410  CB  SER A  92      11.612   9.101  -1.245  1.00 63.60           C
ATOM   1411 1HB  SER A  92      12.604   9.155  -1.133  1.00 63.60           H
ATOM   1412 2HB  SER A  92      11.201   8.741  -0.407  1.00 63.60           H
ATOM   1413  OG  SER A  92      11.347   8.181  -2.282  1.00 57.54           O
ATOM   1414  HG  SER A  92      11.287   7.298  -1.918  1.00 57.54           H
ATOM   1415  N   PRO A  93      10.285  11.705   0.441  1.00 64.56           N
ATOM   1416  CA  PRO A  93      10.473  12.521   1.638  1.00 65.79           C
ATOM   1417  HA  PRO A  93      10.847  13.410   1.373  1.00 65.79           H
ATOM   1418  C   PRO A  93      11.508  11.890   2.589  1.00 65.95           C
ATOM   1419  O   PRO A  93      11.809  10.700   2.512  1.00 63.22           O
ATOM   1420  CB  PRO A  93       9.082  12.675   2.270  1.00 63.18           C
ATOM   1421 1HB  PRO A  93       9.135  12.628   3.267  1.00 63.18           H
ATOM   1422 2HB  PRO A  93       8.660  13.540   1.999  1.00 63.18           H
ATOM   1423  CG  PRO A  93       8.295  11.492   1.714  1.00 61.03           C
ATOM   1424 1HG  PRO A  93       8.393  10.691   2.305  1.00 61.03           H
ATOM   1425 2HG  PRO A  93       7.326  11.722   1.622  1.00 61.03           H
ATOM   1426  CD  PRO A  93       8.918  11.233   0.349  1.00 65.19           C
ATOM   1427 1HD  PRO A  93       8.917  10.257   0.129  1.00 65.19           H
ATOM   1428 2HD  PRO A  93       8.440  11.738  -0.370  1.00 65.19           H
ATOM   1429  N   ALA A  94      12.061  12.720   3.484  1.00 63.86           N
ATOM   1430  H   ALA A  94      11.753  13.671   3.500  1.00 63.86           H
ATOM   1431  CA  ALA A  94      13.090  12.310   4.438  1.00 66.85           C
ATOM   1432  HA  ALA A  94      13.885  12.059   3.885  1.00 66.85           H
ATOM   1433  C   ALA A  94      12.664  11.069   5.252  1.00 67.19           C
ATOM   1434  O   ALA A  94      11.469  10.908   5.545  1.00 64.52           O
ATOM   1435  CB  ALA A  94      13.429  13.493   5.354  1.00 62.42           C
ATOM   1436 1HB  ALA A  94      13.704  14.293   4.820  1.00 62.42           H
ATOM   1437 2HB  ALA A  94      14.180  13.263   5.973  1.00 62.42           H
ATOM   1438 3HB  ALA A  94      12.640  13.752   5.911  1.00 62.42           H
ATOM   1439  N   PRO A  95      13.606  10.184   5.616  1.00 57.94           N
ATOM   1440  CA  PRO A  95      13.285   8.953   6.328  1.00 58.79           C
ATOM   1441  HA  PRO A  95      12.574   8.454   5.832  1.00 58.79           H
ATOM   1442  C   PRO A  95      12.717   9.264   7.716  1.00 61.56           C
ATOM   1443  O   PRO A  95      13.354   9.931   8.527  1.00 59.39           O
ATOM   1444  CB  PRO A  95      14.588   8.152   6.388  1.00 54.36           C
ATOM   1445 1HB  PRO A  95      14.664   7.661   7.256  1.00 54.36           H
ATOM   1446 2HB  PRO A  95      14.641   7.501   5.631  1.00 54.36           H
ATOM   1447  CG  PRO A  95      15.681   9.214   6.268  1.00 52.53           C
ATOM   1448 1HG  PRO A  95      15.915   9.592   7.164  1.00 52.53           H
ATOM   1449 2HG  PRO A  95      16.502   8.838   5.839  1.00 52.53           H
ATOM   1450  CD  PRO A  95      15.037  10.274   5.379  1.00 57.90           C
ATOM   1451 1HD  PRO A  95      15.356  11.191   5.620  1.00 57.90           H
ATOM   1452 2HD  PRO A  95      15.225  10.098   4.413  1.00 57.90           H
ATOM   1453  N   ASP A  96      11.519   8.737   8.002  1.00 68.20           N
ATOM   1454  H   ASP A  96      10.970   8.376   7.248  1.00 68.20           H
ATOM   1455  CA  ASP A  96      10.971   8.661   9.350  1.00 71.96           C
ATOM   1456  HA  ASP A  96      11.388   9.390   9.892  1.00 71.96           H
ATOM   1457  C   ASP A  96      11.347   7.301   9.946  1.00 73.42           C
ATOM   1458  O   ASP A  96      10.885   6.257   9.486  1.00 69.47           O
ATOM   1459  CB  ASP A  96       9.457   8.914   9.335  1.00 66.93           C
ATOM   1460 1HB  ASP A  96       9.286   9.791   8.886  1.00 66.93           H
ATOM   1461 2HB  ASP A  96       9.017   8.181   8.815  1.00 66.93           H
ATOM   1462  CG  ASP A  96       8.840   8.955  10.743  1.00 59.61           C
ATOM   1463  OD1 ASP A  96       9.498   8.498  11.709  1.00 58.22           O
ATOM   1464  OD2 ASP A  96       7.704   9.468  10.860  1.00 57.02           O
ATOM   1465  N   HIS A  97      12.197   7.315  10.982  1.00 64.20           N
ATOM   1466  H   HIS A  97      12.522   8.197  11.324  1.00 64.20           H
ATOM   1467  CA  HIS A  97      12.671   6.087  11.637  1.00 67.37           C
ATOM   1468  HA  HIS A  97      13.086   5.555  10.898  1.00 67.37           H
ATOM   1469  C   HIS A  97      11.555   5.235  12.250  1.00 67.00           C
ATOM   1470  O   HIS A  97      11.713   4.026  12.387  1.00 66.16           O
ATOM   1471  CB  HIS A  97      13.670   6.469  12.732  1.00 65.48           C
ATOM   1472 1HB  HIS A  97      13.273   7.198  13.290  1.00 65.48           H
ATOM   1473 2HB  HIS A  97      13.843   5.667  13.304  1.00 65.48           H
ATOM   1474  CG  HIS A  97      14.991   6.956  12.207  1.00 58.85           C
ATOM   1475  ND1 HIS A  97      15.854   6.243  11.402  1.00 53.47           N
ATOM   1476  HD1 HIS A  97      15.701   5.320  11.048  1.00 53.47           H
ATOM   1477  CD2 HIS A  97      15.579   8.168  12.465  1.00 51.44           C
ATOM   1478  HD2 HIS A  97      15.193   8.905  13.020  1.00 51.44           H
ATOM   1479  CE1 HIS A  97      16.935   7.006  11.177  1.00 44.26           C
ATOM   1480  HE1 HIS A  97      17.717   6.735  10.616  1.00 44.26           H
ATOM   1481  NE2 HIS A  97      16.819   8.187  11.811  1.00 46.91           N
ATOM   1482  N   ARG A  98      10.424   5.839  12.650  1.00 70.02           N
ATOM   1483  H   ARG A  98      10.358   6.835  12.587  1.00 70.02           H
ATOM   1484  CA  ARG A  98       9.279   5.082  13.178  1.00 71.44           C
ATOM   1485  HA  ARG A  98       9.665   4.467  13.866  1.00 71.44           H
ATOM   1486  C   ARG A  98       8.618   4.270  12.074  1.00 72.51           C
ATOM   1487  O   ARG A  98       8.412   3.070  12.231  1.00 72.40           O
ATOM   1488  CB  ARG A  98       8.246   6.012  13.831  1.00 69.22           C
ATOM   1489 1HB  ARG A  98       7.997   6.726  13.176  1.00 69.22           H
ATOM   1490 2HB  ARG A  98       7.435   5.477  14.066  1.00 69.22           H
ATOM   1491  CG  ARG A  98       8.782   6.678  15.104  1.00 63.09           C
ATOM   1492 1HG  ARG A  98       9.073   5.972  15.750  1.00 63.09           H
ATOM   1493 2HG  ARG A  98       9.562   7.259  14.871  1.00 63.09           H
ATOM   1494  CD  ARG A  98       7.674   7.536  15.743  1.00 61.31           C
ATOM   1495 1HD  ARG A  98       7.392   8.256  15.109  1.00 61.31           H
ATOM   1496 2HD  ARG A  98       6.886   6.963  15.968  1.00 61.31           H
ATOM   1497  NE  ARG A  98       8.125   8.179  16.977  1.00 54.36           N
ATOM   1498  HE  ARG A  98       9.097   8.108  17.201  1.00 54.36           H
ATOM   1499  CZ  ARG A  98       7.354   8.849  17.826  1.00 46.13           C
ATOM   1500  NH1 ARG A  98       6.082   9.022  17.599  1.00 44.43           N
ATOM   1501 1HH1 ARG A  98       5.666   8.647  16.771  1.00 44.43           H
ATOM   1502 2HH1 ARG A  98       5.522   9.530  18.253  1.00 44.43           H
ATOM   1503  NH2 ARG A  98       7.850   9.358  18.921  1.00 41.24           N
ATOM   1504 1HH2 ARG A  98       8.822   9.246  19.129  1.00 41.24           H
ATOM   1505 2HH2 ARG A  98       7.258   9.860  19.552  1.00 41.24           H
ATOM   1506  N   LEU A  99       8.387   4.922  10.950  1.00 68.12           N
ATOM   1507  H   LEU A  99       8.629   5.891  10.908  1.00 68.12           H
ATOM   1508  CA  LEU A  99       7.801   4.311   9.771  1.00 67.97           C
ATOM   1509  HA  LEU A  99       6.955   3.863  10.059  1.00 67.97           H
ATOM   1510  C   LEU A  99       8.701   3.230   9.165  1.00 69.68           C
ATOM   1511  O   LEU A  99       8.227   2.177   8.763  1.00 68.03           O
ATOM   1512  CB  LEU A  99       7.551   5.436   8.777  1.00 66.61           C
ATOM   1513 1HB  LEU A  99       7.039   6.160   9.239  1.00 66.61           H
ATOM   1514 2HB  LEU A  99       8.434   5.794   8.473  1.00 66.61           H
ATOM   1515  CG  LEU A  99       6.758   4.976   7.552  1.00 60.22           C
ATOM   1516  HG  LEU A  99       7.194   4.169   7.154  1.00 60.22           H
ATOM   1517  CD1 LEU A  99       5.332   4.596   7.911  1.00 56.23           C
ATOM   1518 1HD1 LEU A  99       4.826   4.298   7.102  1.00 56.23           H
ATOM   1519 2HD1 LEU A  99       4.844   5.372   8.310  1.00 56.23           H
ATOM   1520 3HD1 LEU A  99       5.317   3.849   8.576  1.00 56.23           H
ATOM   1521  CD2 LEU A  99       6.717   6.144   6.583  1.00 58.69           C
ATOM   1522 1HD2 LEU A  99       6.209   5.905   5.755  1.00 58.69           H
ATOM   1523 2HD2 LEU A  99       7.640   6.415   6.310  1.00 58.69           H
ATOM   1524 3HD2 LEU A  99       6.273   6.938   6.998  1.00 58.69           H
ATOM   1525  N   GLU A 100      10.011   3.462   9.152  1.00 67.36           N
ATOM   1526  H   GLU A 100      10.343   4.349   9.473  1.00 67.36           H
ATOM   1527  CA  GLU A 100      10.989   2.472   8.687  1.00 69.79           C
ATOM   1528  HA  GLU A 100      10.730   2.213   7.757  1.00 69.79           H
ATOM   1529  C   GLU A 100      10.949   1.198   9.545  1.00 69.24           C
ATOM   1530  O   GLU A 100      10.968   0.081   9.014  1.00 68.20           O
ATOM   1531  CB  GLU A 100      12.372   3.120   8.673  1.00 67.69           C
ATOM   1532 1HB  GLU A 100      12.305   3.998   8.200  1.00 67.69           H
ATOM   1533 2HB  GLU A 100      12.660   3.272   9.619  1.00 67.69           H
ATOM   1534  CG  GLU A 100      13.431   2.258   7.967  1.00 58.60           C
ATOM   1535 1HG  GLU A 100      13.595   1.437   8.515  1.00 58.60           H
ATOM   1536 2HG  GLU A 100      13.083   1.995   7.067  1.00 58.60           H
ATOM   1537  CD  GLU A 100      14.762   2.999   7.782  1.00 55.68           C
ATOM   1538  OE1 GLU A 100      15.528   2.582   6.886  1.00 50.96           O
ATOM   1539  OE2 GLU A 100      15.010   3.986   8.514  1.00 50.68           O
ATOM   1540  N   ARG A 101      10.799   1.327  10.871  1.00 69.98           N
ATOM   1541  H   ARG A 101      10.811   2.245  11.267  1.00 69.98           H
ATOM   1542  CA  ARG A 101      10.618   0.177  11.768  1.00 71.02           C
ATOM   1543  HA  ARG A 101      11.382  -0.428  11.543  1.00 71.02           H
ATOM   1544  C   ARG A 101       9.308  -0.568  11.510  1.00 71.59           C
ATOM   1545  O   ARG A 101       9.325  -1.794  11.502  1.00 72.96           O
ATOM   1546  CB  ARG A 101      10.677   0.619  13.238  1.00 69.89           C
ATOM   1547 1HB  ARG A 101      10.091   1.420  13.358  1.00 69.89           H
ATOM   1548 2HB  ARG A 101      10.343  -0.128  13.814  1.00 69.89           H
ATOM   1549  CG  ARG A 101      12.097   0.980  13.678  1.00 62.16           C
ATOM   1550 1HG  ARG A 101      12.680   0.169  13.635  1.00 62.16           H
ATOM   1551 2HG  ARG A 101      12.467   1.689  13.077  1.00 62.16           H
ATOM   1552  CD  ARG A 101      12.041   1.499  15.115  1.00 60.40           C
ATOM   1553 1HD  ARG A 101      11.374   2.241  15.181  1.00 60.40           H
ATOM   1554 2HD  ARG A 101      11.777   0.758  15.732  1.00 60.40           H
ATOM   1555  NE  ARG A 101      13.342   2.017  15.557  1.00 52.42           N
ATOM   1556  HE  ARG A 101      14.090   1.995  14.893  1.00 52.42           H
ATOM   1557  CZ  ARG A 101      13.614   2.509  16.751  1.00 43.98           C
ATOM   1558  NH1 ARG A 101      12.724   2.546  17.703  1.00 41.12           N
ATOM   1559 1HH1 ARG A 101      11.802   2.195  17.540  1.00 41.12           H
ATOM   1560 2HH1 ARG A 101      12.963   2.926  18.597  1.00 41.12           H
ATOM   1561  NH2 ARG A 101      14.792   2.991  17.014  1.00 38.38           N
ATOM   1562 1HH2 ARG A 101      15.501   2.991  16.309  1.00 38.38           H
ATOM   1563 2HH2 ARG A 101      14.989   3.362  17.922  1.00 38.38           H
ATOM   1564  N   ALA A 102       8.203   0.143  11.292  1.00 70.84           N
ATOM   1565  H   ALA A 102       8.262   1.140  11.340  1.00 70.84           H
ATOM   1566  CA  ALA A 102       6.910  -0.462  10.986  1.00 71.23           C
ATOM   1567  HA  ALA A 102       6.707  -1.112  11.718  1.00 71.23           H
ATOM   1568  C   ALA A 102       6.968  -1.246   9.660  1.00 73.18           C
ATOM   1569  O   ALA A 102       6.656  -2.438   9.623  1.00 71.44           O
ATOM   1570  CB  ALA A 102       5.847   0.638  10.968  1.00 69.27           C
ATOM   1571 1HB  ALA A 102       5.828   1.132  11.837  1.00 69.27           H
ATOM   1572 2HB  ALA A 102       4.937   0.254  10.813  1.00 69.27           H
ATOM   1573 3HB  ALA A 102       6.029   1.301  10.242  1.00 69.27           H
ATOM   1574  N   ALA A 103       7.490  -0.618   8.608  1.00 70.55           N
ATOM   1575  H   ALA A 103       7.794   0.327   8.730  1.00 70.55           H
ATOM   1576  CA  ALA A 103       7.646  -1.220   7.292  1.00 69.25           C
ATOM   1577  HA  ALA A 103       6.752  -1.607   7.066  1.00 69.25           H
ATOM   1578  C   ALA A 103       8.648  -2.384   7.268  1.00 71.42           C
ATOM   1579  O   ALA A 103       8.487  -3.322   6.489  1.00 68.60           O
ATOM   1580  CB  ALA A 103       8.059  -0.113   6.318  1.00 66.22           C
ATOM   1581 1HB  ALA A 103       7.405   0.643   6.336  1.00 66.22           H
ATOM   1582 2HB  ALA A 103       8.103  -0.459   5.381  1.00 66.22           H
ATOM   1583 3HB  ALA A 103       8.959   0.254   6.553  1.00 66.22           H
ATOM   1584  N   SER A 104       9.652  -2.386   8.149  1.00 71.97           N
ATOM   1585  H   SER A 104       9.742  -1.610   8.774  1.00 71.97           H
ATOM   1586  CA  SER A 104      10.633  -3.483   8.240  1.00 72.63           C
ATOM   1587  HA  SER A 104      10.922  -3.600   7.290  1.00 72.63           H
ATOM   1588  C   SER A 104      10.051  -4.821   8.720  1.00 75.04           C
ATOM   1589  O   SER A 104      10.721  -5.848   8.626  1.00 72.23           O
ATOM   1590  CB  SER A 104      11.806  -3.085   9.131  1.00 68.24           C
ATOM   1591 1HB  SER A 104      12.576  -3.708   8.989  1.00 68.24           H
ATOM   1592 2HB  SER A 104      12.093  -2.149   8.929  1.00 68.24           H
ATOM   1593  OG  SER A 104      11.484  -3.131  10.509  1.00 59.46           O
ATOM   1594  HG  SER A 104      10.533  -3.141  10.615  1.00 59.46           H
ATOM   1595  N   ARG A 105       8.827  -4.814   9.266  1.00 75.51           N
ATOM   1596  H   ARG A 105       8.351  -3.937   9.337  1.00 75.51           H
ATOM   1597  CA  ARG A 105       8.141  -6.011   9.767  1.00 78.83           C
ATOM   1598  HA  ARG A 105       8.783  -6.762   9.613  1.00 78.83           H
ATOM   1599  C   ARG A 105       6.870  -6.345   8.993  1.00 81.48           C
ATOM   1600  O   ARG A 105       6.295  -7.404   9.214  1.00 78.00           O
ATOM   1601  CB  ARG A 105       7.837  -5.833  11.255  1.00 76.26           C
ATOM   1602 1HB  ARG A 105       7.291  -5.004  11.374  1.00 76.26           H
ATOM   1603 2HB  ARG A 105       7.315  -6.624  11.573  1.00 76.26           H
ATOM   1604  CG  ARG A 105       9.107  -5.711  12.098  1.00 70.63           C
ATOM   1605 1HG  ARG A 105       9.669  -6.529  11.976  1.00 70.63           H
ATOM   1606 2HG  ARG A 105       9.624  -4.905  11.810  1.00 70.63           H
ATOM   1607  CD  ARG A 105       8.720  -5.571  13.570  1.00 66.61           C
ATOM   1608 1HD  ARG A 105       8.178  -4.740  13.700  1.00 66.61           H
ATOM   1609 2HD  ARG A 105       8.186  -6.366  13.857  1.00 66.61           H
ATOM   1610  NE  ARG A 105       9.914  -5.483  14.430  1.00 57.87           N
ATOM   1611  HE  ARG A 105      10.806  -5.521  13.981  1.00 57.87           H
ATOM   1612  CZ  ARG A 105       9.903  -5.357  15.753  1.00 48.46           C
ATOM   1613  NH1 ARG A 105       8.783  -5.280  16.421  1.00 45.14           N
ATOM   1614 1HH1 ARG A 105       7.909  -5.316  15.937  1.00 45.14           H
ATOM   1615 2HH1 ARG A 105       8.800  -5.186  17.416  1.00 45.14           H
ATOM   1616  NH2 ARG A 105      11.018  -5.305  16.417  1.00 41.31           N
ATOM   1617 1HH2 ARG A 105      11.891  -5.360  15.933  1.00 41.31           H
ATOM   1618 2HH2 ARG A 105      11.003  -5.210  17.412  1.00 41.31           H
ATOM   1619  N   ALA A 106       6.437  -5.449   8.115  1.00 81.69           N
ATOM   1620  H   ALA A 106       6.992  -4.629   7.974  1.00 81.69           H
ATOM   1621  CA  ALA A 106       5.214  -5.579   7.347  1.00 83.00           C
ATOM   1622  HA  ALA A 106       4.699  -6.337   7.747  1.00 83.00           H
ATOM   1623  C   ALA A 106       5.518  -5.922   5.882  1.00 83.64           C
ATOM   1624  O   ALA A 106       6.454  -5.377   5.297  1.00 82.33           O
ATOM   1625  CB  ALA A 106       4.424  -4.281   7.472  1.00 82.50           C
ATOM   1626 1HB  ALA A 106       4.233  -4.069   8.430  1.00 82.50           H
ATOM   1627 2HB  ALA A 106       3.550  -4.346   6.991  1.00 82.50           H
ATOM   1628 3HB  ALA A 106       4.933  -3.513   7.083  1.00 82.50           H
ATOM   1629  N   ASN A 107       4.713  -6.776   5.266  1.00 89.15           N
ATOM   1630  H   ASN A 107       4.078  -7.316   5.818  1.00 89.15           H
ATOM   1631  CA  ASN A 107       4.710  -6.964   3.819  1.00 88.66           C
ATOM   1632  HA  ASN A 107       5.493  -6.433   3.495  1.00 88.66           H
ATOM   1633  C   ASN A 107       3.470  -6.369   3.141  1.00 89.32           C
ATOM   1634  O   ASN A 107       3.437  -6.269   1.913  1.00 87.81           O
ATOM   1635  CB  ASN A 107       4.906  -8.453   3.481  1.00 86.30           C
ATOM   1636 1HB  ASN A 107       5.096  -8.536   2.503  1.00 86.30           H
ATOM   1637 2HB  ASN A 107       5.686  -8.799   4.003  1.00 86.30           H
ATOM   1638  CG  ASN A 107       3.712  -9.328   3.797  1.00 84.86           C
ATOM   1639  OD1 ASN A 107       2.725  -8.927   4.393  1.00 79.15           O
ATOM   1640  ND2 ASN A 107       3.767 -10.561   3.377  1.00 80.90           N
ATOM   1641 1HD2 ASN A 107       3.000 -11.180   3.543  1.00 80.90           H
ATOM   1642 2HD2 ASN A 107       4.577 -10.887   2.889  1.00 80.90           H
ATOM   1643  N   THR A 108       2.486  -5.958   3.945  1.00 91.09           N
ATOM   1644  H   THR A 108       2.627  -6.059   4.930  1.00 91.09           H
ATOM   1645  CA  THR A 108       1.224  -5.375   3.509  1.00 91.91           C
ATOM   1646  HA  THR A 108       1.337  -5.156   2.540  1.00 91.91           H
ATOM   1647  C   THR A 108       0.950  -4.105   4.312  1.00 92.78           C
ATOM   1648  O   THR A 108       1.106  -4.094   5.532  1.00 92.12           O
ATOM   1649  CB  THR A 108       0.073  -6.378   3.668  1.00 91.06           C
ATOM   1650  HB  THR A 108      -0.055  -6.560   4.643  1.00 91.06           H
ATOM   1651  OG1 THR A 108       0.392  -7.613   3.059  1.00 83.93           O
ATOM   1652  HG1 THR A 108       0.464  -8.291   3.731  1.00 83.93           H
ATOM   1653  CG2 THR A 108      -1.209  -5.879   3.008  1.00 84.81           C
ATOM   1654 1HG2 THR A 108      -1.950  -6.541   3.119  1.00 84.81           H
ATOM   1655 2HG2 THR A 108      -1.073  -5.730   2.028  1.00 84.81           H
ATOM   1656 3HG2 THR A 108      -1.507  -5.014   3.412  1.00 84.81           H
ATOM   1657  N   VAL A 109       0.544  -3.030   3.648  1.00 93.46           N
ATOM   1658  H   VAL A 109       0.563  -3.067   2.649  1.00 93.46           H
ATOM   1659  CA  VAL A 109       0.070  -1.792   4.274  1.00 93.97           C
ATOM   1660  HA  VAL A 109       0.018  -1.971   5.256  1.00 93.97           H
ATOM   1661  C   VAL A 109      -1.299  -1.471   3.702  1.00 94.36           C
ATOM   1662  O   VAL A 109      -1.454  -1.448   2.489  1.00 93.68           O
ATOM   1663  CB  VAL A 109       1.040  -0.617   4.059  1.00 93.61           C
ATOM   1664  HB  VAL A 109       1.022  -0.409   3.081  1.00 93.61           H
ATOM   1665  CG1 VAL A 109       0.601   0.609   4.866  1.00 90.94           C
ATOM   1666 1HG1 VAL A 109       1.230   1.374   4.727  1.00 90.94           H
ATOM   1667 2HG1 VAL A 109       0.577   0.404   5.845  1.00 90.94           H
ATOM   1668 3HG1 VAL A 109      -0.313   0.910   4.593  1.00 90.94           H
ATOM   1669  CG2 VAL A 109       2.475  -0.974   4.473  1.00 91.42           C
ATOM   1670 1HG2 VAL A 109       3.093  -0.201   4.328  1.00 91.42           H
ATOM   1671 2HG2 VAL A 109       2.820  -1.747   3.941  1.00 91.42           H
ATOM   1672 3HG2 VAL A 109       2.517  -1.223   5.440  1.00 91.42           H
ATOM   1673  N   ARG A 110      -2.286  -1.213   4.560  1.00 95.75           N
ATOM   1674  H   ARG A 110      -2.083  -1.260   5.538  1.00 95.75           H
ATOM   1675  CA  ARG A 110      -3.649  -0.865   4.156  1.00 95.51           C
ATOM   1676  HA  ARG A 110      -3.631  -0.834   3.157  1.00 95.51           H
ATOM   1677  C   ARG A 110      -4.030   0.495   4.711  1.00 96.07           C
ATOM   1678  O   ARG A 110      -3.642   0.833   5.824  1.00 95.40           O
ATOM   1679  CB  ARG A 110      -4.657  -1.921   4.621  1.00 94.61           C
ATOM   1680 1HB  ARG A 110      -4.652  -1.948   5.621  1.00 94.61           H
ATOM   1681 2HB  ARG A 110      -5.566  -1.657   4.299  1.00 94.61           H
ATOM   1682  CG  ARG A 110      -4.343  -3.323   4.096  1.00 91.43           C
ATOM   1683 1HG  ARG A 110      -4.353  -3.312   3.096  1.00 91.43           H
ATOM   1684 2HG  ARG A 110      -3.438  -3.602   4.417  1.00 91.43           H
ATOM   1685  CD  ARG A 110      -5.392  -4.316   4.605  1.00 91.37           C
ATOM   1686 1HD  ARG A 110      -5.387  -4.344   5.605  1.00 91.37           H
ATOM   1687 2HD  ARG A 110      -6.302  -4.055   4.283  1.00 91.37           H
ATOM   1688  NE  ARG A 110      -5.084  -5.658   4.099  1.00 88.19           N
ATOM   1689  HE  ARG A 110      -4.509  -6.230   4.683  1.00 88.19           H
ATOM   1690  CZ  ARG A 110      -5.477  -6.194   2.967  1.00 89.62           C
ATOM   1691  NH1 ARG A 110      -6.310  -5.602   2.147  1.00 80.15           N
ATOM   1692 1HH1 ARG A 110      -6.677  -4.699   2.372  1.00 80.15           H
ATOM   1693 2HH1 ARG A 110      -6.579  -6.053   1.296  1.00 80.15           H
ATOM   1694  NH2 ARG A 110      -5.013  -7.355   2.653  1.00 82.66           N
ATOM   1695 1HH2 ARG A 110      -4.373  -7.820   3.265  1.00 82.66           H
ATOM   1696 2HH2 ARG A 110      -5.293  -7.791   1.797  1.00 82.66           H
ATOM   1697  N   SER A 111      -4.819   1.241   3.955  1.00 95.63           N
ATOM   1698  H   SER A 111      -5.049   0.913   3.039  1.00 95.63           H
ATOM   1699  CA  SER A 111      -5.369   2.519   4.394  1.00 95.34           C
ATOM   1700  HA  SER A 111      -5.019   2.647   5.322  1.00 95.34           H
ATOM   1701  C   SER A 111      -6.894   2.489   4.460  1.00 95.02           C
ATOM   1702  O   SER A 111      -7.554   1.931   3.592  1.00 93.71           O
ATOM   1703  CB  SER A 111      -4.867   3.654   3.513  1.00 94.44           C
ATOM   1704 1HB  SER A 111      -5.169   4.539   3.868  1.00 94.44           H
ATOM   1705 2HB  SER A 111      -3.869   3.642   3.453  1.00 94.44           H
ATOM   1706  OG  SER A 111      -5.370   3.529   2.206  1.00 89.77           O
ATOM   1707  HG  SER A 111      -4.642   3.501   1.585  1.00 89.77           H
ATOM   1708  N   PHE A 112      -7.432   3.148   5.483  1.00 95.21           N
ATOM   1709  H   PHE A 112      -6.813   3.625   6.107  1.00 95.21           H
ATOM   1710  CA  PHE A 112      -8.858   3.223   5.757  1.00 94.85           C
ATOM   1711  HA  PHE A 112      -9.327   2.847   4.957  1.00 94.85           H
ATOM   1712  C   PHE A 112      -9.248   4.680   5.969  1.00 94.62           C
ATOM   1713  O   PHE A 112      -8.699   5.355   6.846  1.00 93.21           O
ATOM   1714  CB  PHE A 112      -9.209   2.390   6.988  1.00 94.75           C
ATOM   1715 1HB  PHE A 112      -8.751   2.789   7.782  1.00 94.75           H
ATOM   1716 2HB  PHE A 112     -10.199   2.424   7.122  1.00 94.75           H
ATOM   1717  CG  PHE A 112      -8.794   0.934   6.884  1.00 95.13           C
ATOM   1718  CD1 PHE A 112      -9.688  -0.023   6.376  1.00 93.25           C
ATOM   1719  HD1 PHE A 112     -10.610   0.250   6.102  1.00 93.25           H
ATOM   1720  CD2 PHE A 112      -7.498   0.543   7.268  1.00 93.81           C
ATOM   1721  HD2 PHE A 112      -6.861   1.219   7.638  1.00 93.81           H
ATOM   1722  CE1 PHE A 112      -9.289  -1.357   6.253  1.00 93.23           C
ATOM   1723  HE1 PHE A 112      -9.932  -2.036   5.899  1.00 93.23           H
ATOM   1724  CE2 PHE A 112      -7.100  -0.797   7.132  1.00 93.58           C
ATOM   1725  HE2 PHE A 112      -6.177  -1.073   7.399  1.00 93.58           H
ATOM   1726  CZ  PHE A 112      -7.996  -1.750   6.622  1.00 93.96           C
ATOM   1727  HZ  PHE A 112      -7.713  -2.704   6.523  1.00 93.96           H
ATOM   1728  N   HIS A 113     -10.198   5.166   5.186  1.00 92.57           N
ATOM   1729  H   HIS A 113     -10.538   4.604   4.432  1.00 92.57           H
ATOM   1730  CA  HIS A 113     -10.764   6.492   5.388  1.00 91.25           C
ATOM   1731  HA  HIS A 113      -9.995   7.086   5.624  1.00 91.25           H
ATOM   1732  C   HIS A 113     -11.764   6.486   6.552  1.00 90.92           C
ATOM   1733  O   HIS A 113     -12.480   5.516   6.778  1.00 89.25           O
ATOM   1734  CB  HIS A 113     -11.411   6.989   4.094  1.00 89.47           C
ATOM   1735 1HB  HIS A 113     -11.991   6.267   3.717  1.00 89.47           H
ATOM   1736 2HB  HIS A 113     -11.969   7.795   4.293  1.00 89.47           H
ATOM   1737  CG  HIS A 113     -10.378   7.363   3.063  1.00 86.37           C
ATOM   1738  ND1 HIS A 113      -9.576   8.486   3.101  1.00 75.52           N
ATOM   1739  HD1 HIS A 113      -9.570   9.183   3.818  1.00 75.52           H
ATOM   1740  CD2 HIS A 113     -10.067   6.672   1.935  1.00 75.50           C
ATOM   1741  HD2 HIS A 113     -10.480   5.812   1.637  1.00 75.50           H
ATOM   1742  CE1 HIS A 113      -8.812   8.472   2.010  1.00 75.38           C
ATOM   1743  HE1 HIS A 113      -8.142   9.177   1.777  1.00 75.38           H
ATOM   1744  NE2 HIS A 113      -9.062   7.383   1.265  1.00 77.19           N
ATOM   1745  N   HIS A 114     -11.818   7.608   7.260  1.00 89.13           N
ATOM   1746  H   HIS A 114     -11.132   8.314   7.085  1.00 89.13           H
ATOM   1747  CA  HIS A 114     -12.828   7.861   8.279  1.00 87.09           C
ATOM   1748  HA  HIS A 114     -12.750   7.126   8.952  1.00 87.09           H
ATOM   1749  C   HIS A 114     -14.258   7.817   7.686  1.00 85.95           C
ATOM   1750  O   HIS A 114     -14.500   8.404   6.639  1.00 84.22           O
ATOM   1751  CB  HIS A 114     -12.521   9.220   8.918  1.00 84.95           C
ATOM   1752 1HB  HIS A 114     -11.687   9.142   9.465  1.00 84.95           H
ATOM   1753 2HB  HIS A 114     -12.383   9.896   8.194  1.00 84.95           H
ATOM   1754  CG  HIS A 114     -13.634   9.705   9.816  1.00 82.89           C
ATOM   1755  ND1 HIS A 114     -14.287   8.939  10.753  1.00 73.51           N
ATOM   1756  HD1 HIS A 114     -14.056   8.004  11.021  1.00 73.51           H
ATOM   1757  CD2 HIS A 114     -14.250  10.923   9.762  1.00 72.70           C
ATOM   1758  HD2 HIS A 114     -13.997  11.693   9.176  1.00 72.70           H
ATOM   1759  CE1 HIS A 114     -15.288   9.678  11.238  1.00 73.04           C
ATOM   1760  HE1 HIS A 114     -15.942   9.367  11.927  1.00 73.04           H
ATOM   1761  NE2 HIS A 114     -15.296  10.887  10.678  1.00 74.35           N
ATOM   1762  N   GLU A 115     -15.209   7.188   8.371  1.00 83.36           N
ATOM   1763  H   GLU A 115     -14.935   6.684   9.190  1.00 83.36           H
ATOM   1764  CA  GLU A 115     -16.632   7.181   8.010  1.00 81.62           C
ATOM   1765  HA  GLU A 115     -16.661   7.337   7.023  1.00 81.62           H
ATOM   1766  C   GLU A 115     -17.381   8.321   8.732  1.00 79.08           C
ATOM   1767  O   GLU A 115     -17.557   8.285   9.949  1.00 73.29           O
ATOM   1768  CB  GLU A 115     -17.265   5.817   8.302  1.00 80.04           C
ATOM   1769 1HB  GLU A 115     -17.078   5.579   9.255  1.00 80.04           H
ATOM   1770 2HB  GLU A 115     -18.253   5.890   8.164  1.00 80.04           H
ATOM   1771  CG  GLU A 115     -16.725   4.695   7.400  1.00 75.48           C
ATOM   1772 1HG  GLU A 115     -16.884   4.956   6.448  1.00 75.48           H
ATOM   1773 2HG  GLU A 115     -15.742   4.609   7.562  1.00 75.48           H
ATOM   1774  CD  GLU A 115     -17.381   3.319   7.645  1.00 73.18           C
ATOM   1775  OE1 GLU A 115     -16.845   2.314   7.114  1.00 65.68           O
ATOM   1776  OE2 GLU A 115     -18.388   3.257   8.367  1.00 66.76           O
ATOM   1777  N   GLU A 116     -17.822   9.324   7.979  1.00 78.84           N
ATOM   1778  H   GLU A 116     -17.768   9.220   6.986  1.00 78.84           H
ATOM   1779  CA  GLU A 116     -18.386  10.582   8.509  1.00 76.65           C
ATOM   1780  HA  GLU A 116     -17.727  10.862   9.207  1.00 76.65           H
ATOM   1781  C   GLU A 116     -19.744  10.430   9.209  1.00 74.08           C
ATOM   1782  O   GLU A 116     -20.101  11.255  10.045  1.00 66.72           O
ATOM   1783  CB  GLU A 116     -18.509  11.602   7.369  1.00 72.87           C
ATOM   1784 1HB  GLU A 116     -18.963  11.169   6.591  1.00 72.87           H
ATOM   1785 2HB  GLU A 116     -19.054  12.379   7.683  1.00 72.87           H
ATOM   1786  CG  GLU A 116     -17.127  12.104   6.928  1.00 67.73           C
ATOM   1787 1HG  GLU A 116     -16.710  12.596   7.692  1.00 67.73           H
ATOM   1788 2HG  GLU A 116     -16.563  11.312   6.694  1.00 67.73           H
ATOM   1789  CD  GLU A 116     -17.168  13.040   5.718  1.00 64.66           C
ATOM   1790  OE1 GLU A 116     -16.104  13.139   5.072  1.00 60.19           O
ATOM   1791  OE2 GLU A 116     -18.218  13.638   5.427  1.00 59.38           O
ATOM   1792  N   SER A 117     -20.478   9.364   8.942  1.00 69.36           N
ATOM   1793  H   SER A 117     -20.102   8.675   8.322  1.00 69.36           H
ATOM   1794  CA  SER A 117     -21.818   9.134   9.507  1.00 67.28           C
ATOM   1795  HA  SER A 117     -22.327   9.962   9.272  1.00 67.28           H
ATOM   1796  C   SER A 117     -21.859   9.018  11.039  1.00 67.28           C
ATOM   1797  O   SER A 117     -22.939   8.965  11.623  1.00 60.84           O
ATOM   1798  CB  SER A 117     -22.417   7.880   8.864  1.00 60.13           C
ATOM   1799 1HB  SER A 117     -23.305   7.664   9.269  1.00 60.13           H
ATOM   1800 2HB  SER A 117     -22.522   8.003   7.877  1.00 60.13           H
ATOM   1801  OG  SER A 117     -21.576   6.761   9.064  1.00 53.45           O
ATOM   1802  HG  SER A 117     -22.107   5.966   9.109  1.00 53.45           H
ATOM   1803  N   LEU A 118     -20.698   8.961  11.708  1.00 60.01           N
ATOM   1804  H   LEU A 118     -19.857   9.103  11.186  1.00 60.01           H
ATOM   1805  CA  LEU A 118     -20.568   8.706  13.149  1.00 59.43           C
ATOM   1806  HA  LEU A 118     -21.503   8.701  13.505  1.00 59.43           H
ATOM   1807  C   LEU A 118     -19.855   9.837  13.926  1.00 61.55           C
ATOM   1808  O   LEU A 118     -19.347   9.593  15.011  1.00 56.85           O
ATOM   1809  CB  LEU A 118     -19.893   7.327  13.334  1.00 53.83           C
ATOM   1810 1HB  LEU A 118     -19.008   7.348  12.868  1.00 53.83           H
ATOM   1811 2HB  LEU A 118     -19.751   7.178  14.313  1.00 53.83           H
ATOM   1812  CG  LEU A 118     -20.690   6.132  12.784  1.00 50.14           C
ATOM   1813  HG  LEU A 118     -20.924   6.348  11.836  1.00 50.14           H
ATOM   1814  CD1 LEU A 118     -19.851   4.860  12.860  1.00 48.06           C
ATOM   1815 1HD1 LEU A 118     -20.358   4.075  12.505  1.00 48.06           H
ATOM   1816 2HD1 LEU A 118     -19.592   4.657  13.804  1.00 48.06           H
ATOM   1817 3HD1 LEU A 118     -19.012   4.952  12.324  1.00 48.06           H
ATOM   1818  CD2 LEU A 118     -21.975   5.884  13.582  1.00 46.65           C
ATOM   1819 1HD2 LEU A 118     -22.481   5.105  13.213  1.00 46.65           H
ATOM   1820 2HD2 LEU A 118     -22.575   6.683  13.552  1.00 46.65           H
ATOM   1821 3HD2 LEU A 118     -21.769   5.690  14.541  1.00 46.65           H
ATOM   1822  N   GLU A 119     -19.802  11.067  13.386  1.00 62.19           N
ATOM   1823  H   GLU A 119     -20.333  11.235  12.555  1.00 62.19           H
ATOM   1824  CA  GLU A 119     -19.009  12.192  13.939  1.00 61.31           C
ATOM   1825  HA  GLU A 119     -18.162  11.731  14.205  1.00 61.31           H
ATOM   1826  C   GLU A 119     -19.568  12.856  15.213  1.00 63.61           C
ATOM   1827  O   GLU A 119     -18.865  13.637  15.856  1.00 59.31           O
ATOM   1828  CB  GLU A 119     -18.773  13.260  12.867  1.00 54.63           C
ATOM   1829 1HB  GLU A 119     -19.637  13.435  12.394  1.00 54.63           H
ATOM   1830 2HB  GLU A 119     -18.461  14.099  13.314  1.00 54.63           H
ATOM   1831  CG  GLU A 119     -17.726  12.839  11.833  1.00 48.02           C
ATOM   1832 1HG  GLU A 119     -16.931  12.477  12.319  1.00 48.02           H
ATOM   1833 2HG  GLU A 119     -18.121  12.122  11.258  1.00 48.02           H
ATOM   1834  CD  GLU A 119     -17.264  13.993  10.929  1.00 43.42           C
ATOM   1835  OE1 GLU A 119     -16.111  13.904  10.449  1.00 40.32           O
ATOM   1836  OE2 GLU A 119     -18.001  14.985  10.771  1.00 40.20           O
ATOM   1837  N   GLU A 120     -20.812  12.582  15.610  1.00 61.94           N
ATOM   1838  H   GLU A 120     -21.313  11.852  15.146  1.00 61.94           H
ATOM   1839  CA  GLU A 120     -21.473  13.307  16.697  1.00 62.36           C
ATOM   1840  HA  GLU A 120     -21.214  14.260  16.540  1.00 62.36           H
ATOM   1841  C   GLU A 120     -20.949  12.911  18.086  1.00 64.24           C
ATOM   1842  O   GLU A 120     -21.195  11.818  18.604  1.00 60.08           O
ATOM   1843  CB  GLU A 120     -22.993  13.193  16.598  1.00 55.74           C
ATOM   1844 1HB  GLU A 120     -23.238  12.224  16.554  1.00 55.74           H
ATOM   1845 2HB  GLU A 120     -23.397  13.602  17.416  1.00 55.74           H
ATOM   1846  CG  GLU A 120     -23.549  13.909  15.351  1.00 47.63           C
ATOM   1847 1HG  GLU A 120     -23.208  14.849  15.348  1.00 47.63           H
ATOM   1848 2HG  GLU A 120     -23.217  13.431  14.538  1.00 47.63           H
ATOM   1849  CD  GLU A 120     -25.094  13.947  15.302  1.00 43.06           C
ATOM   1850  OE1 GLU A 120     -25.606  14.646  14.407  1.00 39.19           O
ATOM   1851  OE2 GLU A 120     -25.726  13.296  16.158  1.00 37.57           O
ATOM   1852  N   LEU A 121     -20.232  13.852  18.732  1.00 65.12           N
ATOM   1853  H   LEU A 121     -19.866  14.611  18.193  1.00 65.12           H
ATOM   1854  CA  LEU A 121     -19.953  13.839  20.168  1.00 65.78           C
ATOM   1855  HA  LEU A 121     -20.479  13.069  20.529  1.00 65.78           H
ATOM   1856  C   LEU A 121     -20.414  15.163  20.801  1.00 66.75           C
ATOM   1857  O   LEU A 121     -20.294  16.211  20.168  1.00 64.14           O
ATOM   1858  CB  LEU A 121     -18.454  13.614  20.450  1.00 61.98           C
ATOM   1859 1HB  LEU A 121     -17.930  14.221  19.853  1.00 61.98           H
ATOM   1860 2HB  LEU A 121     -18.278  13.852  21.405  1.00 61.98           H
ATOM   1861  CG  LEU A 121     -17.957  12.180  20.220  1.00 59.08           C
ATOM   1862  HG  LEU A 121     -18.212  11.935  19.285  1.00 59.08           H
ATOM   1863  CD1 LEU A 121     -16.440  12.137  20.454  1.00 56.91           C
ATOM   1864 1HD1 LEU A 121     -16.082  11.214  20.312  1.00 56.91           H
ATOM   1865 2HD1 LEU A 121     -16.213  12.415  21.388  1.00 56.91           H
ATOM   1866 3HD1 LEU A 121     -15.963  12.752  19.826  1.00 56.91           H
ATOM   1867  CD2 LEU A 121     -18.585  11.166  21.194  1.00 56.64           C
ATOM   1868 1HD2 LEU A 121     -18.243  10.243  21.020  1.00 56.64           H
ATOM   1869 2HD2 LEU A 121     -19.580  11.148  21.100  1.00 56.64           H
ATOM   1870 3HD2 LEU A 121     -18.370  11.400  22.142  1.00 56.64           H
ATOM   1871  N   PRO A 122     -20.878  15.140  22.061  1.00 63.27           N
ATOM   1872  CA  PRO A 122     -21.213  16.364  22.778  1.00 64.21           C
ATOM   1873  HA  PRO A 122     -21.904  16.862  22.254  1.00 64.21           H
ATOM   1874  C   PRO A 122     -19.981  17.273  22.916  1.00 65.00           C
ATOM   1875  O   PRO A 122     -18.910  16.821  23.325  1.00 62.21           O
ATOM   1876  CB  PRO A 122     -21.734  15.926  24.149  1.00 60.92           C
ATOM   1877 1HB  PRO A 122     -21.027  16.035  24.847  1.00 60.92           H
ATOM   1878 2HB  PRO A 122     -22.542  16.456  24.406  1.00 60.92           H
ATOM   1879  CG  PRO A 122     -22.092  14.451  23.971  1.00 58.98           C
ATOM   1880 1HG  PRO A 122     -21.946  13.943  24.820  1.00 58.98           H
ATOM   1881 2HG  PRO A 122     -23.043  14.347  23.678  1.00 58.98           H
ATOM   1882  CD  PRO A 122     -21.139  13.974  22.887  1.00 62.94           C
ATOM   1883 1HD  PRO A 122     -20.281  13.641  23.278  1.00 62.94           H
ATOM   1884 2HD  PRO A 122     -21.553  13.254  22.330  1.00 62.94           H
ATOM   1885  N   GLU A 123     -20.134  18.571  22.620  1.00 62.11           N
ATOM   1886  H   GLU A 123     -21.003  18.877  22.232  1.00 62.11           H
ATOM   1887  CA  GLU A 123     -19.077  19.555  22.843  1.00 63.17           C
ATOM   1888  HA  GLU A 123     -18.299  19.212  22.316  1.00 63.17           H
ATOM   1889  C   GLU A 123     -18.734  19.636  24.338  1.00 63.38           C
ATOM   1890  O   GLU A 123     -19.597  19.844  25.196  1.00 59.23           O
ATOM   1891  CB  GLU A 123     -19.455  20.939  22.311  1.00 59.16           C
ATOM   1892 1HB  GLU A 123     -20.345  21.192  22.690  1.00 59.16           H
ATOM   1893 2HB  GLU A 123     -18.764  21.595  22.616  1.00 59.16           H
ATOM   1894  CG  GLU A 123     -19.541  20.993  20.778  1.00 52.59           C
ATOM   1895 1HG  GLU A 123     -18.731  20.546  20.398  1.00 52.59           H
ATOM   1896 2HG  GLU A 123     -20.361  20.500  20.488  1.00 52.59           H
ATOM   1897  CD  GLU A 123     -19.611  22.438  20.236  1.00 48.78           C
ATOM   1898  OE1 GLU A 123     -19.343  22.605  19.034  1.00 45.83           O
ATOM   1899  OE2 GLU A 123     -19.861  23.357  21.047  1.00 44.80           O
ATOM   1900  N   THR A 124     -17.450  19.477  24.669  1.00 65.07           N
ATOM   1901  H   THR A 124     -16.801  19.225  23.951  1.00 65.07           H
ATOM   1902  CA  THR A 124     -16.944  19.655  26.038  1.00 65.44           C
ATOM   1903  HA  THR A 124     -17.719  19.548  26.661  1.00 65.44           H
ATOM   1904  C   THR A 124     -16.354  21.063  26.144  1.00 66.53           C
ATOM   1905  O   THR A 124     -15.577  21.485  25.295  1.00 60.75           O
ATOM   1906  CB  THR A 124     -15.923  18.577  26.413  1.00 59.93           C
ATOM   1907  HB  THR A 124     -15.082  18.739  25.897  1.00 59.93           H
ATOM   1908  OG1 THR A 124     -16.392  17.303  26.051  1.00 53.24           O
ATOM   1909  HG1 THR A 124     -17.345  17.325  25.969  1.00 53.24           H
ATOM   1910  CG2 THR A 124     -15.688  18.531  27.919  1.00 51.79           C
ATOM   1911 1HG2 THR A 124     -15.021  17.825  28.156  1.00 51.79           H
ATOM   1912 2HG2 THR A 124     -16.536  18.328  28.408  1.00 51.79           H
ATOM   1913 3HG2 THR A 124     -15.341  19.407  28.255  1.00 51.79           H
ATOM   1914  N   SER A 125     -16.717  21.812  27.196  1.00 62.25           N
ATOM   1915  H   SER A 125     -17.334  21.410  27.873  1.00 62.25           H
ATOM   1916  CA  SER A 125     -16.258  23.185  27.406  1.00 62.92           C
ATOM   1917  HA  SER A 125     -16.678  23.710  26.665  1.00 62.92           H
ATOM   1918  C   SER A 125     -14.723  23.300  27.307  1.00 65.17           C
ATOM   1919  O   SER A 125     -13.996  22.583  27.995  1.00 59.07           O
ATOM   1920  CB  SER A 125     -16.743  23.705  28.757  1.00 55.83           C
ATOM   1921 1HB  SER A 125     -17.732  23.591  28.849  1.00 55.83           H
ATOM   1922 2HB  SER A 125     -16.281  23.232  29.508  1.00 55.83           H
ATOM   1923  OG  SER A 125     -16.456  25.084  28.875  1.00 47.55           O
ATOM   1924  HG  SER A 125     -15.508  25.212  28.902  1.00 47.55           H
ATOM   1925  N   GLY A 126     -14.231  24.184  26.427  1.00 65.94           N
ATOM   1926  H   GLY A 126     -14.883  24.679  25.853  1.00 65.94           H
ATOM   1927  CA  GLY A 126     -12.806  24.477  26.246  1.00 67.41           C
ATOM   1928 1HA  GLY A 126     -12.754  25.386  25.832  1.00 67.41           H
ATOM   1929 2HA  GLY A 126     -12.404  24.504  27.161  1.00 67.41           H
ATOM   1930  C   GLY A 126     -11.998  23.498  25.383  1.00 70.54           C
ATOM   1931  O   GLY A 126     -10.823  23.765  25.135  1.00 67.20           O
ATOM   1932  N   LYS A 127     -12.599  22.414  24.895  1.00 70.82           N
ATOM   1933  H   LYS A 127     -13.573  22.284  25.080  1.00 70.82           H
ATOM   1934  CA  LYS A 127     -11.896  21.401  24.097  1.00 73.41           C
ATOM   1935  HA  LYS A 127     -11.020  21.814  23.848  1.00 73.41           H
ATOM   1936  C   LYS A 127     -12.667  21.056  22.829  1.00 75.12           C
ATOM   1937  O   LYS A 127     -13.884  20.894  22.869  1.00 72.40           O
ATOM   1938  CB  LYS A 127     -11.698  20.132  24.930  1.00 70.34           C
ATOM   1939 1HB  LYS A 127     -12.599  19.785  25.189  1.00 70.34           H
ATOM   1940 2HB  LYS A 127     -11.230  19.455  24.362  1.00 70.34           H
ATOM   1941  CG  LYS A 127     -10.876  20.338  26.208  1.00 68.13           C
ATOM   1942 1HG  LYS A 127      -9.963  20.677  25.980  1.00 68.13           H
ATOM   1943 2HG  LYS A 127     -11.334  20.992  26.810  1.00 68.13           H
ATOM   1944  CD  LYS A 127     -10.775  18.971  26.894  1.00 66.17           C
ATOM   1945 1HD  LYS A 127     -11.693  18.692  27.175  1.00 66.17           H
ATOM   1946 2HD  LYS A 127     -10.414  18.313  26.233  1.00 66.17           H
ATOM   1947  CE  LYS A 127      -9.890  18.923  28.115  1.00 60.48           C
ATOM   1948 1HE  LYS A 127      -9.006  19.345  27.916  1.00 60.48           H
ATOM   1949 2HE  LYS A 127     -10.326  19.405  28.875  1.00 60.48           H
ATOM   1950  NZ  LYS A 127      -9.691  17.493  28.478  1.00 54.12           N
ATOM   1951 1HZ  LYS A 127      -9.108  17.406  29.286  1.00 54.12           H
ATOM   1952 2HZ  LYS A 127      -9.257  16.990  27.730  1.00 54.12           H
ATOM   1953 3HZ  LYS A 127     -10.564  17.050  28.680  1.00 54.12           H
ATOM   1954  N   THR A 128     -11.948  20.890  21.727  1.00 76.91           N
ATOM   1955  H   THR A 128     -10.976  21.124  21.740  1.00 76.91           H
ATOM   1956  CA  THR A 128     -12.543  20.371  20.488  1.00 78.56           C
ATOM   1957  HA  THR A 128     -13.514  20.611  20.498  1.00 78.56           H
ATOM   1958  C   THR A 128     -12.367  18.861  20.474  1.00 80.86           C
ATOM   1959  O   THR A 128     -11.237  18.379  20.450  1.00 79.42           O
ATOM   1960  CB  THR A 128     -11.905  21.014  19.249  1.00 75.18           C
ATOM   1961  HB  THR A 128     -10.933  20.782  19.218  1.00 75.18           H
ATOM   1962  OG1 THR A 128     -11.983  22.412  19.337  1.00 67.45           O
ATOM   1963  HG1 THR A 128     -12.001  22.787  18.456  1.00 67.45           H
ATOM   1964  CG2 THR A 128     -12.611  20.598  17.968  1.00 66.64           C
ATOM   1965 1HG2 THR A 128     -12.185  21.024  17.170  1.00 66.64           H
ATOM   1966 2HG2 THR A 128     -13.573  20.870  17.985  1.00 66.64           H
ATOM   1967 3HG2 THR A 128     -12.574  19.606  17.844  1.00 66.64           H
ATOM   1968  N   THR A 129     -13.469  18.118  20.493  1.00 82.93           N
ATOM   1969  H   THR A 129     -14.352  18.583  20.551  1.00 82.93           H
ATOM   1970  CA  THR A 129     -13.460  16.654  20.433  1.00 83.67           C
ATOM   1971  HA  THR A 129     -12.491  16.411  20.397  1.00 83.67           H
ATOM   1972  C   THR A 129     -14.166  16.171  19.173  1.00 83.68           C
ATOM   1973  O   THR A 129     -15.236  16.668  18.828  1.00 81.33           O
ATOM   1974  CB  THR A 129     -14.077  16.007  21.682  1.00 82.59           C
ATOM   1975  HB  THR A 129     -14.199  15.029  21.511  1.00 82.59           H
ATOM   1976  OG1 THR A 129     -15.363  16.509  21.932  1.00 71.55           O
ATOM   1977  HG1 THR A 129     -15.328  17.464  21.989  1.00 71.55           H
ATOM   1978  CG2 THR A 129     -13.234  16.257  22.926  1.00 72.03           C
ATOM   1979 1HG2 THR A 129     -13.647  15.831  23.731  1.00 72.03           H
ATOM   1980 2HG2 THR A 129     -13.146  17.236  23.108  1.00 72.03           H
ATOM   1981 3HG2 THR A 129     -12.314  15.881  22.817  1.00 72.03           H
ATOM   1982  N   ARG A 130     -13.579  15.194  18.489  1.00 85.04           N
ATOM   1983  H   ARG A 130     -12.674  14.888  18.784  1.00 85.04           H
ATOM   1984  CA  ARG A 130     -14.188  14.540  17.324  1.00 85.30           C
ATOM   1985  HA  ARG A 130     -15.158  14.785  17.332  1.00 85.30           H
ATOM   1986  C   ARG A 130     -14.062  13.036  17.444  1.00 87.24           C
ATOM   1987  O   ARG A 130     -13.047  12.533  17.922  1.00 86.36           O
ATOM   1988  CB  ARG A 130     -13.521  15.036  16.028  1.00 83.40           C
ATOM   1989 1HB  ARG A 130     -12.533  14.907  16.113  1.00 83.40           H
ATOM   1990 2HB  ARG A 130     -13.865  14.487  15.266  1.00 83.40           H
ATOM   1991  CG  ARG A 130     -13.787  16.514  15.713  1.00 76.72           C
ATOM   1992 1HG  ARG A 130     -13.498  17.069  16.493  1.00 76.72           H
ATOM   1993 2HG  ARG A 130     -13.258  16.773  14.905  1.00 76.72           H
ATOM   1994  CD  ARG A 130     -15.271  16.780  15.439  1.00 73.29           C
ATOM   1995 1HD  ARG A 130     -15.594  16.181  14.706  1.00 73.29           H
ATOM   1996 2HD  ARG A 130     -15.805  16.611  16.267  1.00 73.29           H
ATOM   1997  NE  ARG A 130     -15.506  18.165  15.026  1.00 66.27           N
ATOM   1998  HE  ARG A 130     -14.712  18.773  15.003  1.00 66.27           H
ATOM   1999  CZ  ARG A 130     -16.679  18.689  14.678  1.00 59.57           C
ATOM   2000  NH1 ARG A 130     -17.778  17.981  14.695  1.00 54.84           N
ATOM   2001 1HH1 ARG A 130     -17.750  17.021  14.974  1.00 54.84           H
ATOM   2002 2HH1 ARG A 130     -18.646  18.399  14.429  1.00 54.84           H
ATOM   2003  NH2 ARG A 130     -16.761  19.926  14.316  1.00 52.41           N
ATOM   2004 1HH2 ARG A 130     -15.940  20.497  14.296  1.00 52.41           H
ATOM   2005 2HH2 ARG A 130     -17.645  20.313  14.056  1.00 52.41           H
ATOM   2006  N   ARG A 131     -15.084  12.320  16.992  1.00 88.53           N
ATOM   2007  H   ARG A 131     -15.917  12.800  16.718  1.00 88.53           H
ATOM   2008  CA  ARG A 131     -15.049  10.866  16.876  1.00 88.79           C
ATOM   2009  HA  ARG A 131     -14.347  10.539  17.509  1.00 88.79           H
ATOM   2010  C   ARG A 131     -14.663  10.472  15.457  1.00 89.32           C
ATOM   2011  O   ARG A 131     -15.292  10.942  14.510  1.00 87.95           O
ATOM   2012  CB  ARG A 131     -16.399  10.271  17.278  1.00 87.28           C
ATOM   2013 1HB  ARG A 131     -16.613  10.559  18.212  1.00 87.28           H
ATOM   2014 2HB  ARG A 131     -17.101  10.614  16.654  1.00 87.28           H
ATOM   2015  CG  ARG A 131     -16.389   8.739  17.220  1.00 78.22           C
ATOM   2016 1HG  ARG A 131     -16.195   8.439  16.286  1.00 78.22           H
ATOM   2017 2HG  ARG A 131     -15.687   8.383  17.837  1.00 78.22           H
ATOM   2018  CD  ARG A 131     -17.746   8.208  17.645  1.00 76.27           C
ATOM   2019 1HD  ARG A 131     -17.925   8.458  18.597  1.00 76.27           H
ATOM   2020 2HD  ARG A 131     -18.459   8.593  17.059  1.00 76.27           H
ATOM   2021  NE  ARG A 131     -17.798   6.748  17.535  1.00 68.29           N
ATOM   2022  HE  ARG A 131     -16.933   6.271  17.379  1.00 68.29           H
ATOM   2023  CZ  ARG A 131     -18.898   5.998  17.625  1.00 63.15           C
ATOM   2024  NH1 ARG A 131     -20.059   6.528  17.885  1.00 58.09           N
ATOM   2025 1HH1 ARG A 131     -20.139   7.515  18.022  1.00 58.09           H
ATOM   2026 2HH1 ARG A 131     -20.871   5.947  17.948  1.00 58.09           H
ATOM   2027  NH2 ARG A 131     -18.826   4.717  17.440  1.00 51.27           N
ATOM   2028 1HH2 ARG A 131     -17.946   4.291  17.230  1.00 51.27           H
ATOM   2029 2HH2 ARG A 131     -19.650   4.155  17.507  1.00 51.27           H
ATOM   2030  N   PHE A 132     -13.685   9.587  15.344  1.00 90.01           N
ATOM   2031  H   PHE A 132     -13.183   9.322  16.167  1.00 90.01           H
ATOM   2032  CA  PHE A 132     -13.308   8.983  14.075  1.00 90.58           C
ATOM   2033  HA  PHE A 132     -13.907   9.381  13.381  1.00 90.58           H
ATOM   2034  C   PHE A 132     -13.544   7.476  14.125  1.00 91.51           C
ATOM   2035  O   PHE A 132     -13.097   6.799  15.052  1.00 90.75           O
ATOM   2036  CB  PHE A 132     -11.859   9.330  13.725  1.00 89.62           C
ATOM   2037 1HB  PHE A 132     -11.277   9.017  14.476  1.00 89.62           H
ATOM   2038 2HB  PHE A 132     -11.618   8.839  12.888  1.00 89.62           H
ATOM   2039  CG  PHE A 132     -11.566  10.806  13.496  1.00 88.79           C
ATOM   2040  CD1 PHE A 132     -12.532  11.679  12.967  1.00 84.36           C
ATOM   2041  HD1 PHE A 132     -13.438  11.327  12.733  1.00 84.36           H
ATOM   2042  CD2 PHE A 132     -10.289  11.314  13.803  1.00 83.98           C
ATOM   2043  HD2 PHE A 132      -9.586  10.705  14.170  1.00 83.98           H
ATOM   2044  CE1 PHE A 132     -12.243  13.041  12.762  1.00 81.89           C
ATOM   2045  HE1 PHE A 132     -12.941  13.651  12.388  1.00 81.89           H
ATOM   2046  CE2 PHE A 132      -9.999  12.670  13.596  1.00 82.22           C
ATOM   2047  HE2 PHE A 132      -9.089  13.022  13.816  1.00 82.22           H
ATOM   2048  CZ  PHE A 132     -10.978  13.537  13.082  1.00 82.63           C
ATOM   2049  HZ  PHE A 132     -10.769  14.505  12.946  1.00 82.63           H
ATOM   2050  N   PHE A 133     -14.229   6.967  13.112  1.00 90.89           N
ATOM   2051  H   PHE A 133     -14.582   7.594  12.417  1.00 90.89           H
ATOM   2052  CA  PHE A 133     -14.497   5.542  12.954  1.00 91.28           C
ATOM   2053  HA  PHE A 133     -14.036   5.071  13.706  1.00 91.28           H
ATOM   2054  C   PHE A 133     -13.910   5.037  11.641  1.00 91.56           C
ATOM   2055  O   PHE A 133     -14.001   5.696  10.605  1.00 90.70           O
ATOM   2056  CB  PHE A 133     -15.998   5.283  13.054  1.00 90.53           C
ATOM   2057 1HB  PHE A 133     -16.321   5.594  13.948  1.00 90.53           H
ATOM   2058 2HB  PHE A 133     -16.463   5.798  12.334  1.00 90.53           H
ATOM   2059  CG  PHE A 133     -16.351   3.821  12.900  1.00 89.65           C
ATOM   2060  CD1 PHE A 133     -16.751   3.322  11.640  1.00 86.01           C
ATOM   2061  HD1 PHE A 133     -16.825   3.941  10.858  1.00 86.01           H
ATOM   2062  CD2 PHE A 133     -16.240   2.954  13.991  1.00 85.70           C
ATOM   2063  HD2 PHE A 133     -15.951   3.303  14.882  1.00 85.70           H
ATOM   2064  CE1 PHE A 133     -17.044   1.958  11.485  1.00 83.61           C
ATOM   2065  HE1 PHE A 133     -17.328   1.605  10.594  1.00 83.61           H
ATOM   2066  CE2 PHE A 133     -16.536   1.592  13.831  1.00 84.03           C
ATOM   2067  HE2 PHE A 133     -16.460   0.974  14.614  1.00 84.03           H
ATOM   2068  CZ  PHE A 133     -16.937   1.088  12.585  1.00 85.48           C
ATOM   2069  HZ  PHE A 133     -17.146   0.116  12.479  1.00 85.48           H
ATOM   2070  N   PHE A 134     -13.304   3.855  11.686  1.00 92.80           N
ATOM   2071  H   PHE A 134     -13.286   3.374  12.563  1.00 92.80           H
ATOM   2072  CA  PHE A 134     -12.666   3.213  10.548  1.00 93.19           C
ATOM   2073  HA  PHE A 134     -12.936   3.725   9.733  1.00 93.19           H
ATOM   2074  C   PHE A 134     -13.154   1.771  10.460  1.00 93.32           C
ATOM   2075  O   PHE A 134     -13.010   1.004  11.420  1.00 91.52           O
ATOM   2076  CB  PHE A 134     -11.145   3.265  10.689  1.00 92.89           C
ATOM   2077 1HB  PHE A 134     -10.885   2.754  11.508  1.00 92.89           H
ATOM   2078 2HB  PHE A 134     -10.737   2.835   9.884  1.00 92.89           H
ATOM   2079  CG  PHE A 134     -10.581   4.667  10.810  1.00 93.79           C
ATOM   2080  CD1 PHE A 134     -10.242   5.398   9.664  1.00 91.91           C
ATOM   2081  HD1 PHE A 134     -10.349   4.985   8.760  1.00 91.91           H
ATOM   2082  CD2 PHE A 134     -10.433   5.255  12.083  1.00 92.75           C
ATOM   2083  HD2 PHE A 134     -10.670   4.737  12.905  1.00 92.75           H
ATOM   2084  CE1 PHE A 134      -9.753   6.709   9.781  1.00 92.06           C
ATOM   2085  HE1 PHE A 134      -9.505   7.225   8.961  1.00 92.06           H
ATOM   2086  CE2 PHE A 134      -9.953   6.567  12.195  1.00 92.22           C
ATOM   2087  HE2 PHE A 134      -9.853   6.984  13.098  1.00 92.22           H
ATOM   2088  CZ  PHE A 134      -9.612   7.297  11.050  1.00 92.88           C
ATOM   2089  HZ  PHE A 134      -9.270   8.233  11.135  1.00 92.88           H
ATOM   2090  N   ASN A 135     -13.713   1.398   9.319  1.00 93.28           N
ATOM   2091  H   ASN A 135     -13.823   2.077   8.593  1.00 93.28           H
ATOM   2092  CA  ASN A 135     -14.171   0.044   9.083  1.00 92.81           C
ATOM   2093  HA  ASN A 135     -14.542  -0.302   9.945  1.00 92.81           H
ATOM   2094  C   ASN A 135     -12.994  -0.857   8.691  1.00 92.97           C
ATOM   2095  O   ASN A 135     -12.447  -0.745   7.596  1.00 91.51           O
ATOM   2096  CB  ASN A 135     -15.284   0.079   8.025  1.00 91.08           C
ATOM   2097 1HB  ASN A 135     -15.995   0.718   8.318  1.00 91.08           H
ATOM   2098 2HB  ASN A 135     -14.899   0.385   7.154  1.00 91.08           H
ATOM   2099  CG  ASN A 135     -15.920  -1.270   7.812  1.00 89.51           C
ATOM   2100  OD1 ASN A 135     -15.436  -2.309   8.236  1.00 84.85           O
ATOM   2101  ND2 ASN A 135     -17.042  -1.301   7.142  1.00 83.31           N
ATOM   2102 1HD2 ASN A 135     -17.502  -2.173   6.977  1.00 83.31           H
ATOM   2103 2HD2 ASN A 135     -17.440  -0.452   6.794  1.00 83.31           H
ATOM   2104  N   LEU A 136     -12.614  -1.769   9.585  1.00 93.20           N
ATOM   2105  H   LEU A 136     -13.140  -1.825  10.433  1.00 93.20           H
ATOM   2106  CA  LEU A 136     -11.492  -2.696   9.431  1.00 93.89           C
ATOM   2107  HA  LEU A 136     -10.944  -2.303   8.693  1.00 93.89           H
ATOM   2108  C   LEU A 136     -11.913  -4.091   8.961  1.00 93.45           C
ATOM   2109  O   LEU A 136     -11.082  -4.985   8.903  1.00 90.50           O
ATOM   2110  CB  LEU A 136     -10.692  -2.761  10.748  1.00 93.89           C
ATOM   2111 1HB  LEU A 136     -11.285  -3.153  11.451  1.00 93.89           H
ATOM   2112 2HB  LEU A 136      -9.905  -3.360  10.603  1.00 93.89           H
ATOM   2113  CG  LEU A 136     -10.170  -1.410  11.268  1.00 93.99           C
ATOM   2114  HG  LEU A 136     -10.965  -0.844  11.488  1.00 93.99           H
ATOM   2115  CD1 LEU A 136      -9.305  -1.643  12.503  1.00 90.62           C
ATOM   2116 1HD1 LEU A 136      -8.952  -0.779  12.862  1.00 90.62           H
ATOM   2117 2HD1 LEU A 136      -8.523  -2.228  12.288  1.00 90.62           H
ATOM   2118 3HD1 LEU A 136      -9.830  -2.086  13.230  1.00 90.62           H
ATOM   2119  CD2 LEU A 136      -9.344  -0.658  10.230  1.00 90.56           C
ATOM   2120 1HD2 LEU A 136      -9.019   0.214  10.595  1.00 90.56           H
ATOM   2121 2HD2 LEU A 136      -9.886  -0.466   9.412  1.00 90.56           H
ATOM   2122 3HD2 LEU A 136      -8.546  -1.192   9.952  1.00 90.56           H
ATOM   2123  N   SER A 137     -13.196  -4.299   8.614  1.00 92.85           N
ATOM   2124  H   SER A 137     -13.821  -3.519   8.604  1.00 92.85           H
ATOM   2125  CA  SER A 137     -13.719  -5.625   8.249  1.00 91.16           C
ATOM   2126  HA  SER A 137     -13.443  -6.197   9.022  1.00 91.16           H
ATOM   2127  C   SER A 137     -13.101  -6.223   6.981  1.00 90.31           C
ATOM   2128  O   SER A 137     -13.217  -7.424   6.764  1.00 87.52           O
ATOM   2129  CB  SER A 137     -15.241  -5.563   8.084  1.00 90.23           C
ATOM   2130 1HB  SER A 137     -15.616  -6.475   7.917  1.00 90.23           H
ATOM   2131 2HB  SER A 137     -15.669  -5.171   8.898  1.00 90.23           H
ATOM   2132  OG  SER A 137     -15.601  -4.749   6.983  1.00 85.60           O
ATOM   2133  HG  SER A 137     -15.682  -5.291   6.198  1.00 85.60           H
ATOM   2134  N   SER A 138     -12.441  -5.402   6.154  1.00 91.27           N
ATOM   2135  H   SER A 138     -12.418  -4.427   6.375  1.00 91.27           H
ATOM   2136  CA  SER A 138     -11.754  -5.851   4.950  1.00 89.97           C
ATOM   2137  HA  SER A 138     -12.329  -6.602   4.625  1.00 89.97           H
ATOM   2138  C   SER A 138     -10.361  -6.430   5.201  1.00 90.44           C
ATOM   2139  O   SER A 138      -9.745  -6.948   4.272  1.00 88.76           O
ATOM   2140  CB  SER A 138     -11.678  -4.699   3.937  1.00 88.47           C
ATOM   2141 1HB  SER A 138     -11.222  -4.994   3.098  1.00 88.47           H
ATOM   2142 2HB  SER A 138     -12.592  -4.359   3.718  1.00 88.47           H
ATOM   2143  OG  SER A 138     -10.940  -3.612   4.453  1.00 84.03           O
ATOM   2144  HG  SER A 138     -10.026  -3.873   4.570  1.00 84.03           H
ATOM   2145  N   ILE A 139      -9.825  -6.356   6.431  1.00 91.16           N
ATOM   2146  H   ILE A 139     -10.318  -5.853   7.141  1.00 91.16           H
ATOM   2147  CA  ILE A 139      -8.547  -6.984   6.771  1.00 91.64           C
ATOM   2148  HA  ILE A 139      -7.904  -6.713   6.055  1.00 91.64           H
ATOM   2149  C   ILE A 139      -8.738  -8.512   6.779  1.00 91.38           C
ATOM   2150  O   ILE A 139      -9.581  -9.006   7.527  1.00 89.54           O
ATOM   2151  CB  ILE A 139      -7.986  -6.467   8.113  1.00 92.28           C
ATOM   2152  HB  ILE A 139      -8.654  -6.658   8.832  1.00 92.28           H
ATOM   2153  CG1 ILE A 139      -7.754  -4.944   8.042  1.00 91.06           C
ATOM   2154 1HG1 ILE A 139      -7.079  -4.764   7.326  1.00 91.06           H
ATOM   2155 2HG1 ILE A 139      -8.621  -4.507   7.801  1.00 91.06           H
ATOM   2156  CG2 ILE A 139      -6.666  -7.190   8.459  1.00 90.97           C
ATOM   2157 1HG2 ILE A 139      -6.295  -6.862   9.327  1.00 90.97           H
ATOM   2158 2HG2 ILE A 139      -5.976  -7.035   7.752  1.00 90.97           H
ATOM   2159 3HG2 ILE A 139      -6.808  -8.177   8.539  1.00 90.97           H
ATOM   2160  CD1 ILE A 139      -7.246  -4.309   9.347  1.00 88.50           C
ATOM   2161 1HD1 ILE A 139      -7.115  -3.324   9.239  1.00 88.50           H
ATOM   2162 2HD1 ILE A 139      -6.371  -4.707   9.622  1.00 88.50           H
ATOM   2163 3HD1 ILE A 139      -7.897  -4.453  10.092  1.00 88.50           H
ATOM   2164  N   PRO A 140      -7.974  -9.285   5.988  1.00 90.30           N
ATOM   2165  CA  PRO A 140      -8.041 -10.734   5.995  1.00 89.52           C
ATOM   2166  HA  PRO A 140      -8.988 -10.995   5.808  1.00 89.52           H
ATOM   2167  C   PRO A 140      -7.679 -11.317   7.362  1.00 90.07           C
ATOM   2168  O   PRO A 140      -6.772 -10.829   8.028  1.00 88.76           O
ATOM   2169  CB  PRO A 140      -7.069 -11.214   4.911  1.00 87.67           C
ATOM   2170 1HB  PRO A 140      -6.183 -11.458   5.306  1.00 87.67           H
ATOM   2171 2HB  PRO A 140      -7.442 -11.999   4.417  1.00 87.67           H
ATOM   2172  CG  PRO A 140      -6.940 -10.002   3.991  1.00 86.36           C
ATOM   2173 1HG  PRO A 140      -6.055  -9.994   3.526  1.00 86.36           H
ATOM   2174 2HG  PRO A 140      -7.674  -9.984   3.312  1.00 86.36           H
ATOM   2175  CD  PRO A 140      -7.059  -8.833   4.950  1.00 88.97           C
ATOM   2176 1HD  PRO A 140      -6.174  -8.604   5.355  1.00 88.97           H
ATOM   2177 2HD  PRO A 140      -7.436  -8.027   4.494  1.00 88.97           H
ATOM   2178  N   THR A 141      -8.329 -12.403   7.757  1.00 88.97           N
ATOM   2179  H   THR A 141      -9.015 -12.792   7.142  1.00 88.97           H
ATOM   2180  CA  THR A 141      -8.097 -13.069   9.052  1.00 88.17           C
ATOM   2181  HA  THR A 141      -8.236 -12.345   9.728  1.00 88.17           H
ATOM   2182  C   THR A 141      -6.670 -13.624   9.184  1.00 88.15           C
ATOM   2183  O   THR A 141      -6.153 -13.750  10.288  1.00 85.76           O
ATOM   2184  CB  THR A 141      -9.093 -14.216   9.248  1.00 86.64           C
ATOM   2185  HB  THR A 141      -8.798 -14.971   8.662  1.00 86.64           H
ATOM   2186  OG1 THR A 141     -10.386 -13.845   8.827  1.00 78.77           O
ATOM   2187  HG1 THR A 141     -10.400 -13.761   7.874  1.00 78.77           H
ATOM   2188  CG2 THR A 141      -9.220 -14.648  10.708  1.00 76.33           C
ATOM   2189 1HG2 THR A 141      -9.876 -15.397  10.804  1.00 76.33           H
ATOM   2190 2HG2 THR A 141      -9.533 -13.890  11.280  1.00 76.33           H
ATOM   2191 3HG2 THR A 141      -8.341 -14.961  11.067  1.00 76.33           H
ATOM   2192  N   GLU A 142      -6.033 -13.937   8.058  1.00 86.37           N
ATOM   2193  H   GLU A 142      -6.526 -13.811   7.197  1.00 86.37           H
ATOM   2194  CA  GLU A 142      -4.661 -14.453   7.986  1.00 86.49           C
ATOM   2195  HA  GLU A 142      -4.594 -15.070   8.770  1.00 86.49           H
ATOM   2196  C   GLU A 142      -3.599 -13.347   8.130  1.00 87.40           C
ATOM   2197  O   GLU A 142      -2.420 -13.655   8.316  1.00 85.44           O
ATOM   2198  CB  GLU A 142      -4.446 -15.196   6.654  1.00 84.35           C
ATOM   2199 1HB  GLU A 142      -4.511 -14.527   5.914  1.00 84.35           H
ATOM   2200 2HB  GLU A 142      -3.528 -15.592   6.667  1.00 84.35           H
ATOM   2201  CG  GLU A 142      -5.448 -16.329   6.359  1.00 76.57           C
ATOM   2202 1HG  GLU A 142      -5.047 -16.923   5.662  1.00 76.57           H
ATOM   2203 2HG  GLU A 142      -5.585 -16.849   7.202  1.00 76.57           H
ATOM   2204  CD  GLU A 142      -6.828 -15.864   5.855  1.00 70.81           C
ATOM   2205  OE1 GLU A 142      -7.735 -16.722   5.793  1.00 60.94           O
ATOM   2206  OE2 GLU A 142      -6.981 -14.661   5.536  1.00 60.53           O
ATOM   2207  N   GLU A 143      -3.986 -12.069   8.036  1.00 88.86           N
ATOM   2208  H   GLU A 143      -4.956 -11.881   7.881  1.00 88.86           H
ATOM   2209  CA  GLU A 143      -3.077 -10.934   8.146  1.00 89.41           C
ATOM   2210  HA  GLU A 143      -2.177 -11.245   7.842  1.00 89.41           H
ATOM   2211  C   GLU A 143      -2.958 -10.498   9.605  1.00 89.66           C
ATOM   2212  O   GLU A 143      -3.921 -10.052  10.228  1.00 88.00           O
ATOM   2213  CB  GLU A 143      -3.540  -9.802   7.220  1.00 89.00           C
ATOM   2214 1HB  GLU A 143      -3.672 -10.174   6.301  1.00 89.00           H
ATOM   2215 2HB  GLU A 143      -4.408  -9.443   7.563  1.00 89.00           H
ATOM   2216  CG  GLU A 143      -2.525  -8.650   7.145  1.00 87.59           C
ATOM   2217 1HG  GLU A 143      -2.427  -8.248   8.055  1.00 87.59           H
ATOM   2218 2HG  GLU A 143      -1.644  -9.017   6.846  1.00 87.59           H
ATOM   2219  CD  GLU A 143      -2.959  -7.550   6.165  1.00 88.60           C
ATOM   2220  OE1 GLU A 143      -2.746  -6.358   6.482  1.00 81.87           O
ATOM   2221  OE2 GLU A 143      -3.476  -7.854   5.074  1.00 84.51           O
ATOM   2222  N   PHE A 144      -1.748 -10.579  10.180  1.00 91.67           N
ATOM   2223  H   PHE A 144      -0.999 -11.008   9.675  1.00 91.67           H
ATOM   2224  CA  PHE A 144      -1.493 -10.060  11.520  1.00 91.39           C
ATOM   2225  HA  PHE A 144      -2.383 -10.015  11.974  1.00 91.39           H
ATOM   2226  C   PHE A 144      -0.937  -8.642  11.457  1.00 92.60           C
ATOM   2227  O   PHE A 144       0.014  -8.350  10.725  1.00 91.14           O
ATOM   2228  CB  PHE A 144      -0.609 -11.019  12.319  1.00 88.37           C
ATOM   2229 1HB  PHE A 144      -0.556 -10.685  13.260  1.00 88.37           H
ATOM   2230 2HB  PHE A 144      -1.038 -11.922  12.309  1.00 88.37           H
ATOM   2231  CG  PHE A 144       0.807 -11.173  11.800  1.00 79.80           C
ATOM   2232  CD1 PHE A 144       1.111 -12.170  10.854  1.00 69.59           C
ATOM   2233  HD1 PHE A 144       0.384 -12.759  10.500  1.00 69.59           H
ATOM   2234  CD2 PHE A 144       1.828 -10.333  12.284  1.00 67.81           C
ATOM   2235  HD2 PHE A 144       1.614  -9.619  12.950  1.00 67.81           H
ATOM   2236  CE1 PHE A 144       2.427 -12.341  10.407  1.00 53.74           C
ATOM   2237  HE1 PHE A 144       2.640 -13.055   9.740  1.00 53.74           H
ATOM   2238  CE2 PHE A 144       3.152 -10.499  11.829  1.00 55.86           C
ATOM   2239  HE2 PHE A 144       3.878  -9.901  12.169  1.00 55.86           H
ATOM   2240  CZ  PHE A 144       3.449 -11.507  10.897  1.00 51.72           C
ATOM   2241  HZ  PHE A 144       4.389 -11.632  10.581  1.00 51.72           H
ATOM   2242  N   ILE A 145      -1.506  -7.746  12.260  1.00 91.85           N
ATOM   2243  H   ILE A 145      -2.259  -8.046  12.846  1.00 91.85           H
ATOM   2244  CA  ILE A 145      -1.090  -6.348  12.332  1.00 92.69           C
ATOM   2245  HA  ILE A 145      -0.860  -6.074  11.398  1.00 92.69           H
ATOM   2246  C   ILE A 145       0.163  -6.221  13.210  1.00 92.33           C
ATOM   2247  O   ILE A 145       0.195  -6.699  14.334  1.00 90.83           O
ATOM   2248  CB  ILE A 145      -2.244  -5.455  12.814  1.00 92.82           C
ATOM   2249  HB  ILE A 145      -2.479  -5.771  13.733  1.00 92.82           H
ATOM   2250  CG1 ILE A 145      -3.508  -5.584  11.930  1.00 90.63           C
ATOM   2251 1HG1 ILE A 145      -3.875  -6.508  12.042  1.00 90.63           H
ATOM   2252 2HG1 ILE A 145      -4.181  -4.917  12.248  1.00 90.63           H
ATOM   2253  CG2 ILE A 145      -1.804  -3.990  12.892  1.00 91.02           C
ATOM   2254 1HG2 ILE A 145      -2.553  -3.407  13.206  1.00 91.02           H
ATOM   2255 2HG2 ILE A 145      -1.509  -3.656  11.997  1.00 91.02           H
ATOM   2256 3HG2 ILE A 145      -1.041  -3.878  13.529  1.00 91.02           H
ATOM   2257  CD1 ILE A 145      -3.279  -5.345  10.429  1.00 82.00           C
ATOM   2258 1HD1 ILE A 145      -4.132  -5.443   9.916  1.00 82.00           H
ATOM   2259 2HD1 ILE A 145      -2.621  -6.000  10.058  1.00 82.00           H
ATOM   2260 3HD1 ILE A 145      -2.924  -4.425  10.263  1.00 82.00           H
ATOM   2261  N   THR A 146       1.192  -5.550  12.672  1.00 92.08           N
ATOM   2262  H   THR A 146       1.093  -5.212  11.736  1.00 92.08           H
ATOM   2263  CA  THR A 146       2.456  -5.280  13.371  1.00 90.80           C
ATOM   2264  HA  THR A 146       2.445  -5.933  14.128  1.00 90.80           H
ATOM   2265  C   THR A 146       2.527  -3.857  13.924  1.00 91.45           C
ATOM   2266  O   THR A 146       3.198  -3.626  14.927  1.00 90.35           O
ATOM   2267  CB  THR A 146       3.664  -5.521  12.459  1.00 89.66           C
ATOM   2268  HB  THR A 146       4.488  -5.249  12.956  1.00 89.66           H
ATOM   2269  OG1 THR A 146       3.618  -4.701  11.319  1.00 84.53           O
ATOM   2270  HG1 THR A 146       3.608  -5.247  10.533  1.00 84.53           H
ATOM   2271  CG2 THR A 146       3.741  -6.971  11.977  1.00 82.97           C
ATOM   2272 1HG2 THR A 146       4.534  -7.110  11.384  1.00 82.97           H
ATOM   2273 2HG2 THR A 146       2.923  -7.220  11.459  1.00 82.97           H
ATOM   2274 3HG2 THR A 146       3.820  -7.602  12.749  1.00 82.97           H
ATOM   2275  N   SER A 147       1.857  -2.910  13.271  1.00 92.46           N
ATOM   2276  H   SER A 147       1.368  -3.182  12.442  1.00 92.46           H
ATOM   2277  CA  SER A 147       1.777  -1.502  13.667  1.00 92.74           C
ATOM   2278  HA  SER A 147       1.696  -1.478  14.663  1.00 92.74           H
ATOM   2279  C   SER A 147       0.544  -0.855  13.043  1.00 93.65           C
ATOM   2280  O   SER A 147       0.050  -1.320  12.021  1.00 93.19           O
ATOM   2281  CB  SER A 147       3.049  -0.776  13.228  1.00 90.80           C
ATOM   2282 1HB  SER A 147       3.855  -1.209  13.631  1.00 90.80           H
ATOM   2283 2HB  SER A 147       3.129  -0.784  12.231  1.00 90.80           H
ATOM   2284  OG  SER A 147       3.060   0.577  13.633  1.00 78.56           O
ATOM   2285  HG  SER A 147       3.062   1.142  12.860  1.00 78.56           H
ATOM   2286  N   ALA A 148       0.044   0.226  13.647  1.00 94.01           N
ATOM   2287  H   ALA A 148       0.417   0.488  14.537  1.00 94.01           H
ATOM   2288  CA  ALA A 148      -1.012   1.038  13.078  1.00 94.37           C
ATOM   2289  HA  ALA A 148      -0.919   0.938  12.087  1.00 94.37           H
ATOM   2290  C   ALA A 148      -0.832   2.515  13.439  1.00 94.15           C
ATOM   2291  O   ALA A 148      -0.493   2.857  14.575  1.00 93.36           O
ATOM   2292  CB  ALA A 148      -2.379   0.514  13.542  1.00 94.60           C
ATOM   2293 1HB  ALA A 148      -2.492  -0.451  13.304  1.00 94.60           H
ATOM   2294 2HB  ALA A 148      -3.123   1.026  13.113  1.00 94.60           H
ATOM   2295 3HB  ALA A 148      -2.478   0.600  14.533  1.00 94.60           H
ATOM   2296  N   GLU A 149      -1.081   3.396  12.477  1.00 95.30           N
ATOM   2297  H   GLU A 149      -1.387   3.043  11.593  1.00 95.30           H
ATOM   2298  CA  GLU A 149      -0.941   4.841  12.615  1.00 94.79           C
ATOM   2299  HA  GLU A 149      -0.730   4.996  13.580  1.00 94.79           H
ATOM   2300  C   GLU A 149      -2.246   5.540  12.234  1.00 95.62           C
ATOM   2301  O   GLU A 149      -2.817   5.275  11.179  1.00 94.83           O
ATOM   2302  CB  GLU A 149       0.200   5.364  11.742  1.00 91.69           C
ATOM   2303 1HB  GLU A 149       0.037   5.070  10.800  1.00 91.69           H
ATOM   2304 2HB  GLU A 149       0.198   6.363  11.785  1.00 91.69           H
ATOM   2305  CG  GLU A 149       1.580   4.863  12.175  1.00 80.27           C
ATOM   2306 1HG  GLU A 149       1.714   5.096  13.138  1.00 80.27           H
ATOM   2307 2HG  GLU A 149       1.605   3.869  12.065  1.00 80.27           H
ATOM   2308  CD  GLU A 149       2.725   5.489  11.344  1.00 82.60           C
ATOM   2309  OE1 GLU A 149       3.890   5.140  11.623  1.00 73.12           O
ATOM   2310  OE2 GLU A 149       2.448   6.364  10.489  1.00 75.83           O
ATOM   2311  N   LEU A 150      -2.679   6.486  13.072  1.00 95.01           N
ATOM   2312  H   LEU A 150      -2.256   6.552  13.976  1.00 95.01           H
ATOM   2313  CA  LEU A 150      -3.734   7.423  12.733  1.00 95.02           C
ATOM   2314  HA  LEU A 150      -4.289   7.013  12.009  1.00 95.02           H
ATOM   2315  C   LEU A 150      -3.107   8.707  12.202  1.00 94.61           C
ATOM   2316  O   LEU A 150      -2.379   9.399  12.917  1.00 93.48           O
ATOM   2317  CB  LEU A 150      -4.621   7.663  13.963  1.00 94.97           C
ATOM   2318 1HB  LEU A 150      -5.034   6.792  14.228  1.00 94.97           H
ATOM   2319 2HB  LEU A 150      -4.043   7.998  14.707  1.00 94.97           H
ATOM   2320  CG  LEU A 150      -5.748   8.683  13.726  1.00 94.28           C
ATOM   2321  HG  LEU A 150      -5.329   9.523  13.382  1.00 94.28           H
ATOM   2322  CD1 LEU A 150      -6.759   8.193  12.690  1.00 90.81           C
ATOM   2323 1HD1 LEU A 150      -7.483   8.868  12.549  1.00 90.81           H
ATOM   2324 2HD1 LEU A 150      -7.188   7.339  12.984  1.00 90.81           H
ATOM   2325 3HD1 LEU A 150      -6.317   8.028  11.808  1.00 90.81           H
ATOM   2326  CD2 LEU A 150      -6.491   8.937  15.040  1.00 90.76           C
ATOM   2327 1HD2 LEU A 150      -7.230   9.598  14.912  1.00 90.76           H
ATOM   2328 2HD2 LEU A 150      -5.872   9.299  15.737  1.00 90.76           H
ATOM   2329 3HD2 LEU A 150      -6.892   8.092  15.394  1.00 90.76           H
ATOM   2330  N   GLN A 151      -3.403   9.042  10.953  1.00 93.97           N
ATOM   2331  H   GLN A 151      -3.968   8.403  10.432  1.00 93.97           H
ATOM   2332  CA  GLN A 151      -2.980  10.252  10.276  1.00 93.49           C
ATOM   2333  HA  GLN A 151      -2.180  10.603  10.762  1.00 93.49           H
ATOM   2334  C   GLN A 151      -4.108  11.288  10.334  1.00 93.67           C
ATOM   2335  O   GLN A 151      -5.206  11.047   9.838  1.00 92.61           O
ATOM   2336  CB  GLN A 151      -2.609   9.908   8.824  1.00 92.62           C
ATOM   2337 1HB  GLN A 151      -3.402   9.485   8.386  1.00 92.62           H
ATOM   2338 2HB  GLN A 151      -2.376  10.755   8.347  1.00 92.62           H
ATOM   2339  CG  GLN A 151      -1.419   8.944   8.711  1.00 86.66           C
ATOM   2340 1HG  GLN A 151      -1.587   8.161   9.310  1.00 86.66           H
ATOM   2341 2HG  GLN A 151      -1.353   8.631   7.763  1.00 86.66           H
ATOM   2342  CD  GLN A 151      -0.080   9.572   9.105  1.00 83.68           C
ATOM   2343  OE1 GLN A 151       0.100  10.782   9.095  1.00 74.10           O
ATOM   2344  NE2 GLN A 151       0.900   8.786   9.450  1.00 70.93           N
ATOM   2345 1HE2 GLN A 151       1.787   9.174   9.703  1.00 70.93           H
ATOM   2346 2HE2 GLN A 151       0.766   7.795   9.462  1.00 70.93           H
ATOM   2347  N   VAL A 152      -3.829  12.444  10.942  1.00 91.35           N
ATOM   2348  H   VAL A 152      -2.920  12.556  11.343  1.00 91.35           H
ATOM   2349  CA  VAL A 152      -4.773  13.559  11.058  1.00 90.50           C
ATOM   2350  HA  VAL A 152      -5.585  13.303  10.534  1.00 90.50           H
ATOM   2351  C   VAL A 152      -4.136  14.800  10.456  1.00 89.58           C
ATOM   2352  O   VAL A 152      -3.045  15.206  10.858  1.00 87.98           O
ATOM   2353  CB  VAL A 152      -5.202  13.796  12.520  1.00 89.99           C
ATOM   2354  HB  VAL A 152      -4.375  14.054  13.020  1.00 89.99           H
ATOM   2355  CG1 VAL A 152      -6.250  14.913  12.616  1.00 84.54           C
ATOM   2356 1HG1 VAL A 152      -6.526  15.065  13.565  1.00 84.54           H
ATOM   2357 2HG1 VAL A 152      -7.069  14.682  12.091  1.00 84.54           H
ATOM   2358 3HG1 VAL A 152      -5.889  15.775  12.260  1.00 84.54           H
ATOM   2359  CG2 VAL A 152      -5.816  12.531  13.140  1.00 85.27           C
ATOM   2360 1HG2 VAL A 152      -6.091  12.694  14.088  1.00 85.27           H
ATOM   2361 2HG2 VAL A 152      -5.161  11.775  13.136  1.00 85.27           H
ATOM   2362 3HG2 VAL A 152      -6.625  12.239  12.631  1.00 85.27           H
ATOM   2363  N   PHE A 153      -4.813  15.427   9.496  1.00 86.55           N
ATOM   2364  H   PHE A 153      -5.655  15.012   9.151  1.00 86.55           H
ATOM   2365  CA  PHE A 153      -4.374  16.691   8.932  1.00 85.08           C
ATOM   2366  HA  PHE A 153      -3.378  16.632   8.867  1.00 85.08           H
ATOM   2367  C   PHE A 153      -4.771  17.840   9.859  1.00 84.40           C
ATOM   2368  O   PHE A 153      -5.926  17.975  10.252  1.00 83.25           O
ATOM   2369  CB  PHE A 153      -4.932  16.888   7.532  1.00 84.26           C
ATOM   2370 1HB  PHE A 153      -4.756  16.062   6.996  1.00 84.26           H
ATOM   2371 2HB  PHE A 153      -5.918  17.040   7.597  1.00 84.26           H
ATOM   2372  CG  PHE A 153      -4.311  18.066   6.817  1.00 82.56           C
ATOM   2373  CD1 PHE A 153      -5.045  19.256   6.632  1.00 79.05           C
ATOM   2374  HD1 PHE A 153      -5.980  19.324   6.981  1.00 79.05           H
ATOM   2375  CD2 PHE A 153      -2.997  17.983   6.339  1.00 78.17           C
ATOM   2376  HD2 PHE A 153      -2.470  17.145   6.478  1.00 78.17           H
ATOM   2377  CE1 PHE A 153      -4.468  20.346   5.960  1.00 76.84           C
ATOM   2378  HE1 PHE A 153      -4.992  21.188   5.832  1.00 76.84           H
ATOM   2379  CE2 PHE A 153      -2.412  19.077   5.662  1.00 76.59           C
ATOM   2380  HE2 PHE A 153      -1.473  19.013   5.323  1.00 76.59           H
ATOM   2381  CZ  PHE A 153      -3.153  20.253   5.467  1.00 79.23           C
ATOM   2382  HZ  PHE A 153      -2.747  21.025   4.978  1.00 79.23           H
ATOM   2383  N   ARG A 154      -3.803  18.664  10.195  1.00 82.48           N
ATOM   2384  H   ARG A 154      -2.882  18.447   9.871  1.00 82.48           H
ATOM   2385  CA  ARG A 154      -3.961  19.861  10.997  1.00 80.37           C
ATOM   2386  HA  ARG A 154      -4.877  19.873  11.398  1.00 80.37           H
ATOM   2387  C   ARG A 154      -3.825  21.077  10.096  1.00 79.45           C
ATOM   2388  O   ARG A 154      -2.734  21.335   9.577  1.00 77.68           O
ATOM   2389  CB  ARG A 154      -2.931  19.825  12.121  1.00 78.05           C
ATOM   2390 1HB  ARG A 154      -3.080  19.003  12.671  1.00 78.05           H
ATOM   2391 2HB  ARG A 154      -2.015  19.798  11.721  1.00 78.05           H
ATOM   2392  CG  ARG A 154      -3.041  21.051  13.023  1.00 72.75           C
ATOM   2393 1HG  ARG A 154      -2.796  21.867  12.499  1.00 72.75           H
ATOM   2394 2HG  ARG A 154      -3.982  21.134  13.350  1.00 72.75           H
ATOM   2395  CD  ARG A 154      -2.098  20.917  14.222  1.00 72.88           C
ATOM   2396 1HD  ARG A 154      -2.219  21.702  14.830  1.00 72.88           H
ATOM   2397 2HD  ARG A 154      -2.308  20.075  14.718  1.00 72.88           H
ATOM   2398  NE  ARG A 154      -0.681  20.866  13.837  1.00 67.76           N
ATOM   2399  HE  ARG A 154      -0.277  19.955  13.753  1.00 67.76           H
ATOM   2400  CZ  ARG A 154       0.115  21.882  13.590  1.00 63.83           C
ATOM   2401  NH1 ARG A 154      -0.300  23.125  13.622  1.00 59.51           N
ATOM   2402 1HH1 ARG A 154      -1.254  23.328  13.841  1.00 59.51           H
ATOM   2403 2HH1 ARG A 154       0.338  23.870  13.428  1.00 59.51           H
ATOM   2404  NH2 ARG A 154       1.360  21.656  13.312  1.00 55.14           N
ATOM   2405 1HH2 ARG A 154       1.704  20.718  13.287  1.00 55.14           H
ATOM   2406 2HH2 ARG A 154       1.977  22.420  13.122  1.00 55.14           H
ATOM   2407  N   GLU A 155      -4.892  21.831   9.951  1.00 76.26           N
ATOM   2408  H   GLU A 155      -5.739  21.535  10.393  1.00 76.26           H
ATOM   2409  CA  GLU A 155      -4.917  23.074   9.184  1.00 75.68           C
ATOM   2410  HA  GLU A 155      -4.154  23.040   8.539  1.00 75.68           H
ATOM   2411  C   GLU A 155      -4.697  24.280  10.108  1.00 73.77           C
ATOM   2412  O   GLU A 155      -5.343  24.415  11.146  1.00 70.05           O
ATOM   2413  CB  GLU A 155      -6.225  23.158   8.391  1.00 73.79           C
ATOM   2414 1HB  GLU A 155      -6.356  22.300   7.895  1.00 73.79           H
ATOM   2415 2HB  GLU A 155      -6.981  23.292   9.032  1.00 73.79           H
ATOM   2416  CG  GLU A 155      -6.220  24.315   7.384  1.00 67.81           C
ATOM   2417 1HG  GLU A 155      -6.154  25.177   7.887  1.00 67.81           H
ATOM   2418 2HG  GLU A 155      -5.424  24.216   6.787  1.00 67.81           H
ATOM   2419  CD  GLU A 155      -7.495  24.340   6.516  1.00 66.63           C
ATOM   2420  OE1 GLU A 155      -7.375  24.735   5.342  1.00 60.68           O
ATOM   2421  OE2 GLU A 155      -8.578  24.008   7.050  1.00 60.76           O
ATOM   2422  N   GLN A 156      -3.760  25.149   9.729  1.00 74.04           N
ATOM   2423  H   GLN A 156      -3.171  24.905   8.959  1.00 74.04           H
ATOM   2424  CA  GLN A 156      -3.549  26.438  10.380  1.00 71.70           C
ATOM   2425  HA  GLN A 156      -3.660  26.302  11.364  1.00 71.70           H
ATOM   2426  C   GLN A 156      -4.597  27.431   9.872  1.00 70.86           C
ATOM   2427  O   GLN A 156      -4.637  27.726   8.678  1.00 66.87           O
ATOM   2428  CB  GLN A 156      -2.128  26.933  10.100  1.00 67.81           C
ATOM   2429 1HB  GLN A 156      -1.480  26.222  10.373  1.00 67.81           H
ATOM   2430 2HB  GLN A 156      -2.036  27.110   9.120  1.00 67.81           H
ATOM   2431  CG  GLN A 156      -1.811  28.224  10.875  1.00 60.57           C
ATOM   2432 1HG  GLN A 156      -2.490  28.917  10.632  1.00 60.57           H
ATOM   2433 2HG  GLN A 156      -1.868  28.030  11.854  1.00 60.57           H
ATOM   2434  CD  GLN A 156      -0.424  28.790  10.580  1.00 57.08           C
ATOM   2435  OE1 GLN A 156       0.293  28.346   9.707  1.00 52.47           O
ATOM   2436  NE2 GLN A 156      -0.010  29.800  11.300  1.00 49.60           N
ATOM   2437 1HE2 GLN A 156       0.890  30.200  11.129  1.00 49.60           H
ATOM   2438 2HE2 GLN A 156      -0.594  30.172  12.021  1.00 49.60           H
ATOM   2439  N   MET A 157      -5.382  28.033  10.772  1.00 67.77           N
ATOM   2440  H   MET A 157      -5.367  27.708  11.718  1.00 67.77           H
ATOM   2441  CA  MET A 157      -6.262  29.148  10.425  1.00 65.72           C
ATOM   2442  HA  MET A 157      -6.612  28.963   9.507  1.00 65.72           H
ATOM   2443  C   MET A 157      -5.459  30.462  10.401  1.00 65.45           C
ATOM   2444  O   MET A 157      -4.833  30.839  11.392  1.00 59.95           O
ATOM   2445  CB  MET A 157      -7.465  29.203  11.361  1.00 61.08           C
ATOM   2446 1HB  MET A 157      -7.138  29.237  12.306  1.00 61.08           H
ATOM   2447 2HB  MET A 157      -7.993  30.028  11.161  1.00 61.08           H
ATOM   2448  CG  MET A 157      -8.366  27.967  11.179  1.00 54.75           C
ATOM   2449 1HG  MET A 157      -8.454  27.875  10.187  1.00 54.75           H
ATOM   2450 2HG  MET A 157      -7.817  27.212  11.536  1.00 54.75           H
ATOM   2451  SD  MET A 157      -9.985  28.050  11.985  1.00 50.70           S
ATOM   2452  CE  MET A 157     -10.811  29.292  10.959  1.00 46.08           C
ATOM   2453 1HE  MET A 157     -11.743  29.459  11.280  1.00 46.08           H
ATOM   2454 2HE  MET A 157     -10.863  28.993  10.006  1.00 46.08           H
ATOM   2455 3HE  MET A 157     -10.317  30.161  10.982  1.00 46.08           H
ATOM   2456  N   GLN A 158      -5.442  31.154   9.253  1.00 63.23           N
ATOM   2457  H   GLN A 158      -5.936  30.767   8.474  1.00 63.23           H
ATOM   2458  CA  GLN A 158      -4.759  32.429   9.050  1.00 62.28           C
ATOM   2459  HA  GLN A 158      -3.942  32.364   9.622  1.00 62.28           H
ATOM   2460  C   GLN A 158      -5.601  33.617   9.536  1.00 62.00           C
ATOM   2461  O   GLN A 158      -5.989  34.458   8.748  1.00 56.48           O
ATOM   2462  CB  GLN A 158      -4.375  32.607   7.562  1.00 57.37           C
ATOM   2463 1HB  GLN A 158      -5.183  32.419   7.003  1.00 57.37           H
ATOM   2464 2HB  GLN A 158      -4.085  33.554   7.422  1.00 57.37           H
ATOM   2465  CG  GLN A 158      -3.244  31.691   7.082  1.00 50.87           C
ATOM   2466 1HG  GLN A 158      -2.451  31.820   7.677  1.00 50.87           H
ATOM   2467 2HG  GLN A 158      -3.553  30.742   7.138  1.00 50.87           H
ATOM   2468  CD  GLN A 158      -2.830  31.990   5.638  1.00 46.31           C
ATOM   2469  OE1 GLN A 158      -3.478  32.717   4.906  1.00 41.87           O
ATOM   2470  NE2 GLN A 158      -1.731  31.452   5.170  1.00 39.63           N
ATOM   2471 1HE2 GLN A 158      -1.442  31.642   4.232  1.00 39.63           H
ATOM   2472 2HE2 GLN A 158      -1.181  30.852   5.751  1.00 39.63           H
ATOM   2473  N   ASP A 159      -5.862  33.719  10.847  1.00 55.89           N
ATOM   2474  H   ASP A 159      -5.520  33.013  11.467  1.00 55.89           H
ATOM   2475  CA  ASP A 159      -6.640  34.845  11.401  1.00 55.73           C
ATOM   2476  HA  ASP A 159      -6.940  35.335  10.583  1.00 55.73           H
ATOM   2477  C   ASP A 159      -5.814  35.884  12.189  1.00 54.79           C
ATOM   2478  O   ASP A 159      -6.370  36.732  12.876  1.00 50.78           O
ATOM   2479  CB  ASP A 159      -7.883  34.341  12.153  1.00 52.20           C
ATOM   2480 1HB  ASP A 159      -7.638  33.504  12.643  1.00 52.20           H
ATOM   2481 2HB  ASP A 159      -8.161  35.042  12.809  1.00 52.20           H
ATOM   2482  CG  ASP A 159      -9.078  34.034  11.239  1.00 46.89           C
ATOM   2483  OD1 ASP A 159      -9.102  34.550  10.092  1.00 43.28           O
ATOM   2484  OD2 ASP A 159      -9.976  33.303  11.712  1.00 42.04           O
ATOM   2485  N   ALA A 160      -4.467  35.882  12.101  1.00 48.40           N
ATOM   2486  H   ALA A 160      -4.009  35.128  11.630  1.00 48.40           H
ATOM   2487  CA  ALA A 160      -3.663  36.958  12.680  1.00 47.39           C
ATOM   2488  HA  ALA A 160      -4.201  37.784  12.515  1.00 47.39           H
ATOM   2489  C   ALA A 160      -2.296  37.144  11.976  1.00 47.23           C
ATOM   2490  O   ALA A 160      -1.292  36.546  12.357  1.00 43.91           O
ATOM   2491  CB  ALA A 160      -3.495  36.726  14.187  1.00 42.68           C
ATOM   2492 1HB  ALA A 160      -4.382  36.607  14.632  1.00 42.68           H
ATOM   2493 2HB  ALA A 160      -3.035  37.501  14.620  1.00 42.68           H
ATOM   2494 3HB  ALA A 160      -2.950  35.907  14.365  1.00 42.68           H
ATOM   2495  N   LEU A 161      -2.252  38.068  11.016  1.00 41.71           N
ATOM   2496  H   LEU A 161      -3.099  38.288  10.532  1.00 41.71           H
ATOM   2497  CA  LEU A 161      -1.029  38.779  10.631  1.00 41.90           C
ATOM   2498  HA  LEU A 161      -0.310  38.101  10.478  1.00 41.90           H
ATOM   2499  C   LEU A 161      -0.618  39.713  11.784  1.00 42.72           C
ATOM   2500  O   LEU A 161      -0.980  40.885  11.793  1.00 39.56           O
ATOM   2501  CB  LEU A 161      -1.294  39.571   9.322  1.00 36.98           C
ATOM   2502 1HB  LEU A 161      -2.218  39.951   9.363  1.00 36.98           H
ATOM   2503 2HB  LEU A 161      -0.629  40.315   9.261  1.00 36.98           H
ATOM   2504  CG  LEU A 161      -1.184  38.735   8.042  1.00 33.92           C
ATOM   2505  HG  LEU A 161      -1.561  37.830   8.239  1.00 33.92           H
ATOM   2506  CD1 LEU A 161      -1.965  39.408   6.905  1.00 29.61           C
ATOM   2507 1HD1 LEU A 161      -1.903  38.874   6.062  1.00 29.61           H
ATOM   2508 2HD1 LEU A 161      -1.607  40.322   6.716  1.00 29.61           H
ATOM   2509 3HD1 LEU A 161      -2.933  39.499   7.140  1.00 29.61           H
ATOM   2510  CD2 LEU A 161       0.282  38.606   7.598  1.00 30.81           C
ATOM   2511 1HD2 LEU A 161       0.357  38.061   6.763  1.00 30.81           H
ATOM   2512 2HD2 LEU A 161       0.833  38.162   8.305  1.00 30.81           H
ATOM   2513 3HD2 LEU A 161       0.682  39.504   7.416  1.00 30.81           H
ATOM   2514  N   GLY A 162       0.108  39.195  12.766  1.00 47.11           N
ATOM   2515  H   GLY A 162       0.245  38.205  12.798  1.00 47.11           H
ATOM   2516  CA  GLY A 162       0.715  40.031  13.805  1.00 47.99           C
ATOM   2517 1HA  GLY A 162       1.675  40.158  13.556  1.00 47.99           H
ATOM   2518 2HA  GLY A 162       0.245  40.914  13.783  1.00 47.99           H
ATOM   2519  C   GLY A 162       0.642  39.468  15.220  1.00 48.90           C
ATOM   2520  O   GLY A 162      -0.106  39.980  16.033  1.00 45.55           O
ATOM   2521  N   ASN A 163       1.449  38.463  15.538  1.00 49.02           N
ATOM   2522  H   ASN A 163       1.498  37.696  14.898  1.00 49.02           H
ATOM   2523  CA  ASN A 163       2.277  38.380  16.751  1.00 49.77           C
ATOM   2524  HA  ASN A 163       2.937  39.123  16.639  1.00 49.77           H
ATOM   2525  C   ASN A 163       2.999  37.025  16.817  1.00 51.21           C
ATOM   2526  O   ASN A 163       2.385  35.973  16.647  1.00 46.88           O
ATOM   2527  CB  ASN A 163       1.473  38.627  18.053  1.00 45.54           C
ATOM   2528 1HB  ASN A 163       0.509  38.420  17.885  1.00 45.54           H
ATOM   2529 2HB  ASN A 163       1.823  38.025  18.771  1.00 45.54           H
ATOM   2530  CG  ASN A 163       1.568  40.060  18.550  1.00 40.82           C
ATOM   2531  OD1 ASN A 163       2.421  40.834  18.149  1.00 37.37           O
ATOM   2532  ND2 ASN A 163       0.728  40.464  19.470  1.00 35.05           N
ATOM   2533 1HD2 ASN A 163       0.792  41.394  19.832  1.00 35.05           H
ATOM   2534 2HD2 ASN A 163       0.022  39.843  19.810  1.00 35.05           H
ATOM   2535  N   ASN A 164       4.293  37.071  17.135  1.00 50.11           N
ATOM   2536  H   ASN A 164       4.700  37.979  17.236  1.00 50.11           H
ATOM   2537  CA  ASN A 164       5.181  35.918  17.352  1.00 51.54           C
ATOM   2538  HA  ASN A 164       5.006  35.303  16.583  1.00 51.54           H
ATOM   2539  C   ASN A 164       4.856  35.126  18.646  1.00 53.99           C
ATOM   2540  O   ASN A 164       5.760  34.753  19.386  1.00 49.63           O
ATOM   2541  CB  ASN A 164       6.642  36.428  17.363  1.00 45.48           C
ATOM   2542 1HB  ASN A 164       6.665  37.316  17.822  1.00 45.48           H
ATOM   2543 2HB  ASN A 164       7.203  35.775  17.872  1.00 45.48           H
ATOM   2544  CG  ASN A 164       7.264  36.600  15.985  1.00 39.66           C
ATOM   2545  OD1 ASN A 164       6.770  36.146  14.978  1.00 35.86           O
ATOM   2546  ND2 ASN A 164       8.398  37.255  15.911  1.00 32.37           N
ATOM   2547 1HD2 ASN A 164       8.848  37.376  15.027  1.00 32.37           H
ATOM   2548 2HD2 ASN A 164       8.812  37.633  16.739  1.00 32.37           H
ATOM   2549  N   SER A 165       3.598  34.899  18.956  1.00 57.02           N
ATOM   2550  H   SER A 165       2.884  35.321  18.398  1.00 57.02           H
ATOM   2551  CA  SER A 165       3.201  34.058  20.080  1.00 58.93           C
ATOM   2552  HA  SER A 165       3.935  34.117  20.757  1.00 58.93           H
ATOM   2553  C   SER A 165       3.072  32.606  19.610  1.00 61.47           C
ATOM   2554  O   SER A 165       2.146  32.253  18.885  1.00 57.41           O
ATOM   2555  CB  SER A 165       1.931  34.589  20.749  1.00 53.73           C
ATOM   2556 1HB  SER A 165       1.581  33.930  21.415  1.00 53.73           H
ATOM   2557 2HB  SER A 165       2.110  35.461  21.204  1.00 53.73           H
ATOM   2558  OG  SER A 165       0.906  34.813  19.806  1.00 47.38           O
ATOM   2559  HG  SER A 165       1.285  34.864  18.928  1.00 47.38           H
ATOM   2560  N   SER A 166       4.012  31.765  20.022  1.00 64.82           N
ATOM   2561  H   SER A 166       4.788  32.144  20.527  1.00 64.82           H
ATOM   2562  CA  SER A 166       3.992  30.328  19.790  1.00 66.97           C
ATOM   2563  HA  SER A 166       3.741  30.188  18.832  1.00 66.97           H
ATOM   2564  C   SER A 166       2.938  29.678  20.690  1.00 69.74           C
ATOM   2565  O   SER A 166       3.242  29.251  21.800  1.00 66.28           O
ATOM   2566  CB  SER A 166       5.391  29.744  20.049  1.00 61.00           C
ATOM   2567 1HB  SER A 166       5.384  28.747  19.969  1.00 61.00           H
ATOM   2568 2HB  SER A 166       6.062  30.125  19.413  1.00 61.00           H
ATOM   2569  OG  SER A 166       5.825  30.056  21.350  1.00 53.64           O
ATOM   2570  HG  SER A 166       5.068  30.127  21.931  1.00 53.64           H
ATOM   2571  N   PHE A 167       1.698  29.606  20.228  1.00 71.83           N
ATOM   2572  H   PHE A 167       1.472  30.077  19.375  1.00 71.83           H
ATOM   2573  CA  PHE A 167       0.653  28.865  20.919  1.00 73.98           C
ATOM   2574  HA  PHE A 167       0.738  29.108  21.885  1.00 73.98           H
ATOM   2575  C   PHE A 167       0.874  27.364  20.755  1.00 76.83           C
ATOM   2576  O   PHE A 167       1.112  26.883  19.640  1.00 74.50           O
ATOM   2577  CB  PHE A 167      -0.732  29.284  20.419  1.00 68.72           C
ATOM   2578 1HB  PHE A 167      -0.772  29.153  19.428  1.00 68.72           H
ATOM   2579 2HB  PHE A 167      -1.423  28.710  20.859  1.00 68.72           H
ATOM   2580  CG  PHE A 167      -1.052  30.730  20.721  1.00 62.06           C
ATOM   2581  CD1 PHE A 167      -1.421  31.129  22.019  1.00 58.78           C
ATOM   2582  HD1 PHE A 167      -1.510  30.441  22.739  1.00 58.78           H
ATOM   2583  CD2 PHE A 167      -0.937  31.715  19.708  1.00 55.66           C
ATOM   2584  HD2 PHE A 167      -0.684  31.448  18.778  1.00 55.66           H
ATOM   2585  CE1 PHE A 167      -1.665  32.475  22.318  1.00 47.25           C
ATOM   2586  HE1 PHE A 167      -1.928  32.743  23.245  1.00 47.25           H
ATOM   2587  CE2 PHE A 167      -1.178  33.064  20.010  1.00 49.27           C
ATOM   2588  HE2 PHE A 167      -1.092  33.756  19.293  1.00 49.27           H
ATOM   2589  CZ  PHE A 167      -1.539  33.449  21.313  1.00 46.39           C
ATOM   2590  HZ  PHE A 167      -1.705  34.412  21.524  1.00 46.39           H
ATOM   2591  N   HIS A 168       0.795  26.644  21.858  1.00 76.68           N
ATOM   2592  H   HIS A 168       0.640  27.118  22.725  1.00 76.68           H
ATOM   2593  CA  HIS A 168       0.922  25.198  21.875  1.00 78.45           C
ATOM   2594  HA  HIS A 168       1.264  24.930  20.974  1.00 78.45           H
ATOM   2595  C   HIS A 168      -0.448  24.566  22.099  1.00 79.53           C
ATOM   2596  O   HIS A 168      -1.191  24.939  23.010  1.00 77.29           O
ATOM   2597  CB  HIS A 168       1.941  24.758  22.926  1.00 75.84           C
ATOM   2598 1HB  HIS A 168       1.671  25.133  23.813  1.00 75.84           H
ATOM   2599 2HB  HIS A 168       1.944  23.759  22.973  1.00 75.84           H
ATOM   2600  CG  HIS A 168       3.346  25.222  22.625  1.00 72.56           C
ATOM   2601  ND1 HIS A 168       3.880  26.454  22.916  1.00 64.64           N
ATOM   2602  HD1 HIS A 168       3.402  27.205  23.371  1.00 64.64           H
ATOM   2603  CD2 HIS A 168       4.328  24.498  21.999  1.00 64.57           C
ATOM   2604  HD2 HIS A 168       4.243  23.562  21.658  1.00 64.57           H
ATOM   2605  CE1 HIS A 168       5.153  26.480  22.487  1.00 61.85           C
ATOM   2606  HE1 HIS A 168       5.772  27.261  22.575  1.00 61.85           H
ATOM   2607  NE2 HIS A 168       5.472  25.305  21.923  1.00 63.15           N
ATOM   2608  N   HIS A 169      -0.750  23.562  21.300  1.00 82.16           N
ATOM   2609  H   HIS A 169      -0.131  23.370  20.538  1.00 82.16           H
ATOM   2610  CA  HIS A 169      -1.920  22.716  21.451  1.00 83.46           C
ATOM   2611  HA  HIS A 169      -2.444  23.085  22.219  1.00 83.46           H
ATOM   2612  C   HIS A 169      -1.472  21.295  21.767  1.00 85.17           C
ATOM   2613  O   HIS A 169      -0.450  20.824  21.269  1.00 84.13           O
ATOM   2614  CB  HIS A 169      -2.801  22.772  20.206  1.00 80.95           C
ATOM   2615 1HB  HIS A 169      -2.296  22.389  19.432  1.00 80.95           H
ATOM   2616 2HB  HIS A 169      -3.627  22.231  20.367  1.00 80.95           H
ATOM   2617  CG  HIS A 169      -3.215  24.172  19.853  1.00 76.98           C
ATOM   2618  ND1 HIS A 169      -4.195  24.907  20.474  1.00 69.23           N
ATOM   2619  HD1 HIS A 169      -4.784  24.595  21.219  1.00 69.23           H
ATOM   2620  CD2 HIS A 169      -2.646  24.968  18.897  1.00 67.99           C
ATOM   2621  HD2 HIS A 169      -1.902  24.711  18.280  1.00 67.99           H
ATOM   2622  CE1 HIS A 169      -4.219  26.125  19.897  1.00 66.39           C
ATOM   2623  HE1 HIS A 169      -4.843  26.864  20.152  1.00 66.39           H
ATOM   2624  NE2 HIS A 169      -3.294  26.208  18.939  1.00 67.47           N
ATOM   2625  N   ARG A 170      -2.253  20.604  22.584  1.00 87.54           N
ATOM   2626  H   ARG A 170      -3.000  21.075  23.052  1.00 87.54           H
ATOM   2627  CA  ARG A 170      -2.059  19.183  22.822  1.00 88.66           C
ATOM   2628  HA  ARG A 170      -1.170  18.913  22.452  1.00 88.66           H
ATOM   2629  C   ARG A 170      -3.139  18.414  22.079  1.00 88.97           C
ATOM   2630  O   ARG A 170      -4.323  18.632  22.337  1.00 87.57           O
ATOM   2631  CB  ARG A 170      -2.039  18.912  24.325  1.00 88.51           C
ATOM   2632 1HB  ARG A 170      -1.334  19.481  24.747  1.00 88.51           H
ATOM   2633 2HB  ARG A 170      -2.932  19.148  24.708  1.00 88.51           H
ATOM   2634  CG  ARG A 170      -1.739  17.441  24.627  1.00 84.77           C
ATOM   2635 1HG  ARG A 170      -2.462  16.872  24.236  1.00 84.77           H
ATOM   2636 2HG  ARG A 170      -0.862  17.194  24.216  1.00 84.77           H
ATOM   2637  CD  ARG A 170      -1.670  17.194  26.133  1.00 83.70           C
ATOM   2638 1HD  ARG A 170      -2.497  17.550  26.569  1.00 83.70           H
ATOM   2639 2HD  ARG A 170      -1.596  16.212  26.308  1.00 83.70           H
ATOM   2640  NE  ARG A 170      -0.499  17.863  26.746  1.00 76.04           N
ATOM   2641  HE  ARG A 170       0.187  18.237  26.121  1.00 76.04           H
ATOM   2642  CZ  ARG A 170      -0.274  18.013  28.039  1.00 72.28           C
ATOM   2643  NH1 ARG A 170      -1.103  17.559  28.934  1.00 64.77           N
ATOM   2644 1HH1 ARG A 170      -1.935  17.083  28.649  1.00 64.77           H
ATOM   2645 2HH1 ARG A 170      -0.908  17.686  29.906  1.00 64.77           H
ATOM   2646  NH2 ARG A 170       0.798  18.622  28.444  1.00 60.41           N
ATOM   2647 1HH2 ARG A 170       1.453  18.977  27.777  1.00 60.41           H
ATOM   2648 2HH2 ARG A 170       0.969  18.736  29.423  1.00 60.41           H
ATOM   2649  N   ILE A 171      -2.731  17.518  21.206  1.00 89.60           N
ATOM   2650  H   ILE A 171      -1.756  17.480  20.986  1.00 89.60           H
ATOM   2651  CA  ILE A 171      -3.627  16.576  20.542  1.00 90.54           C
ATOM   2652  HA  ILE A 171      -4.553  16.946  20.617  1.00 90.54           H
ATOM   2653  C   ILE A 171      -3.516  15.241  21.277  1.00 91.31           C
ATOM   2654  O   ILE A 171      -2.418  14.687  21.376  1.00 91.00           O
ATOM   2655  CB  ILE A 171      -3.334  16.449  19.038  1.00 90.23           C
ATOM   2656  HB  ILE A 171      -2.418  16.066  18.917  1.00 90.23           H
ATOM   2657  CG1 ILE A 171      -3.363  17.836  18.349  1.00 88.54           C
ATOM   2658 1HG1 ILE A 171      -4.274  18.230  18.468  1.00 88.54           H
ATOM   2659 2HG1 ILE A 171      -2.685  18.423  18.791  1.00 88.54           H
ATOM   2660  CG2 ILE A 171      -4.356  15.497  18.400  1.00 88.16           C
ATOM   2661 1HG2 ILE A 171      -4.188  15.396  17.419  1.00 88.16           H
ATOM   2662 2HG2 ILE A 171      -5.288  15.840  18.519  1.00 88.16           H
ATOM   2663 3HG2 ILE A 171      -4.308  14.589  18.815  1.00 88.16           H
ATOM   2664  CD1 ILE A 171      -3.055  17.807  16.850  1.00 84.70           C
ATOM   2665 1HD1 ILE A 171      -3.088  18.727  16.460  1.00 84.70           H
ATOM   2666 2HD1 ILE A 171      -3.717  17.241  16.359  1.00 84.70           H
ATOM   2667 3HD1 ILE A 171      -2.144  17.433  16.679  1.00 84.70           H
ATOM   2668  N   ASN A 172      -4.630  14.751  21.796  1.00 92.59           N
ATOM   2669  H   ASN A 172      -5.460  15.303  21.720  1.00 92.59           H
ATOM   2670  CA  ASN A 172      -4.731  13.468  22.468  1.00 92.99           C
ATOM   2671  HA  ASN A 172      -3.800  13.112  22.547  1.00 92.99           H
ATOM   2672  C   ASN A 172      -5.588  12.519  21.633  1.00 93.67           C
ATOM   2673  O   ASN A 172      -6.677  12.893  21.190  1.00 93.16           O
ATOM   2674  CB  ASN A 172      -5.350  13.659  23.859  1.00 92.18           C
ATOM   2675 1HB  ASN A 172      -6.264  14.049  23.746  1.00 92.18           H
ATOM   2676 2HB  ASN A 172      -5.421  12.763  24.297  1.00 92.18           H
ATOM   2677  CG  ASN A 172      -4.575  14.566  24.790  1.00 90.85           C
ATOM   2678  OD1 ASN A 172      -3.359  14.534  24.884  1.00 85.19           O
ATOM   2679  ND2 ASN A 172      -5.266  15.383  25.553  1.00 85.28           N
ATOM   2680 1HD2 ASN A 172      -4.795  15.975  26.207  1.00 85.28           H
ATOM   2681 2HD2 ASN A 172      -6.263  15.413  25.480  1.00 85.28           H
ATOM   2682  N   ILE A 173      -5.133  11.287  21.462  1.00 94.74           N
ATOM   2683  H   ILE A 173      -4.225  11.068  21.820  1.00 94.74           H
ATOM   2684  CA  ILE A 173      -5.878  10.226  20.781  1.00 95.59           C
ATOM   2685  HA  ILE A 173      -6.673  10.661  20.358  1.00 95.59           H
ATOM   2686  C   ILE A 173      -6.319   9.201  21.816  1.00 96.12           C
ATOM   2687  O   ILE A 173      -5.492   8.637  22.536  1.00 95.41           O
ATOM   2688  CB  ILE A 173      -5.041   9.565  19.673  1.00 95.09           C
ATOM   2689  HB  ILE A 173      -4.281   9.092  20.120  1.00 95.09           H
ATOM   2690  CG1 ILE A 173      -4.407  10.581  18.707  1.00 92.24           C
ATOM   2691 1HG1 ILE A 173      -3.756  11.135  19.226  1.00 92.24           H
ATOM   2692 2HG1 ILE A 173      -3.920  10.070  17.999  1.00 92.24           H
ATOM   2693  CG2 ILE A 173      -5.902   8.550  18.905  1.00 93.22           C
ATOM   2694 1HG2 ILE A 173      -5.374   8.109  18.179  1.00 93.22           H
ATOM   2695 2HG2 ILE A 173      -6.691   8.996  18.483  1.00 93.22           H
ATOM   2696 3HG2 ILE A 173      -6.243   7.835  19.515  1.00 93.22           H
ATOM   2697  CD1 ILE A 173      -5.382  11.535  18.009  1.00 84.84           C
ATOM   2698 1HD1 ILE A 173      -4.896  12.162  17.400  1.00 84.84           H
ATOM   2699 2HD1 ILE A 173      -5.886  12.083  18.676  1.00 84.84           H
ATOM   2700 3HD1 ILE A 173      -6.048  11.029  17.461  1.00 84.84           H
ATOM   2701  N   TYR A 174      -7.611   8.937  21.872  1.00 95.32           N
ATOM   2702  H   TYR A 174      -8.216   9.441  21.256  1.00 95.32           H
ATOM   2703  CA  TYR A 174      -8.213   7.967  22.764  1.00 95.19           C
ATOM   2704  HA  TYR A 174      -7.443   7.585  23.276  1.00 95.19           H
ATOM   2705  C   TYR A 174      -8.919   6.864  21.977  1.00 95.46           C
ATOM   2706  O   TYR A 174      -9.636   7.144  21.020  1.00 94.64           O
ATOM   2707  CB  TYR A 174      -9.198   8.641  23.719  1.00 94.33           C
ATOM   2708 1HB  TYR A 174      -9.948   9.016  23.174  1.00 94.33           H
ATOM   2709 2HB  TYR A 174      -9.554   7.941  24.338  1.00 94.33           H
ATOM   2710  CG  TYR A 174      -8.642   9.768  24.571  1.00 93.85           C
ATOM   2711  CD1 TYR A 174      -8.205   9.507  25.880  1.00 91.23           C
ATOM   2712  HD1 TYR A 174      -8.229   8.573  26.237  1.00 91.23           H
ATOM   2713  CD2 TYR A 174      -8.603  11.076  24.064  1.00 91.65           C
ATOM   2714  HD2 TYR A 174      -8.917  11.261  23.133  1.00 91.65           H
ATOM   2715  CE1 TYR A 174      -7.733  10.559  26.692  1.00 90.65           C
ATOM   2716  HE1 TYR A 174      -7.431  10.373  27.627  1.00 90.65           H
ATOM   2717  CE2 TYR A 174      -8.123  12.124  24.866  1.00 90.90           C
ATOM   2718  HE2 TYR A 174      -8.089  13.054  24.501  1.00 90.90           H
ATOM   2719  CZ  TYR A 174      -7.688  11.870  26.185  1.00 91.09           C
ATOM   2720  OH  TYR A 174      -7.236  12.885  26.964  1.00 88.94           O
ATOM   2721  HH  TYR A 174      -7.130  13.673  26.432  1.00 88.94           H
ATOM   2722  N   GLU A 175      -8.790   5.631  22.428  1.00 95.02           N
ATOM   2723  H   GLU A 175      -8.053   5.439  23.076  1.00 95.02           H
ATOM   2724  CA  GLU A 175      -9.669   4.528  22.030  1.00 95.09           C
ATOM   2725  HA  GLU A 175      -9.840   4.609  21.048  1.00 95.09           H
ATOM   2726  C   GLU A 175     -10.984   4.626  22.804  1.00 95.08           C
ATOM   2727  O   GLU A 175     -10.973   4.816  24.020  1.00 94.04           O
ATOM   2728  CB  GLU A 175      -8.976   3.205  22.333  1.00 94.31           C
ATOM   2729 1HB  GLU A 175      -8.131   3.173  21.799  1.00 94.31           H
ATOM   2730 2HB  GLU A 175      -8.755   3.192  23.308  1.00 94.31           H
ATOM   2731  CG  GLU A 175      -9.800   1.946  22.008  1.00 93.64           C
ATOM   2732 1HG  GLU A 175     -10.695   2.018  22.449  1.00 93.64           H
ATOM   2733 2HG  GLU A 175      -9.921   1.881  21.017  1.00 93.64           H
ATOM   2734  CD  GLU A 175      -9.091   0.676  22.513  1.00 94.27           C
ATOM   2735  OE1 GLU A 175      -9.367  -0.439  22.036  1.00 87.94           O
ATOM   2736  OE2 GLU A 175      -8.227   0.798  23.405  1.00 90.76           O
ATOM   2737  N   ILE A 176     -12.106   4.415  22.136  1.00 93.53           N
ATOM   2738  H   ILE A 176     -12.061   4.361  21.138  1.00 93.53           H
ATOM   2739  CA  ILE A 176     -13.410   4.256  22.782  1.00 93.22           C
ATOM   2740  HA  ILE A 176     -13.411   4.854  23.583  1.00 93.22           H
ATOM   2741  C   ILE A 176     -13.567   2.795  23.218  1.00 93.57           C
ATOM   2742  O   ILE A 176     -13.727   1.893  22.396  1.00 92.60           O
ATOM   2743  CB  ILE A 176     -14.556   4.711  21.857  1.00 92.17           C
ATOM   2744  HB  ILE A 176     -14.543   4.151  21.029  1.00 92.17           H
ATOM   2745  CG1 ILE A 176     -14.372   6.186  21.438  1.00 89.86           C
ATOM   2746 1HG1 ILE A 176     -14.496   6.763  22.245  1.00 89.86           H
ATOM   2747 2HG1 ILE A 176     -13.444   6.302  21.085  1.00 89.86           H
ATOM   2748  CG2 ILE A 176     -15.905   4.516  22.571  1.00 89.62           C
ATOM   2749 1HG2 ILE A 176     -16.664   4.805  21.988  1.00 89.62           H
ATOM   2750 2HG2 ILE A 176     -15.944   5.051  23.415  1.00 89.62           H
ATOM   2751 3HG2 ILE A 176     -16.049   3.555  22.809  1.00 89.62           H
ATOM   2752  CD1 ILE A 176     -15.353   6.658  20.361  1.00 85.70           C
ATOM   2753 1HD1 ILE A 176     -15.193   7.617  20.126  1.00 85.70           H
ATOM   2754 2HD1 ILE A 176     -16.298   6.573  20.675  1.00 85.70           H
ATOM   2755 3HD1 ILE A 176     -15.256   6.116  19.526  1.00 85.70           H
ATOM   2756  N   ILE A 177     -13.537   2.566  24.538  1.00 93.08           N
ATOM   2757  H   ILE A 177     -13.376   3.341  25.148  1.00 93.08           H
ATOM   2758  CA  ILE A 177     -13.728   1.239  25.138  1.00 92.52           C
ATOM   2759  HA  ILE A 177     -13.299   0.594  24.506  1.00 92.52           H
ATOM   2760  C   ILE A 177     -15.215   0.904  25.257  1.00 92.88           C
ATOM   2761  O   ILE A 177     -15.632  -0.217  24.999  1.00 90.67           O
ATOM   2762  CB  ILE A 177     -13.041   1.162  26.515  1.00 92.00           C
ATOM   2763  HB  ILE A 177     -13.494   1.857  27.073  1.00 92.00           H
ATOM   2764  CG1 ILE A 177     -11.541   1.519  26.476  1.00 87.99           C
ATOM   2765 1HG1 ILE A 177     -11.452   2.457  26.141  1.00 87.99           H
ATOM   2766 2HG1 ILE A 177     -11.182   1.462  27.408  1.00 87.99           H
ATOM   2767  CG2 ILE A 177     -13.233  -0.224  27.167  1.00 86.79           C
ATOM   2768 1HG2 ILE A 177     -12.784  -0.265  28.060  1.00 86.79           H
ATOM   2769 2HG2 ILE A 177     -12.845  -0.946  26.594  1.00 86.79           H
ATOM   2770 3HG2 ILE A 177     -14.203  -0.426  27.301  1.00 86.79           H
ATOM   2771  CD1 ILE A 177     -10.687   0.607  25.577  1.00 77.10           C
ATOM   2772 1HD1 ILE A 177      -9.727   0.886  25.592  1.00 77.10           H
ATOM   2773 2HD1 ILE A 177     -11.002   0.642  24.629  1.00 77.10           H
ATOM   2774 3HD1 ILE A 177     -10.735  -0.344  25.882  1.00 77.10           H
ATOM   2775  N   LYS A 178     -16.033   1.891  25.682  1.00 90.58           N
ATOM   2776  H   LYS A 178     -15.615   2.752  25.971  1.00 90.58           H
ATOM   2777  CA  LYS A 178     -17.492   1.784  25.748  1.00 90.18           C
ATOM   2778  HA  LYS A 178     -17.739   0.995  25.185  1.00 90.18           H
ATOM   2779  C   LYS A 178     -18.107   3.067  25.190  1.00 90.17           C
ATOM   2780  O   LYS A 178     -17.719   4.143  25.653  1.00 88.86           O
ATOM   2781  CB  LYS A 178     -17.976   1.542  27.191  1.00 89.67           C
ATOM   2782 1HB  LYS A 178     -17.613   2.266  27.778  1.00 89.67           H
ATOM   2783 2HB  LYS A 178     -18.975   1.571  27.205  1.00 89.67           H
ATOM   2784  CG  LYS A 178     -17.519   0.187  27.746  1.00 82.79           C
ATOM   2785 1HG  LYS A 178     -17.826  -0.539  27.131  1.00 82.79           H
ATOM   2786 2HG  LYS A 178     -16.521   0.177  27.802  1.00 82.79           H
ATOM   2787  CD  LYS A 178     -18.108  -0.054  29.147  1.00 79.09           C
ATOM   2788 1HD  LYS A 178     -17.798   0.666  29.769  1.00 79.09           H
ATOM   2789 2HD  LYS A 178     -19.107  -0.044  29.096  1.00 79.09           H
ATOM   2790  CE  LYS A 178     -17.646  -1.407  29.677  1.00 70.35           C
ATOM   2791 1HE  LYS A 178     -17.929  -2.127  29.044  1.00 70.35           H
ATOM   2792 2HE  LYS A 178     -16.650  -1.409  29.761  1.00 70.35           H
ATOM   2793  NZ  LYS A 178     -18.228  -1.702  31.011  1.00 60.69           N
ATOM   2794 1HZ  LYS A 178     -17.918  -2.591  31.348  1.00 60.69           H
ATOM   2795 2HZ  LYS A 178     -19.227  -1.720  30.970  1.00 60.69           H
ATOM   2796 3HZ  LYS A 178     -17.960  -1.009  31.680  1.00 60.69           H
ATOM   2797  N   PRO A 179     -19.040   2.982  24.240  1.00 87.20           N
ATOM   2798  CA  PRO A 179     -19.718   4.156  23.709  1.00 86.14           C
ATOM   2799  HA  PRO A 179     -19.042   4.841  23.437  1.00 86.14           H
ATOM   2800  C   PRO A 179     -20.594   4.825  24.780  1.00 86.01           C
ATOM   2801  O   PRO A 179     -20.928   4.214  25.797  1.00 83.43           O
ATOM   2802  CB  PRO A 179     -20.525   3.643  22.511  1.00 83.69           C
ATOM   2803 1HB  PRO A 179     -21.368   4.167  22.394  1.00 83.69           H
ATOM   2804 2HB  PRO A 179     -19.986   3.685  21.669  1.00 83.69           H
ATOM   2805  CG  PRO A 179     -20.831   2.199  22.888  1.00 82.47           C
ATOM   2806 1HG  PRO A 179     -21.644   2.145  23.467  1.00 82.47           H
ATOM   2807 2HG  PRO A 179     -20.964   1.637  22.072  1.00 82.47           H
ATOM   2808  CD  PRO A 179     -19.590   1.762  23.652  1.00 86.05           C
ATOM   2809 1HD  PRO A 179     -19.822   1.114  24.377  1.00 86.05           H
ATOM   2810 2HD  PRO A 179     -18.916   1.350  23.039  1.00 86.05           H
ATOM   2811  N   ALA A 180     -20.966   6.073  24.538  1.00 85.49           N
ATOM   2812  H   ALA A 180     -20.549   6.556  23.768  1.00 85.49           H
ATOM   2813  CA  ALA A 180     -21.951   6.768  25.341  1.00 83.97           C
ATOM   2814  HA  ALA A 180     -21.599   6.788  26.277  1.00 83.97           H
ATOM   2815  C   ALA A 180     -23.286   6.001  25.339  1.00 84.18           C
ATOM   2816  O   ALA A 180     -23.658   5.366  24.350  1.00 81.15           O
ATOM   2817  CB  ALA A 180     -22.103   8.202  24.811  1.00 80.71           C
ATOM   2818 1HB  ALA A 180     -21.226   8.682  24.820  1.00 80.71           H
ATOM   2819 2HB  ALA A 180     -22.746   8.725  25.371  1.00 80.71           H
ATOM   2820 3HB  ALA A 180     -22.443   8.202  23.871  1.00 80.71           H
ATOM   2821  N   THR A 181     -24.002   6.060  26.463  1.00 84.31           N
ATOM   2822  H   THR A 181     -23.625   6.579  27.230  1.00 84.31           H
ATOM   2823  CA  THR A 181     -25.314   5.409  26.648  1.00 83.47           C
ATOM   2824  HA  THR A 181     -25.559   5.042  25.751  1.00 83.47           H
ATOM   2825  C   THR A 181     -26.350   6.443  27.104  1.00 82.84           C
ATOM   2826  O   THR A 181     -25.992   7.554  27.491  1.00 79.49           O
ATOM   2827  CB  THR A 181     -25.242   4.246  27.652  1.00 81.30           C
ATOM   2828  HB  THR A 181     -26.159   3.856  27.742  1.00 81.30           H
ATOM   2829  OG1 THR A 181     -24.879   4.718  28.926  1.00 74.73           O
ATOM   2830  HG1 THR A 181     -24.797   5.671  28.902  1.00 74.73           H
ATOM   2831  CG2 THR A 181     -24.256   3.154  27.257  1.00 73.24           C
ATOM   2832 1HG2 THR A 181     -24.242   2.421  27.937  1.00 73.24           H
ATOM   2833 2HG2 THR A 181     -23.328   3.519  27.181  1.00 73.24           H
ATOM   2834 3HG2 THR A 181     -24.501   2.751  26.375  1.00 73.24           H
ATOM   2835  N   ALA A 182     -27.627   6.072  27.130  1.00 82.84           N
ATOM   2836  H   ALA A 182     -27.872   5.162  26.795  1.00 82.84           H
ATOM   2837  CA  ALA A 182     -28.686   6.949  27.632  1.00 81.97           C
ATOM   2838  HA  ALA A 182     -28.682   7.746  27.028  1.00 81.97           H
ATOM   2839  C   ALA A 182     -28.424   7.461  29.069  1.00 81.75           C
ATOM   2840  O   ALA A 182     -28.779   8.585  29.410  1.00 77.49           O
ATOM   2841  CB  ALA A 182     -30.013   6.182  27.555  1.00 80.78           C
ATOM   2842 1HB  ALA A 182     -30.182   5.851  26.627  1.00 80.78           H
ATOM   2843 2HB  ALA A 182     -30.781   6.767  27.818  1.00 80.78           H
ATOM   2844 3HB  ALA A 182     -30.006   5.391  28.167  1.00 80.78           H
ATOM   2845  N   ASN A 183     -27.702   6.653  29.882  1.00 85.43           N
ATOM   2846  H   ASN A 183     -27.376   5.782  29.514  1.00 85.43           H
ATOM   2847  CA  ASN A 183     -27.371   6.986  31.275  1.00 85.62           C
ATOM   2848  HA  ASN A 183     -28.044   7.669  31.557  1.00 85.62           H
ATOM   2849  C   ASN A 183     -25.996   7.655  31.438  1.00 85.08           C
ATOM   2850  O   ASN A 183     -25.676   8.131  32.526  1.00 81.02           O
ATOM   2851  CB  ASN A 183     -27.471   5.692  32.110  1.00 84.60           C
ATOM   2852 1HB  ASN A 183     -26.857   5.008  31.716  1.00 84.60           H
ATOM   2853 2HB  ASN A 183     -27.189   5.893  33.048  1.00 84.60           H
ATOM   2854  CG  ASN A 183     -28.875   5.100  32.153  1.00 80.45           C
ATOM   2855  OD1 ASN A 183     -29.865   5.741  31.834  1.00 73.90           O
ATOM   2856  ND2 ASN A 183     -29.012   3.861  32.531  1.00 73.10           N
ATOM   2857 1HD2 ASN A 183     -29.920   3.444  32.558  1.00 73.10           H
ATOM   2858 2HD2 ASN A 183     -28.209   3.327  32.794  1.00 73.10           H
ATOM   2859  N   SER A 184     -25.158   7.692  30.407  1.00 83.45           N
ATOM   2860  H   SER A 184     -25.463   7.279  29.549  1.00 83.45           H
ATOM   2861  CA  SER A 184     -23.823   8.292  30.432  1.00 82.59           C
ATOM   2862  HA  SER A 184     -23.826   8.942  31.192  1.00 82.59           H
ATOM   2863  C   SER A 184     -23.548   9.023  29.119  1.00 82.45           C
ATOM   2864  O   SER A 184     -23.310   8.399  28.090  1.00 78.62           O
ATOM   2865  CB  SER A 184     -22.758   7.226  30.677  1.00 79.16           C
ATOM   2866 1HB  SER A 184     -22.917   6.754  31.544  1.00 79.16           H
ATOM   2867 2HB  SER A 184     -22.742   6.559  29.932  1.00 79.16           H
ATOM   2868  OG  SER A 184     -21.481   7.848  30.740  1.00 67.19           O
ATOM   2869  HG  SER A 184     -20.799   7.176  30.754  1.00 67.19           H
ATOM   2870  N   LYS A 185     -23.543  10.368  29.188  1.00 81.84           N
ATOM   2871  H   LYS A 185     -23.686  10.803  30.077  1.00 81.84           H
ATOM   2872  CA  LYS A 185     -23.336  11.221  28.014  1.00 80.77           C
ATOM   2873  HA  LYS A 185     -23.975  10.845  27.343  1.00 80.77           H
ATOM   2874  C   LYS A 185     -21.920  11.127  27.425  1.00 81.79           C
ATOM   2875  O   LYS A 185     -21.720  11.525  26.285  1.00 78.41           O
ATOM   2876  CB  LYS A 185     -23.661  12.688  28.357  1.00 77.63           C
ATOM   2877 1HB  LYS A 185     -23.140  12.950  29.169  1.00 77.63           H
ATOM   2878 2HB  LYS A 185     -23.390  13.265  27.587  1.00 77.63           H
ATOM   2879  CG  LYS A 185     -25.155  12.915  28.638  1.00 70.03           C
ATOM   2880 1HG  LYS A 185     -25.692  12.564  27.871  1.00 70.03           H
ATOM   2881 2HG  LYS A 185     -25.411  12.430  29.474  1.00 70.03           H
ATOM   2882  CD  LYS A 185     -25.443  14.412  28.814  1.00 65.80           C
ATOM   2883 1HD  LYS A 185     -24.928  14.757  29.599  1.00 65.80           H
ATOM   2884 2HD  LYS A 185     -25.160  14.901  27.989  1.00 65.80           H
ATOM   2885  CE  LYS A 185     -26.944  14.641  29.051  1.00 58.42           C
ATOM   2886 1HE  LYS A 185     -27.466  14.250  28.293  1.00 58.42           H
ATOM   2887 2HE  LYS A 185     -27.219  14.202  29.907  1.00 58.42           H
ATOM   2888  NZ  LYS A 185     -27.272  16.092  29.144  1.00 48.79           N
ATOM   2889 1HZ  LYS A 185     -28.250  16.229  29.298  1.00 48.79           H
ATOM   2890 2HZ  LYS A 185     -27.024  16.570  28.302  1.00 48.79           H
ATOM   2891 3HZ  LYS A 185     -26.779  16.523  29.899  1.00 48.79           H
ATOM   2892  N   PHE A 186     -20.951  10.618  28.201  1.00 83.69           N
ATOM   2893  H   PHE A 186     -21.197  10.282  29.110  1.00 83.69           H
ATOM   2894  CA  PHE A 186     -19.554  10.531  27.783  1.00 84.77           C
ATOM   2895  HA  PHE A 186     -19.500  10.984  26.893  1.00 84.77           H
ATOM   2896  C   PHE A 186     -19.127   9.069  27.609  1.00 87.19           C
ATOM   2897  O   PHE A 186     -19.456   8.227  28.450  1.00 85.93           O
ATOM   2898  CB  PHE A 186     -18.660  11.271  28.787  1.00 81.86           C
ATOM   2899 1HB  PHE A 186     -18.759  10.843  29.685  1.00 81.86           H
ATOM   2900 2HB  PHE A 186     -17.709  11.200  28.487  1.00 81.86           H
ATOM   2901  CG  PHE A 186     -19.015  12.743  28.915  1.00 78.75           C
ATOM   2902  CD1 PHE A 186     -18.671  13.640  27.892  1.00 76.54           C
ATOM   2903  HD1 PHE A 186     -18.165  13.315  27.093  1.00 76.54           H
ATOM   2904  CD2 PHE A 186     -19.728  13.203  30.036  1.00 75.14           C
ATOM   2905  HD2 PHE A 186     -19.980  12.566  30.764  1.00 75.14           H
ATOM   2906  CE1 PHE A 186     -19.035  14.995  27.987  1.00 70.85           C
ATOM   2907  HE1 PHE A 186     -18.790  15.630  27.254  1.00 70.85           H
ATOM   2908  CE2 PHE A 186     -20.087  14.562  30.134  1.00 71.63           C
ATOM   2909  HE2 PHE A 186     -20.588  14.889  30.935  1.00 71.63           H
ATOM   2910  CZ  PHE A 186     -19.743  15.459  29.110  1.00 70.64           C
ATOM   2911  HZ  PHE A 186     -20.000  16.423  29.179  1.00 70.64           H
ATOM   2912  N   PRO A 187     -18.386   8.747  26.547  1.00 84.09           N
ATOM   2913  CA  PRO A 187     -17.833   7.414  26.365  1.00 86.00           C
ATOM   2914  HA  PRO A 187     -18.546   6.731  26.527  1.00 86.00           H
ATOM   2915  C   PRO A 187     -16.718   7.133  27.382  1.00 88.03           C
ATOM   2916  O   PRO A 187     -15.998   8.036  27.812  1.00 87.19           O
ATOM   2917  CB  PRO A 187     -17.324   7.388  24.922  1.00 83.72           C
ATOM   2918 1HB  PRO A 187     -16.536   6.779  24.832  1.00 83.72           H
ATOM   2919 2HB  PRO A 187     -18.045   7.096  24.294  1.00 83.72           H
ATOM   2920  CG  PRO A 187     -16.924   8.840  24.656  1.00 82.91           C
ATOM   2921 1HG  PRO A 187     -15.995   9.023  24.979  1.00 82.91           H
ATOM   2922 2HG  PRO A 187     -16.988   9.058  23.682  1.00 82.91           H
ATOM   2923  CD  PRO A 187     -17.950   9.631  25.463  1.00 85.51           C
ATOM   2924 1HD  PRO A 187     -17.542  10.458  25.850  1.00 85.51           H
ATOM   2925 2HD  PRO A 187     -18.737   9.880  24.898  1.00 85.51           H
ATOM   2926  N   VAL A 188     -16.520   5.862  27.714  1.00 89.13           N
ATOM   2927  H   VAL A 188     -17.204   5.183  27.448  1.00 89.13           H
ATOM   2928  CA  VAL A 188     -15.335   5.418  28.456  1.00 90.75           C
ATOM   2929  HA  VAL A 188     -15.143   6.126  29.136  1.00 90.75           H
ATOM   2930  C   VAL A 188     -14.195   5.275  27.464  1.00 91.63           C
ATOM   2931  O   VAL A 188     -14.286   4.501  26.514  1.00 90.69           O
ATOM   2932  CB  VAL A 188     -15.569   4.088  29.202  1.00 89.87           C
ATOM   2933  HB  VAL A 188     -15.771   3.400  28.504  1.00 89.87           H
ATOM   2934  CG1 VAL A 188     -14.331   3.664  29.997  1.00 85.63           C
ATOM   2935 1HG1 VAL A 188     -14.491   2.802  30.477  1.00 85.63           H
ATOM   2936 2HG1 VAL A 188     -14.089   4.355  30.678  1.00 85.63           H
ATOM   2937 3HG1 VAL A 188     -13.543   3.538  29.394  1.00 85.63           H
ATOM   2938  CG2 VAL A 188     -16.742   4.202  30.188  1.00 87.00           C
ATOM   2939 1HG2 VAL A 188     -16.891   3.338  30.670  1.00 87.00           H
ATOM   2940 2HG2 VAL A 188     -17.589   4.438  29.712  1.00 87.00           H
ATOM   2941 3HG2 VAL A 188     -16.567   4.909  30.873  1.00 87.00           H
ATOM   2942  N   THR A 189     -13.106   6.016  27.697  1.00 91.10           N
ATOM   2943  H   THR A 189     -13.059   6.538  28.549  1.00 91.10           H
ATOM   2944  CA  THR A 189     -11.983   6.099  26.767  1.00 92.28           C
ATOM   2945  HA  THR A 189     -12.217   5.421  26.070  1.00 92.28           H
ATOM   2946  C   THR A 189     -10.656   5.701  27.411  1.00 93.06           C
ATOM   2947  O   THR A 189     -10.488   5.747  28.634  1.00 91.70           O
ATOM   2948  CB  THR A 189     -11.872   7.492  26.130  1.00 90.68           C
ATOM   2949  HB  THR A 189     -11.066   7.498  25.538  1.00 90.68           H
ATOM   2950  OG1 THR A 189     -11.657   8.475  27.114  1.00 86.94           O
ATOM   2951  HG1 THR A 189     -11.608   9.336  26.700  1.00 86.94           H
ATOM   2952  CG2 THR A 189     -13.122   7.894  25.351  1.00 85.89           C
ATOM   2953 1HG2 THR A 189     -13.017   8.804  24.950  1.00 85.89           H
ATOM   2954 2HG2 THR A 189     -13.925   7.911  25.946  1.00 85.89           H
ATOM   2955 3HG2 THR A 189     -13.304   7.250  24.608  1.00 85.89           H
ATOM   2956  N   ARG A 190      -9.683   5.307  26.582  1.00 95.08           N
ATOM   2957  H   ARG A 190      -9.922   5.197  25.617  1.00 95.08           H
ATOM   2958  CA  ARG A 190      -8.299   5.023  26.965  1.00 95.55           C
ATOM   2959  HA  ARG A 190      -8.177   5.280  27.924  1.00 95.55           H
ATOM   2960  C   ARG A 190      -7.365   5.864  26.103  1.00 96.30           C
ATOM   2961  O   ARG A 190      -7.431   5.774  24.885  1.00 95.13           O
ATOM   2962  CB  ARG A 190      -8.029   3.520  26.800  1.00 93.94           C
ATOM   2963 1HB  ARG A 190      -8.619   3.016  27.431  1.00 93.94           H
ATOM   2964 2HB  ARG A 190      -8.243   3.255  25.860  1.00 93.94           H
ATOM   2965  CG  ARG A 190      -6.570   3.155  27.093  1.00 88.84           C
ATOM   2966 1HG  ARG A 190      -5.974   3.698  26.502  1.00 88.84           H
ATOM   2967 2HG  ARG A 190      -6.369   3.362  28.050  1.00 88.84           H
ATOM   2968  CD  ARG A 190      -6.304   1.668  26.838  1.00 87.72           C
ATOM   2969 1HD  ARG A 190      -6.649   1.414  25.934  1.00 87.72           H
ATOM   2970 2HD  ARG A 190      -5.321   1.489  26.883  1.00 87.72           H
ATOM   2971  NE  ARG A 190      -6.965   0.811  27.831  1.00 76.27           N
ATOM   2972  HE  ARG A 190      -7.295   1.254  28.664  1.00 76.27           H
ATOM   2973  CZ  ARG A 190      -7.165  -0.500  27.725  1.00 72.34           C
ATOM   2974  NH1 ARG A 190      -6.820  -1.168  26.658  1.00 66.20           N
ATOM   2975 1HH1 ARG A 190      -6.391  -0.695  25.889  1.00 66.20           H
ATOM   2976 2HH1 ARG A 190      -6.984  -2.153  26.610  1.00 66.20           H
ATOM   2977  NH2 ARG A 190      -7.714  -1.166  28.697  1.00 59.46           N
ATOM   2978 1HH2 ARG A 190      -7.990  -0.693  29.534  1.00 59.46           H
ATOM   2979 2HH2 ARG A 190      -7.860  -2.151  28.608  1.00 59.46           H
ATOM   2980  N   LEU A 191      -6.458   6.617  26.737  1.00 94.80           N
ATOM   2981  H   LEU A 191      -6.488   6.668  27.735  1.00 94.80           H
ATOM   2982  CA  LEU A 191      -5.424   7.368  26.023  1.00 95.57           C
ATOM   2983  HA  LEU A 191      -5.885   7.923  25.331  1.00 95.57           H
ATOM   2984  C   LEU A 191      -4.455   6.392  25.330  1.00 95.83           C
ATOM   2985  O   LEU A 191      -3.963   5.457  25.963  1.00 94.54           O
ATOM   2986  CB  LEU A 191      -4.687   8.285  27.012  1.00 94.82           C
ATOM   2987 1HB  LEU A 191      -5.365   8.866  27.462  1.00 94.82           H
ATOM   2988 2HB  LEU A 191      -4.236   7.709  27.693  1.00 94.82           H
ATOM   2989  CG  LEU A 191      -3.623   9.196  26.373  1.00 94.11           C
ATOM   2990  HG  LEU A 191      -3.018   8.607  25.837  1.00 94.11           H
ATOM   2991  CD1 LEU A 191      -4.232  10.241  25.440  1.00 89.56           C
ATOM   2992 1HD1 LEU A 191      -3.522  10.819  25.038  1.00 89.56           H
ATOM   2993 2HD1 LEU A 191      -4.869  10.834  25.933  1.00 89.56           H
ATOM   2994 3HD1 LEU A 191      -4.733   9.805  24.692  1.00 89.56           H
ATOM   2995  CD2 LEU A 191      -2.851   9.940  27.466  1.00 89.88           C
ATOM   2996 1HD2 LEU A 191      -2.154  10.538  27.069  1.00 89.88           H
ATOM   2997 2HD2 LEU A 191      -2.392   9.298  28.080  1.00 89.88           H
ATOM   2998 3HD2 LEU A 191      -3.465  10.506  28.016  1.00 89.88           H
ATOM   2999  N   LEU A 192      -4.195   6.625  24.045  1.00 94.82           N
ATOM   3000  H   LEU A 192      -4.681   7.381  23.607  1.00 94.82           H
ATOM   3001  CA  LEU A 192      -3.256   5.863  23.224  1.00 94.71           C
ATOM   3002  HA  LEU A 192      -3.030   5.052  23.764  1.00 94.71           H
ATOM   3003  C   LEU A 192      -1.983   6.643  22.962  1.00 95.26           C
ATOM   3004  O   LEU A 192      -0.897   6.141  23.215  1.00 92.90           O
ATOM   3005  CB  LEU A 192      -3.918   5.497  21.881  1.00 94.06           C
ATOM   3006 1HB  LEU A 192      -4.220   6.343  21.441  1.00 94.06           H
ATOM   3007 2HB  LEU A 192      -3.233   5.049  21.307  1.00 94.06           H
ATOM   3008  CG  LEU A 192      -5.125   4.566  21.980  1.00 93.86           C
ATOM   3009  HG  LEU A 192      -5.788   4.978  22.605  1.00 93.86           H
ATOM   3010  CD1 LEU A 192      -5.700   4.383  20.568  1.00 89.69           C
ATOM   3011 1HD1 LEU A 192      -6.496   3.778  20.581  1.00 89.69           H
ATOM   3012 2HD1 LEU A 192      -5.020   3.983  19.953  1.00 89.69           H
ATOM   3013 3HD1 LEU A 192      -5.986   5.260  20.181  1.00 89.69           H
ATOM   3014  CD2 LEU A 192      -4.749   3.191  22.540  1.00 90.53           C
ATOM   3015 1HD2 LEU A 192      -5.551   2.596  22.597  1.00 90.53           H
ATOM   3016 2HD2 LEU A 192      -4.360   3.272  23.458  1.00 90.53           H
ATOM   3017 3HD2 LEU A 192      -4.072   2.740  21.958  1.00 90.53           H
ATOM   3018  N   ASP A 193      -2.117   7.870  22.454  1.00 94.92           N
ATOM   3019  H   ASP A 193      -3.040   8.225  22.309  1.00 94.92           H
ATOM   3020  CA  ASP A 193      -0.985   8.719  22.100  1.00 94.82           C
ATOM   3021  HA  ASP A 193      -0.239   8.469  22.718  1.00 94.82           H
ATOM   3022  C   ASP A 193      -1.335  10.194  22.341  1.00 94.91           C
ATOM   3023  O   ASP A 193      -2.506  10.595  22.367  1.00 93.12           O
ATOM   3024  CB  ASP A 193      -0.541   8.441  20.645  1.00 93.33           C
ATOM   3025 1HB  ASP A 193      -0.535   7.452  20.500  1.00 93.33           H
ATOM   3026 2HB  ASP A 193      -1.203   8.865  20.026  1.00 93.33           H
ATOM   3027  CG  ASP A 193       0.856   8.986  20.301  1.00 92.02           C
ATOM   3028  OD1 ASP A 193       1.551   9.487  21.216  1.00 87.15           O
ATOM   3029  OD2 ASP A 193       1.240   8.942  19.107  1.00 86.36           O
ATOM   3030  N   THR A 194      -0.295  11.013  22.554  1.00 95.02           N
ATOM   3031  H   THR A 194       0.623  10.616  22.554  1.00 95.02           H
ATOM   3032  CA  THR A 194      -0.422  12.448  22.786  1.00 94.76           C
ATOM   3033  HA  THR A 194      -1.276  12.722  22.343  1.00 94.76           H
ATOM   3034  C   THR A 194       0.718  13.190  22.121  1.00 94.02           C
ATOM   3035  O   THR A 194       1.876  12.775  22.181  1.00 91.10           O
ATOM   3036  CB  THR A 194      -0.516  12.765  24.291  1.00 93.02           C
ATOM   3037  HB  THR A 194      -1.314  12.275  24.642  1.00 93.02           H
ATOM   3038  OG1 THR A 194      -0.723  14.149  24.491  1.00 78.60           O
ATOM   3039  HG1 THR A 194       0.123  14.595  24.536  1.00 78.60           H
ATOM   3040  CG2 THR A 194       0.734  12.396  25.096  1.00 79.65           C
ATOM   3041 1HG2 THR A 194       0.617  12.623  26.063  1.00 79.65           H
ATOM   3042 2HG2 THR A 194       1.536  12.889  24.759  1.00 79.65           H
ATOM   3043 3HG2 THR A 194       0.926  11.417  25.031  1.00 79.65           H
ATOM   3044  N   ARG A 195       0.415  14.333  21.525  1.00 92.98           N
ATOM   3045  H   ARG A 195      -0.539  14.633  21.524  1.00 92.98           H
ATOM   3046  CA  ARG A 195       1.413  15.176  20.869  1.00 92.09           C
ATOM   3047  HA  ARG A 195       2.307  14.938  21.249  1.00 92.09           H
ATOM   3048  C   ARG A 195       1.199  16.639  21.184  1.00 92.20           C
ATOM   3049  O   ARG A 195       0.105  17.166  21.057  1.00 90.46           O
ATOM   3050  CB  ARG A 195       1.387  14.886  19.371  1.00 90.12           C
ATOM   3051 1HB  ARG A 195       1.417  13.896  19.232  1.00 90.12           H
ATOM   3052 2HB  ARG A 195       0.540  15.252  18.985  1.00 90.12           H
ATOM   3053  CG  ARG A 195       2.584  15.531  18.660  1.00 80.79           C
ATOM   3054 1HG  ARG A 195       2.440  16.519  18.607  1.00 80.79           H
ATOM   3055 2HG  ARG A 195       3.416  15.342  19.182  1.00 80.79           H
ATOM   3056  CD  ARG A 195       2.757  14.986  17.251  1.00 80.62           C
ATOM   3057 1HD  ARG A 195       1.908  15.101  16.735  1.00 80.62           H
ATOM   3058 2HD  ARG A 195       3.497  15.472  16.787  1.00 80.62           H
ATOM   3059  NE  ARG A 195       3.090  13.556  17.285  1.00 75.20           N
ATOM   3060  HE  ARG A 195       3.176  13.132  18.187  1.00 75.20           H
ATOM   3061  CZ  ARG A 195       3.285  12.781  16.242  1.00 71.32           C
ATOM   3062  NH1 ARG A 195       3.290  13.245  15.029  1.00 63.39           N
ATOM   3063 1HH1 ARG A 195       3.142  14.221  14.866  1.00 63.39           H
ATOM   3064 2HH1 ARG A 195       3.442  12.627  14.258  1.00 63.39           H
ATOM   3065  NH2 ARG A 195       3.453  11.504  16.421  1.00 62.51           N
ATOM   3066 1HH2 ARG A 195       3.433  11.122  17.345  1.00 62.51           H
ATOM   3067 2HH2 ARG A 195       3.602  10.904  15.635  1.00 62.51           H
ATOM   3068  N   LEU A 196       2.302  17.295  21.554  1.00 89.44           N
ATOM   3069  H   LEU A 196       3.119  16.767  21.787  1.00 89.44           H
ATOM   3070  CA  LEU A 196       2.362  18.746  21.632  1.00 88.60           C
ATOM   3071  HA  LEU A 196       1.465  19.084  21.916  1.00 88.60           H
ATOM   3072  C   LEU A 196       2.682  19.299  20.242  1.00 87.75           C
ATOM   3073  O   LEU A 196       3.689  18.928  19.642  1.00 85.77           O
ATOM   3074  CB  LEU A 196       3.401  19.155  22.689  1.00 87.86           C
ATOM   3075 1HB  LEU A 196       3.245  18.613  23.515  1.00 87.86           H
ATOM   3076 2HB  LEU A 196       4.314  18.960  22.330  1.00 87.86           H
ATOM   3077  CG  LEU A 196       3.330  20.646  23.061  1.00 78.55           C
ATOM   3078  HG  LEU A 196       3.342  21.179  22.215  1.00 78.55           H
ATOM   3079  CD1 LEU A 196       2.050  20.955  23.833  1.00 73.95           C
ATOM   3080 1HD1 LEU A 196       2.003  21.924  24.075  1.00 73.95           H
ATOM   3081 2HD1 LEU A 196       2.005  20.424  24.679  1.00 73.95           H
ATOM   3082 3HD1 LEU A 196       1.241  20.735  23.288  1.00 73.95           H
ATOM   3083  CD2 LEU A 196       4.521  21.011  23.957  1.00 74.47           C
ATOM   3084 1HD2 LEU A 196       4.495  21.978  24.212  1.00 74.47           H
ATOM   3085 2HD2 LEU A 196       5.388  20.840  23.488  1.00 74.47           H
ATOM   3086 3HD2 LEU A 196       4.515  20.471  24.799  1.00 74.47           H
ATOM   3087  N   VAL A 197       1.823  20.174  19.726  1.00 85.85           N
ATOM   3088  H   VAL A 197       1.043  20.447  20.289  1.00 85.85           H
ATOM   3089  CA  VAL A 197       1.939  20.764  18.396  1.00 84.42           C
ATOM   3090  HA  VAL A 197       2.818  20.433  18.052  1.00 84.42           H
ATOM   3091  C   VAL A 197       1.973  22.284  18.490  1.00 83.66           C
ATOM   3092  O   VAL A 197       1.268  22.884  19.307  1.00 81.94           O
ATOM   3093  CB  VAL A 197       0.841  20.278  17.434  1.00 83.66           C
ATOM   3094  HB  VAL A 197       1.021  20.751  16.571  1.00 83.66           H
ATOM   3095  CG1 VAL A 197       0.907  18.756  17.241  1.00 77.42           C
ATOM   3096 1HG1 VAL A 197       0.192  18.443  16.615  1.00 77.42           H
ATOM   3097 2HG1 VAL A 197       0.785  18.279  18.111  1.00 77.42           H
ATOM   3098 3HG1 VAL A 197       1.790  18.481  16.861  1.00 77.42           H
ATOM   3099  CG2 VAL A 197      -0.578  20.645  17.886  1.00 78.64           C
ATOM   3100 1HG2 VAL A 197      -1.259  20.311  17.234  1.00 78.64           H
ATOM   3101 2HG2 VAL A 197      -0.685  21.636  17.962  1.00 78.64           H
ATOM   3102 3HG2 VAL A 197      -0.785  20.245  18.779  1.00 78.64           H
ATOM   3103  N   ASN A 198       2.789  22.909  17.643  1.00 81.11           N
ATOM   3104  H   ASN A 198       3.387  22.352  17.067  1.00 81.11           H
ATOM   3105  CA  ASN A 198       2.860  24.358  17.507  1.00 78.59           C
ATOM   3106  HA  ASN A 198       2.434  24.775  18.310  1.00 78.59           H
ATOM   3107  C   ASN A 198       2.046  24.800  16.276  1.00 76.86           C
ATOM   3108  O   ASN A 198       2.022  24.098  15.269  1.00 71.22           O
ATOM   3109  CB  ASN A 198       4.348  24.775  17.465  1.00 74.81           C
ATOM   3110 1HB  ASN A 198       4.820  24.362  18.244  1.00 74.81           H
ATOM   3111 2HB  ASN A 198       4.752  24.439  16.614  1.00 74.81           H
ATOM   3112  CG  ASN A 198       4.566  26.277  17.527  1.00 67.42           C
ATOM   3113  OD1 ASN A 198       3.673  27.077  17.337  1.00 59.92           O
ATOM   3114  ND2 ASN A 198       5.765  26.713  17.773  1.00 60.73           N
ATOM   3115 1HD2 ASN A 198       5.943  27.697  17.804  1.00 60.73           H
ATOM   3116 2HD2 ASN A 198       6.510  26.065  17.931  1.00 60.73           H
ATOM   3117  N   GLN A 199       1.405  25.957  16.342  1.00 73.92           N
ATOM   3118  H   GLN A 199       1.586  26.541  17.133  1.00 73.92           H
ATOM   3119  CA  GLN A 199       0.450  26.447  15.342  1.00 71.55           C
ATOM   3120  HA  GLN A 199      -0.128  25.659  15.130  1.00 71.55           H
ATOM   3121  C   GLN A 199       1.068  26.847  13.983  1.00 71.95           C
ATOM   3122  O   GLN A 199       0.340  27.154  13.044  1.00 65.05           O
ATOM   3123  CB  GLN A 199      -0.341  27.603  15.988  1.00 65.56           C
ATOM   3124 1HB  GLN A 199      -0.577  27.343  16.924  1.00 65.56           H
ATOM   3125 2HB  GLN A 199       0.240  28.416  16.004  1.00 65.56           H
ATOM   3126  CG  GLN A 199      -1.637  27.949  15.240  1.00 58.40           C
ATOM   3127 1HG  GLN A 199      -1.401  28.321  14.342  1.00 58.40           H
ATOM   3128 2HG  GLN A 199      -2.175  27.114  15.125  1.00 58.40           H
ATOM   3129  CD  GLN A 199      -2.490  28.973  15.976  1.00 55.04           C
ATOM   3130  OE1 GLN A 199      -2.186  29.444  17.057  1.00 48.99           O
ATOM   3131  NE2 GLN A 199      -3.623  29.353  15.420  1.00 46.03           N
ATOM   3132 1HE2 GLN A 199      -4.211  30.014  15.886  1.00 46.03           H
ATOM   3133 2HE2 GLN A 199      -3.894  28.980  14.533  1.00 46.03           H
ATOM   3134  N   ASN A 200       2.394  26.830  13.818  1.00 71.11           N
ATOM   3135  H   ASN A 200       2.942  26.296  14.462  1.00 71.11           H
ATOM   3136  CA  ASN A 200       3.091  27.549  12.748  1.00 70.06           C
ATOM   3137  HA  ASN A 200       2.592  28.415  12.717  1.00 70.06           H
ATOM   3138  C   ASN A 200       2.953  26.994  11.316  1.00 70.51           C
ATOM   3139  O   ASN A 200       3.464  27.617  10.395  1.00 65.27           O
ATOM   3140  CB  ASN A 200       4.564  27.717  13.150  1.00 64.24           C
ATOM   3141 1HB  ASN A 200       4.947  26.815  13.350  1.00 64.24           H
ATOM   3142 2HB  ASN A 200       5.061  28.128  12.386  1.00 64.24           H
ATOM   3143  CG  ASN A 200       4.756  28.599  14.373  1.00 56.73           C
ATOM   3144  OD1 ASN A 200       3.837  29.120  14.965  1.00 50.67           O
ATOM   3145  ND2 ASN A 200       5.979  28.766  14.815  1.00 49.95           N
ATOM   3146 1HD2 ASN A 200       6.144  29.318  15.632  1.00 49.95           H
ATOM   3147 2HD2 ASN A 200       6.746  28.341  14.335  1.00 49.95           H
ATOM   3148  N   ALA A 201       2.318  25.841  11.096  1.00 71.39           N
ATOM   3149  H   ALA A 201       1.955  25.334  11.878  1.00 71.39           H
ATOM   3150  CA  ALA A 201       2.132  25.289   9.750  1.00 74.11           C
ATOM   3151  HA  ALA A 201       1.880  26.076   9.186  1.00 74.11           H
ATOM   3152  C   ALA A 201       1.001  24.242   9.690  1.00 77.09           C
ATOM   3153  O   ALA A 201       0.863  23.433  10.610  1.00 74.18           O
ATOM   3154  CB  ALA A 201       3.442  24.643   9.282  1.00 69.62           C
ATOM   3155 1HB  ALA A 201       4.196  25.300   9.310  1.00 69.62           H
ATOM   3156 2HB  ALA A 201       3.361  24.308   8.343  1.00 69.62           H
ATOM   3157 3HB  ALA A 201       3.688  23.868   9.865  1.00 69.62           H
ATOM   3158  N   SER A 202       0.279  24.208   8.573  1.00 76.28           N
ATOM   3159  H   SER A 202       0.340  24.979   7.939  1.00 76.28           H
ATOM   3160  CA  SER A 202      -0.602  23.088   8.234  1.00 77.63           C
ATOM   3161  HA  SER A 202      -1.196  22.953   9.027  1.00 77.63           H
ATOM   3162  C   SER A 202       0.231  21.835   7.967  1.00 78.94           C
ATOM   3163  O   SER A 202       1.196  21.873   7.201  1.00 76.33           O
ATOM   3164  CB  SER A 202      -1.451  23.418   7.008  1.00 75.62           C
ATOM   3165 1HB  SER A 202      -0.874  23.629   6.219  1.00 75.62           H
ATOM   3166 2HB  SER A 202      -2.061  22.659   6.781  1.00 75.62           H
ATOM   3167  OG  SER A 202      -2.252  24.551   7.272  1.00 69.98           O
ATOM   3168  HG  SER A 202      -1.696  25.328   7.332  1.00 69.98           H
ATOM   3169  N   ARG A 203      -0.090  20.724   8.620  1.00 82.60           N
ATOM   3170  H   ARG A 203      -0.927  20.718   9.167  1.00 82.60           H
ATOM   3171  CA  ARG A 203       0.727  19.503   8.577  1.00 83.84           C
ATOM   3172  HA  ARG A 203       1.026  19.392   7.629  1.00 83.84           H
ATOM   3173  C   ARG A 203      -0.077  18.256   8.929  1.00 85.39           C
ATOM   3174  O   ARG A 203      -0.979  18.306   9.763  1.00 83.71           O
ATOM   3175  CB  ARG A 203       1.922  19.687   9.531  1.00 79.91           C
ATOM   3176 1HB  ARG A 203       2.391  20.539   9.299  1.00 79.91           H
ATOM   3177 2HB  ARG A 203       1.580  19.740  10.469  1.00 79.91           H
ATOM   3178  CG  ARG A 203       2.930  18.532   9.441  1.00 71.30           C
ATOM   3179 1HG  ARG A 203       2.468  17.680   9.687  1.00 71.30           H
ATOM   3180 2HG  ARG A 203       3.267  18.469   8.501  1.00 71.30           H
ATOM   3181  CD  ARG A 203       4.122  18.720  10.369  1.00 69.85           C
ATOM   3182 1HD  ARG A 203       4.656  19.518  10.089  1.00 69.85           H
ATOM   3183 2HD  ARG A 203       3.811  18.841  11.312  1.00 69.85           H
ATOM   3184  NE  ARG A 203       4.982  17.537  10.309  1.00 61.44           N
ATOM   3185  HE  ARG A 203       4.685  16.796   9.707  1.00 61.44           H
ATOM   3186  CZ  ARG A 203       6.111  17.349  10.969  1.00 54.27           C
ATOM   3187  NH1 ARG A 203       6.574  18.256  11.784  1.00 51.88           N
ATOM   3188 1HH1 ARG A 203       6.073  19.111  11.918  1.00 51.88           H
ATOM   3189 2HH1 ARG A 203       7.430  18.097  12.275  1.00 51.88           H
ATOM   3190  NH2 ARG A 203       6.786  16.249  10.819  1.00 45.91           N
ATOM   3191 1HH2 ARG A 203       6.452  15.538  10.201  1.00 45.91           H
ATOM   3192 2HH2 ARG A 203       7.640  16.114  11.322  1.00 45.91           H
ATOM   3193  N   TRP A 204       0.310  17.134   8.350  1.00 86.59           N
ATOM   3194  H   TRP A 204       0.916  17.195   7.557  1.00 86.59           H
ATOM   3195  CA  TRP A 204      -0.099  15.814   8.806  1.00 86.77           C
ATOM   3196  HA  TRP A 204      -1.084  15.873   8.969  1.00 86.77           H
ATOM   3197  C   TRP A 204       0.603  15.443  10.120  1.00 87.33           C
ATOM   3198  O   TRP A 204       1.830  15.539  10.224  1.00 86.41           O
ATOM   3199  CB  TRP A 204       0.200  14.780   7.715  1.00 86.35           C
ATOM   3200 1HB  TRP A 204       1.125  14.934   7.367  1.00 86.35           H
ATOM   3201 2HB  TRP A 204       0.141  13.864   8.111  1.00 86.35           H
ATOM   3202  CG  TRP A 204      -0.741  14.839   6.556  1.00 86.15           C
ATOM   3203  CD1 TRP A 204      -0.515  15.405   5.352  1.00 83.84           C
ATOM   3204  HD1 TRP A 204       0.323  15.882   5.088  1.00 83.84           H
ATOM   3205  CD2 TRP A 204      -2.088  14.280   6.496  1.00 85.34           C
ATOM   3206  NE1 TRP A 204      -1.609  15.227   4.547  1.00 82.78           N
ATOM   3207  HE1 TRP A 204      -1.673  15.561   3.607  1.00 82.78           H
ATOM   3208  CE2 TRP A 204      -2.612  14.532   5.189  1.00 83.89           C
ATOM   3209  CE3 TRP A 204      -2.903  13.584   7.404  1.00 82.76           C
ATOM   3210  HE3 TRP A 204      -2.571  13.403   8.330  1.00 82.76           H
ATOM   3211  CZ2 TRP A 204      -3.888  14.084   4.808  1.00 82.26           C
ATOM   3212  HZ2 TRP A 204      -4.235  14.264   3.888  1.00 82.26           H
ATOM   3213  CZ3 TRP A 204      -4.186  13.138   7.022  1.00 82.35           C
ATOM   3214  HZ3 TRP A 204      -4.754  12.643   7.680  1.00 82.35           H
ATOM   3215  CH2 TRP A 204      -4.669  13.380   5.737  1.00 81.52           C
ATOM   3216  HH2 TRP A 204      -5.576  13.050   5.476  1.00 81.52           H
ATOM   3217  N   GLU A 205      -0.172  15.010  11.088  1.00 87.76           N
ATOM   3218  H   GLU A 205      -1.160  15.055  10.942  1.00 87.76           H
ATOM   3219  CA  GLU A 205       0.296  14.469  12.359  1.00 88.89           C
ATOM   3220  HA  GLU A 205       1.286  14.604  12.398  1.00 88.89           H
ATOM   3221  C   GLU A 205      -0.019  12.972  12.406  1.00 90.22           C
ATOM   3222  O   GLU A 205      -1.158  12.569  12.162  1.00 89.68           O
ATOM   3223  CB  GLU A 205      -0.353  15.229  13.526  1.00 88.10           C
ATOM   3224 1HB  GLU A 205      -1.340  15.079  13.477  1.00 88.10           H
ATOM   3225 2HB  GLU A 205       0.002  14.842  14.377  1.00 88.10           H
ATOM   3226  CG  GLU A 205      -0.099  16.755  13.548  1.00 84.49           C
ATOM   3227 1HG  GLU A 205      -0.398  17.127  12.669  1.00 84.49           H
ATOM   3228 2HG  GLU A 205      -0.654  17.146  14.282  1.00 84.49           H
ATOM   3229  CD  GLU A 205       1.357  17.208  13.774  1.00 85.43           C
ATOM   3230  OE1 GLU A 205       1.622  18.419  13.562  1.00 77.59           O
ATOM   3231  OE2 GLU A 205       2.195  16.378  14.195  1.00 78.24           O
ATOM   3232  N   SER A 206       0.988  12.148  12.728  1.00 91.97           N
ATOM   3233  H   SER A 206       1.884  12.555  12.903  1.00 91.97           H
ATOM   3234  CA  SER A 206       0.866  10.689  12.841  1.00 91.95           C
ATOM   3235  HA  SER A 206      -0.011  10.445  12.428  1.00 91.95           H
ATOM   3236  C   SER A 206       0.868  10.263  14.309  1.00 92.43           C
ATOM   3237  O   SER A 206       1.763  10.650  15.049  1.00 91.14           O
ATOM   3238  CB  SER A 206       2.017  10.011  12.087  1.00 89.91           C
ATOM   3239 1HB  SER A 206       1.909  10.116  11.098  1.00 89.91           H
ATOM   3240 2HB  SER A 206       2.900  10.387  12.368  1.00 89.91           H
ATOM   3241  OG  SER A 206       2.040   8.632  12.364  1.00 75.00           O
ATOM   3242  HG  SER A 206       2.045   8.497  13.312  1.00 75.00           H
ATOM   3243  N   PHE A 207      -0.093   9.440  14.725  1.00 93.45           N
ATOM   3244  H   PHE A 207      -0.770   9.144  14.051  1.00 93.45           H
ATOM   3245  CA  PHE A 207      -0.235   8.937  16.086  1.00 93.76           C
ATOM   3246  HA  PHE A 207       0.551   9.290  16.593  1.00 93.76           H
ATOM   3247  C   PHE A 207      -0.206   7.408  16.106  1.00 94.40           C
ATOM   3248  O   PHE A 207      -0.835   6.776  15.260  1.00 93.77           O
ATOM   3249  CB  PHE A 207      -1.546   9.451  16.691  1.00 93.47           C
ATOM   3250 1HB  PHE A 207      -2.306   9.131  16.126  1.00 93.47           H
ATOM   3251 2HB  PHE A 207      -1.638   9.081  17.615  1.00 93.47           H
ATOM   3252  CG  PHE A 207      -1.630  10.958  16.779  1.00 93.32           C
ATOM   3253  CD1 PHE A 207      -1.167  11.624  17.922  1.00 91.39           C
ATOM   3254  HD1 PHE A 207      -0.793  11.100  18.687  1.00 91.39           H
ATOM   3255  CD2 PHE A 207      -2.153  11.694  15.700  1.00 91.87           C
ATOM   3256  HD2 PHE A 207      -2.484  11.220  14.884  1.00 91.87           H
ATOM   3257  CE1 PHE A 207      -1.227  13.023  17.997  1.00 91.24           C
ATOM   3258  HE1 PHE A 207      -0.902  13.495  18.816  1.00 91.24           H
ATOM   3259  CE2 PHE A 207      -2.210  13.096  15.771  1.00 91.38           C
ATOM   3260  HE2 PHE A 207      -2.582  13.621  15.005  1.00 91.38           H
ATOM   3261  CZ  PHE A 207      -1.745  13.761  16.918  1.00 91.53           C
ATOM   3262  HZ  PHE A 207      -1.782  14.759  16.967  1.00 91.53           H
ATOM   3263  N   ASP A 208       0.485   6.822  17.092  1.00 93.89           N
ATOM   3264  H   ASP A 208       1.004   7.396  17.725  1.00 93.89           H
ATOM   3265  CA  ASP A 208       0.506   5.371  17.274  1.00 94.38           C
ATOM   3266  HA  ASP A 208       0.590   4.975  16.360  1.00 94.38           H
ATOM   3267  C   ASP A 208      -0.809   4.897  17.901  1.00 95.15           C
ATOM   3268  O   ASP A 208      -1.143   5.206  19.042  1.00 94.70           O
ATOM   3269  CB  ASP A 208       1.724   4.950  18.111  1.00 93.39           C
ATOM   3270 1HB  ASP A 208       2.546   5.319  17.678  1.00 93.39           H
ATOM   3271 2HB  ASP A 208       1.626   5.339  19.027  1.00 93.39           H
ATOM   3272  CG  ASP A 208       1.883   3.421  18.243  1.00 92.35           C
ATOM   3273  OD1 ASP A 208       1.061   2.664  17.681  1.00 89.14           O
ATOM   3274  OD2 ASP A 208       2.854   2.988  18.909  1.00 87.63           O
ATOM   3275  N   VAL A 209      -1.567   4.106  17.140  1.00 93.96           N
ATOM   3276  H   VAL A 209      -1.252   3.912  16.211  1.00 93.96           H
ATOM   3277  CA  VAL A 209      -2.832   3.502  17.575  1.00 94.71           C
ATOM   3278  HA  VAL A 209      -2.920   3.759  18.537  1.00 94.71           H
ATOM   3279  C   VAL A 209      -2.786   1.976  17.532  1.00 95.25           C
ATOM   3280  O   VAL A 209      -3.809   1.307  17.658  1.00 94.55           O
ATOM   3281  CB  VAL A 209      -4.030   4.093  16.814  1.00 94.76           C
ATOM   3282  HB  VAL A 209      -4.840   3.617  17.158  1.00 94.76           H
ATOM   3283  CG1 VAL A 209      -4.169   5.599  17.075  1.00 92.89           C
ATOM   3284 1HG1 VAL A 209      -4.949   5.978  16.578  1.00 92.89           H
ATOM   3285 2HG1 VAL A 209      -3.349   6.091  16.782  1.00 92.89           H
ATOM   3286 3HG1 VAL A 209      -4.306   5.783  18.048  1.00 92.89           H
ATOM   3287  CG2 VAL A 209      -3.938   3.854  15.303  1.00 92.06           C
ATOM   3288 1HG2 VAL A 209      -4.727   4.246  14.829  1.00 92.06           H
ATOM   3289 2HG2 VAL A 209      -3.910   2.876  15.096  1.00 92.06           H
ATOM   3290 3HG2 VAL A 209      -3.112   4.272  14.924  1.00 92.06           H
ATOM   3291  N   THR A 210      -1.583   1.427  17.407  1.00 94.68           N
ATOM   3292  H   THR A 210      -0.796   2.042  17.362  1.00 94.68           H
ATOM   3293  CA  THR A 210      -1.324  -0.021  17.330  1.00 94.27           C
ATOM   3294  HA  THR A 210      -1.703  -0.278  16.441  1.00 94.27           H
ATOM   3295  C   THR A 210      -2.046  -0.816  18.425  1.00 94.78           C
ATOM   3296  O   THR A 210      -2.694  -1.809  18.093  1.00 94.59           O
ATOM   3297  CB  THR A 210       0.185  -0.316  17.398  1.00 93.17           C
ATOM   3298  HB  THR A 210       0.527  -0.011  18.287  1.00 93.17           H
ATOM   3299  OG1 THR A 210       0.874   0.418  16.420  1.00 89.10           O
ATOM   3300  HG1 THR A 210       1.031  -0.137  15.656  1.00 89.10           H
ATOM   3301  CG2 THR A 210       0.515  -1.782  17.169  1.00 89.37           C
ATOM   3302 1HG2 THR A 210       1.501  -1.939  17.220  1.00 89.37           H
ATOM   3303 2HG2 THR A 210       0.201  -2.084  16.269  1.00 89.37           H
ATOM   3304 3HG2 THR A 210       0.076  -2.360  17.857  1.00 89.37           H
ATOM   3305  N   PRO A 211      -2.029  -0.402  19.713  1.00 94.85           N
ATOM   3306  CA  PRO A 211      -2.666  -1.182  20.765  1.00 94.66           C
ATOM   3307  HA  PRO A 211      -2.288  -2.107  20.717  1.00 94.66           H
ATOM   3308  C   PRO A 211      -4.177  -1.347  20.574  1.00 95.14           C
ATOM   3309  O   PRO A 211      -4.718  -2.400  20.890  1.00 94.41           O
ATOM   3310  CB  PRO A 211      -2.342  -0.451  22.078  1.00 93.79           C
ATOM   3311 1HB  PRO A 211      -3.091   0.156  22.343  1.00 93.79           H
ATOM   3312 2HB  PRO A 211      -2.165  -1.103  22.815  1.00 93.79           H
ATOM   3313  CG  PRO A 211      -1.082   0.354  21.753  1.00 92.17           C
ATOM   3314 1HG  PRO A 211      -1.006   1.165  22.334  1.00 92.17           H
ATOM   3315 2HG  PRO A 211      -0.257  -0.203  21.848  1.00 92.17           H
ATOM   3316  CD  PRO A 211      -1.327   0.736  20.300  1.00 94.38           C
ATOM   3317 1HD  PRO A 211      -1.897   1.555  20.232  1.00 94.38           H
ATOM   3318 2HD  PRO A 211      -0.466   0.887  19.815  1.00 94.38           H
ATOM   3319  N   ALA A 212      -4.870  -0.326  20.067  1.00 94.81           N
ATOM   3320  H   ALA A 212      -4.385   0.523  19.855  1.00 94.81           H
ATOM   3321  CA  ALA A 212      -6.305  -0.394  19.808  1.00 94.87           C
ATOM   3322  HA  ALA A 212      -6.715  -0.803  20.623  1.00 94.87           H
ATOM   3323  C   ALA A 212      -6.614  -1.296  18.614  1.00 95.20           C
ATOM   3324  O   ALA A 212      -7.430  -2.209  18.722  1.00 94.41           O
ATOM   3325  CB  ALA A 212      -6.855   1.015  19.598  1.00 94.75           C
ATOM   3326 1HB  ALA A 212      -6.650   1.600  20.382  1.00 94.75           H
ATOM   3327 2HB  ALA A 212      -7.848   0.998  19.479  1.00 94.75           H
ATOM   3328 3HB  ALA A 212      -6.455   1.438  18.785  1.00 94.75           H
ATOM   3329  N   VAL A 213      -5.902  -1.113  17.508  1.00 95.44           N
ATOM   3330  H   VAL A 213      -5.192  -0.409  17.507  1.00 95.44           H
ATOM   3331  CA  VAL A 213      -6.113  -1.899  16.290  1.00 95.22           C
ATOM   3332  HA  VAL A 213      -7.083  -1.797  16.069  1.00 95.22           H
ATOM   3333  C   VAL A 213      -5.844  -3.384  16.530  1.00 94.82           C
ATOM   3334  O   VAL A 213      -6.638  -4.223  16.108  1.00 93.75           O
ATOM   3335  CB  VAL A 213      -5.276  -1.338  15.132  1.00 95.21           C
ATOM   3336  HB  VAL A 213      -4.321  -1.351  15.429  1.00 95.21           H
ATOM   3337  CG1 VAL A 213      -5.427  -2.183  13.860  1.00 92.74           C
ATOM   3338 1HG1 VAL A 213      -4.878  -1.808  13.113  1.00 92.74           H
ATOM   3339 2HG1 VAL A 213      -6.380  -2.208  13.558  1.00 92.74           H
ATOM   3340 3HG1 VAL A 213      -5.129  -3.125  14.018  1.00 92.74           H
ATOM   3341  CG2 VAL A 213      -5.734   0.087  14.797  1.00 92.81           C
ATOM   3342 1HG2 VAL A 213      -5.198   0.468  14.043  1.00 92.81           H
ATOM   3343 2HG2 VAL A 213      -5.628   0.692  15.586  1.00 92.81           H
ATOM   3344 3HG2 VAL A 213      -6.697   0.100  14.527  1.00 92.81           H
ATOM   3345  N   MET A 214      -4.803  -3.728  17.298  1.00 94.82           N
ATOM   3346  H   MET A 214      -4.178  -3.013  17.612  1.00 94.82           H
ATOM   3347  CA  MET A 214      -4.547  -5.115  17.695  1.00 93.63           C
ATOM   3348  HA  MET A 214      -4.488  -5.604  16.825  1.00 93.63           H
ATOM   3349  C   MET A 214      -5.685  -5.702  18.551  1.00 93.21           C
ATOM   3350  O   MET A 214      -6.037  -6.861  18.368  1.00 91.99           O
ATOM   3351  CB  MET A 214      -3.238  -5.214  18.485  1.00 92.46           C
ATOM   3352 1HB  MET A 214      -3.212  -4.475  19.158  1.00 92.46           H
ATOM   3353 2HB  MET A 214      -3.214  -6.095  18.957  1.00 92.46           H
ATOM   3354  CG  MET A 214      -2.003  -5.104  17.588  1.00 84.63           C
ATOM   3355 1HG  MET A 214      -2.119  -5.814  16.893  1.00 84.63           H
ATOM   3356 2HG  MET A 214      -2.070  -4.203  17.159  1.00 84.63           H
ATOM   3357  SD  MET A 214      -0.468  -5.307  18.531  1.00 79.87           S
ATOM   3358  CE  MET A 214       0.703  -5.431  17.155  1.00 66.23           C
ATOM   3359 1HE  MET A 214       1.638  -5.551  17.490  1.00 66.23           H
ATOM   3360 2HE  MET A 214       0.682  -4.605  16.591  1.00 66.23           H
ATOM   3361 3HE  MET A 214       0.484  -6.210  16.567  1.00 66.23           H
ATOM   3362  N   ARG A 215      -6.269  -4.914  19.467  1.00 94.69           N
ATOM   3363  H   ARG A 215      -5.911  -3.993  19.623  1.00 94.69           H
ATOM   3364  CA  ARG A 215      -7.428  -5.381  20.247  1.00 93.87           C
ATOM   3365  HA  ARG A 215      -7.127  -6.237  20.667  1.00 93.87           H
ATOM   3366  C   ARG A 215      -8.630  -5.678  19.361  1.00 94.19           C
ATOM   3367  O   ARG A 215      -9.274  -6.699  19.564  1.00 93.31           O
ATOM   3368  CB  ARG A 215      -7.804  -4.361  21.329  1.00 93.55           C
ATOM   3369 1HB  ARG A 215      -7.706  -3.440  20.953  1.00 93.55           H
ATOM   3370 2HB  ARG A 215      -8.755  -4.512  21.599  1.00 93.55           H
ATOM   3371  CG  ARG A 215      -6.905  -4.492  22.570  1.00 87.05           C
ATOM   3372 1HG  ARG A 215      -6.914  -5.441  22.885  1.00 87.05           H
ATOM   3373 2HG  ARG A 215      -5.971  -4.229  22.329  1.00 87.05           H
ATOM   3374  CD  ARG A 215      -7.404  -3.586  23.699  1.00 85.54           C
ATOM   3375 1HD  ARG A 215      -8.387  -3.720  23.825  1.00 85.54           H
ATOM   3376 2HD  ARG A 215      -6.925  -3.813  24.547  1.00 85.54           H
ATOM   3377  NE  ARG A 215      -7.172  -2.156  23.414  1.00 75.87           N
ATOM   3378  HE  ARG A 215      -7.941  -1.642  23.034  1.00 75.87           H
ATOM   3379  CZ  ARG A 215      -6.049  -1.489  23.612  1.00 69.86           C
ATOM   3380  NH1 ARG A 215      -4.952  -2.057  24.031  1.00 62.64           N
ATOM   3381 1HH1 ARG A 215      -4.937  -3.039  24.217  1.00 62.64           H
ATOM   3382 2HH1 ARG A 215      -4.126  -1.510  24.166  1.00 62.64           H
ATOM   3383  NH2 ARG A 215      -6.003  -0.210  23.395  1.00 57.97           N
ATOM   3384 1HH2 ARG A 215      -6.819   0.273  23.077  1.00 57.97           H
ATOM   3385 2HH2 ARG A 215      -5.152   0.292  23.546  1.00 57.97           H
ATOM   3386  N   TRP A 216      -8.899  -4.826  18.387  1.00 94.18           N
ATOM   3387  H   TRP A 216      -8.304  -4.032  18.259  1.00 94.18           H
ATOM   3388  CA  TRP A 216     -10.039  -5.009  17.491  1.00 93.55           C
ATOM   3389  HA  TRP A 216     -10.811  -5.250  18.079  1.00 93.55           H
ATOM   3390  C   TRP A 216      -9.842  -6.164  16.509  1.00 93.12           C
ATOM   3391  O   TRP A 216     -10.782  -6.927  16.278  1.00 90.24           O
ATOM   3392  CB  TRP A 216     -10.280  -3.695  16.743  1.00 93.78           C
ATOM   3393 1HB  TRP A 216      -9.481  -3.509  16.171  1.00 93.78           H
ATOM   3394 2HB  TRP A 216     -11.087  -3.807  16.163  1.00 93.78           H
ATOM   3395  CG  TRP A 216     -10.509  -2.484  17.594  1.00 93.98           C
ATOM   3396  CD1 TRP A 216     -11.010  -2.465  18.854  1.00 91.69           C
ATOM   3397  HD1 TRP A 216     -11.279  -3.273  19.377  1.00 91.69           H
ATOM   3398  CD2 TRP A 216     -10.265  -1.090  17.254  1.00 93.88           C
ATOM   3399  NE1 TRP A 216     -11.093  -1.163  19.307  1.00 91.67           N
ATOM   3400  HE1 TRP A 216     -11.427  -0.903  20.213  1.00 91.67           H
ATOM   3401  CE2 TRP A 216     -10.661  -0.272  18.360  1.00 93.42           C
ATOM   3402  CE3 TRP A 216      -9.771  -0.437  16.109  1.00 92.03           C
ATOM   3403  HE3 TRP A 216      -9.473  -0.978  15.322  1.00 92.03           H
ATOM   3404  CZ2 TRP A 216     -10.589   1.127  18.315  1.00 92.28           C
ATOM   3405  HZ2 TRP A 216     -10.879   1.675  19.100  1.00 92.28           H
ATOM   3406  CZ3 TRP A 216      -9.691   0.965  16.058  1.00 91.05           C
ATOM   3407  HZ3 TRP A 216      -9.337   1.410  15.236  1.00 91.05           H
ATOM   3408  CH2 TRP A 216     -10.104   1.750  17.152  1.00 90.58           C
ATOM   3409  HH2 TRP A 216     -10.052   2.747  17.102  1.00 90.58           H
ATOM   3410  N   THR A 217      -8.636  -6.343  15.971  1.00 92.92           N
ATOM   3411  H   THR A 217      -7.877  -5.781  16.301  1.00 92.92           H
ATOM   3412  CA  THR A 217      -8.371  -7.332  14.912  1.00 91.37           C
ATOM   3413  HA  THR A 217      -9.260  -7.432  14.466  1.00 91.37           H
ATOM   3414  C   THR A 217      -7.957  -8.698  15.450  1.00 90.14           C
ATOM   3415  O   THR A 217      -8.493  -9.711  15.025  1.00 86.05           O
ATOM   3416  CB  THR A 217      -7.318  -6.820  13.918  1.00 91.29           C
ATOM   3417  HB  THR A 217      -7.094  -7.557  13.280  1.00 91.29           H
ATOM   3418  OG1 THR A 217      -6.122  -6.496  14.588  1.00 86.60           O
ATOM   3419  HG1 THR A 217      -6.292  -6.423  15.527  1.00 86.60           H
ATOM   3420  CG2 THR A 217      -7.785  -5.564  13.178  1.00 85.02           C
ATOM   3421 1HG2 THR A 217      -7.087  -5.246  12.536  1.00 85.02           H
ATOM   3422 2HG2 THR A 217      -7.975  -4.820  13.819  1.00 85.02           H
ATOM   3423 3HG2 THR A 217      -8.621  -5.744  12.659  1.00 85.02           H
ATOM   3424  N   ALA A 218      -7.029  -8.740  16.418  1.00 90.26           N
ATOM   3425  H   ALA A 218      -6.708  -7.878  16.811  1.00 90.26           H
ATOM   3426  CA  ALA A 218      -6.467  -9.988  16.923  1.00 87.89           C
ATOM   3427  HA  ALA A 218      -6.606 -10.640  16.178  1.00 87.89           H
ATOM   3428  C   ALA A 218      -7.206 -10.544  18.154  1.00 87.49           C
ATOM   3429  O   ALA A 218      -7.233 -11.758  18.363  1.00 82.73           O
ATOM   3430  CB  ALA A 218      -4.974  -9.779  17.226  1.00 86.17           C
ATOM   3431 1HB  ALA A 218      -4.493  -9.418  16.427  1.00 86.17           H
ATOM   3432 2HB  ALA A 218      -4.537 -10.640  17.484  1.00 86.17           H
ATOM   3433 3HB  ALA A 218      -4.848  -9.133  17.979  1.00 86.17           H
ATOM   3434  N   GLN A 219      -7.787  -9.668  18.993  1.00 88.84           N
ATOM   3435  H   GLN A 219      -7.780  -8.697  18.756  1.00 88.84           H
ATOM   3436  CA  GLN A 219      -8.432 -10.085  20.245  1.00 87.62           C
ATOM   3437  HA  GLN A 219      -8.143 -11.035  20.360  1.00 87.62           H
ATOM   3438  C   GLN A 219      -9.968 -10.085  20.160  1.00 87.69           C
ATOM   3439  O   GLN A 219     -10.631 -10.427  21.135  1.00 83.40           O
ATOM   3440  CB  GLN A 219      -7.926  -9.234  21.428  1.00 86.94           C
ATOM   3441 1HB  GLN A 219      -8.223  -8.289  21.290  1.00 86.94           H
ATOM   3442 2HB  GLN A 219      -8.328  -9.590  22.271  1.00 86.94           H
ATOM   3443  CG  GLN A 219      -6.402  -9.240  21.584  1.00 85.55           C
ATOM   3444 1HG  GLN A 219      -6.112 -10.167  21.823  1.00 85.55           H
ATOM   3445 2HG  GLN A 219      -5.993  -8.978  20.710  1.00 85.55           H
ATOM   3446  CD  GLN A 219      -5.890  -8.284  22.659  1.00 81.72           C
ATOM   3447  OE1 GLN A 219      -6.619  -7.593  23.356  1.00 76.87           O
ATOM   3448  NE2 GLN A 219      -4.594  -8.186  22.822  1.00 74.58           N
ATOM   3449 1HE2 GLN A 219      -4.222  -7.557  23.504  1.00 74.58           H
ATOM   3450 2HE2 GLN A 219      -3.977  -8.741  22.264  1.00 74.58           H
ATOM   3451  N   GLY A 220     -10.541  -9.669  19.027  1.00 87.60           N
ATOM   3452  H   GLY A 220      -9.951  -9.323  18.297  1.00 87.60           H
ATOM   3453  CA  GLY A 220     -11.989  -9.692  18.796  1.00 86.82           C
ATOM   3454 1HA  GLY A 220     -12.134  -9.508  17.824  1.00 86.82           H
ATOM   3455 2HA  GLY A 220     -12.306 -10.616  19.012  1.00 86.82           H
ATOM   3456  C   GLY A 220     -12.794  -8.684  19.619  1.00 88.63           C
ATOM   3457  O   GLY A 220     -14.003  -8.837  19.784  1.00 83.76           O
ATOM   3458  N   HIS A 221     -12.152  -7.636  20.167  1.00 87.92           N
ATOM   3459  H   HIS A 221     -11.155  -7.593  20.104  1.00 87.92           H
ATOM   3460  CA  HIS A 221     -12.863  -6.561  20.850  1.00 88.78           C
ATOM   3461  HA  HIS A 221     -13.480  -7.026  21.485  1.00 88.78           H
ATOM   3462  C   HIS A 221     -13.681  -5.723  19.854  1.00 89.86           C
ATOM   3463  O   HIS A 221     -13.289  -5.541  18.706  1.00 86.59           O
ATOM   3464  CB  HIS A 221     -11.895  -5.676  21.644  1.00 87.55           C
ATOM   3465 1HB  HIS A 221     -11.120  -5.440  21.058  1.00 87.55           H
ATOM   3466 2HB  HIS A 221     -12.373  -4.841  21.918  1.00 87.55           H
ATOM   3467  CG  HIS A 221     -11.356  -6.335  22.888  1.00 87.50           C
ATOM   3468  ND1 HIS A 221     -11.932  -6.265  24.150  1.00 74.65           N
ATOM   3469  HD1 HIS A 221     -12.777  -5.787  24.389  1.00 74.65           H
ATOM   3470  CD2 HIS A 221     -10.218  -7.075  23.011  1.00 73.66           C
ATOM   3471  HD2 HIS A 221      -9.583  -7.303  22.273  1.00 73.66           H
ATOM   3472  CE1 HIS A 221     -11.149  -6.954  24.987  1.00 74.76           C
ATOM   3473  HE1 HIS A 221     -11.331  -7.075  25.963  1.00 74.76           H
ATOM   3474  NE2 HIS A 221     -10.093  -7.459  24.348  1.00 77.25           N
ATOM   3475  N   ALA A 222     -14.803  -5.152  20.323  1.00 90.76           N
ATOM   3476  H   ALA A 222     -15.082  -5.330  21.266  1.00 90.76           H
ATOM   3477  CA  ALA A 222     -15.622  -4.281  19.494  1.00 91.77           C
ATOM   3478  HA  ALA A 222     -15.811  -4.789  18.654  1.00 91.77           H
ATOM   3479  C   ALA A 222     -14.864  -2.996  19.114  1.00 92.19           C
ATOM   3480  O   ALA A 222     -14.323  -2.298  19.979  1.00 88.74           O
ATOM   3481  CB  ALA A 222     -16.933  -3.981  20.226  1.00 89.62           C
ATOM   3482 1HB  ALA A 222     -17.412  -4.826  20.465  1.00 89.62           H
ATOM   3483 2HB  ALA A 222     -17.544  -3.432  19.656  1.00 89.62           H
ATOM   3484 3HB  ALA A 222     -16.764  -3.474  21.071  1.00 89.62           H
ATOM   3485  N   ASN A 223     -14.868  -2.663  17.822  1.00 91.95           N
ATOM   3486  H   ASN A 223     -15.253  -3.313  17.167  1.00 91.95           H
ATOM   3487  CA  ASN A 223     -14.340  -1.400  17.315  1.00 92.36           C
ATOM   3488  HA  ASN A 223     -13.544  -1.143  17.862  1.00 92.36           H
ATOM   3489  C   ASN A 223     -15.406  -0.306  17.472  1.00 92.29           C
ATOM   3490  O   ASN A 223     -16.409  -0.300  16.768  1.00 89.49           O
ATOM   3491  CB  ASN A 223     -13.898  -1.603  15.859  1.00 90.66           C
ATOM   3492 1HB  ASN A 223     -13.175  -2.294  15.835  1.00 90.66           H
ATOM   3493 2HB  ASN A 223     -14.682  -1.922  15.326  1.00 90.66           H
ATOM   3494  CG  ASN A 223     -13.367  -0.330  15.217  1.00 91.92           C
ATOM   3495  OD1 ASN A 223     -13.180   0.700  15.850  1.00 86.92           O
ATOM   3496  ND2 ASN A 223     -13.104  -0.358  13.941  1.00 87.05           N
ATOM   3497 1HD2 ASN A 223     -12.752   0.459  13.485  1.00 87.05           H
ATOM   3498 2HD2 ASN A 223     -13.255  -1.197  13.418  1.00 87.05           H
ATOM   3499  N   HIS A 224     -15.167   0.627  18.392  1.00 89.51           N
ATOM   3500  H   HIS A 224     -14.371   0.510  18.986  1.00 89.51           H
ATOM   3501  CA  HIS A 224     -16.003   1.816  18.585  1.00 89.31           C
ATOM   3502  HA  HIS A 224     -16.830   1.662  18.044  1.00 89.31           H
ATOM   3503  C   HIS A 224     -15.364   3.092  18.027  1.00 89.59           C
ATOM   3504  O   HIS A 224     -15.970   4.164  18.118  1.00 88.02           O
ATOM   3505  CB  HIS A 224     -16.369   1.936  20.062  1.00 89.18           C
ATOM   3506 1HB  HIS A 224     -15.528   1.991  20.600  1.00 89.18           H
ATOM   3507 2HB  HIS A 224     -16.905   2.770  20.195  1.00 89.18           H
ATOM   3508  CG  HIS A 224     -17.177   0.770  20.569  1.00 90.11           C
ATOM   3509  ND1 HIS A 224     -18.339   0.287  20.004  1.00 80.46           N
ATOM   3510  HD1 HIS A 224     -18.793   0.648  19.189  1.00 80.46           H
ATOM   3511  CD2 HIS A 224     -16.907   0.000  21.663  1.00 81.84           C
ATOM   3512  HD2 HIS A 224     -16.122   0.101  22.274  1.00 81.84           H
ATOM   3513  CE1 HIS A 224     -18.752  -0.756  20.744  1.00 83.56           C
ATOM   3514  HE1 HIS A 224     -19.565  -1.305  20.549  1.00 83.56           H
ATOM   3515  NE2 HIS A 224     -17.926  -0.960  21.779  1.00 85.22           N
ATOM   3516  N   GLY A 225     -14.167   3.002  17.457  1.00 90.97           N
ATOM   3517  H   GLY A 225     -13.754   2.093  17.408  1.00 90.97           H
ATOM   3518  CA  GLY A 225     -13.404   4.105  16.898  1.00 91.61           C
ATOM   3519 1HA  GLY A 225     -12.807   3.723  16.193  1.00 91.61           H
ATOM   3520 2HA  GLY A 225     -14.058   4.733  16.477  1.00 91.61           H
ATOM   3521  C   GLY A 225     -12.560   4.860  17.932  1.00 92.77           C
ATOM   3522  O   GLY A 225     -12.317   4.398  19.047  1.00 91.94           O
ATOM   3523  N   PHE A 226     -12.100   6.045  17.523  1.00 92.83           N
ATOM   3524  H   PHE A 226     -12.368   6.353  16.610  1.00 92.83           H
ATOM   3525  CA  PHE A 226     -11.239   6.924  18.302  1.00 93.30           C
ATOM   3526  HA  PHE A 226     -11.046   6.421  19.145  1.00 93.30           H
ATOM   3527  C   PHE A 226     -11.940   8.228  18.658  1.00 93.07           C
ATOM   3528  O   PHE A 226     -12.769   8.724  17.901  1.00 91.86           O
ATOM   3529  CB  PHE A 226      -9.953   7.217  17.521  1.00 93.66           C
ATOM   3530 1HB  PHE A 226     -10.192   7.721  16.691  1.00 93.66           H
ATOM   3531 2HB  PHE A 226      -9.355   7.779  18.092  1.00 93.66           H
ATOM   3532  CG  PHE A 226      -9.182   5.981  17.111  1.00 94.93           C
ATOM   3533  CD1 PHE A 226      -8.523   5.215  18.088  1.00 93.43           C
ATOM   3534  HD1 PHE A 226      -8.581   5.475  19.052  1.00 93.43           H
ATOM   3535  CD2 PHE A 226      -9.114   5.612  15.756  1.00 93.56           C
ATOM   3536  HD2 PHE A 226      -9.593   6.151  15.063  1.00 93.56           H
ATOM   3537  CE1 PHE A 226      -7.783   4.084  17.709  1.00 93.53           C
ATOM   3538  HE1 PHE A 226      -7.311   3.540  18.403  1.00 93.53           H
ATOM   3539  CE2 PHE A 226      -8.368   4.480  15.380  1.00 93.73           C
ATOM   3540  HE2 PHE A 226      -8.311   4.221  14.416  1.00 93.73           H
ATOM   3541  CZ  PHE A 226      -7.704   3.713  16.348  1.00 94.75           C
ATOM   3542  HZ  PHE A 226      -7.177   2.908  16.076  1.00 94.75           H
ATOM   3543  N   VAL A 227     -11.546   8.836  19.787  1.00 91.90           N
ATOM   3544  H   VAL A 227     -11.056   8.291  20.467  1.00 91.90           H
ATOM   3545  CA  VAL A 227     -11.789  10.242  20.082  1.00 91.88           C
ATOM   3546  HA  VAL A 227     -12.482  10.548  19.429  1.00 91.88           H
ATOM   3547  C   VAL A 227     -10.479  10.993  19.889  1.00 92.39           C
ATOM   3548  O   VAL A 227      -9.471  10.642  20.496  1.00 92.19           O
ATOM   3549  CB  VAL A 227     -12.353  10.461  21.501  1.00 90.85           C
ATOM   3550  HB  VAL A 227     -11.680  10.084  22.138  1.00 90.85           H
ATOM   3551  CG1 VAL A 227     -12.569  11.951  21.803  1.00 86.80           C
ATOM   3552 1HG1 VAL A 227     -12.935  12.081  22.725  1.00 86.80           H
ATOM   3553 2HG1 VAL A 227     -13.214  12.358  21.156  1.00 86.80           H
ATOM   3554 3HG1 VAL A 227     -11.709  12.458  21.739  1.00 86.80           H
ATOM   3555  CG2 VAL A 227     -13.695   9.747  21.677  1.00 87.36           C
ATOM   3556 1HG2 VAL A 227     -14.059   9.890  22.597  1.00 87.36           H
ATOM   3557 2HG2 VAL A 227     -13.598   8.762  21.534  1.00 87.36           H
ATOM   3558 3HG2 VAL A 227     -14.371  10.087  21.023  1.00 87.36           H
ATOM   3559  N   VAL A 228     -10.506  12.039  19.065  1.00 91.14           N
ATOM   3560  H   VAL A 228     -11.326  12.179  18.510  1.00 91.14           H
ATOM   3561  CA  VAL A 228      -9.418  12.988  18.924  1.00 90.59           C
ATOM   3562  HA  VAL A 228      -8.611  12.562  19.333  1.00 90.59           H
ATOM   3563  C   VAL A 228      -9.797  14.252  19.678  1.00 90.17           C
ATOM   3564  O   VAL A 228     -10.793  14.892  19.357  1.00 89.07           O
ATOM   3565  CB  VAL A 228      -9.100  13.279  17.446  1.00 90.38           C
ATOM   3566  HB  VAL A 228      -9.902  13.718  17.041  1.00 90.38           H
ATOM   3567  CG1 VAL A 228      -7.891  14.216  17.322  1.00 87.95           C
ATOM   3568 1HG1 VAL A 228      -7.682  14.407  16.363  1.00 87.95           H
ATOM   3569 2HG1 VAL A 228      -7.078  13.809  17.738  1.00 87.95           H
ATOM   3570 3HG1 VAL A 228      -8.066  15.089  17.778  1.00 87.95           H
ATOM   3571  CG2 VAL A 228      -8.795  11.979  16.695  1.00 88.58           C
ATOM   3572 1HG2 VAL A 228      -8.587  12.161  15.734  1.00 88.58           H
ATOM   3573 2HG2 VAL A 228      -9.575  11.354  16.728  1.00 88.58           H
ATOM   3574 3HG2 VAL A 228      -8.008  11.510  17.096  1.00 88.58           H
ATOM   3575  N   GLU A 229      -9.005  14.585  20.693  1.00 89.68           N
ATOM   3576  H   GLU A 229      -8.237  13.978  20.897  1.00 89.68           H
ATOM   3577  CA  GLU A 229      -9.169  15.767  21.531  1.00 89.54           C
ATOM   3578  HA  GLU A 229     -10.054  16.169  21.296  1.00 89.54           H
ATOM   3579  C   GLU A 229      -8.055  16.774  21.223  1.00 89.30           C
ATOM   3580  O   GLU A 229      -6.873  16.439  21.304  1.00 88.27           O
ATOM   3581  CB  GLU A 229      -9.175  15.365  23.014  1.00 88.91           C
ATOM   3582 1HB  GLU A 229      -9.940  14.740  23.170  1.00 88.91           H
ATOM   3583 2HB  GLU A 229      -8.315  14.898  23.219  1.00 88.91           H
ATOM   3584  CG  GLU A 229      -9.320  16.556  23.970  1.00 85.84           C
ATOM   3585 1HG  GLU A 229      -8.636  17.242  23.722  1.00 85.84           H
ATOM   3586 2HG  GLU A 229     -10.236  16.941  23.855  1.00 85.84           H
ATOM   3587  CD  GLU A 229      -9.127  16.184  25.455  1.00 86.31           C
ATOM   3588  OE1 GLU A 229      -7.973  16.228  25.950  1.00 77.82           O
ATOM   3589  OE2 GLU A 229     -10.113  15.968  26.178  1.00 80.27           O
ATOM   3590  N   VAL A 230      -8.428  18.028  20.942  1.00 87.25           N
ATOM   3591  H   VAL A 230      -9.400  18.202  20.782  1.00 87.25           H
ATOM   3592  CA  VAL A 230      -7.505  19.165  20.853  1.00 85.98           C
ATOM   3593  HA  VAL A 230      -6.579  18.789  20.834  1.00 85.98           H
ATOM   3594  C   VAL A 230      -7.702  20.035  22.088  1.00 85.33           C
ATOM   3595  O   VAL A 230      -8.741  20.679  22.251  1.00 83.90           O
ATOM   3596  CB  VAL A 230      -7.690  19.962  19.556  1.00 85.21           C
ATOM   3597  HB  VAL A 230      -8.599  20.376  19.595  1.00 85.21           H
ATOM   3598  CG1 VAL A 230      -6.621  21.048  19.437  1.00 81.57           C
ATOM   3599 1HG1 VAL A 230      -6.735  21.572  18.593  1.00 81.57           H
ATOM   3600 2HG1 VAL A 230      -5.704  20.649  19.429  1.00 81.57           H
ATOM   3601 3HG1 VAL A 230      -6.672  21.687  20.205  1.00 81.57           H
ATOM   3602  CG2 VAL A 230      -7.582  19.053  18.319  1.00 82.75           C
ATOM   3603 1HG2 VAL A 230      -7.703  19.578  17.477  1.00 82.75           H
ATOM   3604 2HG2 VAL A 230      -8.280  18.337  18.338  1.00 82.75           H
ATOM   3605 3HG2 VAL A 230      -6.687  18.609  18.278  1.00 82.75           H
ATOM   3606  N   ALA A 231      -6.687  20.058  22.965  1.00 84.96           N
ATOM   3607  H   ALA A 231      -5.899  19.470  22.781  1.00 84.96           H
ATOM   3608  CA  ALA A 231      -6.654  20.878  24.163  1.00 83.86           C
ATOM   3609  HA  ALA A 231      -7.590  21.187  24.330  1.00 83.86           H
ATOM   3610  C   ALA A 231      -5.775  22.120  23.944  1.00 82.95           C
ATOM   3611  O   ALA A 231      -4.625  22.017  23.519  1.00 80.24           O
ATOM   3612  CB  ALA A 231      -6.164  20.015  25.341  1.00 83.38           C
ATOM   3613 1HB  ALA A 231      -6.749  19.214  25.466  1.00 83.38           H
ATOM   3614 2HB  ALA A 231      -6.171  20.536  26.194  1.00 83.38           H
ATOM   3615 3HB  ALA A 231      -5.230  19.693  25.185  1.00 83.38           H
ATOM   3616  N   HIS A 232      -6.306  23.300  24.308  1.00 81.45           N
ATOM   3617  H   HIS A 232      -7.252  23.306  24.633  1.00 81.45           H
ATOM   3618  CA  HIS A 232      -5.594  24.574  24.261  1.00 78.70           C
ATOM   3619  HA  HIS A 232      -4.912  24.524  23.532  1.00 78.70           H
ATOM   3620  C   HIS A 232      -4.883  24.790  25.609  1.00 77.54           C
ATOM   3621  O   HIS A 232      -5.521  24.757  26.652  1.00 74.21           O
ATOM   3622  CB  HIS A 232      -6.585  25.704  23.926  1.00 76.01           C
ATOM   3623 1HB  HIS A 232      -7.241  25.798  24.675  1.00 76.01           H
ATOM   3624 2HB  HIS A 232      -6.080  26.560  23.815  1.00 76.01           H
ATOM   3625  CG  HIS A 232      -7.354  25.437  22.653  1.00 68.07           C
ATOM   3626  ND1 HIS A 232      -6.869  25.544  21.365  1.00 60.93           N
ATOM   3627  HD1 HIS A 232      -5.953  25.852  21.106  1.00 60.93           H
ATOM   3628  CD2 HIS A 232      -8.643  24.979  22.557  1.00 60.71           C
ATOM   3629  HD2 HIS A 232      -9.262  24.798  23.321  1.00 60.71           H
ATOM   3630  CE1 HIS A 232      -7.846  25.161  20.517  1.00 56.44           C
ATOM   3631  HE1 HIS A 232      -7.765  25.143  19.520  1.00 56.44           H
ATOM   3632  NE2 HIS A 232      -8.937  24.810  21.203  1.00 57.25           N
ATOM   3633  N   LEU A 233      -3.539  24.979  25.595  1.00 76.31           N
ATOM   3634  H   LEU A 233      -3.071  25.073  24.716  1.00 76.31           H
ATOM   3635  CA  LEU A 233      -2.752  25.050  26.832  1.00 74.81           C
ATOM   3636  HA  LEU A 233      -3.276  24.494  27.478  1.00 74.81           H
ATOM   3637  C   LEU A 233      -2.659  26.458  27.443  1.00 72.85           C
ATOM   3638  O   LEU A 233      -2.255  26.589  28.595  1.00 66.99           O
ATOM   3639  CB  LEU A 233      -1.352  24.462  26.588  1.00 73.10           C
ATOM   3640 1HB  LEU A 233      -0.940  24.948  25.817  1.00 73.10           H
ATOM   3641 2HB  LEU A 233      -0.803  24.613  27.410  1.00 73.10           H
ATOM   3642  CG  LEU A 233      -1.339  22.955  26.270  1.00 71.48           C
ATOM   3643  HG  LEU A 233      -1.949  22.817  25.490  1.00 71.48           H
ATOM   3644  CD1 LEU A 233       0.090  22.511  25.951  1.00 67.74           C
ATOM   3645 1HD1 LEU A 233       0.123  21.534  25.741  1.00 67.74           H
ATOM   3646 2HD1 LEU A 233       0.699  22.680  26.726  1.00 67.74           H
ATOM   3647 3HD1 LEU A 233       0.452  23.008  25.162  1.00 67.74           H
ATOM   3648  CD2 LEU A 233      -1.838  22.100  27.443  1.00 68.72           C
ATOM   3649 1HD2 LEU A 233      -1.820  21.127  27.211  1.00 68.72           H
ATOM   3650 2HD2 LEU A 233      -2.778  22.340  27.687  1.00 68.72           H
ATOM   3651 3HD2 LEU A 233      -1.266  22.234  28.253  1.00 68.72           H
ATOM   3652  N   GLU A 234      -3.042  27.492  26.707  1.00 72.18           N
ATOM   3653  H   GLU A 234      -3.385  27.311  25.785  1.00 72.18           H
ATOM   3654  CA  GLU A 234      -2.993  28.885  27.162  1.00 70.12           C
ATOM   3655  HA  GLU A 234      -2.588  28.860  28.076  1.00 70.12           H
ATOM   3656  C   GLU A 234      -4.413  29.474  27.262  1.00 67.52           C
ATOM   3657  O   GLU A 234      -4.993  29.919  26.277  1.00 60.80           O
ATOM   3658  CB  GLU A 234      -2.083  29.723  26.254  1.00 65.62           C
ATOM   3659 1HB  GLU A 234      -2.388  29.611  25.308  1.00 65.62           H
ATOM   3660 2HB  GLU A 234      -2.167  30.683  26.520  1.00 65.62           H
ATOM   3661  CG  GLU A 234      -0.599  29.310  26.349  1.00 58.32           C
ATOM   3662 1HG  GLU A 234      -0.317  29.362  27.307  1.00 58.32           H
ATOM   3663 2HG  GLU A 234      -0.511  28.368  26.026  1.00 58.32           H
ATOM   3664  CD  GLU A 234       0.343  30.202  25.514  1.00 53.74           C
ATOM   3665  OE1 GLU A 234       1.528  29.812  25.381  1.00 50.32           O
ATOM   3666  OE2 GLU A 234      -0.109  31.259  25.033  1.00 48.83           O
ATOM   3667  N   GLU A 235      -4.968  29.509  28.474  1.00 64.51           N
ATOM   3668  H   GLU A 235      -4.540  28.979  29.206  1.00 64.51           H
ATOM   3669  CA  GLU A 235      -6.172  30.282  28.791  1.00 63.07           C
ATOM   3670  HA  GLU A 235      -6.742  30.248  27.970  1.00 63.07           H
ATOM   3671  C   GLU A 235      -5.786  31.736  29.104  1.00 61.30           C
ATOM   3672  O   GLU A 235      -5.665  32.138  30.258  1.00 55.91           O
ATOM   3673  CB  GLU A 235      -6.954  29.649  29.959  1.00 58.31           C
ATOM   3674 1HB  GLU A 235      -6.310  29.432  30.693  1.00 58.31           H
ATOM   3675 2HB  GLU A 235      -7.625  30.313  30.289  1.00 58.31           H
ATOM   3676  CG  GLU A 235      -7.697  28.364  29.575  1.00 50.71           C
ATOM   3677 1HG  GLU A 235      -8.263  28.555  28.773  1.00 50.71           H
ATOM   3678 2HG  GLU A 235      -7.020  27.664  29.347  1.00 50.71           H
ATOM   3679  CD  GLU A 235      -8.605  27.830  30.712  1.00 47.03           C
ATOM   3680  OE1 GLU A 235      -9.436  26.952  30.399  1.00 43.60           O
ATOM   3681  OE2 GLU A 235      -8.458  28.302  31.859  1.00 42.81           O
ATOM   3682  N   LYS A 236      -5.609  32.582  28.086  1.00 62.46           N
ATOM   3683  H   LYS A 236      -5.389  32.218  27.181  1.00 62.46           H
ATOM   3684  CA  LYS A 236      -5.729  34.031  28.264  1.00 61.28           C
ATOM   3685  HA  LYS A 236      -5.533  34.210  29.228  1.00 61.28           H
ATOM   3686  C   LYS A 236      -7.165  34.447  27.944  1.00 60.27           C
ATOM   3687  O   LYS A 236      -7.614  34.309  26.807  1.00 55.03           O
ATOM   3688  CB  LYS A 236      -4.675  34.825  27.473  1.00 56.26           C
ATOM   3689 1HB  LYS A 236      -4.538  34.395  26.581  1.00 56.26           H
ATOM   3690 2HB  LYS A 236      -4.996  35.764  27.345  1.00 56.26           H
ATOM   3691  CG  LYS A 236      -3.341  34.845  28.235  1.00 51.23           C
ATOM   3692 1HG  LYS A 236      -3.505  35.180  29.163  1.00 51.23           H
ATOM   3693 2HG  LYS A 236      -2.979  33.914  28.276  1.00 51.23           H
ATOM   3694  CD  LYS A 236      -2.302  35.754  27.552  1.00 48.24           C
ATOM   3695 1HD  LYS A 236      -2.101  35.406  26.636  1.00 48.24           H
ATOM   3696 2HD  LYS A 236      -2.662  36.684  27.484  1.00 48.24           H
ATOM   3697  CE  LYS A 236      -1.019  35.769  28.380  1.00 42.93           C
ATOM   3698 1HE  LYS A 236      -1.208  36.158  29.282  1.00 42.93           H
ATOM   3699 2HE  LYS A 236      -0.678  34.835  28.485  1.00 42.93           H
ATOM   3700  NZ  LYS A 236       0.041  36.582  27.735  1.00 40.01           N
ATOM   3701 1HZ  LYS A 236       0.876  36.585  28.286  1.00 40.01           H
ATOM   3702 2HZ  LYS A 236      -0.255  37.530  27.621  1.00 40.01           H
ATOM   3703 3HZ  LYS A 236       0.270  36.220  26.831  1.00 40.01           H
ATOM   3704  N   GLN A 237      -7.868  34.937  28.956  1.00 51.08           N
ATOM   3705  H   GLN A 237      -7.449  34.925  29.864  1.00 51.08           H
ATOM   3706  CA  GLN A 237      -9.213  35.493  28.835  1.00 51.69           C
ATOM   3707  HA  GLN A 237      -9.808  34.723  28.606  1.00 51.69           H
ATOM   3708  C   GLN A 237      -9.272  36.546  27.707  1.00 53.14           C
ATOM   3709  O   GLN A 237      -8.478  37.492  27.705  1.00 49.96           O
ATOM   3710  CB  GLN A 237      -9.626  36.125  30.177  1.00 47.15           C
ATOM   3711 1HB  GLN A 237      -8.875  36.703  30.496  1.00 47.15           H
ATOM   3712 2HB  GLN A 237     -10.438  36.688  30.023  1.00 47.15           H
ATOM   3713  CG  GLN A 237      -9.949  35.087  31.278  1.00 41.64           C
ATOM   3714 1HG  GLN A 237     -10.738  34.545  30.988  1.00 41.64           H
ATOM   3715 2HG  GLN A 237      -9.158  34.487  31.396  1.00 41.64           H
ATOM   3716  CD  GLN A 237     -10.275  35.725  32.631  1.00 36.36           C
ATOM   3717  OE1 GLN A 237     -10.057  36.888  32.880  1.00 33.54           O
ATOM   3718  NE2 GLN A 237     -10.803  34.970  33.574  1.00 34.55           N
ATOM   3719 1HE2 GLN A 237     -11.013  35.362  34.469  1.00 34.55           H
ATOM   3720 2HE2 GLN A 237     -10.993  34.005  33.394  1.00 34.55           H
ATOM   3721  N   GLY A 238     -10.199  36.397  26.777  1.00 45.52           N
ATOM   3722  H   GLY A 238     -10.693  35.528  26.752  1.00 45.52           H
ATOM   3723  CA  GLY A 238     -10.560  37.412  25.775  1.00 46.81           C
ATOM   3724 1HA  GLY A 238     -11.559  37.445  25.758  1.00 46.81           H
ATOM   3725 2HA  GLY A 238     -10.204  38.281  26.117  1.00 46.81           H
ATOM   3726  C   GLY A 238     -10.057  37.215  24.336  1.00 48.46           C
ATOM   3727  O   GLY A 238     -10.396  38.021  23.482  1.00 45.19           O
ATOM   3728  N   VAL A 239      -9.305  36.163  24.033  1.00 47.52           N
ATOM   3729  H   VAL A 239      -9.003  35.554  24.766  1.00 47.52           H
ATOM   3730  CA  VAL A 239      -8.903  35.869  22.646  1.00 47.97           C
ATOM   3731  HA  VAL A 239      -9.008  36.719  22.130  1.00 47.97           H
ATOM   3732  C   VAL A 239      -9.844  34.812  22.059  1.00 48.49           C
ATOM   3733  O   VAL A 239     -10.011  33.745  22.640  1.00 45.91           O
ATOM   3734  CB  VAL A 239      -7.417  35.473  22.550  1.00 44.44           C
ATOM   3735  HB  VAL A 239      -7.324  34.593  23.016  1.00 44.44           H
ATOM   3736  CG1 VAL A 239      -6.971  35.360  21.084  1.00 40.70           C
ATOM   3737 1HG1 VAL A 239      -6.007  35.103  21.022  1.00 40.70           H
ATOM   3738 2HG1 VAL A 239      -7.089  36.230  20.605  1.00 40.70           H
ATOM   3739 3HG1 VAL A 239      -7.506  34.668  20.599  1.00 40.70           H
ATOM   3740  CG2 VAL A 239      -6.519  36.539  23.206  1.00 39.64           C
ATOM   3741 1HG2 VAL A 239      -5.554  36.282  23.144  1.00 39.64           H
ATOM   3742 2HG2 VAL A 239      -6.745  36.652  24.173  1.00 39.64           H
ATOM   3743 3HG2 VAL A 239      -6.630  37.426  22.758  1.00 39.64           H
ATOM   3744  N   SER A 240     -10.453  35.121  20.914  1.00 45.50           N
ATOM   3745  H   SER A 240     -10.360  36.057  20.576  1.00 45.50           H
ATOM   3746  CA  SER A 240     -11.251  34.183  20.115  1.00 46.13           C
ATOM   3747  HA  SER A 240     -12.134  34.086  20.573  1.00 46.13           H
ATOM   3748  C   SER A 240     -10.539  32.823  20.043  1.00 48.43           C
ATOM   3749  O   SER A 240      -9.341  32.782  19.735  1.00 46.48           O
ATOM   3750  CB  SER A 240     -11.441  34.750  18.703  1.00 41.44           C
ATOM   3751 1HB  SER A 240     -11.907  35.634  18.733  1.00 41.44           H
ATOM   3752 2HB  SER A 240     -10.562  34.852  18.237  1.00 41.44           H
ATOM   3753  OG  SER A 240     -12.235  33.875  17.929  1.00 36.21           O
ATOM   3754  HG  SER A 240     -13.083  34.284  17.754  1.00 36.21           H
ATOM   3755  N   LYS A 241     -11.252  31.746  20.372  1.00 49.55           N
ATOM   3756  H   LYS A 241     -12.210  31.883  20.622  1.00 49.55           H
ATOM   3757  CA  LYS A 241     -10.735  30.377  20.394  1.00 48.93           C
ATOM   3758  HA  LYS A 241     -10.055  30.331  21.126  1.00 48.93           H
ATOM   3759  C   LYS A 241     -10.092  30.073  19.035  1.00 49.78           C
ATOM   3760  O   LYS A 241     -10.793  29.834  18.058  1.00 46.51           O
ATOM   3761  CB  LYS A 241     -11.873  29.381  20.686  1.00 44.22           C
ATOM   3762 1HB  LYS A 241     -12.609  29.548  20.030  1.00 44.22           H
ATOM   3763 2HB  LYS A 241     -11.517  28.455  20.559  1.00 44.22           H
ATOM   3764  CG  LYS A 241     -12.467  29.470  22.097  1.00 39.83           C
ATOM   3765 1HG  LYS A 241     -11.756  29.256  22.767  1.00 39.83           H
ATOM   3766 2HG  LYS A 241     -12.804  30.398  22.254  1.00 39.83           H
ATOM   3767  CD  LYS A 241     -13.632  28.467  22.243  1.00 36.56           C
ATOM   3768 1HD  LYS A 241     -14.330  28.680  21.559  1.00 36.56           H
ATOM   3769 2HD  LYS A 241     -13.284  27.542  22.088  1.00 36.56           H
ATOM   3770  CE  LYS A 241     -14.279  28.518  23.631  1.00 32.58           C
ATOM   3771 1HE  LYS A 241     -13.605  28.261  24.323  1.00 32.58           H
ATOM   3772 2HE  LYS A 241     -14.607  29.445  23.813  1.00 32.58           H
ATOM   3773  NZ  LYS A 241     -15.435  27.584  23.733  1.00 30.99           N
ATOM   3774 1HZ  LYS A 241     -15.850  27.625  24.642  1.00 30.99           H
ATOM   3775 2HZ  LYS A 241     -15.149  26.640  23.568  1.00 30.99           H
ATOM   3776 3HZ  LYS A 241     -16.141  27.813  23.063  1.00 30.99           H
ATOM   3777  N   ARG A 242      -8.760  30.113  18.959  1.00 47.64           N
ATOM   3778  H   ARG A 242      -8.242  30.354  19.780  1.00 47.64           H
ATOM   3779  CA  ARG A 242      -8.024  29.821  17.733  1.00 48.00           C
ATOM   3780  HA  ARG A 242      -8.480  30.285  16.974  1.00 48.00           H
ATOM   3781  C   ARG A 242      -8.068  28.311  17.526  1.00 50.50           C
ATOM   3782  O   ARG A 242      -7.319  27.573  18.167  1.00 47.66           O
ATOM   3783  CB  ARG A 242      -6.594  30.378  17.796  1.00 42.10           C
ATOM   3784 1HB  ARG A 242      -6.148  30.029  18.620  1.00 42.10           H
ATOM   3785 2HB  ARG A 242      -6.092  30.068  16.989  1.00 42.10           H
ATOM   3786  CG  ARG A 242      -6.573  31.914  17.834  1.00 37.18           C
ATOM   3787 1HG  ARG A 242      -7.046  32.270  17.029  1.00 37.18           H
ATOM   3788 2HG  ARG A 242      -7.038  32.230  18.661  1.00 37.18           H
ATOM   3789  CD  ARG A 242      -5.126  32.428  17.839  1.00 34.16           C
ATOM   3790 1HD  ARG A 242      -4.616  31.996  18.583  1.00 34.16           H
ATOM   3791 2HD  ARG A 242      -4.688  32.215  16.966  1.00 34.16           H
ATOM   3792  NE  ARG A 242      -5.066  33.885  18.033  1.00 30.32           N
ATOM   3793  HE  ARG A 242      -5.939  34.371  18.079  1.00 30.32           H
ATOM   3794  CZ  ARG A 242      -3.970  34.613  18.152  1.00 27.55           C
ATOM   3795  NH1 ARG A 242      -2.785  34.085  18.076  1.00 27.13           N
ATOM   3796 1HH1 ARG A 242      -2.685  33.102  17.924  1.00 27.13           H
ATOM   3797 2HH1 ARG A 242      -1.974  34.662  18.170  1.00 27.13           H
ATOM   3798  NH2 ARG A 242      -4.044  35.899  18.365  1.00 26.45           N
ATOM   3799 1HH2 ARG A 242      -4.937  36.343  18.440  1.00 26.45           H
ATOM   3800 2HH2 ARG A 242      -3.208  36.440  18.453  1.00 26.45           H
ATOM   3801  N   HIS A 243      -8.976  27.863  16.705  1.00 55.47           N
ATOM   3802  H   HIS A 243      -9.523  28.526  16.194  1.00 55.47           H
ATOM   3803  CA  HIS A 243      -9.234  26.450  16.495  1.00 56.28           C
ATOM   3804  HA  HIS A 243      -9.121  26.006  17.384  1.00 56.28           H
ATOM   3805  C   HIS A 243      -8.204  25.850  15.536  1.00 59.24           C
ATOM   3806  O   HIS A 243      -7.996  26.338  14.430  1.00 56.18           O
ATOM   3807  CB  HIS A 243     -10.679  26.254  16.007  1.00 49.81           C
ATOM   3808 1HB  HIS A 243     -10.825  26.811  15.189  1.00 49.81           H
ATOM   3809 2HB  HIS A 243     -10.820  25.289  15.784  1.00 49.81           H
ATOM   3810  CG  HIS A 243     -11.702  26.657  17.048  1.00 44.69           C
ATOM   3811  ND1 HIS A 243     -12.094  25.912  18.136  1.00 40.50           N
ATOM   3812  HD1 HIS A 243     -11.770  24.994  18.365  1.00 40.50           H
ATOM   3813  CD2 HIS A 243     -12.383  27.843  17.117  1.00 38.23           C
ATOM   3814  HD2 HIS A 243     -12.316  28.596  16.463  1.00 38.23           H
ATOM   3815  CE1 HIS A 243     -12.990  26.633  18.841  1.00 34.60           C
ATOM   3816  HE1 HIS A 243     -13.442  26.325  19.678  1.00 34.60           H
ATOM   3817  NE2 HIS A 243     -13.186  27.819  18.258  1.00 36.23           N
ATOM   3818  N   VAL A 244      -7.593  24.763  15.965  1.00 61.25           N
ATOM   3819  H   VAL A 244      -7.578  24.570  16.946  1.00 61.25           H
ATOM   3820  CA  VAL A 244      -6.937  23.831  15.048  1.00 62.14           C
ATOM   3821  HA  VAL A 244      -6.427  24.362  14.371  1.00 62.14           H
ATOM   3822  C   VAL A 244      -8.035  23.009  14.385  1.00 64.94           C
ATOM   3823  O   VAL A 244      -8.792  22.329  15.078  1.00 61.64           O
ATOM   3824  CB  VAL A 244      -5.938  22.935  15.797  1.00 56.55           C
ATOM   3825  HB  VAL A 244      -6.443  22.490  16.536  1.00 56.55           H
ATOM   3826  CG1 VAL A 244      -5.342  21.861  14.889  1.00 51.84           C
ATOM   3827 1HG1 VAL A 244      -4.695  21.287  15.390  1.00 51.84           H
ATOM   3828 2HG1 VAL A 244      -4.855  22.273  14.119  1.00 51.84           H
ATOM   3829 3HG1 VAL A 244      -6.057  21.268  14.519  1.00 51.84           H
ATOM   3830  CG2 VAL A 244      -4.780  23.778  16.350  1.00 53.98           C
ATOM   3831 1HG2 VAL A 244      -4.122  23.206  16.840  1.00 53.98           H
ATOM   3832 2HG2 VAL A 244      -5.115  24.474  16.985  1.00 53.98           H
ATOM   3833 3HG2 VAL A 244      -4.292  24.244  15.612  1.00 53.98           H
ATOM   3834  N   ARG A 245      -8.144  23.074  13.062  1.00 65.22           N
ATOM   3835  H   ARG A 245      -7.513  23.659  12.552  1.00 65.22           H
ATOM   3836  CA  ARG A 245      -9.157  22.318  12.329  1.00 67.04           C
ATOM   3837  HA  ARG A 245      -9.965  22.248  12.914  1.00 67.04           H
ATOM   3838  C   ARG A 245      -8.650  20.904  12.068  1.00 69.27           C
ATOM   3839  O   ARG A 245      -7.586  20.724  11.491  1.00 69.06           O
ATOM   3840  CB  ARG A 245      -9.573  23.072  11.057  1.00 61.82           C
ATOM   3841 1HB  ARG A 245      -9.851  24.001  11.302  1.00 61.82           H
ATOM   3842 2HB  ARG A 245      -8.795  23.112  10.430  1.00 61.82           H
ATOM   3843  CG  ARG A 245     -10.742  22.367  10.360  1.00 56.02           C
ATOM   3844 1HG  ARG A 245     -10.463  21.438  10.119  1.00 56.02           H
ATOM   3845 2HG  ARG A 245     -11.519  22.330  10.988  1.00 56.02           H
ATOM   3846  CD  ARG A 245     -11.168  23.105   9.085  1.00 52.56           C
ATOM   3847 1HD  ARG A 245     -10.362  23.287   8.521  1.00 52.56           H
ATOM   3848 2HD  ARG A 245     -11.813  22.538   8.573  1.00 52.56           H
ATOM   3849  NE  ARG A 245     -11.826  24.399   9.362  1.00 48.17           N
ATOM   3850  HE  ARG A 245     -12.235  24.521  10.266  1.00 48.17           H
ATOM   3851  CZ  ARG A 245     -11.920  25.415   8.509  1.00 41.15           C
ATOM   3852  NH1 ARG A 245     -11.381  25.362   7.329  1.00 40.15           N
ATOM   3853 1HH1 ARG A 245     -10.881  24.544   7.044  1.00 40.15           H
ATOM   3854 2HH1 ARG A 245     -11.465  26.139   6.705  1.00 40.15           H
ATOM   3855  NH2 ARG A 245     -12.555  26.493   8.852  1.00 37.89           N
ATOM   3856 1HH2 ARG A 245     -12.974  26.560   9.758  1.00 37.89           H
ATOM   3857 2HH2 ARG A 245     -12.626  27.257   8.211  1.00 37.89           H
ATOM   3858  N   ILE A 246      -9.436  19.924  12.488  1.00 70.01           N
ATOM   3859  H   ILE A 246     -10.260  20.182  12.993  1.00 70.01           H
ATOM   3860  CA  ILE A 246      -9.199  18.491  12.274  1.00 70.56           C
ATOM   3861  HA  ILE A 246      -8.422  18.461  11.646  1.00 70.56           H
ATOM   3862  C   ILE A 246     -10.388  17.800  11.587  1.00 72.15           C
ATOM   3863  O   ILE A 246     -10.393  16.587  11.431  1.00 68.89           O
ATOM   3864  CB  ILE A 246      -8.828  17.790  13.600  1.00 68.20           C
ATOM   3865  HB  ILE A 246      -8.733  16.811  13.417  1.00 68.20           H
ATOM   3866  CG1 ILE A 246      -9.945  17.966  14.661  1.00 65.78           C
ATOM   3867 1HG1 ILE A 246      -9.948  18.917  14.970  1.00 65.78           H
ATOM   3868 2HG1 ILE A 246     -10.826  17.749  14.240  1.00 65.78           H
ATOM   3869  CG2 ILE A 246      -7.475  18.303  14.125  1.00 63.91           C
ATOM   3870 1HG2 ILE A 246      -7.230  17.853  14.983  1.00 63.91           H
ATOM   3871 2HG2 ILE A 246      -7.506  19.288  14.293  1.00 63.91           H
ATOM   3872 3HG2 ILE A 246      -6.744  18.126  13.465  1.00 63.91           H
ATOM   3873  CD1 ILE A 246      -9.774  17.072  15.886  1.00 60.95           C
ATOM   3874 1HD1 ILE A 246     -10.514  17.218  16.542  1.00 60.95           H
ATOM   3875 2HD1 ILE A 246      -8.909  17.262  16.351  1.00 60.95           H
ATOM   3876 3HD1 ILE A 246      -9.778  16.106  15.628  1.00 60.95           H
ATOM   3877  N   SER A 247     -11.424  18.571  11.229  1.00 72.71           N
ATOM   3878  H   SER A 247     -11.346  19.553  11.401  1.00 72.71           H
ATOM   3879  CA  SER A 247     -12.660  18.096  10.607  1.00 73.60           C
ATOM   3880  HA  SER A 247     -12.474  17.154  10.326  1.00 73.60           H
ATOM   3881  C   SER A 247     -13.006  18.924   9.379  1.00 74.97           C
ATOM   3882  O   SER A 247     -12.525  20.050   9.219  1.00 71.37           O
ATOM   3883  CB  SER A 247     -13.815  18.135  11.613  1.00 69.09           C
ATOM   3884 1HB  SER A 247     -14.652  17.776  11.199  1.00 69.09           H
ATOM   3885 2HB  SER A 247     -13.589  17.599  12.426  1.00 69.09           H
ATOM   3886  OG  SER A 247     -14.095  19.457  12.046  1.00 61.33           O
ATOM   3887  HG  SER A 247     -14.158  20.035  11.286  1.00 61.33           H
ATOM   3888  N   ARG A 248     -13.889  18.397   8.540  1.00 68.51           N
ATOM   3889  H   ARG A 248     -14.234  17.481   8.746  1.00 68.51           H
ATOM   3890  CA  ARG A 248     -14.396  19.059   7.332  1.00 72.11           C
ATOM   3891  HA  ARG A 248     -13.608  19.223   6.738  1.00 72.11           H
ATOM   3892  C   ARG A 248     -15.016  20.423   7.657  1.00 72.23           C
ATOM   3893  O   ARG A 248     -15.715  20.579   8.661  1.00 69.62           O
ATOM   3894  CB  ARG A 248     -15.401  18.124   6.642  1.00 69.47           C
ATOM   3895 1HB  ARG A 248     -14.993  17.214   6.569  1.00 69.47           H
ATOM   3896 2HB  ARG A 248     -16.228  18.075   7.202  1.00 69.47           H
ATOM   3897  CG  ARG A 248     -15.788  18.605   5.233  1.00 66.13           C
ATOM   3898 1HG  ARG A 248     -16.240  19.495   5.297  1.00 66.13           H
ATOM   3899 2HG  ARG A 248     -14.965  18.688   4.671  1.00 66.13           H
ATOM   3900  CD  ARG A 248     -16.739  17.609   4.580  1.00 65.98           C
ATOM   3901 1HD  ARG A 248     -16.287  16.722   4.487  1.00 65.98           H
ATOM   3902 2HD  ARG A 248     -17.560  17.508   5.142  1.00 65.98           H
ATOM   3903  NE  ARG A 248     -17.149  18.060   3.241  1.00 61.06           N
ATOM   3904  HE  ARG A 248     -16.959  19.011   2.999  1.00 61.06           H
ATOM   3905  CZ  ARG A 248     -17.749  17.310   2.331  1.00 57.18           C
ATOM   3906  NH1 ARG A 248     -18.129  16.089   2.578  1.00 56.55           N
ATOM   3907 1HH1 ARG A 248     -17.970  15.689   3.480  1.00 56.55           H
ATOM   3908 2HH1 ARG A 248     -18.580  15.552   1.865  1.00 56.55           H
ATOM   3909  NH2 ARG A 248     -17.962  17.762   1.144  1.00 52.55           N
ATOM   3910 1HH2 ARG A 248     -17.673  18.688   0.902  1.00 52.55           H
ATOM   3911 2HH2 ARG A 248     -18.416  17.187   0.464  1.00 52.55           H
ATOM   3912  N   SER A 249     -14.767  21.406   6.792  1.00 70.49           N
ATOM   3913  H   SER A 249     -14.075  21.254   6.087  1.00 70.49           H
ATOM   3914  CA  SER A 249     -15.458  22.701   6.823  1.00 73.08           C
ATOM   3915  HA  SER A 249     -15.618  22.913   7.787  1.00 73.08           H
ATOM   3916  C   SER A 249     -16.788  22.608   6.083  1.00 73.83           C
ATOM   3917  O   SER A 249     -16.874  21.928   5.067  1.00 71.97           O
ATOM   3918  CB  SER A 249     -14.584  23.777   6.176  1.00 69.22           C
ATOM   3919 1HB  SER A 249     -13.684  23.813   6.611  1.00 69.22           H
ATOM   3920 2HB  SER A 249     -14.474  23.604   5.197  1.00 69.22           H
ATOM   3921  OG  SER A 249     -15.177  25.053   6.319  1.00 61.19           O
ATOM   3922  HG  SER A 249     -14.493  25.721   6.351  1.00 61.19           H
ATOM   3923  N   LEU A 250     -17.802  23.353   6.531  1.00 66.60           N
ATOM   3924  H   LEU A 250     -17.655  23.913   7.346  1.00 66.60           H
ATOM   3925  CA  LEU A 250     -19.128  23.393   5.886  1.00 68.29           C
ATOM   3926  HA  LEU A 250     -19.455  22.449   5.935  1.00 68.29           H
ATOM   3927  C   LEU A 250     -19.085  23.801   4.401  1.00 67.79           C
ATOM   3928  O   LEU A 250     -19.943  23.395   3.628  1.00 65.60           O
ATOM   3929  CB  LEU A 250     -20.026  24.385   6.655  1.00 66.17           C
ATOM   3930 1HB  LEU A 250     -19.522  25.242   6.764  1.00 66.17           H
ATOM   3931 2HB  LEU A 250     -20.848  24.548   6.110  1.00 66.17           H
ATOM   3932  CG  LEU A 250     -20.464  23.905   8.053  1.00 61.10           C
ATOM   3933  HG  LEU A 250     -19.651  23.578   8.534  1.00 61.10           H
ATOM   3934  CD1 LEU A 250     -21.132  25.070   8.798  1.00 58.73           C
ATOM   3935 1HD1 LEU A 250     -21.428  24.789   9.711  1.00 58.73           H
ATOM   3936 2HD1 LEU A 250     -21.936  25.399   8.302  1.00 58.73           H
ATOM   3937 3HD1 LEU A 250     -20.500  25.838   8.903  1.00 58.73           H
ATOM   3938  CD2 LEU A 250     -21.459  22.753   7.981  1.00 58.65           C
ATOM   3939 1HD2 LEU A 250     -21.731  22.456   8.897  1.00 58.65           H
ATOM   3940 2HD2 LEU A 250     -21.063  21.966   7.508  1.00 58.65           H
ATOM   3941 3HD2 LEU A 250     -22.286  23.024   7.488  1.00 58.65           H
ATOM   3942  N   HIS A 251     -18.083  24.588   4.015  1.00 74.61           N
ATOM   3943  H   HIS A 251     -17.407  24.858   4.701  1.00 74.61           H
ATOM   3944  CA  HIS A 251     -17.909  25.085   2.641  1.00 76.35           C
ATOM   3945  HA  HIS A 251     -18.777  24.889   2.184  1.00 76.35           H
ATOM   3946  C   HIS A 251     -16.820  24.344   1.847  1.00 77.08           C
ATOM   3947  O   HIS A 251     -16.459  24.779   0.758  1.00 73.51           O
ATOM   3948  CB  HIS A 251     -17.637  26.591   2.686  1.00 72.73           C
ATOM   3949 1HB  HIS A 251     -16.781  26.751   3.177  1.00 72.73           H
ATOM   3950 2HB  HIS A 251     -17.554  26.934   1.750  1.00 72.73           H
ATOM   3951  CG  HIS A 251     -18.737  27.362   3.380  1.00 67.57           C
ATOM   3952  ND1 HIS A 251     -20.051  27.395   2.999  1.00 60.14           N
ATOM   3953  HD1 HIS A 251     -20.445  26.937   2.202  1.00 60.14           H
ATOM   3954  CD2 HIS A 251     -18.615  28.108   4.517  1.00 58.03           C
ATOM   3955  HD2 HIS A 251     -17.773  28.264   5.034  1.00 58.03           H
ATOM   3956  CE1 HIS A 251     -20.720  28.156   3.890  1.00 53.19           C
ATOM   3957  HE1 HIS A 251     -21.700  28.350   3.856  1.00 53.19           H
ATOM   3958  NE2 HIS A 251     -19.879  28.614   4.828  1.00 56.43           N
ATOM   3959  N   GLN A 252     -16.260  23.267   2.397  1.00 73.56           N
ATOM   3960  H   GLN A 252     -16.574  22.966   3.297  1.00 73.56           H
ATOM   3961  CA  GLN A 252     -15.207  22.515   1.732  1.00 77.09           C
ATOM   3962  HA  GLN A 252     -14.648  23.168   1.221  1.00 77.09           H
ATOM   3963  C   GLN A 252     -15.802  21.531   0.723  1.00 76.56           C
ATOM   3964  O   GLN A 252     -16.685  20.743   1.070  1.00 75.47           O
ATOM   3965  CB  GLN A 252     -14.339  21.835   2.789  1.00 75.89           C
ATOM   3966 1HB  GLN A 252     -14.067  22.515   3.469  1.00 75.89           H
ATOM   3967 2HB  GLN A 252     -14.874  21.116   3.232  1.00 75.89           H
ATOM   3968  CG  GLN A 252     -13.082  21.213   2.182  1.00 71.67           C
ATOM   3969 1HG  GLN A 252     -13.341  20.392   1.673  1.00 71.67           H
ATOM   3970 2HG  GLN A 252     -12.662  21.874   1.559  1.00 71.67           H
ATOM   3971  CD  GLN A 252     -12.062  20.827   3.241  1.00 70.50           C
ATOM   3972  OE1 GLN A 252     -12.353  20.670   4.424  1.00 65.54           O
ATOM   3973  NE2 GLN A 252     -10.824  20.688   2.860  1.00 62.49           N
ATOM   3974 1HE2 GLN A 252     -10.118  20.455   3.529  1.00 62.49           H
ATOM   3975 2HE2 GLN A 252     -10.580  20.814   1.899  1.00 62.49           H
ATOM   3976  N   ASP A 253     -15.315  21.579  -0.506  1.00 77.71           N
ATOM   3977  H   ASP A 253     -14.635  22.280  -0.721  1.00 77.71           H
ATOM   3978  CA  ASP A 253     -15.722  20.658  -1.563  1.00 78.43           C
ATOM   3979  HA  ASP A 253     -16.722  20.643  -1.541  1.00 78.43           H
ATOM   3980  C   ASP A 253     -15.232  19.227  -1.291  1.00 78.82           C
ATOM   3981  O   ASP A 253     -14.234  19.005  -0.597  1.00 75.49           O
ATOM   3982  CB  ASP A 253     -15.242  21.188  -2.922  1.00 74.83           C
ATOM   3983 1HB  ASP A 253     -15.614  20.615  -3.652  1.00 74.83           H
ATOM   3984 2HB  ASP A 253     -15.559  22.129  -3.042  1.00 74.83           H
ATOM   3985  CG  ASP A 253     -13.723  21.163  -2.998  1.00 69.52           C
ATOM   3986  OD1 ASP A 253     -13.087  22.080  -2.419  1.00 62.26           O
ATOM   3987  OD2 ASP A 253     -13.174  20.200  -3.558  1.00 65.77           O
ATOM   3988  N   GLU A 254     -15.935  18.268  -1.849  1.00 77.86           N
ATOM   3989  H   GLU A 254     -16.691  18.520  -2.453  1.00 77.86           H
ATOM   3990  CA  GLU A 254     -15.660  16.841  -1.626  1.00 78.88           C
ATOM   3991  HA  GLU A 254     -15.717  16.700  -0.638  1.00 78.88           H
ATOM   3992  C   GLU A 254     -14.249  16.438  -2.075  1.00 79.25           C
ATOM   3993  O   GLU A 254     -13.558  15.693  -1.380  1.00 75.97           O
ATOM   3994  CB  GLU A 254     -16.714  16.021  -2.381  1.00 75.73           C
ATOM   3995 1HB  GLU A 254     -17.613  16.411  -2.182  1.00 75.73           H
ATOM   3996 2HB  GLU A 254     -16.526  16.098  -3.360  1.00 75.73           H
ATOM   3997  CG  GLU A 254     -16.721  14.514  -1.988  1.00 66.27           C
ATOM   3998 1HG  GLU A 254     -17.414  14.038  -2.529  1.00 66.27           H
ATOM   3999 2HG  GLU A 254     -15.821  14.122  -2.179  1.00 66.27           H
ATOM   4000  CD  GLU A 254     -17.039  14.313  -0.495  1.00 60.96           C
ATOM   4001  OE1 GLU A 254     -16.428  13.430   0.132  1.00 56.11           O
ATOM   4002  OE2 GLU A 254     -17.839  15.108   0.049  1.00 54.07           O
ATOM   4003  N   HIS A 255     -13.779  16.981  -3.193  1.00 79.78           N
ATOM   4004  H   HIS A 255     -14.353  17.637  -3.683  1.00 79.78           H
ATOM   4005  CA  HIS A 255     -12.465  16.665  -3.739  1.00 80.63           C
ATOM   4006  HA  HIS A 255     -12.410  15.668  -3.787  1.00 80.63           H
ATOM   4007  C   HIS A 255     -11.341  17.152  -2.815  1.00 81.52           C
ATOM   4008  O   HIS A 255     -10.431  16.387  -2.506  1.00 79.00           O
ATOM   4009  CB  HIS A 255     -12.352  17.266  -5.142  1.00 78.26           C
ATOM   4010 1HB  HIS A 255     -13.071  16.883  -5.722  1.00 78.26           H
ATOM   4011 2HB  HIS A 255     -12.463  18.258  -5.084  1.00 78.26           H
ATOM   4012  CG  HIS A 255     -11.020  16.972  -5.777  1.00 69.01           C
ATOM   4013  ND1 HIS A 255      -9.861  17.702  -5.604  1.00 61.39           N
ATOM   4014  HD1 HIS A 255      -9.772  18.538  -5.062  1.00 61.39           H
ATOM   4015  CD2 HIS A 255     -10.702  15.911  -6.579  1.00 60.08           C
ATOM   4016  HD2 HIS A 255     -11.332  15.197  -6.886  1.00 60.08           H
ATOM   4017  CE1 HIS A 255      -8.875  17.101  -6.286  1.00 53.47           C
ATOM   4018  HE1 HIS A 255      -7.931  17.426  -6.334  1.00 53.47           H
ATOM   4019  NE2 HIS A 255      -9.342  15.998  -6.895  1.00 56.74           N
ATOM   4020  N   SER A 256     -11.405  18.380  -2.329  1.00 77.56           N
ATOM   4021  H   SER A 256     -12.161  18.969  -2.614  1.00 77.56           H
ATOM   4022  CA  SER A 256     -10.413  18.915  -1.388  1.00 79.78           C
ATOM   4023  HA  SER A 256      -9.534  18.757  -1.838  1.00 79.78           H
ATOM   4024  C   SER A 256     -10.454  18.184  -0.042  1.00 81.01           C
ATOM   4025  O   SER A 256      -9.398  17.890   0.520  1.00 78.59           O
ATOM   4026  CB  SER A 256     -10.630  20.406  -1.153  1.00 77.00           C
ATOM   4027 1HB  SER A 256     -11.542  20.578  -0.781  1.00 77.00           H
ATOM   4028 2HB  SER A 256      -9.940  20.771  -0.528  1.00 77.00           H
ATOM   4029  OG  SER A 256     -10.525  21.120  -2.363  1.00 67.96           O
ATOM   4030  HG  SER A 256     -10.501  20.505  -3.096  1.00 67.96           H
ATOM   4031  N   TRP A 257     -11.638  17.848   0.452  1.00 81.61           N
ATOM   4032  H   TRP A 257     -12.463  18.121  -0.043  1.00 81.61           H
ATOM   4033  CA  TRP A 257     -11.780  17.093   1.694  1.00 82.02           C
ATOM   4034  HA  TRP A 257     -11.258  17.612   2.371  1.00 82.02           H
ATOM   4035  C   TRP A 257     -11.180  15.695   1.590  1.00 82.64           C
ATOM   4036  O   TRP A 257     -10.433  15.285   2.484  1.00 81.11           O
ATOM   4037  CB  TRP A 257     -13.249  17.013   2.098  1.00 80.73           C
ATOM   4038 1HB  TRP A 257     -13.585  17.937   2.281  1.00 80.73           H
ATOM   4039 2HB  TRP A 257     -13.770  16.612   1.345  1.00 80.73           H
ATOM   4040  CG  TRP A 257     -13.490  16.184   3.319  1.00 80.45           C
ATOM   4041  CD1 TRP A 257     -14.307  15.107   3.390  1.00 77.39           C
ATOM   4042  HD1 TRP A 257     -14.853  14.749   2.633  1.00 77.39           H
ATOM   4043  CD2 TRP A 257     -12.893  16.304   4.649  1.00 78.78           C
ATOM   4044  NE1 TRP A 257     -14.274  14.580   4.656  1.00 75.76           N
ATOM   4045  HE1 TRP A 257     -14.810  13.788   4.949  1.00 75.76           H
ATOM   4046  CE2 TRP A 257     -13.411  15.276   5.474  1.00 77.42           C
ATOM   4047  CE3 TRP A 257     -11.954  17.189   5.223  1.00 75.14           C
ATOM   4048  HE3 TRP A 257     -11.562  17.923   4.668  1.00 75.14           H
ATOM   4049  CZ2 TRP A 257     -13.033  15.126   6.821  1.00 75.91           C
ATOM   4050  HZ2 TRP A 257     -13.419  14.391   7.378  1.00 75.91           H
ATOM   4051  CZ3 TRP A 257     -11.562  17.048   6.577  1.00 74.04           C
ATOM   4052  HZ3 TRP A 257     -10.895  17.681   6.970  1.00 74.04           H
ATOM   4053  CH2 TRP A 257     -12.104  16.026   7.370  1.00 73.35           C
ATOM   4054  HH2 TRP A 257     -11.829  15.938   8.327  1.00 73.35           H
ATOM   4055  N   SER A 258     -11.426  14.994   0.497  1.00 82.17           N
ATOM   4056  H   SER A 258     -11.976  15.415  -0.224  1.00 82.17           H
ATOM   4057  CA  SER A 258     -10.932  13.628   0.290  1.00 81.88           C
ATOM   4058  HA  SER A 258     -11.334  13.100   1.038  1.00 81.88           H
ATOM   4059  C   SER A 258      -9.402  13.509   0.401  1.00 82.99           C
ATOM   4060  O   SER A 258      -8.901  12.471   0.836  1.00 81.08           O
ATOM   4061  CB  SER A 258     -11.410  13.115  -1.067  1.00 78.97           C
ATOM   4062 1HB  SER A 258     -11.249  12.131  -1.148  1.00 78.97           H
ATOM   4063 2HB  SER A 258     -12.384  13.305  -1.192  1.00 78.97           H
ATOM   4064  OG  SER A 258     -10.722  13.741  -2.129  1.00 70.03           O
ATOM   4065  HG  SER A 258      -9.809  13.883  -1.879  1.00 70.03           H
ATOM   4066  N   GLN A 259      -8.660  14.580   0.097  1.00 82.51           N
ATOM   4067  H   GLN A 259      -9.134  15.405  -0.211  1.00 82.51           H
ATOM   4068  CA  GLN A 259      -7.194  14.623   0.186  1.00 83.37           C
ATOM   4069  HA  GLN A 259      -6.908  13.718  -0.129  1.00 83.37           H
ATOM   4070  C   GLN A 259      -6.667  14.806   1.612  1.00 85.26           C
ATOM   4071  O   GLN A 259      -5.508  14.494   1.882  1.00 84.11           O
ATOM   4072  CB  GLN A 259      -6.658  15.759  -0.707  1.00 81.85           C
ATOM   4073 1HB  GLN A 259      -7.047  16.623  -0.388  1.00 81.85           H
ATOM   4074 2HB  GLN A 259      -5.662  15.788  -0.619  1.00 81.85           H
ATOM   4075  CG  GLN A 259      -7.010  15.588  -2.195  1.00 76.90           C
ATOM   4076 1HG  GLN A 259      -8.005  15.580  -2.292  1.00 76.90           H
ATOM   4077 2HG  GLN A 259      -6.632  16.360  -2.706  1.00 76.90           H
ATOM   4078  CD  GLN A 259      -6.461  14.302  -2.795  1.00 73.24           C
ATOM   4079  OE1 GLN A 259      -5.321  13.914  -2.574  1.00 66.15           O
ATOM   4080  NE2 GLN A 259      -7.248  13.589  -3.565  1.00 61.95           N
ATOM   4081 1HE2 GLN A 259      -6.915  12.736  -3.966  1.00 61.95           H
ATOM   4082 2HE2 GLN A 259      -8.181  13.899  -3.751  1.00 61.95           H
ATOM   4083  N   ILE A 260      -7.473  15.339   2.527  1.00 83.77           N
ATOM   4084  H   ILE A 260      -8.416  15.537   2.259  1.00 83.77           H
ATOM   4085  CA  ILE A 260      -7.073  15.655   3.901  1.00 84.95           C
ATOM   4086  HA  ILE A 260      -6.137  15.307   3.958  1.00 84.95           H
ATOM   4087  C   ILE A 260      -7.896  14.906   4.948  1.00 86.32           C
ATOM   4088  O   ILE A 260      -7.719  15.103   6.150  1.00 84.91           O
ATOM   4089  CB  ILE A 260      -7.071  17.174   4.153  1.00 83.24           C
ATOM   4090  HB  ILE A 260      -6.767  17.331   5.093  1.00 83.24           H
ATOM   4091  CG1 ILE A 260      -8.476  17.782   4.056  1.00 78.44           C
ATOM   4092 1HG1 ILE A 260      -8.756  17.788   3.096  1.00 78.44           H
ATOM   4093 2HG1 ILE A 260      -9.107  17.213   4.584  1.00 78.44           H
ATOM   4094  CG2 ILE A 260      -6.083  17.869   3.206  1.00 76.72           C
ATOM   4095 1HG2 ILE A 260      -6.073  18.857   3.361  1.00 76.72           H
ATOM   4096 2HG2 ILE A 260      -6.330  17.710   2.250  1.00 76.72           H
ATOM   4097 3HG2 ILE A 260      -5.153  17.527   3.344  1.00 76.72           H
ATOM   4098  CD1 ILE A 260      -8.539  19.220   4.596  1.00 71.73           C
ATOM   4099 1HD1 ILE A 260      -9.465  19.591   4.521  1.00 71.73           H
ATOM   4100 2HD1 ILE A 260      -7.924  19.822   4.086  1.00 71.73           H
ATOM   4101 3HD1 ILE A 260      -8.272  19.253   5.559  1.00 71.73           H
ATOM   4102  N   ARG A 261      -8.796  14.038   4.503  1.00 88.22           N
ATOM   4103  H   ARG A 261      -8.903  13.950   3.513  1.00 88.22           H
ATOM   4104  CA  ARG A 261      -9.644  13.200   5.352  1.00 88.81           C
ATOM   4105  HA  ARG A 261     -10.196  13.801   5.929  1.00 88.81           H
ATOM   4106  C   ARG A 261      -8.789  12.330   6.275  1.00 89.97           C
ATOM   4107  O   ARG A 261      -7.814  11.730   5.795  1.00 89.26           O
ATOM   4108  CB  ARG A 261     -10.545  12.359   4.440  1.00 86.94           C
ATOM   4109 1HB  ARG A 261     -10.942  12.958   3.745  1.00 86.94           H
ATOM   4110 2HB  ARG A 261      -9.985  11.660   3.996  1.00 86.94           H
ATOM   4111  CG  ARG A 261     -11.685  11.665   5.198  1.00 80.86           C
ATOM   4112 1HG  ARG A 261     -11.308  11.026   5.869  1.00 80.86           H
ATOM   4113 2HG  ARG A 261     -12.247  12.347   5.666  1.00 80.86           H
ATOM   4114  CD  ARG A 261     -12.535  10.904   4.177  1.00 81.03           C
ATOM   4115 1HD  ARG A 261     -12.743  11.500   3.401  1.00 81.03           H
ATOM   4116 2HD  ARG A 261     -12.035  10.100   3.856  1.00 81.03           H
ATOM   4117  NE  ARG A 261     -13.807  10.444   4.740  1.00 74.27           N
ATOM   4118  HE  ARG A 261     -13.965  10.620   5.712  1.00 74.27           H
ATOM   4119  CZ  ARG A 261     -14.762   9.818   4.080  1.00 71.29           C
ATOM   4120  NH1 ARG A 261     -14.594   9.397   2.860  1.00 67.80           N
ATOM   4121 1HH1 ARG A 261     -13.721   9.545   2.396  1.00 67.80           H
ATOM   4122 2HH1 ARG A 261     -15.338   8.926   2.387  1.00 67.80           H
ATOM   4123  NH2 ARG A 261     -15.919   9.626   4.610  1.00 60.92           N
ATOM   4124 1HH2 ARG A 261     -16.105   9.953   5.536  1.00 60.92           H
ATOM   4125 2HH2 ARG A 261     -16.632   9.149   4.095  1.00 60.92           H
ATOM   4126  N   PRO A 262      -9.129  12.217   7.563  1.00 90.22           N
ATOM   4127  CA  PRO A 262      -8.396  11.361   8.488  1.00 90.62           C
ATOM   4128  HA  PRO A 262      -7.466  11.719   8.567  1.00 90.62           H
ATOM   4129  C   PRO A 262      -8.254   9.931   7.969  1.00 91.79           C
ATOM   4130  O   PRO A 262      -9.203   9.336   7.445  1.00 91.14           O
ATOM   4131  CB  PRO A 262      -9.158  11.414   9.817  1.00 89.17           C
ATOM   4132 1HB  PRO A 262      -9.838  10.683   9.875  1.00 89.17           H
ATOM   4133 2HB  PRO A 262      -8.534  11.352  10.596  1.00 89.17           H
ATOM   4134  CG  PRO A 262      -9.827  12.789   9.752  1.00 86.61           C
ATOM   4135 1HG  PRO A 262     -10.659  12.812  10.307  1.00 86.61           H
ATOM   4136 2HG  PRO A 262      -9.203  13.508  10.057  1.00 86.61           H
ATOM   4137  CD  PRO A 262     -10.157  12.950   8.280  1.00 88.62           C
ATOM   4138 1HD  PRO A 262     -11.054  12.564   8.066  1.00 88.62           H
ATOM   4139 2HD  PRO A 262     -10.134  13.912   8.007  1.00 88.62           H
ATOM   4140  N   LEU A 263      -7.047   9.394   8.122  1.00 92.98           N
ATOM   4141  H   LEU A 263      -6.377   9.890   8.674  1.00 92.98           H
ATOM   4142  CA  LEU A 263      -6.647   8.126   7.532  1.00 93.86           C
ATOM   4143  HA  LEU A 263      -7.461   7.683   7.156  1.00 93.86           H
ATOM   4144  C   LEU A 263      -6.057   7.221   8.614  1.00 94.73           C
ATOM   4145  O   LEU A 263      -5.104   7.583   9.285  1.00 94.19           O
ATOM   4146  CB  LEU A 263      -5.629   8.421   6.419  1.00 92.99           C
ATOM   4147 1HB  LEU A 263      -5.992   9.157   5.847  1.00 92.99           H
ATOM   4148 2HB  LEU A 263      -4.775   8.720   6.845  1.00 92.99           H
ATOM   4149  CG  LEU A 263      -5.321   7.218   5.517  1.00 90.77           C
ATOM   4150  HG  LEU A 263      -5.206   6.410   6.095  1.00 90.77           H
ATOM   4151  CD1 LEU A 263      -6.464   6.975   4.534  1.00 87.23           C
ATOM   4152 1HD1 LEU A 263      -6.269   6.192   3.944  1.00 87.23           H
ATOM   4153 2HD1 LEU A 263      -6.609   7.773   3.949  1.00 87.23           H
ATOM   4154 3HD1 LEU A 263      -7.319   6.789   5.018  1.00 87.23           H
ATOM   4155  CD2 LEU A 263      -4.044   7.480   4.724  1.00 87.00           C
ATOM   4156 1HD2 LEU A 263      -3.826   6.706   4.129  1.00 87.00           H
ATOM   4157 2HD2 LEU A 263      -3.266   7.626   5.335  1.00 87.00           H
ATOM   4158 3HD2 LEU A 263      -4.140   8.292   4.149  1.00 87.00           H
ATOM   4159  N   LEU A 264      -6.596   6.022   8.745  1.00 95.34           N
ATOM   4160  H   LEU A 264      -7.466   5.834   8.290  1.00 95.34           H
ATOM   4161  CA  LEU A 264      -5.972   4.964   9.527  1.00 95.92           C
ATOM   4162  HA  LEU A 264      -5.372   5.383  10.208  1.00 95.92           H
ATOM   4163  C   LEU A 264      -5.130   4.096   8.596  1.00 96.09           C
ATOM   4164  O   LEU A 264      -5.631   3.599   7.594  1.00 95.21           O
ATOM   4165  CB  LEU A 264      -7.056   4.170  10.257  1.00 96.09           C
ATOM   4166 1HB  LEU A 264      -7.535   4.794  10.874  1.00 96.09           H
ATOM   4167 2HB  LEU A 264      -7.697   3.819   9.574  1.00 96.09           H
ATOM   4168  CG  LEU A 264      -6.528   2.982  11.082  1.00 95.71           C
ATOM   4169  HG  LEU A 264      -6.006   2.389  10.469  1.00 95.71           H
ATOM   4170  CD1 LEU A 264      -5.613   3.432  12.214  1.00 92.95           C
ATOM   4171 1HD1 LEU A 264      -5.280   2.648  12.739  1.00 92.95           H
ATOM   4172 2HD1 LEU A 264      -6.095   4.041  12.844  1.00 92.95           H
ATOM   4173 3HD1 LEU A 264      -4.818   3.924  11.858  1.00 92.95           H
ATOM   4174  CD2 LEU A 264      -7.701   2.238  11.699  1.00 92.83           C
ATOM   4175 1HD2 LEU A 264      -7.386   1.459  12.242  1.00 92.83           H
ATOM   4176 2HD2 LEU A 264      -8.317   1.891  10.992  1.00 92.83           H
ATOM   4177 3HD2 LEU A 264      -8.230   2.838  12.300  1.00 92.83           H
ATOM   4178  N   VAL A 265      -3.857   3.911   8.927  1.00 95.46           N
ATOM   4179  H   VAL A 265      -3.514   4.370   9.747  1.00 95.46           H
ATOM   4180  CA  VAL A 265      -2.929   3.080   8.169  1.00 95.46           C
ATOM   4181  HA  VAL A 265      -3.433   2.743   7.374  1.00 95.46           H
ATOM   4182  C   VAL A 265      -2.489   1.912   9.037  1.00 95.63           C
ATOM   4183  O   VAL A 265      -1.990   2.106  10.142  1.00 95.13           O
ATOM   4184  CB  VAL A 265      -1.729   3.894   7.667  1.00 94.66           C
ATOM   4185  HB  VAL A 265      -1.220   4.200   8.472  1.00 94.66           H
ATOM   4186  CG1 VAL A 265      -0.828   3.036   6.771  1.00 91.69           C
ATOM   4187 1HG1 VAL A 265      -0.044   3.563   6.441  1.00 91.69           H
ATOM   4188 2HG1 VAL A 265      -1.330   2.701   5.974  1.00 91.69           H
ATOM   4189 3HG1 VAL A 265      -0.478   2.243   7.269  1.00 91.69           H
ATOM   4190  CG2 VAL A 265      -2.199   5.103   6.844  1.00 92.17           C
ATOM   4191 1HG2 VAL A 265      -1.420   5.637   6.515  1.00 92.17           H
ATOM   4192 2HG2 VAL A 265      -2.776   5.708   7.393  1.00 92.17           H
ATOM   4193 3HG2 VAL A 265      -2.730   4.811   6.049  1.00 92.17           H
ATOM   4194  N   THR A 266      -2.669   0.701   8.543  1.00 95.23           N
ATOM   4195  H   THR A 266      -3.129   0.616   7.659  1.00 95.23           H
ATOM   4196  CA  THR A 266      -2.235  -0.520   9.212  1.00 95.11           C
ATOM   4197  HA  THR A 266      -1.957  -0.212  10.122  1.00 95.11           H
ATOM   4198  C   THR A 266      -1.053  -1.133   8.475  1.00 94.77           C
ATOM   4199  O   THR A 266      -1.038  -1.175   7.249  1.00 93.99           O
ATOM   4200  CB  THR A 266      -3.363  -1.549   9.373  1.00 95.05           C
ATOM   4201  HB  THR A 266      -2.990  -2.354   9.833  1.00 95.05           H
ATOM   4202  OG1 THR A 266      -3.829  -1.991   8.116  1.00 90.30           O
ATOM   4203  HG1 THR A 266      -3.088  -2.091   7.518  1.00 90.30           H
ATOM   4204  CG2 THR A 266      -4.562  -0.978  10.129  1.00 90.26           C
ATOM   4205 1HG2 THR A 266      -5.285  -1.662  10.224  1.00 90.26           H
ATOM   4206 2HG2 THR A 266      -4.946  -0.189   9.649  1.00 90.26           H
ATOM   4207 3HG2 THR A 266      -4.298  -0.681  11.047  1.00 90.26           H
ATOM   4208  N   PHE A 267      -0.080  -1.618   9.227  1.00 94.40           N
ATOM   4209  H   PHE A 267      -0.138  -1.454  10.212  1.00 94.40           H
ATOM   4210  CA  PHE A 267       1.065  -2.367   8.746  1.00 93.79           C
ATOM   4211  HA  PHE A 267       1.062  -2.330   7.747  1.00 93.79           H
ATOM   4212  C   PHE A 267       0.909  -3.799   9.218  1.00 93.72           C
ATOM   4213  O   PHE A 267       0.848  -4.047  10.425  1.00 92.67           O
ATOM   4214  CB  PHE A 267       2.370  -1.738   9.260  1.00 92.85           C
ATOM   4215 1HB  PHE A 267       2.361  -1.760  10.260  1.00 92.85           H
ATOM   4216 2HB  PHE A 267       3.139  -2.280   8.921  1.00 92.85           H
ATOM   4217  CG  PHE A 267       2.588  -0.304   8.830  1.00 92.75           C
ATOM   4218  CD1 PHE A 267       3.427  -0.020   7.736  1.00 89.94           C
ATOM   4219  HD1 PHE A 267       3.898  -0.764   7.262  1.00 89.94           H
ATOM   4220  CD2 PHE A 267       1.944   0.752   9.507  1.00 90.43           C
ATOM   4221  HD2 PHE A 267       1.365   0.556  10.298  1.00 90.43           H
ATOM   4222  CE1 PHE A 267       3.603   1.307   7.310  1.00 89.89           C
ATOM   4223  HE1 PHE A 267       4.199   1.507   6.533  1.00 89.89           H
ATOM   4224  CE2 PHE A 267       2.112   2.074   9.076  1.00 89.98           C
ATOM   4225  HE2 PHE A 267       1.643   2.819   9.550  1.00 89.98           H
ATOM   4226  CZ  PHE A 267       2.943   2.352   7.974  1.00 90.41           C
ATOM   4227  HZ  PHE A 267       3.063   3.295   7.664  1.00 90.41           H
ATOM   4228  N   GLY A 268       0.821  -4.728   8.289  1.00 92.37           N
ATOM   4229  H   GLY A 268       0.958  -4.454   7.337  1.00 92.37           H
ATOM   4230  CA  GLY A 268       0.537  -6.128   8.562  1.00 91.87           C
ATOM   4231 1HA  GLY A 268       0.643  -6.274   9.546  1.00 91.87           H
ATOM   4232 2HA  GLY A 268      -0.412  -6.303   8.299  1.00 91.87           H
ATOM   4233  C   GLY A 268       1.458  -7.069   7.804  1.00 91.70           C
ATOM   4234  O   GLY A 268       2.208  -6.681   6.903  1.00 89.84           O
ATOM   4235  N   HIS A 269       1.406  -8.344   8.192  1.00 90.44           N
ATOM   4236  H   HIS A 269       0.861  -8.573   8.999  1.00 90.44           H
ATOM   4237  CA  HIS A 269       2.101  -9.417   7.502  1.00 89.38           C
ATOM   4238  HA  HIS A 269       2.382  -9.085   6.602  1.00 89.38           H
ATOM   4239  C   HIS A 269       1.142 -10.591   7.305  1.00 88.18           C
ATOM   4240  O   HIS A 269       0.556 -11.083   8.261  1.00 85.16           O
ATOM   4241  CB  HIS A 269       3.352  -9.791   8.299  1.00 87.18           C
ATOM   4242 1HB  HIS A 269       3.821  -8.953   8.577  1.00 87.18           H
ATOM   4243 2HB  HIS A 269       3.076 -10.305   9.111  1.00 87.18           H
ATOM   4244  CG  HIS A 269       4.323 -10.635   7.516  1.00 84.62           C
ATOM   4245  ND1 HIS A 269       4.145 -11.940   7.136  1.00 74.75           N
ATOM   4246  HD1 HIS A 269       3.352 -12.510   7.351  1.00 74.75           H
ATOM   4247  CD2 HIS A 269       5.532 -10.238   7.027  1.00 74.49           C
ATOM   4248  HD2 HIS A 269       5.943  -9.334   7.141  1.00 74.49           H
ATOM   4249  CE1 HIS A 269       5.214 -12.319   6.429  1.00 75.19           C
ATOM   4250  HE1 HIS A 269       5.338 -13.225   6.024  1.00 75.19           H
ATOM   4251  NE2 HIS A 269       6.095 -11.315   6.340  1.00 77.40           N
ATOM   4252  N   ASP A 270       1.002 -11.064   6.064  1.00 87.24           N
ATOM   4253  H   ASP A 270       1.548 -10.647   5.337  1.00 87.24           H
ATOM   4254  CA  ASP A 270       0.092 -12.162   5.703  1.00 84.27           C
ATOM   4255  HA  ASP A 270      -0.667 -12.091   6.351  1.00 84.27           H
ATOM   4256  C   ASP A 270       0.698 -13.567   5.910  1.00 82.93           C
ATOM   4257  O   ASP A 270       0.200 -14.564   5.383  1.00 76.28           O
ATOM   4258  CB  ASP A 270      -0.403 -11.950   4.263  1.00 80.95           C
ATOM   4259 1HB  ASP A 270      -1.138 -12.604   4.085  1.00 80.95           H
ATOM   4260 2HB  ASP A 270      -0.760 -11.019   4.189  1.00 80.95           H
ATOM   4261  CG  ASP A 270       0.674 -12.137   3.186  1.00 79.27           C
ATOM   4262  OD1 ASP A 270       1.870 -12.306   3.522  1.00 74.27           O
ATOM   4263  OD2 ASP A 270       0.308 -12.100   1.987  1.00 77.16           O
ATOM   4264  N   GLY A 271       1.820 -13.655   6.624  1.00 83.94           N
ATOM   4265  H   GLY A 271       2.181 -12.820   7.041  1.00 83.94           H
ATOM   4266  CA  GLY A 271       2.554 -14.903   6.833  1.00 81.88           C
ATOM   4267 1HA  GLY A 271       3.199 -14.745   7.581  1.00 81.88           H
ATOM   4268 2HA  GLY A 271       1.888 -15.596   7.108  1.00 81.88           H
ATOM   4269  C   GLY A 271       3.318 -15.397   5.602  1.00 81.74           C
ATOM   4270  O   GLY A 271       3.942 -16.462   5.667  1.00 77.04           O
ATOM   4271  N   LYS A 272       3.324 -14.668   4.487  1.00 81.29           N
ATOM   4272  H   LYS A 272       2.849 -13.788   4.510  1.00 81.29           H
ATOM   4273  CA  LYS A 272       3.970 -15.052   3.233  1.00 78.84           C
ATOM   4274  HA  LYS A 272       4.412 -15.929   3.423  1.00 78.84           H
ATOM   4275  C   LYS A 272       5.037 -14.037   2.822  1.00 75.74           C
ATOM   4276  O   LYS A 272       4.795 -12.838   2.767  1.00 67.20           O
ATOM   4277  CB  LYS A 272       2.921 -15.205   2.120  1.00 76.17           C
ATOM   4278 1HB  LYS A 272       2.456 -14.328   1.998  1.00 76.17           H
ATOM   4279 2HB  LYS A 272       3.390 -15.455   1.273  1.00 76.17           H
ATOM   4280  CG  LYS A 272       1.866 -16.283   2.436  1.00 73.11           C
ATOM   4281 1HG  LYS A 272       2.303 -17.182   2.435  1.00 73.11           H
ATOM   4282 2HG  LYS A 272       1.472 -16.105   3.338  1.00 73.11           H
ATOM   4283  CD  LYS A 272       0.746 -16.271   1.391  1.00 70.00           C
ATOM   4284 1HD  LYS A 272       0.368 -15.348   1.321  1.00 70.00           H
ATOM   4285 2HD  LYS A 272       1.117 -16.548   0.504  1.00 70.00           H
ATOM   4286  CE  LYS A 272      -0.362 -17.243   1.803  1.00 64.27           C
ATOM   4287 1HE  LYS A 272      -0.040 -18.184   1.696  1.00 64.27           H
ATOM   4288 2HE  LYS A 272      -0.611 -17.082   2.758  1.00 64.27           H
ATOM   4289  NZ  LYS A 272      -1.578 -17.069   0.969  1.00 55.52           N
ATOM   4290 1HZ  LYS A 272      -2.296 -17.708   1.245  1.00 55.52           H
ATOM   4291 2HZ  LYS A 272      -1.376 -17.232   0.003  1.00 55.52           H
ATOM   4292 3HZ  LYS A 272      -1.942 -16.141   1.055  1.00 55.52           H
ATOM   4293  N   GLY A 273       6.210 -14.526   2.448  1.00 74.52           N
ATOM   4294  H   GLY A 273       6.371 -15.506   2.564  1.00 74.52           H
ATOM   4295  CA  GLY A 273       7.282 -13.714   1.875  1.00 74.83           C
ATOM   4296 1HA  GLY A 273       7.940 -14.348   1.469  1.00 74.83           H
ATOM   4297 2HA  GLY A 273       6.869 -13.155   1.156  1.00 74.83           H
ATOM   4298  C   GLY A 273       8.013 -12.798   2.863  1.00 78.29           C
ATOM   4299  O   GLY A 273       8.000 -13.018   4.073  1.00 73.04           O
ATOM   4300  N   HIS A 274       8.704 -11.797   2.316  1.00 72.75           N
ATOM   4301  H   HIS A 274       8.631 -11.660   1.328  1.00 72.75           H
ATOM   4302  CA  HIS A 274       9.562 -10.888   3.075  1.00 75.92           C
ATOM   4303  HA  HIS A 274       9.677 -11.321   3.969  1.00 75.92           H
ATOM   4304  C   HIS A 274       8.906  -9.516   3.288  1.00 77.05           C
ATOM   4305  O   HIS A 274       8.117  -9.078   2.446  1.00 73.85           O
ATOM   4306  CB  HIS A 274      10.916 -10.750   2.379  1.00 71.16           C
ATOM   4307 1HB  HIS A 274      10.767 -10.404   1.453  1.00 71.16           H
ATOM   4308 2HB  HIS A 274      11.476 -10.100   2.892  1.00 71.16           H
ATOM   4309  CG  HIS A 274      11.675 -12.051   2.280  1.00 67.56           C
ATOM   4310  ND1 HIS A 274      12.174 -12.782   3.333  1.00 62.33           N
ATOM   4311  HD1 HIS A 274      12.115 -12.534   4.300  1.00 62.33           H
ATOM   4312  CD2 HIS A 274      11.974 -12.739   1.133  1.00 59.48           C
ATOM   4313  HD2 HIS A 274      11.743 -12.460   0.201  1.00 59.48           H
ATOM   4314  CE1 HIS A 274      12.755 -13.887   2.837  1.00 54.69           C
ATOM   4315  HE1 HIS A 274      13.195 -14.598   3.386  1.00 54.69           H
ATOM   4316  NE2 HIS A 274      12.659 -13.899   1.500  1.00 57.96           N
ATOM   4317  N   PRO A 275       9.266  -8.807   4.380  1.00 71.34           N
ATOM   4318  CA  PRO A 275       8.823  -7.442   4.634  1.00 74.43           C
ATOM   4319  HA  PRO A 275       7.823  -7.457   4.662  1.00 74.43           H
ATOM   4320  C   PRO A 275       9.184  -6.453   3.518  1.00 74.70           C
ATOM   4321  O   PRO A 275      10.037  -6.711   2.662  1.00 73.23           O
ATOM   4322  CB  PRO A 275       9.469  -7.044   5.964  1.00 71.34           C
ATOM   4323 1HB  PRO A 275      10.328  -6.555   5.813  1.00 71.34           H
ATOM   4324 2HB  PRO A 275       8.852  -6.473   6.505  1.00 71.34           H
ATOM   4325  CG  PRO A 275       9.722  -8.368   6.660  1.00 69.21           C
ATOM   4326 1HG  PRO A 275      10.492  -8.299   7.295  1.00 69.21           H
ATOM   4327 2HG  PRO A 275       8.909  -8.676   7.154  1.00 69.21           H
ATOM   4328  CD  PRO A 275      10.046  -9.301   5.512  1.00 76.91           C
ATOM   4329 1HD  PRO A 275      11.021  -9.274   5.290  1.00 76.91           H
ATOM   4330 2HD  PRO A 275       9.778 -10.241   5.724  1.00 76.91           H
ATOM   4331  N   LEU A 276       8.552  -5.269   3.564  1.00 73.13           N
ATOM   4332  H   LEU A 276       7.812  -5.162   4.228  1.00 73.13           H
ATOM   4333  CA  LEU A 276       8.869  -4.130   2.715  1.00 69.91           C
ATOM   4334  HA  LEU A 276       8.883  -4.456   1.770  1.00 69.91           H
ATOM   4335  C   LEU A 276      10.259  -3.583   3.082  1.00 67.99           C
ATOM   4336  O   LEU A 276      10.425  -2.843   4.053  1.00 64.56           O
ATOM   4337  CB  LEU A 276       7.775  -3.055   2.901  1.00 68.36           C
ATOM   4338 1HB  LEU A 276       7.666  -2.887   3.881  1.00 68.36           H
ATOM   4339 2HB  LEU A 276       8.082  -2.216   2.451  1.00 68.36           H
ATOM   4340  CG  LEU A 276       6.395  -3.431   2.323  1.00 64.95           C
ATOM   4341  HG  LEU A 276       6.246  -4.403   2.505  1.00 64.95           H
ATOM   4342  CD1 LEU A 276       5.301  -2.587   2.975  1.00 61.20           C
ATOM   4343 1HD1 LEU A 276       4.401  -2.822   2.608  1.00 61.20           H
ATOM   4344 2HD1 LEU A 276       5.455  -1.613   2.812  1.00 61.20           H
ATOM   4345 3HD1 LEU A 276       5.277  -2.733   3.964  1.00 61.20           H
ATOM   4346  CD2 LEU A 276       6.333  -3.188   0.819  1.00 63.87           C
ATOM   4347 1HD2 LEU A 276       5.436  -3.434   0.453  1.00 63.87           H
ATOM   4348 2HD2 LEU A 276       7.021  -3.733   0.339  1.00 63.87           H
ATOM   4349 3HD2 LEU A 276       6.499  -2.226   0.604  1.00 63.87           H
ATOM   4350  N   HIS A 277      11.273  -3.926   2.284  1.00 61.52           N
ATOM   4351  H   HIS A 277      11.097  -4.577   1.546  1.00 61.52           H
ATOM   4352  CA  HIS A 277      12.631  -3.396   2.435  1.00 61.32           C
ATOM   4353  HA  HIS A 277      12.595  -2.804   3.240  1.00 61.32           H
ATOM   4354  C   HIS A 277      13.039  -2.544   1.242  1.00 60.87           C
ATOM   4355  O   HIS A 277      12.745  -2.867   0.085  1.00 57.33           O
ATOM   4356  CB  HIS A 277      13.630  -4.535   2.668  1.00 55.42           C
ATOM   4357 1HB  HIS A 277      13.430  -5.279   2.030  1.00 55.42           H
ATOM   4358 2HB  HIS A 277      14.556  -4.194   2.504  1.00 55.42           H
ATOM   4359  CG  HIS A 277      13.572  -5.087   4.070  1.00 49.41           C
ATOM   4360  ND1 HIS A 277      13.858  -4.397   5.229  1.00 43.73           N
ATOM   4361  HD1 HIS A 277      14.119  -3.434   5.294  1.00 43.73           H
ATOM   4362  CD2 HIS A 277      13.253  -6.376   4.422  1.00 41.47           C
ATOM   4363  HD2 HIS A 277      12.991  -7.113   3.798  1.00 41.47           H
ATOM   4364  CE1 HIS A 277      13.722  -5.255   6.256  1.00 36.62           C
ATOM   4365  HE1 HIS A 277      13.869  -5.021   7.217  1.00 36.62           H
ATOM   4366  NE2 HIS A 277      13.362  -6.468   5.811  1.00 38.12           N
ATOM   4367  N   LYS A 278      13.795  -1.465   1.510  1.00 48.98           N
ATOM   4368  H   LYS A 278      13.928  -1.205   2.466  1.00 48.98           H
ATOM   4369  CA  LYS A 278      14.433  -0.652   0.476  1.00 50.11           C
ATOM   4370  HA  LYS A 278      13.733  -0.363  -0.177  1.00 50.11           H
ATOM   4371  C   LYS A 278      15.462  -1.507  -0.259  1.00 50.74           C
ATOM   4372  O   LYS A 278      16.475  -1.908   0.314  1.00 48.18           O
ATOM   4373  CB  LYS A 278      15.055   0.598   1.121  1.00 45.09           C
ATOM   4374 1HB  LYS A 278      14.361   1.044   1.686  1.00 45.09           H
ATOM   4375 2HB  LYS A 278      15.820   0.312   1.697  1.00 45.09           H
ATOM   4376  CG  LYS A 278      15.572   1.612   0.083  1.00 38.52           C
ATOM   4377 1HG  LYS A 278      16.299   1.193  -0.461  1.00 38.52           H
ATOM   4378 2HG  LYS A 278      14.822   1.887  -0.518  1.00 38.52           H
ATOM   4379  CD  LYS A 278      16.124   2.847   0.806  1.00 34.78           C
ATOM   4380 1HD  LYS A 278      15.401   3.244   1.371  1.00 34.78           H
ATOM   4381 2HD  LYS A 278      16.888   2.569   1.389  1.00 34.78           H
ATOM   4382  CE  LYS A 278      16.616   3.904  -0.186  1.00 29.75           C
ATOM   4383 1HE  LYS A 278      17.344   3.522  -0.755  1.00 29.75           H
ATOM   4384 2HE  LYS A 278      15.859   4.202  -0.768  1.00 29.75           H
ATOM   4385  NZ  LYS A 278      17.151   5.086   0.530  1.00 27.14           N
ATOM   4386 1HZ  LYS A 278      17.474   5.779  -0.114  1.00 27.14           H
ATOM   4387 2HZ  LYS A 278      17.919   4.832   1.118  1.00 27.14           H
ATOM   4388 3HZ  LYS A 278      16.449   5.504   1.106  1.00 27.14           H
ATOM   4389  N   ARG A 279      15.218  -1.781  -1.540  1.00 51.44           N
ATOM   4390  H   ARG A 279      14.368  -1.449  -1.948  1.00 51.44           H
ATOM   4391  CA  ARG A 279      16.144  -2.548  -2.373  1.00 52.19           C
ATOM   4392  HA  ARG A 279      16.458  -3.337  -1.845  1.00 52.19           H
ATOM   4393  C   ARG A 279      17.368  -1.685  -2.699  1.00 52.49           C
ATOM   4394  O   ARG A 279      17.269  -0.765  -3.508  1.00 50.86           O
ATOM   4395  CB  ARG A 279      15.408  -3.076  -3.618  1.00 47.81           C
ATOM   4396 1HB  ARG A 279      14.549  -3.499  -3.329  1.00 47.81           H
ATOM   4397 2HB  ARG A 279      15.213  -2.307  -4.227  1.00 47.81           H
ATOM   4398  CG  ARG A 279      16.239  -4.118  -4.388  1.00 41.98           C
ATOM   4399 1HG  ARG A 279      17.070  -3.681  -4.733  1.00 41.98           H
ATOM   4400 2HG  ARG A 279      16.486  -4.861  -3.766  1.00 41.98           H
ATOM   4401  CD  ARG A 279      15.440  -4.696  -5.576  1.00 38.63           C
ATOM   4402 1HD  ARG A 279      14.594  -5.117  -5.248  1.00 38.63           H
ATOM   4403 2HD  ARG A 279      15.220  -3.969  -6.227  1.00 38.63           H
ATOM   4404  NE  ARG A 279      16.209  -5.724  -6.289  1.00 34.65           N
ATOM   4405  HE  ARG A 279      17.146  -5.873  -5.972  1.00 34.65           H
ATOM   4406  CZ  ARG A 279      15.807  -6.478  -7.304  1.00 32.13           C
ATOM   4407  NH1 ARG A 279      14.625  -6.357  -7.853  1.00 31.00           N
ATOM   4408 1HH1 ARG A 279      13.981  -5.674  -7.509  1.00 31.00           H
ATOM   4409 2HH1 ARG A 279      14.366  -6.948  -8.617  1.00 31.00           H
ATOM   4410  NH2 ARG A 279      16.592  -7.378  -7.794  1.00 29.65           N
ATOM   4411 1HH2 ARG A 279      17.505  -7.508  -7.409  1.00 29.65           H
ATOM   4412 2HH2 ARG A 279      16.287  -7.945  -8.559  1.00 29.65           H
ATOM   4413  N   GLU A 280      18.541  -2.009  -2.143  1.00 47.75           N
ATOM   4414  H   GLU A 280      18.560  -2.629  -1.359  1.00 47.75           H
ATOM   4415  CA  GLU A 280      19.794  -1.470  -2.664  1.00 49.83           C
ATOM   4416  HA  GLU A 280      19.672  -0.478  -2.682  1.00 49.83           H
ATOM   4417  C   GLU A 280      20.028  -2.024  -4.071  1.00 50.13           C
ATOM   4418  O   GLU A 280      20.043  -3.233  -4.299  1.00 48.24           O
ATOM   4419  CB  GLU A 280      20.985  -1.781  -1.753  1.00 46.64           C
ATOM   4420 1HB  GLU A 280      20.962  -2.752  -1.516  1.00 46.64           H
ATOM   4421 2HB  GLU A 280      21.829  -1.579  -2.249  1.00 46.64           H
ATOM   4422  CG  GLU A 280      20.960  -0.954  -0.459  1.00 39.82           C
ATOM   4423 1HG  GLU A 280      20.775   0.001  -0.692  1.00 39.82           H
ATOM   4424 2HG  GLU A 280      20.229  -1.301   0.129  1.00 39.82           H
ATOM   4425  CD  GLU A 280      22.286  -1.024   0.312  1.00 35.44           C
ATOM   4426  OE1 GLU A 280      22.480  -0.146   1.173  1.00 30.84           O
ATOM   4427  OE2 GLU A 280      23.103  -1.922  -0.001  1.00 31.85           O
ATOM   4428  N   LYS A 281      20.186  -1.130  -5.060  1.00 46.99           N
ATOM   4429  H   LYS A 281      20.085  -0.158  -4.848  1.00 46.99           H
ATOM   4430  CA  LYS A 281      20.500  -1.519  -6.433  1.00 48.87           C
ATOM   4431  HA  LYS A 281      19.806  -2.188  -6.698  1.00 48.87           H
ATOM   4432  C   LYS A 281      21.902  -2.147  -6.463  1.00 49.70           C
ATOM   4433  O   LYS A 281      22.893  -1.438  -6.639  1.00 47.96           O
ATOM   4434  CB  LYS A 281      20.408  -0.320  -7.396  1.00 44.64           C
ATOM   4435 1HB  LYS A 281      20.878   0.457  -6.978  1.00 44.64           H
ATOM   4436 2HB  LYS A 281      20.865  -0.566  -8.251  1.00 44.64           H
ATOM   4437  CG  LYS A 281      18.962   0.103  -7.722  1.00 39.35           C
ATOM   4438 1HG  LYS A 281      18.473  -0.677  -8.112  1.00 39.35           H
ATOM   4439 2HG  LYS A 281      18.508   0.394  -6.880  1.00 39.35           H
ATOM   4440  CD  LYS A 281      18.947   1.269  -8.735  1.00 35.79           C
ATOM   4441 1HD  LYS A 281      19.412   2.059  -8.336  1.00 35.79           H
ATOM   4442 2HD  LYS A 281      19.422   0.988  -9.569  1.00 35.79           H
ATOM   4443  CE  LYS A 281      17.504   1.661  -9.088  1.00 30.81           C
ATOM   4444 1HE  LYS A 281      17.048   0.888  -9.529  1.00 30.81           H
ATOM   4445 2HE  LYS A 281      17.012   1.906  -8.253  1.00 30.81           H
ATOM   4446  NZ  LYS A 281      17.442   2.822 -10.015  1.00 28.39           N
ATOM   4447 1HZ  LYS A 281      16.495   3.059 -10.230  1.00 28.39           H
ATOM   4448 2HZ  LYS A 281      17.911   2.620 -10.875  1.00 28.39           H
ATOM   4449 3HZ  LYS A 281      17.876   3.627  -9.610  1.00 28.39           H
ATOM   4450  N   ARG A 282      21.993  -3.462  -6.358  1.00 52.31           N
ATOM   4451  H   ARG A 282      21.205  -3.980  -6.024  1.00 52.31           H
ATOM   4452  CA  ARG A 282      23.218  -4.180  -6.719  1.00 54.65           C
ATOM   4453  HA  ARG A 282      23.967  -3.744  -6.219  1.00 54.65           H
ATOM   4454  C   ARG A 282      23.423  -4.039  -8.231  1.00 55.09           C
ATOM   4455  O   ARG A 282      22.761  -4.695  -9.019  1.00 54.46           O
ATOM   4456  CB  ARG A 282      23.186  -5.651  -6.270  1.00 51.02           C
ATOM   4457 1HB  ARG A 282      22.275  -6.022  -6.447  1.00 51.02           H
ATOM   4458 2HB  ARG A 282      23.863  -6.164  -6.797  1.00 51.02           H
ATOM   4459  CG  ARG A 282      23.503  -5.804  -4.771  1.00 45.80           C
ATOM   4460 1HG  ARG A 282      24.378  -5.363  -4.574  1.00 45.80           H
ATOM   4461 2HG  ARG A 282      22.781  -5.366  -4.236  1.00 45.80           H
ATOM   4462  CD  ARG A 282      23.589  -7.285  -4.378  1.00 42.91           C
ATOM   4463 1HD  ARG A 282      22.693  -7.716  -4.487  1.00 42.91           H
ATOM   4464 2HD  ARG A 282      24.256  -7.751  -4.959  1.00 42.91           H
ATOM   4465  NE  ARG A 282      24.010  -7.452  -2.973  1.00 37.15           N
ATOM   4466  HE  ARG A 282      24.203  -6.614  -2.463  1.00 37.15           H
ATOM   4467  CZ  ARG A 282      24.159  -8.589  -2.316  1.00 34.17           C
ATOM   4468  NH1 ARG A 282      23.924  -9.742  -2.880  1.00 33.15           N
ATOM   4469 1HH1 ARG A 282      23.623  -9.780  -3.833  1.00 33.15           H
ATOM   4470 2HH1 ARG A 282      24.045 -10.587  -2.359  1.00 33.15           H
ATOM   4471  NH2 ARG A 282      24.551  -8.599  -1.075  1.00 32.11           N
ATOM   4472 1HH2 ARG A 282      24.744  -7.738  -0.605  1.00 32.11           H
ATOM   4473 2HH2 ARG A 282      24.659  -9.468  -0.592  1.00 32.11           H
ATOM   4474  N   GLN A 283      24.344  -3.168  -8.644  1.00 45.21           N
ATOM   4475  H   GLN A 283      24.722  -2.515  -7.988  1.00 45.21           H
ATOM   4476  CA  GLN A 283      24.820  -3.138 -10.028  1.00 47.21           C
ATOM   4477  HA  GLN A 283      24.007  -3.113 -10.610  1.00 47.21           H
ATOM   4478  C   GLN A 283      25.636  -4.405 -10.291  1.00 47.58           C
ATOM   4479  O   GLN A 283      26.838  -4.459 -10.037  1.00 46.93           O
ATOM   4480  CB  GLN A 283      25.648  -1.877 -10.312  1.00 43.79           C
ATOM   4481 1HB  GLN A 283      26.315  -1.765  -9.575  1.00 43.79           H
ATOM   4482 2HB  GLN A 283      26.128  -2.004 -11.180  1.00 43.79           H
ATOM   4483  CG  GLN A 283      24.806  -0.595 -10.405  1.00 37.84           C
ATOM   4484 1HG  GLN A 283      24.049  -0.751 -11.039  1.00 37.84           H
ATOM   4485 2HG  GLN A 283      24.443  -0.380  -9.498  1.00 37.84           H
ATOM   4486  CD  GLN A 283      25.622   0.601 -10.902  1.00 33.00           C
ATOM   4487  OE1 GLN A 283      26.788   0.508 -11.246  1.00 29.48           O
ATOM   4488  NE2 GLN A 283      25.034   1.776 -10.983  1.00 29.01           N
ATOM   4489 1HE2 GLN A 283      25.543   2.568 -11.321  1.00 29.01           H
ATOM   4490 2HE2 GLN A 283      24.078   1.877 -10.707  1.00 29.01           H
ATOM   4491  N   ALA A 284      24.992  -5.439 -10.815  1.00 49.82           N
ATOM   4492  H   ALA A 284      23.993  -5.415 -10.861  1.00 49.82           H
ATOM   4493  CA  ALA A 284      25.695  -6.610 -11.326  1.00 51.26           C
ATOM   4494  HA  ALA A 284      26.349  -6.918 -10.635  1.00 51.26           H
ATOM   4495  C   ALA A 284      26.467  -6.204 -12.595  1.00 51.13           C
ATOM   4496  O   ALA A 284      25.889  -6.048 -13.672  1.00 48.90           O
ATOM   4497  CB  ALA A 284      24.693  -7.747 -11.555  1.00 47.35           C
ATOM   4498 1HB  ALA A 284      24.215  -7.979 -10.708  1.00 47.35           H
ATOM   4499 2HB  ALA A 284      25.155  -8.571 -11.883  1.00 47.35           H
ATOM   4500 3HB  ALA A 284      24.007  -7.488 -12.235  1.00 47.35           H
ATOM   4501  N   LYS A 285      27.778  -6.021 -12.482  1.00 48.09           N
ATOM   4502  H   LYS A 285      28.174  -5.976 -11.565  1.00 48.09           H
ATOM   4503  CA  LYS A 285      28.677  -5.881 -13.639  1.00 50.83           C
ATOM   4504  HA  LYS A 285      28.293  -5.169 -14.226  1.00 50.83           H
ATOM   4505  C   LYS A 285      28.722  -7.220 -14.387  1.00 50.42           C
ATOM   4506  O   LYS A 285      29.582  -8.058 -14.125  1.00 48.07           O
ATOM   4507  CB  LYS A 285      30.083  -5.426 -13.204  1.00 46.71           C
ATOM   4508 1HB  LYS A 285      30.338  -5.928 -12.378  1.00 46.71           H
ATOM   4509 2HB  LYS A 285      30.728  -5.641 -13.937  1.00 46.71           H
ATOM   4510  CG  LYS A 285      30.169  -3.920 -12.905  1.00 40.55           C
ATOM   4511 1HG  LYS A 285      29.860  -3.411 -13.708  1.00 40.55           H
ATOM   4512 2HG  LYS A 285      29.576  -3.709 -12.128  1.00 40.55           H
ATOM   4513  CD  LYS A 285      31.616  -3.501 -12.566  1.00 37.06           C
ATOM   4514 1HD  LYS A 285      31.915  -3.985 -11.744  1.00 37.06           H
ATOM   4515 2HD  LYS A 285      32.216  -3.739 -13.330  1.00 37.06           H
ATOM   4516  CE  LYS A 285      31.700  -1.988 -12.315  1.00 31.03           C
ATOM   4517 1HE  LYS A 285      31.442  -1.497 -13.147  1.00 31.03           H
ATOM   4518 2HE  LYS A 285      31.078  -1.738 -11.573  1.00 31.03           H
ATOM   4519  NZ  LYS A 285      33.061  -1.549 -11.933  1.00 28.34           N
ATOM   4520 1HZ  LYS A 285      33.088  -0.562 -11.776  1.00 28.34           H
ATOM   4521 2HZ  LYS A 285      33.722  -1.764 -12.652  1.00 28.34           H
ATOM   4522 3HZ  LYS A 285      33.361  -2.002 -11.094  1.00 28.34           H
ATOM   4523  N   HIS A 286      27.807  -7.425 -15.325  1.00 48.75           N
ATOM   4524  H   HIS A 286      27.073  -6.755 -15.436  1.00 48.75           H
ATOM   4525  CA  HIS A 286      27.831  -8.591 -16.201  1.00 51.01           C
ATOM   4526  HA  HIS A 286      28.057  -9.375 -15.623  1.00 51.01           H
ATOM   4527  C   HIS A 286      28.938  -8.435 -17.254  1.00 49.94           C
ATOM   4528  O   HIS A 286      28.807  -7.667 -18.209  1.00 48.36           O
ATOM   4529  CB  HIS A 286      26.438  -8.838 -16.817  1.00 48.21           C
ATOM   4530 1HB  HIS A 286      25.820  -8.105 -16.533  1.00 48.21           H
ATOM   4531 2HB  HIS A 286      26.517  -8.840 -17.814  1.00 48.21           H
ATOM   4532  CG  HIS A 286      25.832 -10.153 -16.392  1.00 43.59           C
ATOM   4533  ND1 HIS A 286      26.340 -11.406 -16.639  1.00 38.94           N
ATOM   4534  HD1 HIS A 286      27.173 -11.608 -17.154  1.00 38.94           H
ATOM   4535  CD2 HIS A 286      24.679 -10.329 -15.660  1.00 37.05           C
ATOM   4536  HD2 HIS A 286      24.078  -9.602 -15.328  1.00 37.05           H
ATOM   4537  CE1 HIS A 286      25.529 -12.313 -16.071  1.00 34.06           C
ATOM   4538  HE1 HIS A 286      25.672 -13.302 -16.097  1.00 34.06           H
ATOM   4539  NE2 HIS A 286      24.495 -11.702 -15.461  1.00 35.44           N
ATOM   4540  N   LYS A 287      30.051  -9.172 -17.106  1.00 48.38           N
ATOM   4541  H   LYS A 287      30.224  -9.607 -16.222  1.00 48.38           H
ATOM   4542  CA  LYS A 287      31.028  -9.366 -18.194  1.00 51.94           C
ATOM   4543  HA  LYS A 287      31.289  -8.460 -18.526  1.00 51.94           H
ATOM   4544  C   LYS A 287      30.347 -10.177 -19.306  1.00 51.63           C
ATOM   4545  O   LYS A 287      30.091 -11.366 -19.136  1.00 49.61           O
ATOM   4546  CB  LYS A 287      32.309 -10.057 -17.691  1.00 48.19           C
ATOM   4547 1HB  LYS A 287      32.049 -10.774 -17.044  1.00 48.19           H
ATOM   4548 2HB  LYS A 287      32.775 -10.468 -18.474  1.00 48.19           H
ATOM   4549  CG  LYS A 287      33.287  -9.090 -16.987  1.00 42.08           C
ATOM   4550 1HG  LYS A 287      33.526  -8.353 -17.620  1.00 42.08           H
ATOM   4551 2HG  LYS A 287      32.838  -8.705 -16.181  1.00 42.08           H
ATOM   4552  CD  LYS A 287      34.581  -9.809 -16.544  1.00 38.98           C
ATOM   4553 1HD  LYS A 287      34.355 -10.510 -15.868  1.00 38.98           H
ATOM   4554 2HD  LYS A 287      35.009 -10.238 -17.339  1.00 38.98           H
ATOM   4555  CE  LYS A 287      35.570  -8.822 -15.922  1.00 32.70           C
ATOM   4556 1HE  LYS A 287      35.836  -8.147 -16.610  1.00 32.70           H
ATOM   4557 2HE  LYS A 287      35.130  -8.358 -15.153  1.00 32.70           H
ATOM   4558  NZ  LYS A 287      36.810  -9.480 -15.417  1.00 31.04           N
ATOM   4559 1HZ  LYS A 287      37.434  -8.809 -15.017  1.00 31.04           H
ATOM   4560 2HZ  LYS A 287      37.294  -9.948 -16.156  1.00 31.04           H
ATOM   4561 3HZ  LYS A 287      36.595 -10.157 -14.713  1.00 31.04           H
ATOM   4562  N   GLN A 288      30.074  -9.544 -20.447  1.00 47.30           N
ATOM   4563  H   GLN A 288      30.207  -8.554 -20.483  1.00 47.30           H
ATOM   4564  CA  GLN A 288      29.590 -10.222 -21.649  1.00 49.28           C
ATOM   4565  HA  GLN A 288      28.793 -10.753 -21.361  1.00 49.28           H
ATOM   4566  C   GLN A 288      30.685 -11.151 -22.200  1.00 50.40           C
ATOM   4567  O   GLN A 288      31.613 -10.714 -22.870  1.00 48.80           O
ATOM   4568  CB  GLN A 288      29.166  -9.201 -22.717  1.00 45.50           C
ATOM   4569 1HB  GLN A 288      29.853  -8.475 -22.744  1.00 45.50           H
ATOM   4570 2HB  GLN A 288      29.139  -9.668 -23.601  1.00 45.50           H
ATOM   4571  CG  GLN A 288      27.789  -8.555 -22.470  1.00 39.49           C
ATOM   4572 1HG  GLN A 288      27.096  -9.275 -22.430  1.00 39.49           H
ATOM   4573 2HG  GLN A 288      27.813  -8.066 -21.598  1.00 39.49           H
ATOM   4574  CD  GLN A 288      27.403  -7.567 -23.573  1.00 35.17           C
ATOM   4575  OE1 GLN A 288      28.227  -7.118 -24.354  1.00 32.28           O
ATOM   4576  NE2 GLN A 288      26.152  -7.183 -23.685  1.00 32.15           N
ATOM   4577 1HE2 GLN A 288      25.890  -6.535 -24.400  1.00 32.15           H
ATOM   4578 2HE2 GLN A 288      25.461  -7.539 -23.055  1.00 32.15           H
ATOM   4579  N   ARG A 289      30.563 -12.452 -21.941  1.00 49.99           N
ATOM   4580  H   ARG A 289      29.981 -12.740 -21.180  1.00 49.99           H
ATOM   4581  CA  ARG A 289      31.254 -13.481 -22.735  1.00 52.49           C
ATOM   4582  HA  ARG A 289      32.084 -13.071 -23.114  1.00 52.49           H
ATOM   4583  C   ARG A 289      30.322 -13.910 -23.876  1.00 51.80           C
ATOM   4584  O   ARG A 289      29.136 -14.145 -23.634  1.00 49.06           O
ATOM   4585  CB  ARG A 289      31.694 -14.665 -21.848  1.00 48.71           C
ATOM   4586 1HB  ARG A 289      30.972 -14.856 -21.183  1.00 48.71           H
ATOM   4587 2HB  ARG A 289      31.835 -15.468 -22.427  1.00 48.71           H
ATOM   4588  CG  ARG A 289      33.006 -14.357 -21.090  1.00 43.40           C
ATOM   4589 1HG  ARG A 289      33.722 -14.135 -21.753  1.00 43.40           H
ATOM   4590 2HG  ARG A 289      32.858 -13.575 -20.485  1.00 43.40           H
ATOM   4591  CD  ARG A 289      33.461 -15.566 -20.245  1.00 40.65           C
ATOM   4592 1HD  ARG A 289      32.872 -15.659 -19.442  1.00 40.65           H
ATOM   4593 2HD  ARG A 289      33.412 -16.401 -20.794  1.00 40.65           H
ATOM   4594  NE  ARG A 289      34.851 -15.416 -19.772  1.00 36.94           N
ATOM   4595  HE  ARG A 289      35.344 -14.603 -20.082  1.00 36.94           H
ATOM   4596  CZ  ARG A 289      35.516 -16.249 -18.977  1.00 35.46           C
ATOM   4597  NH1 ARG A 289      34.955 -17.299 -18.448  1.00 34.97           N
ATOM   4598 1HH1 ARG A 289      33.994 -17.500 -18.635  1.00 34.97           H
ATOM   4599 2HH1 ARG A 289      35.486 -17.904 -17.854  1.00 34.97           H
ATOM   4600  NH2 ARG A 289      36.775 -16.044 -18.701  1.00 34.06           N
ATOM   4601 1HH2 ARG A 289      37.250 -15.254 -19.089  1.00 34.06           H
ATOM   4602 2HH2 ARG A 289      37.265 -16.677 -18.102  1.00 34.06           H
ATOM   4603  N   LYS A 290      30.850 -13.990 -25.109  1.00 48.53           N
ATOM   4604  H   LYS A 290      31.785 -13.660 -25.243  1.00 48.53           H
ATOM   4605  CA  LYS A 290      30.135 -14.534 -26.274  1.00 52.13           C
ATOM   4606  HA  LYS A 290      29.350 -13.937 -26.437  1.00 52.13           H
ATOM   4607  C   LYS A 290      29.677 -15.963 -25.948  1.00 52.89           C
ATOM   4608  O   LYS A 290      30.511 -16.849 -25.800  1.00 50.94           O
ATOM   4609  CB  LYS A 290      31.042 -14.534 -27.523  1.00 48.11           C
ATOM   4610 1HB  LYS A 290      31.942 -14.879 -27.255  1.00 48.11           H
ATOM   4611 2HB  LYS A 290      30.638 -15.147 -28.202  1.00 48.11           H
ATOM   4612  CG  LYS A 290      31.230 -13.145 -28.175  1.00 42.74           C
ATOM   4613 1HG  LYS A 290      30.336 -12.787 -28.444  1.00 42.74           H
ATOM   4614 2HG  LYS A 290      31.651 -12.527 -27.511  1.00 42.74           H
ATOM   4615  CD  LYS A 290      32.134 -13.235 -29.425  1.00 39.37           C
ATOM   4616 1HD  LYS A 290      33.044 -13.541 -29.147  1.00 39.37           H
ATOM   4617 2HD  LYS A 290      31.741 -13.896 -30.064  1.00 39.37           H
ATOM   4618  CE  LYS A 290      32.264 -11.878 -30.136  1.00 33.26           C
ATOM   4619 1HE  LYS A 290      31.361 -11.580 -30.447  1.00 33.26           H
ATOM   4620 2HE  LYS A 290      32.636 -11.205 -29.497  1.00 33.26           H
ATOM   4621  NZ  LYS A 290      33.166 -11.934 -31.324  1.00 31.16           N
ATOM   4622 1HZ  LYS A 290      33.232 -11.040 -31.766  1.00 31.16           H
ATOM   4623 2HZ  LYS A 290      32.827 -12.587 -32.001  1.00 31.16           H
ATOM   4624 3HZ  LYS A 290      34.089 -12.215 -31.060  1.00 31.16           H
ATOM   4625  N   ARG A 291      28.369 -16.167 -25.797  1.00 54.28           N
ATOM   4626  H   ARG A 291      27.768 -15.371 -25.865  1.00 54.28           H
ATOM   4627  CA  ARG A 291      27.739 -17.471 -25.538  1.00 56.89           C
ATOM   4628  HA  ARG A 291      28.476 -18.134 -25.408  1.00 56.89           H
ATOM   4629  C   ARG A 291      26.905 -17.884 -26.757  1.00 57.31           C
ATOM   4630  O   ARG A 291      26.382 -17.015 -27.457  1.00 56.09           O
ATOM   4631  CB  ARG A 291      26.899 -17.422 -24.244  1.00 53.12           C
ATOM   4632 1HB  ARG A 291      26.339 -16.594 -24.250  1.00 53.12           H
ATOM   4633 2HB  ARG A 291      26.306 -18.226 -24.210  1.00 53.12           H
ATOM   4634  CG  ARG A 291      27.784 -17.409 -22.991  1.00 46.75           C
ATOM   4635 1HG  ARG A 291      28.350 -18.234 -22.985  1.00 46.75           H
ATOM   4636 2HG  ARG A 291      28.372 -16.601 -23.018  1.00 46.75           H
ATOM   4637  CD  ARG A 291      26.931 -17.371 -21.706  1.00 43.87           C
ATOM   4638 1HD  ARG A 291      26.455 -16.494 -21.640  1.00 43.87           H
ATOM   4639 2HD  ARG A 291      26.262 -18.114 -21.720  1.00 43.87           H
ATOM   4640  NE  ARG A 291      27.757 -17.529 -20.496  1.00 40.86           N
ATOM   4641  HE  ARG A 291      28.719 -17.762 -20.636  1.00 40.86           H
ATOM   4642  CZ  ARG A 291      27.355 -17.394 -19.244  1.00 37.93           C
ATOM   4643  NH1 ARG A 291      26.126 -17.059 -18.932  1.00 37.24           N
ATOM   4644 1HH1 ARG A 291      25.454 -16.895 -19.654  1.00 37.24           H
ATOM   4645 2HH1 ARG A 291      25.861 -16.967 -17.972  1.00 37.24           H
ATOM   4646  NH2 ARG A 291      28.171 -17.604 -18.252  1.00 35.52           N
ATOM   4647 1HH2 ARG A 291      29.118 -17.872 -18.431  1.00 35.52           H
ATOM   4648 2HH2 ARG A 291      27.851 -17.498 -17.310  1.00 35.52           H
ATOM   4649  N   LEU A 292      26.788 -19.183 -27.007  1.00 58.75           N
ATOM   4650  H   LEU A 292      27.310 -19.824 -26.444  1.00 58.75           H
ATOM   4651  CA  LEU A 292      25.933 -19.725 -28.067  1.00 62.75           C
ATOM   4652  HA  LEU A 292      26.319 -19.382 -28.923  1.00 62.75           H
ATOM   4653  C   LEU A 292      24.498 -19.209 -27.899  1.00 67.39           C
ATOM   4654  O   LEU A 292      23.958 -19.194 -26.788  1.00 64.34           O
ATOM   4655  CB  LEU A 292      25.965 -21.269 -28.080  1.00 58.54           C
ATOM   4656 1HB  LEU A 292      25.971 -21.587 -27.132  1.00 58.54           H
ATOM   4657 2HB  LEU A 292      25.135 -21.592 -28.535  1.00 58.54           H
ATOM   4658  CG  LEU A 292      27.185 -21.888 -28.804  1.00 51.14           C
ATOM   4659  HG  LEU A 292      27.530 -21.217 -29.460  1.00 51.14           H
ATOM   4660  CD1 LEU A 292      28.311 -22.228 -27.826  1.00 47.50           C
ATOM   4661 1HD1 LEU A 292      29.093 -22.627 -28.305  1.00 47.50           H
ATOM   4662 2HD1 LEU A 292      28.003 -22.886 -27.139  1.00 47.50           H
ATOM   4663 3HD1 LEU A 292      28.629 -21.410 -27.347  1.00 47.50           H
ATOM   4664  CD2 LEU A 292      26.768 -23.162 -29.533  1.00 47.56           C
ATOM   4665 1HD2 LEU A 292      27.546 -23.575 -30.007  1.00 47.56           H
ATOM   4666 2HD2 LEU A 292      26.060 -22.970 -30.213  1.00 47.56           H
ATOM   4667 3HD2 LEU A 292      26.404 -23.838 -28.893  1.00 47.56           H
ATOM   4668  N   LYS A 293      23.877 -18.795 -29.019  1.00 61.81           N
ATOM   4669  H   LYS A 293      24.348 -18.917 -29.893  1.00 61.81           H
ATOM   4670  CA  LYS A 293      22.539 -18.171 -29.030  1.00 64.25           C
ATOM   4671  HA  LYS A 293      22.644 -17.393 -28.411  1.00 64.25           H
ATOM   4672  C   LYS A 293      21.421 -19.053 -28.447  1.00 67.65           C
ATOM   4673  O   LYS A 293      20.406 -18.502 -28.041  1.00 62.84           O
ATOM   4674  CB  LYS A 293      22.177 -17.716 -30.460  1.00 57.86           C
ATOM   4675 1HB  LYS A 293      22.442 -18.439 -31.098  1.00 57.86           H
ATOM   4676 2HB  LYS A 293      21.188 -17.577 -30.506  1.00 57.86           H
ATOM   4677  CG  LYS A 293      22.868 -16.411 -30.896  1.00 50.12           C
ATOM   4678 1HG  LYS A 293      22.637 -15.688 -30.245  1.00 50.12           H
ATOM   4679 2HG  LYS A 293      23.858 -16.553 -30.899  1.00 50.12           H
ATOM   4680  CD  LYS A 293      22.412 -15.984 -32.311  1.00 44.50           C
ATOM   4681 1HD  LYS A 293      22.712 -16.675 -32.969  1.00 44.50           H
ATOM   4682 2HD  LYS A 293      21.414 -15.923 -32.324  1.00 44.50           H
ATOM   4683  CE  LYS A 293      22.991 -14.624 -32.731  1.00 38.12           C
ATOM   4684 1HE  LYS A 293      22.683 -13.920 -32.092  1.00 38.12           H
ATOM   4685 2HE  LYS A 293      23.990 -14.670 -32.720  1.00 38.12           H
ATOM   4686  NZ  LYS A 293      22.559 -14.228 -34.103  1.00 31.95           N
ATOM   4687 1HZ  LYS A 293      22.945 -13.342 -34.358  1.00 31.95           H
ATOM   4688 2HZ  LYS A 293      21.563 -14.157 -34.159  1.00 31.95           H
ATOM   4689 3HZ  LYS A 293      22.857 -14.900 -34.781  1.00 31.95           H
ATOM   4690  N   SER A 294      21.610 -20.372 -28.377  1.00 76.66           N
ATOM   4691  H   SER A 294      22.518 -20.722 -28.608  1.00 76.66           H
ATOM   4692  CA  SER A 294      20.583 -21.348 -27.986  1.00 80.80           C
ATOM   4693  HA  SER A 294      19.732 -20.836 -28.102  1.00 80.80           H
ATOM   4694  C   SER A 294      20.628 -21.800 -26.518  1.00 83.90           C
ATOM   4695  O   SER A 294      19.724 -22.519 -26.101  1.00 78.42           O
ATOM   4696  CB  SER A 294      20.681 -22.576 -28.903  1.00 73.14           C
ATOM   4697 1HB  SER A 294      20.027 -23.281 -28.629  1.00 73.14           H
ATOM   4698 2HB  SER A 294      20.520 -22.325 -29.857  1.00 73.14           H
ATOM   4699  OG  SER A 294      21.975 -23.138 -28.821  1.00 62.49           O
ATOM   4700  HG  SER A 294      21.908 -24.093 -28.802  1.00 62.49           H
ATOM   4701  N   SER A 295      21.644 -21.422 -25.729  1.00 87.62           N
ATOM   4702  H   SER A 295      22.347 -20.811 -26.093  1.00 87.62           H
ATOM   4703  CA  SER A 295      21.744 -21.889 -24.341  1.00 88.70           C
ATOM   4704  HA  SER A 295      21.512 -22.859 -24.408  1.00 88.70           H
ATOM   4705  C   SER A 295      20.732 -21.211 -23.410  1.00 90.58           C
ATOM   4706  O   SER A 295      20.368 -20.046 -23.611  1.00 88.19           O
ATOM   4707  CB  SER A 295      23.168 -21.730 -23.794  1.00 84.88           C
ATOM   4708 1HB  SER A 295      23.226 -22.082 -22.860  1.00 84.88           H
ATOM   4709 2HB  SER A 295      23.823 -22.214 -24.375  1.00 84.88           H
ATOM   4710  OG  SER A 295      23.568 -20.369 -23.755  1.00 69.72           O
ATOM   4711  HG  SER A 295      24.524 -20.317 -23.746  1.00 69.72           H
ATOM   4712  N   CYS A 296      20.318 -21.901 -22.336  1.00 88.93           N
ATOM   4713  H   CYS A 296      20.644 -22.841 -22.239  1.00 88.93           H
ATOM   4714  CA  CYS A 296      19.428 -21.387 -21.296  1.00 89.66           C
ATOM   4715  HA  CYS A 296      18.550 -21.221 -21.745  1.00 89.66           H
ATOM   4716  C   CYS A 296      19.940 -20.051 -20.725  1.00 90.02           C
ATOM   4717  O   CYS A 296      21.066 -19.961 -20.231  1.00 88.53           O
ATOM   4718  CB  CYS A 296      19.279 -22.446 -20.187  1.00 89.70           C
ATOM   4719 1HB  CYS A 296      18.846 -23.227 -20.637  1.00 89.70           H
ATOM   4720 2HB  CYS A 296      20.217 -22.685 -19.936  1.00 89.70           H
ATOM   4721  SG  CYS A 296      18.319 -21.867 -18.758  1.00 88.48           S
ATOM   4722  N   LYS A 297      19.109 -19.010 -20.810  1.00 92.74           N
ATOM   4723  H   LYS A 297      18.221 -19.156 -21.247  1.00 92.74           H
ATOM   4724  CA  LYS A 297      19.411 -17.669 -20.306  1.00 93.00           C
ATOM   4725  HA  LYS A 297      19.886 -17.822 -19.440  1.00 93.00           H
ATOM   4726  C   LYS A 297      18.144 -16.871 -20.005  1.00 94.03           C
ATOM   4727  O   LYS A 297      17.048 -17.229 -20.435  1.00 93.45           O
ATOM   4728  CB  LYS A 297      20.324 -16.915 -21.299  1.00 91.44           C
ATOM   4729 1HB  LYS A 297      20.589 -16.041 -20.893  1.00 91.44           H
ATOM   4730 2HB  LYS A 297      21.141 -17.466 -21.468  1.00 91.44           H
ATOM   4731  CG  LYS A 297      19.644 -16.637 -22.641  1.00 85.97           C
ATOM   4732 1HG  LYS A 297      19.357 -17.505 -23.045  1.00 85.97           H
ATOM   4733 2HG  LYS A 297      18.842 -16.060 -22.485  1.00 85.97           H
ATOM   4734  CD  LYS A 297      20.596 -15.922 -23.612  1.00 84.85           C
ATOM   4735 1HD  LYS A 297      20.883 -15.044 -23.229  1.00 84.85           H
ATOM   4736 2HD  LYS A 297      21.401 -16.489 -23.786  1.00 84.85           H
ATOM   4737  CE  LYS A 297      19.820 -15.699 -24.913  1.00 73.64           C
ATOM   4738 1HE  LYS A 297      19.518 -16.580 -25.277  1.00 73.64           H
ATOM   4739 2HE  LYS A 297      19.024 -15.122 -24.732  1.00 73.64           H
ATOM   4740  NZ  LYS A 297      20.640 -15.034 -25.949  1.00 64.82           N
ATOM   4741 1HZ  LYS A 297      20.115 -14.898 -26.789  1.00 64.82           H
ATOM   4742 2HZ  LYS A 297      21.445 -15.582 -26.175  1.00 64.82           H
ATOM   4743 3HZ  LYS A 297      20.956 -14.138 -25.636  1.00 64.82           H
ATOM   4744  N   ARG A 298      18.324 -15.747 -19.315  1.00 92.74           N
ATOM   4745  H   ARG A 298      19.233 -15.575 -18.935  1.00 92.74           H
ATOM   4746  CA  ARG A 298      17.282 -14.743 -19.073  1.00 93.62           C
ATOM   4747  HA  ARG A 298      16.435 -15.229 -18.859  1.00 93.62           H
ATOM   4748  C   ARG A 298      17.028 -13.918 -20.330  1.00 93.84           C
ATOM   4749  O   ARG A 298      17.964 -13.425 -20.951  1.00 92.98           O
ATOM   4750  CB  ARG A 298      17.691 -13.877 -17.877  1.00 92.91           C
ATOM   4751 1HB  ARG A 298      18.000 -14.474 -17.137  1.00 92.91           H
ATOM   4752 2HB  ARG A 298      18.440 -13.276 -18.155  1.00 92.91           H
ATOM   4753  CG  ARG A 298      16.522 -13.017 -17.370  1.00 91.99           C
ATOM   4754 1HG  ARG A 298      16.270 -12.358 -18.079  1.00 91.99           H
ATOM   4755 2HG  ARG A 298      15.742 -13.611 -17.173  1.00 91.99           H
ATOM   4756  CD  ARG A 298      16.893 -12.254 -16.099  1.00 91.93           C
ATOM   4757 1HD  ARG A 298      16.068 -11.849 -15.705  1.00 91.93           H
ATOM   4758 2HD  ARG A 298      17.300 -12.888 -15.441  1.00 91.93           H
ATOM   4759  NE  ARG A 298      17.865 -11.162 -16.341  1.00 88.22           N
ATOM   4760  HE  ARG A 298      18.307 -11.126 -17.237  1.00 88.22           H
ATOM   4761  CZ  ARG A 298      18.192 -10.229 -15.458  1.00 89.57           C
ATOM   4762  NH1 ARG A 298      17.688 -10.213 -14.255  1.00 82.29           N
ATOM   4763 1HH1 ARG A 298      17.035 -10.918 -13.977  1.00 82.29           H
ATOM   4764 2HH1 ARG A 298      17.954  -9.496 -13.611  1.00 82.29           H
ATOM   4765  NH2 ARG A 298      19.023  -9.279 -15.769  1.00 82.69           N
ATOM   4766 1HH2 ARG A 298      19.424  -9.246 -16.684  1.00 82.69           H
ATOM   4767 2HH2 ARG A 298      19.261  -8.582 -15.093  1.00 82.69           H
ATOM   4768  N   HIS A 299      15.755 -13.744 -20.684  1.00 94.21           N
ATOM   4769  H   HIS A 299      15.068 -14.220 -20.135  1.00 94.21           H
ATOM   4770  CA  HIS A 299      15.259 -12.929 -21.791  1.00 94.34           C
ATOM   4771  HA  HIS A 299      16.060 -12.548 -22.253  1.00 94.34           H
ATOM   4772  C   HIS A 299      14.393 -11.774 -21.263  1.00 95.15           C
ATOM   4773  O   HIS A 299      13.773 -11.924 -20.212  1.00 93.92           O
ATOM   4774  CB  HIS A 299      14.472 -13.819 -22.759  1.00 93.73           C
ATOM   4775 1HB  HIS A 299      13.851 -14.400 -22.233  1.00 93.73           H
ATOM   4776 2HB  HIS A 299      13.943 -13.237 -23.376  1.00 93.73           H
ATOM   4777  CG  HIS A 299      15.353 -14.711 -23.595  1.00 93.02           C
ATOM   4778  ND1 HIS A 299      15.634 -14.524 -24.929  1.00 81.59           N
ATOM   4779  HD1 HIS A 299      15.321 -13.761 -25.495  1.00 81.59           H
ATOM   4780  CD2 HIS A 299      16.000 -15.844 -23.193  1.00 83.74           C
ATOM   4781  HD2 HIS A 299      15.995 -16.232 -22.271  1.00 83.74           H
ATOM   4782  CE1 HIS A 299      16.399 -15.543 -25.334  1.00 85.66           C
ATOM   4783  HE1 HIS A 299      16.723 -15.676 -26.271  1.00 85.66           H
ATOM   4784  NE2 HIS A 299      16.671 -16.364 -24.304  1.00 87.62           N
ATOM   4785  N   PRO A 300      14.355 -10.626 -21.972  1.00 95.14           N
ATOM   4786  CA  PRO A 300      13.527  -9.503 -21.563  1.00 95.44           C
ATOM   4787  HA  PRO A 300      13.672  -9.323 -20.590  1.00 95.44           H
ATOM   4788  C   PRO A 300      12.039  -9.829 -21.743  1.00 95.52           C
ATOM   4789  O   PRO A 300      11.638 -10.354 -22.777  1.00 94.08           O
ATOM   4790  CB  PRO A 300      13.968  -8.326 -22.441  1.00 94.60           C
ATOM   4791 1HB  PRO A 300      13.201  -7.714 -22.633  1.00 94.60           H
ATOM   4792 2HB  PRO A 300      14.706  -7.810 -22.006  1.00 94.60           H
ATOM   4793  CG  PRO A 300      14.457  -9.003 -23.719  1.00 92.65           C
ATOM   4794 1HG  PRO A 300      13.697  -9.179 -24.345  1.00 92.65           H
ATOM   4795 2HG  PRO A 300      15.146  -8.443 -24.180  1.00 92.65           H
ATOM   4796  CD  PRO A 300      15.063 -10.309 -23.214  1.00 95.03           C
ATOM   4797 1HD  PRO A 300      14.928 -11.048 -23.874  1.00 95.03           H
ATOM   4798 2HD  PRO A 300      16.039 -10.204 -23.026  1.00 95.03           H
ATOM   4799  N   LEU A 301      11.238  -9.464 -20.755  1.00 93.39           N
ATOM   4800  H   LEU A 301      11.672  -9.160 -19.907  1.00 93.39           H
ATOM   4801  CA  LEU A 301       9.786  -9.464 -20.790  1.00 93.02           C
ATOM   4802  HA  LEU A 301       9.487  -9.367 -21.739  1.00 93.02           H
ATOM   4803  C   LEU A 301       9.324  -8.275 -19.950  1.00 93.42           C
ATOM   4804  O   LEU A 301       9.629  -8.231 -18.756  1.00 92.37           O
ATOM   4805  CB  LEU A 301       9.246 -10.799 -20.234  1.00 92.22           C
ATOM   4806 1HB  LEU A 301       9.514 -11.530 -20.862  1.00 92.22           H
ATOM   4807 2HB  LEU A 301       9.665 -10.957 -19.340  1.00 92.22           H
ATOM   4808  CG  LEU A 301       7.720 -10.858 -20.060  1.00 91.04           C
ATOM   4809  HG  LEU A 301       7.452 -10.078 -19.495  1.00 91.04           H
ATOM   4810  CD1 LEU A 301       6.988 -10.757 -21.402  1.00 87.11           C
ATOM   4811 1HD1 LEU A 301       5.997 -10.797 -21.274  1.00 87.11           H
ATOM   4812 2HD1 LEU A 301       7.249 -11.507 -22.010  1.00 87.11           H
ATOM   4813 3HD1 LEU A 301       7.204  -9.897 -21.864  1.00 87.11           H
ATOM   4814  CD2 LEU A 301       7.329 -12.189 -19.392  1.00 86.91           C
ATOM   4815 1HD2 LEU A 301       6.339 -12.250 -19.268  1.00 86.91           H
ATOM   4816 2HD2 LEU A 301       7.757 -12.278 -18.493  1.00 86.91           H
ATOM   4817 3HD2 LEU A 301       7.618 -12.968 -19.949  1.00 86.91           H
ATOM   4818  N   TYR A 302       8.643  -7.325 -20.572  1.00 93.75           N
ATOM   4819  H   TYR A 302       8.599  -7.347 -21.571  1.00 93.75           H
ATOM   4820  CA  TYR A 302       7.956  -6.250 -19.872  1.00 93.36           C
ATOM   4821  HA  TYR A 302       8.346  -6.174 -18.954  1.00 93.36           H
ATOM   4822  C   TYR A 302       6.478  -6.609 -19.778  1.00 92.85           C
ATOM   4823  O   TYR A 302       5.888  -7.019 -20.772  1.00 91.02           O
ATOM   4824  CB  TYR A 302       8.184  -4.925 -20.589  1.00 93.01           C
ATOM   4825 1HB  TYR A 302       9.168  -4.786 -20.697  1.00 93.01           H
ATOM   4826 2HB  TYR A 302       7.753  -4.972 -21.490  1.00 93.01           H
ATOM   4827  CG  TYR A 302       7.607  -3.735 -19.839  1.00 93.37           C
ATOM   4828  CD1 TYR A 302       6.444  -3.105 -20.305  1.00 89.66           C
ATOM   4829  HD1 TYR A 302       5.992  -3.440 -21.132  1.00 89.66           H
ATOM   4830  CD2 TYR A 302       8.231  -3.282 -18.662  1.00 89.44           C
ATOM   4831  HD2 TYR A 302       9.055  -3.738 -18.326  1.00 89.44           H
ATOM   4832  CE1 TYR A 302       5.910  -2.000 -19.611  1.00 90.07           C
ATOM   4833  HE1 TYR A 302       5.090  -1.542 -19.954  1.00 90.07           H
ATOM   4834  CE2 TYR A 302       7.696  -2.185 -17.955  1.00 89.50           C
ATOM   4835  HE2 TYR A 302       8.140  -1.866 -17.118  1.00 89.50           H
ATOM   4836  CZ  TYR A 302       6.537  -1.539 -18.428  1.00 92.66           C
ATOM   4837  OH  TYR A 302       6.021  -0.484 -17.755  1.00 91.13           O
ATOM   4838  HH  TYR A 302       5.899   0.250 -18.357  1.00 91.13           H
ATOM   4839  N   VAL A 303       5.915  -6.511 -18.588  1.00 91.92           N
ATOM   4840  H   VAL A 303       6.506  -6.302 -17.809  1.00 91.92           H
ATOM   4841  CA  VAL A 303       4.489  -6.687 -18.331  1.00 90.37           C
ATOM   4842  HA  VAL A 303       4.082  -7.140 -19.124  1.00 90.37           H
ATOM   4843  C   VAL A 303       3.906  -5.300 -18.132  1.00 90.98           C
ATOM   4844  O   VAL A 303       4.238  -4.646 -17.147  1.00 90.22           O
ATOM   4845  CB  VAL A 303       4.247  -7.580 -17.101  1.00 88.99           C
ATOM   4846  HB  VAL A 303       4.683  -7.129 -16.322  1.00 88.99           H
ATOM   4847  CG1 VAL A 303       2.752  -7.749 -16.819  1.00 85.62           C
ATOM   4848 1HG1 VAL A 303       2.602  -8.330 -16.019  1.00 85.62           H
ATOM   4849 2HG1 VAL A 303       2.286  -8.170 -17.597  1.00 85.62           H
ATOM   4850 3HG1 VAL A 303       2.318  -6.865 -16.643  1.00 85.62           H
ATOM   4851  CG2 VAL A 303       4.850  -8.975 -17.313  1.00 86.08           C
ATOM   4852 1HG2 VAL A 303       4.694  -9.558 -16.515  1.00 86.08           H
ATOM   4853 2HG2 VAL A 303       5.837  -8.920 -17.465  1.00 86.08           H
ATOM   4854 3HG2 VAL A 303       4.441  -9.425 -18.107  1.00 86.08           H
ATOM   4855  N   ASP A 304       3.057  -4.864 -19.067  1.00 91.11           N
ATOM   4856  H   ASP A 304       2.942  -5.417 -19.892  1.00 91.11           H
ATOM   4857  CA  ASP A 304       2.289  -3.631 -18.956  1.00 90.59           C
ATOM   4858  HA  ASP A 304       2.763  -3.033 -18.310  1.00 90.59           H
ATOM   4859  C   ASP A 304       0.894  -3.964 -18.412  1.00 88.59           C
ATOM   4860  O   ASP A 304       0.189  -4.816 -18.954  1.00 86.99           O
ATOM   4861  CB  ASP A 304       2.234  -2.925 -20.319  1.00 90.74           C
ATOM   4862 1HB  ASP A 304       3.141  -2.953 -20.739  1.00 90.74           H
ATOM   4863 2HB  ASP A 304       1.579  -3.400 -20.907  1.00 90.74           H
ATOM   4864  CG  ASP A 304       1.800  -1.465 -20.169  1.00 89.29           C
ATOM   4865  OD1 ASP A 304       0.831  -1.217 -19.423  1.00 84.22           O
ATOM   4866  OD2 ASP A 304       2.505  -0.586 -20.715  1.00 83.14           O
ATOM   4867  N   PHE A 305       0.497  -3.339 -17.306  1.00 89.97           N
ATOM   4868  H   PHE A 305       1.102  -2.671 -16.874  1.00 89.97           H
ATOM   4869  CA  PHE A 305      -0.808  -3.614 -16.714  1.00 89.17           C
ATOM   4870  HA  PHE A 305      -0.903  -4.609 -16.749  1.00 89.17           H
ATOM   4871  C   PHE A 305      -1.965  -3.015 -17.525  1.00 88.71           C
ATOM   4872  O   PHE A 305      -3.095  -3.474 -17.379  1.00 86.40           O
ATOM   4873  CB  PHE A 305      -0.828  -3.142 -15.263  1.00 88.70           C
ATOM   4874 1HB  PHE A 305      -0.532  -2.187 -15.241  1.00 88.70           H
ATOM   4875 2HB  PHE A 305      -1.767  -3.208 -14.926  1.00 88.70           H
ATOM   4876  CG  PHE A 305       0.071  -3.940 -14.325  1.00 88.87           C
ATOM   4877  CD1 PHE A 305      -0.026  -5.344 -14.270  1.00 85.83           C
ATOM   4878  HD1 PHE A 305      -0.682  -5.822 -14.855  1.00 85.83           H
ATOM   4879  CD2 PHE A 305       0.988  -3.276 -13.492  1.00 86.44           C
ATOM   4880  HD2 PHE A 305       1.058  -2.279 -13.524  1.00 86.44           H
ATOM   4881  CE1 PHE A 305       0.794  -6.074 -13.398  1.00 85.58           C
ATOM   4882  HE1 PHE A 305       0.727  -7.071 -13.368  1.00 85.58           H
ATOM   4883  CE2 PHE A 305       1.806  -4.007 -12.615  1.00 85.44           C
ATOM   4884  HE2 PHE A 305       2.457  -3.530 -12.025  1.00 85.44           H
ATOM   4885  CZ  PHE A 305       1.711  -5.408 -12.565  1.00 86.91           C
ATOM   4886  HZ  PHE A 305       2.293  -5.929 -11.940  1.00 86.91           H
ATOM   4887  N   SER A 306      -1.698  -2.041 -18.399  1.00 89.33           N
ATOM   4888  H   SER A 306      -0.771  -1.666 -18.428  1.00 89.33           H
ATOM   4889  CA  SER A 306      -2.695  -1.500 -19.312  1.00 88.48           C
ATOM   4890  HA  SER A 306      -3.500  -1.371 -18.734  1.00 88.48           H
ATOM   4891  C   SER A 306      -3.069  -2.485 -20.428  1.00 86.76           C
ATOM   4892  O   SER A 306      -4.253  -2.622 -20.735  1.00 84.04           O
ATOM   4893  CB  SER A 306      -2.257  -0.144 -19.871  1.00 88.36           C
ATOM   4894 1HB  SER A 306      -3.010   0.291 -20.365  1.00 88.36           H
ATOM   4895 2HB  SER A 306      -1.951   0.457 -19.132  1.00 88.36           H
ATOM   4896  OG  SER A 306      -1.192  -0.240 -20.773  1.00 75.60           O
ATOM   4897  HG  SER A 306      -0.366  -0.262 -20.290  1.00 75.60           H
ATOM   4898  N   ASP A 307      -2.100  -3.266 -20.934  1.00 87.07           N
ATOM   4899  H   ASP A 307      -1.172  -3.159 -20.576  1.00 87.07           H
ATOM   4900  CA  ASP A 307      -2.327  -4.268 -21.983  1.00 84.27           C
ATOM   4901  HA  ASP A 307      -2.758  -3.752 -22.724  1.00 84.27           H
ATOM   4902  C   ASP A 307      -3.264  -5.392 -21.527  1.00 81.34           C
ATOM   4903  O   ASP A 307      -4.017  -5.953 -22.324  1.00 78.20           O
ATOM   4904  CB  ASP A 307      -0.993  -4.893 -22.415  1.00 84.47           C
ATOM   4905 1HB  ASP A 307      -0.504  -5.179 -21.591  1.00 84.47           H
ATOM   4906 2HB  ASP A 307      -1.194  -5.694 -22.979  1.00 84.47           H
ATOM   4907  CG  ASP A 307      -0.069  -3.967 -23.218  1.00 81.09           C
ATOM   4908  OD1 ASP A 307      -0.560  -2.957 -23.759  1.00 78.26           O
ATOM   4909  OD2 ASP A 307       1.126  -4.341 -23.356  1.00 77.68           O
ATOM   4910  N   VAL A 308      -3.231  -5.714 -20.231  1.00 83.13           N
ATOM   4911  H   VAL A 308      -2.566  -5.248 -19.647  1.00 83.13           H
ATOM   4912  CA  VAL A 308      -4.115  -6.714 -19.612  1.00 80.56           C
ATOM   4913  HA  VAL A 308      -4.436  -7.260 -20.386  1.00 80.56           H
ATOM   4914  C   VAL A 308      -5.357  -6.093 -18.964  1.00 80.75           C
ATOM   4915  O   VAL A 308      -6.145  -6.808 -18.352  1.00 77.91           O
ATOM   4916  CB  VAL A 308      -3.340  -7.625 -18.634  1.00 78.47           C
ATOM   4917  HB  VAL A 308      -4.017  -8.246 -18.239  1.00 78.47           H
ATOM   4918  CG1 VAL A 308      -2.254  -8.416 -19.367  1.00 72.00           C
ATOM   4919 1HG1 VAL A 308      -1.752  -9.006 -18.735  1.00 72.00           H
ATOM   4920 2HG1 VAL A 308      -1.596  -7.802 -19.803  1.00 72.00           H
ATOM   4921 3HG1 VAL A 308      -2.651  -8.996 -20.078  1.00 72.00           H
ATOM   4922  CG2 VAL A 308      -2.677  -6.851 -17.492  1.00 71.52           C
ATOM   4923 1HG2 VAL A 308      -2.185  -7.469 -16.879  1.00 71.52           H
ATOM   4924 2HG2 VAL A 308      -3.358  -6.358 -16.950  1.00 71.52           H
ATOM   4925 3HG2 VAL A 308      -2.022  -6.182 -17.845  1.00 71.52           H
ATOM   4926  N   GLY A 309      -5.540  -4.778 -19.088  1.00 83.77           N
ATOM   4927  H   GLY A 309      -4.849  -4.258 -19.591  1.00 83.77           H
ATOM   4928  CA  GLY A 309      -6.680  -4.041 -18.541  1.00 83.06           C
ATOM   4929 1HA  GLY A 309      -6.638  -3.112 -18.909  1.00 83.06           H
ATOM   4930 2HA  GLY A 309      -7.510  -4.492 -18.869  1.00 83.06           H
ATOM   4931  C   GLY A 309      -6.708  -3.979 -17.013  1.00 84.37           C
ATOM   4932  O   GLY A 309      -7.784  -3.911 -16.437  1.00 81.66           O
ATOM   4933  N   TRP A 310      -5.560  -4.019 -16.325  1.00 87.19           N
ATOM   4934  H   TRP A 310      -4.709  -4.075 -16.847  1.00 87.19           H
ATOM   4935  CA  TRP A 310      -5.460  -3.986 -14.858  1.00 87.47           C
ATOM   4936  HA  TRP A 310      -6.387  -4.175 -14.534  1.00 87.47           H
ATOM   4937  C   TRP A 310      -5.072  -2.615 -14.296  1.00 89.03           C
ATOM   4938  O   TRP A 310      -4.940  -2.439 -13.087  1.00 87.10           O
ATOM   4939  CB  TRP A 310      -4.481  -5.065 -14.396  1.00 85.69           C
ATOM   4940 1HB  TRP A 310      -3.636  -4.962 -14.920  1.00 85.69           H
ATOM   4941 2HB  TRP A 310      -4.291  -4.917 -13.425  1.00 85.69           H
ATOM   4942  CG  TRP A 310      -4.919  -6.487 -14.545  1.00 84.74           C
ATOM   4943  CD1 TRP A 310      -6.052  -6.945 -15.123  1.00 78.87           C
ATOM   4944  HD1 TRP A 310      -6.752  -6.366 -15.541  1.00 78.87           H
ATOM   4945  CD2 TRP A 310      -4.216  -7.686 -14.080  1.00 80.86           C
ATOM   4946  NE1 TRP A 310      -6.108  -8.316 -15.056  1.00 76.55           N
ATOM   4947  HE1 TRP A 310      -6.854  -8.871 -15.424  1.00 76.55           H
ATOM   4948  CE2 TRP A 310      -4.997  -8.826 -14.413  1.00 78.64           C
ATOM   4949  CE3 TRP A 310      -3.003  -7.901 -13.405  1.00 74.85           C
ATOM   4950  HE3 TRP A 310      -2.425  -7.121 -13.165  1.00 74.85           H
ATOM   4951  CZ2 TRP A 310      -4.597 -10.125 -14.075  1.00 75.37           C
ATOM   4952  HZ2 TRP A 310      -5.169 -10.909 -14.315  1.00 75.37           H
ATOM   4953  CZ3 TRP A 310      -2.595  -9.200 -13.065  1.00 74.88           C
ATOM   4954  HZ3 TRP A 310      -1.730  -9.335 -12.581  1.00 74.88           H
ATOM   4955  CH2 TRP A 310      -3.384 -10.313 -13.395  1.00 74.16           C
ATOM   4956  HH2 TRP A 310      -3.084 -11.234 -13.147  1.00 74.16           H
ATOM   4957  N   ASN A 311      -4.891  -1.616 -15.179  1.00 87.34           N
ATOM   4958  H   ASN A 311      -4.989  -1.830 -16.151  1.00 87.34           H
ATOM   4959  CA  ASN A 311      -4.562  -0.244 -14.815  1.00 87.60           C
ATOM   4960  HA  ASN A 311      -3.847  -0.329 -14.121  1.00 87.60           H
ATOM   4961  C   ASN A 311      -5.715   0.522 -14.149  1.00 87.78           C
ATOM   4962  O   ASN A 311      -5.508   1.638 -13.679  1.00 85.43           O
ATOM   4963  CB  ASN A 311      -4.071   0.480 -16.078  1.00 86.16           C
ATOM   4964 1HB  ASN A 311      -3.755   1.394 -15.822  1.00 86.16           H
ATOM   4965 2HB  ASN A 311      -3.311  -0.038 -16.470  1.00 86.16           H
ATOM   4966  CG  ASN A 311      -5.150   0.627 -17.142  1.00 80.83           C
ATOM   4967  OD1 ASN A 311      -5.906  -0.281 -17.444  1.00 71.02           O
ATOM   4968  ND2 ASN A 311      -5.252   1.771 -17.772  1.00 73.36           N
ATOM   4969 1HD2 ASN A 311      -5.941   1.888 -18.487  1.00 73.36           H
ATOM   4970 2HD2 ASN A 311      -4.641   2.527 -17.538  1.00 73.36           H
ATOM   4971  N   ASP A 312      -6.919  -0.032 -14.124  1.00 89.88           N
ATOM   4972  H   ASP A 312      -7.049  -0.881 -14.637  1.00 89.88           H
ATOM   4973  CA  ASP A 312      -8.069   0.505 -13.404  1.00 89.26           C
ATOM   4974  HA  ASP A 312      -8.041   1.488 -13.585  1.00 89.26           H
ATOM   4975  C   ASP A 312      -7.952   0.322 -11.881  1.00 90.15           C
ATOM   4976  O   ASP A 312      -8.332   1.210 -11.122  1.00 87.20           O
ATOM   4977  CB  ASP A 312      -9.374  -0.110 -13.961  1.00 86.30           C
ATOM   4978 1HB  ASP A 312     -10.140   0.258 -13.433  1.00 86.30           H
ATOM   4979 2HB  ASP A 312      -9.464   0.168 -14.917  1.00 86.30           H
ATOM   4980  CG  ASP A 312      -9.453  -1.651 -13.904  1.00 79.63           C
ATOM   4981  OD1 ASP A 312      -8.412  -2.312 -13.743  1.00 73.22           O
ATOM   4982  OD2 ASP A 312     -10.556  -2.193 -14.120  1.00 74.00           O
ATOM   4983  N   TRP A 313      -7.362  -0.783 -11.426  1.00 90.89           N
ATOM   4984  H   TRP A 313      -7.001  -1.437 -12.091  1.00 90.89           H
ATOM   4985  CA  TRP A 313      -7.215  -1.089 -10.001  1.00 91.73           C
ATOM   4986  HA  TRP A 313      -7.645  -0.318  -9.532  1.00 91.73           H
ATOM   4987  C   TRP A 313      -5.762  -1.119  -9.512  1.00 92.94           C
ATOM   4988  O   TRP A 313      -5.525  -0.877  -8.324  1.00 91.79           O
ATOM   4989  CB  TRP A 313      -7.948  -2.392  -9.690  1.00 90.62           C
ATOM   4990 1HB  TRP A 313      -7.914  -2.543  -8.702  1.00 90.62           H
ATOM   4991 2HB  TRP A 313      -8.900  -2.293  -9.980  1.00 90.62           H
ATOM   4992  CG  TRP A 313      -7.407  -3.622 -10.348  1.00 90.40           C
ATOM   4993  CD1 TRP A 313      -7.755  -4.085 -11.573  1.00 88.28           C
ATOM   4994  HD1 TRP A 313      -8.421  -3.656 -12.183  1.00 88.28           H
ATOM   4995  CD2 TRP A 313      -6.416  -4.563  -9.835  1.00 89.72           C
ATOM   4996  NE1 TRP A 313      -7.054  -5.233 -11.851  1.00 86.15           N
ATOM   4997  HE1 TRP A 313      -7.139  -5.752 -12.701  1.00 86.15           H
ATOM   4998  CE2 TRP A 313      -6.218  -5.580 -10.809  1.00 87.89           C
ATOM   4999  CE3 TRP A 313      -5.681  -4.656  -8.639  1.00 85.93           C
ATOM   5000  HE3 TRP A 313      -5.794  -3.957  -7.933  1.00 85.93           H
ATOM   5001  CZ2 TRP A 313      -5.325  -6.647 -10.610  1.00 85.00           C
ATOM   5002  HZ2 TRP A 313      -5.200  -7.345 -11.315  1.00 85.00           H
ATOM   5003  CZ3 TRP A 313      -4.789  -5.721  -8.425  1.00 85.01           C
ATOM   5004  HZ3 TRP A 313      -4.276  -5.772  -7.568  1.00 85.01           H
ATOM   5005  CH2 TRP A 313      -4.611  -6.715  -9.403  1.00 83.98           C
ATOM   5006  HH2 TRP A 313      -3.976  -7.470  -9.239  1.00 83.98           H
ATOM   5007  N   ILE A 314      -4.765  -1.331 -10.389  1.00 91.17           N
ATOM   5008  H   ILE A 314      -5.002  -1.600 -11.323  1.00 91.17           H
ATOM   5009  CA  ILE A 314      -3.348  -1.187 -10.043  1.00 91.81           C
ATOM   5010  HA  ILE A 314      -3.282  -1.431  -9.075  1.00 91.81           H
ATOM   5011  C   ILE A 314      -2.929   0.268 -10.244  1.00 92.14           C
ATOM   5012  O   ILE A 314      -2.856   0.770 -11.360  1.00 91.27           O
ATOM   5013  CB  ILE A 314      -2.441  -2.161 -10.833  1.00 91.51           C
ATOM   5014  HB  ILE A 314      -2.549  -1.992 -11.813  1.00 91.51           H
ATOM   5015  CG1 ILE A 314      -2.853  -3.621 -10.562  1.00 89.43           C
[truncated: 98,523 more chars]
