# Supplementary material for: Variety of genetic defects in GnRH and hypothalamic–pituitary signaling and development in normosmic patients with IHH
Source: Front Endocrinol (Lausanne). 2024 Jul 1;15:1396805. doi: 10.3389/fendo.2024.1396805 (PMC11246878; doi:10.3389/fendo.2024.1396805)
Supplement: Supplementary file 1 [file DataSheet_1.zip › BMP2_Arg154Gln_Afold3.pdb]

REMARK YASARA *************************************************************
REMARK YASARA *                                                           *
REMARK YASARA *                     Y  A  S  A  R  A                      *
REMARK YASARA *                                                           *
REMARK YASARA *   Yet Another Scientific Artificial Reality Application   *
REMARK YASARA *                                                           *
REMARK YASARA *            MOLECULE STRUCTURE FILE, PDB FORMAT            *
REMARK YASARA *                                                           *
REMARK YASARA * Just use YASARA every day to make your questions go away! *
REMARK YASARA *                                                           *
REMARK YASARA *                      www.YASARA.org                       *
REMARK YASARA *                                                           *
REMARK YASARA *************************************************************
REMARK YASARA
REMARK YASARA Version:           24.4.10.W.64
REMARK YASARA Written on:        Mon May 20 12:14:40 2024
REMARK YASARA Number of models:  1
REMARK YASARA Number of atoms:   3147
REMARK YASARA Please address questions or suggestions to: Eliza@yasara.org
REMARK YASARA
COMPND    MOL_ID: 1;
COMPND   2 MOLECULE: .;
COMPND   3 CHAIN: ;
SEQRES   1 A  396  MET VAL ALA GLY THR ARG CYS LEU LEU ALA LEU LEU LEU 
SEQRES   2 A  396  PRO GLN VAL LEU LEU GLY GLY ALA ALA GLY LEU VAL PRO 
SEQRES   3 A  396  GLU LEU GLY ARG ARG LYS PHE ALA ALA ALA SER SER GLY 
SEQRES   4 A  396  ARG PRO SER SER GLN PRO SER ASP GLU VAL LEU SER GLU 
SEQRES   5 A  396  PHE GLU LEU ARG LEU LEU SER MET PHE GLY LEU LYS GLN 
SEQRES   6 A  396  ARG PRO THR PRO SER ARG ASP ALA VAL VAL PRO PRO TYR 
SEQRES   7 A  396  MET LEU ASP LEU TYR ARG ARG HIS SER GLY GLN PRO GLY 
SEQRES   8 A  396  SER PRO ALA PRO ASP HIS ARG LEU GLU ARG ALA ALA SER 
SEQRES   9 A  396  ARG ALA ASN THR VAL ARG SER PHE HIS HIS GLU GLU SER 
SEQRES  10 A  396  LEU GLU GLU LEU PRO GLU THR SER GLY LYS THR THR ARG 
SEQRES  11 A  396  ARG PHE PHE PHE ASN LEU SER SER ILE PRO THR GLU GLU 
SEQRES  12 A  396  PHE ILE THR SER ALA GLU LEU GLN VAL PHE GLN GLU GLN 
SEQRES  13 A  396  MET GLN ASP ALA LEU GLY ASN ASN SER SER PHE HIS HIS 
SEQRES  14 A  396  ARG ILE ASN ILE TYR GLU ILE ILE LYS PRO ALA THR ALA 
SEQRES  15 A  396  ASN SER LYS PHE PRO VAL THR ARG LEU LEU ASP THR ARG 
SEQRES  16 A  396  LEU VAL ASN GLN ASN ALA SER ARG TRP GLU SER PHE ASP 
SEQRES  17 A  396  VAL THR PRO ALA VAL MET ARG TRP THR ALA GLN GLY HIS 
SEQRES  18 A  396  ALA ASN HIS GLY PHE VAL VAL GLU VAL ALA HIS LEU GLU 
SEQRES  19 A  396  GLU LYS GLN GLY VAL SER LYS ARG HIS VAL ARG ILE SER 
SEQRES  20 A  396  ARG SER LEU HIS GLN ASP GLU HIS SER TRP SER GLN ILE 
SEQRES  21 A  396  ARG PRO LEU LEU VAL THR PHE GLY HIS ASP GLY LYS GLY 
SEQRES  22 A  396  HIS PRO LEU HIS LYS ARG GLU LYS ARG GLN ALA LYS HIS 
SEQRES  23 A  396  LYS GLN ARG LYS ARG LEU LYS SER SER CYS LYS ARG HIS 
SEQRES  24 A  396  PRO LEU TYR VAL ASP PHE SER ASP VAL GLY TRP ASN ASP 
SEQRES  25 A  396  TRP ILE VAL ALA PRO PRO GLY TYR HIS ALA PHE TYR CYS 
SEQRES  26 A  396  HIS GLY GLU CYS PRO PHE PRO LEU ALA ASP HIS LEU ASN 
SEQRES  27 A  396  SER THR ASN HIS ALA ILE VAL GLN THR LEU VAL ASN SER 
SEQRES  28 A  396  VAL ASN SER LYS ILE PRO LYS ALA CYS CYS VAL PRO THR 
SEQRES  29 A  396  GLU LEU SER ALA ILE SER MET LEU TYR LEU ASP GLU ASN 
SEQRES  30 A  396  GLU LYS VAL VAL LEU LYS ASN TYR GLN ASP MET VAL VAL 
SEQRES  31 A  396  GLU GLY CYS GLY CYS ARG 
SSBOND   0 CYS A  296    CYS A  361                                       2.02
SSBOND   1 CYS A  325    CYS A  393                                       1.98
SSBOND   2 CYS A  329    CYS A  395                                       2.00
ATOM      1  N   MET A   1     -18.259 -37.258 -73.948  1.00 12.02           N
ATOM      2  CA  MET A   1     -19.432 -38.145 -73.822  1.00 23.44           C
ATOM      3  C   MET A   1     -19.400 -38.769 -72.435  1.00 23.46           C
ATOM      4  O   MET A   1     -18.330 -39.135 -71.985  1.00 22.99           O
ATOM      5  CB  MET A   1     -19.441 -39.259 -74.895  1.00 23.05           C
ATOM      6  CG  MET A   1     -20.157 -38.819 -76.177  1.00 20.48           C
ATOM      7  SD  MET A   1     -20.110 -40.100 -77.457  1.00 19.64           S
ATOM      8  CE  MET A   1     -21.277 -39.416 -78.666  1.00 16.42           C
ATOM      9  N   VAL A   2     -20.592 -38.872 -71.846  1.00 13.83           N
ATOM     10  CA  VAL A   2     -20.941 -39.496 -70.546  1.00 20.81           C
ATOM     11  C   VAL A   2     -20.715 -38.627 -69.296  1.00 20.86           C
ATOM     12  O   VAL A   2     -19.615 -38.289 -68.908  1.00 19.39           O
ATOM     13  CB  VAL A   2     -20.467 -40.955 -70.400  1.00 19.80           C
ATOM     14  CG1 VAL A   2     -21.189 -41.628 -69.236  1.00 16.26           C
ATOM     15  CG2 VAL A   2     -20.796 -41.782 -71.658  1.00 17.56           C
ATOM     16  N   ALA A   3     -21.848 -38.289 -68.738  1.00 15.36           N
ATOM     17  CA  ALA A   3     -22.101 -37.557 -67.506  1.00 24.04           C
ATOM     18  C   ALA A   3     -22.058 -38.472 -66.274  1.00 24.21           C
ATOM     19  O   ALA A   3     -22.208 -39.683 -66.399  1.00 23.17           O
ATOM     20  CB  ALA A   3     -23.510 -36.951 -67.666  1.00 23.21           C
ATOM     21  N   GLY A   4     -21.975 -37.847 -65.070  1.00 16.09           N
ATOM     22  CA  GLY A   4     -22.135 -38.593 -63.821  1.00 22.56           C
ATOM     23  C   GLY A   4     -21.923 -37.793 -62.532  1.00 22.88           C
ATOM     24  O   GLY A   4     -20.921 -37.958 -61.866  1.00 21.62           O
ATOM     25  N   THR A   5     -22.862 -36.891 -62.231  1.00 14.01           N
ATOM     26  CA  THR A   5     -23.452 -36.564 -60.904  1.00 20.64           C
ATOM     27  C   THR A   5     -22.743 -36.864 -59.562  1.00 20.45           C
ATOM     28  O   THR A   5     -22.506 -38.019 -59.236  1.00 19.61           O
ATOM     29  CB  THR A   5     -24.820 -37.267 -60.814  1.00 20.00           C
ATOM     30  OG1 THR A   5     -24.801 -38.537 -61.412  1.00 17.95           O
ATOM     31  CG2 THR A   5     -25.904 -36.467 -61.529  1.00 18.71           C
ATOM     32  N   ARG A   6     -22.770 -35.804 -58.682  1.00 13.65           N
ATOM     33  CA  ARG A   6     -22.953 -35.795 -57.197  1.00 17.76           C
ATOM     34  C   ARG A   6     -21.759 -36.337 -56.362  1.00 17.45           C
ATOM     35  O   ARG A   6     -21.108 -37.271 -56.762  1.00 16.68           O
ATOM     36  CB  ARG A   6     -24.294 -36.492 -56.848  1.00 17.56           C
ATOM     37  CG  ARG A   6     -25.526 -35.685 -57.275  1.00 14.85           C
ATOM     38  CD  ARG A   6     -26.815 -36.489 -57.023  1.00 14.22           C
ATOM     39  NE  ARG A   6     -28.030 -35.689 -57.302  1.00 13.50           N
ATOM     40  CZ  ARG A   6     -29.282 -36.080 -57.133  1.00 14.04           C
ATOM     41  NH1 ARG A   6     -29.588 -37.281 -56.722  1.00 13.67           N
ATOM     42  NH2 ARG A   6     -30.264 -35.267 -57.381  1.00 13.38           N
ATOM     43  N   CYS A   7     -21.407 -35.832 -55.213  1.00 13.71           N
ATOM     44  CA  CYS A   7     -22.104 -35.128 -54.132  1.00 16.12           C
ATOM     45  C   CYS A   7     -21.070 -34.407 -53.229  1.00 16.23           C
ATOM     46  O   CYS A   7     -19.939 -34.863 -53.102  1.00 15.68           O
ATOM     47  CB  CYS A   7     -22.818 -36.203 -53.275  1.00 16.21           C
ATOM     48  SG  CYS A   7     -24.558 -35.753 -52.970  1.00 13.74           S
ATOM     49  N   LEU A   8     -21.492 -33.320 -52.595  1.00 13.01           N
ATOM     50  CA  LEU A   8     -20.792 -32.684 -51.475  1.00 16.22           C
ATOM     51  C   LEU A   8     -20.602 -33.663 -50.313  1.00 15.71           C
ATOM     52  O   LEU A   8     -21.572 -34.261 -49.853  1.00 15.44           O
ATOM     53  CB  LEU A   8     -21.674 -31.510 -50.992  1.00 16.32           C
ATOM     54  CG  LEU A   8     -21.482 -30.188 -51.754  1.00 14.73           C
ATOM     55  CD1 LEU A   8     -22.817 -29.620 -52.239  1.00 14.56           C
ATOM     56  CD2 LEU A   8     -20.817 -29.158 -50.843  1.00 15.62           C
ATOM     57  N   LEU A   9     -19.381 -33.749 -49.785  1.00 13.88           N
ATOM     58  CA  LEU A   9     -19.120 -34.337 -48.463  1.00 16.43           C
ATOM     59  C   LEU A   9     -18.213 -33.395 -47.668  1.00 16.01           C
ATOM     60  O   LEU A   9     -17.031 -33.220 -47.973  1.00 15.74           O
ATOM     61  CB  LEU A   9     -18.556 -35.774 -48.582  1.00 17.01           C
ATOM     62  CG  LEU A   9     -19.317 -36.779 -47.700  1.00 15.53           C
ATOM     63  CD1 LEU A   9     -20.201 -37.691 -48.553  1.00 15.06           C
ATOM     64  CD2 LEU A   9     -18.366 -37.667 -46.898  1.00 16.98           C
ATOM     65  N   ALA A  10     -18.805 -32.745 -46.682  1.00 15.74           N
ATOM     66  CA  ALA A  10     -18.084 -31.991 -45.663  1.00 18.64           C
ATOM     67  C   ALA A  10     -17.390 -32.971 -44.706  1.00 18.28           C
ATOM     68  O   ALA A  10     -18.037 -33.810 -44.088  1.00 17.89           O
ATOM     69  CB  ALA A  10     -19.104 -31.097 -44.939  1.00 18.83           C
ATOM     70  N   LEU A  11     -16.075 -32.864 -44.613  1.00 13.14           N
ATOM     71  CA  LEU A  11     -15.277 -33.603 -43.630  1.00 17.80           C
ATOM     72  C   LEU A  11     -15.145 -32.764 -42.350  1.00 17.23           C
ATOM     73  O   LEU A  11     -14.408 -31.782 -42.300  1.00 16.64           O
ATOM     74  CB  LEU A  11     -13.917 -33.982 -44.253  1.00 17.69           C
ATOM     75  CG  LEU A  11     -13.950 -35.371 -44.931  1.00 15.70           C
ATOM     76  CD1 LEU A  11     -12.855 -35.481 -45.991  1.00 15.58           C
ATOM     77  CD2 LEU A  11     -13.716 -36.483 -43.897  1.00 16.39           C
ATOM     78  N   LEU A  12     -15.871 -33.180 -41.330  1.00 13.16           N
ATOM     79  CA  LEU A  12     -15.635 -32.822 -39.937  1.00 18.30           C
ATOM     80  C   LEU A  12     -14.419 -33.619 -39.427  1.00 17.59           C
ATOM     81  O   LEU A  12     -14.451 -34.853 -39.439  1.00 16.80           O
ATOM     82  CB  LEU A  12     -16.892 -33.169 -39.109  1.00 18.01           C
ATOM     83  CG  LEU A  12     -18.051 -32.162 -39.248  1.00 15.94           C
ATOM     84  CD1 LEU A  12     -19.375 -32.815 -38.859  1.00 15.71           C
ATOM     85  CD2 LEU A  12     -17.828 -30.956 -38.329  1.00 16.83           C
ATOM     86  N   LEU A  13     -13.390 -32.920 -38.966  1.00 13.72           N
ATOM     87  CA  LEU A  13     -12.317 -33.505 -38.158  1.00 18.55           C
ATOM     88  C   LEU A  13     -12.467 -33.033 -36.700  1.00 17.89           C
ATOM     89  O   LEU A  13     -12.613 -31.824 -36.476  1.00 17.03           O
ATOM     90  CB  LEU A  13     -10.938 -33.134 -38.734  1.00 18.40           C
ATOM     91  CG  LEU A  13     -10.460 -34.090 -39.840  1.00 16.33           C
ATOM     92  CD1 LEU A  13      -9.293 -33.461 -40.610  1.00 15.83           C
ATOM     93  CD2 LEU A  13      -9.957 -35.421 -39.256  1.00 17.44           C
ATOM     94  N   PRO A  14     -12.403 -33.934 -35.724  1.00 17.37           N
ATOM     95  CA  PRO A  14     -12.428 -33.573 -34.322  1.00 20.90           C
ATOM     96  C   PRO A  14     -11.007 -33.277 -33.814  1.00 20.68           C
ATOM     97  O   PRO A  14     -10.098 -34.076 -34.010  1.00 18.87           O
ATOM     98  CB  PRO A  14     -13.056 -34.789 -33.626  1.00 19.60           C
ATOM     99  CG  PRO A  14     -12.560 -35.969 -34.467  1.00 18.50           C
ATOM    100  CD  PRO A  14     -12.358 -35.379 -35.868  1.00 19.61           C
ATOM    101  N   GLN A  15     -10.826 -32.171 -33.130  1.00 18.38           N
ATOM    102  CA  GLN A  15      -9.662 -31.969 -32.266  1.00 21.48           C
ATOM    103  C   GLN A  15     -10.089 -32.050 -30.799  1.00 20.31           C
ATOM    104  O   GLN A  15     -10.925 -31.288 -30.329  1.00 19.34           O
ATOM    105  CB  GLN A  15      -8.920 -30.660 -32.587  1.00 21.48           C
ATOM    106  CG  GLN A  15      -8.027 -30.813 -33.832  1.00 20.12           C
ATOM    107  CD  GLN A  15      -7.089 -29.626 -34.046  1.00 19.18           C
ATOM    108  OE1 GLN A  15      -7.245 -28.551 -33.485  1.00 20.57           O
ATOM    109  NE2 GLN A  15      -6.074 -29.761 -34.861  1.00 23.89           N
ATOM    110  N   VAL A  16      -9.500 -33.022 -30.117  1.00 14.45           N
ATOM    111  CA  VAL A  16      -9.686 -33.303 -28.696  1.00 17.94           C
ATOM    112  C   VAL A  16      -8.350 -33.084 -27.967  1.00 18.15           C
ATOM    113  O   VAL A  16      -7.361 -33.739 -28.284  1.00 16.96           O
ATOM    114  CB  VAL A  16     -10.249 -34.735 -28.524  1.00 17.30           C
ATOM    115  CG1 VAL A  16     -10.154 -35.300 -27.106  1.00 14.74           C
ATOM    116  CG2 VAL A  16     -11.734 -34.764 -28.903  1.00 15.58           C
ATOM    117  N   LEU A  17      -8.396 -32.167 -27.008  1.00 15.24           N
ATOM    118  CA  LEU A  17      -7.688 -32.047 -25.723  1.00 20.43           C
ATOM    119  C   LEU A  17      -6.151 -31.920 -25.653  1.00 19.98           C
ATOM    120  O   LEU A  17      -5.406 -32.832 -25.978  1.00 18.81           O
ATOM    121  CB  LEU A  17      -8.150 -33.171 -24.778  1.00 19.55           C
ATOM    122  CG  LEU A  17      -9.605 -33.024 -24.302  1.00 17.24           C
ATOM    123  CD1 LEU A  17     -10.079 -34.333 -23.665  1.00 16.79           C
ATOM    124  CD2 LEU A  17      -9.776 -31.911 -23.274  1.00 17.80           C
ATOM    125  N   LEU A  18      -5.747 -30.829 -24.995  1.00 15.41           N
ATOM    126  CA  LEU A  18      -4.906 -30.700 -23.784  1.00 20.94           C
ATOM    127  C   LEU A  18      -4.710 -29.179 -23.568  1.00 20.31           C
ATOM    128  O   LEU A  18      -4.301 -28.499 -24.503  1.00 19.12           O
ATOM    129  CB  LEU A  18      -3.521 -31.378 -23.982  1.00 19.79           C
ATOM    130  CG  LEU A  18      -3.475 -32.871 -23.607  1.00 17.71           C
ATOM    131  CD1 LEU A  18      -2.360 -33.583 -24.390  1.00 16.71           C
ATOM    132  CD2 LEU A  18      -3.203 -33.071 -22.111  1.00 18.08           C
ATOM    133  N   GLY A  19      -5.017 -28.490 -22.490  1.00 17.47           N
ATOM    134  CA  GLY A  19      -5.224 -28.836 -21.093  1.00 22.27           C
ATOM    135  C   GLY A  19      -4.811 -27.567 -20.318  1.00 22.42           C
ATOM    136  O   GLY A  19      -3.647 -27.202 -20.346  1.00 20.88           O
ATOM    137  N   GLY A  20      -5.754 -26.860 -19.702  1.00 18.19           N
ATOM    138  CA  GLY A  20      -5.488 -25.614 -18.968  1.00 22.66           C
ATOM    139  C   GLY A  20      -6.645 -25.305 -18.026  1.00 22.62           C
ATOM    140  O   GLY A  20      -7.732 -24.974 -18.468  1.00 20.81           O
ATOM    141  N   ALA A  21      -6.424 -25.528 -16.738  1.00 17.82           N
ATOM    142  CA  ALA A  21      -7.413 -25.506 -15.671  1.00 22.36           C
ATOM    143  C   ALA A  21      -8.084 -24.131 -15.496  1.00 21.90           C
ATOM    144  O   ALA A  21      -7.457 -23.168 -15.060  1.00 20.58           O
ATOM    145  CB  ALA A  21      -6.699 -25.955 -14.388  1.00 20.80           C
ATOM    146  N   ALA A  22      -9.381 -24.063 -15.777  1.00 18.54           N
ATOM    147  CA  ALA A  22     -10.261 -22.991 -15.330  1.00 22.32           C
ATOM    148  C   ALA A  22     -10.860 -23.379 -13.969  1.00 22.49           C
ATOM    149  O   ALA A  22     -11.556 -24.389 -13.841  1.00 21.52           O
ATOM    150  CB  ALA A  22     -11.324 -22.734 -16.402  1.00 20.88           C
ATOM    151  N   GLY A  23     -10.552 -22.592 -12.940  1.00 17.47           N
ATOM    152  CA  GLY A  23     -11.134 -22.740 -11.612  1.00 21.07           C
ATOM    153  C   GLY A  23     -12.627 -22.407 -11.623  1.00 21.16           C
ATOM    154  O   GLY A  23     -13.026 -21.290 -11.925  1.00 19.75           O
ATOM    155  N   LEU A  24     -13.431 -23.397 -11.280  1.00 15.70           N
ATOM    156  CA  LEU A  24     -14.866 -23.296 -11.069  1.00 20.20           C
ATOM    157  C   LEU A  24     -15.165 -22.464  -9.815  1.00 20.26           C
ATOM    158  O   LEU A  24     -14.951 -22.926  -8.696  1.00 18.77           O
ATOM    159  CB  LEU A  24     -15.426 -24.725 -10.922  1.00 18.62           C
ATOM    160  CG  LEU A  24     -15.527 -25.501 -12.246  1.00 16.29           C
ATOM    161  CD1 LEU A  24     -15.458 -27.007 -11.998  1.00 14.91           C
ATOM    162  CD2 LEU A  24     -16.844 -25.191 -12.956  1.00 15.57           C
ATOM    163  N   VAL A  25     -15.708 -21.254 -10.007  1.00 19.42           N
ATOM    164  CA  VAL A  25     -16.434 -20.515  -8.962  1.00 22.69           C
ATOM    165  C   VAL A  25     -17.898 -20.966  -9.024  1.00 22.78           C
ATOM    166  O   VAL A  25     -18.490 -20.912 -10.099  1.00 21.77           O
ATOM    167  CB  VAL A  25     -16.307 -18.993  -9.156  1.00 21.81           C
ATOM    168  CG1 VAL A  25     -17.079 -18.217  -8.079  1.00 18.78           C
ATOM    169  CG2 VAL A  25     -14.839 -18.555  -9.089  1.00 19.30           C
ATOM    170  N   PRO A  26     -18.516 -21.439  -7.939  1.00 20.31           N
ATOM    171  CA  PRO A  26     -19.895 -21.898  -7.987  1.00 24.29           C
ATOM    172  C   PRO A  26     -20.874 -20.715  -8.077  1.00 24.46           C
ATOM    173  O   PRO A  26     -20.984 -19.902  -7.162  1.00 22.95           O
ATOM    174  CB  PRO A  26     -20.079 -22.758  -6.734  1.00 22.45           C
ATOM    175  CG  PRO A  26     -19.062 -22.197  -5.746  1.00 21.74           C
ATOM    176  CD  PRO A  26     -17.930 -21.665  -6.630  1.00 23.15           C
ATOM    177  N   GLU A  27     -21.667 -20.687  -9.156  1.00 22.33           N
ATOM    178  CA  GLU A  27     -22.867 -19.847  -9.338  1.00 25.62           C
ATOM    179  C   GLU A  27     -24.018 -20.277  -8.408  1.00 25.00           C
ATOM    180  O   GLU A  27     -25.087 -20.705  -8.842  1.00 23.22           O
ATOM    181  CB  GLU A  27     -23.344 -19.907 -10.802  1.00 24.92           C
ATOM    182  CG  GLU A  27     -22.677 -18.942 -11.783  1.00 22.60           C
ATOM    183  CD  GLU A  27     -23.605 -18.714 -12.989  1.00 20.88           C
ATOM    184  OE1 GLU A  27     -23.779 -17.537 -13.375  1.00 18.47           O
ATOM    185  OE2 GLU A  27     -24.198 -19.703 -13.476  1.00 21.02           O
ATOM    186  N   LEU A  28     -23.846 -20.140  -7.106  1.00 20.89           N
ATOM    187  CA  LEU A  28     -24.919 -20.337  -6.133  1.00 25.12           C
ATOM    188  C   LEU A  28     -25.035 -19.110  -5.205  1.00 24.51           C
ATOM    189  O   LEU A  28     -24.659 -19.147  -4.043  1.00 23.78           O
ATOM    190  CB  LEU A  28     -24.780 -21.695  -5.405  1.00 23.90           C
ATOM    191  CG  LEU A  28     -25.901 -22.679  -5.775  1.00 21.79           C
ATOM    192  CD1 LEU A  28     -25.403 -23.750  -6.750  1.00 20.18           C
ATOM    193  CD2 LEU A  28     -26.435 -23.400  -4.533  1.00 21.91           C
ATOM    194  N   GLY A  29     -25.580 -18.009  -5.746  1.00 24.63           N
ATOM    195  CA  GLY A  29     -25.878 -16.801  -4.971  1.00 27.57           C
ATOM    196  C   GLY A  29     -26.838 -15.814  -5.643  1.00 28.01           C
ATOM    197  O   GLY A  29     -27.501 -15.048  -4.962  1.00 26.14           O
ATOM    198  N   ARG A  30     -26.996 -15.872  -6.965  1.00 22.08           N
ATOM    199  CA  ARG A  30     -27.684 -14.820  -7.739  1.00 24.94           C
ATOM    200  C   ARG A  30     -29.211 -14.964  -7.901  1.00 24.96           C
ATOM    201  O   ARG A  30     -29.804 -14.163  -8.613  1.00 23.56           O
ATOM    202  CB  ARG A  30     -26.947 -14.612  -9.073  1.00 23.94           C
ATOM    203  CG  ARG A  30     -26.295 -13.213  -9.132  1.00 21.30           C
ATOM    204  CD  ARG A  30     -25.551 -13.007 -10.459  1.00 19.78           C
ATOM    205  NE  ARG A  30     -24.908 -11.680 -10.525  1.00 18.03           N
ATOM    206  CZ  ARG A  30     -24.186 -11.199 -11.522  1.00 17.59           C
ATOM    207  NH1 ARG A  30     -23.969 -11.893 -12.615  1.00 16.32           N
ATOM    208  NH2 ARG A  30     -23.661 -10.018 -11.442  1.00 15.41           N
ATOM    209  N   ARG A  31     -29.887 -15.942  -7.270  1.00 21.55           N
ATOM    210  CA  ARG A  31     -31.321 -16.225  -7.519  1.00 25.64           C
ATOM    211  C   ARG A  31     -32.237 -16.285  -6.279  1.00 25.24           C
ATOM    212  O   ARG A  31     -33.317 -16.859  -6.386  1.00 23.86           O
ATOM    213  CB  ARG A  31     -31.481 -17.439  -8.454  1.00 23.53           C
ATOM    214  CG  ARG A  31     -31.274 -17.059  -9.932  1.00 20.80           C
ATOM    215  CD  ARG A  31     -31.684 -18.228 -10.845  1.00 19.15           C
ATOM    216  NE  ARG A  31     -31.583 -17.872 -12.272  1.00 17.00           N
ATOM    217  CZ  ARG A  31     -31.894 -18.654 -13.306  1.00 16.41           C
ATOM    218  NH1 ARG A  31     -32.334 -19.869 -13.133  1.00 15.41           N
ATOM    219  NH2 ARG A  31     -31.754 -18.225 -14.518  1.00 15.07           N
ATOM    220  N   LYS A  32     -31.886 -15.683  -5.143  1.00 23.57           N
ATOM    221  CA  LYS A  32     -32.781 -15.703  -3.961  1.00 28.26           C
ATOM    222  C   LYS A  32     -33.185 -14.337  -3.367  1.00 27.76           C
ATOM    223  O   LYS A  32     -33.876 -14.334  -2.359  1.00 26.09           O
ATOM    224  CB  LYS A  32     -32.303 -16.705  -2.907  1.00 26.11           C
ATOM    225  CG  LYS A  32     -32.747 -18.127  -3.272  1.00 23.13           C
ATOM    226  CD  LYS A  32     -32.525 -19.108  -2.116  1.00 21.23           C
ATOM    227  CE  LYS A  32     -33.054 -20.490  -2.502  1.00 18.23           C
ATOM    228  NZ  LYS A  32     -32.899 -21.458  -1.394  1.00 17.24           N
ATOM    229  N   PHE A  33     -32.878 -13.212  -4.012  1.00 23.99           N
ATOM    230  CA  PHE A  33     -33.314 -11.890  -3.529  1.00 26.12           C
ATOM    231  C   PHE A  33     -34.399 -11.213  -4.391  1.00 25.32           C
ATOM    232  O   PHE A  33     -34.811 -10.098  -4.081  1.00 23.81           O
ATOM    233  CB  PHE A  33     -32.095 -11.009  -3.253  1.00 24.42           C
ATOM    234  CG  PHE A  33     -31.424 -11.358  -1.936  1.00 22.85           C
ATOM    235  CD1 PHE A  33     -32.005 -10.923  -0.728  1.00 21.11           C
ATOM    236  CD2 PHE A  33     -30.249 -12.134  -1.909  1.00 21.50           C
ATOM    237  CE1 PHE A  33     -31.413 -11.255   0.498  1.00 20.90           C
ATOM    238  CE2 PHE A  33     -29.663 -12.467  -0.684  1.00 21.36           C
ATOM    239  CZ  PHE A  33     -30.238 -12.029   0.525  1.00 22.16           C
ATOM    240  N   ALA A  34     -34.928 -11.887  -5.421  1.00 26.99           N
ATOM    241  CA  ALA A  34     -35.924 -11.294  -6.331  1.00 29.83           C
ATOM    242  C   ALA A  34     -37.401 -11.648  -6.020  1.00 29.37           C
ATOM    243  O   ALA A  34     -38.272 -11.342  -6.815  1.00 27.80           O
ATOM    244  CB  ALA A  34     -35.530 -11.628  -7.771  1.00 27.72           C
ATOM    245  N   ALA A  35     -37.702 -12.295  -4.900  1.00 27.03           N
ATOM    246  CA  ALA A  35     -39.073 -12.732  -4.597  1.00 30.01           C
ATOM    247  C   ALA A  35     -39.389 -12.698  -3.094  1.00 29.72           C
ATOM    248  O   ALA A  35     -39.622 -13.740  -2.503  1.00 27.99           O
ATOM    249  CB  ALA A  35     -39.304 -14.112  -5.237  1.00 28.16           C
ATOM    250  N   ALA A  36     -39.384 -11.513  -2.486  1.00 29.46           N
ATOM    251  CA  ALA A  36     -40.078 -11.231  -1.224  1.00 32.57           C
ATOM    252  C   ALA A  36     -40.024  -9.738  -0.847  1.00 31.61           C
ATOM    253  O   ALA A  36     -39.330  -9.365   0.086  1.00 29.76           O
ATOM    254  CB  ALA A  36     -39.517 -12.089  -0.067  1.00 30.77           C
ATOM    255  N   SER A  37     -40.760  -8.869  -1.538  1.00 31.02           N
ATOM    256  CA  SER A  37     -41.195  -7.569  -0.979  1.00 34.33           C
ATOM    257  C   SER A  37     -42.302  -6.940  -1.832  1.00 34.39           C
ATOM    258  O   SER A  37     -42.111  -5.931  -2.500  1.00 31.80           O
ATOM    259  CB  SER A  37     -40.041  -6.573  -0.766  1.00 31.98           C
ATOM    260  OG  SER A  37     -39.361  -6.306  -1.969  1.00 28.67           O
ATOM    261  N   SER A  38     -43.507  -7.530  -1.794  1.00 30.97           N
ATOM    262  CA  SER A  38     -44.716  -6.797  -2.149  1.00 36.12           C
ATOM    263  C   SER A  38     -45.221  -6.052  -0.913  1.00 36.35           C
ATOM    264  O   SER A  38     -45.655  -6.685   0.054  1.00 34.62           O
ATOM    265  CB  SER A  38     -45.788  -7.751  -2.703  1.00 33.85           C
ATOM    266  OG  SER A  38     -46.014  -8.821  -1.805  1.00 30.26           O
ATOM    267  N   GLY A  39     -45.181  -4.707  -0.942  1.00 35.13           N
ATOM    268  CA  GLY A  39     -46.011  -3.870  -0.074  1.00 41.53           C
ATOM    269  C   GLY A  39     -45.328  -3.178   1.102  1.00 41.48           C
ATOM    270  O   GLY A  39     -45.599  -3.497   2.249  1.00 39.11           O
ATOM    271  N   ARG A  40     -44.514  -2.164   0.816  1.00 37.25           N
ATOM    272  CA  ARG A  40     -44.387  -0.896   1.581  1.00 39.99           C
ATOM    273  C   ARG A  40     -43.512   0.060   0.759  1.00 39.56           C
ATOM    274  O   ARG A  40     -42.518  -0.405   0.207  1.00 37.48           O
ATOM    275  CB  ARG A  40     -43.753  -1.123   2.975  1.00 37.47           C
ATOM    276  CG  ARG A  40     -44.821  -1.104   4.081  1.00 33.59           C
ATOM    277  CD  ARG A  40     -44.265  -1.632   5.406  1.00 31.34           C
ATOM    278  NE  ARG A  40     -45.337  -1.814   6.403  1.00 28.90           N
ATOM    279  CZ  ARG A  40     -45.173  -2.090   7.689  1.00 28.09           C
ATOM    280  NH1 ARG A  40     -43.988  -2.224   8.230  1.00 27.78           N
ATOM    281  NH2 ARG A  40     -46.201  -2.250   8.464  1.00 29.32           N
ATOM    282  N   PRO A  41     -43.864   1.347   0.628  1.00 36.35           N
ATOM    283  CA  PRO A  41     -42.962   2.300  -0.003  1.00 39.21           C
ATOM    284  C   PRO A  41     -41.762   2.470   0.933  1.00 39.53           C
ATOM    285  O   PRO A  41     -41.849   3.132   1.965  1.00 38.32           O
ATOM    286  CB  PRO A  41     -43.785   3.579  -0.204  1.00 36.85           C
ATOM    287  CG  PRO A  41     -44.816   3.531   0.933  1.00 37.66           C
ATOM    288  CD  PRO A  41     -45.011   2.031   1.202  1.00 41.52           C
ATOM    289  N   SER A  42     -40.643   1.800   0.626  1.00 42.18           N
ATOM    290  CA  SER A  42     -39.354   2.172   1.188  1.00 45.96           C
ATOM    291  C   SER A  42     -39.032   3.548   0.608  1.00 46.88           C
ATOM    292  O   SER A  42     -38.755   3.653  -0.581  1.00 43.84           O
ATOM    293  CB  SER A  42     -38.276   1.140   0.826  1.00 42.60           C
ATOM    294  OG  SER A  42     -38.244   0.912  -0.571  1.00 37.10           O
ATOM    295  N   SER A  43     -39.136   4.594   1.422  1.00 48.61           N
ATOM    296  CA  SER A  43     -38.482   5.856   1.116  1.00 54.16           C
ATOM    297  C   SER A  43     -37.013   5.522   0.856  1.00 56.34           C
ATOM    298  O   SER A  43     -36.295   5.177   1.798  1.00 53.43           O
ATOM    299  CB  SER A  43     -38.625   6.817   2.299  1.00 49.44           C
ATOM    300  OG  SER A  43     -38.252   6.173   3.507  1.00 43.37           O
ATOM    301  N   GLN A  44     -36.607   5.514  -0.413  1.00 56.33           N
ATOM    302  CA  GLN A  44     -35.188   5.503  -0.721  1.00 62.51           C
ATOM    303  C   GLN A  44     -34.587   6.703   0.018  1.00 65.61           C
ATOM    304  O   GLN A  44     -35.189   7.783  -0.027  1.00 64.34           O
ATOM    305  CB  GLN A  44     -34.954   5.592  -2.238  1.00 59.64           C
ATOM    306  CG  GLN A  44     -35.233   4.244  -2.929  1.00 53.93           C
ATOM    307  CD  GLN A  44     -34.996   4.293  -4.438  1.00 47.50           C
ATOM    308  OE1 GLN A  44     -35.213   5.283  -5.099  1.00 45.91           O
ATOM    309  NE2 GLN A  44     -34.573   3.208  -5.049  1.00 42.66           N
ATOM    310  N   PRO A  45     -33.509   6.524   0.775  1.00 51.99           N
ATOM    311  CA  PRO A  45     -32.840   7.659   1.385  1.00 57.28           C
ATOM    312  C   PRO A  45     -32.510   8.653   0.271  1.00 59.26           C
ATOM    313  O   PRO A  45     -32.114   8.241  -0.821  1.00 58.55           O
ATOM    314  CB  PRO A  45     -31.605   7.091   2.091  1.00 55.19           C
ATOM    315  CG  PRO A  45     -31.356   5.756   1.381  1.00 53.13           C
ATOM    316  CD  PRO A  45     -32.736   5.308   0.927  1.00 58.05           C
ATOM    317  N   SER A  46     -32.765   9.933   0.506  1.00 64.33           N
ATOM    318  CA  SER A  46     -32.450  10.970  -0.469  1.00 68.58           C
ATOM    319  C   SER A  46     -30.961  10.927  -0.813  1.00 70.30           C
ATOM    320  O   SER A  46     -30.151  10.568   0.043  1.00 67.10           O
ATOM    321  CB  SER A  46     -32.849  12.361   0.063  1.00 64.35           C
ATOM    322  OG  SER A  46     -32.282  12.603   1.333  1.00 57.49           O
ATOM    323  N   ASP A  47     -30.593  11.305  -2.032  1.00 63.59           N
ATOM    324  CA  ASP A  47     -29.191  11.342  -2.473  1.00 69.64           C
ATOM    325  C   ASP A  47     -28.299  12.152  -1.513  1.00 69.93           C
ATOM    326  O   ASP A  47     -27.140  11.806  -1.282  1.00 68.35           O
ATOM    327  CB  ASP A  47     -29.117  11.917  -3.899  1.00 68.36           C
ATOM    328  CG  ASP A  47     -29.742  11.008  -4.967  1.00 62.17           C
ATOM    329  OD1 ASP A  47     -29.729   9.772  -4.771  1.00 57.51           O
ATOM    330  OD2 ASP A  47     -30.249  11.556  -5.963  1.00 56.95           O
ATOM    331  N   GLU A  48     -28.875  13.158  -0.842  1.00 65.89           N
ATOM    332  CA  GLU A  48     -28.215  13.935   0.210  1.00 69.98           C
ATOM    333  C   GLU A  48     -27.817  13.079   1.421  1.00 69.21           C
ATOM    334  O   GLU A  48     -26.689  13.174   1.902  1.00 68.32           O
ATOM    335  CB  GLU A  48     -29.141  15.070   0.676  1.00 69.84           C
ATOM    336  CG  GLU A  48     -29.375  16.127  -0.419  1.00 62.21           C
ATOM    337  CD  GLU A  48     -30.328  17.261   0.027  1.00 57.37           C
ATOM    338  OE1 GLU A  48     -30.389  18.272  -0.697  1.00 51.15           O
ATOM    339  OE2 GLU A  48     -31.025  17.084   1.053  1.00 53.38           O
ATOM    340  N   VAL A  49     -28.701  12.193   1.899  1.00 58.50           N
ATOM    341  CA  VAL A  49     -28.405  11.309   3.046  1.00 62.72           C
ATOM    342  C   VAL A  49     -27.340  10.274   2.679  1.00 64.43           C
ATOM    343  O   VAL A  49     -26.483   9.936   3.506  1.00 64.24           O
ATOM    344  CB  VAL A  49     -29.688  10.630   3.556  1.00 61.85           C
ATOM    345  CG1 VAL A  49     -29.432   9.574   4.647  1.00 55.21           C
ATOM    346  CG2 VAL A  49     -30.655  11.656   4.154  1.00 57.77           C
ATOM    347  N   LEU A  50     -27.364   9.766   1.443  1.00 61.20           N
ATOM    348  CA  LEU A  50     -26.337   8.857   0.949  1.00 63.50           C
ATOM    349  C   LEU A  50     -24.975   9.552   0.834  1.00 66.28           C
ATOM    350  O   LEU A  50     -23.968   8.988   1.269  1.00 67.25           O
ATOM    351  CB  LEU A  50     -26.770   8.255  -0.404  1.00 63.00           C
ATOM    352  CG  LEU A  50     -27.953   7.276  -0.310  1.00 56.14           C
ATOM    353  CD1 LEU A  50     -28.394   6.866  -1.715  1.00 52.30           C
ATOM    354  CD2 LEU A  50     -27.575   6.000   0.451  1.00 53.99           C
ATOM    355  N   SER A  51     -24.947  10.786   0.335  1.00 66.20           N
ATOM    356  CA  SER A  51     -23.716  11.571   0.227  1.00 70.13           C
ATOM    357  C   SER A  51     -23.127  11.928   1.597  1.00 71.66           C
ATOM    358  O   SER A  51     -21.920  11.806   1.797  1.00 71.03           O
ATOM    359  CB  SER A  51     -23.951  12.825  -0.621  1.00 68.68           C
ATOM    360  OG  SER A  51     -24.735  13.795   0.052  1.00 60.99           O
ATOM    361  N   GLU A  52     -23.962  12.272   2.581  1.00 68.29           N
ATOM    362  CA  GLU A  52     -23.509  12.538   3.953  1.00 70.24           C
ATOM    363  C   GLU A  52     -22.934  11.276   4.611  1.00 69.76           C
ATOM    364  O   GLU A  52     -21.899  11.320   5.288  1.00 69.54           O
ATOM    365  CB  GLU A  52     -24.679  13.104   4.779  1.00 69.91           C
ATOM    366  CG  GLU A  52     -24.198  13.611   6.152  1.00 61.07           C
ATOM    367  CD  GLU A  52     -25.318  14.126   7.066  1.00 58.54           C
ATOM    368  OE1 GLU A  52     -24.968  14.503   8.205  1.00 51.69           O
ATOM    369  OE2 GLU A  52     -26.501  14.088   6.683  1.00 52.96           O
ATOM    370  N   PHE A  53     -23.574  10.125   4.378  1.00 68.91           N
ATOM    371  CA  PHE A  53     -23.075   8.844   4.867  1.00 69.61           C
ATOM    372  C   PHE A  53     -21.731   8.472   4.222  1.00 72.27           C
ATOM    373  O   PHE A  53     -20.811   8.058   4.933  1.00 71.58           O
ATOM    374  CB  PHE A  53     -24.131   7.765   4.637  1.00 66.95           C
ATOM    375  CG  PHE A  53     -23.740   6.422   5.212  1.00 60.18           C
ATOM    376  CD1 PHE A  53     -23.274   5.400   4.366  1.00 53.88           C
ATOM    377  CD2 PHE A  53     -23.834   6.200   6.593  1.00 53.39           C
ATOM    378  CE1 PHE A  53     -22.902   4.159   4.909  1.00 45.60           C
ATOM    379  CE2 PHE A  53     -23.460   4.955   7.135  1.00 46.07           C
ATOM    380  CZ  PHE A  53     -22.998   3.929   6.296  1.00 46.19           C
ATOM    381  N   GLU A  54     -21.605   8.665   2.912  1.00 71.46           N
ATOM    382  CA  GLU A  54     -20.346   8.445   2.196  1.00 73.74           C
ATOM    383  C   GLU A  54     -19.234   9.357   2.726  1.00 75.46           C
ATOM    384  O   GLU A  54     -18.163   8.869   3.090  1.00 75.72           O
ATOM    385  CB  GLU A  54     -20.572   8.619   0.684  1.00 71.96           C
ATOM    386  CG  GLU A  54     -19.289   8.322  -0.112  1.00 65.64           C
ATOM    387  CD  GLU A  54     -19.493   8.276  -1.634  1.00 65.17           C
ATOM    388  OE1 GLU A  54     -18.606   7.693  -2.303  1.00 59.18           O
ATOM    389  OE2 GLU A  54     -20.510   8.791  -2.122  1.00 60.57           O
ATOM    390  N   LEU A  55     -19.491  10.654   2.884  1.00 72.47           N
ATOM    391  CA  LEU A  55     -18.529  11.602   3.464  1.00 74.29           C
ATOM    392  C   LEU A  55     -18.104  11.184   4.878  1.00 74.01           C
ATOM    393  O   LEU A  55     -16.920  11.254   5.222  1.00 74.14           O
ATOM    394  CB  LEU A  55     -19.147  13.003   3.496  1.00 75.00           C
ATOM    395  CG  LEU A  55     -19.227  13.694   2.123  1.00 69.42           C
ATOM    396  CD1 LEU A  55     -20.039  14.988   2.253  1.00 64.86           C
ATOM    397  CD2 LEU A  55     -17.844  14.054   1.583  1.00 66.02           C
ATOM    398  N   ARG A  56     -19.053  10.708   5.700  1.00 74.37           N
ATOM    399  CA  ARG A  56     -18.748  10.207   7.036  1.00 73.73           C
ATOM    400  C   ARG A  56     -17.847   8.977   6.986  1.00 75.28           C
ATOM    401  O   ARG A  56     -16.905   8.902   7.770  1.00 75.55           O
ATOM    402  CB  ARG A  56     -20.047   9.957   7.796  1.00 73.57           C
ATOM    403  CG  ARG A  56     -19.774   9.643   9.264  1.00 66.90           C
ATOM    404  CD  ARG A  56     -21.093   9.567  10.020  1.00 64.27           C
ATOM    405  NE  ARG A  56     -20.871   9.310  11.460  1.00 55.98           N
ATOM    406  CZ  ARG A  56     -21.793   9.349  12.399  1.00 48.00           C
ATOM    407  NH1 ARG A  56     -23.047   9.607  12.130  1.00 44.23           N
ATOM    408  NH2 ARG A  56     -21.469   9.133  13.639  1.00 41.93           N
ATOM    409  N   LEU A  57     -18.100   8.036   6.071  1.00 76.31           N
ATOM    410  CA  LEU A  57     -17.224   6.887   5.856  1.00 75.66           C
ATOM    411  C   LEU A  57     -15.832   7.318   5.375  1.00 77.51           C
ATOM    412  O   LEU A  57     -14.832   6.906   5.966  1.00 77.28           O
ATOM    413  CB  LEU A  57     -17.867   5.919   4.853  1.00 73.15           C
ATOM    414  CG  LEU A  57     -19.081   5.135   5.383  1.00 65.21           C
ATOM    415  CD1 LEU A  57     -19.666   4.313   4.240  1.00 61.23           C
ATOM    416  CD2 LEU A  57     -18.707   4.161   6.504  1.00 60.26           C
ATOM    417  N   LEU A  58     -15.749   8.203   4.391  1.00 77.71           N
ATOM    418  CA  LEU A  58     -14.473   8.720   3.889  1.00 77.96           C
ATOM    419  C   LEU A  58     -13.675   9.429   4.993  1.00 78.40           C
ATOM    420  O   LEU A  58     -12.470   9.215   5.119  1.00 77.43           O
ATOM    421  CB  LEU A  58     -14.743   9.664   2.710  1.00 78.15           C
ATOM    422  CG  LEU A  58     -15.273   8.955   1.446  1.00 76.61           C
ATOM    423  CD1 LEU A  58     -15.716  10.006   0.437  1.00 72.42           C
ATOM    424  CD2 LEU A  58     -14.214   8.068   0.791  1.00 72.72           C
ATOM    425  N   SER A  59     -14.349  10.174   5.874  1.00 80.78           N
ATOM    426  CA  SER A  59     -13.693  10.812   7.022  1.00 79.67           C
ATOM    427  C   SER A  59     -13.031   9.822   7.979  1.00 78.50           C
ATOM    428  O   SER A  59     -11.993  10.125   8.561  1.00 76.74           O
ATOM    429  CB  SER A  59     -14.681  11.722   7.762  1.00 79.10           C
ATOM    430  OG  SER A  59     -15.528  11.005   8.642  1.00 67.28           O
ATOM    431  N   MET A  60     -13.571   8.586   8.112  1.00 79.53           N
ATOM    432  CA  MET A  60     -12.918   7.532   8.904  1.00 78.72           C
ATOM    433  C   MET A  60     -11.628   7.038   8.246  1.00 79.28           C
ATOM    434  O   MET A  60     -10.693   6.641   8.946  1.00 78.30           O
ATOM    435  CB  MET A  60     -13.849   6.329   9.135  1.00 77.62           C
ATOM    436  CG  MET A  60     -15.127   6.678   9.891  1.00 69.71           C
ATOM    437  SD  MET A  60     -16.062   5.235  10.486  1.00 66.72           S
ATOM    438  CE  MET A  60     -16.282   4.298   8.959  1.00 57.31           C
ATOM    439  N   PHE A  61     -11.564   7.100   6.915  1.00 79.99           N
ATOM    440  CA  PHE A  61     -10.342   6.828   6.160  1.00 79.14           C
ATOM    441  C   PHE A  61      -9.370   8.021   6.153  1.00 79.93           C
ATOM    442  O   PHE A  61      -8.236   7.874   5.708  1.00 77.31           O
ATOM    443  CB  PHE A  61     -10.701   6.352   4.747  1.00 78.98           C
ATOM    444  CG  PHE A  61     -11.448   5.023   4.737  1.00 79.45           C
ATOM    445  CD1 PHE A  61     -10.751   3.826   5.001  1.00 75.72           C
ATOM    446  CD2 PHE A  61     -12.826   4.979   4.492  1.00 76.38           C
ATOM    447  CE1 PHE A  61     -11.426   2.606   5.022  1.00 73.06           C
ATOM    448  CE2 PHE A  61     -13.505   3.746   4.522  1.00 73.87           C
ATOM    449  CZ  PHE A  61     -12.805   2.561   4.788  1.00 74.68           C
ATOM    450  N   GLY A  62      -9.774   9.174   6.697  1.00 80.83           N
ATOM    451  CA  GLY A  62      -8.992  10.409   6.683  1.00 80.26           C
ATOM    452  C   GLY A  62      -9.029  11.128   5.333  1.00 82.45           C
ATOM    453  O   GLY A  62      -8.143  11.943   5.077  1.00 80.64           O
ATOM    454  N   LEU A  63     -10.021  10.826   4.508  1.00 80.28           N
ATOM    455  CA  LEU A  63     -10.252  11.428   3.200  1.00 82.84           C
ATOM    456  C   LEU A  63     -11.342  12.498   3.313  1.00 84.24           C
ATOM    457  O   LEU A  63     -12.319  12.347   4.044  1.00 83.50           O
ATOM    458  CB  LEU A  63     -10.640  10.330   2.197  1.00 82.77           C
ATOM    459  CG  LEU A  63      -9.581   9.235   1.988  1.00 82.99           C
ATOM    460  CD1 LEU A  63     -10.145   8.124   1.104  1.00 78.83           C
ATOM    461  CD2 LEU A  63      -8.317   9.773   1.322  1.00 80.16           C
ATOM    462  N   LYS A  64     -11.163  13.600   2.582  1.00 85.57           N
ATOM    463  CA  LYS A  64     -12.133  14.706   2.534  1.00 85.00           C
ATOM    464  C   LYS A  64     -13.212  14.471   1.481  1.00 86.07           C
ATOM    465  O   LYS A  64     -14.333  14.935   1.642  1.00 83.59           O
ATOM    466  CB  LYS A  64     -11.412  16.016   2.231  1.00 83.27           C
ATOM    467  CG  LYS A  64     -10.418  16.408   3.333  1.00 78.74           C
ATOM    468  CD  LYS A  64      -9.686  17.684   2.929  1.00 74.05           C
ATOM    469  CE  LYS A  64      -8.658  18.045   4.011  1.00 66.45           C
ATOM    470  NZ  LYS A  64      -7.822  19.196   3.596  1.00 57.03           N
ATOM    471  N   GLN A  65     -12.850  13.774   0.417  1.00 86.70           N
ATOM    472  CA  GLN A  65     -13.723  13.426  -0.690  1.00 87.38           C
ATOM    473  C   GLN A  65     -13.308  12.083  -1.267  1.00 88.02           C
ATOM    474  O   GLN A  65     -12.185  11.618  -1.040  1.00 86.85           O
ATOM    475  CB  GLN A  65     -13.699  14.544  -1.747  1.00 85.02           C
ATOM    476  CG  GLN A  65     -12.320  14.732  -2.415  1.00 77.74           C
ATOM    477  CD  GLN A  65     -12.285  15.902  -3.389  1.00 76.78           C
ATOM    478  OE1 GLN A  65     -13.088  16.821  -3.348  1.00 68.20           O
ATOM    479  NE2 GLN A  65     -11.346  15.931  -4.300  1.00 65.22           N
ATOM    480  N   ARG A  66     -14.205  11.458  -2.033  1.00 86.16           N
ATOM    481  CA  ARG A  66     -13.889  10.217  -2.737  1.00 87.02           C
ATOM    482  C   ARG A  66     -12.756  10.458  -3.738  1.00 88.30           C
ATOM    483  O   ARG A  66     -12.880  11.359  -4.572  1.00 86.31           O
ATOM    484  CB  ARG A  66     -15.156   9.692  -3.427  1.00 84.51           C
ATOM    485  CG  ARG A  66     -14.877   8.405  -4.200  1.00 80.82           C
ATOM    486  CD  ARG A  66     -16.163   7.867  -4.806  1.00 78.82           C
ATOM    487  NE  ARG A  66     -15.885   6.743  -5.701  1.00 72.50           N
ATOM    488  CZ  ARG A  66     -16.781   5.964  -6.252  1.00 68.61           C
ATOM    489  NH1 ARG A  66     -18.054   6.099  -6.027  1.00 62.98           N
ATOM    490  NH2 ARG A  66     -16.395   5.029  -7.064  1.00 60.18           N
ATOM    491  N   PRO A  67     -11.683   9.658  -3.696  1.00 87.93           N
ATOM    492  CA  PRO A  67     -10.654   9.708  -4.719  1.00 87.62           C
ATOM    493  C   PRO A  67     -11.207   9.307  -6.086  1.00 88.58           C
ATOM    494  O   PRO A  67     -12.001   8.369  -6.197  1.00 87.02           O
ATOM    495  CB  PRO A  67      -9.550   8.757  -4.256  1.00 85.57           C
ATOM    496  CG  PRO A  67      -9.776   8.663  -2.750  1.00 85.01           C
ATOM    497  CD  PRO A  67     -11.284   8.760  -2.630  1.00 87.39           C
ATOM    498  N   THR A  68     -10.774   9.999  -7.127  1.00 86.12           N
ATOM    499  CA  THR A  68     -11.105   9.692  -8.517  1.00 86.36           C
ATOM    500  C   THR A  68      -9.806   9.558  -9.316  1.00 86.57           C
ATOM    501  O   THR A  68      -9.415  10.511  -9.991  1.00 83.63           O
ATOM    502  CB  THR A  68     -12.040  10.745  -9.140  1.00 84.48           C
ATOM    503  OG1 THR A  68     -11.519  12.044  -8.995  1.00 77.12           O
ATOM    504  CG2 THR A  68     -13.427  10.720  -8.498  1.00 75.55           C
ATOM    505  N   PRO A  69      -9.095   8.413  -9.199  1.00 87.45           N
ATOM    506  CA  PRO A  69      -7.808   8.230  -9.840  1.00 87.24           C
ATOM    507  C   PRO A  69      -7.900   8.353 -11.360  1.00 88.17           C
ATOM    508  O   PRO A  69      -8.854   7.866 -11.979  1.00 86.49           O
ATOM    509  CB  PRO A  69      -7.311   6.845  -9.423  1.00 84.52           C
ATOM    510  CG  PRO A  69      -8.109   6.544  -8.166  1.00 82.99           C
ATOM    511  CD  PRO A  69      -9.429   7.248  -8.401  1.00 86.92           C
ATOM    512  N   SER A  70      -6.901   8.963 -11.969  1.00 86.67           N
ATOM    513  CA  SER A  70      -6.751   8.984 -13.417  1.00 85.25           C
ATOM    514  C   SER A  70      -6.417   7.583 -13.947  1.00 84.39           C
ATOM    515  O   SER A  70      -6.005   6.678 -13.219  1.00 81.46           O
ATOM    516  CB  SER A  70      -5.696  10.008 -13.844  1.00 83.19           C
ATOM    517  OG  SER A  70      -4.410   9.608 -13.427  1.00 73.47           O
ATOM    518  N   ARG A  71      -6.573   7.388 -15.255  1.00 83.29           N
ATOM    519  CA  ARG A  71      -6.187   6.123 -15.912  1.00 80.92           C
ATOM    520  C   ARG A  71      -4.677   5.882 -15.879  1.00 81.06           C
ATOM    521  O   ARG A  71      -4.260   4.742 -16.019  1.00 76.85           O
ATOM    522  CB  ARG A  71      -6.693   6.107 -17.358  1.00 78.87           C
ATOM    523  CG  ARG A  71      -8.223   6.029 -17.413  1.00 71.36           C
ATOM    524  CD  ARG A  71      -8.664   5.919 -18.874  1.00 65.82           C
ATOM    525  NE  ARG A  71     -10.119   5.793 -18.982  1.00 57.33           N
ATOM    526  CZ  ARG A  71     -10.810   5.629 -20.107  1.00 47.23           C
ATOM    527  NH1 ARG A  71     -10.217   5.580 -21.259  1.00 44.50           N
ATOM    528  NH2 ARG A  71     -12.111   5.521 -20.074  1.00 43.28           N
ATOM    529  N   ASP A  72      -3.904   6.942 -15.676  1.00 80.14           N
ATOM    530  CA  ASP A  72      -2.441   6.916 -15.669  1.00 79.98           C
ATOM    531  C   ASP A  72      -1.865   6.757 -14.247  1.00 80.87           C
ATOM    532  O   ASP A  72      -0.653   6.720 -14.060  1.00 77.31           O
ATOM    533  CB  ASP A  72      -1.924   8.184 -16.375  1.00 76.89           C
ATOM    534  CG  ASP A  72      -2.549   8.365 -17.769  1.00 69.50           C
ATOM    535  OD1 ASP A  72      -2.669   7.358 -18.507  1.00 63.50           O
ATOM    536  OD2 ASP A  72      -2.984   9.503 -18.059  1.00 63.29           O
ATOM    537  N   ALA A  73      -2.724   6.639 -13.234  1.00 82.33           N
ATOM    538  CA  ALA A  73      -2.311   6.389 -11.861  1.00 83.34           C
ATOM    539  C   ALA A  73      -1.598   5.034 -11.755  1.00 84.30           C
ATOM    540  O   ALA A  73      -2.175   3.965 -11.965  1.00 82.23           O
ATOM    541  CB  ALA A  73      -3.519   6.487 -10.930  1.00 82.57           C
ATOM    542  N   VAL A  74      -0.312   5.070 -11.381  1.00 86.68           N
ATOM    543  CA  VAL A  74       0.528   3.882 -11.267  1.00 87.29           C
ATOM    544  C   VAL A  74       0.735   3.526  -9.803  1.00 89.50           C
ATOM    545  O   VAL A  74       1.185   4.343  -9.005  1.00 88.68           O
ATOM    546  CB  VAL A  74       1.868   4.061 -11.997  1.00 84.05           C
ATOM    547  CG1 VAL A  74       2.760   2.823 -11.846  1.00 77.26           C
ATOM    548  CG2 VAL A  74       1.630   4.299 -13.495  1.00 77.96           C
ATOM    549  N   VAL A  75       0.461   2.257  -9.469  1.00 89.84           N
ATOM    550  CA  VAL A  75       0.775   1.692  -8.153  1.00 91.11           C
ATOM    551  C   VAL A  75       2.186   1.096  -8.198  1.00 91.63           C
ATOM    552  O   VAL A  75       2.397   0.110  -8.912  1.00 90.42           O
ATOM    553  CB  VAL A  75      -0.261   0.656  -7.729  1.00 90.79           C
ATOM    554  CG1 VAL A  75       0.040   0.140  -6.309  1.00 87.65           C
ATOM    555  CG2 VAL A  75      -1.673   1.257  -7.723  1.00 88.37           C
ATOM    556  N   PRO A  76       3.163   1.635  -7.441  1.00 91.82           N
ATOM    557  CA  PRO A  76       4.512   1.100  -7.453  1.00 91.68           C
ATOM    558  C   PRO A  76       4.562  -0.348  -6.944  1.00 92.15           C
ATOM    559  O   PRO A  76       3.992  -0.633  -5.888  1.00 91.62           O
ATOM    560  CB  PRO A  76       5.348   2.035  -6.564  1.00 90.56           C
ATOM    561  CG  PRO A  76       4.548   3.335  -6.560  1.00 89.16           C
ATOM    562  CD  PRO A  76       3.109   2.860  -6.659  1.00 91.51           C
ATOM    563  N   PRO A  77       5.300  -1.255  -7.598  1.00 90.57           N
ATOM    564  CA  PRO A  77       5.482  -2.635  -7.135  1.00 89.83           C
ATOM    565  C   PRO A  77       5.977  -2.717  -5.686  1.00 90.30           C
ATOM    566  O   PRO A  77       5.515  -3.554  -4.915  1.00 89.68           O
ATOM    567  CB  PRO A  77       6.492  -3.258  -8.099  1.00 88.22           C
ATOM    568  CG  PRO A  77       6.265  -2.484  -9.396  1.00 85.38           C
ATOM    569  CD  PRO A  77       5.933  -1.079  -8.908  1.00 88.21           C
ATOM    570  N   TYR A  78       6.844  -1.787  -5.288  1.00 90.27           N
ATOM    571  CA  TYR A  78       7.326  -1.665  -3.914  1.00 89.98           C
ATOM    572  C   TYR A  78       6.194  -1.539  -2.885  1.00 90.72           C
ATOM    573  O   TYR A  78       6.225  -2.193  -1.838  1.00 90.35           O
ATOM    574  CB  TYR A  78       8.253  -0.446  -3.850  1.00 89.51           C
ATOM    575  CG  TYR A  78       8.853  -0.234  -2.482  1.00 89.21           C
ATOM    576  CD1 TYR A  78       8.237   0.642  -1.566  1.00 86.75           C
ATOM    577  CD2 TYR A  78      10.019  -0.930  -2.110  1.00 86.56           C
ATOM    578  CE1 TYR A  78       8.801   0.831  -0.286  1.00 85.12           C
ATOM    579  CE2 TYR A  78      10.583  -0.738  -0.837  1.00 84.86           C
ATOM    580  CZ  TYR A  78       9.974   0.147   0.071  1.00 85.65           C
ATOM    581  OH  TYR A  78      10.533   0.346   1.294  1.00 84.05           O
ATOM    582  N   MET A  79       5.155  -0.751  -3.174  1.00 90.30           N
ATOM    583  CA  MET A  79       4.002  -0.567  -2.281  1.00 91.95           C
ATOM    584  C   MET A  79       3.109  -1.811  -2.228  1.00 92.73           C
ATOM    585  O   MET A  79       2.587  -2.148  -1.166  1.00 92.70           O
ATOM    586  CB  MET A  79       3.197   0.664  -2.720  1.00 92.66           C
ATOM    587  CG  MET A  79       3.962   1.973  -2.509  1.00 91.78           C
ATOM    588  SD  MET A  79       4.358   2.370  -0.777  1.00 91.88           S
ATOM    589  CE  MET A  79       2.717   2.798  -0.142  1.00 84.89           C
ATOM    590  N   LEU A  80       2.973  -2.544  -3.335  1.00 91.47           N
ATOM    591  CA  LEU A  80       2.273  -3.827  -3.370  1.00 91.11           C
ATOM    592  C   LEU A  80       2.999  -4.885  -2.528  1.00 91.34           C
ATOM    593  O   LEU A  80       2.360  -5.618  -1.769  1.00 91.06           O
ATOM    594  CB  LEU A  80       2.141  -4.318  -4.825  1.00 90.77           C
ATOM    595  CG  LEU A  80       1.135  -3.527  -5.677  1.00 84.36           C
ATOM    596  CD1 LEU A  80       1.303  -3.890  -7.149  1.00 80.93           C
ATOM    597  CD2 LEU A  80      -0.306  -3.856  -5.278  1.00 82.50           C
ATOM    598  N   ASP A  81       4.322  -4.948  -2.621  1.00 89.76           N
ATOM    599  CA  ASP A  81       5.126  -5.887  -1.845  1.00 88.62           C
ATOM    600  C   ASP A  81       5.102  -5.557  -0.350  1.00 89.09           C
ATOM    601  O   ASP A  81       5.001  -6.458   0.490  1.00 88.59           O
ATOM    602  CB  ASP A  81       6.553  -5.908  -2.388  1.00 87.18           C
ATOM    603  CG  ASP A  81       6.668  -6.629  -3.737  1.00 82.40           C
ATOM    604  OD1 ASP A  81       5.758  -7.425  -4.080  1.00 79.55           O
ATOM    605  OD2 ASP A  81       7.719  -6.443  -4.376  1.00 77.88           O
ATOM    606  N   LEU A  82       5.110  -4.263  -0.004  1.00 89.27           N
ATOM    607  CA  LEU A  82       4.855  -3.794   1.353  1.00 88.97           C
ATOM    608  C   LEU A  82       3.501  -4.260   1.866  1.00 89.32           C
ATOM    609  O   LEU A  82       3.424  -4.849   2.947  1.00 88.85           O
ATOM    610  CB  LEU A  82       4.915  -2.259   1.397  1.00 88.90           C
ATOM    611  CG  LEU A  82       6.313  -1.694   1.639  1.00 83.62           C
ATOM    612  CD1 LEU A  82       6.274  -0.169   1.519  1.00 80.31           C
ATOM    613  CD2 LEU A  82       6.756  -2.017   3.067  1.00 80.31           C
ATOM    614  N   TYR A  83       2.424  -4.060   1.099  1.00 91.28           N
ATOM    615  CA  TYR A  83       1.085  -4.508   1.463  1.00 91.10           C
ATOM    616  C   TYR A  83       1.036  -6.023   1.700  1.00 90.48           C
ATOM    617  O   TYR A  83       0.582  -6.462   2.753  1.00 90.07           O
ATOM    618  CB  TYR A  83       0.079  -4.078   0.388  1.00 92.21           C
ATOM    619  CG  TYR A  83      -1.266  -4.745   0.564  1.00 92.54           C
ATOM    620  CD1 TYR A  83      -1.570  -5.917  -0.165  1.00 90.66           C
ATOM    621  CD2 TYR A  83      -2.178  -4.259   1.515  1.00 91.41           C
ATOM    622  CE1 TYR A  83      -2.766  -6.602   0.079  1.00 91.52           C
ATOM    623  CE2 TYR A  83      -3.379  -4.946   1.757  1.00 91.60           C
ATOM    624  CZ  TYR A  83      -3.672  -6.124   1.051  1.00 92.23           C
ATOM    625  OH  TYR A  83      -4.808  -6.810   1.304  1.00 91.16           O
ATOM    626  N   ARG A  84       1.565  -6.835   0.768  1.00 89.30           N
ATOM    627  CA  ARG A  84       1.589  -8.296   0.884  1.00 87.16           C
ATOM    628  C   ARG A  84       2.301  -8.757   2.151  1.00 85.29           C
ATOM    629  O   ARG A  84       1.815  -9.652   2.839  1.00 83.48           O
ATOM    630  CB  ARG A  84       2.293  -8.902  -0.335  1.00 87.14           C
ATOM    631  CG  ARG A  84       1.442  -8.822  -1.602  1.00 82.02           C
ATOM    632  CD  ARG A  84       2.304  -9.227  -2.799  1.00 81.31           C
ATOM    633  NE  ARG A  84       1.566  -9.121  -4.075  1.00 74.70           N
ATOM    634  CZ  ARG A  84       2.107  -8.899  -5.251  1.00 68.64           C
ATOM    635  NH1 ARG A  84       3.401  -8.752  -5.419  1.00 62.94           N
ATOM    636  NH2 ARG A  84       1.344  -8.821  -6.301  1.00 60.31           N
ATOM    637  N   ARG A  85       3.424  -8.115   2.492  1.00 87.45           N
ATOM    638  CA  ARG A  85       4.180  -8.415   3.709  1.00 84.90           C
ATOM    639  C   ARG A  85       3.378  -8.126   4.974  1.00 84.29           C
ATOM    640  O   ARG A  85       3.356  -8.962   5.876  1.00 81.96           O
ATOM    641  CB  ARG A  85       5.491  -7.623   3.668  1.00 83.38           C
ATOM    642  CG  ARG A  85       6.435  -8.033   4.804  1.00 74.97           C
ATOM    643  CD  ARG A  85       7.758  -7.259   4.719  1.00 73.17           C
ATOM    644  NE  ARG A  85       8.478  -7.552   3.463  1.00 64.81           N
ATOM    645  CZ  ARG A  85       9.506  -6.875   2.987  1.00 58.75           C
ATOM    646  NH1 ARG A  85      10.023  -5.883   3.628  1.00 54.47           N
ATOM    647  NH2 ARG A  85      10.026  -7.195   1.833  1.00 50.42           N
ATOM    648  N   HIS A  86       2.695  -6.989   5.036  1.00 85.82           N
ATOM    649  CA  HIS A  86       1.949  -6.573   6.227  1.00 82.97           C
ATOM    650  C   HIS A  86       0.581  -7.239   6.363  1.00 81.48           C
ATOM    651  O   HIS A  86       0.074  -7.378   7.470  1.00 77.64           O
ATOM    652  CB  HIS A  86       1.823  -5.044   6.244  1.00 81.97           C
ATOM    653  CG  HIS A  86       3.153  -4.376   6.437  1.00 75.94           C
ATOM    654  ND1 HIS A  86       3.979  -3.929   5.447  1.00 65.38           N
ATOM    655  CD2 HIS A  86       3.797  -4.181   7.623  1.00 65.73           C
ATOM    656  CE1 HIS A  86       5.108  -3.485   6.023  1.00 63.23           C
ATOM    657  NE2 HIS A  86       5.043  -3.613   7.348  1.00 64.88           N
ATOM    658  N   SER A  87      -0.016  -7.704   5.256  1.00 83.72           N
ATOM    659  CA  SER A  87      -1.261  -8.477   5.258  1.00 81.47           C
ATOM    660  C   SER A  87      -1.053  -9.977   5.508  1.00 78.38           C
ATOM    661  O   SER A  87      -2.022 -10.726   5.539  1.00 72.85           O
ATOM    662  CB  SER A  87      -2.041  -8.238   3.957  1.00 81.06           C
ATOM    663  OG  SER A  87      -1.273  -8.607   2.831  1.00 75.15           O
ATOM    664  N   GLY A  88       0.199 -10.436   5.674  1.00 79.58           N
ATOM    665  CA  GLY A  88       0.515 -11.840   5.931  1.00 77.03           C
ATOM    666  C   GLY A  88       0.257 -12.764   4.736  1.00 76.37           C
ATOM    667  O   GLY A  88       0.065 -13.970   4.917  1.00 71.46           O
ATOM    668  N   GLN A  89       0.224 -12.243   3.518  1.00 75.20           N
ATOM    669  CA  GLN A  89       0.001 -13.059   2.327  1.00 76.93           C
ATOM    670  C   GLN A  89       1.202 -13.981   2.034  1.00 76.40           C
ATOM    671  O   GLN A  89       2.356 -13.561   2.147  1.00 73.49           O
ATOM    672  CB  GLN A  89      -0.330 -12.191   1.105  1.00 75.20           C
ATOM    673  CG  GLN A  89      -1.740 -11.586   1.200  1.00 70.50           C
ATOM    674  CD  GLN A  89      -2.174 -10.833  -0.055  1.00 66.10           C
ATOM    675  OE1 GLN A  89      -1.461 -10.721  -1.039  1.00 61.71           O
ATOM    676  NE2 GLN A  89      -3.370 -10.307  -0.074  1.00 58.86           N
ATOM    677  N   PRO A  90       0.960 -15.246   1.615  1.00 68.63           N
ATOM    678  CA  PRO A  90       2.026 -16.148   1.220  1.00 68.38           C
ATOM    679  C   PRO A  90       2.753 -15.637  -0.032  1.00 67.00           C
ATOM    680  O   PRO A  90       2.143 -15.070  -0.936  1.00 62.33           O
ATOM    681  CB  PRO A  90       1.340 -17.508   0.988  1.00 65.54           C
ATOM    682  CG  PRO A  90      -0.096 -17.132   0.626  1.00 64.92           C
ATOM    683  CD  PRO A  90      -0.350 -15.864   1.430  1.00 71.13           C
ATOM    684  N   GLY A  91       4.076 -15.845  -0.088  1.00 65.69           N
ATOM    685  CA  GLY A  91       4.921 -15.352  -1.182  1.00 65.50           C
ATOM    686  C   GLY A  91       5.514 -13.958  -0.956  1.00 67.49           C
ATOM    687  O   GLY A  91       6.054 -13.372  -1.886  1.00 62.12           O
ATOM    688  N   SER A  92       5.439 -13.443   0.269  1.00 63.90           N
ATOM    689  CA  SER A  92       6.101 -12.189   0.645  1.00 66.87           C
ATOM    690  C   SER A  92       7.625 -12.269   0.436  1.00 67.66           C
ATOM    691  O   SER A  92       8.226 -13.305   0.754  1.00 64.66           O
ATOM    692  CB  SER A  92       5.815 -11.845   2.108  1.00 63.25           C
ATOM    693  OG  SER A  92       4.436 -11.649   2.292  1.00 57.05           O
ATOM    694  N   PRO A  93       8.280 -11.197  -0.043  1.00 64.27           N
ATOM    695  CA  PRO A  93       9.737 -11.137  -0.171  1.00 65.25           C
ATOM    696  C   PRO A  93      10.441 -11.379   1.168  1.00 64.97           C
ATOM    697  O   PRO A  93       9.876 -11.136   2.241  1.00 62.31           O
ATOM    698  CB  PRO A  93      10.062  -9.746  -0.732  1.00 62.89           C
ATOM    699  CG  PRO A  93       8.765  -9.310  -1.400  1.00 60.40           C
ATOM    700  CD  PRO A  93       7.676  -9.982  -0.560  1.00 64.50           C
ATOM    701  N   ALA A  94      11.712 -11.816   1.102  1.00 63.07           N
ATOM    702  CA  ALA A  94      12.541 -12.043   2.284  1.00 65.55           C
ATOM    703  C   ALA A  94      12.532 -10.822   3.232  1.00 65.39           C
ATOM    704  O   ALA A  94      12.436  -9.683   2.766  1.00 62.88           O
ATOM    705  CB  ALA A  94      13.964 -12.395   1.837  1.00 61.03           C
ATOM    706  N   PRO A  95      12.612 -11.042   4.557  1.00 55.94           N
ATOM    707  CA  PRO A  95      12.531  -9.964   5.530  1.00 56.95           C
ATOM    708  C   PRO A  95      13.702  -8.991   5.368  1.00 60.09           C
ATOM    709  O   PRO A  95      14.866  -9.385   5.397  1.00 58.36           O
ATOM    710  CB  PRO A  95      12.515 -10.646   6.907  1.00 52.18           C
ATOM    711  CG  PRO A  95      13.168 -11.999   6.659  1.00 50.98           C
ATOM    712  CD  PRO A  95      12.769 -12.321   5.223  1.00 57.63           C
ATOM    713  N   ASP A  96      13.379  -7.704   5.229  1.00 66.73           N
ATOM    714  CA  ASP A  96      14.336  -6.608   5.334  1.00 70.59           C
ATOM    715  C   ASP A  96      14.198  -5.976   6.727  1.00 71.93           C
ATOM    716  O   ASP A  96      13.196  -5.324   7.040  1.00 67.81           O
ATOM    717  CB  ASP A  96      14.141  -5.596   4.203  1.00 65.45           C
ATOM    718  CG  ASP A  96      15.169  -4.443   4.224  1.00 58.28           C
ATOM    719  OD1 ASP A  96      15.854  -4.272   5.261  1.00 57.27           O
ATOM    720  OD2 ASP A  96      15.263  -3.752   3.200  1.00 55.94           O
ATOM    721  N   HIS A  97      15.217  -6.166   7.567  1.00 60.83           N
ATOM    722  CA  HIS A  97      15.222  -5.674   8.941  1.00 63.47           C
ATOM    723  C   HIS A  97      15.144  -4.144   9.061  1.00 63.04           C
ATOM    724  O   HIS A  97      14.739  -3.639  10.113  1.00 62.37           O
ATOM    725  CB  HIS A  97      16.480  -6.161   9.645  1.00 61.85           C
ATOM    726  CG  HIS A  97      16.507  -7.644   9.887  1.00 55.61           C
ATOM    727  ND1 HIS A  97      15.524  -8.385  10.507  1.00 50.52           N
ATOM    728  CD2 HIS A  97      17.519  -8.505   9.559  1.00 48.35           C
ATOM    729  CE1 HIS A  97      15.924  -9.658  10.547  1.00 41.77           C
ATOM    730  NE2 HIS A  97      17.150  -9.788   9.999  1.00 44.69           N
ATOM    731  N   ARG A  98      15.567  -3.381   8.044  1.00 68.81           N
ATOM    732  CA  ARG A  98      15.432  -1.922   8.054  1.00 70.01           C
ATOM    733  C   ARG A  98      13.977  -1.530   7.862  1.00 70.92           C
ATOM    734  O   ARG A  98      13.436  -0.772   8.663  1.00 70.89           O
ATOM    735  CB  ARG A  98      16.313  -1.265   6.981  1.00 67.62           C
ATOM    736  CG  ARG A  98      17.808  -1.412   7.274  1.00 61.38           C
ATOM    737  CD  ARG A  98      18.617  -0.653   6.219  1.00 59.53           C
ATOM    738  NE  ARG A  98      20.058  -0.724   6.464  1.00 52.62           N
ATOM    739  CZ  ARG A  98      20.985   0.059   5.911  1.00 44.60           C
ATOM    740  NH1 ARG A  98      20.669   0.974   5.048  1.00 42.93           N
ATOM    741  NH2 ARG A  98      22.243  -0.071   6.220  1.00 39.81           N
ATOM    742  N   LEU A  99      13.357  -2.135   6.868  1.00 67.60           N
ATOM    743  CA  LEU A  99      11.957  -1.926   6.542  1.00 67.26           C
ATOM    744  C   LEU A  99      11.024  -2.366   7.675  1.00 68.98           C
ATOM    745  O   LEU A  99      10.089  -1.651   8.031  1.00 67.13           O
ATOM    746  CB  LEU A  99      11.689  -2.713   5.258  1.00 65.61           C
ATOM    747  CG  LEU A  99      10.337  -2.399   4.607  1.00 59.65           C
ATOM    748  CD1 LEU A  99      10.280  -0.946   4.132  1.00 55.85           C
ATOM    749  CD2 LEU A  99      10.181  -3.312   3.395  1.00 58.82           C
ATOM    750  N   GLU A 100      11.311  -3.500   8.323  1.00 65.57           N
ATOM    751  CA  GLU A 100      10.568  -3.955   9.501  1.00 67.88           C
ATOM    752  C   GLU A 100      10.645  -2.950  10.654  1.00 68.04           C
ATOM    753  O   GLU A 100       9.640  -2.683  11.307  1.00 66.95           O
ATOM    754  CB  GLU A 100      11.098  -5.307   9.979  1.00 65.23           C
ATOM    755  CG  GLU A 100      10.656  -6.470   9.075  1.00 56.90           C
ATOM    756  CD  GLU A 100      11.149  -7.828   9.586  1.00 54.05           C
ATOM    757  OE1 GLU A 100      10.635  -8.849   9.078  1.00 49.51           O
ATOM    758  OE2 GLU A 100      12.028  -7.857  10.478  1.00 49.59           O
ATOM    759  N   ARG A 101      11.813  -2.344  10.898  1.00 69.35           N
ATOM    760  CA  ARG A 101      11.949  -1.309  11.932  1.00 70.14           C
ATOM    761  C   ARG A 101      11.142  -0.060  11.600  1.00 70.27           C
ATOM    762  O   ARG A 101      10.463   0.449  12.485  1.00 71.03           O
ATOM    763  CB  ARG A 101      13.416  -0.927  12.143  1.00 69.03           C
ATOM    764  CG  ARG A 101      14.191  -1.991  12.918  1.00 61.60           C
ATOM    765  CD  ARG A 101      15.637  -1.509  13.088  1.00 59.92           C
ATOM    766  NE  ARG A 101      16.615  -2.581  12.934  1.00 51.86           N
ATOM    767  CZ  ARG A 101      17.924  -2.430  12.847  1.00 43.68           C
ATOM    768  NH1 ARG A 101      18.487  -1.261  12.957  1.00 41.02           N
ATOM    769  NH2 ARG A 101      18.697  -3.454  12.618  1.00 38.10           N
ATOM    770  N   ALA A 102      11.191   0.406  10.354  1.00 70.53           N
ATOM    771  CA  ALA A 102      10.414   1.553   9.904  1.00 70.80           C
ATOM    772  C   ALA A 102       8.905   1.304  10.063  1.00 72.46           C
ATOM    773  O   ALA A 102       8.203   2.064  10.739  1.00 71.48           O
ATOM    774  CB  ALA A 102      10.816   1.861   8.455  1.00 69.42           C
ATOM    775  N   ALA A 103       8.421   0.160   9.560  1.00 71.88           N
ATOM    776  CA  ALA A 103       7.027  -0.245   9.648  1.00 70.26           C
ATOM    777  C   ALA A 103       6.555  -0.510  11.093  1.00 72.22           C
ATOM    778  O   ALA A 103       5.394  -0.279  11.412  1.00 70.14           O
ATOM    779  CB  ALA A 103       6.845  -1.484   8.773  1.00 67.14           C
ATOM    780  N   SER A 104       7.448  -0.932  11.999  1.00 71.26           N
ATOM    781  CA  SER A 104       7.094  -1.197  13.402  1.00 71.72           C
ATOM    782  C   SER A 104       6.662   0.033  14.199  1.00 73.63           C
ATOM    783  O   SER A 104       6.115  -0.106  15.291  1.00 71.31           O
ATOM    784  CB  SER A 104       8.249  -1.898  14.125  1.00 67.90           C
ATOM    785  OG  SER A 104       9.313  -1.014  14.432  1.00 59.46           O
ATOM    786  N   ARG A 105       6.931   1.248  13.683  1.00 75.13           N
ATOM    787  CA  ARG A 105       6.603   2.527  14.329  1.00 78.40           C
ATOM    788  C   ARG A 105       5.594   3.349  13.538  1.00 81.25           C
ATOM    789  O   ARG A 105       5.150   4.377  14.034  1.00 77.76           O
ATOM    790  CB  ARG A 105       7.893   3.325  14.577  1.00 75.70           C
ATOM    791  CG  ARG A 105       8.909   2.546  15.429  1.00 70.24           C
ATOM    792  CD  ARG A 105      10.173   3.362  15.704  1.00 66.10           C
ATOM    793  NE  ARG A 105       9.961   4.373  16.747  1.00 57.01           N
ATOM    794  CZ  ARG A 105      10.910   5.093  17.333  1.00 47.47           C
ATOM    795  NH1 ARG A 105      12.169   5.000  16.977  1.00 43.84           N
ATOM    796  NH2 ARG A 105      10.620   5.909  18.310  1.00 40.09           N
ATOM    797  N   ALA A 106       5.249   2.902  12.331  1.00 80.16           N
ATOM    798  CA  ALA A 106       4.355   3.594  11.427  1.00 81.23           C
ATOM    799  C   ALA A 106       3.017   2.860  11.309  1.00 82.12           C
ATOM    800  O   ALA A 106       2.985   1.630  11.281  1.00 80.46           O
ATOM    801  CB  ALA A 106       5.048   3.720  10.073  1.00 80.45           C
ATOM    802  N   ASN A 107       1.920   3.595  11.190  1.00 87.47           N
ATOM    803  CA  ASN A 107       0.630   3.029  10.789  1.00 87.17           C
ATOM    804  C   ASN A 107       0.215   3.448   9.375  1.00 88.04           C
ATOM    805  O   ASN A 107      -0.737   2.891   8.836  1.00 86.45           O
ATOM    806  CB  ASN A 107      -0.440   3.360  11.841  1.00 84.63           C
ATOM    807  CG  ASN A 107      -0.880   4.816  11.862  1.00 83.03           C
ATOM    808  OD1 ASN A 107      -0.310   5.687  11.228  1.00 76.88           O
ATOM    809  ND2 ASN A 107      -1.921   5.101  12.596  1.00 79.03           N
ATOM    810  N   THR A 108       0.950   4.393   8.782  1.00 89.86           N
ATOM    811  CA  THR A 108       0.721   4.930   7.447  1.00 91.04           C
ATOM    812  C   THR A 108       2.037   4.939   6.676  1.00 91.97           C
ATOM    813  O   THR A 108       3.064   5.355   7.199  1.00 91.30           O
ATOM    814  CB  THR A 108       0.128   6.341   7.518  1.00 90.26           C
ATOM    815  OG1 THR A 108      -1.013   6.366   8.357  1.00 83.17           O
ATOM    816  CG2 THR A 108      -0.328   6.839   6.152  1.00 84.32           C
ATOM    817  N   VAL A 109       2.016   4.489   5.424  1.00 91.96           N
ATOM    818  CA  VAL A 109       3.129   4.592   4.483  1.00 92.79           C
ATOM    819  C   VAL A 109       2.624   5.268   3.225  1.00 93.19           C
ATOM    820  O   VAL A 109       1.605   4.856   2.681  1.00 92.62           O
ATOM    821  CB  VAL A 109       3.753   3.227   4.157  1.00 92.63           C
ATOM    822  CG1 VAL A 109       5.013   3.386   3.298  1.00 89.19           C
ATOM    823  CG2 VAL A 109       4.138   2.457   5.425  1.00 89.77           C
ATOM    824  N   ARG A 110       3.315   6.297   2.760  1.00 94.98           N
ATOM    825  CA  ARG A 110       2.965   7.037   1.541  1.00 94.73           C
ATOM    826  C   ARG A 110       4.104   6.967   0.542  1.00 95.29           C
ATOM    827  O   ARG A 110       5.266   7.016   0.933  1.00 94.40           O
ATOM    828  CB  ARG A 110       2.624   8.498   1.852  1.00 93.71           C
ATOM    829  CG  ARG A 110       1.481   8.646   2.858  1.00 90.17           C
ATOM    830  CD  ARG A 110       1.215  10.128   3.137  1.00 90.28           C
ATOM    831  NE  ARG A 110       0.109  10.268   4.078  1.00 87.04           N
ATOM    832  CZ  ARG A 110      -1.184  10.334   3.804  1.00 88.25           C
ATOM    833  NH1 ARG A 110      -1.644  10.362   2.573  1.00 78.38           N
ATOM    834  NH2 ARG A 110      -2.019  10.366   4.781  1.00 80.85           N
ATOM    835  N   SER A 111       3.764   6.894  -0.732  1.00 94.73           N
ATOM    836  CA  SER A 111       4.742   6.945  -1.808  1.00 94.31           C
ATOM    837  C   SER A 111       4.535   8.168  -2.699  1.00 93.90           C
ATOM    838  O   SER A 111       3.411   8.562  -3.001  1.00 92.57           O
ATOM    839  CB  SER A 111       4.738   5.654  -2.620  1.00 93.52           C
ATOM    840  OG  SER A 111       3.529   5.504  -3.318  1.00 88.98           O
ATOM    841  N   PHE A 112       5.649   8.743  -3.135  1.00 94.13           N
ATOM    842  CA  PHE A 112       5.687   9.940  -3.958  1.00 93.68           C
ATOM    843  C   PHE A 112       6.602   9.709  -5.150  1.00 93.50           C
ATOM    844  O   PHE A 112       7.762   9.334  -4.991  1.00 91.87           O
ATOM    845  CB  PHE A 112       6.164  11.140  -3.131  1.00 93.54           C
ATOM    846  CG  PHE A 112       5.352  11.399  -1.880  1.00 94.14           C
ATOM    847  CD1 PHE A 112       4.276  12.300  -1.913  1.00 92.05           C
ATOM    848  CD2 PHE A 112       5.662  10.722  -0.683  1.00 92.75           C
ATOM    849  CE1 PHE A 112       3.507  12.516  -0.755  1.00 92.12           C
ATOM    850  CE2 PHE A 112       4.890  10.933   0.469  1.00 92.53           C
ATOM    851  CZ  PHE A 112       3.808  11.835   0.433  1.00 93.07           C
ATOM    852  N   HIS A 113       6.090   9.972  -6.336  1.00 91.49           N
ATOM    853  CA  HIS A 113       6.909  10.031  -7.536  1.00 89.99           C
ATOM    854  C   HIS A 113       7.520  11.429  -7.683  1.00 89.64           C
ATOM    855  O   HIS A 113       6.934  12.417  -7.247  1.00 87.55           O
ATOM    856  CB  HIS A 113       6.058   9.640  -8.742  1.00 88.02           C
ATOM    857  CG  HIS A 113       5.616   8.200  -8.684  1.00 84.97           C
ATOM    858  ND1 HIS A 113       4.315   7.743  -8.647  1.00 73.98           N
ATOM    859  CD2 HIS A 113       6.430   7.107  -8.699  1.00 74.17           C
ATOM    860  CE1 HIS A 113       4.347   6.409  -8.666  1.00 73.34           C
ATOM    861  NE2 HIS A 113       5.617   5.972  -8.691  1.00 75.13           N
ATOM    862  N   HIS A 114       8.710  11.485  -8.278  1.00 87.52           N
ATOM    863  CA  HIS A 114       9.336  12.758  -8.601  1.00 85.09           C
ATOM    864  C   HIS A 114       8.618  13.448  -9.771  1.00 83.99           C
ATOM    865  O   HIS A 114       8.040  12.785 -10.634  1.00 81.23           O
ATOM    866  CB  HIS A 114      10.829  12.570  -8.872  1.00 82.20           C
ATOM    867  CG  HIS A 114      11.140  11.859 -10.160  1.00 79.70           C
ATOM    868  ND1 HIS A 114      11.017  10.508 -10.396  1.00 69.40           N
ATOM    869  CD2 HIS A 114      11.589  12.445 -11.318  1.00 69.43           C
ATOM    870  CE1 HIS A 114      11.398  10.280 -11.672  1.00 66.80           C
ATOM    871  NE2 HIS A 114      11.758  11.432 -12.262  1.00 68.82           N
ATOM    872  N   GLU A 115       8.686  14.767  -9.798  1.00 79.56           N
ATOM    873  CA  GLU A 115       8.187  15.591 -10.896  1.00 77.01           C
ATOM    874  C   GLU A 115       9.290  15.760 -11.956  1.00 73.68           C
ATOM    875  O   GLU A 115      10.324  16.387 -11.694  1.00 66.14           O
ATOM    876  CB  GLU A 115       7.668  16.935 -10.354  1.00 74.48           C
ATOM    877  CG  GLU A 115       6.417  16.777  -9.468  1.00 69.69           C
ATOM    878  CD  GLU A 115       5.886  18.095  -8.871  1.00 67.10           C
ATOM    879  OE1 GLU A 115       5.044  18.016  -7.942  1.00 60.84           O
ATOM    880  OE2 GLU A 115       6.337  19.176  -9.302  1.00 61.39           O
ATOM    881  N   GLU A 116       9.084  15.207 -13.153  1.00 68.34           N
ATOM    882  CA  GLU A 116      10.095  15.105 -14.219  1.00 66.57           C
ATOM    883  C   GLU A 116      10.580  16.467 -14.763  1.00 65.97           C
ATOM    884  O   GLU A 116      11.720  16.586 -15.222  1.00 59.36           O
ATOM    885  CB  GLU A 116       9.555  14.238 -15.375  1.00 60.24           C
ATOM    886  CG  GLU A 116       9.317  12.771 -14.962  1.00 53.73           C
ATOM    887  CD  GLU A 116       8.924  11.837 -16.128  1.00 48.99           C
ATOM    888  OE1 GLU A 116       8.855  10.603 -15.876  1.00 45.75           O
ATOM    889  OE2 GLU A 116       8.706  12.324 -17.255  1.00 45.47           O
ATOM    890  N   SER A 117       9.792  17.515 -14.651  1.00 59.65           N
ATOM    891  CA  SER A 117      10.090  18.849 -15.202  1.00 58.25           C
ATOM    892  C   SER A 117      11.294  19.570 -14.568  1.00 60.36           C
ATOM    893  O   SER A 117      11.660  20.654 -15.019  1.00 55.33           O
ATOM    894  CB  SER A 117       8.836  19.719 -15.098  1.00 49.35           C
ATOM    895  OG  SER A 117       8.419  19.848 -13.752  1.00 42.80           O
ATOM    896  N   LEU A 118      11.919  19.004 -13.518  1.00 54.40           N
ATOM    897  CA  LEU A 118      12.963  19.657 -12.718  1.00 54.31           C
ATOM    898  C   LEU A 118      14.334  18.954 -12.765  1.00 57.35           C
ATOM    899  O   LEU A 118      15.186  19.226 -11.916  1.00 52.92           O
ATOM    900  CB  LEU A 118      12.434  19.842 -11.284  1.00 48.38           C
ATOM    901  CG  LEU A 118      11.223  20.792 -11.161  1.00 44.64           C
ATOM    902  CD1 LEU A 118      10.673  20.766  -9.736  1.00 42.25           C
ATOM    903  CD2 LEU A 118      11.608  22.248 -11.479  1.00 41.74           C
ATOM    904  N   GLU A 119      14.584  18.056 -13.731  1.00 56.88           N
ATOM    905  CA  GLU A 119      15.720  17.112 -13.723  1.00 57.42           C
ATOM    906  C   GLU A 119      17.085  17.663 -14.184  1.00 60.51           C
ATOM    907  O   GLU A 119      18.099  16.969 -14.058  1.00 56.94           O
ATOM    908  CB  GLU A 119      15.368  15.850 -14.510  1.00 51.08           C
ATOM    909  CG  GLU A 119      14.273  15.013 -13.832  1.00 44.78           C
ATOM    910  CD  GLU A 119      14.140  13.604 -14.438  1.00 39.83           C
ATOM    911  OE1 GLU A 119      13.565  12.736 -13.737  1.00 36.87           O
ATOM    912  OE2 GLU A 119      14.693  13.350 -15.534  1.00 36.65           O
ATOM    913  N   GLU A 120      17.185  18.883 -14.709  1.00 60.03           N
ATOM    914  CA  GLU A 120      18.416  19.360 -15.347  1.00 60.47           C
ATOM    915  C   GLU A 120      19.420  19.994 -14.369  1.00 62.34           C
ATOM    916  O   GLU A 120      19.247  21.100 -13.865  1.00 58.76           O
ATOM    917  CB  GLU A 120      18.108  20.268 -16.546  1.00 54.31           C
ATOM    918  CG  GLU A 120      17.416  19.491 -17.682  1.00 47.16           C
ATOM    919  CD  GLU A 120      17.264  20.301 -18.976  1.00 42.94           C
ATOM    920  OE1 GLU A 120      16.875  19.685 -19.992  1.00 39.78           O
ATOM    921  OE2 GLU A 120      17.565  21.516 -18.956  1.00 38.36           O
ATOM    922  N   LEU A 121      20.536  19.272 -14.134  1.00 63.11           N
ATOM    923  CA  LEU A 121      21.770  19.829 -13.565  1.00 64.39           C
ATOM    924  C   LEU A 121      22.944  19.578 -14.527  1.00 65.28           C
ATOM    925  O   LEU A 121      22.972  18.561 -15.209  1.00 63.21           O
ATOM    926  CB  LEU A 121      22.049  19.218 -12.172  1.00 60.82           C
ATOM    927  CG  LEU A 121      21.101  19.692 -11.056  1.00 57.72           C
ATOM    928  CD1 LEU A 121      21.401  18.916  -9.765  1.00 55.75           C
ATOM    929  CD2 LEU A 121      21.273  21.185 -10.729  1.00 55.80           C
ATOM    930  N   PRO A 122      23.944  20.487 -14.578  1.00 61.89           N
ATOM    931  CA  PRO A 122      25.095  20.316 -15.456  1.00 64.01           C
ATOM    932  C   PRO A 122      25.903  19.067 -15.066  1.00 64.74           C
ATOM    933  O   PRO A 122      26.276  18.887 -13.903  1.00 62.06           O
ATOM    934  CB  PRO A 122      25.899  21.612 -15.335  1.00 60.97           C
ATOM    935  CG  PRO A 122      25.491  22.184 -13.984  1.00 59.58           C
ATOM    936  CD  PRO A 122      24.051  21.724 -13.817  1.00 63.86           C
ATOM    937  N   GLU A 123      26.190  18.201 -16.043  1.00 63.70           N
ATOM    938  CA  GLU A 123      27.024  17.010 -15.840  1.00 65.15           C
ATOM    939  C   GLU A 123      28.480  17.408 -15.558  1.00 64.66           C
ATOM    940  O   GLU A 123      29.068  18.267 -16.230  1.00 60.55           O
ATOM    941  CB  GLU A 123      26.956  16.055 -17.037  1.00 61.31           C
ATOM    942  CG  GLU A 123      25.563  15.441 -17.266  1.00 54.93           C
ATOM    943  CD  GLU A 123      25.579  14.252 -18.265  1.00 51.64           C
ATOM    944  OE1 GLU A 123      24.619  13.450 -18.208  1.00 48.43           O
ATOM    945  OE2 GLU A 123      26.565  14.113 -19.014  1.00 47.77           O
ATOM    946  N   THR A 124      29.105  16.756 -14.563  1.00 65.79           N
ATOM    947  CA  THR A 124      30.543  16.847 -14.282  1.00 67.02           C
ATOM    948  C   THR A 124      31.253  15.575 -14.752  1.00 68.43           C
ATOM    949  O   THR A 124      30.665  14.496 -14.755  1.00 62.77           O
ATOM    950  CB  THR A 124      30.831  17.140 -12.801  1.00 61.28           C
ATOM    951  OG1 THR A 124      30.032  16.363 -11.944  1.00 54.58           O
ATOM    952  CG2 THR A 124      30.550  18.601 -12.456  1.00 53.34           C
ATOM    953  N   SER A 125      32.523  15.688 -15.180  1.00 65.85           N
ATOM    954  CA  SER A 125      33.297  14.541 -15.672  1.00 66.94           C
ATOM    955  C   SER A 125      33.328  13.401 -14.643  1.00 69.08           C
ATOM    956  O   SER A 125      33.586  13.636 -13.463  1.00 62.42           O
ATOM    957  CB  SER A 125      34.726  14.963 -16.017  1.00 59.38           C
ATOM    958  OG  SER A 125      35.374  13.911 -16.701  1.00 50.43           O
ATOM    959  N   GLY A 126      33.024  12.169 -15.086  1.00 69.03           N
ATOM    960  CA  GLY A 126      33.011  10.966 -14.245  1.00 71.00           C
ATOM    961  C   GLY A 126      31.805  10.807 -13.296  1.00 73.92           C
ATOM    962  O   GLY A 126      31.755   9.829 -12.544  1.00 70.26           O
ATOM    963  N   LYS A 127      30.842  11.728 -13.320  1.00 74.43           N
ATOM    964  CA  LYS A 127      29.671  11.702 -12.437  1.00 76.64           C
ATOM    965  C   LYS A 127      28.384  12.020 -13.192  1.00 77.43           C
ATOM    966  O   LYS A 127      28.331  12.999 -13.929  1.00 74.41           O
ATOM    967  CB  LYS A 127      29.842  12.702 -11.298  1.00 74.15           C
ATOM    968  CG  LYS A 127      31.064  12.446 -10.398  1.00 71.51           C
ATOM    969  CD  LYS A 127      31.070  13.540  -9.337  1.00 69.74           C
ATOM    970  CE  LYS A 127      32.092  13.347  -8.232  1.00 63.17           C
ATOM    971  NZ  LYS A 127      31.699  14.213  -7.084  1.00 56.64           N
ATOM    972  N   THR A 128      27.359  11.243 -12.931  1.00 77.81           N
ATOM    973  CA  THR A 128      26.001  11.543 -13.397  1.00 79.28           C
ATOM    974  C   THR A 128      25.215  12.116 -12.231  1.00 81.18           C
ATOM    975  O   THR A 128      25.119  11.478 -11.187  1.00 79.64           O
ATOM    976  CB  THR A 128      25.307  10.287 -13.947  1.00 76.23           C
ATOM    977  OG1 THR A 128      26.110   9.701 -14.940  1.00 69.05           O
ATOM    978  CG2 THR A 128      23.959  10.611 -14.576  1.00 68.14           C
ATOM    979  N   THR A 129      24.669  13.316 -12.386  1.00 83.22           N
ATOM    980  CA  THR A 129      23.948  14.023 -11.326  1.00 83.76           C
ATOM    981  C   THR A 129      22.538  14.365 -11.801  1.00 83.68           C
ATOM    982  O   THR A 129      22.371  14.916 -12.888  1.00 81.19           O
ATOM    983  CB  THR A 129      24.707  15.277 -10.880  1.00 82.81           C
ATOM    984  OG1 THR A 129      26.034  14.954 -10.530  1.00 71.51           O
ATOM    985  CG2 THR A 129      24.093  15.900  -9.633  1.00 71.81           C
ATOM    986  N   ARG A 130      21.532  14.062 -10.995  1.00 84.43           N
ATOM    987  CA  ARG A 130      20.137  14.389 -11.281  1.00 84.73           C
ATOM    988  C   ARG A 130      19.472  15.010 -10.061  1.00 86.62           C
ATOM    989  O   ARG A 130      19.780  14.650  -8.927  1.00 85.61           O
ATOM    990  CB  ARG A 130      19.372  13.143 -11.742  1.00 82.31           C
ATOM    991  CG  ARG A 130      19.836  12.589 -13.090  1.00 73.30           C
ATOM    992  CD  ARG A 130      19.516  13.541 -14.257  1.00 70.25           C
ATOM    993  NE  ARG A 130      19.911  12.969 -15.553  1.00 62.74           N
ATOM    994  CZ  ARG A 130      19.847  13.569 -16.729  1.00 55.88           C
ATOM    995  NH1 ARG A 130      19.380  14.791 -16.855  1.00 51.37           N
ATOM    996  NH2 ARG A 130      20.259  12.966 -17.801  1.00 48.56           N
ATOM    997  N   ARG A 131      18.548  15.927 -10.307  1.00 87.21           N
ATOM    998  CA  ARG A 131      17.686  16.497  -9.278  1.00 87.47           C
ATOM    999  C   ARG A 131      16.357  15.768  -9.266  1.00 87.94           C
ATOM   1000  O   ARG A 131      15.769  15.561 -10.321  1.00 86.34           O
ATOM   1001  CB  ARG A 131      17.523  18.001  -9.517  1.00 85.86           C
ATOM   1002  CG  ARG A 131      16.625  18.651  -8.458  1.00 74.86           C
ATOM   1003  CD  ARG A 131      16.480  20.147  -8.734  1.00 73.30           C
ATOM   1004  NE  ARG A 131      15.522  20.757  -7.813  1.00 64.83           N
ATOM   1005  CZ  ARG A 131      14.962  21.952  -7.942  1.00 59.06           C
ATOM   1006  NH1 ARG A 131      15.280  22.750  -8.921  1.00 54.40           N
ATOM   1007  NH2 ARG A 131      14.061  22.347  -7.088  1.00 47.67           N
ATOM   1008  N   PHE A 132      15.864  15.470  -8.064  1.00 89.44           N
ATOM   1009  CA  PHE A 132      14.529  14.945  -7.855  1.00 89.76           C
ATOM   1010  C   PHE A 132      13.753  15.832  -6.904  1.00 90.81           C
ATOM   1011  O   PHE A 132      14.213  16.112  -5.796  1.00 90.04           O
ATOM   1012  CB  PHE A 132      14.602  13.529  -7.303  1.00 88.39           C
ATOM   1013  CG  PHE A 132      15.232  12.565  -8.269  1.00 87.21           C
ATOM   1014  CD1 PHE A 132      14.646  12.352  -9.526  1.00 82.79           C
ATOM   1015  CD2 PHE A 132      16.398  11.868  -7.914  1.00 82.40           C
ATOM   1016  CE1 PHE A 132      15.196  11.432 -10.416  1.00 79.95           C
ATOM   1017  CE2 PHE A 132      16.942  10.945  -8.805  1.00 80.17           C
ATOM   1018  CZ  PHE A 132      16.337  10.721 -10.055  1.00 80.22           C
ATOM   1019  N   PHE A 133      12.565  16.219  -7.324  1.00 89.27           N
ATOM   1020  CA  PHE A 133      11.626  16.940  -6.485  1.00 89.79           C
ATOM   1021  C   PHE A 133      10.402  16.069  -6.210  1.00 90.07           C
ATOM   1022  O   PHE A 133       9.827  15.478  -7.127  1.00 89.11           O
ATOM   1023  CB  PHE A 133      11.256  18.269  -7.148  1.00 88.87           C
ATOM   1024  CG  PHE A 133      10.265  19.064  -6.341  1.00 87.46           C
ATOM   1025  CD1 PHE A 133       8.894  18.999  -6.654  1.00 83.54           C
ATOM   1026  CD2 PHE A 133      10.693  19.834  -5.246  1.00 83.14           C
ATOM   1027  CE1 PHE A 133       7.961  19.708  -5.883  1.00 80.40           C
ATOM   1028  CE2 PHE A 133       9.761  20.538  -4.479  1.00 80.78           C
ATOM   1029  CZ  PHE A 133       8.395  20.479  -4.791  1.00 82.43           C
ATOM   1030  N   PHE A 134      10.003  15.996  -4.943  1.00 91.53           N
ATOM   1031  CA  PHE A 134       8.838  15.247  -4.495  1.00 91.95           C
ATOM   1032  C   PHE A 134       7.882  16.202  -3.792  1.00 92.22           C
ATOM   1033  O   PHE A 134       8.262  16.855  -2.812  1.00 90.23           O
ATOM   1034  CB  PHE A 134       9.260  14.107  -3.567  1.00 91.62           C
ATOM   1035  CG  PHE A 134      10.194  13.096  -4.203  1.00 92.67           C
ATOM   1036  CD1 PHE A 134       9.675  11.974  -4.882  1.00 90.56           C
ATOM   1037  CD2 PHE A 134      11.587  13.274  -4.133  1.00 91.54           C
ATOM   1038  CE1 PHE A 134      10.541  11.044  -5.469  1.00 90.78           C
ATOM   1039  CE2 PHE A 134      12.451  12.337  -4.728  1.00 91.02           C
ATOM   1040  CZ  PHE A 134      11.933  11.219  -5.394  1.00 91.80           C
ATOM   1041  N   ASN A 135       6.657  16.287  -4.282  1.00 91.67           N
ATOM   1042  CA  ASN A 135       5.629  17.104  -3.663  1.00 91.31           C
ATOM   1043  C   ASN A 135       5.036  16.375  -2.447  1.00 91.58           C
ATOM   1044  O   ASN A 135       4.304  15.400  -2.594  1.00 89.99           O
ATOM   1045  CB  ASN A 135       4.580  17.471  -4.728  1.00 89.38           C
ATOM   1046  CG  ASN A 135       3.540  18.427  -4.197  1.00 87.68           C
ATOM   1047  OD1 ASN A 135       3.395  18.661  -3.005  1.00 82.56           O
ATOM   1048  ND2 ASN A 135       2.757  19.005  -5.071  1.00 81.39           N
ATOM   1049  N   LEU A 136       5.346  16.870  -1.246  1.00 91.50           N
ATOM   1050  CA  LEU A 136       4.915  16.309   0.036  1.00 92.59           C
ATOM   1051  C   LEU A 136       3.701  17.024   0.638  1.00 92.18           C
ATOM   1052  O   LEU A 136       3.334  16.741   1.778  1.00 88.78           O
ATOM   1053  CB  LEU A 136       6.104  16.296   1.021  1.00 92.52           C
ATOM   1054  CG  LEU A 136       7.357  15.549   0.528  1.00 93.16           C
ATOM   1055  CD1 LEU A 136       8.390  15.518   1.651  1.00 89.70           C
ATOM   1056  CD2 LEU A 136       7.065  14.117   0.099  1.00 89.89           C
ATOM   1057  N   SER A 137       3.060  17.949  -0.091  1.00 91.69           N
ATOM   1058  CA  SER A 137       1.945  18.753   0.432  1.00 90.16           C
ATOM   1059  C   SER A 137       0.699  17.942   0.795  1.00 89.40           C
ATOM   1060  O   SER A 137      -0.156  18.444   1.520  1.00 86.57           O
ATOM   1061  CB  SER A 137       1.557  19.836  -0.579  1.00 89.09           C
ATOM   1062  OG  SER A 137       1.056  19.266  -1.773  1.00 83.98           O
ATOM   1063  N   SER A 138       0.590  16.693   0.311  1.00 89.97           N
ATOM   1064  CA  SER A 138      -0.504  15.784   0.645  1.00 88.77           C
ATOM   1065  C   SER A 138      -0.351  15.084   1.999  1.00 89.41           C
ATOM   1066  O   SER A 138      -1.271  14.410   2.432  1.00 87.85           O
ATOM   1067  CB  SER A 138      -0.676  14.750  -0.468  1.00 87.22           C
ATOM   1068  OG  SER A 138       0.466  13.926  -0.595  1.00 82.66           O
ATOM   1069  N   ILE A 139       0.804  15.217   2.677  1.00 89.78           N
ATOM   1070  CA  ILE A 139       0.986  14.670   4.024  1.00 90.50           C
ATOM   1071  C   ILE A 139       0.173  15.536   5.003  1.00 90.26           C
ATOM   1072  O   ILE A 139       0.429  16.736   5.099  1.00 88.43           O
ATOM   1073  CB  ILE A 139       2.473  14.588   4.423  1.00 91.30           C
ATOM   1074  CG1 ILE A 139       3.237  13.678   3.436  1.00 90.10           C
ATOM   1075  CG2 ILE A 139       2.613  14.055   5.863  1.00 90.01           C
ATOM   1076  CD1 ILE A 139       4.745  13.582   3.699  1.00 87.22           C
ATOM   1077  N   PRO A 140      -0.783  14.955   5.756  1.00 89.70           N
ATOM   1078  CA  PRO A 140      -1.540  15.684   6.758  1.00 88.72           C
ATOM   1079  C   PRO A 140      -0.643  16.238   7.870  1.00 89.25           C
ATOM   1080  O   PRO A 140       0.337  15.606   8.269  1.00 87.86           O
ATOM   1081  CB  PRO A 140      -2.568  14.688   7.309  1.00 86.79           C
ATOM   1082  CG  PRO A 140      -2.707  13.653   6.204  1.00 85.48           C
ATOM   1083  CD  PRO A 140      -1.298  13.605   5.638  1.00 88.21           C
ATOM   1084  N   THR A 141      -0.983  17.409   8.415  1.00 87.96           N
ATOM   1085  CA  THR A 141      -0.203  18.068   9.476  1.00 87.19           C
ATOM   1086  C   THR A 141      -0.176  17.293  10.790  1.00 86.97           C
ATOM   1087  O   THR A 141       0.762  17.422  11.569  1.00 84.40           O
ATOM   1088  CB  THR A 141      -0.741  19.477   9.754  1.00 85.56           C
ATOM   1089  OG1 THR A 141      -2.145  19.453   9.941  1.00 77.51           O
ATOM   1090  CG2 THR A 141      -0.467  20.428   8.594  1.00 75.20           C
ATOM   1091  N   GLU A 142      -1.193  16.468  11.033  1.00 85.28           N
ATOM   1092  CA  GLU A 142      -1.318  15.573  12.182  1.00 85.39           C
ATOM   1093  C   GLU A 142      -0.494  14.278  12.045  1.00 86.43           C
ATOM   1094  O   GLU A 142      -0.325  13.559  13.027  1.00 84.21           O
ATOM   1095  CB  GLU A 142      -2.805  15.259  12.441  1.00 82.69           C
ATOM   1096  CG  GLU A 142      -3.551  14.483  11.342  1.00 74.40           C
ATOM   1097  CD  GLU A 142      -4.185  15.342  10.230  1.00 68.12           C
ATOM   1098  OE1 GLU A 142      -5.176  14.865   9.624  1.00 58.89           O
ATOM   1099  OE2 GLU A 142      -3.699  16.461   9.968  1.00 57.97           O
ATOM   1100  N   GLU A 143       0.011  13.962  10.846  1.00 87.67           N
ATOM   1101  CA  GLU A 143       0.840  12.790  10.609  1.00 88.42           C
ATOM   1102  C   GLU A 143       2.312  13.113  10.897  1.00 88.79           C
ATOM   1103  O   GLU A 143       2.937  13.929  10.227  1.00 87.22           O
ATOM   1104  CB  GLU A 143       0.618  12.268   9.174  1.00 87.88           C
ATOM   1105  CG  GLU A 143       1.317  10.923   8.927  1.00 86.72           C
ATOM   1106  CD  GLU A 143       1.058  10.375   7.510  1.00 87.78           C
ATOM   1107  OE1 GLU A 143       2.010   9.829   6.912  1.00 80.97           O
ATOM   1108  OE2 GLU A 143      -0.078  10.459   7.003  1.00 83.75           O
ATOM   1109  N   PHE A 144       2.902  12.448  11.898  1.00 91.19           N
ATOM   1110  CA  PHE A 144       4.325  12.583  12.186  1.00 91.16           C
ATOM   1111  C   PHE A 144       5.134  11.521  11.447  1.00 92.54           C
ATOM   1112  O   PHE A 144       4.871  10.319  11.553  1.00 90.89           O
ATOM   1113  CB  PHE A 144       4.579  12.602  13.692  1.00 88.28           C
ATOM   1114  CG  PHE A 144       4.124  11.367  14.442  1.00 78.83           C
ATOM   1115  CD1 PHE A 144       2.823  11.303  14.978  1.00 69.29           C
ATOM   1116  CD2 PHE A 144       5.011  10.294  14.639  1.00 66.83           C
ATOM   1117  CE1 PHE A 144       2.421  10.184  15.722  1.00 53.27           C
ATOM   1118  CE2 PHE A 144       4.603   9.172  15.383  1.00 55.18           C
ATOM   1119  CZ  PHE A 144       3.304   9.123  15.923  1.00 51.27           C
ATOM   1120  N   ILE A 145       6.149  11.955  10.726  1.00 91.26           N
ATOM   1121  CA  ILE A 145       7.048  11.068   9.981  1.00 92.08           C
ATOM   1122  C   ILE A 145       8.057  10.430  10.931  1.00 91.74           C
ATOM   1123  O   ILE A 145       8.772  11.113  11.664  1.00 90.31           O
ATOM   1124  CB  ILE A 145       7.723  11.824   8.819  1.00 92.21           C
ATOM   1125  CG1 ILE A 145       6.698  12.459   7.854  1.00 89.85           C
ATOM   1126  CG2 ILE A 145       8.664  10.889   8.046  1.00 90.25           C
ATOM   1127  CD1 ILE A 145       5.654  11.499   7.272  1.00 80.96           C
ATOM   1128  N   THR A 146       8.126   9.088  10.911  1.00 91.36           N
ATOM   1129  CA  THR A 146       9.069   8.296  11.713  1.00 90.02           C
ATOM   1130  C   THR A 146      10.325   7.926  10.940  1.00 90.75           C
ATOM   1131  O   THR A 146      11.401   7.833  11.531  1.00 89.60           O
ATOM   1132  CB  THR A 146       8.412   7.018  12.246  1.00 88.93           C
ATOM   1133  OG1 THR A 146       7.963   6.184  11.208  1.00 83.31           O
ATOM   1134  CG2 THR A 146       7.216   7.318  13.148  1.00 81.60           C
ATOM   1135  N   SER A 147      10.200   7.710   9.631  1.00 92.06           N
ATOM   1136  CA  SER A 147      11.314   7.478   8.715  1.00 92.31           C
ATOM   1137  C   SER A 147      10.919   7.807   7.277  1.00 93.27           C
ATOM   1138  O   SER A 147       9.741   7.859   6.941  1.00 92.72           O
ATOM   1139  CB  SER A 147      11.823   6.031   8.811  1.00 90.44           C
ATOM   1140  OG  SER A 147      10.785   5.112   8.565  1.00 78.59           O
ATOM   1141  N   ALA A 148      11.908   8.030   6.420  1.00 93.44           N
ATOM   1142  CA  ALA A 148      11.713   8.217   4.997  1.00 93.78           C
ATOM   1143  C   ALA A 148      12.872   7.618   4.202  1.00 93.56           C
ATOM   1144  O   ALA A 148      14.037   7.735   4.586  1.00 92.71           O
ATOM   1145  CB  ALA A 148      11.537   9.712   4.699  1.00 94.10           C
ATOM   1146  N   GLU A 149      12.546   6.985   3.080  1.00 95.00           N
ATOM   1147  CA  GLU A 149      13.491   6.290   2.228  1.00 94.47           C
ATOM   1148  C   GLU A 149      13.330   6.740   0.778  1.00 95.11           C
ATOM   1149  O   GLU A 149      12.217   6.771   0.252  1.00 94.24           O
ATOM   1150  CB  GLU A 149      13.305   4.776   2.346  1.00 91.40           C
ATOM   1151  CG  GLU A 149      13.618   4.238   3.757  1.00 81.06           C
ATOM   1152  CD  GLU A 149      13.535   2.701   3.857  1.00 82.67           C
ATOM   1153  OE1 GLU A 149      13.812   2.190   4.969  1.00 73.12           O
ATOM   1154  OE2 GLU A 149      13.289   2.038   2.828  1.00 75.68           O
ATOM   1155  N   LEU A 150      14.437   7.048   0.118  1.00 94.33           N
ATOM   1156  CA  LEU A 150      14.475   7.225  -1.321  1.00 94.24           C
ATOM   1157  C   LEU A 150      14.836   5.887  -1.964  1.00 93.84           C
ATOM   1158  O   LEU A 150      15.928   5.359  -1.740  1.00 92.68           O
ATOM   1159  CB  LEU A 150      15.452   8.347  -1.691  1.00 94.36           C
ATOM   1160  CG  LEU A 150      15.542   8.617  -3.203  1.00 93.59           C
ATOM   1161  CD1 LEU A 150      14.229   9.152  -3.775  1.00 89.45           C
ATOM   1162  CD2 LEU A 150      16.630   9.657  -3.477  1.00 89.41           C
ATOM   1163  N   GLN A 151      13.937   5.354  -2.769  1.00 92.97           N
ATOM   1164  CA  GLN A 151      14.084   4.108  -3.504  1.00 92.17           C
ATOM   1165  C   GLN A 151      14.573   4.412  -4.921  1.00 92.17           C
ATOM   1166  O   GLN A 151      13.938   5.168  -5.654  1.00 90.99           O
ATOM   1167  CB  GLN A 151      12.744   3.365  -3.520  1.00 91.31           C
ATOM   1168  CG  GLN A 151      12.241   2.977  -2.122  1.00 84.82           C
ATOM   1169  CD  GLN A 151      13.119   1.937  -1.438  1.00 81.97           C
ATOM   1170  OE1 GLN A 151      13.819   1.151  -2.064  1.00 72.12           O
ATOM   1171  NE2 GLN A 151      13.110   1.871  -0.125  1.00 69.20           N
ATOM   1172  N   VAL A 152      15.696   3.799  -5.308  1.00 90.59           N
ATOM   1173  CA  VAL A 152      16.272   3.905  -6.648  1.00 89.64           C
ATOM   1174  C   VAL A 152      16.428   2.502  -7.213  1.00 88.79           C
ATOM   1175  O   VAL A 152      17.037   1.631  -6.584  1.00 87.18           O
ATOM   1176  CB  VAL A 152      17.605   4.667  -6.636  1.00 89.20           C
ATOM   1177  CG1 VAL A 152      18.185   4.805  -8.054  1.00 85.07           C
ATOM   1178  CG2 VAL A 152      17.442   6.089  -6.070  1.00 85.74           C
ATOM   1179  N   PHE A 153      15.876   2.257  -8.400  1.00 85.62           N
ATOM   1180  CA  PHE A 153      15.997   0.964  -9.055  1.00 84.30           C
ATOM   1181  C   PHE A 153      17.337   0.853  -9.781  1.00 83.57           C
ATOM   1182  O   PHE A 153      17.707   1.701 -10.593  1.00 82.30           O
ATOM   1183  CB  PHE A 153      14.813   0.720  -9.990  1.00 83.75           C
ATOM   1184  CG  PHE A 153      14.754  -0.707 -10.488  1.00 82.47           C
ATOM   1185  CD1 PHE A 153      15.128  -1.017 -11.819  1.00 78.87           C
ATOM   1186  CD2 PHE A 153      14.334  -1.733  -9.631  1.00 78.32           C
ATOM   1187  CE1 PHE A 153      15.066  -2.344 -12.272  1.00 76.66           C
ATOM   1188  CE2 PHE A 153      14.274  -3.062 -10.089  1.00 76.66           C
ATOM   1189  CZ  PHE A 153      14.637  -3.363 -11.410  1.00 78.56           C
ATOM   1190  N   GLN A 154      18.060  -0.223  -9.503  1.00 83.08           N
ATOM   1191  CA  GLN A 154      19.264  -0.611 -10.206  1.00 81.50           C
ATOM   1192  C   GLN A 154      18.947  -1.799 -11.106  1.00 80.59           C
ATOM   1193  O   GLN A 154      18.477  -2.834 -10.641  1.00 78.22           O
ATOM   1194  CB  GLN A 154      20.364  -0.931  -9.188  1.00 79.26           C
ATOM   1195  CG  GLN A 154      21.668  -1.313  -9.909  1.00 70.45           C
ATOM   1196  CD  GLN A 154      22.797  -1.653  -8.955  1.00 70.60           C
ATOM   1197  OE1 GLN A 154      22.746  -1.465  -7.757  1.00 62.83           O
ATOM   1198  NE2 GLN A 154      23.882  -2.166  -9.482  1.00 60.47           N
ATOM   1199  N   GLU A 155      19.262  -1.678 -12.398  1.00 77.16           N
ATOM   1200  CA  GLU A 155      19.102  -2.756 -13.364  1.00 75.90           C
ATOM   1201  C   GLU A 155      20.431  -3.456 -13.626  1.00 74.10           C
ATOM   1202  O   GLU A 155      21.470  -2.813 -13.774  1.00 69.89           O
ATOM   1203  CB  GLU A 155      18.469  -2.199 -14.639  1.00 73.56           C
ATOM   1204  CG  GLU A 155      17.946  -3.295 -15.583  1.00 67.62           C
ATOM   1205  CD  GLU A 155      17.192  -2.690 -16.774  1.00 66.67           C
ATOM   1206  OE1 GLU A 155      16.936  -3.385 -17.779  1.00 61.03           O
ATOM   1207  OE2 GLU A 155      16.910  -1.467 -16.752  1.00 61.03           O
ATOM   1208  N   GLN A 156      20.397  -4.783 -13.679  1.00 72.20           N
ATOM   1209  CA  GLN A 156      21.543  -5.589 -14.061  1.00 69.82           C
ATOM   1210  C   GLN A 156      21.852  -5.354 -15.541  1.00 68.05           C
ATOM   1211  O   GLN A 156      21.022  -5.615 -16.410  1.00 63.99           O
ATOM   1212  CB  GLN A 156      21.254  -7.070 -13.786  1.00 66.56           C
ATOM   1213  CG  GLN A 156      22.462  -7.964 -14.101  1.00 59.79           C
ATOM   1214  CD  GLN A 156      22.221  -9.439 -13.786  1.00 56.45           C
ATOM   1215  OE1 GLN A 156      21.138  -9.890 -13.479  1.00 53.08           O
ATOM   1216  NE2 GLN A 156      23.249 -10.250 -13.861  1.00 51.06           N
ATOM   1217  N   MET A 157      23.087  -4.945 -15.842  1.00 69.56           N
ATOM   1218  CA  MET A 157      23.594  -4.963 -17.212  1.00 67.51           C
ATOM   1219  C   MET A 157      24.315  -6.287 -17.466  1.00 67.77           C
ATOM   1220  O   MET A 157      25.294  -6.611 -16.795  1.00 62.76           O
ATOM   1221  CB  MET A 157      24.485  -3.752 -17.483  1.00 62.83           C
ATOM   1222  CG  MET A 157      23.653  -2.466 -17.525  1.00 55.29           C
ATOM   1223  SD  MET A 157      24.540  -1.048 -18.206  1.00 51.24           S
ATOM   1224  CE  MET A 157      23.168   0.126 -18.361  1.00 46.55           C
ATOM   1225  N   GLN A 158      23.829  -7.068 -18.430  1.00 64.23           N
ATOM   1226  CA  GLN A 158      24.558  -8.223 -18.945  1.00 63.58           C
ATOM   1227  C   GLN A 158      25.720  -7.715 -19.799  1.00 62.82           C
ATOM   1228  O   GLN A 158      25.510  -7.083 -20.834  1.00 57.77           O
ATOM   1229  CB  GLN A 158      23.635  -9.160 -19.731  1.00 59.34           C
ATOM   1230  CG  GLN A 158      22.684  -9.934 -18.805  1.00 53.28           C
ATOM   1231  CD  GLN A 158      21.786 -10.925 -19.559  1.00 48.82           C
ATOM   1232  OE1 GLN A 158      21.747 -10.997 -20.769  1.00 44.67           O
ATOM   1233  NE2 GLN A 158      21.022 -11.725 -18.863  1.00 42.09           N
ATOM   1234  N   ASP A 159      26.941  -7.965 -19.344  1.00 53.85           N
ATOM   1235  CA  ASP A 159      28.129  -7.661 -20.139  1.00 54.03           C
ATOM   1236  C   ASP A 159      28.215  -8.676 -21.288  1.00 53.46           C
ATOM   1237  O   ASP A 159      28.293  -9.888 -21.059  1.00 49.74           O
ATOM   1238  CB  ASP A 159      29.391  -7.670 -19.238  1.00 50.42           C
ATOM   1239  CG  ASP A 159      30.276  -6.428 -19.405  1.00 45.34           C
ATOM   1240  OD1 ASP A 159      30.109  -5.667 -20.383  1.00 41.82           O
ATOM   1241  OD2 ASP A 159      31.108  -6.150 -18.504  1.00 40.66           O
ATOM   1242  N   ALA A 160      28.239  -8.215 -22.535  1.00 45.11           N
ATOM   1243  CA  ALA A 160      28.294  -9.057 -23.735  1.00 44.27           C
ATOM   1244  C   ALA A 160      29.573  -9.916 -23.846  1.00 44.23           C
ATOM   1245  O   ALA A 160      29.695 -10.739 -24.755  1.00 41.04           O
ATOM   1246  CB  ALA A 160      28.107  -8.149 -24.965  1.00 38.90           C
ATOM   1247  N   LEU A 161      30.530  -9.737 -22.924  1.00 44.90           N
ATOM   1248  CA  LEU A 161      31.870 -10.336 -22.942  1.00 45.44           C
ATOM   1249  C   LEU A 161      32.148 -11.331 -21.804  1.00 46.03           C
ATOM   1250  O   LEU A 161      33.284 -11.773 -21.680  1.00 42.89           O
ATOM   1251  CB  LEU A 161      32.896  -9.192 -23.015  1.00 41.47           C
ATOM   1252  CG  LEU A 161      32.983  -8.547 -24.413  1.00 38.78           C
ATOM   1253  CD1 LEU A 161      33.591  -7.149 -24.318  1.00 34.62           C
ATOM   1254  CD2 LEU A 161      33.860  -9.387 -25.353  1.00 35.77           C
ATOM   1255  N   GLY A 162      31.175 -11.708 -20.983  1.00 50.80           N
ATOM   1256  CA  GLY A 162      31.326 -12.813 -20.024  1.00 51.87           C
ATOM   1257  C   GLY A 162      32.396 -12.637 -18.929  1.00 53.13           C
ATOM   1258  O   GLY A 162      32.719 -13.603 -18.236  1.00 49.25           O
ATOM   1259  N   ASN A 163      32.975 -11.446 -18.765  1.00 51.72           N
ATOM   1260  CA  ASN A 163      33.941 -11.165 -17.708  1.00 52.88           C
ATOM   1261  C   ASN A 163      33.211 -10.832 -16.399  1.00 54.20           C
ATOM   1262  O   ASN A 163      32.467  -9.856 -16.334  1.00 49.76           O
ATOM   1263  CB  ASN A 163      34.905 -10.053 -18.158  1.00 48.66           C
ATOM   1264  CG  ASN A 163      36.163 -10.560 -18.855  1.00 43.82           C
ATOM   1265  OD1 ASN A 163      36.499 -11.725 -18.847  1.00 40.37           O
ATOM   1266  ND2 ASN A 163      36.933  -9.684 -19.440  1.00 37.94           N
ATOM   1267  N   ASN A 164      33.510 -11.585 -15.347  1.00 52.60           N
ATOM   1268  CA  ASN A 164      33.077 -11.350 -13.961  1.00 54.43           C
ATOM   1269  C   ASN A 164      33.714 -10.087 -13.329  1.00 56.78           C
ATOM   1270  O   ASN A 164      34.106 -10.094 -12.162  1.00 52.46           O
ATOM   1271  CB  ASN A 164      33.396 -12.611 -13.121  1.00 48.86           C
ATOM   1272  CG  ASN A 164      32.423 -13.768 -13.322  1.00 43.19           C
ATOM   1273  OD1 ASN A 164      31.314 -13.619 -13.785  1.00 39.65           O
ATOM   1274  ND2 ASN A 164      32.806 -14.961 -12.929  1.00 36.04           N
ATOM   1275  N   SER A 165      33.872  -8.999 -14.081  1.00 60.11           N
ATOM   1276  CA  SER A 165      34.325  -7.724 -13.542  1.00 62.24           C
ATOM   1277  C   SER A 165      33.155  -7.063 -12.800  1.00 64.36           C
ATOM   1278  O   SER A 165      32.239  -6.524 -13.427  1.00 60.19           O
ATOM   1279  CB  SER A 165      34.913  -6.834 -14.632  1.00 57.40           C
ATOM   1280  OG  SER A 165      34.067  -6.739 -15.758  1.00 51.24           O
ATOM   1281  N   SER A 166      33.197  -7.109 -11.478  1.00 64.11           N
ATOM   1282  CA  SER A 166      32.240  -6.419 -10.623  1.00 66.37           C
ATOM   1283  C   SER A 166      32.508  -4.912 -10.668  1.00 69.03           C
ATOM   1284  O   SER A 166      33.306  -4.402  -9.886  1.00 65.68           O
ATOM   1285  CB  SER A 166      32.323  -6.968  -9.193  1.00 60.61           C
ATOM   1286  OG  SER A 166      33.630  -6.836  -8.676  1.00 53.88           O
ATOM   1287  N   PHE A 167      31.854  -4.197 -11.566  1.00 71.20           N
ATOM   1288  CA  PHE A 167      31.907  -2.736 -11.586  1.00 73.57           C
ATOM   1289  C   PHE A 167      31.146  -2.188 -10.384  1.00 76.44           C
ATOM   1290  O   PHE A 167      30.028  -2.615 -10.107  1.00 74.08           O
ATOM   1291  CB  PHE A 167      31.343  -2.186 -12.903  1.00 68.29           C
ATOM   1292  CG  PHE A 167      32.165  -2.570 -14.106  1.00 61.95           C
ATOM   1293  CD1 PHE A 167      33.321  -1.844 -14.432  1.00 59.06           C
ATOM   1294  CD2 PHE A 167      31.802  -3.685 -14.885  1.00 55.48           C
ATOM   1295  CE1 PHE A 167      34.122  -2.235 -15.529  1.00 47.40           C
ATOM   1296  CE2 PHE A 167      32.604  -4.076 -15.977  1.00 49.19           C
ATOM   1297  CZ  PHE A 167      33.766  -3.358 -16.296  1.00 46.22           C
ATOM   1298  N   HIS A 168      31.766  -1.245  -9.682  1.00 76.08           N
ATOM   1299  CA  HIS A 168      31.175  -0.600  -8.525  1.00 78.08           C
ATOM   1300  C   HIS A 168      30.846   0.857  -8.846  1.00 78.81           C
ATOM   1301  O   HIS A 168      31.651   1.598  -9.404  1.00 76.23           O
ATOM   1302  CB  HIS A 168      32.102  -0.716  -7.314  1.00 75.46           C
ATOM   1303  CG  HIS A 168      32.302  -2.142  -6.846  1.00 72.98           C
ATOM   1304  ND1 HIS A 168      33.236  -3.025  -7.332  1.00 65.09           N
ATOM   1305  CD2 HIS A 168      31.608  -2.791  -5.856  1.00 65.42           C
ATOM   1306  CE1 HIS A 168      33.114  -4.184  -6.654  1.00 62.88           C
ATOM   1307  NE2 HIS A 168      32.139  -4.082  -5.742  1.00 64.25           N
ATOM   1308  N   HIS A 169      29.659   1.274  -8.417  1.00 82.37           N
ATOM   1309  CA  HIS A 169      29.228   2.660  -8.434  1.00 83.36           C
ATOM   1310  C   HIS A 169      28.995   3.130  -7.012  1.00 85.35           C
ATOM   1311  O   HIS A 169      28.486   2.386  -6.178  1.00 84.28           O
ATOM   1312  CB  HIS A 169      27.960   2.826  -9.272  1.00 80.35           C
ATOM   1313  CG  HIS A 169      28.177   2.405 -10.698  1.00 75.65           C
ATOM   1314  ND1 HIS A 169      29.007   3.042 -11.601  1.00 67.82           N
ATOM   1315  CD2 HIS A 169      27.633   1.319 -11.307  1.00 66.65           C
ATOM   1316  CE1 HIS A 169      28.956   2.338 -12.738  1.00 64.22           C
ATOM   1317  NE2 HIS A 169      28.140   1.283 -12.603  1.00 65.54           N
ATOM   1318  N   ARG A 170      29.345   4.386  -6.751  1.00 87.14           N
ATOM   1319  CA  ARG A 170      28.965   5.032  -5.505  1.00 88.67           C
ATOM   1320  C   ARG A 170      27.793   5.954  -5.768  1.00 88.97           C
ATOM   1321  O   ARG A 170      27.924   6.894  -6.545  1.00 87.48           O
ATOM   1322  CB  ARG A 170      30.179   5.743  -4.909  1.00 88.72           C
ATOM   1323  CG  ARG A 170      29.847   6.309  -3.516  1.00 86.03           C
ATOM   1324  CD  ARG A 170      31.099   6.909  -2.862  1.00 84.78           C
ATOM   1325  NE  ARG A 170      31.594   8.080  -3.606  1.00 76.51           N
ATOM   1326  CZ  ARG A 170      32.758   8.688  -3.421  1.00 72.57           C
ATOM   1327  NH1 ARG A 170      33.608   8.273  -2.527  1.00 64.77           N
ATOM   1328  NH2 ARG A 170      33.063   9.725  -4.144  1.00 60.82           N
ATOM   1329  N   ILE A 171      26.668   5.678  -5.120  1.00 89.20           N
ATOM   1330  CA  ILE A 171      25.485   6.531  -5.161  1.00 90.24           C
ATOM   1331  C   ILE A 171      25.491   7.400  -3.908  1.00 91.22           C
ATOM   1332  O   ILE A 171      25.528   6.874  -2.794  1.00 90.84           O
ATOM   1333  CB  ILE A 171      24.190   5.700  -5.302  1.00 89.81           C
ATOM   1334  CG1 ILE A 171      24.264   4.756  -6.520  1.00 87.73           C
ATOM   1335  CG2 ILE A 171      22.992   6.661  -5.418  1.00 87.34           C
ATOM   1336  CD1 ILE A 171      23.027   3.879  -6.713  1.00 83.29           C
ATOM   1337  N   ASN A 172      25.467   8.714  -4.087  1.00 92.05           N
ATOM   1338  CA  ASN A 172      25.376   9.699  -3.022  1.00 92.58           C
ATOM   1339  C   ASN A 172      24.033  10.429  -3.122  1.00 93.05           C
ATOM   1340  O   ASN A 172      23.680  10.928  -4.196  1.00 92.52           O
ATOM   1341  CB  ASN A 172      26.536  10.699  -3.130  1.00 91.89           C
ATOM   1342  CG  ASN A 172      27.918  10.090  -3.085  1.00 90.68           C
ATOM   1343  OD1 ASN A 172      28.249   9.216  -2.294  1.00 84.51           O
ATOM   1344  ND2 ASN A 172      28.822  10.574  -3.915  1.00 84.78           N
ATOM   1345  N   ILE A 173      23.323  10.548  -2.005  1.00 94.24           N
ATOM   1346  CA  ILE A 173      22.069  11.290  -1.910  1.00 95.05           C
ATOM   1347  C   ILE A 173      22.312  12.564  -1.108  1.00 95.50           C
ATOM   1348  O   ILE A 173      22.771  12.509   0.031  1.00 94.80           O
ATOM   1349  CB  ILE A 173      20.945  10.440  -1.282  1.00 94.62           C
ATOM   1350  CG1 ILE A 173      20.795   9.048  -1.935  1.00 91.82           C
ATOM   1351  CG2 ILE A 173      19.619  11.215  -1.328  1.00 92.66           C
ATOM   1352  CD1 ILE A 173      20.538   9.046  -3.441  1.00 83.51           C
ATOM   1353  N   TYR A 174      21.985  13.706  -1.692  1.00 94.74           N
ATOM   1354  CA  TYR A 174      22.113  15.013  -1.070  1.00 94.59           C
ATOM   1355  C   TYR A 174      20.756  15.708  -0.963  1.00 94.85           C
ATOM   1356  O   TYR A 174      19.974  15.709  -1.911  1.00 93.92           O
ATOM   1357  CB  TYR A 174      23.091  15.894  -1.852  1.00 93.81           C
ATOM   1358  CG  TYR A 174      24.483  15.328  -2.068  1.00 93.61           C
ATOM   1359  CD1 TYR A 174      25.527  15.682  -1.197  1.00 90.73           C
ATOM   1360  CD2 TYR A 174      24.743  14.484  -3.165  1.00 91.39           C
ATOM   1361  CE1 TYR A 174      26.835  15.197  -1.414  1.00 90.37           C
ATOM   1362  CE2 TYR A 174      26.037  13.993  -3.382  1.00 90.68           C
ATOM   1363  CZ  TYR A 174      27.093  14.348  -2.509  1.00 91.07           C
ATOM   1364  OH  TYR A 174      28.345  13.877  -2.716  1.00 88.77           O
ATOM   1365  N   GLU A 175      20.511  16.380   0.150  1.00 94.42           N
ATOM   1366  CA  GLU A 175      19.450  17.381   0.277  1.00 94.59           C
ATOM   1367  C   GLU A 175      19.917  18.696  -0.342  1.00 94.56           C
ATOM   1368  O   GLU A 175      21.028  19.150  -0.078  1.00 93.41           O
ATOM   1369  CB  GLU A 175      19.135  17.577   1.760  1.00 93.69           C
ATOM   1370  CG  GLU A 175      18.063  18.633   2.069  1.00 93.03           C
ATOM   1371  CD  GLU A 175      17.949  18.883   3.580  1.00 93.84           C
ATOM   1372  OE1 GLU A 175      16.906  19.349   4.073  1.00 87.33           O
ATOM   1373  OE2 GLU A 175      18.925  18.603   4.308  1.00 90.09           O
ATOM   1374  N   ILE A 176      19.050  19.367  -1.082  1.00 92.44           N
ATOM   1375  CA  ILE A 176      19.270  20.734  -1.546  1.00 92.24           C
ATOM   1376  C   ILE A 176      18.832  21.705  -0.445  1.00 92.57           C
ATOM   1377  O   ILE A 176      17.647  21.846  -0.150  1.00 91.64           O
ATOM   1378  CB  ILE A 176      18.541  21.001  -2.877  1.00 91.26           C
ATOM   1379  CG1 ILE A 176      19.017  20.016  -3.964  1.00 88.92           C
ATOM   1380  CG2 ILE A 176      18.795  22.459  -3.320  1.00 88.66           C
ATOM   1381  CD1 ILE A 176      18.169  20.054  -5.239  1.00 83.84           C
ATOM   1382  N   ILE A 177      19.813  22.402   0.153  1.00 92.08           N
ATOM   1383  CA  ILE A 177      19.568  23.421   1.181  1.00 91.51           C
ATOM   1384  C   ILE A 177      19.232  24.768   0.538  1.00 91.86           C
ATOM   1385  O   ILE A 177      18.352  25.484   1.000  1.00 89.22           O
ATOM   1386  CB  ILE A 177      20.794  23.544   2.106  1.00 90.82           C
ATOM   1387  CG1 ILE A 177      21.201  22.206   2.760  1.00 86.80           C
ATOM   1388  CG2 ILE A 177      20.574  24.613   3.188  1.00 85.23           C
ATOM   1389  CD1 ILE A 177      20.108  21.547   3.619  1.00 75.42           C
ATOM   1390  N   LYS A 178      19.950  25.123  -0.533  1.00 90.06           N
ATOM   1391  CA  LYS A 178      19.689  26.320  -1.339  1.00 89.49           C
ATOM   1392  C   LYS A 178      19.799  25.954  -2.817  1.00 89.36           C
ATOM   1393  O   LYS A 178      20.818  25.374  -3.201  1.00 88.04           O
ATOM   1394  CB  LYS A 178      20.670  27.453  -0.993  1.00 88.81           C
ATOM   1395  CG  LYS A 178      20.475  27.980   0.431  1.00 81.71           C
ATOM   1396  CD  LYS A 178      21.394  29.183   0.700  1.00 78.31           C
ATOM   1397  CE  LYS A 178      21.176  29.699   2.126  1.00 68.95           C
ATOM   1398  NZ  LYS A 178      22.011  30.890   2.416  1.00 59.10           N
ATOM   1399  N   PRO A 179      18.806  26.283  -3.645  1.00 86.43           N
ATOM   1400  CA  PRO A 179      18.862  26.023  -5.073  1.00 85.42           C
ATOM   1401  C   PRO A 179      19.956  26.854  -5.749  1.00 85.33           C
ATOM   1402  O   PRO A 179      20.441  27.847  -5.189  1.00 82.37           O
ATOM   1403  CB  PRO A 179      17.459  26.347  -5.595  1.00 82.82           C
ATOM   1404  CG  PRO A 179      16.964  27.425  -4.627  1.00 81.93           C
ATOM   1405  CD  PRO A 179      17.589  27.006  -3.297  1.00 85.40           C
ATOM   1406  N   ALA A 180      20.345  26.441  -6.948  1.00 84.96           N
ATOM   1407  CA  ALA A 180      21.222  27.227  -7.794  1.00 83.67           C
ATOM   1408  C   ALA A 180      20.617  28.621  -8.067  1.00 83.68           C
ATOM   1409  O   ALA A 180      19.399  28.775  -8.166  1.00 80.22           O
ATOM   1410  CB  ALA A 180      21.489  26.455  -9.092  1.00 80.06           C
ATOM   1411  N   THR A 181      21.475  29.638  -8.166  1.00 84.12           N
ATOM   1412  CA  THR A 181      21.083  31.028  -8.438  1.00 83.27           C
ATOM   1413  C   THR A 181      21.804  31.533  -9.683  1.00 82.53           C
ATOM   1414  O   THR A 181      22.737  30.897 -10.169  1.00 78.77           O
ATOM   1415  CB  THR A 181      21.379  31.944  -7.234  1.00 80.73           C
ATOM   1416  OG1 THR A 181      22.763  31.988  -6.977  1.00 73.75           O
ATOM   1417  CG2 THR A 181      20.673  31.516  -5.946  1.00 72.59           C
ATOM   1418  N   ALA A 182      21.439  32.713 -10.166  1.00 82.33           N
ATOM   1419  CA  ALA A 182      22.128  33.341 -11.301  1.00 81.76           C
ATOM   1420  C   ALA A 182      23.651  33.480 -11.084  1.00 81.26           C
ATOM   1421  O   ALA A 182      24.425  33.393 -12.035  1.00 76.87           O
ATOM   1422  CB  ALA A 182      21.476  34.701 -11.554  1.00 80.62           C
ATOM   1423  N   ASN A 183      24.077  33.602  -9.815  1.00 84.73           N
ATOM   1424  CA  ASN A 183      25.485  33.770  -9.441  1.00 85.00           C
ATOM   1425  C   ASN A 183      26.182  32.446  -9.065  1.00 84.35           C
ATOM   1426  O   ASN A 183      27.392  32.433  -8.859  1.00 79.93           O
ATOM   1427  CB  ASN A 183      25.559  34.790  -8.291  1.00 83.60           C
ATOM   1428  CG  ASN A 183      25.072  36.176  -8.687  1.00 79.33           C
ATOM   1429  OD1 ASN A 183      24.941  36.524  -9.843  1.00 72.76           O
ATOM   1430  ND2 ASN A 183      24.776  37.026  -7.728  1.00 72.02           N
ATOM   1431  N   SER A 184      25.467  31.348  -8.930  1.00 82.55           N
ATOM   1432  CA  SER A 184      26.005  30.039  -8.562  1.00 81.99           C
ATOM   1433  C   SER A 184      25.309  28.932  -9.352  1.00 81.69           C
ATOM   1434  O   SER A 184      24.146  28.625  -9.109  1.00 77.88           O
ATOM   1435  CB  SER A 184      25.832  29.794  -7.060  1.00 78.50           C
ATOM   1436  OG  SER A 184      26.381  28.524  -6.730  1.00 67.24           O
ATOM   1437  N   LYS A 185      26.060  28.316 -10.266  1.00 81.92           N
ATOM   1438  CA  LYS A 185      25.546  27.227 -11.117  1.00 80.78           C
ATOM   1439  C   LYS A 185      25.219  25.947 -10.347  1.00 81.78           C
ATOM   1440  O   LYS A 185      24.496  25.103 -10.865  1.00 78.04           O
ATOM   1441  CB  LYS A 185      26.538  26.913 -12.248  1.00 77.14           C
ATOM   1442  CG  LYS A 185      26.667  28.057 -13.257  1.00 69.20           C
ATOM   1443  CD  LYS A 185      27.549  27.636 -14.455  1.00 64.76           C
ATOM   1444  CE  LYS A 185      27.636  28.758 -15.479  1.00 57.45           C
ATOM   1445  NZ  LYS A 185      28.407  28.351 -16.675  1.00 47.49           N
ATOM   1446  N   PHE A 186      25.763  25.786  -9.132  1.00 83.25           N
ATOM   1447  CA  PHE A 186      25.575  24.600  -8.309  1.00 84.47           C
ATOM   1448  C   PHE A 186      24.765  24.936  -7.052  1.00 86.95           C
ATOM   1449  O   PHE A 186      25.016  25.973  -6.428  1.00 85.50           O
ATOM   1450  CB  PHE A 186      26.928  23.976  -7.967  1.00 81.36           C
ATOM   1451  CG  PHE A 186      27.700  23.530  -9.195  1.00 78.09           C
ATOM   1452  CD1 PHE A 186      27.323  22.352  -9.867  1.00 76.02           C
ATOM   1453  CD2 PHE A 186      28.768  24.305  -9.685  1.00 74.55           C
ATOM   1454  CE1 PHE A 186      28.017  21.949 -11.026  1.00 70.12           C
ATOM   1455  CE2 PHE A 186      29.452  23.905 -10.840  1.00 71.13           C
ATOM   1456  CZ  PHE A 186      29.086  22.725 -11.515  1.00 69.88           C
ATOM   1457  N   PRO A 187      23.820  24.080  -6.648  1.00 83.17           N
ATOM   1458  CA  PRO A 187      23.091  24.258  -5.403  1.00 85.41           C
ATOM   1459  C   PRO A 187      23.995  24.002  -4.189  1.00 87.40           C
ATOM   1460  O   PRO A 187      24.949  23.228  -4.252  1.00 86.22           O
ATOM   1461  CB  PRO A 187      21.927  23.262  -5.485  1.00 82.87           C
ATOM   1462  CG  PRO A 187      22.496  22.120  -6.331  1.00 82.02           C
ATOM   1463  CD  PRO A 187      23.413  22.845  -7.311  1.00 84.93           C
ATOM   1464  N   VAL A 188      23.660  24.603  -3.054  1.00 88.53           N
ATOM   1465  CA  VAL A 188      24.250  24.242  -1.760  1.00 90.18           C
ATOM   1466  C   VAL A 188      23.566  22.975  -1.274  1.00 91.11           C
ATOM   1467  O   VAL A 188      22.349  22.970  -1.076  1.00 89.93           O
ATOM   1468  CB  VAL A 188      24.121  25.362  -0.713  1.00 89.04           C
ATOM   1469  CG1 VAL A 188      24.781  24.969   0.618  1.00 84.19           C
ATOM   1470  CG2 VAL A 188      24.785  26.657  -1.194  1.00 86.15           C
ATOM   1471  N   THR A 189      24.336  21.907  -1.064  1.00 90.44           N
ATOM   1472  CA  THR A 189      23.815  20.588  -0.739  1.00 91.66           C
ATOM   1473  C   THR A 189      24.365  20.047   0.579  1.00 92.48           C
ATOM   1474  O   THR A 189      25.431  20.460   1.053  1.00 90.55           O
ATOM   1475  CB  THR A 189      24.050  19.581  -1.876  1.00 90.03           C
ATOM   1476  OG1 THR A 189      25.424  19.434  -2.134  1.00 86.17           O
ATOM   1477  CG2 THR A 189      23.374  19.985  -3.181  1.00 85.07           C
ATOM   1478  N   ARG A 190      23.650  19.088   1.177  1.00 94.37           N
ATOM   1479  CA  ARG A 190      24.056  18.328   2.362  1.00 94.98           C
ATOM   1480  C   ARG A 190      23.950  16.844   2.052  1.00 95.82           C
ATOM   1481  O   ARG A 190      22.875  16.387   1.676  1.00 94.37           O
ATOM   1482  CB  ARG A 190      23.156  18.736   3.540  1.00 93.24           C
ATOM   1483  CG  ARG A 190      23.465  17.942   4.816  1.00 88.59           C
ATOM   1484  CD  ARG A 190      22.496  18.303   5.939  1.00 87.59           C
ATOM   1485  NE  ARG A 190      22.669  19.690   6.400  1.00 77.58           N
ATOM   1486  CZ  ARG A 190      21.721  20.507   6.844  1.00 74.22           C
ATOM   1487  NH1 ARG A 190      20.456  20.165   6.876  1.00 67.55           N
ATOM   1488  NH2 ARG A 190      22.022  21.703   7.269  1.00 62.16           N
ATOM   1489  N   LEU A 191      25.029  16.084   2.264  1.00 94.13           N
ATOM   1490  CA  LEU A 191      25.009  14.630   2.124  1.00 94.85           C
ATOM   1491  C   LEU A 191      24.086  14.012   3.191  1.00 95.02           C
ATOM   1492  O   LEU A 191      24.212  14.341   4.369  1.00 93.40           O
ATOM   1493  CB  LEU A 191      26.446  14.085   2.229  1.00 94.10           C
ATOM   1494  CG  LEU A 191      26.579  12.567   2.008  1.00 93.51           C
ATOM   1495  CD1 LEU A 191      26.243  12.156   0.579  1.00 88.45           C
ATOM   1496  CD2 LEU A 191      28.013  12.122   2.302  1.00 89.04           C
ATOM   1497  N   LEU A 192      23.188  13.129   2.760  1.00 94.53           N
ATOM   1498  CA  LEU A 192      22.272  12.377   3.612  1.00 94.30           C
ATOM   1499  C   LEU A 192      22.706  10.924   3.747  1.00 94.87           C
ATOM   1500  O   LEU A 192      22.857  10.437   4.856  1.00 92.17           O
ATOM   1501  CB  LEU A 192      20.851  12.431   3.033  1.00 93.46           C
ATOM   1502  CG  LEU A 192      20.220  13.824   2.981  1.00 93.44           C
ATOM   1503  CD1 LEU A 192      18.849  13.713   2.301  1.00 89.24           C
ATOM   1504  CD2 LEU A 192      20.027  14.422   4.379  1.00 90.20           C
ATOM   1505  N   ASP A 193      22.921  10.242   2.622  1.00 94.24           N
ATOM   1506  CA  ASP A 193      23.299   8.834   2.594  1.00 94.34           C
ATOM   1507  C   ASP A 193      24.203   8.544   1.387  1.00 94.50           C
ATOM   1508  O   ASP A 193      24.210   9.270   0.390  1.00 92.60           O
ATOM   1509  CB  ASP A 193      22.036   7.939   2.615  1.00 92.68           C
ATOM   1510  CG  ASP A 193      22.303   6.473   2.989  1.00 91.45           C
ATOM   1511  OD1 ASP A 193      23.458   6.142   3.343  1.00 86.25           O
ATOM   1512  OD2 ASP A 193      21.367   5.647   2.901  1.00 85.73           O
ATOM   1513  N   THR A 194      25.015   7.482   1.507  1.00 94.22           N
ATOM   1514  CA  THR A 194      25.926   7.030   0.458  1.00 94.05           C
ATOM   1515  C   THR A 194      25.999   5.512   0.444  1.00 93.31           C
ATOM   1516  O   THR A 194      26.081   4.867   1.495  1.00 90.41           O
ATOM   1517  CB  THR A 194      27.315   7.655   0.602  1.00 92.53           C
ATOM   1518  OG1 THR A 194      28.150   7.285  -0.477  1.00 82.13           O
ATOM   1519  CG2 THR A 194      28.058   7.269   1.882  1.00 81.95           C
ATOM   1520  N   ARG A 195      26.026   4.921  -0.740  1.00 92.85           N
ATOM   1521  CA  ARG A 195      26.112   3.474  -0.900  1.00 91.98           C
ATOM   1522  C   ARG A 195      26.993   3.086  -2.061  1.00 92.24           C
ATOM   1523  O   ARG A 195      26.918   3.661  -3.146  1.00 90.37           O
ATOM   1524  CB  ARG A 195      24.692   2.901  -1.033  1.00 89.90           C
ATOM   1525  CG  ARG A 195      24.689   1.379  -0.875  1.00 80.20           C
ATOM   1526  CD  ARG A 195      23.277   0.825  -0.706  1.00 80.57           C
ATOM   1527  NE  ARG A 195      22.659   1.329   0.532  1.00 74.96           N
ATOM   1528  CZ  ARG A 195      21.475   1.004   0.991  1.00 70.90           C
ATOM   1529  NH1 ARG A 195      20.760   0.054   0.445  1.00 63.46           N
ATOM   1530  NH2 ARG A 195      20.991   1.660   1.996  1.00 61.77           N
ATOM   1531  N   LEU A 196      27.814   2.058  -1.814  1.00 89.51           N
ATOM   1532  CA  LEU A 196      28.529   1.357  -2.864  1.00 88.72           C
ATOM   1533  C   LEU A 196      27.627   0.230  -3.390  1.00 87.97           C
ATOM   1534  O   LEU A 196      27.200  -0.623  -2.621  1.00 85.91           O
ATOM   1535  CB  LEU A 196      29.861   0.826  -2.305  1.00 87.65           C
ATOM   1536  CG  LEU A 196      30.816   0.321  -3.393  1.00 79.16           C
ATOM   1537  CD1 LEU A 196      31.365   1.482  -4.231  1.00 74.44           C
ATOM   1538  CD2 LEU A 196      32.009  -0.387  -2.748  1.00 74.99           C
ATOM   1539  N   VAL A 197      27.345   0.244  -4.685  1.00 86.37           N
ATOM   1540  CA  VAL A 197      26.485  -0.721  -5.362  1.00 85.33           C
ATOM   1541  C   VAL A 197      27.257  -1.437  -6.466  1.00 84.68           C
ATOM   1542  O   VAL A 197      28.128  -0.844  -7.109  1.00 82.74           O
ATOM   1543  CB  VAL A 197      25.189  -0.083  -5.895  1.00 84.57           C
ATOM   1544  CG1 VAL A 197      24.364   0.528  -4.758  1.00 76.82           C
ATOM   1545  CG2 VAL A 197      25.437   1.005  -6.940  1.00 77.92           C
ATOM   1546  N   ASN A 198      26.958  -2.723  -6.676  1.00 81.44           N
ATOM   1547  CA  ASN A 198      27.519  -3.533  -7.749  1.00 79.28           C
ATOM   1548  C   ASN A 198      26.447  -3.839  -8.810  1.00 77.48           C
ATOM   1549  O   ASN A 198      25.265  -3.854  -8.511  1.00 72.47           O
ATOM   1550  CB  ASN A 198      28.199  -4.787  -7.175  1.00 75.82           C
ATOM   1551  CG  ASN A 198      27.273  -5.785  -6.495  1.00 68.89           C
ATOM   1552  OD1 ASN A 198      26.071  -5.796  -6.643  1.00 61.60           O
ATOM   1553  ND2 ASN A 198      27.822  -6.695  -5.738  1.00 62.66           N
ATOM   1554  N   GLN A 199      26.848  -4.105 -10.041  1.00 76.10           N
ATOM   1555  CA  GLN A 199      25.924  -4.318 -11.173  1.00 74.06           C
ATOM   1556  C   GLN A 199      25.391  -5.763 -11.313  1.00 74.19           C
ATOM   1557  O   GLN A 199      24.811  -6.105 -12.337  1.00 68.42           O
ATOM   1558  CB  GLN A 199      26.600  -3.863 -12.471  1.00 69.17           C
ATOM   1559  CG  GLN A 199      26.853  -2.354 -12.499  1.00 61.84           C
ATOM   1560  CD  GLN A 199      27.429  -1.911 -13.837  1.00 58.92           C
ATOM   1561  OE1 GLN A 199      27.992  -2.671 -14.609  1.00 52.76           O
ATOM   1562  NE2 GLN A 199      27.298  -0.658 -14.187  1.00 49.83           N
ATOM   1563  N   ASN A 200      25.599  -6.620 -10.312  1.00 73.82           N
ATOM   1564  CA  ASN A 200      25.373  -8.060 -10.467  1.00 72.98           C
ATOM   1565  C   ASN A 200      23.901  -8.484 -10.371  1.00 72.83           C
ATOM   1566  O   ASN A 200      23.586  -9.631 -10.659  1.00 68.02           O
ATOM   1567  CB  ASN A 200      26.245  -8.815  -9.448  1.00 68.76           C
ATOM   1568  CG  ASN A 200      27.736  -8.653  -9.686  1.00 61.95           C
ATOM   1569  OD1 ASN A 200      28.189  -8.051 -10.635  1.00 55.58           O
ATOM   1570  ND2 ASN A 200      28.557  -9.182  -8.815  1.00 55.74           N
ATOM   1571  N   ALA A 201      23.013  -7.590  -9.956  1.00 71.29           N
ATOM   1572  CA  ALA A 201      21.592  -7.895  -9.815  1.00 73.42           C
ATOM   1573  C   ALA A 201      20.713  -6.652 -10.027  1.00 75.79           C
ATOM   1574  O   ALA A 201      21.052  -5.565  -9.563  1.00 72.66           O
ATOM   1575  CB  ALA A 201      21.348  -8.496  -8.420  1.00 69.18           C
ATOM   1576  N   SER A 202      19.564  -6.851 -10.649  1.00 75.78           N
ATOM   1577  CA  SER A 202      18.505  -5.847 -10.667  1.00 77.44           C
ATOM   1578  C   SER A 202      17.803  -5.830  -9.311  1.00 78.84           C
ATOM   1579  O   SER A 202      17.283  -6.860  -8.869  1.00 76.65           O
ATOM   1580  CB  SER A 202      17.487  -6.142 -11.767  1.00 75.21           C
ATOM   1581  OG  SER A 202      18.112  -6.117 -13.033  1.00 69.19           O
ATOM   1582  N   ARG A 203      17.805  -4.684  -8.626  1.00 80.34           N
ATOM   1583  CA  ARG A 203      17.159  -4.529  -7.318  1.00 81.91           C
ATOM   1584  C   ARG A 203      16.875  -3.066  -6.986  1.00 83.18           C
ATOM   1585  O   ARG A 203      17.497  -2.160  -7.520  1.00 81.65           O
ATOM   1586  CB  ARG A 203      18.013  -5.186  -6.223  1.00 79.04           C
ATOM   1587  CG  ARG A 203      19.360  -4.495  -5.972  1.00 71.82           C
ATOM   1588  CD  ARG A 203      20.151  -5.288  -4.923  1.00 71.33           C
ATOM   1589  NE  ARG A 203      21.373  -4.560  -4.530  1.00 62.80           N
ATOM   1590  CZ  ARG A 203      22.354  -4.992  -3.784  1.00 55.71           C
ATOM   1591  NH1 ARG A 203      22.394  -6.220  -3.344  1.00 53.22           N
ATOM   1592  NH2 ARG A 203      23.293  -4.173  -3.463  1.00 46.70           N
ATOM   1593  N   TRP A 204      15.967  -2.868  -6.049  1.00 85.87           N
ATOM   1594  CA  TRP A 204      15.768  -1.582  -5.412  1.00 85.98           C
ATOM   1595  C   TRP A 204      16.859  -1.322  -4.368  1.00 86.64           C
ATOM   1596  O   TRP A 204      17.138  -2.170  -3.519  1.00 85.70           O
ATOM   1597  CB  TRP A 204      14.372  -1.525  -4.799  1.00 85.21           C
ATOM   1598  CG  TRP A 204      13.270  -1.458  -5.815  1.00 84.68           C
ATOM   1599  CD1 TRP A 204      12.529  -2.494  -6.276  1.00 81.95           C
ATOM   1600  CD2 TRP A 204      12.785  -0.270  -6.518  1.00 82.95           C
ATOM   1601  NE1 TRP A 204      11.617  -2.035  -7.195  1.00 80.50           N
ATOM   1602  CE2 TRP A 204      11.717  -0.667  -7.381  1.00 81.61           C
ATOM   1603  CE3 TRP A 204      13.129   1.095  -6.496  1.00 79.07           C
ATOM   1604  CZ2 TRP A 204      11.018   0.256  -8.166  1.00 79.14           C
ATOM   1605  CZ3 TRP A 204      12.441   2.024  -7.286  1.00 78.56           C
ATOM   1606  CH2 TRP A 204      11.387   1.615  -8.118  1.00 78.24           C
ATOM   1607  N   GLU A 205      17.472  -0.144  -4.426  1.00 87.59           N
ATOM   1608  CA  GLU A 205      18.378   0.387  -3.419  1.00 88.48           C
ATOM   1609  C   GLU A 205      17.638   1.453  -2.609  1.00 89.74           C
ATOM   1610  O   GLU A 205      17.093   2.405  -3.173  1.00 89.23           O
ATOM   1611  CB  GLU A 205      19.642   0.956  -4.078  1.00 87.88           C
ATOM   1612  CG  GLU A 205      20.544  -0.109  -4.731  1.00 83.98           C
ATOM   1613  CD  GLU A 205      21.230  -1.073  -3.750  1.00 84.67           C
ATOM   1614  OE1 GLU A 205      21.835  -2.061  -4.231  1.00 77.03           O
ATOM   1615  OE2 GLU A 205      21.214  -0.858  -2.516  1.00 77.21           O
ATOM   1616  N   SER A 206      17.642   1.296  -1.287  1.00 91.16           N
ATOM   1617  CA  SER A 206      16.986   2.202  -0.348  1.00 91.29           C
ATOM   1618  C   SER A 206      18.006   3.115   0.337  1.00 91.72           C
ATOM   1619  O   SER A 206      18.985   2.614   0.887  1.00 90.50           O
ATOM   1620  CB  SER A 206      16.203   1.384   0.688  1.00 89.36           C
ATOM   1621  OG  SER A 206      15.831   2.202   1.771  1.00 74.74           O
ATOM   1622  N   PHE A 207      17.770   4.417   0.353  1.00 92.87           N
ATOM   1623  CA  PHE A 207      18.613   5.428   0.988  1.00 93.08           C
ATOM   1624  C   PHE A 207      17.838   6.161   2.077  1.00 93.83           C
ATOM   1625  O   PHE A 207      16.711   6.598   1.842  1.00 93.10           O
ATOM   1626  CB  PHE A 207      19.128   6.413  -0.063  1.00 92.81           C
ATOM   1627  CG  PHE A 207      19.969   5.768  -1.145  1.00 92.76           C
ATOM   1628  CD1 PHE A 207      21.367   5.695  -1.000  1.00 90.72           C
ATOM   1629  CD2 PHE A 207      19.353   5.204  -2.276  1.00 91.33           C
ATOM   1630  CE1 PHE A 207      22.144   5.058  -1.983  1.00 90.62           C
ATOM   1631  CE2 PHE A 207      20.131   4.562  -3.250  1.00 90.82           C
ATOM   1632  CZ  PHE A 207      21.520   4.484  -3.104  1.00 91.01           C
ATOM   1633  N   ASP A 208      18.448   6.340   3.260  1.00 93.27           N
ATOM   1634  CA  ASP A 208      17.820   7.070   4.360  1.00 93.87           C
ATOM   1635  C   ASP A 208      17.829   8.580   4.078  1.00 94.76           C
ATOM   1636  O   ASP A 208      18.866   9.239   4.055  1.00 94.27           O
ATOM   1637  CB  ASP A 208      18.504   6.728   5.691  1.00 92.90           C
ATOM   1638  CG  ASP A 208      17.829   7.376   6.905  1.00 92.03           C
ATOM   1639  OD1 ASP A 208      16.776   8.036   6.758  1.00 88.74           O
ATOM   1640  OD2 ASP A 208      18.357   7.212   8.030  1.00 87.26           O
ATOM   1641  N   VAL A 209      16.637   9.136   3.889  1.00 93.16           N
ATOM   1642  CA  VAL A 209      16.419  10.573   3.677  1.00 94.10           C
ATOM   1643  C   VAL A 209      15.563  11.195   4.783  1.00 94.77           C
ATOM   1644  O   VAL A 209      15.129  12.338   4.677  1.00 94.24           O
ATOM   1645  CB  VAL A 209      15.888  10.866   2.266  1.00 94.29           C
ATOM   1646  CG1 VAL A 209      16.889  10.432   1.188  1.00 92.08           C
ATOM   1647  CG2 VAL A 209      14.539  10.182   1.995  1.00 91.05           C
ATOM   1648  N   THR A 210      15.365  10.457   5.870  1.00 94.17           N
ATOM   1649  CA  THR A 210      14.567  10.869   7.035  1.00 93.69           C
ATOM   1650  C   THR A 210      14.917  12.276   7.529  1.00 94.28           C
ATOM   1651  O   THR A 210      14.001  13.078   7.716  1.00 94.10           O
ATOM   1652  CB  THR A 210      14.706   9.874   8.202  1.00 92.61           C
ATOM   1653  OG1 THR A 210      14.448   8.562   7.775  1.00 88.04           O
ATOM   1654  CG2 THR A 210      13.752  10.171   9.348  1.00 88.27           C
ATOM   1655  N   PRO A 211      16.217  12.649   7.698  1.00 94.16           N
ATOM   1656  CA  PRO A 211      16.557  13.967   8.221  1.00 93.85           C
ATOM   1657  C   PRO A 211      16.049  15.118   7.346  1.00 94.54           C
ATOM   1658  O   PRO A 211      15.664  16.158   7.878  1.00 93.81           O
ATOM   1659  CB  PRO A 211      18.083  13.981   8.334  1.00 93.11           C
ATOM   1660  CG  PRO A 211      18.463  12.501   8.432  1.00 91.38           C
ATOM   1661  CD  PRO A 211      17.426  11.859   7.525  1.00 93.66           C
ATOM   1662  N   ALA A 212      16.052  14.962   6.023  1.00 94.12           N
ATOM   1663  CA  ALA A 212      15.558  15.987   5.104  1.00 94.28           C
ATOM   1664  C   ALA A 212      14.031  16.081   5.149  1.00 94.62           C
ATOM   1665  O   ALA A 212      13.486  17.166   5.345  1.00 93.77           O
ATOM   1666  CB  ALA A 212      16.060  15.690   3.697  1.00 94.18           C
ATOM   1667  N   VAL A 213      13.343  14.951   5.070  1.00 94.90           N
ATOM   1668  CA  VAL A 213      11.875  14.909   5.085  1.00 94.63           C
ATOM   1669  C   VAL A 213      11.323  15.480   6.390  1.00 94.24           C
ATOM   1670  O   VAL A 213      10.397  16.294   6.349  1.00 93.04           O
ATOM   1671  CB  VAL A 213      11.367  13.486   4.811  1.00 94.63           C
ATOM   1672  CG1 VAL A 213       9.838  13.396   4.905  1.00 91.85           C
ATOM   1673  CG2 VAL A 213      11.772  13.050   3.398  1.00 91.84           C
ATOM   1674  N   MET A 214      11.928  15.163   7.539  1.00 94.01           N
ATOM   1675  CA  MET A 214      11.542  15.761   8.824  1.00 92.72           C
ATOM   1676  C   MET A 214      11.747  17.279   8.862  1.00 92.20           C
ATOM   1677  O   MET A 214      10.927  17.989   9.437  1.00 91.11           O
ATOM   1678  CB  MET A 214      12.327  15.118   9.969  1.00 91.54           C
ATOM   1679  CG  MET A 214      11.897  13.681  10.267  1.00 83.52           C
ATOM   1680  SD  MET A 214      12.763  12.966  11.689  1.00 79.09           S
ATOM   1681  CE  MET A 214      11.902  13.805  13.042  1.00 65.70           C
ATOM   1682  N   ARG A 215      12.827  17.798   8.251  1.00 93.85           N
ATOM   1683  CA  ARG A 215      13.024  19.252   8.144  1.00 92.79           C
ATOM   1684  C   ARG A 215      11.926  19.914   7.325  1.00 92.96           C
ATOM   1685  O   ARG A 215      11.434  20.963   7.727  1.00 92.05           O
ATOM   1686  CB  ARG A 215      14.399  19.585   7.551  1.00 92.67           C
ATOM   1687  CG  ARG A 215      15.510  19.505   8.610  1.00 87.43           C
ATOM   1688  CD  ARG A 215      16.847  19.995   8.044  1.00 86.56           C
ATOM   1689  NE  ARG A 215      17.435  19.058   7.070  1.00 78.74           N
ATOM   1690  CZ  ARG A 215      18.143  17.977   7.335  1.00 73.74           C
ATOM   1691  NH1 ARG A 215      18.370  17.568   8.555  1.00 65.91           N
ATOM   1692  NH2 ARG A 215      18.663  17.275   6.382  1.00 62.50           N
ATOM   1693  N   TRP A 216      11.524  19.309   6.227  1.00 93.76           N
ATOM   1694  CA  TRP A 216      10.492  19.859   5.352  1.00 93.05           C
ATOM   1695  C   TRP A 216       9.087  19.777   5.960  1.00 92.61           C
ATOM   1696  O   TRP A 216       8.326  20.733   5.857  1.00 89.41           O
ATOM   1697  CB  TRP A 216      10.555  19.138   4.005  1.00 93.14           C
ATOM   1698  CG  TRP A 216      11.875  19.169   3.304  1.00 93.31           C
ATOM   1699  CD1 TRP A 216      12.837  20.125   3.420  1.00 90.85           C
ATOM   1700  CD2 TRP A 216      12.405  18.206   2.341  1.00 93.14           C
ATOM   1701  NE1 TRP A 216      13.902  19.814   2.595  1.00 90.79           N
ATOM   1702  CE2 TRP A 216      13.682  18.655   1.897  1.00 92.66           C
ATOM   1703  CE3 TRP A 216      11.902  17.014   1.775  1.00 91.11           C
ATOM   1704  CZ2 TRP A 216      14.422  17.965   0.924  1.00 91.37           C
ATOM   1705  CZ3 TRP A 216      12.635  16.315   0.809  1.00 90.00           C
ATOM   1706  CH2 TRP A 216      13.890  16.785   0.372  1.00 89.50           C
ATOM   1707  N   THR A 217       8.756  18.667   6.630  1.00 92.04           N
ATOM   1708  CA  THR A 217       7.394  18.421   7.133  1.00 90.35           C
ATOM   1709  C   THR A 217       7.170  18.942   8.551  1.00 89.10           C
ATOM   1710  O   THR A 217       6.178  19.610   8.807  1.00 85.05           O
ATOM   1711  CB  THR A 217       7.033  16.928   7.063  1.00 90.39           C
ATOM   1712  OG1 THR A 217       7.949  16.157   7.803  1.00 85.53           O
ATOM   1713  CG2 THR A 217       7.037  16.398   5.627  1.00 83.99           C
ATOM   1714  N   ALA A 218       8.100  18.674   9.477  1.00 89.08           N
ATOM   1715  CA  ALA A 218       7.932  19.012  10.892  1.00 86.58           C
ATOM   1716  C   ALA A 218       8.527  20.379  11.276  1.00 86.05           C
ATOM   1717  O   ALA A 218       8.049  21.020  12.212  1.00 81.43           O
ATOM   1718  CB  ALA A 218       8.536  17.888  11.746  1.00 84.66           C
ATOM   1719  N   GLN A 219       9.583  20.821  10.581  1.00 88.03           N
ATOM   1720  CA  GLN A 219      10.296  22.057  10.928  1.00 87.00           C
ATOM   1721  C   GLN A 219       9.981  23.225   9.985  1.00 86.87           C
ATOM   1722  O   GLN A 219      10.504  24.321  10.170  1.00 82.20           O
ATOM   1723  CB  GLN A 219      11.817  21.804  11.038  1.00 86.37           C
ATOM   1724  CG  GLN A 219      12.180  20.676  12.002  1.00 85.32           C
ATOM   1725  CD  GLN A 219      13.669  20.305  11.985  1.00 81.16           C
ATOM   1726  OE1 GLN A 219      14.503  20.885  11.304  1.00 75.87           O
ATOM   1727  NE2 GLN A 219      14.055  19.290  12.719  1.00 73.24           N
ATOM   1728  N   GLY A 220       9.156  23.003   8.960  1.00 86.92           N
ATOM   1729  CA  GLY A 220       8.710  24.047   8.031  1.00 86.13           C
ATOM   1730  C   GLY A 220       9.797  24.584   7.093  1.00 87.80           C
ATOM   1731  O   GLY A 220       9.643  25.667   6.537  1.00 82.94           O
ATOM   1732  N   HIS A 221      10.913  23.862   6.922  1.00 86.70           N
ATOM   1733  CA  HIS A 221      11.936  24.247   5.958  1.00 87.77           C
ATOM   1734  C   HIS A 221      11.427  24.075   4.520  1.00 88.99           C
ATOM   1735  O   HIS A 221      10.655  23.165   4.222  1.00 85.59           O
ATOM   1736  CB  HIS A 221      13.227  23.447   6.177  1.00 86.38           C
ATOM   1737  CG  HIS A 221      14.020  23.873   7.379  1.00 86.21           C
ATOM   1738  ND1 HIS A 221      15.199  24.600   7.348  1.00 73.07           N
ATOM   1739  CD2 HIS A 221      13.757  23.610   8.691  1.00 72.42           C
ATOM   1740  CE1 HIS A 221      15.610  24.764   8.613  1.00 73.65           C
ATOM   1741  NE2 HIS A 221      14.773  24.188   9.467  1.00 76.43           N
ATOM   1742  N   ALA A 222      11.914  24.920   3.604  1.00 88.97           N
ATOM   1743  CA  ALA A 222      11.566  24.805   2.197  1.00 90.27           C
ATOM   1744  C   ALA A 222      12.085  23.487   1.594  1.00 90.76           C
ATOM   1745  O   ALA A 222      13.265  23.157   1.722  1.00 87.01           O
ATOM   1746  CB  ALA A 222      12.100  26.030   1.449  1.00 87.87           C
ATOM   1747  N   ASN A 223      11.201  22.765   0.916  1.00 90.88           N
ATOM   1748  CA  ASN A 223      11.556  21.572   0.156  1.00 91.38           C
ATOM   1749  C   ASN A 223      12.107  21.990  -1.216  1.00 91.15           C
ATOM   1750  O   ASN A 223      11.366  22.465  -2.071  1.00 87.86           O
ATOM   1751  CB  ASN A 223      10.318  20.660   0.057  1.00 89.23           C
ATOM   1752  CG  ASN A 223      10.574  19.392  -0.743  1.00 90.67           C
ATOM   1753  OD1 ASN A 223      11.688  19.087  -1.148  1.00 85.34           O
ATOM   1754  ND2 ASN A 223       9.549  18.624  -1.000  1.00 85.71           N
ATOM   1755  N   HIS A 224      13.406  21.792  -1.416  1.00 86.81           N
ATOM   1756  CA  HIS A 224      14.074  22.002  -2.704  1.00 87.13           C
ATOM   1757  C   HIS A 224      14.405  20.692  -3.428  1.00 87.65           C
ATOM   1758  O   HIS A 224      14.958  20.727  -4.524  1.00 85.93           O
ATOM   1759  CB  HIS A 224      15.305  22.887  -2.496  1.00 86.67           C
ATOM   1760  CG  HIS A 224      14.965  24.260  -1.985  1.00 88.46           C
ATOM   1761  ND1 HIS A 224      14.052  25.135  -2.550  1.00 78.37           N
ATOM   1762  CD2 HIS A 224      15.502  24.886  -0.888  1.00 80.21           C
ATOM   1763  CE1 HIS A 224      14.047  26.256  -1.799  1.00 82.12           C
ATOM   1764  NE2 HIS A 224      14.915  26.154  -0.790  1.00 84.06           N
ATOM   1765  N   GLY A 225      14.068  19.547  -2.826  1.00 90.09           N
ATOM   1766  CA  GLY A 225      14.310  18.215  -3.354  1.00 90.93           C
ATOM   1767  C   GLY A 225      15.703  17.667  -3.049  1.00 92.25           C
ATOM   1768  O   GLY A 225      16.441  18.169  -2.191  1.00 91.32           O
ATOM   1769  N   PHE A 226      16.055  16.600  -3.760  1.00 91.84           N
ATOM   1770  CA  PHE A 226      17.310  15.876  -3.628  1.00 92.33           C
ATOM   1771  C   PHE A 226      18.171  16.017  -4.872  1.00 92.26           C
ATOM   1772  O   PHE A 226      17.677  16.179  -5.982  1.00 90.80           O
ATOM   1773  CB  PHE A 226      17.040  14.396  -3.344  1.00 92.46           C
ATOM   1774  CG  PHE A 226      16.190  14.149  -2.106  1.00 94.17           C
ATOM   1775  CD1 PHE A 226      16.713  14.429  -0.828  1.00 92.40           C
ATOM   1776  CD2 PHE A 226      14.894  13.636  -2.236  1.00 92.60           C
ATOM   1777  CE1 PHE A 226      15.936  14.187   0.314  1.00 92.60           C
ATOM   1778  CE2 PHE A 226      14.117  13.391  -1.087  1.00 92.84           C
ATOM   1779  CZ  PHE A 226      14.637  13.664   0.185  1.00 94.05           C
ATOM   1780  N   VAL A 227      19.481  15.878  -4.684  1.00 90.82           N
ATOM   1781  CA  VAL A 227      20.435  15.576  -5.748  1.00 91.09           C
ATOM   1782  C   VAL A 227      20.902  14.144  -5.554  1.00 91.66           C
ATOM   1783  O   VAL A 227      21.391  13.790  -4.481  1.00 91.48           O
ATOM   1784  CB  VAL A 227      21.611  16.569  -5.761  1.00 90.09           C
ATOM   1785  CG1 VAL A 227      22.686  16.176  -6.774  1.00 85.80           C
ATOM   1786  CG2 VAL A 227      21.136  17.982  -6.118  1.00 86.64           C
ATOM   1787  N   VAL A 228      20.783  13.330  -6.596  1.00 90.13           N
ATOM   1788  CA  VAL A 228      21.345  11.988  -6.652  1.00 89.47           C
ATOM   1789  C   VAL A 228      22.555  12.024  -7.571  1.00 89.15           C
ATOM   1790  O   VAL A 228      22.440  12.358  -8.748  1.00 88.29           O
ATOM   1791  CB  VAL A 228      20.317  10.945  -7.108  1.00 89.21           C
ATOM   1792  CG1 VAL A 228      20.922   9.533  -7.096  1.00 86.42           C
ATOM   1793  CG2 VAL A 228      19.089  10.966  -6.181  1.00 87.28           C
ATOM   1794  N   GLU A 229      23.735  11.707  -7.018  1.00 89.26           N
ATOM   1795  CA  GLU A 229      25.000  11.619  -7.724  1.00 89.20           C
ATOM   1796  C   GLU A 229      25.429  10.157  -7.843  1.00 89.04           C
ATOM   1797  O   GLU A 229      25.536   9.455  -6.840  1.00 88.03           O
ATOM   1798  CB  GLU A 229      26.066  12.462  -6.996  1.00 88.69           C
ATOM   1799  CG  GLU A 229      27.430  12.452  -7.692  1.00 85.74           C
ATOM   1800  CD  GLU A 229      28.555  13.072  -6.832  1.00 86.43           C
ATOM   1801  OE1 GLU A 229      29.197  12.341  -6.034  1.00 78.04           O
ATOM   1802  OE2 GLU A 229      28.912  14.247  -7.026  1.00 80.56           O
ATOM   1803  N   VAL A 230      25.714   9.699  -9.059  1.00 86.79           N
ATOM   1804  CA  VAL A 230      26.350   8.406  -9.330  1.00 85.59           C
ATOM   1805  C   VAL A 230      27.780   8.656  -9.785  1.00 85.02           C
ATOM   1806  O   VAL A 230      28.007   9.199 -10.861  1.00 83.64           O
ATOM   1807  CB  VAL A 230      25.572   7.580 -10.360  1.00 84.75           C
ATOM   1808  CG1 VAL A 230      26.221   6.215 -10.593  1.00 80.69           C
ATOM   1809  CG2 VAL A 230      24.155   7.333  -9.843  1.00 81.97           C
ATOM   1810  N   ALA A 231      28.735   8.236  -8.943  1.00 84.58           N
ATOM   1811  CA  ALA A 231      30.155   8.282  -9.257  1.00 83.79           C
ATOM   1812  C   ALA A 231      30.615   6.905  -9.763  1.00 82.76           C
ATOM   1813  O   ALA A 231      30.465   5.895  -9.079  1.00 80.08           O
ATOM   1814  CB  ALA A 231      30.924   8.752  -8.012  1.00 83.37           C
ATOM   1815  N   HIS A 232      31.233   6.890 -10.947  1.00 81.19           N
ATOM   1816  CA  HIS A 232      31.801   5.694 -11.563  1.00 78.44           C
ATOM   1817  C   HIS A 232      33.247   5.526 -11.060  1.00 77.14           C
ATOM   1818  O   HIS A 232      34.075   6.406 -11.262  1.00 73.99           O
ATOM   1819  CB  HIS A 232      31.714   5.816 -13.088  1.00 75.93           C
ATOM   1820  CG  HIS A 232      30.302   6.073 -13.562  1.00 70.32           C
ATOM   1821  ND1 HIS A 232      29.262   5.164 -13.549  1.00 63.24           N
ATOM   1822  CD2 HIS A 232      29.785   7.259 -13.998  1.00 63.19           C
ATOM   1823  CE1 HIS A 232      28.145   5.798 -13.963  1.00 60.81           C
ATOM   1824  NE2 HIS A 232      28.423   7.070 -14.251  1.00 61.60           N
ATOM   1825  N   LEU A 233      33.537   4.408 -10.361  1.00 76.33           N
ATOM   1826  CA  LEU A 233      34.843   4.216  -9.707  1.00 74.94           C
ATOM   1827  C   LEU A 233      35.920   3.646 -10.644  1.00 73.07           C
ATOM   1828  O   LEU A 233      37.103   3.725 -10.326  1.00 66.99           O
ATOM   1829  CB  LEU A 233      34.670   3.356  -8.448  1.00 72.85           C
ATOM   1830  CG  LEU A 233      33.776   3.982  -7.351  1.00 70.66           C
ATOM   1831  CD1 LEU A 233      33.661   3.015  -6.172  1.00 66.90           C
ATOM   1832  CD2 LEU A 233      34.339   5.310  -6.818  1.00 67.65           C
ATOM   1833  N   GLU A 234      35.533   3.107 -11.797  1.00 72.15           N
ATOM   1834  CA  GLU A 234      36.444   2.526 -12.778  1.00 70.50           C
ATOM   1835  C   GLU A 234      36.286   3.224 -14.142  1.00 67.74           C
ATOM   1836  O   GLU A 234      35.301   3.021 -14.854  1.00 61.48           O
ATOM   1837  CB  GLU A 234      36.227   1.016 -12.897  1.00 66.52           C
ATOM   1838  CG  GLU A 234      36.602   0.243 -11.610  1.00 59.60           C
ATOM   1839  CD  GLU A 234      36.460  -1.293 -11.746  1.00 55.26           C
ATOM   1840  OE1 GLU A 234      36.586  -1.967 -10.699  1.00 51.54           O
ATOM   1841  OE2 GLU A 234      36.235  -1.768 -12.869  1.00 50.25           O
ATOM   1842  N   GLU A 235      37.269   4.029 -14.531  1.00 67.32           N
ATOM   1843  CA  GLU A 235      37.377   4.596 -15.879  1.00 65.85           C
ATOM   1844  C   GLU A 235      38.152   3.631 -16.790  1.00 64.23           C
ATOM   1845  O   GLU A 235      39.362   3.714 -16.932  1.00 58.89           O
ATOM   1846  CB  GLU A 235      38.028   5.994 -15.859  1.00 60.99           C
ATOM   1847  CG  GLU A 235      37.127   7.088 -15.273  1.00 53.18           C
ATOM   1848  CD  GLU A 235      37.703   8.510 -15.441  1.00 49.53           C
ATOM   1849  OE1 GLU A 235      36.922   9.481 -15.241  1.00 45.91           O
ATOM   1850  OE2 GLU A 235      38.903   8.645 -15.776  1.00 45.04           O
ATOM   1851  N   LYS A 236      37.457   2.697 -17.453  1.00 64.17           N
ATOM   1852  CA  LYS A 236      38.014   2.025 -18.640  1.00 62.95           C
ATOM   1853  C   LYS A 236      37.577   2.779 -19.899  1.00 62.09           C
ATOM   1854  O   LYS A 236      36.387   2.870 -20.191  1.00 57.06           O
ATOM   1855  CB  LYS A 236      37.655   0.533 -18.691  1.00 58.23           C
ATOM   1856  CG  LYS A 236      38.614  -0.291 -17.809  1.00 53.17           C
ATOM   1857  CD  LYS A 236      38.367  -1.798 -17.957  1.00 50.43           C
ATOM   1858  CE  LYS A 236      39.364  -2.579 -17.109  1.00 44.96           C
ATOM   1859  NZ  LYS A 236      39.105  -4.040 -17.140  1.00 41.85           N
ATOM   1860  N   GLN A 237      38.551   3.309 -20.639  1.00 55.77           N
ATOM   1861  CA  GLN A 237      38.325   3.927 -21.947  1.00 56.46           C
ATOM   1862  C   GLN A 237      37.645   2.929 -22.903  1.00 57.51           C
ATOM   1863  O   GLN A 237      38.127   1.813 -23.082  1.00 53.96           O
ATOM   1864  CB  GLN A 237      39.664   4.415 -22.534  1.00 52.15           C
ATOM   1865  CG  GLN A 237      40.203   5.686 -21.840  1.00 47.03           C
ATOM   1866  CD  GLN A 237      41.541   6.165 -22.411  1.00 41.68           C
ATOM   1867  OE1 GLN A 237      42.216   5.489 -23.169  1.00 38.10           O
ATOM   1868  NE2 GLN A 237      41.988   7.346 -22.057  1.00 38.12           N
ATOM   1869  N   GLY A 238      36.564   3.349 -23.529  1.00 49.64           N
ATOM   1870  CA  GLY A 238      35.882   2.611 -24.602  1.00 50.30           C
ATOM   1871  C   GLY A 238      34.600   1.853 -24.223  1.00 51.68           C
ATOM   1872  O   GLY A 238      33.947   1.312 -25.114  1.00 48.40           O
ATOM   1873  N   VAL A 239      34.200   1.837 -22.945  1.00 48.53           N
ATOM   1874  CA  VAL A 239      32.918   1.234 -22.536  1.00 48.98           C
ATOM   1875  C   VAL A 239      31.870   2.339 -22.378  1.00 49.27           C
ATOM   1876  O   VAL A 239      32.122   3.340 -21.703  1.00 46.93           O
ATOM   1877  CB  VAL A 239      33.069   0.365 -21.278  1.00 45.91           C
ATOM   1878  CG1 VAL A 239      31.787  -0.446 -21.057  1.00 42.38           C
ATOM   1879  CG2 VAL A 239      34.215  -0.647 -21.423  1.00 41.28           C
ATOM   1880  N   SER A 240      30.731   2.177 -23.026  1.00 48.92           N
ATOM   1881  CA  SER A 240      29.574   3.071 -22.884  1.00 49.93           C
ATOM   1882  C   SER A 240      29.328   3.379 -21.401  1.00 51.80           C
ATOM   1883  O   SER A 240      29.304   2.447 -20.594  1.00 49.48           O
ATOM   1884  CB  SER A 240      28.334   2.409 -23.497  1.00 45.72           C
ATOM   1885  OG  SER A 240      27.226   3.276 -23.428  1.00 40.28           O
ATOM   1886  N   LYS A 241      29.191   4.663 -21.053  1.00 51.59           N
ATOM   1887  CA  LYS A 241      28.976   5.138 -19.680  1.00 50.70           C
ATOM   1888  C   LYS A 241      27.838   4.324 -19.047  1.00 50.99           C
ATOM   1889  O   LYS A 241      26.687   4.449 -19.454  1.00 47.59           O
ATOM   1890  CB  LYS A 241      28.651   6.642 -19.664  1.00 46.46           C
ATOM   1891  CG  LYS A 241      29.822   7.562 -20.044  1.00 42.27           C
ATOM   1892  CD  LYS A 241      29.363   9.032 -19.983  1.00 39.48           C
ATOM   1893  CE  LYS A 241      30.467  10.027 -20.324  1.00 35.55           C
ATOM   1894  NZ  LYS A 241      29.961  11.430 -20.254  1.00 33.62           N
ATOM   1895  N   ARG A 242      28.201   3.445 -18.111  1.00 48.24           N
ATOM   1896  CA  ARG A 242      27.266   2.502 -17.496  1.00 48.43           C
ATOM   1897  C   ARG A 242      26.513   3.250 -16.397  1.00 50.54           C
ATOM   1898  O   ARG A 242      27.091   3.539 -15.358  1.00 47.05           O
ATOM   1899  CB  ARG A 242      28.017   1.265 -16.973  1.00 42.80           C
ATOM   1900  CG  ARG A 242      28.692   0.444 -18.093  1.00 38.25           C
ATOM   1901  CD  ARG A 242      29.452  -0.770 -17.519  1.00 35.56           C
ATOM   1902  NE  ARG A 242      30.217  -1.487 -18.558  1.00 32.16           N
ATOM   1903  CZ  ARG A 242      30.725  -2.716 -18.481  1.00 29.40           C
ATOM   1904  NH1 ARG A 242      30.653  -3.431 -17.406  1.00 28.51           N
ATOM   1905  NH2 ARG A 242      31.322  -3.252 -19.486  1.00 27.65           N
ATOM   1906  N   HIS A 243      25.280   3.581 -16.645  1.00 53.68           N
ATOM   1907  CA  HIS A 243      24.480   4.400 -15.744  1.00 54.06           C
ATOM   1908  C   HIS A 243      23.597   3.525 -14.847  1.00 57.41           C
ATOM   1909  O   HIS A 243      22.876   2.658 -15.344  1.00 54.28           O
ATOM   1910  CB  HIS A 243      23.660   5.414 -16.556  1.00 47.72           C
ATOM   1911  CG  HIS A 243      24.518   6.326 -17.406  1.00 43.41           C
ATOM   1912  ND1 HIS A 243      25.203   7.434 -16.971  1.00 39.42           N
ATOM   1913  CD2 HIS A 243      24.804   6.179 -18.737  1.00 37.26           C
ATOM   1914  CE1 HIS A 243      25.884   7.948 -18.024  1.00 34.63           C
ATOM   1915  NE2 HIS A 243      25.675   7.211 -19.116  1.00 34.82           N
ATOM   1916  N   VAL A 244      23.603   3.795 -13.558  1.00 60.17           N
ATOM   1917  CA  VAL A 244      22.420   3.530 -12.725  1.00 60.73           C
ATOM   1918  C   VAL A 244      21.283   4.334 -13.359  1.00 63.01           C
ATOM   1919  O   VAL A 244      21.459   5.525 -13.611  1.00 60.46           O
ATOM   1920  CB  VAL A 244      22.664   3.936 -11.260  1.00 56.91           C
ATOM   1921  CG1 VAL A 244      21.416   3.758 -10.390  1.00 52.02           C
ATOM   1922  CG2 VAL A 244      23.794   3.103 -10.652  1.00 53.34           C
ATOM   1923  N   ARG A 245      20.167   3.682 -13.710  1.00 65.01           N
ATOM   1924  CA  ARG A 245      19.083   4.336 -14.453  1.00 64.92           C
ATOM   1925  C   ARG A 245      18.324   5.296 -13.542  1.00 66.35           C
ATOM   1926  O   ARG A 245      17.329   4.933 -12.928  1.00 64.10           O
ATOM   1927  CB  ARG A 245      18.156   3.319 -15.135  1.00 59.30           C
ATOM   1928  CG  ARG A 245      18.831   2.609 -16.323  1.00 54.66           C
ATOM   1929  CD  ARG A 245      17.772   1.871 -17.150  1.00 51.26           C
ATOM   1930  NE  ARG A 245      18.374   1.131 -18.292  1.00 47.56           N
ATOM   1931  CZ  ARG A 245      17.753   0.204 -19.004  1.00 41.89           C
ATOM   1932  NH1 ARG A 245      16.477  -0.029 -18.887  1.00 40.63           N
ATOM   1933  NH2 ARG A 245      18.410  -0.543 -19.834  1.00 40.11           N
ATOM   1934  N   ILE A 246      18.828   6.521 -13.466  1.00 64.30           N
ATOM   1935  CA  ILE A 246      18.216   7.623 -12.722  1.00 64.15           C
ATOM   1936  C   ILE A 246      17.250   8.421 -13.622  1.00 66.39           C
ATOM   1937  O   ILE A 246      16.388   9.119 -13.124  1.00 62.43           O
ATOM   1938  CB  ILE A 246      19.340   8.483 -12.099  1.00 60.01           C
ATOM   1939  CG1 ILE A 246      20.205   7.617 -11.153  1.00 58.26           C
ATOM   1940  CG2 ILE A 246      18.771   9.636 -11.296  1.00 57.26           C
ATOM   1941  CD1 ILE A 246      21.378   8.392 -10.524  1.00 53.72           C
ATOM   1942  N   SER A 247      17.365   8.273 -14.948  1.00 66.41           N
ATOM   1943  CA  SER A 247      16.487   8.927 -15.921  1.00 67.80           C
ATOM   1944  C   SER A 247      15.953   7.922 -16.945  1.00 69.49           C
ATOM   1945  O   SER A 247      16.608   6.921 -17.251  1.00 66.21           O
ATOM   1946  CB  SER A 247      17.220  10.069 -16.627  1.00 62.78           C
ATOM   1947  OG  SER A 247      18.371   9.606 -17.318  1.00 55.69           O
ATOM   1948  N   ARG A 248      14.800   8.231 -17.509  1.00 62.71           N
ATOM   1949  CA  ARG A 248      14.198   7.487 -18.625  1.00 65.94           C
ATOM   1950  C   ARG A 248      15.147   7.497 -19.835  1.00 65.12           C
ATOM   1951  O   ARG A 248      15.682   8.537 -20.195  1.00 63.30           O
ATOM   1952  CB  ARG A 248      12.830   8.108 -18.944  1.00 64.09           C
ATOM   1953  CG  ARG A 248      12.060   7.353 -20.029  1.00 59.57           C
ATOM   1954  CD  ARG A 248      10.680   7.984 -20.246  1.00 59.27           C
ATOM   1955  NE  ARG A 248       9.959   7.369 -21.366  1.00 54.23           N
ATOM   1956  CZ  ARG A 248       8.759   7.712 -21.805  1.00 49.81           C
ATOM   1957  NH1 ARG A 248       8.070   8.673 -21.256  1.00 49.14           N
ATOM   1958  NH2 ARG A 248       8.221   7.103 -22.817  1.00 45.73           N
ATOM   1959  N   SER A 249      15.345   6.338 -20.465  1.00 64.29           N
ATOM   1960  CA  SER A 249      16.090   6.255 -21.731  1.00 67.68           C
ATOM   1961  C   SER A 249      15.179   6.599 -22.922  1.00 67.10           C
ATOM   1962  O   SER A 249      13.982   6.335 -22.888  1.00 65.25           O
ATOM   1963  CB  SER A 249      16.758   4.889 -21.896  1.00 64.61           C
ATOM   1964  OG  SER A 249      15.813   3.863 -22.087  1.00 58.05           O
ATOM   1965  N   LEU A 250      15.753   7.133 -23.999  1.00 55.12           N
ATOM   1966  CA  LEU A 250      15.007   7.551 -25.200  1.00 56.29           C
ATOM   1967  C   LEU A 250      14.155   6.437 -25.841  1.00 54.75           C
ATOM   1968  O   LEU A 250      13.166   6.722 -26.505  1.00 52.20           O
ATOM   1969  CB  LEU A 250      16.006   8.089 -26.249  1.00 52.79           C
ATOM   1970  CG  LEU A 250      16.637   9.451 -25.912  1.00 49.29           C
ATOM   1971  CD1 LEU A 250      17.796   9.727 -26.862  1.00 46.83           C
ATOM   1972  CD2 LEU A 250      15.624  10.588 -26.049  1.00 48.12           C
ATOM   1973  N   HIS A 251      14.548   5.174 -25.644  1.00 66.44           N
ATOM   1974  CA  HIS A 251      13.864   4.000 -26.210  1.00 68.85           C
ATOM   1975  C   HIS A 251      12.986   3.246 -25.199  1.00 69.37           C
ATOM   1976  O   HIS A 251      12.445   2.201 -25.532  1.00 65.56           O
ATOM   1977  CB  HIS A 251      14.914   3.077 -26.840  1.00 64.60           C
ATOM   1978  CG  HIS A 251      15.718   3.755 -27.920  1.00 59.14           C
ATOM   1979  ND1 HIS A 251      15.213   4.321 -29.067  1.00 52.74           N
ATOM   1980  CD2 HIS A 251      17.072   3.962 -27.927  1.00 50.15           C
ATOM   1981  CE1 HIS A 251      16.235   4.855 -29.750  1.00 45.58           C
ATOM   1982  NE2 HIS A 251      17.389   4.657 -29.097  1.00 48.67           N
ATOM   1983  N   GLN A 252      12.887   3.739 -23.972  1.00 68.46           N
ATOM   1984  CA  GLN A 252      12.094   3.093 -22.940  1.00 71.96           C
ATOM   1985  C   GLN A 252      10.635   3.554 -23.019  1.00 71.77           C
ATOM   1986  O   GLN A 252      10.364   4.756 -23.040  1.00 69.89           O
ATOM   1987  CB  GLN A 252      12.728   3.367 -21.572  1.00 70.34           C
ATOM   1988  CG  GLN A 252      12.087   2.537 -20.451  1.00 66.52           C
ATOM   1989  CD  GLN A 252      12.916   2.579 -19.176  1.00 64.25           C
ATOM   1990  OE1 GLN A 252      13.759   3.448 -18.958  1.00 59.63           O
ATOM   1991  NE2 GLN A 252      12.735   1.630 -18.298  1.00 56.35           N
ATOM   1992  N   ASP A 253       9.719   2.597 -23.056  1.00 71.24           N
ATOM   1993  CA  ASP A 253       8.293   2.894 -23.028  1.00 73.32           C
ATOM   1994  C   ASP A 253       7.878   3.476 -21.666  1.00 74.24           C
ATOM   1995  O   ASP A 253       8.486   3.228 -20.623  1.00 70.64           O
ATOM   1996  CB  ASP A 253       7.483   1.648 -23.409  1.00 68.95           C
ATOM   1997  CG  ASP A 253       7.603   0.585 -22.328  1.00 62.73           C
ATOM   1998  OD1 ASP A 253       8.644  -0.101 -22.297  1.00 56.18           O
ATOM   1999  OD2 ASP A 253       6.694   0.526 -21.472  1.00 59.22           O
ATOM   2000  N   GLU A 254       6.831   4.278 -21.700  1.00 70.57           N
ATOM   2001  CA  GLU A 254       6.335   5.005 -20.523  1.00 72.69           C
ATOM   2002  C   GLU A 254       5.849   4.061 -19.416  1.00 73.56           C
ATOM   2003  O   GLU A 254       6.084   4.317 -18.235  1.00 70.41           O
ATOM   2004  CB  GLU A 254       5.219   5.928 -21.000  1.00 69.55           C
ATOM   2005  CG  GLU A 254       4.717   6.879 -19.915  1.00 61.16           C
ATOM   2006  CD  GLU A 254       3.836   7.993 -20.500  1.00 56.29           C
ATOM   2007  OE1 GLU A 254       3.560   8.938 -19.738  1.00 52.22           O
ATOM   2008  OE2 GLU A 254       3.536   7.923 -21.714  1.00 50.35           O
ATOM   2009  N   HIS A 255       5.248   2.935 -19.796  1.00 73.05           N
ATOM   2010  CA  HIS A 255       4.751   1.954 -18.844  1.00 75.22           C
ATOM   2011  C   HIS A 255       5.897   1.299 -18.068  1.00 76.64           C
ATOM   2012  O   HIS A 255       5.855   1.252 -16.842  1.00 73.78           O
ATOM   2013  CB  HIS A 255       3.893   0.924 -19.579  1.00 72.36           C
ATOM   2014  CG  HIS A 255       3.236  -0.032 -18.625  1.00 63.72           C
ATOM   2015  ND1 HIS A 255       2.241   0.284 -17.722  1.00 57.14           N
ATOM   2016  CD2 HIS A 255       3.533  -1.357 -18.437  1.00 55.83           C
ATOM   2017  CE1 HIS A 255       1.946  -0.817 -17.021  1.00 48.50           C
ATOM   2018  NE2 HIS A 255       2.708  -1.839 -17.421  1.00 51.55           N
ATOM   2019  N   SER A 256       6.959   0.855 -18.743  1.00 73.57           N
ATOM   2020  CA  SER A 256       8.145   0.284 -18.083  1.00 76.58           C
ATOM   2021  C   SER A 256       8.846   1.302 -17.190  1.00 78.14           C
ATOM   2022  O   SER A 256       9.239   0.958 -16.075  1.00 75.09           O
ATOM   2023  CB  SER A 256       9.142  -0.242 -19.116  1.00 73.24           C
ATOM   2024  OG  SER A 256       8.589  -1.304 -19.854  1.00 64.55           O
ATOM   2025  N   TRP A 257       8.971   2.555 -17.612  1.00 77.74           N
ATOM   2026  CA  TRP A 257       9.589   3.612 -16.800  1.00 78.62           C
ATOM   2027  C   TRP A 257       8.808   3.883 -15.516  1.00 78.80           C
ATOM   2028  O   TRP A 257       9.399   3.950 -14.436  1.00 76.66           O
ATOM   2029  CB  TRP A 257       9.736   4.893 -17.623  1.00 77.34           C
ATOM   2030  CG  TRP A 257      10.290   6.049 -16.843  1.00 76.87           C
ATOM   2031  CD1 TRP A 257       9.693   7.248 -16.665  1.00 73.38           C
ATOM   2032  CD2 TRP A 257      11.547   6.130 -16.095  1.00 75.09           C
ATOM   2033  NE1 TRP A 257      10.484   8.062 -15.882  1.00 71.82           N
ATOM   2034  CE2 TRP A 257      11.639   7.419 -15.501  1.00 74.15           C
ATOM   2035  CE3 TRP A 257      12.613   5.232 -15.864  1.00 72.03           C
ATOM   2036  CZ2 TRP A 257      12.745   7.811 -14.712  1.00 73.11           C
ATOM   2037  CZ3 TRP A 257      13.726   5.614 -15.075  1.00 70.70           C
ATOM   2038  CH2 TRP A 257      13.790   6.889 -14.504  1.00 70.33           C
ATOM   2039  N   SER A 258       7.486   3.967 -15.601  1.00 79.28           N
ATOM   2040  CA  SER A 258       6.622   4.248 -14.449  1.00 79.38           C
ATOM   2041  C   SER A 258       6.743   3.218 -13.317  1.00 80.67           C
ATOM   2042  O   SER A 258       6.511   3.556 -12.158  1.00 78.29           O
ATOM   2043  CB  SER A 258       5.178   4.368 -14.920  1.00 75.59           C
ATOM   2044  OG  SER A 258       4.641   3.114 -15.284  1.00 67.12           O
ATOM   2045  N   GLN A 259       7.173   1.988 -13.629  1.00 79.51           N
ATOM   2046  CA  GLN A 259       7.379   0.912 -12.655  1.00 80.79           C
ATOM   2047  C   GLN A 259       8.736   0.974 -11.939  1.00 82.55           C
ATOM   2048  O   GLN A 259       8.893   0.377 -10.877  1.00 81.45           O
ATOM   2049  CB  GLN A 259       7.231  -0.451 -13.354  1.00 79.21           C
ATOM   2050  CG  GLN A 259       5.843  -0.688 -13.978  1.00 74.88           C
ATOM   2051  CD  GLN A 259       4.712  -0.640 -12.969  1.00 70.98           C
ATOM   2052  OE1 GLN A 259       4.793  -1.182 -11.874  1.00 64.01           O
ATOM   2053  NE2 GLN A 259       3.612  -0.004 -13.289  1.00 59.99           N
ATOM   2054  N   ILE A 260       9.739   1.651 -12.514  1.00 80.77           N
ATOM   2055  CA  ILE A 260      11.124   1.643 -12.024  1.00 82.06           C
ATOM   2056  C   ILE A 260      11.674   3.035 -11.696  1.00 83.14           C
ATOM   2057  O   ILE A 260      12.805   3.149 -11.221  1.00 81.14           O
ATOM   2058  CB  ILE A 260      12.067   0.898 -12.995  1.00 80.24           C
ATOM   2059  CG1 ILE A 260      12.218   1.644 -14.332  1.00 75.00           C
ATOM   2060  CG2 ILE A 260      11.601  -0.558 -13.193  1.00 73.56           C
ATOM   2061  CD1 ILE A 260      13.296   1.037 -15.245  1.00 68.81           C
ATOM   2062  N   ARG A 261      10.897   4.095 -11.943  1.00 86.30           N
ATOM   2063  CA  ARG A 261      11.310   5.472 -11.632  1.00 86.54           C
ATOM   2064  C   ARG A 261      11.527   5.663 -10.125  1.00 87.87           C
ATOM   2065  O   ARG A 261      10.835   5.014  -9.334  1.00 87.11           O
ATOM   2066  CB  ARG A 261      10.321   6.490 -12.225  1.00 84.19           C
ATOM   2067  CG  ARG A 261       8.922   6.467 -11.597  1.00 78.49           C
ATOM   2068  CD  ARG A 261       8.051   7.529 -12.281  1.00 78.48           C
ATOM   2069  NE  ARG A 261       6.655   7.508 -11.816  1.00 72.78           N
ATOM   2070  CZ  ARG A 261       5.737   8.424 -12.065  1.00 69.39           C
ATOM   2071  NH1 ARG A 261       6.010   9.511 -12.738  1.00 66.69           N
ATOM   2072  NH2 ARG A 261       4.514   8.276 -11.651  1.00 60.14           N
ATOM   2073  N   PRO A 262      12.450   6.542  -9.720  1.00 88.54           N
ATOM   2074  CA  PRO A 262      12.715   6.811  -8.314  1.00 88.92           C
ATOM   2075  C   PRO A 262      11.463   7.158  -7.513  1.00 90.28           C
ATOM   2076  O   PRO A 262      10.578   7.895  -7.969  1.00 89.54           O
ATOM   2077  CB  PRO A 262      13.741   7.936  -8.284  1.00 87.29           C
ATOM   2078  CG  PRO A 262      14.491   7.717  -9.592  1.00 84.56           C
ATOM   2079  CD  PRO A 262      13.393   7.269 -10.547  1.00 86.81           C
ATOM   2080  N   LEU A 263      11.408   6.622  -6.299  1.00 91.99           N
ATOM   2081  CA  LEU A 263      10.246   6.690  -5.431  1.00 93.06           C
ATOM   2082  C   LEU A 263      10.674   7.144  -4.033  1.00 93.92           C
ATOM   2083  O   LEU A 263      11.517   6.515  -3.399  1.00 93.34           O
ATOM   2084  CB  LEU A 263       9.603   5.288  -5.401  1.00 92.23           C
ATOM   2085  CG  LEU A 263       8.237   5.238  -4.704  1.00 90.51           C
ATOM   2086  CD1 LEU A 263       7.159   5.848  -5.601  1.00 86.55           C
ATOM   2087  CD2 LEU A 263       7.863   3.782  -4.411  1.00 86.21           C
ATOM   2088  N   LEU A 264      10.061   8.203  -3.526  1.00 94.71           N
ATOM   2089  CA  LEU A 264      10.190   8.577  -2.124  1.00 95.44           C
ATOM   2090  C   LEU A 264       9.082   7.877  -1.326  1.00 95.65           C
ATOM   2091  O   LEU A 264       7.912   8.012  -1.654  1.00 94.66           O
ATOM   2092  CB  LEU A 264      10.144  10.103  -1.988  1.00 95.67           C
ATOM   2093  CG  LEU A 264      10.200  10.609  -0.538  1.00 95.49           C
ATOM   2094  CD1 LEU A 264      11.510  10.253   0.154  1.00 92.66           C
ATOM   2095  CD2 LEU A 264      10.071  12.129  -0.528  1.00 92.55           C
ATOM   2096  N   VAL A 265       9.468   7.165  -0.275  1.00 94.47           N
ATOM   2097  CA  VAL A 265       8.539   6.474   0.626  1.00 94.47           C
ATOM   2098  C   VAL A 265       8.683   7.057   2.025  1.00 94.90           C
ATOM   2099  O   VAL A 265       9.777   7.115   2.572  1.00 94.51           O
ATOM   2100  CB  VAL A 265       8.772   4.955   0.615  1.00 93.66           C
ATOM   2101  CG1 VAL A 265       7.719   4.243   1.463  1.00 90.35           C
ATOM   2102  CG2 VAL A 265       8.679   4.408  -0.812  1.00 90.78           C
ATOM   2103  N   THR A 266       7.576   7.495   2.607  1.00 94.20           N
ATOM   2104  CA  THR A 266       7.526   8.000   3.976  1.00 94.10           C
ATOM   2105  C   THR A 266       6.770   7.031   4.868  1.00 93.79           C
ATOM   2106  O   THR A 266       5.743   6.487   4.467  1.00 93.16           O
ATOM   2107  CB  THR A 266       6.915   9.405   4.074  1.00 94.12           C
ATOM   2108  OG1 THR A 266       5.565   9.405   3.661  1.00 89.37           O
ATOM   2109  CG2 THR A 266       7.656  10.422   3.208  1.00 89.33           C
ATOM   2110  N   PHE A 267       7.259   6.829   6.080  1.00 93.90           N
ATOM   2111  CA  PHE A 267       6.625   6.053   7.126  1.00 93.26           C
ATOM   2112  C   PHE A 267       6.205   7.016   8.226  1.00 93.31           C
ATOM   2113  O   PHE A 267       7.052   7.699   8.804  1.00 92.36           O
ATOM   2114  CB  PHE A 267       7.581   4.976   7.651  1.00 92.27           C
ATOM   2115  CG  PHE A 267       8.052   3.983   6.606  1.00 92.03           C
ATOM   2116  CD1 PHE A 267       7.431   2.713   6.516  1.00 88.64           C
ATOM   2117  CD2 PHE A 267       9.088   4.307   5.716  1.00 89.27           C
ATOM   2118  CE1 PHE A 267       7.844   1.794   5.541  1.00 88.67           C
ATOM   2119  CE2 PHE A 267       9.490   3.391   4.731  1.00 88.77           C
ATOM   2120  CZ  PHE A 267       8.867   2.135   4.640  1.00 89.56           C
ATOM   2121  N   GLY A 268       4.914   7.083   8.498  1.00 91.86           N
ATOM   2122  CA  GLY A 268       4.316   8.030   9.419  1.00 91.15           C
ATOM   2123  C   GLY A 268       3.331   7.376  10.378  1.00 91.00           C
ATOM   2124  O   GLY A 268       2.944   6.213  10.231  1.00 89.09           O
ATOM   2125  N   HIS A 269       2.931   8.148  11.387  1.00 89.60           N
ATOM   2126  CA  HIS A 269       1.892   7.757  12.325  1.00 88.35           C
ATOM   2127  C   HIS A 269       0.946   8.933  12.545  1.00 87.17           C
ATOM   2128  O   HIS A 269       1.381  10.015  12.919  1.00 83.79           O
ATOM   2129  CB  HIS A 269       2.541   7.259  13.617  1.00 86.07           C
ATOM   2130  CG  HIS A 269       1.605   6.481  14.503  1.00 83.75           C
ATOM   2131  ND1 HIS A 269       0.475   6.963  15.117  1.00 73.72           N
ATOM   2132  CD2 HIS A 269       1.714   5.163  14.836  1.00 73.60           C
ATOM   2133  CE1 HIS A 269      -0.091   5.953  15.806  1.00 74.02           C
ATOM   2134  NE2 HIS A 269       0.639   4.839  15.668  1.00 76.36           N
ATOM   2135  N   ASP A 270      -0.362   8.715  12.360  1.00 86.34           N
ATOM   2136  CA  ASP A 270      -1.400   9.747  12.504  1.00 82.95           C
ATOM   2137  C   ASP A 270      -1.885   9.950  13.953  1.00 81.04           C
ATOM   2138  O   ASP A 270      -2.935  10.535  14.203  1.00 74.10           O
ATOM   2139  CB  ASP A 270      -2.562   9.422  11.548  1.00 79.71           C
ATOM   2140  CG  ASP A 270      -3.348   8.150  11.914  1.00 78.02           C
ATOM   2141  OD1 ASP A 270      -2.956   7.434  12.867  1.00 72.92           O
ATOM   2142  OD2 ASP A 270      -4.345   7.878  11.219  1.00 75.82           O
ATOM   2143  N   GLY A 271      -1.160   9.409  14.930  1.00 82.83           N
ATOM   2144  CA  GLY A 271      -1.543   9.443  16.342  1.00 80.49           C
ATOM   2145  C   GLY A 271      -2.695   8.502  16.706  1.00 80.20           C
ATOM   2146  O   GLY A 271      -3.090   8.461  17.877  1.00 75.54           O
ATOM   2147  N   LYS A 272      -3.239   7.722  15.767  1.00 80.06           N
ATOM   2148  CA  LYS A 272      -4.366   6.807  15.976  1.00 77.51           C
ATOM   2149  C   LYS A 272      -3.943   5.357  15.758  1.00 74.44           C
ATOM   2150  O   LYS A 272      -3.264   5.023  14.797  1.00 66.13           O
ATOM   2151  CB  LYS A 272      -5.532   7.190  15.049  1.00 74.65           C
ATOM   2152  CG  LYS A 272      -6.045   8.621  15.283  1.00 71.68           C
ATOM   2153  CD  LYS A 272      -7.097   8.991  14.233  1.00 68.61           C
ATOM   2154  CE  LYS A 272      -7.495  10.468  14.395  1.00 62.55           C
ATOM   2155  NZ  LYS A 272      -8.344  10.921  13.259  1.00 53.99           N
ATOM   2156  N   GLY A 273      -4.407   4.469  16.628  1.00 72.90           N
ATOM   2157  CA  GLY A 273      -4.259   3.027  16.462  1.00 73.44           C
ATOM   2158  C   GLY A 273      -2.835   2.490  16.646  1.00 76.56           C
ATOM   2159  O   GLY A 273      -2.000   3.070  17.338  1.00 71.49           O
ATOM   2160  N   HIS A 274      -2.592   1.313  16.078  1.00 72.49           N
ATOM   2161  CA  HIS A 274      -1.335   0.579  16.218  1.00 75.73           C
ATOM   2162  C   HIS A 274      -0.510   0.602  14.922  1.00 76.75           C
ATOM   2163  O   HIS A 274      -1.087   0.656  13.838  1.00 73.95           O
ATOM   2164  CB  HIS A 274      -1.621  -0.861  16.653  1.00 70.92           C
ATOM   2165  CG  HIS A 274      -2.271  -0.968  18.012  1.00 66.75           C
ATOM   2166  ND1 HIS A 274      -1.741  -0.547  19.203  1.00 61.44           N
ATOM   2167  CD2 HIS A 274      -3.500  -1.512  18.290  1.00 58.90           C
ATOM   2168  CE1 HIS A 274      -2.625  -0.820  20.175  1.00 53.69           C
ATOM   2169  NE2 HIS A 274      -3.708  -1.417  19.664  1.00 57.10           N
ATOM   2170  N   PRO A 275       0.824   0.471  15.020  1.00 69.74           N
ATOM   2171  CA  PRO A 275       1.700   0.307  13.865  1.00 73.34           C
ATOM   2172  C   PRO A 275       1.321  -0.885  12.967  1.00 73.71           C
ATOM   2173  O   PRO A 275       0.646  -1.819  13.407  1.00 72.44           O
ATOM   2174  CB  PRO A 275       3.111   0.135  14.447  1.00 70.25           C
ATOM   2175  CG  PRO A 275       3.025   0.833  15.797  1.00 68.74           C
ATOM   2176  CD  PRO A 275       1.602   0.539  16.246  1.00 77.05           C
ATOM   2177  N   LEU A 276       1.824  -0.860  11.740  1.00 73.32           N
ATOM   2178  CA  LEU A 276       1.609  -1.903  10.723  1.00 70.74           C
ATOM   2179  C   LEU A 276       2.067  -3.286  11.197  1.00 69.18           C
ATOM   2180  O   LEU A 276       1.388  -4.285  10.959  1.00 65.69           O
ATOM   2181  CB  LEU A 276       2.369  -1.495   9.440  1.00 68.98           C
ATOM   2182  CG  LEU A 276       1.742  -0.311   8.680  1.00 65.92           C
ATOM   2183  CD1 LEU A 276       2.751   0.326   7.738  1.00 62.18           C
ATOM   2184  CD2 LEU A 276       0.542  -0.751   7.843  1.00 65.06           C
ATOM   2185  N   HIS A 277       3.175  -3.358  11.922  1.00 61.44           N
ATOM   2186  CA  HIS A 277       3.695  -4.620  12.422  1.00 62.34           C
ATOM   2187  C   HIS A 277       3.107  -4.976  13.802  1.00 60.95           C
ATOM   2188  O   HIS A 277       3.630  -4.597  14.852  1.00 59.04           O
ATOM   2189  CB  HIS A 277       5.230  -4.593  12.404  1.00 57.37           C
ATOM   2190  CG  HIS A 277       5.828  -5.961  12.588  1.00 52.11           C
ATOM   2191  ND1 HIS A 277       5.930  -6.642  13.770  1.00 46.45           N
ATOM   2192  CD2 HIS A 277       6.318  -6.786  11.599  1.00 44.81           C
ATOM   2193  CE1 HIS A 277       6.474  -7.847  13.518  1.00 39.14           C
ATOM   2194  NE2 HIS A 277       6.717  -7.970  12.201  1.00 41.13           N
ATOM   2195  N   LYS A 278       2.033  -5.779  13.810  1.00 56.17           N
ATOM   2196  CA  LYS A 278       1.531  -6.434  15.033  1.00 56.43           C
ATOM   2197  C   LYS A 278       1.893  -7.915  14.978  1.00 56.44           C
ATOM   2198  O   LYS A 278       1.491  -8.627  14.069  1.00 53.19           O
ATOM   2199  CB  LYS A 278       0.018  -6.173  15.185  1.00 50.91           C
ATOM   2200  CG  LYS A 278      -0.512  -6.464  16.608  1.00 43.72           C
ATOM   2201  CD  LYS A 278      -1.984  -6.037  16.700  1.00 39.83           C
ATOM   2202  CE  LYS A 278      -2.576  -6.205  18.107  1.00 34.40           C
ATOM   2203  NZ  LYS A 278      -3.983  -5.717  18.150  1.00 31.22           N
ATOM   2204  N   ARG A 279       2.653  -8.398  15.960  1.00 46.24           N
ATOM   2205  CA  ARG A 279       2.948  -9.827  16.092  1.00 47.69           C
ATOM   2206  C   ARG A 279       1.632 -10.566  16.321  1.00 48.08           C
ATOM   2207  O   ARG A 279       0.995 -10.348  17.354  1.00 46.76           O
ATOM   2208  CB  ARG A 279       3.967 -10.031  17.229  1.00 43.20           C
ATOM   2209  CG  ARG A 279       4.521 -11.462  17.291  1.00 37.76           C
ATOM   2210  CD  ARG A 279       5.588 -11.554  18.398  1.00 34.47           C
ATOM   2211  NE  ARG A 279       6.233 -12.878  18.456  1.00 30.33           N
ATOM   2212  CZ  ARG A 279       7.244 -13.229  19.240  1.00 28.40           C
ATOM   2213  NH1 ARG A 279       7.771 -12.390  20.099  1.00 27.18           N
ATOM   2214  NH2 ARG A 279       7.751 -14.421  19.176  1.00 26.22           N
ATOM   2215  N   GLU A 280       1.231 -11.442  15.403  1.00 49.36           N
ATOM   2216  CA  GLU A 280       0.038 -12.268  15.554  1.00 52.02           C
ATOM   2217  C   GLU A 280       0.114 -13.072  16.860  1.00 51.82           C
ATOM   2218  O   GLU A 280       1.007 -13.906  17.067  1.00 50.01           O
ATOM   2219  CB  GLU A 280      -0.166 -13.221  14.376  1.00 49.88           C
ATOM   2220  CG  GLU A 280      -0.652 -12.525  13.094  1.00 43.31           C
ATOM   2221  CD  GLU A 280      -1.065 -13.554  12.013  1.00 39.12           C
ATOM   2222  OE1 GLU A 280      -1.909 -13.191  11.169  1.00 34.85           O
ATOM   2223  OE2 GLU A 280      -0.567 -14.707  12.095  1.00 35.79           O
ATOM   2224  N   LYS A 281      -0.824 -12.817  17.758  1.00 48.56           N
ATOM   2225  CA  LYS A 281      -1.040 -13.729  18.888  1.00 51.18           C
ATOM   2226  C   LYS A 281      -1.677 -14.996  18.316  1.00 51.61           C
ATOM   2227  O   LYS A 281      -2.754 -14.925  17.737  1.00 50.31           O
ATOM   2228  CB  LYS A 281      -1.919 -13.082  19.971  1.00 46.97           C
ATOM   2229  CG  LYS A 281      -1.178 -11.984  20.772  1.00 41.06           C
ATOM   2230  CD  LYS A 281      -2.087 -11.418  21.875  1.00 37.57           C
ATOM   2231  CE  LYS A 281      -1.384 -10.342  22.699  1.00 31.25           C
ATOM   2232  NZ  LYS A 281      -2.292  -9.761  23.725  1.00 28.96           N
ATOM   2233  N   ARG A 282      -1.031 -16.148  18.487  1.00 49.01           N
ATOM   2234  CA  ARG A 282      -1.624 -17.444  18.150  1.00 51.79           C
ATOM   2235  C   ARG A 282      -3.005 -17.544  18.817  1.00 52.09           C
ATOM   2236  O   ARG A 282      -3.076 -17.636  20.044  1.00 51.54           O
ATOM   2237  CB  ARG A 282      -0.727 -18.606  18.617  1.00 47.36           C
ATOM   2238  CG  ARG A 282       0.445 -18.894  17.660  1.00 41.87           C
ATOM   2239  CD  ARG A 282       1.257 -20.090  18.185  1.00 38.78           C
ATOM   2240  NE  ARG A 282       2.294 -20.510  17.224  1.00 32.74           N
ATOM   2241  CZ  ARG A 282       3.203 -21.462  17.399  1.00 29.98           C
ATOM   2242  NH1 ARG A 282       3.298 -22.137  18.516  1.00 28.70           N
ATOM   2243  NH2 ARG A 282       4.041 -21.757  16.454  1.00 28.07           N
ATOM   2244  N   GLN A 283      -4.074 -17.535  18.023  1.00 48.92           N
ATOM   2245  CA  GLN A 283      -5.422 -17.759  18.527  1.00 51.44           C
ATOM   2246  C   GLN A 283      -5.502 -19.178  19.102  1.00 50.89           C
ATOM   2247  O   GLN A 283      -5.312 -20.174  18.393  1.00 50.35           O
ATOM   2248  CB  GLN A 283      -6.478 -17.534  17.431  1.00 49.46           C
ATOM   2249  CG  GLN A 283      -6.648 -16.055  17.036  1.00 44.39           C
ATOM   2250  CD  GLN A 283      -7.835 -15.823  16.085  1.00 39.81           C
ATOM   2251  OE1 GLN A 283      -8.506 -16.760  15.666  1.00 36.56           O
ATOM   2252  NE2 GLN A 283      -8.144 -14.597  15.739  1.00 35.86           N
ATOM   2253  N   ALA A 284      -5.772 -19.288  20.399  1.00 46.84           N
ATOM   2254  CA  ALA A 284      -6.069 -20.563  21.024  1.00 48.19           C
ATOM   2255  C   ALA A 284      -7.392 -21.092  20.442  1.00 48.12           C
ATOM   2256  O   ALA A 284      -8.430 -20.448  20.564  1.00 46.50           O
ATOM   2257  CB  ALA A 284      -6.116 -20.385  22.544  1.00 43.54           C
ATOM   2258  N   LYS A 285      -7.364 -22.278  19.816  1.00 47.68           N
ATOM   2259  CA  LYS A 285      -8.573 -22.949  19.316  1.00 50.60           C
ATOM   2260  C   LYS A 285      -9.505 -23.247  20.495  1.00 50.42           C
ATOM   2261  O   LYS A 285      -9.319 -24.222  21.220  1.00 48.45           O
ATOM   2262  CB  LYS A 285      -8.223 -24.236  18.551  1.00 46.67           C
ATOM   2263  CG  LYS A 285      -7.712 -23.973  17.123  1.00 40.44           C
ATOM   2264  CD  LYS A 285      -7.447 -25.287  16.366  1.00 36.91           C
ATOM   2265  CE  LYS A 285      -7.005 -24.996  14.927  1.00 30.88           C
ATOM   2266  NZ  LYS A 285      -6.686 -26.230  14.156  1.00 28.33           N
ATOM   2267  N   HIS A 286     -10.524 -22.406  20.675  1.00 47.98           N
ATOM   2268  CA  HIS A 286     -11.533 -22.612  21.710  1.00 50.32           C
ATOM   2269  C   HIS A 286     -12.413 -23.814  21.327  1.00 49.34           C
ATOM   2270  O   HIS A 286     -13.054 -23.816  20.274  1.00 48.00           O
ATOM   2271  CB  HIS A 286     -12.323 -21.311  21.934  1.00 47.46           C
ATOM   2272  CG  HIS A 286     -12.694 -21.095  23.385  1.00 42.56           C
ATOM   2273  ND1 HIS A 286     -13.424 -21.943  24.187  1.00 37.93           N
ATOM   2274  CD2 HIS A 286     -12.329 -20.029  24.167  1.00 35.95           C
ATOM   2275  CE1 HIS A 286     -13.484 -21.413  25.417  1.00 33.09           C
ATOM   2276  NE2 HIS A 286     -12.826 -20.242  25.446  1.00 34.44           N
ATOM   2277  N   LYS A 287     -12.446 -24.853  22.175  1.00 46.25           N
ATOM   2278  CA  LYS A 287     -13.339 -26.020  21.987  1.00 50.01           C
ATOM   2279  C   LYS A 287     -14.797 -25.534  21.952  1.00 49.92           C
ATOM   2280  O   LYS A 287     -15.275 -24.936  22.912  1.00 48.00           O
ATOM   2281  CB  LYS A 287     -13.135 -27.057  23.106  1.00 46.00           C
ATOM   2282  CG  LYS A 287     -11.896 -27.955  22.900  1.00 39.76           C
ATOM   2283  CD  LYS A 287     -11.743 -28.987  24.035  1.00 36.17           C
ATOM   2284  CE  LYS A 287     -10.562 -29.926  23.769  1.00 30.27           C
ATOM   2285  NZ  LYS A 287     -10.330 -30.902  24.876  1.00 28.84           N
ATOM   2286  N   GLN A 288     -15.511 -25.826  20.852  1.00 46.71           N
ATOM   2287  CA  GLN A 288     -16.934 -25.527  20.710  1.00 48.96           C
ATOM   2288  C   GLN A 288     -17.745 -26.366  21.722  1.00 49.94           C
ATOM   2289  O   GLN A 288     -17.982 -27.558  21.524  1.00 48.50           O
ATOM   2290  CB  GLN A 288     -17.408 -25.819  19.274  1.00 45.87           C
ATOM   2291  CG  GLN A 288     -17.024 -24.731  18.250  1.00 40.06           C
ATOM   2292  CD  GLN A 288     -17.523 -25.063  16.841  1.00 35.71           C
ATOM   2293  OE1 GLN A 288     -17.883 -26.185  16.522  1.00 32.89           O
ATOM   2294  NE2 GLN A 288     -17.550 -24.105  15.935  1.00 32.81           N
ATOM   2295  N   ARG A 289     -18.199 -25.729  22.804  1.00 49.38           N
ATOM   2296  CA  ARG A 289     -19.296 -26.263  23.623  1.00 52.47           C
ATOM   2297  C   ARG A 289     -20.630 -25.987  22.897  1.00 51.84           C
ATOM   2298  O   ARG A 289     -20.751 -24.974  22.215  1.00 49.27           O
ATOM   2299  CB  ARG A 289     -19.258 -25.667  25.043  1.00 48.90           C
ATOM   2300  CG  ARG A 289     -18.148 -26.316  25.902  1.00 43.59           C
ATOM   2301  CD  ARG A 289     -18.121 -25.719  27.327  1.00 40.97           C
ATOM   2302  NE  ARG A 289     -17.296 -26.534  28.250  1.00 36.98           N
ATOM   2303  CZ  ARG A 289     -17.004 -26.244  29.513  1.00 35.50           C
ATOM   2304  NH1 ARG A 289     -17.369 -25.128  30.068  1.00 34.79           N
ATOM   2305  NH2 ARG A 289     -16.330 -27.084  30.250  1.00 33.92           N
ATOM   2306  N   LYS A 290     -21.613 -26.906  23.031  1.00 49.11           N
ATOM   2307  CA  LYS A 290     -22.964 -26.764  22.461  1.00 52.90           C
ATOM   2308  C   LYS A 290     -23.567 -25.424  22.915  1.00 53.96           C
ATOM   2309  O   LYS A 290     -23.933 -25.277  24.075  1.00 52.06           O
ATOM   2310  CB  LYS A 290     -23.877 -27.934  22.897  1.00 48.96           C
ATOM   2311  CG  LYS A 290     -23.612 -29.257  22.148  1.00 43.26           C
ATOM   2312  CD  LYS A 290     -24.583 -30.356  22.619  1.00 39.64           C
ATOM   2313  CE  LYS A 290     -24.401 -31.672  21.835  1.00 33.36           C
ATOM   2314  NZ  LYS A 290     -25.306 -32.748  22.295  1.00 31.40           N
ATOM   2315  N   ARG A 291     -23.624 -24.441  22.005  1.00 53.65           N
ATOM   2316  CA  ARG A 291     -24.240 -23.127  22.245  1.00 56.48           C
ATOM   2317  C   ARG A 291     -25.702 -23.160  21.770  1.00 56.91           C
ATOM   2318  O   ARG A 291     -25.993 -23.733  20.723  1.00 55.97           O
ATOM   2319  CB  ARG A 291     -23.432 -22.013  21.546  1.00 52.70           C
ATOM   2320  CG  ARG A 291     -22.081 -21.762  22.237  1.00 46.49           C
ATOM   2321  CD  ARG A 291     -21.294 -20.624  21.539  1.00 43.71           C
ATOM   2322  NE  ARG A 291     -20.069 -20.267  22.284  1.00 40.71           N
ATOM   2323  CZ  ARG A 291     -19.174 -19.353  21.944  1.00 37.59           C
ATOM   2324  NH1 ARG A 291     -19.253 -18.666  20.832  1.00 36.90           N
ATOM   2325  NH2 ARG A 291     -18.147 -19.093  22.725  1.00 35.09           N
ATOM   2326  N   LEU A 292     -26.615 -22.532  22.522  1.00 57.17           N
ATOM   2327  CA  LEU A 292     -27.988 -22.271  22.079  1.00 60.75           C
ATOM   2328  C   LEU A 292     -27.944 -21.431  20.791  1.00 64.77           C
ATOM   2329  O   LEU A 292     -27.187 -20.464  20.704  1.00 61.44           O
ATOM   2330  CB  LEU A 292     -28.756 -21.553  23.208  1.00 56.73           C
ATOM   2331  CG  LEU A 292     -29.186 -22.490  24.358  1.00 49.98           C
ATOM   2332  CD1 LEU A 292     -29.283 -21.720  25.681  1.00 46.49           C
ATOM   2333  CD2 LEU A 292     -30.546 -23.119  24.061  1.00 46.71           C
ATOM   2334  N   LYS A 293     -28.740 -21.816  19.782  1.00 59.50           N
ATOM   2335  CA  LYS A 293     -28.716 -21.182  18.441  1.00 61.89           C
ATOM   2336  C   LYS A 293     -28.978 -19.670  18.461  1.00 65.25           C
ATOM   2337  O   LYS A 293     -28.509 -18.981  17.560  1.00 60.34           O
ATOM   2338  CB  LYS A 293     -29.716 -21.886  17.497  1.00 55.39           C
ATOM   2339  CG  LYS A 293     -29.216 -23.247  16.958  1.00 48.26           C
ATOM   2340  CD  LYS A 293     -30.221 -23.847  15.951  1.00 43.00           C
ATOM   2341  CE  LYS A 293     -29.714 -25.148  15.336  1.00 37.28           C
ATOM   2342  NZ  LYS A 293     -30.689 -25.731  14.369  1.00 31.37           N
ATOM   2343  N   SER A 294     -29.692 -19.159  19.470  1.00 74.66           N
ATOM   2344  CA  SER A 294     -30.097 -17.755  19.613  1.00 79.00           C
ATOM   2345  C   SER A 294     -29.146 -16.890  20.466  1.00 82.40           C
ATOM   2346  O   SER A 294     -29.368 -15.695  20.562  1.00 77.05           O
ATOM   2347  CB  SER A 294     -31.506 -17.694  20.200  1.00 70.91           C
ATOM   2348  OG  SER A 294     -31.544 -18.398  21.437  1.00 59.88           O
ATOM   2349  N   SER A 295     -28.117 -17.467  21.094  1.00 85.00           N
ATOM   2350  CA  SER A 295     -27.219 -16.699  21.956  1.00 86.64           C
ATOM   2351  C   SER A 295     -26.323 -15.736  21.169  1.00 88.78           C
ATOM   2352  O   SER A 295     -25.965 -16.014  20.020  1.00 86.03           O
ATOM   2353  CB  SER A 295     -26.367 -17.619  22.840  1.00 82.09           C
ATOM   2354  OG  SER A 295     -25.504 -18.438  22.069  1.00 67.83           O
ATOM   2355  N   CYS A 296     -25.908 -14.637  21.801  1.00 84.90           N
ATOM   2356  CA  CYS A 296     -24.977 -13.664  21.250  1.00 85.56           C
ATOM   2357  C   CYS A 296     -23.700 -14.334  20.715  1.00 85.92           C
ATOM   2358  O   CYS A 296     -22.998 -15.041  21.447  1.00 84.12           O
ATOM   2359  CB  CYS A 296     -24.646 -12.604  22.320  1.00 85.49           C
ATOM   2360  SG  CYS A 296     -23.378 -11.413  21.794  1.00 84.08           S
ATOM   2361  N   LYS A 297     -23.429 -14.131  19.434  1.00 90.71           N
ATOM   2362  CA  LYS A 297     -22.261 -14.691  18.744  1.00 91.23           C
ATOM   2363  C   LYS A 297     -21.869 -13.862  17.524  1.00 92.44           C
ATOM   2364  O   LYS A 297     -22.643 -13.042  17.025  1.00 91.90           O
ATOM   2365  CB  LYS A 297     -22.514 -16.161  18.365  1.00 89.29           C
ATOM   2366  CG  LYS A 297     -23.635 -16.321  17.326  1.00 82.81           C
ATOM   2367  CD  LYS A 297     -23.895 -17.796  16.996  1.00 82.11           C
ATOM   2368  CE  LYS A 297     -25.025 -17.827  15.957  1.00 70.05           C
ATOM   2369  NZ  LYS A 297     -25.378 -19.202  15.560  1.00 61.10           N
ATOM   2370  N   ARG A 298     -20.674 -14.139  17.009  1.00 90.93           N
ATOM   2371  CA  ARG A 298     -20.164 -13.613  15.740  1.00 92.14           C
ATOM   2372  C   ARG A 298     -20.844 -14.305  14.556  1.00 92.43           C
ATOM   2373  O   ARG A 298     -20.941 -15.529  14.525  1.00 91.59           O
ATOM   2374  CB  ARG A 298     -18.633 -13.764  15.718  1.00 91.20           C
ATOM   2375  CG  ARG A 298     -17.995 -12.962  14.575  1.00 90.12           C
ATOM   2376  CD  ARG A 298     -16.466 -12.969  14.661  1.00 90.30           C
ATOM   2377  NE  ARG A 298     -15.862 -14.275  14.326  1.00 86.58           N
ATOM   2378  CZ  ARG A 298     -14.564 -14.468  14.104  1.00 87.56           C
ATOM   2379  NH1 ARG A 298     -13.691 -13.503  14.199  1.00 80.51           N
ATOM   2380  NH2 ARG A 298     -14.102 -15.639  13.776  1.00 80.34           N
ATOM   2381  N   HIS A 299     -21.289 -13.520  13.586  1.00 92.34           N
ATOM   2382  CA  HIS A 299     -21.885 -13.941  12.314  1.00 92.51           C
ATOM   2383  C   HIS A 299     -21.018 -13.488  11.139  1.00 93.46           C
ATOM   2384  O   HIS A 299     -20.329 -12.472  11.251  1.00 92.03           O
ATOM   2385  CB  HIS A 299     -23.299 -13.362  12.211  1.00 91.84           C
ATOM   2386  CG  HIS A 299     -24.303 -14.075  13.080  1.00 91.22           C
ATOM   2387  ND1 HIS A 299     -25.242 -14.973  12.628  1.00 79.72           N
ATOM   2388  CD2 HIS A 299     -24.460 -13.948  14.430  1.00 81.73           C
ATOM   2389  CE1 HIS A 299     -25.975 -15.355  13.677  1.00 83.95           C
ATOM   2390  NE2 HIS A 299     -25.523 -14.774  14.809  1.00 85.93           N
ATOM   2391  N   PRO A 300     -21.029 -14.224  10.007  1.00 93.70           N
ATOM   2392  CA  PRO A 300     -20.250 -13.849   8.836  1.00 94.03           C
ATOM   2393  C   PRO A 300     -20.835 -12.591   8.169  1.00 94.13           C
ATOM   2394  O   PRO A 300     -22.041 -12.485   7.992  1.00 92.30           O
ATOM   2395  CB  PRO A 300     -20.294 -15.066   7.899  1.00 93.31           C
ATOM   2396  CG  PRO A 300     -21.628 -15.727   8.247  1.00 91.24           C
ATOM   2397  CD  PRO A 300     -21.769 -15.460   9.746  1.00 93.75           C
ATOM   2398  N   LEU A 301     -19.959 -11.674   7.778  1.00 91.29           N
ATOM   2399  CA  LEU A 301     -20.239 -10.525   6.935  1.00 90.71           C
ATOM   2400  C   LEU A 301     -18.989 -10.301   6.082  1.00 91.44           C
ATOM   2401  O   LEU A 301     -17.921 -10.037   6.633  1.00 90.44           O
ATOM   2402  CB  LEU A 301     -20.551  -9.299   7.812  1.00 89.65           C
ATOM   2403  CG  LEU A 301     -20.682  -7.972   7.047  1.00 87.75           C
ATOM   2404  CD1 LEU A 301     -21.874  -7.980   6.085  1.00 83.39           C
ATOM   2405  CD2 LEU A 301     -20.876  -6.823   8.044  1.00 83.04           C
ATOM   2406  N   TYR A 302     -19.128 -10.437   4.774  1.00 91.19           N
ATOM   2407  CA  TYR A 302     -18.087 -10.068   3.831  1.00 90.86           C
ATOM   2408  C   TYR A 302     -18.437  -8.712   3.237  1.00 90.25           C
ATOM   2409  O   TYR A 302     -19.571  -8.504   2.814  1.00 88.13           O
ATOM   2410  CB  TYR A 302     -17.940 -11.146   2.755  1.00 90.67           C
ATOM   2411  CG  TYR A 302     -16.786 -10.883   1.811  1.00 91.27           C
ATOM   2412  CD1 TYR A 302     -17.029 -10.447   0.495  1.00 86.60           C
ATOM   2413  CD2 TYR A 302     -15.463 -11.058   2.254  1.00 86.54           C
ATOM   2414  CE1 TYR A 302     -15.955 -10.199  -0.379  1.00 87.50           C
ATOM   2415  CE2 TYR A 302     -14.384 -10.804   1.385  1.00 86.87           C
ATOM   2416  CZ  TYR A 302     -14.627 -10.375   0.067  1.00 90.81           C
ATOM   2417  OH  TYR A 302     -13.584 -10.124  -0.776  1.00 89.21           O
ATOM   2418  N   VAL A 303     -17.485  -7.790   3.255  1.00 89.22           N
ATOM   2419  CA  VAL A 303     -17.586  -6.485   2.620  1.00 87.26           C
ATOM   2420  C   VAL A 303     -16.778  -6.556   1.339  1.00 88.18           C
ATOM   2421  O   VAL A 303     -15.562  -6.717   1.399  1.00 87.58           O
ATOM   2422  CB  VAL A 303     -17.063  -5.371   3.546  1.00 85.49           C
ATOM   2423  CG1 VAL A 303     -17.149  -3.996   2.882  1.00 81.68           C
ATOM   2424  CG2 VAL A 303     -17.876  -5.316   4.854  1.00 81.99           C
ATOM   2425  N   ASP A 304     -17.454  -6.460   0.193  1.00 88.73           N
ATOM   2426  CA  ASP A 304     -16.828  -6.374  -1.120  1.00 87.95           C
ATOM   2427  C   ASP A 304     -16.764  -4.903  -1.554  1.00 85.65           C
ATOM   2428  O   ASP A 304     -17.791  -4.216  -1.607  1.00 84.13           O
ATOM   2429  CB  ASP A 304     -17.599  -7.246  -2.127  1.00 88.21           C
ATOM   2430  CG  ASP A 304     -16.813  -7.485  -3.414  1.00 87.18           C
ATOM   2431  OD1 ASP A 304     -16.194  -6.520  -3.918  1.00 82.23           O
ATOM   2432  OD2 ASP A 304     -16.772  -8.656  -3.865  1.00 80.94           O
ATOM   2433  N   PHE A 305     -15.569  -4.381  -1.817  1.00 87.97           N
ATOM   2434  CA  PHE A 305     -15.422  -2.982  -2.211  1.00 87.05           C
ATOM   2435  C   PHE A 305     -15.957  -2.691  -3.617  1.00 86.53           C
ATOM   2436  O   PHE A 305     -16.265  -1.540  -3.922  1.00 84.10           O
ATOM   2437  CB  PHE A 305     -13.963  -2.547  -2.058  1.00 86.56           C
ATOM   2438  CG  PHE A 305     -13.469  -2.483  -0.624  1.00 86.34           C
ATOM   2439  CD1 PHE A 305     -14.173  -1.729   0.339  1.00 83.05           C
ATOM   2440  CD2 PHE A 305     -12.287  -3.148  -0.243  1.00 83.73           C
ATOM   2441  CE1 PHE A 305     -13.714  -1.655   1.662  1.00 82.64           C
ATOM   2442  CE2 PHE A 305     -11.828  -3.073   1.075  1.00 82.48           C
ATOM   2443  CZ  PHE A 305     -12.535  -2.331   2.034  1.00 84.45           C
ATOM   2444  N   SER A 306     -16.121  -3.721  -4.460  1.00 86.73           N
ATOM   2445  CA  SER A 306     -16.744  -3.567  -5.774  1.00 85.57           C
ATOM   2446  C   SER A 306     -18.257  -3.334  -5.685  1.00 83.68           C
ATOM   2447  O   SER A 306     -18.783  -2.523  -6.448  1.00 81.05           O
ATOM   2448  CB  SER A 306     -16.408  -4.750  -6.677  1.00 85.50           C
ATOM   2449  OG  SER A 306     -17.043  -5.950  -6.296  1.00 73.81           O
ATOM   2450  N   ASP A 307     -18.941  -3.939  -4.700  1.00 84.68           N
ATOM   2451  CA  ASP A 307     -20.384  -3.766  -4.486  1.00 81.79           C
ATOM   2452  C   ASP A 307     -20.742  -2.334  -4.075  1.00 79.21           C
ATOM   2453  O   ASP A 307     -21.814  -1.830  -4.406  1.00 76.20           O
ATOM   2454  CB  ASP A 307     -20.885  -4.737  -3.404  1.00 81.95           C
ATOM   2455  CG  ASP A 307     -20.966  -6.205  -3.842  1.00 78.68           C
ATOM   2456  OD1 ASP A 307     -21.005  -6.477  -5.064  1.00 76.05           O
ATOM   2457  OD2 ASP A 307     -21.115  -7.065  -2.933  1.00 74.83           O
ATOM   2458  N   VAL A 308     -19.823  -1.654  -3.379  1.00 82.01           N
ATOM   2459  CA  VAL A 308     -19.958  -0.243  -2.973  1.00 79.58           C
ATOM   2460  C   VAL A 308     -19.275   0.727  -3.938  1.00 79.97           C
ATOM   2461  O   VAL A 308     -19.261   1.926  -3.687  1.00 77.50           O
ATOM   2462  CB  VAL A 308     -19.509  -0.024  -1.517  1.00 77.61           C
ATOM   2463  CG1 VAL A 308     -20.379  -0.832  -0.542  1.00 70.99           C
ATOM   2464  CG2 VAL A 308     -18.050  -0.408  -1.272  1.00 70.53           C
ATOM   2465  N   GLY A 309     -18.703   0.226  -5.037  1.00 82.45           N
ATOM   2466  CA  GLY A 309     -18.049   1.028  -6.067  1.00 82.08           C
ATOM   2467  C   GLY A 309     -16.724   1.655  -5.635  1.00 83.59           C
ATOM   2468  O   GLY A 309     -16.348   2.686  -6.177  1.00 81.04           O
ATOM   2469  N   TRP A 310     -16.001   1.087  -4.667  1.00 86.47           N
ATOM   2470  CA  TRP A 310     -14.736   1.622  -4.145  1.00 86.75           C
ATOM   2471  C   TRP A 310     -13.479   0.949  -4.718  1.00 88.11           C
ATOM   2472  O   TRP A 310     -12.360   1.275  -4.351  1.00 86.14           O
ATOM   2473  CB  TRP A 310     -14.752   1.554  -2.616  1.00 85.23           C
ATOM   2474  CG  TRP A 310     -15.692   2.477  -1.909  1.00 84.20           C
ATOM   2475  CD1 TRP A 310     -16.563   3.356  -2.457  1.00 78.42           C
ATOM   2476  CD2 TRP A 310     -15.854   2.639  -0.461  1.00 80.55           C
ATOM   2477  NE1 TRP A 310     -17.245   4.036  -1.479  1.00 76.12           N
ATOM   2478  CE2 TRP A 310     -16.839   3.641  -0.226  1.00 78.16           C
ATOM   2479  CE3 TRP A 310     -15.251   2.039   0.659  1.00 74.94           C
ATOM   2480  CZ2 TRP A 310     -17.206   4.028   1.073  1.00 75.18           C
ATOM   2481  CZ3 TRP A 310     -15.614   2.426   1.960  1.00 74.90           C
ATOM   2482  CH2 TRP A 310     -16.585   3.417   2.167  1.00 74.05           C
ATOM   2483  N   ASN A 311     -13.666  -0.007  -5.631  1.00 86.24           N
ATOM   2484  CA  ASN A 311     -12.589  -0.752  -6.273  1.00 86.20           C
ATOM   2485  C   ASN A 311     -11.773   0.066  -7.294  1.00 86.45           C
ATOM   2486  O   ASN A 311     -10.783  -0.437  -7.815  1.00 84.02           O
ATOM   2487  CB  ASN A 311     -13.198  -2.000  -6.924  1.00 84.66           C
ATOM   2488  CG  ASN A 311     -14.131  -1.649  -8.079  1.00 78.97           C
ATOM   2489  OD1 ASN A 311     -15.118  -0.952  -7.924  1.00 68.95           O
ATOM   2490  ND2 ASN A 311     -13.858  -2.117  -9.266  1.00 71.24           N
ATOM   2491  N   ASP A 312     -12.201   1.284  -7.615  1.00 88.89           N
ATOM   2492  CA  ASP A 312     -11.474   2.217  -8.468  1.00 88.46           C
ATOM   2493  C   ASP A 312     -10.295   2.887  -7.741  1.00 89.45           C
ATOM   2494  O   ASP A 312      -9.256   3.116  -8.345  1.00 86.60           O
ATOM   2495  CB  ASP A 312     -12.449   3.261  -9.055  1.00 85.50           C
ATOM   2496  CG  ASP A 312     -13.259   4.066  -8.020  1.00 79.17           C
ATOM   2497  OD1 ASP A 312     -13.411   3.607  -6.869  1.00 72.95           O
ATOM   2498  OD2 ASP A 312     -13.837   5.100  -8.396  1.00 73.83           O
ATOM   2499  N   TRP A 313     -10.416   3.127  -6.436  1.00 90.05           N
ATOM   2500  CA  TRP A 313      -9.369   3.777  -5.637  1.00 91.02           C
ATOM   2501  C   TRP A 313      -8.764   2.879  -4.551  1.00 92.11           C
ATOM   2502  O   TRP A 313      -7.612   3.092  -4.179  1.00 91.00           O
ATOM   2503  CB  TRP A 313      -9.919   5.081  -5.062  1.00 89.88           C
ATOM   2504  CG  TRP A 313     -11.045   4.935  -4.081  1.00 89.58           C
ATOM   2505  CD1 TRP A 313     -12.365   4.894  -4.381  1.00 87.54           C
ATOM   2506  CD2 TRP A 313     -10.969   4.821  -2.622  1.00 88.99           C
ATOM   2507  NE1 TRP A 313     -13.107   4.759  -3.230  1.00 85.58           N
ATOM   2508  CE2 TRP A 313     -12.297   4.713  -2.115  1.00 87.14           C
ATOM   2509  CE3 TRP A 313      -9.912   4.805  -1.700  1.00 85.21           C
ATOM   2510  CZ2 TRP A 313     -12.565   4.605  -0.740  1.00 84.37           C
ATOM   2511  CZ3 TRP A 313     -10.170   4.691  -0.322  1.00 84.53           C
ATOM   2512  CH2 TRP A 313     -11.485   4.589   0.159  1.00 83.48           C
ATOM   2513  N   ILE A 314      -9.472   1.836  -4.084  1.00 90.07           N
ATOM   2514  CA  ILE A 314      -8.892   0.816  -3.202  1.00 90.61           C
ATOM   2515  C   ILE A 314      -8.211  -0.254  -4.063  1.00 91.00           C
ATOM   2516  O   ILE A 314      -8.858  -1.007  -4.784  1.00 90.14           O
ATOM   2517  CB  ILE A 314      -9.930   0.192  -2.240  1.00 90.22           C
ATOM   2518  CG1 ILE A 314     -10.560   1.291  -1.348  1.00 87.94           C
ATOM   2519  CG2 ILE A 314      -9.250  -0.891  -1.374  1.00 88.08           C
ATOM   2520  CD1 ILE A 314     -11.644   0.777  -0.387  1.00 83.17           C
ATOM   2521  N   VAL A 315      -6.890  -0.335  -3.943  1.00 91.40           N
ATOM   2522  CA  VAL A 315      -6.055  -1.281  -4.685  1.00 91.71           C
ATOM   2523  C   VAL A 315      -6.082  -2.661  -4.033  1.00 92.79           C
ATOM   2524  O   VAL A 315      -6.163  -3.684  -4.713  1.00 91.51           O
ATOM   2525  CB  VAL A 315      -4.606  -0.754  -4.758  1.00 91.45           C
ATOM   2526  CG1 VAL A 315      -3.690  -1.700  -5.538  1.00 87.66           C
ATOM   2527  CG2 VAL A 315      -4.543   0.635  -5.409  1.00 88.12           C
ATOM   2528  N   ALA A 316      -5.995  -2.709  -2.688  1.00 92.05           N
ATOM   2529  CA  ALA A 316      -6.024  -3.953  -1.940  1.00 92.38           C
ATOM   2530  C   ALA A 316      -6.460  -3.736  -0.481  1.00 92.75           C
ATOM   2531  O   ALA A 316      -6.078  -2.734   0.128  1.00 91.93           O
ATOM   2532  CB  ALA A 316      -4.636  -4.604  -1.995  1.00 91.57           C
ATOM   2533  N   PRO A 317      -7.186  -4.685   0.146  1.00 92.13           N
ATOM   2534  CA  PRO A 317      -7.763  -5.894  -0.447  1.00 92.30           C
ATOM   2535  C   PRO A 317      -8.985  -5.577  -1.341  1.00 92.82           C
ATOM   2536  O   PRO A 317      -9.547  -4.493  -1.214  1.00 91.74           O
ATOM   2537  CB  PRO A 317      -8.155  -6.747   0.754  1.00 91.06           C
ATOM   2538  CG  PRO A 317      -8.557  -5.707   1.806  1.00 89.82           C
ATOM   2539  CD  PRO A 317      -7.612  -4.554   1.533  1.00 91.25           C
ATOM   2540  N   PRO A 318      -9.470  -6.501  -2.197  1.00 90.57           N
ATOM   2541  CA  PRO A 318     -10.717  -6.311  -2.941  1.00 89.98           C
ATOM   2542  C   PRO A 318     -11.962  -6.308  -2.034  1.00 90.18           C
ATOM   2543  O   PRO A 318     -13.017  -5.812  -2.395  1.00 87.76           O
ATOM   2544  CB  PRO A 318     -10.756  -7.478  -3.941  1.00 89.67           C
ATOM   2545  CG  PRO A 318      -9.964  -8.580  -3.232  1.00 88.39           C
ATOM   2546  CD  PRO A 318      -8.882  -7.801  -2.490  1.00 91.47           C
ATOM   2547  N   GLY A 319     -11.833  -6.877  -0.846  1.00 91.13           N
ATOM   2548  CA  GLY A 319     -12.838  -6.942   0.201  1.00 91.27           C
ATOM   2549  C   GLY A 319     -12.284  -7.661   1.425  1.00 92.01           C
ATOM   2550  O   GLY A 319     -11.145  -8.140   1.412  1.00 90.76           O
ATOM   2551  N   TYR A 320     -13.060  -7.750   2.501  1.00 90.35           N
ATOM   2552  CA  TYR A 320     -12.623  -8.408   3.731  1.00 90.53           C
ATOM   2553  C   TYR A 320     -13.788  -8.957   4.557  1.00 91.73           C
ATOM   2554  O   TYR A 320     -14.932  -8.539   4.437  1.00 91.19           O
ATOM   2555  CB  TYR A 320     -11.747  -7.455   4.561  1.00 89.32           C
ATOM   2556  CG  TYR A 320     -12.509  -6.358   5.280  1.00 88.54           C
ATOM   2557  CD1 TYR A 320     -13.031  -5.262   4.563  1.00 86.30           C
ATOM   2558  CD2 TYR A 320     -12.703  -6.436   6.673  1.00 86.75           C
ATOM   2559  CE1 TYR A 320     -13.747  -4.262   5.235  1.00 84.99           C
ATOM   2560  CE2 TYR A 320     -13.421  -5.431   7.351  1.00 85.25           C
ATOM   2561  CZ  TYR A 320     -13.948  -4.340   6.633  1.00 86.60           C
ATOM   2562  OH  TYR A 320     -14.651  -3.383   7.283  1.00 84.50           O
ATOM   2563  N   HIS A 321     -13.481  -9.901   5.435  1.00 92.28           N
ATOM   2564  CA  HIS A 321     -14.445 -10.434   6.394  1.00 92.52           C
ATOM   2565  C   HIS A 321     -14.531  -9.528   7.632  1.00 92.56           C
ATOM   2566  O   HIS A 321     -13.729  -9.655   8.548  1.00 91.58           O
ATOM   2567  CB  HIS A 321     -14.054 -11.866   6.765  1.00 92.32           C
ATOM   2568  CG  HIS A 321     -14.261 -12.839   5.638  1.00 91.67           C
ATOM   2569  ND1 HIS A 321     -15.471 -13.290   5.174  1.00 82.37           N
ATOM   2570  CD2 HIS A 321     -13.288 -13.461   4.903  1.00 82.19           C
ATOM   2571  CE1 HIS A 321     -15.242 -14.173   4.183  1.00 84.34           C
ATOM   2572  NE2 HIS A 321     -13.918 -14.310   3.994  1.00 86.00           N
ATOM   2573  N   ALA A 322     -15.536  -8.650   7.664  1.00 90.45           N
ATOM   2574  CA  ALA A 322     -15.771  -7.743   8.791  1.00 90.09           C
ATOM   2575  C   ALA A 322     -16.403  -8.451   9.998  1.00 91.51           C
ATOM   2576  O   ALA A 322     -16.093  -8.146  11.146  1.00 91.24           O
ATOM   2577  CB  ALA A 322     -16.660  -6.592   8.291  1.00 89.18           C
ATOM   2578  N   PHE A 323     -17.276  -9.423   9.729  1.00 92.08           N
ATOM   2579  CA  PHE A 323     -18.177 -10.067  10.686  1.00 93.31           C
ATOM   2580  C   PHE A 323     -19.118  -9.076  11.388  1.00 94.01           C
ATOM   2581  O   PHE A 323     -18.984  -7.866  11.266  1.00 92.93           O
ATOM   2582  CB  PHE A 323     -17.402 -10.963  11.667  1.00 93.18           C
ATOM   2583  CG  PHE A 323     -16.515 -12.003  11.022  1.00 93.07           C
ATOM   2584  CD1 PHE A 323     -17.041 -13.259  10.681  1.00 88.26           C
ATOM   2585  CD2 PHE A 323     -15.162 -11.724  10.756  1.00 89.03           C
ATOM   2586  CE1 PHE A 323     -16.218 -14.231  10.081  1.00 88.17           C
ATOM   2587  CE2 PHE A 323     -14.344 -12.692  10.152  1.00 88.52           C
ATOM   2588  CZ  PHE A 323     -14.867 -13.951   9.818  1.00 90.30           C
ATOM   2589  N   TYR A 324     -20.118  -9.589  12.108  1.00 90.02           N
ATOM   2590  CA  TYR A 324     -20.958  -8.781  12.989  1.00 90.89           C
ATOM   2591  C   TYR A 324     -21.442  -9.607  14.183  1.00 91.06           C
ATOM   2592  O   TYR A 324     -21.463 -10.840  14.145  1.00 90.19           O
ATOM   2593  CB  TYR A 324     -22.141  -8.167  12.219  1.00 90.45           C
ATOM   2594  CG  TYR A 324     -23.208  -9.149  11.774  1.00 90.84           C
ATOM   2595  CD1 TYR A 324     -22.993  -9.957  10.638  1.00 88.77           C
ATOM   2596  CD2 TYR A 324     -24.433  -9.241  12.469  1.00 88.54           C
ATOM   2597  CE1 TYR A 324     -23.992 -10.849  10.203  1.00 87.32           C
ATOM   2598  CE2 TYR A 324     -25.433 -10.136  12.036  1.00 87.46           C
ATOM   2599  CZ  TYR A 324     -25.211 -10.936  10.897  1.00 88.85           C
ATOM   2600  OH  TYR A 324     -26.168 -11.793  10.469  1.00 86.75           O
ATOM   2601  N   CYS A 325     -21.832  -8.926  15.262  1.00 91.17           N
ATOM   2602  CA  CYS A 325     -22.369  -9.548  16.460  1.00 90.64           C
ATOM   2603  C   CYS A 325     -23.902  -9.540  16.420  1.00 91.27           C
ATOM   2604  O   CYS A 325     -24.513  -8.499  16.193  1.00 89.76           O
ATOM   2605  CB  CYS A 325     -21.829  -8.839  17.695  1.00 89.68           C
ATOM   2606  SG  CYS A 325     -20.034  -9.046  17.869  1.00 87.49           S
ATOM   2607  N   HIS A 326     -24.513 -10.693  16.657  1.00 91.82           N
ATOM   2608  CA  HIS A 326     -25.959 -10.809  16.751  1.00 91.68           C
ATOM   2609  C   HIS A 326     -26.368 -11.958  17.672  1.00 90.88           C
ATOM   2610  O   HIS A 326     -25.658 -12.962  17.803  1.00 89.24           O
ATOM   2611  CB  HIS A 326     -26.563 -10.985  15.351  1.00 90.77           C
ATOM   2612  CG  HIS A 326     -28.067 -10.926  15.341  1.00 89.22           C
ATOM   2613  ND1 HIS A 326     -28.843  -9.804  15.493  1.00 79.71           N
ATOM   2614  CD2 HIS A 326     -28.928 -11.989  15.231  1.00 79.75           C
ATOM   2615  CE1 HIS A 326     -30.130 -10.180  15.462  1.00 81.68           C
ATOM   2616  NE2 HIS A 326     -30.229 -11.502  15.305  1.00 84.02           N
ATOM   2617  N   GLY A 327     -27.535 -11.809  18.295  1.00 89.28           N
ATOM   2618  CA  GLY A 327     -28.131 -12.799  19.170  1.00 88.88           C
ATOM   2619  C   GLY A 327     -28.607 -12.214  20.494  1.00 89.34           C
ATOM   2620  O   GLY A 327     -28.422 -11.041  20.796  1.00 87.41           O
ATOM   2621  N   GLU A 328     -29.254 -13.068  21.292  1.00 88.12           N
ATOM   2622  CA  GLU A 328     -29.790 -12.685  22.592  1.00 87.68           C
ATOM   2623  C   GLU A 328     -28.737 -12.767  23.702  1.00 87.40           C
ATOM   2624  O   GLU A 328     -27.842 -13.621  23.681  1.00 84.13           O
ATOM   2625  CB  GLU A 328     -30.998 -13.551  22.965  1.00 84.68           C
ATOM   2626  CG  GLU A 328     -32.192 -13.344  22.014  1.00 76.61           C
ATOM   2627  CD  GLU A 328     -33.474 -14.022  22.529  1.00 72.07           C
ATOM   2628  OE1 GLU A 328     -34.360 -14.267  21.685  1.00 63.71           O
ATOM   2629  OE2 GLU A 328     -33.586 -14.225  23.770  1.00 63.10           O
ATOM   2630  N   CYS A 329     -28.924 -11.924  24.715  1.00 83.98           N
ATOM   2631  CA  CYS A 329     -28.197 -11.939  25.974  1.00 83.45           C
ATOM   2632  C   CYS A 329     -29.135 -12.439  27.087  1.00 83.18           C
ATOM   2633  O   CYS A 329     -29.760 -11.621  27.776  1.00 79.24           O
ATOM   2634  CB  CYS A 329     -27.642 -10.529  26.206  1.00 83.47           C
ATOM   2635  SG  CYS A 329     -26.351 -10.087  24.994  1.00 82.42           S
ATOM   2636  N   PRO A 330     -29.346 -13.767  27.224  1.00 83.37           N
ATOM   2637  CA  PRO A 330     -30.263 -14.333  28.212  1.00 81.03           C
ATOM   2638  C   PRO A 330     -29.643 -14.352  29.613  1.00 81.24           C
ATOM   2639  O   PRO A 330     -28.428 -14.473  29.768  1.00 76.13           O
ATOM   2640  CB  PRO A 330     -30.550 -15.752  27.715  1.00 78.19           C
ATOM   2641  CG  PRO A 330     -29.241 -16.156  27.042  1.00 77.09           C
ATOM   2642  CD  PRO A 330     -28.741 -14.847  26.430  1.00 82.31           C
ATOM   2643  N   PHE A 331     -30.498 -14.316  30.644  1.00 80.57           N
ATOM   2644  CA  PHE A 331     -30.073 -14.574  32.020  1.00 78.50           C
ATOM   2645  C   PHE A 331     -30.038 -16.087  32.312  1.00 79.68           C
ATOM   2646  O   PHE A 331     -30.965 -16.795  31.913  1.00 75.34           O
ATOM   2647  CB  PHE A 331     -31.022 -13.852  32.993  1.00 73.11           C
ATOM   2648  CG  PHE A 331     -30.645 -14.014  34.447  1.00 70.00           C
ATOM   2649  CD1 PHE A 331     -31.268 -15.007  35.233  1.00 65.51           C
ATOM   2650  CD2 PHE A 331     -29.644 -13.204  35.008  1.00 65.55           C
ATOM   2651  CE1 PHE A 331     -30.882 -15.187  36.583  1.00 59.39           C
ATOM   2652  CE2 PHE A 331     -29.261 -13.385  36.355  1.00 62.69           C
ATOM   2653  CZ  PHE A 331     -29.881 -14.378  37.140  1.00 65.13           C
ATOM   2654  N   PRO A 332     -29.025 -16.609  33.015  1.00 75.36           N
ATOM   2655  CA  PRO A 332     -27.799 -15.934  33.445  1.00 76.30           C
ATOM   2656  C   PRO A 332     -26.810 -15.718  32.283  1.00 76.92           C
ATOM   2657  O   PRO A 332     -26.703 -16.551  31.381  1.00 71.42           O
ATOM   2658  CB  PRO A 332     -27.204 -16.836  34.527  1.00 71.41           C
ATOM   2659  CG  PRO A 332     -27.649 -18.238  34.096  1.00 69.20           C
ATOM   2660  CD  PRO A 332     -29.023 -17.994  33.476  1.00 76.16           C
ATOM   2661  N   LEU A 333     -26.079 -14.602  32.303  1.00 72.29           N
ATOM   2662  CA  LEU A 333     -25.018 -14.340  31.333  1.00 72.22           C
ATOM   2663  C   LEU A 333     -23.835 -15.275  31.609  1.00 73.68           C
ATOM   2664  O   LEU A 333     -23.283 -15.284  32.700  1.00 71.59           O
ATOM   2665  CB  LEU A 333     -24.597 -12.861  31.388  1.00 69.30           C
ATOM   2666  CG  LEU A 333     -25.678 -11.876  30.892  1.00 67.83           C
ATOM   2667  CD1 LEU A 333     -25.225 -10.431  31.129  1.00 64.01           C
ATOM   2668  CD2 LEU A 333     -25.968 -12.032  29.400  1.00 68.69           C
ATOM   2669  N   ALA A 334     -23.464 -16.075  30.599  1.00 72.65           N
ATOM   2670  CA  ALA A 334     -22.343 -16.992  30.722  1.00 72.77           C
ATOM   2671  C   ALA A 334     -20.996 -16.258  30.635  1.00 72.36           C
ATOM   2672  O   ALA A 334     -20.846 -15.309  29.861  1.00 69.61           O
ATOM   2673  CB  ALA A 334     -22.484 -18.076  29.640  1.00 69.91           C
ATOM   2674  N   ASP A 335     -19.970 -16.771  31.331  1.00 71.88           N
ATOM   2675  CA  ASP A 335     -18.639 -16.143  31.417  1.00 73.73           C
ATOM   2676  C   ASP A 335     -18.002 -15.864  30.047  1.00 72.73           C
ATOM   2677  O   ASP A 335     -17.315 -14.867  29.841  1.00 68.70           O
ATOM   2678  CB  ASP A 335     -17.686 -17.058  32.209  1.00 71.54           C
ATOM   2679  CG  ASP A 335     -18.176 -17.390  33.616  1.00 64.58           C
ATOM   2680  OD1 ASP A 335     -18.994 -16.618  34.157  1.00 59.87           O
ATOM   2681  OD2 ASP A 335     -17.797 -18.486  34.094  1.00 60.55           O
ATOM   2682  N   HIS A 336     -18.269 -16.728  29.055  1.00 72.76           N
ATOM   2683  CA  HIS A 336     -17.729 -16.583  27.701  1.00 71.57           C
ATOM   2684  C   HIS A 336     -18.338 -15.413  26.900  1.00 71.27           C
ATOM   2685  O   HIS A 336     -17.900 -15.174  25.775  1.00 67.45           O
ATOM   2686  CB  HIS A 336     -17.908 -17.903  26.933  1.00 69.75           C
ATOM   2687  CG  HIS A 336     -19.342 -18.200  26.557  1.00 66.14           C
ATOM   2688  ND1 HIS A 336     -20.251 -18.916  27.299  1.00 59.88           N
ATOM   2689  CD2 HIS A 336     -19.975 -17.809  25.409  1.00 59.82           C
ATOM   2690  CE1 HIS A 336     -21.406 -18.943  26.622  1.00 55.66           C
ATOM   2691  NE2 HIS A 336     -21.293 -18.287  25.458  1.00 61.06           N
ATOM   2692  N   LEU A 337     -19.341 -14.733  27.408  1.00 67.81           N
ATOM   2693  CA  LEU A 337     -19.954 -13.556  26.795  1.00 66.79           C
ATOM   2694  C   LEU A 337     -19.245 -12.248  27.174  1.00 69.55           C
ATOM   2695  O   LEU A 337     -19.700 -11.193  26.745  1.00 65.42           O
ATOM   2696  CB  LEU A 337     -21.464 -13.517  27.131  1.00 63.91           C
ATOM   2697  CG  LEU A 337     -22.284 -14.692  26.564  1.00 63.50           C
ATOM   2698  CD1 LEU A 337     -23.735 -14.599  27.065  1.00 61.19           C
ATOM   2699  CD2 LEU A 337     -22.314 -14.699  25.032  1.00 66.65           C
ATOM   2700  N   ASN A 338     -18.176 -12.316  27.967  1.00 71.98           N
ATOM   2701  CA  ASN A 338     -17.366 -11.153  28.373  1.00 73.51           C
ATOM   2702  C   ASN A 338     -18.227  -9.947  28.800  1.00 74.96           C
ATOM   2703  O   ASN A 338     -18.027  -8.814  28.342  1.00 70.08           O
ATOM   2704  CB  ASN A 338     -16.355 -10.814  27.263  1.00 69.57           C
ATOM   2705  CG  ASN A 338     -15.313 -11.901  27.044  1.00 62.99           C
ATOM   2706  OD1 ASN A 338     -14.994 -12.690  27.914  1.00 57.77           O
ATOM   2707  ND2 ASN A 338     -14.741 -11.970  25.869  1.00 57.17           N
ATOM   2708  N   SER A 339     -19.264 -10.211  29.617  1.00 74.37           N
ATOM   2709  CA  SER A 339     -20.255  -9.221  30.013  1.00 73.21           C
ATOM   2710  C   SER A 339     -19.691  -8.273  31.066  1.00 73.04           C
ATOM   2711  O   SER A 339     -18.946  -8.690  31.951  1.00 70.14           O
ATOM   2712  CB  SER A 339     -21.516  -9.899  30.555  1.00 69.40           C
ATOM   2713  OG  SER A 339     -21.984 -10.863  29.627  1.00 64.29           O
ATOM   2714  N   THR A 340     -20.081  -6.998  30.999  1.00 79.19           N
ATOM   2715  CA  THR A 340     -19.758  -6.039  32.059  1.00 79.57           C
ATOM   2716  C   THR A 340     -20.647  -6.277  33.288  1.00 81.09           C
ATOM   2717  O   THR A 340     -21.764  -6.789  33.171  1.00 79.35           O
ATOM   2718  CB  THR A 340     -19.893  -4.587  31.584  1.00 77.28           C
ATOM   2719  OG1 THR A 340     -21.207  -4.311  31.176  1.00 75.51           O
ATOM   2720  CG2 THR A 340     -18.972  -4.270  30.403  1.00 75.32           C
ATOM   2721  N   ASN A 341     -20.211  -5.824  34.469  1.00 75.52           N
ATOM   2722  CA  ASN A 341     -21.050  -5.862  35.681  1.00 77.31           C
ATOM   2723  C   ASN A 341     -22.391  -5.143  35.465  1.00 78.70           C
ATOM   2724  O   ASN A 341     -23.426  -5.619  35.911  1.00 78.17           O
ATOM   2725  CB  ASN A 341     -20.279  -5.221  36.848  1.00 75.75           C
ATOM   2726  CG  ASN A 341     -19.101  -6.060  37.318  1.00 73.51           C
ATOM   2727  OD1 ASN A 341     -18.977  -7.233  37.009  1.00 68.47           O
ATOM   2728  ND2 ASN A 341     -18.197  -5.485  38.069  1.00 66.64           N
ATOM   2729  N   HIS A 342     -22.391  -4.039  34.716  1.00 77.51           N
ATOM   2730  CA  HIS A 342     -23.611  -3.329  34.344  1.00 79.75           C
ATOM   2731  C   HIS A 342     -24.551  -4.202  33.504  1.00 79.74           C
ATOM   2732  O   HIS A 342     -25.737  -4.290  33.822  1.00 78.99           O
ATOM   2733  CB  HIS A 342     -23.234  -2.038  33.603  1.00 79.51           C
ATOM   2734  CG  HIS A 342     -24.448  -1.260  33.170  1.00 79.72           C
ATOM   2735  ND1 HIS A 342     -25.142  -1.420  31.989  1.00 70.76           N
ATOM   2736  CD2 HIS A 342     -25.098  -0.294  33.899  1.00 72.97           C
ATOM   2737  CE1 HIS A 342     -26.194  -0.579  32.012  1.00 76.71           C
ATOM   2738  NE2 HIS A 342     -26.200   0.118  33.151  1.00 78.84           N
ATOM   2739  N   ALA A 343     -24.058  -4.920  32.490  1.00 79.64           N
ATOM   2740  CA  ALA A 343     -24.860  -5.823  31.663  1.00 79.46           C
ATOM   2741  C   ALA A 343     -25.466  -6.977  32.482  1.00 81.31           C
ATOM   2742  O   ALA A 343     -26.617  -7.366  32.250  1.00 83.57           O
ATOM   2743  CB  ALA A 343     -23.985  -6.358  30.528  1.00 79.62           C
ATOM   2744  N   ILE A 344     -24.728  -7.501  33.462  1.00 81.10           N
ATOM   2745  CA  ILE A 344     -25.218  -8.526  34.392  1.00 81.65           C
ATOM   2746  C   ILE A 344     -26.391  -7.973  35.217  1.00 84.35           C
ATOM   2747  O   ILE A 344     -27.465  -8.579  35.242  1.00 85.03           O
ATOM   2748  CB  ILE A 344     -24.076  -9.062  35.294  1.00 81.26           C
ATOM   2749  CG1 ILE A 344     -23.005  -9.783  34.439  1.00 78.19           C
ATOM   2750  CG2 ILE A 344     -24.625 -10.025  36.361  1.00 78.95           C
ATOM   2751  CD1 ILE A 344     -21.700 -10.096  35.191  1.00 72.63           C
ATOM   2752  N   VAL A 345     -26.222  -6.807  35.833  1.00 82.79           N
ATOM   2753  CA  VAL A 345     -27.268  -6.143  36.624  1.00 82.99           C
ATOM   2754  C   VAL A 345     -28.475  -5.799  35.753  1.00 84.13           C
ATOM   2755  O   VAL A 345     -29.604  -6.121  36.117  1.00 84.68           O
ATOM   2756  CB  VAL A 345     -26.708  -4.885  37.324  1.00 83.04           C
ATOM   2757  CG1 VAL A 345     -27.804  -4.073  38.025  1.00 77.71           C
ATOM   2758  CG2 VAL A 345     -25.687  -5.280  38.400  1.00 80.51           C
ATOM   2759  N   GLN A 346     -28.269  -5.217  34.576  1.00 79.69           N
ATOM   2760  CA  GLN A 346     -29.346  -4.862  33.645  1.00 80.91           C
ATOM   2761  C   GLN A 346     -30.157  -6.089  33.216  1.00 81.32           C
ATOM   2762  O   GLN A 346     -31.389  -6.046  33.198  1.00 81.78           O
ATOM   2763  CB  GLN A 346     -28.723  -4.142  32.440  1.00 82.45           C
ATOM   2764  CG  GLN A 346     -29.774  -3.662  31.423  1.00 81.04           C
ATOM   2765  CD  GLN A 346     -29.158  -2.913  30.263  1.00 82.51           C
ATOM   2766  OE1 GLN A 346     -28.021  -2.480  30.279  1.00 76.92           O
ATOM   2767  NE2 GLN A 346     -29.884  -2.727  29.178  1.00 76.64           N
ATOM   2768  N   THR A 347     -29.481  -7.203  32.898  1.00 83.62           N
ATOM   2769  CA  THR A 347     -30.156  -8.456  32.504  1.00 81.11           C
ATOM   2770  C   THR A 347     -30.908  -9.083  33.678  1.00 81.18           C
ATOM   2771  O   THR A 347     -32.015  -9.600  33.496  1.00 82.09           O
ATOM   2772  CB  THR A 347     -29.147  -9.450  31.906  1.00 81.21           C
ATOM   2773  OG1 THR A 347     -28.440  -8.850  30.846  1.00 74.34           O
ATOM   2774  CG2 THR A 347     -29.839 -10.674  31.304  1.00 75.09           C
ATOM   2775  N   LEU A 348     -30.377  -8.992  34.900  1.00 85.40           N
ATOM   2776  CA  LEU A 348     -31.076  -9.411  36.117  1.00 83.56           C
ATOM   2777  C   LEU A 348     -32.340  -8.566  36.347  1.00 83.74           C
ATOM   2778  O   LEU A 348     -33.418  -9.124  36.539  1.00 84.85           O
ATOM   2779  CB  LEU A 348     -30.103  -9.326  37.308  1.00 84.55           C
ATOM   2780  CG  LEU A 348     -30.734  -9.699  38.669  1.00 78.20           C
ATOM   2781  CD1 LEU A 348     -31.147 -11.168  38.715  1.00 71.86           C
ATOM   2782  CD2 LEU A 348     -29.716  -9.444  39.782  1.00 74.18           C
ATOM   2783  N   VAL A 349     -32.257  -7.234  36.264  1.00 85.65           N
ATOM   2784  CA  VAL A 349     -33.410  -6.333  36.404  1.00 85.62           C
ATOM   2785  C   VAL A 349     -34.451  -6.598  35.312  1.00 85.95           C
ATOM   2786  O   VAL A 349     -35.636  -6.657  35.614  1.00 85.53           O
ATOM   2787  CB  VAL A 349     -32.973  -4.858  36.422  1.00 86.49           C
ATOM   2788  CG1 VAL A 349     -34.174  -3.902  36.471  1.00 81.33           C
ATOM   2789  CG2 VAL A 349     -32.130  -4.553  37.670  1.00 82.92           C
ATOM   2790  N   ASN A 350     -34.032  -6.849  34.059  1.00 85.79           N
ATOM   2791  CA  ASN A 350     -34.933  -7.231  32.969  1.00 82.55           C
ATOM   2792  C   ASN A 350     -35.710  -8.524  33.273  1.00 81.17           C
ATOM   2793  O   ASN A 350     -36.880  -8.626  32.905  1.00 80.27           O
ATOM   2794  CB  ASN A 350     -34.129  -7.367  31.658  1.00 82.55           C
ATOM   2795  CG  ASN A 350     -34.950  -7.971  30.536  1.00 80.85           C
ATOM   2796  OD1 ASN A 350     -34.900  -9.176  30.258  1.00 72.72           O
ATOM   2797  ND2 ASN A 350     -35.767  -7.186  29.886  1.00 75.42           N
ATOM   2798  N   SER A 351     -35.120  -9.499  33.975  1.00 84.41           N
ATOM   2799  CA  SER A 351     -35.801 -10.741  34.348  1.00 81.20           C
ATOM   2800  C   SER A 351     -36.968 -10.537  35.324  1.00 82.19           C
ATOM   2801  O   SER A 351     -37.894 -11.337  35.341  1.00 80.33           O
ATOM   2802  CB  SER A 351     -34.799 -11.771  34.888  1.00 80.72           C
ATOM   2803  OG  SER A 351     -34.419 -11.521  36.224  1.00 71.25           O
ATOM   2804  N   VAL A 352     -36.936  -9.436  36.107  1.00 86.87           N
ATOM   2805  CA  VAL A 352     -37.982  -9.054  37.070  1.00 85.76           C
ATOM   2806  C   VAL A 352     -38.913  -7.990  36.474  1.00 86.82           C
ATOM   2807  O   VAL A 352     -40.118  -8.001  36.726  1.00 85.01           O
ATOM   2808  CB  VAL A 352     -37.343  -8.546  38.379  1.00 85.52           C
ATOM   2809  CG1 VAL A 352     -38.389  -8.210  39.444  1.00 77.90           C
ATOM   2810  CG2 VAL A 352     -36.383  -9.581  38.985  1.00 78.64           C
ATOM   2811  N   ASN A 353     -38.387  -7.075  35.657  1.00 88.57           N
ATOM   2812  CA  ASN A 353     -39.116  -5.978  35.030  1.00 88.37           C
ATOM   2813  C   ASN A 353     -38.803  -5.897  33.525  1.00 88.19           C
ATOM   2814  O   ASN A 353     -37.808  -5.289  33.115  1.00 85.08           O
ATOM   2815  CB  ASN A 353     -38.793  -4.679  35.770  1.00 87.22           C
ATOM   2816  CG  ASN A 353     -39.563  -3.481  35.247  1.00 85.52           C
ATOM   2817  OD1 ASN A 353     -40.345  -3.545  34.307  1.00 80.25           O
ATOM   2818  ND2 ASN A 353     -39.368  -2.331  35.841  1.00 80.64           N
ATOM   2819  N   SER A 354     -39.708  -6.440  32.707  1.00 89.48           N
ATOM   2820  CA  SER A 354     -39.566  -6.489  31.253  1.00 88.58           C
ATOM   2821  C   SER A 354     -39.562  -5.116  30.554  1.00 88.99           C
ATOM   2822  O   SER A 354     -39.271  -5.048  29.357  1.00 84.99           O
ATOM   2823  CB  SER A 354     -40.671  -7.362  30.658  1.00 86.35           C
ATOM   2824  OG  SER A 354     -41.940  -6.840  30.990  1.00 78.91           O
ATOM   2825  N   LYS A 355     -39.883  -4.016  31.268  1.00 89.20           N
ATOM   2826  CA  LYS A 355     -39.768  -2.645  30.739  1.00 89.82           C
ATOM   2827  C   LYS A 355     -38.318  -2.202  30.555  1.00 90.58           C
ATOM   2828  O   LYS A 355     -38.065  -1.286  29.778  1.00 87.94           O
ATOM   2829  CB  LYS A 355     -40.489  -1.646  31.655  1.00 91.05           C
ATOM   2830  CG  LYS A 355     -42.003  -1.896  31.745  1.00 87.68           C
ATOM   2831  CD  LYS A 355     -42.661  -0.816  32.618  1.00 82.18           C
ATOM   2832  CE  LYS A 355     -44.167  -1.056  32.695  1.00 77.51           C
ATOM   2833  NZ  LYS A 355     -44.851  -0.012  33.508  1.00 66.58           N
ATOM   2834  N   ILE A 356     -37.380  -2.817  31.261  1.00 88.76           N
ATOM   2835  CA  ILE A 356     -35.954  -2.552  31.111  1.00 88.44           C
ATOM   2836  C   ILE A 356     -35.423  -3.436  29.969  1.00 88.69           C
ATOM   2837  O   ILE A 356     -35.655  -4.641  29.998  1.00 87.04           O
ATOM   2838  CB  ILE A 356     -35.205  -2.787  32.441  1.00 88.04           C
ATOM   2839  CG1 ILE A 356     -35.783  -1.940  33.594  1.00 83.96           C
ATOM   2840  CG2 ILE A 356     -33.709  -2.538  32.287  1.00 84.14           C
ATOM   2841  CD1 ILE A 356     -35.790  -0.410  33.348  1.00 76.42           C
ATOM   2842  N   PRO A 357     -34.731  -2.885  28.962  1.00 88.95           N
ATOM   2843  CA  PRO A 357     -34.203  -3.682  27.861  1.00 88.29           C
ATOM   2844  C   PRO A 357     -33.115  -4.654  28.340  1.00 88.65           C
ATOM   2845  O   PRO A 357     -32.418  -4.400  29.331  1.00 86.94           O
ATOM   2846  CB  PRO A 357     -33.684  -2.670  26.836  1.00 87.03           C
ATOM   2847  CG  PRO A 357     -33.319  -1.455  27.694  1.00 86.43           C
ATOM   2848  CD  PRO A 357     -34.374  -1.486  28.800  1.00 89.52           C
ATOM   2849  N   LYS A 358     -32.945  -5.771  27.629  1.00 87.14           N
ATOM   2850  CA  LYS A 358     -31.803  -6.677  27.822  1.00 87.13           C
ATOM   2851  C   LYS A 358     -30.508  -5.987  27.377  1.00 89.15           C
ATOM   2852  O   LYS A 358     -30.531  -5.069  26.560  1.00 87.05           O
ATOM   2853  CB  LYS A 358     -32.009  -7.985  27.044  1.00 83.08           C
ATOM   2854  CG  LYS A 358     -33.179  -8.832  27.567  1.00 77.49           C
ATOM   2855  CD  LYS A 358     -33.312 -10.114  26.728  1.00 75.80           C
ATOM   2856  CE  LYS A 358     -34.516 -10.962  27.153  1.00 68.67           C
ATOM   2857  NZ  LYS A 358     -34.683 -12.140  26.247  1.00 61.67           N
ATOM   2858  N   ALA A 359     -29.379  -6.493  27.865  1.00 84.91           N
ATOM   2859  CA  ALA A 359     -28.076  -6.125  27.336  1.00 85.86           C
ATOM   2860  C   ALA A 359     -27.985  -6.451  25.831  1.00 86.76           C
ATOM   2861  O   ALA A 359     -28.586  -7.424  25.351  1.00 84.51           O
ATOM   2862  CB  ALA A 359     -26.992  -6.845  28.142  1.00 84.83           C
ATOM   2863  N   CYS A 360     -27.233  -5.650  25.096  1.00 88.05           N
ATOM   2864  CA  CYS A 360     -27.065  -5.782  23.653  1.00 88.72           C
ATOM   2865  C   CYS A 360     -25.863  -6.665  23.307  1.00 88.90           C
ATOM   2866  O   CYS A 360     -24.827  -6.623  23.967  1.00 86.89           O
ATOM   2867  CB  CYS A 360     -26.932  -4.393  23.031  1.00 86.16           C
ATOM   2868  SG  CYS A 360     -28.490  -3.470  23.218  1.00 76.84           S
ATOM   2869  N   CYS A 361     -25.987  -7.447  22.219  1.00 87.08           N
ATOM   2870  CA  CYS A 361     -24.886  -8.222  21.653  1.00 88.29           C
ATOM   2871  C   CYS A 361     -24.019  -7.323  20.769  1.00 89.77           C
ATOM   2872  O   CYS A 361     -24.456  -6.919  19.689  1.00 88.00           O
ATOM   2873  CB  CYS A 361     -25.462  -9.403  20.872  1.00 86.95           C
ATOM   2874  SG  CYS A 361     -24.208 -10.510  20.193  1.00 84.04           S
ATOM   2875  N   VAL A 362     -22.805  -7.030  21.203  1.00 90.15           N
ATOM   2876  CA  VAL A 362     -21.898  -6.086  20.542  1.00 90.69           C
ATOM   2877  C   VAL A 362     -20.474  -6.660  20.400  1.00 91.03           C
ATOM   2878  O   VAL A 362     -20.122  -7.603  21.113  1.00 90.76           O
ATOM   2879  CB  VAL A 362     -21.860  -4.728  21.275  1.00 89.55           C
ATOM   2880  CG1 VAL A 362     -23.244  -4.079  21.325  1.00 84.42           C
ATOM   2881  CG2 VAL A 362     -21.319  -4.844  22.705  1.00 84.23           C
ATOM   2882  N   PRO A 363     -19.646  -6.117  19.504  1.00 92.02           N
ATOM   2883  CA  PRO A 363     -18.228  -6.435  19.468  1.00 91.71           C
ATOM   2884  C   PRO A 363     -17.529  -6.128  20.798  1.00 91.30           C
ATOM   2885  O   PRO A 363     -17.708  -5.059  21.382  1.00 89.89           O
ATOM   2886  CB  PRO A 363     -17.637  -5.611  18.311  1.00 91.29           C
ATOM   2887  CG  PRO A 363     -18.840  -5.337  17.412  1.00 89.44           C
ATOM   2888  CD  PRO A 363     -19.990  -5.214  18.415  1.00 90.95           C
ATOM   2889  N   THR A 364     -16.736  -7.081  21.284  1.00 90.15           N
ATOM   2890  CA  THR A 364     -15.900  -6.928  22.489  1.00 88.66           C
ATOM   2891  C   THR A 364     -14.414  -6.912  22.175  1.00 88.36           C
ATOM   2892  O   THR A 364     -13.631  -6.402  22.976  1.00 86.26           O
ATOM   2893  CB  THR A 364     -16.166  -8.049  23.502  1.00 87.82           C
ATOM   2894  OG1 THR A 364     -16.051  -9.322  22.906  1.00 85.17           O
ATOM   2895  CG2 THR A 364     -17.567  -7.944  24.096  1.00 83.62           C
ATOM   2896  N   GLU A 365     -14.045  -7.456  21.022  1.00 90.92           N
ATOM   2897  CA  GLU A 365     -12.683  -7.485  20.508  1.00 91.48           C
ATOM   2898  C   GLU A 365     -12.722  -7.231  19.006  1.00 92.07           C
ATOM   2899  O   GLU A 365     -13.535  -7.829  18.292  1.00 90.66           O
ATOM   2900  CB  GLU A 365     -12.034  -8.835  20.859  1.00 89.88           C
ATOM   2901  CG  GLU A 365     -10.531  -8.882  20.530  1.00 79.12           C
ATOM   2902  CD  GLU A 365      -9.873 -10.203  20.973  1.00 78.50           C
ATOM   2903  OE1 GLU A 365      -8.631 -10.305  20.811  1.00 67.57           O
ATOM   2904  OE2 GLU A 365     -10.576 -11.091  21.515  1.00 68.96           O
ATOM   2905  N   LEU A 366     -11.861  -6.320  18.552  1.00 91.07           N
ATOM   2906  CA  LEU A 366     -11.766  -5.873  17.174  1.00 90.70           C
ATOM   2907  C   LEU A 366     -10.292  -5.930  16.742  1.00 90.27           C
ATOM   2908  O   LEU A 366      -9.378  -5.711  17.549  1.00 88.65           O
ATOM   2909  CB  LEU A 366     -12.341  -4.450  17.058  1.00 90.84           C
ATOM   2910  CG  LEU A 366     -13.879  -4.359  17.199  1.00 91.17           C
ATOM   2911  CD1 LEU A 366     -14.324  -2.933  17.523  1.00 87.02           C
ATOM   2912  CD2 LEU A 366     -14.588  -4.785  15.915  1.00 87.71           C
ATOM   2913  N   SER A 367     -10.061  -6.231  15.473  1.00 92.24           N
ATOM   2914  CA  SER A 367      -8.740  -6.228  14.861  1.00 91.05           C
ATOM   2915  C   SER A 367      -8.659  -5.251  13.686  1.00 90.75           C
ATOM   2916  O   SER A 367      -9.667  -4.770  13.164  1.00 89.56           O
ATOM   2917  CB  SER A 367      -8.293  -7.648  14.482  1.00 90.17           C
ATOM   2918  OG  SER A 367      -9.092  -8.210  13.473  1.00 85.11           O
ATOM   2919  N   ALA A 368      -7.434  -4.910  13.329  1.00 89.55           N
ATOM   2920  CA  ALA A 368      -7.134  -3.994  12.247  1.00 89.99           C
ATOM   2921  C   ALA A 368      -7.014  -4.719  10.901  1.00 90.44           C
ATOM   2922  O   ALA A 368      -6.703  -5.912  10.858  1.00 89.55           O
ATOM   2923  CB  ALA A 368      -5.848  -3.245  12.595  1.00 88.61           C
ATOM   2924  N   ILE A 369      -7.165  -3.968   9.805  1.00 89.47           N
ATOM   2925  CA  ILE A 369      -6.788  -4.404   8.454  1.00 89.60           C
ATOM   2926  C   ILE A 369      -5.832  -3.387   7.826  1.00 89.47           C
ATOM   2927  O   ILE A 369      -5.952  -2.180   8.040  1.00 88.41           O
ATOM   2928  CB  ILE A 369      -8.004  -4.677   7.547  1.00 89.08           C
ATOM   2929  CG1 ILE A 369      -8.824  -3.401   7.243  1.00 82.19           C
ATOM   2930  CG2 ILE A 369      -8.877  -5.778   8.161  1.00 80.08           C
ATOM   2931  CD1 ILE A 369      -9.898  -3.602   6.169  1.00 78.72           C
ATOM   2932  N   SER A 370      -4.895  -3.876   7.021  1.00 90.55           N
ATOM   2933  CA  SER A 370      -4.084  -3.022   6.159  1.00 90.95           C
ATOM   2934  C   SER A 370      -4.796  -2.821   4.826  1.00 91.71           C
ATOM   2935  O   SER A 370      -5.264  -3.788   4.225  1.00 90.97           O
ATOM   2936  CB  SER A 370      -2.696  -3.616   5.951  1.00 89.42           C
ATOM   2937  OG  SER A 370      -2.029  -3.755   7.194  1.00 79.77           O
ATOM   2938  N   MET A 371      -4.879  -1.581   4.366  1.00 91.49           N
ATOM   2939  CA  MET A 371      -5.454  -1.208   3.080  1.00 92.00           C
ATOM   2940  C   MET A 371      -4.438  -0.420   2.257  1.00 92.80           C
ATOM   2941  O   MET A 371      -3.768   0.471   2.784  1.00 92.08           O
ATOM   2942  CB  MET A 371      -6.736  -0.395   3.272  1.00 90.75           C
ATOM   2943  CG  MET A 371      -7.852  -1.213   3.925  1.00 84.84           C
ATOM   2944  SD  MET A 371      -9.378  -0.296   4.265  1.00 83.48           S
ATOM   2945  CE  MET A 371      -9.877   0.185   2.600  1.00 72.26           C
ATOM   2946  N   LEU A 372      -4.347  -0.744   0.976  1.00 92.78           N
ATOM   2947  CA  LEU A 372      -3.573  -0.014  -0.023  1.00 93.25           C
ATOM   2948  C   LEU A 372      -4.560   0.710  -0.939  1.00 93.55           C
ATOM   2949  O   LEU A 372      -5.416   0.069  -1.533  1.00 92.52           O
ATOM   2950  CB  LEU A 372      -2.699  -1.018  -0.787  1.00 93.48           C
ATOM   2951  CG  LEU A 372      -1.729  -0.366  -1.782  1.00 92.28           C
ATOM   2952  CD1 LEU A 372      -0.617   0.390  -1.064  1.00 87.31           C
ATOM   2953  CD2 LEU A 372      -1.066  -1.451  -2.631  1.00 87.77           C
ATOM   2954  N   TYR A 373      -4.436   2.021  -1.045  1.00 93.45           N
ATOM   2955  CA  TYR A 373      -5.374   2.846  -1.807  1.00 93.16           C
ATOM   2956  C   TYR A 373      -4.694   4.078  -2.416  1.00 93.50           C
ATOM   2957  O   TYR A 373      -3.568   4.411  -2.063  1.00 93.09           O
ATOM   2958  CB  TYR A 373      -6.553   3.230  -0.903  1.00 92.26           C
ATOM   2959  CG  TYR A 373      -6.225   4.148   0.260  1.00 92.07           C
ATOM   2960  CD1 TYR A 373      -5.765   3.615   1.478  1.00 89.26           C
ATOM   2961  CD2 TYR A 373      -6.388   5.539   0.125  1.00 88.93           C
ATOM   2962  CE1 TYR A 373      -5.481   4.463   2.565  1.00 87.37           C
ATOM   2963  CE2 TYR A 373      -6.104   6.390   1.201  1.00 87.26           C
ATOM   2964  CZ  TYR A 373      -5.648   5.861   2.422  1.00 87.66           C
ATOM   2965  OH  TYR A 373      -5.373   6.688   3.465  1.00 85.42           O
ATOM   2966  N   LEU A 374      -5.393   4.743  -3.332  1.00 92.29           N
ATOM   2967  CA  LEU A 374      -5.013   6.029  -3.900  1.00 91.99           C
ATOM   2968  C   LEU A 374      -5.759   7.139  -3.161  1.00 91.58           C
ATOM   2969  O   LEU A 374      -6.979   7.050  -2.992  1.00 90.43           O
ATOM   2970  CB  LEU A 374      -5.333   6.022  -5.403  1.00 91.59           C
ATOM   2971  CG  LEU A 374      -4.405   5.091  -6.208  1.00 89.66           C
ATOM   2972  CD1 LEU A 374      -5.069   4.603  -7.486  1.00 82.75           C
ATOM   2973  CD2 LEU A 374      -3.111   5.804  -6.596  1.00 82.71           C
ATOM   2974  N   ASP A 375      -5.047   8.160  -2.687  1.00 91.12           N
ATOM   2975  CA  ASP A 375      -5.660   9.337  -2.063  1.00 90.22           C
ATOM   2976  C   ASP A 375      -6.187  10.338  -3.109  1.00 90.12           C
ATOM   2977  O   ASP A 375      -6.085  10.119  -4.317  1.00 88.79           O
ATOM   2978  CB  ASP A 375      -4.696   9.956  -1.015  1.00 88.41           C
ATOM   2979  CG  ASP A 375      -3.511  10.768  -1.548  1.00 87.68           C
ATOM   2980  OD1 ASP A 375      -3.419  11.036  -2.770  1.00 83.01           O
ATOM   2981  OD2 ASP A 375      -2.686  11.202  -0.703  1.00 83.65           O
ATOM   2982  N   GLU A 376      -6.752  11.470  -2.653  1.00 89.43           N
ATOM   2983  CA  GLU A 376      -7.321  12.497  -3.534  1.00 88.88           C
ATOM   2984  C   GLU A 376      -6.288  13.174  -4.446  1.00 88.55           C
ATOM   2985  O   GLU A 376      -6.649  13.844  -5.412  1.00 85.33           O
ATOM   2986  CB  GLU A 376      -8.027  13.586  -2.700  1.00 86.44           C
ATOM   2987  CG  GLU A 376      -9.059  13.068  -1.679  1.00 80.21           C
ATOM   2988  CD  GLU A 376      -8.509  13.003  -0.246  1.00 79.38           C
ATOM   2989  OE1 GLU A 376      -9.261  13.411   0.675  1.00 71.40           O
ATOM   2990  OE2 GLU A 376      -7.346  12.600  -0.056  1.00 72.10           O
ATOM   2991  N   ASN A 377      -4.989  13.000  -4.153  1.00 89.71           N
ATOM   2992  CA  ASN A 377      -3.872  13.537  -4.933  1.00 89.11           C
ATOM   2993  C   ASN A 377      -3.165  12.435  -5.742  1.00 89.40           C
ATOM   2994  O   ASN A 377      -1.997  12.607  -6.119  1.00 87.29           O
ATOM   2995  CB  ASN A 377      -2.903  14.266  -3.995  1.00 87.86           C
ATOM   2996  CG  ASN A 377      -3.564  15.354  -3.167  1.00 85.28           C
ATOM   2997  OD1 ASN A 377      -3.884  16.419  -3.642  1.00 75.88           O
ATOM   2998  ND2 ASN A 377      -3.757  15.112  -1.896  1.00 75.29           N
ATOM   2999  N   GLU A 378      -3.830  11.281  -5.939  1.00 88.26           N
ATOM   3000  CA  GLU A 378      -3.298  10.104  -6.634  1.00 88.91           C
ATOM   3001  C   GLU A 378      -1.995   9.556  -6.032  1.00 89.32           C
ATOM   3002  O   GLU A 378      -1.190   8.912  -6.705  1.00 86.30           O
ATOM   3003  CB  GLU A 378      -3.183  10.341  -8.145  1.00 86.42           C
ATOM   3004  CG  GLU A 378      -4.510  10.796  -8.769  1.00 81.27           C
ATOM   3005  CD  GLU A 378      -4.443  10.850 -10.306  1.00 80.78           C
ATOM   3006  OE1 GLU A 378      -5.518  11.061 -10.908  1.00 73.09           O
ATOM   3007  OE2 GLU A 378      -3.371  10.610 -10.902  1.00 74.71           O
ATOM   3008  N   LYS A 379      -1.754   9.795  -4.721  1.00 90.92           N
ATOM   3009  CA  LYS A 379      -0.629   9.195  -4.017  1.00 91.48           C
ATOM   3010  C   LYS A 379      -1.044   7.851  -3.474  1.00 92.40           C
ATOM   3011  O   LYS A 379      -2.120   7.701  -2.903  1.00 91.18           O
ATOM   3012  CB  LYS A 379      -0.073  10.113  -2.920  1.00 90.26           C
ATOM   3013  CG  LYS A 379       0.271  11.536  -3.407  1.00 86.59           C
ATOM   3014  CD  LYS A 379       1.180  11.555  -4.647  1.00 81.21           C
ATOM   3015  CE  LYS A 379       1.441  12.993  -5.076  1.00 74.65           C
ATOM   3016  NZ  LYS A 379       2.122  13.042  -6.404  1.00 64.98           N
ATOM   3017  N   VAL A 380      -0.170   6.851  -3.631  1.00 92.01           N
ATOM   3018  CA  VAL A 380      -0.424   5.512  -3.102  1.00 92.93           C
ATOM   3019  C   VAL A 380      -0.114   5.490  -1.617  1.00 93.41           C
ATOM   3020  O   VAL A 380       1.006   5.790  -1.200  1.00 92.49           O
ATOM   3021  CB  VAL A 380       0.358   4.431  -3.864  1.00 92.26           C
ATOM   3022  CG1 VAL A 380      -0.034   3.032  -3.378  1.00 87.93           C
ATOM   3023  CG2 VAL A 380       0.066   4.500  -5.365  1.00 88.18           C
ATOM   3024  N   VAL A 381      -1.112   5.109  -0.825  1.00 93.47           N
ATOM   3025  CA  VAL A 381      -1.071   5.069   0.634  1.00 93.41           C
ATOM   3026  C   VAL A 381      -1.346   3.639   1.106  1.00 93.83           C
ATOM   3027  O   VAL A 381      -2.343   3.031   0.737  1.00 93.42           O
ATOM   3028  CB  VAL A 381      -2.089   6.042   1.253  1.00 92.68           C
ATOM   3029  CG1 VAL A 381      -1.914   6.122   2.777  1.00 88.54           C
ATOM   3030  CG2 VAL A 381      -1.944   7.464   0.692  1.00 89.26           C
ATOM   3031  N   LEU A 382      -0.465   3.119   1.957  1.00 92.60           N
ATOM   3032  CA  LEU A 382      -0.692   1.908   2.732  1.00 92.17           C
ATOM   3033  C   LEU A 382      -0.992   2.317   4.174  1.00 91.64           C
ATOM   3034  O   LEU A 382      -0.146   2.906   4.833  1.00 90.62           O
ATOM   3035  CB  LEU A 382       0.542   1.001   2.625  1.00 91.80           C
ATOM   3036  CG  LEU A 382       0.538  -0.217   3.568  1.00 90.62           C
ATOM   3037  CD1 LEU A 382      -0.635  -1.160   3.297  1.00 84.58           C
ATOM   3038  CD2 LEU A 382       1.827  -1.010   3.393  1.00 84.39           C
ATOM   3039  N   LYS A 383      -2.180   1.987   4.673  1.00 91.53           N
ATOM   3040  CA  LYS A 383      -2.598   2.368   6.028  1.00 90.50           C
ATOM   3041  C   LYS A 383      -3.211   1.196   6.787  1.00 90.50           C
ATOM   3042  O   LYS A 383      -3.940   0.393   6.221  1.00 89.44           O
ATOM   3043  CB  LYS A 383      -3.515   3.586   5.940  1.00 88.92           C
ATOM   3044  CG  LYS A 383      -3.896   4.125   7.319  1.00 86.20           C
ATOM   3045  CD  LYS A 383      -4.483   5.535   7.204  1.00 83.06           C
ATOM   3046  CE  LYS A 383      -4.787   6.065   8.601  1.00 77.30           C
ATOM   3047  NZ  LYS A 383      -5.102   7.516   8.586  1.00 70.33           N
ATOM   3048  N   ASN A 384      -2.914   1.130   8.079  1.00 89.60           N
ATOM   3049  CA  ASN A 384      -3.495   0.160   8.990  1.00 88.07           C
ATOM   3050  C   ASN A 384      -4.705   0.768   9.714  1.00 87.46           C
ATOM   3051  O   ASN A 384      -4.549   1.584  10.618  1.00 85.08           O
ATOM   3052  CB  ASN A 384      -2.407  -0.323   9.957  1.00 85.79           C
ATOM   3053  CG  ASN A 384      -2.853  -1.532  10.749  1.00 79.27           C
ATOM   3054  OD1 ASN A 384      -3.552  -2.409  10.266  1.00 71.05           O
ATOM   3055  ND2 ASN A 384      -2.426  -1.658  11.979  1.00 71.10           N
ATOM   3056  N   TYR A 385      -5.906   0.337   9.334  1.00 87.62           N
ATOM   3057  CA  TYR A 385      -7.165   0.777   9.929  1.00 87.28           C
ATOM   3058  C   TYR A 385      -7.542  -0.117  11.106  1.00 87.49           C
ATOM   3059  O   TYR A 385      -7.642  -1.339  10.976  1.00 85.59           O
ATOM   3060  CB  TYR A 385      -8.266   0.801   8.869  1.00 86.80           C
ATOM   3061  CG  TYR A 385      -8.060   1.911   7.861  1.00 85.65           C
ATOM   3062  CD1 TYR A 385      -8.407   3.236   8.200  1.00 83.34           C
ATOM   3063  CD2 TYR A 385      -7.478   1.638   6.607  1.00 83.64           C
ATOM   3064  CE1 TYR A 385      -8.185   4.282   7.290  1.00 81.83           C
ATOM   3065  CE2 TYR A 385      -7.253   2.688   5.691  1.00 81.65           C
ATOM   3066  CZ  TYR A 385      -7.607   4.006   6.041  1.00 83.50           C
ATOM   3067  OH  TYR A 385      -7.384   5.022   5.165  1.00 81.17           O
ATOM   3068  N   GLN A 386      -7.735   0.497  12.265  1.00 86.48           N
ATOM   3069  CA  GLN A 386      -8.125  -0.194  13.492  1.00 86.08           C
ATOM   3070  C   GLN A 386      -9.615  -0.536  13.491  1.00 86.94           C
ATOM   3071  O   GLN A 386     -10.396   0.086  12.783  1.00 84.78           O
ATOM   3072  CB  GLN A 386      -7.768   0.662  14.719  1.00 83.45           C
ATOM   3073  CG  GLN A 386      -6.280   1.028  14.796  1.00 77.14           C
ATOM   3074  CD  GLN A 386      -5.363  -0.188  14.835  1.00 72.35           C
ATOM   3075  OE1 GLN A 386      -5.449  -1.055  15.689  1.00 64.26           O
ATOM   3076  NE2 GLN A 386      -4.431  -0.301  13.914  1.00 60.02           N
ATOM   3077  N   ASP A 387      -9.992  -1.507  14.316  1.00 84.89           N
ATOM   3078  CA  ASP A 387     -11.383  -1.828  14.664  1.00 86.49           C
ATOM   3079  C   ASP A 387     -12.274  -2.196  13.465  1.00 87.71           C
ATOM   3080  O   ASP A 387     -13.489  -2.002  13.491  1.00 86.52           O
ATOM   3081  CB  ASP A 387     -11.952  -0.734  15.581  1.00 85.16           C
ATOM   3082  CG  ASP A 387     -11.126  -0.546  16.863  1.00 83.34           C
ATOM   3083  OD1 ASP A 387     -10.496  -1.539  17.317  1.00 79.58           O
ATOM   3084  OD2 ASP A 387     -11.122   0.586  17.401  1.00 78.35           O
ATOM   3085  N   MET A 388     -11.694  -2.802  12.431  1.00 87.54           N
ATOM   3086  CA  MET A 388     -12.378  -3.146  11.175  1.00 88.37           C
ATOM   3087  C   MET A 388     -12.979  -4.556  11.166  1.00 90.21           C
ATOM   3088  O   MET A 388     -13.936  -4.822  10.434  1.00 89.95           O
ATOM   3089  CB  MET A 388     -11.387  -2.996  10.013  1.00 87.42           C
ATOM   3090  CG  MET A 388     -10.946  -1.540   9.792  1.00 85.09           C
ATOM   3091  SD  MET A 388     -12.264  -0.392   9.270  1.00 81.51           S
ATOM   3092  CE  MET A 388     -12.525  -0.921   7.558  1.00 71.95           C
ATOM   3093  N   VAL A 389     -12.433  -5.494  11.953  1.00 90.49           N
ATOM   3094  CA  VAL A 389     -12.848  -6.905  11.972  1.00 91.96           C
ATOM   3095  C   VAL A 389     -13.295  -7.297  13.371  1.00 92.87           C
ATOM   3096  O   VAL A 389     -12.551  -7.127  14.336  1.00 91.91           O
ATOM   3097  CB  VAL A 389     -11.711  -7.833  11.512  1.00 91.37           C
ATOM   3098  CG1 VAL A 389     -12.139  -9.306  11.507  1.00 86.89           C
ATOM   3099  CG2 VAL A 389     -11.227  -7.473  10.098  1.00 86.80           C
ATOM   3100  N   VAL A 390     -14.491  -7.888  13.495  1.00 91.64           N
ATOM   3101  CA  VAL A 390     -14.963  -8.422  14.770  1.00 92.27           C
ATOM   3102  C   VAL A 390     -14.242  -9.735  15.089  1.00 92.36           C
ATOM   3103  O   VAL A 390     -14.421 -10.736  14.391  1.00 91.73           O
ATOM   3104  CB  VAL A 390     -16.493  -8.625  14.766  1.00 92.24           C
ATOM   3105  CG1 VAL A 390     -16.975  -9.211  16.097  1.00 86.27           C
ATOM   3106  CG2 VAL A 390     -17.236  -7.310  14.527  1.00 86.30           C
ATOM   3107  N   GLU A 391     -13.497  -9.772  16.175  1.00 92.48           N
ATOM   3108  CA  GLU A 391     -12.834 -10.979  16.681  1.00 91.80           C
ATOM   3109  C   GLU A 391     -13.661 -11.680  17.766  1.00 91.78           C
ATOM   3110  O   GLU A 391     -13.780 -12.909  17.786  1.00 89.43           O
ATOM   3111  CB  GLU A 391     -11.436 -10.630  17.219  1.00 90.59           C
ATOM   3112  CG  GLU A 391     -10.455 -10.191  16.126  1.00 87.36           C
ATOM   3113  CD  GLU A 391     -10.249 -11.265  15.036  1.00 87.22           C
ATOM   3114  OE1 GLU A 391      -9.891 -10.876  13.904  1.00 77.17           O
ATOM   3115  OE2 GLU A 391     -10.504 -12.458  15.310  1.00 79.01           O
ATOM   3116  N   GLY A 392     -14.315 -10.902  18.629  1.00 91.64           N
ATOM   3117  CA  GLY A 392     -15.132 -11.397  19.729  1.00 91.77           C
ATOM   3118  C   GLY A 392     -16.436 -10.620  19.893  1.00 92.97           C
ATOM   3119  O   GLY A 392     -16.489  -9.412  19.695  1.00 92.00           O
ATOM   3120  N   CYS A 393     -17.499 -11.325  20.292  1.00 89.18           N
ATOM   3121  CA  CYS A 393     -18.797 -10.748  20.640  1.00 88.85           C
ATOM   3122  C   CYS A 393     -19.132 -11.027  22.106  1.00 88.78           C
ATOM   3123  O   CYS A 393     -18.831 -12.108  22.617  1.00 86.15           O
ATOM   3124  CB  CYS A 393     -19.899 -11.308  19.734  1.00 88.71           C
ATOM   3125  SG  CYS A 393     -19.680 -10.996  17.967  1.00 87.09           S
ATOM   3126  N   GLY A 394     -19.833 -10.091  22.731  1.00 89.78           N
ATOM   3127  CA  GLY A 394     -20.292 -10.200  24.105  1.00 89.65           C
ATOM   3128  C   GLY A 394     -21.510  -9.334  24.393  1.00 90.83           C
ATOM   3129  O   GLY A 394     -21.991  -8.612  23.527  1.00 89.59           O
ATOM   3130  N   CYS A 395     -22.024  -9.436  25.607  1.00 87.57           N
ATOM   3131  CA  CYS A 395     -23.188  -8.694  26.059  1.00 87.35           C
ATOM   3132  C   CYS A 395     -22.754  -7.456  26.861  1.00 87.31           C
ATOM   3133  O   CYS A 395     -22.001  -7.577  27.832  1.00 83.53           O
ATOM   3134  CB  CYS A 395     -24.086  -9.642  26.861  1.00 85.96           C
ATOM   3135  SG  CYS A 395     -24.797 -10.994  25.860  1.00 83.53           S
ATOM   3136  N   ARG A 396     -23.224  -6.280  26.440  1.00 92.07           N
ATOM   3137  CA  ARG A 396     -22.950  -4.990  27.086  1.00 91.43           C
ATOM   3138  C   ARG A 396     -24.228  -4.183  27.257  1.00 89.36           C
ATOM   3139  O   ARG A 396     -25.141  -4.326  26.421  1.00 83.32           O
ATOM   3140  CB  ARG A 396     -21.887  -4.194  26.319  1.00 88.71           C
ATOM   3141  CG  ARG A 396     -20.504  -4.850  26.378  1.00 84.97           C
ATOM   3142  CD  ARG A 396     -19.446  -3.893  25.836  1.00 81.30           C
ATOM   3143  NE  ARG A 396     -18.102  -4.499  25.904  1.00 77.52           N
ATOM   3144  CZ  ARG A 396     -16.982  -3.981  25.416  1.00 69.91           C
ATOM   3145  NH1 ARG A 396     -16.958  -2.821  24.812  1.00 67.16           N
ATOM   3146  NH2 ARG A 396     -15.853  -4.621  25.535  1.00 63.50           N
ATOM   3147  OXT ARG A 396     -24.209  -3.415  28.239  1.00 73.06           O
TER    3148      ARG A 396 
CONECT 2360 2359 2874                                        
CONECT 2606 2605 3125                                        
CONECT 2635 2634 3135                                        
CONECT 2874 2360 2873                                        
CONECT 3125 2606 3124                                        
CONECT 3135 2635 3134                                        
END
