# Supplementary material for: Variety of genetic defects in GnRH and hypothalamic–pituitary signaling and development in normosmic patients with IHH
Source: Front Endocrinol (Lausanne). 2024 Jul 1;15:1396805. doi: 10.3389/fendo.2024.1396805 (PMC11246878; doi:10.3389/fendo.2024.1396805)
Supplement: Supplementary file 1 [file DataSheet_1.zip › BMP2_Arg154Gln_homology.pdb]

REMARK YASARA *************************************************************
REMARK YASARA *                                                           *
REMARK YASARA *                     Y  A  S  A  R  A                      *
REMARK YASARA *                                                           *
REMARK YASARA *   Yet Another Scientific Artificial Reality Application   *
REMARK YASARA *                                                           *
REMARK YASARA *            MOLECULE STRUCTURE FILE, PDB FORMAT            *
REMARK YASARA *                                                           *
REMARK YASARA * Just use YASARA every day to make your questions go away! *
REMARK YASARA *                                                           *
REMARK YASARA *                      www.YASARA.org                       *
REMARK YASARA *                                                           *
REMARK YASARA *************************************************************
REMARK YASARA
REMARK YASARA Version:           24.4.10.W.64
REMARK YASARA Written on:        Mon May 20 12:11:41 2024
REMARK YASARA Number of models:  1
REMARK YASARA Number of atoms:   6248
REMARK YASARA Please address questions or suggestions to: Eliza@yasara.org
REMARK YASARA
SEQRES   1 A  396  MET VAL ALA GLY THR ARG CYS LEU LEU ALA LEU LEU LEU 
SEQRES   2 A  396  PRO GLN VAL LEU LEU GLY GLY ALA ALA GLY LEU VAL PRO 
SEQRES   3 A  396  GLU LEU GLY ARG ARG LYS PHE ALA ALA ALA SER SER GLY 
SEQRES   4 A  396  ARG PRO SER SER GLN PRO SER ASP GLU VAL LEU SER GLU 
SEQRES   5 A  396  PHE GLU LEU ARG LEU LEU SER MET PHE GLY LEU LYS GLN 
SEQRES   6 A  396  ARG PRO THR PRO SER ARG ASP ALA VAL VAL PRO PRO TYR 
SEQRES   7 A  396  MET LEU ASP LEU TYR ARG ARG HIS SER GLY GLN PRO GLY 
SEQRES   8 A  396  SER PRO ALA PRO ASP HIS ARG LEU GLU ARG ALA ALA SER 
SEQRES   9 A  396  ARG ALA ASN THR VAL ARG SER PHE HIS HIS GLU GLU SER 
SEQRES  10 A  396  LEU GLU GLU LEU PRO GLU THR SER GLY LYS THR THR ARG 
SEQRES  11 A  396  ARG PHE PHE PHE ASN LEU SER SER ILE PRO THR GLU GLU 
SEQRES  12 A  396  PHE ILE THR SER ALA GLU LEU GLN VAL PHE GLN GLU GLN 
SEQRES  13 A  396  MET GLN ASP ALA LEU GLY ASN ASN SER SER PHE HIS HIS 
SEQRES  14 A  396  ARG ILE ASN ILE TYR GLU ILE ILE LYS PRO ALA THR ALA 
SEQRES  15 A  396  ASN SER LYS PHE PRO VAL THR ARG LEU LEU ASP THR ARG 
SEQRES  16 A  396  LEU VAL ASN GLN ASN ALA SER ARG TRP GLU SER PHE ASP 
SEQRES  17 A  396  VAL THR PRO ALA VAL MET ARG TRP THR ALA GLN GLY HIS 
SEQRES  18 A  396  ALA ASN HIS GLY PHE VAL VAL GLU VAL ALA HIS LEU GLU 
SEQRES  19 A  396  GLU LYS GLN GLY VAL SER LYS ARG HIS VAL ARG ILE SER 
SEQRES  20 A  396  ARG SER LEU HIS GLN ASP GLU HIS SER TRP SER GLN ILE 
SEQRES  21 A  396  ARG PRO LEU LEU VAL THR PHE GLY HIS ASP GLY LYS GLY 
SEQRES  22 A  396  HIS PRO LEU HIS LYS ARG GLU LYS ARG GLN ALA LYS HIS 
SEQRES  23 A  396  LYS GLN ARG LYS ARG LEU LYS SER SER CYS LYS ARG HIS 
SEQRES  24 A  396  PRO LEU TYR VAL ASP PHE SER ASP VAL GLY TRP ASN ASP 
SEQRES  25 A  396  TRP ILE VAL ALA PRO PRO GLY TYR HIS ALA PHE TYR CYS 
SEQRES  26 A  396  HIS GLY GLU CYS PRO PHE PRO LEU ALA ASP HIS LEU ASN 
SEQRES  27 A  396  SER THR ASN HIS ALA ILE VAL GLN THR LEU VAL ASN SER 
SEQRES  28 A  396  VAL ASN SER LYS ILE PRO LYS ALA CYS CYS VAL PRO THR 
SEQRES  29 A  396  GLU LEU SER ALA ILE SER MET LEU TYR LEU ASP GLU ASN 
SEQRES  30 A  396  GLU LYS VAL VAL LEU LYS ASN TYR GLN ASP MET VAL VAL 
SEQRES  31 A  396  GLU GLY CYS GLY CYS ARG 
SSBOND   0 CYS A    7    CYS A  360                                       2.03
SSBOND   1 CYS A  296    CYS A  361                                       2.03
SSBOND   2 CYS A  325    CYS A  393                                       2.03
SSBOND   3 CYS A  329    CYS A  395                                       2.03
ATOM      1  N   MET A   1      43.853 -19.509 -14.242  1.00-36.21           N
ATOM      2 1H   MET A   1      44.796 -19.640 -14.580  1.00-36.21           H
ATOM      3 2H   MET A   1      43.233 -20.144 -14.727  1.00-36.21           H
ATOM      4 3H   MET A   1      43.823 -19.711 -13.252  1.00-36.21           H
ATOM      5  CA  MET A   1      43.421 -18.111 -14.483  1.00-36.21           C
ATOM      6  HA  MET A   1      44.067 -17.433 -13.925  1.00-36.21           H
ATOM      7  C   MET A   1      41.999 -17.912 -14.011  1.00-36.21           C
ATOM      8  O   MET A   1      41.060 -17.909 -14.806  1.00-36.21           O
ATOM      9  CB  MET A   1      43.512 -17.783 -15.973  1.00-36.21           C
ATOM     10 1HB  MET A   1      43.010 -18.570 -16.532  1.00-36.21           H
ATOM     11 2HB  MET A   1      42.993 -16.845 -16.162  1.00-36.21           H
ATOM     12  CG  MET A   1      44.932 -17.658 -16.481  1.00-36.21           C
ATOM     13 1HG  MET A   1      45.489 -18.557 -16.216  1.00-36.21           H
ATOM     14 2HG  MET A   1      44.908 -17.570 -17.565  1.00-36.21           H
ATOM     15  SD  MET A   1      45.775 -16.216 -15.806  1.00-36.21           S
ATOM     16  CE  MET A   1      44.981 -14.868 -16.726  1.00-36.21           C
ATOM     17 1HE  MET A   1      45.473 -13.926 -16.490  1.00-36.21           H
ATOM     18 2HE  MET A   1      43.928 -14.797 -16.455  1.00-36.21           H
ATOM     19 3HE  MET A   1      45.070 -15.051 -17.797  1.00-36.21           H
ATOM     20  N   VAL A   2      41.824 -17.705 -12.717  1.00-16.87           N
ATOM     21  H   VAL A   2      42.620 -17.687 -12.078  1.00-16.87           H
ATOM     22  CA  VAL A   2      40.515 -17.386 -12.168  1.00-16.87           C
ATOM     23  HA  VAL A   2      39.753 -18.035 -12.600  1.00-16.87           H
ATOM     24  C   VAL A   2      40.292 -15.942 -12.586  1.00-16.87           C
ATOM     25  O   VAL A   2      41.139 -15.090 -12.308  1.00-16.87           O
ATOM     26  CB  VAL A   2      40.518 -17.503 -10.615  1.00-16.87           C
ATOM     27  HB  VAL A   2      41.263 -16.815 -10.216  1.00-16.87           H
ATOM     28  CG1 VAL A   2      39.162 -17.144 -10.014  1.00-16.87           C
ATOM     29 1HG1 VAL A   2      39.183 -17.287  -8.932  1.00-16.87           H
ATOM     30 2HG1 VAL A   2      38.378 -17.775 -10.437  1.00-16.87           H
ATOM     31 3HG1 VAL A   2      38.932 -16.099 -10.212  1.00-16.87           H
ATOM     32  CG2 VAL A   2      40.911 -18.915 -10.187  1.00-16.87           C
ATOM     33 1HG2 VAL A   2      40.827 -19.002  -9.104  1.00-16.87           H
ATOM     34 2HG2 VAL A   2      41.944 -19.118 -10.466  1.00-16.87           H
ATOM     35 3HG2 VAL A   2      40.251 -19.649 -10.653  1.00-16.87           H
ATOM     36  N   ALA A   3      39.205 -15.645 -13.281  1.00 16.56           N
ATOM     37  H   ALA A   3      38.571 -16.381 -13.577  1.00 16.56           H
ATOM     38  CA  ALA A   3      38.858 -14.254 -13.533  1.00 16.56           C
ATOM     39  HA  ALA A   3      39.735 -13.698 -13.867  1.00 16.56           H
ATOM     40  C   ALA A   3      38.417 -13.768 -12.155  1.00 16.56           C
ATOM     41  O   ALA A   3      37.532 -14.379 -11.545  1.00 16.56           O
ATOM     42  CB  ALA A   3      37.736 -14.150 -14.551  1.00 16.56           C
ATOM     43 1HB  ALA A   3      38.063 -14.555 -15.509  1.00 16.56           H
ATOM     44 2HB  ALA A   3      37.459 -13.102 -14.683  1.00 16.56           H
ATOM     45 3HB  ALA A   3      36.867 -14.706 -14.201  1.00 16.56           H
ATOM     46  N   GLY A   4      39.058 -12.736 -11.632  1.00 23.10           N
ATOM     47  H   GLY A   4      39.741 -12.223 -12.180  1.00 23.10           H
ATOM     48  CA  GLY A   4      38.806 -12.340 -10.260  1.00 23.10           C
ATOM     49 1HA  GLY A   4      38.856 -13.221  -9.619  1.00 23.10           H
ATOM     50 2HA  GLY A   4      39.557 -11.622  -9.936  1.00 23.10           H
ATOM     51  C   GLY A   4      37.436 -11.719 -10.133  1.00 23.10           C
ATOM     52  O   GLY A   4      37.138 -10.733 -10.808  1.00 23.10           O
ATOM     53  N   THR A   5      36.583 -12.290  -9.299  1.00 13.28           N
ATOM     54  H   THR A   5      36.849 -13.120  -8.780  1.00 13.28           H
ATOM     55  CA  THR A   5      35.242 -11.753  -9.122  1.00 13.28           C
ATOM     56  HA  THR A   5      34.820 -11.554 -10.106  1.00 13.28           H
ATOM     57  C   THR A   5      35.340 -10.429  -8.373  1.00 13.28           C
ATOM     58  O   THR A   5      35.707 -10.353  -7.190  1.00 13.28           O
ATOM     59  CB  THR A   5      34.330 -12.779  -8.414  1.00 13.28           C
ATOM     60  HB  THR A   5      34.698 -12.967  -7.405  1.00 13.28           H
ATOM     61  OG1 THR A   5      34.360 -13.990  -9.173  1.00 13.28           O
ATOM     62  HG1 THR A   5      33.719 -14.597  -8.792  1.00 13.28           H
ATOM     63  CG2 THR A   5      32.881 -12.348  -8.359  1.00 13.28           C
ATOM     64 1HG2 THR A   5      32.280 -13.149  -7.930  1.00 13.28           H
ATOM     65 2HG2 THR A   5      32.513 -12.121  -9.360  1.00 13.28           H
ATOM     66 3HG2 THR A   5      32.779 -11.465  -7.728  1.00 13.28           H
ATOM     67  N   ARG A   6      35.047  -9.364  -9.106  1.00 -4.37           N
ATOM     68  H   ARG A   6      34.869  -9.491 -10.093  1.00 -4.37           H
ATOM     69  CA  ARG A   6      34.872  -8.030  -8.544  1.00 -4.37           C
ATOM     70  HA  ARG A   6      35.705  -7.749  -7.900  1.00 -4.37           H
ATOM     71  C   ARG A   6      33.598  -8.203  -7.740  1.00 -4.37           C
ATOM     72  O   ARG A   6      32.726  -8.937  -8.184  1.00 -4.37           O
ATOM     73  CB  ARG A   6      34.692  -7.041  -9.697  1.00 -4.37           C
ATOM     74 1HB  ARG A   6      35.552  -7.124 -10.362  1.00 -4.37           H
ATOM     75 2HB  ARG A   6      33.807  -7.342 -10.258  1.00 -4.37           H
ATOM     76  CG  ARG A   6      34.532  -5.585  -9.310  1.00 -4.37           C
ATOM     77 1HG  ARG A   6      33.711  -5.488  -8.603  1.00 -4.37           H
ATOM     78 2HG  ARG A   6      35.452  -5.213  -8.860  1.00 -4.37           H
ATOM     79  CD  ARG A   6      34.207  -4.801 -10.566  1.00 -4.37           C
ATOM     80 1HD  ARG A   6      35.037  -4.891 -11.268  1.00 -4.37           H
ATOM     81 2HD  ARG A   6      33.324  -5.248 -11.023  1.00 -4.37           H
ATOM     82  NE  ARG A   6      33.933  -3.380 -10.320  1.00 -4.37           N
ATOM     83  HE  ARG A   6      34.235  -2.992  -9.435  1.00 -4.37           H
ATOM     84  CZ  ARG A   6      33.356  -2.540 -11.170  1.00 -4.37           C
ATOM     85  NH1 ARG A   6      33.090  -1.335 -10.755  1.00 -4.37           N
ATOM     86 1HH1 ARG A   6      33.314  -1.064  -9.808  1.00 -4.37           H
ATOM     87 2HH1 ARG A   6      32.651  -0.670 -11.377  1.00 -4.37           H
ATOM     88  NH2 ARG A   6      33.009  -2.867 -12.393  1.00 -4.37           N
ATOM     89 1HH2 ARG A   6      33.203  -3.797 -12.737  1.00 -4.37           H
ATOM     90 2HH2 ARG A   6      32.553  -2.190 -12.991  1.00 -4.37           H
ATOM     91  N   CYS A   7      33.492  -7.588  -6.573  1.00 32.26           N
ATOM     92  H   CYS A   7      34.235  -6.962  -6.271  1.00 32.26           H
ATOM     93  CA  CYS A   7      32.354  -7.810  -5.681  1.00 32.26           C
ATOM     94  HA  CYS A   7      32.155  -8.883  -5.659  1.00 32.26           H
ATOM     95  C   CYS A   7      31.090  -7.107  -6.183  1.00 32.26           C
ATOM     96  O   CYS A   7      30.734  -6.002  -5.755  1.00 32.26           O
ATOM     97  CB  CYS A   7      32.723  -7.374  -4.264  1.00 32.26           C
ATOM     98 1HB  CYS A   7      33.775  -7.611  -4.108  1.00 32.26           H
ATOM     99 2HB  CYS A   7      32.596  -6.297  -4.156  1.00 32.26           H
ATOM    100  SG  CYS A   7      31.770  -8.242  -2.983  1.00 32.26           S
ATOM    101  N   LEU A   8      30.465  -7.708  -7.184  1.00 20.74           N
ATOM    102  H   LEU A   8      30.826  -8.610  -7.496  1.00 20.74           H
ATOM    103  CA  LEU A   8      29.344  -7.134  -7.906  1.00 20.74           C
ATOM    104  HA  LEU A   8      29.361  -6.055  -7.796  1.00 20.74           H
ATOM    105  C   LEU A   8      28.010  -7.610  -7.347  1.00 20.74           C
ATOM    106  O   LEU A   8      27.245  -8.313  -8.008  1.00 20.74           O
ATOM    107  CB  LEU A   8      29.451  -7.471  -9.400  1.00 20.74           C
ATOM    108 1HB  LEU A   8      29.599  -8.547  -9.489  1.00 20.74           H
ATOM    109 2HB  LEU A   8      28.507  -7.225  -9.884  1.00 20.74           H
ATOM    110  CG  LEU A   8      30.559  -6.761 -10.191  1.00 20.74           C
ATOM    111  HG  LEU A   8      31.497  -6.847  -9.645  1.00 20.74           H
ATOM    112  CD1 LEU A   8      30.736  -7.429 -11.547  1.00 20.74           C
ATOM    113 1HD1 LEU A   8      31.523  -6.929 -12.111  1.00 20.74           H
ATOM    114 2HD1 LEU A   8      29.806  -7.387 -12.117  1.00 20.74           H
ATOM    115 3HD1 LEU A   8      31.021  -8.473 -11.407  1.00 20.74           H
ATOM    116  CD2 LEU A   8      30.240  -5.274 -10.395  1.00 20.74           C
ATOM    117 1HD2 LEU A   8      31.032  -4.801 -10.973  1.00 20.74           H
ATOM    118 2HD2 LEU A   8      30.151  -4.767  -9.437  1.00 20.74           H
ATOM    119 3HD2 LEU A   8      29.300  -5.166 -10.939  1.00 20.74           H
ATOM    120  N   LEU A   9      27.709  -7.175  -6.137  1.00 16.80           N
ATOM    121  H   LEU A   9      28.409  -6.721  -5.565  1.00 16.80           H
ATOM    122  CA  LEU A   9      26.324  -7.188  -5.667  1.00 16.80           C
ATOM    123  HA  LEU A   9      25.774  -8.012  -6.127  1.00 16.80           H
ATOM    124  C   LEU A   9      25.864  -5.872  -6.286  1.00 16.80           C
ATOM    125  O   LEU A   9      26.031  -4.786  -5.721  1.00 16.80           O
ATOM    126  CB  LEU A   9      26.176  -7.226  -4.145  1.00 16.80           C
ATOM    127 1HB  LEU A   9      26.727  -6.389  -3.716  1.00 16.80           H
ATOM    128 2HB  LEU A   9      25.120  -7.081  -3.913  1.00 16.80           H
ATOM    129  CG  LEU A   9      26.633  -8.514  -3.436  1.00 16.80           C
ATOM    130  HG  LEU A   9      27.711  -8.611  -3.561  1.00 16.80           H
ATOM    131  CD1 LEU A   9      26.328  -8.400  -1.948  1.00 16.80           C
ATOM    132 1HD1 LEU A   9      26.767  -9.244  -1.417  1.00 16.80           H
ATOM    133 2HD1 LEU A   9      25.249  -8.386  -1.781  1.00 16.80           H
ATOM    134 3HD1 LEU A   9      26.755  -7.478  -1.556  1.00 16.80           H
ATOM    135  CD2 LEU A   9      25.970  -9.785  -3.981  1.00 16.80           C
ATOM    136 1HD2 LEU A   9      26.279 -10.642  -3.382  1.00 16.80           H
ATOM    137 2HD2 LEU A   9      26.285  -9.955  -5.010  1.00 16.80           H
ATOM    138 3HD2 LEU A   9      24.884  -9.691  -3.939  1.00 16.80           H
ATOM    139  N   ALA A  10      25.542  -5.976  -7.563  1.00 39.16           N
ATOM    140  H   ALA A  10      25.428  -6.895  -7.968  1.00 39.16           H
ATOM    141  CA  ALA A  10      25.465  -4.834  -8.459  1.00 39.16           C
ATOM    142  HA  ALA A  10      26.267  -4.137  -8.211  1.00 39.16           H
ATOM    143  C   ALA A  10      24.139  -4.114  -8.264  1.00 39.16           C
ATOM    144  O   ALA A  10      23.160  -4.370  -8.963  1.00 39.16           O
ATOM    145  CB  ALA A  10      25.658  -5.297  -9.911  1.00 39.16           C
ATOM    146 1HB  ALA A  10      26.647  -5.740 -10.030  1.00 39.16           H
ATOM    147 2HB  ALA A  10      25.576  -4.439 -10.578  1.00 39.16           H
ATOM    148 3HB  ALA A  10      24.902  -6.035 -10.180  1.00 39.16           H
ATOM    149  N   LEU A  11      24.122  -3.231  -7.281  1.00 22.49           N
ATOM    150  H   LEU A  11      24.930  -3.165  -6.677  1.00 22.49           H
ATOM    151  CA  LEU A  11      23.007  -2.323  -7.075  1.00 22.49           C
ATOM    152  HA  LEU A  11      22.064  -2.857  -7.194  1.00 22.49           H
ATOM    153  C   LEU A  11      23.203  -1.313  -8.201  1.00 22.49           C
ATOM    154  O   LEU A  11      24.092  -0.463  -8.108  1.00 22.49           O
ATOM    155  CB  LEU A  11      23.083  -1.653  -5.690  1.00 22.49           C
ATOM    156 1HB  LEU A  11      23.920  -0.960  -5.697  1.00 22.49           H
ATOM    157 2HB  LEU A  11      22.177  -1.064  -5.553  1.00 22.49           H
ATOM    158  CG  LEU A  11      23.286  -2.545  -4.453  1.00 22.49           C
ATOM    159  HG  LEU A  11      24.228  -3.078  -4.573  1.00 22.49           H
ATOM    160  CD1 LEU A  11      23.404  -1.675  -3.201  1.00 22.49           C
ATOM    161 1HD1 LEU A  11      23.611  -2.309  -2.337  1.00 22.49           H
ATOM    162 2HD1 LEU A  11      22.476  -1.126  -3.030  1.00 22.49           H
ATOM    163 3HD1 LEU A  11      24.226  -0.969  -3.317  1.00 22.49           H
ATOM    164  CD2 LEU A  11      22.195  -3.579  -4.250  1.00 22.49           C
ATOM    165 1HD2 LEU A  11      22.459  -4.213  -3.405  1.00 22.49           H
ATOM    166 2HD2 LEU A  11      22.109  -4.209  -5.134  1.00 22.49           H
ATOM    167 3HD2 LEU A  11      21.246  -3.084  -4.055  1.00 22.49           H
ATOM    168  N   LEU A  12      22.444  -1.433  -9.282  1.00 25.87           N
ATOM    169  H   LEU A  12      21.726  -2.152  -9.304  1.00 25.87           H
ATOM    170  CA  LEU A  12      22.631  -0.604 -10.479  1.00 25.87           C
ATOM    171  HA  LEU A  12      23.696  -0.400 -10.592  1.00 25.87           H
ATOM    172  C   LEU A  12      21.944   0.750 -10.356  1.00 25.87           C
ATOM    173  O   LEU A  12      21.613   1.398 -11.344  1.00 25.87           O
ATOM    174  CB  LEU A  12      22.147  -1.330 -11.742  1.00 25.87           C
ATOM    175 1HB  LEU A  12      21.091  -1.565 -11.614  1.00 25.87           H
ATOM    176 2HB  LEU A  12      22.230  -0.636 -12.578  1.00 25.87           H
ATOM    177  CG  LEU A  12      22.876  -2.612 -12.168  1.00 25.87           C
ATOM    178  HG  LEU A  12      22.778  -3.350 -11.376  1.00 25.87           H
ATOM    179  CD1 LEU A  12      22.208  -3.158 -13.425  1.00 25.87           C
ATOM    180 1HD1 LEU A  12      22.687  -4.093 -13.718  1.00 25.87           H
ATOM    181 2HD1 LEU A  12      22.293  -2.441 -14.244  1.00 25.87           H
ATOM    182 3HD1 LEU A  12      21.153  -3.352 -13.228  1.00 25.87           H
ATOM    183  CD2 LEU A  12      24.369  -2.393 -12.446  1.00 25.87           C
ATOM    184 1HD2 LEU A  12      24.815  -3.322 -12.804  1.00 25.87           H
ATOM    185 2HD2 LEU A  12      24.878  -2.096 -11.530  1.00 25.87           H
ATOM    186 3HD2 LEU A  12      24.501  -1.619 -13.203  1.00 25.87           H
ATOM    187  N   LEU A  13      21.794   1.197  -9.119  1.00 20.87           N
ATOM    188  H   LEU A  13      22.066   0.605  -8.353  1.00 20.87           H
ATOM    189  CA  LEU A  13      21.413   2.569  -8.837  1.00 20.87           C
ATOM    190  HA  LEU A  13      20.462   2.810  -9.308  1.00 20.87           H
ATOM    191  C   LEU A  13      22.549   3.402  -9.425  1.00 20.87           C
ATOM    192  O   LEU A  13      23.721   3.158  -9.091  1.00 20.87           O
ATOM    193  CB  LEU A  13      21.371   2.807  -7.321  1.00 20.87           C
ATOM    194 1HB  LEU A  13      22.342   2.507  -6.927  1.00 20.87           H
ATOM    195 2HB  LEU A  13      21.266   3.878  -7.149  1.00 20.87           H
ATOM    196  CG  LEU A  13      20.302   2.085  -6.490  1.00 20.87           C
ATOM    197  HG  LEU A  13      20.288   1.037  -6.777  1.00 20.87           H
ATOM    198  CD1 LEU A  13      20.658   2.160  -5.010  1.00 20.87           C
ATOM    199 1HD1 LEU A  13      19.907   1.631  -4.422  1.00 20.87           H
ATOM    200 2HD1 LEU A  13      20.697   3.201  -4.691  1.00 20.87           H
ATOM    201 3HD1 LEU A  13      21.627   1.693  -4.837  1.00 20.87           H
ATOM    202  CD2 LEU A  13      18.916   2.676  -6.709  1.00 20.87           C
ATOM    203 1HD2 LEU A  13      18.175   2.099  -6.155  1.00 20.87           H
ATOM    204 2HD2 LEU A  13      18.668   2.651  -7.767  1.00 20.87           H
ATOM    205 3HD2 LEU A  13      18.890   3.714  -6.372  1.00 20.87           H
ATOM    206  N   PRO A  14      22.245   4.371 -10.307  1.00 20.89           N
ATOM    207  CA  PRO A  14      23.343   5.311 -10.542  1.00 20.89           C
ATOM    208  HA  PRO A  14      24.225   4.806 -10.936  1.00 20.89           H
ATOM    209  C   PRO A  14      23.643   6.038  -9.240  1.00 20.89           C
ATOM    210  O   PRO A  14      22.756   6.195  -8.396  1.00 20.89           O
ATOM    211  CB  PRO A  14      22.754   6.288 -11.566  1.00 20.89           C
ATOM    212 1HB  PRO A  14      22.359   7.166 -11.054  1.00 20.89           H
ATOM    213 2HB  PRO A  14      23.503   6.579 -12.303  1.00 20.89           H
ATOM    214  CG  PRO A  14      21.635   5.529 -12.205  1.00 20.89           C
ATOM    215 1HG  PRO A  14      20.906   6.205 -12.653  1.00 20.89           H
ATOM    216 2HG  PRO A  14      22.029   4.833 -12.946  1.00 20.89           H
ATOM    217  CD  PRO A  14      21.041   4.776 -11.053  1.00 20.89           C
ATOM    218 1HD  PRO A  14      20.414   5.429 -10.445  1.00 20.89           H
ATOM    219 2HD  PRO A  14      20.481   3.909 -11.406  1.00 20.89           H
ATOM    220  N   GLN A  15      24.850   6.557  -9.085  1.00  7.72           N
ATOM    221  H   GLN A  15      25.590   6.358  -9.746  1.00  7.72           H
ATOM    222  CA  GLN A  15      25.049   7.603  -8.095  1.00  7.72           C
ATOM    223  HA  GLN A  15      24.515   7.369  -7.173  1.00  7.72           H
ATOM    224  C   GLN A  15      24.387   8.766  -8.814  1.00  7.72           C
ATOM    225  O   GLN A  15      24.904   9.240  -9.833  1.00  7.72           O
ATOM    226  CB  GLN A  15      26.525   7.886  -7.805  1.00  7.72           C
ATOM    227 1HB  GLN A  15      27.035   8.120  -8.739  1.00  7.72           H
ATOM    228 2HB  GLN A  15      26.582   8.756  -7.150  1.00  7.72           H
ATOM    229  CG  GLN A  15      27.241   6.724  -7.137  1.00  7.72           C
ATOM    230 1HG  GLN A  15      26.693   6.441  -6.239  1.00  7.72           H
ATOM    231 2HG  GLN A  15      27.253   5.873  -7.816  1.00  7.72           H
ATOM    232  CD  GLN A  15      28.666   7.053  -6.747  1.00  7.72           C
ATOM    233  OE1 GLN A  15      29.213   8.096  -7.102  1.00  7.72           O
ATOM    234  NE2 GLN A  15      29.282   6.176  -6.005  1.00  7.72           N
ATOM    235 1HE2 GLN A  15      30.227   6.357  -5.709  1.00  7.72           H
ATOM    236 2HE2 GLN A  15      28.817   5.319  -5.738  1.00  7.72           H
ATOM    237  N   VAL A  16      23.201   9.146  -8.367  1.00 13.55           N
ATOM    238  H   VAL A  16      22.795   8.694  -7.560  1.00 13.55           H
ATOM    239  CA  VAL A  16      22.460  10.212  -9.023  1.00 13.55           C
ATOM    240  HA  VAL A  16      22.550  10.106 -10.104  1.00 13.55           H
ATOM    241  C   VAL A  16      23.183  11.461  -8.571  1.00 13.55           C
ATOM    242  O   VAL A  16      23.199  11.779  -7.381  1.00 13.55           O
ATOM    243  CB  VAL A  16      20.957  10.236  -8.625  1.00 13.55           C
ATOM    244  HB  VAL A  16      20.882  10.366  -7.546  1.00 13.55           H
ATOM    245  CG1 VAL A  16      20.219  11.398  -9.308  1.00 13.55           C
ATOM    246 1HG1 VAL A  16      19.171  11.395  -9.002  1.00 13.55           H
ATOM    247 2HG1 VAL A  16      20.277  11.303 -10.393  1.00 13.55           H
ATOM    248 3HG1 VAL A  16      20.659  12.349  -9.007  1.00 13.55           H
ATOM    249  CG2 VAL A  16      20.291   8.901  -8.993  1.00 13.55           C
ATOM    250 1HG2 VAL A  16      19.226   8.946  -8.760  1.00 13.55           H
ATOM    251 2HG2 VAL A  16      20.731   8.091  -8.412  1.00 13.55           H
ATOM    252 3HG2 VAL A  16      20.416   8.689 -10.055  1.00 13.55           H
ATOM    253  N   LEU A  17      23.841  12.120  -9.511  1.00 -0.57           N
ATOM    254  H   LEU A  17      23.833  11.773 -10.456  1.00 -0.57           H
ATOM    255  CA  LEU A  17      24.544  13.354  -9.210  1.00 -0.57           C
ATOM    256  HA  LEU A  17      25.127  13.237  -8.298  1.00 -0.57           H
ATOM    257  C   LEU A  17      23.430  14.353  -8.970  1.00 -0.57           C
ATOM    258  O   LEU A  17      22.619  14.621  -9.861  1.00 -0.57           O
ATOM    259  CB  LEU A  17      25.438  13.777 -10.378  1.00 -0.57           C
ATOM    260 1HB  LEU A  17      24.837  13.743 -11.286  1.00 -0.57           H
ATOM    261 2HB  LEU A  17      25.745  14.810 -10.218  1.00 -0.57           H
ATOM    262  CG  LEU A  17      26.700  12.934 -10.603  1.00 -0.57           C
ATOM    263  HG  LEU A  17      26.423  11.881 -10.623  1.00 -0.57           H
ATOM    264  CD1 LEU A  17      27.330  13.279 -11.944  1.00 -0.57           C
ATOM    265 1HD1 LEU A  17      28.196  12.642 -12.123  1.00 -0.57           H
ATOM    266 2HD1 LEU A  17      27.645  14.321 -11.956  1.00 -0.57           H
ATOM    267 3HD1 LEU A  17      26.606  13.113 -12.743  1.00 -0.57           H
ATOM    268  CD2 LEU A  17      27.723  13.152  -9.492  1.00 -0.57           C
ATOM    269 1HD2 LEU A  17      28.629  12.592  -9.710  1.00 -0.57           H
ATOM    270 2HD2 LEU A  17      27.321  12.806  -8.540  1.00 -0.57           H
ATOM    271 3HD2 LEU A  17      27.971  14.210  -9.416  1.00 -0.57           H
ATOM    272  N   LEU A  18      23.354  14.852  -7.749  1.00 -0.85           N
ATOM    273  H   LEU A  18      24.060  14.596  -7.066  1.00 -0.85           H
ATOM    274  CA  LEU A  18      22.259  15.719  -7.338  1.00 -0.85           C
ATOM    275  HA  LEU A  18      21.341  15.396  -7.831  1.00 -0.85           H
ATOM    276  C   LEU A  18      22.564  17.133  -7.800  1.00 -0.85           C
ATOM    277  O   LEU A  18      23.166  17.927  -7.071  1.00 -0.85           O
ATOM    278  CB  LEU A  18      22.050  15.653  -5.820  1.00 -0.85           C
ATOM    279 1HB  LEU A  18      22.963  15.994  -5.334  1.00 -0.85           H
ATOM    280 2HB  LEU A  18      21.252  16.348  -5.559  1.00 -0.85           H
ATOM    281  CG  LEU A  18      21.695  14.277  -5.230  1.00 -0.85           C
ATOM    282  HG  LEU A  18      22.491  13.577  -5.477  1.00 -0.85           H
ATOM    283  CD1 LEU A  18      21.620  14.379  -3.711  1.00 -0.85           C
ATOM    284 1HD1 LEU A  18      21.376  13.402  -3.294  1.00 -0.85           H
ATOM    285 2HD1 LEU A  18      20.845  15.090  -3.423  1.00 -0.85           H
ATOM    286 3HD1 LEU A  18      22.580  14.711  -3.316  1.00 -0.85           H
ATOM    287  CD2 LEU A  18      20.378  13.711  -5.765  1.00 -0.85           C
ATOM    288 1HD2 LEU A  18      20.173  12.750  -5.293  1.00 -0.85           H
ATOM    289 2HD2 LEU A  18      20.450  13.550  -6.839  1.00 -0.85           H
ATOM    290 3HD2 LEU A  18      19.555  14.395  -5.556  1.00 -0.85           H
ATOM    291  N   GLY A  19      22.197  17.419  -9.040  1.00 19.81           N
ATOM    292  H   GLY A  19      21.766  16.699  -9.606  1.00 19.81           H
ATOM    293  CA  GLY A  19      22.380  18.745  -9.597  1.00 19.81           C
ATOM    294 1HA  GLY A  19      23.429  19.027  -9.525  1.00 19.81           H
ATOM    295 2HA  GLY A  19      22.069  18.760 -10.641  1.00 19.81           H
ATOM    296  C   GLY A  19      21.544  19.726  -8.804  1.00 19.81           C
ATOM    297  O   GLY A  19      20.484  19.370  -8.278  1.00 19.81           O
ATOM    298  N   GLY A  20      22.037  20.949  -8.682  1.00 20.56           N
ATOM    299  H   GLY A  20      22.893  21.192  -9.170  1.00 20.56           H
ATOM    300  CA  GLY A  20      21.399  21.939  -7.833  1.00 20.56           C
ATOM    301 1HA  GLY A  20      21.279  21.514  -6.836  1.00 20.56           H
ATOM    302 2HA  GLY A  20      22.041  22.816  -7.753  1.00 20.56           H
ATOM    303  C   GLY A  20      20.037  22.377  -8.326  1.00 20.56           C
ATOM    304  O   GLY A  20      19.934  23.113  -9.308  1.00 20.56           O
ATOM    305  N   ALA A  21      19.005  21.934  -7.624  1.00 19.91           N
ATOM    306  H   ALA A  21      19.176  21.292  -6.855  1.00 19.91           H
ATOM    307  CA  ALA A  21      17.618  22.296  -7.893  1.00 19.91           C
ATOM    308  HA  ALA A  21      17.578  23.133  -8.589  1.00 19.91           H
ATOM    309  C   ALA A  21      17.041  22.734  -6.544  1.00 19.91           C
ATOM    310  O   ALA A  21      15.853  22.577  -6.261  1.00 19.91           O
ATOM    311  CB  ALA A  21      16.863  21.094  -8.483  1.00 19.91           C
ATOM    312 1HB  ALA A  21      17.342  20.778  -9.411  1.00 19.91           H
ATOM    313 2HB  ALA A  21      15.831  21.376  -8.696  1.00 19.91           H
ATOM    314 3HB  ALA A  21      16.865  20.265  -7.774  1.00 19.91           H
ATOM    315  N   ALA A  22      17.935  23.205  -5.684  1.00  3.61           N
ATOM    316  H   ALA A  22      18.876  23.364  -6.000  1.00  3.61           H
ATOM    317  CA  ALA A  22      17.614  23.486  -4.291  1.00  3.61           C
ATOM    318  HA  ALA A  22      17.257  22.560  -3.843  1.00  3.61           H
ATOM    319  C   ALA A  22      16.510  24.536  -4.151  1.00  3.61           C
ATOM    320  O   ALA A  22      16.568  25.604  -4.772  1.00  3.61           O
ATOM    321  CB  ALA A  22      18.884  23.931  -3.549  1.00  3.61           C
ATOM    322 1HB  ALA A  22      19.634  23.140  -3.589  1.00  3.61           H
ATOM    323 2HB  ALA A  22      18.645  24.134  -2.504  1.00  3.61           H
ATOM    324 3HB  ALA A  22      19.285  24.838  -4.004  1.00  3.61           H
ATOM    325  N   GLY A  23      15.521  24.226  -3.326  1.00 12.41           N
ATOM    326  H   GLY A  23      15.525  23.322  -2.864  1.00 12.41           H
ATOM    327  CA  GLY A  23      14.428  25.146  -3.057  1.00 12.41           C
ATOM    328 1HA  GLY A  23      14.174  25.691  -3.966  1.00 12.41           H
ATOM    329 2HA  GLY A  23      13.554  24.583  -2.730  1.00 12.41           H
ATOM    330  C   GLY A  23      14.804  26.133  -1.971  1.00 12.41           C
ATOM    331  O   GLY A  23      15.712  25.868  -1.175  1.00 12.41           O
ATOM    332  N   LEU A  24      14.129  27.272  -1.930  1.00 -8.70           N
ATOM    333  H   LEU A  24      13.408  27.449  -2.615  1.00 -8.70           H
ATOM    334  CA  LEU A  24      14.411  28.297  -0.928  1.00 -8.70           C
ATOM    335  HA  LEU A  24      15.462  28.571  -1.004  1.00 -8.70           H
ATOM    336  C   LEU A  24      14.152  27.813   0.493  1.00 -8.70           C
ATOM    337  O   LEU A  24      13.057  27.359   0.829  1.00 -8.70           O
ATOM    338  CB  LEU A  24      13.547  29.538  -1.183  1.00 -8.70           C
ATOM    339 1HB  LEU A  24      13.750  29.893  -2.193  1.00 -8.70           H
ATOM    340 2HB  LEU A  24      12.508  29.222  -1.144  1.00 -8.70           H
ATOM    341  CG  LEU A  24      13.685  30.723  -0.212  1.00 -8.70           C
ATOM    342  HG  LEU A  24      13.500  30.372   0.803  1.00 -8.70           H
ATOM    343  CD1 LEU A  24      15.060  31.362  -0.251  1.00 -8.70           C
ATOM    344 1HD1 LEU A  24      15.089  32.223   0.415  1.00 -8.70           H
ATOM    345 2HD1 LEU A  24      15.292  31.681  -1.267  1.00 -8.70           H
ATOM    346 3HD1 LEU A  24      15.813  30.649   0.078  1.00 -8.70           H
ATOM    347  CD2 LEU A  24      12.634  31.764  -0.542  1.00 -8.70           C
ATOM    348 1HD2 LEU A  24      12.695  32.581   0.176  1.00 -8.70           H
ATOM    349 2HD2 LEU A  24      11.642  31.321  -0.468  1.00 -8.70           H
ATOM    350 3HD2 LEU A  24      12.783  32.153  -1.551  1.00 -8.70           H
ATOM    351  N   VAL A  25      15.172  27.988   1.315  1.00  3.95           N
ATOM    352  H   VAL A  25      16.067  28.255   0.926  1.00  3.95           H
ATOM    353  CA  VAL A  25      15.097  27.972   2.771  1.00  3.95           C
ATOM    354  HA  VAL A  25      14.070  28.088   3.113  1.00  3.95           H
ATOM    355  C   VAL A  25      15.914  29.257   2.959  1.00  3.95           C
ATOM    356  O   VAL A  25      16.837  29.465   2.155  1.00  3.95           O
ATOM    357  CB  VAL A  25      15.737  26.684   3.371  1.00  3.95           C
ATOM    358  HB  VAL A  25      16.720  26.548   2.929  1.00  3.95           H
ATOM    359  CG1 VAL A  25      15.904  26.772   4.885  1.00  3.95           C
ATOM    360 1HG1 VAL A  25      16.355  25.850   5.257  1.00  3.95           H
ATOM    361 2HG1 VAL A  25      14.936  26.910   5.369  1.00  3.95           H
ATOM    362 3HG1 VAL A  25      16.564  27.600   5.142  1.00  3.95           H
ATOM    363  CG2 VAL A  25      14.880  25.458   3.033  1.00  3.95           C
ATOM    364 1HG2 VAL A  25      15.353  24.560   3.433  1.00  3.95           H
ATOM    365 2HG2 VAL A  25      14.787  25.352   1.954  1.00  3.95           H
ATOM    366 3HG2 VAL A  25      13.885  25.561   3.470  1.00  3.95           H
ATOM    367  N   PRO A  26      15.532  30.169   3.878  1.00 28.11           N
ATOM    368  CA  PRO A  26      16.077  31.538   3.899  1.00 28.11           C
ATOM    369  HA  PRO A  26      15.720  32.073   3.019  1.00 28.11           H
ATOM    370  C   PRO A  26      17.590  31.742   3.970  1.00 28.11           C
ATOM    371  O   PRO A  26      18.375  30.826   4.210  1.00 28.11           O
ATOM    372  CB  PRO A  26      15.419  32.144   5.141  1.00 28.11           C
ATOM    373 1HB  PRO A  26      16.051  31.989   6.014  1.00 28.11           H
ATOM    374 2HB  PRO A  26      15.218  33.204   4.995  1.00 28.11           H
ATOM    375  CG  PRO A  26      14.167  31.418   5.278  1.00 28.11           C
ATOM    376 1HG  PRO A  26      13.783  31.491   6.295  1.00 28.11           H
ATOM    377 2HG  PRO A  26      13.437  31.801   4.564  1.00 28.11           H
ATOM    378  CD  PRO A  26      14.518  30.012   4.938  1.00 28.11           C
ATOM    379 1HD  PRO A  26      14.951  29.506   5.802  1.00 28.11           H
ATOM    380 2HD  PRO A  26      13.634  29.482   4.581  1.00 28.11           H
ATOM    381  N   GLU A  27      17.979  32.984   3.714  1.00 15.94           N
ATOM    382  H   GLU A  27      17.265  33.699   3.610  1.00 15.94           H
ATOM    383  CA  GLU A  27      19.371  33.403   3.527  1.00 15.94           C
ATOM    384  HA  GLU A  27      19.756  32.894   2.646  1.00 15.94           H
ATOM    385  C   GLU A  27      20.344  33.121   4.671  1.00 15.94           C
ATOM    386  O   GLU A  27      20.318  33.777   5.717  1.00 15.94           O
ATOM    387  CB  GLU A  27      19.352  34.903   3.238  1.00 15.94           C
ATOM    388 1HB  GLU A  27      18.659  35.061   2.415  1.00 15.94           H
ATOM    389 2HB  GLU A  27      18.960  35.415   4.116  1.00 15.94           H
ATOM    390  CG  GLU A  27      20.686  35.535   2.868  1.00 15.94           C
ATOM    391 1HG  GLU A  27      21.387  35.413   3.695  1.00 15.94           H
ATOM    392 2HG  GLU A  27      21.089  35.029   1.990  1.00 15.94           H
ATOM    393  CD  GLU A  27      20.531  37.015   2.560  1.00 15.94           C
ATOM    394  OE1 GLU A  27      19.383  37.510   2.480  1.00 15.94           O
ATOM    395  OE2 GLU A  27      21.554  37.698   2.334  1.00 15.94           O
ATOM    396  N   LEU A  28      21.216  32.145   4.459  1.00 -1.25           N
ATOM    397  H   LEU A  28      21.159  31.612   3.601  1.00 -1.25           H
ATOM    398  CA  LEU A  28      22.236  31.763   5.435  1.00 -1.25           C
ATOM    399  HA  LEU A  28      22.324  32.540   6.194  1.00 -1.25           H
ATOM    400  C   LEU A  28      23.600  31.588   4.773  1.00 -1.25           C
ATOM    401  O   LEU A  28      23.986  30.476   4.424  1.00 -1.25           O
ATOM    402  CB  LEU A  28      21.832  30.450   6.120  1.00 -1.25           C
ATOM    403 1HB  LEU A  28      21.656  29.710   5.339  1.00 -1.25           H
ATOM    404 2HB  LEU A  28      22.677  30.108   6.718  1.00 -1.25           H
ATOM    405  CG  LEU A  28      20.597  30.467   7.035  1.00 -1.25           C
ATOM    406  HG  LEU A  28      19.755  30.887   6.490  1.00 -1.25           H
ATOM    407  CD1 LEU A  28      20.249  29.041   7.418  1.00 -1.25           C
ATOM    408 1HD1 LEU A  28      19.363  29.035   8.051  1.00 -1.25           H
ATOM    409 2HD1 LEU A  28      21.077  28.579   7.952  1.00 -1.25           H
ATOM    410 3HD1 LEU A  28      20.030  28.462   6.519  1.00 -1.25           H
ATOM    411  CD2 LEU A  28      20.817  31.298   8.301  1.00 -1.25           C
ATOM    412 1HD2 LEU A  28      19.924  31.265   8.924  1.00 -1.25           H
ATOM    413 2HD2 LEU A  28      21.013  32.336   8.035  1.00 -1.25           H
ATOM    414 3HD2 LEU A  28      21.660  30.903   8.865  1.00 -1.25           H
ATOM    415  N   GLY A  29      24.337  32.677   4.602  1.00 32.41           N
ATOM    416  H   GLY A  29      23.962  33.585   4.834  1.00 32.41           H
ATOM    417  CA  GLY A  29      25.720  32.576   4.159  1.00 32.41           C
ATOM    418 1HA  GLY A  29      26.186  33.553   4.259  1.00 32.41           H
ATOM    419 2HA  GLY A  29      26.232  31.905   4.845  1.00 32.41           H
ATOM    420  C   GLY A  29      26.001  32.061   2.759  1.00 32.41           C
ATOM    421  O   GLY A  29      26.386  30.903   2.599  1.00 32.41           O
ATOM    422  N   ARG A  30      25.858  32.897   1.736  1.00  1.80           N
ATOM    423  H   ARG A  30      25.557  33.846   1.909  1.00  1.80           H
ATOM    424  CA  ARG A  30      26.177  32.497   0.356  1.00  1.80           C
ATOM    425  HA  ARG A  30      25.762  31.504   0.171  1.00  1.80           H
ATOM    426  C   ARG A  30      27.684  32.430   0.106  1.00  1.80           C
ATOM    427  O   ARG A  30      28.250  33.301  -0.558  1.00  1.80           O
ATOM    428  CB  ARG A  30      25.584  33.469  -0.670  1.00  1.80           C
ATOM    429 1HB  ARG A  30      26.037  34.450  -0.526  1.00  1.80           H
ATOM    430 2HB  ARG A  30      25.851  33.113  -1.666  1.00  1.80           H
ATOM    431  CG  ARG A  30      24.086  33.648  -0.630  1.00  1.80           C
ATOM    432 1HG  ARG A  30      23.591  32.686  -0.758  1.00  1.80           H
ATOM    433 2HG  ARG A  30      23.799  34.083   0.328  1.00  1.80           H
ATOM    434  CD  ARG A  30      23.676  34.592  -1.754  1.00  1.80           C
ATOM    435 1HD  ARG A  30      24.328  35.466  -1.739  1.00  1.80           H
ATOM    436 2HD  ARG A  30      23.811  34.082  -2.710  1.00  1.80           H
ATOM    437  NE  ARG A  30      22.281  35.038  -1.629  1.00  1.80           N
ATOM    438  HE  ARG A  30      21.584  34.498  -2.126  1.00  1.80           H
ATOM    439  CZ  ARG A  30      21.853  36.085  -0.937  1.00  1.80           C
ATOM    440  NH1 ARG A  30      20.598  36.418  -1.002  1.00  1.80           N
ATOM    441 1HH1 ARG A  30      19.968  35.865  -1.567  1.00  1.80           H
ATOM    442 2HH1 ARG A  30      20.261  37.230  -0.505  1.00  1.80           H
ATOM    443  NH2 ARG A  30      22.629  36.810  -0.176  1.00  1.80           N
ATOM    444 1HH2 ARG A  30      23.619  36.628  -0.160  1.00  1.80           H
ATOM    445 2HH2 ARG A  30      22.227  37.524   0.415  1.00  1.80           H
ATOM    446  N   ARG A  31      28.369  31.444   0.661  1.00 -9.31           N
ATOM    447  H   ARG A  31      27.889  30.798   1.280  1.00 -9.31           H
ATOM    448  CA  ARG A  31      29.777  31.239   0.327  1.00 -9.31           C
ATOM    449  HA  ARG A  31      30.304  32.194   0.324  1.00 -9.31           H
ATOM    450  C   ARG A  31      29.774  30.672  -1.081  1.00 -9.31           C
ATOM    451  O   ARG A  31      29.124  29.656  -1.338  1.00 -9.31           O
ATOM    452  CB  ARG A  31      30.457  30.266   1.295  1.00 -9.31           C
ATOM    453 1HB  ARG A  31      30.454  30.702   2.295  1.00 -9.31           H
ATOM    454 2HB  ARG A  31      29.883  29.340   1.319  1.00 -9.31           H
ATOM    455  CG  ARG A  31      31.892  29.923   0.904  1.00 -9.31           C
ATOM    456 1HG  ARG A  31      31.889  29.430  -0.068  1.00 -9.31           H
ATOM    457 2HG  ARG A  31      32.485  30.836   0.839  1.00 -9.31           H
ATOM    458  CD  ARG A  31      32.521  28.987   1.909  1.00 -9.31           C
ATOM    459 1HD  ARG A  31      32.713  29.530   2.834  1.00 -9.31           H
ATOM    460 2HD  ARG A  31      31.829  28.172   2.118  1.00 -9.31           H
ATOM    461  NE  ARG A  31      33.772  28.424   1.384  1.00 -9.31           N
ATOM    462  HE  ARG A  31      34.086  28.758   0.480  1.00 -9.31           H
ATOM    463  CZ  ARG A  31      34.506  27.478   1.948  1.00 -9.31           C
ATOM    464  NH1 ARG A  31      35.484  26.967   1.259  1.00 -9.31           N
ATOM    465 1HH1 ARG A  31      35.662  27.310   0.326  1.00 -9.31           H
ATOM    466 2HH1 ARG A  31      36.044  26.229   1.653  1.00 -9.31           H
ATOM    467  NH2 ARG A  31      34.302  27.009   3.150  1.00 -9.31           N
ATOM    468 1HH2 ARG A  31      33.625  27.455   3.753  1.00 -9.31           H
ATOM    469 2HH2 ARG A  31      34.830  26.208   3.462  1.00 -9.31           H
ATOM    470  N   LYS A  32      30.502  31.309  -1.985  1.00  0.71           N
ATOM    471  H   LYS A  32      30.990  32.159  -1.727  1.00  0.71           H
ATOM    472  CA  LYS A  32      30.641  30.790  -3.342  1.00  0.71           C
ATOM    473  HA  LYS A  32      29.684  30.382  -3.672  1.00  0.71           H
ATOM    474  C   LYS A  32      31.662  29.665  -3.284  1.00  0.71           C
ATOM    475  O   LYS A  32      32.863  29.897  -3.135  1.00  0.71           O
ATOM    476  CB  LYS A  32      31.066  31.902  -4.309  1.00  0.71           C
ATOM    477 1HB  LYS A  32      30.352  32.720  -4.221  1.00  0.71           H
ATOM    478 2HB  LYS A  32      32.046  32.270  -4.009  1.00  0.71           H
ATOM    479  CG  LYS A  32      31.138  31.473  -5.775  1.00  0.71           C
ATOM    480 1HG  LYS A  32      31.887  30.689  -5.880  1.00  0.71           H
ATOM    481 2HG  LYS A  32      30.168  31.085  -6.088  1.00  0.71           H
ATOM    482  CD  LYS A  32      31.518  32.654  -6.667  1.00  0.71           C
ATOM    483 1HD  LYS A  32      30.762  33.432  -6.561  1.00  0.71           H
ATOM    484 2HD  LYS A  32      32.478  33.051  -6.343  1.00  0.71           H
ATOM    485  CE  LYS A  32      31.622  32.242  -8.131  1.00  0.71           C
ATOM    486 1HE  LYS A  32      32.362  31.444  -8.223  1.00  0.71           H
ATOM    487 2HE  LYS A  32      30.655  31.857  -8.457  1.00  0.71           H
ATOM    488  NZ  LYS A  32      32.018  33.380  -9.025  1.00  0.71           N
ATOM    489 1HZ  LYS A  32      32.111  33.053  -9.982  1.00  0.71           H
ATOM    490 2HZ  LYS A  32      32.905  33.763  -8.727  1.00  0.71           H
ATOM    491 3HZ  LYS A  32      31.314  34.106  -9.002  1.00  0.71           H
ATOM    492  N   PHE A  33      31.188  28.437  -3.375  1.00-13.52           N
ATOM    493  H   PHE A  33      30.187  28.293  -3.396  1.00-13.52           H
ATOM    494  CA  PHE A  33      32.064  27.296  -3.604  1.00-13.52           C
ATOM    495  HA  PHE A  33      33.040  27.450  -3.145  1.00-13.52           H
ATOM    496  C   PHE A  33      32.205  27.286  -5.116  1.00-13.52           C
ATOM    497  O   PHE A  33      31.299  26.849  -5.825  1.00-13.52           O
ATOM    498  CB  PHE A  33      31.451  25.991  -3.096  1.00-13.52           C
ATOM    499 1HB  PHE A  33      30.413  25.931  -3.424  1.00-13.52           H
ATOM    500 2HB  PHE A  33      31.998  25.158  -3.537  1.00-13.52           H
ATOM    501  CG  PHE A  33      31.511  25.844  -1.602  1.00-13.52           C
ATOM    502  CD1 PHE A  33      30.527  26.419  -0.782  1.00-13.52           C
ATOM    503  HD1 PHE A  33      29.720  26.980  -1.227  1.00-13.52           H
ATOM    504  CD2 PHE A  33      32.565  25.127  -1.007  1.00-13.52           C
ATOM    505  HD2 PHE A  33      33.330  24.682  -1.625  1.00-13.52           H
ATOM    506  CE1 PHE A  33      30.574  26.264   0.624  1.00-13.52           C
ATOM    507  HE1 PHE A  33      29.801  26.698   1.243  1.00-13.52           H
ATOM    508  CE2 PHE A  33      32.631  24.967   0.397  1.00-13.52           C
ATOM    509  HE2 PHE A  33      33.445  24.412   0.841  1.00-13.52           H
ATOM    510  CZ  PHE A  33      31.630  25.530   1.214  1.00-13.52           C
ATOM    511  HZ  PHE A  33      31.671  25.406   2.287  1.00-13.52           H
ATOM    512  N   ALA A  34      33.301  27.842  -5.609  1.00 12.98           N
ATOM    513  H   ALA A  34      34.007  28.202  -4.981  1.00 12.98           H
ATOM    514  CA  ALA A  34      33.527  27.920  -7.043  1.00 12.98           C
ATOM    515  HA  ALA A  34      32.646  28.345  -7.524  1.00 12.98           H
ATOM    516  C   ALA A  34      33.722  26.479  -7.519  1.00 12.98           C
ATOM    517  O   ALA A  34      34.497  25.727  -6.919  1.00 12.98           O
ATOM    518  CB  ALA A  34      34.752  28.790  -7.338  1.00 12.98           C
ATOM    519 1HB  ALA A  34      34.600  29.792  -6.935  1.00 12.98           H
ATOM    520 2HB  ALA A  34      34.895  28.861  -8.416  1.00 12.98           H
ATOM    521 3HB  ALA A  34      35.644  28.349  -6.890  1.00 12.98           H
ATOM    522  N   ALA A  35      32.988  26.080  -8.544  1.00 18.14           N
ATOM    523  H   ALA A  35      32.361  26.745  -8.992  1.00 18.14           H
ATOM    524  CA  ALA A  35      33.006  24.705  -9.022  1.00 18.14           C
ATOM    525  HA  ALA A  35      32.903  24.033  -8.168  1.00 18.14           H
ATOM    526  C   ALA A  35      34.325  24.390  -9.729  1.00 18.14           C
ATOM    527  O   ALA A  35      34.538  24.818 -10.867  1.00 18.14           O
ATOM    528  CB  ALA A  35      31.820  24.488  -9.968  1.00 18.14           C
ATOM    529 1HB  ALA A  35      30.889  24.675  -9.432  1.00 18.14           H
ATOM    530 2HB  ALA A  35      31.820  23.460 -10.329  1.00 18.14           H
ATOM    531 3HB  ALA A  35      31.884  25.169 -10.818  1.00 18.14           H
ATOM    532  N   ALA A  36      35.198  23.626  -9.089  1.00 21.27           N
ATOM    533  H   ALA A  36      34.982  23.313  -8.146  1.00 21.27           H
ATOM    534  CA  ALA A  36      36.456  23.184  -9.690  1.00 21.27           C
ATOM    535  HA  ALA A  36      36.844  23.980 -10.325  1.00 21.27           H
ATOM    536  C   ALA A  36      36.197  21.946 -10.565  1.00 21.27           C
ATOM    537  O   ALA A  36      36.800  20.889 -10.376  1.00 21.27           O
ATOM    538  CB  ALA A  36      37.491  22.890  -8.590  1.00 21.27           C
ATOM    539 1HB  ALA A  36      37.653  23.784  -7.987  1.00 21.27           H
ATOM    540 2HB  ALA A  36      38.437  22.595  -9.046  1.00 21.27           H
ATOM    541 3HB  ALA A  36      37.139  22.080  -7.950  1.00 21.27           H
ATOM    542  N   SER A  37      35.246  22.061 -11.480  1.00 15.06           N
ATOM    543  H   SER A  37      34.790  22.958 -11.596  1.00 15.06           H
ATOM    544  CA  SER A  37      34.831  20.955 -12.337  1.00 15.06           C
ATOM    545  HA  SER A  37      34.603  20.094 -11.710  1.00 15.06           H
ATOM    546  C   SER A  37      35.944  20.570 -13.306  1.00 15.06           C
ATOM    547  O   SER A  37      36.195  21.261 -14.299  1.00 15.06           O
ATOM    548  CB  SER A  37      33.572  21.349 -13.111  1.00 15.06           C
ATOM    549 1HB  SER A  37      33.803  22.174 -13.785  1.00 15.06           H
ATOM    550 2HB  SER A  37      33.226  20.496 -13.695  1.00 15.06           H
ATOM    551  OG  SER A  37      32.558  21.761 -12.206  1.00 15.06           O
ATOM    552  HG  SER A  37      31.743  21.917 -12.704  1.00 15.06           H
ATOM    553  N   SER A  38      36.626  19.481 -12.991  1.00  4.76           N
ATOM    554  H   SER A  38      36.392  18.992 -12.140  1.00  4.76           H
ATOM    555  CA  SER A  38      37.668  18.921 -13.843  1.00  4.76           C
ATOM    556  HA  SER A  38      38.300  19.710 -14.249  1.00  4.76           H
ATOM    557  C   SER A  38      36.943  18.195 -14.967  1.00  4.76           C
ATOM    558  O   SER A  38      35.836  17.698 -14.762  1.00  4.76           O
ATOM    559  CB  SER A  38      38.510  17.942 -13.025  1.00  4.76           C
ATOM    560 1HB  SER A  38      38.978  18.483 -12.202  1.00  4.76           H
ATOM    561 2HB  SER A  38      37.852  17.178 -12.612  1.00  4.76           H
ATOM    562  OG  SER A  38      39.521  17.309 -13.790  1.00  4.76           O
ATOM    563  HG  SER A  38      39.937  16.647 -13.217  1.00  4.76           H
ATOM    564  N   GLY A  39      37.550  18.117 -16.141  1.00 11.47           N
ATOM    565  H   GLY A  39      38.487  18.484 -16.248  1.00 11.47           H
ATOM    566  CA  GLY A  39      36.889  17.575 -17.317  1.00 11.47           C
ATOM    567 1HA  GLY A  39      35.887  18.001 -17.363  1.00 11.47           H
ATOM    568 2HA  GLY A  39      37.431  17.928 -18.193  1.00 11.47           H
ATOM    569  C   GLY A  39      36.745  16.069 -17.436  1.00 11.47           C
ATOM    570  O   GLY A  39      36.906  15.531 -18.536  1.00 11.47           O
ATOM    571  N   ARG A  40      36.419  15.379 -16.351  1.00 -4.58           N
ATOM    572  H   ARG A  40      36.312  15.879 -15.473  1.00 -4.58           H
ATOM    573  CA  ARG A  40      36.020  13.969 -16.419  1.00 -4.58           C
ATOM    574  HA  ARG A  40      36.654  13.417 -17.110  1.00 -4.58           H
ATOM    575  C   ARG A  40      34.587  14.024 -16.932  1.00 -4.58           C
ATOM    576  O   ARG A  40      33.750  14.635 -16.263  1.00 -4.58           O
ATOM    577  CB  ARG A  40      36.031  13.299 -15.034  1.00 -4.58           C
ATOM    578 1HB  ARG A  40      37.046  13.319 -14.639  1.00 -4.58           H
ATOM    579 2HB  ARG A  40      35.395  13.873 -14.360  1.00 -4.58           H
ATOM    580  CG  ARG A  40      35.524  11.848 -15.062  1.00 -4.58           C
ATOM    581 1HG  ARG A  40      34.510  11.839 -15.453  1.00 -4.58           H
ATOM    582 2HG  ARG A  40      36.158  11.266 -15.727  1.00 -4.58           H
ATOM    583  CD  ARG A  40      35.502  11.172 -13.697  1.00 -4.58           C
ATOM    584 1HD  ARG A  40      36.508  11.189 -13.277  1.00 -4.58           H
ATOM    585 2HD  ARG A  40      34.828  11.721 -13.037  1.00 -4.58           H
ATOM    586  NE  ARG A  40      35.037   9.781 -13.820  1.00 -4.58           N
ATOM    587  HE  ARG A  40      34.771   9.466 -14.742  1.00 -4.58           H
ATOM    588  CZ  ARG A  40      34.939   8.887 -12.845  1.00 -4.58           C
ATOM    589  NH1 ARG A  40      34.558   7.680 -13.146  1.00 -4.58           N
ATOM    590 1HH1 ARG A  40      34.306   7.462 -14.103  1.00 -4.58           H
ATOM    591 2HH1 ARG A  40      34.522   6.971 -12.430  1.00 -4.58           H
ATOM    592  NH2 ARG A  40      35.208   9.127 -11.587  1.00 -4.58           N
ATOM    593 1HH2 ARG A  40      35.467  10.056 -11.292  1.00 -4.58           H
ATOM    594 2HH2 ARG A  40      35.159   8.374 -10.922  1.00 -4.58           H
ATOM    595  N   PRO A  41      34.280  13.442 -18.106  1.00  0.08           N
ATOM    596  CA  PRO A  41      32.845  13.485 -18.413  1.00  0.08           C
ATOM    597  HA  PRO A  41      32.491  14.514 -18.460  1.00  0.08           H
ATOM    598  C   PRO A  41      32.049  12.665 -17.407  1.00  0.08           C
ATOM    599  O   PRO A  41      32.505  11.591 -17.005  1.00  0.08           O
ATOM    600  CB  PRO A  41      32.763  12.799 -19.780  1.00  0.08           C
ATOM    601 1HB  PRO A  41      32.524  11.745 -19.652  1.00  0.08           H
ATOM    602 2HB  PRO A  41      32.019  13.280 -20.412  1.00  0.08           H
ATOM    603  CG  PRO A  41      34.116  12.932 -20.354  1.00  0.08           C
ATOM    604 1HG  PRO A  41      34.293  12.169 -21.112  1.00  0.08           H
ATOM    605 2HG  PRO A  41      34.243  13.929 -20.774  1.00  0.08           H
ATOM    606  CD  PRO A  41      35.022  12.742 -19.170  1.00  0.08           C
ATOM    607 1HD  PRO A  41      35.132  11.684 -18.929  1.00  0.08           H
ATOM    608 2HD  PRO A  41      35.993  13.204 -19.351  1.00  0.08           H
ATOM    609  N   SER A  42      30.862  13.104 -17.020  1.00 16.19           N
ATOM    610  H   SER A  42      30.542  14.029 -17.291  1.00 16.19           H
ATOM    611  CA  SER A  42      29.985  12.217 -16.264  1.00 16.19           C
ATOM    612  HA  SER A  42      30.556  11.697 -15.495  1.00 16.19           H
ATOM    613  C   SER A  42      29.480  11.218 -17.289  1.00 16.19           C
ATOM    614  O   SER A  42      28.857  11.595 -18.290  1.00 16.19           O
ATOM    615  CB  SER A  42      28.794  12.934 -15.626  1.00 16.19           C
ATOM    616 1HB  SER A  42      29.150  13.640 -14.875  1.00 16.19           H
ATOM    617 2HB  SER A  42      28.245  13.476 -16.394  1.00 16.19           H
ATOM    618  OG  SER A  42      27.925  11.985 -15.020  1.00 16.19           O
ATOM    619  HG  SER A  42      27.025  12.332 -15.049  1.00 16.19           H
ATOM    620  N   SER A  43      29.756   9.948 -17.057  1.00 20.68           N
ATOM    621  H   SER A  43      30.319   9.696 -16.247  1.00 20.68           H
ATOM    622  CA  SER A  43      29.235   8.891 -17.907  1.00 20.68           C
ATOM    623  HA  SER A  43      29.215   9.221 -18.944  1.00 20.68           H
ATOM    624  C   SER A  43      27.816   8.618 -17.445  1.00 20.68           C
ATOM    625  O   SER A  43      27.592   7.800 -16.555  1.00 20.68           O
ATOM    626  CB  SER A  43      30.082   7.625 -17.799  1.00 20.68           C
ATOM    627 1HB  SER A  43      31.091   7.843 -18.149  1.00 20.68           H
ATOM    628 2HB  SER A  43      30.132   7.308 -16.757  1.00 20.68           H
ATOM    629  OG  SER A  43      29.530   6.574 -18.579  1.00 20.68           O
ATOM    630  HG  SER A  43      28.715   6.291 -18.149  1.00 20.68           H
ATOM    631  N   GLN A  44      26.857   9.308 -18.040  1.00 11.50           N
ATOM    632  H   GLN A  44      27.105  10.036 -18.697  1.00 11.50           H
ATOM    633  CA  GLN A  44      25.448   8.998 -17.819  1.00 11.50           C
ATOM    634  HA  GLN A  44      25.189   9.124 -16.768  1.00 11.50           H
ATOM    635  C   GLN A  44      25.296   7.536 -18.258  1.00 11.50           C
ATOM    636  O   GLN A  44      25.877   7.161 -19.294  1.00 11.50           O
ATOM    637  CB  GLN A  44      24.594   9.910 -18.707  1.00 11.50           C
ATOM    638 1HB  GLN A  44      24.850  10.949 -18.502  1.00 11.50           H
ATOM    639 2HB  GLN A  44      24.858   9.699 -19.741  1.00 11.50           H
ATOM    640  CG  GLN A  44      23.087   9.747 -18.581  1.00 11.50           C
ATOM    641 1HG  GLN A  44      22.848   8.706 -18.385  1.00 11.50           H
ATOM    642 2HG  GLN A  44      22.720  10.350 -17.751  1.00 11.50           H
ATOM    643  CD  GLN A  44      22.389  10.151 -19.858  1.00 11.50           C
ATOM    644  OE1 GLN A  44      22.513  11.284 -20.321  1.00 11.50           O
ATOM    645  NE2 GLN A  44      21.711   9.226 -20.473  1.00 11.50           N
ATOM    646 1HE2 GLN A  44      21.210   9.460 -21.320  1.00 11.50           H
ATOM    647 2HE2 GLN A  44      21.696   8.280 -20.116  1.00 11.50           H
ATOM    648  N   PRO A  45      24.565   6.694 -17.500  1.00  5.99           N
ATOM    649  CA  PRO A  45      24.349   5.365 -18.086  1.00  5.99           C
ATOM    650  HA  PRO A  45      25.296   4.844 -18.222  1.00  5.99           H
ATOM    651  C   PRO A  45      23.603   5.505 -19.407  1.00  5.99           C
ATOM    652  O   PRO A  45      22.841   6.457 -19.592  1.00  5.99           O
ATOM    653  CB  PRO A  45      23.472   4.660 -17.048  1.00  5.99           C
ATOM    654 1HB  PRO A  45      22.422   4.765 -17.319  1.00  5.99           H
ATOM    655 2HB  PRO A  45      23.740   3.608 -16.961  1.00  5.99           H
ATOM    656  CG  PRO A  45      23.741   5.383 -15.781  1.00  5.99           C
ATOM    657 1HG  PRO A  45      22.920   5.253 -15.077  1.00  5.99           H
ATOM    658 2HG  PRO A  45      24.679   5.038 -15.349  1.00  5.99           H
ATOM    659  CD  PRO A  45      23.863   6.816 -16.209  1.00  5.99           C
ATOM    660 1HD  PRO A  45      22.877   7.262 -16.353  1.00  5.99           H
ATOM    661 2HD  PRO A  45      24.450   7.385 -15.488  1.00  5.99           H
ATOM    662  N   SER A  46      23.838   4.595 -20.338  1.00 -5.15           N
ATOM    663  H   SER A  46      24.458   3.821 -20.161  1.00 -5.15           H
ATOM    664  CA  SER A  46      23.158   4.687 -21.624  1.00 -5.15           C
ATOM    665  HA  SER A  46      23.241   5.705 -22.003  1.00 -5.15           H
ATOM    666  C   SER A  46      21.686   4.384 -21.387  1.00 -5.15           C
ATOM    667  O   SER A  46      21.330   3.758 -20.386  1.00 -5.15           O
ATOM    668  CB  SER A  46      23.765   3.728 -22.647  1.00 -5.15           C
ATOM    669 1HB  SER A  46      23.210   3.803 -23.582  1.00 -5.15           H
ATOM    670 2HB  SER A  46      24.799   4.021 -22.828  1.00 -5.15           H
ATOM    671  OG  SER A  46      23.748   2.386 -22.188  1.00 -5.15           O
ATOM    672  HG  SER A  46      23.809   1.807 -22.956  1.00 -5.15           H
ATOM    673  N   ASP A  47      20.834   4.811 -22.306  1.00-10.70           N
ATOM    674  H   ASP A  47      21.181   5.307 -23.116  1.00-10.70           H
ATOM    675  CA  ASP A  47      19.388   4.628 -22.154  1.00-10.70           C
ATOM    676  HA  ASP A  47      19.062   5.104 -21.230  1.00-10.70           H
ATOM    677  C   ASP A  47      19.030   3.151 -22.060  1.00-10.70           C
ATOM    678  O   ASP A  47      18.095   2.786 -21.368  1.00-10.70           O
ATOM    679  CB  ASP A  47      18.613   5.252 -23.316  1.00-10.70           C
ATOM    680 1HB  ASP A  47      19.061   4.940 -24.259  1.00-10.70           H
ATOM    681 2HB  ASP A  47      17.590   4.882 -23.279  1.00-10.70           H
ATOM    682  CG  ASP A  47      18.566   6.770 -23.254  1.00-10.70           C
ATOM    683  OD1 ASP A  47      19.087   7.393 -22.309  1.00-10.70           O
ATOM    684  OD2 ASP A  47      18.005   7.378 -24.196  1.00-10.70           O
ATOM    685  N   GLU A  48      19.821   2.289 -22.682  1.00-11.67           N
ATOM    686  H   GLU A  48      20.556   2.648 -23.285  1.00-11.67           H
ATOM    687  CA  GLU A  48      19.682   0.838 -22.524  1.00-11.67           C
ATOM    688  HA  GLU A  48      18.715   0.524 -22.918  1.00-11.67           H
ATOM    689  C   GLU A  48      19.775   0.380 -21.061  1.00-11.67           C
ATOM    690  O   GLU A  48      19.003  -0.459 -20.596  1.00-11.67           O
ATOM    691  CB  GLU A  48      20.811   0.178 -23.321  1.00-11.67           C
ATOM    692 1HB  GLU A  48      20.780   0.555 -24.342  1.00-11.67           H
ATOM    693 2HB  GLU A  48      21.756   0.483 -22.871  1.00-11.67           H
ATOM    694  CG  GLU A  48      20.770  -1.338 -23.363  1.00-11.67           C
ATOM    695 1HG  GLU A  48      20.716  -1.719 -22.343  1.00-11.67           H
ATOM    696 2HG  GLU A  48      19.876  -1.653 -23.901  1.00-11.67           H
ATOM    697  CD  GLU A  48      22.001  -1.940 -24.023  1.00-11.67           C
ATOM    698  OE1 GLU A  48      22.890  -1.201 -24.498  1.00-11.67           O
ATOM    699  OE2 GLU A  48      22.131  -3.189 -24.032  1.00-11.67           O
ATOM    700  N   VAL A  49      20.718   0.940 -20.319  1.00 -7.14           N
ATOM    701  H   VAL A  49      21.288   1.681 -20.710  1.00 -7.14           H
ATOM    702  CA  VAL A  49      20.947   0.532 -18.933  1.00 -7.14           C
ATOM    703  HA  VAL A  49      20.886  -0.551 -18.864  1.00 -7.14           H
ATOM    704  C   VAL A  49      19.846   1.128 -18.077  1.00 -7.14           C
ATOM    705  O   VAL A  49      19.330   0.477 -17.171  1.00 -7.14           O
ATOM    706  CB  VAL A  49      22.348   0.988 -18.430  1.00 -7.14           C
ATOM    707  HB  VAL A  49      22.419   2.070 -18.518  1.00 -7.14           H
ATOM    708  CG1 VAL A  49      22.589   0.596 -16.962  1.00 -7.14           C
ATOM    709 1HG1 VAL A  49      23.595   0.889 -16.659  1.00 -7.14           H
ATOM    710 2HG1 VAL A  49      22.476  -0.483 -16.838  1.00 -7.14           H
ATOM    711 3HG1 VAL A  49      21.871   1.104 -16.317  1.00 -7.14           H
ATOM    712  CG2 VAL A  49      23.441   0.355 -19.295  1.00 -7.14           C
ATOM    713 1HG2 VAL A  49      24.421   0.653 -18.925  1.00 -7.14           H
ATOM    714 2HG2 VAL A  49      23.345   0.681 -20.328  1.00 -7.14           H
ATOM    715 3HG2 VAL A  49      23.366  -0.733 -19.256  1.00 -7.14           H
ATOM    716  N   LEU A  50      19.442   2.349 -18.395  1.00-10.23           N
ATOM    717  H   LEU A  50      19.888   2.846 -19.159  1.00-10.23           H
ATOM    718  CA  LEU A  50      18.358   2.989 -17.656  1.00-10.23           C
ATOM    719  HA  LEU A  50      18.591   2.957 -16.593  1.00-10.23           H
ATOM    720  C   LEU A  50      17.059   2.215 -17.870  1.00-10.23           C
ATOM    721  O   LEU A  50      16.312   1.979 -16.924  1.00-10.23           O
ATOM    722  CB  LEU A  50      18.201   4.452 -18.094  1.00-10.23           C
ATOM    723 1HB  LEU A  50      18.011   4.464 -19.166  1.00-10.23           H
ATOM    724 2HB  LEU A  50      17.321   4.859 -17.597  1.00-10.23           H
ATOM    725  CG  LEU A  50      19.386   5.391 -17.805  1.00-10.23           C
ATOM    726  HG  LEU A  50      20.288   4.953 -18.228  1.00-10.23           H
ATOM    727  CD1 LEU A  50      19.172   6.745 -18.467  1.00-10.23           C
ATOM    728 1HD1 LEU A  50      20.038   7.382 -18.295  1.00-10.23           H
ATOM    729 2HD1 LEU A  50      18.280   7.228 -18.066  1.00-10.23           H
ATOM    730 3HD1 LEU A  50      19.053   6.615 -19.543  1.00-10.23           H
ATOM    731  CD2 LEU A  50      19.614   5.597 -16.300  1.00-10.23           C
ATOM    732 1HD2 LEU A  50      20.432   6.299 -16.144  1.00-10.23           H
ATOM    733 2HD2 LEU A  50      19.874   4.650 -15.830  1.00-10.23           H
ATOM    734 3HD2 LEU A  50      18.709   5.992 -15.836  1.00-10.23           H
ATOM    735  N   SER A  51      16.817   1.757 -19.088  1.00-16.47           N
ATOM    736  H   SER A  51      17.466   1.968 -19.839  1.00-16.47           H
ATOM    737  CA  SER A  51      15.614   0.981 -19.385  1.00-16.47           C
ATOM    738  HA  SER A  51      14.742   1.547 -19.057  1.00-16.47           H
ATOM    739  C   SER A  51      15.637  -0.345 -18.641  1.00-16.47           C
ATOM    740  O   SER A  51      14.645  -0.746 -18.050  1.00-16.47           O
ATOM    741  CB  SER A  51      15.499   0.708 -20.884  1.00-16.47           C
ATOM    742 1HB  SER A  51      16.329   0.072 -21.193  1.00-16.47           H
ATOM    743 2HB  SER A  51      14.561   0.187 -21.082  1.00-16.47           H
ATOM    744  OG  SER A  51      15.546   1.916 -21.630  1.00-16.47           O
ATOM    745  HG  SER A  51      16.374   2.370 -21.412  1.00-16.47           H
ATOM    746  N   GLU A  52      16.779  -1.015 -18.617  1.00-10.99           N
ATOM    747  H   GLU A  52      17.589  -0.667 -19.122  1.00-10.99           H
ATOM    748  CA  GLU A  52      16.880  -2.279 -17.889  1.00-10.99           C
ATOM    749  HA  GLU A  52      16.079  -2.937 -18.226  1.00-10.99           H
ATOM    750  C   GLU A  52      16.695  -2.069 -16.387  1.00-10.99           C
ATOM    751  O   GLU A  52      16.037  -2.869 -15.731  1.00-10.99           O
ATOM    752  CB  GLU A  52      18.225  -2.952 -18.192  1.00-10.99           C
ATOM    753 1HB  GLU A  52      18.301  -3.095 -19.270  1.00-10.99           H
ATOM    754 2HB  GLU A  52      19.020  -2.269 -17.890  1.00-10.99           H
ATOM    755  CG  GLU A  52      18.478  -4.296 -17.494  1.00-10.99           C
ATOM    756 1HG  GLU A  52      19.508  -4.594 -17.690  1.00-10.99           H
ATOM    757 2HG  GLU A  52      18.376  -4.153 -16.419  1.00-10.99           H
ATOM    758  CD  GLU A  52      17.553  -5.435 -17.928  1.00-10.99           C
ATOM    759  OE1 GLU A  52      16.747  -5.288 -18.866  1.00-10.99           O
ATOM    760  OE2 GLU A  52      17.652  -6.535 -17.334  1.00-10.99           O
ATOM    761  N   PHE A  53      17.212  -0.980 -15.836  1.00 16.61           N
ATOM    762  H   PHE A  53      17.758  -0.336 -16.403  1.00 16.61           H
ATOM    763  CA  PHE A  53      17.000  -0.681 -14.420  1.00 16.61           C
ATOM    764  HA  PHE A  53      17.336  -1.525 -13.819  1.00 16.61           H
ATOM    765  C   PHE A  53      15.514  -0.471 -14.143  1.00 16.61           C
ATOM    766  O   PHE A  53      14.979  -0.978 -13.155  1.00 16.61           O
ATOM    767  CB  PHE A  53      17.783   0.576 -14.016  1.00 16.61           C
ATOM    768 1HB  PHE A  53      18.846   0.399 -14.179  1.00 16.61           H
ATOM    769 2HB  PHE A  53      17.474   1.400 -14.657  1.00 16.61           H
ATOM    770  CG  PHE A  53      17.560   0.994 -12.585  1.00 16.61           C
ATOM    771  CD1 PHE A  53      18.407   0.532 -11.563  1.00 16.61           C
ATOM    772  HD1 PHE A  53      19.245  -0.104 -11.807  1.00 16.61           H
ATOM    773  CD2 PHE A  53      16.487   1.845 -12.251  1.00 16.61           C
ATOM    774  HD2 PHE A  53      15.835   2.219 -13.029  1.00 16.61           H
ATOM    775  CE1 PHE A  53      18.180   0.901 -10.213  1.00 16.61           C
ATOM    776  HE1 PHE A  53      18.843   0.545  -9.438  1.00 16.61           H
ATOM    777  CE2 PHE A  53      16.234   2.205 -10.908  1.00 16.61           C
ATOM    778  HE2 PHE A  53      15.395   2.842 -10.668  1.00 16.61           H
ATOM    779  CZ  PHE A  53      17.081   1.731  -9.886  1.00 16.61           C
ATOM    780  HZ  PHE A  53      16.883   1.996  -8.859  1.00 16.61           H
ATOM    781  N   GLU A  54      14.841   0.262 -15.018  1.00-19.52           N
ATOM    782  H   GLU A  54      15.316   0.646 -15.830  1.00-19.52           H
ATOM    783  CA  GLU A  54      13.424   0.550 -14.830  1.00-19.52           C
ATOM    784  HA  GLU A  54      13.280   0.964 -13.832  1.00-19.52           H
ATOM    785  C   GLU A  54      12.617  -0.739 -14.913  1.00-19.52           C
ATOM    786  O   GLU A  54      11.771  -0.991 -14.065  1.00-19.52           O
ATOM    787  CB  GLU A  54      12.957   1.582 -15.863  1.00-19.52           C
ATOM    788 1HB  GLU A  54      13.587   2.462 -15.743  1.00-19.52           H
ATOM    789 2HB  GLU A  54      13.106   1.184 -16.866  1.00-19.52           H
ATOM    790  CG  GLU A  54      11.502   2.006 -15.717  1.00-19.52           C
ATOM    791 1HG  GLU A  54      10.861   1.178 -16.019  1.00-19.52           H
ATOM    792 2HG  GLU A  54      11.307   2.220 -14.667  1.00-19.52           H
ATOM    793  CD  GLU A  54      11.144   3.245 -16.531  1.00-19.52           C
ATOM    794  OE1 GLU A  54      11.911   3.673 -17.432  1.00-19.52           O
ATOM    795  OE2 GLU A  54      10.079   3.838 -16.243  1.00-19.52           O
ATOM    796  N   LEU A  55      12.915  -1.598 -15.876  1.00-21.43           N
ATOM    797  H   LEU A  55      13.639  -1.364 -16.555  1.00-21.43           H
ATOM    798  CA  LEU A  55      12.195  -2.865 -16.005  1.00-21.43           C
ATOM    799  HA  LEU A  55      11.126  -2.655 -16.024  1.00-21.43           H
ATOM    800  C   LEU A  55      12.448  -3.796 -14.826  1.00-21.43           C
ATOM    801  O   LEU A  55      11.526  -4.463 -14.347  1.00-21.43           O
ATOM    802  CB  LEU A  55      12.589  -3.570 -17.304  1.00-21.43           C
ATOM    803 1HB  LEU A  55      13.674  -3.668 -17.318  1.00-21.43           H
ATOM    804 2HB  LEU A  55      12.163  -4.573 -17.286  1.00-21.43           H
ATOM    805  CG  LEU A  55      12.143  -2.898 -18.611  1.00-21.43           C
ATOM    806  HG  LEU A  55      12.471  -1.862 -18.609  1.00-21.43           H
ATOM    807  CD1 LEU A  55      12.795  -3.601 -19.791  1.00-21.43           C
ATOM    808 1HD1 LEU A  55      12.524  -3.086 -20.712  1.00-21.43           H
ATOM    809 2HD1 LEU A  55      12.461  -4.638 -19.841  1.00-21.43           H
ATOM    810 3HD1 LEU A  55      13.880  -3.568 -19.683  1.00-21.43           H
ATOM    811  CD2 LEU A  55      10.627  -2.911 -18.780  1.00-21.43           C
ATOM    812 1HD2 LEU A  55      10.368  -2.469 -19.740  1.00-21.43           H
ATOM    813 2HD2 LEU A  55      10.159  -2.321 -17.994  1.00-21.43           H
ATOM    814 3HD2 LEU A  55      10.253  -3.934 -18.742  1.00-21.43           H
ATOM    815  N   ARG A  56      13.668  -3.822 -14.304  1.00-21.56           N
ATOM    816  H   ARG A  56      14.414  -3.279 -14.738  1.00-21.56           H
ATOM    817  CA  ARG A  56      13.952  -4.642 -13.123  1.00-21.56           C
ATOM    818  HA  ARG A  56      13.606  -5.658 -13.314  1.00-21.56           H
ATOM    819  C   ARG A  56      13.191  -4.130 -11.912  1.00-21.56           C
ATOM    820  O   ARG A  56      12.685  -4.931 -11.129  1.00-21.56           O
ATOM    821  CB  ARG A  56      15.451  -4.694 -12.823  1.00-21.56           C
ATOM    822 1HB  ARG A  56      15.851  -3.679 -12.823  1.00-21.56           H
ATOM    823 2HB  ARG A  56      15.592  -5.124 -11.831  1.00-21.56           H
ATOM    824  CG  ARG A  56      16.218  -5.546 -13.823  1.00-21.56           C
ATOM    825 1HG  ARG A  56      15.842  -6.568 -13.781  1.00-21.56           H
ATOM    826 2HG  ARG A  56      16.057  -5.165 -14.828  1.00-21.56           H
ATOM    827  CD  ARG A  56      17.706  -5.556 -13.532  1.00-21.56           C
ATOM    828 1HD  ARG A  56      18.070  -4.527 -13.494  1.00-21.56           H
ATOM    829 2HD  ARG A  56      17.879  -6.037 -12.570  1.00-21.56           H
ATOM    830  NE  ARG A  56      18.421  -6.284 -14.585  1.00-21.56           N
ATOM    831  HE  ARG A  56      17.867  -6.597 -15.376  1.00-21.56           H
ATOM    832  CZ  ARG A  56      19.719  -6.538 -14.649  1.00-21.56           C
ATOM    833  NH1 ARG A  56      20.180  -7.116 -15.719  1.00-21.56           N
ATOM    834 1HH1 ARG A  56      19.538  -7.356 -16.461  1.00-21.56           H
ATOM    835 2HH1 ARG A  56      21.166  -7.300 -15.808  1.00-21.56           H
ATOM    836  NH2 ARG A  56      20.571  -6.218 -13.716  1.00-21.56           N
ATOM    837 1HH2 ARG A  56      20.235  -5.797 -12.862  1.00-21.56           H
ATOM    838 2HH2 ARG A  56      21.554  -6.381 -13.857  1.00-21.56           H
ATOM    839  N   LEU A  57      13.067  -2.822 -11.758  1.00 16.41           N
ATOM    840  H   LEU A  57      13.513  -2.190 -12.418  1.00 16.41           H
ATOM    841  CA  LEU A  57      12.311  -2.275 -10.632  1.00 16.41           C
ATOM    842  HA  LEU A  57      12.590  -2.821  -9.731  1.00 16.41           H
ATOM    843  C   LEU A  57      10.810  -2.457 -10.814  1.00 16.41           C
ATOM    844  O   LEU A  57      10.120  -2.808  -9.864  1.00 16.41           O
ATOM    845  CB  LEU A  57      12.637  -0.792 -10.423  1.00 16.41           C
ATOM    846 1HB  LEU A  57      12.992  -0.389 -11.371  1.00 16.41           H
ATOM    847 2HB  LEU A  57      11.706  -0.279 -10.181  1.00 16.41           H
ATOM    848  CG  LEU A  57      13.658  -0.435  -9.326  1.00 16.41           C
ATOM    849  HG  LEU A  57      13.844   0.636  -9.388  1.00 16.41           H
ATOM    850  CD1 LEU A  57      13.098  -0.718  -7.925  1.00 16.41           C
ATOM    851 1HD1 LEU A  57      13.807  -0.379  -7.171  1.00 16.41           H
ATOM    852 2HD1 LEU A  57      12.928  -1.788  -7.794  1.00 16.41           H
ATOM    853 3HD1 LEU A  57      12.153  -0.192  -7.794  1.00 16.41           H
ATOM    854  CD2 LEU A  57      15.002  -1.148  -9.485  1.00 16.41           C
ATOM    855 1HD2 LEU A  57      15.708  -0.771  -8.746  1.00 16.41           H
ATOM    856 2HD2 LEU A  57      15.402  -0.949 -10.481  1.00 16.41           H
ATOM    857 3HD2 LEU A  57      14.886  -2.224  -9.353  1.00 16.41           H
ATOM    858  N   LEU A  58      10.298  -2.294 -12.024  1.00  2.78           N
ATOM    859  H   LEU A  58      10.895  -1.987 -12.792  1.00  2.78           H
ATOM    860  CA  LEU A  58       8.876  -2.529 -12.278  1.00  2.78           C
ATOM    861  HA  LEU A  58       8.290  -1.920 -11.597  1.00  2.78           H
ATOM    862  C   LEU A  58       8.529  -3.981 -12.002  1.00  2.78           C
ATOM    863  O   LEU A  58       7.533  -4.272 -11.348  1.00  2.78           O
ATOM    864  CB  LEU A  58       8.511  -2.169 -13.720  1.00  2.78           C
ATOM    865 1HB  LEU A  58       9.240  -2.644 -14.376  1.00  2.78           H
ATOM    866 2HB  LEU A  58       7.533  -2.597 -13.944  1.00  2.78           H
ATOM    867  CG  LEU A  58       8.458  -0.670 -14.051  1.00  2.78           C
ATOM    868  HG  LEU A  58       9.364  -0.194 -13.685  1.00  2.78           H
ATOM    869  CD1 LEU A  58       8.415  -0.502 -15.563  1.00  2.78           C
ATOM    870 1HD1 LEU A  58       8.347   0.557 -15.813  1.00  2.78           H
ATOM    871 2HD1 LEU A  58       7.560  -1.031 -15.978  1.00  2.78           H
ATOM    872 3HD1 LEU A  58       9.334  -0.898 -15.997  1.00  2.78           H
ATOM    873  CD2 LEU A  58       7.261   0.030 -13.402  1.00  2.78           C
ATOM    874 1HD2 LEU A  58       7.258   1.082 -13.686  1.00  2.78           H
ATOM    875 2HD2 LEU A  58       7.335  -0.031 -12.318  1.00  2.78           H
ATOM    876 3HD2 LEU A  58       6.330  -0.436 -13.729  1.00  2.78           H
ATOM    877  N   SER A  59       9.382  -4.903 -12.414  1.00 -9.42           N
ATOM    878  H   SER A  59      10.192  -4.638 -12.966  1.00 -9.42           H
ATOM    879  CA  SER A  59       9.144  -6.309 -12.108  1.00 -9.42           C
ATOM    880  HA  SER A  59       8.107  -6.537 -12.356  1.00 -9.42           H
ATOM    881  C   SER A  59       9.313  -6.632 -10.622  1.00 -9.42           C
ATOM    882  O   SER A  59       8.650  -7.536 -10.125  1.00 -9.42           O
ATOM    883  CB  SER A  59      10.017  -7.203 -12.982  1.00 -9.42           C
ATOM    884 1HB  SER A  59       9.900  -8.236 -12.662  1.00 -9.42           H
ATOM    885 2HB  SER A  59       9.682  -7.113 -14.016  1.00 -9.42           H
ATOM    886  OG  SER A  59      11.383  -6.838 -12.925  1.00 -9.42           O
ATOM    887  HG  SER A  59      11.508  -6.073 -13.507  1.00 -9.42           H
ATOM    888  N   MET A  60      10.087  -5.864  -9.863  1.00-11.80           N
ATOM    889  H   MET A  60      10.664  -5.148 -10.292  1.00-11.80           H
ATOM    890  CA  MET A  60      10.086  -6.010  -8.399  1.00-11.80           C
ATOM    891  HA  MET A  60      10.223  -7.060  -8.144  1.00-11.80           H
ATOM    892  C   MET A  60       8.762  -5.554  -7.795  1.00-11.80           C
ATOM    893  O   MET A  60       8.316  -6.099  -6.781  1.00-11.80           O
ATOM    894  CB  MET A  60      11.185  -5.188  -7.721  1.00-11.80           C
ATOM    895 1HB  MET A  60      11.163  -4.173  -8.108  1.00-11.80           H
ATOM    896 2HB  MET A  60      10.946  -5.145  -6.660  1.00-11.80           H
ATOM    897  CG  MET A  60      12.590  -5.739  -7.858  1.00-11.80           C
ATOM    898 1HG  MET A  60      12.639  -6.714  -7.373  1.00-11.80           H
ATOM    899 2HG  MET A  60      12.827  -5.860  -8.911  1.00-11.80           H
ATOM    900  SD  MET A  60      13.810  -4.630  -7.115  1.00-11.80           S
ATOM    901  CE  MET A  60      13.366  -4.666  -5.358  1.00-11.80           C
ATOM    902 1HE  MET A  60      14.105  -4.109  -4.783  1.00-11.80           H
ATOM    903 2HE  MET A  60      13.336  -5.695  -4.999  1.00-11.80           H
ATOM    904 3HE  MET A  60      12.389  -4.204  -5.211  1.00-11.80           H
ATOM    905  N   PHE A  61       8.113  -4.571  -8.400  1.00 -3.27           N
ATOM    906  H   PHE A  61       8.531  -4.100  -9.199  1.00 -3.27           H
ATOM    907  CA  PHE A  61       6.801  -4.138  -7.926  1.00 -3.27           C
ATOM    908  HA  PHE A  61       6.828  -4.091  -6.844  1.00 -3.27           H
ATOM    909  C   PHE A  61       5.714  -5.142  -8.329  1.00 -3.27           C
ATOM    910  O   PHE A  61       4.630  -5.194  -7.742  1.00 -3.27           O
ATOM    911  CB  PHE A  61       6.465  -2.739  -8.452  1.00 -3.27           C
ATOM    912 1HB  PHE A  61       6.393  -2.782  -9.536  1.00 -3.27           H
ATOM    913 2HB  PHE A  61       5.492  -2.445  -8.059  1.00 -3.27           H
ATOM    914  CG  PHE A  61       7.476  -1.674  -8.080  1.00 -3.27           C
ATOM    915  CD1 PHE A  61       7.955  -1.538  -6.761  1.00 -3.27           C
ATOM    916  HD1 PHE A  61       7.625  -2.216  -5.991  1.00 -3.27           H
ATOM    917  CD2 PHE A  61       7.939  -0.779  -9.060  1.00 -3.27           C
ATOM    918  HD2 PHE A  61       7.571  -0.857 -10.070  1.00 -3.27           H
ATOM    919  CE1 PHE A  61       8.877  -0.513  -6.422  1.00 -3.27           C
ATOM    920  HE1 PHE A  61       9.222  -0.412  -5.404  1.00 -3.27           H
ATOM    921  CE2 PHE A  61       8.874   0.240  -8.743  1.00 -3.27           C
ATOM    922  HE2 PHE A  61       9.224   0.912  -9.514  1.00 -3.27           H
ATOM    923  CZ  PHE A  61       9.334   0.380  -7.418  1.00 -3.27           C
ATOM    924  HZ  PHE A  61      10.028   1.168  -7.166  1.00 -3.27           H
ATOM    925  N   GLY A  62       6.035  -5.975  -9.310  1.00 -7.31           N
ATOM    926  H   GLY A  62       6.964  -5.936  -9.709  1.00 -7.31           H
ATOM    927  CA  GLY A  62       5.092  -6.942  -9.849  1.00 -7.31           C
ATOM    928 1HA  GLY A  62       5.644  -7.806 -10.215  1.00 -7.31           H
ATOM    929 2HA  GLY A  62       4.402  -7.266  -9.070  1.00 -7.31           H
ATOM    930  C   GLY A  62       4.306  -6.351 -11.003  1.00 -7.31           C
ATOM    931  O   GLY A  62       3.190  -6.770 -11.293  1.00 -7.31           O
ATOM    932  N   LEU A  63       4.890  -5.353 -11.649  1.00  3.59           N
ATOM    933  H   LEU A  63       5.826  -5.066 -11.380  1.00  3.59           H
ATOM    934  CA  LEU A  63       4.279  -4.637 -12.766  1.00  3.59           C
ATOM    935  HA  LEU A  63       3.222  -4.885 -12.851  1.00  3.59           H
ATOM    936  C   LEU A  63       4.987  -5.062 -14.046  1.00  3.59           C
ATOM    937  O   LEU A  63       6.128  -5.528 -14.012  1.00  3.59           O
ATOM    938  CB  LEU A  63       4.431  -3.129 -12.543  1.00  3.59           C
ATOM    939 1HB  LEU A  63       5.493  -2.910 -12.445  1.00  3.59           H
ATOM    940 2HB  LEU A  63       4.061  -2.605 -13.425  1.00  3.59           H
ATOM    941  CG  LEU A  63       3.705  -2.565 -11.310  1.00  3.59           C
ATOM    942  HG  LEU A  63       3.948  -3.174 -10.441  1.00  3.59           H
ATOM    943  CD1 LEU A  63       4.181  -1.152 -11.030  1.00  3.59           C
ATOM    944 1HD1 LEU A  63       3.669  -0.752 -10.156  1.00  3.59           H
ATOM    945 2HD1 LEU A  63       3.980  -0.516 -11.886  1.00  3.59           H
ATOM    946 3HD1 LEU A  63       5.253  -1.154 -10.838  1.00  3.59           H
ATOM    947  CD2 LEU A  63       2.186  -2.570 -11.499  1.00  3.59           C
ATOM    948 1HD2 LEU A  63       1.704  -2.099 -10.646  1.00  3.59           H
ATOM    949 2HD2 LEU A  63       1.826  -3.596 -11.582  1.00  3.59           H
ATOM    950 3HD2 LEU A  63       1.926  -2.025 -12.406  1.00  3.59           H
ATOM    951  N   LYS A  64       4.296  -4.941 -15.169  1.00 -7.29           N
ATOM    952  H   LYS A  64       3.366  -4.512 -15.127  1.00 -7.29           H
ATOM    953  CA  LYS A  64       4.789  -5.392 -16.472  1.00 -7.29           C
ATOM    954  HA  LYS A  64       5.602  -6.106 -16.336  1.00 -7.29           H
ATOM    955  C   LYS A  64       5.287  -4.224 -17.306  1.00 -7.29           C
ATOM    956  O   LYS A  64       6.156  -4.379 -18.170  1.00 -7.29           O
ATOM    957  CB  LYS A  64       3.641  -6.065 -17.229  1.00 -7.29           C
ATOM    958 1HB  LYS A  64       2.855  -5.328 -17.398  1.00 -7.29           H
ATOM    959 2HB  LYS A  64       4.014  -6.400 -18.195  1.00 -7.29           H
ATOM    960  CG  LYS A  64       3.032  -7.253 -16.501  1.00 -7.29           C
ATOM    961 1HG  LYS A  64       3.816  -7.978 -16.281  1.00 -7.29           H
ATOM    962 2HG  LYS A  64       2.577  -6.922 -15.567  1.00 -7.29           H
ATOM    963  CD  LYS A  64       1.971  -7.913 -17.359  1.00 -7.29           C
ATOM    964 1HD  LYS A  64       1.207  -7.181 -17.621  1.00 -7.29           H
ATOM    965 2HD  LYS A  64       2.441  -8.283 -18.270  1.00 -7.29           H
ATOM    966  CE  LYS A  64       1.328  -9.072 -16.617  1.00 -7.29           C
ATOM    967 1HE  LYS A  64       2.114  -9.734 -16.246  1.00 -7.29           H
ATOM    968 2HE  LYS A  64       0.767  -8.685 -15.763  1.00 -7.29           H
ATOM    969  NZ  LYS A  64       0.417  -9.858 -17.508  1.00 -7.29           N
ATOM    970 1HZ  LYS A  64       0.011 -10.626 -16.986  1.00 -7.29           H
ATOM    971 2HZ  LYS A  64       0.949 -10.234 -18.284  1.00 -7.29           H
ATOM    972 3HZ  LYS A  64      -0.323  -9.271 -17.872  1.00 -7.29           H
ATOM    973  N   GLN A  65       4.716  -3.059 -17.050  1.00  6.47           N
ATOM    974  H   GLN A  65       4.018  -2.999 -16.311  1.00  6.47           H
ATOM    975  CA  GLN A  65       5.022  -1.828 -17.770  1.00  6.47           C
ATOM    976  HA  GLN A  65       6.039  -1.848 -18.161  1.00  6.47           H
ATOM    977  C   GLN A  65       4.898  -0.734 -16.721  1.00  6.47           C
ATOM    978  O   GLN A  65       4.382  -0.990 -15.633  1.00  6.47           O
ATOM    979  CB  GLN A  65       4.019  -1.602 -18.915  1.00  6.47           C
ATOM    980 1HB  GLN A  65       4.311  -0.707 -19.466  1.00  6.47           H
ATOM    981 2HB  GLN A  65       4.069  -2.456 -19.590  1.00  6.47           H
ATOM    982  CG  GLN A  65       2.575  -1.442 -18.440  1.00  6.47           C
ATOM    983 1HG  GLN A  65       2.319  -2.306 -17.839  1.00  6.47           H
ATOM    984 2HG  GLN A  65       2.490  -0.551 -17.821  1.00  6.47           H
ATOM    985  CD  GLN A  65       1.558  -1.348 -19.549  1.00  6.47           C
ATOM    986  OE1 GLN A  65       1.759  -0.671 -20.553  1.00  6.47           O
ATOM    987  NE2 GLN A  65       0.446  -2.011 -19.371  1.00  6.47           N
ATOM    988 1HE2 GLN A  65      -0.294  -1.930 -20.051  1.00  6.47           H
ATOM    989 2HE2 GLN A  65       0.323  -2.576 -18.541  1.00  6.47           H
ATOM    990  N   ARG A  66       5.336   0.476 -17.033  1.00  5.95           N
ATOM    991  H   ARG A  66       5.789   0.635 -17.927  1.00  5.95           H
ATOM    992  CA  ARG A  66       5.106   1.605 -16.136  1.00  5.95           C
ATOM    993  HA  ARG A  66       5.394   1.328 -15.125  1.00  5.95           H
ATOM    994  C   ARG A  66       3.608   1.922 -16.160  1.00  5.95           C
ATOM    995  O   ARG A  66       3.045   2.104 -17.241  1.00  5.95           O
ATOM    996  CB  ARG A  66       5.936   2.813 -16.583  1.00  5.95           C
ATOM    997 1HB  ARG A  66       6.990   2.602 -16.404  1.00  5.95           H
ATOM    998 2HB  ARG A  66       5.788   2.965 -17.653  1.00  5.95           H
ATOM    999  CG  ARG A  66       5.547   4.093 -15.873  1.00  5.95           C
ATOM   1000 1HG  ARG A  66       4.575   4.400 -16.254  1.00  5.95           H
ATOM   1001 2HG  ARG A  66       5.466   3.911 -14.803  1.00  5.95           H
ATOM   1002  CD  ARG A  66       6.508   5.225 -16.108  1.00  5.95           C
ATOM   1003 1HD  ARG A  66       7.410   5.071 -15.513  1.00  5.95           H
ATOM   1004 2HD  ARG A  66       6.773   5.250 -17.164  1.00  5.95           H
ATOM   1005  NE  ARG A  66       5.856   6.493 -15.752  1.00  5.95           N
ATOM   1006  HE  ARG A  66       4.870   6.448 -15.549  1.00  5.95           H
ATOM   1007  CZ  ARG A  66       6.418   7.693 -15.731  1.00  5.95           C
ATOM   1008  NH1 ARG A  66       5.656   8.722 -15.519  1.00  5.95           N
ATOM   1009 1HH1 ARG A  66       4.653   8.621 -15.516  1.00  5.95           H
ATOM   1010 2HH1 ARG A  66       6.059   9.638 -15.380  1.00  5.95           H
ATOM   1011  NH2 ARG A  66       7.689   7.912 -15.934  1.00  5.95           N
ATOM   1012 1HH2 ARG A  66       8.306   7.145 -16.162  1.00  5.95           H
ATOM   1013 2HH2 ARG A  66       8.027   8.863 -15.942  1.00  5.95           H
ATOM   1014  N   PRO A  67       2.941   1.969 -14.991  1.00-11.42           N
ATOM   1015  CA  PRO A  67       1.557   2.449 -15.052  1.00-11.42           C
ATOM   1016  HA  PRO A  67       0.962   1.815 -15.710  1.00-11.42           H
ATOM   1017  C   PRO A  67       1.505   3.907 -15.492  1.00-11.42           C
ATOM   1018  O   PRO A  67       2.368   4.711 -15.126  1.00-11.42           O
ATOM   1019  CB  PRO A  67       1.085   2.335 -13.598  1.00-11.42           C
ATOM   1020 1HB  PRO A  67       1.199   3.292 -13.095  1.00-11.42           H
ATOM   1021 2HB  PRO A  67       0.050   2.005 -13.550  1.00-11.42           H
ATOM   1022  CG  PRO A  67       1.984   1.340 -12.988  1.00-11.42           C
ATOM   1023 1HG  PRO A  67       2.012   1.449 -11.904  1.00-11.42           H
ATOM   1024 2HG  PRO A  67       1.674   0.334 -13.269  1.00-11.42           H
ATOM   1025  CD  PRO A  67       3.314   1.665 -13.600  1.00-11.42           C
ATOM   1026 1HD  PRO A  67       3.760   2.539 -13.127  1.00-11.42           H
ATOM   1027 2HD  PRO A  67       3.982   0.806 -13.551  1.00-11.42           H
ATOM   1028  N   THR A  68       0.487   4.263 -16.257  1.00 -1.24           N
ATOM   1029  H   THR A  68      -0.200   3.566 -16.519  1.00 -1.24           H
ATOM   1030  CA  THR A  68       0.310   5.636 -16.732  1.00 -1.24           C
ATOM   1031  HA  THR A  68       1.008   6.296 -16.218  1.00 -1.24           H
ATOM   1032  C   THR A  68      -1.111   6.100 -16.404  1.00 -1.24           C
ATOM   1033  O   THR A  68      -1.957   6.196 -17.303  1.00 -1.24           O
ATOM   1034  CB  THR A  68       0.593   5.744 -18.253  1.00 -1.24           C
ATOM   1035  HB  THR A  68       0.418   6.770 -18.577  1.00 -1.24           H
ATOM   1036  OG1 THR A  68      -0.263   4.853 -18.976  1.00 -1.24           O
ATOM   1037  HG1 THR A  68      -1.168   5.054 -18.711  1.00 -1.24           H
ATOM   1038  CG2 THR A  68       2.023   5.353 -18.589  1.00 -1.24           C
ATOM   1039 1HG2 THR A  68       2.222   5.584 -19.634  1.00 -1.24           H
ATOM   1040 2HG2 THR A  68       2.169   4.284 -18.432  1.00 -1.24           H
ATOM   1041 3HG2 THR A  68       2.723   5.904 -17.963  1.00 -1.24           H
ATOM   1042  N   PRO A  69      -1.415   6.350 -15.117  1.00 13.16           N
ATOM   1043  CA  PRO A  69      -2.813   6.676 -14.811  1.00 13.16           C
ATOM   1044  HA  PRO A  69      -3.453   5.840 -15.091  1.00 13.16           H
ATOM   1045  C   PRO A  69      -3.343   7.952 -15.448  1.00 13.16           C
ATOM   1046  O   PRO A  69      -2.590   8.884 -15.770  1.00 13.16           O
ATOM   1047  CB  PRO A  69      -2.804   6.848 -13.288  1.00 13.16           C
ATOM   1048 1HB  PRO A  69      -2.679   7.901 -13.033  1.00 13.16           H
ATOM   1049 2HB  PRO A  69      -3.720   6.455 -12.848  1.00 13.16           H
ATOM   1050  CG  PRO A  69      -1.631   6.074 -12.833  1.00 13.16           C
ATOM   1051 1HG  PRO A  69      -1.289   6.416 -11.856  1.00 13.16           H
ATOM   1052 2HG  PRO A  69      -1.871   5.010 -12.809  1.00 13.16           H
ATOM   1053  CD  PRO A  69      -0.608   6.348 -13.883  1.00 13.16           C
ATOM   1054 1HD  PRO A  69      -0.142   7.323 -13.727  1.00 13.16           H
ATOM   1055 2HD  PRO A  69       0.139   5.556 -13.893  1.00 13.16           H
ATOM   1056  N   SER A  70      -4.658   7.996 -15.577  1.00 -2.66           N
ATOM   1057  H   SER A  70      -5.202   7.159 -15.372  1.00 -2.66           H
ATOM   1058  CA  SER A  70      -5.389   9.195 -15.952  1.00 -2.66           C
ATOM   1059  HA  SER A  70      -5.038   9.560 -16.914  1.00 -2.66           H
ATOM   1060  C   SER A  70      -5.165  10.260 -14.888  1.00 -2.66           C
ATOM   1061  O   SER A  70      -4.908   9.965 -13.716  1.00 -2.66           O
ATOM   1062  CB  SER A  70      -6.885   8.881 -16.047  1.00 -2.66           C
ATOM   1063 1HB  SER A  70      -7.416   9.771 -16.387  1.00 -2.66           H
ATOM   1064 2HB  SER A  70      -7.044   8.079 -16.768  1.00 -2.66           H
ATOM   1065  OG  SER A  70      -7.399   8.492 -14.783  1.00 -2.66           O
ATOM   1066  HG  SER A  70      -7.409   7.525 -14.729  1.00 -2.66           H
ATOM   1067  N   ARG A  71      -5.346  11.519 -15.264  1.00 -5.27           N
ATOM   1068  H   ARG A  71      -5.561  11.726 -16.231  1.00 -5.27           H
ATOM   1069  CA  ARG A  71      -5.268  12.621 -14.300  1.00 -5.27           C
ATOM   1070  HA  ARG A  71      -4.436  12.442 -13.618  1.00 -5.27           H
ATOM   1071  C   ARG A  71      -6.549  12.670 -13.470  1.00 -5.27           C
ATOM   1072  O   ARG A  71      -6.708  13.519 -12.600  1.00 -5.27           O
ATOM   1073  CB  ARG A  71      -5.058  13.958 -15.027  1.00 -5.27           C
ATOM   1074 1HB  ARG A  71      -5.927  14.135 -15.662  1.00 -5.27           H
ATOM   1075 2HB  ARG A  71      -5.013  14.758 -14.288  1.00 -5.27           H
ATOM   1076  CG  ARG A  71      -3.801  14.042 -15.909  1.00 -5.27           C
ATOM   1077 1HG  ARG A  71      -3.792  13.203 -16.604  1.00 -5.27           H
ATOM   1078 2HG  ARG A  71      -3.853  14.963 -16.488  1.00 -5.27           H
ATOM   1079  CD  ARG A  71      -2.491  14.053 -15.123  1.00 -5.27           C
ATOM   1080 1HD  ARG A  71      -2.504  14.907 -14.445  1.00 -5.27           H
ATOM   1081 2HD  ARG A  71      -2.411  13.137 -14.537  1.00 -5.27           H
ATOM   1082  NE  ARG A  71      -1.321  14.159 -16.014  1.00 -5.27           N
ATOM   1083  HE  ARG A  71      -1.491  14.046 -17.003  1.00 -5.27           H
ATOM   1084  CZ  ARG A  71      -0.065  14.380 -15.641  1.00 -5.27           C
ATOM   1085  NH1 ARG A  71       0.862  14.416 -16.553  1.00 -5.27           N
ATOM   1086 1HH1 ARG A  71       0.632  14.257 -17.525  1.00 -5.27           H
ATOM   1087 2HH1 ARG A  71       1.815  14.619 -16.293  1.00 -5.27           H
ATOM   1088  NH2 ARG A  71       0.306  14.582 -14.402  1.00 -5.27           N
ATOM   1089 1HH2 ARG A  71      -0.383  14.605 -13.671  1.00 -5.27           H
ATOM   1090 2HH2 ARG A  71       1.278  14.740 -14.183  1.00 -5.27           H
ATOM   1091  N   ASP A  72      -7.470  11.763 -13.756  1.00 -0.40           N
ATOM   1092  H   ASP A  72      -7.273  11.074 -14.463  1.00 -0.40           H
ATOM   1093  CA  ASP A  72      -8.784  11.717 -13.119  1.00 -0.40           C
ATOM   1094  HA  ASP A  72      -8.977  12.661 -12.610  1.00 -0.40           H
ATOM   1095  C   ASP A  72      -8.866  10.582 -12.106  1.00 -0.40           C
ATOM   1096  O   ASP A  72      -9.923  10.319 -11.538  1.00 -0.40           O
ATOM   1097  CB  ASP A  72      -9.841  11.510 -14.203  1.00 -0.40           C
ATOM   1098 1HB  ASP A  72      -9.650  10.554 -14.691  1.00 -0.40           H
ATOM   1099 2HB  ASP A  72     -10.832  11.483 -13.751  1.00 -0.40           H
ATOM   1100  CG  ASP A  72      -9.801  12.596 -15.252  1.00 -0.40           C
ATOM   1101  OD1 ASP A  72      -9.908  13.796 -14.916  1.00 -0.40           O
ATOM   1102  OD2 ASP A  72      -9.603  12.267 -16.438  1.00 -0.40           O
ATOM   1103  N   ALA A  73      -7.756   9.887 -11.897  1.00  8.75           N
ATOM   1104  H   ALA A  73      -6.916  10.113 -12.408  1.00  8.75           H
ATOM   1105  CA  ALA A  73      -7.710   8.798 -10.927  1.00  8.75           C
ATOM   1106  HA  ALA A  73      -8.528   8.106 -11.134  1.00  8.75           H
ATOM   1107  C   ALA A  73      -7.895   9.374  -9.515  1.00  8.75           C
ATOM   1108  O   ALA A  73      -7.467  10.504  -9.238  1.00  8.75           O
ATOM   1109  CB  ALA A  73      -6.378   8.053 -11.057  1.00  8.75           C
ATOM   1110 1HB  ALA A  73      -6.286   7.649 -12.068  1.00  8.75           H
ATOM   1111 2HB  ALA A  73      -6.346   7.230 -10.342  1.00  8.75           H
ATOM   1112 3HB  ALA A  73      -5.549   8.735 -10.865  1.00  8.75           H
ATOM   1113  N   VAL A  74      -8.526   8.611  -8.629  1.00 10.71           N
ATOM   1114  H   VAL A  74      -8.803   7.672  -8.892  1.00 10.71           H
ATOM   1115  CA  VAL A  74      -8.853   9.079  -7.275  1.00 10.71           C
ATOM   1116  HA  VAL A  74      -8.299   9.992  -7.064  1.00 10.71           H
ATOM   1117  C   VAL A  74      -8.457   8.025  -6.254  1.00 10.71           C
ATOM   1118  O   VAL A  74      -8.953   6.896  -6.273  1.00 10.71           O
ATOM   1119  CB  VAL A  74     -10.377   9.384  -7.111  1.00 10.71           C
ATOM   1120  HB  VAL A  74     -10.936   8.468  -7.297  1.00 10.71           H
ATOM   1121  CG1 VAL A  74     -10.722   9.883  -5.691  1.00 10.71           C
ATOM   1122 1HG1 VAL A  74     -11.786  10.122  -5.634  1.00 10.71           H
ATOM   1123 2HG1 VAL A  74     -10.147  10.780  -5.456  1.00 10.71           H
ATOM   1124 3HG1 VAL A  74     -10.505   9.109  -4.955  1.00 10.71           H
ATOM   1125  CG2 VAL A  74     -10.832  10.431  -8.126  1.00 10.71           C
ATOM   1126 1HG2 VAL A  74     -11.876  10.685  -7.956  1.00 10.71           H
ATOM   1127 2HG2 VAL A  74     -10.740  10.037  -9.136  1.00 10.71           H
ATOM   1128 3HG2 VAL A  74     -10.228  11.335  -8.037  1.00 10.71           H
ATOM   1129  N   VAL A  75      -7.582   8.405  -5.337  1.00 -7.66           N
ATOM   1130  H   VAL A  75      -7.186   9.341  -5.366  1.00 -7.66           H
ATOM   1131  CA  VAL A  75      -7.208   7.537  -4.230  1.00 -7.66           C
ATOM   1132  HA  VAL A  75      -7.276   6.501  -4.549  1.00 -7.66           H
ATOM   1133  C   VAL A  75      -8.217   7.828  -3.122  1.00 -7.66           C
ATOM   1134  O   VAL A  75      -8.320   8.971  -2.664  1.00 -7.66           O
ATOM   1135  CB  VAL A  75      -5.762   7.814  -3.765  1.00 -7.66           C
ATOM   1136  HB  VAL A  75      -5.690   8.850  -3.436  1.00 -7.66           H
ATOM   1137  CG1 VAL A  75      -5.371   6.906  -2.598  1.00 -7.66           C
ATOM   1138 1HG1 VAL A  75      -4.340   7.112  -2.314  1.00 -7.66           H
ATOM   1139 2HG1 VAL A  75      -5.466   5.863  -2.886  1.00 -7.66           H
ATOM   1140 3HG1 VAL A  75      -6.011   7.107  -1.739  1.00 -7.66           H
ATOM   1141  CG2 VAL A  75      -4.792   7.607  -4.937  1.00 -7.66           C
ATOM   1142 1HG2 VAL A  75      -3.780   7.824  -4.608  1.00 -7.66           H
ATOM   1143 2HG2 VAL A  75      -5.025   8.291  -5.753  1.00 -7.66           H
ATOM   1144 3HG2 VAL A  75      -4.841   6.581  -5.303  1.00 -7.66           H
ATOM   1145  N   PRO A  76      -9.024   6.831  -2.718  1.00 -3.46           N
ATOM   1146  CA  PRO A  76     -10.003   7.188  -1.684  1.00 -3.46           C
ATOM   1147  HA  PRO A  76     -10.640   7.994  -2.048  1.00 -3.46           H
ATOM   1148  C   PRO A  76      -9.353   7.554  -0.351  1.00 -3.46           C
ATOM   1149  O   PRO A  76      -8.276   7.030  -0.029  1.00 -3.46           O
ATOM   1150  CB  PRO A  76     -10.808   5.898  -1.519  1.00 -3.46           C
ATOM   1151 1HB  PRO A  76     -10.422   5.322  -0.678  1.00 -3.46           H
ATOM   1152 2HB  PRO A  76     -11.865   6.121  -1.378  1.00 -3.46           H
ATOM   1153  CG  PRO A  76     -10.590   5.153  -2.785  1.00 -3.46           C
ATOM   1154 1HG  PRO A  76     -10.764   4.086  -2.648  1.00 -3.46           H
ATOM   1155 2HG  PRO A  76     -11.234   5.553  -3.569  1.00 -3.46           H
ATOM   1156  CD  PRO A  76      -9.167   5.417  -3.108  1.00 -3.46           C
ATOM   1157 1HD  PRO A  76      -8.507   4.786  -2.512  1.00 -3.46           H
ATOM   1158 2HD  PRO A  76      -8.992   5.277  -4.175  1.00 -3.46           H
ATOM   1159  N   PRO A  77     -10.012   8.393   0.474  1.00 -0.88           N
ATOM   1160  CA  PRO A  77      -9.385   8.716   1.765  1.00 -0.88           C
ATOM   1161  HA  PRO A  77      -8.441   9.229   1.598  1.00 -0.88           H
ATOM   1162  C   PRO A  77      -9.148   7.513   2.674  1.00 -0.88           C
ATOM   1163  O   PRO A  77      -8.198   7.490   3.441  1.00 -0.88           O
ATOM   1164  CB  PRO A  77     -10.393   9.668   2.412  1.00 -0.88           C
ATOM   1165 1HB  PRO A  77     -11.066   9.106   3.056  1.00 -0.88           H
ATOM   1166 2HB  PRO A  77      -9.883  10.447   2.979  1.00 -0.88           H
ATOM   1167  CG  PRO A  77     -11.144  10.253   1.270  1.00 -0.88           C
ATOM   1168 1HG  PRO A  77     -12.114  10.633   1.591  1.00 -0.88           H
ATOM   1169 2HG  PRO A  77     -10.555  11.044   0.804  1.00 -0.88           H
ATOM   1170  CD  PRO A  77     -11.300   9.101   0.324  1.00 -0.88           C
ATOM   1171 1HD  PRO A  77     -12.129   8.458   0.628  1.00 -0.88           H
ATOM   1172 2HD  PRO A  77     -11.441   9.465  -0.695  1.00 -0.88           H
ATOM   1173  N   TYR A  78      -9.957   6.473   2.526  1.00 -7.13           N
ATOM   1174  H   TYR A  78     -10.743   6.545   1.901  1.00 -7.13           H
ATOM   1175  CA  TYR A  78      -9.757   5.222   3.255  1.00 -7.13           C
ATOM   1176  HA  TYR A  78      -9.808   5.419   4.326  1.00 -7.13           H
ATOM   1177  C   TYR A  78      -8.395   4.580   2.962  1.00 -7.13           C
ATOM   1178  O   TYR A  78      -7.724   4.079   3.860  1.00 -7.13           O
ATOM   1179  CB  TYR A  78     -10.890   4.268   2.869  1.00 -7.13           C
ATOM   1180 1HB  TYR A  78     -11.841   4.752   3.093  1.00 -7.13           H
ATOM   1181 2HB  TYR A  78     -10.844   4.089   1.794  1.00 -7.13           H
ATOM   1182  CG  TYR A  78     -10.852   2.931   3.573  1.00 -7.13           C
ATOM   1183  CD1 TYR A  78     -11.399   2.770   4.864  1.00 -7.13           C
ATOM   1184  HD1 TYR A  78     -11.808   3.626   5.385  1.00 -7.13           H
ATOM   1185  CD2 TYR A  78     -10.289   1.805   2.937  1.00 -7.13           C
ATOM   1186  HD2 TYR A  78      -9.834   1.905   1.961  1.00 -7.13           H
ATOM   1187  CE1 TYR A  78     -11.431   1.485   5.486  1.00 -7.13           C
ATOM   1188  HE1 TYR A  78     -11.860   1.363   6.469  1.00 -7.13           H
ATOM   1189  CE2 TYR A  78     -10.326   0.532   3.556  1.00 -7.13           C
ATOM   1190  HE2 TYR A  78      -9.907  -0.331   3.064  1.00 -7.13           H
ATOM   1191  CZ  TYR A  78     -10.923   0.376   4.800  1.00 -7.13           C
ATOM   1192  OH  TYR A  78     -11.003  -0.905   5.274  1.00 -7.13           O
ATOM   1193  HH  TYR A  78     -11.541  -0.996   6.064  1.00 -7.13           H
ATOM   1194  N   MET A  79      -7.939   4.635   1.718  1.00-13.16           N
ATOM   1195  H   MET A  79      -8.475   5.105   1.002  1.00-13.16           H
ATOM   1196  CA  MET A  79      -6.637   4.061   1.375  1.00-13.16           C
ATOM   1197  HA  MET A  79      -6.523   3.108   1.891  1.00-13.16           H
ATOM   1198  C   MET A  79      -5.501   4.962   1.828  1.00-13.16           C
ATOM   1199  O   MET A  79      -4.417   4.481   2.154  1.00-13.16           O
ATOM   1200  CB  MET A  79      -6.510   3.821  -0.128  1.00-13.16           C
ATOM   1201 1HB  MET A  79      -6.798   4.727  -0.660  1.00-13.16           H
ATOM   1202 2HB  MET A  79      -5.469   3.602  -0.358  1.00-13.16           H
ATOM   1203  CG  MET A  79      -7.361   2.661  -0.606  1.00-13.16           C
ATOM   1204 1HG  MET A  79      -8.401   2.858  -0.345  1.00-13.16           H
ATOM   1205 2HG  MET A  79      -7.283   2.584  -1.690  1.00-13.16           H
ATOM   1206  SD  MET A  79      -6.859   1.078   0.139  1.00-13.16           S
ATOM   1207  CE  MET A  79      -5.315   0.648  -0.730  1.00-13.16           C
ATOM   1208 1HE  MET A  79      -4.941  -0.306  -0.356  1.00-13.16           H
ATOM   1209 2HE  MET A  79      -4.564   1.418  -0.553  1.00-13.16           H
ATOM   1210 3HE  MET A  79      -5.504   0.562  -1.800  1.00-13.16           H
ATOM   1211  N   LEU A  80      -5.750   6.262   1.887  1.00-13.58           N
ATOM   1212  H   LEU A  80      -6.645   6.625   1.586  1.00-13.58           H
ATOM   1213  CA  LEU A  80      -4.745   7.177   2.418  1.00-13.58           C
ATOM   1214  HA  LEU A  80      -3.787   6.972   1.939  1.00-13.58           H
ATOM   1215  C   LEU A  80      -4.601   6.902   3.909  1.00-13.58           C
ATOM   1216  O   LEU A  80      -3.491   6.806   4.412  1.00-13.58           O
ATOM   1217  CB  LEU A  80      -5.132   8.643   2.182  1.00-13.58           C
ATOM   1218 1HB  LEU A  80      -6.100   8.814   2.649  1.00-13.58           H
ATOM   1219 2HB  LEU A  80      -4.403   9.264   2.699  1.00-13.58           H
ATOM   1220  CG  LEU A  80      -5.214   9.133   0.727  1.00-13.58           C
ATOM   1221  HG  LEU A  80      -5.872   8.467   0.173  1.00-13.58           H
ATOM   1222  CD1 LEU A  80      -5.807  10.535   0.671  1.00-13.58           C
ATOM   1223 1HD1 LEU A  80      -5.939  10.832  -0.370  1.00-13.58           H
ATOM   1224 2HD1 LEU A  80      -5.146  11.248   1.164  1.00-13.58           H
ATOM   1225 3HD1 LEU A  80      -6.779  10.552   1.159  1.00-13.58           H
ATOM   1226  CD2 LEU A  80      -3.842   9.144   0.045  1.00-13.58           C
ATOM   1227 1HD2 LEU A  80      -3.946   9.509  -0.978  1.00-13.58           H
ATOM   1228 2HD2 LEU A  80      -3.435   8.137   0.011  1.00-13.58           H
ATOM   1229 3HD2 LEU A  80      -3.154   9.795   0.587  1.00-13.58           H
ATOM   1230  N   ASP A  81      -5.712   6.709   4.607  1.00-17.85           N
ATOM   1231  H   ASP A  81      -6.615   6.803   4.147  1.00-17.85           H
ATOM   1232  CA  ASP A  81      -5.684   6.414   6.042  1.00-17.85           C
ATOM   1233  HA  ASP A  81      -5.122   7.193   6.556  1.00-17.85           H
ATOM   1234  C   ASP A  81      -4.979   5.088   6.293  1.00-17.85           C
ATOM   1235  O   ASP A  81      -4.176   4.971   7.219  1.00-17.85           O
ATOM   1236  CB  ASP A  81      -7.098   6.333   6.635  1.00-17.85           C
ATOM   1237 1HB  ASP A  81      -7.709   5.675   6.019  1.00-17.85           H
ATOM   1238 2HB  ASP A  81      -7.028   5.905   7.635  1.00-17.85           H
ATOM   1239  CG  ASP A  81      -7.777   7.687   6.749  1.00-17.85           C
ATOM   1240  OD1 ASP A  81      -7.083   8.722   6.775  1.00-17.85           O
ATOM   1241  OD2 ASP A  81      -9.026   7.729   6.876  1.00-17.85           O
ATOM   1242  N   LEU A  82      -5.235   4.097   5.451  1.00-18.26           N
ATOM   1243  H   LEU A  82      -5.933   4.226   4.724  1.00-18.26           H
ATOM   1244  CA  LEU A  82      -4.550   2.811   5.564  1.00-18.26           C
ATOM   1245  HA  LEU A  82      -4.705   2.419   6.568  1.00-18.26           H
ATOM   1246  C   LEU A  82      -3.050   2.957   5.357  1.00-18.26           C
ATOM   1247  O   LEU A  82      -2.273   2.391   6.120  1.00-18.26           O
ATOM   1248  CB  LEU A  82      -5.102   1.816   4.539  1.00-18.26           C
ATOM   1249 1HB  LEU A  82      -5.511   2.384   3.707  1.00-18.26           H
ATOM   1250 2HB  LEU A  82      -4.271   1.222   4.159  1.00-18.26           H
ATOM   1251  CG  LEU A  82      -6.175   0.843   5.046  1.00-18.26           C
ATOM   1252  HG  LEU A  82      -6.946   1.407   5.571  1.00-18.26           H
ATOM   1253  CD1 LEU A  82      -6.816   0.133   3.865  1.00-18.26           C
ATOM   1254 1HD1 LEU A  82      -7.569  -0.571   4.221  1.00-18.26           H
ATOM   1255 2HD1 LEU A  82      -6.064  -0.398   3.285  1.00-18.26           H
ATOM   1256 3HD1 LEU A  82      -7.309   0.867   3.226  1.00-18.26           H
ATOM   1257  CD2 LEU A  82      -5.574  -0.195   6.005  1.00-18.26           C
ATOM   1258 1HD2 LEU A  82      -6.347  -0.895   6.316  1.00-18.26           H
ATOM   1259 2HD2 LEU A  82      -5.180   0.300   6.891  1.00-18.26           H
ATOM   1260 3HD2 LEU A  82      -4.772  -0.745   5.511  1.00-18.26           H
ATOM   1261  N   TYR A  83      -2.628   3.737   4.373  1.00 18.82           N
ATOM   1262  H   TYR A  83      -3.302   4.191   3.761  1.00 18.82           H
ATOM   1263  CA  TYR A  83      -1.200   3.968   4.163  1.00 18.82           C
ATOM   1264  HA  TYR A  83      -0.691   3.011   4.045  1.00 18.82           H
ATOM   1265  C   TYR A  83      -0.587   4.665   5.370  1.00 18.82           C
ATOM   1266  O   TYR A  83       0.466   4.251   5.854  1.00 18.82           O
ATOM   1267  CB  TYR A  83      -0.954   4.821   2.915  1.00 18.82           C
ATOM   1268 1HB  TYR A  83      -1.162   4.222   2.030  1.00 18.82           H
ATOM   1269 2HB  TYR A  83      -1.637   5.669   2.928  1.00 18.82           H
ATOM   1270  CG  TYR A  83       0.462   5.362   2.854  1.00 18.82           C
ATOM   1271  CD1 TYR A  83       1.542   4.537   2.481  1.00 18.82           C
ATOM   1272  HD1 TYR A  83       1.361   3.527   2.151  1.00 18.82           H
ATOM   1273  CD2 TYR A  83       0.737   6.693   3.240  1.00 18.82           C
ATOM   1274  HD2 TYR A  83      -0.074   7.356   3.505  1.00 18.82           H
ATOM   1275  CE1 TYR A  83       2.876   5.006   2.557  1.00 18.82           C
ATOM   1276  HE1 TYR A  83       3.693   4.360   2.281  1.00 18.82           H
ATOM   1277  CE2 TYR A  83       2.074   7.162   3.320  1.00 18.82           C
ATOM   1278  HE2 TYR A  83       2.280   8.174   3.636  1.00 18.82           H
ATOM   1279  CZ  TYR A  83       3.130   6.304   3.005  1.00 18.82           C
ATOM   1280  OH  TYR A  83       4.424   6.733   3.147  1.00 18.82           O
ATOM   1281  HH  TYR A  83       5.060   6.017   3.038  1.00 18.82           H
ATOM   1282  N   ARG A  84      -1.240   5.698   5.885  1.00-16.67           N
ATOM   1283  H   ARG A  84      -2.127   5.983   5.468  1.00-16.67           H
ATOM   1284  CA  ARG A  84      -0.701   6.463   7.013  1.00-16.67           C
ATOM   1285  HA  ARG A  84       0.297   6.822   6.760  1.00-16.67           H
ATOM   1286  C   ARG A  84      -0.573   5.579   8.249  1.00-16.67           C
ATOM   1287  O   ARG A  84       0.476   5.571   8.896  1.00-16.67           O
ATOM   1288  CB  ARG A  84      -1.606   7.663   7.310  1.00-16.67           C
ATOM   1289 1HB  ARG A  84      -2.613   7.288   7.490  1.00-16.67           H
ATOM   1290 2HB  ARG A  84      -1.253   8.147   8.217  1.00-16.67           H
ATOM   1291  CG  ARG A  84      -1.674   8.723   6.211  1.00-16.67           C
ATOM   1292 1HG  ARG A  84      -0.817   9.389   6.283  1.00-16.67           H
ATOM   1293 2HG  ARG A  84      -1.658   8.245   5.235  1.00-16.67           H
ATOM   1294  CD  ARG A  84      -2.962   9.521   6.340  1.00-16.67           C
ATOM   1295 1HD  ARG A  84      -3.797   8.822   6.371  1.00-16.67           H
ATOM   1296 2HD  ARG A  84      -2.946  10.085   7.274  1.00-16.67           H
ATOM   1297  NE  ARG A  84      -3.169  10.442   5.214  1.00-16.67           N
ATOM   1298  HE  ARG A  84      -2.390  10.599   4.590  1.00-16.67           H
ATOM   1299  CZ  ARG A  84      -4.287  11.100   4.941  1.00-16.67           C
ATOM   1300  NH1 ARG A  84      -4.280  11.939   3.949  1.00-16.67           N
ATOM   1301 1HH1 ARG A  84      -3.433  12.060   3.412  1.00-16.67           H
ATOM   1302 2HH1 ARG A  84      -5.108  12.467   3.734  1.00-16.67           H
ATOM   1303  NH2 ARG A  84      -5.417  10.931   5.573  1.00-16.67           N
ATOM   1304 1HH2 ARG A  84      -5.490  10.247   6.315  1.00-16.67           H
ATOM   1305 2HH2 ARG A  84      -6.225  11.478   5.310  1.00-16.67           H
ATOM   1306  N   ARG A  85      -1.586   4.770   8.539  1.00  6.01           N
ATOM   1307  H   ARG A  85      -2.431   4.803   7.971  1.00  6.01           H
ATOM   1308  CA  ARG A  85      -1.512   3.843   9.676  1.00  6.01           C
ATOM   1309  HA  ARG A  85      -1.222   4.405  10.565  1.00  6.01           H
ATOM   1310  C   ARG A  85      -0.464   2.755   9.474  1.00  6.01           C
ATOM   1311  O   ARG A  85       0.271   2.427  10.407  1.00  6.01           O
ATOM   1312  CB  ARG A  85      -2.860   3.160   9.941  1.00  6.01           C
ATOM   1313 1HB  ARG A  85      -3.214   2.699   9.018  1.00  6.01           H
ATOM   1314 2HB  ARG A  85      -2.692   2.366  10.667  1.00  6.01           H
ATOM   1315  CG  ARG A  85      -3.956   4.064  10.497  1.00  6.01           C
ATOM   1316 1HG  ARG A  85      -3.573   4.616  11.354  1.00  6.01           H
ATOM   1317 2HG  ARG A  85      -4.282   4.768   9.733  1.00  6.01           H
ATOM   1318  CD  ARG A  85      -5.131   3.211  10.945  1.00  6.01           C
ATOM   1319 1HD  ARG A  85      -5.432   2.566  10.120  1.00  6.01           H
ATOM   1320 2HD  ARG A  85      -4.798   2.573  11.765  1.00  6.01           H
ATOM   1321  NE  ARG A  85      -6.290   3.997  11.396  1.00  6.01           N
ATOM   1322  HE  ARG A  85      -6.201   4.475  12.284  1.00  6.01           H
ATOM   1323  CZ  ARG A  85      -7.453   4.114  10.768  1.00  6.01           C
ATOM   1324  NH1 ARG A  85      -8.461   4.622  11.410  1.00  6.01           N
ATOM   1325 1HH1 ARG A  85      -8.377   4.844  12.391  1.00  6.01           H
ATOM   1326 2HH1 ARG A  85      -9.335   4.768  10.921  1.00  6.01           H
ATOM   1327  NH2 ARG A  85      -7.674   3.726   9.538  1.00  6.01           N
ATOM   1328 1HH2 ARG A  85      -6.930   3.310   9.007  1.00  6.01           H
ATOM   1329 2HH2 ARG A  85      -8.593   3.842   9.139  1.00  6.01           H
ATOM   1330  N   HIS A  86      -0.374   2.183   8.282  1.00  9.35           N
ATOM   1331  H   HIS A  86      -1.005   2.463   7.534  1.00  9.35           H
ATOM   1332  CA  HIS A  86       0.567   1.090   8.041  1.00  9.35           C
ATOM   1333  HA  HIS A  86       0.452   0.363   8.846  1.00  9.35           H
ATOM   1334  C   HIS A  86       2.020   1.557   8.033  1.00  9.35           C
ATOM   1335  O   HIS A  86       2.901   0.890   8.578  1.00  9.35           O
ATOM   1336  CB  HIS A  86       0.242   0.380   6.727  1.00  9.35           C
ATOM   1337 1HB  HIS A  86      -0.839   0.253   6.667  1.00  9.35           H
ATOM   1338 2HB  HIS A  86       0.566   0.998   5.889  1.00  9.35           H
ATOM   1339  CG  HIS A  86       0.861  -0.978   6.617  1.00  9.35           C
ATOM   1340  ND1 HIS A  86       0.348  -2.106   7.208  1.00  9.35           N
ATOM   1341  HD1 HIS A  86      -0.461  -2.142   7.824  1.00  9.35           H
ATOM   1342  CD2 HIS A  86       1.988  -1.395   5.983  1.00  9.35           C
ATOM   1343  HD2 HIS A  86       2.657  -0.753   5.432  1.00  9.35           H
ATOM   1344  CE1 HIS A  86       1.115  -3.141   6.863  1.00  9.35           C
ATOM   1345  HE1 HIS A  86       0.925  -4.167   7.154  1.00  9.35           H
ATOM   1346  NE2 HIS A  86       2.146  -2.755   6.137  1.00  9.35           N
ATOM   1347  N   SER A  87       2.276   2.733   7.475  1.00-11.59           N
ATOM   1348  H   SER A  87       1.528   3.245   7.012  1.00-11.59           H
ATOM   1349  CA  SER A  87       3.616   3.325   7.502  1.00-11.59           C
ATOM   1350  HA  SER A  87       4.349   2.549   7.286  1.00-11.59           H
ATOM   1351  C   SER A  87       3.947   3.896   8.882  1.00-11.59           C
ATOM   1352  O   SER A  87       5.114   4.129   9.197  1.00-11.59           O
ATOM   1353  CB  SER A  87       3.746   4.411   6.431  1.00-11.59           C
ATOM   1354 1HB  SER A  87       4.748   4.838   6.472  1.00-11.59           H
ATOM   1355 2HB  SER A  87       3.588   3.965   5.449  1.00-11.59           H
ATOM   1356  OG  SER A  87       2.785   5.432   6.625  1.00-11.59           O
ATOM   1357  HG  SER A  87       1.947   5.135   6.242  1.00-11.59           H
ATOM   1358  N   GLY A  88       2.938   4.065   9.727  1.00-11.34           N
ATOM   1359  H   GLY A  88       1.989   3.921   9.411  1.00-11.34           H
ATOM   1360  CA  GLY A  88       3.157   4.439  11.116  1.00-11.34           C
ATOM   1361 1HA  GLY A  88       2.308   4.095  11.707  1.00-11.34           H
ATOM   1362 2HA  GLY A  88       4.054   3.942  11.482  1.00-11.34           H
ATOM   1363  C   GLY A  88       3.311   5.929  11.336  1.00-11.34           C
ATOM   1364  O   GLY A  88       4.005   6.369  12.255  1.00-11.34           O
ATOM   1365  N   GLN A  89       2.687   6.723  10.482  1.00  5.92           N
ATOM   1366  H   GLN A  89       2.092   6.326   9.762  1.00  5.92           H
ATOM   1367  CA  GLN A  89       2.786   8.173  10.602  1.00  5.92           C
ATOM   1368  HA  GLN A  89       3.828   8.446  10.762  1.00  5.92           H
ATOM   1369  C   GLN A  89       1.931   8.659  11.771  1.00  5.92           C
ATOM   1370  O   GLN A  89       0.855   8.106  12.020  1.00  5.92           O
ATOM   1371  CB  GLN A  89       2.272   8.855   9.338  1.00  5.92           C
ATOM   1372 1HB  GLN A  89       1.248   8.525   9.159  1.00  5.92           H
ATOM   1373 2HB  GLN A  89       2.263   9.931   9.516  1.00  5.92           H
ATOM   1374  CG  GLN A  89       3.101   8.589   8.097  1.00  5.92           C
ATOM   1375 1HG  GLN A  89       4.132   8.885   8.286  1.00  5.92           H
ATOM   1376 2HG  GLN A  89       3.077   7.529   7.867  1.00  5.92           H
ATOM   1377  CD  GLN A  89       2.582   9.364   6.910  1.00  5.92           C
ATOM   1378  OE1 GLN A  89       1.525   9.976   6.968  1.00  5.92           O
ATOM   1379  NE2 GLN A  89       3.325   9.369   5.839  1.00  5.92           N
ATOM   1380 1HE2 GLN A  89       3.012   9.906   5.040  1.00  5.92           H
ATOM   1381 2HE2 GLN A  89       4.180   8.844   5.809  1.00  5.92           H
ATOM   1382  N   PRO A  90       2.368   9.708  12.486  1.00-12.85           N
ATOM   1383  CA  PRO A  90       1.455  10.252  13.499  1.00-12.85           C
ATOM   1384  HA  PRO A  90       1.182   9.490  14.228  1.00-12.85           H
ATOM   1385  C   PRO A  90       0.214  10.899  12.894  1.00-12.85           C
ATOM   1386  O   PRO A  90       0.201  11.272  11.717  1.00-12.85           O
ATOM   1387  CB  PRO A  90       2.288  11.355  14.153  1.00-12.85           C
ATOM   1388 1HB  PRO A  90       2.033  12.316  13.709  1.00-12.85           H
ATOM   1389 2HB  PRO A  90       2.127  11.379  15.229  1.00-12.85           H
ATOM   1390  CG  PRO A  90       3.685  11.020  13.838  1.00-12.85           C
ATOM   1391 1HG  PRO A  90       4.315  11.908  13.884  1.00-12.85           H
ATOM   1392 2HG  PRO A  90       4.047  10.251  14.522  1.00-12.85           H
ATOM   1393  CD  PRO A  90       3.620  10.485  12.447  1.00-12.85           C
ATOM   1394 1HD  PRO A  90       3.545  11.296  11.720  1.00-12.85           H
ATOM   1395 2HD  PRO A  90       4.482   9.849  12.243  1.00-12.85           H
ATOM   1396  N   GLY A  91      -0.806  11.103  13.715  1.00-11.76           N
ATOM   1397  H   GLY A  91      -0.777  10.734  14.655  1.00-11.76           H
ATOM   1398  CA  GLY A  91      -1.963  11.889  13.310  1.00-11.76           C
ATOM   1399 1HA  GLY A  91      -2.417  12.317  14.202  1.00-11.76           H
ATOM   1400 2HA  GLY A  91      -1.629  12.709  12.673  1.00-11.76           H
ATOM   1401  C   GLY A  91      -3.033  11.123  12.562  1.00-11.76           C
ATOM   1402  O   GLY A  91      -4.101  11.663  12.277  1.00-11.76           O
ATOM   1403  N   SER A  92      -2.778   9.857  12.273  1.00 21.98           N
ATOM   1404  H   SER A  92      -1.892   9.448  12.533  1.00 21.98           H
ATOM   1405  CA  SER A  92      -3.777   9.012  11.632  1.00 21.98           C
ATOM   1406  HA  SER A  92      -4.154   9.509  10.738  1.00 21.98           H
ATOM   1407  C   SER A  92      -4.905   8.781  12.637  1.00 21.98           C
ATOM   1408  O   SER A  92      -4.654   8.830  13.846  1.00 21.98           O
ATOM   1409  CB  SER A  92      -3.140   7.679  11.258  1.00 21.98           C
ATOM   1410 1HB  SER A  92      -2.933   7.114  12.168  1.00 21.98           H
ATOM   1411 2HB  SER A  92      -3.824   7.110  10.629  1.00 21.98           H
ATOM   1412  OG  SER A  92      -1.920   7.904  10.579  1.00 21.98           O
ATOM   1413  HG  SER A  92      -1.965   8.756  10.127  1.00 21.98           H
ATOM   1414  N   PRO A  93      -6.146   8.534  12.183  1.00  1.33           N
ATOM   1415  CA  PRO A  93      -7.162   8.275  13.212  1.00  1.33           C
ATOM   1416  HA  PRO A  93      -7.228   9.117  13.899  1.00  1.33           H
ATOM   1417  C   PRO A  93      -6.894   6.988  13.987  1.00  1.33           C
ATOM   1418  O   PRO A  93      -6.134   6.122  13.527  1.00  1.33           O
ATOM   1419  CB  PRO A  93      -8.457   8.156  12.400  1.00  1.33           C
ATOM   1420 1HB  PRO A  93      -8.682   7.112  12.203  1.00  1.33           H
ATOM   1421 2HB  PRO A  93      -9.288   8.633  12.920  1.00  1.33           H
ATOM   1422  CG  PRO A  93      -8.157   8.864  11.126  1.00  1.33           C
ATOM   1423 1HG  PRO A  93      -8.821   8.543  10.328  1.00  1.33           H
ATOM   1424 2HG  PRO A  93      -8.224   9.943  11.272  1.00  1.33           H
ATOM   1425  CD  PRO A  93      -6.745   8.468  10.839  1.00  1.33           C
ATOM   1426 1HD  PRO A  93      -6.696   7.452  10.444  1.00  1.33           H
ATOM   1427 2HD  PRO A  93      -6.282   9.178  10.158  1.00  1.33           H
ATOM   1428  N   ALA A  94      -7.524   6.852  15.146  1.00 -8.39           N
ATOM   1429  H   ALA A  94      -8.150   7.587  15.461  1.00 -8.39           H
ATOM   1430  CA  ALA A  94      -7.348   5.677  15.995  1.00 -8.39           C
ATOM   1431  HA  ALA A  94      -6.307   5.640  16.314  1.00 -8.39           H
ATOM   1432  C   ALA A  94      -7.672   4.417  15.184  1.00 -8.39           C
ATOM   1433  O   ALA A  94      -8.617   4.424  14.382  1.00 -8.39           O
ATOM   1434  CB  ALA A  94      -8.256   5.783  17.225  1.00 -8.39           C
ATOM   1435 1HB  ALA A  94      -7.988   6.668  17.804  1.00 -8.39           H
ATOM   1436 2HB  ALA A  94      -8.135   4.899  17.852  1.00 -8.39           H
ATOM   1437 3HB  ALA A  94      -9.299   5.860  16.913  1.00 -8.39           H
ATOM   1438  N   PRO A  95      -6.867   3.346  15.325  1.00 11.32           N
ATOM   1439  CA  PRO A  95      -7.182   2.203  14.465  1.00 11.32           C
ATOM   1440  HA  PRO A  95      -7.139   2.503  13.421  1.00 11.32           H
ATOM   1441  C   PRO A  95      -8.517   1.521  14.747  1.00 11.32           C
ATOM   1442  O   PRO A  95      -8.976   1.434  15.890  1.00 11.32           O
ATOM   1443  CB  PRO A  95      -6.042   1.218  14.759  1.00 11.32           C
ATOM   1444 1HB  PRO A  95      -6.360   0.498  15.513  1.00 11.32           H
ATOM   1445 2HB  PRO A  95      -5.730   0.704  13.851  1.00 11.32           H
ATOM   1446  CG  PRO A  95      -4.948   2.065  15.289  1.00 11.32           C
ATOM   1447 1HG  PRO A  95      -4.242   1.481  15.878  1.00 11.32           H
ATOM   1448 2HG  PRO A  95      -4.437   2.569  14.468  1.00 11.32           H
ATOM   1449  CD  PRO A  95      -5.669   3.068  16.135  1.00 11.32           C
ATOM   1450 1HD  PRO A  95      -5.947   2.636  17.098  1.00 11.32           H
ATOM   1451 2HD  PRO A  95      -5.053   3.957  16.270  1.00 11.32           H
ATOM   1452  N   ASP A  96      -9.102   0.988  13.688  1.00  7.61           N
ATOM   1453  H   ASP A  96      -8.726   1.178  12.764  1.00  7.61           H
ATOM   1454  CA  ASP A  96     -10.129  -0.036  13.799  1.00  7.61           C
ATOM   1455  HA  ASP A  96     -10.744   0.098  14.686  1.00  7.61           H
ATOM   1456  C   ASP A  96      -9.248  -1.274  13.941  1.00  7.61           C
ATOM   1457  O   ASP A  96      -8.405  -1.542  13.082  1.00  7.61           O
ATOM   1458  CB  ASP A  96     -10.995  -0.096  12.538  1.00  7.61           C
ATOM   1459 1HB  ASP A  96     -11.493   0.863  12.419  1.00  7.61           H
ATOM   1460 2HB  ASP A  96     -10.356  -0.260  11.672  1.00  7.61           H
ATOM   1461  CG  ASP A  96     -12.047  -1.186  12.596  1.00  7.61           C
ATOM   1462  OD1 ASP A  96     -11.757  -2.294  13.096  1.00  7.61           O
ATOM   1463  OD2 ASP A  96     -13.176  -0.958  12.120  1.00  7.61           O
ATOM   1464  N   HIS A  97      -9.359  -1.979  15.055  1.00 -2.27           N
ATOM   1465  H   HIS A  97     -10.075  -1.751  15.728  1.00 -2.27           H
ATOM   1466  CA  HIS A  97      -8.439  -3.080  15.326  1.00 -2.27           C
ATOM   1467  HA  HIS A  97      -7.419  -2.727  15.166  1.00 -2.27           H
ATOM   1468  C   HIS A  97      -8.627  -4.264  14.394  1.00 -2.27           C
ATOM   1469  O   HIS A  97      -7.646  -4.889  14.037  1.00 -2.27           O
ATOM   1470  CB  HIS A  97      -8.549  -3.513  16.785  1.00 -2.27           C
ATOM   1471 1HB  HIS A  97      -9.597  -3.676  17.034  1.00 -2.27           H
ATOM   1472 2HB  HIS A  97      -8.013  -4.453  16.909  1.00 -2.27           H
ATOM   1473  CG  HIS A  97      -7.949  -2.520  17.730  1.00 -2.27           C
ATOM   1474  ND1 HIS A  97      -6.655  -2.635  18.197  1.00 -2.27           N
ATOM   1475  CD2 HIS A  97      -8.451  -1.354  18.224  1.00 -2.27           C
ATOM   1476  HD2 HIS A  97      -9.444  -0.978  18.019  1.00 -2.27           H
ATOM   1477  CE1 HIS A  97      -6.440  -1.527  18.970  1.00 -2.27           C
ATOM   1478  HE1 HIS A  97      -5.511  -1.319  19.486  1.00 -2.27           H
ATOM   1479  NE2 HIS A  97      -7.520  -0.713  19.000  1.00 -2.27           N
ATOM   1480  HE2 HIS A  97      -7.608   0.179  19.474  1.00 -2.27           H
ATOM   1481  N   ARG A  98      -9.836  -4.539  13.924  1.00  5.27           N
ATOM   1482  H   ARG A  98     -10.629  -3.984  14.237  1.00  5.27           H
ATOM   1483  CA  ARG A  98     -10.052  -5.599  12.929  1.00  5.27           C
ATOM   1484  HA  ARG A  98      -9.713  -6.558  13.322  1.00  5.27           H
ATOM   1485  C   ARG A  98      -9.260  -5.275  11.671  1.00  5.27           C
ATOM   1486  O   ARG A  98      -8.535  -6.112  11.133  1.00  5.27           O
ATOM   1487  CB  ARG A  98     -11.540  -5.659  12.573  1.00  5.27           C
ATOM   1488 1HB  ARG A  98     -12.122  -5.818  13.480  1.00  5.27           H
ATOM   1489 2HB  ARG A  98     -11.801  -4.678  12.189  1.00  5.27           H
ATOM   1490  CG  ARG A  98     -11.948  -6.703  11.524  1.00  5.27           C
ATOM   1491 1HG  ARG A  98     -11.209  -6.729  10.724  1.00  5.27           H
ATOM   1492 2HG  ARG A  98     -11.993  -7.686  11.993  1.00  5.27           H
ATOM   1493  CD  ARG A  98     -13.304  -6.361  10.895  1.00  5.27           C
ATOM   1494 1HD  ARG A  98     -13.626  -7.212  10.293  1.00  5.27           H
ATOM   1495 2HD  ARG A  98     -14.040  -6.188  11.679  1.00  5.27           H
ATOM   1496  NE  ARG A  98     -13.198  -5.184  10.017  1.00  5.27           N
ATOM   1497  HE  ARG A  98     -12.759  -5.337   9.108  1.00  5.27           H
ATOM   1498  CZ  ARG A  98     -13.543  -3.933  10.295  1.00  5.27           C
ATOM   1499  NH1 ARG A  98     -13.203  -2.993   9.466  1.00  5.27           N
ATOM   1500 1HH1 ARG A  98     -12.750  -3.234   8.586  1.00  5.27           H
ATOM   1501 2HH1 ARG A  98     -13.427  -2.035   9.679  1.00  5.27           H
ATOM   1502  NH2 ARG A  98     -14.156  -3.571  11.391  1.00  5.27           N
ATOM   1503 1HH2 ARG A  98     -14.539  -4.260  12.007  1.00  5.27           H
ATOM   1504 2HH2 ARG A  98     -14.197  -2.585  11.625  1.00  5.27           H
ATOM   1505  N   LEU A  99      -9.385  -4.032  11.233  1.00 -5.94           N
ATOM   1506  H   LEU A  99      -9.985  -3.392  11.736  1.00 -5.94           H
ATOM   1507  CA  LEU A  99      -8.711  -3.575  10.024  1.00 -5.94           C
ATOM   1508  HA  LEU A  99      -8.978  -4.235   9.198  1.00 -5.94           H
ATOM   1509  C   LEU A  99      -7.199  -3.612  10.207  1.00 -5.94           C
ATOM   1510  O   LEU A  99      -6.454  -4.028   9.324  1.00 -5.94           O
ATOM   1511  CB  LEU A  99      -9.166  -2.147   9.705  1.00 -5.94           C
ATOM   1512 1HB  LEU A  99     -10.252  -2.157   9.615  1.00 -5.94           H
ATOM   1513 2HB  LEU A  99      -8.909  -1.519  10.553  1.00 -5.94           H
ATOM   1514  CG  LEU A  99      -8.591  -1.468   8.455  1.00 -5.94           C
ATOM   1515  HG  LEU A  99      -7.513  -1.368   8.576  1.00 -5.94           H
ATOM   1516  CD1 LEU A  99      -8.850  -2.283   7.208  1.00 -5.94           C
ATOM   1517 1HD1 LEU A  99      -8.567  -1.715   6.323  1.00 -5.94           H
ATOM   1518 2HD1 LEU A  99      -9.909  -2.538   7.133  1.00 -5.94           H
ATOM   1519 3HD1 LEU A  99      -8.267  -3.202   7.229  1.00 -5.94           H
ATOM   1520  CD2 LEU A  99      -9.186  -0.068   8.308  1.00 -5.94           C
ATOM   1521 1HD2 LEU A  99      -8.771   0.419   7.425  1.00 -5.94           H
ATOM   1522 2HD2 LEU A  99      -8.944   0.530   9.186  1.00 -5.94           H
ATOM   1523 3HD2 LEU A  99     -10.271  -0.129   8.203  1.00 -5.94           H
ATOM   1524  N   GLU A 100      -6.734  -3.196  11.374  1.00  4.57           N
ATOM   1525  H   GLU A 100      -7.376  -2.834  12.072  1.00  4.57           H
ATOM   1526  CA  GLU A 100      -5.303  -3.205  11.655  1.00  4.57           C
ATOM   1527  HA  GLU A 100      -4.790  -2.703  10.836  1.00  4.57           H
ATOM   1528  C   GLU A 100      -4.753  -4.627  11.744  1.00  4.57           C
ATOM   1529  O   GLU A 100      -3.657  -4.897  11.268  1.00  4.57           O
ATOM   1530  CB  GLU A 100      -5.021  -2.431  12.947  1.00  4.57           C
ATOM   1531 1HB  GLU A 100      -5.510  -1.460  12.881  1.00  4.57           H
ATOM   1532 2HB  GLU A 100      -5.468  -2.978  13.777  1.00  4.57           H
ATOM   1533  CG  GLU A 100      -3.539  -2.207  13.266  1.00  4.57           C
ATOM   1534 1HG  GLU A 100      -3.462  -1.921  14.313  1.00  4.57           H
ATOM   1535 2HG  GLU A 100      -2.996  -3.143  13.139  1.00  4.57           H
ATOM   1536  CD  GLU A 100      -2.862  -1.124  12.425  1.00  4.57           C
ATOM   1537  OE1 GLU A 100      -3.253  -0.847  11.268  1.00  4.57           O
ATOM   1538  OE2 GLU A 100      -1.867  -0.552  12.928  1.00  4.57           O
ATOM   1539  N   ARG A 101      -5.507  -5.566  12.300  1.00-17.21           N
ATOM   1540  H   ARG A 101      -6.411  -5.313  12.698  1.00-17.21           H
ATOM   1541  CA  ARG A 101      -5.060  -6.962  12.367  1.00-17.21           C
ATOM   1542  HA  ARG A 101      -4.079  -7.002  12.840  1.00-17.21           H
ATOM   1543  C   ARG A 101      -4.920  -7.538  10.967  1.00-17.21           C
ATOM   1544  O   ARG A 101      -3.954  -8.253  10.697  1.00-17.21           O
ATOM   1545  CB  ARG A 101      -6.038  -7.808  13.186  1.00-17.21           C
ATOM   1546 1HB  ARG A 101      -7.046  -7.613  12.820  1.00-17.21           H
ATOM   1547 2HB  ARG A 101      -5.815  -8.864  13.032  1.00-17.21           H
ATOM   1548  CG  ARG A 101      -5.986  -7.519  14.683  1.00-17.21           C
ATOM   1549 1HG  ARG A 101      -5.135  -8.033  15.129  1.00-17.21           H
ATOM   1550 2HG  ARG A 101      -5.862  -6.449  14.838  1.00-17.21           H
ATOM   1551  CD  ARG A 101      -7.272  -7.955  15.363  1.00-17.21           C
ATOM   1552 1HD  ARG A 101      -8.115  -7.567  14.790  1.00-17.21           H
ATOM   1553 2HD  ARG A 101      -7.325  -9.044  15.377  1.00-17.21           H
ATOM   1554  NE  ARG A 101      -7.364  -7.431  16.732  1.00-17.21           N
ATOM   1555  HE  ARG A 101      -6.578  -6.894  17.078  1.00-17.21           H
ATOM   1556  CZ  ARG A 101      -8.392  -7.572  17.557  1.00-17.21           C
ATOM   1557  NH1 ARG A 101      -8.319  -7.009  18.725  1.00-17.21           N
ATOM   1558 1HH1 ARG A 101      -7.507  -6.451  18.952  1.00-17.21           H
ATOM   1559 2HH1 ARG A 101      -9.061  -7.142  19.398  1.00-17.21           H
ATOM   1560  NH2 ARG A 101      -9.495  -8.203  17.251  1.00-17.21           N
ATOM   1561 1HH2 ARG A 101      -9.608  -8.602  16.329  1.00-17.21           H
ATOM   1562 2HH2 ARG A 101     -10.243  -8.267  17.924  1.00-17.21           H
ATOM   1563  N   ALA A 102      -5.835  -7.188  10.074  1.00  4.68           N
ATOM   1564  H   ALA A 102      -6.627  -6.623  10.360  1.00  4.68           H
ATOM   1565  CA  ALA A 102      -5.728  -7.611   8.682  1.00  4.68           C
ATOM   1566  HA  ALA A 102      -5.608  -8.695   8.656  1.00  4.68           H
ATOM   1567  C   ALA A 102      -4.494  -6.979   8.023  1.00  4.68           C
ATOM   1568  O   ALA A 102      -3.657  -7.671   7.441  1.00  4.68           O
ATOM   1569  CB  ALA A 102      -7.014  -7.231   7.921  1.00  4.68           C
ATOM   1570 1HB  ALA A 102      -7.869  -7.739   8.369  1.00  4.68           H
ATOM   1571 2HB  ALA A 102      -6.922  -7.535   6.878  1.00  4.68           H
ATOM   1572 3HB  ALA A 102      -7.179  -6.153   7.963  1.00  4.68           H
ATOM   1573  N   ALA A 103      -4.370  -5.664   8.132  1.00 -4.88           N
ATOM   1574  H   ALA A 103      -5.074  -5.138   8.646  1.00 -4.88           H
ATOM   1575  CA  ALA A 103      -3.286  -4.932   7.481  1.00 -4.88           C
ATOM   1576  HA  ALA A 103      -3.314  -5.165   6.416  1.00 -4.88           H
ATOM   1577  C   ALA A 103      -1.896  -5.323   7.997  1.00 -4.88           C
ATOM   1578  O   ALA A 103      -0.947  -5.394   7.231  1.00 -4.88           O
ATOM   1579  CB  ALA A 103      -3.521  -3.424   7.652  1.00 -4.88           C
ATOM   1580 1HB  ALA A 103      -4.501  -3.157   7.253  1.00 -4.88           H
ATOM   1581 2HB  ALA A 103      -2.752  -2.871   7.110  1.00 -4.88           H
ATOM   1582 3HB  ALA A 103      -3.477  -3.158   8.709  1.00 -4.88           H
ATOM   1583  N   SER A 104      -1.774  -5.602   9.286  1.00 -8.44           N
ATOM   1584  H   SER A 104      -2.588  -5.524   9.889  1.00 -8.44           H
ATOM   1585  CA  SER A 104      -0.492  -5.985   9.883  1.00 -8.44           C
ATOM   1586  HA  SER A 104       0.278  -5.301   9.528  1.00 -8.44           H
ATOM   1587  C   SER A 104      -0.038  -7.394   9.515  1.00 -8.44           C
ATOM   1588  O   SER A 104       1.142  -7.718   9.654  1.00 -8.44           O
ATOM   1589  CB  SER A 104      -0.568  -5.866  11.404  1.00 -8.44           C
ATOM   1590 1HB  SER A 104       0.377  -6.188  11.842  1.00 -8.44           H
ATOM   1591 2HB  SER A 104      -0.747  -4.823  11.669  1.00 -8.44           H
ATOM   1592  OG  SER A 104      -1.631  -6.649  11.914  1.00 -8.44           O
ATOM   1593  HG  SER A 104      -2.439  -6.122  11.832  1.00 -8.44           H
ATOM   1594  N   ARG A 105      -0.940  -8.237   9.025  1.00  3.34           N
ATOM   1595  H   ARG A 105      -1.916  -7.962   8.992  1.00  3.34           H
ATOM   1596  CA  ARG A 105      -0.528  -9.526   8.457  1.00  3.34           C
ATOM   1597  HA  ARG A 105       0.378  -9.882   8.948  1.00  3.34           H
ATOM   1598  C   ARG A 105      -0.219  -9.363   6.981  1.00  3.34           C
ATOM   1599  O   ARG A 105       0.718  -9.975   6.473  1.00  3.34           O
ATOM   1600  CB  ARG A 105      -1.632 -10.577   8.595  1.00  3.34           C
ATOM   1601 1HB  ARG A 105      -2.566 -10.156   8.220  1.00  3.34           H
ATOM   1602 2HB  ARG A 105      -1.368 -11.435   7.977  1.00  3.34           H
ATOM   1603  CG  ARG A 105      -1.844 -11.062  10.017  1.00  3.34           C
ATOM   1604 1HG  ARG A 105      -0.958 -11.600  10.350  1.00  3.34           H
ATOM   1605 2HG  ARG A 105      -1.999 -10.202  10.664  1.00  3.34           H
ATOM   1606  CD  ARG A 105      -3.056 -11.972  10.121  1.00  3.34           C
ATOM   1607 1HD  ARG A 105      -3.238 -12.186  11.174  1.00  3.34           H
ATOM   1608 2HD  ARG A 105      -3.922 -11.440   9.721  1.00  3.34           H
ATOM   1609  NE  ARG A 105      -2.900 -13.247   9.405  1.00  3.34           N
ATOM   1610  HE  ARG A 105      -1.980 -13.469   9.050  1.00  3.34           H
ATOM   1611  CZ  ARG A 105      -3.857 -14.143   9.200  1.00  3.34           C
ATOM   1612  NH1 ARG A 105      -3.615 -15.170   8.438  1.00  3.34           N
ATOM   1613 1HH1 ARG A 105      -2.726 -15.261   7.964  1.00  3.34           H
ATOM   1614 2HH1 ARG A 105      -4.328 -15.868   8.295  1.00  3.34           H
ATOM   1615  NH2 ARG A 105      -5.057 -14.044   9.709  1.00  3.34           N
ATOM   1616 1HH2 ARG A 105      -5.277 -13.287  10.334  1.00  3.34           H
ATOM   1617 2HH2 ARG A 105      -5.770 -14.704   9.436  1.00  3.34           H
ATOM   1618  N   ALA A 106      -1.050  -8.588   6.300  1.00  7.40           N
ATOM   1619  H   ALA A 106      -1.783  -8.096   6.793  1.00  7.40           H
ATOM   1620  CA  ALA A 106      -0.983  -8.438   4.854  1.00  7.40           C
ATOM   1621  HA  ALA A 106      -1.076  -9.426   4.403  1.00  7.40           H
ATOM   1622  C   ALA A 106       0.334  -7.827   4.370  1.00  7.40           C
ATOM   1623  O   ALA A 106       0.945  -6.991   5.040  1.00  7.40           O
ATOM   1624  CB  ALA A 106      -2.169  -7.575   4.388  1.00  7.40           C
ATOM   1625 1HB  ALA A 106      -3.107  -8.032   4.707  1.00  7.40           H
ATOM   1626 2HB  ALA A 106      -2.163  -7.489   3.302  1.00  7.40           H
ATOM   1627 3HB  ALA A 106      -2.088  -6.576   4.823  1.00  7.40           H
ATOM   1628  N   ASN A 107       0.711  -8.193   3.153  1.00 18.90           N
ATOM   1629  H   ASN A 107       0.183  -8.922   2.683  1.00 18.90           H
ATOM   1630  CA  ASN A 107       1.801  -7.525   2.439  1.00 18.90           C
ATOM   1631  HA  ASN A 107       2.230  -6.755   3.080  1.00 18.90           H
ATOM   1632  C   ASN A 107       1.282  -6.825   1.188  1.00 18.90           C
ATOM   1633  O   ASN A 107       2.027  -6.089   0.550  1.00 18.90           O
ATOM   1634  CB  ASN A 107       2.911  -8.501   2.041  1.00 18.90           C
ATOM   1635 1HB  ASN A 107       2.465  -9.365   1.553  1.00 18.90           H
ATOM   1636 2HB  ASN A 107       3.578  -8.010   1.334  1.00 18.90           H
ATOM   1637  CG  ASN A 107       3.743  -8.956   3.210  1.00 18.90           C
ATOM   1638  OD1 ASN A 107       4.167  -8.164   4.049  1.00 18.90           O
ATOM   1639  ND2 ASN A 107       4.027 -10.228   3.256  1.00 18.90           N
ATOM   1640 1HD2 ASN A 107       4.543 -10.586   4.040  1.00 18.90           H
ATOM   1641 2HD2 ASN A 107       3.741 -10.828   2.496  1.00 18.90           H
ATOM   1642  N   THR A 108       0.026  -7.054   0.830  1.00  0.21           N
ATOM   1643  H   THR A 108      -0.537  -7.737   1.326  1.00  0.21           H
ATOM   1644  CA  THR A 108      -0.613  -6.339  -0.270  1.00  0.21           C
ATOM   1645  HA  THR A 108      -0.068  -5.420  -0.476  1.00  0.21           H
ATOM   1646  C   THR A 108      -2.041  -6.014   0.154  1.00  0.21           C
ATOM   1647  O   THR A 108      -2.728  -6.865   0.720  1.00  0.21           O
ATOM   1648  CB  THR A 108      -0.687  -7.183  -1.570  1.00  0.21           C
ATOM   1649  HB  THR A 108      -1.425  -7.976  -1.449  1.00  0.21           H
ATOM   1650  OG1 THR A 108       0.583  -7.778  -1.856  1.00  0.21           O
ATOM   1651  HG1 THR A 108       0.485  -8.269  -2.676  1.00  0.21           H
ATOM   1652  CG2 THR A 108      -1.043  -6.314  -2.765  1.00  0.21           C
ATOM   1653 1HG2 THR A 108      -0.939  -6.891  -3.679  1.00  0.21           H
ATOM   1654 2HG2 THR A 108      -0.380  -5.450  -2.813  1.00  0.21           H
ATOM   1655 3HG2 THR A 108      -2.074  -5.978  -2.679  1.00  0.21           H
ATOM   1656  N   VAL A 109      -2.495  -4.803  -0.120  1.00-26.12           N
ATOM   1657  H   VAL A 109      -1.857  -4.108  -0.506  1.00-26.12           H
ATOM   1658  CA  VAL A 109      -3.883  -4.399   0.071  1.00-26.12           C
ATOM   1659  HA  VAL A 109      -4.508  -5.272   0.239  1.00-26.12           H
ATOM   1660  C   VAL A 109      -4.257  -3.722  -1.246  1.00-26.12           C
ATOM   1661  O   VAL A 109      -3.446  -2.970  -1.780  1.00-26.12           O
ATOM   1662  CB  VAL A 109      -4.024  -3.422   1.273  1.00-26.12           C
ATOM   1663  HB  VAL A 109      -3.428  -2.539   1.074  1.00-26.12           H
ATOM   1664  CG1 VAL A 109      -5.469  -2.985   1.463  1.00-26.12           C
ATOM   1665 1HG1 VAL A 109      -5.554  -2.362   2.352  1.00-26.12           H
ATOM   1666 2HG1 VAL A 109      -6.116  -3.856   1.580  1.00-26.12           H
ATOM   1667 3HG1 VAL A 109      -5.803  -2.404   0.604  1.00-26.12           H
ATOM   1668  CG2 VAL A 109      -3.492  -4.061   2.569  1.00-26.12           C
ATOM   1669 1HG2 VAL A 109      -3.688  -3.403   3.417  1.00-26.12           H
ATOM   1670 2HG2 VAL A 109      -2.414  -4.208   2.493  1.00-26.12           H
ATOM   1671 3HG2 VAL A 109      -3.973  -5.024   2.737  1.00-26.12           H
ATOM   1672  N   ARG A 110      -5.434  -3.981  -1.800  1.00-29.64           N
ATOM   1673  H   ARG A 110      -6.084  -4.601  -1.317  1.00-29.64           H
ATOM   1674  CA  ARG A 110      -5.850  -3.370  -3.072  1.00-29.64           C
ATOM   1675  HA  ARG A 110      -5.189  -2.540  -3.319  1.00-29.64           H
ATOM   1676  C   ARG A 110      -7.259  -2.834  -2.927  1.00-29.64           C
ATOM   1677  O   ARG A 110      -8.061  -3.466  -2.259  1.00-29.64           O
ATOM   1678  CB  ARG A 110      -5.832  -4.394  -4.210  1.00-29.64           C
ATOM   1679 1HB  ARG A 110      -6.459  -5.238  -3.928  1.00-29.64           H
ATOM   1680 2HB  ARG A 110      -6.262  -3.927  -5.097  1.00-29.64           H
ATOM   1681  CG  ARG A 110      -4.458  -4.915  -4.570  1.00-29.64           C
ATOM   1682 1HG  ARG A 110      -3.837  -4.080  -4.877  1.00-29.64           H
ATOM   1683 2HG  ARG A 110      -4.009  -5.392  -3.701  1.00-29.64           H
ATOM   1684  CD  ARG A 110      -4.531  -5.925  -5.698  1.00-29.64           C
ATOM   1685 1HD  ARG A 110      -5.120  -6.776  -5.351  1.00-29.64           H
ATOM   1686 2HD  ARG A 110      -5.030  -5.482  -6.559  1.00-29.64           H
ATOM   1687  NE  ARG A 110      -3.194  -6.398  -6.078  1.00-29.64           N
ATOM   1688  HE  ARG A 110      -2.799  -7.148  -5.513  1.00-29.64           H
ATOM   1689  CZ  ARG A 110      -2.448  -5.972  -7.087  1.00-29.64           C
ATOM   1690  NH1 ARG A 110      -1.242  -6.446  -7.208  1.00-29.64           N
ATOM   1691 1HH1 ARG A 110      -0.878  -7.093  -6.515  1.00-29.64           H
ATOM   1692 2HH1 ARG A 110      -0.694  -6.202  -8.024  1.00-29.64           H
ATOM   1693  NH2 ARG A 110      -2.862  -5.144  -8.008  1.00-29.64           N
ATOM   1694 1HH2 ARG A 110      -3.779  -4.737  -7.954  1.00-29.64           H
ATOM   1695 2HH2 ARG A 110      -2.265  -4.924  -8.790  1.00-29.64           H
ATOM   1696  N   SER A 111      -7.557  -1.701  -3.545  1.00-12.31           N
ATOM   1697  H   SER A 111      -6.835  -1.234  -4.090  1.00-12.31           H
ATOM   1698  CA  SER A 111      -8.886  -1.090  -3.488  1.00-12.31           C
ATOM   1699  HA  SER A 111      -9.551  -1.718  -2.897  1.00-12.31           H
ATOM   1700  C   SER A 111      -9.473  -0.935  -4.876  1.00-12.31           C
ATOM   1701  O   SER A 111      -8.784  -0.554  -5.827  1.00-12.31           O
ATOM   1702  CB  SER A 111      -8.813   0.286  -2.837  1.00-12.31           C
ATOM   1703 1HB  SER A 111      -8.407   0.164  -1.836  1.00-12.31           H
ATOM   1704 2HB  SER A 111      -8.144   0.919  -3.416  1.00-12.31           H
ATOM   1705  OG  SER A 111     -10.082   0.916  -2.740  1.00-12.31           O
ATOM   1706  HG  SER A 111     -10.418   1.086  -3.625  1.00-12.31           H
ATOM   1707  N   PHE A 112     -10.762  -1.214  -4.954  1.00 -4.57           N
ATOM   1708  H   PHE A 112     -11.257  -1.495  -4.108  1.00 -4.57           H
ATOM   1709  CA  PHE A 112     -11.527  -1.222  -6.187  1.00 -4.57           C
ATOM   1710  HA  PHE A 112     -10.915  -0.875  -7.017  1.00 -4.57           H
ATOM   1711  C   PHE A 112     -12.713  -0.299  -5.998  1.00 -4.57           C
ATOM   1712  O   PHE A 112     -13.359  -0.338  -4.956  1.00 -4.57           O
ATOM   1713  CB  PHE A 112     -12.013  -2.651  -6.441  1.00 -4.57           C
ATOM   1714 1HB  PHE A 112     -12.647  -2.957  -5.610  1.00 -4.57           H
ATOM   1715 2HB  PHE A 112     -12.608  -2.667  -7.352  1.00 -4.57           H
ATOM   1716  CG  PHE A 112     -10.893  -3.639  -6.574  1.00 -4.57           C
ATOM   1717  CD1 PHE A 112     -10.302  -4.224  -5.435  1.00 -4.57           C
ATOM   1718  HD1 PHE A 112     -10.724  -4.050  -4.457  1.00 -4.57           H
ATOM   1719  CD2 PHE A 112     -10.382  -3.948  -7.842  1.00 -4.57           C
ATOM   1720  HD2 PHE A 112     -10.866  -3.564  -8.729  1.00 -4.57           H
ATOM   1721  CE1 PHE A 112      -9.134  -5.002  -5.552  1.00 -4.57           C
ATOM   1722  HE1 PHE A 112      -8.671  -5.419  -4.670  1.00 -4.57           H
ATOM   1723  CE2 PHE A 112      -9.224  -4.735  -7.975  1.00 -4.57           C
ATOM   1724  HE2 PHE A 112      -8.838  -4.958  -8.955  1.00 -4.57           H
ATOM   1725  CZ  PHE A 112      -8.570  -5.219  -6.826  1.00 -4.57           C
ATOM   1726  HZ  PHE A 112      -7.645  -5.760  -6.924  1.00 -4.57           H
ATOM   1727  N   HIS A 113     -12.986   0.536  -6.985  1.00 28.67           N
ATOM   1728  H   HIS A 113     -12.399   0.558  -7.805  1.00 28.67           H
ATOM   1729  CA  HIS A 113     -14.134   1.434  -6.952  1.00 28.67           C
ATOM   1730  HA  HIS A 113     -14.383   1.704  -5.925  1.00 28.67           H
ATOM   1731  C   HIS A 113     -15.283   0.679  -7.609  1.00 28.67           C
ATOM   1732  O   HIS A 113     -15.026  -0.239  -8.392  1.00 28.67           O
ATOM   1733  CB  HIS A 113     -13.843   2.685  -7.784  1.00 28.67           C
ATOM   1734 1HB  HIS A 113     -13.867   2.401  -8.835  1.00 28.67           H
ATOM   1735 2HB  HIS A 113     -14.626   3.420  -7.606  1.00 28.67           H
ATOM   1736  CG  HIS A 113     -12.506   3.310  -7.519  1.00 28.67           C
ATOM   1737  ND1 HIS A 113     -11.353   2.874  -8.143  1.00 28.67           N
ATOM   1738  CD2 HIS A 113     -12.170   4.401  -6.772  1.00 28.67           C
ATOM   1739  HD2 HIS A 113     -12.869   4.973  -6.178  1.00 28.67           H
ATOM   1740  CE1 HIS A 113     -10.372   3.747  -7.762  1.00 28.67           C
ATOM   1741  HE1 HIS A 113      -9.348   3.697  -8.110  1.00 28.67           H
ATOM   1742  NE2 HIS A 113     -10.834   4.695  -6.913  1.00 28.67           N
ATOM   1743  HE2 HIS A 113     -10.305   5.469  -6.515  1.00 28.67           H
ATOM   1744  N   HIS A 114     -16.523   1.066  -7.347  1.00 26.17           N
ATOM   1745  H   HIS A 114     -16.688   1.790  -6.660  1.00 26.17           H
ATOM   1746  CA  HIS A 114     -17.678   0.475  -8.030  1.00 26.17           C
ATOM   1747  HA  HIS A 114     -17.692  -0.601  -7.859  1.00 26.17           H
ATOM   1748  C   HIS A 114     -17.627   0.704  -9.540  1.00 26.17           C
ATOM   1749  O   HIS A 114     -17.647   1.842 -10.001  1.00 26.17           O
ATOM   1750  CB  HIS A 114     -18.956   1.093  -7.454  1.00 26.17           C
ATOM   1751 1HB  HIS A 114     -19.087   0.738  -6.431  1.00 26.17           H
ATOM   1752 2HB  HIS A 114     -18.834   2.174  -7.425  1.00 26.17           H
ATOM   1753  CG  HIS A 114     -20.193   0.795  -8.244  1.00 26.17           C
ATOM   1754  ND1 HIS A 114     -20.674  -0.482  -8.440  1.00 26.17           N
ATOM   1755  CD2 HIS A 114     -21.077   1.650  -8.835  1.00 26.17           C
ATOM   1756  HD2 HIS A 114     -20.963   2.725  -8.848  1.00 26.17           H
ATOM   1757  CE1 HIS A 114     -21.837  -0.333  -9.148  1.00 26.17           C
ATOM   1758  HE1 HIS A 114     -22.460  -1.156  -9.469  1.00 26.17           H
ATOM   1759  NE2 HIS A 114     -22.129   0.962  -9.387  1.00 26.17           N
ATOM   1760  HE2 HIS A 114     -22.943   1.324  -9.877  1.00 26.17           H
ATOM   1761  N   GLU A 115     -17.550  -0.368 -10.318  1.00 19.62           N
ATOM   1762  H   GLU A 115     -17.550  -1.291  -9.894  1.00 19.62           H
ATOM   1763  CA  GLU A 115     -17.608  -0.254 -11.774  1.00 19.62           C
ATOM   1764  HA  GLU A 115     -17.065   0.629 -12.109  1.00 19.62           H
ATOM   1765  C   GLU A 115     -19.093  -0.089 -12.021  1.00 19.62           C
ATOM   1766  O   GLU A 115     -19.889  -0.884 -11.513  1.00 19.62           O
ATOM   1767  CB  GLU A 115     -17.120  -1.506 -12.497  1.00 19.62           C
ATOM   1768 1HB  GLU A 115     -17.780  -2.322 -12.220  1.00 19.62           H
ATOM   1769 2HB  GLU A 115     -17.218  -1.341 -13.569  1.00 19.62           H
ATOM   1770  CG  GLU A 115     -15.704  -1.952 -12.193  1.00 19.62           C
ATOM   1771 1HG  GLU A 115     -15.605  -2.096 -11.118  1.00 19.62           H
ATOM   1772 2HG  GLU A 115     -15.560  -2.919 -12.671  1.00 19.62           H
ATOM   1773  CD  GLU A 115     -14.603  -1.011 -12.676  1.00 19.62           C
ATOM   1774  OE1 GLU A 115     -14.835  -0.055 -13.459  1.00 19.62           O
ATOM   1775  OE2 GLU A 115     -13.437  -1.265 -12.289  1.00 19.62           O
ATOM   1776  N   GLU A 116     -19.468   0.957 -12.739  1.00 22.56           N
ATOM   1777  H   GLU A 116     -18.778   1.490 -13.254  1.00 22.56           H
ATOM   1778  CA  GLU A 116     -20.836   1.468 -12.697  1.00 22.56           C
ATOM   1779  HA  GLU A 116     -21.099   1.517 -11.641  1.00 22.56           H
ATOM   1780  C   GLU A 116     -21.950   0.646 -13.343  1.00 22.56           C
ATOM   1781  O   GLU A 116     -22.463   0.954 -14.417  1.00 22.56           O
ATOM   1782  CB  GLU A 116     -20.849   2.917 -13.184  1.00 22.56           C
ATOM   1783 1HB  GLU A 116     -20.510   2.939 -14.219  1.00 22.56           H
ATOM   1784 2HB  GLU A 116     -21.869   3.303 -13.135  1.00 22.56           H
ATOM   1785  CG  GLU A 116     -19.951   3.816 -12.329  1.00 22.56           C
ATOM   1786 1HG  GLU A 116     -20.276   3.753 -11.289  1.00 22.56           H
ATOM   1787 2HG  GLU A 116     -18.918   3.471 -12.391  1.00 22.56           H
ATOM   1788  CD  GLU A 116     -19.991   5.260 -12.769  1.00 22.56           C
ATOM   1789  OE1 GLU A 116     -19.816   5.537 -13.972  1.00 22.56           O
ATOM   1790  OE2 GLU A 116     -20.185   6.151 -11.916  1.00 22.56           O
ATOM   1791  N   SER A 117     -22.353  -0.390 -12.627  1.00 21.66           N
ATOM   1792  H   SER A 117     -21.776  -0.678 -11.842  1.00 21.66           H
ATOM   1793  CA  SER A 117     -23.632  -1.042 -12.854  1.00 21.66           C
ATOM   1794  HA  SER A 117     -23.767  -1.225 -13.923  1.00 21.66           H
ATOM   1795  C   SER A 117     -24.653  -0.039 -12.349  1.00 21.66           C
ATOM   1796  O   SER A 117     -24.434   0.616 -11.323  1.00 21.66           O
ATOM   1797  CB  SER A 117     -23.774  -2.345 -12.066  1.00 21.66           C
ATOM   1798 1HB  SER A 117     -22.979  -3.031 -12.350  1.00 21.66           H
ATOM   1799 2HB  SER A 117     -23.695  -2.130 -11.000  1.00 21.66           H
ATOM   1800  OG  SER A 117     -25.029  -2.958 -12.335  1.00 21.66           O
ATOM   1801  HG  SER A 117     -24.983  -3.360 -13.211  1.00 21.66           H
ATOM   1802  N   LEU A 118     -25.752   0.096 -13.072  1.00-11.95           N
ATOM   1803  H   LEU A 118     -25.869  -0.476 -13.905  1.00-11.95           H
ATOM   1804  CA  LEU A 118     -26.784   1.077 -12.749  1.00-11.95           C
ATOM   1805  HA  LEU A 118     -26.518   1.611 -11.837  1.00-11.95           H
ATOM   1806  C   LEU A 118     -28.087   0.333 -12.490  1.00-11.95           C
ATOM   1807  O   LEU A 118     -29.179   0.903 -12.539  1.00-11.95           O
ATOM   1808  CB  LEU A 118     -26.895   2.092 -13.898  1.00-11.95           C
ATOM   1809 1HB  LEU A 118     -27.164   1.546 -14.802  1.00-11.95           H
ATOM   1810 2HB  LEU A 118     -27.698   2.792 -13.670  1.00-11.95           H
ATOM   1811  CG  LEU A 118     -25.616   2.906 -14.194  1.00-11.95           C
ATOM   1812  HG  LEU A 118     -24.799   2.209 -14.368  1.00-11.95           H
ATOM   1813  CD1 LEU A 118     -25.780   3.733 -15.461  1.00-11.95           C
ATOM   1814 1HD1 LEU A 118     -24.841   4.238 -15.691  1.00-11.95           H
ATOM   1815 2HD1 LEU A 118     -26.561   4.479 -15.333  1.00-11.95           H
ATOM   1816 3HD1 LEU A 118     -26.029   3.080 -16.294  1.00-11.95           H
ATOM   1817  CD2 LEU A 118     -25.213   3.834 -13.042  1.00-11.95           C
ATOM   1818 1HD2 LEU A 118     -24.326   4.403 -13.324  1.00-11.95           H
ATOM   1819 2HD2 LEU A 118     -24.970   3.244 -12.159  1.00-11.95           H
ATOM   1820 3HD2 LEU A 118     -26.023   4.524 -12.807  1.00-11.95           H
ATOM   1821  N   GLU A 119     -27.966  -0.963 -12.232  1.00 25.75           N
ATOM   1822  H   GLU A 119     -27.048  -1.381 -12.204  1.00 25.75           H
ATOM   1823  CA  GLU A 119     -29.124  -1.807 -11.945  1.00 25.75           C
ATOM   1824  HA  GLU A 119     -29.935  -1.498 -12.605  1.00 25.75           H
ATOM   1825  C   GLU A 119     -29.603  -1.618 -10.502  1.00 25.75           C
ATOM   1826  O   GLU A 119     -29.276  -2.377  -9.588  1.00 25.75           O
ATOM   1827  CB  GLU A 119     -28.827  -3.282 -12.239  1.00 25.75           C
ATOM   1828 1HB  GLU A 119     -28.372  -3.342 -13.226  1.00 25.75           H
ATOM   1829 2HB  GLU A 119     -28.113  -3.663 -11.509  1.00 25.75           H
ATOM   1830  CG  GLU A 119     -30.086  -4.156 -12.237  1.00 25.75           C
ATOM   1831 1HG  GLU A 119     -30.535  -4.142 -11.244  1.00 25.75           H
ATOM   1832 2HG  GLU A 119     -30.801  -3.729 -12.941  1.00 25.75           H
ATOM   1833  CD  GLU A 119     -29.822  -5.600 -12.638  1.00 25.75           C
ATOM   1834  OE1 GLU A 119     -28.691  -6.114 -12.485  1.00 25.75           O
ATOM   1835  OE2 GLU A 119     -30.761  -6.263 -13.136  1.00 25.75           O
ATOM   1836  N   GLU A 120     -30.387  -0.574 -10.285  1.00  5.51           N
ATOM   1837  H   GLU A 120     -30.504   0.120 -11.012  1.00  5.51           H
ATOM   1838  CA  GLU A 120     -31.106  -0.456  -9.024  1.00  5.51           C
ATOM   1839  HA  GLU A 120     -30.407  -0.544  -8.193  1.00  5.51           H
ATOM   1840  C   GLU A 120     -32.112  -1.598  -9.000  1.00  5.51           C
ATOM   1841  O   GLU A 120     -32.791  -1.849 -10.005  1.00  5.51           O
ATOM   1842  CB  GLU A 120     -31.898   0.842  -8.912  1.00  5.51           C
ATOM   1843 1HB  GLU A 120     -32.679   0.842  -9.672  1.00  5.51           H
ATOM   1844 2HB  GLU A 120     -32.371   0.846  -7.931  1.00  5.51           H
ATOM   1845  CG  GLU A 120     -31.094   2.111  -9.074  1.00  5.51           C
ATOM   1846 1HG  GLU A 120     -30.221   2.065  -8.426  1.00  5.51           H
ATOM   1847 2HG  GLU A 120     -30.756   2.192 -10.108  1.00  5.51           H
ATOM   1848  CD  GLU A 120     -31.916   3.337  -8.716  1.00  5.51           C
ATOM   1849  OE1 GLU A 120     -33.124   3.211  -8.408  1.00  5.51           O
ATOM   1850  OE2 GLU A 120     -31.364   4.457  -8.748  1.00  5.51           O
ATOM   1851  N   LEU A 121     -32.251  -2.267  -7.869  1.00 23.11           N
ATOM   1852  H   LEU A 121     -31.719  -2.007  -7.052  1.00 23.11           H
ATOM   1853  CA  LEU A 121     -33.219  -3.352  -7.775  1.00 23.11           C
ATOM   1854  HA  LEU A 121     -33.244  -3.906  -8.715  1.00 23.11           H
ATOM   1855  C   LEU A 121     -34.579  -2.705  -7.527  1.00 23.11           C
ATOM   1856  O   LEU A 121     -34.626  -1.536  -7.099  1.00 23.11           O
ATOM   1857  CB  LEU A 121     -32.853  -4.306  -6.636  1.00 23.11           C
ATOM   1858 1HB  LEU A 121     -32.902  -3.746  -5.708  1.00 23.11           H
ATOM   1859 2HB  LEU A 121     -33.624  -5.074  -6.595  1.00 23.11           H
ATOM   1860  CG  LEU A 121     -31.494  -5.021  -6.666  1.00 23.11           C
ATOM   1861  HG  LEU A 121     -30.716  -4.303  -6.407  1.00 23.11           H
ATOM   1862  CD1 LEU A 121     -31.531  -6.109  -5.601  1.00 23.11           C
ATOM   1863 1HD1 LEU A 121     -30.567  -6.610  -5.566  1.00 23.11           H
ATOM   1864 2HD1 LEU A 121     -32.304  -6.842  -5.832  1.00 23.11           H
ATOM   1865 3HD1 LEU A 121     -31.732  -5.670  -4.624  1.00 23.11           H
ATOM   1866  CD2 LEU A 121     -31.133  -5.648  -8.008  1.00 23.11           C
ATOM   1867 1HD2 LEU A 121     -30.203  -6.208  -7.924  1.00 23.11           H
ATOM   1868 2HD2 LEU A 121     -30.987  -4.865  -8.754  1.00 23.11           H
ATOM   1869 3HD2 LEU A 121     -31.928  -6.315  -8.344  1.00 23.11           H
ATOM   1870  N   PRO A 122     -35.690  -3.421  -7.792  1.00 -1.10           N
ATOM   1871  CA  PRO A 122     -36.959  -2.783  -7.425  1.00 -1.10           C
ATOM   1872  HA  PRO A 122     -37.094  -1.863  -7.993  1.00 -1.10           H
ATOM   1873  C   PRO A 122     -37.031  -2.510  -5.927  1.00 -1.10           C
ATOM   1874  O   PRO A 122     -36.580  -3.324  -5.110  1.00 -1.10           O
ATOM   1875  CB  PRO A 122     -38.005  -3.834  -7.816  1.00 -1.10           C
ATOM   1876 1HB  PRO A 122     -38.249  -4.455  -6.954  1.00 -1.10           H
ATOM   1877 2HB  PRO A 122     -38.903  -3.362  -8.211  1.00 -1.10           H
ATOM   1878  CG  PRO A 122     -37.335  -4.659  -8.855  1.00 -1.10           C
ATOM   1879 1HG  PRO A 122     -37.795  -5.644  -8.933  1.00 -1.10           H
ATOM   1880 2HG  PRO A 122     -37.365  -4.142  -9.814  1.00 -1.10           H
ATOM   1881  CD  PRO A 122     -35.922  -4.759  -8.366  1.00 -1.10           C
ATOM   1882 1HD  PRO A 122     -35.831  -5.527  -7.596  1.00 -1.10           H
ATOM   1883 2HD  PRO A 122     -35.244  -4.955  -9.197  1.00 -1.10           H
ATOM   1884  N   GLU A 123     -37.577  -1.363  -5.558  1.00 13.01           N
ATOM   1885  H   GLU A 123     -37.907  -0.708  -6.257  1.00 13.01           H
ATOM   1886  CA  GLU A 123     -37.724  -1.030  -4.147  1.00 13.01           C
ATOM   1887  HA  GLU A 123     -36.782  -1.226  -3.634  1.00 13.01           H
ATOM   1888  C   GLU A 123     -38.802  -1.937  -3.573  1.00 13.01           C
ATOM   1889  O   GLU A 123     -39.866  -2.128  -4.175  1.00 13.01           O
ATOM   1890  CB  GLU A 123     -38.089   0.447  -3.955  1.00 13.01           C
ATOM   1891 1HB  GLU A 123     -37.357   1.050  -4.490  1.00 13.01           H
ATOM   1892 2HB  GLU A 123     -39.075   0.634  -4.381  1.00 13.01           H
ATOM   1893  CG  GLU A 123     -38.083   0.877  -2.494  1.00 13.01           C
ATOM   1894 1HG  GLU A 123     -38.836   0.307  -1.952  1.00 13.01           H
ATOM   1895 2HG  GLU A 123     -37.105   0.648  -2.073  1.00 13.01           H
ATOM   1896  CD  GLU A 123     -38.355   2.352  -2.290  1.00 13.01           C
ATOM   1897  OE1 GLU A 123     -37.389   3.129  -2.125  1.00 13.01           O
ATOM   1898  OE2 GLU A 123     -39.533   2.759  -2.186  1.00 13.01           O
ATOM   1899  N   THR A 124     -38.525  -2.477  -2.400  1.00 16.49           N
ATOM   1900  H   THR A 124     -37.637  -2.272  -1.958  1.00 16.49           H
ATOM   1901  CA  THR A 124     -39.480  -3.265  -1.636  1.00 16.49           C
ATOM   1902  HA  THR A 124     -40.428  -3.375  -2.159  1.00 16.49           H
ATOM   1903  C   THR A 124     -39.662  -2.357  -0.432  1.00 16.49           C
ATOM   1904  O   THR A 124     -38.740  -1.614  -0.107  1.00 16.49           O
ATOM   1905  CB  THR A 124     -38.894  -4.645  -1.293  1.00 16.49           C
ATOM   1906  HB  THR A 124     -39.451  -5.095  -0.471  1.00 16.49           H
ATOM   1907  OG1 THR A 124     -37.513  -4.495  -0.945  1.00 16.49           O
ATOM   1908  HG1 THR A 124     -37.454  -3.855  -0.231  1.00 16.49           H
ATOM   1909  CG2 THR A 124     -38.941  -5.568  -2.501  1.00 16.49           C
ATOM   1910 1HG2 THR A 124     -38.470  -6.518  -2.249  1.00 16.49           H
ATOM   1911 2HG2 THR A 124     -38.416  -5.118  -3.344  1.00 16.49           H
ATOM   1912 3HG2 THR A 124     -39.978  -5.750  -2.782  1.00 16.49           H
ATOM   1913  N   SER A 125     -40.842  -2.331   0.169  1.00 10.78           N
ATOM   1914  H   SER A 125     -41.552  -3.012  -0.081  1.00 10.78           H
ATOM   1915  CA  SER A 125     -41.196  -1.267   1.111  1.00 10.78           C
ATOM   1916  HA  SER A 125     -41.220  -0.333   0.550  1.00 10.78           H
ATOM   1917  C   SER A 125     -40.202  -1.090   2.257  1.00 10.78           C
ATOM   1918  O   SER A 125     -39.846  -2.040   2.955  1.00 10.78           O
ATOM   1919  CB  SER A 125     -42.592  -1.526   1.672  1.00 10.78           C
ATOM   1920 1HB  SER A 125     -43.282  -1.675   0.842  1.00 10.78           H
ATOM   1921 2HB  SER A 125     -42.570  -2.430   2.282  1.00 10.78           H
ATOM   1922  OG  SER A 125     -43.049  -0.440   2.457  1.00 10.78           O
ATOM   1923  HG  SER A 125     -43.805  -0.755   2.979  1.00 10.78           H
ATOM   1924  N   GLY A 126     -39.693   0.131   2.375  1.00  7.86           N
ATOM   1925  H   GLY A 126     -39.946   0.843   1.699  1.00  7.86           H
ATOM   1926  CA  GLY A 126     -38.745   0.494   3.417  1.00  7.86           C
ATOM   1927 1HA  GLY A 126     -38.839   1.560   3.620  1.00  7.86           H
ATOM   1928 2HA  GLY A 126     -38.996  -0.052   4.325  1.00  7.86           H
ATOM   1929  C   GLY A 126     -37.298   0.196   3.079  1.00  7.86           C
ATOM   1930  O   GLY A 126     -36.388   0.663   3.767  1.00  7.86           O
ATOM   1931  N   LYS A 127     -37.071  -0.583   2.030  1.00 -5.79           N
ATOM   1932  H   LYS A 127     -37.855  -0.877   1.451  1.00 -5.79           H
ATOM   1933  CA  LYS A 127     -35.747  -1.103   1.690  1.00 -5.79           C
ATOM   1934  HA  LYS A 127     -35.046  -0.853   2.485  1.00 -5.79           H
ATOM   1935  C   LYS A 127     -35.194  -0.533   0.398  1.00 -5.79           C
ATOM   1936  O   LYS A 127     -35.555  -0.955  -0.700  1.00 -5.79           O
ATOM   1937  CB  LYS A 127     -35.818  -2.625   1.576  1.00 -5.79           C
ATOM   1938 1HB  LYS A 127     -36.571  -2.893   0.840  1.00 -5.79           H
ATOM   1939 2HB  LYS A 127     -34.850  -2.985   1.229  1.00 -5.79           H
ATOM   1940  CG  LYS A 127     -36.142  -3.307   2.889  1.00 -5.79           C
ATOM   1941 1HG  LYS A 127     -35.408  -2.988   3.623  1.00 -5.79           H
ATOM   1942 2HG  LYS A 127     -37.137  -3.025   3.231  1.00 -5.79           H
ATOM   1943  CD  LYS A 127     -36.060  -4.810   2.744  1.00 -5.79           C
ATOM   1944 1HD  LYS A 127     -36.867  -5.175   2.108  1.00 -5.79           H
ATOM   1945 2HD  LYS A 127     -35.112  -5.049   2.274  1.00 -5.79           H
ATOM   1946  CE  LYS A 127     -36.106  -5.490   4.103  1.00 -5.79           C
ATOM   1947 1HE  LYS A 127     -35.477  -4.932   4.799  1.00 -5.79           H
ATOM   1948 2HE  LYS A 127     -37.131  -5.493   4.481  1.00 -5.79           H
ATOM   1949  NZ  LYS A 127     -35.579  -6.887   4.010  1.00 -5.79           N
ATOM   1950 1HZ  LYS A 127     -35.590  -7.317   4.926  1.00 -5.79           H
ATOM   1951 2HZ  LYS A 127     -34.622  -6.865   3.672  1.00 -5.79           H
ATOM   1952 3HZ  LYS A 127     -36.143  -7.438   3.376  1.00 -5.79           H
ATOM   1953  N   THR A 128     -34.270   0.399   0.551  1.00  7.55           N
ATOM   1954  H   THR A 128     -34.007   0.689   1.488  1.00  7.55           H
ATOM   1955  CA  THR A 128     -33.541   0.965  -0.575  1.00  7.55           C
ATOM   1956  HA  THR A 128     -34.232   1.217  -1.380  1.00  7.55           H
ATOM   1957  C   THR A 128     -32.559  -0.108  -1.033  1.00  7.55           C
ATOM   1958  O   THR A 128     -31.749  -0.563  -0.226  1.00  7.55           O
ATOM   1959  CB  THR A 128     -32.777   2.220  -0.096  1.00  7.55           C
ATOM   1960  HB  THR A 128     -32.043   1.927   0.654  1.00  7.55           H
ATOM   1961  OG1 THR A 128     -33.710   3.125   0.503  1.00  7.55           O
ATOM   1962  HG1 THR A 128     -33.211   3.809   0.966  1.00  7.55           H
ATOM   1963  CG2 THR A 128     -32.076   2.940  -1.223  1.00  7.55           C
ATOM   1964 1HG2 THR A 128     -31.688   3.889  -0.855  1.00  7.55           H
ATOM   1965 2HG2 THR A 128     -32.778   3.134  -2.031  1.00  7.55           H
ATOM   1966 3HG2 THR A 128     -31.248   2.335  -1.594  1.00  7.55           H
ATOM   1967  N   THR A 129     -32.624  -0.557  -2.280  1.00 12.44           N
ATOM   1968  H   THR A 129     -33.305  -0.173  -2.925  1.00 12.44           H
ATOM   1969  CA  THR A 129     -31.776  -1.661  -2.752  1.00 12.44           C
ATOM   1970  HA  THR A 129     -31.026  -1.884  -1.997  1.00 12.44           H
ATOM   1971  C   THR A 129     -31.014  -1.325  -4.033  1.00 12.44           C
ATOM   1972  O   THR A 129     -31.554  -0.748  -4.982  1.00 12.44           O
ATOM   1973  CB  THR A 129     -32.616  -2.942  -2.958  1.00 12.44           C
ATOM   1974  HB  THR A 129     -32.031  -3.676  -3.511  1.00 12.44           H
ATOM   1975  OG1 THR A 129     -33.818  -2.623  -3.665  1.00 12.44           O
ATOM   1976  HG1 THR A 129     -34.385  -3.402  -3.643  1.00 12.44           H
ATOM   1977  CG2 THR A 129     -33.046  -3.546  -1.642  1.00 12.44           C
ATOM   1978 1HG2 THR A 129     -33.585  -4.473  -1.828  1.00 12.44           H
ATOM   1979 2HG2 THR A 129     -33.696  -2.856  -1.104  1.00 12.44           H
ATOM   1980 3HG2 THR A 129     -32.169  -3.771  -1.041  1.00 12.44           H
ATOM   1981  N   ARG A 130     -29.725  -1.641  -4.035  1.00  3.91           N
ATOM   1982  H   ARG A 130     -29.324  -2.105  -3.222  1.00  3.91           H
ATOM   1983  CA  ARG A 130     -28.813  -1.296  -5.131  1.00  3.91           C
ATOM   1984  HA  ARG A 130     -29.365  -1.055  -6.039  1.00  3.91           H
ATOM   1985  C   ARG A 130     -27.884  -2.460  -5.421  1.00  3.91           C
ATOM   1986  O   ARG A 130     -27.636  -3.269  -4.524  1.00  3.91           O
ATOM   1987  CB  ARG A 130     -27.944  -0.103  -4.709  1.00  3.91           C
ATOM   1988 1HB  ARG A 130     -27.453  -0.365  -3.773  1.00  3.91           H
ATOM   1989 2HB  ARG A 130     -27.171   0.048  -5.462  1.00  3.91           H
ATOM   1990  CG  ARG A 130     -28.662   1.229  -4.508  1.00  3.91           C
ATOM   1991 1HG  ARG A 130     -29.441   1.116  -3.755  1.00  3.91           H
ATOM   1992 2HG  ARG A 130     -27.941   1.967  -4.156  1.00  3.91           H
ATOM   1993  CD  ARG A 130     -29.280   1.725  -5.805  1.00  3.91           C
ATOM   1994 1HD  ARG A 130     -28.495   1.806  -6.557  1.00  3.91           H
ATOM   1995 2HD  ARG A 130     -30.016   1.003  -6.155  1.00  3.91           H
ATOM   1996  NE  ARG A 130     -29.929   3.034  -5.654  1.00  3.91           N
ATOM   1997  HE  ARG A 130     -29.370   3.844  -5.895  1.00  3.91           H
ATOM   1998  CZ  ARG A 130     -31.172   3.254  -5.249  1.00  3.91           C
ATOM   1999  NH1 ARG A 130     -31.588   4.484  -5.155  1.00  3.91           N
ATOM   2000 1HH1 ARG A 130     -31.015   5.233  -5.520  1.00  3.91           H
ATOM   2001 2HH1 ARG A 130     -32.486   4.686  -4.740  1.00  3.91           H
ATOM   2002  NH2 ARG A 130     -32.002   2.297  -4.920  1.00  3.91           N
ATOM   2003 1HH2 ARG A 130     -31.718   1.332  -5.007  1.00  3.91           H
ATOM   2004 2HH2 ARG A 130     -32.932   2.526  -4.592  1.00  3.91           H
ATOM   2005  N   ARG A 131     -27.331  -2.505  -6.625  1.00  3.31           N
ATOM   2006  H   ARG A 131     -27.571  -1.790  -7.310  1.00  3.31           H
ATOM   2007  CA  ARG A 131     -26.318  -3.494  -7.003  1.00  3.31           C
ATOM   2008  HA  ARG A 131     -26.231  -4.254  -6.229  1.00  3.31           H
ATOM   2009  C   ARG A 131     -24.989  -2.766  -7.144  1.00  3.31           C
ATOM   2010  O   ARG A 131     -24.937  -1.716  -7.783  1.00  3.31           O
ATOM   2011  CB  ARG A 131     -26.694  -4.155  -8.336  1.00  3.31           C
ATOM   2012 1HB  ARG A 131     -27.684  -4.600  -8.235  1.00  3.31           H
ATOM   2013 2HB  ARG A 131     -26.741  -3.385  -9.106  1.00  3.31           H
ATOM   2014  CG  ARG A 131     -25.715  -5.232  -8.797  1.00  3.31           C
ATOM   2015 1HG  ARG A 131     -24.735  -4.784  -8.959  1.00  3.31           H
ATOM   2016 2HG  ARG A 131     -25.632  -5.988  -8.021  1.00  3.31           H
ATOM   2017  CD  ARG A 131     -26.168  -5.890 -10.091  1.00  3.31           C
ATOM   2018 1HD  ARG A 131     -27.165  -6.310  -9.949  1.00  3.31           H
ATOM   2019 2HD  ARG A 131     -26.215  -5.132 -10.875  1.00  3.31           H
ATOM   2020  NE  ARG A 131     -25.244  -6.958 -10.504  1.00  3.31           N
ATOM   2021  HE  ARG A 131     -24.466  -7.163  -9.894  1.00  3.31           H
ATOM   2022  CZ  ARG A 131     -25.326  -7.678 -11.614  1.00  3.31           C
ATOM   2023  NH1 ARG A 131     -24.393  -8.538 -11.876  1.00  3.31           N
ATOM   2024 1HH1 ARG A 131     -23.617  -8.642 -11.238  1.00  3.31           H
ATOM   2025 2HH1 ARG A 131     -24.439  -9.066 -12.733  1.00  3.31           H
ATOM   2026  NH2 ARG A 131     -26.287  -7.583 -12.489  1.00  3.31           N
ATOM   2027 1HH2 ARG A 131     -27.052  -6.932 -12.337  1.00  3.31           H
ATOM   2028 2HH2 ARG A 131     -26.257  -8.153 -13.321  1.00  3.31           H
ATOM   2029  N   PHE A 132     -23.928  -3.323  -6.578  1.00-10.11           N
ATOM   2030  H   PHE A 132     -24.039  -4.183  -6.051  1.00-10.11           H
ATOM   2031  CA  PHE A 132     -22.583  -2.765  -6.730  1.00-10.11           C
ATOM   2032  HA  PHE A 132     -22.606  -2.018  -7.513  1.00-10.11           H
ATOM   2033  C   PHE A 132     -21.621  -3.869  -7.160  1.00-10.11           C
ATOM   2034  O   PHE A 132     -21.818  -5.018  -6.776  1.00-10.11           O
ATOM   2035  CB  PHE A 132     -22.119  -2.082  -5.441  1.00-10.11           C
ATOM   2036 1HB  PHE A 132     -22.119  -2.812  -4.631  1.00-10.11           H
ATOM   2037 2HB  PHE A 132     -21.097  -1.731  -5.588  1.00-10.11           H
ATOM   2038  CG  PHE A 132     -22.969  -0.896  -5.048  1.00-10.11           C
ATOM   2039  CD1 PHE A 132     -23.935  -1.010  -4.039  1.00-10.11           C
ATOM   2040  HD1 PHE A 132     -24.099  -1.964  -3.569  1.00-10.11           H
ATOM   2041  CD2 PHE A 132     -22.815   0.341  -5.695  1.00-10.11           C
ATOM   2042  HD2 PHE A 132     -22.082   0.450  -6.474  1.00-10.11           H
ATOM   2043  CE1 PHE A 132     -24.701   0.113  -3.633  1.00-10.11           C
ATOM   2044  HE1 PHE A 132     -25.412   0.024  -2.827  1.00-10.11           H
ATOM   2045  CE2 PHE A 132     -23.614   1.456  -5.347  1.00-10.11           C
ATOM   2046  HE2 PHE A 132     -23.497   2.391  -5.874  1.00-10.11           H
ATOM   2047  CZ  PHE A 132     -24.547   1.347  -4.298  1.00-10.11           C
ATOM   2048  HZ  PHE A 132     -25.143   2.201  -4.010  1.00-10.11           H
ATOM   2049  N   PHE A 133     -20.617  -3.555  -7.969  1.00 21.60           N
ATOM   2050  H   PHE A 133     -20.450  -2.580  -8.213  1.00 21.60           H
ATOM   2051  CA  PHE A 133     -19.723  -4.557  -8.559  1.00 21.60           C
ATOM   2052  HA  PHE A 133     -19.694  -5.453  -7.940  1.00 21.60           H
ATOM   2053  C   PHE A 133     -18.306  -4.011  -8.681  1.00 21.60           C
ATOM   2054  O   PHE A 133     -18.120  -2.828  -8.943  1.00 21.60           O
ATOM   2055  CB  PHE A 133     -20.222  -4.926  -9.958  1.00 21.60           C
ATOM   2056 1HB  PHE A 133     -21.196  -5.406  -9.871  1.00 21.60           H
ATOM   2057 2HB  PHE A 133     -20.339  -4.007 -10.530  1.00 21.60           H
ATOM   2058  CG  PHE A 133     -19.282  -5.832 -10.712  1.00 21.60           C
ATOM   2059  CD1 PHE A 133     -19.239  -7.207 -10.441  1.00 21.60           C
ATOM   2060  HD1 PHE A 133     -19.900  -7.626  -9.702  1.00 21.60           H
ATOM   2061  CD2 PHE A 133     -18.404  -5.303 -11.675  1.00 21.60           C
ATOM   2062  HD2 PHE A 133     -18.420  -4.247 -11.889  1.00 21.60           H
ATOM   2063  CE1 PHE A 133     -18.342  -8.054 -11.133  1.00 21.60           C
ATOM   2064  HE1 PHE A 133     -18.337  -9.113 -10.937  1.00 21.60           H
ATOM   2065  CE2 PHE A 133     -17.486  -6.132 -12.361  1.00 21.60           C
ATOM   2066  HE2 PHE A 133     -16.820  -5.708 -13.099  1.00 21.60           H
ATOM   2067  CZ  PHE A 133     -17.456  -7.514 -12.088  1.00 21.60           C
ATOM   2068  HZ  PHE A 133     -16.764  -8.157 -12.612  1.00 21.60           H
ATOM   2069  N   PHE A 134     -17.313  -4.866  -8.486  1.00 15.54           N
ATOM   2070  H   PHE A 134     -17.514  -5.845  -8.305  1.00 15.54           H
ATOM   2071  CA  PHE A 134     -15.916  -4.452  -8.473  1.00 15.54           C
ATOM   2072  HA  PHE A 134     -15.823  -3.432  -8.846  1.00 15.54           H
ATOM   2073  C   PHE A 134     -15.094  -5.383  -9.354  1.00 15.54           C
ATOM   2074  O   PHE A 134     -15.272  -6.604  -9.312  1.00 15.54           O
ATOM   2075  CB  PHE A 134     -15.443  -4.500  -7.023  1.00 15.54           C
ATOM   2076 1HB  PHE A 134     -15.506  -5.530  -6.674  1.00 15.54           H
ATOM   2077 2HB  PHE A 134     -14.404  -4.183  -6.979  1.00 15.54           H
ATOM   2078  CG  PHE A 134     -16.267  -3.631  -6.110  1.00 15.54           C
ATOM   2079  CD1 PHE A 134     -17.423  -4.132  -5.477  1.00 15.54           C
ATOM   2080  HD1 PHE A 134     -17.696  -5.170  -5.601  1.00 15.54           H
ATOM   2081  CD2 PHE A 134     -15.924  -2.286  -5.925  1.00 15.54           C
ATOM   2082  HD2 PHE A 134     -15.038  -1.890  -6.397  1.00 15.54           H
ATOM   2083  CE1 PHE A 134     -18.253  -3.281  -4.706  1.00 15.54           C
ATOM   2084  HE1 PHE A 134     -19.151  -3.665  -4.248  1.00 15.54           H
ATOM   2085  CE2 PHE A 134     -16.730  -1.435  -5.139  1.00 15.54           C
ATOM   2086  HE2 PHE A 134     -16.451  -0.401  -5.011  1.00 15.54           H
ATOM   2087  CZ  PHE A 134     -17.900  -1.927  -4.536  1.00 15.54           C
ATOM   2088  HZ  PHE A 134     -18.521  -1.271  -3.942  1.00 15.54           H
ATOM   2089  N   ASN A 135     -14.212  -4.824 -10.170  1.00 19.13           N
ATOM   2090  H   ASN A 135     -14.049  -3.820 -10.130  1.00 19.13           H
ATOM   2091  CA  ASN A 135     -13.464  -5.629 -11.132  1.00 19.13           C
ATOM   2092  HA  ASN A 135     -14.081  -6.486 -11.403  1.00 19.13           H
ATOM   2093  C   ASN A 135     -12.161  -6.163 -10.548  1.00 19.13           C
ATOM   2094  O   ASN A 135     -11.103  -5.544 -10.629  1.00 19.13           O
ATOM   2095  CB  ASN A 135     -13.168  -4.855 -12.412  1.00 19.13           C
ATOM   2096 1HB  ASN A 135     -14.091  -4.430 -12.793  1.00 19.13           H
ATOM   2097 2HB  ASN A 135     -12.469  -4.049 -12.199  1.00 19.13           H
ATOM   2098  CG  ASN A 135     -12.591  -5.737 -13.478  1.00 19.13           C
ATOM   2099  OD1 ASN A 135     -12.671  -6.958 -13.392  1.00 19.13           O
ATOM   2100  ND2 ASN A 135     -12.045  -5.149 -14.498  1.00 19.13           N
ATOM   2101 1HD2 ASN A 135     -11.689  -5.705 -15.255  1.00 19.13           H
ATOM   2102 2HD2 ASN A 135     -11.990  -4.142 -14.526  1.00 19.13           H
ATOM   2103  N   LEU A 136     -12.259  -7.334  -9.944  1.00 -8.91           N
ATOM   2104  H   LEU A 136     -13.161  -7.791  -9.924  1.00 -8.91           H
ATOM   2105  CA  LEU A 136     -11.140  -7.960  -9.242  1.00 -8.91           C
ATOM   2106  HA  LEU A 136     -10.584  -7.188  -8.708  1.00 -8.91           H
ATOM   2107  C   LEU A 136     -10.147  -8.684 -10.153  1.00 -8.91           C
ATOM   2108  O   LEU A 136      -9.196  -9.300  -9.679  1.00 -8.91           O
ATOM   2109  CB  LEU A 136     -11.711  -8.948  -8.218  1.00 -8.91           C
ATOM   2110 1HB  LEU A 136     -12.254  -9.715  -8.768  1.00 -8.91           H
ATOM   2111 2HB  LEU A 136     -10.879  -9.431  -7.708  1.00 -8.91           H
ATOM   2112  CG  LEU A 136     -12.653  -8.380  -7.141  1.00 -8.91           C
ATOM   2113  HG  LEU A 136     -13.476  -7.860  -7.628  1.00 -8.91           H
ATOM   2114  CD1 LEU A 136     -13.240  -9.518  -6.312  1.00 -8.91           C
ATOM   2115 1HD1 LEU A 136     -13.916  -9.115  -5.559  1.00 -8.91           H
ATOM   2116 2HD1 LEU A 136     -12.439 -10.076  -5.826  1.00 -8.91           H
ATOM   2117 3HD1 LEU A 136     -13.799 -10.193  -6.961  1.00 -8.91           H
ATOM   2118  CD2 LEU A 136     -11.938  -7.398  -6.223  1.00 -8.91           C
ATOM   2119 1HD2 LEU A 136     -12.631  -6.998  -5.494  1.00 -8.91           H
ATOM   2120 2HD2 LEU A 136     -11.539  -6.565  -6.800  1.00 -8.91           H
ATOM   2121 3HD2 LEU A 136     -11.125  -7.894  -5.699  1.00 -8.91           H
ATOM   2122  N   SER A 137     -10.326  -8.625 -11.465  1.00-13.06           N
ATOM   2123  H   SER A 137     -11.076  -8.067 -11.857  1.00-13.06           H
ATOM   2124  CA  SER A 137      -9.452  -9.363 -12.380  1.00-13.06           C
ATOM   2125  HA  SER A 137      -9.387 -10.400 -12.050  1.00-13.06           H
ATOM   2126  C   SER A 137      -8.032  -8.801 -12.459  1.00-13.06           C
ATOM   2127  O   SER A 137      -7.127  -9.452 -12.992  1.00-13.06           O
ATOM   2128  CB  SER A 137     -10.052  -9.341 -13.779  1.00-13.06           C
ATOM   2129 1HB  SER A 137      -9.457  -9.969 -14.444  1.00-13.06           H
ATOM   2130 2HB  SER A 137     -11.075  -9.718 -13.743  1.00-13.06           H
ATOM   2131  OG  SER A 137     -10.052  -8.011 -14.253  1.00-13.06           O
ATOM   2132  HG  SER A 137     -10.455  -8.001 -15.129  1.00-13.06           H
ATOM   2133  N   SER A 138      -7.804  -7.607 -11.928  1.00  9.83           N
ATOM   2134  H   SER A 138      -8.569  -7.073 -11.536  1.00  9.83           H
ATOM   2135  CA  SER A 138      -6.456  -7.040 -11.871  1.00  9.83           C
ATOM   2136  HA  SER A 138      -5.917  -7.306 -12.780  1.00  9.83           H
ATOM   2137  C   SER A 138      -5.658  -7.573 -10.680  1.00  9.83           C
ATOM   2138  O   SER A 138      -4.461  -7.306 -10.576  1.00  9.83           O
ATOM   2139  CB  SER A 138      -6.518  -5.516 -11.794  1.00  9.83           C
ATOM   2140 1HB  SER A 138      -5.504  -5.115 -11.828  1.00  9.83           H
ATOM   2141 2HB  SER A 138      -7.078  -5.135 -12.649  1.00  9.83           H
ATOM   2142  OG  SER A 138      -7.145  -5.103 -10.598  1.00  9.83           O
ATOM   2143  HG  SER A 138      -6.894  -4.189 -10.435  1.00  9.83           H
ATOM   2144  N   ILE A 139      -6.281  -8.339  -9.791  1.00 -4.11           N
ATOM   2145  H   ILE A 139      -7.271  -8.537  -9.885  1.00 -4.11           H
ATOM   2146  CA  ILE A 139      -5.541  -8.979  -8.700  1.00 -4.11           C
ATOM   2147  HA  ILE A 139      -4.858  -8.254  -8.261  1.00 -4.11           H
ATOM   2148  C   ILE A 139      -4.769 -10.127  -9.354  1.00 -4.11           C
ATOM   2149  O   ILE A 139      -5.373 -10.940 -10.065  1.00 -4.11           O
ATOM   2150  CB  ILE A 139      -6.459  -9.560  -7.575  1.00 -4.11           C
ATOM   2151  HB  ILE A 139      -7.113 -10.319  -8.007  1.00 -4.11           H
ATOM   2152  CG1 ILE A 139      -7.325  -8.439  -6.983  1.00 -4.11           C
ATOM   2153 1HG1 ILE A 139      -6.661  -7.698  -6.546  1.00 -4.11           H
ATOM   2154 2HG1 ILE A 139      -7.875  -7.958  -7.790  1.00 -4.11           H
ATOM   2155  CG2 ILE A 139      -5.611 -10.209  -6.444  1.00 -4.11           C
ATOM   2156 1HG2 ILE A 139      -6.258 -10.675  -5.702  1.00 -4.11           H
ATOM   2157 2HG2 ILE A 139      -4.981  -9.461  -5.959  1.00 -4.11           H
ATOM   2158 3HG2 ILE A 139      -4.977 -10.992  -6.852  1.00 -4.11           H
ATOM   2159  CD1 ILE A 139      -8.334  -8.846  -5.917  1.00 -4.11           C
ATOM   2160 1HD1 ILE A 139      -8.950  -7.984  -5.669  1.00 -4.11           H
ATOM   2161 2HD1 ILE A 139      -7.821  -9.167  -5.012  1.00 -4.11           H
ATOM   2162 3HD1 ILE A 139      -8.970  -9.650  -6.290  1.00 -4.11           H
ATOM   2163  N   PRO A 140      -3.439 -10.204  -9.169  1.00 -1.91           N
ATOM   2164  CA  PRO A 140      -2.762 -11.373  -9.739  1.00 -1.91           C
ATOM   2165  HA  PRO A 140      -2.873 -11.376 -10.820  1.00 -1.91           H
ATOM   2166  C   PRO A 140      -3.270 -12.679  -9.141  1.00 -1.91           C
ATOM   2167  O   PRO A 140      -3.655 -12.734  -7.973  1.00 -1.91           O
ATOM   2168  CB  PRO A 140      -1.296 -11.158  -9.346  1.00 -1.91           C
ATOM   2169 1HB  PRO A 140      -1.076 -11.690  -8.421  1.00 -1.91           H
ATOM   2170 2HB  PRO A 140      -0.627 -11.486 -10.142  1.00 -1.91           H
ATOM   2171  CG  PRO A 140      -1.185  -9.698  -9.133  1.00 -1.91           C
ATOM   2172 1HG  PRO A 140      -0.335  -9.456  -8.494  1.00 -1.91           H
ATOM   2173 2HG  PRO A 140      -1.104  -9.189 -10.094  1.00 -1.91           H
ATOM   2174  CD  PRO A 140      -2.477  -9.337  -8.472  1.00 -1.91           C
ATOM   2175 1HD  PRO A 140      -2.457  -9.575  -7.410  1.00 -1.91           H
ATOM   2176 2HD  PRO A 140      -2.708  -8.285  -8.636  1.00 -1.91           H
ATOM   2177  N   THR A 141      -3.205 -13.760  -9.901  1.00-15.22           N
ATOM   2178  H   THR A 141      -2.869 -13.694 -10.859  1.00-15.22           H
ATOM   2179  CA  THR A 141      -3.603 -15.081  -9.407  1.00-15.22           C
ATOM   2180  HA  THR A 141      -4.615 -15.053  -9.004  1.00-15.22           H
ATOM   2181  C   THR A 141      -2.656 -15.557  -8.313  1.00-15.22           C
ATOM   2182  O   THR A 141      -2.975 -16.434  -7.518  1.00-15.22           O
ATOM   2183  CB  THR A 141      -3.531 -16.086 -10.561  1.00-15.22           C
ATOM   2184  HB  THR A 141      -3.605 -17.103 -10.176  1.00-15.22           H
ATOM   2185  OG1 THR A 141      -2.286 -15.891 -11.237  1.00-15.22           O
ATOM   2186  HG1 THR A 141      -2.019 -16.730 -11.636  1.00-15.22           H
ATOM   2187  CG2 THR A 141      -4.634 -15.844 -11.576  1.00-15.22           C
ATOM   2188 1HG2 THR A 141      -4.486 -16.500 -12.431  1.00-15.22           H
ATOM   2189 2HG2 THR A 141      -4.617 -14.812 -11.926  1.00-15.22           H
ATOM   2190 3HG2 THR A 141      -5.605 -16.054 -11.125  1.00-15.22           H
ATOM   2191  N   GLU A 142      -1.488 -14.937  -8.266  1.00  5.15           N
ATOM   2192  H   GLU A 142      -1.299 -14.227  -8.953  1.00  5.15           H
ATOM   2193  CA  GLU A 142      -0.441 -15.264  -7.309  1.00  5.15           C
ATOM   2194  HA  GLU A 142      -0.515 -16.322  -7.058  1.00  5.15           H
ATOM   2195  C   GLU A 142      -0.535 -14.465  -6.014  1.00  5.15           C
ATOM   2196  O   GLU A 142       0.353 -14.537  -5.167  1.00  5.15           O
ATOM   2197  CB  GLU A 142       0.909 -15.014  -7.972  1.00  5.15           C
ATOM   2198 1HB  GLU A 142       1.009 -13.949  -8.184  1.00  5.15           H
ATOM   2199 2HB  GLU A 142       1.703 -15.314  -7.288  1.00  5.15           H
ATOM   2200  CG  GLU A 142       1.058 -15.789  -9.263  1.00  5.15           C
ATOM   2201 1HG  GLU A 142       0.813 -16.833  -9.073  1.00  5.15           H
ATOM   2202 2HG  GLU A 142       0.368 -15.397 -10.011  1.00  5.15           H
ATOM   2203  CD  GLU A 142       2.457 -15.703  -9.808  1.00  5.15           C
ATOM   2204  OE1 GLU A 142       2.899 -14.587 -10.148  1.00  5.15           O
ATOM   2205  OE2 GLU A 142       3.129 -16.752  -9.912  1.00  5.15           O
ATOM   2206  N   GLU A 143      -1.606 -13.704  -5.841  1.00  1.72           N
ATOM   2207  H   GLU A 143      -2.313 -13.643  -6.565  1.00  1.72           H
ATOM   2208  CA  GLU A 143      -1.847 -13.027  -4.570  1.00  1.72           C
ATOM   2209  HA  GLU A 143      -0.959 -13.113  -3.948  1.00  1.72           H
ATOM   2210  C   GLU A 143      -2.972 -13.753  -3.836  1.00  1.72           C
ATOM   2211  O   GLU A 143      -4.056 -14.006  -4.376  1.00  1.72           O
ATOM   2212  CB  GLU A 143      -2.128 -11.533  -4.745  1.00  1.72           C
ATOM   2213 1HB  GLU A 143      -2.948 -11.399  -5.449  1.00  1.72           H
ATOM   2214 2HB  GLU A 143      -2.425 -11.134  -3.774  1.00  1.72           H
ATOM   2215  CG  GLU A 143      -0.899 -10.756  -5.231  1.00  1.72           C
ATOM   2216 1HG  GLU A 143      -0.061 -10.998  -4.586  1.00  1.72           H
ATOM   2217 2HG  GLU A 143      -0.650 -11.073  -6.244  1.00  1.72           H
ATOM   2218  CD  GLU A 143      -1.081  -9.247  -5.209  1.00  1.72           C
ATOM   2219  OE1 GLU A 143      -2.196  -8.769  -4.906  1.00  1.72           O
ATOM   2220  OE2 GLU A 143      -0.112  -8.506  -5.506  1.00  1.72           O
ATOM   2221  N   PHE A 144      -2.679 -14.133  -2.602  1.00 -8.97           N
ATOM   2222  H   PHE A 144      -1.782 -13.862  -2.207  1.00 -8.97           H
ATOM   2223  CA  PHE A 144      -3.595 -14.896  -1.764  1.00 -8.97           C
ATOM   2224  HA  PHE A 144      -4.289 -15.451  -2.388  1.00 -8.97           H
ATOM   2225  C   PHE A 144      -4.369 -13.923  -0.889  1.00 -8.97           C
ATOM   2226  O   PHE A 144      -3.781 -13.236  -0.055  1.00 -8.97           O
ATOM   2227  CB  PHE A 144      -2.810 -15.883  -0.901  1.00 -8.97           C
ATOM   2228 1HB  PHE A 144      -2.196 -16.497  -1.559  1.00 -8.97           H
ATOM   2229 2HB  PHE A 144      -2.152 -15.328  -0.234  1.00 -8.97           H
ATOM   2230  CG  PHE A 144      -3.681 -16.793  -0.080  1.00 -8.97           C
ATOM   2231  CD1 PHE A 144      -4.070 -18.049  -0.576  1.00 -8.97           C
ATOM   2232  HD1 PHE A 144      -3.732 -18.371  -1.549  1.00 -8.97           H
ATOM   2233  CD2 PHE A 144      -4.120 -16.397   1.192  1.00 -8.97           C
ATOM   2234  HD2 PHE A 144      -3.823 -15.436   1.587  1.00 -8.97           H
ATOM   2235  CE1 PHE A 144      -4.898 -18.908   0.189  1.00 -8.97           C
ATOM   2236  HE1 PHE A 144      -5.180 -19.877  -0.199  1.00 -8.97           H
ATOM   2237  CE2 PHE A 144      -4.957 -17.232   1.960  1.00 -8.97           C
ATOM   2238  HE2 PHE A 144      -5.301 -16.902   2.926  1.00 -8.97           H
ATOM   2239  CZ  PHE A 144      -5.343 -18.494   1.464  1.00 -8.97           C
ATOM   2240  HZ  PHE A 144      -5.967 -19.142   2.061  1.00 -8.97           H
ATOM   2241  N   ILE A 145      -5.674 -13.840  -1.099  1.00  6.53           N
ATOM   2242  H   ILE A 145      -6.103 -14.435  -1.793  1.00  6.53           H
ATOM   2243  CA  ILE A 145      -6.528 -12.932  -0.333  1.00  6.53           C
ATOM   2244  HA  ILE A 145      -6.001 -11.996  -0.153  1.00  6.53           H
ATOM   2245  C   ILE A 145      -6.798 -13.610   1.009  1.00  6.53           C
ATOM   2246  O   ILE A 145      -7.033 -14.809   1.067  1.00  6.53           O
ATOM   2247  CB  ILE A 145      -7.848 -12.618  -1.105  1.00  6.53           C
ATOM   2248  HB  ILE A 145      -8.354 -13.558  -1.323  1.00  6.53           H
ATOM   2249  CG1 ILE A 145      -7.501 -11.925  -2.439  1.00  6.53           C
ATOM   2250 1HG1 ILE A 145      -7.033 -10.964  -2.221  1.00  6.53           H
ATOM   2251 2HG1 ILE A 145      -6.777 -12.534  -2.980  1.00  6.53           H
ATOM   2252  CG2 ILE A 145      -8.805 -11.726  -0.264  1.00  6.53           C
ATOM   2253 1HG2 ILE A 145      -9.724 -11.527  -0.814  1.00  6.53           H
ATOM   2254 2HG2 ILE A 145      -8.323 -10.779  -0.014  1.00  6.53           H
ATOM   2255 3HG2 ILE A 145      -9.082 -12.241   0.655  1.00  6.53           H
ATOM   2256  CD1 ILE A 145      -8.678 -11.682  -3.376  1.00  6.53           C
ATOM   2257 1HD1 ILE A 145      -8.299 -11.397  -4.355  1.00  6.53           H
ATOM   2258 2HD1 ILE A 145      -9.305 -10.877  -2.994  1.00  6.53           H
ATOM   2259 3HD1 ILE A 145      -9.269 -12.593  -3.477  1.00  6.53           H
ATOM   2260  N   THR A 146      -6.750 -12.836   2.083  1.00  8.30           N
ATOM   2261  H   THR A 146      -6.542 -11.850   1.958  1.00  8.30           H
ATOM   2262  CA  THR A 146      -6.999 -13.337   3.436  1.00  8.30           C
ATOM   2263  HA  THR A 146      -7.137 -14.417   3.407  1.00  8.30           H
ATOM   2264  C   THR A 146      -8.265 -12.729   4.041  1.00  8.30           C
ATOM   2265  O   THR A 146      -8.985 -13.390   4.797  1.00  8.30           O
ATOM   2266  CB  THR A 146      -5.800 -13.021   4.352  1.00  8.30           C
ATOM   2267  HB  THR A 146      -6.034 -13.318   5.374  1.00  8.30           H
ATOM   2268  OG1 THR A 146      -5.513 -11.620   4.295  1.00  8.30           O
ATOM   2269  HG1 THR A 146      -5.208 -11.415   3.407  1.00  8.30           H
ATOM   2270  CG2 THR A 146      -4.545 -13.735   3.901  1.00  8.30           C
ATOM   2271 1HG2 THR A 146      -3.748 -13.524   4.610  1.00  8.30           H
ATOM   2272 2HG2 THR A 146      -4.241 -13.400   2.909  1.00  8.30           H
ATOM   2273 3HG2 THR A 146      -4.722 -14.810   3.882  1.00  8.30           H
ATOM   2274  N   SER A 147      -8.584 -11.497   3.668  1.00 -2.92           N
ATOM   2275  H   SER A 147      -7.965 -10.963   3.069  1.00 -2.92           H
ATOM   2276  CA  SER A 147      -9.844 -10.867   4.053  1.00 -2.92           C
ATOM   2277  HA  SER A 147     -10.622 -11.622   4.109  1.00 -2.92           H
ATOM   2278  C   SER A 147     -10.212  -9.870   2.969  1.00 -2.92           C
ATOM   2279  O   SER A 147      -9.352  -9.471   2.181  1.00 -2.92           O
ATOM   2280  CB  SER A 147      -9.750 -10.166   5.412  1.00 -2.92           C
ATOM   2281 1HB  SER A 147     -10.723  -9.742   5.659  1.00 -2.92           H
ATOM   2282 2HB  SER A 147      -9.485 -10.901   6.173  1.00 -2.92           H
ATOM   2283  OG  SER A 147      -8.778  -9.135   5.412  1.00 -2.92           O
ATOM   2284  HG  SER A 147      -9.108  -8.410   5.954  1.00 -2.92           H
ATOM   2285  N   ALA A 148     -11.469  -9.461   2.929  1.00 -0.78           N
ATOM   2286  H   ALA A 148     -12.153  -9.854   3.571  1.00 -0.78           H
ATOM   2287  CA  ALA A 148     -11.920  -8.406   2.039  1.00 -0.78           C
ATOM   2288  HA  ALA A 148     -11.101  -7.711   1.860  1.00 -0.78           H
ATOM   2289  C   ALA A 148     -13.041  -7.670   2.760  1.00 -0.78           C
ATOM   2290  O   ALA A 148     -13.869  -8.295   3.432  1.00 -0.78           O
ATOM   2291  CB  ALA A 148     -12.405  -8.987   0.721  1.00 -0.78           C
ATOM   2292 1HB  ALA A 148     -11.602  -9.562   0.257  1.00 -0.78           H
ATOM   2293 2HB  ALA A 148     -12.696  -8.173   0.057  1.00 -0.78           H
ATOM   2294 3HB  ALA A 148     -13.263  -9.636   0.897  1.00 -0.78           H
ATOM   2295  N   GLU A 149     -13.043  -6.354   2.636  1.00-23.58           N
ATOM   2296  H   GLU A 149     -12.355  -5.901   2.033  1.00-23.58           H
ATOM   2297  CA  GLU A 149     -13.988  -5.499   3.340  1.00-23.58           C
ATOM   2298  HA  GLU A 149     -14.774  -6.116   3.764  1.00-23.58           H
ATOM   2299  C   GLU A 149     -14.617  -4.539   2.343  1.00-23.58           C
ATOM   2300  O   GLU A 149     -13.935  -3.935   1.513  1.00-23.58           O
ATOM   2301  CB  GLU A 149     -13.302  -4.748   4.487  1.00-23.58           C
ATOM   2302 1HB  GLU A 149     -12.504  -4.122   4.087  1.00-23.58           H
ATOM   2303 2HB  GLU A 149     -14.044  -4.114   4.969  1.00-23.58           H
ATOM   2304  CG  GLU A 149     -12.723  -5.711   5.521  1.00-23.58           C
ATOM   2305 1HG  GLU A 149     -13.515  -6.399   5.824  1.00-23.58           H
ATOM   2306 2HG  GLU A 149     -11.930  -6.298   5.056  1.00-23.58           H
ATOM   2307  CD  GLU A 149     -12.159  -5.066   6.777  1.00-23.58           C
ATOM   2308  OE1 GLU A 149     -12.118  -3.833   6.948  1.00-23.58           O
ATOM   2309  OE2 GLU A 149     -11.787  -5.864   7.669  1.00-23.58           O
ATOM   2310  N   LEU A 150     -15.936  -4.459   2.379  1.00-26.79           N
ATOM   2311  H   LEU A 150     -16.446  -4.991   3.079  1.00-26.79           H
ATOM   2312  CA  LEU A 150     -16.681  -3.571   1.498  1.00-26.79           C
ATOM   2313  HA  LEU A 150     -16.123  -3.377   0.583  1.00-26.79           H
ATOM   2314  C   LEU A 150     -16.848  -2.296   2.303  1.00-26.79           C
ATOM   2315  O   LEU A 150     -17.308  -2.358   3.441  1.00-26.79           O
ATOM   2316  CB  LEU A 150     -18.052  -4.169   1.175  1.00-26.79           C
ATOM   2317 1HB  LEU A 150     -17.900  -5.163   0.763  1.00-26.79           H
ATOM   2318 2HB  LEU A 150     -18.592  -4.275   2.113  1.00-26.79           H
ATOM   2319  CG  LEU A 150     -18.944  -3.391   0.199  1.00-26.79           C
ATOM   2320  HG  LEU A 150     -18.958  -2.343   0.491  1.00-26.79           H
ATOM   2321  CD1 LEU A 150     -18.448  -3.502  -1.232  1.00-26.79           C
ATOM   2322 1HD1 LEU A 150     -19.079  -2.897  -1.882  1.00-26.79           H
ATOM   2323 2HD1 LEU A 150     -18.472  -4.539  -1.562  1.00-26.79           H
ATOM   2324 3HD1 LEU A 150     -17.429  -3.132  -1.307  1.00-26.79           H
ATOM   2325  CD2 LEU A 150     -20.364  -3.925   0.261  1.00-26.79           C
ATOM   2326 1HD2 LEU A 150     -21.008  -3.328  -0.384  1.00-26.79           H
ATOM   2327 2HD2 LEU A 150     -20.733  -3.851   1.284  1.00-26.79           H
ATOM   2328 3HD2 LEU A 150     -20.393  -4.967  -0.062  1.00-26.79           H
ATOM   2329  N   GLN A 151     -16.493  -1.160   1.728  1.00-14.58           N
ATOM   2330  H   GLN A 151     -16.150  -1.168   0.770  1.00-14.58           H
ATOM   2331  CA  GLN A 151     -16.638   0.122   2.401  1.00-14.58           C
ATOM   2332  HA  GLN A 151     -16.895  -0.045   3.444  1.00-14.58           H
ATOM   2333  C   GLN A 151     -17.772   0.862   1.713  1.00-14.58           C
ATOM   2334  O   GLN A 151     -17.762   1.037   0.493  1.00-14.58           O
ATOM   2335  CB  GLN A 151     -15.350   0.944   2.324  1.00-14.58           C
ATOM   2336 1HB  GLN A 151     -15.149   1.173   1.283  1.00-14.58           H
ATOM   2337 2HB  GLN A 151     -15.512   1.885   2.849  1.00-14.58           H
ATOM   2338  CG  GLN A 151     -14.120   0.260   2.907  1.00-14.58           C
ATOM   2339 1HG  GLN A 151     -13.896  -0.638   2.331  1.00-14.58           H
ATOM   2340 2HG  GLN A 151     -13.274   0.940   2.830  1.00-14.58           H
ATOM   2341  CD  GLN A 151     -14.302  -0.130   4.356  1.00-14.58           C
ATOM   2342  OE1 GLN A 151     -14.201  -1.290   4.718  1.00-14.58           O
ATOM   2343  NE2 GLN A 151     -14.578   0.833   5.198  1.00-14.58           N
ATOM   2344 1HE2 GLN A 151     -14.723   0.595   6.163  1.00-14.58           H
ATOM   2345 2HE2 GLN A 151     -14.631   1.782   4.878  1.00-14.58           H
ATOM   2346  N   VAL A 152     -18.757   1.286   2.487  1.00-12.49           N
ATOM   2347  H   VAL A 152     -18.720   1.108   3.490  1.00-12.49           H
ATOM   2348  CA  VAL A 152     -19.907   2.002   1.941  1.00-12.49           C
ATOM   2349  HA  VAL A 152     -19.734   2.238   0.892  1.00-12.49           H
ATOM   2350  C   VAL A 152     -19.988   3.292   2.739  1.00-12.49           C
ATOM   2351  O   VAL A 152     -19.940   3.264   3.970  1.00-12.49           O
ATOM   2352  CB  VAL A 152     -21.220   1.165   2.062  1.00-12.49           C
ATOM   2353  HB  VAL A 152     -21.432   1.003   3.117  1.00-12.49           H
ATOM   2354  CG1 VAL A 152     -22.412   1.895   1.427  1.00-12.49           C
ATOM   2355 1HG1 VAL A 152     -23.314   1.294   1.546  1.00-12.49           H
ATOM   2356 2HG1 VAL A 152     -22.232   2.068   0.365  1.00-12.49           H
ATOM   2357 3HG1 VAL A 152     -22.576   2.850   1.925  1.00-12.49           H
ATOM   2358  CG2 VAL A 152     -21.062  -0.213   1.393  1.00-12.49           C
ATOM   2359 1HG2 VAL A 152     -22.005  -0.758   1.441  1.00-12.49           H
ATOM   2360 2HG2 VAL A 152     -20.306  -0.795   1.921  1.00-12.49           H
ATOM   2361 3HG2 VAL A 152     -20.761  -0.096   0.352  1.00-12.49           H
ATOM   2362  N   PHE A 153     -20.064   4.426   2.062  1.00 11.51           N
ATOM   2363  H   PHE A 153     -20.070   4.420   1.055  1.00 11.51           H
ATOM   2364  CA  PHE A 153     -20.166   5.706   2.750  1.00 11.51           C
ATOM   2365  HA  PHE A 153     -19.437   5.745   3.559  1.00 11.51           H
ATOM   2366  C   PHE A 153     -21.570   5.835   3.346  1.00 11.51           C
ATOM   2367  O   PHE A 153     -22.554   5.386   2.758  1.00 11.51           O
ATOM   2368  CB  PHE A 153     -19.873   6.838   1.761  1.00 11.51           C
ATOM   2369 1HB  PHE A 153     -18.867   6.698   1.364  1.00 11.51           H
ATOM   2370 2HB  PHE A 153     -20.578   6.779   0.933  1.00 11.51           H
ATOM   2371  CG  PHE A 153     -19.958   8.210   2.369  1.00 11.51           C
ATOM   2372  CD1 PHE A 153     -18.965   8.661   3.257  1.00 11.51           C
ATOM   2373  HD1 PHE A 153     -18.126   8.023   3.501  1.00 11.51           H
ATOM   2374  CD2 PHE A 153     -21.038   9.057   2.060  1.00 11.51           C
ATOM   2375  HD2 PHE A 153     -21.808   8.721   1.381  1.00 11.51           H
ATOM   2376  CE1 PHE A 153     -19.051   9.950   3.844  1.00 11.51           C
ATOM   2377  HE1 PHE A 153     -18.290  10.283   4.533  1.00 11.51           H
ATOM   2378  CE2 PHE A 153     -21.125  10.355   2.620  1.00 11.51           C
ATOM   2379  HE2 PHE A 153     -21.953  11.000   2.366  1.00 11.51           H
ATOM   2380  CZ  PHE A 153     -20.132  10.801   3.518  1.00 11.51           C
ATOM   2381  HZ  PHE A 153     -20.193  11.792   3.946  1.00 11.51           H
ATOM   2382  N   GLN A 154     -21.653   6.438   4.518  1.00 20.21           N
ATOM   2383  H   GLN A 154     -20.800   6.759   4.973  1.00 20.21           H
ATOM   2384  CA  GLN A 154     -22.901   6.748   5.201  1.00 20.21           C
ATOM   2385  HA  GLN A 154     -23.772   6.479   4.603  1.00 20.21           H
ATOM   2386  C   GLN A 154     -22.807   8.254   5.345  1.00 20.21           C
ATOM   2387  O   GLN A 154     -21.786   8.753   5.801  1.00 20.21           O
ATOM   2388  CB  GLN A 154     -22.936   6.072   6.581  1.00 20.21           C
ATOM   2389 1HB  GLN A 154     -23.014   4.996   6.439  1.00 20.21           H
ATOM   2390 2HB  GLN A 154     -21.990   6.275   7.082  1.00 20.21           H
ATOM   2391  CG  GLN A 154     -24.056   6.532   7.519  1.00 20.21           C
ATOM   2392 1HG  GLN A 154     -23.924   6.044   8.484  1.00 20.21           H
ATOM   2393 2HG  GLN A 154     -23.977   7.608   7.674  1.00 20.21           H
ATOM   2394  CD  GLN A 154     -25.442   6.217   7.007  1.00 20.21           C
ATOM   2395  OE1 GLN A 154     -25.707   5.139   6.491  1.00 20.21           O
ATOM   2396  NE2 GLN A 154     -26.339   7.153   7.132  1.00 20.21           N
ATOM   2397 1HE2 GLN A 154     -27.305   6.953   6.919  1.00 20.21           H
ATOM   2398 2HE2 GLN A 154     -26.063   8.084   7.417  1.00 20.21           H
ATOM   2399  N   GLU A 155     -23.845   8.974   4.955  1.00 31.28           N
ATOM   2400  H   GLU A 155     -24.658   8.520   4.553  1.00 31.28           H
ATOM   2401  CA  GLU A 155     -23.889  10.417   5.156  1.00 31.28           C
ATOM   2402  HA  GLU A 155     -22.882  10.824   5.244  1.00 31.28           H
ATOM   2403  C   GLU A 155     -24.672  10.643   6.447  1.00 31.28           C
ATOM   2404  O   GLU A 155     -25.641   9.926   6.710  1.00 31.28           O
ATOM   2405  CB  GLU A 155     -24.615  11.078   3.979  1.00 31.28           C
ATOM   2406 1HB  GLU A 155     -24.208  10.666   3.055  1.00 31.28           H
ATOM   2407 2HB  GLU A 155     -25.671  10.814   4.032  1.00 31.28           H
ATOM   2408  CG  GLU A 155     -24.489  12.597   3.915  1.00 31.28           C
ATOM   2409 1HG  GLU A 155     -24.778  13.021   4.873  1.00 31.28           H
ATOM   2410 2HG  GLU A 155     -23.449  12.859   3.718  1.00 31.28           H
ATOM   2411  CD  GLU A 155     -25.373  13.194   2.832  1.00 31.28           C
ATOM   2412  OE1 GLU A 155     -25.267  12.771   1.661  1.00 31.28           O
ATOM   2413  OE2 GLU A 155     -26.209  14.080   3.124  1.00 31.28           O
ATOM   2414  N   GLN A 156     -24.315  11.655   7.222  1.00 23.33           N
ATOM   2415  H   GLN A 156     -23.454  12.160   7.030  1.00 23.33           H
ATOM   2416  CA  GLN A 156     -25.198  12.167   8.258  1.00 23.33           C
ATOM   2417  HA  GLN A 156     -25.520  11.368   8.924  1.00 23.33           H
ATOM   2418  C   GLN A 156     -26.385  12.739   7.492  1.00 23.33           C
ATOM   2419  O   GLN A 156     -26.243  13.762   6.827  1.00 23.33           O
ATOM   2420  CB  GLN A 156     -24.499  13.291   9.034  1.00 23.33           C
ATOM   2421 1HB  GLN A 156     -23.598  12.896   9.493  1.00 23.33           H
ATOM   2422 2HB  GLN A 156     -24.195  14.050   8.316  1.00 23.33           H
ATOM   2423  CG  GLN A 156     -25.334  13.969  10.113  1.00 23.33           C
ATOM   2424 1HG  GLN A 156     -26.270  14.318   9.678  1.00 23.33           H
ATOM   2425 2HG  GLN A 156     -25.562  13.249  10.897  1.00 23.33           H
ATOM   2426  CD  GLN A 156     -24.619  15.164  10.713  1.00 23.33           C
ATOM   2427  OE1 GLN A 156     -24.222  16.088  10.008  1.00 23.33           O
ATOM   2428  NE2 GLN A 156     -24.437  15.161  12.004  1.00 23.33           N
ATOM   2429 1HE2 GLN A 156     -24.039  15.978  12.445  1.00 23.33           H
ATOM   2430 2HE2 GLN A 156     -24.676  14.346  12.547  1.00 23.33           H
ATOM   2431  N   MET A 157     -27.546  12.106   7.543  1.00 39.71           N
ATOM   2432  H   MET A 157     -27.633  11.242   8.057  1.00 39.71           H
ATOM   2433  CA  MET A 157     -28.709  12.697   6.889  1.00 39.71           C
ATOM   2434  HA  MET A 157     -28.422  13.088   5.914  1.00 39.71           H
ATOM   2435  C   MET A 157     -29.111  13.852   7.796  1.00 39.71           C
ATOM   2436  O   MET A 157     -29.557  13.620   8.920  1.00 39.71           O
ATOM   2437  CB  MET A 157     -29.876  11.721   6.714  1.00 39.71           C
ATOM   2438 1HB  MET A 157     -30.160  11.316   7.685  1.00 39.71           H
ATOM   2439 2HB  MET A 157     -30.715  12.289   6.321  1.00 39.71           H
ATOM   2440  CG  MET A 157     -29.608  10.568   5.753  1.00 39.71           C
ATOM   2441 1HG  MET A 157     -29.014  10.939   4.917  1.00 39.71           H
ATOM   2442 2HG  MET A 157     -29.044   9.790   6.269  1.00 39.71           H
ATOM   2443  SD  MET A 157     -31.157   9.878   5.085  1.00 39.71           S
ATOM   2444  CE  MET A 157     -31.995   9.213   6.542  1.00 39.71           C
ATOM   2445 1HE  MET A 157     -32.957   8.790   6.248  1.00 39.71           H
ATOM   2446 2HE  MET A 157     -32.161  10.009   7.268  1.00 39.71           H
ATOM   2447 3HE  MET A 157     -31.379   8.434   6.992  1.00 39.71           H
ATOM   2448  N   GLN A 158     -28.899  15.084   7.353  1.00 -1.93           N
ATOM   2449  H   GLN A 158     -28.517  15.219   6.421  1.00 -1.93           H
ATOM   2450  CA  GLN A 158     -29.189  16.247   8.185  1.00 -1.93           C
ATOM   2451  HA  GLN A 158     -28.630  16.174   9.118  1.00 -1.93           H
ATOM   2452  C   GLN A 158     -30.680  16.229   8.479  1.00 -1.93           C
ATOM   2453  O   GLN A 158     -31.500  16.070   7.573  1.00 -1.93           O
ATOM   2454  CB  GLN A 158     -28.834  17.556   7.467  1.00 -1.93           C
ATOM   2455 1HB  GLN A 158     -27.792  17.517   7.147  1.00 -1.93           H
ATOM   2456 2HB  GLN A 158     -29.464  17.640   6.583  1.00 -1.93           H
ATOM   2457  CG  GLN A 158     -29.042  18.807   8.329  1.00 -1.93           C
ATOM   2458 1HG  GLN A 158     -30.049  18.795   8.741  1.00 -1.93           H
ATOM   2459 2HG  GLN A 158     -28.332  18.797   9.156  1.00 -1.93           H
ATOM   2460  CD  GLN A 158     -28.882  20.095   7.554  1.00 -1.93           C
ATOM   2461  OE1 GLN A 158     -27.890  20.321   6.875  1.00 -1.93           O
ATOM   2462  NE2 GLN A 158     -29.850  20.966   7.666  1.00 -1.93           N
ATOM   2463 1HE2 GLN A 158     -29.780  21.833   7.160  1.00 -1.93           H
ATOM   2464 2HE2 GLN A 158     -30.646  20.765   8.245  1.00 -1.93           H
ATOM   2465  N   ASP A 159     -31.053  16.385   9.738  1.00 13.40           N
ATOM   2466  H   ASP A 159     -30.367  16.448  10.475  1.00 13.40           H
ATOM   2467  CA  ASP A 159     -32.466  16.494  10.057  1.00 13.40           C
ATOM   2468  HA  ASP A 159     -33.031  15.819   9.415  1.00 13.40           H
ATOM   2469  C   ASP A 159     -32.935  17.923   9.819  1.00 13.40           C
ATOM   2470  O   ASP A 159     -32.486  18.845  10.503  1.00 13.40           O
ATOM   2471  CB  ASP A 159     -32.758  16.134  11.509  1.00 13.40           C
ATOM   2472 1HB  ASP A 159     -32.307  15.172  11.736  1.00 13.40           H
ATOM   2473 2HB  ASP A 159     -32.316  16.884  12.164  1.00 13.40           H
ATOM   2474  CG  ASP A 159     -34.244  16.059  11.772  1.00 13.40           C
ATOM   2475  OD1 ASP A 159     -35.023  16.098  10.798  1.00 13.40           O
ATOM   2476  OD2 ASP A 159     -34.666  15.983  12.932  1.00 13.40           O
ATOM   2477  N   ALA A 160     -33.867  18.105   8.895  1.00 -3.11           N
ATOM   2478  H   ALA A 160     -34.183  17.320   8.338  1.00 -3.11           H
ATOM   2479  CA  ALA A 160     -34.482  19.405   8.663  1.00 -3.11           C
ATOM   2480  HA  ALA A 160     -33.698  20.136   8.462  1.00 -3.11           H
ATOM   2481  C   ALA A 160     -35.273  19.878   9.889  1.00 -3.11           C
ATOM   2482  O   ALA A 160     -35.483  21.078  10.061  1.00 -3.11           O
ATOM   2483  CB  ALA A 160     -35.397  19.318   7.438  1.00 -3.11           C
ATOM   2484 1HB  ALA A 160     -34.816  19.019   6.564  1.00 -3.11           H
ATOM   2485 2HB  ALA A 160     -35.845  20.293   7.245  1.00 -3.11           H
ATOM   2486 3HB  ALA A 160     -36.190  18.588   7.610  1.00 -3.11           H
ATOM   2487  N   LEU A 161     -35.716  18.954  10.735  1.00-20.74           N
ATOM   2488  H   LEU A 161     -35.525  17.971  10.551  1.00-20.74           H
ATOM   2489  CA  LEU A 161     -36.489  19.298  11.931  1.00-20.74           C
ATOM   2490  HA  LEU A 161     -37.105  20.170  11.716  1.00-20.74           H
ATOM   2491  C   LEU A 161     -35.604  19.626  13.131  1.00-20.74           C
ATOM   2492  O   LEU A 161     -36.097  20.058  14.176  1.00-20.74           O
ATOM   2493  CB  LEU A 161     -37.405  18.132  12.322  1.00-20.74           C
ATOM   2494 1HB  LEU A 161     -36.774  17.302  12.630  1.00-20.74           H
ATOM   2495 2HB  LEU A 161     -37.978  18.440  13.195  1.00-20.74           H
ATOM   2496  CG  LEU A 161     -38.393  17.591  11.280  1.00-20.74           C
ATOM   2497  HG  LEU A 161     -37.835  17.247  10.410  1.00-20.74           H
ATOM   2498  CD1 LEU A 161     -39.139  16.404  11.869  1.00-20.74           C
ATOM   2499 1HD1 LEU A 161     -39.823  15.993  11.126  1.00-20.74           H
ATOM   2500 2HD1 LEU A 161     -39.705  16.716  12.747  1.00-20.74           H
ATOM   2501 3HD1 LEU A 161     -38.430  15.629  12.159  1.00-20.74           H
ATOM   2502  CD2 LEU A 161     -39.393  18.641  10.825  1.00-20.74           C
ATOM   2503 1HD2 LEU A 161     -40.089  18.200  10.110  1.00-20.74           H
ATOM   2504 2HD2 LEU A 161     -38.872  19.460  10.332  1.00-20.74           H
ATOM   2505 3HD2 LEU A 161     -39.952  19.029  11.677  1.00-20.74           H
ATOM   2506  N   GLY A 162     -34.305  19.389  13.001  1.00 -7.23           N
ATOM   2507  H   GLY A 162     -33.945  19.029  12.127  1.00 -7.23           H
ATOM   2508  CA  GLY A 162     -33.374  19.654  14.088  1.00 -7.23           C
ATOM   2509 1HA  GLY A 162     -32.358  19.519  13.716  1.00 -7.23           H
ATOM   2510 2HA  GLY A 162     -33.488  20.694  14.393  1.00 -7.23           H
ATOM   2511  C   GLY A 162     -33.552  18.791  15.326  1.00 -7.23           C
ATOM   2512  O   GLY A 162     -33.093  19.163  16.405  1.00 -7.23           O
ATOM   2513  N   ASN A 163     -34.234  17.661  15.207  1.00  8.00           N
ATOM   2514  H   ASN A 163     -34.557  17.351  14.292  1.00  8.00           H
ATOM   2515  CA  ASN A 163     -34.502  16.790  16.345  1.00  8.00           C
ATOM   2516  HA  ASN A 163     -34.517  17.370  17.267  1.00  8.00           H
ATOM   2517  C   ASN A 163     -33.371  15.768  16.394  1.00  8.00           C
ATOM   2518  O   ASN A 163     -33.036  15.152  15.382  1.00  8.00           O
ATOM   2519  CB  ASN A 163     -35.857  16.094  16.159  1.00  8.00           C
ATOM   2520 1HB  ASN A 163     -36.614  16.847  15.945  1.00  8.00           H
ATOM   2521 2HB  ASN A 163     -35.796  15.412  15.313  1.00  8.00           H
ATOM   2522  CG  ASN A 163     -36.288  15.315  17.378  1.00  8.00           C
ATOM   2523  OD1 ASN A 163     -35.573  15.223  18.364  1.00  8.00           O
ATOM   2524  ND2 ASN A 163     -37.470  14.773  17.339  1.00  8.00           N
ATOM   2525 1HD2 ASN A 163     -37.763  14.206  18.121  1.00  8.00           H
ATOM   2526 2HD2 ASN A 163     -38.068  14.911  16.540  1.00  8.00           H
ATOM   2527  N   ASN A 164     -32.756  15.573  17.548  1.00 -6.14           N
ATOM   2528  H   ASN A 164     -33.096  16.060  18.375  1.00 -6.14           H
ATOM   2529  CA  ASN A 164     -31.625  14.654  17.683  1.00 -6.14           C
ATOM   2530  HA  ASN A 164     -31.081  14.620  16.739  1.00 -6.14           H
ATOM   2531  C   ASN A 164     -32.098  13.223  17.963  1.00 -6.14           C
ATOM   2532  O   ASN A 164     -31.554  12.513  18.812  1.00 -6.14           O
ATOM   2533  CB  ASN A 164     -30.655  15.157  18.758  1.00 -6.14           C
ATOM   2534 1HB  ASN A 164     -31.199  15.345  19.683  1.00 -6.14           H
ATOM   2535 2HB  ASN A 164     -29.907  14.389  18.948  1.00 -6.14           H
ATOM   2536  CG  ASN A 164     -29.920  16.409  18.340  1.00 -6.14           C
ATOM   2537  OD1 ASN A 164     -29.715  16.677  17.154  1.00 -6.14           O
ATOM   2538  ND2 ASN A 164     -29.496  17.176  19.299  1.00 -6.14           N
ATOM   2539 1HD2 ASN A 164     -28.936  17.987  19.069  1.00 -6.14           H
ATOM   2540 2HD2 ASN A 164     -29.709  16.954  20.256  1.00 -6.14           H
ATOM   2541  N   SER A 165     -33.129  12.795  17.251  1.00 19.62           N
ATOM   2542  H   SER A 165     -33.568  13.424  16.591  1.00 19.62           H
ATOM   2543  CA  SER A 165     -33.607  11.418  17.323  1.00 19.62           C
ATOM   2544  HA  SER A 165     -33.834  11.166  18.358  1.00 19.62           H
ATOM   2545  C   SER A 165     -32.533  10.474  16.785  1.00 19.62           C
ATOM   2546  O   SER A 165     -32.050  10.651  15.664  1.00 19.62           O
ATOM   2547  CB  SER A 165     -34.861  11.265  16.465  1.00 19.62           C
ATOM   2548 1HB  SER A 165     -34.602  11.482  15.429  1.00 19.62           H
ATOM   2549 2HB  SER A 165     -35.220  10.239  16.530  1.00 19.62           H
ATOM   2550  OG  SER A 165     -35.880  12.162  16.877  1.00 19.62           O
ATOM   2551  HG  SER A 165     -36.175  11.917  17.762  1.00 19.62           H
ATOM   2552  N   SER A 166     -32.139   9.478  17.565  1.00 24.14           N
ATOM   2553  H   SER A 166     -32.550   9.374  18.489  1.00 24.14           H
ATOM   2554  CA  SER A 166     -31.109   8.527  17.142  1.00 24.14           C
ATOM   2555  HA  SER A 166     -30.353   9.061  16.566  1.00 24.14           H
ATOM   2556  C   SER A 166     -31.706   7.438  16.256  1.00 24.14           C
ATOM   2557  O   SER A 166     -31.924   6.308  16.695  1.00 24.14           O
ATOM   2558  CB  SER A 166     -30.427   7.899  18.360  1.00 24.14           C
ATOM   2559 1HB  SER A 166     -30.023   8.694  18.984  1.00 24.14           H
ATOM   2560 2HB  SER A 166     -31.159   7.336  18.941  1.00 24.14           H
ATOM   2561  OG  SER A 166     -29.365   7.040  17.977  1.00 24.14           O
ATOM   2562  HG  SER A 166     -29.747   6.236  17.600  1.00 24.14           H
ATOM   2563  N   PHE A 167     -32.005   7.767  15.010  1.00 14.53           N
ATOM   2564  H   PHE A 167     -31.870   8.719  14.696  1.00 14.53           H
ATOM   2565  CA  PHE A 167     -32.479   6.753  14.077  1.00 14.53           C
ATOM   2566  HA  PHE A 167     -33.258   6.158  14.555  1.00 14.53           H
ATOM   2567  C   PHE A 167     -31.308   5.841  13.734  1.00 14.53           C
ATOM   2568  O   PHE A 167     -30.195   6.303  13.469  1.00 14.53           O
ATOM   2569  CB  PHE A 167     -33.043   7.380  12.800  1.00 14.53           C
ATOM   2570 1HB  PHE A 167     -32.294   8.043  12.367  1.00 14.53           H
ATOM   2571 2HB  PHE A 167     -33.247   6.579  12.090  1.00 14.53           H
ATOM   2572  CG  PHE A 167     -34.320   8.145  13.018  1.00 14.53           C
ATOM   2573  CD1 PHE A 167     -34.338   9.551  12.956  1.00 14.53           C
ATOM   2574  HD1 PHE A 167     -33.425  10.098  12.765  1.00 14.53           H
ATOM   2575  CD2 PHE A 167     -35.519   7.456  13.281  1.00 14.53           C
ATOM   2576  HD2 PHE A 167     -35.522   6.376  13.328  1.00 14.53           H
ATOM   2577  CE1 PHE A 167     -35.547  10.269  13.152  1.00 14.53           C
ATOM   2578  HE1 PHE A 167     -35.549  11.349  13.101  1.00 14.53           H
ATOM   2579  CE2 PHE A 167     -36.730   8.161  13.494  1.00 14.53           C
ATOM   2580  HE2 PHE A 167     -37.640   7.620  13.713  1.00 14.53           H
ATOM   2581  CZ  PHE A 167     -36.743   9.571  13.431  1.00 14.53           C
ATOM   2582  HZ  PHE A 167     -37.662  10.113  13.603  1.00 14.53           H
ATOM   2583  N   HIS A 168     -31.579   4.547  13.706  1.00  0.57           N
ATOM   2584  H   HIS A 168     -32.516   4.229  13.916  1.00  0.57           H
ATOM   2585  CA  HIS A 168     -30.601   3.546  13.302  1.00  0.57           C
ATOM   2586  HA  HIS A 168     -29.673   4.013  12.986  1.00  0.57           H
ATOM   2587  C   HIS A 168     -31.283   2.857  12.142  1.00  0.57           C
ATOM   2588  O   HIS A 168     -32.472   2.582  12.250  1.00  0.57           O
ATOM   2589  CB  HIS A 168     -30.341   2.525  14.413  1.00  0.57           C
ATOM   2590 1HB  HIS A 168     -31.292   2.068  14.688  1.00  0.57           H
ATOM   2591 2HB  HIS A 168     -29.681   1.747  14.031  1.00  0.57           H
ATOM   2592  CG  HIS A 168     -29.732   3.115  15.645  1.00  0.57           C
ATOM   2593  ND1 HIS A 168     -28.381   3.207  15.883  1.00  0.57           N
ATOM   2594  HD1 HIS A 168     -27.636   2.866  15.282  1.00  0.57           H
ATOM   2595  CD2 HIS A 168     -30.320   3.624  16.759  1.00  0.57           C
ATOM   2596  HD2 HIS A 168     -31.387   3.695  16.913  1.00  0.57           H
ATOM   2597  CE1 HIS A 168     -28.211   3.795  17.068  1.00  0.57           C
ATOM   2598  HE1 HIS A 168     -27.247   4.020  17.506  1.00  0.57           H
ATOM   2599  NE2 HIS A 168     -29.364   4.043  17.654  1.00  0.57           N
ATOM   2600  N   HIS A 169     -30.569   2.570  11.066  1.00 11.67           N
ATOM   2601  H   HIS A 169     -29.586   2.825  11.030  1.00 11.67           H
ATOM   2602  CA  HIS A 169     -31.148   1.851   9.932  1.00 11.67           C
ATOM   2603  HA  HIS A 169     -32.128   1.458  10.204  1.00 11.67           H
ATOM   2604  C   HIS A 169     -30.241   0.674   9.653  1.00 11.67           C
ATOM   2605  O   HIS A 169     -29.071   0.696  10.029  1.00 11.67           O
ATOM   2606  CB  HIS A 169     -31.319   2.767   8.720  1.00 11.67           C
ATOM   2607 1HB  HIS A 169     -30.358   3.211   8.462  1.00 11.67           H
ATOM   2608 2HB  HIS A 169     -31.656   2.166   7.877  1.00 11.67           H
ATOM   2609  CG  HIS A 169     -32.326   3.852   8.944  1.00 11.67           C
ATOM   2610  ND1 HIS A 169     -33.544   3.608   9.538  1.00 11.67           N
ATOM   2611  CD2 HIS A 169     -32.276   5.182   8.665  1.00 11.67           C
ATOM   2612  HD2 HIS A 169     -31.440   5.670   8.185  1.00 11.67           H
ATOM   2613  CE1 HIS A 169     -34.178   4.815   9.597  1.00 11.67           C
ATOM   2614  HE1 HIS A 169     -35.168   4.956  10.010  1.00 11.67           H
ATOM   2615  NE2 HIS A 169     -33.432   5.808   9.057  1.00 11.67           N
ATOM   2616  HE2 HIS A 169     -33.686   6.779   8.959  1.00 11.67           H
ATOM   2617  N   ARG A 170     -30.786  -0.384   9.075  1.00 -4.16           N
ATOM   2618  H   ARG A 170     -31.739  -0.323   8.720  1.00 -4.16           H
ATOM   2619  CA  ARG A 170     -30.059  -1.644   8.930  1.00 -4.16           C
ATOM   2620  HA  ARG A 170     -29.230  -1.683   9.635  1.00 -4.16           H
ATOM   2621  C   ARG A 170     -29.502  -1.774   7.528  1.00 -4.16           C
ATOM   2622  O   ARG A 170     -30.264  -1.809   6.572  1.00 -4.16           O
ATOM   2623  CB  ARG A 170     -31.024  -2.792   9.227  1.00 -4.16           C
ATOM   2624 1HB  ARG A 170     -31.391  -2.672  10.245  1.00 -4.16           H
ATOM   2625 2HB  ARG A 170     -31.874  -2.714   8.553  1.00 -4.16           H
ATOM   2626  CG  ARG A 170     -30.437  -4.180   9.079  1.00 -4.16           C
ATOM   2627 1HG  ARG A 170     -30.184  -4.349   8.033  1.00 -4.16           H
ATOM   2628 2HG  ARG A 170     -29.538  -4.272   9.687  1.00 -4.16           H
ATOM   2629  CD  ARG A 170     -31.456  -5.214   9.520  1.00 -4.16           C
ATOM   2630 1HD  ARG A 170     -31.587  -5.140  10.599  1.00 -4.16           H
ATOM   2631 2HD  ARG A 170     -32.409  -5.002   9.033  1.00 -4.16           H
ATOM   2632  NE  ARG A 170     -31.040  -6.573   9.156  1.00 -4.16           N
ATOM   2633  HE  ARG A 170     -30.200  -6.665   8.597  1.00 -4.16           H
ATOM   2634  CZ  ARG A 170     -31.681  -7.697   9.442  1.00 -4.16           C
ATOM   2635  NH1 ARG A 170     -31.267  -8.791   8.879  1.00 -4.16           N
ATOM   2636 1HH1 ARG A 170     -30.524  -8.759   8.196  1.00 -4.16           H
ATOM   2637 2HH1 ARG A 170     -31.702  -9.668   9.111  1.00 -4.16           H
ATOM   2638  NH2 ARG A 170     -32.706  -7.769  10.253  1.00 -4.16           N
ATOM   2639 1HH2 ARG A 170     -32.962  -6.963  10.805  1.00 -4.16           H
ATOM   2640 2HH2 ARG A 170     -33.233  -8.627  10.332  1.00 -4.16           H
ATOM   2641  N   ILE A 171     -28.191  -1.893   7.400  1.00-23.74           N
ATOM   2642  H   ILE A 171     -27.595  -1.863   8.222  1.00-23.74           H
ATOM   2643  CA  ILE A 171     -27.586  -2.162   6.101  1.00-23.74           C
ATOM   2644  HA  ILE A 171     -28.299  -1.927   5.316  1.00-23.74           H
ATOM   2645  C   ILE A 171     -27.303  -3.657   6.083  1.00-23.74           C
ATOM   2646  O   ILE A 171     -26.669  -4.183   7.000  1.00-23.74           O
ATOM   2647  CB  ILE A 171     -26.292  -1.349   5.823  1.00-23.74           C
ATOM   2648  HB  ILE A 171     -25.539  -1.604   6.569  1.00-23.74           H
ATOM   2649  CG1 ILE A 171     -26.598   0.157   5.914  1.00-23.74           C
ATOM   2650 1HG1 ILE A 171     -27.375   0.381   5.190  1.00-23.74           H
ATOM   2651 2HG1 ILE A 171     -26.995   0.375   6.904  1.00-23.74           H
ATOM   2652  CG2 ILE A 171     -25.755  -1.707   4.412  1.00-23.74           C
ATOM   2653 1HG2 ILE A 171     -24.837  -1.161   4.197  1.00-23.74           H
ATOM   2654 2HG2 ILE A 171     -26.500  -1.469   3.650  1.00-23.74           H
ATOM   2655 3HG2 ILE A 171     -25.523  -2.770   4.360  1.00-23.74           H
ATOM   2656  CD1 ILE A 171     -25.424   1.118   5.651  1.00-23.74           C
ATOM   2657 1HD1 ILE A 171     -25.765   2.145   5.776  1.00-23.74           H
ATOM   2658 2HD1 ILE A 171     -25.054   1.010   4.632  1.00-23.74           H
ATOM   2659 3HD1 ILE A 171     -24.614   0.926   6.354  1.00-23.74           H
ATOM   2660  N   ASN A 172     -27.781  -4.327   5.046  1.00-23.51           N
ATOM   2661  H   ASN A 172     -28.286  -3.809   4.326  1.00-23.51           H
ATOM   2662  CA  ASN A 172     -27.548  -5.750   4.822  1.00-23.51           C
ATOM   2663  HA  ASN A 172     -26.963  -6.181   5.636  1.00-23.51           H
ATOM   2664  C   ASN A 172     -26.766  -5.840   3.520  1.00-23.51           C
ATOM   2665  O   ASN A 172     -27.072  -5.118   2.568  1.00-23.51           O
ATOM   2666  CB  ASN A 172     -28.875  -6.495   4.662  1.00-23.51           C
ATOM   2667 1HB  ASN A 172     -29.472  -5.994   3.907  1.00-23.51           H
ATOM   2668 2HB  ASN A 172     -28.680  -7.509   4.325  1.00-23.51           H
ATOM   2669  CG  ASN A 172     -29.663  -6.557   5.932  1.00-23.51           C
ATOM   2670  OD1 ASN A 172     -29.187  -7.019   6.962  1.00-23.51           O
ATOM   2671  ND2 ASN A 172     -30.877  -6.086   5.887  1.00-23.51           N
ATOM   2672 1HD2 ASN A 172     -31.431  -6.075   6.723  1.00-23.51           H
ATOM   2673 2HD2 ASN A 172     -31.270  -5.773   5.008  1.00-23.51           H
ATOM   2674  N   ILE A 173     -25.767  -6.707   3.473  1.00-15.13           N
ATOM   2675  H   ILE A 173     -25.549  -7.268   4.295  1.00-15.13           H
ATOM   2676  CA  ILE A 173     -24.937  -6.880   2.281  1.00-15.13           C
ATOM   2677  HA  ILE A 173     -25.256  -6.202   1.491  1.00-15.13           H
ATOM   2678  C   ILE A 173     -25.116  -8.315   1.838  1.00-15.13           C
ATOM   2679  O   ILE A 173     -25.006  -9.220   2.664  1.00-15.13           O
ATOM   2680  CB  ILE A 173     -23.427  -6.675   2.578  1.00-15.13           C
ATOM   2681  HB  ILE A 173     -23.103  -7.473   3.246  1.00-15.13           H
ATOM   2682  CG1 ILE A 173     -23.166  -5.352   3.313  1.00-15.13           C
ATOM   2683 1HG1 ILE A 173     -23.680  -5.376   4.274  1.00-15.13           H
ATOM   2684 2HG1 ILE A 173     -22.101  -5.315   3.518  1.00-15.13           H
ATOM   2685  CG2 ILE A 173     -22.589  -6.763   1.278  1.00-15.13           C
ATOM   2686 1HG2 ILE A 173     -21.546  -6.542   1.499  1.00-15.13           H
ATOM   2687 2HG2 ILE A 173     -22.955  -6.049   0.537  1.00-15.13           H
ATOM   2688 3HG2 ILE A 173     -22.647  -7.766   0.859  1.00-15.13           H
ATOM   2689  CD1 ILE A 173     -23.534  -4.052   2.611  1.00-15.13           C
ATOM   2690 1HD1 ILE A 173     -23.297  -3.215   3.267  1.00-15.13           H
ATOM   2691 2HD1 ILE A 173     -24.598  -4.032   2.382  1.00-15.13           H
ATOM   2692 3HD1 ILE A 173     -22.960  -3.946   1.695  1.00-15.13           H
ATOM   2693  N   TYR A 174     -25.360  -8.541   0.559  1.00 -9.46           N
ATOM   2694  H   TYR A 174     -25.429  -7.755  -0.085  1.00 -9.46           H
ATOM   2695  CA  TYR A 174     -25.528  -9.890   0.038  1.00 -9.46           C
ATOM   2696  HA  TYR A 174     -25.367 -10.618   0.829  1.00 -9.46           H
ATOM   2697  C   TYR A 174     -24.558 -10.158  -1.093  1.00 -9.46           C
ATOM   2698  O   TYR A 174     -24.306  -9.286  -1.907  1.00 -9.46           O
ATOM   2699  CB  TYR A 174     -26.922 -10.082  -0.547  1.00 -9.46           C
ATOM   2700 1HB  TYR A 174     -27.014  -9.442  -1.420  1.00 -9.46           H
ATOM   2701 2HB  TYR A 174     -26.995 -11.113  -0.879  1.00 -9.46           H
ATOM   2702  CG  TYR A 174     -28.075  -9.787   0.385  1.00 -9.46           C
ATOM   2703  CD1 TYR A 174     -28.494  -8.460   0.627  1.00 -9.46           C
ATOM   2704  HD1 TYR A 174     -27.977  -7.633   0.158  1.00 -9.46           H
ATOM   2705  CD2 TYR A 174     -28.783 -10.837   1.002  1.00 -9.46           C
ATOM   2706  HD2 TYR A 174     -28.503 -11.863   0.814  1.00 -9.46           H
ATOM   2707  CE1 TYR A 174     -29.581  -8.192   1.490  1.00 -9.46           C
ATOM   2708  HE1 TYR A 174     -29.892  -7.179   1.678  1.00 -9.46           H
ATOM   2709  CE2 TYR A 174     -29.874 -10.567   1.867  1.00 -9.46           C
ATOM   2710  HE2 TYR A 174     -30.405 -11.378   2.341  1.00 -9.46           H
ATOM   2711  CZ  TYR A 174     -30.254  -9.243   2.106  1.00 -9.46           C
ATOM   2712  OH  TYR A 174     -31.293  -8.945   2.943  1.00 -9.46           O
ATOM   2713  HH  TYR A 174     -31.730  -9.733   3.288  1.00 -9.46           H
ATOM   2714  N   GLU A 175     -24.097 -11.389  -1.190  1.00-12.35           N
ATOM   2715  H   GLU A 175     -24.328 -12.054  -0.454  1.00-12.35           H
ATOM   2716  CA  GLU A 175     -23.387 -11.899  -2.356  1.00-12.35           C
ATOM   2717  HA  GLU A 175     -22.661 -11.181  -2.739  1.00-12.35           H
ATOM   2718  C   GLU A 175     -24.460 -12.198  -3.394  1.00-12.35           C
ATOM   2719  O   GLU A 175     -25.498 -12.773  -3.046  1.00-12.35           O
ATOM   2720  CB  GLU A 175     -22.722 -13.206  -1.928  1.00-12.35           C
ATOM   2721 1HB  GLU A 175     -22.035 -12.982  -1.118  1.00-12.35           H
ATOM   2722 2HB  GLU A 175     -23.504 -13.838  -1.526  1.00-12.35           H
ATOM   2723  CG  GLU A 175     -21.985 -14.020  -2.969  1.00-12.35           C
ATOM   2724 1HG  GLU A 175     -22.628 -14.162  -3.838  1.00-12.35           H
ATOM   2725 2HG  GLU A 175     -21.086 -13.487  -3.278  1.00-12.35           H
ATOM   2726  CD  GLU A 175     -21.619 -15.385  -2.399  1.00-12.35           C
ATOM   2727  OE1 GLU A 175     -21.109 -15.465  -1.256  1.00-12.35           O
ATOM   2728  OE2 GLU A 175     -21.902 -16.400  -3.068  1.00-12.35           O
ATOM   2729  N   ILE A 176     -24.235 -11.846  -4.652  1.00  3.91           N
ATOM   2730  H   ILE A 176     -23.405 -11.314  -4.901  1.00  3.91           H
ATOM   2731  CA  ILE A 176     -25.144 -12.251  -5.720  1.00  3.91           C
ATOM   2732  HA  ILE A 176     -26.138 -12.417  -5.306  1.00  3.91           H
ATOM   2733  C   ILE A 176     -24.635 -13.586  -6.263  1.00  3.91           C
ATOM   2734  O   ILE A 176     -23.582 -13.684  -6.900  1.00  3.91           O
ATOM   2735  CB  ILE A 176     -25.265 -11.170  -6.826  1.00  3.91           C
ATOM   2736  HB  ILE A 176     -24.270 -10.943  -7.205  1.00  3.91           H
ATOM   2737  CG1 ILE A 176     -25.865  -9.890  -6.226  1.00  3.91           C
ATOM   2738 1HG1 ILE A 176     -26.894 -10.103  -5.942  1.00  3.91           H
ATOM   2739 2HG1 ILE A 176     -25.314  -9.628  -5.323  1.00  3.91           H
ATOM   2740  CG2 ILE A 176     -26.149 -11.677  -7.988  1.00  3.91           C
ATOM   2741 1HG2 ILE A 176     -26.255 -10.910  -8.755  1.00  3.91           H
ATOM   2742 2HG2 ILE A 176     -27.136 -11.955  -7.617  1.00  3.91           H
ATOM   2743 3HG2 ILE A 176     -25.686 -12.545  -8.455  1.00  3.91           H
ATOM   2744  CD1 ILE A 176     -25.860  -8.665  -7.134  1.00  3.91           C
ATOM   2745 1HD1 ILE A 176     -26.232  -7.805  -6.577  1.00  3.91           H
ATOM   2746 2HD1 ILE A 176     -26.504  -8.823  -7.999  1.00  3.91           H
ATOM   2747 3HD1 ILE A 176     -24.844  -8.455  -7.466  1.00  3.91           H
ATOM   2748  N   ILE A 177     -25.413 -14.623  -5.992  1.00 11.20           N
ATOM   2749  H   ILE A 177     -26.255 -14.465  -5.449  1.00 11.20           H
ATOM   2750  CA  ILE A 177     -25.137 -15.980  -6.462  1.00 11.20           C
ATOM   2751  HA  ILE A 177     -24.087 -16.229  -6.308  1.00 11.20           H
ATOM   2752  C   ILE A 177     -25.445 -16.046  -7.954  1.00 11.20           C
ATOM   2753  O   ILE A 177     -24.745 -16.713  -8.721  1.00 11.20           O
ATOM   2754  CB  ILE A 177     -26.041 -17.005  -5.709  1.00 11.20           C
ATOM   2755  HB  ILE A 177     -27.066 -16.640  -5.747  1.00 11.20           H
ATOM   2756  CG1 ILE A 177     -25.610 -17.101  -4.234  1.00 11.20           C
ATOM   2757 1HG1 ILE A 177     -24.636 -17.587  -4.194  1.00 11.20           H
ATOM   2758 2HG1 ILE A 177     -25.498 -16.096  -3.826  1.00 11.20           H
ATOM   2759  CG2 ILE A 177     -26.011 -18.395  -6.387  1.00 11.20           C
ATOM   2760 1HG2 ILE A 177     -26.609 -19.118  -5.834  1.00 11.20           H
ATOM   2761 2HG2 ILE A 177     -24.983 -18.751  -6.474  1.00 11.20           H
ATOM   2762 3HG2 ILE A 177     -26.446 -18.330  -7.384  1.00 11.20           H
ATOM   2763  CD1 ILE A 177     -26.577 -17.870  -3.322  1.00 11.20           C
ATOM   2764 1HD1 ILE A 177     -26.092 -18.059  -2.367  1.00 11.20           H
ATOM   2765 2HD1 ILE A 177     -26.852 -18.832  -3.748  1.00 11.20           H
ATOM   2766 3HD1 ILE A 177     -27.478 -17.279  -3.156  1.00 11.20           H
ATOM   2767  N   LYS A 178     -26.514 -15.372  -8.359  1.00  8.76           N
ATOM   2768  H   LYS A 178     -27.054 -14.841  -7.683  1.00  8.76           H
ATOM   2769  CA  LYS A 178     -26.960 -15.377  -9.751  1.00  8.76           C
ATOM   2770  HA  LYS A 178     -26.101 -15.472 -10.414  1.00  8.76           H
ATOM   2771  C   LYS A 178     -27.717 -14.077  -9.991  1.00  8.76           C
ATOM   2772  O   LYS A 178     -28.513 -13.707  -9.123  1.00  8.76           O
ATOM   2773  CB  LYS A 178     -27.919 -16.552  -9.959  1.00  8.76           C
ATOM   2774 1HB  LYS A 178     -27.456 -17.451  -9.555  1.00  8.76           H
ATOM   2775 2HB  LYS A 178     -28.825 -16.351  -9.393  1.00  8.76           H
ATOM   2776  CG  LYS A 178     -28.313 -16.834 -11.394  1.00  8.76           C
ATOM   2777 1HG  LYS A 178     -28.728 -15.939 -11.854  1.00  8.76           H
ATOM   2778 2HG  LYS A 178     -27.435 -17.159 -11.952  1.00  8.76           H
ATOM   2779  CD  LYS A 178     -29.361 -17.925 -11.396  1.00  8.76           C
ATOM   2780 1HD  LYS A 178     -28.981 -18.779 -10.836  1.00  8.76           H
ATOM   2781 2HD  LYS A 178     -30.258 -17.551 -10.903  1.00  8.76           H
ATOM   2782  CE  LYS A 178     -29.711 -18.375 -12.800  1.00  8.76           C
ATOM   2783 1HE  LYS A 178     -30.068 -17.520 -13.378  1.00  8.76           H
ATOM   2784 2HE  LYS A 178     -28.821 -18.784 -13.283  1.00  8.76           H
ATOM   2785  NZ  LYS A 178     -30.776 -19.425 -12.735  1.00  8.76           N
ATOM   2786 1HZ  LYS A 178     -31.041 -19.712 -13.671  1.00  8.76           H
ATOM   2787 2HZ  LYS A 178     -31.588 -19.065 -12.249  1.00  8.76           H
ATOM   2788 3HZ  LYS A 178     -30.434 -20.236 -12.235  1.00  8.76           H
ATOM   2789  N   PRO A 179     -27.490 -13.374 -11.115  1.00  8.93           N
ATOM   2790  CA  PRO A 179     -28.291 -12.171 -11.384  1.00  8.93           C
ATOM   2791  HA  PRO A 179     -28.160 -11.431 -10.595  1.00  8.93           H
ATOM   2792  C   PRO A 179     -29.777 -12.476 -11.575  1.00  8.93           C
ATOM   2793  O   PRO A 179     -30.174 -13.641 -11.663  1.00  8.93           O
ATOM   2794  CB  PRO A 179     -27.697 -11.651 -12.700  1.00  8.93           C
ATOM   2795 1HB  PRO A 179     -28.286 -12.011 -13.544  1.00  8.93           H
ATOM   2796 2HB  PRO A 179     -27.649 -10.562 -12.703  1.00  8.93           H
ATOM   2797  CG  PRO A 179     -26.333 -12.235 -12.747  1.00  8.93           C
ATOM   2798 1HG  PRO A 179     -25.947 -12.262 -13.764  1.00  8.93           H
ATOM   2799 2HG  PRO A 179     -25.663 -11.676 -12.094  1.00  8.93           H
ATOM   2800  CD  PRO A 179     -26.544 -13.614 -12.219  1.00  8.93           C
ATOM   2801 1HD  PRO A 179     -26.994 -14.258 -12.978  1.00  8.93           H
ATOM   2802 2HD  PRO A 179     -25.603 -14.031 -11.860  1.00  8.93           H
ATOM   2803  N   ALA A 180     -30.595 -11.436 -11.669  1.00 22.25           N
ATOM   2804  H   ALA A 180     -30.221 -10.494 -11.592  1.00 22.25           H
ATOM   2805  CA  ALA A 180     -32.021 -11.606 -11.946  1.00 22.25           C
ATOM   2806  HA  ALA A 180     -32.454 -12.272 -11.199  1.00 22.25           H
ATOM   2807  C   ALA A 180     -32.201 -12.250 -13.328  1.00 22.25           C
ATOM   2808  O   ALA A 180     -31.331 -12.141 -14.207  1.00 22.25           O
ATOM   2809  CB  ALA A 180     -32.731 -10.257 -11.872  1.00 22.25           C
ATOM   2810 1HB  ALA A 180     -32.639  -9.842 -10.868  1.00 22.25           H
ATOM   2811 2HB  ALA A 180     -33.789 -10.381 -12.108  1.00 22.25           H
ATOM   2812 3HB  ALA A 180     -32.290  -9.562 -12.588  1.00 22.25           H
ATOM   2813  N   THR A 181     -33.318 -12.931 -13.524  1.00 25.37           N
ATOM   2814  H   THR A 181     -34.069 -12.880 -12.838  1.00 25.37           H
ATOM   2815  CA  THR A 181     -33.532 -13.752 -14.712  1.00 25.37           C
ATOM   2816  HA  THR A 181     -32.740 -13.565 -15.431  1.00 25.37           H
ATOM   2817  C   THR A 181     -34.858 -13.393 -15.355  1.00 25.37           C
ATOM   2818  O   THR A 181     -35.697 -12.755 -14.728  1.00 25.37           O
ATOM   2819  CB  THR A 181     -33.543 -15.266 -14.376  1.00 25.37           C
ATOM   2820  HB  THR A 181     -33.523 -15.834 -15.306  1.00 25.37           H
ATOM   2821  OG1 THR A 181     -34.731 -15.607 -13.658  1.00 25.37           O
ATOM   2822  HG1 THR A 181     -34.647 -16.526 -13.374  1.00 25.37           H
ATOM   2823  CG2 THR A 181     -32.366 -15.675 -13.505  1.00 25.37           C
ATOM   2824 1HG2 THR A 181     -32.339 -16.759 -13.433  1.00 25.37           H
ATOM   2825 2HG2 THR A 181     -32.470 -15.254 -12.504  1.00 25.37           H
ATOM   2826 3HG2 THR A 181     -31.433 -15.324 -13.944  1.00 25.37           H
ATOM   2827  N   ALA A 182     -35.085 -13.849 -16.579  1.00 -5.88           N
ATOM   2828  H   ALA A 182     -34.361 -14.369 -17.061  1.00 -5.88           H
ATOM   2829  CA  ALA A 182     -36.348 -13.592 -17.267  1.00 -5.88           C
ATOM   2830  HA  ALA A 182     -36.454 -12.515 -17.390  1.00 -5.88           H
ATOM   2831  C   ALA A 182     -37.568 -14.085 -16.474  1.00 -5.88           C
ATOM   2832  O   ALA A 182     -38.666 -13.533 -16.583  1.00 -5.88           O
ATOM   2833  CB  ALA A 182     -36.306 -14.239 -18.658  1.00 -5.88           C
ATOM   2834 1HB  ALA A 182     -35.461 -13.846 -19.225  1.00 -5.88           H
ATOM   2835 2HB  ALA A 182     -37.226 -14.001 -19.196  1.00 -5.88           H
ATOM   2836 3HB  ALA A 182     -36.215 -15.323 -18.571  1.00 -5.88           H
ATOM   2837  N   ASN A 183     -37.362 -15.118 -15.668  1.00-15.54           N
ATOM   2838  H   ASN A 183     -36.430 -15.500 -15.600  1.00-15.54           H
ATOM   2839  CA  ASN A 183     -38.423 -15.720 -14.865  1.00-15.54           C
ATOM   2840  HA  ASN A 183     -39.388 -15.452 -15.296  1.00-15.54           H
ATOM   2841  C   ASN A 183     -38.434 -15.261 -13.406  1.00-15.54           C
ATOM   2842  O   ASN A 183     -39.293 -15.695 -12.636  1.00-15.54           O
ATOM   2843  CB  ASN A 183     -38.277 -17.244 -14.918  1.00-15.54           C
ATOM   2844 1HB  ASN A 183     -37.278 -17.521 -14.583  1.00-15.54           H
ATOM   2845 2HB  ASN A 183     -39.001 -17.702 -14.247  1.00-15.54           H
ATOM   2846  CG  ASN A 183     -38.511 -17.797 -16.297  1.00-15.54           C
ATOM   2847  OD1 ASN A 183     -39.550 -17.554 -16.906  1.00-15.54           O
ATOM   2848  ND2 ASN A 183     -37.553 -18.506 -16.818  1.00-15.54           N
ATOM   2849 1HD2 ASN A 183     -37.692 -18.920 -17.730  1.00-15.54           H
ATOM   2850 2HD2 ASN A 183     -36.688 -18.639 -16.316  1.00-15.54           H
ATOM   2851  N   SER A 184     -37.500 -14.406 -13.009  1.00 17.59           N
ATOM   2852  H   SER A 184     -36.827 -14.043 -13.681  1.00 17.59           H
ATOM   2853  CA  SER A 184     -37.387 -13.938 -11.624  1.00 17.59           C
ATOM   2854  HA  SER A 184     -38.373 -13.913 -11.160  1.00 17.59           H
ATOM   2855  C   SER A 184     -36.780 -12.545 -11.577  1.00 17.59           C
ATOM   2856  O   SER A 184     -35.591 -12.379 -11.830  1.00 17.59           O
ATOM   2857  CB  SER A 184     -36.470 -14.864 -10.826  1.00 17.59           C
ATOM   2858 1HB  SER A 184     -36.920 -15.855 -10.776  1.00 17.59           H
ATOM   2859 2HB  SER A 184     -35.505 -14.936 -11.328  1.00 17.59           H
ATOM   2860  OG  SER A 184     -36.266 -14.361  -9.515  1.00 17.59           O
ATOM   2861  HG  SER A 184     -35.382 -13.969  -9.477  1.00 17.59           H
ATOM   2862  N   LYS A 185     -37.572 -11.546 -11.210  1.00  4.08           N
ATOM   2863  H   LYS A 185     -38.530 -11.739 -10.929  1.00  4.08           H
ATOM   2864  CA  LYS A 185     -37.125 -10.147 -11.252  1.00  4.08           C
ATOM   2865  HA  LYS A 185     -36.641  -9.969 -12.214  1.00  4.08           H
ATOM   2866  C   LYS A 185     -36.127  -9.741 -10.177  1.00  4.08           C
ATOM   2867  O   LYS A 185     -35.688  -8.598 -10.134  1.00  4.08           O
ATOM   2868  CB  LYS A 185     -38.335  -9.219 -11.146  1.00  4.08           C
ATOM   2869 1HB  LYS A 185     -38.821  -9.377 -10.183  1.00  4.08           H
ATOM   2870 2HB  LYS A 185     -37.987  -8.186 -11.193  1.00  4.08           H
ATOM   2871  CG  LYS A 185     -39.348  -9.427 -12.252  1.00  4.08           C
ATOM   2872 1HG  LYS A 185     -38.852  -9.327 -13.213  1.00  4.08           H
ATOM   2873 2HG  LYS A 185     -39.789 -10.419 -12.175  1.00  4.08           H
ATOM   2874  CD  LYS A 185     -40.434  -8.391 -12.152  1.00  4.08           C
ATOM   2875 1HD  LYS A 185     -40.893  -8.447 -11.167  1.00  4.08           H
ATOM   2876 2HD  LYS A 185     -39.992  -7.404 -12.285  1.00  4.08           H
ATOM   2877  CE  LYS A 185     -41.490  -8.615 -13.212  1.00  4.08           C
ATOM   2878 1HE  LYS A 185     -41.009  -8.646 -14.191  1.00  4.08           H
ATOM   2879 2HE  LYS A 185     -41.990  -9.569 -13.034  1.00  4.08           H
ATOM   2880  NZ  LYS A 185     -42.488  -7.503 -13.186  1.00  4.08           N
ATOM   2881 1HZ  LYS A 185     -43.205  -7.679 -13.880  1.00  4.08           H
ATOM   2882 2HZ  LYS A 185     -42.026  -6.629 -13.400  1.00  4.08           H
ATOM   2883 3HZ  LYS A 185     -42.912  -7.446 -12.268  1.00  4.08           H
ATOM   2884  N   PHE A 186     -35.776 -10.665  -9.300  1.00 -6.63           N
ATOM   2885  H   PHE A 186     -36.142 -11.597  -9.393  1.00 -6.63           H
ATOM   2886  CA  PHE A 186     -34.833 -10.390  -8.223  1.00 -6.63           C
ATOM   2887  HA  PHE A 186     -34.433  -9.384  -8.339  1.00 -6.63           H
ATOM   2888  C   PHE A 186     -33.698 -11.410  -8.318  1.00 -6.63           C
ATOM   2889  O   PHE A 186     -33.954 -12.577  -8.657  1.00 -6.63           O
ATOM   2890  CB  PHE A 186     -35.544 -10.484  -6.871  1.00 -6.63           C
ATOM   2891 1HB  PHE A 186     -35.973 -11.481  -6.769  1.00 -6.63           H
ATOM   2892 2HB  PHE A 186     -34.807 -10.345  -6.080  1.00 -6.63           H
ATOM   2893  CG  PHE A 186     -36.635  -9.457  -6.689  1.00 -6.63           C
ATOM   2894  CD1 PHE A 186     -37.958  -9.730  -7.091  1.00 -6.63           C
ATOM   2895  HD1 PHE A 186     -38.196 -10.676  -7.556  1.00 -6.63           H
ATOM   2896  CD2 PHE A 186     -36.347  -8.215  -6.093  1.00 -6.63           C
ATOM   2897  HD2 PHE A 186     -35.336  -7.985  -5.785  1.00 -6.63           H
ATOM   2898  CE1 PHE A 186     -38.993  -8.784  -6.879  1.00 -6.63           C
ATOM   2899  HE1 PHE A 186     -40.006  -9.015  -7.178  1.00 -6.63           H
ATOM   2900  CE2 PHE A 186     -37.371  -7.255  -5.877  1.00 -6.63           C
ATOM   2901  HE2 PHE A 186     -37.136  -6.309  -5.410  1.00 -6.63           H
ATOM   2902  CZ  PHE A 186     -38.698  -7.544  -6.265  1.00 -6.63           C
ATOM   2903  HZ  PHE A 186     -39.485  -6.825  -6.084  1.00 -6.63           H
ATOM   2904  N   PRO A 187     -32.449 -11.000  -8.026  1.00  2.41           N
ATOM   2905  CA  PRO A 187     -31.338 -11.957  -8.102  1.00  2.41           C
ATOM   2906  HA  PRO A 187     -31.326 -12.465  -9.066  1.00  2.41           H
ATOM   2907  C   PRO A 187     -31.373 -12.999  -6.987  1.00  2.41           C
ATOM   2908  O   PRO A 187     -32.094 -12.847  -5.999  1.00  2.41           O
ATOM   2909  CB  PRO A 187     -30.112 -11.048  -7.971  1.00  2.41           C
ATOM   2910 1HB  PRO A 187     -29.285 -11.575  -7.499  1.00  2.41           H
ATOM   2911 2HB  PRO A 187     -29.817 -10.671  -8.949  1.00  2.41           H
ATOM   2912  CG  PRO A 187     -30.572  -9.937  -7.127  1.00  2.41           C
ATOM   2913 1HG  PRO A 187     -30.603 -10.247  -6.084  1.00  2.41           H
ATOM   2914 2HG  PRO A 187     -29.932  -9.063  -7.249  1.00  2.41           H
ATOM   2915  CD  PRO A 187     -31.960  -9.663  -7.629  1.00  2.41           C
ATOM   2916 1HD  PRO A 187     -32.572  -9.236  -6.834  1.00  2.41           H
ATOM   2917 2HD  PRO A 187     -31.927  -9.000  -8.496  1.00  2.41           H
ATOM   2918  N   VAL A 188     -30.581 -14.051  -7.126  1.00-13.08           N
ATOM   2919  H   VAL A 188     -29.986 -14.119  -7.949  1.00-13.08           H
ATOM   2920  CA  VAL A 188     -30.446 -15.067  -6.079  1.00-13.08           C
ATOM   2921  HA  VAL A 188     -31.366 -15.126  -5.501  1.00-13.08           H
ATOM   2922  C   VAL A 188     -29.314 -14.562  -5.197  1.00-13.08           C
ATOM   2923  O   VAL A 188     -28.245 -14.215  -5.707  1.00-13.08           O
ATOM   2924  CB  VAL A 188     -30.109 -16.467  -6.656  1.00-13.08           C
ATOM   2925  HB  VAL A 188     -29.160 -16.405  -7.185  1.00-13.08           H
ATOM   2926  CG1 VAL A 188     -29.978 -17.512  -5.541  1.00-13.08           C
ATOM   2927 1HG1 VAL A 188     -29.728 -18.481  -5.974  1.00-13.08           H
ATOM   2928 2HG1 VAL A 188     -30.919 -17.600  -4.996  1.00-13.08           H
ATOM   2929 3HG1 VAL A 188     -29.188 -17.230  -4.848  1.00-13.08           H
ATOM   2930  CG2 VAL A 188     -31.189 -16.916  -7.650  1.00-13.08           C
ATOM   2931 1HG2 VAL A 188     -30.951 -17.910  -8.030  1.00-13.08           H
ATOM   2932 2HG2 VAL A 188     -31.239 -16.228  -8.494  1.00-13.08           H
ATOM   2933 3HG2 VAL A 188     -32.164 -16.948  -7.160  1.00-13.08           H
ATOM   2934  N   THR A 189     -29.555 -14.457  -3.898  1.00 -7.27           N
ATOM   2935  H   THR A 189     -30.435 -14.783  -3.513  1.00 -7.27           H
ATOM   2936  CA  THR A 189     -28.618 -13.803  -2.988  1.00 -7.27           C
ATOM   2937  HA  THR A 189     -27.690 -13.605  -3.516  1.00 -7.27           H
ATOM   2938  C   THR A 189     -28.276 -14.617  -1.745  1.00 -7.27           C
ATOM   2939  O   THR A 189     -29.000 -15.536  -1.352  1.00 -7.27           O
ATOM   2940  CB  THR A 189     -29.191 -12.451  -2.507  1.00 -7.27           C
ATOM   2941  HB  THR A 189     -28.493 -11.999  -1.812  1.00 -7.27           H
ATOM   2942  OG1 THR A 189     -30.443 -12.657  -1.849  1.00 -7.27           O
ATOM   2943  HG1 THR A 189     -30.745 -11.808  -1.513  1.00 -7.27           H
ATOM   2944  CG2 THR A 189     -29.436 -11.493  -3.651  1.00 -7.27           C
ATOM   2945 1HG2 THR A 189     -29.733 -10.526  -3.247  1.00 -7.27           H
ATOM   2946 2HG2 THR A 189     -30.234 -11.868  -4.291  1.00 -7.27           H
ATOM   2947 3HG2 THR A 189     -28.524 -11.371  -4.236  1.00 -7.27           H
ATOM   2948  N   ARG A 190     -27.149 -14.276  -1.136  1.00 -1.36           N
ATOM   2949  H   ARG A 190     -26.559 -13.566  -1.570  1.00 -1.36           H
ATOM   2950  CA  ARG A 190     -26.672 -14.890   0.106  1.00 -1.36           C
ATOM   2951  HA  ARG A 190     -27.460 -15.473   0.579  1.00 -1.36           H
ATOM   2952  C   ARG A 190     -26.217 -13.793   1.060  1.00 -1.36           C
ATOM   2953  O   ARG A 190     -25.278 -13.078   0.737  1.00 -1.36           O
ATOM   2954  CB  ARG A 190     -25.510 -15.810  -0.265  1.00 -1.36           C
ATOM   2955 1HB  ARG A 190     -25.898 -16.569  -0.933  1.00 -1.36           H
ATOM   2956 2HB  ARG A 190     -24.774 -15.232  -0.813  1.00 -1.36           H
ATOM   2957  CG  ARG A 190     -24.800 -16.504   0.864  1.00 -1.36           C
ATOM   2958 1HG  ARG A 190     -24.313 -15.761   1.496  1.00 -1.36           H
ATOM   2959 2HG  ARG A 190     -25.515 -17.076   1.455  1.00 -1.36           H
ATOM   2960  CD  ARG A 190     -23.747 -17.441   0.286  1.00 -1.36           C
ATOM   2961 1HD  ARG A 190     -24.240 -18.206  -0.315  1.00 -1.36           H
ATOM   2962 2HD  ARG A 190     -23.067 -16.877  -0.354  1.00 -1.36           H
ATOM   2963  NE  ARG A 190     -22.994 -18.077   1.371  1.00 -1.36           N
ATOM   2964  HE  ARG A 190     -23.354 -18.951   1.719  1.00 -1.36           H
ATOM   2965  CZ  ARG A 190     -21.909 -17.590   1.955  1.00 -1.36           C
ATOM   2966  NH1 ARG A 190     -21.508 -18.143   3.063  1.00 -1.36           N
ATOM   2967 1HH1 ARG A 190     -22.009 -18.921   3.457  1.00 -1.36           H
ATOM   2968 2HH1 ARG A 190     -20.680 -17.801   3.525  1.00 -1.36           H
ATOM   2969  NH2 ARG A 190     -21.214 -16.583   1.490  1.00 -1.36           N
ATOM   2970 1HH2 ARG A 190     -21.384 -16.232   0.549  1.00 -1.36           H
ATOM   2971 2HH2 ARG A 190     -20.520 -16.153   2.072  1.00 -1.36           H
ATOM   2972  N   LEU A 191     -26.888 -13.616   2.190  1.00 -6.38           N
ATOM   2973  H   LEU A 191     -27.682 -14.211   2.402  1.00 -6.38           H
ATOM   2974  CA  LEU A 191     -26.516 -12.564   3.142  1.00 -6.38           C
ATOM   2975  HA  LEU A 191     -26.556 -11.602   2.633  1.00 -6.38           H
ATOM   2976  C   LEU A 191     -25.095 -12.789   3.651  1.00 -6.38           C
ATOM   2977  O   LEU A 191     -24.765 -13.873   4.137  1.00 -6.38           O
ATOM   2978  CB  LEU A 191     -27.480 -12.549   4.338  1.00 -6.38           C
ATOM   2979 1HB  LEU A 191     -28.499 -12.458   3.961  1.00 -6.38           H
ATOM   2980 2HB  LEU A 191     -27.395 -13.512   4.840  1.00 -6.38           H
ATOM   2981  CG  LEU A 191     -27.257 -11.450   5.396  1.00 -6.38           C
ATOM   2982  HG  LEU A 191     -26.209 -11.462   5.694  1.00 -6.38           H
ATOM   2983  CD1 LEU A 191     -27.593 -10.057   4.880  1.00 -6.38           C
ATOM   2984 1HD1 LEU A 191     -27.330  -9.318   5.638  1.00 -6.38           H
ATOM   2985 2HD1 LEU A 191     -28.660  -9.984   4.664  1.00 -6.38           H
ATOM   2986 3HD1 LEU A 191     -27.032  -9.839   3.975  1.00 -6.38           H
ATOM   2987  CD2 LEU A 191     -28.094 -11.728   6.635  1.00 -6.38           C
ATOM   2988 1HD2 LEU A 191     -27.915 -10.953   7.381  1.00 -6.38           H
ATOM   2989 2HD2 LEU A 191     -27.809 -12.687   7.062  1.00 -6.38           H
ATOM   2990 3HD2 LEU A 191     -29.154 -11.745   6.380  1.00 -6.38           H
ATOM   2991  N   LEU A 192     -24.259 -11.769   3.538  1.00 18.06           N
ATOM   2992  H   LEU A 192     -24.590 -10.905   3.117  1.00 18.06           H
ATOM   2993  CA  LEU A 192     -22.875 -11.831   3.993  1.00 18.06           C
ATOM   2994  HA  LEU A 192     -22.557 -12.870   4.074  1.00 18.06           H
ATOM   2995  C   LEU A 192     -22.713 -11.176   5.349  1.00 18.06           C
ATOM   2996  O   LEU A 192     -22.088 -11.754   6.239  1.00 18.06           O
ATOM   2997  CB  LEU A 192     -21.958 -11.088   3.019  1.00 18.06           C
ATOM   2998 1HB  LEU A 192     -22.352 -10.080   2.889  1.00 18.06           H
ATOM   2999 2HB  LEU A 192     -20.972 -11.002   3.477  1.00 18.06           H
ATOM   3000  CG  LEU A 192     -21.778 -11.713   1.634  1.00 18.06           C
ATOM   3001  HG  LEU A 192     -22.757 -11.922   1.209  1.00 18.06           H
ATOM   3002  CD1 LEU A 192     -21.075 -10.713   0.740  1.00 18.06           C
ATOM   3003 1HD1 LEU A 192     -21.046 -11.093  -0.278  1.00 18.06           H
ATOM   3004 2HD1 LEU A 192     -20.059 -10.543   1.090  1.00 18.06           H
ATOM   3005 3HD1 LEU A 192     -21.619  -9.770   0.733  1.00 18.06           H
ATOM   3006  CD2 LEU A 192     -20.978 -13.011   1.706  1.00 18.06           C
ATOM   3007 1HD2 LEU A 192     -20.832 -13.419   0.707  1.00 18.06           H
ATOM   3008 2HD2 LEU A 192     -21.532 -13.747   2.288  1.00 18.06           H
ATOM   3009 3HD2 LEU A 192     -20.012 -12.837   2.178  1.00 18.06           H
ATOM   3010  N   ASP A 193     -23.232  -9.967   5.501  1.00 10.27           N
ATOM   3011  H   ASP A 193     -23.784  -9.542   4.766  1.00 10.27           H
ATOM   3012  CA  ASP A 193     -23.000  -9.200   6.722  1.00 10.27           C
ATOM   3013  HA  ASP A 193     -22.993  -9.894   7.562  1.00 10.27           H
ATOM   3014  C   ASP A 193     -24.099  -8.164   6.946  1.00 10.27           C
ATOM   3015  O   ASP A 193     -24.804  -7.794   6.002  1.00 10.27           O
ATOM   3016  CB  ASP A 193     -21.639  -8.492   6.630  1.00 10.27           C
ATOM   3017 1HB  ASP A 193     -20.975  -9.085   6.001  1.00 10.27           H
ATOM   3018 2HB  ASP A 193     -21.774  -7.515   6.166  1.00 10.27           H
ATOM   3019  CG  ASP A 193     -20.977  -8.328   7.988  1.00 10.27           C
ATOM   3020  OD1 ASP A 193     -21.597  -8.698   9.002  1.00 10.27           O
ATOM   3021  OD2 ASP A 193     -19.828  -7.851   8.085  1.00 10.27           O
ATOM   3022  N   THR A 194     -24.238  -7.711   8.184  1.00-11.94           N
ATOM   3023  H   THR A 194     -23.605  -8.054   8.901  1.00-11.94           H
ATOM   3024  CA  THR A 194     -25.268  -6.755   8.591  1.00-11.94           C
ATOM   3025  HA  THR A 194     -25.648  -6.222   7.722  1.00-11.94           H
ATOM   3026  C   THR A 194     -24.702  -5.763   9.606  1.00-11.94           C
ATOM   3027  O   THR A 194     -24.031  -6.178  10.554  1.00-11.94           O
ATOM   3028  CB  THR A 194     -26.429  -7.512   9.282  1.00-11.94           C
ATOM   3029  HB  THR A 194     -26.030  -8.051  10.140  1.00-11.94           H
ATOM   3030  OG1 THR A 194     -26.995  -8.457   8.369  1.00-11.94           O
ATOM   3031  HG1 THR A 194     -27.559  -7.974   7.754  1.00-11.94           H
ATOM   3032  CG2 THR A 194     -27.545  -6.604   9.757  1.00-11.94           C
ATOM   3033 1HG2 THR A 194     -28.386  -7.218  10.080  1.00-11.94           H
ATOM   3034 2HG2 THR A 194     -27.860  -5.944   8.947  1.00-11.94           H
ATOM   3035 3HG2 THR A 194     -27.207  -6.008  10.604  1.00-11.94           H
ATOM   3036  N   ARG A 195     -25.003  -4.477   9.463  1.00 -5.58           N
ATOM   3037  H   ARG A 195     -25.537  -4.179   8.645  1.00 -5.58           H
ATOM   3038  CA  ARG A 195     -24.681  -3.469  10.487  1.00 -5.58           C
ATOM   3039  HA  ARG A 195     -24.391  -3.955  11.417  1.00 -5.58           H
ATOM   3040  C   ARG A 195     -25.933  -2.652  10.725  1.00 -5.58           C
ATOM   3041  O   ARG A 195     -26.731  -2.482   9.807  1.00 -5.58           O
ATOM   3042  CB  ARG A 195     -23.575  -2.504  10.031  1.00 -5.58           C
ATOM   3043 1HB  ARG A 195     -23.886  -2.052   9.089  1.00 -5.58           H
ATOM   3044 2HB  ARG A 195     -23.478  -1.705  10.767  1.00 -5.58           H
ATOM   3045  CG  ARG A 195     -22.203  -3.128   9.834  1.00 -5.58           C
ATOM   3046 1HG  ARG A 195     -22.304  -4.012   9.207  1.00 -5.58           H
ATOM   3047 2HG  ARG A 195     -21.561  -2.418   9.317  1.00 -5.58           H
ATOM   3048  CD  ARG A 195     -21.525  -3.520  11.139  1.00 -5.58           C
ATOM   3049 1HD  ARG A 195     -21.332  -2.626  11.733  1.00 -5.58           H
ATOM   3050 2HD  ARG A 195     -22.170  -4.195  11.703  1.00 -5.58           H
ATOM   3051  NE  ARG A 195     -20.261  -4.197  10.827  1.00 -5.58           N
ATOM   3052  HE  ARG A 195     -19.426  -3.629  10.805  1.00 -5.58           H
ATOM   3053  CZ  ARG A 195     -20.118  -5.475  10.511  1.00 -5.58           C
ATOM   3054  NH1 ARG A 195     -18.970  -5.873  10.052  1.00 -5.58           N
ATOM   3055 1HH1 ARG A 195     -18.187  -5.231  10.055  1.00 -5.58           H
ATOM   3056 2HH1 ARG A 195     -18.898  -6.795   9.647  1.00 -5.58           H
ATOM   3057  NH2 ARG A 195     -21.088  -6.348  10.555  1.00 -5.58           N
ATOM   3058 1HH2 ARG A 195     -22.000  -6.082  10.897  1.00 -5.58           H
ATOM   3059 2HH2 ARG A 195     -20.940  -7.289  10.211  1.00 -5.58           H
ATOM   3060  N   LEU A 196     -26.070  -2.089  11.913  1.00-10.05           N
ATOM   3061  H   LEU A 196     -25.420  -2.295  12.655  1.00-10.05           H
ATOM   3062  CA  LEU A 196     -27.044  -1.028  12.128  1.00-10.05           C
ATOM   3063  HA  LEU A 196     -27.775  -0.999  11.321  1.00-10.05           H
ATOM   3064  C   LEU A 196     -26.208   0.231  12.111  1.00-10.05           C
ATOM   3065  O   LEU A 196     -25.191   0.290  12.803  1.00-10.05           O
ATOM   3066  CB  LEU A 196     -27.759  -1.124  13.476  1.00-10.05           C
ATOM   3067 1HB  LEU A 196     -27.008  -1.068  14.261  1.00-10.05           H
ATOM   3068 2HB  LEU A 196     -28.380  -0.233  13.558  1.00-10.05           H
ATOM   3069  CG  LEU A 196     -28.654  -2.329  13.791  1.00-10.05           C
ATOM   3070  HG  LEU A 196     -28.018  -3.172  14.053  1.00-10.05           H
ATOM   3071  CD1 LEU A 196     -29.517  -1.961  14.998  1.00-10.05           C
ATOM   3072 1HD1 LEU A 196     -30.148  -2.805  15.271  1.00-10.05           H
ATOM   3073 2HD1 LEU A 196     -30.157  -1.109  14.766  1.00-10.05           H
ATOM   3074 3HD1 LEU A 196     -28.880  -1.716  15.850  1.00-10.05           H
ATOM   3075  CD2 LEU A 196     -29.529  -2.750  12.624  1.00-10.05           C
ATOM   3076 1HD2 LEU A 196     -30.257  -3.492  12.954  1.00-10.05           H
ATOM   3077 2HD2 LEU A 196     -28.910  -3.197  11.847  1.00-10.05           H
ATOM   3078 3HD2 LEU A 196     -30.051  -1.885  12.216  1.00-10.05           H
ATOM   3079  N   VAL A 197     -26.621   1.231  11.355  1.00  6.71           N
ATOM   3080  H   VAL A 197     -27.472   1.132  10.804  1.00  6.71           H
ATOM   3081  CA  VAL A 197     -25.884   2.485  11.279  1.00  6.71           C
ATOM   3082  HA  VAL A 197     -25.014   2.415  11.923  1.00  6.71           H
ATOM   3083  C   VAL A 197     -26.740   3.617  11.830  1.00  6.71           C
ATOM   3084  O   VAL A 197     -27.898   3.818  11.450  1.00  6.71           O
ATOM   3085  CB  VAL A 197     -25.351   2.758   9.846  1.00  6.71           C
ATOM   3086  HB  VAL A 197     -24.854   3.728   9.842  1.00  6.71           H
ATOM   3087  CG1 VAL A 197     -24.322   1.688   9.449  1.00  6.71           C
ATOM   3088 1HG1 VAL A 197     -23.853   1.967   8.504  1.00  6.71           H
ATOM   3089 2HG1 VAL A 197     -24.803   0.716   9.332  1.00  6.71           H
ATOM   3090 3HG1 VAL A 197     -23.547   1.608  10.211  1.00  6.71           H
ATOM   3091  CG2 VAL A 197     -26.467   2.770   8.810  1.00  6.71           C
ATOM   3092 1HG2 VAL A 197     -26.045   2.999   7.835  1.00  6.71           H
ATOM   3093 2HG2 VAL A 197     -27.195   3.539   9.049  1.00  6.71           H
ATOM   3094 3HG2 VAL A 197     -26.968   1.804   8.759  1.00  6.71           H
ATOM   3095  N   ASN A 198     -26.165   4.321  12.792  1.00 -5.08           N
ATOM   3096  H   ASN A 198     -25.231   4.067  13.096  1.00 -5.08           H
ATOM   3097  CA  ASN A 198     -26.787   5.495  13.388  1.00 -5.08           C
ATOM   3098  HA  ASN A 198     -27.843   5.313  13.589  1.00 -5.08           H
ATOM   3099  C   ASN A 198     -26.641   6.601  12.345  1.00 -5.08           C
ATOM   3100  O   ASN A 198     -25.563   6.794  11.786  1.00 -5.08           O
ATOM   3101  CB  ASN A 198     -26.061   5.849  14.692  1.00 -5.08           C
ATOM   3102 1HB  ASN A 198     -26.004   4.961  15.318  1.00 -5.08           H
ATOM   3103 2HB  ASN A 198     -25.048   6.171  14.456  1.00 -5.08           H
ATOM   3104  CG  ASN A 198     -26.750   6.944  15.477  1.00 -5.08           C
ATOM   3105  OD1 ASN A 198     -27.563   7.691  14.962  1.00 -5.08           O
ATOM   3106  ND2 ASN A 198     -26.425   7.049  16.734  1.00 -5.08           N
ATOM   3107 1HD2 ASN A 198     -26.886   7.753  17.286  1.00 -5.08           H
ATOM   3108 2HD2 ASN A 198     -25.728   6.448  17.134  1.00 -5.08           H
ATOM   3109  N   GLN A 199     -27.718   7.319  12.071  1.00  3.71           N
ATOM   3110  H   GLN A 199     -28.571   7.135  12.597  1.00  3.71           H
ATOM   3111  CA  GLN A 199     -27.734   8.371  11.051  1.00  3.71           C
ATOM   3112  HA  GLN A 199     -27.216   8.009  10.162  1.00  3.71           H
ATOM   3113  C   GLN A 199     -27.044   9.661  11.511  1.00  3.71           C
ATOM   3114  O   GLN A 199     -27.046  10.671  10.806  1.00  3.71           O
ATOM   3115  CB  GLN A 199     -29.189   8.678  10.680  1.00  3.71           C
ATOM   3116 1HB  GLN A 199     -29.698   9.071  11.561  1.00  3.71           H
ATOM   3117 2HB  GLN A 199     -29.202   9.443   9.904  1.00  3.71           H
ATOM   3118  CG  GLN A 199     -29.965   7.462  10.177  1.00  3.71           C
ATOM   3119 1HG  GLN A 199     -30.001   6.705  10.957  1.00  3.71           H
ATOM   3120 2HG  GLN A 199     -30.988   7.762   9.953  1.00  3.71           H
ATOM   3121  CD  GLN A 199     -29.363   6.841   8.937  1.00  3.71           C
ATOM   3122  OE1 GLN A 199     -29.312   7.453   7.883  1.00  3.71           O
ATOM   3123  NE2 GLN A 199     -28.935   5.614   9.041  1.00  3.71           N
ATOM   3124 1HE2 GLN A 199     -28.624   5.141   8.200  1.00  3.71           H
ATOM   3125 2HE2 GLN A 199     -28.904   5.152   9.936  1.00  3.71           H
ATOM   3126  N   ASN A 200     -26.486   9.648  12.713  1.00  3.90           N
ATOM   3127  H   ASN A 200     -26.491   8.787  13.246  1.00  3.90           H
ATOM   3128  CA  ASN A 200     -25.877  10.830  13.322  1.00  3.90           C
ATOM   3129  HA  ASN A 200     -26.582  11.653  13.216  1.00  3.90           H
ATOM   3130  C   ASN A 200     -24.540  11.308  12.755  1.00  3.90           C
ATOM   3131  O   ASN A 200     -24.116  12.402  13.126  1.00  3.90           O
ATOM   3132  CB  ASN A 200     -25.654  10.589  14.821  1.00  3.90           C
ATOM   3133 1HB  ASN A 200     -25.498  11.552  15.304  1.00  3.90           H
ATOM   3134 2HB  ASN A 200     -26.537  10.126  15.257  1.00  3.90           H
ATOM   3135  CG  ASN A 200     -24.437   9.735  15.098  1.00  3.90           C
ATOM   3136  OD1 ASN A 200     -24.274   8.649  14.564  1.00  3.90           O
ATOM   3137  ND2 ASN A 200     -23.557  10.229  15.916  1.00  3.90           N
ATOM   3138 1HD2 ASN A 200     -22.731   9.697  16.118  1.00  3.90           H
ATOM   3139 2HD2 ASN A 200     -23.709  11.129  16.345  1.00  3.90           H
ATOM   3140  N   ALA A 201     -23.853  10.534  11.922  1.00 20.57           N
ATOM   3141  H   ALA A 201     -24.237   9.653  11.609  1.00 20.57           H
ATOM   3142  CA  ALA A 201     -22.515  10.913  11.458  1.00 20.57           C
ATOM   3143  HA  ALA A 201     -22.429  11.999  11.498  1.00 20.57           H
ATOM   3144  C   ALA A 201     -22.206  10.489  10.017  1.00 20.57           C
ATOM   3145  O   ALA A 201     -22.636   9.425   9.573  1.00 20.57           O
ATOM   3146  CB  ALA A 201     -21.467  10.309  12.412  1.00 20.57           C
ATOM   3147 1HB  ALA A 201     -21.646  10.666  13.426  1.00 20.57           H
ATOM   3148 2HB  ALA A 201     -20.467  10.615  12.099  1.00 20.57           H
ATOM   3149 3HB  ALA A 201     -21.536   9.221  12.393  1.00 20.57           H
ATOM   3150  N   SER A 202     -21.415  11.299   9.323  1.00  5.43           N
ATOM   3151  H   SER A 202     -21.103  12.173   9.746  1.00  5.43           H
ATOM   3152  CA  SER A 202     -20.901  10.952   7.999  1.00  5.43           C
ATOM   3153  HA  SER A 202     -21.624  10.327   7.485  1.00  5.43           H
ATOM   3154  C   SER A 202     -19.603  10.187   8.191  1.00  5.43           C
ATOM   3155  O   SER A 202     -18.673  10.705   8.818  1.00  5.43           O
ATOM   3156  CB  SER A 202     -20.598  12.189   7.152  1.00  5.43           C
ATOM   3157 1HB  SER A 202     -19.934  12.853   7.706  1.00  5.43           H
ATOM   3158 2HB  SER A 202     -20.093  11.869   6.240  1.00  5.43           H
ATOM   3159  OG  SER A 202     -21.777  12.891   6.792  1.00  5.43           O
ATOM   3160  HG  SER A 202     -21.535  13.550   6.123  1.00  5.43           H
ATOM   3161  N   ARG A 203     -19.529   8.962   7.689  1.00  1.90           N
ATOM   3162  H   ARG A 203     -20.313   8.602   7.142  1.00  1.90           H
ATOM   3163  CA  ARG A 203     -18.365   8.092   7.889  1.00  1.90           C
ATOM   3164  HA  ARG A 203     -17.444   8.656   7.745  1.00  1.90           H
ATOM   3165  C   ARG A 203     -18.421   6.966   6.875  1.00  1.90           C
ATOM   3166  O   ARG A 203     -19.462   6.747   6.270  1.00  1.90           O
ATOM   3167  CB  ARG A 203     -18.378   7.505   9.310  1.00  1.90           C
ATOM   3168 1HB  ARG A 203     -17.481   6.899   9.443  1.00  1.90           H
ATOM   3169 2HB  ARG A 203     -18.332   8.328  10.023  1.00  1.90           H
ATOM   3170  CG  ARG A 203     -19.597   6.649   9.650  1.00  1.90           C
ATOM   3171 1HG  ARG A 203     -20.506   7.242   9.545  1.00  1.90           H
ATOM   3172 2HG  ARG A 203     -19.647   5.797   8.972  1.00  1.90           H
ATOM   3173  CD  ARG A 203     -19.496   6.144  11.079  1.00  1.90           C
ATOM   3174 1HD  ARG A 203     -18.527   5.665  11.225  1.00  1.90           H
ATOM   3175 2HD  ARG A 203     -19.566   6.997  11.755  1.00  1.90           H
ATOM   3176  NE  ARG A 203     -20.569   5.189  11.393  1.00  1.90           N
ATOM   3177  HE  ARG A 203     -21.409   5.570  11.796  1.00  1.90           H
ATOM   3178  CZ  ARG A 203     -20.528   3.876  11.210  1.00  1.90           C
ATOM   3179  NH1 ARG A 203     -21.549   3.161  11.572  1.00  1.90           N
ATOM   3180 1HH1 ARG A 203     -22.335   3.581  12.039  1.00  1.90           H
ATOM   3181 2HH1 ARG A 203     -21.538   2.163  11.381  1.00  1.90           H
ATOM   3182  NH2 ARG A 203     -19.520   3.235  10.677  1.00  1.90           N
ATOM   3183 1HH2 ARG A 203     -18.742   3.745  10.287  1.00  1.90           H
ATOM   3184 2HH2 ARG A 203     -19.537   2.226  10.644  1.00  1.90           H
ATOM   3185  N   TRP A 204     -17.357   6.197   6.738  1.00 28.98           N
ATOM   3186  H   TRP A 204     -16.483   6.444   7.190  1.00 28.98           H
ATOM   3187  CA  TRP A 204     -17.462   4.918   6.046  1.00 28.98           C
ATOM   3188  HA  TRP A 204     -18.145   4.996   5.201  1.00 28.98           H
ATOM   3189  C   TRP A 204     -18.002   3.909   7.050  1.00 28.98           C
ATOM   3190  O   TRP A 204     -17.704   3.998   8.245  1.00 28.98           O
ATOM   3191  CB  TRP A 204     -16.093   4.458   5.546  1.00 28.98           C
ATOM   3192 1HB  TRP A 204     -15.398   4.424   6.385  1.00 28.98           H
ATOM   3193 2HB  TRP A 204     -16.188   3.456   5.128  1.00 28.98           H
ATOM   3194  CG  TRP A 204     -15.546   5.372   4.495  1.00 28.98           C
ATOM   3195  CD1 TRP A 204     -14.730   6.441   4.683  1.00 28.98           C
ATOM   3196  HD1 TRP A 204     -14.348   6.751   5.648  1.00 28.98           H
ATOM   3197  CD2 TRP A 204     -15.801   5.329   3.078  1.00 28.98           C
ATOM   3198  NE1 TRP A 204     -14.466   7.087   3.508  1.00 28.98           N
ATOM   3199  HE1 TRP A 204     -13.905   7.930   3.441  1.00 28.98           H
ATOM   3200  CE2 TRP A 204     -15.096   6.420   2.492  1.00 28.98           C
ATOM   3201  CE3 TRP A 204     -16.554   4.478   2.242  1.00 28.98           C
ATOM   3202  HE3 TRP A 204     -17.105   3.651   2.661  1.00 28.98           H
ATOM   3203  CZ2 TRP A 204     -15.120   6.673   1.106  1.00 28.98           C
ATOM   3204  HZ2 TRP A 204     -14.587   7.512   0.688  1.00 28.98           H
ATOM   3205  CZ3 TRP A 204     -16.573   4.723   0.843  1.00 28.98           C
ATOM   3206  HZ3 TRP A 204     -17.129   4.069   0.186  1.00 28.98           H
ATOM   3207  CH2 TRP A 204     -15.854   5.824   0.294  1.00 28.98           C
ATOM   3208  HH2 TRP A 204     -15.882   6.000  -0.773  1.00 28.98           H
ATOM   3209  N   GLU A 205     -18.720   2.909   6.567  1.00  4.35           N
ATOM   3210  H   GLU A 205     -19.019   2.921   5.593  1.00  4.35           H
ATOM   3211  CA  GLU A 205     -18.996   1.704   7.338  1.00  4.35           C
ATOM   3212  HA  GLU A 205     -18.525   1.783   8.316  1.00  4.35           H
ATOM   3213  C   GLU A 205     -18.319   0.573   6.574  1.00  4.35           C
ATOM   3214  O   GLU A 205     -18.190   0.650   5.350  1.00  4.35           O
ATOM   3215  CB  GLU A 205     -20.502   1.468   7.525  1.00  4.35           C
ATOM   3216 1HB  GLU A 205     -20.920   2.339   8.029  1.00  4.35           H
ATOM   3217 2HB  GLU A 205     -20.965   1.389   6.542  1.00  4.35           H
ATOM   3218  CG  GLU A 205     -20.867   0.214   8.338  1.00  4.35           C
ATOM   3219 1HG  GLU A 205     -21.953   0.139   8.394  1.00  4.35           H
ATOM   3220 2HG  GLU A 205     -20.498  -0.666   7.814  1.00  4.35           H
ATOM   3221  CD  GLU A 205     -20.289   0.217   9.748  1.00  4.35           C
ATOM   3222  OE1 GLU A 205     -21.031   0.508  10.705  1.00  4.35           O
ATOM   3223  OE2 GLU A 205     -19.068  -0.004   9.929  1.00  4.35           O
ATOM   3224  N   SER A 206     -17.857  -0.432   7.306  1.00 -6.52           N
ATOM   3225  H   SER A 206     -18.059  -0.442   8.303  1.00 -6.52           H
ATOM   3226  CA  SER A 206     -17.119  -1.563   6.759  1.00 -6.52           C
ATOM   3227  HA  SER A 206     -16.948  -1.421   5.693  1.00 -6.52           H
ATOM   3228  C   SER A 206     -17.909  -2.837   6.990  1.00 -6.52           C
ATOM   3229  O   SER A 206     -18.491  -3.024   8.067  1.00 -6.52           O
ATOM   3230  CB  SER A 206     -15.782  -1.709   7.477  1.00 -6.52           C
ATOM   3231 1HB  SER A 206     -15.211  -0.787   7.375  1.00 -6.52           H
ATOM   3232 2HB  SER A 206     -15.963  -1.899   8.535  1.00 -6.52           H
ATOM   3233  OG  SER A 206     -15.038  -2.781   6.932  1.00 -6.52           O
ATOM   3234  HG  SER A 206     -14.580  -2.462   6.139  1.00 -6.52           H
ATOM   3235  N   PHE A 207     -17.914  -3.711   5.996  1.00-17.79           N
ATOM   3236  H   PHE A 207     -17.418  -3.478   5.140  1.00-17.79           H
ATOM   3237  CA  PHE A 207     -18.626  -4.981   6.058  1.00-17.79           C
ATOM   3238  HA  PHE A 207     -18.968  -5.172   7.074  1.00-17.79           H
ATOM   3239  C   PHE A 207     -17.688  -6.092   5.619  1.00-17.79           C
ATOM   3240  O   PHE A 207     -16.953  -5.936   4.647  1.00-17.79           O
ATOM   3241  CB  PHE A 207     -19.825  -4.936   5.114  1.00-17.79           C
ATOM   3242 1HB  PHE A 207     -19.461  -4.819   4.096  1.00-17.79           H
ATOM   3243 2HB  PHE A 207     -20.358  -5.884   5.179  1.00-17.79           H
ATOM   3244  CG  PHE A 207     -20.783  -3.813   5.406  1.00-17.79           C
ATOM   3245  CD1 PHE A 207     -20.584  -2.536   4.845  1.00-17.79           C
ATOM   3246  HD1 PHE A 207     -19.732  -2.353   4.207  1.00-17.79           H
ATOM   3247  CD2 PHE A 207     -21.908  -4.035   6.220  1.00-17.79           C
ATOM   3248  HD2 PHE A 207     -22.079  -5.011   6.650  1.00-17.79           H
ATOM   3249  CE1 PHE A 207     -21.476  -1.478   5.121  1.00-17.79           C
ATOM   3250  HE1 PHE A 207     -21.292  -0.494   4.716  1.00-17.79           H
ATOM   3251  CE2 PHE A 207     -22.835  -2.995   6.463  1.00-17.79           C
ATOM   3252  HE2 PHE A 207     -23.716  -3.184   7.057  1.00-17.79           H
ATOM   3253  CZ  PHE A 207     -22.599  -1.708   5.935  1.00-17.79           C
ATOM   3254  HZ  PHE A 207     -23.278  -0.898   6.155  1.00-17.79           H
ATOM   3255  N   ASP A 208     -17.712  -7.214   6.316  1.00  3.76           N
ATOM   3256  H   ASP A 208     -18.393  -7.328   7.066  1.00  3.76           H
ATOM   3257  CA  ASP A 208     -16.831  -8.339   6.021  1.00  3.76           C
ATOM   3258  HA  ASP A 208     -15.848  -7.976   5.718  1.00  3.76           H
ATOM   3259  C   ASP A 208     -17.443  -9.158   4.893  1.00  3.76           C
ATOM   3260  O   ASP A 208     -18.464  -9.827   5.065  1.00  3.76           O
ATOM   3261  CB  ASP A 208     -16.682  -9.203   7.271  1.00  3.76           C
ATOM   3262 1HB  ASP A 208     -16.369  -8.567   8.099  1.00  3.76           H
ATOM   3263 2HB  ASP A 208     -17.648  -9.640   7.519  1.00  3.76           H
ATOM   3264  CG  ASP A 208     -15.668 -10.317   7.104  1.00  3.76           C
ATOM   3265  OD1 ASP A 208     -15.078 -10.522   6.017  1.00  3.76           O
ATOM   3266  OD2 ASP A 208     -15.425 -11.005   8.118  1.00  3.76           O
ATOM   3267  N   VAL A 209     -16.836  -9.084   3.720  1.00  1.37           N
ATOM   3268  H   VAL A 209     -15.981  -8.541   3.637  1.00  1.37           H
ATOM   3269  CA  VAL A 209     -17.377  -9.728   2.524  1.00  1.37           C
ATOM   3270  HA  VAL A 209     -18.288 -10.263   2.785  1.00  1.37           H
ATOM   3271  C   VAL A 209     -16.390 -10.759   2.002  1.00  1.37           C
ATOM   3272  O   VAL A 209     -16.485 -11.241   0.868  1.00  1.37           O
ATOM   3273  CB  VAL A 209     -17.739  -8.682   1.449  1.00  1.37           C
ATOM   3274  HB  VAL A 209     -18.104  -9.206   0.570  1.00  1.37           H
ATOM   3275  CG1 VAL A 209     -18.861  -7.763   1.954  1.00  1.37           C
ATOM   3276 1HG1 VAL A 209     -19.210  -7.135   1.136  1.00  1.37           H
ATOM   3277 2HG1 VAL A 209     -18.501  -7.128   2.765  1.00  1.37           H
ATOM   3278 3HG1 VAL A 209     -19.697  -8.360   2.319  1.00  1.37           H
ATOM   3279  CG2 VAL A 209     -16.529  -7.849   1.052  1.00  1.37           C
ATOM   3280 1HG2 VAL A 209     -16.820  -7.166   0.257  1.00  1.37           H
ATOM   3281 2HG2 VAL A 209     -15.731  -8.491   0.683  1.00  1.37           H
ATOM   3282 3HG2 VAL A 209     -16.164  -7.266   1.897  1.00  1.37           H
ATOM   3283  N   THR A 210     -15.462 -11.136   2.870  1.00 16.84           N
ATOM   3284  H   THR A 210     -15.446 -10.720   3.798  1.00 16.84           H
ATOM   3285  CA  THR A 210     -14.479 -12.169   2.551  1.00 16.84           C
ATOM   3286  HA  THR A 210     -13.800 -11.759   1.806  1.00 16.84           H
ATOM   3287  C   THR A 210     -15.071 -13.450   1.954  1.00 16.84           C
ATOM   3288  O   THR A 210     -14.538 -13.913   0.948  1.00 16.84           O
ATOM   3289  CB  THR A 210     -13.652 -12.533   3.803  1.00 16.84           C
ATOM   3290  HB  THR A 210     -14.298 -13.010   4.539  1.00 16.84           H
ATOM   3291  OG1 THR A 210     -13.120 -11.332   4.368  1.00 16.84           O
ATOM   3292  HG1 THR A 210     -13.788 -10.973   4.979  1.00 16.84           H
ATOM   3293  CG2 THR A 210     -12.492 -13.459   3.489  1.00 16.84           C
ATOM   3294 1HG2 THR A 210     -11.876 -13.575   4.378  1.00 16.84           H
ATOM   3295 2HG2 THR A 210     -11.885 -13.046   2.683  1.00 16.84           H
ATOM   3296 3HG2 THR A 210     -12.867 -14.440   3.199  1.00 16.84           H
ATOM   3297  N   PRO A 211     -16.172 -14.021   2.499  1.00  2.28           N
ATOM   3298  CA  PRO A 211     -16.612 -15.246   1.812  1.00  2.28           C
ATOM   3299  HA  PRO A 211     -15.844 -16.013   1.916  1.00  2.28           H
ATOM   3300  C   PRO A 211     -16.970 -15.112   0.332  1.00  2.28           C
ATOM   3301  O   PRO A 211     -16.668 -16.014  -0.448  1.00  2.28           O
ATOM   3302  CB  PRO A 211     -17.861 -15.652   2.600  1.00  2.28           C
ATOM   3303 1HB  PRO A 211     -18.751 -15.228   2.138  1.00  2.28           H
ATOM   3304 2HB  PRO A 211     -17.943 -16.735   2.659  1.00  2.28           H
ATOM   3305  CG  PRO A 211     -17.655 -15.070   3.940  1.00  2.28           C
ATOM   3306 1HG  PRO A 211     -18.600 -14.964   4.471  1.00  2.28           H
ATOM   3307 2HG  PRO A 211     -16.958 -15.684   4.511  1.00  2.28           H
ATOM   3308  CD  PRO A 211     -17.052 -13.737   3.651  1.00  2.28           C
ATOM   3309 1HD  PRO A 211     -17.825 -13.017   3.373  1.00  2.28           H
ATOM   3310 2HD  PRO A 211     -16.484 -13.382   4.511  1.00  2.28           H
ATOM   3311  N   ALA A 212     -17.561 -13.995  -0.074  1.00-23.76           N
ATOM   3312  H   ALA A 212     -17.769 -13.262   0.588  1.00-23.76           H
ATOM   3313  CA  ALA A 212     -17.912 -13.795  -1.477  1.00-23.76           C
ATOM   3314  HA  ALA A 212     -18.469 -14.664  -1.833  1.00-23.76           H
ATOM   3315  C   ALA A 212     -16.651 -13.643  -2.317  1.00-23.76           C
ATOM   3316  O   ALA A 212     -16.518 -14.219  -3.387  1.00-23.76           O
ATOM   3317  CB  ALA A 212     -18.773 -12.549  -1.623  1.00-23.76           C
ATOM   3318 1HB  ALA A 212     -19.722 -12.713  -1.121  1.00-23.76           H
ATOM   3319 2HB  ALA A 212     -18.963 -12.365  -2.680  1.00-23.76           H
ATOM   3320 3HB  ALA A 212     -18.270 -11.684  -1.191  1.00-23.76           H
ATOM   3321  N   VAL A 213     -15.708 -12.861  -1.817  1.00-15.39           N
ATOM   3322  H   VAL A 213     -15.850 -12.419  -0.916  1.00-15.39           H
ATOM   3323  CA  VAL A 213     -14.487 -12.587  -2.568  1.00-15.39           C
ATOM   3324  HA  VAL A 213     -14.765 -12.307  -3.583  1.00-15.39           H
ATOM   3325  C   VAL A 213     -13.629 -13.846  -2.669  1.00-15.39           C
ATOM   3326  O   VAL A 213     -13.055 -14.118  -3.723  1.00-15.39           O
ATOM   3327  CB  VAL A 213     -13.730 -11.392  -1.938  1.00-15.39           C
ATOM   3328  HB  VAL A 213     -13.512 -11.622  -0.895  1.00-15.39           H
ATOM   3329  CG1 VAL A 213     -12.412 -11.108  -2.661  1.00-15.39           C
ATOM   3330 1HG1 VAL A 213     -11.940 -10.222  -2.238  1.00-15.39           H
ATOM   3331 2HG1 VAL A 213     -12.590 -10.946  -3.724  1.00-15.39           H
ATOM   3332 3HG1 VAL A 213     -11.731 -11.951  -2.537  1.00-15.39           H
ATOM   3333  CG2 VAL A 213     -14.628 -10.141  -1.997  1.00-15.39           C
ATOM   3334 1HG2 VAL A 213     -14.073  -9.270  -1.654  1.00-15.39           H
ATOM   3335 2HG2 VAL A 213     -15.498 -10.265  -1.353  1.00-15.39           H
ATOM   3336 3HG2 VAL A 213     -14.963  -9.963  -3.020  1.00-15.39           H
ATOM   3337  N   MET A 214     -13.593 -14.673  -1.634  1.00 -5.80           N
ATOM   3338  H   MET A 214     -14.061 -14.426  -0.764  1.00 -5.80           H
ATOM   3339  CA  MET A 214     -12.882 -15.947  -1.732  1.00 -5.80           C
ATOM   3340  HA  MET A 214     -11.892 -15.758  -2.146  1.00 -5.80           H
ATOM   3341  C   MET A 214     -13.605 -16.886  -2.688  1.00 -5.80           C
ATOM   3342  O   MET A 214     -12.959 -17.630  -3.424  1.00 -5.80           O
ATOM   3343  CB  MET A 214     -12.717 -16.619  -0.365  1.00 -5.80           C
ATOM   3344 1HB  MET A 214     -13.701 -16.776   0.078  1.00 -5.80           H
ATOM   3345 2HB  MET A 214     -12.248 -17.591  -0.515  1.00 -5.80           H
ATOM   3346  CG  MET A 214     -11.859 -15.811   0.602  1.00 -5.80           C
ATOM   3347 1HG  MET A 214     -12.352 -14.861   0.787  1.00 -5.80           H
ATOM   3348 2HG  MET A 214     -11.778 -16.347   1.548  1.00 -5.80           H
ATOM   3349  SD  MET A 214     -10.207 -15.453  -0.020  1.00 -5.80           S
ATOM   3350  CE  MET A 214      -9.343 -17.003   0.203  1.00 -5.80           C
ATOM   3351 1HE  MET A 214      -8.317 -16.893  -0.151  1.00 -5.80           H
ATOM   3352 2HE  MET A 214      -9.841 -17.795  -0.354  1.00 -5.80           H
ATOM   3353 3HE  MET A 214      -9.323 -17.256   1.263  1.00 -5.80           H
ATOM   3354  N   ARG A 215     -14.928 -16.819  -2.756  1.00  8.86           N
ATOM   3355  H   ARG A 215     -15.445 -16.210  -2.127  1.00  8.86           H
ATOM   3356  CA  ARG A 215     -15.655 -17.610  -3.749  1.00  8.86           C
ATOM   3357  HA  ARG A 215     -15.379 -18.657  -3.630  1.00  8.86           H
ATOM   3358  C   ARG A 215     -15.236 -17.159  -5.142  1.00  8.86           C
ATOM   3359  O   ARG A 215     -14.824 -17.967  -5.966  1.00  8.86           O
ATOM   3360  CB  ARG A 215     -17.173 -17.459  -3.568  1.00  8.86           C
ATOM   3361 1HB  ARG A 215     -17.370 -17.084  -2.568  1.00  8.86           H
ATOM   3362 2HB  ARG A 215     -17.558 -16.733  -4.284  1.00  8.86           H
ATOM   3363  CG  ARG A 215     -17.928 -18.755  -3.726  1.00  8.86           C
ATOM   3364 1HG  ARG A 215     -17.726 -19.175  -4.708  1.00  8.86           H
ATOM   3365 2HG  ARG A 215     -17.578 -19.454  -2.969  1.00  8.86           H
ATOM   3366  CD  ARG A 215     -19.426 -18.565  -3.562  1.00  8.86           C
ATOM   3367 1HD  ARG A 215     -19.630 -18.085  -2.603  1.00  8.86           H
ATOM   3368 2HD  ARG A 215     -19.802 -17.930  -4.366  1.00  8.86           H
ATOM   3369  NE  ARG A 215     -20.095 -19.870  -3.609  1.00  8.86           N
ATOM   3370  HE  ARG A 215     -19.502 -20.684  -3.695  1.00  8.86           H
ATOM   3371  CZ  ARG A 215     -21.397 -20.097  -3.522  1.00  8.86           C
ATOM   3372  NH1 ARG A 215     -21.815 -21.320  -3.665  1.00  8.86           N
ATOM   3373 1HH1 ARG A 215     -21.158 -22.052  -3.888  1.00  8.86           H
ATOM   3374 2HH1 ARG A 215     -22.796 -21.532  -3.573  1.00  8.86           H
ATOM   3375  NH2 ARG A 215     -22.300 -19.178  -3.316  1.00  8.86           N
ATOM   3376 1HH2 ARG A 215     -22.017 -18.204  -3.207  1.00  8.86           H
ATOM   3377 2HH2 ARG A 215     -23.269 -19.438  -3.280  1.00  8.86           H
ATOM   3378  N   TRP A 216     -15.292 -15.864  -5.403  1.00 51.12           N
ATOM   3379  H   TRP A 216     -15.616 -15.217  -4.686  1.00 51.12           H
ATOM   3380  CA  TRP A 216     -15.008 -15.356  -6.741  1.00 51.12           C
ATOM   3381  HA  TRP A 216     -15.620 -15.914  -7.442  1.00 51.12           H
ATOM   3382  C   TRP A 216     -13.560 -15.517  -7.184  1.00 51.12           C
ATOM   3383  O   TRP A 216     -13.283 -15.824  -8.341  1.00 51.12           O
ATOM   3384  CB  TRP A 216     -15.397 -13.880  -6.825  1.00 51.12           C
ATOM   3385 1HB  TRP A 216     -14.781 -13.316  -6.124  1.00 51.12           H
ATOM   3386 2HB  TRP A 216     -15.188 -13.521  -7.833  1.00 51.12           H
ATOM   3387  CG  TRP A 216     -16.847 -13.614  -6.509  1.00 51.12           C
ATOM   3388  CD1 TRP A 216     -17.911 -14.432  -6.742  1.00 51.12           C
ATOM   3389  HD1 TRP A 216     -17.833 -15.408  -7.202  1.00 51.12           H
ATOM   3390  CD2 TRP A 216     -17.404 -12.428  -5.912  1.00 51.12           C
ATOM   3391  NE1 TRP A 216     -19.086 -13.860  -6.333  1.00 51.12           N
ATOM   3392  HE1 TRP A 216     -19.993 -14.303  -6.403  1.00 51.12           H
ATOM   3393  CE2 TRP A 216     -18.816 -12.613  -5.842  1.00 51.12           C
ATOM   3394  CE3 TRP A 216     -16.853 -11.220  -5.437  1.00 51.12           C
ATOM   3395  HE3 TRP A 216     -15.787 -11.059  -5.470  1.00 51.12           H
ATOM   3396  CZ2 TRP A 216     -19.683 -11.614  -5.353  1.00 51.12           C
ATOM   3397  HZ2 TRP A 216     -20.751 -11.773  -5.324  1.00 51.12           H
ATOM   3398  CZ3 TRP A 216     -17.720 -10.218  -4.928  1.00 51.12           C
ATOM   3399  HZ3 TRP A 216     -17.308  -9.291  -4.557  1.00 51.12           H
ATOM   3400  CH2 TRP A 216     -19.131 -10.427  -4.904  1.00 51.12           C
ATOM   3401  HH2 TRP A 216     -19.779  -9.651  -4.524  1.00 51.12           H
ATOM   3402  N   THR A 217     -12.627 -15.308  -6.269  1.00 34.82           N
ATOM   3403  H   THR A 217     -12.903 -15.081  -5.319  1.00 34.82           H
ATOM   3404  CA  THR A 217     -11.209 -15.260  -6.629  1.00 34.82           C
ATOM   3405  HA  THR A 217     -11.134 -15.058  -7.697  1.00 34.82           H
ATOM   3406  C   THR A 217     -10.431 -16.539  -6.344  1.00 34.82           C
ATOM   3407  O   THR A 217      -9.617 -16.968  -7.154  1.00 34.82           O
ATOM   3408  CB  THR A 217     -10.524 -14.092  -5.886  1.00 34.82           C
ATOM   3409  HB  THR A 217     -10.243 -14.410  -4.882  1.00 34.82           H
ATOM   3410  OG1 THR A 217     -11.452 -13.007  -5.774  1.00 34.82           O
ATOM   3411  HG1 THR A 217     -12.045 -13.208  -5.040  1.00 34.82           H
ATOM   3412  CG2 THR A 217      -9.302 -13.587  -6.627  1.00 34.82           C
ATOM   3413 1HG2 THR A 217      -8.959 -12.658  -6.178  1.00 34.82           H
ATOM   3414 2HG2 THR A 217      -9.547 -13.399  -7.672  1.00 34.82           H
ATOM   3415 3HG2 THR A 217      -8.503 -14.324  -6.571  1.00 34.82           H
ATOM   3416  N   ALA A 218     -10.674 -17.167  -5.201  1.00  4.00           N
ATOM   3417  H   ALA A 218     -11.377 -16.820  -4.561  1.00  4.00           H
ATOM   3418  CA  ALA A 218      -9.919 -18.361  -4.832  1.00  4.00           C
ATOM   3419  HA  ALA A 218      -8.920 -18.285  -5.263  1.00  4.00           H
ATOM   3420  C   ALA A 218     -10.569 -19.632  -5.383  1.00  4.00           C
ATOM   3421  O   ALA A 218      -9.863 -20.592  -5.694  1.00  4.00           O
ATOM   3422  CB  ALA A 218      -9.761 -18.438  -3.311  1.00  4.00           C
ATOM   3423 1HB  ALA A 218      -9.346 -17.500  -2.936  1.00  4.00           H
ATOM   3424 2HB  ALA A 218      -9.074 -19.246  -3.064  1.00  4.00           H
ATOM   3425 3HB  ALA A 218     -10.722 -18.630  -2.835  1.00  4.00           H
ATOM   3426  N   GLN A 219     -11.893 -19.654  -5.497  1.00 -4.02           N
ATOM   3427  H   GLN A 219     -12.438 -18.878  -5.139  1.00 -4.02           H
ATOM   3428  CA  GLN A 219     -12.590 -20.798  -6.100  1.00 -4.02           C
ATOM   3429  HA  GLN A 219     -11.940 -21.672  -6.053  1.00 -4.02           H
ATOM   3430  C   GLN A 219     -12.957 -20.563  -7.566  1.00 -4.02           C
ATOM   3431  O   GLN A 219     -13.301 -21.504  -8.277  1.00 -4.02           O
ATOM   3432  CB  GLN A 219     -13.879 -21.136  -5.345  1.00 -4.02           C
ATOM   3433 1HB  GLN A 219     -14.568 -20.303  -5.436  1.00 -4.02           H
ATOM   3434 2HB  GLN A 219     -14.335 -22.002  -5.826  1.00 -4.02           H
ATOM   3435  CG  GLN A 219     -13.703 -21.452  -3.871  1.00 -4.02           C
ATOM   3436 1HG  GLN A 219     -12.996 -22.273  -3.765  1.00 -4.02           H
ATOM   3437 2HG  GLN A 219     -13.307 -20.578  -3.354  1.00 -4.02           H
ATOM   3438  CD  GLN A 219     -15.014 -21.845  -3.225  1.00 -4.02           C
ATOM   3439  OE1 GLN A 219     -16.088 -21.637  -3.782  1.00 -4.02           O
ATOM   3440  NE2 GLN A 219     -14.948 -22.424  -2.061  1.00 -4.02           N
ATOM   3441 1HE2 GLN A 219     -15.795 -22.703  -1.593  1.00 -4.02           H
ATOM   3442 2HE2 GLN A 219     -14.045 -22.610  -1.644  1.00 -4.02           H
ATOM   3443  N   GLY A 220     -12.898 -19.319  -8.022  1.00 -8.43           N
ATOM   3444  H   GLY A 220     -12.629 -18.567  -7.409  1.00 -8.43           H
ATOM   3445  CA  GLY A 220     -13.220 -19.011  -9.408  1.00 -8.43           C
ATOM   3446 1HA  GLY A 220     -12.719 -18.082  -9.680  1.00 -8.43           H
ATOM   3447 2HA  GLY A 220     -12.829 -19.804 -10.043  1.00 -8.43           H
ATOM   3448  C   GLY A 220     -14.699 -18.857  -9.718  1.00 -8.43           C
ATOM   3449  O   GLY A 220     -15.094 -18.930 -10.883  1.00 -8.43           O
ATOM   3450  N   HIS A 221     -15.529 -18.657  -8.704  1.00  6.65           N
ATOM   3451  H   HIS A 221     -15.158 -18.586  -7.764  1.00  6.65           H
ATOM   3452  CA  HIS A 221     -16.970 -18.481  -8.901  1.00  6.65           C
ATOM   3453  HA  HIS A 221     -17.368 -19.340  -9.439  1.00  6.65           H
ATOM   3454  C   HIS A 221     -17.201 -17.209  -9.715  1.00  6.65           C
ATOM   3455  O   HIS A 221     -16.465 -16.238  -9.569  1.00  6.65           O
ATOM   3456  CB  HIS A 221     -17.658 -18.369  -7.534  1.00  6.65           C
ATOM   3457 1HB  HIS A 221     -17.292 -19.184  -6.911  1.00  6.65           H
ATOM   3458 2HB  HIS A 221     -17.373 -17.427  -7.071  1.00  6.65           H
ATOM   3459  CG  HIS A 221     -19.155 -18.455  -7.571  1.00  6.65           C
ATOM   3460  ND1 HIS A 221     -19.998 -17.437  -7.959  1.00  6.65           N
ATOM   3461  HD1 HIS A 221     -19.728 -16.534  -8.347  1.00  6.65           H
ATOM   3462  CD2 HIS A 221     -19.982 -19.458  -7.176  1.00  6.65           C
ATOM   3463  HD2 HIS A 221     -19.650 -20.416  -6.799  1.00  6.65           H
ATOM   3464  CE1 HIS A 221     -21.256 -17.844  -7.777  1.00  6.65           C
ATOM   3465  HE1 HIS A 221     -22.130 -17.247  -8.004  1.00  6.65           H
ATOM   3466  NE2 HIS A 221     -21.299 -19.071  -7.298  1.00  6.65           N
ATOM   3467  N   ALA A 222     -18.218 -17.192 -10.561  1.00 -4.40           N
ATOM   3468  H   ALA A 222     -18.788 -18.023 -10.677  1.00 -4.40           H
ATOM   3469  CA  ALA A 222     -18.539 -15.991 -11.323  1.00 -4.40           C
ATOM   3470  HA  ALA A 222     -17.664 -15.710 -11.909  1.00 -4.40           H
ATOM   3471  C   ALA A 222     -18.869 -14.831 -10.372  1.00 -4.40           C
ATOM   3472  O   ALA A 222     -19.661 -14.977  -9.434  1.00 -4.40           O
ATOM   3473  CB  ALA A 222     -19.699 -16.283 -12.272  1.00 -4.40           C
ATOM   3474 1HB  ALA A 222     -19.413 -17.064 -12.977  1.00 -4.40           H
ATOM   3475 2HB  ALA A 222     -19.955 -15.379 -12.825  1.00 -4.40           H
ATOM   3476 3HB  ALA A 222     -20.570 -16.611 -11.704  1.00 -4.40           H
ATOM   3477  N   ASN A 223     -18.236 -13.691 -10.600  1.00  3.32           N
ATOM   3478  H   ASN A 223     -17.572 -13.638 -11.365  1.00  3.32           H
ATOM   3479  CA  ASN A 223     -18.444 -12.500  -9.782  1.00  3.32           C
ATOM   3480  HA  ASN A 223     -18.678 -12.785  -8.758  1.00  3.32           H
ATOM   3481  C   ASN A 223     -19.614 -11.719 -10.363  1.00  3.32           C
ATOM   3482  O   ASN A 223     -19.546 -11.249 -11.496  1.00  3.32           O
ATOM   3483  CB  ASN A 223     -17.164 -11.658  -9.799  1.00  3.32           C
ATOM   3484 1HB  ASN A 223     -16.337 -12.279  -9.464  1.00  3.32           H
ATOM   3485 2HB  ASN A 223     -16.965 -11.335 -10.819  1.00  3.32           H
ATOM   3486  CG  ASN A 223     -17.233 -10.433  -8.920  1.00  3.32           C
ATOM   3487  OD1 ASN A 223     -18.261 -10.080  -8.351  1.00  3.32           O
ATOM   3488  ND2 ASN A 223     -16.131  -9.740  -8.842  1.00  3.32           N
ATOM   3489 1HD2 ASN A 223     -16.131  -8.855  -8.358  1.00  3.32           H
ATOM   3490 2HD2 ASN A 223     -15.299 -10.079  -9.293  1.00  3.32           H
ATOM   3491  N   HIS A 224     -20.679 -11.568  -9.590  1.00 11.88           N
ATOM   3492  H   HIS A 224     -20.697 -12.006  -8.681  1.00 11.88           H
ATOM   3493  CA  HIS A 224     -21.842 -10.795 -10.024  1.00 11.88           C
ATOM   3494  HA  HIS A 224     -21.703 -10.472 -11.056  1.00 11.88           H
ATOM   3495  C   HIS A 224     -22.039  -9.559  -9.152  1.00 11.88           C
ATOM   3496  O   HIS A 224     -23.006  -8.814  -9.316  1.00 11.88           O
ATOM   3497  CB  HIS A 224     -23.103 -11.646  -9.943  1.00 11.88           C
ATOM   3498 1HB  HIS A 224     -23.344 -11.778  -8.894  1.00 11.88           H
ATOM   3499 2HB  HIS A 224     -23.924 -11.120 -10.429  1.00 11.88           H
ATOM   3500  CG  HIS A 224     -22.965 -13.009 -10.537  1.00 11.88           C
ATOM   3501  ND1 HIS A 224     -22.976 -14.162  -9.794  1.00 11.88           N
ATOM   3502  HD1 HIS A 224     -23.049 -14.219  -8.782  1.00 11.88           H
ATOM   3503  CD2 HIS A 224     -22.864 -13.418 -11.829  1.00 11.88           C
ATOM   3504  HD2 HIS A 224     -22.825 -12.760 -12.685  1.00 11.88           H
ATOM   3505  CE1 HIS A 224     -22.888 -15.193 -10.629  1.00 11.88           C
ATOM   3506  HE1 HIS A 224     -22.874 -16.230 -10.316  1.00 11.88           H
ATOM   3507  NE2 HIS A 224     -22.835 -14.794 -11.885  1.00 11.88           N
ATOM   3508  N   GLY A 225     -21.130  -9.344  -8.213  1.00-21.68           N
ATOM   3509  H   GLY A 225     -20.323  -9.950  -8.127  1.00-21.68           H
ATOM   3510  CA  GLY A 225     -21.258  -8.222  -7.302  1.00-21.68           C
ATOM   3511 1HA  GLY A 225     -20.267  -7.916  -6.976  1.00-21.68           H
ATOM   3512 2HA  GLY A 225     -21.705  -7.383  -7.835  1.00-21.68           H
ATOM   3513  C   GLY A 225     -22.088  -8.492  -6.066  1.00-21.68           C
ATOM   3514  O   GLY A 225     -22.335  -9.639  -5.675  1.00-21.68           O
ATOM   3515  N   PHE A 226     -22.496  -7.402  -5.439  1.00-34.50           N
ATOM   3516  H   PHE A 226     -22.288  -6.493  -5.848  1.00-34.50           H
ATOM   3517  CA  PHE A 226     -23.247  -7.429  -4.195  1.00-34.50           C
ATOM   3518  HA  PHE A 226     -23.393  -8.460  -3.885  1.00-34.50           H
ATOM   3519  C   PHE A 226     -24.591  -6.746  -4.358  1.00-34.50           C
ATOM   3520  O   PHE A 226     -24.719  -5.819  -5.161  1.00-34.50           O
ATOM   3521  CB  PHE A 226     -22.499  -6.660  -3.102  1.00-34.50           C
ATOM   3522 1HB  PHE A 226     -22.463  -5.608  -3.382  1.00-34.50           H
ATOM   3523 2HB  PHE A 226     -23.054  -6.745  -2.168  1.00-34.50           H
ATOM   3524  CG  PHE A 226     -21.095  -7.132  -2.873  1.00-34.50           C
ATOM   3525  CD1 PHE A 226     -20.018  -6.408  -3.409  1.00-34.50           C
ATOM   3526  HD1 PHE A 226     -20.209  -5.536  -4.018  1.00-34.50           H
ATOM   3527  CD2 PHE A 226     -20.835  -8.278  -2.104  1.00-34.50           C
ATOM   3528  HD2 PHE A 226     -21.657  -8.849  -1.696  1.00-34.50           H
ATOM   3529  CE1 PHE A 226     -18.685  -6.795  -3.152  1.00-34.50           C
ATOM   3530  HE1 PHE A 226     -17.874  -6.209  -3.552  1.00-34.50           H
ATOM   3531  CE2 PHE A 226     -19.502  -8.688  -1.850  1.00-34.50           C
ATOM   3532  HE2 PHE A 226     -19.311  -9.573  -1.264  1.00-34.50           H
ATOM   3533  CZ  PHE A 226     -18.423  -7.935  -2.363  1.00-34.50           C
ATOM   3534  HZ  PHE A 226     -17.405  -8.235  -2.159  1.00-34.50           H
ATOM   3535  N   VAL A 227     -25.541  -7.115  -3.514  1.00-18.43           N
ATOM   3536  H   VAL A 227     -25.381  -7.913  -2.907  1.00-18.43           H
ATOM   3537  CA  VAL A 227     -26.718  -6.283  -3.275  1.00-18.43           C
ATOM   3538  HA  VAL A 227     -26.848  -5.566  -4.083  1.00-18.43           H
ATOM   3539  C   VAL A 227     -26.373  -5.565  -1.987  1.00-18.43           C
ATOM   3540  O   VAL A 227     -25.911  -6.198  -1.035  1.00-18.43           O
ATOM   3541  CB  VAL A 227     -28.038  -7.079  -3.063  1.00-18.43           C
ATOM   3542  HB  VAL A 227     -27.907  -7.752  -2.223  1.00-18.43           H
ATOM   3543  CG1 VAL A 227     -29.221  -6.147  -2.741  1.00-18.43           C
ATOM   3544 1HG1 VAL A 227     -30.145  -6.723  -2.684  1.00-18.43           H
ATOM   3545 2HG1 VAL A 227     -29.321  -5.383  -3.514  1.00-18.43           H
ATOM   3546 3HG1 VAL A 227     -29.065  -5.664  -1.776  1.00-18.43           H
ATOM   3547  CG2 VAL A 227     -28.356  -7.917  -4.290  1.00-18.43           C
ATOM   3548 1HG2 VAL A 227     -29.347  -8.360  -4.194  1.00-18.43           H
ATOM   3549 2HG2 VAL A 227     -27.627  -8.717  -4.370  1.00-18.43           H
ATOM   3550 3HG2 VAL A 227     -28.322  -7.300  -5.189  1.00-18.43           H
ATOM   3551  N   VAL A 228     -26.623  -4.268  -1.943  1.00-24.11           N
ATOM   3552  H   VAL A 228     -26.949  -3.794  -2.783  1.00-24.11           H
ATOM   3553  CA  VAL A 228     -26.570  -3.514  -0.699  1.00-24.11           C
ATOM   3554  HA  VAL A 228     -26.277  -4.163   0.125  1.00-24.11           H
ATOM   3555  C   VAL A 228     -28.009  -3.083  -0.491  1.00-24.11           C
ATOM   3556  O   VAL A 228     -28.632  -2.473  -1.367  1.00-24.11           O
ATOM   3557  CB  VAL A 228     -25.583  -2.327  -0.781  1.00-24.11           C
ATOM   3558  HB  VAL A 228     -25.867  -1.702  -1.625  1.00-24.11           H
ATOM   3559  CG1 VAL A 228     -25.624  -1.470   0.489  1.00-24.11           C
ATOM   3560 1HG1 VAL A 228     -24.878  -0.676   0.423  1.00-24.11           H
ATOM   3561 2HG1 VAL A 228     -25.417  -2.082   1.367  1.00-24.11           H
ATOM   3562 3HG1 VAL A 228     -26.606  -1.010   0.598  1.00-24.11           H
ATOM   3563  CG2 VAL A 228     -24.155  -2.852  -1.013  1.00-24.11           C
ATOM   3564 1HG2 VAL A 228     -23.453  -2.019  -1.043  1.00-24.11           H
ATOM   3565 2HG2 VAL A 228     -24.103  -3.388  -1.959  1.00-24.11           H
ATOM   3566 3HG2 VAL A 228     -23.873  -3.534  -0.215  1.00-24.11           H
ATOM   3567  N   GLU A 229     -28.551  -3.462   0.652  1.00-20.09           N
ATOM   3568  H   GLU A 229     -27.983  -3.974   1.328  1.00-20.09           H
ATOM   3569  CA  GLU A 229     -29.924  -3.167   1.032  1.00-20.09           C
ATOM   3570  HA  GLU A 229     -30.459  -2.648   0.239  1.00-20.09           H
ATOM   3571  C   GLU A 229     -29.822  -2.279   2.256  1.00-20.09           C
ATOM   3572  O   GLU A 229     -29.097  -2.615   3.184  1.00-20.09           O
ATOM   3573  CB  GLU A 229     -30.634  -4.472   1.394  1.00-20.09           C
ATOM   3574 1HB  GLU A 229     -30.721  -5.081   0.494  1.00-20.09           H
ATOM   3575 2HB  GLU A 229     -30.005  -5.007   2.101  1.00-20.09           H
ATOM   3576  CG  GLU A 229     -32.007  -4.314   2.026  1.00-20.09           C
ATOM   3577 1HG  GLU A 229     -31.918  -3.714   2.932  1.00-20.09           H
ATOM   3578 2HG  GLU A 229     -32.665  -3.794   1.331  1.00-20.09           H
ATOM   3579  CD  GLU A 229     -32.619  -5.651   2.393  1.00-20.09           C
ATOM   3580  OE1 GLU A 229     -33.044  -6.396   1.483  1.00-20.09           O
ATOM   3581  OE2 GLU A 229     -32.748  -5.949   3.602  1.00-20.09           O
ATOM   3582  N   VAL A 230     -30.543  -1.169   2.268  1.00 -0.62           N
ATOM   3583  H   VAL A 230     -31.112  -0.928   1.460  1.00 -0.62           H
ATOM   3584  CA  VAL A 230     -30.580  -0.278   3.421  1.00 -0.62           C
ATOM   3585  HA  VAL A 230     -30.002  -0.720   4.231  1.00 -0.62           H
ATOM   3586  C   VAL A 230     -32.042  -0.208   3.841  1.00 -0.62           C
ATOM   3587  O   VAL A 230     -32.887   0.351   3.138  1.00 -0.62           O
ATOM   3588  CB  VAL A 230     -29.990   1.123   3.107  1.00 -0.62           C
ATOM   3589  HB  VAL A 230     -30.636   1.631   2.393  1.00 -0.62           H
ATOM   3590  CG1 VAL A 230     -29.903   1.957   4.383  1.00 -0.62           C
ATOM   3591 1HG1 VAL A 230     -29.500   2.942   4.149  1.00 -0.62           H
ATOM   3592 2HG1 VAL A 230     -29.257   1.474   5.115  1.00 -0.62           H
ATOM   3593 3HG1 VAL A 230     -30.892   2.077   4.816  1.00 -0.62           H
ATOM   3594  CG2 VAL A 230     -28.593   0.998   2.474  1.00 -0.62           C
ATOM   3595 1HG2 VAL A 230     -28.118   1.977   2.423  1.00 -0.62           H
ATOM   3596 2HG2 VAL A 230     -28.680   0.604   1.462  1.00 -0.62           H
ATOM   3597 3HG2 VAL A 230     -27.967   0.330   3.063  1.00 -0.62           H
ATOM   3598  N   ALA A 231     -32.348  -0.873   4.943  1.00  7.53           N
ATOM   3599  H   ALA A 231     -31.600  -1.316   5.472  1.00  7.53           H
ATOM   3600  CA  ALA A 231     -33.704  -0.996   5.449  1.00  7.53           C
ATOM   3601  HA  ALA A 231     -34.411  -0.848   4.633  1.00  7.53           H
ATOM   3602  C   ALA A 231     -33.960   0.063   6.519  1.00  7.53           C
ATOM   3603  O   ALA A 231     -33.264   0.118   7.540  1.00  7.53           O
ATOM   3604  CB  ALA A 231     -33.908  -2.405   6.026  1.00  7.53           C
ATOM   3605 1HB  ALA A 231     -33.694  -3.152   5.260  1.00  7.53           H
ATOM   3606 2HB  ALA A 231     -34.940  -2.516   6.362  1.00  7.53           H
ATOM   3607 3HB  ALA A 231     -33.239  -2.558   6.871  1.00  7.53           H
ATOM   3608  N   HIS A 232     -34.997   0.855   6.295  1.00 40.11           N
ATOM   3609  H   HIS A 232     -35.495   0.772   5.413  1.00 40.11           H
ATOM   3610  CA  HIS A 232     -35.517   1.786   7.293  1.00 40.11           C
ATOM   3611  HA  HIS A 232     -34.736   2.462   7.635  1.00 40.11           H
ATOM   3612  C   HIS A 232     -36.018   0.958   8.468  1.00 40.11           C
ATOM   3613  O   HIS A 232     -36.944   0.156   8.307  1.00 40.11           O
ATOM   3614  CB  HIS A 232     -36.676   2.583   6.681  1.00 40.11           C
ATOM   3615 1HB  HIS A 232     -36.278   3.290   5.954  1.00 40.11           H
ATOM   3616 2HB  HIS A 232     -37.329   1.887   6.155  1.00 40.11           H
ATOM   3617  CG  HIS A 232     -37.517   3.317   7.680  1.00 40.11           C
ATOM   3618  ND1 HIS A 232     -37.070   4.421   8.371  1.00 40.11           N
ATOM   3619  CD2 HIS A 232     -38.808   3.101   8.061  1.00 40.11           C
ATOM   3620  HD2 HIS A 232     -39.424   2.293   7.690  1.00 40.11           H
ATOM   3621  CE1 HIS A 232     -38.126   4.835   9.134  1.00 40.11           C
ATOM   3622  HE1 HIS A 232     -38.094   5.693   9.791  1.00 40.11           H
ATOM   3623  NE2 HIS A 232     -39.220   4.054   8.958  1.00 40.11           N
ATOM   3624  HE2 HIS A 232     -40.130   4.158   9.385  1.00 40.11           H
ATOM   3625  N   LEU A 233     -35.425   1.112   9.642  1.00 11.26           N
ATOM   3626  H   LEU A 233     -34.656   1.765   9.745  1.00 11.26           H
ATOM   3627  CA  LEU A 233     -35.946   0.419  10.815  1.00 11.26           C
ATOM   3628  HA  LEU A 233     -36.382  -0.533  10.521  1.00 11.26           H
ATOM   3629  C   LEU A 233     -37.043   1.316  11.344  1.00 11.26           C
ATOM   3630  O   LEU A 233     -36.802   2.454  11.754  1.00 11.26           O
ATOM   3631  CB  LEU A 233     -34.910   0.177  11.912  1.00 11.26           C
ATOM   3632 1HB  LEU A 233     -34.459   1.130  12.166  1.00 11.26           H
ATOM   3633 2HB  LEU A 233     -35.458  -0.164  12.790  1.00 11.26           H
ATOM   3634  CG  LEU A 233     -33.788  -0.839  11.662  1.00 11.26           C
ATOM   3635  HG  LEU A 233     -33.179  -0.500  10.826  1.00 11.26           H
ATOM   3636  CD1 LEU A 233     -32.918  -0.904  12.913  1.00 11.26           C
ATOM   3637 1HD1 LEU A 233     -32.147  -1.657  12.786  1.00 11.26           H
ATOM   3638 2HD1 LEU A 233     -33.524  -1.167  13.781  1.00 11.26           H
ATOM   3639 3HD1 LEU A 233     -32.448   0.063  13.085  1.00 11.26           H
ATOM   3640  CD2 LEU A 233     -34.322  -2.238  11.340  1.00 11.26           C
ATOM   3641 1HD2 LEU A 233     -33.500  -2.950  11.288  1.00 11.26           H
ATOM   3642 2HD2 LEU A 233     -34.833  -2.226  10.378  1.00 11.26           H
ATOM   3643 3HD2 LEU A 233     -35.022  -2.560  12.114  1.00 11.26           H
ATOM   3644  N   GLU A 234     -38.259   0.806  11.314  1.00 -5.42           N
ATOM   3645  H   GLU A 234     -38.410  -0.129  10.955  1.00 -5.42           H
ATOM   3646  CA  GLU A 234     -39.391   1.566  11.803  1.00 -5.42           C
ATOM   3647  HA  GLU A 234     -39.403   2.543  11.322  1.00 -5.42           H
ATOM   3648  C   GLU A 234     -39.249   1.764  13.302  1.00 -5.42           C
ATOM   3649  O   GLU A 234     -38.954   0.838  14.057  1.00 -5.42           O
ATOM   3650  CB  GLU A 234     -40.692   0.834  11.493  1.00 -5.42           C
ATOM   3651 1HB  GLU A 234     -40.593  -0.193  11.839  1.00 -5.42           H
ATOM   3652 2HB  GLU A 234     -41.507   1.308  12.037  1.00 -5.42           H
ATOM   3653  CG  GLU A 234     -41.030   0.846  10.011  1.00 -5.42           C
ATOM   3654 1HG  GLU A 234     -41.143   1.882   9.690  1.00 -5.42           H
ATOM   3655 2HG  GLU A 234     -40.211   0.399   9.450  1.00 -5.42           H
ATOM   3656  CD  GLU A 234     -42.305   0.093   9.694  1.00 -5.42           C
ATOM   3657  OE1 GLU A 234     -42.813  -0.673  10.541  1.00 -5.42           O
ATOM   3658  OE2 GLU A 234     -42.824   0.245   8.571  1.00 -5.42           O
ATOM   3659  N   GLU A 235     -39.476   2.992  13.732  1.00 29.43           N
ATOM   3660  H   GLU A 235     -39.627   3.735  13.069  1.00 29.43           H
ATOM   3661  CA  GLU A 235     -39.644   3.293  15.145  1.00 29.43           C
ATOM   3662  HA  GLU A 235     -38.997   2.659  15.752  1.00 29.43           H
ATOM   3663  C   GLU A 235     -41.116   2.957  15.403  1.00 29.43           C
ATOM   3664  O   GLU A 235     -41.853   2.650  14.455  1.00 29.43           O
ATOM   3665  CB  GLU A 235     -39.312   4.771  15.383  1.00 29.43           C
ATOM   3666 1HB  GLU A 235     -38.401   4.998  14.830  1.00 29.43           H
ATOM   3667 2HB  GLU A 235     -40.121   5.375  14.978  1.00 29.43           H
ATOM   3668  CG  GLU A 235     -39.077   5.142  16.842  1.00 29.43           C
ATOM   3669 1HG  GLU A 235     -39.980   4.934  17.413  1.00 29.43           H
ATOM   3670 2HG  GLU A 235     -38.271   4.520  17.232  1.00 29.43           H
ATOM   3671  CD  GLU A 235     -38.708   6.597  17.049  1.00 29.43           C
ATOM   3672  OE1 GLU A 235     -38.653   7.389  16.088  1.00 29.43           O
ATOM   3673  OE2 GLU A 235     -38.469   6.981  18.218  1.00 29.43           O
ATOM   3674  N   LYS A 236     -41.567   3.015  16.644  1.00 11.66           N
ATOM   3675  H   LYS A 236     -40.920   3.237  17.394  1.00 11.66           H
ATOM   3676  CA  LYS A 236     -42.972   2.803  16.983  1.00 11.66           C
ATOM   3677  HA  LYS A 236     -43.231   1.763  16.791  1.00 11.66           H
ATOM   3678  C   LYS A 236     -43.903   3.693  16.157  1.00 11.66           C
ATOM   3679  O   LYS A 236     -43.602   4.863  15.902  1.00 11.66           O
ATOM   3680  CB  LYS A 236     -43.110   3.092  18.474  1.00 11.66           C
ATOM   3681 1HB  LYS A 236     -42.372   2.484  18.990  1.00 11.66           H
ATOM   3682 2HB  LYS A 236     -42.849   4.137  18.633  1.00 11.66           H
ATOM   3683  CG  LYS A 236     -44.469   2.817  19.102  1.00 11.66           C
ATOM   3684 1HG  LYS A 236     -45.193   3.550  18.746  1.00 11.66           H
ATOM   3685 2HG  LYS A 236     -44.801   1.818  18.819  1.00 11.66           H
ATOM   3686  CD  LYS A 236     -44.371   2.884  20.624  1.00 11.66           C
ATOM   3687 1HD  LYS A 236     -45.320   2.565  21.053  1.00 11.66           H
ATOM   3688 2HD  LYS A 236     -43.596   2.188  20.947  1.00 11.66           H
ATOM   3689  CE  LYS A 236     -44.023   4.277  21.151  1.00 11.66           C
ATOM   3690 1HE  LYS A 236     -43.093   4.622  20.697  1.00 11.66           H
ATOM   3691 2HE  LYS A 236     -44.819   4.973  20.888  1.00 11.66           H
ATOM   3692  NZ  LYS A 236     -43.846   4.251  22.628  1.00 11.66           N
ATOM   3693 1HZ  LYS A 236     -43.545   5.160  22.957  1.00 11.66           H
ATOM   3694 2HZ  LYS A 236     -43.150   3.560  22.880  1.00 11.66           H
ATOM   3695 3HZ  LYS A 236     -44.721   4.013  23.079  1.00 11.66           H
ATOM   3696  N   GLN A 237     -45.016   3.097  15.748  1.00 10.68           N
ATOM   3697  H   GLN A 237     -45.151   2.128  16.007  1.00 10.68           H
ATOM   3698  CA  GLN A 237     -46.056   3.712  14.921  1.00 10.68           C
ATOM   3699  HA  GLN A 237     -45.798   3.560  13.873  1.00 10.68           H
ATOM   3700  C   GLN A 237     -46.289   5.207  15.142  1.00 10.68           C
ATOM   3701  O   GLN A 237     -46.548   5.652  16.259  1.00 10.68           O
ATOM   3702  CB  GLN A 237     -47.363   2.975  15.232  1.00 10.68           C
ATOM   3703 1HB  GLN A 237     -47.192   1.903  15.127  1.00 10.68           H
ATOM   3704 2HB  GLN A 237     -47.607   3.177  16.275  1.00 10.68           H
ATOM   3705  CG  GLN A 237     -48.572   3.357  14.377  1.00 10.68           C
ATOM   3706 1HG  GLN A 237     -48.729   4.434  14.426  1.00 10.68           H
ATOM   3707 2HG  GLN A 237     -48.382   3.080  13.341  1.00 10.68           H
ATOM   3708  CD  GLN A 237     -49.841   2.680  14.848  1.00 10.68           C
ATOM   3709  OE1 GLN A 237     -49.950   2.245  15.995  1.00 10.68           O
ATOM   3710  NE2 GLN A 237     -50.816   2.589  13.988  1.00 10.68           N
ATOM   3711 1HE2 GLN A 237     -51.675   2.150  14.269  1.00 10.68           H
ATOM   3712 2HE2 GLN A 237     -50.701   2.940  13.047  1.00 10.68           H
ATOM   3713  N   GLY A 238     -46.237   5.970  14.058  1.00 18.62           N
ATOM   3714  H   GLY A 238     -46.027   5.548  13.158  1.00 18.62           H
ATOM   3715  CA  GLY A 238     -46.508   7.398  14.106  1.00 18.62           C
ATOM   3716 1HA  GLY A 238     -47.489   7.575  13.668  1.00 18.62           H
ATOM   3717 2HA  GLY A 238     -46.529   7.735  15.141  1.00 18.62           H
ATOM   3718  C   GLY A 238     -45.493   8.237  13.357  1.00 18.62           C
ATOM   3719  O   GLY A 238     -45.769   9.380  12.993  1.00 18.62           O
ATOM   3720  N   VAL A 239     -44.321   7.679  13.103  1.00 12.63           N
ATOM   3721  H   VAL A 239     -44.135   6.739  13.423  1.00 12.63           H
ATOM   3722  CA  VAL A 239     -43.280   8.384  12.355  1.00 12.63           C
ATOM   3723  HA  VAL A 239     -43.289   9.434  12.648  1.00 12.63           H
ATOM   3724  C   VAL A 239     -43.579   8.288  10.856  1.00 12.63           C
ATOM   3725  O   VAL A 239     -43.793   7.189  10.326  1.00 12.63           O
ATOM   3726  CB  VAL A 239     -41.881   7.789  12.688  1.00 12.63           C
ATOM   3727  HB  VAL A 239     -41.860   6.744  12.380  1.00 12.63           H
ATOM   3728  CG1 VAL A 239     -40.751   8.538  11.965  1.00 12.63           C
ATOM   3729 1HG1 VAL A 239     -39.786   8.127  12.263  1.00 12.63           H
ATOM   3730 2HG1 VAL A 239     -40.779   9.600  12.213  1.00 12.63           H
ATOM   3731 3HG1 VAL A 239     -40.855   8.417  10.887  1.00 12.63           H
ATOM   3732  CG2 VAL A 239     -41.637   7.849  14.204  1.00 12.63           C
ATOM   3733 1HG2 VAL A 239     -40.616   7.541  14.424  1.00 12.63           H
ATOM   3734 2HG2 VAL A 239     -42.313   7.172  14.728  1.00 12.63           H
ATOM   3735 3HG2 VAL A 239     -41.785   8.865  14.573  1.00 12.63           H
ATOM   3736  N   SER A 240     -43.629   9.429  10.180  1.00 -3.94           N
ATOM   3737  H   SER A 240     -43.506  10.307  10.675  1.00 -3.94           H
ATOM   3738  CA  SER A 240     -43.835   9.475   8.732  1.00 -3.94           C
ATOM   3739  HA  SER A 240     -44.695   8.857   8.476  1.00 -3.94           H
ATOM   3740  C   SER A 240     -42.600   8.928   8.014  1.00 -3.94           C
ATOM   3741  O   SER A 240     -41.467   9.107   8.475  1.00 -3.94           O
ATOM   3742  CB  SER A 240     -44.113  10.914   8.291  1.00 -3.94           C
ATOM   3743 1HB  SER A 240     -45.005  11.272   8.806  1.00 -3.94           H
ATOM   3744 2HB  SER A 240     -43.269  11.543   8.577  1.00 -3.94           H
ATOM   3745  OG  SER A 240     -44.316  11.019   6.891  1.00 -3.94           O
ATOM   3746  HG  SER A 240     -44.431  11.958   6.678  1.00 -3.94           H
ATOM   3747  N   LYS A 241     -42.814   8.247   6.896  1.00 24.80           N
ATOM   3748  H   LYS A 241     -43.762   8.204   6.534  1.00 24.80           H
ATOM   3749  CA  LYS A 241     -41.756   7.534   6.170  1.00 24.80           C
ATOM   3750  HA  LYS A 241     -41.173   6.968   6.896  1.00 24.80           H
ATOM   3751  C   LYS A 241     -40.779   8.438   5.407  1.00 24.80           C
ATOM   3752  O   LYS A 241     -40.894   8.650   4.195  1.00 24.80           O
ATOM   3753  CB  LYS A 241     -42.416   6.545   5.205  1.00 24.80           C
ATOM   3754 1HB  LYS A 241     -43.186   5.993   5.742  1.00 24.80           H
ATOM   3755 2HB  LYS A 241     -42.905   7.124   4.424  1.00 24.80           H
ATOM   3756  CG  LYS A 241     -41.482   5.534   4.542  1.00 24.80           C
ATOM   3757 1HG  LYS A 241     -40.619   6.052   4.126  1.00 24.80           H
ATOM   3758 2HG  LYS A 241     -41.146   4.796   5.270  1.00 24.80           H
ATOM   3759  CD  LYS A 241     -42.228   4.860   3.406  1.00 24.80           C
ATOM   3760 1HD  LYS A 241     -43.088   4.318   3.799  1.00 24.80           H
ATOM   3761 2HD  LYS A 241     -42.579   5.636   2.730  1.00 24.80           H
ATOM   3762  CE  LYS A 241     -41.337   3.918   2.625  1.00 24.80           C
ATOM   3763 1HE  LYS A 241     -40.415   4.440   2.360  1.00 24.80           H
ATOM   3764 2HE  LYS A 241     -41.088   3.056   3.246  1.00 24.80           H
ATOM   3765  NZ  LYS A 241     -42.015   3.466   1.363  1.00 24.80           N
ATOM   3766 1HZ  LYS A 241     -41.392   2.864   0.841  1.00 24.80           H
ATOM   3767 2HZ  LYS A 241     -42.238   4.265   0.784  1.00 24.80           H
ATOM   3768 3HZ  LYS A 241     -42.870   2.964   1.575  1.00 24.80           H
ATOM   3769  N   ARG A 242     -39.766   8.922   6.108  1.00 23.17           N
ATOM   3770  H   ARG A 242     -39.776   8.822   7.114  1.00 23.17           H
ATOM   3771  CA  ARG A 242     -38.608   9.527   5.450  1.00 23.17           C
ATOM   3772  HA  ARG A 242     -38.941  10.098   4.584  1.00 23.17           H
ATOM   3773  C   ARG A 242     -37.740   8.367   4.985  1.00 23.17           C
ATOM   3774  O   ARG A 242     -37.332   7.540   5.794  1.00 23.17           O
ATOM   3775  CB  ARG A 242     -37.855  10.460   6.402  1.00 23.17           C
ATOM   3776 1HB  ARG A 242     -38.564  11.195   6.779  1.00 23.17           H
ATOM   3777 2HB  ARG A 242     -37.474   9.883   7.244  1.00 23.17           H
ATOM   3778  CG  ARG A 242     -36.699  11.209   5.742  1.00 23.17           C
ATOM   3779 1HG  ARG A 242     -35.866  10.523   5.586  1.00 23.17           H
ATOM   3780 2HG  ARG A 242     -37.029  11.595   4.777  1.00 23.17           H
ATOM   3781  CD  ARG A 242     -36.246  12.386   6.599  1.00 23.17           C
ATOM   3782 1HD  ARG A 242     -35.452  12.920   6.073  1.00 23.17           H
ATOM   3783 2HD  ARG A 242     -37.093  13.063   6.728  1.00 23.17           H
ATOM   3784  NE  ARG A 242     -35.766  11.975   7.927  1.00 23.17           N
ATOM   3785  HE  ARG A 242     -35.750  10.989   8.113  1.00 23.17           H
ATOM   3786  CZ  ARG A 242     -35.396  12.785   8.911  1.00 23.17           C
ATOM   3787  NH1 ARG A 242     -35.078  12.260  10.059  1.00 23.17           N
ATOM   3788 1HH1 ARG A 242     -35.145  11.271  10.203  1.00 23.17           H
ATOM   3789 2HH1 ARG A 242     -34.787  12.852  10.828  1.00 23.17           H
ATOM   3790  NH2 ARG A 242     -35.355  14.088   8.796  1.00 23.17           N
ATOM   3791 1HH2 ARG A 242     -35.559  14.514   7.908  1.00 23.17           H
ATOM   3792 2HH2 ARG A 242     -35.162  14.665   9.608  1.00 23.17           H
ATOM   3793  N   HIS A 243     -37.502   8.272   3.688  1.00 10.28           N
ATOM   3794  H   HIS A 243     -37.850   8.998   3.068  1.00 10.28           H
ATOM   3795  CA  HIS A 243     -36.719   7.175   3.128  1.00 10.28           C
ATOM   3796  HA  HIS A 243     -37.078   6.221   3.515  1.00 10.28           H
ATOM   3797  C   HIS A 243     -35.269   7.372   3.537  1.00 10.28           C
ATOM   3798  O   HIS A 243     -34.782   8.505   3.595  1.00 10.28           O
ATOM   3799  CB  HIS A 243     -36.780   7.170   1.597  1.00 10.28           C
ATOM   3800 1HB  HIS A 243     -36.556   8.172   1.229  1.00 10.28           H
ATOM   3801 2HB  HIS A 243     -36.014   6.490   1.225  1.00 10.28           H
ATOM   3802  CG  HIS A 243     -38.096   6.728   1.037  1.00 10.28           C
ATOM   3803  ND1 HIS A 243     -38.228   5.803   0.028  1.00 10.28           N
ATOM   3804  HD1 HIS A 243     -37.481   5.298  -0.431  1.00 10.28           H
ATOM   3805  CD2 HIS A 243     -39.368   7.115   1.328  1.00 10.28           C
ATOM   3806  HD2 HIS A 243     -39.636   7.843   2.081  1.00 10.28           H
ATOM   3807  CE1 HIS A 243     -39.521   5.683  -0.259  1.00 10.28           C
ATOM   3808  HE1 HIS A 243     -39.913   5.038  -1.034  1.00 10.28           H
ATOM   3809  NE2 HIS A 243     -40.261   6.457   0.511  1.00 10.28           N
ATOM   3810  N   VAL A 244     -34.554   6.281   3.759  1.00 37.83           N
ATOM   3811  H   VAL A 244     -34.987   5.366   3.678  1.00 37.83           H
ATOM   3812  CA  VAL A 244     -33.130   6.377   4.068  1.00 37.83           C
ATOM   3813  HA  VAL A 244     -32.955   7.329   4.562  1.00 37.83           H
ATOM   3814  C   VAL A 244     -32.359   6.420   2.750  1.00 37.83           C
ATOM   3815  O   VAL A 244     -32.555   5.594   1.844  1.00 37.83           O
ATOM   3816  CB  VAL A 244     -32.679   5.271   5.064  1.00 37.83           C
ATOM   3817  HB  VAL A 244     -33.169   5.482   6.013  1.00 37.83           H
ATOM   3818  CG1 VAL A 244     -33.126   3.867   4.642  1.00 37.83           C
ATOM   3819 1HG1 VAL A 244     -32.775   3.139   5.373  1.00 37.83           H
ATOM   3820 2HG1 VAL A 244     -32.728   3.612   3.659  1.00 37.83           H
ATOM   3821 3HG1 VAL A 244     -34.212   3.810   4.622  1.00 37.83           H
ATOM   3822  CG2 VAL A 244     -31.171   5.332   5.300  1.00 37.83           C
ATOM   3823 1HG2 VAL A 244     -30.892   4.605   6.064  1.00 37.83           H
ATOM   3824 2HG2 VAL A 244     -30.882   6.324   5.650  1.00 37.83           H
ATOM   3825 3HG2 VAL A 244     -30.628   5.100   4.383  1.00 37.83           H
ATOM   3826  N   ARG A 245     -31.529   7.446   2.603  1.00 34.33           N
ATOM   3827  H   ARG A 245     -31.422   8.108   3.362  1.00 34.33           H
ATOM   3828  CA  ARG A 245     -30.775   7.666   1.368  1.00 34.33           C
ATOM   3829  HA  ARG A 245     -31.288   7.151   0.556  1.00 34.33           H
ATOM   3830  C   ARG A 245     -29.362   7.119   1.455  1.00 34.33           C
ATOM   3831  O   ARG A 245     -28.492   7.724   2.089  1.00 34.33           O
ATOM   3832  CB  ARG A 245     -30.698   9.158   1.016  1.00 34.33           C
ATOM   3833 1HB  ARG A 245     -30.106   9.679   1.770  1.00 34.33           H
ATOM   3834 2HB  ARG A 245     -30.186   9.248   0.057  1.00 34.33           H
ATOM   3835  CG  ARG A 245     -32.053   9.853   0.914  1.00 34.33           C
ATOM   3836 1HG  ARG A 245     -32.777   9.164   0.480  1.00 34.33           H
ATOM   3837 2HG  ARG A 245     -32.385  10.125   1.917  1.00 34.33           H
ATOM   3838  CD  ARG A 245     -32.005  11.109   0.043  1.00 34.33           C
ATOM   3839 1HD  ARG A 245     -31.771  10.810  -0.980  1.00 34.33           H
ATOM   3840 2HD  ARG A 245     -32.994  11.570   0.046  1.00 34.33           H
ATOM   3841  NE  ARG A 245     -31.008  12.102   0.474  1.00 34.33           N
ATOM   3842  HE  ARG A 245     -30.408  11.860   1.249  1.00 34.33           H
ATOM   3843  CZ  ARG A 245     -30.794  13.285  -0.088  1.00 34.33           C
ATOM   3844  NH1 ARG A 245     -29.784  13.988   0.317  1.00 34.33           N
ATOM   3845 1HH1 ARG A 245     -29.181  13.625   1.044  1.00 34.33           H
ATOM   3846 2HH1 ARG A 245     -29.586  14.876  -0.124  1.00 34.33           H
ATOM   3847  NH2 ARG A 245     -31.520  13.793  -1.049  1.00 34.33           N
ATOM   3848 1HH2 ARG A 245     -32.279  13.256  -1.450  1.00 34.33           H
ATOM   3849 2HH2 ARG A 245     -31.306  14.714  -1.391  1.00 34.33           H
ATOM   3850  N   ILE A 246     -29.118   5.998   0.796  1.00 30.56           N
ATOM   3851  H   ILE A 246     -29.877   5.456   0.420  1.00 30.56           H
ATOM   3852  CA  ILE A 246     -27.745   5.626   0.454  1.00 30.56           C
ATOM   3853  HA  ILE A 246     -27.100   5.744   1.322  1.00 30.56           H
ATOM   3854  C   ILE A 246     -27.435   6.722  -0.570  1.00 30.56           C
ATOM   3855  O   ILE A 246     -28.328   7.106  -1.336  1.00 30.56           O
ATOM   3856  CB  ILE A 246     -27.631   4.158  -0.074  1.00 30.56           C
ATOM   3857  HB  ILE A 246     -28.078   3.513   0.682  1.00 30.56           H
ATOM   3858  CG1 ILE A 246     -26.147   3.771  -0.220  1.00 30.56           C
ATOM   3859 1HG1 ILE A 246     -25.714   4.359  -1.029  1.00 30.56           H
ATOM   3860 2HG1 ILE A 246     -25.633   4.037   0.704  1.00 30.56           H
ATOM   3861  CG2 ILE A 246     -28.413   3.928  -1.391  1.00 30.56           C
ATOM   3862 1HG2 ILE A 246     -28.533   2.858  -1.564  1.00 30.56           H
ATOM   3863 2HG2 ILE A 246     -27.869   4.361  -2.232  1.00 30.56           H
ATOM   3864 3HG2 ILE A 246     -29.401   4.382  -1.341  1.00 30.56           H
ATOM   3865  CD1 ILE A 246     -25.878   2.287  -0.505  1.00 30.56           C
ATOM   3866 1HD1 ILE A 246     -24.803   2.115  -0.540  1.00 30.56           H
ATOM   3867 2HD1 ILE A 246     -26.310   2.001  -1.464  1.00 30.56           H
ATOM   3868 3HD1 ILE A 246     -26.313   1.675   0.286  1.00 30.56           H
ATOM   3869  N   SER A 247     -26.246   7.312  -0.516  1.00 26.69           N
ATOM   3870  H   SER A 247     -25.517   6.934   0.068  1.00 26.69           H
ATOM   3871  CA  SER A 247     -25.996   8.562  -1.242  1.00 26.69           C
ATOM   3872  HA  SER A 247     -26.690   9.308  -0.854  1.00 26.69           H
ATOM   3873  C   SER A 247     -26.259   8.435  -2.741  1.00 26.69           C
ATOM   3874  O   SER A 247     -25.915   7.430  -3.383  1.00 26.69           O
ATOM   3875  CB  SER A 247     -24.576   9.076  -0.999  1.00 26.69           C
ATOM   3876 1HB  SER A 247     -24.414   9.190   0.073  1.00 26.69           H
ATOM   3877 2HB  SER A 247     -23.853   8.365  -1.401  1.00 26.69           H
ATOM   3878  OG  SER A 247     -24.403  10.334  -1.632  1.00 26.69           O
ATOM   3879  HG  SER A 247     -23.884  10.918  -1.060  1.00 26.69           H
ATOM   3880  N   ARG A 248     -26.920   9.453  -3.279  1.00  7.23           N
ATOM   3881  H   ARG A 248     -27.135  10.253  -2.685  1.00  7.23           H
ATOM   3882  CA  ARG A 248     -27.349   9.519  -4.675  1.00  7.23           C
ATOM   3883  HA  ARG A 248     -26.940   8.682  -5.240  1.00  7.23           H
ATOM   3884  C   ARG A 248     -26.790  10.826  -5.207  1.00  7.23           C
ATOM   3885  O   ARG A 248     -26.829  11.837  -4.504  1.00  7.23           O
ATOM   3886  CB  ARG A 248     -28.886   9.515  -4.739  1.00  7.23           C
ATOM   3887 1HB  ARG A 248     -29.254   8.639  -4.205  1.00  7.23           H
ATOM   3888 2HB  ARG A 248     -29.255  10.405  -4.228  1.00  7.23           H
ATOM   3889  CG  ARG A 248     -29.459   9.496  -6.149  1.00  7.23           C
ATOM   3890 1HG  ARG A 248     -29.085  10.361  -6.696  1.00  7.23           H
ATOM   3891 2HG  ARG A 248     -29.125   8.592  -6.653  1.00  7.23           H
ATOM   3892  CD  ARG A 248     -30.985   9.545  -6.159  1.00  7.23           C
ATOM   3893 1HD  ARG A 248     -31.380   8.680  -5.624  1.00  7.23           H
ATOM   3894 2HD  ARG A 248     -31.310  10.456  -5.655  1.00  7.23           H
ATOM   3895  NE  ARG A 248     -31.490   9.548  -7.540  1.00  7.23           N
ATOM   3896  HE  ARG A 248     -30.827   9.313  -8.266  1.00  7.23           H
ATOM   3897  CZ  ARG A 248     -32.729   9.819  -7.933  1.00  7.23           C
ATOM   3898  NH1 ARG A 248     -32.968   9.877  -9.211  1.00  7.23           N
ATOM   3899 1HH1 ARG A 248     -32.227   9.706  -9.876  1.00  7.23           H
ATOM   3900 2HH1 ARG A 248     -33.892  10.134  -9.534  1.00  7.23           H
ATOM   3901  NH2 ARG A 248     -33.725  10.066  -7.118  1.00  7.23           N
ATOM   3902 1HH2 ARG A 248     -33.579  10.067  -6.120  1.00  7.23           H
ATOM   3903 2HH2 ARG A 248     -34.644  10.250  -7.488  1.00  7.23           H
ATOM   3904  N   SER A 249     -26.260  10.820  -6.421  1.00 29.12           N
ATOM   3905  H   SER A 249     -26.258   9.971  -6.972  1.00 29.12           H
ATOM   3906  CA  SER A 249     -25.653  12.023  -6.980  1.00 29.12           C
ATOM   3907  HA  SER A 249     -25.096  12.524  -6.188  1.00 29.12           H
ATOM   3908  C   SER A 249     -26.735  12.971  -7.490  1.00 29.12           C
ATOM   3909  O   SER A 249     -27.217  12.864  -8.619  1.00 29.12           O
ATOM   3910  CB  SER A 249     -24.668  11.659  -8.085  1.00 29.12           C
ATOM   3911 1HB  SER A 249     -24.040  10.840  -7.738  1.00 29.12           H
ATOM   3912 2HB  SER A 249     -25.214  11.333  -8.969  1.00 29.12           H
ATOM   3913  OG  SER A 249     -23.835  12.755  -8.411  1.00 29.12           O
ATOM   3914  HG  SER A 249     -23.073  12.414  -8.903  1.00 29.12           H
ATOM   3915  N   LEU A 250     -27.140  13.868  -6.603  1.00 11.51           N
ATOM   3916  H   LEU A 250     -26.750  13.819  -5.670  1.00 11.51           H
ATOM   3917  CA  LEU A 250     -28.157  14.890  -6.862  1.00 11.51           C
ATOM   3918  HA  LEU A 250     -28.575  14.776  -7.862  1.00 11.51           H
ATOM   3919  C   LEU A 250     -27.489  16.254  -6.762  1.00 11.51           C
ATOM   3920  O   LEU A 250     -28.131  17.293  -6.624  1.00 11.51           O
ATOM   3921  CB  LEU A 250     -29.271  14.772  -5.817  1.00 11.51           C
ATOM   3922 1HB  LEU A 250     -28.811  14.859  -4.832  1.00 11.51           H
ATOM   3923 2HB  LEU A 250     -29.955  15.612  -5.942  1.00 11.51           H
ATOM   3924  CG  LEU A 250     -30.105  13.484  -5.847  1.00 11.51           C
ATOM   3925  HG  LEU A 250     -29.436  12.626  -5.833  1.00 11.51           H
ATOM   3926  CD1 LEU A 250     -30.974  13.423  -4.604  1.00 11.51           C
ATOM   3927 1HD1 LEU A 250     -31.584  12.520  -4.619  1.00 11.51           H
ATOM   3928 2HD1 LEU A 250     -31.628  14.293  -4.561  1.00 11.51           H
ATOM   3929 3HD1 LEU A 250     -30.341  13.399  -3.716  1.00 11.51           H
ATOM   3930  CD2 LEU A 250     -30.981  13.402  -7.098  1.00 11.51           C
ATOM   3931 1HD2 LEU A 250     -31.619  12.523  -7.052  1.00 11.51           H
ATOM   3932 2HD2 LEU A 250     -30.353  13.324  -7.986  1.00 11.51           H
ATOM   3933 3HD2 LEU A 250     -31.609  14.291  -7.181  1.00 11.51           H
ATOM   3934  N   HIS A 251     -26.167  16.213  -6.775  1.00  5.24           N
ATOM   3935  H   HIS A 251     -25.700  15.331  -6.917  1.00  5.24           H
ATOM   3936  CA  HIS A 251     -25.327  17.390  -6.641  1.00  5.24           C
ATOM   3937  HA  HIS A 251     -25.923  18.300  -6.703  1.00  5.24           H
ATOM   3938  C   HIS A 251     -24.377  17.306  -7.818  1.00  5.24           C
ATOM   3939  O   HIS A 251     -23.867  16.231  -8.118  1.00  5.24           O
ATOM   3940  CB  HIS A 251     -24.581  17.339  -5.307  1.00  5.24           C
ATOM   3941 1HB  HIS A 251     -24.030  16.399  -5.247  1.00  5.24           H
ATOM   3942 2HB  HIS A 251     -23.867  18.162  -5.271  1.00  5.24           H
ATOM   3943  CG  HIS A 251     -25.491  17.446  -4.123  1.00  5.24           C
ATOM   3944  ND1 HIS A 251     -26.033  18.627  -3.682  1.00  5.24           N
ATOM   3945  HD1 HIS A 251     -25.846  19.545  -4.079  1.00  5.24           H
ATOM   3946  CD2 HIS A 251     -26.003  16.493  -3.300  1.00  5.24           C
ATOM   3947  HD2 HIS A 251     -25.789  15.436  -3.372  1.00  5.24           H
ATOM   3948  CE1 HIS A 251     -26.828  18.360  -2.646  1.00  5.24           C
ATOM   3949  HE1 HIS A 251     -27.383  19.109  -2.096  1.00  5.24           H
ATOM   3950  NE2 HIS A 251     -26.838  17.070  -2.366  1.00  5.24           N
ATOM   3951  N   GLN A 252     -24.178  18.406  -8.525  1.00 -0.54           N
ATOM   3952  H   GLN A 252     -24.641  19.270  -8.251  1.00 -0.54           H
ATOM   3953  CA  GLN A 252     -23.383  18.392  -9.751  1.00 -0.54           C
ATOM   3954  HA  GLN A 252     -23.454  17.400 -10.199  1.00 -0.54           H
ATOM   3955  C   GLN A 252     -21.898  18.659  -9.530  1.00 -0.54           C
ATOM   3956  O   GLN A 252     -21.139  18.832 -10.482  1.00 -0.54           O
ATOM   3957  CB  GLN A 252     -23.972  19.379 -10.755  1.00 -0.54           C
ATOM   3958 1HB  GLN A 252     -24.003  20.377 -10.318  1.00 -0.54           H
ATOM   3959 2HB  GLN A 252     -23.331  19.406 -11.631  1.00 -0.54           H
ATOM   3960  CG  GLN A 252     -25.361  18.976 -11.218  1.00 -0.54           C
ATOM   3961 1HG  GLN A 252     -25.372  17.905 -11.414  1.00 -0.54           H
ATOM   3962 2HG  GLN A 252     -26.091  19.196 -10.441  1.00 -0.54           H
ATOM   3963  CD  GLN A 252     -25.741  19.691 -12.486  1.00 -0.54           C
ATOM   3964  OE1 GLN A 252     -25.633  20.910 -12.585  1.00 -0.54           O
ATOM   3965  NE2 GLN A 252     -26.162  18.954 -13.474  1.00 -0.54           N
ATOM   3966 1HE2 GLN A 252     -26.416  19.399 -14.341  1.00 -0.54           H
ATOM   3967 2HE2 GLN A 252     -26.212  17.951 -13.376  1.00 -0.54           H
ATOM   3968  N   ASP A 253     -21.465  18.668  -8.280  1.00 -0.20           N
ATOM   3969  H   ASP A 253     -22.122  18.561  -7.525  1.00 -0.20           H
ATOM   3970  CA  ASP A 253     -20.039  18.723  -7.964  1.00 -0.20           C
ATOM   3971  HA  ASP A 253     -19.526  19.371  -8.675  1.00 -0.20           H
ATOM   3972  C   ASP A 253     -19.490  17.302  -8.103  1.00 -0.20           C
ATOM   3973  O   ASP A 253     -19.518  16.498  -7.170  1.00 -0.20           O
ATOM   3974  CB  ASP A 253     -19.824  19.265  -6.554  1.00 -0.20           C
ATOM   3975 1HB  ASP A 253     -20.334  20.225  -6.481  1.00 -0.20           H
ATOM   3976 2HB  ASP A 253     -20.268  18.584  -5.828  1.00 -0.20           H
ATOM   3977  CG  ASP A 253     -18.358  19.471  -6.219  1.00 -0.20           C
ATOM   3978  OD1 ASP A 253     -17.460  18.898  -6.872  1.00 -0.20           O
ATOM   3979  OD2 ASP A 253     -18.092  20.230  -5.256  1.00 -0.20           O
ATOM   3980  N   GLU A 254     -19.020  16.976  -9.296  1.00 -3.37           N
ATOM   3981  H   GLU A 254     -18.972  17.689 -10.022  1.00 -3.37           H
ATOM   3982  CA  GLU A 254     -18.626  15.607  -9.626  1.00 -3.37           C
ATOM   3983  HA  GLU A 254     -19.415  14.924  -9.308  1.00 -3.37           H
ATOM   3984  C   GLU A 254     -17.347  15.211  -8.887  1.00 -3.37           C
ATOM   3985  O   GLU A 254     -17.072  14.035  -8.672  1.00 -3.37           O
ATOM   3986  CB  GLU A 254     -18.453  15.481 -11.146  1.00 -3.37           C
ATOM   3987 1HB  GLU A 254     -17.749  16.245 -11.477  1.00 -3.37           H
ATOM   3988 2HB  GLU A 254     -18.035  14.501 -11.374  1.00 -3.37           H
ATOM   3989  CG  GLU A 254     -19.767  15.650 -11.921  1.00 -3.37           C
ATOM   3990 1HG  GLU A 254     -20.441  14.835 -11.653  1.00 -3.37           H
ATOM   3991 2HG  GLU A 254     -20.234  16.589 -11.627  1.00 -3.37           H
ATOM   3992  CD  GLU A 254     -19.579  15.672 -13.433  1.00 -3.37           C
ATOM   3993  OE1 GLU A 254     -18.994  14.740 -14.013  1.00 -3.37           O
ATOM   3994  OE2 GLU A 254     -20.033  16.648 -14.082  1.00 -3.37           O
ATOM   3995  N   HIS A 255     -16.585  16.198  -8.438  1.00-12.05           N
ATOM   3996  H   HIS A 255     -16.865  17.158  -8.595  1.00-12.05           H
ATOM   3997  CA  HIS A 255     -15.360  15.934  -7.684  1.00-12.05           C
ATOM   3998  HA  HIS A 255     -14.748  15.213  -8.226  1.00-12.05           H
ATOM   3999  C   HIS A 255     -15.704  15.373  -6.312  1.00-12.05           C
ATOM   4000  O   HIS A 255     -15.054  14.463  -5.807  1.00-12.05           O
ATOM   4001  CB  HIS A 255     -14.574  17.228  -7.489  1.00-12.05           C
ATOM   4002 1HB  HIS A 255     -15.097  17.856  -6.771  1.00-12.05           H
ATOM   4003 2HB  HIS A 255     -13.597  16.983  -7.076  1.00-12.05           H
ATOM   4004  CG  HIS A 255     -14.399  18.016  -8.746  1.00-12.05           C
ATOM   4005  ND1 HIS A 255     -15.232  19.038  -9.138  1.00-12.05           N
ATOM   4006  HD1 HIS A 255     -16.037  19.381  -8.621  1.00-12.05           H
ATOM   4007  CD2 HIS A 255     -13.458  17.929  -9.721  1.00-12.05           C
ATOM   4008  HD2 HIS A 255     -12.643  17.218  -9.730  1.00-12.05           H
ATOM   4009  CE1 HIS A 255     -14.790  19.503 -10.308  1.00-12.05           C
ATOM   4010  HE1 HIS A 255     -15.259  20.304 -10.864  1.00-12.05           H
ATOM   4011  NE2 HIS A 255     -13.693  18.878 -10.690  1.00-12.05           N
ATOM   4012  N   SER A 256     -16.755  15.914  -5.711  1.00  0.16           N
ATOM   4013  H   SER A 256     -17.254  16.673  -6.163  1.00  0.16           H
ATOM   4014  CA  SER A 256     -17.170  15.452  -4.388  1.00  0.16           C
ATOM   4015  HA  SER A 256     -16.304  15.476  -3.727  1.00  0.16           H
ATOM   4016  C   SER A 256     -17.690  14.021  -4.448  1.00  0.16           C
ATOM   4017  O   SER A 256     -17.541  13.243  -3.505  1.00  0.16           O
ATOM   4018  CB  SER A 256     -18.256  16.361  -3.809  1.00  0.16           C
ATOM   4019 1HB  SER A 256     -18.417  16.081  -2.768  1.00  0.16           H
ATOM   4020 2HB  SER A 256     -17.911  17.395  -3.843  1.00  0.16           H
ATOM   4021  OG  SER A 256     -19.498  16.254  -4.495  1.00  0.16           O
ATOM   4022  HG  SER A 256     -19.365  16.392  -5.448  1.00  0.16           H
ATOM   4023  N   TRP A 257     -18.297  13.680  -5.576  1.00 59.69           N
ATOM   4024  H   TRP A 257     -18.364  14.353  -6.327  1.00 59.69           H
ATOM   4025  CA  TRP A 257     -18.920  12.376  -5.748  1.00 59.69           C
ATOM   4026  HA  TRP A 257     -19.594  12.190  -4.911  1.00 59.69           H
ATOM   4027  C   TRP A 257     -17.906  11.244  -5.798  1.00 59.69           C
ATOM   4028  O   TRP A 257     -18.103  10.183  -5.204  1.00 59.69           O
ATOM   4029  CB  TRP A 257     -19.725  12.363  -7.046  1.00 59.69           C
ATOM   4030 1HB  TRP A 257     -20.477  13.150  -7.006  1.00 59.69           H
ATOM   4031 2HB  TRP A 257     -19.062  12.553  -7.888  1.00 59.69           H
ATOM   4032  CG  TRP A 257     -20.395  11.050  -7.255  1.00 59.69           C
ATOM   4033  CD1 TRP A 257     -20.049  10.077  -8.144  1.00 59.69           C
ATOM   4034  HD1 TRP A 257     -19.222  10.157  -8.843  1.00 59.69           H
ATOM   4035  CD2 TRP A 257     -21.496  10.511  -6.504  1.00 59.69           C
ATOM   4036  NE1 TRP A 257     -20.869   8.989  -8.033  1.00 59.69           N
ATOM   4037  HE1 TRP A 257     -20.799   8.146  -8.602  1.00 59.69           H
ATOM   4038  CE2 TRP A 257     -21.768   9.216  -7.029  1.00 59.69           C
ATOM   4039  CE3 TRP A 257     -22.274  10.984  -5.427  1.00 59.69           C
ATOM   4040  HE3 TRP A 257     -22.086  11.962  -5.004  1.00 59.69           H
ATOM   4041  CZ2 TRP A 257     -22.800   8.403  -6.525  1.00 59.69           C
ATOM   4042  HZ2 TRP A 257     -22.979   7.425  -6.943  1.00 59.69           H
ATOM   4043  CZ3 TRP A 257     -23.305  10.166  -4.909  1.00 59.69           C
ATOM   4044  HZ3 TRP A 257     -23.904  10.520  -4.082  1.00 59.69           H
ATOM   4045  CH2 TRP A 257     -23.564   8.888  -5.477  1.00 59.69           C
ATOM   4046  HH2 TRP A 257     -24.365   8.287  -5.079  1.00 59.69           H
ATOM   4047  N   SER A 258     -16.803  11.460  -6.497  1.00  6.78           N
ATOM   4048  H   SER A 258     -16.622  12.373  -6.903  1.00  6.78           H
ATOM   4049  CA  SER A 258     -15.866  10.374  -6.760  1.00  6.78           C
ATOM   4050  HA  SER A 258     -16.419   9.551  -7.206  1.00  6.78           H
ATOM   4051  C   SER A 258     -15.198   9.852  -5.494  1.00  6.78           C
ATOM   4052  O   SER A 258     -14.779   8.695  -5.427  1.00  6.78           O
ATOM   4053  CB  SER A 258     -14.817  10.839  -7.762  1.00  6.78           C
ATOM   4054 1HB  SER A 258     -14.150  10.012  -8.004  1.00  6.78           H
ATOM   4055 2HB  SER A 258     -15.323  11.164  -8.670  1.00  6.78           H
ATOM   4056  OG  SER A 258     -14.070  11.921  -7.241  1.00  6.78           O
ATOM   4057  HG  SER A 258     -13.640  12.374  -7.976  1.00  6.78           H
ATOM   4058  N   GLN A 259     -15.134  10.684  -4.467  1.00  4.11           N
ATOM   4059  H   GLN A 259     -15.506  11.620  -4.567  1.00  4.11           H
ATOM   4060  CA  GLN A 259     -14.516  10.296  -3.203  1.00  4.11           C
ATOM   4061  HA  GLN A 259     -13.608   9.734  -3.419  1.00  4.11           H
ATOM   4062  C   GLN A 259     -15.400   9.424  -2.309  1.00  4.11           C
ATOM   4063  O   GLN A 259     -14.889   8.794  -1.388  1.00  4.11           O
ATOM   4064  CB  GLN A 259     -14.130  11.556  -2.432  1.00  4.11           C
ATOM   4065 1HB  GLN A 259     -15.036  12.119  -2.206  1.00  4.11           H
ATOM   4066 2HB  GLN A 259     -13.663  11.257  -1.493  1.00  4.11           H
ATOM   4067  CG  GLN A 259     -13.162  12.457  -3.192  1.00  4.11           C
ATOM   4068 1HG  GLN A 259     -12.290  11.873  -3.484  1.00  4.11           H
ATOM   4069 2HG  GLN A 259     -13.643  12.838  -4.093  1.00  4.11           H
ATOM   4070  CD  GLN A 259     -12.700  13.630  -2.363  1.00  4.11           C
ATOM   4071  OE1 GLN A 259     -13.337  14.019  -1.390  1.00  4.11           O
ATOM   4072  NE2 GLN A 259     -11.573  14.185  -2.712  1.00  4.11           N
ATOM   4073 1HE2 GLN A 259     -11.253  14.981  -2.180  1.00  4.11           H
ATOM   4074 2HE2 GLN A 259     -11.045  13.830  -3.497  1.00  4.11           H
ATOM   4075  N   ILE A 260     -16.704   9.398  -2.564  1.00  3.37           N
ATOM   4076  H   ILE A 260     -17.066   9.920  -3.356  1.00  3.37           H
ATOM   4077  CA  ILE A 260     -17.671   8.692  -1.706  1.00  3.37           C
ATOM   4078  HA  ILE A 260     -17.142   8.272  -0.851  1.00  3.37           H
ATOM   4079  C   ILE A 260     -18.351   7.518  -2.413  1.00  3.37           C
ATOM   4080  O   ILE A 260     -19.330   6.942  -1.922  1.00  3.37           O
ATOM   4081  CB  ILE A 260     -18.738   9.673  -1.139  1.00  3.37           C
ATOM   4082  HB  ILE A 260     -19.417   9.105  -0.505  1.00  3.37           H
ATOM   4083  CG1 ILE A 260     -19.557  10.322  -2.272  1.00  3.37           C
ATOM   4084 1HG1 ILE A 260     -18.911  11.007  -2.819  1.00  3.37           H
ATOM   4085 2HG1 ILE A 260     -19.885   9.545  -2.962  1.00  3.37           H
ATOM   4086  CG2 ILE A 260     -18.046  10.735  -0.250  1.00  3.37           C
ATOM   4087 1HG2 ILE A 260     -18.795  11.313   0.292  1.00  3.37           H
ATOM   4088 2HG2 ILE A 260     -17.444  11.412  -0.858  1.00  3.37           H
ATOM   4089 3HG2 ILE A 260     -17.403  10.242   0.481  1.00  3.37           H
ATOM   4090  CD1 ILE A 260     -20.791  11.094  -1.826  1.00  3.37           C
ATOM   4091 1HD1 ILE A 260     -21.329  11.452  -2.703  1.00  3.37           H
ATOM   4092 2HD1 ILE A 260     -20.501  11.953  -1.221  1.00  3.37           H
ATOM   4093 3HD1 ILE A 260     -21.447  10.443  -1.247  1.00  3.37           H
ATOM   4094  N   ARG A 261     -17.825   7.147  -3.571  1.00 15.17           N
ATOM   4095  H   ARG A 261     -17.031   7.654  -3.934  1.00 15.17           H
ATOM   4096  CA  ARG A 261     -18.316   5.967  -4.292  1.00 15.17           C
ATOM   4097  HA  ARG A 261     -19.389   6.054  -4.454  1.00 15.17           H
ATOM   4098  C   ARG A 261     -18.019   4.739  -3.429  1.00 15.17           C
ATOM   4099  O   ARG A 261     -16.976   4.708  -2.775  1.00 15.17           O
ATOM   4100  CB  ARG A 261     -17.589   5.831  -5.633  1.00 15.17           C
ATOM   4101 1HB  ARG A 261     -16.516   5.866  -5.442  1.00 15.17           H
ATOM   4102 2HB  ARG A 261     -17.829   4.859  -6.065  1.00 15.17           H
ATOM   4103  CG  ARG A 261     -17.946   6.915  -6.646  1.00 15.17           C
ATOM   4104 1HG  ARG A 261     -18.963   6.763  -7.000  1.00 15.17           H
ATOM   4105 2HG  ARG A 261     -17.888   7.887  -6.165  1.00 15.17           H
ATOM   4106  CD  ARG A 261     -16.979   6.912  -7.819  1.00 15.17           C
ATOM   4107 1HD  ARG A 261     -17.224   7.746  -8.478  1.00 15.17           H
ATOM   4108 2HD  ARG A 261     -15.979   7.079  -7.421  1.00 15.17           H
ATOM   4109  NE  ARG A 261     -16.971   5.669  -8.603  1.00 15.17           N
ATOM   4110  HE  ARG A 261     -17.800   5.087  -8.547  1.00 15.17           H
ATOM   4111  CZ  ARG A 261     -15.976   5.262  -9.383  1.00 15.17           C
ATOM   4112  NH1 ARG A 261     -16.073   4.146 -10.040  1.00 15.17           N
ATOM   4113 1HH1 ARG A 261     -16.899   3.560  -9.968  1.00 15.17           H
ATOM   4114 2HH1 ARG A 261     -15.287   3.841 -10.597  1.00 15.17           H
ATOM   4115  NH2 ARG A 261     -14.830   5.877  -9.496  1.00 15.17           N
ATOM   4116 1HH2 ARG A 261     -14.648   6.721  -8.970  1.00 15.17           H
ATOM   4117 2HH2 ARG A 261     -14.113   5.481 -10.089  1.00 15.17           H
ATOM   4118  N   PRO A 262     -18.914   3.730  -3.398  1.00 -4.29           N
ATOM   4119  CA  PRO A 262     -18.552   2.549  -2.603  1.00 -4.29           C
ATOM   4120  HA  PRO A 262     -18.419   2.826  -1.557  1.00 -4.29           H
ATOM   4121  C   PRO A 262     -17.298   1.853  -3.116  1.00 -4.29           C
ATOM   4122  O   PRO A 262     -16.958   1.938  -4.306  1.00 -4.29           O
ATOM   4123  CB  PRO A 262     -19.767   1.630  -2.763  1.00 -4.29           C
ATOM   4124 1HB  PRO A 262     -19.606   0.933  -3.586  1.00 -4.29           H
ATOM   4125 2HB  PRO A 262     -19.970   1.091  -1.837  1.00 -4.29           H
ATOM   4126  CG  PRO A 262     -20.873   2.552  -3.086  1.00 -4.29           C
ATOM   4127 1HG  PRO A 262     -21.691   2.022  -3.567  1.00 -4.29           H
ATOM   4128 2HG  PRO A 262     -21.218   3.053  -2.181  1.00 -4.29           H
ATOM   4129  CD  PRO A 262     -20.236   3.539  -4.021  1.00 -4.29           C
ATOM   4130 1HD  PRO A 262     -20.133   3.118  -5.023  1.00 -4.29           H
ATOM   4131 2HD  PRO A 262     -20.808   4.468  -4.042  1.00 -4.29           H
ATOM   4132  N   LEU A 263     -16.615   1.178  -2.205  1.00 -4.48           N
ATOM   4133  H   LEU A 263     -16.981   1.101  -1.258  1.00 -4.48           H
ATOM   4134  CA  LEU A 263     -15.319   0.571  -2.481  1.00 -4.48           C
ATOM   4135  HA  LEU A 263     -15.093   0.632  -3.543  1.00 -4.48           H
ATOM   4136  C   LEU A 263     -15.315  -0.869  -2.015  1.00 -4.48           C
ATOM   4137  O   LEU A 263     -15.967  -1.190  -1.030  1.00 -4.48           O
ATOM   4138  CB  LEU A 263     -14.231   1.282  -1.676  1.00 -4.48           C
ATOM   4139 1HB  LEU A 263     -14.406   1.036  -0.634  1.00 -4.48           H
ATOM   4140 2HB  LEU A 263     -13.268   0.852  -1.950  1.00 -4.48           H
ATOM   4141  CG  LEU A 263     -14.124   2.808  -1.753  1.00 -4.48           C
ATOM   4142  HG  LEU A 263     -15.093   3.239  -1.512  1.00 -4.48           H
ATOM   4143  CD1 LEU A 263     -13.141   3.269  -0.683  1.00 -4.48           C
ATOM   4144 1HD1 LEU A 263     -13.141   4.357  -0.653  1.00 -4.48           H
ATOM   4145 2HD1 LEU A 263     -12.139   2.896  -0.900  1.00 -4.48           H
ATOM   4146 3HD1 LEU A 263     -13.463   2.908   0.294  1.00 -4.48           H
ATOM   4147  CD2 LEU A 263     -13.712   3.295  -3.140  1.00 -4.48           C
ATOM   4148 1HD2 LEU A 263     -13.625   4.381  -3.131  1.00 -4.48           H
ATOM   4149 2HD2 LEU A 263     -14.485   3.025  -3.859  1.00 -4.48           H
ATOM   4150 3HD2 LEU A 263     -12.765   2.846  -3.438  1.00 -4.48           H
ATOM   4151  N   LEU A 264     -14.495  -1.702  -2.626  1.00-20.72           N
ATOM   4152  H   LEU A 264     -13.996  -1.387  -3.454  1.00-20.72           H
ATOM   4153  CA  LEU A 264     -14.187  -3.022  -2.088  1.00-20.72           C
ATOM   4154  HA  LEU A 264     -14.662  -3.169  -1.118  1.00-20.72           H
ATOM   4155  C   LEU A 264     -12.687  -3.018  -1.907  1.00-20.72           C
ATOM   4156  O   LEU A 264     -11.967  -2.635  -2.823  1.00-20.72           O
ATOM   4157  CB  LEU A 264     -14.614  -4.127  -3.054  1.00-20.72           C
ATOM   4158 1HB  LEU A 264     -15.697  -4.081  -3.151  1.00-20.72           H
ATOM   4159 2HB  LEU A 264     -14.179  -3.903  -4.027  1.00-20.72           H
ATOM   4160  CG  LEU A 264     -14.220  -5.568  -2.697  1.00-20.72           C
ATOM   4161  HG  LEU A 264     -13.133  -5.643  -2.697  1.00-20.72           H
ATOM   4162  CD1 LEU A 264     -14.726  -5.989  -1.332  1.00-20.72           C
ATOM   4163 1HD1 LEU A 264     -14.540  -7.049  -1.175  1.00-20.72           H
ATOM   4164 2HD1 LEU A 264     -15.796  -5.792  -1.251  1.00-20.72           H
ATOM   4165 3HD1 LEU A 264     -14.203  -5.439  -0.553  1.00-20.72           H
ATOM   4166  CD2 LEU A 264     -14.764  -6.529  -3.743  1.00-20.72           C
ATOM   4167 1HD2 LEU A 264     -14.351  -7.522  -3.576  1.00-20.72           H
ATOM   4168 2HD2 LEU A 264     -14.472  -6.191  -4.735  1.00-20.72           H
ATOM   4169 3HD2 LEU A 264     -15.847  -6.572  -3.691  1.00-20.72           H
ATOM   4170  N   VAL A 265     -12.217  -3.409  -0.735  1.00-31.77           N
ATOM   4171  H   VAL A 265     -12.857  -3.694   0.007  1.00-31.77           H
ATOM   4172  CA  VAL A 265     -10.792  -3.428  -0.444  1.00-31.77           C
ATOM   4173  HA  VAL A 265     -10.242  -3.156  -1.339  1.00-31.77           H
ATOM   4174  C   VAL A 265     -10.435  -4.860  -0.066  1.00-31.77           C
ATOM   4175  O   VAL A 265     -11.119  -5.476   0.744  1.00-31.77           O
ATOM   4176  CB  VAL A 265     -10.455  -2.397   0.669  1.00-31.77           C
ATOM   4177  HB  VAL A 265     -10.944  -2.701   1.594  1.00-31.77           H
ATOM   4178  CG1 VAL A 265      -8.947  -2.320   0.905  1.00-31.77           C
ATOM   4179 1HG1 VAL A 265      -8.731  -1.601   1.694  1.00-31.77           H
ATOM   4180 2HG1 VAL A 265      -8.437  -2.013  -0.008  1.00-31.77           H
ATOM   4181 3HG1 VAL A 265      -8.572  -3.294   1.218  1.00-31.77           H
ATOM   4182  CG2 VAL A 265     -10.992  -1.003   0.273  1.00-31.77           C
ATOM   4183 1HG2 VAL A 265     -10.607  -0.246   0.948  1.00-31.77           H
ATOM   4184 2HG2 VAL A 265     -12.080  -0.996   0.336  1.00-31.77           H
ATOM   4185 3HG2 VAL A 265     -10.690  -0.756  -0.743  1.00-31.77           H
ATOM   4186  N   THR A 266      -9.405  -5.416  -0.685  1.00-27.88           N
ATOM   4187  H   THR A 266      -8.863  -4.858  -1.342  1.00-27.88           H
ATOM   4188  CA  THR A 266      -8.991  -6.799  -0.449  1.00-27.88           C
ATOM   4189  HA  THR A 266      -9.693  -7.289   0.223  1.00-27.88           H
ATOM   4190  C   THR A 266      -7.624  -6.763   0.213  1.00-27.88           C
ATOM   4191  O   THR A 266      -6.815  -5.896  -0.109  1.00-27.88           O
ATOM   4192  CB  THR A 266      -8.911  -7.595  -1.773  1.00-27.88           C
ATOM   4193  HB  THR A 266      -8.565  -8.608  -1.568  1.00-27.88           H
ATOM   4194  OG1 THR A 266      -8.007  -6.947  -2.673  1.00-27.88           O
ATOM   4195  HG1 THR A 266      -7.147  -6.884  -2.249  1.00-27.88           H
ATOM   4196  CG2 THR A 266     -10.259  -7.647  -2.480  1.00-27.88           C
ATOM   4197 1HG2 THR A 266     -10.185  -8.317  -3.335  1.00-27.88           H
ATOM   4198 2HG2 THR A 266     -10.532  -6.653  -2.835  1.00-27.88           H
ATOM   4199 3HG2 THR A 266     -11.025  -8.014  -1.800  1.00-27.88           H
ATOM   4200  N   PHE A 267      -7.369  -7.677   1.138  1.00-12.01           N
ATOM   4201  H   PHE A 267      -8.069  -8.384   1.353  1.00-12.01           H
ATOM   4202  CA  PHE A 267      -6.143  -7.694   1.934  1.00-12.01           C
ATOM   4203  HA  PHE A 267      -5.457  -6.916   1.599  1.00-12.01           H
ATOM   4204  C   PHE A 267      -5.515  -9.069   1.756  1.00-12.01           C
ATOM   4205  O   PHE A 267      -6.228 -10.076   1.799  1.00-12.01           O
ATOM   4206  CB  PHE A 267      -6.486  -7.497   3.418  1.00-12.01           C
ATOM   4207 1HB  PHE A 267      -7.081  -8.348   3.741  1.00-12.01           H
ATOM   4208 2HB  PHE A 267      -5.564  -7.485   3.999  1.00-12.01           H
ATOM   4209  CG  PHE A 267      -7.272  -6.240   3.706  1.00-12.01           C
ATOM   4210  CD1 PHE A 267      -8.670  -6.205   3.514  1.00-12.01           C
ATOM   4211  HD1 PHE A 267      -9.191  -7.093   3.191  1.00-12.01           H
ATOM   4212  CD2 PHE A 267      -6.625  -5.087   4.180  1.00-12.01           C
ATOM   4213  HD2 PHE A 267      -5.564  -5.107   4.378  1.00-12.01           H
ATOM   4214  CE1 PHE A 267      -9.402  -5.015   3.714  1.00-12.01           C
ATOM   4215  HE1 PHE A 267     -10.464  -4.994   3.528  1.00-12.01           H
ATOM   4216  CE2 PHE A 267      -7.350  -3.887   4.397  1.00-12.01           C
ATOM   4217  HE2 PHE A 267      -6.841  -3.002   4.748  1.00-12.01           H
ATOM   4218  CZ  PHE A 267      -8.742  -3.853   4.149  1.00-12.01           C
ATOM   4219  HZ  PHE A 267      -9.302  -2.940   4.300  1.00-12.01           H
ATOM   4220  N   GLY A 268      -4.209  -9.155   1.570  1.00-10.96           N
ATOM   4221  H   GLY A 268      -3.628  -8.317   1.529  1.00-10.96           H
ATOM   4222  CA  GLY A 268      -3.581 -10.446   1.358  1.00-10.96           C
ATOM   4223 1HA  GLY A 268      -3.830 -11.107   2.186  1.00-10.96           H
ATOM   4224 2HA  GLY A 268      -3.996 -10.870   0.445  1.00-10.96           H
ATOM   4225  C   GLY A 268      -2.075 -10.421   1.220  1.00-10.96           C
ATOM   4226  O   GLY A 268      -1.419  -9.464   1.631  1.00-10.96           O
ATOM   4227  N   HIS A 269      -1.513 -11.476   0.653  1.00 12.44           N
ATOM   4228  H   HIS A 269      -2.103 -12.230   0.305  1.00 12.44           H
ATOM   4229  CA  HIS A 269      -0.064 -11.590   0.494  1.00 12.44           C
ATOM   4230  HA  HIS A 269       0.423 -10.665   0.796  1.00 12.44           H
ATOM   4231  C   HIS A 269       0.254 -11.898  -0.952  1.00 12.44           C
ATOM   4232  O   HIS A 269      -0.485 -12.643  -1.584  1.00 12.44           O
ATOM   4233  CB  HIS A 269       0.486 -12.760   1.310  1.00 12.44           C
ATOM   4234 1HB  HIS A 269       0.202 -13.688   0.816  1.00 12.44           H
ATOM   4235 2HB  HIS A 269       1.573 -12.697   1.327  1.00 12.44           H
ATOM   4236  CG  HIS A 269      -0.032 -12.824   2.710  1.00 12.44           C
ATOM   4237  ND1 HIS A 269       0.199 -11.842   3.649  1.00 12.44           N
ATOM   4238  CD2 HIS A 269      -0.769 -13.793   3.316  1.00 12.44           C
ATOM   4239  HD2 HIS A 269      -1.104 -14.697   2.827  1.00 12.44           H
ATOM   4240  CE1 HIS A 269      -0.441 -12.264   4.782  1.00 12.44           C
ATOM   4241  HE1 HIS A 269      -0.471 -11.703   5.705  1.00 12.44           H
ATOM   4242  NE2 HIS A 269      -1.005 -13.480   4.625  1.00 12.44           N
ATOM   4243  HE2 HIS A 269      -1.481 -14.042   5.326  1.00 12.44           H
ATOM   4244  N   ASP A 270       1.378 -11.422  -1.458  1.00 13.15           N
ATOM   4245  H   ASP A 270       1.941 -10.768  -0.933  1.00 13.15           H
ATOM   4246  CA  ASP A 270       1.897 -11.954  -2.714  1.00 13.15           C
ATOM   4247  HA  ASP A 270       1.083 -12.142  -3.409  1.00 13.15           H
ATOM   4248  C   ASP A 270       2.547 -13.280  -2.331  1.00 13.15           C
ATOM   4249  O   ASP A 270       3.311 -13.333  -1.355  1.00 13.15           O
ATOM   4250  CB  ASP A 270       2.903 -10.987  -3.343  1.00 13.15           C
ATOM   4251 1HB  ASP A 270       2.474  -9.985  -3.328  1.00 13.15           H
ATOM   4252 2HB  ASP A 270       3.817 -10.982  -2.750  1.00 13.15           H
ATOM   4253  CG  ASP A 270       3.236 -11.343  -4.783  1.00 13.15           C
ATOM   4254  OD1 ASP A 270       3.477 -12.531  -5.080  1.00 13.15           O
ATOM   4255  OD2 ASP A 270       3.265 -10.425  -5.635  1.00 13.15           O
ATOM   4256  N   GLY A 271       2.250 -14.351  -3.054  1.00 -3.96           N
ATOM   4257  H   GLY A 271       1.631 -14.266  -3.863  1.00 -3.96           H
ATOM   4258  CA  GLY A 271       2.772 -15.668  -2.723  1.00 -3.96           C
ATOM   4259 1HA  GLY A 271       2.487 -15.917  -1.701  1.00 -3.96           H
ATOM   4260 2HA  GLY A 271       2.332 -16.400  -3.400  1.00 -3.96           H
ATOM   4261  C   GLY A 271       4.280 -15.752  -2.829  1.00 -3.96           C
ATOM   4262  O   GLY A 271       4.913 -16.565  -2.151  1.00 -3.96           O
ATOM   4263  N   LYS A 272       4.869 -14.864  -3.621  1.00 -3.75           N
ATOM   4264  H   LYS A 272       4.288 -14.202  -4.135  1.00 -3.75           H
ATOM   4265  CA  LYS A 272       6.326 -14.786  -3.777  1.00 -3.75           C
ATOM   4266  HA  LYS A 272       6.725 -15.771  -4.022  1.00 -3.75           H
ATOM   4267  C   LYS A 272       7.008 -14.276  -2.518  1.00 -3.75           C
ATOM   4268  O   LYS A 272       8.218 -14.428  -2.349  1.00 -3.75           O
ATOM   4269  CB  LYS A 272       6.667 -13.799  -4.895  1.00 -3.75           C
ATOM   4270 1HB  LYS A 272       6.294 -12.820  -4.592  1.00 -3.75           H
ATOM   4271 2HB  LYS A 272       7.750 -13.732  -5.002  1.00 -3.75           H
ATOM   4272  CG  LYS A 272       6.059 -14.132  -6.246  1.00 -3.75           C
ATOM   4273 1HG  LYS A 272       6.528 -15.024  -6.662  1.00 -3.75           H
ATOM   4274 2HG  LYS A 272       4.995 -14.319  -6.126  1.00 -3.75           H
ATOM   4275  CD  LYS A 272       6.244 -12.954  -7.188  1.00 -3.75           C
ATOM   4276 1HD  LYS A 272       5.973 -12.030  -6.675  1.00 -3.75           H
ATOM   4277 2HD  LYS A 272       7.290 -12.899  -7.493  1.00 -3.75           H
ATOM   4278  CE  LYS A 272       5.363 -13.097  -8.404  1.00 -3.75           C
ATOM   4279 1HE  LYS A 272       5.681 -12.375  -9.159  1.00 -3.75           H
ATOM   4280 2HE  LYS A 272       5.485 -14.102  -8.812  1.00 -3.75           H
ATOM   4281  NZ  LYS A 272       3.922 -12.868  -8.097  1.00 -3.75           N
ATOM   4282 1HZ  LYS A 272       3.359 -13.296  -8.827  1.00 -3.75           H
ATOM   4283 2HZ  LYS A 272       3.730 -11.876  -8.065  1.00 -3.75           H
ATOM   4284 3HZ  LYS A 272       3.687 -13.271  -7.199  1.00 -3.75           H
ATOM   4285  N   GLY A 273       6.254 -13.612  -1.656  1.00 15.41           N
ATOM   4286  H   GLY A 273       5.259 -13.526  -1.818  1.00 15.41           H
ATOM   4287  CA  GLY A 273       6.843 -12.991  -0.484  1.00 15.41           C
ATOM   4288 1HA  GLY A 273       7.727 -12.439  -0.798  1.00 15.41           H
ATOM   4289 2HA  GLY A 273       6.137 -12.282  -0.054  1.00 15.41           H
ATOM   4290  C   GLY A 273       7.255 -13.965   0.593  1.00 15.41           C
ATOM   4291  O   GLY A 273       6.612 -14.997   0.811  1.00 15.41           O
ATOM   4292  N   HIS A 274       8.331 -13.617   1.279  1.00 -9.75           N
ATOM   4293  H   HIS A 274       8.811 -12.761   1.038  1.00 -9.75           H
ATOM   4294  CA  HIS A 274       8.832 -14.395   2.406  1.00 -9.75           C
ATOM   4295  HA  HIS A 274       8.928 -15.443   2.124  1.00 -9.75           H
ATOM   4296  C   HIS A 274       7.815 -14.211   3.538  1.00 -9.75           C
ATOM   4297  O   HIS A 274       7.319 -13.090   3.710  1.00 -9.75           O
ATOM   4298  CB  HIS A 274      10.201 -13.820   2.791  1.00 -9.75           C
ATOM   4299 1HB  HIS A 274      10.815 -13.785   1.891  1.00 -9.75           H
ATOM   4300 2HB  HIS A 274      10.069 -12.802   3.155  1.00 -9.75           H
ATOM   4301  CG  HIS A 274      10.942 -14.614   3.822  1.00 -9.75           C
ATOM   4302  ND1 HIS A 274      10.688 -14.574   5.171  1.00 -9.75           N
ATOM   4303  HD1 HIS A 274       9.925 -14.078   5.623  1.00 -9.75           H
ATOM   4304  CD2 HIS A 274      12.011 -15.441   3.692  1.00 -9.75           C
ATOM   4305  HD2 HIS A 274      12.475 -15.704   2.751  1.00 -9.75           H
ATOM   4306  CE1 HIS A 274      11.591 -15.335   5.788  1.00 -9.75           C
ATOM   4307  HE1 HIS A 274      11.630 -15.491   6.857  1.00 -9.75           H
ATOM   4308  NE2 HIS A 274      12.434 -15.871   4.931  1.00 -9.75           N
ATOM   4309  N   PRO A 275       7.478 -15.268   4.307  1.00-11.36           N
ATOM   4310  CA  PRO A 275       6.536 -15.005   5.406  1.00-11.36           C
ATOM   4311  HA  PRO A 275       5.576 -14.676   5.008  1.00-11.36           H
ATOM   4312  C   PRO A 275       7.097 -13.965   6.373  1.00-11.36           C
ATOM   4313  O   PRO A 275       8.314 -13.918   6.602  1.00-11.36           O
ATOM   4314  CB  PRO A 275       6.407 -16.371   6.090  1.00-11.36           C
ATOM   4315 1HB  PRO A 275       7.122 -16.446   6.908  1.00-11.36           H
ATOM   4316 2HB  PRO A 275       5.391 -16.530   6.453  1.00-11.36           H
ATOM   4317  CG  PRO A 275       6.751 -17.348   5.025  1.00-11.36           C
ATOM   4318 1HG  PRO A 275       7.062 -18.302   5.451  1.00-11.36           H
ATOM   4319 2HG  PRO A 275       5.900 -17.483   4.356  1.00-11.36           H
ATOM   4320  CD  PRO A 275       7.884 -16.686   4.294  1.00-11.36           C
ATOM   4321 1HD  PRO A 275       8.824 -16.819   4.833  1.00-11.36           H
ATOM   4322 2HD  PRO A 275       7.959 -17.070   3.276  1.00-11.36           H
ATOM   4323  N   LEU A 276       6.250 -13.099   6.913  1.00 21.54           N
ATOM   4324  H   LEU A 276       5.254 -13.200   6.769  1.00 21.54           H
ATOM   4325  CA  LEU A 276       6.745 -11.960   7.682  1.00 21.54           C
ATOM   4326  HA  LEU A 276       7.474 -11.433   7.066  1.00 21.54           H
ATOM   4327  C   LEU A 276       7.443 -12.413   8.957  1.00 21.54           C
ATOM   4328  O   LEU A 276       6.820 -12.986   9.856  1.00 21.54           O
ATOM   4329  CB  LEU A 276       5.604 -10.993   8.025  1.00 21.54           C
ATOM   4330 1HB  LEU A 276       5.109 -10.707   7.096  1.00 21.54           H
ATOM   4331 2HB  LEU A 276       4.879 -11.530   8.634  1.00 21.54           H
ATOM   4332  CG  LEU A 276       5.986  -9.707   8.780  1.00 21.54           C
ATOM   4333  HG  LEU A 276       6.475  -9.987   9.711  1.00 21.54           H
ATOM   4334  CD1 LEU A 276       6.945  -8.821   7.985  1.00 21.54           C
ATOM   4335 1HD1 LEU A 276       7.144  -7.909   8.549  1.00 21.54           H
ATOM   4336 2HD1 LEU A 276       6.496  -8.551   7.027  1.00 21.54           H
ATOM   4337 3HD1 LEU A 276       7.890  -9.332   7.818  1.00 21.54           H
ATOM   4338  CD2 LEU A 276       4.729  -8.919   9.131  1.00 21.54           C
ATOM   4339 1HD2 LEU A 276       4.998  -8.029   9.701  1.00 21.54           H
ATOM   4340 2HD2 LEU A 276       4.057  -9.526   9.735  1.00 21.54           H
ATOM   4341 3HD2 LEU A 276       4.206  -8.611   8.223  1.00 21.54           H
ATOM   4342  N   HIS A 277       8.739 -12.140   9.030  1.00  8.12           N
ATOM   4343  H   HIS A 277       9.192 -11.693   8.249  1.00  8.12           H
ATOM   4344  CA  HIS A 277       9.521 -12.424  10.227  1.00  8.12           C
ATOM   4345  HA  HIS A 277       9.440 -13.478  10.490  1.00  8.12           H
ATOM   4346  C   HIS A 277       8.939 -11.577  11.344  1.00  8.12           C
ATOM   4347  O   HIS A 277       8.773 -10.369  11.176  1.00  8.12           O
ATOM   4348  CB  HIS A 277      10.987 -12.038  10.013  1.00  8.12           C
ATOM   4349 1HB  HIS A 277      11.407 -12.666   9.228  1.00  8.12           H
ATOM   4350 2HB  HIS A 277      11.029 -11.000   9.684  1.00  8.12           H
ATOM   4351  CG  HIS A 277      11.826 -12.164  11.247  1.00  8.12           C
ATOM   4352  ND1 HIS A 277      12.158 -13.383  11.801  1.00  8.12           N
ATOM   4353  CD2 HIS A 277      12.405 -11.202  12.019  1.00  8.12           C
ATOM   4354  HD2 HIS A 277      12.319 -10.140  11.836  1.00  8.12           H
ATOM   4355  CE1 HIS A 277      12.925 -13.097  12.898  1.00  8.12           C
ATOM   4356  HE1 HIS A 277      13.341 -13.847  13.559  1.00  8.12           H
ATOM   4357  NE2 HIS A 277      13.112 -11.765  13.050  1.00  8.12           N
ATOM   4358  HE2 HIS A 277      13.650 -11.300  13.776  1.00  8.12           H
ATOM   4359  N   LYS A 278       8.612 -12.196  12.469  1.00 -0.23           N
ATOM   4360  H   LYS A 278       8.764 -13.195  12.556  1.00 -0.23           H
ATOM   4361  CA  LYS A 278       8.090 -11.455  13.612  1.00 -0.23           C
ATOM   4362  HA  LYS A 278       7.316 -10.760  13.284  1.00 -0.23           H
ATOM   4363  C   LYS A 278       9.271 -10.679  14.171  1.00 -0.23           C
ATOM   4364  O   LYS A 278      10.212 -11.279  14.688  1.00 -0.23           O
ATOM   4365  CB  LYS A 278       7.528 -12.422  14.657  1.00 -0.23           C
ATOM   4366 1HB  LYS A 278       6.771 -13.046  14.182  1.00 -0.23           H
ATOM   4367 2HB  LYS A 278       8.335 -13.070  15.000  1.00 -0.23           H
ATOM   4368  CG  LYS A 278       6.908 -11.741  15.866  1.00 -0.23           C
ATOM   4369 1HG  LYS A 278       7.632 -11.056  16.308  1.00 -0.23           H
ATOM   4370 2HG  LYS A 278       6.027 -11.183  15.555  1.00 -0.23           H
ATOM   4371  CD  LYS A 278       6.522 -12.781  16.902  1.00 -0.23           C
ATOM   4372 1HD  LYS A 278       5.814 -13.487  16.465  1.00 -0.23           H
ATOM   4373 2HD  LYS A 278       7.421 -13.319  17.199  1.00 -0.23           H
ATOM   4374  CE  LYS A 278       5.903 -12.140  18.131  1.00 -0.23           C
ATOM   4375 1HE  LYS A 278       6.565 -11.351  18.493  1.00 -0.23           H
ATOM   4376 2HE  LYS A 278       4.941 -11.698  17.862  1.00 -0.23           H
ATOM   4377  NZ  LYS A 278       5.710 -13.146  19.218  1.00 -0.23           N
ATOM   4378 1HZ  LYS A 278       5.255 -12.709  20.011  1.00 -0.23           H
ATOM   4379 2HZ  LYS A 278       6.606 -13.515  19.511  1.00 -0.23           H
ATOM   4380 3HZ  LYS A 278       5.134 -13.912  18.889  1.00 -0.23           H
ATOM   4381  N   ARG A 279       9.260  -9.361  14.040  1.00 21.51           N
ATOM   4382  H   ARG A 279       8.469  -8.905  13.600  1.00 21.51           H
ATOM   4383  CA  ARG A 279      10.368  -8.543  14.529  1.00 21.51           C
ATOM   4384  HA  ARG A 279      11.309  -9.070  14.367  1.00 21.51           H
ATOM   4385  C   ARG A 279      10.184  -8.336  16.018  1.00 21.51           C
ATOM   4386  O   ARG A 279       9.387  -7.504  16.453  1.00 21.51           O
ATOM   4387  CB  ARG A 279      10.419  -7.207  13.782  1.00 21.51           C
ATOM   4388 1HB  ARG A 279      10.517  -7.432  12.722  1.00 21.51           H
ATOM   4389 2HB  ARG A 279       9.479  -6.680  13.934  1.00 21.51           H
ATOM   4390  CG  ARG A 279      11.566  -6.285  14.194  1.00 21.51           C
ATOM   4391 1HG  ARG A 279      11.443  -6.004  15.240  1.00 21.51           H
ATOM   4392 2HG  ARG A 279      12.506  -6.820  14.083  1.00 21.51           H
ATOM   4393  CD  ARG A 279      11.619  -5.017  13.342  1.00 21.51           C
ATOM   4394 1HD  ARG A 279      10.661  -4.501  13.415  1.00 21.51           H
ATOM   4395 2HD  ARG A 279      12.395  -4.359  13.733  1.00 21.51           H
ATOM   4396  NE  ARG A 279      11.900  -5.323  11.930  1.00 21.51           N
ATOM   4397  HE  ARG A 279      11.108  -5.355  11.305  1.00 21.51           H
ATOM   4398  CZ  ARG A 279      13.091  -5.570  11.400  1.00 21.51           C
ATOM   4399  NH1 ARG A 279      13.157  -5.967  10.165  1.00 21.51           N
ATOM   4400 1HH1 ARG A 279      12.308  -6.068   9.626  1.00 21.51           H
ATOM   4401 2HH1 ARG A 279      14.052  -6.183   9.756  1.00 21.51           H
ATOM   4402  NH2 ARG A 279      14.213  -5.502  12.067  1.00 21.51           N
ATOM   4403 1HH2 ARG A 279      14.208  -5.148  13.007  1.00 21.51           H
ATOM   4404 2HH2 ARG A 279      15.076  -5.789  11.634  1.00 21.51           H
ATOM   4405  N   GLU A 280      10.914  -9.101  16.809  1.00 12.35           N
ATOM   4406  H   GLU A 280      11.502  -9.826  16.413  1.00 12.35           H
ATOM   4407  CA  GLU A 280      10.955  -8.871  18.244  1.00 12.35           C
ATOM   4408  HA  GLU A 280       9.949  -8.826  18.661  1.00 12.35           H
ATOM   4409  C   GLU A 280      11.657  -7.533  18.413  1.00 12.35           C
ATOM   4410  O   GLU A 280      12.734  -7.309  17.833  1.00 12.35           O
ATOM   4411  CB  GLU A 280      11.767  -9.974  18.914  1.00 12.35           C
ATOM   4412 1HB  GLU A 280      11.266 -10.921  18.730  1.00 12.35           H
ATOM   4413 2HB  GLU A 280      12.736 -10.009  18.426  1.00 12.35           H
ATOM   4414  CG  GLU A 280      12.016  -9.823  20.404  1.00 12.35           C
ATOM   4415 1HG  GLU A 280      12.372  -8.814  20.614  1.00 12.35           H
ATOM   4416 2HG  GLU A 280      11.086  -9.993  20.948  1.00 12.35           H
ATOM   4417  CD  GLU A 280      13.073 -10.810  20.856  1.00 12.35           C
ATOM   4418  OE1 GLU A 280      13.009 -11.987  20.428  1.00 12.35           O
ATOM   4419  OE2 GLU A 280      14.024 -10.419  21.566  1.00 12.35           O
ATOM   4420  N   LYS A 281      11.064  -6.648  19.204  1.00  7.85           N
ATOM   4421  H   LYS A 281      10.157  -6.870  19.603  1.00  7.85           H
ATOM   4422  CA  LYS A 281      11.660  -5.353  19.519  1.00  7.85           C
ATOM   4423  HA  LYS A 281      12.142  -4.973  18.618  1.00  7.85           H
ATOM   4424  C   LYS A 281      12.745  -5.534  20.581  1.00  7.85           C
ATOM   4425  O   LYS A 281      12.611  -5.184  21.755  1.00  7.85           O
ATOM   4426  CB  LYS A 281      10.573  -4.351  19.921  1.00  7.85           C
ATOM   4427 1HB  LYS A 281       9.789  -4.390  19.164  1.00  7.85           H
ATOM   4428 2HB  LYS A 281      10.141  -4.647  20.878  1.00  7.85           H
ATOM   4429  CG  LYS A 281      11.063  -2.909  20.016  1.00  7.85           C
ATOM   4430 1HG  LYS A 281      11.774  -2.826  20.838  1.00  7.85           H
ATOM   4431 2HG  LYS A 281      11.561  -2.632  19.087  1.00  7.85           H
ATOM   4432  CD  LYS A 281       9.905  -1.956  20.259  1.00  7.85           C
ATOM   4433 1HD  LYS A 281       9.235  -1.971  19.399  1.00  7.85           H
ATOM   4434 2HD  LYS A 281       9.357  -2.282  21.141  1.00  7.85           H
ATOM   4435  CE  LYS A 281      10.418  -0.545  20.490  1.00  7.85           C
ATOM   4436 1HE  LYS A 281      11.116  -0.566  21.328  1.00  7.85           H
ATOM   4437 2HE  LYS A 281      10.954  -0.207  19.602  1.00  7.85           H
ATOM   4438  NZ  LYS A 281       9.318   0.419  20.797  1.00  7.85           N
ATOM   4439 1HZ  LYS A 281       9.706   1.295  21.123  1.00  7.85           H
ATOM   4440 2HZ  LYS A 281       8.716   0.042  21.521  1.00  7.85           H
ATOM   4441 3HZ  LYS A 281       8.767   0.595  19.966  1.00  7.85           H
ATOM   4442  N   ARG A 282      13.842  -6.125  20.137  1.00 11.60           N
ATOM   4443  H   ARG A 282      13.832  -6.497  19.195  1.00 11.60           H
ATOM   4444  CA  ARG A 282      15.084  -6.157  20.895  1.00 11.60           C
ATOM   4445  HA  ARG A 282      14.903  -6.474  21.921  1.00 11.60           H
ATOM   4446  C   ARG A 282      15.531  -4.709  20.868  1.00 11.60           C
ATOM   4447  O   ARG A 282      15.871  -4.191  19.806  1.00 11.60           O
ATOM   4448  CB  ARG A 282      16.111  -7.069  20.211  1.00 11.60           C
ATOM   4449 1HB  ARG A 282      15.723  -8.088  20.200  1.00 11.60           H
ATOM   4450 2HB  ARG A 282      16.231  -6.738  19.180  1.00 11.60           H
ATOM   4451  CG  ARG A 282      17.481  -7.058  20.884  1.00 11.60           C
ATOM   4452 1HG  ARG A 282      17.888  -6.048  20.853  1.00 11.60           H
ATOM   4453 2HG  ARG A 282      17.362  -7.357  21.924  1.00 11.60           H
ATOM   4454  CD  ARG A 282      18.470  -8.001  20.218  1.00 11.60           C
ATOM   4455 1HD  ARG A 282      19.384  -8.009  20.815  1.00 11.60           H
ATOM   4456 2HD  ARG A 282      18.051  -9.007  20.217  1.00 11.60           H
ATOM   4457  NE  ARG A 282      18.813  -7.626  18.836  1.00 11.60           N
ATOM   4458  HE  ARG A 282      18.288  -6.870  18.415  1.00 11.60           H
ATOM   4459  CZ  ARG A 282      19.743  -8.197  18.080  1.00 11.60           C
ATOM   4460  NH1 ARG A 282      19.903  -7.786  16.857  1.00 11.60           N
ATOM   4461 1HH1 ARG A 282      19.326  -7.044  16.496  1.00 11.60           H
ATOM   4462 2HH1 ARG A 282      20.594  -8.217  16.259  1.00 11.60           H
ATOM   4463  NH2 ARG A 282      20.510  -9.171  18.495  1.00 11.60           N
ATOM   4464 1HH2 ARG A 282      20.384  -9.537  19.425  1.00 11.60           H
ATOM   4465 2HH2 ARG A 282      21.204  -9.561  17.879  1.00 11.60           H
ATOM   4466  N   GLN A 283      15.468  -4.023  21.996  1.00  7.91           N
ATOM   4467  H   GLN A 283      15.147  -4.463  22.847  1.00  7.91           H
ATOM   4468  CA  GLN A 283      15.869  -2.626  22.026  1.00  7.91           C
ATOM   4469  HA  GLN A 283      15.479  -2.115  21.146  1.00  7.91           H
ATOM   4470  C   GLN A 283      17.388  -2.619  21.976  1.00  7.91           C
ATOM   4471  O   GLN A 283      18.058  -3.144  22.871  1.00  7.91           O
ATOM   4472  CB  GLN A 283      15.341  -1.929  23.280  1.00  7.91           C
ATOM   4473 1HB  GLN A 283      14.266  -2.102  23.326  1.00  7.91           H
ATOM   4474 2HB  GLN A 283      15.801  -2.377  24.160  1.00  7.91           H
ATOM   4475  CG  GLN A 283      15.592  -0.424  23.307  1.00  7.91           C
ATOM   4476 1HG  GLN A 283      16.665  -0.236  23.334  1.00  7.91           H
ATOM   4477 2HG  GLN A 283      15.181   0.021  22.402  1.00  7.91           H
ATOM   4478  CD  GLN A 283      14.941   0.237  24.502  1.00  7.91           C
ATOM   4479  OE1 GLN A 283      13.793  -0.046  24.835  1.00  7.91           O
ATOM   4480  NE2 GLN A 283      15.653   1.106  25.164  1.00  7.91           N
ATOM   4481 1HE2 GLN A 283      15.234   1.557  25.964  1.00  7.91           H
ATOM   4482 2HE2 GLN A 283      16.593   1.326  24.877  1.00  7.91           H
ATOM   4483  N   ALA A 284      17.932  -2.054  20.912  1.00 34.22           N
ATOM   4484  H   ALA A 284      17.343  -1.672  20.184  1.00 34.22           H
ATOM   4485  CA  ALA A 284      19.367  -1.889  20.791  1.00 34.22           C
ATOM   4486  HA  ALA A 284      19.883  -2.766  21.184  1.00 34.22           H
ATOM   4487  C   ALA A 284      19.697  -0.669  21.648  1.00 34.22           C
ATOM   4488  O   ALA A 284      19.503   0.469  21.225  1.00 34.22           O
ATOM   4489  CB  ALA A 284      19.756  -1.673  19.325  1.00 34.22           C
ATOM   4490 1HB  ALA A 284      19.518  -2.567  18.747  1.00 34.22           H
ATOM   4491 2HB  ALA A 284      20.827  -1.478  19.253  1.00 34.22           H
ATOM   4492 3HB  ALA A 284      19.211  -0.823  18.911  1.00 34.22           H
ATOM   4493  N   LYS A 285      20.140  -0.897  22.874  1.00  2.19           N
ATOM   4494  H   LYS A 285      20.158  -1.845  23.227  1.00  2.19           H
ATOM   4495  CA  LYS A 285      20.669   0.187  23.695  1.00  2.19           C
ATOM   4496  HA  LYS A 285      19.971   1.025  23.724  1.00  2.19           H
ATOM   4497  C   LYS A 285      21.947   0.586  22.975  1.00  2.19           C
ATOM   4498  O   LYS A 285      22.853  -0.234  22.855  1.00  2.19           O
ATOM   4499  CB  LYS A 285      20.967  -0.320  25.106  1.00  2.19           C
ATOM   4500 1HB  LYS A 285      20.052  -0.742  25.522  1.00  2.19           H
ATOM   4501 2HB  LYS A 285      21.706  -1.119  25.032  1.00  2.19           H
ATOM   4502  CG  LYS A 285      21.497   0.734  26.067  1.00  2.19           C
ATOM   4503 1HG  LYS A 285      22.374   1.220  25.638  1.00  2.19           H
ATOM   4504 2HG  LYS A 285      20.724   1.476  26.265  1.00  2.19           H
ATOM   4505  CD  LYS A 285      21.892   0.037  27.353  1.00  2.19           C
ATOM   4506 1HD  LYS A 285      21.028  -0.502  27.741  1.00  2.19           H
ATOM   4507 2HD  LYS A 285      22.677  -0.682  27.125  1.00  2.19           H
ATOM   4508  CE  LYS A 285      22.403   0.984  28.419  1.00  2.19           C
ATOM   4509 1HE  LYS A 285      23.288   1.509  28.051  1.00  2.19           H
ATOM   4510 2HE  LYS A 285      21.628   1.708  28.674  1.00  2.19           H
ATOM   4511  NZ  LYS A 285      22.752   0.161  29.619  1.00  2.19           N
ATOM   4512 1HZ  LYS A 285      23.128   0.746  30.352  1.00  2.19           H
ATOM   4513 2HZ  LYS A 285      23.447  -0.534  29.366  1.00  2.19           H
ATOM   4514 3HZ  LYS A 285      21.928  -0.321  29.962  1.00  2.19           H
ATOM   4515  N   HIS A 286      22.009   1.787  22.425  1.00 -7.67           N
ATOM   4516  H   HIS A 286      21.229   2.419  22.508  1.00 -7.67           H
ATOM   4517  CA  HIS A 286      23.181   2.194  21.654  1.00 -7.67           C
ATOM   4518  HA  HIS A 286      23.584   1.325  21.131  1.00 -7.67           H
ATOM   4519  C   HIS A 286      24.254   2.730  22.583  1.00 -7.67           C
ATOM   4520  O   HIS A 286      24.199   3.885  23.018  1.00 -7.67           O
ATOM   4521  CB  HIS A 286      22.812   3.246  20.607  1.00 -7.67           C
ATOM   4522 1HB  HIS A 286      22.395   4.120  21.108  1.00 -7.67           H
ATOM   4523 2HB  HIS A 286      23.717   3.546  20.079  1.00 -7.67           H
ATOM   4524  CG  HIS A 286      21.819   2.752  19.605  1.00 -7.67           C
ATOM   4525  ND1 HIS A 286      22.129   1.800  18.655  1.00 -7.67           N
ATOM   4526  CD2 HIS A 286      20.505   3.065  19.446  1.00 -7.67           C
ATOM   4527  HD2 HIS A 286      19.974   3.793  20.043  1.00 -7.67           H
ATOM   4528  CE1 HIS A 286      20.955   1.536  18.002  1.00 -7.67           C
ATOM   4529  HE1 HIS A 286      20.850   0.799  17.218  1.00 -7.67           H
ATOM   4530  NE2 HIS A 286      19.944   2.319  18.446  1.00 -7.67           N
ATOM   4531  HE2 HIS A 286      18.977   2.332  18.127  1.00 -7.67           H
ATOM   4532  N   LYS A 287      25.231   1.897  22.906  1.00  0.76           N
ATOM   4533  H   LYS A 287      25.218   0.934  22.568  1.00  0.76           H
ATOM   4534  CA  LYS A 287      26.374   2.365  23.679  1.00  0.76           C
ATOM   4535  HA  LYS A 287      26.030   2.928  24.546  1.00  0.76           H
ATOM   4536  C   LYS A 287      27.143   3.279  22.737  1.00  0.76           C
ATOM   4537  O   LYS A 287      27.400   2.905  21.590  1.00  0.76           O
ATOM   4538  CB  LYS A 287      27.251   1.196  24.135  1.00  0.76           C
ATOM   4539 1HB  LYS A 287      26.631   0.482  24.678  1.00  0.76           H
ATOM   4540 2HB  LYS A 287      27.665   0.700  23.257  1.00  0.76           H
ATOM   4541  CG  LYS A 287      28.393   1.633  25.036  1.00  0.76           C
ATOM   4542 1HG  LYS A 287      28.997   2.375  24.514  1.00  0.76           H
ATOM   4543 2HG  LYS A 287      27.983   2.085  25.940  1.00  0.76           H
ATOM   4544  CD  LYS A 287      29.290   0.475  25.423  1.00  0.76           C
ATOM   4545 1HD  LYS A 287      28.708  -0.291  25.936  1.00  0.76           H
ATOM   4546 2HD  LYS A 287      29.737   0.052  24.523  1.00  0.76           H
ATOM   4547  CE  LYS A 287      30.384   0.993  26.336  1.00  0.76           C
ATOM   4548 1HE  LYS A 287      30.879   1.826  25.834  1.00  0.76           H
ATOM   4549 2HE  LYS A 287      29.932   1.368  27.257  1.00  0.76           H
ATOM   4550  NZ  LYS A 287      31.417  -0.031  26.672  1.00  0.76           N
ATOM   4551 1HZ  LYS A 287      32.176   0.410  27.174  1.00  0.76           H
ATOM   4552 2HZ  LYS A 287      31.783  -0.438  25.819  1.00  0.76           H
ATOM   4553 3HZ  LYS A 287      31.021  -0.760  27.250  1.00  0.76           H
ATOM   4554  N   GLN A 288      27.521   4.458  23.204  1.00 -2.34           N
ATOM   4555  H   GLN A 288      27.199   4.754  24.121  1.00 -2.34           H
ATOM   4556  CA  GLN A 288      28.397   5.341  22.444  1.00 -2.34           C
ATOM   4557  HA  GLN A 288      28.067   5.365  21.405  1.00 -2.34           H
ATOM   4558  C   GLN A 288      29.810   4.757  22.500  1.00 -2.34           C
ATOM   4559  O   GLN A 288      30.602   5.055  23.397  1.00 -2.34           O
ATOM   4560  CB  GLN A 288      28.353   6.763  23.017  1.00 -2.34           C
ATOM   4561 1HB  GLN A 288      27.310   7.067  23.097  1.00 -2.34           H
ATOM   4562 2HB  GLN A 288      28.784   6.752  24.017  1.00 -2.34           H
ATOM   4563  CG  GLN A 288      29.092   7.792  22.163  1.00 -2.34           C
ATOM   4564 1HG  GLN A 288      30.134   7.495  22.061  1.00 -2.34           H
ATOM   4565 2HG  GLN A 288      28.641   7.810  21.172  1.00 -2.34           H
ATOM   4566  CD  GLN A 288      29.046   9.192  22.736  1.00 -2.34           C
ATOM   4567  OE1 GLN A 288      28.654   9.417  23.882  1.00 -2.34           O
ATOM   4568  NE2 GLN A 288      29.432  10.153  21.946  1.00 -2.34           N
ATOM   4569 1HE2 GLN A 288      29.372  11.106  22.265  1.00 -2.34           H
ATOM   4570 2HE2 GLN A 288      29.777   9.938  21.021  1.00 -2.34           H
ATOM   4571  N   ARG A 289      30.119   3.874  21.566  1.00 27.08           N
ATOM   4572  H   ARG A 289      29.421   3.639  20.864  1.00 27.08           H
ATOM   4573  CA  ARG A 289      31.440   3.261  21.471  1.00 27.08           C
ATOM   4574  HA  ARG A 289      31.831   3.028  22.461  1.00 27.08           H
ATOM   4575  C   ARG A 289      32.343   4.279  20.797  1.00 27.08           C
ATOM   4576  O   ARG A 289      31.853   5.206  20.147  1.00 27.08           O
ATOM   4577  CB  ARG A 289      31.361   1.982  20.634  1.00 27.08           C
ATOM   4578 1HB  ARG A 289      30.890   2.221  19.682  1.00 27.08           H
ATOM   4579 2HB  ARG A 289      32.374   1.631  20.441  1.00 27.08           H
ATOM   4580  CG  ARG A 289      30.573   0.857  21.309  1.00 27.08           C
ATOM   4581 1HG  ARG A 289      31.108   0.541  22.204  1.00 27.08           H
ATOM   4582 2HG  ARG A 289      29.589   1.222  21.599  1.00 27.08           H
ATOM   4583  CD  ARG A 289      30.389  -0.340  20.387  1.00 27.08           C
ATOM   4584 1HD  ARG A 289      29.805  -1.096  20.911  1.00 27.08           H
ATOM   4585 2HD  ARG A 289      29.831  -0.024  19.508  1.00 27.08           H
ATOM   4586  NE  ARG A 289      31.673  -0.926  19.979  1.00 27.08           N
ATOM   4587  HE  ARG A 289      32.241  -1.338  20.712  1.00 27.08           H
ATOM   4588  CZ  ARG A 289      32.186  -0.964  18.757  1.00 27.08           C
ATOM   4589  NH1 ARG A 289      33.394  -1.423  18.628  1.00 27.08           N
ATOM   4590 1HH1 ARG A 289      33.890  -1.722  19.454  1.00 27.08           H
ATOM   4591 2HH1 ARG A 289      33.821  -1.487  17.711  1.00 27.08           H
ATOM   4592  NH2 ARG A 289      31.568  -0.573  17.674  1.00 27.08           N
ATOM   4593 1HH2 ARG A 289      30.618  -0.237  17.732  1.00 27.08           H
ATOM   4594 2HH2 ARG A 289      32.041  -0.620  16.788  1.00 27.08           H
ATOM   4595  N   LYS A 290      33.651   4.118  20.928  1.00 -3.89           N
ATOM   4596  H   LYS A 290      34.009   3.360  21.490  1.00 -3.89           H
ATOM   4597  CA  LYS A 290      34.582   5.015  20.245  1.00 -3.89           C
ATOM   4598  HA  LYS A 290      34.348   6.038  20.532  1.00 -3.89           H
ATOM   4599  C   LYS A 290      34.391   4.874  18.738  1.00 -3.89           C
ATOM   4600  O   LYS A 290      34.293   3.756  18.230  1.00 -3.89           O
ATOM   4601  CB  LYS A 290      36.022   4.696  20.653  1.00 -3.89           C
ATOM   4602 1HB  LYS A 290      36.057   4.628  21.741  1.00 -3.89           H
ATOM   4603 2HB  LYS A 290      36.314   3.732  20.235  1.00 -3.89           H
ATOM   4604  CG  LYS A 290      37.016   5.756  20.212  1.00 -3.89           C
ATOM   4605 1HG  LYS A 290      37.079   5.770  19.124  1.00 -3.89           H
ATOM   4606 2HG  LYS A 290      36.664   6.726  20.560  1.00 -3.89           H
ATOM   4607  CD  LYS A 290      38.390   5.504  20.796  1.00 -3.89           C
ATOM   4608 1HD  LYS A 290      38.304   5.397  21.878  1.00 -3.89           H
ATOM   4609 2HD  LYS A 290      38.803   4.587  20.375  1.00 -3.89           H
ATOM   4610  CE  LYS A 290      39.308   6.676  20.486  1.00 -3.89           C
ATOM   4611 1HE  LYS A 290      39.395   6.787  19.403  1.00 -3.89           H
ATOM   4612 2HE  LYS A 290      38.872   7.591  20.896  1.00 -3.89           H
ATOM   4613  NZ  LYS A 290      40.665   6.469  21.074  1.00 -3.89           N
ATOM   4614 1HZ  LYS A 290      41.259   7.264  20.867  1.00 -3.89           H
ATOM   4615 2HZ  LYS A 290      41.087   5.640  20.668  1.00 -3.89           H
ATOM   4616 3HZ  LYS A 290      40.601   6.365  22.075  1.00 -3.89           H
ATOM   4617  N   ARG A 291      34.321   5.987  18.019  1.00 -6.98           N
ATOM   4618  H   ARG A 291      34.375   6.884  18.481  1.00 -6.98           H
ATOM   4619  CA  ARG A 291      34.190   5.936  16.560  1.00 -6.98           C
ATOM   4620  HA  ARG A 291      33.454   5.178  16.295  1.00 -6.98           H
ATOM   4621  C   ARG A 291      35.534   5.546  15.960  1.00 -6.98           C
ATOM   4622  O   ARG A 291      36.499   6.316  16.022  1.00 -6.98           O
ATOM   4623  CB  ARG A 291      33.728   7.282  15.993  1.00 -6.98           C
ATOM   4624 1HB  ARG A 291      32.818   7.584  16.512  1.00 -6.98           H
ATOM   4625 2HB  ARG A 291      34.498   8.029  16.190  1.00 -6.98           H
ATOM   4626  CG  ARG A 291      33.446   7.254  14.488  1.00 -6.98           C
ATOM   4627 1HG  ARG A 291      34.337   6.924  13.955  1.00 -6.98           H
ATOM   4628 2HG  ARG A 291      32.625   6.568  14.279  1.00 -6.98           H
ATOM   4629  CD  ARG A 291      33.081   8.645  14.018  1.00 -6.98           C
ATOM   4630 1HD  ARG A 291      32.189   8.970  14.552  1.00 -6.98           H
ATOM   4631 2HD  ARG A 291      33.902   9.319  14.272  1.00 -6.98           H
ATOM   4632  NE  ARG A 291      32.831   8.739  12.574  1.00 -6.98           N
ATOM   4633  HE  ARG A 291      32.837   7.883  12.040  1.00 -6.98           H
ATOM   4634  CZ  ARG A 291      32.618   9.862  11.900  1.00 -6.98           C
ATOM   4635  NH1 ARG A 291      32.547   9.798  10.604  1.00 -6.98           N
ATOM   4636 1HH1 ARG A 291      32.615   8.902  10.147  1.00 -6.98           H
ATOM   4637 2HH1 ARG A 291      32.416  10.639  10.061  1.00 -6.98           H
ATOM   4638  NH2 ARG A 291      32.475  11.034  12.463  1.00 -6.98           N
ATOM   4639 1HH2 ARG A 291      32.482  11.110  13.471  1.00 -6.98           H
ATOM   4640 2HH2 ARG A 291      32.351  11.858  11.890  1.00 -6.98           H
ATOM   4641  N   LEU A 292      35.606   4.353  15.392  1.00  8.39           N
ATOM   4642  H   LEU A 292      34.789   3.757  15.377  1.00  8.39           H
ATOM   4643  CA  LEU A 292      36.834   3.871  14.764  1.00  8.39           C
ATOM   4644  HA  LEU A 292      37.686   4.436  15.141  1.00  8.39           H
ATOM   4645  C   LEU A 292      36.724   4.141  13.267  1.00  8.39           C
ATOM   4646  O   LEU A 292      35.622   4.215  12.719  1.00  8.39           O
ATOM   4647  CB  LEU A 292      37.052   2.390  15.094  1.00  8.39           C
ATOM   4648 1HB  LEU A 292      36.198   1.825  14.719  1.00  8.39           H
ATOM   4649 2HB  LEU A 292      37.941   2.049  14.567  1.00  8.39           H
ATOM   4650  CG  LEU A 292      37.227   2.073  16.595  1.00  8.39           C
ATOM   4651  HG  LEU A 292      36.339   2.414  17.123  1.00  8.39           H
ATOM   4652  CD1 LEU A 292      37.342   0.572  16.813  1.00  8.39           C
ATOM   4653 1HD1 LEU A 292      37.378   0.357  17.881  1.00  8.39           H
ATOM   4654 2HD1 LEU A 292      38.245   0.184  16.341  1.00  8.39           H
ATOM   4655 3HD1 LEU A 292      36.471   0.072  16.390  1.00  8.39           H
ATOM   4656  CD2 LEU A 292      38.446   2.762  17.229  1.00  8.39           C
ATOM   4657 1HD2 LEU A 292      38.536   2.457  18.272  1.00  8.39           H
ATOM   4658 2HD2 LEU A 292      38.324   3.843  17.201  1.00  8.39           H
ATOM   4659 3HD2 LEU A 292      39.356   2.485  16.695  1.00  8.39           H
ATOM   4660  N   LYS A 293      37.861   4.382  12.630  1.00  0.00           N
ATOM   4661  H   LYS A 293      38.740   4.212  13.110  1.00  0.00           H
ATOM   4662  CA  LYS A 293      37.912   4.939  11.275  1.00  0.00           C
ATOM   4663  HA  LYS A 293      37.122   5.685  11.171  1.00  0.00           H
ATOM   4664  C   LYS A 293      37.758   3.890  10.174  1.00  0.00           C
ATOM   4665  O   LYS A 293      38.331   2.802  10.276  1.00  0.00           O
ATOM   4666  CB  LYS A 293      39.271   5.631  11.123  1.00  0.00           C
ATOM   4667 1HB  LYS A 293      39.449   6.235  12.012  1.00  0.00           H
ATOM   4668 2HB  LYS A 293      40.039   4.862  11.082  1.00  0.00           H
ATOM   4669  CG  LYS A 293      39.431   6.532   9.910  1.00  0.00           C
ATOM   4670 1HG  LYS A 293      39.143   5.996   9.008  1.00  0.00           H
ATOM   4671 2HG  LYS A 293      38.800   7.412  10.025  1.00  0.00           H
ATOM   4672  CD  LYS A 293      40.883   6.943   9.779  1.00  0.00           C
ATOM   4673 1HD  LYS A 293      41.222   7.397  10.710  1.00  0.00           H
ATOM   4674 2HD  LYS A 293      41.473   6.050   9.581  1.00  0.00           H
ATOM   4675  CE  LYS A 293      41.078   7.924   8.643  1.00  0.00           C
ATOM   4676 1HE  LYS A 293      40.608   7.524   7.746  1.00  0.00           H
ATOM   4677 2HE  LYS A 293      40.595   8.869   8.899  1.00  0.00           H
ATOM   4678  NZ  LYS A 293      42.530   8.156   8.369  1.00  0.00           N
ATOM   4679 1HZ  LYS A 293      42.640   8.886   7.675  1.00  0.00           H
ATOM   4680 2HZ  LYS A 293      42.950   7.307   8.014  1.00  0.00           H
ATOM   4681 3HZ  LYS A 293      43.005   8.427   9.222  1.00  0.00           H
ATOM   4682  N   SER A 294      37.058   4.252   9.108  1.00 37.63           N
ATOM   4683  H   SER A 294      36.575   5.148   9.137  1.00 37.63           H
ATOM   4684  CA  SER A 294      36.961   3.477   7.863  1.00 37.63           C
ATOM   4685  HA  SER A 294      36.224   3.985   7.244  1.00 37.63           H
ATOM   4686  C   SER A 294      36.483   2.032   8.008  1.00 37.63           C
ATOM   4687  O   SER A 294      36.928   1.123   7.303  1.00 37.63           O
ATOM   4688  CB  SER A 294      38.285   3.528   7.095  1.00 37.63           C
ATOM   4689 1HB  SER A 294      38.794   4.463   7.326  1.00 37.63           H
ATOM   4690 2HB  SER A 294      38.920   2.694   7.397  1.00 37.63           H
ATOM   4691  OG  SER A 294      38.046   3.479   5.700  1.00 37.63           O
ATOM   4692  HG  SER A 294      38.777   3.000   5.281  1.00 37.63           H
ATOM   4693  N   SER A 295      35.571   1.803   8.939  1.00 25.90           N
ATOM   4694  H   SER A 295      35.224   2.562   9.517  1.00 25.90           H
ATOM   4695  CA  SER A 295      34.980   0.480   9.082  1.00 25.90           C
ATOM   4696  HA  SER A 295      35.733  -0.294   8.926  1.00 25.90           H
ATOM   4697  C   SER A 295      33.877   0.363   8.039  1.00 25.90           C
ATOM   4698  O   SER A 295      33.398   1.375   7.522  1.00 25.90           O
ATOM   4699  CB  SER A 295      34.353   0.324  10.465  1.00 25.90           C
ATOM   4700 1HB  SER A 295      33.512   1.011  10.541  1.00 25.90           H
ATOM   4701 2HB  SER A 295      33.984  -0.695  10.581  1.00 25.90           H
ATOM   4702  OG  SER A 295      35.276   0.622  11.501  1.00 25.90           O
ATOM   4703  HG  SER A 295      36.164   0.346  11.227  1.00 25.90           H
ATOM   4704  N   CYS A 296      33.408  -0.849   7.797  1.00  5.68           N
ATOM   4705  H   CYS A 296      33.928  -1.655   8.108  1.00  5.68           H
ATOM   4706  CA  CYS A 296      32.142  -1.052   7.109  1.00  5.68           C
ATOM   4707  HA  CYS A 296      32.167  -0.550   6.141  1.00  5.68           H
ATOM   4708  C   CYS A 296      31.021  -0.443   7.953  1.00  5.68           C
ATOM   4709  O   CYS A 296      30.819  -0.830   9.113  1.00  5.68           O
ATOM   4710  CB  CYS A 296      31.909  -2.549   6.908  1.00  5.68           C
ATOM   4711 1HB  CYS A 296      32.719  -2.954   6.299  1.00  5.68           H
ATOM   4712 2HB  CYS A 296      31.930  -3.036   7.881  1.00  5.68           H
ATOM   4713  SG  CYS A 296      30.319  -2.948   6.120  1.00  5.68           S
ATOM   4714  N   LYS A 297      30.325   0.538   7.392  1.00  4.38           N
ATOM   4715  H   LYS A 297      30.532   0.800   6.427  1.00  4.38           H
ATOM   4716  CA  LYS A 297      29.288   1.296   8.096  1.00  4.38           C
ATOM   4717  HA  LYS A 297      28.933   0.746   8.965  1.00  4.38           H
ATOM   4718  C   LYS A 297      28.117   1.546   7.159  1.00  4.38           C
ATOM   4719  O   LYS A 297      28.282   1.569   5.934  1.00  4.38           O
ATOM   4720  CB  LYS A 297      29.831   2.664   8.535  1.00  4.38           C
ATOM   4721 1HB  LYS A 297      30.244   3.154   7.653  1.00  4.38           H
ATOM   4722 2HB  LYS A 297      28.993   3.267   8.884  1.00  4.38           H
ATOM   4723  CG  LYS A 297      30.902   2.689   9.630  1.00  4.38           C
ATOM   4724 1HG  LYS A 297      31.702   1.998   9.376  1.00  4.38           H
ATOM   4725 2HG  LYS A 297      31.318   3.696   9.666  1.00  4.38           H
ATOM   4726  CD  LYS A 297      30.369   2.349  11.019  1.00  4.38           C
ATOM   4727 1HD  LYS A 297      29.510   2.984  11.238  1.00  4.38           H
ATOM   4728 2HD  LYS A 297      30.061   1.303  11.048  1.00  4.38           H
ATOM   4729  CE  LYS A 297      31.455   2.598  12.069  1.00  4.38           C
ATOM   4730 1HE  LYS A 297      32.322   1.982  11.830  1.00  4.38           H
ATOM   4731 2HE  LYS A 297      31.756   3.646  12.017  1.00  4.38           H
ATOM   4732  NZ  LYS A 297      31.016   2.290  13.469  1.00  4.38           N
ATOM   4733 1HZ  LYS A 297      31.782   2.432  14.115  1.00  4.38           H
ATOM   4734 2HZ  LYS A 297      30.702   1.330  13.538  1.00  4.38           H
ATOM   4735 3HZ  LYS A 297      30.252   2.900  13.733  1.00  4.38           H
ATOM   4736  N   ARG A 298      26.945   1.792   7.725  1.00-15.17           N
ATOM   4737  H   ARG A 298      26.844   1.703   8.732  1.00-15.17           H
ATOM   4738  CA  ARG A 298      25.810   2.258   6.932  1.00-15.17           C
ATOM   4739  HA  ARG A 298      25.784   1.718   5.986  1.00-15.17           H
ATOM   4740  C   ARG A 298      26.016   3.740   6.650  1.00-15.17           C
ATOM   4741  O   ARG A 298      26.410   4.489   7.544  1.00-15.17           O
ATOM   4742  CB  ARG A 298      24.497   2.017   7.681  1.00-15.17           C
ATOM   4743 1HB  ARG A 298      24.496   0.997   8.065  1.00-15.17           H
ATOM   4744 2HB  ARG A 298      24.436   2.702   8.525  1.00-15.17           H
ATOM   4745  CG  ARG A 298      23.283   2.189   6.785  1.00-15.17           C
ATOM   4746 1HG  ARG A 298      23.293   3.188   6.350  1.00-15.17           H
ATOM   4747 2HG  ARG A 298      23.342   1.458   5.979  1.00-15.17           H
ATOM   4748  CD  ARG A 298      21.974   2.000   7.516  1.00-15.17           C
ATOM   4749 1HD  ARG A 298      21.180   1.929   6.773  1.00-15.17           H
ATOM   4750 2HD  ARG A 298      22.004   1.068   8.083  1.00-15.17           H
ATOM   4751  NE  ARG A 298      21.668   3.119   8.415  1.00-15.17           N
ATOM   4752  HE  ARG A 298      22.375   3.838   8.513  1.00-15.17           H
ATOM   4753  CZ  ARG A 298      20.550   3.273   9.111  1.00-15.17           C
ATOM   4754  NH1 ARG A 298      20.465   4.275   9.938  1.00-15.17           N
ATOM   4755 1HH1 ARG A 298      21.218   4.937  10.004  1.00-15.17           H
ATOM   4756 2HH1 ARG A 298      19.650   4.376  10.517  1.00-15.17           H
ATOM   4757  NH2 ARG A 298      19.508   2.490   8.986  1.00-15.17           N
ATOM   4758 1HH2 ARG A 298      19.504   1.778   8.265  1.00-15.17           H
ATOM   4759 2HH2 ARG A 298      18.704   2.599   9.588  1.00-15.17           H
ATOM   4760  N   HIS A 299      25.763   4.155   5.420  1.00  1.08           N
ATOM   4761  H   HIS A 299      25.413   3.489   4.734  1.00  1.08           H
ATOM   4762  CA  HIS A 299      25.936   5.535   4.979  1.00  1.08           C
ATOM   4763  HA  HIS A 299      26.246   6.162   5.813  1.00  1.08           H
ATOM   4764  C   HIS A 299      24.586   6.022   4.446  1.00  1.08           C
ATOM   4765  O   HIS A 299      23.784   5.201   3.976  1.00  1.08           O
ATOM   4766  CB  HIS A 299      26.996   5.594   3.876  1.00  1.08           C
ATOM   4767 1HB  HIS A 299      26.752   4.854   3.114  1.00  1.08           H
ATOM   4768 2HB  HIS A 299      26.964   6.582   3.417  1.00  1.08           H
ATOM   4769  CG  HIS A 299      28.395   5.361   4.358  1.00  1.08           C
ATOM   4770  ND1 HIS A 299      28.910   4.144   4.733  1.00  1.08           N
ATOM   4771  HD1 HIS A 299      28.405   3.268   4.798  1.00  1.08           H
ATOM   4772  CD2 HIS A 299      29.431   6.229   4.488  1.00  1.08           C
ATOM   4773  HD2 HIS A 299      29.372   7.288   4.283  1.00  1.08           H
ATOM   4774  CE1 HIS A 299      30.198   4.308   5.031  1.00  1.08           C
ATOM   4775  HE1 HIS A 299      30.855   3.509   5.351  1.00  1.08           H
ATOM   4776  NE2 HIS A 299      30.569   5.565   4.893  1.00  1.08           N
ATOM   4777  N   PRO A 300      24.298   7.335   4.543  1.00 -6.80           N
ATOM   4778  CA  PRO A 300      22.990   7.798   4.062  1.00 -6.80           C
ATOM   4779  HA  PRO A 300      22.192   7.268   4.576  1.00 -6.80           H
ATOM   4780  C   PRO A 300      22.808   7.695   2.556  1.00 -6.80           C
ATOM   4781  O   PRO A 300      23.765   7.854   1.798  1.00 -6.80           O
ATOM   4782  CB  PRO A 300      22.981   9.281   4.455  1.00 -6.80           C
ATOM   4783 1HB  PRO A 300      23.294   9.894   3.609  1.00 -6.80           H
ATOM   4784 2HB  PRO A 300      21.994   9.584   4.797  1.00 -6.80           H
ATOM   4785  CG  PRO A 300      23.976   9.386   5.546  1.00 -6.80           C
ATOM   4786 1HG  PRO A 300      24.336  10.409   5.653  1.00 -6.80           H
ATOM   4787 2HG  PRO A 300      23.549   9.022   6.482  1.00 -6.80           H
ATOM   4788  CD  PRO A 300      25.065   8.475   5.079  1.00 -6.80           C
ATOM   4789 1HD  PRO A 300      25.653   8.944   4.287  1.00 -6.80           H
ATOM   4790 2HD  PRO A 300      25.699   8.181   5.912  1.00 -6.80           H
ATOM   4791  N   LEU A 301      21.567   7.484   2.143  1.00 27.22           N
ATOM   4792  H   LEU A 301      20.835   7.345   2.832  1.00 27.22           H
ATOM   4793  CA  LEU A 301      21.156   7.525   0.741  1.00 27.22           C
ATOM   4794  HA  LEU A 301      21.631   8.365   0.234  1.00 27.22           H
ATOM   4795  C   LEU A 301      19.649   7.711   0.764  1.00 27.22           C
ATOM   4796  O   LEU A 301      18.951   7.002   1.497  1.00 27.22           O
ATOM   4797  CB  LEU A 301      21.486   6.218   0.009  1.00 27.22           C
ATOM   4798 1HB  LEU A 301      22.568   6.112  -0.009  1.00 27.22           H
ATOM   4799 2HB  LEU A 301      21.080   5.404   0.599  1.00 27.22           H
ATOM   4800  CG  LEU A 301      20.970   6.020  -1.425  1.00 27.22           C
ATOM   4801  HG  LEU A 301      19.885   6.111  -1.419  1.00 27.22           H
ATOM   4802  CD1 LEU A 301      21.531   7.031  -2.420  1.00 27.22           C
ATOM   4803 1HD1 LEU A 301      21.164   6.807  -3.422  1.00 27.22           H
ATOM   4804 2HD1 LEU A 301      22.622   6.998  -2.422  1.00 27.22           H
ATOM   4805 3HD1 LEU A 301      21.202   8.035  -2.158  1.00 27.22           H
ATOM   4806  CD2 LEU A 301      21.318   4.611  -1.879  1.00 27.22           C
ATOM   4807 1HD2 LEU A 301      20.890   4.435  -2.864  1.00 27.22           H
ATOM   4808 2HD2 LEU A 301      20.902   3.878  -1.186  1.00 27.22           H
ATOM   4809 3HD2 LEU A 301      22.401   4.484  -1.929  1.00 27.22           H
ATOM   4810  N   TYR A 302      19.157   8.633  -0.045  1.00  9.85           N
ATOM   4811  H   TYR A 302      19.795   9.191  -0.608  1.00  9.85           H
ATOM   4812  CA  TYR A 302      17.730   8.860  -0.217  1.00  9.85           C
ATOM   4813  HA  TYR A 302      17.150   8.139   0.356  1.00  9.85           H
ATOM   4814  C   TYR A 302      17.466   8.651  -1.699  1.00  9.85           C
ATOM   4815  O   TYR A 302      18.278   9.055  -2.535  1.00  9.85           O
ATOM   4816  CB  TYR A 302      17.361  10.274   0.232  1.00  9.85           C
ATOM   4817 1HB  TYR A 302      17.618  10.375   1.286  1.00  9.85           H
ATOM   4818 2HB  TYR A 302      17.954  10.991  -0.334  1.00  9.85           H
ATOM   4819  CG  TYR A 302      15.894  10.616   0.064  1.00  9.85           C
ATOM   4820  CD1 TYR A 302      14.944  10.221   1.027  1.00  9.85           C
ATOM   4821  HD1 TYR A 302      15.258   9.643   1.882  1.00  9.85           H
ATOM   4822  CD2 TYR A 302      15.449  11.357  -1.048  1.00  9.85           C
ATOM   4823  HD2 TYR A 302      16.152  11.668  -1.811  1.00  9.85           H
ATOM   4824  CE1 TYR A 302      13.575  10.577   0.892  1.00  9.85           C
ATOM   4825  HE1 TYR A 302      12.858  10.277   1.640  1.00  9.85           H
ATOM   4826  CE2 TYR A 302      14.081  11.712  -1.181  1.00  9.85           C
ATOM   4827  HE2 TYR A 302      13.756  12.296  -2.024  1.00  9.85           H
ATOM   4828  CZ  TYR A 302      13.158  11.319  -0.215  1.00  9.85           C
ATOM   4829  OH  TYR A 302      11.842  11.682  -0.357  1.00  9.85           O
ATOM   4830  HH  TYR A 302      11.693  12.213  -1.144  1.00  9.85           H
ATOM   4831  N   VAL A 303      16.358   8.002  -2.010  1.00 -1.17           N
ATOM   4832  H   VAL A 303      15.721   7.718  -1.268  1.00 -1.17           H
ATOM   4833  CA  VAL A 303      15.955   7.701  -3.379  1.00 -1.17           C
ATOM   4834  HA  VAL A 303      16.677   8.087  -4.097  1.00 -1.17           H
ATOM   4835  C   VAL A 303      14.642   8.452  -3.511  1.00 -1.17           C
ATOM   4836  O   VAL A 303      13.817   8.372  -2.610  1.00 -1.17           O
ATOM   4837  CB  VAL A 303      15.773   6.166  -3.571  1.00 -1.17           C
ATOM   4838  HB  VAL A 303      15.067   5.805  -2.823  1.00 -1.17           H
ATOM   4839  CG1 VAL A 303      15.220   5.821  -4.961  1.00 -1.17           C
ATOM   4840 1HG1 VAL A 303      15.134   4.739  -5.061  1.00 -1.17           H
ATOM   4841 2HG1 VAL A 303      15.889   6.200  -5.736  1.00 -1.17           H
ATOM   4842 3HG1 VAL A 303      14.232   6.264  -5.089  1.00 -1.17           H
ATOM   4843  CG2 VAL A 303      17.114   5.437  -3.358  1.00 -1.17           C
ATOM   4844 1HG2 VAL A 303      16.975   4.364  -3.492  1.00 -1.17           H
ATOM   4845 2HG2 VAL A 303      17.483   5.616  -2.350  1.00 -1.17           H
ATOM   4846 3HG2 VAL A 303      17.852   5.796  -4.078  1.00 -1.17           H
ATOM   4847  N   ASP A 304      14.460   9.201  -4.588  1.00  8.37           N
ATOM   4848  H   ASP A 304      15.164   9.198  -5.320  1.00  8.37           H
ATOM   4849  CA  ASP A 304      13.274  10.034  -4.786  1.00  8.37           C
ATOM   4850  HA  ASP A 304      12.585   9.902  -3.955  1.00  8.37           H
ATOM   4851  C   ASP A 304      12.585   9.601  -6.076  1.00  8.37           C
ATOM   4852  O   ASP A 304      13.238   9.439  -7.111  1.00  8.37           O
ATOM   4853  CB  ASP A 304      13.688  11.507  -4.856  1.00  8.37           C
ATOM   4854 1HB  ASP A 304      14.434  11.696  -4.085  1.00  8.37           H
ATOM   4855 2HB  ASP A 304      14.139  11.706  -5.826  1.00  8.37           H
ATOM   4856  CG  ASP A 304      12.525  12.455  -4.642  1.00  8.37           C
ATOM   4857  OD1 ASP A 304      11.454  12.265  -5.253  1.00  8.37           O
ATOM   4858  OD2 ASP A 304      12.662  13.425  -3.864  1.00  8.37           O
ATOM   4859  N   PHE A 305      11.278   9.387  -6.042  1.00  9.28           N
ATOM   4860  H   PHE A 305      10.746   9.578  -5.194  1.00  9.28           H
ATOM   4861  CA  PHE A 305      10.566   8.901  -7.219  1.00  9.28           C
ATOM   4862  HA  PHE A 305      11.171   8.134  -7.700  1.00  9.28           H
ATOM   4863  C   PHE A 305      10.351  10.017  -8.233  1.00  9.28           C
ATOM   4864  O   PHE A 305      10.103   9.758  -9.408  1.00  9.28           O
ATOM   4865  CB  PHE A 305       9.233   8.270  -6.813  1.00  9.28           C
ATOM   4866 1HB  PHE A 305       8.619   9.024  -6.321  1.00  9.28           H
ATOM   4867 2HB  PHE A 305       8.715   7.945  -7.713  1.00  9.28           H
ATOM   4868  CG  PHE A 305       9.387   7.083  -5.896  1.00  9.28           C
ATOM   4869  CD1 PHE A 305       8.710   7.049  -4.667  1.00  9.28           C
ATOM   4870  HD1 PHE A 305       8.073   7.874  -4.387  1.00  9.28           H
ATOM   4871  CD2 PHE A 305      10.194   5.985  -6.260  1.00  9.28           C
ATOM   4872  HD2 PHE A 305      10.714   5.987  -7.207  1.00  9.28           H
ATOM   4873  CE1 PHE A 305       8.831   5.939  -3.794  1.00  9.28           C
ATOM   4874  HE1 PHE A 305       8.295   5.931  -2.857  1.00  9.28           H
ATOM   4875  CE2 PHE A 305      10.323   4.862  -5.400  1.00  9.28           C
ATOM   4876  HE2 PHE A 305      10.937   4.023  -5.692  1.00  9.28           H
ATOM   4877  CZ  PHE A 305       9.635   4.841  -4.165  1.00  9.28           C
ATOM   4878  HZ  PHE A 305       9.716   3.984  -3.512  1.00  9.28           H
ATOM   4879  N   SER A 306      10.510  11.265  -7.815  1.00-19.45           N
ATOM   4880  H   SER A 306      10.705  11.453  -6.833  1.00-19.45           H
ATOM   4881  CA  SER A 306      10.443  12.383  -8.756  1.00-19.45           C
ATOM   4882  HA  SER A 306       9.596  12.229  -9.422  1.00-19.45           H
ATOM   4883  C   SER A 306      11.698  12.475  -9.621  1.00-19.45           C
ATOM   4884  O   SER A 306      11.675  13.103 -10.673  1.00-19.45           O
ATOM   4885  CB  SER A 306      10.232  13.708  -8.028  1.00-19.45           C
ATOM   4886 1HB  SER A 306      10.103  14.501  -8.764  1.00-19.45           H
ATOM   4887 2HB  SER A 306       9.332  13.642  -7.417  1.00-19.45           H
ATOM   4888  OG  SER A 306      11.338  14.015  -7.202  1.00-19.45           O
ATOM   4889  HG  SER A 306      11.361  13.365  -6.477  1.00-19.45           H
ATOM   4890  N   ASP A 307      12.781  11.801  -9.244  1.00  8.68           N
ATOM   4891  H   ASP A 307      12.775  11.267  -8.384  1.00  8.68           H
ATOM   4892  CA  ASP A 307      14.004  11.825 -10.061  1.00  8.68           C
ATOM   4893  HA  ASP A 307      14.249  12.853 -10.330  1.00  8.68           H
ATOM   4894  C   ASP A 307      13.791  11.018 -11.335  1.00  8.68           C
ATOM   4895  O   ASP A 307      14.522  11.160 -12.318  1.00  8.68           O
ATOM   4896  CB  ASP A 307      15.198  11.175  -9.350  1.00  8.68           C
ATOM   4897 1HB  ASP A 307      14.898  10.194  -8.987  1.00  8.68           H
ATOM   4898 2HB  ASP A 307      16.004  11.038 -10.072  1.00  8.68           H
ATOM   4899  CG  ASP A 307      15.737  11.995  -8.197  1.00  8.68           C
ATOM   4900  OD1 ASP A 307      15.575  13.230  -8.169  1.00  8.68           O
ATOM   4901  OD2 ASP A 307      16.367  11.390  -7.301  1.00  8.68           O
ATOM   4902  N   VAL A 308      12.808  10.131 -11.280  1.00  9.48           N
ATOM   4903  H   VAL A 308      12.250  10.081 -10.439  1.00  9.48           H
ATOM   4904  CA  VAL A 308      12.534   9.160 -12.339  1.00  9.48           C
ATOM   4905  HA  VAL A 308      13.200   9.346 -13.180  1.00  9.48           H
ATOM   4906  C   VAL A 308      11.105   9.297 -12.878  1.00  9.48           C
ATOM   4907  O   VAL A 308      10.643   8.489 -13.678  1.00  9.48           O
ATOM   4908  CB  VAL A 308      12.837   7.722 -11.809  1.00  9.48           C
ATOM   4909  HB  VAL A 308      12.572   6.999 -12.578  1.00  9.48           H
ATOM   4910  CG1 VAL A 308      14.336   7.571 -11.497  1.00  9.48           C
ATOM   4911 1HG1 VAL A 308      14.552   6.532 -11.246  1.00  9.48           H
ATOM   4912 2HG1 VAL A 308      14.629   8.208 -10.662  1.00  9.48           H
ATOM   4913 3HG1 VAL A 308      14.920   7.844 -12.375  1.00  9.48           H
ATOM   4914  CG2 VAL A 308      12.061   7.400 -10.528  1.00  9.48           C
ATOM   4915 1HG2 VAL A 308      12.221   6.353 -10.269  1.00  9.48           H
ATOM   4916 2HG2 VAL A 308      10.999   7.553 -10.693  1.00  9.48           H
ATOM   4917 3HG2 VAL A 308      12.399   8.022  -9.699  1.00  9.48           H
ATOM   4918  N   GLY A 309      10.384  10.317 -12.427  1.00 -8.44           N
ATOM   4919  H   GLY A 309      10.787  10.962 -11.763  1.00 -8.44           H
ATOM   4920  CA  GLY A 309       9.023  10.554 -12.897  1.00 -8.44           C
ATOM   4921 1HA  GLY A 309       8.722  11.559 -12.602  1.00 -8.44           H
ATOM   4922 2HA  GLY A 309       9.023  10.509 -13.987  1.00 -8.44           H
ATOM   4923  C   GLY A 309       7.973   9.574 -12.399  1.00 -8.44           C
ATOM   4924  O   GLY A 309       6.804   9.633 -12.771  1.00 -8.44           O
ATOM   4925  N   TRP A 310       8.361   8.643 -11.540  1.00 34.50           N
ATOM   4926  H   TRP A 310       9.317   8.642 -11.214  1.00 34.50           H
ATOM   4927  CA  TRP A 310       7.444   7.603 -11.071  1.00 34.50           C
ATOM   4928  HA  TRP A 310       6.886   7.217 -11.923  1.00 34.50           H
ATOM   4929  C   TRP A 310       6.430   8.155 -10.083  1.00 34.50           C
ATOM   4930  O   TRP A 310       5.439   7.504  -9.792  1.00 34.50           O
ATOM   4931  CB  TRP A 310       8.191   6.434 -10.426  1.00 34.50           C
ATOM   4932 1HB  TRP A 310       8.809   6.817  -9.617  1.00 34.50           H
ATOM   4933 2HB  TRP A 310       7.455   5.754 -10.001  1.00 34.50           H
ATOM   4934  CG  TRP A 310       9.063   5.637 -11.362  1.00 34.50           C
ATOM   4935  CD1 TRP A 310       9.194   5.773 -12.714  1.00 34.50           C
ATOM   4936  HD1 TRP A 310       8.641   6.485 -13.314  1.00 34.50           H
ATOM   4937  CD2 TRP A 310       9.988   4.597 -10.996  1.00 34.50           C
ATOM   4938  NE1 TRP A 310      10.144   4.926 -13.214  1.00 34.50           N
ATOM   4939  HE1 TRP A 310      10.396   4.856 -14.199  1.00 34.50           H
ATOM   4940  CE2 TRP A 310      10.707   4.239 -12.174  1.00 34.50           C
ATOM   4941  CE3 TRP A 310      10.334   3.976  -9.776  1.00 34.50           C
ATOM   4942  HE3 TRP A 310       9.791   4.212  -8.873  1.00 34.50           H
ATOM   4943  CZ2 TRP A 310      11.803   3.353 -12.147  1.00 34.50           C
ATOM   4944  HZ2 TRP A 310      12.367   3.145 -13.042  1.00 34.50           H
ATOM   4945  CZ3 TRP A 310      11.413   3.051  -9.753  1.00 34.50           C
ATOM   4946  HZ3 TRP A 310      11.685   2.565  -8.827  1.00 34.50           H
ATOM   4947  CH2 TRP A 310      12.147   2.768 -10.943  1.00 34.50           C
ATOM   4948  HH2 TRP A 310      12.985   2.089 -10.909  1.00 34.50           H
ATOM   4949  N   ASN A 311       6.611   9.393  -9.646  1.00  8.87           N
ATOM   4950  H   ASN A 311       7.424   9.910  -9.955  1.00  8.87           H
ATOM   4951  CA  ASN A 311       5.634  10.075  -8.792  1.00  8.87           C
ATOM   4952  HA  ASN A 311       5.460   9.472  -7.899  1.00  8.87           H
ATOM   4953  C   ASN A 311       4.281  10.283  -9.483  1.00  8.87           C
ATOM   4954  O   ASN A 311       3.301  10.647  -8.840  1.00  8.87           O
ATOM   4955  CB  ASN A 311       6.169  11.452  -8.385  1.00  8.87           C
ATOM   4956 1HB  ASN A 311       5.472  11.902  -7.678  1.00  8.87           H
ATOM   4957 2HB  ASN A 311       7.135  11.339  -7.896  1.00  8.87           H
ATOM   4958  CG  ASN A 311       6.326  12.379  -9.569  1.00  8.87           C
ATOM   4959  OD1 ASN A 311       7.308  12.297 -10.298  1.00  8.87           O
ATOM   4960  ND2 ASN A 311       5.373  13.239  -9.789  1.00  8.87           N
ATOM   4961 1HD2 ASN A 311       5.435  13.841 -10.598  1.00  8.87           H
ATOM   4962 2HD2 ASN A 311       4.567  13.284  -9.186  1.00  8.87           H
ATOM   4963  N   ASP A 312       4.222  10.065 -10.789  1.00  1.76           N
ATOM   4964  H   ASP A 312       5.068   9.853 -11.304  1.00  1.76           H
ATOM   4965  CA  ASP A 312       2.958  10.140 -11.520  1.00  1.76           C
ATOM   4966  HA  ASP A 312       2.447  11.070 -11.267  1.00  1.76           H
ATOM   4967  C   ASP A 312       2.036   8.977 -11.155  1.00  1.76           C
ATOM   4968  O   ASP A 312       0.808   9.109 -11.210  1.00  1.76           O
ATOM   4969  CB  ASP A 312       3.221  10.107 -13.028  1.00  1.76           C
ATOM   4970 1HB  ASP A 312       3.873   9.263 -13.254  1.00  1.76           H
ATOM   4971 2HB  ASP A 312       2.274   9.962 -13.548  1.00  1.76           H
ATOM   4972  CG  ASP A 312       3.857  11.390 -13.540  1.00  1.76           C
ATOM   4973  OD1 ASP A 312       3.710  12.444 -12.887  1.00  1.76           O
ATOM   4974  OD2 ASP A 312       4.474  11.366 -14.626  1.00  1.76           O
ATOM   4975  N   TRP A 313       2.620   7.848 -10.766  1.00 15.84           N
ATOM   4976  H   TRP A 313       3.630   7.808 -10.709  1.00 15.84           H
ATOM   4977  CA  TRP A 313       1.857   6.642 -10.425  1.00 15.84           C
ATOM   4978  HA  TRP A 313       0.796   6.883 -10.474  1.00 15.84           H
ATOM   4979  C   TRP A 313       2.105   6.121  -9.006  1.00 15.84           C
ATOM   4980  O   TRP A 313       1.272   5.401  -8.458  1.00 15.84           O
ATOM   4981  CB  TRP A 313       2.107   5.548 -11.466  1.00 15.84           C
ATOM   4982 1HB  TRP A 313       1.440   4.714 -11.252  1.00 15.84           H
ATOM   4983 2HB  TRP A 313       1.855   5.944 -12.448  1.00 15.84           H
ATOM   4984  CG  TRP A 313       3.510   5.027 -11.526  1.00 15.84           C
ATOM   4985  CD1 TRP A 313       4.521   5.456 -12.329  1.00 15.84           C
ATOM   4986  HD1 TRP A 313       4.423   6.270 -13.036  1.00 15.84           H
ATOM   4987  CD2 TRP A 313       4.049   3.914 -10.795  1.00 15.84           C
ATOM   4988  NE1 TRP A 313       5.660   4.722 -12.135  1.00 15.84           N
ATOM   4989  HE1 TRP A 313       6.534   4.871 -12.620  1.00 15.84           H
ATOM   4990  CE2 TRP A 313       5.414   3.776 -11.180  1.00 15.84           C
ATOM   4991  CE3 TRP A 313       3.512   3.003  -9.863  1.00 15.84           C
ATOM   4992  HE3 TRP A 313       2.469   3.060  -9.590  1.00 15.84           H
ATOM   4993  CZ2 TRP A 313       6.258   2.796 -10.622  1.00 15.84           C
ATOM   4994  HZ2 TRP A 313       7.293   2.721 -10.921  1.00 15.84           H
ATOM   4995  CZ3 TRP A 313       4.357   2.019  -9.297  1.00 15.84           C
ATOM   4996  HZ3 TRP A 313       3.962   1.326  -8.569  1.00 15.84           H
ATOM   4997  CH2 TRP A 313       5.725   1.938  -9.677  1.00 15.84           C
ATOM   4998  HH2 TRP A 313       6.353   1.196  -9.215  1.00 15.84           H
ATOM   4999  N   ILE A 314       3.212   6.504  -8.385  1.00 -5.37           N
ATOM   5000  H   ILE A 314       3.908   7.044  -8.885  1.00 -5.37           H
ATOM   5001  CA  ILE A 314       3.450   6.217  -6.971  1.00 -5.37           C
ATOM   5002  HA  ILE A 314       2.931   5.302  -6.698  1.00 -5.37           H
ATOM   5003  C   ILE A 314       2.831   7.374  -6.205  1.00 -5.37           C
ATOM   5004  O   ILE A 314       3.193   8.536  -6.387  1.00 -5.37           O
ATOM   5005  CB  ILE A 314       4.956   6.059  -6.610  1.00 -5.37           C
ATOM   5006  HB  ILE A 314       5.485   6.972  -6.883  1.00 -5.37           H
ATOM   5007  CG1 ILE A 314       5.540   4.886  -7.419  1.00 -5.37           C
ATOM   5008 1HG1 ILE A 314       5.020   3.977  -7.123  1.00 -5.37           H
ATOM   5009 2HG1 ILE A 314       5.335   5.057  -8.473  1.00 -5.37           H
ATOM   5010  CG2 ILE A 314       5.117   5.829  -5.080  1.00 -5.37           C
ATOM   5011 1HG2 ILE A 314       6.162   5.662  -4.827  1.00 -5.37           H
ATOM   5012 2HG2 ILE A 314       4.531   4.967  -4.760  1.00 -5.37           H
ATOM   5013 3HG2 ILE A 314       4.786   6.712  -4.532  1.00 -5.37           H
ATOM   5014  CD1 ILE A 314       7.040   4.643  -7.286  1.00 -5.37           C
ATOM   5015 1HD1 ILE A 314       7.337   3.855  -7.978  1.00 -5.37           H
[truncated: 97,936 more chars]
