# Supplementary material for: Variety of genetic defects in GnRH and hypothalamic–pituitary signaling and development in normosmic patients with IHH
Source: Front Endocrinol (Lausanne). 2024 Jul 1;15:1396805. doi: 10.3389/fendo.2024.1396805 (PMC11246878; doi:10.3389/fendo.2024.1396805)
Supplement: Supplementary file 1 [file DataSheet_1.zip › BMP2_homology.pdb]

REMARK YASARA *************************************************************
REMARK YASARA *                                                           *
REMARK YASARA *                     Y  A  S  A  R  A                      *
REMARK YASARA *                                                           *
REMARK YASARA *   Yet Another Scientific Artificial Reality Application   *
REMARK YASARA *                                                           *
REMARK YASARA *            MOLECULE STRUCTURE FILE, PDB FORMAT            *
REMARK YASARA *                                                           *
REMARK YASARA * Just use YASARA every day to make your questions go away! *
REMARK YASARA *                                                           *
REMARK YASARA *                      www.YASARA.org                       *
REMARK YASARA *                                                           *
REMARK YASARA *************************************************************
REMARK YASARA
REMARK YASARA Version:           24.4.10.W.64
REMARK YASARA Written on:        Mon May 20 09:23:37 2024
REMARK YASARA Number of models:  1
REMARK YASARA Number of atoms:   6257
REMARK YASARA Please address questions or suggestions to: Eliza@yasara.org
REMARK YASARA
SEQRES   1 A  396  MET VAL ALA GLY THR ARG CYS LEU LEU ALA LEU LEU LEU 
SEQRES   2 A  396  PRO GLN VAL LEU LEU GLY GLY ALA ALA GLY LEU VAL PRO 
SEQRES   3 A  396  GLU LEU GLY ARG ARG LYS PHE ALA ALA ALA SER SER GLY 
SEQRES   4 A  396  ARG PRO SER SER GLN PRO SER ASP GLU VAL LEU SER GLU 
SEQRES   5 A  396  PHE GLU LEU ARG LEU LEU SER MET PHE GLY LEU LYS GLN 
SEQRES   6 A  396  ARG PRO THR PRO SER ARG ASP ALA VAL VAL PRO PRO TYR 
SEQRES   7 A  396  MET LEU ASP LEU TYR ARG ARG HIS SER GLY GLN PRO GLY 
SEQRES   8 A  396  SER PRO ALA PRO ASP HIS ARG LEU GLU ARG ALA ALA SER 
SEQRES   9 A  396  ARG ALA ASN THR VAL ARG SER PHE HIS HIS GLU GLU SER 
SEQRES  10 A  396  LEU GLU GLU LEU PRO GLU THR SER GLY LYS THR THR ARG 
SEQRES  11 A  396  ARG PHE PHE PHE ASN LEU SER SER ILE PRO THR GLU GLU 
SEQRES  12 A  396  PHE ILE THR SER ALA GLU LEU GLN VAL PHE ARG GLU GLN 
SEQRES  13 A  396  MET GLN ASP ALA LEU GLY ASN ASN SER SER PHE HIS HIS 
SEQRES  14 A  396  ARG ILE ASN ILE TYR GLU ILE ILE LYS PRO ALA THR ALA 
SEQRES  15 A  396  ASN SER LYS PHE PRO VAL THR ARG LEU LEU ASP THR ARG 
SEQRES  16 A  396  LEU VAL ASN GLN ASN ALA SER ARG TRP GLU SER PHE ASP 
SEQRES  17 A  396  VAL THR PRO ALA VAL MET ARG TRP THR ALA GLN GLY HIS 
SEQRES  18 A  396  ALA ASN HIS GLY PHE VAL VAL GLU VAL ALA HIS LEU GLU 
SEQRES  19 A  396  GLU LYS GLN GLY VAL SER LYS ARG HIS VAL ARG ILE SER 
SEQRES  20 A  396  ARG SER LEU HIS GLN ASP GLU HIS SER TRP SER GLN ILE 
SEQRES  21 A  396  ARG PRO LEU LEU VAL THR PHE GLY HIS ASP GLY LYS GLY 
SEQRES  22 A  396  HIS PRO LEU HIS LYS ARG GLU LYS ARG GLN ALA LYS HIS 
SEQRES  23 A  396  LYS GLN ARG LYS ARG LEU LYS SER SER CYS LYS ARG HIS 
SEQRES  24 A  396  PRO LEU TYR VAL ASP PHE SER ASP VAL GLY TRP ASN ASP 
SEQRES  25 A  396  TRP ILE VAL ALA PRO PRO GLY TYR HIS ALA PHE TYR CYS 
SEQRES  26 A  396  HIS GLY GLU CYS PRO PHE PRO LEU ALA ASP HIS LEU ASN 
SEQRES  27 A  396  SER THR ASN HIS ALA ILE VAL GLN THR LEU VAL ASN SER 
SEQRES  28 A  396  VAL ASN SER LYS ILE PRO LYS ALA CYS CYS VAL PRO THR 
SEQRES  29 A  396  GLU LEU SER ALA ILE SER MET LEU TYR LEU ASP GLU ASN 
SEQRES  30 A  396  GLU LYS VAL VAL LEU LYS ASN TYR GLN ASP MET VAL VAL 
SEQRES  31 A  396  GLU GLY CYS GLY CYS ARG 
SSBOND   0 CYS A  296    CYS A  361                                       2.03
SSBOND   1 CYS A  325    CYS A  393                                       2.03
SSBOND   2 CYS A  329    CYS A  395                                       2.03
ATOM      1  N   MET A   1      44.096 -20.056 -14.364  1.00-33.52           N
ATOM      2 1H   MET A   1      44.934 -20.162 -14.919  1.00-33.52           H
ATOM      3 2H   MET A   1      43.437 -20.783 -14.608  1.00-33.52           H
ATOM      4 3H   MET A   1      44.338 -20.138 -13.385  1.00-33.52           H
ATOM      5  CA  MET A   1      43.489 -18.727 -14.623  1.00-33.52           C
ATOM      6  HA  MET A   1      44.203 -17.952 -14.352  1.00-33.52           H
ATOM      7  C   MET A   1      42.258 -18.535 -13.769  1.00-33.52           C
ATOM      8  O   MET A   1      41.140 -18.791 -14.202  1.00-33.52           O
ATOM      9  CB  MET A   1      43.122 -18.571 -16.100  1.00-33.52           C
ATOM     10 1HB  MET A   1      42.611 -19.473 -16.438  1.00-33.52           H
ATOM     11 2HB  MET A   1      42.437 -17.731 -16.202  1.00-33.52           H
ATOM     12  CG  MET A   1      44.326 -18.313 -16.986  1.00-33.52           C
ATOM     13 1HG  MET A   1      45.013 -19.155 -16.900  1.00-33.52           H
ATOM     14 2HG  MET A   1      44.000 -18.231 -18.024  1.00-33.52           H
ATOM     15  SD  MET A   1      45.200 -16.801 -16.512  1.00-33.52           S
ATOM     16  CE  MET A   1      44.072 -15.506 -17.055  1.00-33.52           C
ATOM     17 1HE  MET A   1      44.463 -14.534 -16.759  1.00-33.52           H
ATOM     18 2HE  MET A   1      43.091 -15.643 -16.601  1.00-33.52           H
ATOM     19 3HE  MET A   1      43.975 -15.534 -18.140  1.00-33.52           H
ATOM     20  N   VAL A   2      42.446 -18.056 -12.552  1.00-18.00           N
ATOM     21  H   VAL A   2      43.388 -17.840 -12.221  1.00-18.00           H
ATOM     22  CA  VAL A   2      41.324 -17.693 -11.695  1.00-18.00           C
ATOM     23  HA  VAL A   2      40.518 -18.420 -11.784  1.00-18.00           H
ATOM     24  C   VAL A   2      40.894 -16.348 -12.260  1.00-18.00           C
ATOM     25  O   VAL A   2      41.726 -15.451 -12.395  1.00-18.00           O
ATOM     26  CB  VAL A   2      41.765 -17.551 -10.208  1.00-18.00           C
ATOM     27  HB  VAL A   2      42.566 -16.815 -10.154  1.00-18.00           H
ATOM     28  CG1 VAL A   2      40.612 -17.079  -9.315  1.00-18.00           C
ATOM     29 1HG1 VAL A   2      40.950 -17.012  -8.280  1.00-18.00           H
ATOM     30 2HG1 VAL A   2      39.774 -17.775  -9.371  1.00-18.00           H
ATOM     31 3HG1 VAL A   2      40.280 -16.088  -9.626  1.00-18.00           H
ATOM     32  CG2 VAL A   2      42.310 -18.885  -9.682  1.00-18.00           C
ATOM     33 1HG2 VAL A   2      42.624 -18.767  -8.645  1.00-18.00           H
ATOM     34 2HG2 VAL A   2      43.175 -19.200 -10.265  1.00-18.00           H
ATOM     35 3HG2 VAL A   2      41.538 -19.652  -9.733  1.00-18.00           H
ATOM     36  N   ALA A   3      39.641 -16.197 -12.654  1.00 18.17           N
ATOM     37  H   ALA A   3      39.000 -16.987 -12.660  1.00 18.17           H
ATOM     38  CA  ALA A   3      39.129 -14.872 -12.963  1.00 18.17           C
ATOM     39  HA  ALA A   3      39.886 -14.273 -13.469  1.00 18.17           H
ATOM     40  C   ALA A   3      38.827 -14.283 -11.592  1.00 18.17           C
ATOM     41  O   ALA A   3      38.151 -14.932 -10.791  1.00 18.17           O
ATOM     42  CB  ALA A   3      37.863 -14.968 -13.819  1.00 18.17           C
ATOM     43 1HB  ALA A   3      38.090 -15.469 -14.760  1.00 18.17           H
ATOM     44 2HB  ALA A   3      37.489 -13.967 -14.033  1.00 18.17           H
ATOM     45 3HB  ALA A   3      37.096 -15.536 -13.291  1.00 18.17           H
ATOM     46  N   GLY A   4      39.297 -13.077 -11.311  1.00 21.62           N
ATOM     47  H   GLY A   4      39.884 -12.580 -11.972  1.00 21.62           H
ATOM     48  CA  GLY A   4      38.934 -12.444 -10.058  1.00 21.62           C
ATOM     49 1HA  GLY A   4      39.127 -13.127  -9.230  1.00 21.62           H
ATOM     50 2HA  GLY A   4      39.492 -11.520  -9.913  1.00 21.62           H
ATOM     51  C   GLY A   4      37.454 -12.146 -10.138  1.00 21.62           C
ATOM     52  O   GLY A   4      36.994 -11.496 -11.087  1.00 21.62           O
ATOM     53  N   THR A   5      36.686 -12.650  -9.189  1.00  8.41           N
ATOM     54  H   THR A   5      37.103 -13.199  -8.436  1.00  8.41           H
ATOM     55  CA  THR A   5      35.255 -12.392  -9.173  1.00  8.41           C
ATOM     56  HA  THR A   5      34.881 -12.360 -10.194  1.00  8.41           H
ATOM     57  C   THR A   5      35.093 -11.017  -8.552  1.00  8.41           C
ATOM     58  O   THR A   5      35.352 -10.799  -7.368  1.00  8.41           O
ATOM     59  CB  THR A   5      34.476 -13.471  -8.398  1.00  8.41           C
ATOM     60  HB  THR A   5      34.835 -13.523  -7.372  1.00  8.41           H
ATOM     61  OG1 THR A   5      34.677 -14.731  -9.047  1.00  8.41           O
ATOM     62  HG1 THR A   5      35.622 -14.912  -9.053  1.00  8.41           H
ATOM     63  CG2 THR A   5      32.986 -13.215  -8.401  1.00  8.41           C
ATOM     64 1HG2 THR A   5      32.478 -14.038  -7.899  1.00  8.41           H
ATOM     65 2HG2 THR A   5      32.613 -13.128  -9.420  1.00  8.41           H
ATOM     66 3HG2 THR A   5      32.770 -12.294  -7.861  1.00  8.41           H
ATOM     67  N   ARG A   6      34.691 -10.072  -9.386  1.00 -6.50           N
ATOM     68  H   ARG A   6      34.529 -10.300 -10.355  1.00 -6.50           H
ATOM     69  CA  ARG A   6      34.415  -8.723  -8.913  1.00 -6.50           C
ATOM     70  HA  ARG A   6      35.238  -8.365  -8.293  1.00 -6.50           H
ATOM     71  C   ARG A   6      33.167  -8.912  -8.072  1.00 -6.50           C
ATOM     72  O   ARG A   6      32.271  -9.644  -8.487  1.00 -6.50           O
ATOM     73  CB  ARG A   6      34.167  -7.775 -10.088  1.00 -6.50           C
ATOM     74 1HB  ARG A   6      33.318  -8.144 -10.663  1.00 -6.50           H
ATOM     75 2HB  ARG A   6      33.920  -6.790  -9.692  1.00 -6.50           H
ATOM     76  CG  ARG A   6      35.364  -7.644 -11.022  1.00 -6.50           C
ATOM     77 1HG  ARG A   6      36.254  -7.443 -10.425  1.00 -6.50           H
ATOM     78 2HG  ARG A   6      35.510  -8.576 -11.567  1.00 -6.50           H
ATOM     79  CD  ARG A   6      35.178  -6.506 -12.012  1.00 -6.50           C
ATOM     80 1HD  ARG A   6      34.984  -5.593 -11.450  1.00 -6.50           H
ATOM     81 2HD  ARG A   6      36.107  -6.375 -12.570  1.00 -6.50           H
ATOM     82  NE  ARG A   6      34.080  -6.727 -12.968  1.00 -6.50           N
ATOM     83  HE  ARG A   6      33.618  -7.620 -12.945  1.00 -6.50           H
ATOM     84  CZ  ARG A   6      33.660  -5.855 -13.876  1.00 -6.50           C
ATOM     85  NH1 ARG A   6      32.726  -6.203 -14.710  1.00 -6.50           N
ATOM     86 1HH1 ARG A   6      32.330  -7.138 -14.680  1.00 -6.50           H
ATOM     87 2HH1 ARG A   6      32.412  -5.535 -15.400  1.00 -6.50           H
ATOM     88  NH2 ARG A   6      34.126  -4.642 -13.988  1.00 -6.50           N
ATOM     89 1HH2 ARG A   6      34.798  -4.297 -13.318  1.00 -6.50           H
ATOM     90 2HH2 ARG A   6      33.803  -4.053 -14.742  1.00 -6.50           H
ATOM     91  N   CYS A   7      33.116  -8.314  -6.895  1.00 21.16           N
ATOM     92  H   CYS A   7      33.874  -7.716  -6.605  1.00 21.16           H
ATOM     93  CA  CYS A   7      31.995  -8.489  -5.978  1.00 21.16           C
ATOM     94  HA  CYS A   7      31.654  -9.524  -6.013  1.00 21.16           H
ATOM     95  C   CYS A   7      30.828  -7.599  -6.407  1.00 21.16           C
ATOM     96  O   CYS A   7      30.541  -6.562  -5.809  1.00 21.16           O
ATOM     97  CB  CYS A   7      32.469  -8.178  -4.559  1.00 21.16           C
ATOM     98 1HB  CYS A   7      31.607  -8.151  -3.891  1.00 21.16           H
ATOM     99 2HB  CYS A   7      33.123  -8.990  -4.235  1.00 21.16           H
ATOM    100  SG  CYS A   7      33.396  -6.625  -4.421  1.00 21.16           S
ATOM    101  HG  CYS A   7      33.840  -6.835  -3.174  1.00 21.16           H
ATOM    102  N   LEU A   8      30.161  -7.991  -7.481  1.00 17.07           N
ATOM    103  H   LEU A   8      30.401  -8.885  -7.908  1.00 17.07           H
ATOM    104  CA  LEU A   8      29.115  -7.185  -8.105  1.00 17.07           C
ATOM    105  HA  LEU A   8      29.360  -6.136  -7.953  1.00 17.07           H
ATOM    106  C   LEU A   8      27.749  -7.403  -7.456  1.00 17.07           C
ATOM    107  O   LEU A   8      26.730  -7.604  -8.116  1.00 17.07           O
ATOM    108  CB  LEU A   8      29.065  -7.424  -9.619  1.00 17.07           C
ATOM    109 1HB  LEU A   8      28.821  -8.471  -9.784  1.00 17.07           H
ATOM    110 2HB  LEU A   8      28.257  -6.821 -10.033  1.00 17.07           H
ATOM    111  CG  LEU A   8      30.338  -7.090 -10.414  1.00 17.07           C
ATOM    112  HG  LEU A   8      31.156  -7.680 -10.013  1.00 17.07           H
ATOM    113  CD1 LEU A   8      30.153  -7.475 -11.873  1.00 17.07           C
ATOM    114 1HD1 LEU A   8      31.056  -7.247 -12.434  1.00 17.07           H
ATOM    115 2HD1 LEU A   8      29.313  -6.929 -12.306  1.00 17.07           H
ATOM    116 3HD1 LEU A   8      29.962  -8.545 -11.949  1.00 17.07           H
ATOM    117  CD2 LEU A   8      30.739  -5.610 -10.333  1.00 17.07           C
ATOM    118 1HD2 LEU A   8      31.625  -5.431 -10.943  1.00 17.07           H
ATOM    119 2HD2 LEU A   8      30.975  -5.341  -9.305  1.00 17.07           H
ATOM    120 3HD2 LEU A   8      29.927  -4.979 -10.698  1.00 17.07           H
ATOM    121  N   LEU A   9      27.724  -7.177  -6.150  1.00  6.63           N
ATOM    122  H   LEU A   9      28.614  -7.034  -5.676  1.00  6.63           H
ATOM    123  CA  LEU A   9      26.502  -6.903  -5.386  1.00  6.63           C
ATOM    124  HA  LEU A   9      25.627  -7.353  -5.858  1.00  6.63           H
ATOM    125  C   LEU A   9      26.383  -5.380  -5.472  1.00  6.63           C
ATOM    126  O   LEU A   9      26.275  -4.662  -4.482  1.00  6.63           O
ATOM    127  CB  LEU A   9      26.626  -7.351  -3.923  1.00  6.63           C
ATOM    128 1HB  LEU A   9      27.554  -6.942  -3.524  1.00  6.63           H
ATOM    129 2HB  LEU A   9      25.802  -6.908  -3.364  1.00  6.63           H
ATOM    130  CG  LEU A   9      26.603  -8.859  -3.638  1.00  6.63           C
ATOM    131  HG  LEU A   9      27.365  -9.337  -4.249  1.00  6.63           H
ATOM    132  CD1 LEU A   9      26.942  -9.111  -2.171  1.00  6.63           C
ATOM    133 1HD1 LEU A   9      26.905 -10.180  -1.957  1.00  6.63           H
ATOM    134 2HD1 LEU A   9      26.233  -8.592  -1.524  1.00  6.63           H
ATOM    135 3HD1 LEU A   9      27.946  -8.743  -1.961  1.00  6.63           H
ATOM    136  CD2 LEU A   9      25.251  -9.490  -3.968  1.00  6.63           C
ATOM    137 1HD2 LEU A   9      25.233 -10.534  -3.653  1.00  6.63           H
ATOM    138 2HD2 LEU A   9      25.086  -9.456  -5.042  1.00  6.63           H
ATOM    139 3HD2 LEU A   9      24.445  -8.942  -3.480  1.00  6.63           H
ATOM    140  N   ALA A  10      26.558  -4.894  -6.689  1.00 30.76           N
ATOM    141  H   ALA A  10      26.617  -5.538  -7.462  1.00 30.76           H
ATOM    142  CA  ALA A  10      26.626  -3.476  -6.960  1.00 30.76           C
ATOM    143  HA  ALA A  10      27.207  -2.975  -6.185  1.00 30.76           H
ATOM    144  C   ALA A  10      25.188  -2.989  -6.925  1.00 30.76           C
ATOM    145  O   ALA A  10      24.334  -3.541  -7.617  1.00 30.76           O
ATOM    146  CB  ALA A  10      27.253  -3.246  -8.346  1.00 30.76           C
ATOM    147 1HB  ALA A  10      28.282  -3.606  -8.356  1.00 30.76           H
ATOM    148 2HB  ALA A  10      27.240  -2.181  -8.579  1.00 30.76           H
ATOM    149 3HB  ALA A  10      26.677  -3.775  -9.108  1.00 30.76           H
ATOM    150  N   LEU A  11      24.926  -1.937  -6.169  1.00  5.68           N
ATOM    151  H   LEU A  11      25.620  -1.572  -5.538  1.00  5.68           H
ATOM    152  CA  LEU A  11      23.670  -1.226  -6.342  1.00  5.68           C
ATOM    153  HA  LEU A  11      22.834  -1.926  -6.385  1.00  5.68           H
ATOM    154  C   LEU A  11      23.880  -0.563  -7.690  1.00  5.68           C
ATOM    155  O   LEU A  11      24.845   0.181  -7.865  1.00  5.68           O
ATOM    156  CB  LEU A  11      23.455  -0.175  -5.251  1.00  5.68           C
ATOM    157 1HB  LEU A  11      24.332   0.472  -5.234  1.00  5.68           H
ATOM    158 2HB  LEU A  11      22.595   0.434  -5.527  1.00  5.68           H
ATOM    159  CG  LEU A  11      23.231  -0.699  -3.824  1.00  5.68           C
ATOM    160  HG  LEU A  11      24.055  -1.364  -3.567  1.00  5.68           H
ATOM    161  CD1 LEU A  11      23.247   0.469  -2.848  1.00  5.68           C
ATOM    162 1HD1 LEU A  11      23.144   0.088  -1.831  1.00  5.68           H
ATOM    163 2HD1 LEU A  11      22.418   1.147  -3.049  1.00  5.68           H
ATOM    164 3HD1 LEU A  11      24.191   1.008  -2.922  1.00  5.68           H
ATOM    165  CD2 LEU A  11      21.922  -1.478  -3.684  1.00  5.68           C
ATOM    166 1HD2 LEU A  11      21.787  -1.780  -2.643  1.00  5.68           H
ATOM    167 2HD2 LEU A  11      21.953  -2.377  -4.298  1.00  5.68           H
ATOM    168 3HD2 LEU A  11      21.077  -0.859  -3.984  1.00  5.68           H
ATOM    169  N   LEU A  12      23.008  -0.837  -8.648  1.00 11.37           N
ATOM    170  H   LEU A  12      22.249  -1.482  -8.456  1.00 11.37           H
ATOM    171  CA  LEU A  12      23.128  -0.255  -9.989  1.00 11.37           C
ATOM    172  HA  LEU A  12      24.091   0.242 -10.078  1.00 11.37           H
ATOM    173  C   LEU A  12      22.089   0.845 -10.117  1.00 11.37           C
ATOM    174  O   LEU A  12      21.645   1.226 -11.202  1.00 11.37           O
ATOM    175  CB  LEU A  12      23.060  -1.323 -11.084  1.00 11.37           C
ATOM    176 1HB  LEU A  12      22.148  -1.901 -10.945  1.00 11.37           H
ATOM    177 2HB  LEU A  12      23.007  -0.823 -12.051  1.00 11.37           H
ATOM    178  CG  LEU A  12      24.272  -2.276 -11.112  1.00 11.37           C
ATOM    179  HG  LEU A  12      24.376  -2.739 -10.134  1.00 11.37           H
ATOM    180  CD1 LEU A  12      24.038  -3.380 -12.125  1.00 11.37           C
ATOM    181 1HD1 LEU A  12      24.871  -4.082 -12.110  1.00 11.37           H
ATOM    182 2HD1 LEU A  12      23.939  -2.963 -13.129  1.00 11.37           H
ATOM    183 3HD1 LEU A  12      23.128  -3.923 -11.871  1.00 11.37           H
ATOM    184  CD2 LEU A  12      25.598  -1.570 -11.450  1.00 11.37           C
ATOM    185 1HD2 LEU A  12      26.396  -2.307 -11.539  1.00 11.37           H
ATOM    186 2HD2 LEU A  12      25.860  -0.872 -10.658  1.00 11.37           H
ATOM    187 3HD2 LEU A  12      25.503  -1.028 -12.392  1.00 11.37           H
ATOM    188  N   LEU A  13      21.805   1.414  -8.957  1.00 25.02           N
ATOM    189  H   LEU A  13      22.151   0.991  -8.115  1.00 25.02           H
ATOM    190  CA  LEU A  13      21.192   2.729  -8.857  1.00 25.02           C
ATOM    191  HA  LEU A  13      20.220   2.752  -9.349  1.00 25.02           H
ATOM    192  C   LEU A  13      22.206   3.628  -9.562  1.00 25.02           C
ATOM    193  O   LEU A  13      23.408   3.519  -9.262  1.00 25.02           O
ATOM    194  CB  LEU A  13      21.106   3.159  -7.383  1.00 25.02           C
ATOM    195 1HB  LEU A  13      22.123   3.128  -6.991  1.00 25.02           H
ATOM    196 2HB  LEU A  13      20.784   4.200  -7.360  1.00 25.02           H
ATOM    197  CG  LEU A  13      20.238   2.377  -6.384  1.00 25.02           C
ATOM    198  HG  LEU A  13      20.474   1.317  -6.473  1.00 25.02           H
ATOM    199  CD1 LEU A  13      20.560   2.816  -4.957  1.00 25.02           C
ATOM    200 1HD1 LEU A  13      19.994   2.209  -4.250  1.00 25.02           H
ATOM    201 2HD1 LEU A  13      20.294   3.865  -4.817  1.00 25.02           H
ATOM    202 3HD1 LEU A  13      21.622   2.685  -4.755  1.00 25.02           H
ATOM    203  CD2 LEU A  13      18.758   2.571  -6.632  1.00 25.02           C
ATOM    204 1HD2 LEU A  13      18.182   2.032  -5.880  1.00 25.02           H
ATOM    205 2HD2 LEU A  13      18.498   2.195  -7.615  1.00 25.02           H
ATOM    206 3HD2 LEU A  13      18.505   3.632  -6.581  1.00 25.02           H
ATOM    207  N   PRO A  14      21.779   4.481 -10.510  1.00 16.57           N
ATOM    208  CA  PRO A  14      22.805   5.430 -10.963  1.00 16.57           C
ATOM    209  HA  PRO A  14      23.658   4.911 -11.399  1.00 16.57           H
ATOM    210  C   PRO A  14      23.220   6.296  -9.781  1.00 16.57           C
ATOM    211  O   PRO A  14      22.418   6.524  -8.875  1.00 16.57           O
ATOM    212  CB  PRO A  14      22.064   6.268 -12.010  1.00 16.57           C
ATOM    213 1HB  PRO A  14      21.659   7.168 -11.547  1.00 16.57           H
ATOM    214 2HB  PRO A  14      22.720   6.525 -12.841  1.00 16.57           H
ATOM    215  CG  PRO A  14      20.950   5.386 -12.461  1.00 16.57           C
ATOM    216 1HG  PRO A  14      20.151   5.970 -12.913  1.00 16.57           H
ATOM    217 2HG  PRO A  14      21.324   4.638 -13.161  1.00 16.57           H
ATOM    218  CD  PRO A  14      20.493   4.732 -11.186  1.00 16.57           C
ATOM    219 1HD  PRO A  14      19.877   5.412 -10.593  1.00 16.57           H
ATOM    220 2HD  PRO A  14      19.967   3.799 -11.394  1.00 16.57           H
ATOM    221  N   GLN A  15      24.447   6.797  -9.761  1.00  1.72           N
ATOM    222  H   GLN A  15      25.113   6.568 -10.481  1.00  1.72           H
ATOM    223  CA  GLN A  15      24.801   7.755  -8.719  1.00  1.72           C
ATOM    224  HA  GLN A  15      24.399   7.419  -7.764  1.00  1.72           H
ATOM    225  C   GLN A  15      24.091   9.039  -9.135  1.00  1.72           C
ATOM    226  O   GLN A  15      24.473   9.680 -10.121  1.00  1.72           O
ATOM    227  CB  GLN A  15      26.310   7.971  -8.579  1.00  1.72           C
ATOM    228 1HB  GLN A  15      26.721   8.251  -9.546  1.00  1.72           H
ATOM    229 2HB  GLN A  15      26.462   8.797  -7.884  1.00  1.72           H
ATOM    230  CG  GLN A  15      27.074   6.755  -8.053  1.00  1.72           C
ATOM    231 1HG  GLN A  15      26.611   6.422  -7.125  1.00  1.72           H
ATOM    232 2HG  GLN A  15      27.006   5.949  -8.782  1.00  1.72           H
ATOM    233  CD  GLN A  15      28.542   7.048  -7.781  1.00  1.72           C
ATOM    234  OE1 GLN A  15      28.977   8.194  -7.742  1.00  1.72           O
ATOM    235  NE2 GLN A  15      29.319   6.018  -7.605  1.00  1.72           N
ATOM    236 1HE2 GLN A  15      30.296   6.168  -7.404  1.00  1.72           H
ATOM    237 2HE2 GLN A  15      28.943   5.081  -7.679  1.00  1.72           H
ATOM    238  N   VAL A  16      23.010   9.370  -8.447  1.00 20.00           N
ATOM    239  H   VAL A  16      22.708   8.784  -7.681  1.00 20.00           H
ATOM    240  CA  VAL A  16      22.232  10.558  -8.777  1.00 20.00           C
ATOM    241  HA  VAL A  16      22.117  10.629  -9.858  1.00 20.00           H
ATOM    242  C   VAL A  16      23.092  11.704  -8.284  1.00 20.00           C
ATOM    243  O   VAL A  16      23.482  11.744  -7.111  1.00 20.00           O
ATOM    244  CB  VAL A  16      20.830  10.558  -8.105  1.00 20.00           C
ATOM    245  HB  VAL A  16      20.960  10.488  -7.025  1.00 20.00           H
ATOM    246  CG1 VAL A  16      20.063  11.847  -8.426  1.00 20.00           C
ATOM    247 1HG1 VAL A  16      19.082  11.815  -7.952  1.00 20.00           H
ATOM    248 2HG1 VAL A  16      19.929  11.952  -9.504  1.00 20.00           H
ATOM    249 3HG1 VAL A  16      20.597  12.715  -8.041  1.00 20.00           H
ATOM    250  CG2 VAL A  16      20.010   9.341  -8.575  1.00 20.00           C
ATOM    251 1HG2 VAL A  16      19.021   9.363  -8.117  1.00 20.00           H
ATOM    252 2HG2 VAL A  16      20.502   8.414  -8.280  1.00 20.00           H
ATOM    253 3HG2 VAL A  16      19.896   9.356  -9.660  1.00 20.00           H
ATOM    254  N   LEU A  17      23.458  12.599  -9.189  1.00  1.21           N
ATOM    255  H   LEU A  17      23.128  12.520 -10.140  1.00  1.21           H
ATOM    256  CA  LEU A  17      24.323  13.707  -8.821  1.00  1.21           C
ATOM    257  HA  LEU A  17      25.012  13.380  -8.050  1.00  1.21           H
ATOM    258  C   LEU A  17      23.428  14.772  -8.225  1.00  1.21           C
ATOM    259  O   LEU A  17      22.581  15.338  -8.914  1.00  1.21           O
ATOM    260  CB  LEU A  17      25.133  14.222 -10.013  1.00  1.21           C
ATOM    261 1HB  LEU A  17      24.449  14.521 -10.807  1.00  1.21           H
ATOM    262 2HB  LEU A  17      25.678  15.107  -9.685  1.00  1.21           H
ATOM    263  CG  LEU A  17      26.152  13.225 -10.593  1.00  1.21           C
ATOM    264  HG  LEU A  17      25.615  12.374 -11.010  1.00  1.21           H
ATOM    265  CD1 LEU A  17      26.940  13.890 -11.706  1.00  1.21           C
ATOM    266 1HD1 LEU A  17      27.734  13.227 -12.042  1.00  1.21           H
ATOM    267 2HD1 LEU A  17      27.382  14.819 -11.349  1.00  1.21           H
ATOM    268 3HD1 LEU A  17      26.281  14.103 -12.546  1.00  1.21           H
ATOM    269  CD2 LEU A  17      27.128  12.706  -9.538  1.00  1.21           C
ATOM    270 1HD2 LEU A  17      27.933  12.154 -10.023  1.00  1.21           H
ATOM    271 2HD2 LEU A  17      26.613  12.025  -8.861  1.00  1.21           H
ATOM    272 3HD2 LEU A  17      27.552  13.535  -8.976  1.00  1.21           H
ATOM    273  N   LEU A  18      23.600  15.016  -6.933  1.00  7.05           N
ATOM    274  H   LEU A  18      24.330  14.518  -6.436  1.00  7.05           H
ATOM    275  CA  LEU A  18      22.734  15.914  -6.167  1.00  7.05           C
ATOM    276  HA  LEU A  18      21.716  15.805  -6.545  1.00  7.05           H
ATOM    277  C   LEU A  18      23.135  17.380  -6.346  1.00  7.05           C
ATOM    278  O   LEU A  18      23.285  18.138  -5.386  1.00  7.05           O
ATOM    279  CB  LEU A  18      22.750  15.522  -4.680  1.00  7.05           C
ATOM    280 1HB  LEU A  18      23.759  15.683  -4.304  1.00  7.05           H
ATOM    281 2HB  LEU A  18      22.082  16.199  -4.147  1.00  7.05           H
ATOM    282  CG  LEU A  18      22.341  14.085  -4.307  1.00  7.05           C
ATOM    283  HG  LEU A  18      22.974  13.390  -4.855  1.00  7.05           H
ATOM    284  CD1 LEU A  18      22.581  13.863  -2.816  1.00  7.05           C
ATOM    285 1HD1 LEU A  18      22.331  12.835  -2.554  1.00  7.05           H
ATOM    286 2HD1 LEU A  18      21.966  14.544  -2.227  1.00  7.05           H
ATOM    287 3HD1 LEU A  18      23.632  14.031  -2.582  1.00  7.05           H
ATOM    288  CD2 LEU A  18      20.883  13.770  -4.644  1.00  7.05           C
ATOM    289 1HD2 LEU A  18      20.650  12.747  -4.350  1.00  7.05           H
ATOM    290 2HD2 LEU A  18      20.718  13.864  -5.717  1.00  7.05           H
ATOM    291 3HD2 LEU A  18      20.217  14.456  -4.119  1.00  7.05           H
ATOM    292  N   GLY A  19      23.295  17.775  -7.599  1.00 30.64           N
ATOM    293  H   GLY A  19      23.161  17.089  -8.336  1.00 30.64           H
ATOM    294  CA  GLY A  19      23.525  19.158  -7.988  1.00 30.64           C
ATOM    295 1HA  GLY A  19      23.962  19.733  -7.169  1.00 30.64           H
ATOM    296 2HA  GLY A  19      24.162  19.209  -8.871  1.00 30.64           H
ATOM    297  C   GLY A  19      22.145  19.684  -8.320  1.00 30.64           C
ATOM    298  O   GLY A  19      21.828  19.999  -9.465  1.00 30.64           O
ATOM    299  N   GLY A  20      21.272  19.577  -7.336  1.00 21.14           N
ATOM    300  H   GLY A  20      21.599  19.384  -6.398  1.00 21.14           H
ATOM    301  CA  GLY A  20      19.840  19.617  -7.566  1.00 21.14           C
ATOM    302 1HA  GLY A  20      19.607  18.923  -8.370  1.00 21.14           H
ATOM    303 2HA  GLY A  20      19.356  19.245  -6.665  1.00 21.14           H
ATOM    304  C   GLY A  20      19.174  20.932  -7.902  1.00 21.14           C
ATOM    305  O   GLY A  20      19.781  22.008  -7.971  1.00 21.14           O
ATOM    306  N   ALA A  21      17.870  20.808  -8.097  1.00  9.81           N
ATOM    307  H   ALA A  21      17.459  19.880  -8.019  1.00  9.81           H
ATOM    308  CA  ALA A  21      16.979  21.928  -8.349  1.00  9.81           C
ATOM    309  HA  ALA A  21      17.521  22.718  -8.870  1.00  9.81           H
ATOM    310  C   ALA A  21      16.509  22.439  -6.981  1.00  9.81           C
ATOM    311  O   ALA A  21      15.411  22.106  -6.526  1.00  9.81           O
ATOM    312  CB  ALA A  21      15.804  21.455  -9.205  1.00  9.81           C
ATOM    313 1HB  ALA A  21      16.177  21.083 -10.159  1.00  9.81           H
ATOM    314 2HB  ALA A  21      15.127  22.288  -9.388  1.00  9.81           H
ATOM    315 3HB  ALA A  21      15.262  20.656  -8.696  1.00  9.81           H
ATOM    316  N   ALA A  22      17.366  23.180  -6.293  1.00 -0.25           N
ATOM    317  H   ALA A  22      18.245  23.450  -6.715  1.00 -0.25           H
ATOM    318  CA  ALA A  22      17.094  23.605  -4.928  1.00 -0.25           C
ATOM    319  HA  ALA A  22      16.939  22.715  -4.318  1.00 -0.25           H
ATOM    320  C   ALA A  22      15.829  24.461  -4.847  1.00 -0.25           C
ATOM    321  O   ALA A  22      15.602  25.341  -5.685  1.00 -0.25           O
ATOM    322  CB  ALA A  22      18.307  24.372  -4.381  1.00 -0.25           C
ATOM    323 1HB  ALA A  22      19.192  23.734  -4.410  1.00 -0.25           H
ATOM    324 2HB  ALA A  22      18.116  24.668  -3.350  1.00 -0.25           H
ATOM    325 3HB  ALA A  22      18.484  25.266  -4.980  1.00 -0.25           H
ATOM    326  N   GLY A  23      15.022  24.200  -3.828  1.00 15.98           N
ATOM    327  H   GLY A  23      15.243  23.450  -3.187  1.00 15.98           H
ATOM    328  CA  GLY A  23      13.866  25.033  -3.548  1.00 15.98           C
ATOM    329 1HA  GLY A  23      13.465  25.464  -4.464  1.00 15.98           H
ATOM    330 2HA  GLY A  23      13.096  24.453  -3.041  1.00 15.98           H
ATOM    331  C   GLY A  23      14.365  26.124  -2.626  1.00 15.98           C
ATOM    332  O   GLY A  23      15.471  26.001  -2.095  1.00 15.98           O
ATOM    333  N   LEU A  24      13.591  27.174  -2.398  1.00 -9.42           N
ATOM    334  H   LEU A  24      12.681  27.245  -2.835  1.00 -9.42           H
ATOM    335  CA  LEU A  24      14.030  28.225  -1.486  1.00 -9.42           C
ATOM    336  HA  LEU A  24      15.040  28.530  -1.763  1.00 -9.42           H
ATOM    337  C   LEU A  24      14.048  27.681  -0.066  1.00 -9.42           C
ATOM    338  O   LEU A  24      13.049  27.167   0.442  1.00 -9.42           O
ATOM    339  CB  LEU A  24      13.094  29.439  -1.538  1.00 -9.42           C
ATOM    340 1HB  LEU A  24      13.057  29.793  -2.565  1.00 -9.42           H
ATOM    341 2HB  LEU A  24      12.095  29.098  -1.266  1.00 -9.42           H
ATOM    342  CG  LEU A  24      13.446  30.628  -0.624  1.00 -9.42           C
ATOM    343  HG  LEU A  24      13.511  30.267   0.402  1.00 -9.42           H
ATOM    344  CD1 LEU A  24      14.777  31.292  -0.978  1.00 -9.42           C
ATOM    345 1HD1 LEU A  24      14.959  32.132  -0.309  1.00 -9.42           H
ATOM    346 2HD1 LEU A  24      14.751  31.654  -2.006  1.00 -9.42           H
ATOM    347 3HD1 LEU A  24      15.595  30.583  -0.870  1.00 -9.42           H
ATOM    348  CD2 LEU A  24      12.341  31.672  -0.677  1.00 -9.42           C
ATOM    349 1HD2 LEU A  24      12.556  32.470   0.033  1.00 -9.42           H
ATOM    350 2HD2 LEU A  24      11.390  31.213  -0.406  1.00 -9.42           H
ATOM    351 3HD2 LEU A  24      12.263  32.092  -1.681  1.00 -9.42           H
ATOM    352  N   VAL A  25      15.180  27.864   0.587  1.00  1.12           N
ATOM    353  H   VAL A  25      16.005  28.157   0.073  1.00  1.12           H
ATOM    354  CA  VAL A  25      15.294  27.771   2.035  1.00  1.12           C
ATOM    355  HA  VAL A  25      14.309  27.661   2.483  1.00  1.12           H
ATOM    356  C   VAL A  25      15.867  29.174   2.280  1.00  1.12           C
ATOM    357  O   VAL A  25      16.670  29.630   1.455  1.00  1.12           O
ATOM    358  CB  VAL A  25      16.206  26.578   2.454  1.00  1.12           C
ATOM    359  HB  VAL A  25      17.203  26.734   2.046  1.00  1.12           H
ATOM    360  CG1 VAL A  25      16.298  26.453   3.970  1.00  1.12           C
ATOM    361 1HG1 VAL A  25      16.951  25.621   4.230  1.00  1.12           H
ATOM    362 2HG1 VAL A  25      15.310  26.281   4.398  1.00  1.12           H
ATOM    363 3HG1 VAL A  25      16.716  27.362   4.390  1.00  1.12           H
ATOM    364  CG2 VAL A  25      15.655  25.253   1.895  1.00  1.12           C
ATOM    365 1HG2 VAL A  25      16.277  24.422   2.224  1.00  1.12           H
ATOM    366 2HG2 VAL A  25      15.664  25.274   0.805  1.00  1.12           H
ATOM    367 3HG2 VAL A  25      14.631  25.094   2.238  1.00  1.12           H
ATOM    368  N   PRO A  26      15.396  29.922   3.298  1.00 17.53           N
ATOM    369  CA  PRO A  26      15.752  31.349   3.401  1.00 17.53           C
ATOM    370  HA  PRO A  26      15.321  31.889   2.559  1.00 17.53           H
ATOM    371  C   PRO A  26      17.237  31.693   3.472  1.00 17.53           C
ATOM    372  O   PRO A  26      18.094  30.857   3.756  1.00 17.53           O
ATOM    373  CB  PRO A  26      15.050  31.788   4.689  1.00 17.53           C
ATOM    374 1HB  PRO A  26      15.724  31.690   5.539  1.00 17.53           H
ATOM    375 2HB  PRO A  26      14.687  32.812   4.602  1.00 17.53           H
ATOM    376  CG  PRO A  26      13.917  30.856   4.811  1.00 17.53           C
ATOM    377 1HG  PRO A  26      13.547  30.811   5.833  1.00 17.53           H
ATOM    378 2HG  PRO A  26      13.121  31.153   4.129  1.00 17.53           H
ATOM    379  CD  PRO A  26      14.478  29.544   4.388  1.00 17.53           C
ATOM    380 1HD  PRO A  26      15.036  29.082   5.203  1.00 17.53           H
ATOM    381 2HD  PRO A  26      13.680  28.890   4.038  1.00 17.53           H
ATOM    382  N   GLU A  27      17.536  32.945   3.162  1.00 22.88           N
ATOM    383  H   GLU A  27      16.781  33.601   2.975  1.00 22.88           H
ATOM    384  CA  GLU A  27      18.912  33.421   3.031  1.00 22.88           C
ATOM    385  HA  GLU A  27      19.405  32.801   2.287  1.00 22.88           H
ATOM    386  C   GLU A  27      19.757  33.333   4.305  1.00 22.88           C
ATOM    387  O   GLU A  27      19.536  34.062   5.279  1.00 22.88           O
ATOM    388  CB  GLU A  27      18.879  34.859   2.498  1.00 22.88           C
ATOM    389 1HB  GLU A  27      18.299  34.859   1.576  1.00 22.88           H
ATOM    390 2HB  GLU A  27      18.359  35.488   3.219  1.00 22.88           H
ATOM    391  CG  GLU A  27      20.234  35.484   2.211  1.00 22.88           C
ATOM    392 1HG  GLU A  27      20.086  36.494   1.829  1.00 22.88           H
ATOM    393 2HG  GLU A  27      20.797  35.547   3.143  1.00 22.88           H
ATOM    394  CD  GLU A  27      21.038  34.673   1.220  1.00 22.88           C
ATOM    395  OE1 GLU A  27      20.630  34.485   0.048  1.00 22.88           O
ATOM    396  OE2 GLU A  27      22.093  34.152   1.636  1.00 22.88           O
ATOM    397  N   LEU A  28      20.744  32.445   4.263  1.00 -0.69           N
ATOM    398  H   LEU A  28      20.813  31.834   3.456  1.00 -0.69           H
ATOM    399  CA  LEU A  28      21.764  32.294   5.299  1.00 -0.69           C
ATOM    400  HA  LEU A  28      21.805  33.199   5.902  1.00 -0.69           H
ATOM    401  C   LEU A  28      23.140  32.085   4.660  1.00 -0.69           C
ATOM    402  O   LEU A  28      23.596  30.955   4.503  1.00 -0.69           O
ATOM    403  CB  LEU A  28      21.465  31.095   6.214  1.00 -0.69           C
ATOM    404 1HB  LEU A  28      21.253  30.233   5.582  1.00 -0.69           H
ATOM    405 2HB  LEU A  28      22.379  30.879   6.767  1.00 -0.69           H
ATOM    406  CG  LEU A  28      20.346  31.210   7.260  1.00 -0.69           C
ATOM    407  HG  LEU A  28      19.404  31.414   6.753  1.00 -0.69           H
ATOM    408  CD1 LEU A  28      20.221  29.899   8.036  1.00 -0.69           C
ATOM    409 1HD1 LEU A  28      19.384  29.963   8.731  1.00 -0.69           H
ATOM    410 2HD1 LEU A  28      21.138  29.698   8.590  1.00 -0.69           H
ATOM    411 3HD1 LEU A  28      20.036  29.078   7.344  1.00 -0.69           H
ATOM    412  CD2 LEU A  28      20.622  32.328   8.260  1.00 -0.69           C
ATOM    413 1HD2 LEU A  28      19.831  32.350   9.008  1.00 -0.69           H
ATOM    414 2HD2 LEU A  28      20.642  33.289   7.749  1.00 -0.69           H
ATOM    415 3HD2 LEU A  28      21.578  32.162   8.756  1.00 -0.69           H
ATOM    416  N   GLY A  29      23.816  33.170   4.308  1.00 32.54           N
ATOM    417  H   GLY A  29      23.375  34.079   4.365  1.00 32.54           H
ATOM    418  CA  GLY A  29      25.217  33.086   3.921  1.00 32.54           C
ATOM    419 1HA  GLY A  29      25.639  34.089   3.961  1.00 32.54           H
ATOM    420 2HA  GLY A  29      25.728  32.493   4.678  1.00 32.54           H
ATOM    421  C   GLY A  29      25.579  32.486   2.577  1.00 32.54           C
ATOM    422  O   GLY A  29      25.969  31.319   2.499  1.00 32.54           O
ATOM    423  N   ARG A  30      25.528  33.284   1.516  1.00 -7.12           N
ATOM    424  H   ARG A  30      25.196  34.237   1.638  1.00 -7.12           H
ATOM    425  CA  ARG A  30      25.970  32.841   0.184  1.00 -7.12           C
ATOM    426  HA  ARG A  30      25.534  31.861  -0.017  1.00 -7.12           H
ATOM    427  C   ARG A  30      27.486  32.700   0.097  1.00 -7.12           C
ATOM    428  O   ARG A  30      28.176  33.611  -0.369  1.00 -7.12           O
ATOM    429  CB  ARG A  30      25.532  33.807  -0.926  1.00 -7.12           C
ATOM    430 1HB  ARG A  30      25.993  34.781  -0.757  1.00 -7.12           H
ATOM    431 2HB  ARG A  30      25.893  33.415  -1.877  1.00 -7.12           H
ATOM    432  CG  ARG A  30      24.046  34.012  -1.037  1.00 -7.12           C
ATOM    433 1HG  ARG A  30      23.547  33.045  -1.031  1.00 -7.12           H
ATOM    434 2HG  ARG A  30      23.712  34.596  -0.184  1.00 -7.12           H
ATOM    435  CD  ARG A  30      23.677  34.756  -2.305  1.00 -7.12           C
ATOM    436 1HD  ARG A  30      24.275  35.667  -2.375  1.00 -7.12           H
ATOM    437 2HD  ARG A  30      23.887  34.121  -3.167  1.00 -7.12           H
ATOM    438  NE  ARG A  30      22.253  35.112  -2.287  1.00 -7.12           N
ATOM    439  HE  ARG A  30      21.742  34.912  -1.433  1.00 -7.12           H
ATOM    440  CZ  ARG A  30      21.563  35.664  -3.275  1.00 -7.12           C
ATOM    441  NH1 ARG A  30      20.305  35.933  -3.082  1.00 -7.12           N
ATOM    442 1HH1 ARG A  30      19.895  35.764  -2.177  1.00 -7.12           H
ATOM    443 2HH1 ARG A  30      19.759  36.314  -3.838  1.00 -7.12           H
ATOM    444  NH2 ARG A  30      22.077  35.987  -4.432  1.00 -7.12           N
ATOM    445 1HH2 ARG A  30      23.044  35.786  -4.631  1.00 -7.12           H
ATOM    446 2HH2 ARG A  30      21.491  36.428  -5.127  1.00 -7.12           H
ATOM    447  N   ARG A  31      28.036  31.593   0.566  1.00 -8.94           N
ATOM    448  H   ARG A  31      27.451  30.922   1.056  1.00 -8.94           H
ATOM    449  CA  ARG A  31      29.448  31.301   0.330  1.00 -8.94           C
ATOM    450  HA  ARG A  31      30.036  32.217   0.379  1.00 -8.94           H
ATOM    451  C   ARG A  31      29.513  30.735  -1.076  1.00 -8.94           C
ATOM    452  O   ARG A  31      28.849  29.742  -1.367  1.00 -8.94           O
ATOM    453  CB  ARG A  31      29.978  30.283   1.343  1.00 -8.94           C
ATOM    454 1HB  ARG A  31      29.945  30.723   2.339  1.00 -8.94           H
ATOM    455 2HB  ARG A  31      29.336  29.402   1.329  1.00 -8.94           H
ATOM    456  CG  ARG A  31      31.392  29.835   1.034  1.00 -8.94           C
ATOM    457 1HG  ARG A  31      31.382  29.279   0.096  1.00 -8.94           H
ATOM    458 2HG  ARG A  31      32.037  30.704   0.920  1.00 -8.94           H
ATOM    459  CD  ARG A  31      31.961  28.940   2.106  1.00 -8.94           C
ATOM    460 1HD  ARG A  31      32.131  29.519   3.014  1.00 -8.94           H
ATOM    461 2HD  ARG A  31      31.258  28.133   2.312  1.00 -8.94           H
ATOM    462  NE  ARG A  31      33.221  28.374   1.614  1.00 -8.94           N
ATOM    463  HE  ARG A  31      33.512  28.660   0.686  1.00 -8.94           H
ATOM    464  CZ  ARG A  31      34.000  27.505   2.236  1.00 -8.94           C
ATOM    465  NH1 ARG A  31      35.022  27.035   1.585  1.00 -8.94           N
ATOM    466 1HH1 ARG A  31      35.191  27.324   0.635  1.00 -8.94           H
ATOM    467 2HH1 ARG A  31      35.646  26.389   2.043  1.00 -8.94           H
ATOM    468  NH2 ARG A  31      33.791  27.072   3.452  1.00 -8.94           N
ATOM    469 1HH2 ARG A  31      33.046  27.474   4.000  1.00 -8.94           H
ATOM    470 2HH2 ARG A  31      34.385  26.349   3.837  1.00 -8.94           H
ATOM    471  N   LYS A  32      30.298  31.341  -1.954  1.00  2.17           N
ATOM    472  H   LYS A  32      30.821  32.164  -1.690  1.00  2.17           H
ATOM    473  CA  LYS A  32      30.438  30.812  -3.308  1.00  2.17           C
ATOM    474  HA  LYS A  32      29.471  30.452  -3.662  1.00  2.17           H
ATOM    475  C   LYS A  32      31.414  29.647  -3.270  1.00  2.17           C
ATOM    476  O   LYS A  32      32.623  29.850  -3.169  1.00  2.17           O
ATOM    477  CB  LYS A  32      30.946  31.889  -4.270  1.00  2.17           C
ATOM    478 1HB  LYS A  32      30.303  32.763  -4.187  1.00  2.17           H
ATOM    479 2HB  LYS A  32      31.956  32.177  -3.979  1.00  2.17           H
ATOM    480  CG  LYS A  32      30.966  31.440  -5.723  1.00  2.17           C
ATOM    481 1HG  LYS A  32      31.560  30.531  -5.812  1.00  2.17           H
ATOM    482 2HG  LYS A  32      29.947  31.232  -6.046  1.00  2.17           H
ATOM    483  CD  LYS A  32      31.568  32.497  -6.622  1.00  2.17           C
ATOM    484 1HD  LYS A  32      30.999  33.422  -6.525  1.00  2.17           H
ATOM    485 2HD  LYS A  32      32.600  32.675  -6.322  1.00  2.17           H
ATOM    486  CE  LYS A  32      31.537  32.027  -8.064  1.00  2.17           C
ATOM    487 1HE  LYS A  32      32.064  31.073  -8.140  1.00  2.17           H
ATOM    488 2HE  LYS A  32      30.499  31.871  -8.361  1.00  2.17           H
ATOM    489  NZ  LYS A  32      32.169  33.010  -8.996  1.00  2.17           N
ATOM    490 1HZ  LYS A  32      32.040  32.702  -9.953  1.00  2.17           H
ATOM    491 2HZ  LYS A  32      33.160  33.078  -8.798  1.00  2.17           H
ATOM    492 3HZ  LYS A  32      31.742  33.922  -8.883  1.00  2.17           H
ATOM    493  N   PHE A  33      30.919  28.426  -3.362  1.00-16.97           N
ATOM    494  H   PHE A  33      29.916  28.276  -3.325  1.00-16.97           H
ATOM    495  CA  PHE A  33      31.792  27.290  -3.633  1.00-16.97           C
ATOM    496  HA  PHE A  33      32.768  27.434  -3.170  1.00-16.97           H
ATOM    497  C   PHE A  33      31.939  27.295  -5.148  1.00-16.97           C
ATOM    498  O   PHE A  33      31.026  26.863  -5.865  1.00-16.97           O
ATOM    499  CB  PHE A  33      31.179  25.978  -3.137  1.00-16.97           C
ATOM    500 1HB  PHE A  33      30.182  25.866  -3.559  1.00-16.97           H
ATOM    501 2HB  PHE A  33      31.796  25.152  -3.492  1.00-16.97           H
ATOM    502  CG  PHE A  33      31.088  25.888  -1.638  1.00-16.97           C
ATOM    503  CD1 PHE A  33      29.955  26.366  -0.954  1.00-16.97           C
ATOM    504  HD1 PHE A  33      29.139  26.813  -1.504  1.00-16.97           H
ATOM    505  CD2 PHE A  33      32.138  25.309  -0.902  1.00-16.97           C
ATOM    506  HD2 PHE A  33      33.013  24.938  -1.415  1.00-16.97           H
ATOM    507  CE1 PHE A  33      29.865  26.265   0.454  1.00-16.97           C
ATOM    508  HE1 PHE A  33      28.992  26.640   0.969  1.00-16.97           H
ATOM    509  CE2 PHE A  33      32.057  25.189   0.503  1.00-16.97           C
ATOM    510  HE2 PHE A  33      32.863  24.727   1.055  1.00-16.97           H
ATOM    511  CZ  PHE A  33      30.917  25.666   1.181  1.00-16.97           C
ATOM    512  HZ  PHE A  33      30.854  25.580   2.254  1.00-16.97           H
ATOM    513  N   ALA A  34      33.030  27.851  -5.656  1.00 19.23           N
ATOM    514  H   ALA A  34      33.752  28.214  -5.044  1.00 19.23           H
ATOM    515  CA  ALA A  34      33.234  27.893  -7.097  1.00 19.23           C
ATOM    516  HA  ALA A  34      32.319  28.226  -7.588  1.00 19.23           H
ATOM    517  C   ALA A  34      33.532  26.444  -7.479  1.00 19.23           C
ATOM    518  O   ALA A  34      34.417  25.822  -6.891  1.00 19.23           O
ATOM    519  CB  ALA A  34      34.392  28.828  -7.454  1.00 19.23           C
ATOM    520 1HB  ALA A  34      34.184  29.833  -7.084  1.00 19.23           H
ATOM    521 2HB  ALA A  34      34.518  28.862  -8.537  1.00 19.23           H
ATOM    522 3HB  ALA A  34      35.313  28.464  -6.997  1.00 19.23           H
ATOM    523  N   ALA A  35      32.761  25.880  -8.397  1.00 17.70           N
ATOM    524  H   ALA A  35      32.057  26.430  -8.866  1.00 17.70           H
ATOM    525  CA  ALA A  35      32.880  24.457  -8.702  1.00 17.70           C
ATOM    526  HA  ALA A  35      32.849  23.903  -7.763  1.00 17.70           H
ATOM    527  C   ALA A  35      34.207  24.148  -9.397  1.00 17.70           C
ATOM    528  O   ALA A  35      34.420  24.562 -10.538  1.00 17.70           O
ATOM    529  CB  ALA A  35      31.706  24.006  -9.569  1.00 17.70           C
ATOM    530 1HB  ALA A  35      30.766  24.252  -9.075  1.00 17.70           H
ATOM    531 2HB  ALA A  35      31.759  22.926  -9.717  1.00 17.70           H
ATOM    532 3HB  ALA A  35      31.744  24.495 -10.542  1.00 17.70           H
ATOM    533  N   ALA A  36      35.079  23.416  -8.718  1.00 19.83           N
ATOM    534  H   ALA A  36      34.856  23.146  -7.770  1.00 19.83           H
ATOM    535  CA  ALA A  36      36.358  22.976  -9.269  1.00 19.83           C
ATOM    536  HA  ALA A  36      36.747  23.747  -9.935  1.00 19.83           H
ATOM    537  C   ALA A  36      36.153  21.690 -10.080  1.00 19.83           C
ATOM    538  O   ALA A  36      36.713  20.637  -9.767  1.00 19.83           O
ATOM    539  CB  ALA A  36      37.355  22.755  -8.126  1.00 19.83           C
ATOM    540 1HB  ALA A  36      37.489  23.683  -7.568  1.00 19.83           H
ATOM    541 2HB  ALA A  36      38.315  22.445  -8.540  1.00 19.83           H
ATOM    542 3HB  ALA A  36      36.991  21.977  -7.454  1.00 19.83           H
ATOM    543  N   SER A  37      35.282  21.755 -11.074  1.00 13.24           N
ATOM    544  H   SER A  37      34.839  22.641 -11.285  1.00 13.24           H
ATOM    545  CA  SER A  37      34.939  20.586 -11.875  1.00 13.24           C
ATOM    546  HA  SER A  37      34.814  19.731 -11.213  1.00 13.24           H
ATOM    547  C   SER A  37      36.051  20.281 -12.870  1.00 13.24           C
ATOM    548  O   SER A  37      36.182  20.953 -13.888  1.00 13.24           O
ATOM    549  CB  SER A  37      33.623  20.827 -12.612  1.00 13.24           C
ATOM    550 1HB  SER A  37      33.743  21.657 -13.308  1.00 13.24           H
ATOM    551 2HB  SER A  37      33.345  19.928 -13.165  1.00 13.24           H
ATOM    552  OG  SER A  37      32.610  21.150 -11.673  1.00 13.24           O
ATOM    553  HG  SER A  37      31.769  21.232 -12.145  1.00 13.24           H
ATOM    554  N   SER A  38      36.872  19.288 -12.562  1.00  7.26           N
ATOM    555  H   SER A  38      36.758  18.814 -11.676  1.00  7.26           H
ATOM    556  CA  SER A  38      37.911  18.833 -13.482  1.00  7.26           C
ATOM    557  HA  SER A  38      38.478  19.685 -13.857  1.00  7.26           H
ATOM    558  C   SER A  38      37.191  18.137 -14.633  1.00  7.26           C
ATOM    559  O   SER A  38      36.120  17.566 -14.416  1.00  7.26           O
ATOM    560  CB  SER A  38      38.849  17.853 -12.774  1.00  7.26           C
ATOM    561 1HB  SER A  38      39.291  18.347 -11.909  1.00  7.26           H
ATOM    562 2HB  SER A  38      38.276  16.990 -12.436  1.00  7.26           H
ATOM    563  OG  SER A  38      39.887  17.422 -13.637  1.00  7.26           O
ATOM    564  HG  SER A  38      40.116  16.503 -13.419  1.00  7.26           H
ATOM    565  N   GLY A  39      37.765  18.161 -15.829  1.00  8.87           N
ATOM    566  H   GLY A  39      38.687  18.572 -15.932  1.00  8.87           H
ATOM    567  CA  GLY A  39      37.104  17.678 -17.033  1.00  8.87           C
ATOM    568 1HA  GLY A  39      36.109  18.124 -17.057  1.00  8.87           H
ATOM    569 2HA  GLY A  39      37.652  18.068 -17.891  1.00  8.87           H
ATOM    570  C   GLY A  39      36.919  16.188 -17.255  1.00  8.87           C
ATOM    571  O   GLY A  39      36.981  15.724 -18.397  1.00  8.87           O
ATOM    572  N   ARG A  40      36.671  15.422 -16.203  1.00 -4.53           N
ATOM    573  H   ARG A  40      36.643  15.849 -15.285  1.00 -4.53           H
ATOM    574  CA  ARG A  40      36.250  14.029 -16.359  1.00 -4.53           C
ATOM    575  HA  ARG A  40      36.785  13.560 -17.182  1.00 -4.53           H
ATOM    576  C   ARG A  40      34.758  14.128 -16.667  1.00 -4.53           C
ATOM    577  O   ARG A  40      34.029  14.738 -15.877  1.00 -4.53           O
ATOM    578  CB  ARG A  40      36.444  13.213 -15.074  1.00 -4.53           C
ATOM    579 1HB  ARG A  40      37.479  13.294 -14.740  1.00 -4.53           H
ATOM    580 2HB  ARG A  40      35.795  13.624 -14.301  1.00 -4.53           H
ATOM    581  CG  ARG A  40      36.101  11.739 -15.274  1.00 -4.53           C
ATOM    582 1HG  ARG A  40      35.176  11.667 -15.838  1.00 -4.53           H
ATOM    583 2HG  ARG A  40      36.890  11.265 -15.858  1.00 -4.53           H
ATOM    584  CD  ARG A  40      35.901  10.973 -13.976  1.00 -4.53           C
ATOM    585 1HD  ARG A  40      36.825  10.985 -13.396  1.00 -4.53           H
ATOM    586 2HD  ARG A  40      35.102  11.443 -13.401  1.00 -4.53           H
ATOM    587  NE  ARG A  40      35.523   9.590 -14.295  1.00 -4.53           N
ATOM    588  HE  ARG A  40      35.493   9.340 -15.281  1.00 -4.53           H
ATOM    589  CZ  ARG A  40      35.223   8.619 -13.444  1.00 -4.53           C
ATOM    590  NH1 ARG A  40      34.898   7.459 -13.935  1.00 -4.53           N
ATOM    591 1HH1 ARG A  40      34.840   7.350 -14.938  1.00 -4.53           H
ATOM    592 2HH1 ARG A  40      34.693   6.688 -13.321  1.00 -4.53           H
ATOM    593  NH2 ARG A  40      35.227   8.746 -12.144  1.00 -4.53           N
ATOM    594 1HH2 ARG A  40      35.382   9.653 -11.726  1.00 -4.53           H
ATOM    595 2HH2 ARG A  40      35.064   7.936 -11.563  1.00 -4.53           H
ATOM    596  N   PRO A  41      34.284  13.582 -17.800  1.00  0.56           N
ATOM    597  CA  PRO A  41      32.824  13.599 -17.934  1.00  0.56           C
ATOM    598  HA  PRO A  41      32.443  14.620 -17.895  1.00  0.56           H
ATOM    599  C   PRO A  41      32.146  12.720 -16.891  1.00  0.56           C
ATOM    600  O   PRO A  41      32.728  11.749 -16.405  1.00  0.56           O
ATOM    601  CB  PRO A  41      32.594  12.985 -19.320  1.00  0.56           C
ATOM    602 1HB  PRO A  41      32.369  11.923 -19.222  1.00  0.56           H
ATOM    603 2HB  PRO A  41      31.789  13.500 -19.844  1.00  0.56           H
ATOM    604  CG  PRO A  41      33.876  13.161 -20.024  1.00  0.56           C
ATOM    605 1HG  PRO A  41      33.975  12.447 -20.841  1.00  0.56           H
ATOM    606 2HG  PRO A  41      33.959  14.184 -20.392  1.00  0.56           H
ATOM    607  CD  PRO A  41      34.898  12.915 -18.960  1.00  0.56           C
ATOM    608 1HD  PRO A  41      35.014  11.846 -18.771  1.00  0.56           H
ATOM    609 2HD  PRO A  41      35.849  13.374 -19.230  1.00  0.56           H
ATOM    610  N   SER A  42      30.883  12.999 -16.618  1.00 23.24           N
ATOM    611  H   SER A  42      30.448  13.820 -17.033  1.00 23.24           H
ATOM    612  CA  SER A  42      30.036  12.078 -15.874  1.00 23.24           C
ATOM    613  HA  SER A  42      30.636  11.301 -15.401  1.00 23.24           H
ATOM    614  C   SER A  42      29.151  11.465 -16.944  1.00 23.24           C
ATOM    615  O   SER A  42      28.174  12.076 -17.382  1.00 23.24           O
ATOM    616  CB  SER A  42      29.188  12.784 -14.818  1.00 23.24           C
ATOM    617 1HB  SER A  42      29.845  13.286 -14.107  1.00 23.24           H
ATOM    618 2HB  SER A  42      28.549  13.524 -15.302  1.00 23.24           H
ATOM    619  OG  SER A  42      28.388  11.834 -14.132  1.00 23.24           O
ATOM    620  HG  SER A  42      27.646  12.299 -13.731  1.00 23.24           H
ATOM    621  N   SER A  43      29.537  10.302 -17.441  1.00  3.24           N
ATOM    622  H   SER A  43      30.365   9.838 -17.076  1.00  3.24           H
ATOM    623  CA  SER A  43      28.782   9.665 -18.511  1.00  3.24           C
ATOM    624  HA  SER A  43      28.647  10.373 -19.328  1.00  3.24           H
ATOM    625  C   SER A  43      27.423   9.273 -17.958  1.00  3.24           C
ATOM    626  O   SER A  43      27.320   8.649 -16.897  1.00  3.24           O
ATOM    627  CB  SER A  43      29.512   8.421 -19.016  1.00  3.24           C
ATOM    628 1HB  SER A  43      30.490   8.717 -19.399  1.00  3.24           H
ATOM    629 2HB  SER A  43      29.656   7.733 -18.182  1.00  3.24           H
ATOM    630  OG  SER A  43      28.797   7.757 -20.049  1.00  3.24           O
ATOM    631  HG  SER A  43      27.890   7.593 -19.756  1.00  3.24           H
ATOM    632  N   GLN A  44      26.378   9.590 -18.703  1.00 10.03           N
ATOM    633  H   GLN A  44      26.514  10.111 -19.566  1.00 10.03           H
ATOM    634  CA  GLN A  44      25.039   9.128 -18.366  1.00 10.03           C
ATOM    635  HA  GLN A  44      24.788   9.393 -17.340  1.00 10.03           H
ATOM    636  C   GLN A  44      25.127   7.609 -18.548  1.00 10.03           C
ATOM    637  O   GLN A  44      25.881   7.153 -19.424  1.00 10.03           O
ATOM    638  CB  GLN A  44      24.038   9.745 -19.353  1.00 10.03           C
ATOM    639 1HB  GLN A  44      24.209  10.820 -19.406  1.00 10.03           H
ATOM    640 2HB  GLN A  44      24.242   9.324 -20.336  1.00 10.03           H
ATOM    641  CG  GLN A  44      22.566   9.514 -19.029  1.00 10.03           C
ATOM    642 1HG  GLN A  44      22.424   8.486 -18.715  1.00 10.03           H
ATOM    643 2HG  GLN A  44      22.260  10.170 -18.214  1.00 10.03           H
ATOM    644  CD  GLN A  44      21.683   9.745 -20.229  1.00 10.03           C
ATOM    645  OE1 GLN A  44      21.593  10.843 -20.762  1.00 10.03           O
ATOM    646  NE2 GLN A  44      21.050   8.705 -20.690  1.00 10.03           N
ATOM    647 1HE2 GLN A  44      20.417   8.817 -21.468  1.00 10.03           H
ATOM    648 2HE2 GLN A  44      21.200   7.795 -20.278  1.00 10.03           H
ATOM    649  N   PRO A  45      24.397   6.806 -17.750  1.00 10.03           N
ATOM    650  CA  PRO A  45      24.251   5.426 -18.230  1.00 10.03           C
ATOM    651  HA  PRO A  45      25.215   4.919 -18.252  1.00 10.03           H
ATOM    652  C   PRO A  45      23.601   5.400 -19.611  1.00 10.03           C
ATOM    653  O   PRO A  45      22.916   6.349 -20.006  1.00 10.03           O
ATOM    654  CB  PRO A  45      23.332   4.788 -17.183  1.00 10.03           C
ATOM    655 1HB  PRO A  45      22.297   4.846 -17.515  1.00 10.03           H
ATOM    656 2HB  PRO A  45      23.617   3.754 -16.997  1.00 10.03           H
ATOM    657  CG  PRO A  45      23.527   5.617 -15.966  1.00 10.03           C
ATOM    658 1HG  PRO A  45      22.682   5.519 -15.285  1.00 10.03           H
ATOM    659 2HG  PRO A  45      24.458   5.337 -15.471  1.00 10.03           H
ATOM    660  CD  PRO A  45      23.629   7.012 -16.508  1.00 10.03           C
ATOM    661 1HD  PRO A  45      22.638   7.412 -16.730  1.00 10.03           H
ATOM    662 2HD  PRO A  45      24.166   7.657 -15.812  1.00 10.03           H
ATOM    663  N   SER A  46      23.809   4.334 -20.367  1.00 -3.24           N
ATOM    664  H   SER A  46      24.363   3.562 -20.029  1.00 -3.24           H
ATOM    665  CA  SER A  46      23.173   4.220 -21.674  1.00 -3.24           C
ATOM    666  HA  SER A  46      23.366   5.109 -22.272  1.00 -3.24           H
ATOM    667  C   SER A  46      21.677   4.087 -21.429  1.00 -3.24           C
ATOM    668  O   SER A  46      21.248   3.723 -20.330  1.00 -3.24           O
ATOM    669  CB  SER A  46      23.689   2.987 -22.403  1.00 -3.24           C
ATOM    670 1HB  SER A  46      23.195   2.895 -23.370  1.00 -3.24           H
ATOM    671 2HB  SER A  46      24.765   3.076 -22.550  1.00 -3.24           H
ATOM    672  OG  SER A  46      23.416   1.848 -21.619  1.00 -3.24           O
ATOM    673  HG  SER A  46      23.923   1.094 -21.962  1.00 -3.24           H
ATOM    674  N   ASP A  47      20.869   4.329 -22.447  1.00 -9.82           N
ATOM    675  H   ASP A  47      21.244   4.585 -23.358  1.00 -9.82           H
ATOM    676  CA  ASP A  47      19.417   4.253 -22.269  1.00 -9.82           C
ATOM    677  HA  ASP A  47      19.123   4.823 -21.387  1.00 -9.82           H
ATOM    678  C   ASP A  47      19.045   2.792 -22.063  1.00 -9.82           C
ATOM    679  O   ASP A  47      18.052   2.457 -21.431  1.00 -9.82           O
ATOM    680  CB  ASP A  47      18.678   4.798 -23.489  1.00 -9.82           C
ATOM    681 1HB  ASP A  47      19.011   4.250 -24.370  1.00 -9.82           H
ATOM    682 2HB  ASP A  47      17.609   4.631 -23.359  1.00 -9.82           H
ATOM    683  CG  ASP A  47      18.923   6.278 -23.720  1.00 -9.82           C
ATOM    684  OD1 ASP A  47      19.400   7.021 -22.835  1.00 -9.82           O
ATOM    685  OD2 ASP A  47      18.680   6.716 -24.863  1.00 -9.82           O
ATOM    686  N   GLU A  48      19.913   1.917 -22.547  1.00-11.09           N
ATOM    687  H   GLU A  48      20.706   2.263 -23.063  1.00-11.09           H
ATOM    688  CA  GLU A  48      19.778   0.479 -22.353  1.00-11.09           C
ATOM    689  HA  GLU A  48      18.822   0.151 -22.761  1.00-11.09           H
ATOM    690  C   GLU A  48      19.840   0.128 -20.868  1.00-11.09           C
ATOM    691  O   GLU A  48      19.071  -0.701 -20.389  1.00-11.09           O
ATOM    692  CB  GLU A  48      20.930  -0.237 -23.067  1.00-11.09           C
ATOM    693 1HB  GLU A  48      21.857   0.056 -22.581  1.00-11.09           H
ATOM    694 2HB  GLU A  48      20.808  -1.313 -22.951  1.00-11.09           H
ATOM    695  CG  GLU A  48      21.046   0.096 -24.547  1.00-11.09           C
ATOM    696 1HG  GLU A  48      20.122  -0.194 -25.046  1.00-11.09           H
ATOM    697 2HG  GLU A  48      21.183   1.172 -24.665  1.00-11.09           H
ATOM    698  CD  GLU A  48      22.218  -0.594 -25.220  1.00-11.09           C
ATOM    699  OE1 GLU A  48      23.203  -0.974 -24.547  1.00-11.09           O
ATOM    700  OE2 GLU A  48      22.208  -0.688 -26.466  1.00-11.09           O
ATOM    701  N   VAL A  49      20.744   0.768 -20.136  1.00 -1.44           N
ATOM    702  H   VAL A  49      21.340   1.460 -20.574  1.00 -1.44           H
ATOM    703  CA  VAL A  49      20.908   0.514 -18.704  1.00 -1.44           C
ATOM    704  HA  VAL A  49      20.829  -0.556 -18.516  1.00 -1.44           H
ATOM    705  C   VAL A  49      19.783   1.206 -17.951  1.00 -1.44           C
ATOM    706  O   VAL A  49      19.249   0.640 -17.006  1.00 -1.44           O
ATOM    707  CB  VAL A  49      22.299   1.006 -18.191  1.00 -1.44           C
ATOM    708  HB  VAL A  49      22.429   2.048 -18.481  1.00 -1.44           H
ATOM    709  CG1 VAL A  49      22.430   0.909 -16.659  1.00 -1.44           C
ATOM    710 1HG1 VAL A  49      23.436   1.202 -16.353  1.00 -1.44           H
ATOM    711 2HG1 VAL A  49      22.237  -0.113 -16.330  1.00 -1.44           H
ATOM    712 3HG1 VAL A  49      21.714   1.580 -16.184  1.00 -1.44           H
ATOM    713  CG2 VAL A  49      23.420   0.172 -18.819  1.00 -1.44           C
ATOM    714 1HG2 VAL A  49      24.390   0.602 -18.569  1.00 -1.44           H
ATOM    715 2HG2 VAL A  49      23.320   0.144 -19.901  1.00 -1.44           H
ATOM    716 3HG2 VAL A  49      23.375  -0.851 -18.450  1.00 -1.44           H
ATOM    717  N   LEU A  50      19.377   2.397 -18.368  1.00 -8.81           N
ATOM    718  H   LEU A  50      19.831   2.839 -19.162  1.00 -8.81           H
ATOM    719  CA  LEU A  50      18.283   3.087 -17.679  1.00 -8.81           C
ATOM    720  HA  LEU A  50      18.517   3.138 -16.616  1.00 -8.81           H
ATOM    721  C   LEU A  50      16.974   2.312 -17.818  1.00 -8.81           C
ATOM    722  O   LEU A  50      16.229   2.152 -16.852  1.00 -8.81           O
ATOM    723  CB  LEU A  50      18.104   4.510 -18.218  1.00 -8.81           C
ATOM    724 1HB  LEU A  50      17.942   4.445 -19.294  1.00 -8.81           H
ATOM    725 2HB  LEU A  50      17.195   4.918 -17.775  1.00 -8.81           H
ATOM    726  CG  LEU A  50      19.235   5.520 -17.962  1.00 -8.81           C
ATOM    727  HG  LEU A  50      20.161   5.123 -18.370  1.00 -8.81           H
ATOM    728  CD1 LEU A  50      18.921   6.824 -18.681  1.00 -8.81           C
ATOM    729 1HD1 LEU A  50      19.715   7.546 -18.503  1.00 -8.81           H
ATOM    730 2HD1 LEU A  50      17.978   7.235 -18.318  1.00 -8.81           H
ATOM    731 3HD1 LEU A  50      18.840   6.645 -19.755  1.00 -8.81           H
ATOM    732  CD2 LEU A  50      19.449   5.805 -16.471  1.00 -8.81           C
ATOM    733 1HD2 LEU A  50      20.204   6.579 -16.344  1.00 -8.81           H
ATOM    734 2HD2 LEU A  50      19.784   4.902 -15.964  1.00 -8.81           H
ATOM    735 3HD2 LEU A  50      18.514   6.141 -16.018  1.00 -8.81           H
ATOM    736  N   SER A  51      16.711   1.770 -18.997  1.00-17.11           N
ATOM    737  H   SER A  51      17.324   1.949 -19.790  1.00-17.11           H
ATOM    738  CA  SER A  51      15.531   0.934 -19.181  1.00-17.11           C
ATOM    739  HA  SER A  51      14.666   1.452 -18.766  1.00-17.11           H
ATOM    740  C   SER A  51      15.666  -0.403 -18.467  1.00-17.11           C
ATOM    741  O   SER A  51      14.693  -0.903 -17.926  1.00-17.11           O
ATOM    742  CB  SER A  51      15.279   0.675 -20.661  1.00-17.11           C
ATOM    743 1HB  SER A  51      16.149   0.178 -21.092  1.00-17.11           H
ATOM    744 2HB  SER A  51      14.409   0.027 -20.764  1.00-17.11           H
ATOM    745  OG  SER A  51      15.038   1.890 -21.352  1.00-17.11           O
ATOM    746  HG  SER A  51      15.180   2.632 -20.742  1.00-17.11           H
ATOM    747  N   GLU A  52      16.857  -0.985 -18.420  1.00-18.15           N
ATOM    748  H   GLU A  52      17.649  -0.575 -18.905  1.00-18.15           H
ATOM    749  CA  GLU A  52      17.041  -2.238 -17.688  1.00-18.15           C
ATOM    750  HA  GLU A  52      16.307  -2.964 -18.039  1.00-18.15           H
ATOM    751  C   GLU A  52      16.814  -2.010 -16.197  1.00-18.15           C
ATOM    752  O   GLU A  52      16.204  -2.831 -15.520  1.00-18.15           O
ATOM    753  CB  GLU A  52      18.448  -2.800 -17.920  1.00-18.15           C
ATOM    754 1HB  GLU A  52      18.611  -2.876 -18.993  1.00-18.15           H
ATOM    755 2HB  GLU A  52      19.177  -2.107 -17.501  1.00-18.15           H
ATOM    756  CG  GLU A  52      18.667  -4.172 -17.309  1.00-18.15           C
ATOM    757 1HG  GLU A  52      18.490  -4.117 -16.235  1.00-18.15           H
ATOM    758 2HG  GLU A  52      17.947  -4.867 -17.743  1.00-18.15           H
ATOM    759  CD  GLU A  52      20.067  -4.717 -17.531  1.00-18.15           C
ATOM    760  OE1 GLU A  52      20.956  -4.051 -18.110  1.00-18.15           O
ATOM    761  OE2 GLU A  52      20.303  -5.867 -17.101  1.00-18.15           O
ATOM    762  N   PHE A  53      17.264  -0.871 -15.692  1.00  9.09           N
ATOM    763  H   PHE A  53      17.772  -0.225 -16.292  1.00  9.09           H
ATOM    764  CA  PHE A  53      17.056  -0.505 -14.297  1.00  9.09           C
ATOM    765  HA  PHE A  53      17.446  -1.291 -13.651  1.00  9.09           H
ATOM    766  C   PHE A  53      15.568  -0.363 -14.015  1.00  9.09           C
ATOM    767  O   PHE A  53      15.072  -0.885 -13.017  1.00  9.09           O
ATOM    768  CB  PHE A  53      17.777   0.813 -13.998  1.00  9.09           C
ATOM    769 1HB  PHE A  53      18.848   0.670 -14.145  1.00  9.09           H
ATOM    770 2HB  PHE A  53      17.435   1.568 -14.701  1.00  9.09           H
ATOM    771  CG  PHE A  53      17.531   1.335 -12.615  1.00  9.09           C
ATOM    772  CD1 PHE A  53      18.265   0.841 -11.526  1.00  9.09           C
ATOM    773  HD1 PHE A  53      19.026   0.089 -11.683  1.00  9.09           H
ATOM    774  CD2 PHE A  53      16.552   2.323 -12.395  1.00  9.09           C
ATOM    775  HD2 PHE A  53      15.976   2.706 -13.227  1.00  9.09           H
ATOM    776  CE1 PHE A  53      18.017   1.312 -10.220  1.00  9.09           C
ATOM    777  HE1 PHE A  53      18.581   0.912  -9.391  1.00  9.09           H
ATOM    778  CE2 PHE A  53      16.301   2.815 -11.094  1.00  9.09           C
ATOM    779  HE2 PHE A  53      15.547   3.573 -10.936  1.00  9.09           H
ATOM    780  CZ  PHE A  53      17.032   2.306 -10.004  1.00  9.09           C
ATOM    781  HZ  PHE A  53      16.830   2.669  -9.008  1.00  9.09           H
ATOM    782  N   GLU A  54      14.836   0.298 -14.900  1.00-14.84           N
ATOM    783  H   GLU A  54      15.275   0.738 -15.705  1.00-14.84           H
ATOM    784  CA  GLU A  54      13.398   0.422 -14.705  1.00-14.84           C
ATOM    785  HA  GLU A  54      13.227   0.797 -13.696  1.00-14.84           H
ATOM    786  C   GLU A  54      12.704  -0.929 -14.801  1.00-14.84           C
ATOM    787  O   GLU A  54      11.864  -1.235 -13.971  1.00-14.84           O
ATOM    788  CB  GLU A  54      12.787   1.423 -15.687  1.00-14.84           C
ATOM    789 1HB  GLU A  54      13.324   2.362 -15.566  1.00-14.84           H
ATOM    790 2HB  GLU A  54      12.921   1.068 -16.709  1.00-14.84           H
ATOM    791  CG  GLU A  54      11.300   1.653 -15.425  1.00-14.84           C
ATOM    792 1HG  GLU A  54      10.754   0.755 -15.709  1.00-14.84           H
ATOM    793 2HG  GLU A  54      11.155   1.814 -14.357  1.00-14.84           H
ATOM    794  CD  GLU A  54      10.717   2.841 -16.165  1.00-14.84           C
ATOM    795  OE1 GLU A  54      11.451   3.805 -16.477  1.00-14.84           O
ATOM    796  OE2 GLU A  54       9.484   2.854 -16.387  1.00-14.84           O
ATOM    797  N   LEU A  55      13.073  -1.781 -15.746  1.00-21.71           N
ATOM    798  H   LEU A  55      13.787  -1.510 -16.422  1.00-21.71           H
ATOM    799  CA  LEU A  55      12.446  -3.101 -15.849  1.00-21.71           C
ATOM    800  HA  LEU A  55      11.366  -2.972 -15.897  1.00-21.71           H
ATOM    801  C   LEU A  55      12.744  -3.973 -14.636  1.00-21.71           C
ATOM    802  O   LEU A  55      11.885  -4.739 -14.195  1.00-21.71           O
ATOM    803  CB  LEU A  55      12.915  -3.840 -17.105  1.00-21.71           C
ATOM    804 1HB  LEU A  55      14.005  -3.829 -17.110  1.00-21.71           H
ATOM    805 2HB  LEU A  55      12.600  -4.878 -17.005  1.00-21.71           H
ATOM    806  CG  LEU A  55      12.422  -3.348 -18.475  1.00-21.71           C
ATOM    807  HG  LEU A  55      12.683  -2.300 -18.594  1.00-21.71           H
ATOM    808  CD1 LEU A  55      13.141  -4.151 -19.557  1.00-21.71           C
ATOM    809 1HD1 LEU A  55      12.785  -3.842 -20.539  1.00-21.71           H
ATOM    810 2HD1 LEU A  55      12.953  -5.215 -19.425  1.00-21.71           H
ATOM    811 3HD1 LEU A  55      14.213  -3.958 -19.502  1.00-21.71           H
ATOM    812  CD2 LEU A  55      10.907  -3.482 -18.649  1.00-21.71           C
ATOM    813 1HD2 LEU A  55      10.623  -3.158 -19.649  1.00-21.71           H
ATOM    814 2HD2 LEU A  55      10.392  -2.849 -17.929  1.00-21.71           H
ATOM    815 3HD2 LEU A  55      10.598  -4.516 -18.506  1.00-21.71           H
ATOM    816  N   ARG A  56      13.938  -3.857 -14.068  1.00-15.69           N
ATOM    817  H   ARG A  56      14.638  -3.248 -14.491  1.00-15.69           H
ATOM    818  CA  ARG A  56      14.268  -4.600 -12.848  1.00-15.69           C
ATOM    819  HA  ARG A  56      13.961  -5.637 -12.972  1.00-15.69           H
ATOM    820  C   ARG A  56      13.495  -4.062 -11.658  1.00-15.69           C
ATOM    821  O   ARG A  56      13.146  -4.825 -10.767  1.00-15.69           O
ATOM    822  CB  ARG A  56      15.771  -4.567 -12.551  1.00-15.69           C
ATOM    823 1HB  ARG A  56      16.122  -3.537 -12.619  1.00-15.69           H
ATOM    824 2HB  ARG A  56      15.926  -4.916 -11.530  1.00-15.69           H
ATOM    825  CG  ARG A  56      16.604  -5.452 -13.478  1.00-15.69           C
ATOM    826 1HG  ARG A  56      16.318  -6.493 -13.335  1.00-15.69           H
ATOM    827 2HG  ARG A  56      16.421  -5.174 -14.515  1.00-15.69           H
ATOM    828  CD  ARG A  56      18.087  -5.292 -13.174  1.00-15.69           C
ATOM    829 1HD  ARG A  56      18.335  -4.233 -13.253  1.00-15.69           H
ATOM    830 2HD  ARG A  56      18.285  -5.615 -12.152  1.00-15.69           H
ATOM    831  NE  ARG A  56      18.940  -6.040 -14.109  1.00-15.69           N
ATOM    832  HE  ARG A  56      19.196  -5.567 -14.962  1.00-15.69           H
ATOM    833  CZ  ARG A  56      19.433  -7.259 -13.947  1.00-15.69           C
ATOM    834  NH1 ARG A  56      20.138  -7.757 -14.920  1.00-15.69           N
ATOM    835 1HH1 ARG A  56      20.291  -7.200 -15.753  1.00-15.69           H
ATOM    836 2HH1 ARG A  56      20.524  -8.685 -14.844  1.00-15.69           H
ATOM    837  NH2 ARG A  56      19.278  -7.992 -12.874  1.00-15.69           N
ATOM    838 1HH2 ARG A  56      18.745  -7.648 -12.095  1.00-15.69           H
ATOM    839 2HH2 ARG A  56      19.690  -8.914 -12.839  1.00-15.69           H
ATOM    840  N   LEU A  57      13.194  -2.775 -11.629  1.00 15.45           N
ATOM    841  H   LEU A  57      13.531  -2.154 -12.358  1.00 15.45           H
ATOM    842  CA  LEU A  57      12.383  -2.242 -10.538  1.00 15.45           C
ATOM    843  HA  LEU A  57      12.684  -2.730  -9.612  1.00 15.45           H
ATOM    844  C   LEU A  57      10.909  -2.562 -10.745  1.00 15.45           C
ATOM    845  O   LEU A  57      10.229  -2.925  -9.798  1.00 15.45           O
ATOM    846  CB  LEU A  57      12.593  -0.734 -10.381  1.00 15.45           C
ATOM    847 1HB  LEU A  57      12.912  -0.332 -11.341  1.00 15.45           H
ATOM    848 2HB  LEU A  57      11.626  -0.290 -10.151  1.00 15.45           H
ATOM    849  CG  LEU A  57      13.582  -0.266  -9.295  1.00 15.45           C
ATOM    850  HG  LEU A  57      13.653   0.817  -9.362  1.00 15.45           H
ATOM    851  CD1 LEU A  57      13.068  -0.601  -7.890  1.00 15.45           C
ATOM    852 1HD1 LEU A  57      13.697  -0.108  -7.149  1.00 15.45           H
ATOM    853 2HD1 LEU A  57      13.085  -1.678  -7.721  1.00 15.45           H
ATOM    854 3HD1 LEU A  57      12.047  -0.240  -7.779  1.00 15.45           H
ATOM    855  CD2 LEU A  57      14.994  -0.813  -9.468  1.00 15.45           C
ATOM    856 1HD2 LEU A  57      15.651  -0.354  -8.730  1.00 15.45           H
ATOM    857 2HD2 LEU A  57      15.356  -0.556 -10.464  1.00 15.45           H
ATOM    858 3HD2 LEU A  57      15.004  -1.897  -9.346  1.00 15.45           H
ATOM    859  N   LEU A  58      10.415  -2.503 -11.973  1.00  5.35           N
ATOM    860  H   LEU A  58      11.011  -2.187 -12.737  1.00  5.35           H
ATOM    861  CA  LEU A  58       9.026  -2.860 -12.269  1.00  5.35           C
ATOM    862  HA  LEU A  58       8.364  -2.273 -11.639  1.00  5.35           H
ATOM    863  C   LEU A  58       8.765  -4.321 -11.952  1.00  5.35           C
ATOM    864  O   LEU A  58       7.721  -4.650 -11.392  1.00  5.35           O
ATOM    865  CB  LEU A  58       8.685  -2.588 -13.738  1.00  5.35           C
ATOM    866 1HB  LEU A  58       9.472  -3.031 -14.348  1.00  5.35           H
ATOM    867 2HB  LEU A  58       7.758  -3.112 -13.969  1.00  5.35           H
ATOM    868  CG  LEU A  58       8.503  -1.124 -14.169  1.00  5.35           C
ATOM    869  HG  LEU A  58       9.361  -0.547 -13.830  1.00  5.35           H
ATOM    870  CD1 LEU A  58       8.456  -1.062 -15.690  1.00  5.35           C
ATOM    871 1HD1 LEU A  58       8.292  -0.033 -16.011  1.00  5.35           H
ATOM    872 2HD1 LEU A  58       7.660  -1.698 -16.071  1.00  5.35           H
ATOM    873 3HD1 LEU A  58       9.411  -1.397 -16.095  1.00  5.35           H
ATOM    874  CD2 LEU A  58       7.239  -0.484 -13.588  1.00  5.35           C
ATOM    875 1HD2 LEU A  58       7.182   0.556 -13.909  1.00  5.35           H
ATOM    876 2HD2 LEU A  58       7.275  -0.501 -12.502  1.00  5.35           H
ATOM    877 3HD2 LEU A  58       6.352  -1.017 -13.931  1.00  5.35           H
ATOM    878  N   SER A  59       9.717  -5.203 -12.224  1.00-16.40           N
ATOM    879  H   SER A  59      10.570  -4.919 -12.699  1.00-16.40           H
ATOM    880  CA  SER A  59       9.530  -6.602 -11.859  1.00-16.40           C
ATOM    881  HA  SER A  59       8.576  -6.933 -12.271  1.00-16.40           H
ATOM    882  C   SER A  59       9.471  -6.767 -10.340  1.00-16.40           C
ATOM    883  O   SER A  59       8.713  -7.605  -9.854  1.00-16.40           O
ATOM    884  CB  SER A  59      10.631  -7.483 -12.449  1.00-16.40           C
ATOM    885 1HB  SER A  59      10.418  -8.527 -12.218  1.00-16.40           H
ATOM    886 2HB  SER A  59      10.652  -7.355 -13.531  1.00-16.40           H
ATOM    887  OG  SER A  59      11.885  -7.127 -11.907  1.00-16.40           O
ATOM    888  HG  SER A  59      12.566  -7.706 -12.278  1.00-16.40           H
ATOM    889  N   MET A  60      10.194  -5.959  -9.570  1.00-12.99           N
ATOM    890  H   MET A  60      10.833  -5.299 -10.002  1.00-12.99           H
ATOM    891  CA  MET A  60      10.077  -5.991  -8.106  1.00-12.99           C
ATOM    892  HA  MET A  60      10.126  -7.027  -7.769  1.00-12.99           H
ATOM    893  C   MET A  60       8.745  -5.405  -7.643  1.00-12.99           C
ATOM    894  O   MET A  60       8.139  -5.908  -6.692  1.00-12.99           O
ATOM    895  CB  MET A  60      11.200  -5.201  -7.427  1.00-12.99           C
ATOM    896 1HB  MET A  60      11.204  -4.186  -7.818  1.00-12.99           H
ATOM    897 2HB  MET A  60      10.984  -5.153  -6.360  1.00-12.99           H
ATOM    898  CG  MET A  60      12.583  -5.797  -7.609  1.00-12.99           C
ATOM    899 1HG  MET A  60      12.611  -6.792  -7.164  1.00-12.99           H
ATOM    900 2HG  MET A  60      12.790  -5.887  -8.671  1.00-12.99           H
ATOM    901  SD  MET A  60      13.862  -4.765  -6.855  1.00-12.99           S
ATOM    902  CE  MET A  60      13.670  -5.179  -5.124  1.00-12.99           C
ATOM    903 1HE  MET A  60      14.432  -4.664  -4.543  1.00-12.99           H
ATOM    904 2HE  MET A  60      13.786  -6.255  -4.989  1.00-12.99           H
ATOM    905 3HE  MET A  60      12.684  -4.876  -4.772  1.00-12.99           H
ATOM    906  N   PHE A  61       8.262  -4.377  -8.331  1.00 -3.00           N
ATOM    907  H   PHE A  61       8.825  -3.969  -9.075  1.00 -3.00           H
ATOM    908  CA  PHE A  61       6.957  -3.783  -8.040  1.00 -3.00           C
ATOM    909  HA  PHE A  61       6.894  -3.593  -6.976  1.00 -3.00           H
ATOM    910  C   PHE A  61       5.809  -4.726  -8.407  1.00 -3.00           C
ATOM    911  O   PHE A  61       4.678  -4.568  -7.949  1.00 -3.00           O
ATOM    912  CB  PHE A  61       6.763  -2.446  -8.769  1.00 -3.00           C
ATOM    913 1HB  PHE A  61       6.851  -2.610  -9.842  1.00 -3.00           H
ATOM    914 2HB  PHE A  61       5.753  -2.094  -8.562  1.00 -3.00           H
ATOM    915  CG  PHE A  61       7.727  -1.355  -8.351  1.00 -3.00           C
ATOM    916  CD1 PHE A  61       8.325  -0.535  -9.329  1.00 -3.00           C
ATOM    917  HD1 PHE A  61       8.128  -0.715 -10.373  1.00 -3.00           H
ATOM    918  CD2 PHE A  61       7.996  -1.087  -6.993  1.00 -3.00           C
ATOM    919  HD2 PHE A  61       7.550  -1.695  -6.221  1.00 -3.00           H
ATOM    920  CE1 PHE A  61       9.164   0.546  -8.968  1.00 -3.00           C
ATOM    921  HE1 PHE A  61       9.604   1.166  -9.735  1.00 -3.00           H
ATOM    922  CE2 PHE A  61       8.838  -0.008  -6.614  1.00 -3.00           C
ATOM    923  HE2 PHE A  61       9.025   0.190  -5.569  1.00 -3.00           H
ATOM    924  CZ  PHE A  61       9.414   0.817  -7.607  1.00 -3.00           C
ATOM    925  HZ  PHE A  61      10.036   1.655  -7.328  1.00 -3.00           H
ATOM    926  N   GLY A  62       6.094  -5.734  -9.218  1.00 -6.08           N
ATOM    927  H   GLY A  62       7.033  -5.835  -9.581  1.00 -6.08           H
ATOM    928  CA  GLY A  62       5.064  -6.672  -9.628  1.00 -6.08           C
ATOM    929 1HA  GLY A  62       5.527  -7.592  -9.979  1.00 -6.08           H
ATOM    930 2HA  GLY A  62       4.417  -6.900  -8.781  1.00 -6.08           H
ATOM    931  C   GLY A  62       4.228  -6.086 -10.743  1.00 -6.08           C
ATOM    932  O   GLY A  62       3.019  -6.312 -10.820  1.00 -6.08           O
ATOM    933  N   LEU A  63       4.870  -5.290 -11.584  1.00  0.65           N
ATOM    934  H   LEU A  63       5.873  -5.149 -11.479  1.00  0.65           H
ATOM    935  CA  LEU A  63       4.220  -4.608 -12.694  1.00  0.65           C
ATOM    936  HA  LEU A  63       3.175  -4.905 -12.774  1.00  0.65           H
ATOM    937  C   LEU A  63       4.951  -5.032 -13.958  1.00  0.65           C
ATOM    938  O   LEU A  63       6.157  -5.291 -13.935  1.00  0.65           O
ATOM    939  CB  LEU A  63       4.314  -3.092 -12.493  1.00  0.65           C
ATOM    940 1HB  LEU A  63       5.370  -2.834 -12.426  1.00  0.65           H
ATOM    941 2HB  LEU A  63       3.902  -2.601 -13.374  1.00  0.65           H
ATOM    942  CG  LEU A  63       3.604  -2.527 -11.252  1.00  0.65           C
ATOM    943  HG  LEU A  63       3.936  -3.077 -10.373  1.00  0.65           H
ATOM    944  CD1 LEU A  63       3.986  -1.074 -11.061  1.00  0.65           C
ATOM    945 1HD1 LEU A  63       3.501  -0.676 -10.170  1.00  0.65           H
ATOM    946 2HD1 LEU A  63       3.682  -0.492 -11.926  1.00  0.65           H
ATOM    947 3HD1 LEU A  63       5.065  -0.985 -10.938  1.00  0.65           H
ATOM    948  CD2 LEU A  63       2.082  -2.640 -11.344  1.00  0.65           C
ATOM    949 1HD2 LEU A  63       1.626  -2.205 -10.457  1.00  0.65           H
ATOM    950 2HD2 LEU A  63       1.787  -3.687 -11.406  1.00  0.65           H
ATOM    951 3HD2 LEU A  63       1.727  -2.113 -12.227  1.00  0.65           H
ATOM    952  N   LYS A  64       4.230  -5.132 -15.062  1.00 -7.16           N
ATOM    953  H   LYS A  64       3.240  -4.868 -15.050  1.00 -7.16           H
ATOM    954  CA  LYS A  64       4.846  -5.543 -16.320  1.00 -7.16           C
ATOM    955  HA  LYS A  64       5.654  -6.248 -16.124  1.00 -7.16           H
ATOM    956  C   LYS A  64       5.415  -4.311 -16.984  1.00 -7.16           C
ATOM    957  O   LYS A  64       6.463  -4.366 -17.622  1.00 -7.16           O
ATOM    958  CB  LYS A  64       3.832  -6.181 -17.266  1.00 -7.16           C
ATOM    959 1HB  LYS A  64       3.030  -5.471 -17.474  1.00 -7.16           H
ATOM    960 2HB  LYS A  64       4.345  -6.406 -18.201  1.00 -7.16           H
ATOM    961  CG  LYS A  64       3.226  -7.461 -16.729  1.00 -7.16           C
ATOM    962 1HG  LYS A  64       4.021  -8.110 -16.365  1.00 -7.16           H
ATOM    963 2HG  LYS A  64       2.544  -7.227 -15.911  1.00 -7.16           H
ATOM    964  CD  LYS A  64       2.482  -8.175 -17.835  1.00 -7.16           C
ATOM    965 1HD  LYS A  64       1.759  -7.492 -18.279  1.00 -7.16           H
ATOM    966 2HD  LYS A  64       3.197  -8.472 -18.602  1.00 -7.16           H
ATOM    967  CE  LYS A  64       1.756  -9.405 -17.316  1.00 -7.16           C
ATOM    968 1HE  LYS A  64       2.461 -10.045 -16.782  1.00 -7.16           H
ATOM    969 2HE  LYS A  64       0.963  -9.096 -16.632  1.00 -7.16           H
ATOM    970  NZ  LYS A  64       1.171 -10.169 -18.464  1.00 -7.16           N
ATOM    971 1HZ  LYS A  64       0.630 -10.953 -18.114  1.00 -7.16           H
ATOM    972 2HZ  LYS A  64       1.921 -10.518 -19.049  1.00 -7.16           H
ATOM    973 3HZ  LYS A  64       0.576  -9.563 -19.020  1.00 -7.16           H
ATOM    974  N   GLN A  65       4.704  -3.207 -16.821  1.00  7.29           N
ATOM    975  H   GLN A  65       3.870  -3.227 -16.242  1.00  7.29           H
ATOM    976  CA  GLN A  65       5.056  -1.953 -17.466  1.00  7.29           C
ATOM    977  HA  GLN A  65       6.127  -1.926 -17.661  1.00  7.29           H
ATOM    978  C   GLN A  65       4.709  -0.804 -16.537  1.00  7.29           C
ATOM    979  O   GLN A  65       3.987  -0.988 -15.558  1.00  7.29           O
ATOM    980  CB  GLN A  65       4.316  -1.830 -18.801  1.00  7.29           C
ATOM    981 1HB  GLN A  65       4.645  -0.917 -19.295  1.00  7.29           H
ATOM    982 2HB  GLN A  65       4.610  -2.675 -19.423  1.00  7.29           H
ATOM    983  CG  GLN A  65       2.793  -1.816 -18.712  1.00  7.29           C
ATOM    984 1HG  GLN A  65       2.456  -2.725 -18.218  1.00  7.29           H
ATOM    985 2HG  GLN A  65       2.468  -0.957 -18.128  1.00  7.29           H
ATOM    986  CD  GLN A  65       2.147  -1.749 -20.079  1.00  7.29           C
ATOM    987  OE1 GLN A  65       2.782  -1.384 -21.067  1.00  7.29           O
ATOM    988  NE2 GLN A  65       0.897  -2.118 -20.159  1.00  7.29           N
ATOM    989 1HE2 GLN A  65       0.444  -2.102 -21.061  1.00  7.29           H
ATOM    990 2HE2 GLN A  65       0.405  -2.421 -19.334  1.00  7.29           H
ATOM    991  N   ARG A  66       5.215   0.379 -16.851  1.00  1.22           N
ATOM    992  H   ARG A  66       5.780   0.469 -17.690  1.00  1.22           H
ATOM    993  CA  ARG A  66       4.943   1.576 -16.059  1.00  1.22           C
ATOM    994  HA  ARG A  66       5.188   1.383 -15.017  1.00  1.22           H
ATOM    995  C   ARG A  66       3.460   1.943 -16.185  1.00  1.22           C
ATOM    996  O   ARG A  66       2.972   2.144 -17.307  1.00  1.22           O
ATOM    997  CB  ARG A  66       5.845   2.695 -16.583  1.00  1.22           C
ATOM    998 1HB  ARG A  66       6.879   2.410 -16.396  1.00  1.22           H
ATOM    999 2HB  ARG A  66       5.709   2.765 -17.658  1.00  1.22           H
ATOM   1000  CG  ARG A  66       5.602   4.073 -16.011  1.00  1.22           C
ATOM   1001 1HG  ARG A  66       4.611   4.410 -16.307  1.00  1.22           H
ATOM   1002 2HG  ARG A  66       5.674   4.049 -14.927  1.00  1.22           H
ATOM   1003  CD  ARG A  66       6.637   5.024 -16.575  1.00  1.22           C
ATOM   1004 1HD  ARG A  66       7.619   4.769 -16.174  1.00  1.22           H
ATOM   1005 2HD  ARG A  66       6.661   4.906 -17.660  1.00  1.22           H
ATOM   1006  NE  ARG A  66       6.320   6.425 -16.274  1.00  1.22           N
ATOM   1007  HE  ARG A  66       5.464   6.606 -15.759  1.00  1.22           H
ATOM   1008  CZ  ARG A  66       7.018   7.478 -16.672  1.00  1.22           C
ATOM   1009  NH1 ARG A  66       6.537   8.670 -16.492  1.00  1.22           N
ATOM   1010 1HH1 ARG A  66       5.661   8.814 -16.008  1.00  1.22           H
ATOM   1011 2HH1 ARG A  66       7.061   9.465 -16.829  1.00  1.22           H
ATOM   1012  NH2 ARG A  66       8.164   7.395 -17.289  1.00  1.22           N
ATOM   1013 1HH2 ARG A  66       8.617   6.504 -17.408  1.00  1.22           H
ATOM   1014 2HH2 ARG A  66       8.591   8.243 -17.643  1.00  1.22           H
ATOM   1015  N   PRO A  67       2.718   2.017 -15.063  1.00-11.00           N
ATOM   1016  CA  PRO A  67       1.328   2.467 -15.190  1.00-11.00           C
ATOM   1017  HA  PRO A  67       0.759   1.788 -15.825  1.00-11.00           H
ATOM   1018  C   PRO A  67       1.238   3.895 -15.706  1.00-11.00           C
ATOM   1019  O   PRO A  67       2.129   4.712 -15.465  1.00-11.00           O
ATOM   1020  CB  PRO A  67       0.817   2.431 -13.747  1.00-11.00           C
ATOM   1021 1HB  PRO A  67       0.922   3.413 -13.291  1.00-11.00           H
ATOM   1022 2HB  PRO A  67      -0.221   2.111 -13.711  1.00-11.00           H
ATOM   1023  CG  PRO A  67       1.695   1.464 -13.062  1.00-11.00           C
ATOM   1024 1HG  PRO A  67       1.698   1.631 -11.984  1.00-11.00           H
ATOM   1025 2HG  PRO A  67       1.384   0.446 -13.294  1.00-11.00           H
ATOM   1026  CD  PRO A  67       3.041   1.742 -13.653  1.00-11.00           C
ATOM   1027 1HD  PRO A  67       3.495   2.618 -13.193  1.00-11.00           H
ATOM   1028 2HD  PRO A  67       3.688   0.871 -13.559  1.00-11.00           H
ATOM   1029  N   THR A  68       0.144   4.218 -16.377  1.00  0.41           N
ATOM   1030  H   THR A  68      -0.564   3.511 -16.561  1.00  0.41           H
ATOM   1031  CA  THR A  68      -0.105   5.576 -16.864  1.00  0.41           C
ATOM   1032  HA  THR A  68       0.630   6.271 -16.461  1.00  0.41           H
ATOM   1033  C   THR A  68      -1.491   6.000 -16.371  1.00  0.41           C
ATOM   1034  O   THR A  68      -2.450   6.037 -17.156  1.00  0.41           O
ATOM   1035  CB  THR A  68      -0.018   5.617 -18.406  1.00  0.41           C
ATOM   1036  HB  THR A  68      -0.317   6.601 -18.769  1.00  0.41           H
ATOM   1037  OG1 THR A  68      -0.869   4.605 -18.953  1.00  0.41           O
ATOM   1038  HG1 THR A  68      -1.776   4.896 -18.812  1.00  0.41           H
ATOM   1039  CG2 THR A  68       1.383   5.306 -18.900  1.00  0.41           C
ATOM   1040 1HG2 THR A  68       1.414   5.427 -19.982  1.00  0.41           H
ATOM   1041 2HG2 THR A  68       1.654   4.281 -18.650  1.00  0.41           H
ATOM   1042 3HG2 THR A  68       2.099   5.994 -18.451  1.00  0.41           H
ATOM   1043  N   PRO A  69      -1.642   6.241 -15.052  1.00  6.45           N
ATOM   1044  CA  PRO A  69      -3.008   6.513 -14.586  1.00  6.45           C
ATOM   1045  HA  PRO A  69      -3.650   5.667 -14.816  1.00  6.45           H
ATOM   1046  C   PRO A  69      -3.609   7.783 -15.160  1.00  6.45           C
ATOM   1047  O   PRO A  69      -2.884   8.701 -15.541  1.00  6.45           O
ATOM   1048  CB  PRO A  69      -2.838   6.661 -13.071  1.00  6.45           C
ATOM   1049 1HB  PRO A  69      -2.735   7.714 -12.809  1.00  6.45           H
ATOM   1050 2HB  PRO A  69      -3.681   6.216 -12.543  1.00  6.45           H
ATOM   1051  CG  PRO A  69      -1.582   5.935 -12.766  1.00  6.45           C
ATOM   1052 1HG  PRO A  69      -1.151   6.277 -11.825  1.00  6.45           H
ATOM   1053 2HG  PRO A  69      -1.764   4.860 -12.743  1.00  6.45           H
ATOM   1054  CD  PRO A  69      -0.701   6.288 -13.918  1.00  6.45           C
ATOM   1055 1HD  PRO A  69      -0.292   7.293 -13.800  1.00  6.45           H
ATOM   1056 2HD  PRO A  69       0.096   5.554 -14.020  1.00  6.45           H
ATOM   1057  N   SER A  70      -4.929   7.845 -15.214  1.00 -7.09           N
ATOM   1058  H   SER A  70      -5.496   7.075 -14.867  1.00 -7.09           H
ATOM   1059  CA  SER A  70      -5.610   9.020 -15.734  1.00 -7.09           C
ATOM   1060  HA  SER A  70      -5.190   9.284 -16.703  1.00 -7.09           H
ATOM   1061  C   SER A  70      -5.418  10.186 -14.774  1.00 -7.09           C
ATOM   1062  O   SER A  70      -5.234   9.997 -13.568  1.00 -7.09           O
ATOM   1063  CB  SER A  70      -7.104   8.730 -15.891  1.00 -7.09           C
ATOM   1064 1HB  SER A  70      -7.595   9.601 -16.319  1.00 -7.09           H
ATOM   1065 2HB  SER A  70      -7.239   7.879 -16.561  1.00 -7.09           H
ATOM   1066  OG  SER A  70      -7.691   8.436 -14.637  1.00 -7.09           O
ATOM   1067  HG  SER A  70      -7.428   7.540 -14.383  1.00 -7.09           H
ATOM   1068  N   ARG A  71      -5.538  11.403 -15.292  1.00-21.01           N
ATOM   1069  H   ARG A  71      -5.699  11.503 -16.286  1.00-21.01           H
ATOM   1070  CA  ARG A  71      -5.450  12.609 -14.459  1.00-21.01           C
ATOM   1071  HA  ARG A  71      -4.515  12.584 -13.894  1.00-21.01           H
ATOM   1072  C   ARG A  71      -6.598  12.675 -13.455  1.00-21.01           C
ATOM   1073  O   ARG A  71      -6.551  13.420 -12.480  1.00-21.01           O
ATOM   1074  CB  ARG A  71      -5.461  13.864 -15.347  1.00-21.01           C
ATOM   1075 1HB  ARG A  71      -5.241  14.730 -14.725  1.00-21.01           H
ATOM   1076 2HB  ARG A  71      -4.673  13.770 -16.094  1.00-21.01           H
ATOM   1077  CG  ARG A  71      -6.790  14.106 -16.065  1.00-21.01           C
ATOM   1078 1HG  ARG A  71      -7.028  13.233 -16.666  1.00-21.01           H
ATOM   1079 2HG  ARG A  71      -7.576  14.239 -15.323  1.00-21.01           H
ATOM   1080  CD  ARG A  71      -6.791  15.326 -16.968  1.00-21.01           C
ATOM   1081 1HD  ARG A  71      -6.589  16.216 -16.375  1.00-21.01           H
ATOM   1082 2HD  ARG A  71      -6.009  15.216 -17.720  1.00-21.01           H
ATOM   1083  NE  ARG A  71      -8.094  15.443 -17.641  1.00-21.01           N
ATOM   1084  HE  ARG A  71      -8.154  15.066 -18.577  1.00-21.01           H
ATOM   1085  CZ  ARG A  71      -9.206  15.960 -17.133  1.00-21.01           C
ATOM   1086  NH1 ARG A  71     -10.322  15.799 -17.784  1.00-21.01           N
ATOM   1087 1HH1 ARG A  71     -10.316  15.333 -18.678  1.00-21.01           H
ATOM   1088 2HH1 ARG A  71     -11.192  16.125 -17.391  1.00-21.01           H
ATOM   1089  NH2 ARG A  71      -9.249  16.629 -16.011  1.00-21.01           N
ATOM   1090 1HH2 ARG A  71      -8.387  16.868 -15.547  1.00-21.01           H
ATOM   1091 2HH2 ARG A  71     -10.138  16.900 -15.621  1.00-21.01           H
ATOM   1092  N   ASP A  72      -7.637  11.895 -13.713  1.00  0.51           N
ATOM   1093  H   ASP A  72      -7.586  11.272 -14.505  1.00  0.51           H
ATOM   1094  CA  ASP A  72      -8.877  11.914 -12.944  1.00  0.51           C
ATOM   1095  HA  ASP A  72      -8.978  12.874 -12.438  1.00  0.51           H
ATOM   1096  C   ASP A  72      -8.945  10.810 -11.897  1.00  0.51           C
ATOM   1097  O   ASP A  72      -9.939  10.702 -11.175  1.00  0.51           O
ATOM   1098  CB  ASP A  72     -10.041  11.745 -13.917  1.00  0.51           C
ATOM   1099 1HB  ASP A  72      -9.873  10.843 -14.505  1.00  0.51           H
ATOM   1100 2HB  ASP A  72     -10.971  11.631 -13.362  1.00  0.51           H
ATOM   1101  CG  ASP A  72     -10.178  12.921 -14.852  1.00  0.51           C
ATOM   1102  OD1 ASP A  72     -10.392  14.050 -14.363  1.00  0.51           O
ATOM   1103  OD2 ASP A  72     -10.080  12.736 -16.085  1.00  0.51           O
ATOM   1104  N   ALA A  73      -7.909   9.984 -11.815  1.00 10.78           N
ATOM   1105  H   ALA A  73      -7.117  10.100 -12.436  1.00 10.78           H
ATOM   1106  CA  ALA A  73      -7.881   8.888 -10.850  1.00 10.78           C
ATOM   1107  HA  ALA A  73      -8.771   8.277 -10.997  1.00 10.78           H
ATOM   1108  C   ALA A  73      -7.898   9.450  -9.423  1.00 10.78           C
ATOM   1109  O   ALA A  73      -7.114  10.351  -9.103  1.00 10.78           O
ATOM   1110  CB  ALA A  73      -6.639   8.016 -11.081  1.00 10.78           C
ATOM   1111 1HB  ALA A  73      -6.656   7.619 -12.097  1.00 10.78           H
ATOM   1112 2HB  ALA A  73      -6.634   7.185 -10.375  1.00 10.78           H
ATOM   1113 3HB  ALA A  73      -5.735   8.613 -10.947  1.00 10.78           H
ATOM   1114  N   VAL A  74      -8.769   8.921  -8.572  1.00  4.77           N
ATOM   1115  H   VAL A  74      -9.391   8.190  -8.894  1.00  4.77           H
ATOM   1116  CA  VAL A  74      -8.886   9.370  -7.179  1.00  4.77           C
ATOM   1117  HA  VAL A  74      -8.174  10.174  -7.001  1.00  4.77           H
ATOM   1118  C   VAL A  74      -8.536   8.224  -6.244  1.00  4.77           C
ATOM   1119  O   VAL A  74      -9.154   7.157  -6.261  1.00  4.77           O
ATOM   1120  CB  VAL A  74     -10.316   9.912  -6.848  1.00  4.77           C
ATOM   1121  HB  VAL A  74     -11.044   9.121  -7.026  1.00  4.77           H
ATOM   1122  CG1 VAL A  74     -10.438  10.363  -5.376  1.00  4.77           C
ATOM   1123 1HG1 VAL A  74     -11.436  10.768  -5.199  1.00  4.77           H
ATOM   1124 2HG1 VAL A  74      -9.697  11.131  -5.152  1.00  4.77           H
ATOM   1125 3HG1 VAL A  74     -10.294   9.513  -4.710  1.00  4.77           H
ATOM   1126  CG2 VAL A  74     -10.653  11.096  -7.754  1.00  4.77           C
ATOM   1127 1HG2 VAL A  74     -11.591  11.548  -7.443  1.00  4.77           H
ATOM   1128 2HG2 VAL A  74     -10.759  10.757  -8.781  1.00  4.77           H
ATOM   1129 3HG2 VAL A  74      -9.865  11.847  -7.704  1.00  4.77           H
ATOM   1130  N   VAL A  75      -7.533   8.461  -5.413  1.00 -4.80           N
ATOM   1131  H   VAL A  75      -7.033   9.345  -5.481  1.00 -4.80           H
ATOM   1132  CA  VAL A  75      -7.160   7.545  -4.345  1.00 -4.80           C
ATOM   1133  HA  VAL A  75      -7.249   6.522  -4.695  1.00 -4.80           H
ATOM   1134  C   VAL A  75      -8.144   7.823  -3.211  1.00 -4.80           C
ATOM   1135  O   VAL A  75      -8.212   8.956  -2.718  1.00 -4.80           O
ATOM   1136  CB  VAL A  75      -5.705   7.803  -3.876  1.00 -4.80           C
ATOM   1137  HB  VAL A  75      -5.617   8.841  -3.558  1.00 -4.80           H
ATOM   1138  CG1 VAL A  75      -5.331   6.903  -2.696  1.00 -4.80           C
ATOM   1139 1HG1 VAL A  75      -4.285   7.066  -2.435  1.00 -4.80           H
ATOM   1140 2HG1 VAL A  75      -5.479   5.860  -2.960  1.00 -4.80           H
ATOM   1141 3HG1 VAL A  75      -5.943   7.153  -1.829  1.00 -4.80           H
ATOM   1142  CG2 VAL A  75      -4.732   7.571  -5.042  1.00 -4.80           C
ATOM   1143 1HG2 VAL A  75      -3.719   7.799  -4.719  1.00 -4.80           H
ATOM   1144 2HG2 VAL A  75      -4.965   8.237  -5.873  1.00 -4.80           H
ATOM   1145 3HG2 VAL A  75      -4.780   6.537  -5.384  1.00 -4.80           H
ATOM   1146  N   PRO A  76      -8.955   6.826  -2.812  1.00  0.83           N
ATOM   1147  CA  PRO A  76      -9.903   7.158  -1.744  1.00  0.83           C
ATOM   1148  HA  PRO A  76     -10.541   7.977  -2.072  1.00  0.83           H
ATOM   1149  C   PRO A  76      -9.218   7.484  -0.417  1.00  0.83           C
ATOM   1150  O   PRO A  76      -8.156   6.921  -0.115  1.00  0.83           O
ATOM   1151  CB  PRO A  76     -10.717   5.870  -1.594  1.00  0.83           C
ATOM   1152 1HB  PRO A  76     -10.305   5.260  -0.789  1.00  0.83           H
ATOM   1153 2HB  PRO A  76     -11.766   6.097  -1.405  1.00  0.83           H
ATOM   1154  CG  PRO A  76     -10.553   5.176  -2.891  1.00  0.83           C
ATOM   1155 1HG  PRO A  76     -10.741   4.108  -2.793  1.00  0.83           H
ATOM   1156 2HG  PRO A  76     -11.212   5.619  -3.639  1.00  0.83           H
ATOM   1157  CD  PRO A  76      -9.134   5.429  -3.245  1.00  0.83           C
ATOM   1158 1HD  PRO A  76      -8.469   4.766  -2.690  1.00  0.83           H
ATOM   1159 2HD  PRO A  76      -8.992   5.322  -4.321  1.00  0.83           H
ATOM   1160  N   PRO A  77      -9.829   8.344   0.420  1.00  4.03           N
ATOM   1161  CA  PRO A  77      -9.166   8.682   1.689  1.00  4.03           C
ATOM   1162  HA  PRO A  77      -8.210   9.157   1.478  1.00  4.03           H
ATOM   1163  C   PRO A  77      -8.926   7.512   2.647  1.00  4.03           C
ATOM   1164  O   PRO A  77      -7.975   7.520   3.420  1.00  4.03           O
ATOM   1165  CB  PRO A  77     -10.120   9.710   2.304  1.00  4.03           C
ATOM   1166 1HB  PRO A  77     -10.809   9.221   2.992  1.00  4.03           H
ATOM   1167 2HB  PRO A  77      -9.560  10.495   2.808  1.00  4.03           H
ATOM   1168  CG  PRO A  77     -10.862  10.273   1.159  1.00  4.03           C
ATOM   1169 1HG  PRO A  77     -11.802  10.721   1.480  1.00  4.03           H
ATOM   1170 2HG  PRO A  77     -10.242  11.005   0.640  1.00  4.03           H
ATOM   1171  CD  PRO A  77     -11.097   9.087   0.282  1.00  4.03           C
ATOM   1172 1HD  PRO A  77     -11.935   8.492   0.652  1.00  4.03           H
ATOM   1173 2HD  PRO A  77     -11.269   9.409  -0.745  1.00  4.03           H
ATOM   1174  N   TYR A  78      -9.718   6.454   2.524  1.00 -2.80           N
ATOM   1175  H   TYR A  78     -10.498   6.501   1.891  1.00 -2.80           H
ATOM   1176  CA  TYR A  78      -9.493   5.210   3.265  1.00 -2.80           C
ATOM   1177  HA  TYR A  78      -9.564   5.401   4.337  1.00 -2.80           H
ATOM   1178  C   TYR A  78      -8.111   4.614   2.986  1.00 -2.80           C
ATOM   1179  O   TYR A  78      -7.427   4.155   3.894  1.00 -2.80           O
ATOM   1180  CB  TYR A  78     -10.584   4.221   2.844  1.00 -2.80           C
ATOM   1181 1HB  TYR A  78     -11.544   4.611   3.176  1.00 -2.80           H
ATOM   1182 2HB  TYR A  78     -10.598   4.185   1.755  1.00 -2.80           H
ATOM   1183  CG  TYR A  78     -10.434   2.791   3.337  1.00 -2.80           C
ATOM   1184  CD1 TYR A  78     -11.109   2.329   4.490  1.00 -2.80           C
ATOM   1185  HD1 TYR A  78     -11.690   3.018   5.086  1.00 -2.80           H
ATOM   1186  CD2 TYR A  78      -9.668   1.867   2.601  1.00 -2.80           C
ATOM   1187  HD2 TYR A  78      -9.126   2.191   1.727  1.00 -2.80           H
ATOM   1188  CE1 TYR A  78     -11.063   0.943   4.857  1.00 -2.80           C
ATOM   1189  HE1 TYR A  78     -11.603   0.583   5.720  1.00 -2.80           H
ATOM   1190  CE2 TYR A  78      -9.602   0.512   2.979  1.00 -2.80           C
ATOM   1191  HE2 TYR A  78      -9.002  -0.174   2.406  1.00 -2.80           H
ATOM   1192  CZ  TYR A  78     -10.332   0.046   4.074  1.00 -2.80           C
ATOM   1193  OH  TYR A  78     -10.303  -1.307   4.309  1.00 -2.80           O
ATOM   1194  HH  TYR A  78     -10.933  -1.615   4.976  1.00 -2.80           H
ATOM   1195  N   MET A  79      -7.663   4.649   1.738  1.00-17.36           N
ATOM   1196  H   MET A  79      -8.205   5.100   1.014  1.00-17.36           H
ATOM   1197  CA  MET A  79      -6.368   4.058   1.400  1.00-17.36           C
ATOM   1198  HA  MET A  79      -6.260   3.107   1.922  1.00-17.36           H
ATOM   1199  C   MET A  79      -5.242   4.969   1.860  1.00-17.36           C
ATOM   1200  O   MET A  79      -4.151   4.501   2.181  1.00-17.36           O
ATOM   1201  CB  MET A  79      -6.252   3.810  -0.104  1.00-17.36           C
ATOM   1202 1HB  MET A  79      -6.445   4.743  -0.633  1.00-17.36           H
ATOM   1203 2HB  MET A  79      -5.234   3.494  -0.323  1.00-17.36           H
ATOM   1204  CG  MET A  79      -7.207   2.739  -0.614  1.00-17.36           C
ATOM   1205 1HG  MET A  79      -8.227   3.036  -0.372  1.00-17.36           H
ATOM   1206 2HG  MET A  79      -7.118   2.663  -1.697  1.00-17.36           H
ATOM   1207  SD  MET A  79      -6.886   1.108   0.118  1.00-17.36           S
ATOM   1208  CE  MET A  79      -5.378   0.525  -0.733  1.00-17.36           C
ATOM   1209 1HE  MET A  79      -5.110  -0.465  -0.362  1.00-17.36           H
ATOM   1210 2HE  MET A  79      -4.554   1.212  -0.543  1.00-17.36           H
ATOM   1211 3HE  MET A  79      -5.560   0.463  -1.807  1.00-17.36           H
ATOM   1212  N   LEU A  80      -5.515   6.265   1.938  1.00-12.91           N
ATOM   1213  H   LEU A  80      -6.420   6.611   1.649  1.00-12.91           H
ATOM   1214  CA  LEU A  80      -4.527   7.199   2.468  1.00-12.91           C
ATOM   1215  HA  LEU A  80      -3.568   7.013   1.986  1.00-12.91           H
ATOM   1216  C   LEU A  80      -4.377   6.929   3.961  1.00-12.91           C
ATOM   1217  O   LEU A  80      -3.265   6.856   4.465  1.00-12.91           O
ATOM   1218  CB  LEU A  80      -4.939   8.660   2.236  1.00-12.91           C
ATOM   1219 1HB  LEU A  80      -5.875   8.834   2.763  1.00-12.91           H
ATOM   1220 2HB  LEU A  80      -4.182   9.289   2.701  1.00-12.91           H
ATOM   1221  CG  LEU A  80      -5.124   9.149   0.790  1.00-12.91           C
ATOM   1222  HG  LEU A  80      -5.857   8.511   0.299  1.00-12.91           H
ATOM   1223  CD1 LEU A  80      -5.660  10.580   0.783  1.00-12.91           C
ATOM   1224 1HD1 LEU A  80      -5.876  10.885  -0.241  1.00-12.91           H
ATOM   1225 2HD1 LEU A  80      -4.921  11.263   1.206  1.00-12.91           H
ATOM   1226 3HD1 LEU A  80      -6.578  10.643   1.365  1.00-12.91           H
ATOM   1227  CD2 LEU A  80      -3.823   9.097  -0.013  1.00-12.91           C
ATOM   1228 1HD2 LEU A  80      -3.996   9.484  -1.018  1.00-12.91           H
ATOM   1229 2HD2 LEU A  80      -3.477   8.069  -0.094  1.00-12.91           H
ATOM   1230 3HD2 LEU A  80      -3.055   9.700   0.474  1.00-12.91           H
ATOM   1231  N   ASP A  81      -5.482   6.716   4.664  1.00-20.88           N
ATOM   1232  H   ASP A  81      -6.390   6.795   4.211  1.00-20.88           H
ATOM   1233  CA  ASP A  81      -5.424   6.397   6.094  1.00-20.88           C
ATOM   1234  HA  ASP A  81      -4.845   7.159   6.609  1.00-20.88           H
ATOM   1235  C   ASP A  81      -4.720   5.074   6.327  1.00-20.88           C
ATOM   1236  O   ASP A  81      -3.919   4.963   7.253  1.00-20.88           O
ATOM   1237  CB  ASP A  81      -6.812   6.306   6.735  1.00-20.88           C
ATOM   1238 1HB  ASP A  81      -7.487   5.774   6.065  1.00-20.88           H
ATOM   1239 2HB  ASP A  81      -6.725   5.736   7.661  1.00-20.88           H
ATOM   1240  CG  ASP A  81      -7.396   7.658   7.085  1.00-20.88           C
ATOM   1241  OD1 ASP A  81      -6.659   8.663   7.166  1.00-20.88           O
ATOM   1242  OD2 ASP A  81      -8.619   7.722   7.340  1.00-20.88           O
ATOM   1243  N   LEU A  82      -4.965   4.079   5.486  1.00-27.32           N
ATOM   1244  H   LEU A  82      -5.663   4.189   4.755  1.00-27.32           H
ATOM   1245  CA  LEU A  82      -4.243   2.818   5.625  1.00-27.32           C
ATOM   1246  HA  LEU A  82      -4.354   2.469   6.651  1.00-27.32           H
ATOM   1247  C   LEU A  82      -2.755   3.016   5.394  1.00-27.32           C
ATOM   1248  O   LEU A  82      -1.959   2.470   6.148  1.00-27.32           O
ATOM   1249  CB  LEU A  82      -4.755   1.729   4.678  1.00-27.32           C
ATOM   1250 1HB  LEU A  82      -4.801   2.140   3.670  1.00-27.32           H
ATOM   1251 2HB  LEU A  82      -3.997   0.947   4.674  1.00-27.32           H
ATOM   1252  CG  LEU A  82      -6.092   1.035   4.986  1.00-27.32           C
ATOM   1253  HG  LEU A  82      -6.902   1.754   4.886  1.00-27.32           H
ATOM   1254  CD1 LEU A  82      -6.295  -0.087   3.973  1.00-27.32           C
ATOM   1255 1HD1 LEU A  82      -7.242  -0.590   4.168  1.00-27.32           H
ATOM   1256 2HD1 LEU A  82      -5.485  -0.815   4.041  1.00-27.32           H
ATOM   1257 3HD1 LEU A  82      -6.327   0.328   2.966  1.00-27.32           H
ATOM   1258  CD2 LEU A  82      -6.138   0.445   6.398  1.00-27.32           C
ATOM   1259 1HD2 LEU A  82      -7.047  -0.140   6.520  1.00-27.32           H
ATOM   1260 2HD2 LEU A  82      -6.149   1.247   7.134  1.00-27.32           H
ATOM   1261 3HD2 LEU A  82      -5.274  -0.195   6.571  1.00-27.32           H
ATOM   1262  N   TYR A  83      -2.355   3.815   4.413  1.00 14.86           N
ATOM   1263  H   TYR A  83      -3.037   4.256   3.801  1.00 14.86           H
ATOM   1264  CA  TYR A  83      -0.930   4.075   4.213  1.00 14.86           C
ATOM   1265  HA  TYR A  83      -0.415   3.123   4.082  1.00 14.86           H
ATOM   1266  C   TYR A  83      -0.328   4.763   5.429  1.00 14.86           C
ATOM   1267  O   TYR A  83       0.717   4.344   5.927  1.00 14.86           O
ATOM   1268  CB  TYR A  83      -0.668   4.953   2.986  1.00 14.86           C
ATOM   1269 1HB  TYR A  83      -1.079   4.458   2.108  1.00 14.86           H
ATOM   1270 2HB  TYR A  83      -1.160   5.917   3.110  1.00 14.86           H
ATOM   1271  CG  TYR A  83       0.818   5.181   2.784  1.00 14.86           C
ATOM   1272  CD1 TYR A  83       1.603   4.201   2.159  1.00 14.86           C
ATOM   1273  HD1 TYR A  83       1.137   3.333   1.734  1.00 14.86           H
ATOM   1274  CD2 TYR A  83       1.463   6.339   3.275  1.00 14.86           C
ATOM   1275  HD2 TYR A  83       0.884   7.136   3.721  1.00 14.86           H
ATOM   1276  CE1 TYR A  83       2.997   4.319   2.092  1.00 14.86           C
ATOM   1277  HE1 TYR A  83       3.568   3.549   1.615  1.00 14.86           H
ATOM   1278  CE2 TYR A  83       2.886   6.454   3.211  1.00 14.86           C
ATOM   1279  HE2 TYR A  83       3.383   7.328   3.595  1.00 14.86           H
ATOM   1280  CZ  TYR A  83       3.636   5.415   2.656  1.00 14.86           C
ATOM   1281  OH  TYR A  83       5.006   5.426   2.663  1.00 14.86           O
ATOM   1282  HH  TYR A  83       5.369   4.635   2.245  1.00 14.86           H
ATOM   1283  N   ARG A  84      -0.989   5.797   5.934  1.00-17.07           N
ATOM   1284  H   ARG A  84      -1.866   6.084   5.497  1.00-17.07           H
ATOM   1285  CA  ARG A  84      -0.481   6.557   7.080  1.00-17.07           C
ATOM   1286  HA  ARG A  84       0.506   6.956   6.845  1.00-17.07           H
ATOM   1287  C   ARG A  84      -0.336   5.645   8.288  1.00-17.07           C
ATOM   1288  O   ARG A  84       0.696   5.657   8.950  1.00-17.07           O
ATOM   1289  CB  ARG A  84      -1.431   7.710   7.413  1.00-17.07           C
ATOM   1290 1HB  ARG A  84      -2.428   7.292   7.556  1.00-17.07           H
ATOM   1291 2HB  ARG A  84      -1.116   8.169   8.348  1.00-17.07           H
ATOM   1292  CG  ARG A  84      -1.511   8.807   6.357  1.00-17.07           C
ATOM   1293 1HG  ARG A  84      -0.698   9.518   6.504  1.00-17.07           H
ATOM   1294 2HG  ARG A  84      -1.421   8.372   5.364  1.00-17.07           H
ATOM   1295  CD  ARG A  84      -2.857   9.517   6.452  1.00-17.07           C
ATOM   1296 1HD  ARG A  84      -3.643   8.767   6.393  1.00-17.07           H
ATOM   1297 2HD  ARG A  84      -2.928  10.019   7.414  1.00-17.07           H
ATOM   1298  NE  ARG A  84      -3.065  10.491   5.373  1.00-17.07           N
ATOM   1299  HE  ARG A  84      -2.248  10.751   4.829  1.00-17.07           H
ATOM   1300  CZ  ARG A  84      -4.219  11.067   5.057  1.00-17.07           C
ATOM   1301  NH1 ARG A  84      -4.259  11.920   4.078  1.00-17.07           N
ATOM   1302 1HH1 ARG A  84      -3.427  12.104   3.530  1.00-17.07           H
ATOM   1303 2HH1 ARG A  84      -5.131  12.377   3.857  1.00-17.07           H
ATOM   1304  NH2 ARG A  84      -5.366  10.796   5.626  1.00-17.07           N
ATOM   1305 1HH2 ARG A  84      -5.438  10.080   6.340  1.00-17.07           H
ATOM   1306 2HH2 ARG A  84      -6.189  11.296   5.322  1.00-17.07           H
ATOM   1307  N   ARG A  85      -1.326   4.801   8.543  1.00 -3.43           N
ATOM   1308  H   ARG A  85      -2.161   4.820   7.958  1.00 -3.43           H
ATOM   1309  CA  ARG A  85      -1.256   3.863   9.666  1.00 -3.43           C
ATOM   1310  HA  ARG A  85      -1.007   4.417  10.572  1.00 -3.43           H
ATOM   1311  C   ARG A  85      -0.191   2.794   9.484  1.00 -3.43           C
ATOM   1312  O   ARG A  85       0.547   2.510  10.422  1.00 -3.43           O
ATOM   1313  CB  ARG A  85      -2.602   3.167   9.854  1.00 -3.43           C
ATOM   1314 1HB  ARG A  85      -2.929   2.784   8.887  1.00 -3.43           H
ATOM   1315 2HB  ARG A  85      -2.465   2.321  10.526  1.00 -3.43           H
ATOM   1316  CG  ARG A  85      -3.690   4.050  10.431  1.00 -3.43           C
ATOM   1317 1HG  ARG A  85      -3.462   4.269  11.474  1.00 -3.43           H
ATOM   1318 2HG  ARG A  85      -3.747   4.980   9.868  1.00 -3.43           H
ATOM   1319  CD  ARG A  85      -5.016   3.348  10.336  1.00 -3.43           C
ATOM   1320 1HD  ARG A  85      -5.210   3.116   9.287  1.00 -3.43           H
ATOM   1321 2HD  ARG A  85      -4.961   2.415  10.897  1.00 -3.43           H
ATOM   1322  NE  ARG A  85      -6.112   4.167  10.867  1.00 -3.43           N
ATOM   1323  HE  ARG A  85      -5.883   4.841  11.589  1.00 -3.43           H
ATOM   1324  CZ  ARG A  85      -7.378   4.123  10.483  1.00 -3.43           C
ATOM   1325  NH1 ARG A  85      -8.193   4.991  10.992  1.00 -3.43           N
ATOM   1326 1HH1 ARG A  85      -7.885   5.556  11.769  1.00 -3.43           H
ATOM   1327 2HH1 ARG A  85      -9.117   5.114  10.596  1.00 -3.43           H
ATOM   1328  NH2 ARG A  85      -7.854   3.282   9.602  1.00 -3.43           N
ATOM   1329 1HH2 ARG A  85      -7.265   2.537   9.264  1.00 -3.43           H
ATOM   1330 2HH2 ARG A  85      -8.806   3.374   9.290  1.00 -3.43           H
ATOM   1331  N   HIS A  86      -0.097   2.210   8.298  1.00  5.14           N
ATOM   1332  H   HIS A  86      -0.728   2.496   7.550  1.00  5.14           H
ATOM   1333  CA  HIS A  86       0.851   1.124   8.031  1.00  5.14           C
ATOM   1334  HA  HIS A  86       0.718   0.344   8.782  1.00  5.14           H
ATOM   1335  C   HIS A  86       2.285   1.631   8.121  1.00  5.14           C
ATOM   1336  O   HIS A  86       3.152   0.981   8.701  1.00  5.14           O
ATOM   1337  CB  HIS A  86       0.565   0.530   6.645  1.00  5.14           C
ATOM   1338 1HB  HIS A  86      -0.506   0.348   6.572  1.00  5.14           H
ATOM   1339 2HB  HIS A  86       0.842   1.251   5.876  1.00  5.14           H
ATOM   1340  CG  HIS A  86       1.260  -0.769   6.372  1.00  5.14           C
ATOM   1341  ND1 HIS A  86       2.499  -0.846   5.770  1.00  5.14           N
ATOM   1342  CD2 HIS A  86       0.821  -2.047   6.548  1.00  5.14           C
ATOM   1343  HD2 HIS A  86      -0.130  -2.313   6.986  1.00  5.14           H
ATOM   1344  CE1 HIS A  86       2.743  -2.182   5.590  1.00  5.14           C
ATOM   1345  HE1 HIS A  86       3.633  -2.576   5.115  1.00  5.14           H
ATOM   1346  NE2 HIS A  86       1.735  -2.949   6.068  1.00  5.14           N
ATOM   1347  HE2 HIS A  86       1.659  -3.959   6.046  1.00  5.14           H
ATOM   1348  N   SER A  87       2.525   2.829   7.610  1.00-10.45           N
ATOM   1349  H   SER A  87       1.775   3.331   7.139  1.00-10.45           H
ATOM   1350  CA  SER A  87       3.843   3.463   7.688  1.00-10.45           C
ATOM   1351  HA  SER A  87       4.608   2.695   7.569  1.00-10.45           H
ATOM   1352  C   SER A  87       4.091   4.152   9.038  1.00-10.45           C
ATOM   1353  O   SER A  87       5.170   4.694   9.291  1.00-10.45           O
ATOM   1354  CB  SER A  87       3.994   4.451   6.528  1.00-10.45           C
ATOM   1355 1HB  SER A  87       4.994   4.874   6.545  1.00-10.45           H
ATOM   1356 2HB  SER A  87       3.855   3.917   5.587  1.00-10.45           H
ATOM   1357  OG  SER A  87       3.043   5.496   6.600  1.00-10.45           O
ATOM   1358  HG  SER A  87       2.197   5.159   6.271  1.00-10.45           H
ATOM   1359  N   GLY A  88       3.104   4.092   9.923  1.00-10.99           N
ATOM   1360  H   GLY A  88       2.225   3.670   9.659  1.00-10.99           H
ATOM   1361  CA  GLY A  88       3.252   4.567  11.290  1.00-10.99           C
ATOM   1362 1HA  GLY A  88       2.403   4.206  11.870  1.00-10.99           H
ATOM   1363 2HA  GLY A  88       4.158   4.132  11.711  1.00-10.99           H
ATOM   1364  C   GLY A  88       3.332   6.069  11.459  1.00-10.99           C
ATOM   1365  O   GLY A  88       4.008   6.543  12.372  1.00-10.99           O
ATOM   1366  N   GLN A  89       2.697   6.840  10.592  1.00  4.78           N
ATOM   1367  H   GLN A  89       2.113   6.416   9.873  1.00  4.78           H
ATOM   1368  CA  GLN A  89       2.805   8.295  10.656  1.00  4.78           C
ATOM   1369  HA  GLN A  89       3.845   8.543  10.851  1.00  4.78           H
ATOM   1370  C   GLN A  89       1.928   8.880  11.770  1.00  4.78           C
ATOM   1371  O   GLN A  89       0.785   8.442  11.962  1.00  4.78           O
ATOM   1372  CB  GLN A  89       2.422   8.911   9.309  1.00  4.78           C
ATOM   1373 1HB  GLN A  89       1.411   8.602   9.041  1.00  4.78           H
ATOM   1374 2HB  GLN A  89       2.448   9.995   9.404  1.00  4.78           H
ATOM   1375  CG  GLN A  89       3.392   8.491   8.211  1.00  4.78           C
ATOM   1376 1HG  GLN A  89       4.402   8.741   8.527  1.00  4.78           H
ATOM   1377 2HG  GLN A  89       3.336   7.415   8.081  1.00  4.78           H
ATOM   1378  CD  GLN A  89       3.141   9.151   6.874  1.00  4.78           C
ATOM   1379  OE1 GLN A  89       2.452  10.154   6.761  1.00  4.78           O
ATOM   1380  NE2 GLN A  89       3.740   8.617   5.847  1.00  4.78           N
ATOM   1381 1HE2 GLN A  89       3.645   9.059   4.948  1.00  4.78           H
ATOM   1382 2HE2 GLN A  89       4.277   7.775   5.965  1.00  4.78           H
ATOM   1383  N   PRO A  90       2.444   9.868  12.526  1.00-19.94           N
ATOM   1384  CA  PRO A  90       1.563  10.521  13.504  1.00-19.94           C
ATOM   1385  HA  PRO A  90       1.226   9.801  14.249  1.00-19.94           H
ATOM   1386  C   PRO A  90       0.357  11.215  12.867  1.00-19.94           C
ATOM   1387  O   PRO A  90       0.391  11.619  11.703  1.00-19.94           O
ATOM   1388  CB  PRO A  90       2.482  11.565  14.148  1.00-19.94           C
ATOM   1389 1HB  PRO A  90       2.376  12.524  13.638  1.00-19.94           H
ATOM   1390 2HB  PRO A  90       2.266  11.671  15.210  1.00-19.94           H
ATOM   1391  CG  PRO A  90       3.845  11.025  13.948  1.00-19.94           C
ATOM   1392 1HG  PRO A  90       4.594  11.809  14.025  1.00-19.94           H
ATOM   1393 2HG  PRO A  90       4.042  10.228  14.667  1.00-19.94           H
ATOM   1394  CD  PRO A  90       3.787  10.477  12.562  1.00-19.94           C
ATOM   1395 1HD  PRO A  90       3.863  11.278  11.827  1.00-19.94           H
ATOM   1396 2HD  PRO A  90       4.571   9.733  12.415  1.00-19.94           H
ATOM   1397  N   GLY A  91      -0.716  11.359  13.631  1.00-13.75           N
ATOM   1398  H   GLY A  91      -0.698  11.046  14.600  1.00-13.75           H
ATOM   1399  CA  GLY A  91      -1.931  11.978  13.127  1.00-13.75           C
ATOM   1400 1HA  GLY A  91      -2.486  12.396  13.967  1.00-13.75           H
ATOM   1401 2HA  GLY A  91      -1.673  12.792  12.451  1.00-13.75           H
ATOM   1402  C   GLY A  91      -2.842  11.020  12.387  1.00-13.75           C
ATOM   1403  O   GLY A  91      -3.908  11.419  11.913  1.00-13.75           O
ATOM   1404  N   SER A  92      -2.446   9.760  12.262  1.00 13.01           N
ATOM   1405  H   SER A  92      -1.553   9.477  12.633  1.00 13.01           H
ATOM   1406  CA  SER A  92      -3.309   8.757  11.637  1.00 13.01           C
ATOM   1407  HA  SER A  92      -3.599   9.091  10.642  1.00 13.01           H
ATOM   1408  C   SER A  92      -4.536   8.590  12.533  1.00 13.01           C
ATOM   1409  O   SER A  92      -4.366   8.508  13.752  1.00 13.01           O
ATOM   1410  CB  SER A  92      -2.595   7.411  11.545  1.00 13.01           C
ATOM   1411 1HB  SER A  92      -2.311   7.080  12.544  1.00 13.01           H
ATOM   1412 2HB  SER A  92      -3.286   6.689  11.118  1.00 13.01           H
ATOM   1413  OG  SER A  92      -1.442   7.485  10.728  1.00 13.01           O
ATOM   1414  HG  SER A  92      -0.693   7.807  11.253  1.00 13.01           H
ATOM   1415  N   PRO A  93      -5.763   8.551  11.975  1.00 -4.60           N
ATOM   1416  CA  PRO A  93      -6.888   8.400  12.910  1.00 -4.60           C
ATOM   1417  HA  PRO A  93      -6.883   9.208  13.642  1.00 -4.60           H
ATOM   1418  C   PRO A  93      -6.871   7.047  13.611  1.00 -4.60           C
ATOM   1419  O   PRO A  93      -6.303   6.084  13.076  1.00 -4.60           O
ATOM   1420  CB  PRO A  93      -8.119   8.506  12.004  1.00 -4.60           C
ATOM   1421 1HB  PRO A  93      -8.486   7.513  11.759  1.00 -4.60           H
ATOM   1422 2HB  PRO A  93      -8.904   9.091  12.482  1.00 -4.60           H
ATOM   1423  CG  PRO A  93      -7.636   9.176  10.782  1.00 -4.60           C
ATOM   1424 1HG  PRO A  93      -8.273   8.938   9.931  1.00 -4.60           H
ATOM   1425 2HG  PRO A  93      -7.599  10.253  10.943  1.00 -4.60           H
ATOM   1426  CD  PRO A  93      -6.250   8.643  10.587  1.00 -4.60           C
ATOM   1427 1HD  PRO A  93      -6.276   7.656  10.123  1.00 -4.60           H
ATOM   1428 2HD  PRO A  93      -5.653   9.339   9.995  1.00 -4.60           H
ATOM   1429  N   ALA A  94      -7.515   6.954  14.767  1.00 -6.99           N
ATOM   1430  H   ALA A  94      -8.004   7.767  15.129  1.00 -6.99           H
ATOM   1431  CA  ALA A  94      -7.521   5.720  15.550  1.00 -6.99           C
ATOM   1432  HA  ALA A  94      -6.487   5.492  15.804  1.00 -6.99           H
ATOM   1433  C   ALA A  94      -8.112   4.557  14.733  1.00 -6.99           C
ATOM   1434  O   ALA A  94      -9.192   4.702  14.143  1.00 -6.99           O
ATOM   1435  CB  ALA A  94      -8.317   5.932  16.842  1.00 -6.99           C
ATOM   1436 1HB  ALA A  94      -7.877   6.752  17.411  1.00 -6.99           H
ATOM   1437 2HB  ALA A  94      -8.289   5.023  17.444  1.00 -6.99           H
ATOM   1438 3HB  ALA A  94      -9.354   6.173  16.602  1.00 -6.99           H
ATOM   1439  N   PRO A  95      -7.404   3.420  14.636  1.00 14.57           N
ATOM   1440  CA  PRO A  95      -7.978   2.362  13.797  1.00 14.57           C
ATOM   1441  HA  PRO A  95      -8.358   2.779  12.865  1.00 14.57           H
ATOM   1442  C   PRO A  95      -9.047   1.507  14.466  1.00 14.57           C
ATOM   1443  O   PRO A  95      -9.093   1.354  15.687  1.00 14.57           O
ATOM   1444  CB  PRO A  95      -6.758   1.496  13.499  1.00 14.57           C
ATOM   1445 1HB  PRO A  95      -7.054   0.473  13.282  1.00 14.57           H
ATOM   1446 2HB  PRO A  95      -6.195   1.913  12.668  1.00 14.57           H
ATOM   1447  CG  PRO A  95      -5.958   1.572  14.742  1.00 14.57           C
ATOM   1448 1HG  PRO A  95      -6.386   0.915  15.500  1.00 14.57           H
ATOM   1449 2HG  PRO A  95      -4.918   1.308  14.554  1.00 14.57           H
ATOM   1450  CD  PRO A  95      -6.083   3.015  15.164  1.00 14.57           C
ATOM   1451 1HD  PRO A  95      -6.057   3.099  16.251  1.00 14.57           H
ATOM   1452 2HD  PRO A  95      -5.298   3.616  14.702  1.00 14.57           H
ATOM   1453  N   ASP A  96      -9.874   0.884  13.640  1.00 10.27           N
ATOM   1454  H   ASP A  96      -9.907   1.163  12.669  1.00 10.27           H
ATOM   1455  CA  ASP A  96     -10.652  -0.273  14.059  1.00 10.27           C
ATOM   1456  HA  ASP A  96     -11.181  -0.095  14.999  1.00 10.27           H
ATOM   1457  C   ASP A  96      -9.575  -1.345  14.253  1.00 10.27           C
ATOM   1458  O   ASP A  96      -8.756  -1.555  13.363  1.00 10.27           O
ATOM   1459  CB  ASP A  96     -11.627  -0.657  12.938  1.00 10.27           C
ATOM   1460 1HB  ASP A  96     -12.448   0.057  12.925  1.00 10.27           H
ATOM   1461 2HB  ASP A  96     -11.101  -0.589  11.990  1.00 10.27           H
ATOM   1462  CG  ASP A  96     -12.178  -2.068  13.071  1.00 10.27           C
ATOM   1463  OD1 ASP A  96     -12.129  -2.667  14.164  1.00 10.27           O
ATOM   1464  OD2 ASP A  96     -12.634  -2.609  12.035  1.00 10.27           O
ATOM   1465  N   HIS A  97      -9.537  -2.021  15.395  1.00 -6.03           N
ATOM   1466  H   HIS A  97     -10.233  -1.839  16.103  1.00 -6.03           H
ATOM   1467  CA  HIS A  97      -8.511  -3.043  15.613  1.00 -6.03           C
ATOM   1468  HA  HIS A  97      -7.525  -2.601  15.464  1.00 -6.03           H
ATOM   1469  C   HIS A  97      -8.635  -4.194  14.632  1.00 -6.03           C
ATOM   1470  O   HIS A  97      -7.630  -4.761  14.230  1.00 -6.03           O
ATOM   1471  CB  HIS A  97      -8.573  -3.612  17.027  1.00 -6.03           C
ATOM   1472 1HB  HIS A  97      -9.607  -3.846  17.283  1.00 -6.03           H
ATOM   1473 2HB  HIS A  97      -7.997  -4.534  17.043  1.00 -6.03           H
ATOM   1474  CG  HIS A  97      -7.982  -2.706  18.058  1.00 -6.03           C
ATOM   1475  ND1 HIS A  97      -6.619  -2.533  18.194  1.00 -6.03           N
ATOM   1476  CD2 HIS A  97      -8.583  -1.933  19.002  1.00 -6.03           C
ATOM   1477  HD2 HIS A  97      -9.651  -1.867  19.145  1.00 -6.03           H
ATOM   1478  CE1 HIS A  97      -6.463  -1.621  19.201  1.00 -6.03           C
ATOM   1479  HE1 HIS A  97      -5.505  -1.252  19.540  1.00 -6.03           H
ATOM   1480  NE2 HIS A  97      -7.651  -1.246  19.733  1.00 -6.03           N
ATOM   1481  HE2 HIS A  97      -7.813  -0.595  20.492  1.00 -6.03           H
ATOM   1482  N   ARG A  98      -9.841  -4.531  14.199  1.00 14.42           N
ATOM   1483  H   ARG A  98     -10.661  -4.010  14.513  1.00 14.42           H
ATOM   1484  CA  ARG A  98     -10.014  -5.609  13.222  1.00 14.42           C
ATOM   1485  HA  ARG A  98      -9.513  -6.511  13.569  1.00 14.42           H
ATOM   1486  C   ARG A  98      -9.376  -5.195  11.893  1.00 14.42           C
ATOM   1487  O   ARG A  98      -8.652  -5.976  11.274  1.00 14.42           O
ATOM   1488  CB  ARG A  98     -11.513  -5.876  13.081  1.00 14.42           C
ATOM   1489 1HB  ARG A  98     -11.914  -6.177  14.049  1.00 14.42           H
ATOM   1490 2HB  ARG A  98     -11.979  -4.931  12.828  1.00 14.42           H
ATOM   1491  CG  ARG A  98     -11.914  -6.920  12.044  1.00 14.42           C
ATOM   1492 1HG  ARG A  98     -11.131  -7.010  11.294  1.00 14.42           H
ATOM   1493 2HG  ARG A  98     -12.044  -7.886  12.531  1.00 14.42           H
ATOM   1494  CD  ARG A  98     -13.206  -6.515  11.338  1.00 14.42           C
ATOM   1495 1HD  ARG A  98     -13.494  -7.297  10.633  1.00 14.42           H
ATOM   1496 2HD  ARG A  98     -13.995  -6.408  12.081  1.00 14.42           H
ATOM   1497  NE  ARG A  98     -13.041  -5.235  10.629  1.00 14.42           N
ATOM   1498  HE  ARG A  98     -13.304  -4.395  11.134  1.00 14.42           H
ATOM   1499  CZ  ARG A  98     -12.525  -5.058   9.421  1.00 14.42           C
ATOM   1500  NH1 ARG A  98     -12.448  -3.848   8.950  1.00 14.42           N
ATOM   1501 1HH1 ARG A  98     -12.774  -3.072   9.502  1.00 14.42           H
ATOM   1502 2HH1 ARG A  98     -12.056  -3.696   8.024  1.00 14.42           H
ATOM   1503  NH2 ARG A  98     -12.017  -6.028   8.709  1.00 14.42           N
ATOM   1504 1HH2 ARG A  98     -12.066  -6.979   9.033  1.00 14.42           H
ATOM   1505 2HH2 ARG A  98     -11.543  -5.789   7.841  1.00 14.42           H
ATOM   1506  N   LEU A  99      -9.586  -3.949  11.490  1.00 -8.35           N
ATOM   1507  H   LEU A  99     -10.203  -3.357  12.027  1.00 -8.35           H
ATOM   1508  CA  LEU A  99      -8.959  -3.404  10.284  1.00 -8.35           C
ATOM   1509  HA  LEU A  99      -9.208  -4.040   9.434  1.00 -8.35           H
ATOM   1510  C   LEU A  99      -7.442  -3.356  10.431  1.00 -8.35           C
ATOM   1511  O   LEU A  99      -6.704  -3.704   9.515  1.00 -8.35           O
ATOM   1512  CB  LEU A  99      -9.476  -1.983  10.033  1.00 -8.35           C
ATOM   1513 1HB  LEU A  99     -10.562  -2.029   9.974  1.00 -8.35           H
ATOM   1514 2HB  LEU A  99      -9.218  -1.383  10.901  1.00 -8.35           H
ATOM   1515  CG  LEU A  99      -8.965  -1.217   8.804  1.00 -8.35           C
ATOM   1516  HG  LEU A  99      -7.883  -1.135   8.865  1.00 -8.35           H
ATOM   1517  CD1 LEU A  99      -9.311  -1.903   7.512  1.00 -8.35           C
ATOM   1518 1HD1 LEU A  99      -8.969  -1.311   6.666  1.00 -8.35           H
ATOM   1519 2HD1 LEU A  99     -10.388  -2.036   7.434  1.00 -8.35           H
ATOM   1520 3HD1 LEU A  99      -8.833  -2.882   7.460  1.00 -8.35           H
ATOM   1521  CD2 LEU A  99      -9.559   0.193   8.803  1.00 -8.35           C
ATOM   1522 1HD2 LEU A  99      -9.179   0.746   7.944  1.00 -8.35           H
ATOM   1523 2HD2 LEU A  99      -9.263   0.710   9.715  1.00 -8.35           H
ATOM   1524 3HD2 LEU A  99     -10.647   0.144   8.744  1.00 -8.35           H
ATOM   1525  N   GLU A 100      -6.964  -2.957  11.601  1.00 -6.49           N
ATOM   1526  H   GLU A 100      -7.612  -2.653  12.325  1.00 -6.49           H
ATOM   1527  CA  GLU A 100      -5.528  -2.897  11.858  1.00 -6.49           C
ATOM   1528  HA  GLU A 100      -5.064  -2.269  11.096  1.00 -6.49           H
ATOM   1529  C   GLU A 100      -4.908  -4.286  11.771  1.00 -6.49           C
ATOM   1530  O   GLU A 100      -3.831  -4.453  11.211  1.00 -6.49           O
ATOM   1531  CB  GLU A 100      -5.259  -2.287  13.240  1.00 -6.49           C
ATOM   1532 1HB  GLU A 100      -5.819  -1.360  13.321  1.00 -6.49           H
ATOM   1533 2HB  GLU A 100      -5.644  -2.970  13.997  1.00 -6.49           H
ATOM   1534  CG  GLU A 100      -3.786  -2.004  13.566  1.00 -6.49           C
ATOM   1535 1HG  GLU A 100      -3.707  -1.800  14.635  1.00 -6.49           H
ATOM   1536 2HG  GLU A 100      -3.195  -2.894  13.351  1.00 -6.49           H
ATOM   1537  CD  GLU A 100      -3.195  -0.819  12.802  1.00 -6.49           C
ATOM   1538  OE1 GLU A 100      -3.924  -0.073  12.108  1.00 -6.49           O
ATOM   1539  OE2 GLU A 100      -1.964  -0.597  12.915  1.00 -6.49           O
ATOM   1540  N   ARG A 101      -5.591  -5.305  12.274  1.00-18.38           N
ATOM   1541  H   ARG A 101      -6.477  -5.126  12.747  1.00-18.38           H
ATOM   1542  CA  ARG A 101      -5.089  -6.679  12.175  1.00-18.38           C
ATOM   1543  HA  ARG A 101      -4.074  -6.716  12.570  1.00-18.38           H
ATOM   1544  C   ARG A 101      -5.029  -7.115  10.723  1.00-18.38           C
ATOM   1545  O   ARG A 101      -4.078  -7.780  10.330  1.00-18.38           O
ATOM   1546  CB  ARG A 101      -5.967  -7.639  12.984  1.00-18.38           C
ATOM   1547 1HB  ARG A 101      -7.004  -7.485  12.687  1.00-18.38           H
ATOM   1548 2HB  ARG A 101      -5.691  -8.668  12.752  1.00-18.38           H
ATOM   1549  CG  ARG A 101      -5.845  -7.433  14.491  1.00-18.38           C
ATOM   1550 1HG  ARG A 101      -4.955  -7.939  14.865  1.00-18.38           H
ATOM   1551 2HG  ARG A 101      -5.742  -6.369  14.693  1.00-18.38           H
ATOM   1552  CD  ARG A 101      -7.075  -7.930  15.231  1.00-18.38           C
ATOM   1553 1HD  ARG A 101      -7.965  -7.580  14.707  1.00-18.38           H
ATOM   1554 2HD  ARG A 101      -7.078  -9.020  15.258  1.00-18.38           H
ATOM   1555  NE  ARG A 101      -7.088  -7.381  16.592  1.00-18.38           N
ATOM   1556  HE  ARG A 101      -6.267  -6.862  16.887  1.00-18.38           H
ATOM   1557  CZ  ARG A 101      -8.076  -7.454  17.469  1.00-18.38           C
ATOM   1558  NH1 ARG A 101      -7.900  -6.883  18.623  1.00-18.38           N
ATOM   1559 1HH1 ARG A 101      -7.037  -6.385  18.797  1.00-18.38           H
ATOM   1560 2HH1 ARG A 101      -8.613  -6.944  19.334  1.00-18.38           H
ATOM   1561  NH2 ARG A 101      -9.227  -8.030  17.241  1.00-18.38           N
ATOM   1562 1HH2 ARG A 101      -9.389  -8.497  16.359  1.00-18.38           H
ATOM   1563 2HH2 ARG A 101      -9.946  -8.008  17.950  1.00-18.38           H
ATOM   1564  N   ALA A 102      -6.005  -6.745   9.908  1.00 -1.39           N
ATOM   1565  H   ALA A 102      -6.791  -6.209  10.264  1.00 -1.39           H
ATOM   1566  CA  ALA A 102      -5.952  -7.093   8.490  1.00 -1.39           C
ATOM   1567  HA  ALA A 102      -5.785  -8.166   8.403  1.00 -1.39           H
ATOM   1568  C   ALA A 102      -4.776  -6.380   7.802  1.00 -1.39           C
ATOM   1569  O   ALA A 102      -3.961  -7.007   7.122  1.00 -1.39           O
ATOM   1570  CB  ALA A 102      -7.290  -6.746   7.814  1.00 -1.39           C
ATOM   1571 1HB  ALA A 102      -8.106  -7.280   8.302  1.00 -1.39           H
ATOM   1572 2HB  ALA A 102      -7.254  -7.036   6.763  1.00 -1.39           H
ATOM   1573 3HB  ALA A 102      -7.483  -5.673   7.873  1.00 -1.39           H
ATOM   1574  N   ALA A 103      -4.665  -5.076   8.011  1.00 -5.20           N
ATOM   1575  H   ALA A 103      -5.353  -4.607   8.599  1.00 -5.20           H
ATOM   1576  CA  ALA A 103      -3.632  -4.270   7.365  1.00 -5.20           C
ATOM   1577  HA  ALA A 103      -3.686  -4.452   6.291  1.00 -5.20           H
ATOM   1578  C   ALA A 103      -2.207  -4.605   7.811  1.00 -5.20           C
ATOM   1579  O   ALA A 103      -1.281  -4.572   7.008  1.00 -5.20           O
ATOM   1580  CB  ALA A 103      -3.926  -2.790   7.615  1.00 -5.20           C
ATOM   1581 1HB  ALA A 103      -4.935  -2.549   7.275  1.00 -5.20           H
ATOM   1582 2HB  ALA A 103      -3.210  -2.174   7.069  1.00 -5.20           H
ATOM   1583 3HB  ALA A 103      -3.854  -2.570   8.681  1.00 -5.20           H
ATOM   1584  N   SER A 104      -2.017  -4.908   9.087  1.00-13.63           N
ATOM   1585  H   SER A 104      -2.806  -4.893   9.728  1.00-13.63           H
ATOM   1586  CA  SER A 104      -0.683  -5.208   9.610  1.00-13.63           C
ATOM   1587  HA  SER A 104       0.029  -4.490   9.203  1.00-13.63           H
ATOM   1588  C   SER A 104      -0.211  -6.602   9.226  1.00-13.63           C
ATOM   1589  O   SER A 104       0.995  -6.873   9.210  1.00-13.63           O
ATOM   1590  CB  SER A 104      -0.676  -5.098  11.132  1.00-13.63           C
ATOM   1591 1HB  SER A 104       0.323  -5.323  11.505  1.00-13.63           H
ATOM   1592 2HB  SER A 104      -0.945  -4.080  11.419  1.00-13.63           H
ATOM   1593  OG  SER A 104      -1.615  -5.997  11.698  1.00-13.63           O
ATOM   1594  HG  SER A 104      -2.474  -5.549  11.700  1.00-13.63           H
ATOM   1595  N   ARG A 105      -1.139  -7.502   8.925  1.00  3.54           N
ATOM   1596  H   ARG A 105      -2.120  -7.260   9.006  1.00  3.54           H
ATOM   1597  CA  ARG A 105      -0.752  -8.831   8.453  1.00  3.54           C
ATOM   1598  HA  ARG A 105       0.136  -9.161   8.985  1.00  3.54           H
ATOM   1599  C   ARG A 105      -0.414  -8.795   6.981  1.00  3.54           C
ATOM   1600  O   ARG A 105       0.586  -9.368   6.567  1.00  3.54           O
ATOM   1601  CB  ARG A 105      -1.863  -9.853   8.672  1.00  3.54           C
ATOM   1602 1HB  ARG A 105      -2.813  -9.422   8.355  1.00  3.54           H
ATOM   1603 2HB  ARG A 105      -1.654 -10.726   8.052  1.00  3.54           H
ATOM   1604  CG  ARG A 105      -1.952 -10.313  10.112  1.00  3.54           C
ATOM   1605 1HG  ARG A 105      -1.012 -10.794  10.377  1.00  3.54           H
ATOM   1606 2HG  ARG A 105      -2.106  -9.457  10.767  1.00  3.54           H
ATOM   1607  CD  ARG A 105      -3.079 -11.304  10.309  1.00  3.54           C
ATOM   1608 1HD  ARG A 105      -2.989 -12.094   9.563  1.00  3.54           H
ATOM   1609 2HD  ARG A 105      -2.991 -11.745  11.304  1.00  3.54           H
ATOM   1610  NE  ARG A 105      -4.393 -10.663  10.186  1.00  3.54           N
ATOM   1611  HE  ARG A 105      -4.390  -9.661  10.036  1.00  3.54           H
ATOM   1612  CZ  ARG A 105      -5.570 -11.266  10.274  1.00  3.54           C
ATOM   1613  NH1 ARG A 105      -6.656 -10.553  10.222  1.00  3.54           N
ATOM   1614 1HH1 ARG A 105      -6.612  -9.569  10.027  1.00  3.54           H
ATOM   1615 2HH1 ARG A 105      -7.545 -11.015  10.365  1.00  3.54           H
ATOM   1616  NH2 ARG A 105      -5.707 -12.555  10.451  1.00  3.54           N
ATOM   1617 1HH2 ARG A 105      -4.894 -13.152  10.481  1.00  3.54           H
ATOM   1618 2HH2 ARG A 105      -6.638 -12.942  10.552  1.00  3.54           H
ATOM   1619  N   ALA A 106      -1.270  -8.162   6.197  1.00  5.98           N
ATOM   1620  H   ALA A 106      -2.058  -7.673   6.603  1.00  5.98           H
ATOM   1621  CA  ALA A 106      -1.145  -8.188   4.748  1.00  5.98           C
ATOM   1622  HA  ALA A 106      -1.164  -9.228   4.420  1.00  5.98           H
ATOM   1623  C   ALA A 106       0.156  -7.559   4.240  1.00  5.98           C
ATOM   1624  O   ALA A 106       0.622  -6.553   4.773  1.00  5.98           O
ATOM   1625  CB  ALA A 106      -2.349  -7.468   4.157  1.00  5.98           C
ATOM   1626 1HB  ALA A 106      -3.265  -7.955   4.489  1.00  5.98           H
ATOM   1627 2HB  ALA A 106      -2.296  -7.499   3.073  1.00  5.98           H
ATOM   1628 3HB  ALA A 106      -2.355  -6.426   4.484  1.00  5.98           H
ATOM   1629  N   ASN A 107       0.692  -8.107   3.159  1.00  9.27           N
ATOM   1630  H   ASN A 107       0.287  -8.961   2.788  1.00  9.27           H
ATOM   1631  CA  ASN A 107       1.809  -7.478   2.452  1.00  9.27           C
ATOM   1632  HA  ASN A 107       2.316  -6.778   3.117  1.00  9.27           H
ATOM   1633  C   ASN A 107       1.287  -6.702   1.252  1.00  9.27           C
ATOM   1634  O   ASN A 107       2.015  -5.921   0.656  1.00  9.27           O
ATOM   1635  CB  ASN A 107       2.823  -8.508   1.955  1.00  9.27           C
ATOM   1636 1HB  ASN A 107       2.307  -9.256   1.357  1.00  9.27           H
ATOM   1637 2HB  ASN A 107       3.557  -8.006   1.325  1.00  9.27           H
ATOM   1638  CG  ASN A 107       3.558  -9.188   3.073  1.00  9.27           C
ATOM   1639  OD1 ASN A 107       4.014  -8.560   4.020  1.00  9.27           O
ATOM   1640  ND2 ASN A 107       3.693 -10.475   2.972  1.00  9.27           N
ATOM   1641 1HD2 ASN A 107       4.109 -10.987   3.738  1.00  9.27           H
ATOM   1642 2HD2 ASN A 107       3.391 -10.946   2.131  1.00  9.27           H
ATOM   1643  N   THR A 108       0.037  -6.943   0.884  1.00 -3.71           N
ATOM   1644  H   THR A 108      -0.501  -7.653   1.367  1.00 -3.71           H
ATOM   1645  CA  THR A 108      -0.617  -6.250  -0.219  1.00 -3.71           C
ATOM   1646  HA  THR A 108      -0.065  -5.351  -0.485  1.00 -3.71           H
ATOM   1647  C   THR A 108      -2.032  -5.898   0.217  1.00 -3.71           C
ATOM   1648  O   THR A 108      -2.721  -6.753   0.764  1.00 -3.71           O
ATOM   1649  CB  THR A 108      -0.743  -7.173  -1.456  1.00 -3.71           C
ATOM   1650  HB  THR A 108      -1.414  -8.000  -1.220  1.00 -3.71           H
ATOM   1651  OG1 THR A 108       0.537  -7.710  -1.803  1.00 -3.71           O
ATOM   1652  HG1 THR A 108       0.403  -8.316  -2.535  1.00 -3.71           H
ATOM   1653  CG2 THR A 108      -1.274  -6.423  -2.663  1.00 -3.71           C
ATOM   1654 1HG2 THR A 108      -1.172  -7.043  -3.550  1.00 -3.71           H
ATOM   1655 2HG2 THR A 108      -0.722  -5.494  -2.803  1.00 -3.71           H
ATOM   1656 3HG2 THR A 108      -2.329  -6.201  -2.516  1.00 -3.71           H
ATOM   1657  N   VAL A 109      -2.492  -4.683  -0.038  1.00-24.68           N
ATOM   1658  H   VAL A 109      -1.862  -3.970  -0.403  1.00-24.68           H
ATOM   1659  CA  VAL A 109      -3.906  -4.344   0.106  1.00-24.68           C
ATOM   1660  HA  VAL A 109      -4.484  -5.256   0.216  1.00-24.68           H
ATOM   1661  C   VAL A 109      -4.275  -3.646  -1.195  1.00-24.68           C
ATOM   1662  O   VAL A 109      -3.573  -2.731  -1.606  1.00-24.68           O
ATOM   1663  CB  VAL A 109      -4.195  -3.419   1.320  1.00-24.68           C
ATOM   1664  HB  VAL A 109      -3.714  -2.461   1.157  1.00-24.68           H
ATOM   1665  CG1 VAL A 109      -5.697  -3.186   1.475  1.00-24.68           C
ATOM   1666 1HG1 VAL A 109      -5.889  -2.568   2.350  1.00-24.68           H
ATOM   1667 2HG1 VAL A 109      -6.217  -4.138   1.597  1.00-24.68           H
ATOM   1668 3HG1 VAL A 109      -6.091  -2.672   0.599  1.00-24.68           H
ATOM   1669  CG2 VAL A 109      -3.622  -4.016   2.607  1.00-24.68           C
ATOM   1670 1HG2 VAL A 109      -3.913  -3.407   3.463  1.00-24.68           H
ATOM   1671 2HG2 VAL A 109      -2.534  -4.034   2.555  1.00-24.68           H
ATOM   1672 3HG2 VAL A 109      -3.989  -5.032   2.743  1.00-24.68           H
ATOM   1673  N   ARG A 110      -5.339  -4.058  -1.863  1.00-32.21           N
ATOM   1674  H   ARG A 110      -5.907  -4.809  -1.472  1.00-32.21           H
ATOM   1675  CA  ARG A 110      -5.764  -3.427  -3.116  1.00-32.21           C
ATOM   1676  HA  ARG A 110      -5.099  -2.605  -3.375  1.00-32.21           H
ATOM   1677  C   ARG A 110      -7.149  -2.878  -2.876  1.00-32.21           C
ATOM   1678  O   ARG A 110      -7.865  -3.426  -2.050  1.00-32.21           O
ATOM   1679  CB  ARG A 110      -5.805  -4.436  -4.266  1.00-32.21           C
ATOM   1680 1HB  ARG A 110      -6.489  -5.237  -3.997  1.00-32.21           H
ATOM   1681 2HB  ARG A 110      -6.196  -3.934  -5.151  1.00-32.21           H
ATOM   1682  CG  ARG A 110      -4.464  -5.046  -4.615  1.00-32.21           C
ATOM   1683 1HG  ARG A 110      -3.780  -4.254  -4.897  1.00-32.21           H
ATOM   1684 2HG  ARG A 110      -4.064  -5.572  -3.751  1.00-32.21           H
ATOM   1685  CD  ARG A 110      -4.602  -6.023  -5.762  1.00-32.21           C
ATOM   1686 1HD  ARG A 110      -5.169  -6.882  -5.404  1.00-32.21           H
ATOM   1687 2HD  ARG A 110      -5.158  -5.554  -6.574  1.00-32.21           H
ATOM   1688  NE  ARG A 110      -3.297  -6.480  -6.255  1.00-32.21           N
ATOM   1689  HE  ARG A 110      -2.862  -7.247  -5.743  1.00-32.21           H
ATOM   1690  CZ  ARG A 110      -2.636  -6.016  -7.307  1.00-32.21           C
ATOM   1691  NH1 ARG A 110      -1.442  -6.467  -7.546  1.00-32.21           N
ATOM   1692 1HH1 ARG A 110      -1.031  -7.158  -6.924  1.00-32.21           H
ATOM   1693 2HH1 ARG A 110      -0.957  -6.142  -8.374  1.00-32.21           H
ATOM   1694  NH2 ARG A 110      -3.118  -5.147  -8.152  1.00-32.21           N
ATOM   1695 1HH2 ARG A 110      -4.024  -4.739  -8.011  1.00-32.21           H
ATOM   1696 2HH2 ARG A 110      -2.575  -4.890  -8.969  1.00-32.21           H
ATOM   1697  N   SER A 111      -7.528  -1.835  -3.594  1.00-12.92           N
ATOM   1698  H   SER A 111      -6.873  -1.416  -4.251  1.00-12.92           H
ATOM   1699  CA  SER A 111      -8.867  -1.267  -3.500  1.00-12.92           C
ATOM   1700  HA  SER A 111      -9.529  -1.991  -3.029  1.00-12.92           H
ATOM   1701  C   SER A 111      -9.396  -0.989  -4.894  1.00-12.92           C
ATOM   1702  O   SER A 111      -8.667  -0.546  -5.788  1.00-12.92           O
ATOM   1703  CB  SER A 111      -8.859   0.004  -2.657  1.00-12.92           C
ATOM   1704 1HB  SER A 111      -8.475  -0.244  -1.669  1.00-12.92           H
ATOM   1705 2HB  SER A 111      -8.204   0.741  -3.122  1.00-12.92           H
ATOM   1706  OG  SER A 111     -10.161   0.549  -2.520  1.00-12.92           O
ATOM   1707  HG  SER A 111     -10.198   1.050  -1.702  1.00-12.92           H
ATOM   1708  N   PHE A 112     -10.664  -1.323  -5.056  1.00 -1.52           N
ATOM   1709  H   PHE A 112     -11.185  -1.647  -4.243  1.00 -1.52           H
ATOM   1710  CA  PHE A 112     -11.366  -1.336  -6.326  1.00 -1.52           C
ATOM   1711  HA  PHE A 112     -10.711  -1.005  -7.128  1.00 -1.52           H
ATOM   1712  C   PHE A 112     -12.544  -0.396  -6.200  1.00 -1.52           C
ATOM   1713  O   PHE A 112     -13.335  -0.516  -5.269  1.00 -1.52           O
ATOM   1714  CB  PHE A 112     -11.876  -2.757  -6.593  1.00 -1.52           C
ATOM   1715 1HB  PHE A 112     -12.518  -3.059  -5.768  1.00 -1.52           H
ATOM   1716 2HB  PHE A 112     -12.470  -2.750  -7.505  1.00 -1.52           H
ATOM   1717  CG  PHE A 112     -10.776  -3.768  -6.741  1.00 -1.52           C
ATOM   1718  CD1 PHE A 112     -10.171  -4.368  -5.619  1.00 -1.52           C
ATOM   1719  HD1 PHE A 112     -10.552  -4.170  -4.628  1.00 -1.52           H
ATOM   1720  CD2 PHE A 112     -10.316  -4.101  -8.020  1.00 -1.52           C
ATOM   1721  HD2 PHE A 112     -10.815  -3.702  -8.890  1.00 -1.52           H
ATOM   1722  CE1 PHE A 112      -9.044  -5.204  -5.771  1.00 -1.52           C
ATOM   1723  HE1 PHE A 112      -8.573  -5.642  -4.904  1.00 -1.52           H
ATOM   1724  CE2 PHE A 112      -9.196  -4.933  -8.189  1.00 -1.52           C
ATOM   1725  HE2 PHE A 112      -8.852  -5.170  -9.183  1.00 -1.52           H
ATOM   1726  CZ  PHE A 112      -8.531  -5.451  -7.063  1.00 -1.52           C
ATOM   1727  HZ  PHE A 112      -7.641  -6.042  -7.191  1.00 -1.52           H
ATOM   1728  N   HIS A 113     -12.653   0.548  -7.118  1.00 24.28           N
ATOM   1729  H   HIS A 113     -11.952   0.639  -7.839  1.00 24.28           H
ATOM   1730  CA  HIS A 113     -13.779   1.469  -7.137  1.00 24.28           C
ATOM   1731  HA  HIS A 113     -13.982   1.836  -6.131  1.00 24.28           H
ATOM   1732  C   HIS A 113     -14.983   0.702  -7.665  1.00 24.28           C
ATOM   1733  O   HIS A 113     -14.820  -0.205  -8.484  1.00 24.28           O
ATOM   1734  CB  HIS A 113     -13.472   2.640  -8.077  1.00 24.28           C
ATOM   1735 1HB  HIS A 113     -13.438   2.260  -9.098  1.00 24.28           H
ATOM   1736 2HB  HIS A 113     -14.279   3.370  -8.011  1.00 24.28           H
ATOM   1737  CG  HIS A 113     -12.167   3.322  -7.792  1.00 24.28           C
ATOM   1738  ND1 HIS A 113     -10.960   2.845  -8.268  1.00 24.28           N
ATOM   1739  CD2 HIS A 113     -11.902   4.469  -7.106  1.00 24.28           C
ATOM   1740  HD2 HIS A 113     -12.652   5.073  -6.615  1.00 24.28           H
ATOM   1741  CE1 HIS A 113     -10.017   3.753  -7.870  1.00 24.28           C
ATOM   1742  HE1 HIS A 113      -8.964   3.678  -8.115  1.00 24.28           H
ATOM   1743  NE2 HIS A 113     -10.561   4.763  -7.147  1.00 24.28           N
ATOM   1744  HE2 HIS A 113     -10.080   5.570  -6.750  1.00 24.28           H
ATOM   1745  N   HIS A 114     -16.175   1.078  -7.230  1.00 25.73           N
ATOM   1746  H   HIS A 114     -16.244   1.738  -6.462  1.00 25.73           H
ATOM   1747  CA  HIS A 114     -17.417   0.591  -7.828  1.00 25.73           C
ATOM   1748  HA  HIS A 114     -17.482  -0.494  -7.746  1.00 25.73           H
ATOM   1749  C   HIS A 114     -17.445   0.955  -9.297  1.00 25.73           C
ATOM   1750  O   HIS A 114     -17.391   2.135  -9.655  1.00 25.73           O
ATOM   1751  CB  HIS A 114     -18.596   1.233  -7.099  1.00 25.73           C
ATOM   1752 1HB  HIS A 114     -18.661   0.803  -6.104  1.00 25.73           H
ATOM   1753 2HB  HIS A 114     -18.400   2.300  -7.002  1.00 25.73           H
ATOM   1754  CG  HIS A 114     -19.914   1.073  -7.786  1.00 25.73           C
ATOM   1755  ND1 HIS A 114     -20.532  -0.147  -7.971  1.00 25.73           N
ATOM   1756  CD2 HIS A 114     -20.760   2.028  -8.264  1.00 25.73           C
ATOM   1757  HD2 HIS A 114     -20.555   3.090  -8.252  1.00 25.73           H
ATOM   1758  CE1 HIS A 114     -21.714   0.136  -8.596  1.00 25.73           C
ATOM   1759  HE1 HIS A 114     -22.423  -0.614  -8.919  1.00 25.73           H
ATOM   1760  NE2 HIS A 114     -21.912   1.466  -8.734  1.00 25.73           N
ATOM   1761  HE2 HIS A 114     -22.740   1.939  -9.088  1.00 25.73           H
ATOM   1762  N   GLU A 115     -17.499  -0.065 -10.137  1.00 20.00           N
ATOM   1763  H   GLU A 115     -17.563  -1.011  -9.768  1.00 20.00           H
ATOM   1764  CA  GLU A 115     -17.595   0.125 -11.574  1.00 20.00           C
ATOM   1765  HA  GLU A 115     -16.983   0.967 -11.889  1.00 20.00           H
ATOM   1766  C   GLU A 115     -19.071   0.429 -11.734  1.00 20.00           C
ATOM   1767  O   GLU A 115     -19.901  -0.326 -11.224  1.00 20.00           O
ATOM   1768  CB  GLU A 115     -17.236  -1.146 -12.353  1.00 20.00           C
ATOM   1769 1HB  GLU A 115     -17.942  -1.920 -12.060  1.00 20.00           H
ATOM   1770 2HB  GLU A 115     -17.372  -0.954 -13.417  1.00 20.00           H
ATOM   1771  CG  GLU A 115     -15.834  -1.708 -12.121  1.00 20.00           C
ATOM   1772 1HG  GLU A 115     -15.691  -1.862 -11.052  1.00 20.00           H
ATOM   1773 2HG  GLU A 115     -15.778  -2.684 -12.605  1.00 20.00           H
ATOM   1774  CD  GLU A 115     -14.695  -0.842 -12.657  1.00 20.00           C
ATOM   1775  OE1 GLU A 115     -14.930   0.179 -13.346  1.00 20.00           O
ATOM   1776  OE2 GLU A 115     -13.520  -1.225 -12.417  1.00 20.00           O
ATOM   1777  N   GLU A 116     -19.419   1.522 -12.395  1.00  9.20           N
ATOM   1778  H   GLU A 116     -18.717   2.092 -12.841  1.00  9.20           H
ATOM   1779  CA  GLU A 116     -20.820   1.930 -12.438  1.00  9.20           C
ATOM   1780  HA  GLU A 116     -21.146   2.086 -11.411  1.00  9.20           H
ATOM   1781  C   GLU A 116     -21.722   0.853 -13.019  1.00  9.20           C
ATOM   1782  O   GLU A 116     -21.497   0.320 -14.108  1.00  9.20           O
ATOM   1783  CB  GLU A 116     -21.000   3.235 -13.213  1.00  9.20           C
ATOM   1784 1HB  GLU A 116     -20.406   3.190 -14.125  1.00  9.20           H
ATOM   1785 2HB  GLU A 116     -22.049   3.328 -13.494  1.00  9.20           H
ATOM   1786  CG  GLU A 116     -20.608   4.466 -12.408  1.00  9.20           C
ATOM   1787 1HG  GLU A 116     -19.559   4.388 -12.117  1.00  9.20           H
ATOM   1788 2HG  GLU A 116     -20.728   5.348 -13.039  1.00  9.20           H
ATOM   1789  CD  GLU A 116     -21.469   4.636 -11.160  1.00  9.20           C
ATOM   1790  OE1 GLU A 116     -22.709   4.501 -11.259  1.00  9.20           O
ATOM   1791  OE2 GLU A 116     -20.929   4.928 -10.070  1.00  9.20           O
ATOM   1792  N   SER A 117     -22.741   0.520 -12.243  1.00 35.16           N
ATOM   1793  H   SER A 117     -22.878   1.015 -11.374  1.00 35.16           H
ATOM   1794  CA  SER A 117     -23.699  -0.521 -12.580  1.00 35.16           C
ATOM   1795  HA  SER A 117     -23.519  -0.909 -13.581  1.00 35.16           H
ATOM   1796  C   SER A 117     -25.009   0.229 -12.522  1.00 35.16           C
ATOM   1797  O   SER A 117     -25.224   1.004 -11.596  1.00 35.16           O
ATOM   1798  CB  SER A 117     -23.672  -1.654 -11.550  1.00 35.16           C
ATOM   1799 1HB  SER A 117     -22.646  -2.010 -11.445  1.00 35.16           H
ATOM   1800 2HB  SER A 117     -24.023  -1.281 -10.587  1.00 35.16           H
ATOM   1801  OG  SER A 117     -24.485  -2.730 -11.981  1.00 35.16           O
ATOM   1802  HG  SER A 117     -23.972  -3.230 -12.635  1.00 35.16           H
ATOM   1803  N   LEU A 118     -25.855   0.078 -13.523  1.00-16.79           N
ATOM   1804  H   LEU A 118     -25.665  -0.598 -14.255  1.00-16.79           H
ATOM   1805  CA  LEU A 118     -27.049   0.915 -13.622  1.00-16.79           C
ATOM   1806  HA  LEU A 118     -26.869   1.869 -13.124  1.00-16.79           H
ATOM   1807  C   LEU A 118     -28.209   0.223 -12.917  1.00-16.79           C
ATOM   1808  O   LEU A 118     -29.306   0.767 -12.792  1.00-16.79           O
ATOM   1809  CB  LEU A 118     -27.352   1.182 -15.098  1.00-16.79           C
ATOM   1810 1HB  LEU A 118     -27.572   0.229 -15.576  1.00-16.79           H
ATOM   1811 2HB  LEU A 118     -28.241   1.810 -15.163  1.00-16.79           H
ATOM   1812  CG  LEU A 118     -26.213   1.860 -15.882  1.00-16.79           C
ATOM   1813  HG  LEU A 118     -25.310   1.266 -15.760  1.00-16.79           H
ATOM   1814  CD1 LEU A 118     -26.536   1.882 -17.363  1.00-16.79           C
ATOM   1815 1HD1 LEU A 118     -25.698   2.310 -17.912  1.00-16.79           H
ATOM   1816 2HD1 LEU A 118     -27.429   2.477 -17.550  1.00-16.79           H
ATOM   1817 3HD1 LEU A 118     -26.698   0.866 -17.722  1.00-16.79           H
ATOM   1818  CD2 LEU A 118     -25.913   3.281 -15.396  1.00-16.79           C
ATOM   1819 1HD2 LEU A 118     -25.115   3.717 -15.998  1.00-16.79           H
ATOM   1820 2HD2 LEU A 118     -25.581   3.261 -14.358  1.00-16.79           H
ATOM   1821 3HD2 LEU A 118     -26.801   3.906 -15.478  1.00-16.79           H
ATOM   1822  N   GLU A 119     -27.958  -0.991 -12.464  1.00 30.04           N
ATOM   1823  H   GLU A 119     -27.036  -1.389 -12.576  1.00 30.04           H
ATOM   1824  CA  GLU A 119     -28.984  -1.803 -11.828  1.00 30.04           C
ATOM   1825  HA  GLU A 119     -29.909  -1.644 -12.394  1.00 30.04           H
ATOM   1826  C   GLU A 119     -29.286  -1.434 -10.372  1.00 30.04           C
ATOM   1827  O   GLU A 119     -28.763  -2.008  -9.410  1.00 30.04           O
ATOM   1828  CB  GLU A 119     -28.634  -3.286 -11.961  1.00 30.04           C
ATOM   1829 1HB  GLU A 119     -28.349  -3.463 -12.996  1.00 30.04           H
ATOM   1830 2HB  GLU A 119     -27.783  -3.522 -11.324  1.00 30.04           H
ATOM   1831  CG  GLU A 119     -29.801  -4.206 -11.622  1.00 30.04           C
ATOM   1832 1HG  GLU A 119     -30.084  -4.058 -10.580  1.00 30.04           H
ATOM   1833 2HG  GLU A 119     -30.649  -3.934 -12.251  1.00 30.04           H
ATOM   1834  CD  GLU A 119     -29.492  -5.678 -11.843  1.00 30.04           C
ATOM   1835  OE1 GLU A 119     -28.397  -6.024 -12.346  1.00 30.04           O
ATOM   1836  OE2 GLU A 119     -30.369  -6.521 -11.544  1.00 30.04           O
ATOM   1837  N   GLU A 120     -30.179  -0.472 -10.198  1.00 10.33           N
ATOM   1838  H   GLU A 120     -30.452   0.105 -10.980  1.00 10.33           H
ATOM   1839  CA  GLU A 120     -30.848  -0.353  -8.912  1.00 10.33           C
ATOM   1840  HA  GLU A 120     -30.148  -0.424  -8.093  1.00 10.33           H
ATOM   1841  C   GLU A 120     -31.746  -1.585  -8.980  1.00 10.33           C
ATOM   1842  O   GLU A 120     -32.410  -1.803 -10.004  1.00 10.33           O
ATOM   1843  CB  GLU A 120     -31.734   0.889  -8.782  1.00 10.33           C
ATOM   1844 1HB  GLU A 120     -32.430   0.909  -9.621  1.00 10.33           H
ATOM   1845 2HB  GLU A 120     -32.310   0.777  -7.864  1.00 10.33           H
ATOM   1846  CG  GLU A 120     -31.013   2.227  -8.724  1.00 10.33           C
ATOM   1847 1HG  GLU A 120     -30.245   2.177  -7.954  1.00 10.33           H
ATOM   1848 2HG  GLU A 120     -30.530   2.414  -9.684  1.00 10.33           H
ATOM   1849  CD  GLU A 120     -31.964   3.378  -8.398  1.00 10.33           C
ATOM   1850  OE1 GLU A 120     -33.204   3.163  -8.344  1.00 10.33           O
ATOM   1851  OE2 GLU A 120     -31.498   4.518  -8.193  1.00 10.33           O
ATOM   1852  N   LEU A 121     -31.805  -2.398  -7.937  1.00 16.07           N
ATOM   1853  H   LEU A 121     -31.256  -2.219  -7.114  1.00 16.07           H
ATOM   1854  CA  LEU A 121     -32.761  -3.501  -7.947  1.00 16.07           C
ATOM   1855  HA  LEU A 121     -32.748  -4.010  -8.910  1.00 16.07           H
ATOM   1856  C   LEU A 121     -34.104  -2.813  -7.747  1.00 16.07           C
ATOM   1857  O   LEU A 121     -34.125  -1.726  -7.155  1.00 16.07           O
ATOM   1858  CB  LEU A 121     -32.501  -4.502  -6.818  1.00 16.07           C
ATOM   1859 1HB  LEU A 121     -32.487  -3.955  -5.877  1.00 16.07           H
ATOM   1860 2HB  LEU A 121     -33.348  -5.186  -6.789  1.00 16.07           H
ATOM   1861  CG  LEU A 121     -31.230  -5.357  -6.897  1.00 16.07           C
ATOM   1862  HG  LEU A 121     -30.358  -4.706  -6.841  1.00 16.07           H
ATOM   1863  CD1 LEU A 121     -31.224  -6.292  -5.701  1.00 16.07           C
ATOM   1864 1HD1 LEU A 121     -30.313  -6.884  -5.709  1.00 16.07           H
ATOM   1865 2HD1 LEU A 121     -32.085  -6.960  -5.730  1.00 16.07           H
ATOM   1866 3HD1 LEU A 121     -31.256  -5.714  -4.776  1.00 16.07           H
ATOM   1867  CD2 LEU A 121     -31.142  -6.185  -8.178  1.00 16.07           C
ATOM   1868 1HD2 LEU A 121     -30.261  -6.826  -8.147  1.00 16.07           H
ATOM   1869 2HD2 LEU A 121     -31.043  -5.525  -9.038  1.00 16.07           H
ATOM   1870 3HD2 LEU A 121     -32.035  -6.797  -8.300  1.00 16.07           H
ATOM   1871  N   PRO A 122     -35.214  -3.403  -8.232  1.00  4.83           N
ATOM   1872  CA  PRO A 122     -36.482  -2.724  -7.939  1.00  4.83           C
ATOM   1873  HA  PRO A 122     -36.512  -1.759  -8.443  1.00  4.83           H
ATOM   1874  C   PRO A 122     -36.655  -2.551  -6.435  1.00  4.83           C
ATOM   1875  O   PRO A 122     -36.391  -3.476  -5.660  1.00  4.83           O
ATOM   1876  CB  PRO A 122     -37.530  -3.684  -8.509  1.00  4.83           C
ATOM   1877 1HB  PRO A 122     -37.870  -4.371  -7.734  1.00  4.83           H
ATOM   1878 2HB  PRO A 122     -38.371  -3.135  -8.929  1.00  4.83           H
ATOM   1879  CG  PRO A 122     -36.808  -4.434  -9.567  1.00  4.83           C
ATOM   1880 1HG  PRO A 122     -37.296  -5.386  -9.776  1.00  4.83           H
ATOM   1881 2HG  PRO A 122     -36.747  -3.829 -10.472  1.00  4.83           H
ATOM   1882  CD  PRO A 122     -35.436  -4.645  -8.998  1.00  4.83           C
ATOM   1883 1HD  PRO A 122     -35.424  -5.509  -8.334  1.00  4.83           H
ATOM   1884 2HD  PRO A 122     -34.703  -4.757  -9.798  1.00  4.83           H
ATOM   1885  N   GLU A 123     -36.995  -1.346  -6.008  1.00 18.05           N
ATOM   1886  H   GLU A 123     -37.208  -0.605  -6.669  1.00 18.05           H
ATOM   1887  CA  GLU A 123     -37.020  -1.049  -4.584  1.00 18.05           C
ATOM   1888  HA  GLU A 123     -36.094  -1.405  -4.130  1.00 18.05           H
ATOM   1889  C   GLU A 123     -38.205  -1.779  -3.970  1.00 18.05           C
ATOM   1890  O   GLU A 123     -39.285  -1.829  -4.563  1.00 18.05           O
ATOM   1891  CB  GLU A 123     -37.134   0.459  -4.360  1.00 18.05           C
ATOM   1892 1HB  GLU A 123     -36.467   0.962  -5.059  1.00 18.05           H
ATOM   1893 2HB  GLU A 123     -38.157   0.773  -4.566  1.00 18.05           H
ATOM   1894  CG  GLU A 123     -36.740   0.874  -2.957  1.00 18.05           C
ATOM   1895 1HG  GLU A 123     -37.390   0.368  -2.246  1.00 18.05           H
ATOM   1896 2HG  GLU A 123     -35.711   0.556  -2.784  1.00 18.05           H
ATOM   1897  CD  GLU A 123     -36.837   2.364  -2.716  1.00 18.05           C
ATOM   1898  OE1 GLU A 123     -37.829   2.988  -3.158  1.00 18.05           O
ATOM   1899  OE2 GLU A 123     -35.958   2.938  -2.044  1.00 18.05           O
ATOM   1900  N   THR A 124     -38.016  -2.354  -2.794  1.00 12.62           N
ATOM   1901  H   THR A 124     -37.132  -2.256  -2.313  1.00 12.62           H
ATOM   1902  CA  THR A 124     -39.077  -3.091  -2.120  1.00 12.62           C
ATOM   1903  HA  THR A 124     -39.916  -3.253  -2.795  1.00 12.62           H
ATOM   1904  C   THR A 124     -39.563  -2.203  -0.983  1.00 12.62           C
ATOM   1905  O   THR A 124     -39.028  -1.109  -0.759  1.00 12.62           O
ATOM   1906  CB  THR A 124     -38.576  -4.466  -1.643  1.00 12.62           C
ATOM   1907  HB  THR A 124     -39.343  -4.938  -1.036  1.00 12.62           H
ATOM   1908  OG1 THR A 124     -37.385  -4.305  -0.870  1.00 12.62           O
ATOM   1909  HG1 THR A 124     -37.539  -4.736  -0.021  1.00 12.62           H
ATOM   1910  CG2 THR A 124     -38.255  -5.384  -2.815  1.00 12.62           C
ATOM   1911 1HG2 THR A 124     -37.802  -6.302  -2.442  1.00 12.62           H
ATOM   1912 2HG2 THR A 124     -37.570  -4.899  -3.508  1.00 12.62           H
ATOM   1913 3HG2 THR A 124     -39.175  -5.636  -3.344  1.00 12.62           H
ATOM   1914  N   SER A 125     -40.623  -2.609  -0.302  1.00  2.41           N
ATOM   1915  H   SER A 125     -40.993  -3.544  -0.433  1.00  2.41           H
ATOM   1916  CA  SER A 125     -41.270  -1.720   0.653  1.00  2.41           C
ATOM   1917  HA  SER A 125     -41.402  -0.750   0.180  1.00  2.41           H
ATOM   1918  C   SER A 125     -40.393  -1.531   1.885  1.00  2.41           C
ATOM   1919  O   SER A 125     -40.116  -2.469   2.627  1.00  2.41           O
ATOM   1920  CB  SER A 125     -42.648  -2.265   1.029  1.00  2.41           C
ATOM   1921 1HB  SER A 125     -43.225  -2.425   0.117  1.00  2.41           H
ATOM   1922 2HB  SER A 125     -42.531  -3.219   1.545  1.00  2.41           H
ATOM   1923  OG  SER A 125     -43.352  -1.360   1.861  1.00  2.41           O
ATOM   1924  HG  SER A 125     -44.217  -1.754   2.049  1.00  2.41           H
ATOM   1925  N   GLY A 126     -39.948  -0.301   2.096  1.00 11.44           N
ATOM   1926  H   GLY A 126     -40.174   0.425   1.433  1.00 11.44           H
ATOM   1927  CA  GLY A 126     -39.168   0.039   3.276  1.00 11.44           C
ATOM   1928 1HA  GLY A 126     -39.309   1.100   3.475  1.00 11.44           H
ATOM   1929 2HA  GLY A 126     -39.563  -0.516   4.127  1.00 11.44           H
ATOM   1930  C   GLY A 126     -37.677  -0.224   3.212  1.00 11.44           C
ATOM   1931  O   GLY A 126     -36.988  -0.047   4.230  1.00 11.44           O
ATOM   1932  N   LYS A 127     -37.178  -0.650   2.055  1.00  1.88           N
ATOM   1933  H   LYS A 127     -37.795  -0.764   1.256  1.00  1.88           H
ATOM   1934  CA  LYS A 127     -35.762  -0.987   1.881  1.00  1.88           C
ATOM   1935  HA  LYS A 127     -35.190  -0.629   2.735  1.00  1.88           H
ATOM   1936  C   LYS A 127     -35.166  -0.397   0.613  1.00  1.88           C
ATOM   1937  O   LYS A 127     -35.606  -0.737  -0.478  1.00  1.88           O
ATOM   1938  CB  LYS A 127     -35.600  -2.502   1.766  1.00  1.88           C
ATOM   1939 1HB  LYS A 127     -36.160  -2.852   0.900  1.00  1.88           H
ATOM   1940 2HB  LYS A 127     -34.543  -2.704   1.592  1.00  1.88           H
ATOM   1941  CG  LYS A 127     -36.048  -3.298   2.974  1.00  1.88           C
ATOM   1942 1HG  LYS A 127     -35.573  -2.889   3.860  1.00  1.88           H
ATOM   1943 2HG  LYS A 127     -37.131  -3.255   3.085  1.00  1.88           H
ATOM   1944  CD  LYS A 127     -35.597  -4.725   2.780  1.00  1.88           C
ATOM   1945 1HD  LYS A 127     -36.098  -5.149   1.911  1.00  1.88           H
ATOM   1946 2HD  LYS A 127     -34.533  -4.703   2.584  1.00  1.88           H
ATOM   1947  CE  LYS A 127     -35.824  -5.611   3.988  1.00  1.88           C
ATOM   1948 1HE  LYS A 127     -35.388  -5.140   4.871  1.00  1.88           H
ATOM   1949 2HE  LYS A 127     -36.895  -5.759   4.143  1.00  1.88           H
ATOM   1950  NZ  LYS A 127     -35.141  -6.926   3.739  1.00  1.88           N
ATOM   1951 1HZ  LYS A 127     -35.234  -7.528   4.546  1.00  1.88           H
ATOM   1952 2HZ  LYS A 127     -34.151  -6.768   3.561  1.00  1.88           H
ATOM   1953 3HZ  LYS A 127     -35.549  -7.377   2.927  1.00  1.88           H
ATOM   1954  N   THR A 128     -34.141   0.431   0.740  1.00  6.39           N
ATOM   1955  H   THR A 128     -33.785   0.656   1.663  1.00  6.39           H
ATOM   1956  CA  THR A 128     -33.459   0.971  -0.437  1.00  6.39           C
ATOM   1957  HA  THR A 128     -34.183   1.154  -1.229  1.00  6.39           H
ATOM   1958  C   THR A 128     -32.444  -0.079  -0.874  1.00  6.39           C
ATOM   1959  O   THR A 128     -31.657  -0.527  -0.038  1.00  6.39           O
ATOM   1960  CB  THR A 128     -32.700   2.280  -0.115  1.00  6.39           C
ATOM   1961  HB  THR A 128     -31.847   2.061   0.528  1.00  6.39           H
ATOM   1962  OG1 THR A 128     -33.566   3.191   0.567  1.00  6.39           O
ATOM   1963  HG1 THR A 128     -33.077   4.016   0.684  1.00  6.39           H
ATOM   1964  CG2 THR A 128     -32.236   2.981  -1.375  1.00  6.39           C
ATOM   1965 1HG2 THR A 128     -31.797   3.942  -1.108  1.00  6.39           H
ATOM   1966 2HG2 THR A 128     -33.087   3.155  -2.036  1.00  6.39           H
ATOM   1967 3HG2 THR A 128     -31.488   2.377  -1.887  1.00  6.39           H
ATOM   1968  N   THR A 129     -32.446  -0.501  -2.134  1.00  6.90           N
ATOM   1969  H   THR A 129     -33.122  -0.138  -2.793  1.00  6.90           H
ATOM   1970  CA  THR A 129     -31.524  -1.545  -2.598  1.00  6.90           C
ATOM   1971  HA  THR A 129     -30.798  -1.758  -1.817  1.00  6.90           H
ATOM   1972  C   THR A 129     -30.740  -1.157  -3.851  1.00  6.90           C
ATOM   1973  O   THR A 129     -31.216  -0.384  -4.692  1.00  6.90           O
ATOM   1974  CB  THR A 129     -32.301  -2.847  -2.886  1.00  6.90           C
ATOM   1975  HB  THR A 129     -31.618  -3.601  -3.278  1.00  6.90           H
ATOM   1976  OG1 THR A 129     -33.334  -2.578  -3.837  1.00  6.90           O
ATOM   1977  HG1 THR A 129     -33.863  -3.380  -3.926  1.00  6.90           H
ATOM   1978  CG2 THR A 129     -32.977  -3.379  -1.634  1.00  6.90           C
ATOM   1979 1HG2 THR A 129     -33.343  -4.387  -1.820  1.00  6.90           H
ATOM   1980 2HG2 THR A 129     -33.815  -2.740  -1.355  1.00  6.90           H
ATOM   1981 3HG2 THR A 129     -32.261  -3.418  -0.817  1.00  6.90           H
ATOM   1982  N   ARG A 130     -29.516  -1.662  -3.963  1.00  5.06           N
ATOM   1983  H   ARG A 130     -29.159  -2.257  -3.214  1.00  5.06           H
ATOM   1984  CA  ARG A 130     -28.607  -1.367  -5.081  1.00  5.06           C
ATOM   1985  HA  ARG A 130     -29.155  -1.023  -5.956  1.00  5.06           H
ATOM   1986  C   ARG A 130     -27.811  -2.611  -5.438  1.00  5.06           C
ATOM   1987  O   ARG A 130     -27.506  -3.388  -4.532  1.00  5.06           O
ATOM   1988  CB  ARG A 130     -27.581  -0.314  -4.635  1.00  5.06           C
ATOM   1989 1HB  ARG A 130     -27.082  -0.685  -3.740  1.00  5.06           H
ATOM   1990 2HB  ARG A 130     -26.829  -0.220  -5.415  1.00  5.06           H
ATOM   1991  CG  ARG A 130     -28.126   1.078  -4.332  1.00  5.06           C
ATOM   1992 1HG  ARG A 130     -28.890   1.012  -3.559  1.00  5.06           H
ATOM   1993 2HG  ARG A 130     -27.309   1.697  -3.961  1.00  5.06           H
ATOM   1994  CD  ARG A 130     -28.714   1.744  -5.567  1.00  5.06           C
ATOM   1995 1HD  ARG A 130     -27.952   1.770  -6.346  1.00  5.06           H
ATOM   1996 2HD  ARG A 130     -29.556   1.160  -5.935  1.00  5.06           H
ATOM   1997  NE  ARG A 130     -29.153   3.117  -5.289  1.00  5.06           N
ATOM   1998  HE  ARG A 130     -28.439   3.834  -5.302  1.00  5.06           H
ATOM   1999  CZ  ARG A 130     -30.391   3.524  -5.046  1.00  5.06           C
ATOM   2000  NH1 ARG A 130     -30.567   4.792  -4.835  1.00  5.06           N
ATOM   2001 1HH1 ARG A 130     -29.762   5.405  -4.852  1.00  5.06           H
ATOM   2002 2HH1 ARG A 130     -31.493   5.154  -4.640  1.00  5.06           H
ATOM   2003  NH2 ARG A 130     -31.433   2.734  -4.979  1.00  5.06           N
ATOM   2004 1HH2 ARG A 130     -31.311   1.735  -5.073  1.00  5.06           H
ATOM   2005 2HH2 ARG A 130     -32.353   3.128  -4.848  1.00  5.06           H
ATOM   2006  N   ARG A 131     -27.400  -2.764  -6.694  1.00 13.20           N
ATOM   2007  H   ARG A 131     -27.751  -2.159  -7.432  1.00 13.20           H
ATOM   2008  CA  ARG A 131     -26.327  -3.703  -7.035  1.00 13.20           C
ATOM   2009  HA  ARG A 131     -26.216  -4.434  -6.237  1.00 13.20           H
ATOM   2010  C   ARG A 131     -25.038  -2.898  -7.151  1.00 13.20           C
ATOM   2011  O   ARG A 131     -25.034  -1.851  -7.795  1.00 13.20           O
ATOM   2012  CB  ARG A 131     -26.608  -4.441  -8.356  1.00 13.20           C
ATOM   2013 1HB  ARG A 131     -27.595  -4.899  -8.286  1.00 13.20           H
ATOM   2014 2HB  ARG A 131     -26.610  -3.727  -9.180  1.00 13.20           H
ATOM   2015  CG  ARG A 131     -25.578  -5.535  -8.640  1.00 13.20           C
ATOM   2016 1HG  ARG A 131     -24.618  -5.084  -8.892  1.00 13.20           H
ATOM   2017 2HG  ARG A 131     -25.449  -6.101  -7.720  1.00 13.20           H
ATOM   2018  CD  ARG A 131     -25.976  -6.524  -9.738  1.00 13.20           C
ATOM   2019 1HD  ARG A 131     -25.411  -7.444  -9.582  1.00 13.20           H
ATOM   2020 2HD  ARG A 131     -27.035  -6.761  -9.631  1.00 13.20           H
ATOM   2021  NE  ARG A 131     -25.715  -6.070 -11.109  1.00 13.20           N
ATOM   2022  HE  ARG A 131     -26.505  -5.688 -11.618  1.00 13.20           H
ATOM   2023  CZ  ARG A 131     -24.562  -6.166 -11.759  1.00 13.20           C
ATOM   2024  NH1 ARG A 131     -24.497  -5.778 -12.994  1.00 13.20           N
ATOM   2025 1HH1 ARG A 131     -25.328  -5.457 -13.474  1.00 13.20           H
ATOM   2026 2HH1 ARG A 131     -23.601  -5.785 -13.465  1.00 13.20           H
ATOM   2027  NH2 ARG A 131     -23.469  -6.687 -11.264  1.00 13.20           N
ATOM   2028 1HH2 ARG A 131     -23.466  -7.104 -10.345  1.00 13.20           H
ATOM   2029 2HH2 ARG A 131     -22.633  -6.696 -11.841  1.00 13.20           H
ATOM   2030  N   PHE A 132     -23.958  -3.379  -6.553  1.00-10.38           N
ATOM   2031  H   PHE A 132     -24.032  -4.233  -6.006  1.00-10.38           H
ATOM   2032  CA  PHE A 132     -22.633  -2.783  -6.738  1.00-10.38           C
ATOM   2033  HA  PHE A 132     -22.697  -1.944  -7.423  1.00-10.38           H
ATOM   2034  C   PHE A 132     -21.739  -3.845  -7.363  1.00-10.38           C
ATOM   2035  O   PHE A 132     -21.946  -5.034  -7.110  1.00-10.38           O
ATOM   2036  CB  PHE A 132     -21.999  -2.312  -5.421  1.00-10.38           C
ATOM   2037 1HB  PHE A 132     -21.936  -3.160  -4.740  1.00-10.38           H
ATOM   2038 2HB  PHE A 132     -20.987  -1.971  -5.639  1.00-10.38           H
ATOM   2039  CG  PHE A 132     -22.724  -1.176  -4.730  1.00-10.38           C
ATOM   2040  CD1 PHE A 132     -22.637  -1.060  -3.332  1.00-10.38           C
ATOM   2041  HD1 PHE A 132     -22.061  -1.781  -2.772  1.00-10.38           H
ATOM   2042  CD2 PHE A 132     -23.436  -0.190  -5.442  1.00-10.38           C
ATOM   2043  HD2 PHE A 132     -23.489  -0.219  -6.518  1.00-10.38           H
ATOM   2044  CE1 PHE A 132     -23.285  -0.001  -2.641  1.00-10.38           C
ATOM   2045  HE1 PHE A 132     -23.210   0.073  -1.567  1.00-10.38           H
ATOM   2046  CE2 PHE A 132     -24.085   0.868  -4.765  1.00-10.38           C
ATOM   2047  HE2 PHE A 132     -24.626   1.611  -5.325  1.00-10.38           H
ATOM   2048  CZ  PHE A 132     -24.016   0.961  -3.365  1.00-10.38           C
ATOM   2049  HZ  PHE A 132     -24.501   1.779  -2.855  1.00-10.38           H
ATOM   2050  N   PHE A 133     -20.749  -3.438  -8.146  1.00 21.63           N
ATOM   2051  H   PHE A 133     -20.582  -2.445  -8.291  1.00 21.63           H
ATOM   2052  CA  PHE A 133     -19.834  -4.377  -8.791  1.00 21.63           C
ATOM   2053  HA  PHE A 133     -19.805  -5.310  -8.229  1.00 21.63           H
ATOM   2054  C   PHE A 133     -18.422  -3.808  -8.829  1.00 21.63           C
ATOM   2055  O   PHE A 133     -18.226  -2.614  -9.023  1.00 21.63           O
ATOM   2056  CB  PHE A 133     -20.276  -4.686 -10.223  1.00 21.63           C
ATOM   2057 1HB  PHE A 133     -21.259  -5.154 -10.193  1.00 21.63           H
ATOM   2058 2HB  PHE A 133     -20.351  -3.751 -10.777  1.00 21.63           H
ATOM   2059  CG  PHE A 133     -19.315  -5.593 -10.941  1.00 21.63           C
ATOM   2060  CD1 PHE A 133     -19.303  -6.973 -10.677  1.00 21.63           C
ATOM   2061  HD1 PHE A 133     -20.050  -7.405 -10.029  1.00 21.63           H
ATOM   2062  CD2 PHE A 133     -18.351  -5.056 -11.812  1.00 21.63           C
ATOM   2063  HD2 PHE A 133     -18.360  -4.002 -12.037  1.00 21.63           H
ATOM   2064  CE1 PHE A 133     -18.300  -7.801 -11.231  1.00 21.63           C
ATOM   2065  HE1 PHE A 133     -18.280  -8.850 -10.997  1.00 21.63           H
ATOM   2066  CE2 PHE A 133     -17.349  -5.875 -12.381  1.00 21.63           C
ATOM   2067  HE2 PHE A 133     -16.612  -5.447 -13.044  1.00 21.63           H
ATOM   2068  CZ  PHE A 133     -17.318  -7.252 -12.083  1.00 21.63           C
ATOM   2069  HZ  PHE A 133     -16.552  -7.883 -12.512  1.00 21.63           H
ATOM   2070  N   PHE A 134     -17.443  -4.677  -8.628  1.00 19.68           N
ATOM   2071  H   PHE A 134     -17.675  -5.654  -8.485  1.00 19.68           H
ATOM   2072  CA  PHE A 134     -16.039  -4.301  -8.566  1.00 19.68           C
ATOM   2073  HA  PHE A 134     -15.897  -3.291  -8.954  1.00 19.68           H
ATOM   2074  C   PHE A 134     -15.242  -5.302  -9.387  1.00 19.68           C
ATOM   2075  O   PHE A 134     -15.460  -6.517  -9.264  1.00 19.68           O
ATOM   2076  CB  PHE A 134     -15.603  -4.364  -7.108  1.00 19.68           C
ATOM   2077 1HB  PHE A 134     -15.634  -5.405  -6.792  1.00 19.68           H
ATOM   2078 2HB  PHE A 134     -14.580  -4.003  -7.022  1.00 19.68           H
ATOM   2079  CG  PHE A 134     -16.497  -3.577  -6.194  1.00 19.68           C
ATOM   2080  CD1 PHE A 134     -17.641  -4.169  -5.618  1.00 19.68           C
ATOM   2081  HD1 PHE A 134     -17.853  -5.214  -5.794  1.00 19.68           H
ATOM   2082  CD2 PHE A 134     -16.221  -2.231  -5.929  1.00 19.68           C
ATOM   2083  HD2 PHE A 134     -15.343  -1.766  -6.353  1.00 19.68           H
ATOM   2084  CE1 PHE A 134     -18.532  -3.402  -4.840  1.00 19.68           C
ATOM   2085  HE1 PHE A 134     -19.423  -3.850  -4.432  1.00 19.68           H
ATOM   2086  CE2 PHE A 134     -17.090  -1.468  -5.124  1.00 19.68           C
ATOM   2087  HE2 PHE A 134     -16.869  -0.433  -4.936  1.00 19.68           H
ATOM   2088  CZ  PHE A 134     -18.251  -2.045  -4.590  1.00 19.68           C
ATOM   2089  HZ  PHE A 134     -18.920  -1.456  -3.982  1.00 19.68           H
ATOM   2090  N   ASN A 135     -14.341  -4.818 -10.228  1.00 12.48           N
ATOM   2091  H   ASN A 135     -14.145  -3.819 -10.248  1.00 12.48           H
ATOM   2092  CA  ASN A 135     -13.619  -5.700 -11.138  1.00 12.48           C
ATOM   2093  HA  ASN A 135     -14.239  -6.580 -11.316  1.00 12.48           H
ATOM   2094  C   ASN A 135     -12.293  -6.177 -10.551  1.00 12.48           C
ATOM   2095  O   ASN A 135     -11.257  -5.525 -10.664  1.00 12.48           O
ATOM   2096  CB  ASN A 135     -13.379  -5.030 -12.486  1.00 12.48           C
ATOM   2097 1HB  ASN A 135     -14.317  -4.620 -12.855  1.00 12.48           H
ATOM   2098 2HB  ASN A 135     -12.667  -4.214 -12.366  1.00 12.48           H
ATOM   2099  CG  ASN A 135     -12.848  -6.001 -13.503  1.00 12.48           C
ATOM   2100  OD1 ASN A 135     -12.764  -7.199 -13.245  1.00 12.48           O
ATOM   2101  ND2 ASN A 135     -12.480  -5.509 -14.650  1.00 12.48           N
ATOM   2102 1HD2 ASN A 135     -12.155  -6.134 -15.370  1.00 12.48           H
ATOM   2103 2HD2 ASN A 135     -12.536  -4.512 -14.808  1.00 12.48           H
ATOM   2104  N   LEU A 136     -12.341  -7.353  -9.946  1.00 -4.83           N
ATOM   2105  H   LEU A 136     -13.219  -7.854  -9.944  1.00 -4.83           H
ATOM   2106  CA  LEU A 136     -11.197  -7.961  -9.265  1.00 -4.83           C
ATOM   2107  HA  LEU A 136     -10.702  -7.209  -8.651  1.00 -4.83           H
ATOM   2108  C   LEU A 136     -10.146  -8.551 -10.208  1.00 -4.83           C
ATOM   2109  O   LEU A 136      -9.166  -9.145  -9.761  1.00 -4.83           O
ATOM   2110  CB  LEU A 136     -11.722  -9.084  -8.360  1.00 -4.83           C
ATOM   2111 1HB  LEU A 136     -12.294  -9.765  -8.987  1.00 -4.83           H
ATOM   2112 2HB  LEU A 136     -10.868  -9.640  -7.973  1.00 -4.83           H
ATOM   2113  CG  LEU A 136     -12.594  -8.706  -7.154  1.00 -4.83           C
ATOM   2114  HG  LEU A 136     -13.403  -8.055  -7.484  1.00 -4.83           H
ATOM   2115  CD1 LEU A 136     -13.207  -9.967  -6.550  1.00 -4.83           C
ATOM   2116 1HD1 LEU A 136     -13.829  -9.699  -5.697  1.00 -4.83           H
ATOM   2117 2HD1 LEU A 136     -12.421 -10.652  -6.229  1.00 -4.83           H
ATOM   2118 3HD1 LEU A 136     -13.830 -10.466  -7.294  1.00 -4.83           H
ATOM   2119  CD2 LEU A 136     -11.771  -7.981  -6.096  1.00 -4.83           C
ATOM   2120 1HD2 LEU A 136     -12.381  -7.775  -5.222  1.00 -4.83           H
ATOM   2121 2HD2 LEU A 136     -11.400  -7.035  -6.492  1.00 -4.83           H
ATOM   2122 3HD2 LEU A 136     -10.932  -8.601  -5.789  1.00 -4.83           H
ATOM   2123  N   SER A 137     -10.329  -8.425 -11.515  1.00-11.23           N
ATOM   2124  H   SER A 137     -11.099  -7.869 -11.869  1.00-11.23           H
ATOM   2125  CA  SER A 137      -9.468  -9.118 -12.474  1.00-11.23           C
ATOM   2126  HA  SER A 137      -9.497 -10.182 -12.239  1.00-11.23           H
ATOM   2127  C   SER A 137      -7.998  -8.704 -12.483  1.00-11.23           C
ATOM   2128  O   SER A 137      -7.160  -9.438 -13.008  1.00-11.23           O
ATOM   2129  CB  SER A 137     -10.025  -8.938 -13.882  1.00-11.23           C
ATOM   2130 1HB  SER A 137      -9.454  -9.557 -14.574  1.00-11.23           H
ATOM   2131 2HB  SER A 137     -11.066  -9.263 -13.897  1.00-11.23           H
ATOM   2132  OG  SER A 137      -9.952  -7.583 -14.294  1.00-11.23           O
ATOM   2133  HG  SER A 137     -10.383  -7.528 -15.160  1.00-11.23           H
ATOM   2134  N   SER A 138      -7.659  -7.563 -11.894  1.00  5.43           N
ATOM   2135  H   SER A 138      -8.370  -6.993 -11.458  1.00  5.43           H
ATOM   2136  CA  SER A 138      -6.265  -7.123 -11.840  1.00  5.43           C
ATOM   2137  HA  SER A 138      -5.811  -7.274 -12.820  1.00  5.43           H
ATOM   2138  C   SER A 138      -5.422  -7.879 -10.815  1.00  5.43           C
ATOM   2139  O   SER A 138      -4.196  -7.791 -10.852  1.00  5.43           O
ATOM   2140  CB  SER A 138      -6.187  -5.633 -11.503  1.00  5.43           C
ATOM   2141 1HB  SER A 138      -5.145  -5.313 -11.552  1.00  5.43           H
ATOM   2142 2HB  SER A 138      -6.764  -5.068 -12.235  1.00  5.43           H
ATOM   2143  OG  SER A 138      -6.694  -5.368 -10.209  1.00  5.43           O
ATOM   2144  HG  SER A 138      -6.395  -4.490  -9.951  1.00  5.43           H
ATOM   2145  N   ILE A 139      -6.045  -8.608  -9.897  1.00 -2.97           N
ATOM   2146  H   ILE A 139      -7.055  -8.691  -9.916  1.00 -2.97           H
ATOM   2147  CA  ILE A 139      -5.296  -9.289  -8.838  1.00 -2.97           C
ATOM   2148  HA  ILE A 139      -4.613  -8.570  -8.392  1.00 -2.97           H
ATOM   2149  C   ILE A 139      -4.502 -10.444  -9.465  1.00 -2.97           C
ATOM   2150  O   ILE A 139      -5.101 -11.316 -10.111  1.00 -2.97           O
ATOM   2151  CB  ILE A 139      -6.238  -9.835  -7.712  1.00 -2.97           C
ATOM   2152  HB  ILE A 139      -6.912 -10.577  -8.142  1.00 -2.97           H
ATOM   2153  CG1 ILE A 139      -7.078  -8.682  -7.139  1.00 -2.97           C
ATOM   2154 1HG1 ILE A 139      -6.399  -7.955  -6.706  1.00 -2.97           H
ATOM   2155 2HG1 ILE A 139      -7.608  -8.192  -7.951  1.00 -2.97           H
ATOM   2156  CG2 ILE A 139      -5.423 -10.496  -6.571  1.00 -2.97           C
ATOM   2157 1HG2 ILE A 139      -6.085 -10.894  -5.804  1.00 -2.97           H
ATOM   2158 2HG2 ILE A 139      -4.735  -9.776  -6.124  1.00 -2.97           H
ATOM   2159 3HG2 ILE A 139      -4.855 -11.335  -6.962  1.00 -2.97           H
ATOM   2160  CD1 ILE A 139      -8.110  -9.045  -6.082  1.00 -2.97           C
ATOM   2161 1HD1 ILE A 139      -8.720  -8.168  -5.869  1.00 -2.97           H
ATOM   2162 2HD1 ILE A 139      -7.617  -9.349  -5.160  1.00 -2.97           H
ATOM   2163 3HD1 ILE A 139      -8.752  -9.849  -6.447  1.00 -2.97           H
ATOM   2164  N   PRO A 140      -3.160 -10.464  -9.329  1.00 -4.12           N
ATOM   2165  CA  PRO A 140      -2.448 -11.654  -9.812  1.00 -4.12           C
ATOM   2166  HA  PRO A 140      -2.594 -11.785 -10.882  1.00 -4.12           H
ATOM   2167  C   PRO A 140      -2.908 -12.878  -9.039  1.00 -4.12           C
ATOM   2168  O   PRO A 140      -3.161 -12.788  -7.843  1.00 -4.12           O
ATOM   2169  CB  PRO A 140      -0.982 -11.348  -9.479  1.00 -4.12           C
ATOM   2170 1HB  PRO A 140      -0.721 -11.779  -8.512  1.00 -4.12           H
ATOM   2171 2HB  PRO A 140      -0.317 -11.726 -10.255  1.00 -4.12           H
ATOM   2172  CG  PRO A 140      -0.920  -9.871  -9.403  1.00 -4.12           C
ATOM   2173 1HG  PRO A 140      -0.066  -9.544  -8.810  1.00 -4.12           H
ATOM   2174 2HG  PRO A 140      -0.883  -9.446 -10.406  1.00 -4.12           H
ATOM   2175  CD  PRO A 140      -2.212  -9.507  -8.735  1.00 -4.12           C
ATOM   2176 1HD  PRO A 140      -2.152  -9.656  -7.658  1.00 -4.12           H
ATOM   2177 2HD  PRO A 140      -2.486  -8.481  -8.974  1.00 -4.12           H
ATOM   2178  N   THR A 141      -2.992 -14.036  -9.670  1.00-11.66           N
ATOM   2179  H   THR A 141      -2.700 -14.120 -10.640  1.00-11.66           H
ATOM   2180  CA  THR A 141      -3.537 -15.212  -8.987  1.00-11.66           C
ATOM   2181  HA  THR A 141      -4.428 -14.918  -8.433  1.00-11.66           H
ATOM   2182  C   THR A 141      -2.541 -15.763  -7.971  1.00-11.66           C
ATOM   2183  O   THR A 141      -2.878 -16.566  -7.106  1.00-11.66           O
ATOM   2184  CB  THR A 141      -3.942 -16.287 -10.005  1.00-11.66           C
ATOM   2185  HB  THR A 141      -4.283 -17.179  -9.482  1.00-11.66           H
ATOM   2186  OG1 THR A 141      -2.820 -16.597 -10.836  1.00-11.66           O
ATOM   2187  HG1 THR A 141      -2.246 -17.202 -10.350  1.00-11.66           H
ATOM   2188  CG2 THR A 141      -5.053 -15.782 -10.915  1.00-11.66           C
ATOM   2189 1HG2 THR A 141      -5.428 -16.611 -11.512  1.00-11.66           H
ATOM   2190 2HG2 THR A 141      -4.677 -15.006 -11.581  1.00-11.66           H
ATOM   2191 3HG2 THR A 141      -5.875 -15.384 -10.319  1.00-11.66           H
ATOM   2192  N   GLU A 142      -1.321 -15.251  -8.030  1.00  4.64           N
ATOM   2193  H   GLU A 142      -1.095 -14.635  -8.795  1.00  4.64           H
ATOM   2194  CA  GLU A 142      -0.301 -15.509  -7.018  1.00  4.64           C
ATOM   2195  HA  GLU A 142      -0.248 -16.579  -6.817  1.00  4.64           H
ATOM   2196  C   GLU A 142      -0.572 -14.786  -5.698  1.00  4.64           C
ATOM   2197  O   GLU A 142       0.001 -15.145  -4.675  1.00  4.64           O
ATOM   2198  CB  GLU A 142       1.056 -15.038  -7.534  1.00  4.64           C
ATOM   2199 1HB  GLU A 142       0.986 -13.977  -7.776  1.00  4.64           H
ATOM   2200 2HB  GLU A 142       1.792 -15.162  -6.740  1.00  4.64           H
ATOM   2201  CG  GLU A 142       1.551 -15.787  -8.757  1.00  4.64           C
ATOM   2202 1HG  GLU A 142       1.608 -16.850  -8.523  1.00  4.64           H
ATOM   2203 2HG  GLU A 142       0.853 -15.643  -9.584  1.00  4.64           H
ATOM   2204  CD  GLU A 142       2.920 -15.293  -9.173  1.00  4.64           C
ATOM   2205  OE1 GLU A 142       3.007 -14.215  -9.795  1.00  4.64           O
ATOM   2206  OE2 GLU A 142       3.943 -15.937  -8.839  1.00  4.64           O
ATOM   2207  N   GLU A 143      -1.415 -13.762  -5.686  1.00 -2.92           N
ATOM   2208  H   GLU A 143      -1.909 -13.480  -6.528  1.00 -2.92           H
ATOM   2209  CA  GLU A 143      -1.702 -13.063  -4.435  1.00 -2.92           C
ATOM   2210  HA  GLU A 143      -0.814 -13.088  -3.809  1.00 -2.92           H
ATOM   2211  C   GLU A 143      -2.813 -13.815  -3.698  1.00 -2.92           C
ATOM   2212  O   GLU A 143      -3.910 -14.034  -4.219  1.00 -2.92           O
ATOM   2213  CB  GLU A 143      -2.074 -11.591  -4.659  1.00 -2.92           C
ATOM   2214 1HB  GLU A 143      -2.913 -11.540  -5.350  1.00 -2.92           H
ATOM   2215 2HB  GLU A 143      -2.385 -11.177  -3.700  1.00 -2.92           H
ATOM   2216  CG  GLU A 143      -0.915 -10.735  -5.201  1.00 -2.92           C
ATOM   2217 1HG  GLU A 143      -0.059 -10.854  -4.539  1.00 -2.92           H
ATOM   2218 2HG  GLU A 143      -0.637 -11.096  -6.191  1.00 -2.92           H
ATOM   2219  CD  GLU A 143      -1.249  -9.245  -5.289  1.00 -2.92           C
ATOM   2220  OE1 GLU A 143      -2.394  -8.853  -4.977  1.00 -2.92           O
ATOM   2221  OE2 GLU A 143      -0.369  -8.430  -5.665  1.00 -2.92           O
ATOM   2222  N   PHE A 144      -2.515 -14.253  -2.485  1.00 -9.80           N
ATOM   2223  H   PHE A 144      -1.593 -14.050  -2.107  1.00 -9.80           H
ATOM   2224  CA  PHE A 144      -3.465 -14.973  -1.641  1.00 -9.80           C
ATOM   2225  HA  PHE A 144      -4.168 -15.525  -2.260  1.00 -9.80           H
ATOM   2226  C   PHE A 144      -4.225 -13.959  -0.799  1.00 -9.80           C
ATOM   2227  O   PHE A 144      -3.636 -13.298   0.057  1.00 -9.80           O
ATOM   2228  CB  PHE A 144      -2.733 -15.954  -0.723  1.00 -9.80           C
ATOM   2229 1HB  PHE A 144      -2.167 -16.651  -1.341  1.00 -9.80           H
ATOM   2230 2HB  PHE A 144      -2.030 -15.401  -0.100  1.00 -9.80           H
ATOM   2231  CG  PHE A 144      -3.656 -16.738   0.171  1.00 -9.80           C
ATOM   2232  CD1 PHE A 144      -4.231 -17.939  -0.279  1.00 -9.80           C
ATOM   2233  HD1 PHE A 144      -3.987 -18.318  -1.263  1.00 -9.80           H
ATOM   2234  CD2 PHE A 144      -3.968 -16.273   1.463  1.00 -9.80           C
ATOM   2235  HD2 PHE A 144      -3.526 -15.356   1.823  1.00 -9.80           H
ATOM   2236  CE1 PHE A 144      -5.121 -18.671   0.548  1.00 -9.80           C
ATOM   2237  HE1 PHE A 144      -5.537 -19.606   0.202  1.00 -9.80           H
ATOM   2238  CE2 PHE A 144      -4.872 -16.982   2.293  1.00 -9.80           C
ATOM   2239  HE2 PHE A 144      -5.121 -16.602   3.273  1.00 -9.80           H
ATOM   2240  CZ  PHE A 144      -5.456 -18.182   1.831  1.00 -9.80           C
ATOM   2241  HZ  PHE A 144      -6.144 -18.729   2.459  1.00 -9.80           H
ATOM   2242  N   ILE A 145      -5.518 -13.816  -1.048  1.00  6.80           N
ATOM   2243  H   ILE A 145      -5.951 -14.373  -1.780  1.00  6.80           H
ATOM   2244  CA  ILE A 145      -6.355 -12.893  -0.286  1.00  6.80           C
ATOM   2245  HA  ILE A 145      -5.815 -11.960  -0.133  1.00  6.80           H
ATOM   2246  C   ILE A 145      -6.611 -13.535   1.078  1.00  6.80           C
ATOM   2247  O   ILE A 145      -6.930 -14.715   1.187  1.00  6.80           O
ATOM   2248  CB  ILE A 145      -7.682 -12.574  -1.043  1.00  6.80           C
ATOM   2249  HB  ILE A 145      -8.194 -13.513  -1.244  1.00  6.80           H
ATOM   2250  CG1 ILE A 145      -7.359 -11.896  -2.390  1.00  6.80           C
ATOM   2251 1HG1 ILE A 145      -6.926 -10.915  -2.194  1.00  6.80           H
ATOM   2252 2HG1 ILE A 145      -6.615 -12.489  -2.920  1.00  6.80           H
ATOM   2253  CG2 ILE A 145      -8.624 -11.667  -0.199  1.00  6.80           C
ATOM   2254 1HG2 ILE A 145      -9.553 -11.479  -0.737  1.00  6.80           H
ATOM   2255 2HG2 ILE A 145      -8.138 -10.716   0.024  1.00  6.80           H
ATOM   2256 3HG2 ILE A 145      -8.884 -12.168   0.734  1.00  6.80           H
ATOM   2257  CD1 ILE A 145      -8.551 -11.723  -3.328  1.00  6.80           C
ATOM   2258 1HD1 ILE A 145      -8.192 -11.431  -4.313  1.00  6.80           H
ATOM   2259 2HD1 ILE A 145      -9.219 -10.948  -2.954  1.00  6.80           H
ATOM   2260 3HD1 ILE A 145      -9.096 -12.664  -3.417  1.00  6.80           H
ATOM   2261  N   THR A 146      -6.453 -12.742   2.125  1.00  5.74           N
ATOM   2262  H   THR A 146      -6.200 -11.773   1.955  1.00  5.74           H
ATOM   2263  CA  THR A 146      -6.660 -13.181   3.503  1.00  5.74           C
ATOM   2264  HA  THR A 146      -6.709 -14.269   3.532  1.00  5.74           H
ATOM   2265  C   THR A 146      -7.969 -12.641   4.069  1.00  5.74           C
ATOM   2266  O   THR A 146      -8.647 -13.336   4.825  1.00  5.74           O
ATOM   2267  CB  THR A 146      -5.503 -12.717   4.414  1.00  5.74           C
ATOM   2268  HB  THR A 146      -5.717 -13.011   5.441  1.00  5.74           H
ATOM   2269  OG1 THR A 146      -5.360 -11.294   4.345  1.00  5.74           O
ATOM   2270  HG1 THR A 146      -5.070 -11.063   3.459  1.00  5.74           H
ATOM   2271  CG2 THR A 146      -4.180 -13.320   3.993  1.00  5.74           C
ATOM   2272 1HG2 THR A 146      -3.398 -12.940   4.648  1.00  5.74           H
ATOM   2273 2HG2 THR A 146      -3.942 -13.062   2.962  1.00  5.74           H
ATOM   2274 3HG2 THR A 146      -4.223 -14.404   4.090  1.00  5.74           H
ATOM   2275  N   SER A 147      -8.355 -11.429   3.691  1.00  1.98           N
ATOM   2276  H   SER A 147      -7.772 -10.873   3.074  1.00  1.98           H
ATOM   2277  CA  SER A 147      -9.627 -10.847   4.114  1.00  1.98           C
ATOM   2278  HA  SER A 147     -10.384 -11.623   4.172  1.00  1.98           H
ATOM   2279  C   SER A 147     -10.027  -9.846   3.044  1.00  1.98           C
ATOM   2280  O   SER A 147      -9.167  -9.389   2.293  1.00  1.98           O
ATOM   2281  CB  SER A 147      -9.506 -10.171   5.486  1.00  1.98           C
ATOM   2282 1HB  SER A 147     -10.466  -9.733   5.762  1.00  1.98           H
ATOM   2283 2HB  SER A 147      -9.245 -10.931   6.222  1.00  1.98           H
ATOM   2284  OG  SER A 147      -8.502  -9.168   5.504  1.00  1.98           O
ATOM   2285  HG  SER A 147      -8.885  -8.339   5.197  1.00  1.98           H
ATOM   2286  N   ALA A 148     -11.302  -9.504   2.959  1.00 -0.10           N
ATOM   2287  H   ALA A 148     -11.986  -9.913   3.589  1.00 -0.10           H
ATOM   2288  CA  ALA A 148     -11.778  -8.514   2.008  1.00 -0.10           C
ATOM   2289  HA  ALA A 148     -10.979  -7.800   1.811  1.00 -0.10           H
ATOM   2290  C   ALA A 148     -12.943  -7.765   2.643  1.00 -0.10           C
ATOM   2291  O   ALA A 148     -13.704  -8.338   3.427  1.00 -0.10           O
ATOM   2292  CB  ALA A 148     -12.196  -9.182   0.709  1.00 -0.10           C
ATOM   2293 1HB  ALA A 148     -11.362  -9.758   0.307  1.00 -0.10           H
ATOM   2294 2HB  ALA A 148     -12.479  -8.413  -0.012  1.00 -0.10           H
ATOM   2295 3HB  ALA A 148     -13.046  -9.839   0.887  1.00 -0.10           H
ATOM   2296  N   GLU A 149     -13.045  -6.487   2.318  1.00-20.43           N
ATOM   2297  H   GLU A 149     -12.428  -6.104   1.603  1.00-20.43           H
ATOM   2298  CA  GLU A 149     -13.974  -5.571   2.967  1.00-20.43           C
ATOM   2299  HA  GLU A 149     -14.681  -6.135   3.568  1.00-20.43           H
ATOM   2300  C   GLU A 149     -14.720  -4.759   1.924  1.00-20.43           C
ATOM   2301  O   GLU A 149     -14.124  -4.307   0.953  1.00-20.43           O
ATOM   2302  CB  GLU A 149     -13.210  -4.600   3.868  1.00-20.43           C
ATOM   2303 1HB  GLU A 149     -12.530  -4.016   3.250  1.00-20.43           H
ATOM   2304 2HB  GLU A 149     -13.930  -3.927   4.333  1.00-20.43           H
ATOM   2305  CG  GLU A 149     -12.400  -5.285   4.953  1.00-20.43           C
ATOM   2306 1HG  GLU A 149     -13.071  -5.871   5.583  1.00-20.43           H
ATOM   2307 2HG  GLU A 149     -11.681  -5.963   4.491  1.00-20.43           H
ATOM   2308  CD  GLU A 149     -11.630  -4.311   5.821  1.00-20.43           C
ATOM   2309  OE1 GLU A 149     -11.912  -3.097   5.845  1.00-20.43           O
ATOM   2310  OE2 GLU A 149     -10.755  -4.800   6.566  1.00-20.43           O
ATOM   2311  N   LEU A 150     -16.016  -4.577   2.107  1.00-27.11           N
ATOM   2312  H   LEU A 150     -16.464  -4.989   2.923  1.00-27.11           H
ATOM   2313  CA  LEU A 150     -16.813  -3.744   1.218  1.00-27.11           C
ATOM   2314  HA  LEU A 150     -16.274  -3.554   0.290  1.00-27.11           H
ATOM   2315  C   LEU A 150     -17.029  -2.442   1.963  1.00-27.11           C
ATOM   2316  O   LEU A 150     -17.473  -2.457   3.108  1.00-27.11           O
ATOM   2317  CB  LEU A 150     -18.158  -4.403   0.917  1.00-27.11           C
ATOM   2318 1HB  LEU A 150     -17.969  -5.386   0.494  1.00-27.11           H
ATOM   2319 2HB  LEU A 150     -18.685  -4.535   1.860  1.00-27.11           H
ATOM   2320  CG  LEU A 150     -19.084  -3.648  -0.045  1.00-27.11           C
ATOM   2321  HG  LEU A 150     -19.195  -2.622   0.299  1.00-27.11           H
ATOM   2322  CD1 LEU A 150     -18.550  -3.636  -1.460  1.00-27.11           C
ATOM   2323 1HD1 LEU A 150     -19.232  -3.078  -2.098  1.00-27.11           H
ATOM   2324 2HD1 LEU A 150     -18.446  -4.652  -1.838  1.00-27.11           H
ATOM   2325 3HD1 LEU A 150     -17.580  -3.146  -1.495  1.00-27.11           H
ATOM   2326  CD2 LEU A 150     -20.451  -4.296  -0.057  1.00-27.11           C
ATOM   2327 1HD2 LEU A 150     -21.112  -3.744  -0.723  1.00-27.11           H
ATOM   2328 2HD2 LEU A 150     -20.866  -4.272   0.948  1.00-27.11           H
ATOM   2329 3HD2 LEU A 150     -20.379  -5.331  -0.397  1.00-27.11           H
ATOM   2330  N   GLN A 151     -16.711  -1.328   1.330  1.00-14.53           N
ATOM   2331  H   GLN A 151     -16.374  -1.377   0.371  1.00-14.53           H
ATOM   2332  CA  GLN A 151     -16.836  -0.022   1.951  1.00-14.53           C
ATOM   2333  HA  GLN A 151     -17.001  -0.137   3.020  1.00-14.53           H
ATOM   2334  C   GLN A 151     -18.015   0.694   1.317  1.00-14.53           C
ATOM   2335  O   GLN A 151     -18.092   0.800   0.091  1.00-14.53           O
ATOM   2336  CB  GLN A 151     -15.569   0.795   1.714  1.00-14.53           C
ATOM   2337 1HB  GLN A 151     -15.480   0.967   0.648  1.00-14.53           H
ATOM   2338 2HB  GLN A 151     -15.689   1.760   2.200  1.00-14.53           H
ATOM   2339  CG  GLN A 151     -14.278   0.144   2.209  1.00-14.53           C
ATOM   2340 1HG  GLN A 151     -14.142  -0.817   1.715  1.00-14.53           H
ATOM   2341 2HG  GLN A 151     -13.436   0.786   1.951  1.00-14.53           H
ATOM   2342  CD  GLN A 151     -14.278  -0.073   3.700  1.00-14.53           C
ATOM   2343  OE1 GLN A 151     -14.225  -1.192   4.178  1.00-14.53           O
ATOM   2344  NE2 GLN A 151     -14.349   0.994   4.449  1.00-14.53           N
ATOM   2345 1HE2 GLN A 151     -14.418   0.879   5.443  1.00-14.53           H
ATOM   2346 2HE2 GLN A 151     -14.320   1.906   4.017  1.00-14.53           H
ATOM   2347  N   VAL A 152     -18.924   1.190   2.141  1.00-16.98           N
ATOM   2348  H   VAL A 152     -18.800   1.077   3.144  1.00-16.98           H
ATOM   2349  CA  VAL A 152     -20.102   1.915   1.658  1.00-16.98           C
ATOM   2350  HA  VAL A 152     -19.987   2.152   0.600  1.00-16.98           H
ATOM   2351  C   VAL A 152     -20.162   3.209   2.463  1.00-16.98           C
ATOM   2352  O   VAL A 152     -20.012   3.177   3.686  1.00-16.98           O
ATOM   2353  CB  VAL A 152     -21.405   1.080   1.850  1.00-16.98           C
ATOM   2354  HB  VAL A 152     -21.544   0.899   2.914  1.00-16.98           H
ATOM   2355  CG1 VAL A 152     -22.629   1.832   1.318  1.00-16.98           C
ATOM   2356 1HG1 VAL A 152     -23.528   1.242   1.500  1.00-16.98           H
ATOM   2357 2HG1 VAL A 152     -22.523   2.012   0.246  1.00-16.98           H
ATOM   2358 3HG1 VAL A 152     -22.724   2.787   1.831  1.00-16.98           H
ATOM   2359  CG2 VAL A 152     -21.307  -0.285   1.137  1.00-16.98           C
ATOM   2360 1HG2 VAL A 152     -22.241  -0.835   1.253  1.00-16.98           H
ATOM   2361 2HG2 VAL A 152     -20.506  -0.879   1.579  1.00-16.98           H
ATOM   2362 3HG2 VAL A 152     -21.097  -0.141   0.076  1.00-16.98           H
ATOM   2363  N   PHE A 153     -20.326   4.350   1.809  1.00  7.47           N
ATOM   2364  H   PHE A 153     -20.448   4.355   0.798  1.00  7.47           H
ATOM   2365  CA  PHE A 153     -20.350   5.626   2.517  1.00  7.47           C
ATOM   2366  HA  PHE A 153     -19.619   5.603   3.324  1.00  7.47           H
ATOM   2367  C   PHE A 153     -21.736   5.874   3.113  1.00  7.47           C
ATOM   2368  O   PHE A 153     -22.766   5.571   2.494  1.00  7.47           O
ATOM   2369  CB  PHE A 153     -19.969   6.756   1.557  1.00  7.47           C
ATOM   2370 1HB  PHE A 153     -19.016   6.502   1.093  1.00  7.47           H
ATOM   2371 2HB  PHE A 153     -20.723   6.832   0.774  1.00  7.47           H
ATOM   2372  CG  PHE A 153     -19.821   8.095   2.228  1.00  7.47           C
ATOM   2373  CD1 PHE A 153     -18.704   8.357   3.042  1.00  7.47           C
ATOM   2374  HD1 PHE A 153     -17.950   7.597   3.182  1.00  7.47           H
ATOM   2375  CD2 PHE A 153     -20.796   9.097   2.060  1.00  7.47           C
ATOM   2376  HD2 PHE A 153     -21.658   8.911   1.435  1.00  7.47           H
ATOM   2377  CE1 PHE A 153     -18.552   9.610   3.687  1.00  7.47           C
ATOM   2378  HE1 PHE A 153     -17.688   9.800   4.307  1.00  7.47           H
ATOM   2379  CE2 PHE A 153     -20.655  10.359   2.693  1.00  7.47           C
ATOM   2380  HE2 PHE A 153     -21.408  11.120   2.559  1.00  7.47           H
ATOM   2381  CZ  PHE A 153     -19.528  10.614   3.508  1.00  7.47           C
ATOM   2382  HZ  PHE A 153     -19.414  11.574   3.990  1.00  7.47           H
ATOM   2383  N   ARG A 154     -21.773   6.452   4.305  1.00 32.59           N
ATOM   2384  H   ARG A 154     -20.901   6.635   4.801  1.00 32.59           H
ATOM   2385  CA  ARG A 154     -23.007   6.939   4.914  1.00 32.59           C
ATOM   2386  HA  ARG A 154     -23.877   6.579   4.369  1.00 32.59           H
ATOM   2387  C   ARG A 154     -22.975   8.440   4.862  1.00 32.59           C
ATOM   2388  O   ARG A 154     -21.988   9.051   5.244  1.00 32.59           O
ATOM   2389  CB  ARG A 154     -23.104   6.586   6.401  1.00 32.59           C
ATOM   2390 1HB  ARG A 154     -22.239   7.002   6.915  1.00 32.59           H
ATOM   2391 2HB  ARG A 154     -23.986   7.081   6.801  1.00 32.59           H
ATOM   2392  CG  ARG A 154     -23.179   5.116   6.732  1.00 32.59           C
ATOM   2393 1HG  ARG A 154     -22.284   4.623   6.356  1.00 32.59           H
ATOM   2394 2HG  ARG A 154     -23.211   5.009   7.815  1.00 32.59           H
ATOM   2395  CD  ARG A 154     -24.401   4.453   6.126  1.00 32.59           C
ATOM   2396 1HD  ARG A 154     -24.313   4.506   5.044  1.00 32.59           H
ATOM   2397 2HD  ARG A 154     -24.401   3.405   6.417  1.00 32.59           H
ATOM   2398  NE  ARG A 154     -25.670   5.077   6.535  1.00 32.59           N
ATOM   2399  HE  ARG A 154     -25.631   5.724   7.312  1.00 32.59           H
ATOM   2400  CZ  ARG A 154     -26.856   4.877   5.972  1.00 32.59           C
ATOM   2401  NH1 ARG A 154     -27.889   5.516   6.437  1.00 32.59           N
ATOM   2402 1HH1 ARG A 154     -27.750   6.239   7.135  1.00 32.59           H
ATOM   2403 2HH1 ARG A 154     -28.806   5.334   6.066  1.00 32.59           H
ATOM   2404  NH2 ARG A 154     -27.044   4.127   4.916  1.00 32.59           N
ATOM   2405 1HH2 ARG A 154     -26.241   3.725   4.445  1.00 32.59           H
ATOM   2406 2HH2 ARG A 154     -27.969   3.995   4.550  1.00 32.59           H
ATOM   2407  N   GLU A 155     -24.096   9.013   4.475  1.00 20.42           N
ATOM   2408  H   GLU A 155     -24.875   8.447   4.183  1.00 20.42           H
ATOM   2409  CA  GLU A 155     -24.293  10.450   4.521  1.00 20.42           C
ATOM   2410  HA  GLU A 155     -23.345  10.980   4.625  1.00 20.42           H
ATOM   2411  C   GLU A 155     -25.175  10.681   5.744  1.00 20.42           C
ATOM   2412  O   GLU A 155     -26.183   9.988   5.910  1.00 20.42           O
ATOM   2413  CB  GLU A 155     -25.002  10.878   3.237  1.00 20.42           C
ATOM   2414 1HB  GLU A 155     -24.405  10.536   2.392  1.00 20.42           H
ATOM   2415 2HB  GLU A 155     -25.970  10.378   3.198  1.00 20.42           H
ATOM   2416  CG  GLU A 155     -25.228  12.366   3.099  1.00 20.42           C
ATOM   2417 1HG  GLU A 155     -25.752  12.729   3.983  1.00 20.42           H
ATOM   2418 2HG  GLU A 155     -24.263  12.870   3.034  1.00 20.42           H
ATOM   2419  CD  GLU A 155     -26.058  12.701   1.873  1.00 20.42           C
ATOM   2420  OE1 GLU A 155     -26.017  11.973   0.848  1.00 20.42           O
ATOM   2421  OE2 GLU A 155     -26.799  13.707   1.924  1.00 20.42           O
ATOM   2422  N   GLN A 156     -24.819  11.614   6.612  1.00 25.69           N
ATOM   2423  H   GLN A 156     -23.945  12.118   6.497  1.00 25.69           H
ATOM   2424  CA  GLN A 156     -25.703  12.001   7.704  1.00 25.69           C
ATOM   2425  HA  GLN A 156     -26.097  11.122   8.213  1.00 25.69           H
ATOM   2426  C   GLN A 156     -26.834  12.778   7.056  1.00 25.69           C
ATOM   2427  O   GLN A 156     -26.595  13.825   6.450  1.00 25.69           O
ATOM   2428  CB  GLN A 156     -24.970  12.907   8.696  1.00 25.69           C
ATOM   2429 1HB  GLN A 156     -24.149  12.344   9.119  1.00 25.69           H
ATOM   2430 2HB  GLN A 156     -24.554  13.752   8.150  1.00 25.69           H
ATOM   2431  CG  GLN A 156     -25.818  13.447   9.841  1.00 25.69           C
ATOM   2432 1HG  GLN A 156     -26.644  14.031   9.438  1.00 25.69           H
ATOM   2433 2HG  GLN A 156     -26.228  12.615  10.408  1.00 25.69           H
ATOM   2434  CD  GLN A 156     -25.024  14.327  10.779  1.00 25.69           C
ATOM   2435  OE1 GLN A 156     -23.809  14.479  10.646  1.00 25.69           O
ATOM   2436  NE2 GLN A 156     -25.692  14.924  11.725  1.00 25.69           N
ATOM   2437 1HE2 GLN A 156     -25.198  15.534  12.356  1.00 25.69           H
ATOM   2438 2HE2 GLN A 156     -26.690  14.775  11.806  1.00 25.69           H
ATOM   2439  N   MET A 157     -28.064  12.309   7.188  1.00 31.90           N
ATOM   2440  H   MET A 157     -28.231  11.438   7.669  1.00 31.90           H
ATOM   2441  CA  MET A 157     -29.182  13.115   6.722  1.00 31.90           C
ATOM   2442  HA  MET A 157     -28.934  13.567   5.766  1.00 31.90           H
ATOM   2443  C   MET A 157     -29.306  14.197   7.787  1.00 31.90           C
ATOM   2444  O   MET A 157     -29.485  13.880   8.965  1.00 31.90           O
ATOM   2445  CB  MET A 157     -30.474  12.301   6.582  1.00 31.90           C
ATOM   2446 1HB  MET A 157     -30.276  11.444   5.937  1.00 31.90           H
ATOM   2447 2HB  MET A 157     -30.776  11.936   7.564  1.00 31.90           H
ATOM   2448  CG  MET A 157     -31.616  13.106   5.975  1.00 31.90           C
ATOM   2449 1HG  MET A 157     -31.821  13.966   6.612  1.00 31.90           H
ATOM   2450 2HG  MET A 157     -31.306  13.467   4.994  1.00 31.90           H
ATOM   2451  SD  MET A 157     -33.136  12.150   5.786  1.00 31.90           S
ATOM   2452  CE  MET A 157     -34.172  13.331   4.877  1.00 31.90           C
ATOM   2453 1HE  MET A 157     -35.155  12.895   4.694  1.00 31.90           H
ATOM   2454 2HE  MET A 157     -33.705  13.573   3.920  1.00 31.90           H
ATOM   2455 3HE  MET A 157     -34.288  14.246   5.459  1.00 31.90           H
ATOM   2456  N   GLN A 158     -29.163  15.459   7.410  1.00  1.25           N
ATOM   2457  H   GLN A 158     -28.932  15.681   6.453  1.00  1.25           H
ATOM   2458  CA  GLN A 158     -29.412  16.543   8.354  1.00  1.25           C
ATOM   2459  HA  GLN A 158     -28.858  16.388   9.280  1.00  1.25           H
ATOM   2460  C   GLN A 158     -30.907  16.441   8.611  1.00  1.25           C
ATOM   2461  O   GLN A 158     -31.680  16.308   7.666  1.00  1.25           O
ATOM   2462  CB  GLN A 158     -29.072  17.902   7.739  1.00  1.25           C
ATOM   2463 1HB  GLN A 158     -28.020  17.895   7.455  1.00  1.25           H
ATOM   2464 2HB  GLN A 158     -29.671  18.028   6.837  1.00  1.25           H
ATOM   2465  CG  GLN A 158     -29.324  19.101   8.656  1.00  1.25           C
ATOM   2466 1HG  GLN A 158     -30.355  19.083   9.006  1.00  1.25           H
ATOM   2467 2HG  GLN A 158     -28.664  19.028   9.519  1.00  1.25           H
ATOM   2468  CD  GLN A 158     -29.081  20.427   7.962  1.00  1.25           C
ATOM   2469  OE1 GLN A 158     -28.246  20.535   7.066  1.00  1.25           O
ATOM   2470  NE2 GLN A 158     -29.822  21.435   8.337  1.00  1.25           N
ATOM   2471 1HE2 GLN A 158     -29.675  22.336   7.905  1.00  1.25           H
ATOM   2472 2HE2 GLN A 158     -30.524  21.322   9.053  1.00  1.25           H
ATOM   2473  N   ASP A 159     -31.337  16.477   9.860  1.00 24.59           N
ATOM   2474  H   ASP A 159     -30.684  16.559  10.631  1.00 24.59           H
ATOM   2475  CA  ASP A 159     -32.769  16.438  10.123  1.00 24.59           C
ATOM   2476  HA  ASP A 159     -33.257  15.814   9.374  1.00 24.59           H
ATOM   2477  C   ASP A 159     -33.359  17.838  10.045  1.00 24.59           C
ATOM   2478  O   ASP A 159     -33.186  18.644  10.960  1.00 24.59           O
ATOM   2479  CB  ASP A 159     -33.102  15.865  11.491  1.00 24.59           C
ATOM   2480 1HB  ASP A 159     -32.693  14.857  11.568  1.00 24.59           H
ATOM   2481 2HB  ASP A 159     -32.652  16.487  12.264  1.00 24.59           H
ATOM   2482  CG  ASP A 159     -34.596  15.817  11.707  1.00 24.59           C
ATOM   2483  OD1 ASP A 159     -35.342  15.756  10.704  1.00 24.59           O
ATOM   2484  OD2 ASP A 159     -35.057  15.882  12.857  1.00 24.59           O
ATOM   2485  N   ALA A 160     -34.097  18.128   8.984  1.00  0.66           N
ATOM   2486  H   ALA A 160     -34.200  17.448   8.242  1.00  0.66           H
ATOM   2487  CA  ALA A 160     -34.766  19.418   8.857  1.00  0.66           C
ATOM   2488  HA  ALA A 160     -34.019  20.205   8.966  1.00  0.66           H
ATOM   2489  C   ALA A 160     -35.826  19.628   9.945  1.00  0.66           C
ATOM   2490  O   ALA A 160     -36.162  20.771  10.265  1.00  0.66           O
ATOM   2491  CB  ALA A 160     -35.394  19.541   7.469  1.00  0.66           C
ATOM   2492 1HB  ALA A 160     -34.615  19.479   6.708  1.00  0.66           H
ATOM   2493 2HB  ALA A 160     -35.894  20.506   7.378  1.00  0.66           H
ATOM   2494 3HB  ALA A 160     -36.119  18.742   7.314  1.00  0.66           H
ATOM   2495  N   LEU A 161     -36.351  18.557  10.530  1.00-13.39           N
ATOM   2496  H   LEU A 161     -36.045  17.624  10.259  1.00-13.39           H
ATOM   2497  CA  LEU A 161     -37.347  18.679  11.599  1.00-13.39           C
ATOM   2498  HA  LEU A 161     -38.084  19.430  11.315  1.00-13.39           H
ATOM   2499  C   LEU A 161     -36.691  19.126  12.904  1.00-13.39           C
ATOM   2500  O   LEU A 161     -37.362  19.642  13.794  1.00-13.39           O
ATOM   2501  CB  LEU A 161     -38.075  17.349  11.834  1.00-13.39           C
ATOM   2502 1HB  LEU A 161     -37.340  16.622  12.166  1.00-13.39           H
ATOM   2503 2HB  LEU A 161     -38.774  17.494  12.656  1.00-13.39           H
ATOM   2504  CG  LEU A 161     -38.852  16.717  10.669  1.00-13.39           C
ATOM   2505  HG  LEU A 161     -38.190  16.628   9.809  1.00-13.39           H
ATOM   2506  CD1 LEU A 161     -39.312  15.314  11.064  1.00-13.39           C
ATOM   2507 1HD1 LEU A 161     -39.884  14.871  10.250  1.00-13.39           H
ATOM   2508 2HD1 LEU A 161     -39.919  15.357  11.969  1.00-13.39           H
ATOM   2509 3HD1 LEU A 161     -38.439  14.689  11.252  1.00-13.39           H
ATOM   2510  CD2 LEU A 161     -40.060  17.560  10.263  1.00-13.39           C
ATOM   2511 1HD2 LEU A 161     -40.592  17.072   9.449  1.00-13.39           H
ATOM   2512 2HD2 LEU A 161     -39.731  18.538   9.916  1.00-13.39           H
ATOM   2513 3HD2 LEU A 161     -40.736  17.690  11.110  1.00-13.39           H
ATOM   2514  N   GLY A 162     -35.378  18.971  13.012  1.00 -9.13           N
ATOM   2515  H   GLY A 162     -34.859  18.535  12.259  1.00 -9.13           H
ATOM   2516  CA  GLY A 162     -34.650  19.438  14.181  1.00 -9.13           C
ATOM   2517 1HA  GLY A 162     -33.588  19.461  13.943  1.00 -9.13           H
ATOM   2518 2HA  GLY A 162     -34.969  20.454  14.409  1.00 -9.13           H
ATOM   2519  C   GLY A 162     -34.836  18.602  15.430  1.00 -9.13           C
ATOM   2520  O   GLY A 162     -34.580  19.070  16.542  1.00 -9.13           O
ATOM   2521  N   ASN A 163     -35.299  17.373  15.268  1.00 14.53           N
ATOM   2522  H   ASN A 163     -35.430  17.002  14.328  1.00 14.53           H
ATOM   2523  CA  ASN A 163     -35.546  16.490  16.399  1.00 14.53           C
ATOM   2524  HA  ASN A 163     -35.701  17.076  17.306  1.00 14.53           H
ATOM   2525  C   ASN A 163     -34.286  15.639  16.540  1.00 14.53           C
ATOM   2526  O   ASN A 163     -33.672  15.241  15.550  1.00 14.53           O
ATOM   2527  CB  ASN A 163     -36.792  15.639  16.130  1.00 14.53           C
ATOM   2528 1HB  ASN A 163     -37.565  16.283  15.713  1.00 14.53           H
ATOM   2529 2HB  ASN A 163     -36.558  14.864  15.402  1.00 14.53           H
ATOM   2530  CG  ASN A 163     -37.346  15.003  17.383  1.00 14.53           C
ATOM   2531  OD1 ASN A 163     -36.631  14.399  18.173  1.00 14.53           O
ATOM   2532  ND2 ASN A 163     -38.622  15.147  17.590  1.00 14.53           N
ATOM   2533 1HD2 ASN A 163     -39.017  14.789  18.446  1.00 14.53           H
ATOM   2534 2HD2 ASN A 163     -39.195  15.616  16.906  1.00 14.53           H
ATOM   2535  N   ASN A 164     -33.883  15.327  17.759  1.00-11.07           N
ATOM   2536  H   ASN A 164     -34.462  15.585  18.559  1.00-11.07           H
ATOM   2537  CA  ASN A 164     -32.635  14.607  17.994  1.00-11.07           C
ATOM   2538  HA  ASN A 164     -31.960  14.787  17.156  1.00-11.07           H
ATOM   2539  C   ASN A 164     -32.886  13.102  18.056  1.00-11.07           C
ATOM   2540  O   ASN A 164     -32.154  12.365  18.715  1.00-11.07           O
ATOM   2541  CB  ASN A 164     -31.970  15.155  19.258  1.00-11.07           C
ATOM   2542 1HB  ASN A 164     -32.659  15.052  20.095  1.00-11.07           H
ATOM   2543 2HB  ASN A 164     -31.070  14.581  19.475  1.00-11.07           H
ATOM   2544  CG  ASN A 164     -31.585  16.602  19.109  1.00-11.07           C
ATOM   2545  OD1 ASN A 164     -30.809  16.961  18.232  1.00-11.07           O
ATOM   2546  ND2 ASN A 164     -32.142  17.450  19.921  1.00-11.07           N
ATOM   2547 1HD2 ASN A 164     -31.963  18.434  19.790  1.00-11.07           H
ATOM   2548 2HD2 ASN A 164     -32.757  17.125  20.650  1.00-11.07           H
ATOM   2549  N   SER A 165     -33.932  12.657  17.371  1.00 22.36           N
ATOM   2550  H   SER A 165     -34.517  13.316  16.878  1.00 22.36           H
ATOM   2551  CA  SER A 165     -34.266  11.237  17.274  1.00 22.36           C
ATOM   2552  HA  SER A 165     -34.487  10.858  18.270  1.00 22.36           H
ATOM   2553  C   SER A 165     -33.107  10.445  16.688  1.00 22.36           C
ATOM   2554  O   SER A 165     -32.638  10.722  15.582  1.00 22.36           O
ATOM   2555  CB  SER A 165     -35.484  11.032  16.373  1.00 22.36           C
ATOM   2556 1HB  SER A 165     -35.223  11.316  15.354  1.00 22.36           H
ATOM   2557 2HB  SER A 165     -35.768   9.979  16.384  1.00 22.36           H
ATOM   2558  OG  SER A 165     -36.575  11.825  16.804  1.00 22.36           O
ATOM   2559  HG  SER A 165     -36.644  11.751  17.766  1.00 22.36           H
ATOM   2560  N   SER A 166     -32.636   9.468  17.442  1.00 29.27           N
ATOM   2561  H   SER A 166     -33.046   9.320  18.363  1.00 29.27           H
ATOM   2562  CA  SER A 166     -31.535   8.608  17.021  1.00 29.27           C
ATOM   2563  HA  SER A 166     -30.823   9.183  16.429  1.00 29.27           H
ATOM   2564  C   SER A 166     -32.058   7.451  16.176  1.00 29.27           C
ATOM   2565  O   SER A 166     -32.246   6.344  16.681  1.00 29.27           O
ATOM   2566  CB  SER A 166     -30.818   8.077  18.261  1.00 29.27           C
ATOM   2567 1HB  SER A 166     -30.433   8.921  18.832  1.00 29.27           H
ATOM   2568 2HB  SER A 166     -31.530   7.532  18.881  1.00 29.27           H
ATOM   2569  OG  SER A 166     -29.745   7.219  17.917  1.00 29.27           O
ATOM   2570  HG  SER A 166     -30.104   6.470  17.423  1.00 29.27           H
ATOM   2571  N   PHE A 167     -32.328   7.700  14.905  1.00 15.98           N
ATOM   2572  H   PHE A 167     -32.213   8.638  14.543  1.00 15.98           H
ATOM   2573  CA  PHE A 167     -32.762   6.629  14.010  1.00 15.98           C
ATOM   2574  HA  PHE A 167     -33.522   6.038  14.522  1.00 15.98           H
ATOM   2575  C   PHE A 167     -31.620   5.692  13.633  1.00 15.98           C
ATOM   2576  O   PHE A 167     -30.496   6.117  13.346  1.00 15.98           O
ATOM   2577  CB  PHE A 167     -33.378   7.203  12.735  1.00 15.98           C
ATOM   2578 1HB  PHE A 167     -32.670   7.893  12.278  1.00 15.98           H
ATOM   2579 2HB  PHE A 167     -33.556   6.382  12.041  1.00 15.98           H
ATOM   2580  CG  PHE A 167     -34.683   7.904  12.970  1.00 15.98           C
ATOM   2581  CD1 PHE A 167     -34.802   9.293  12.784  1.00 15.98           C
ATOM   2582  HD1 PHE A 167     -33.951   9.869  12.446  1.00 15.98           H
ATOM   2583  CD2 PHE A 167     -35.804   7.169  13.398  1.00 15.98           C
ATOM   2584  HD2 PHE A 167     -35.729   6.099  13.534  1.00 15.98           H
ATOM   2585  CE1 PHE A 167     -36.029   9.951  13.045  1.00 15.98           C
ATOM   2586  HE1 PHE A 167     -36.111  11.019  12.906  1.00 15.98           H
ATOM   2587  CE2 PHE A 167     -37.029   7.813  13.672  1.00 15.98           C
ATOM   2588  HE2 PHE A 167     -37.876   7.241  14.023  1.00 15.98           H
ATOM   2589  CZ  PHE A 167     -37.141   9.210  13.504  1.00 15.98           C
ATOM   2590  HZ  PHE A 167     -38.071   9.709  13.736  1.00 15.98           H
ATOM   2591  N   HIS A 168     -31.941   4.408  13.593  1.00  0.58           N
ATOM   2592  H   HIS A 168     -32.896   4.135  13.794  1.00  0.58           H
ATOM   2593  CA  HIS A 168     -30.993   3.356  13.244  1.00  0.58           C
ATOM   2594  HA  HIS A 168     -30.025   3.788  12.997  1.00  0.58           H
ATOM   2595  C   HIS A 168     -31.541   2.607  12.041  1.00  0.58           C
ATOM   2596  O   HIS A 168     -32.755   2.444  11.908  1.00  0.58           O
ATOM   2597  CB  HIS A 168     -30.834   2.380  14.410  1.00  0.58           C
ATOM   2598 1HB  HIS A 168     -31.807   1.935  14.619  1.00  0.58           H
ATOM   2599 2HB  HIS A 168     -30.144   1.587  14.122  1.00  0.58           H
ATOM   2600  CG  HIS A 168     -30.339   3.025  15.666  1.00  0.58           C
ATOM   2601  ND1 HIS A 168     -29.016   3.254  15.956  1.00  0.58           N
ATOM   2602  HD1 HIS A 168     -28.217   2.988  15.391  1.00  0.58           H
ATOM   2603  CD2 HIS A 168     -31.022   3.489  16.744  1.00  0.58           C
ATOM   2604  HD2 HIS A 168     -32.097   3.456  16.855  1.00  0.58           H
ATOM   2605  CE1 HIS A 168     -28.953   3.862  17.139  1.00  0.58           C
ATOM   2606  HE1 HIS A 168     -28.035   4.176  17.616  1.00  0.58           H
ATOM   2607  NE2 HIS A 168     -30.149   4.022  17.666  1.00  0.58           N
ATOM   2608  N   HIS A 169     -30.661   2.160  11.162  1.00 15.35           N
ATOM   2609  H   HIS A 169     -29.671   2.350  11.304  1.00 15.35           H
ATOM   2610  CA  HIS A 169     -31.056   1.408   9.974  1.00 15.35           C
ATOM   2611  HA  HIS A 169     -32.116   1.155  10.009  1.00 15.35           H
ATOM   2612  C   HIS A 169     -30.252   0.132   9.946  1.00 15.35           C
ATOM   2613  O   HIS A 169     -29.109   0.119  10.393  1.00 15.35           O
ATOM   2614  CB  HIS A 169     -30.774   2.212   8.706  1.00 15.35           C
ATOM   2615 1HB  HIS A 169     -29.736   2.544   8.717  1.00 15.35           H
ATOM   2616 2HB  HIS A 169     -30.920   1.558   7.847  1.00 15.35           H
ATOM   2617  CG  HIS A 169     -31.676   3.392   8.538  1.00 15.35           C
ATOM   2618  ND1 HIS A 169     -32.432   3.578   7.405  1.00 15.35           N
ATOM   2619  CD2 HIS A 169     -31.976   4.409   9.392  1.00 15.35           C
ATOM   2620  HD2 HIS A 169     -31.531   4.538  10.368  1.00 15.35           H
ATOM   2621  CE1 HIS A 169     -33.194   4.686   7.652  1.00 15.35           C
ATOM   2622  HE1 HIS A 169     -33.926   5.087   6.963  1.00 15.35           H
ATOM   2623  NE2 HIS A 169     -32.930   5.226   8.858  1.00 15.35           N
ATOM   2624  HE2 HIS A 169     -33.359   6.047   9.270  1.00 15.35           H
ATOM   2625  N   ARG A 170     -30.834  -0.929   9.412  1.00 -7.20           N
ATOM   2626  H   ARG A 170     -31.777  -0.841   9.032  1.00 -7.20           H
ATOM   2627  CA  ARG A 170     -30.133  -2.196   9.246  1.00 -7.20           C
ATOM   2628  HA  ARG A 170     -29.315  -2.277   9.961  1.00 -7.20           H
ATOM   2629  C   ARG A 170     -29.567  -2.184   7.841  1.00 -7.20           C
ATOM   2630  O   ARG A 170     -30.316  -2.055   6.881  1.00 -7.20           O
ATOM   2631  CB  ARG A 170     -31.102  -3.368   9.431  1.00 -7.20           C
ATOM   2632 1HB  ARG A 170     -31.496  -3.331  10.444  1.00 -7.20           H
ATOM   2633 2HB  ARG A 170     -31.933  -3.260   8.735  1.00 -7.20           H
ATOM   2634  CG  ARG A 170     -30.456  -4.718   9.200  1.00 -7.20           C
ATOM   2635 1HG  ARG A 170     -30.195  -4.805   8.145  1.00 -7.20           H
ATOM   2636 2HG  ARG A 170     -29.544  -4.778   9.793  1.00 -7.20           H
ATOM   2637  CD  ARG A 170     -31.360  -5.882   9.580  1.00 -7.20           C
ATOM   2638 1HD  ARG A 170     -31.525  -5.871  10.658  1.00 -7.20           H
ATOM   2639 2HD  ARG A 170     -32.315  -5.796   9.059  1.00 -7.20           H
ATOM   2640  NE  ARG A 170     -30.692  -7.126   9.178  1.00 -7.20           N
ATOM   2641  HE  ARG A 170     -29.938  -7.037   8.506  1.00 -7.20           H
ATOM   2642  CZ  ARG A 170     -30.945  -8.356   9.595  1.00 -7.20           C
ATOM   2643  NH1 ARG A 170     -30.226  -9.317   9.092  1.00 -7.20           N
ATOM   2644 1HH1 ARG A 170     -29.542  -9.105   8.379  1.00 -7.20           H
ATOM   2645 2HH1 ARG A 170     -30.337 -10.269   9.422  1.00 -7.20           H
ATOM   2646  NH2 ARG A 170     -31.827  -8.652  10.508  1.00 -7.20           N
ATOM   2647 1HH2 ARG A 170     -32.347  -7.917  10.958  1.00 -7.20           H
ATOM   2648 2HH2 ARG A 170     -31.992  -9.618  10.743  1.00 -7.20           H
ATOM   2649  N   ILE A 171     -28.259  -2.309   7.709  1.00-19.93           N
ATOM   2650  H   ILE A 171     -27.672  -2.371   8.538  1.00-19.93           H
ATOM   2651  CA  ILE A 171     -27.639  -2.438   6.395  1.00-19.93           C
ATOM   2652  HA  ILE A 171     -28.343  -2.141   5.620  1.00-19.93           H
ATOM   2653  C   ILE A 171     -27.343  -3.919   6.267  1.00-19.93           C
ATOM   2654  O   ILE A 171     -26.763  -4.505   7.180  1.00-19.93           O
ATOM   2655  CB  ILE A 171     -26.354  -1.587   6.233  1.00-19.93           C
ATOM   2656  HB  ILE A 171     -25.610  -1.915   6.959  1.00-19.93           H
ATOM   2657  CG1 ILE A 171     -26.701  -0.113   6.514  1.00-19.93           C
ATOM   2658 1HG1 ILE A 171     -27.487   0.182   5.826  1.00-19.93           H
ATOM   2659 2HG1 ILE A 171     -27.090  -0.031   7.529  1.00-19.93           H
ATOM   2660  CG2 ILE A 171     -25.779  -1.772   4.798  1.00-19.93           C
ATOM   2661 1HG2 ILE A 171     -24.887  -1.165   4.655  1.00-19.93           H
ATOM   2662 2HG2 ILE A 171     -26.525  -1.498   4.050  1.00-19.93           H
ATOM   2663 3HG2 ILE A 171     -25.497  -2.814   4.645  1.00-19.93           H
ATOM   2664  CD1 ILE A 171     -25.565   0.886   6.378  1.00-19.93           C
ATOM   2665 1HD1 ILE A 171     -25.881   1.836   6.807  1.00-19.93           H
ATOM   2666 2HD1 ILE A 171     -25.315   1.034   5.327  1.00-19.93           H
ATOM   2667 3HD1 ILE A 171     -24.686   0.528   6.913  1.00-19.93           H
ATOM   2668  N   ASN A 172     -27.753  -4.511   5.156  1.00-26.40           N
ATOM   2669  H   ASN A 172     -28.213  -3.945   4.441  1.00-26.40           H
ATOM   2670  CA  ASN A 172     -27.507  -5.916   4.855  1.00-26.40           C
ATOM   2671  HA  ASN A 172     -26.936  -6.390   5.655  1.00-26.40           H
ATOM   2672  C   ASN A 172     -26.689  -5.948   3.575  1.00-26.40           C
ATOM   2673  O   ASN A 172     -26.934  -5.160   2.657  1.00-26.40           O
ATOM   2674  CB  ASN A 172     -28.821  -6.666   4.625  1.00-26.40           C
ATOM   2675 1HB  ASN A 172     -29.459  -6.082   3.968  1.00-26.40           H
ATOM   2676 2HB  ASN A 172     -28.601  -7.612   4.140  1.00-26.40           H
ATOM   2677  CG  ASN A 172     -29.558  -6.959   5.897  1.00-26.40           C
ATOM   2678  OD1 ASN A 172     -28.973  -7.357   6.897  1.00-26.40           O
ATOM   2679  ND2 ASN A 172     -30.852  -6.796   5.877  1.00-26.40           N
ATOM   2680 1HD2 ASN A 172     -31.391  -6.953   6.713  1.00-26.40           H
ATOM   2681 2HD2 ASN A 172     -31.315  -6.501   5.017  1.00-26.40           H
ATOM   2682  N   ILE A 173     -25.717  -6.846   3.521  1.00-14.60           N
ATOM   2683  H   ILE A 173     -25.555  -7.454   4.321  1.00-14.60           H
ATOM   2684  CA  ILE A 173     -24.825  -6.981   2.373  1.00-14.60           C
ATOM   2685  HA  ILE A 173     -25.119  -6.300   1.575  1.00-14.60           H
ATOM   2686  C   ILE A 173     -24.934  -8.416   1.898  1.00-14.60           C
ATOM   2687  O   ILE A 173     -24.813  -9.330   2.714  1.00-14.60           O
ATOM   2688  CB  ILE A 173     -23.346  -6.736   2.772  1.00-14.60           C
ATOM   2689  HB  ILE A 173     -23.058  -7.510   3.484  1.00-14.60           H
ATOM   2690  CG1 ILE A 173     -23.166  -5.389   3.491  1.00-14.60           C
ATOM   2691 1HG1 ILE A 173     -23.747  -5.398   4.413  1.00-14.60           H
ATOM   2692 2HG1 ILE A 173     -22.122  -5.327   3.773  1.00-14.60           H
ATOM   2693  CG2 ILE A 173     -22.418  -6.855   1.545  1.00-14.60           C
ATOM   2694 1HG2 ILE A 173     -21.404  -6.569   1.825  1.00-14.60           H
ATOM   2695 2HG2 ILE A 173     -22.764  -6.205   0.739  1.00-14.60           H
ATOM   2696 3HG2 ILE A 173     -22.397  -7.884   1.187  1.00-14.60           H
ATOM   2697  CD1 ILE A 173     -23.506  -4.112   2.727  1.00-14.60           C
ATOM   2698 1HD1 ILE A 173     -23.328  -3.253   3.372  1.00-14.60           H
ATOM   2699 2HD1 ILE A 173     -24.554  -4.119   2.432  1.00-14.60           H
ATOM   2700 3HD1 ILE A 173     -22.878  -4.020   1.844  1.00-14.60           H
ATOM   2701  N   TYR A 174     -25.144  -8.630   0.609  1.00-11.22           N
ATOM   2702  H   TYR A 174     -25.219  -7.838  -0.028  1.00-11.22           H
ATOM   2703  CA  TYR A 174     -25.293  -9.976   0.073  1.00-11.22           C
ATOM   2704  HA  TYR A 174     -25.115 -10.703   0.860  1.00-11.22           H
ATOM   2705  C   TYR A 174     -24.348 -10.260  -1.081  1.00-11.22           C
ATOM   2706  O   TYR A 174     -24.109  -9.389  -1.907  1.00-11.22           O
ATOM   2707  CB  TYR A 174     -26.697 -10.181  -0.485  1.00-11.22           C
ATOM   2708 1HB  TYR A 174     -26.808  -9.548  -1.359  1.00-11.22           H
ATOM   2709 2HB  TYR A 174     -26.760 -11.213  -0.813  1.00-11.22           H
ATOM   2710  CG  TYR A 174     -27.848  -9.906   0.458  1.00-11.22           C
ATOM   2711  CD1 TYR A 174     -28.310  -8.590   0.687  1.00-11.22           C
ATOM   2712  HD1 TYR A 174     -27.825  -7.753   0.204  1.00-11.22           H
ATOM   2713  CD2 TYR A 174     -28.519 -10.969   1.093  1.00-11.22           C
ATOM   2714  HD2 TYR A 174     -28.212 -11.988   0.907  1.00-11.22           H
ATOM   2715  CE1 TYR A 174     -29.406  -8.347   1.553  1.00-11.22           C
ATOM   2716  HE1 TYR A 174     -29.763  -7.343   1.718  1.00-11.22           H
ATOM   2717  CE2 TYR A 174     -29.604 -10.725   1.969  1.00-11.22           C
ATOM   2718  HE2 TYR A 174     -30.097 -11.548   2.463  1.00-11.22           H
ATOM   2719  CZ  TYR A 174     -30.030  -9.415   2.198  1.00-11.22           C
ATOM   2720  OH  TYR A 174     -31.070  -9.180   3.054  1.00-11.22           O
ATOM   2721  HH  TYR A 174     -31.506  -9.995   3.330  1.00-11.22           H
ATOM   2722  N   GLU A 175     -23.910 -11.503  -1.199  1.00-10.93           N
ATOM   2723  H   GLU A 175     -24.128 -12.168  -0.461  1.00-10.93           H
ATOM   2724  CA  GLU A 175     -23.261 -12.003  -2.409  1.00-10.93           C
ATOM   2725  HA  GLU A 175     -22.575 -11.266  -2.827  1.00-10.93           H
ATOM   2726  C   GLU A 175     -24.396 -12.290  -3.376  1.00-10.93           C
ATOM   2727  O   GLU A 175     -25.414 -12.855  -2.965  1.00-10.93           O
ATOM   2728  CB  GLU A 175     -22.549 -13.328  -2.115  1.00-10.93           C
ATOM   2729 1HB  GLU A 175     -21.827 -13.153  -1.324  1.00-10.93           H
ATOM   2730 2HB  GLU A 175     -23.290 -14.035  -1.745  1.00-10.93           H
ATOM   2731  CG  GLU A 175     -21.831 -13.974  -3.300  1.00-10.93           C
ATOM   2732 1HG  GLU A 175     -22.530 -14.078  -4.128  1.00-10.93           H
ATOM   2733 2HG  GLU A 175     -21.016 -13.322  -3.614  1.00-10.93           H
ATOM   2734  CD  GLU A 175     -21.271 -15.349  -2.969  1.00-10.93           C
ATOM   2735  OE1 GLU A 175     -20.885 -15.592  -1.805  1.00-10.93           O
ATOM   2736  OE2 GLU A 175     -21.218 -16.221  -3.862  1.00-10.93           O
ATOM   2737  N   ILE A 176     -24.226 -11.963  -4.647  1.00  6.76           N
ATOM   2738  H   ILE A 176     -23.403 -11.446  -4.941  1.00  6.76           H
ATOM   2739  CA  ILE A 176     -25.160 -12.409  -5.673  1.00  6.76           C
ATOM   2740  HA  ILE A 176     -26.148 -12.566  -5.241  1.00  6.76           H
ATOM   2741  C   ILE A 176     -24.635 -13.748  -6.177  1.00  6.76           C
ATOM   2742  O   ILE A 176     -23.571 -13.838  -6.781  1.00  6.76           O
ATOM   2743  CB  ILE A 176     -25.280 -11.368  -6.805  1.00  6.76           C
ATOM   2744  HB  ILE A 176     -24.283 -11.143  -7.178  1.00  6.76           H
ATOM   2745  CG1 ILE A 176     -25.885 -10.083  -6.223  1.00  6.76           C
ATOM   2746 1HG1 ILE A 176     -26.920 -10.288  -5.952  1.00  6.76           H
ATOM   2747 2HG1 ILE A 176     -25.346  -9.808  -5.318  1.00  6.76           H
ATOM   2748  CG2 ILE A 176     -26.140 -11.911  -7.967  1.00  6.76           C
ATOM   2749 1HG2 ILE A 176     -26.247 -11.157  -8.746  1.00  6.76           H
ATOM   2750 2HG2 ILE A 176     -27.124 -12.204  -7.603  1.00  6.76           H
ATOM   2751 3HG2 ILE A 176     -25.650 -12.777  -8.412  1.00  6.76           H
ATOM   2752  CD1 ILE A 176     -25.859  -8.888  -7.134  1.00  6.76           C
ATOM   2753 1HD1 ILE A 176     -26.199  -8.012  -6.583  1.00  6.76           H
ATOM   2754 2HD1 ILE A 176     -26.519  -9.046  -7.986  1.00  6.76           H
ATOM   2755 3HD1 ILE A 176     -24.840  -8.712  -7.485  1.00  6.76           H
ATOM   2756  N   ILE A 177     -25.397 -14.794  -5.894  1.00  9.32           N
ATOM   2757  H   ILE A 177     -26.255 -14.644  -5.374  1.00  9.32           H
ATOM   2758  CA  ILE A 177     -25.079 -16.155  -6.323  1.00  9.32           C
ATOM   2759  HA  ILE A 177     -24.016 -16.354  -6.184  1.00  9.32           H
ATOM   2760  C   ILE A 177     -25.433 -16.255  -7.806  1.00  9.32           C
ATOM   2761  O   ILE A 177     -24.733 -16.880  -8.607  1.00  9.32           O
ATOM   2762  CB  ILE A 177     -25.933 -17.196  -5.527  1.00  9.32           C
ATOM   2763  HB  ILE A 177     -26.984 -16.958  -5.681  1.00  9.32           H
ATOM   2764  CG1 ILE A 177     -25.638 -17.101  -4.015  1.00  9.32           C
ATOM   2765 1HG1 ILE A 177     -24.642 -17.504  -3.828  1.00  9.32           H
ATOM   2766 2HG1 ILE A 177     -25.638 -16.056  -3.708  1.00  9.32           H
ATOM   2767  CG2 ILE A 177     -25.684 -18.638  -6.037  1.00  9.32           C
ATOM   2768 1HG2 ILE A 177     -26.306 -19.350  -5.495  1.00  9.32           H
ATOM   2769 2HG2 ILE A 177     -24.634 -18.906  -5.909  1.00  9.32           H
ATOM   2770 3HG2 ILE A 177     -25.944 -18.710  -7.093  1.00  9.32           H
ATOM   2771  CD1 ILE A 177     -26.648 -17.839  -3.127  1.00  9.32           C
ATOM   2772 1HD1 ILE A 177     -26.333 -17.781  -2.090  1.00  9.32           H
ATOM   2773 2HD1 ILE A 177     -26.712 -18.890  -3.404  1.00  9.32           H
ATOM   2774 3HD1 ILE A 177     -27.631 -17.379  -3.222  1.00  9.32           H
ATOM   2775  N   LYS A 178     -26.551 -15.634  -8.166  1.00  6.59           N
ATOM   2776  H   LYS A 178     -27.080 -15.127  -7.463  1.00  6.59           H
ATOM   2777  CA  LYS A 178     -27.061 -15.662  -9.537  1.00  6.59           C
ATOM   2778  HA  LYS A 178     -26.226 -15.744 -10.229  1.00  6.59           H
ATOM   2779  C   LYS A 178     -27.840 -14.373  -9.775  1.00  6.59           C
ATOM   2780  O   LYS A 178     -28.615 -13.991  -8.900  1.00  6.59           O
ATOM   2781  CB  LYS A 178     -27.981 -16.874  -9.692  1.00  6.59           C
ATOM   2782 1HB  LYS A 178     -27.422 -17.764  -9.402  1.00  6.59           H
ATOM   2783 2HB  LYS A 178     -28.822 -16.761  -9.014  1.00  6.59           H
ATOM   2784  CG  LYS A 178     -28.530 -17.085 -11.083  1.00  6.59           C
ATOM   2785 1HG  LYS A 178     -29.160 -16.242 -11.364  1.00  6.59           H
ATOM   2786 2HG  LYS A 178     -27.702 -17.171 -11.785  1.00  6.59           H
ATOM   2787  CD  LYS A 178     -29.341 -18.357 -11.116  1.00  6.59           C
ATOM   2788 1HD  LYS A 178     -28.698 -19.186 -10.822  1.00  6.59           H
ATOM   2789 2HD  LYS A 178     -30.172 -18.282 -10.413  1.00  6.59           H
ATOM   2790  CE  LYS A 178     -29.875 -18.613 -12.507  1.00  6.59           C
ATOM   2791 1HE  LYS A 178     -30.600 -17.839 -12.763  1.00  6.59           H
ATOM   2792 2HE  LYS A 178     -29.047 -18.580 -13.218  1.00  6.59           H
ATOM   2793  NZ  LYS A 178     -30.513 -19.958 -12.567  1.00  6.59           N
ATOM   2794 1HZ  LYS A 178     -30.963 -20.087 -13.463  1.00  6.59           H
ATOM   2795 2HZ  LYS A 178     -31.209 -20.046 -11.836  1.00  6.59           H
ATOM   2796 3HZ  LYS A 178     -29.807 -20.675 -12.450  1.00  6.59           H
ATOM   2797  N   PRO A 179     -27.641 -13.681 -10.913  1.00 10.20           N
ATOM   2798  CA  PRO A 179     -28.374 -12.428 -11.148  1.00 10.20           C
ATOM   2799  HA  PRO A 179     -28.178 -11.715 -10.348  1.00 10.20           H
ATOM   2800  C   PRO A 179     -29.880 -12.605 -11.334  1.00 10.20           C
ATOM   2801  O   PRO A 179     -30.392 -13.727 -11.359  1.00 10.20           O
ATOM   2802  CB  PRO A 179     -27.763 -11.917 -12.458  1.00 10.20           C
ATOM   2803 1HB  PRO A 179     -28.398 -12.190 -13.299  1.00 10.20           H
ATOM   2804 2HB  PRO A 179     -27.618 -10.839 -12.424  1.00 10.20           H
ATOM   2805  CG  PRO A 179     -26.474 -12.596 -12.569  1.00 10.20           C
ATOM   2806 1HG  PRO A 179     -26.138 -12.628 -13.604  1.00 10.20           H
ATOM   2807 2HG  PRO A 179     -25.736 -12.100 -11.937  1.00 10.20           H
ATOM   2808  CD  PRO A 179     -26.756 -13.963 -12.057  1.00 10.20           C
ATOM   2809 1HD  PRO A 179     -27.276 -14.561 -12.808  1.00 10.20           H
ATOM   2810 2HD  PRO A 179     -25.832 -14.444 -11.742  1.00 10.20           H
ATOM   2811  N   ALA A 180     -30.590 -11.500 -11.520  1.00 16.32           N
ATOM   2812  H   ALA A 180     -30.131 -10.592 -11.484  1.00 16.32           H
ATOM   2813  CA  ALA A 180     -32.003 -11.549 -11.888  1.00 16.32           C
ATOM   2814  HA  ALA A 180     -32.556 -12.138 -11.155  1.00 16.32           H
ATOM   2815  C   ALA A 180     -32.110 -12.227 -13.263  1.00 16.32           C
ATOM   2816  O   ALA A 180     -31.191 -12.129 -14.082  1.00 16.32           O
ATOM   2817  CB  ALA A 180     -32.576 -10.130 -11.935  1.00 16.32           C
ATOM   2818 1HB  ALA A 180     -32.499  -9.665 -10.952  1.00 16.32           H
ATOM   2819 2HB  ALA A 180     -33.627 -10.169 -12.226  1.00 16.32           H
ATOM   2820 3HB  ALA A 180     -32.027  -9.528 -12.662  1.00 16.32           H
ATOM   2821  N   THR A 181     -33.221 -12.895 -13.529  1.00 14.76           N
ATOM   2822  H   THR A 181     -33.977 -12.894 -12.845  1.00 14.76           H
ATOM   2823  CA  THR A 181     -33.441 -13.619 -14.781  1.00 14.76           C
ATOM   2824  HA  THR A 181     -32.683 -13.352 -15.516  1.00 14.76           H
ATOM   2825  C   THR A 181     -34.816 -13.221 -15.294  1.00 14.76           C
ATOM   2826  O   THR A 181     -35.604 -12.632 -14.556  1.00 14.76           O
ATOM   2827  CB  THR A 181     -33.444 -15.159 -14.582  1.00 14.76           C
ATOM   2828  HB  THR A 181     -33.533 -15.646 -15.553  1.00 14.76           H
ATOM   2829  OG1 THR A 181     -34.564 -15.537 -13.778  1.00 14.76           O
ATOM   2830  HG1 THR A 181     -34.405 -16.420 -13.428  1.00 14.76           H
ATOM   2831  CG2 THR A 181     -32.193 -15.660 -13.889  1.00 14.76           C
ATOM   2832 1HG2 THR A 181     -32.221 -16.746 -13.843  1.00 14.76           H
ATOM   2833 2HG2 THR A 181     -32.137 -15.263 -12.875  1.00 14.76           H
ATOM   2834 3HG2 THR A 181     -31.312 -15.352 -14.449  1.00 14.76           H
ATOM   2835  N   ALA A 182     -35.150 -13.601 -16.519  1.00 -4.84           N
ATOM   2836  H   ALA A 182     -34.471 -14.096 -17.096  1.00 -4.84           H
ATOM   2837  CA  ALA A 182     -36.466 -13.323 -17.085  1.00 -4.84           C
ATOM   2838  HA  ALA A 182     -36.604 -12.241 -17.134  1.00 -4.84           H
ATOM   2839  C   ALA A 182     -37.605 -13.905 -16.237  1.00 -4.84           C
ATOM   2840  O   ALA A 182     -38.716 -13.375 -16.219  1.00 -4.84           O
ATOM   2841  CB  ALA A 182     -36.523 -13.897 -18.503  1.00 -4.84           C
ATOM   2842 1HB  ALA A 182     -35.748 -13.439 -19.118  1.00 -4.84           H
ATOM   2843 2HB  ALA A 182     -37.496 -13.683 -18.946  1.00 -4.84           H
ATOM   2844 3HB  ALA A 182     -36.372 -14.978 -18.482  1.00 -4.84           H
ATOM   2845  N   ASN A 183     -37.330 -15.000 -15.542  1.00-15.64           N
ATOM   2846  H   ASN A 183     -36.393 -15.375 -15.572  1.00-15.64           H
ATOM   2847  CA  ASN A 183     -38.341 -15.684 -14.736  1.00-15.64           C
ATOM   2848  HA  ASN A 183     -39.332 -15.362 -15.058  1.00-15.64           H
ATOM   2849  C   ASN A 183     -38.217 -15.370 -13.244  1.00-15.64           C
ATOM   2850  O   ASN A 183     -38.971 -15.905 -12.434  1.00-15.64           O
ATOM   2851  CB  ASN A 183     -38.240 -17.195 -14.964  1.00-15.64           C
ATOM   2852 1HB  ASN A 183     -37.230 -17.528 -14.729  1.00-15.64           H
ATOM   2853 2HB  ASN A 183     -38.936 -17.702 -14.297  1.00-15.64           H
ATOM   2854  CG  ASN A 183     -38.581 -17.589 -16.379  1.00-15.64           C
ATOM   2855  OD1 ASN A 183     -39.512 -17.060 -16.978  1.00-15.64           O
ATOM   2856  ND2 ASN A 183     -37.827 -18.490 -16.940  1.00-15.64           N
ATOM   2857 1HD2 ASN A 183     -38.038 -18.779 -17.881  1.00-15.64           H
ATOM   2858 2HD2 ASN A 183     -37.046 -18.885 -16.446  1.00-15.64           H
ATOM   2859  N   SER A 184     -37.274 -14.518 -12.867  1.00 21.77           N
ATOM   2860  H   SER A 184     -36.673 -14.084 -13.563  1.00 21.77           H
ATOM   2861  CA  SER A 184     -37.040 -14.177 -11.464  1.00 21.77           C
ATOM   2862  HA  SER A 184     -37.980 -14.220 -10.915  1.00 21.77           H
ATOM   2863  C   SER A 184     -36.476 -12.768 -11.400  1.00 21.77           C
ATOM   2864  O   SER A 184     -35.282 -12.567 -11.601  1.00 21.77           O
ATOM   2865  CB  SER A 184     -36.047 -15.166 -10.852  1.00 21.77           C
ATOM   2866 1HB  SER A 184     -36.420 -16.173 -11.039  1.00 21.77           H
ATOM   2867 2HB  SER A 184     -35.079 -15.061 -11.340  1.00 21.77           H
ATOM   2868  OG  SER A 184     -35.890 -15.003  -9.450  1.00 21.77           O
ATOM   2869  HG  SER A 184     -35.328 -14.233  -9.288  1.00 21.77           H
ATOM   2870  N   LYS A 185     -37.332 -11.785 -11.152  1.00  5.64           N
ATOM   2871  H   LYS A 185     -38.294 -12.008 -10.941  1.00  5.64           H
ATOM   2872  CA  LYS A 185     -36.918 -10.379 -11.192  1.00  5.64           C
ATOM   2873  HA  LYS A 185     -36.424 -10.200 -12.149  1.00  5.64           H
ATOM   2874  C   LYS A 185     -35.912  -9.991 -10.117  1.00  5.64           C
ATOM   2875  O   LYS A 185     -35.264  -8.958 -10.243  1.00  5.64           O
ATOM   2876  CB  LYS A 185     -38.136  -9.455 -11.112  1.00  5.64           C
ATOM   2877 1HB  LYS A 185     -38.694  -9.669 -10.200  1.00  5.64           H
ATOM   2878 2HB  LYS A 185     -37.775  -8.427 -11.063  1.00  5.64           H
ATOM   2879  CG  LYS A 185     -39.059  -9.568 -12.319  1.00  5.64           C
ATOM   2880 1HG  LYS A 185     -38.466  -9.430 -13.223  1.00  5.64           H
ATOM   2881 2HG  LYS A 185     -39.519 -10.555 -12.343  1.00  5.64           H
ATOM   2882  CD  LYS A 185     -40.143  -8.502 -12.280  1.00  5.64           C
ATOM   2883 1HD  LYS A 185     -40.736  -8.616 -11.372  1.00  5.64           H
ATOM   2884 2HD  LYS A 185     -39.667  -7.520 -12.272  1.00  5.64           H
ATOM   2885  CE  LYS A 185     -41.051  -8.597 -13.501  1.00  5.64           C
ATOM   2886 1HE  LYS A 185     -40.438  -8.554 -14.405  1.00  5.64           H
ATOM   2887 2HE  LYS A 185     -41.591  -9.546 -13.483  1.00  5.64           H
ATOM   2888  NZ  LYS A 185     -42.018  -7.456 -13.512  1.00  5.64           N
ATOM   2889 1HZ  LYS A 185     -42.607  -7.500 -14.336  1.00  5.64           H
ATOM   2890 2HZ  LYS A 185     -41.513  -6.579 -13.518  1.00  5.64           H
ATOM   2891 3HZ  LYS A 185     -42.603  -7.490 -12.686  1.00  5.64           H
ATOM   2892  N   PHE A 186     -35.735 -10.814  -9.097  1.00 -2.50           N
ATOM   2893  H   PHE A 186     -36.302 -11.651  -9.019  1.00 -2.50           H
ATOM   2894  CA  PHE A 186     -34.705 -10.569  -8.095  1.00 -2.50           C
ATOM   2895  HA  PHE A 186     -34.261  -9.595  -8.285  1.00 -2.50           H
ATOM   2896  C   PHE A 186     -33.592 -11.613  -8.180  1.00 -2.50           C
ATOM   2897  O   PHE A 186     -33.829 -12.759  -8.595  1.00 -2.50           O
ATOM   2898  CB  PHE A 186     -35.339 -10.519  -6.705  1.00 -2.50           C
ATOM   2899 1HB  PHE A 186     -35.923 -11.424  -6.539  1.00 -2.50           H
ATOM   2900 2HB  PHE A 186     -34.544 -10.484  -5.961  1.00 -2.50           H
ATOM   2901  CG  PHE A 186     -36.205  -9.310  -6.509  1.00 -2.50           C
ATOM   2902  CD1 PHE A 186     -37.604  -9.397  -6.603  1.00 -2.50           C
ATOM   2903  HD1 PHE A 186     -38.074 -10.355  -6.774  1.00 -2.50           H
ATOM   2904  CD2 PHE A 186     -35.611  -8.057  -6.269  1.00 -2.50           C
ATOM   2905  HD2 PHE A 186     -34.536  -7.976  -6.187  1.00 -2.50           H
ATOM   2906  CE1 PHE A 186     -38.408  -8.237  -6.478  1.00 -2.50           C
ATOM   2907  HE1 PHE A 186     -39.480  -8.313  -6.552  1.00 -2.50           H
ATOM   2908  CE2 PHE A 186     -36.401  -6.894  -6.145  1.00 -2.50           C
ATOM   2909  HE2 PHE A 186     -35.931  -5.938  -5.979  1.00 -2.50           H
ATOM   2910  CZ  PHE A 186     -37.804  -6.982  -6.246  1.00 -2.50           C
ATOM   2911  HZ  PHE A 186     -38.411  -6.095  -6.136  1.00 -2.50           H
ATOM   2912  N   PRO A 187     -32.355 -11.227  -7.816  1.00 -0.88           N
ATOM   2913  CA  PRO A 187     -31.257 -12.200  -7.843  1.00 -0.88           C
ATOM   2914  HA  PRO A 187     -31.206 -12.707  -8.805  1.00 -0.88           H
ATOM   2915  C   PRO A 187     -31.354 -13.237  -6.726  1.00 -0.88           C
ATOM   2916  O   PRO A 187     -32.080 -13.054  -5.749  1.00 -0.88           O
ATOM   2917  CB  PRO A 187     -30.026 -11.308  -7.656  1.00 -0.88           C
ATOM   2918 1HB  PRO A 187     -29.226 -11.849  -7.154  1.00 -0.88           H
ATOM   2919 2HB  PRO A 187     -29.687 -10.926  -8.618  1.00 -0.88           H
ATOM   2920  CG  PRO A 187     -30.508 -10.201  -6.820  1.00 -0.88           C
ATOM   2921 1HG  PRO A 187     -30.586 -10.521  -5.782  1.00 -0.88           H
ATOM   2922 2HG  PRO A 187     -29.853  -9.333  -6.905  1.00 -0.88           H
ATOM   2923  CD  PRO A 187     -31.866  -9.904  -7.372  1.00 -0.88           C
ATOM   2924 1HD  PRO A 187     -32.504  -9.485  -6.594  1.00 -0.88           H
ATOM   2925 2HD  PRO A 187     -31.792  -9.225  -8.223  1.00 -0.88           H
ATOM   2926  N   VAL A 188     -30.597 -14.317  -6.850  1.00-14.01           N
ATOM   2927  H   VAL A 188     -30.008 -14.412  -7.674  1.00-14.01           H
ATOM   2928  CA  VAL A 188     -30.482 -15.327  -5.796  1.00-14.01           C
ATOM   2929  HA  VAL A 188     -31.378 -15.329  -5.177  1.00-14.01           H
ATOM   2930  C   VAL A 188     -29.276 -14.873  -4.987  1.00-14.01           C
ATOM   2931  O   VAL A 188     -28.225 -14.594  -5.572  1.00-14.01           O
ATOM   2932  CB  VAL A 188     -30.235 -16.747  -6.374  1.00-14.01           C
ATOM   2933  HB  VAL A 188     -29.279 -16.746  -6.893  1.00-14.01           H
ATOM   2934  CG1 VAL A 188     -30.187 -17.805  -5.267  1.00-14.01           C
ATOM   2935 1HG1 VAL A 188     -30.001 -18.787  -5.705  1.00-14.01           H
ATOM   2936 2HG1 VAL A 188     -31.134 -17.831  -4.726  1.00-14.01           H
ATOM   2937 3HG1 VAL A 188     -29.382 -17.584  -4.570  1.00-14.01           H
ATOM   2938  CG2 VAL A 188     -31.328 -17.111  -7.387  1.00-14.01           C
ATOM   2939 1HG2 VAL A 188     -31.190 -18.137  -7.729  1.00-14.01           H
ATOM   2940 2HG2 VAL A 188     -31.274 -16.452  -8.253  1.00-14.01           H
ATOM   2941 3HG2 VAL A 188     -32.312 -17.017  -6.928  1.00-14.01           H
ATOM   2942  N   THR A 189     -29.418 -14.722  -3.677  1.00 -5.46           N
ATOM   2943  H   THR A 189     -30.299 -14.953  -3.227  1.00 -5.46           H
ATOM   2944  CA  THR A 189     -28.370 -14.113  -2.858  1.00 -5.46           C
ATOM   2945  HA  THR A 189     -27.467 -13.997  -3.452  1.00 -5.46           H
ATOM   2946  C   THR A 189     -27.996 -14.864  -1.583  1.00 -5.46           C
ATOM   2947  O   THR A 189     -28.743 -15.723  -1.108  1.00 -5.46           O
ATOM   2948  CB  THR A 189     -28.829 -12.719  -2.401  1.00 -5.46           C
ATOM   2949  HB  THR A 189     -28.058 -12.276  -1.785  1.00 -5.46           H
ATOM   2950  OG1 THR A 189     -30.029 -12.851  -1.640  1.00 -5.46           O
ATOM   2951  HG1 THR A 189     -30.375 -11.965  -1.469  1.00 -5.46           H
ATOM   2952  CG2 THR A 189     -29.125 -11.792  -3.559  1.00 -5.46           C
ATOM   2953 1HG2 THR A 189     -29.331 -10.796  -3.170  1.00 -5.46           H
ATOM   2954 2HG2 THR A 189     -29.999 -12.143  -4.109  1.00 -5.46           H
ATOM   2955 3HG2 THR A 189     -28.264 -11.743  -4.226  1.00 -5.46           H
ATOM   2956  N   ARG A 190     -26.856 -14.506  -1.001  1.00 -1.67           N
ATOM   2957  H   ARG A 190     -26.264 -13.823  -1.476  1.00 -1.67           H
ATOM   2958  CA  ARG A 190     -26.409 -15.018   0.303  1.00 -1.67           C
ATOM   2959  HA  ARG A 190     -27.211 -15.572   0.791  1.00 -1.67           H
ATOM   2960  C   ARG A 190     -26.014 -13.848   1.188  1.00 -1.67           C
ATOM   2961  O   ARG A 190     -25.122 -13.100   0.813  1.00 -1.67           O
ATOM   2962  CB  ARG A 190     -25.190 -15.931   0.121  1.00 -1.67           C
ATOM   2963 1HB  ARG A 190     -25.477 -16.787  -0.481  1.00 -1.67           H
ATOM   2964 2HB  ARG A 190     -24.422 -15.377  -0.415  1.00 -1.67           H
ATOM   2965  CG  ARG A 190     -24.588 -16.439   1.422  1.00 -1.67           C
ATOM   2966 1HG  ARG A 190     -24.262 -15.592   2.025  1.00 -1.67           H
ATOM   2967 2HG  ARG A 190     -25.338 -17.000   1.978  1.00 -1.67           H
ATOM   2968  CD  ARG A 190     -23.392 -17.327   1.166  1.00 -1.67           C
ATOM   2969 1HD  ARG A 190     -23.710 -18.210   0.611  1.00 -1.67           H
ATOM   2970 2HD  ARG A 190     -22.658 -16.777   0.576  1.00 -1.67           H
ATOM   2971  NE  ARG A 190     -22.795 -17.736   2.444  1.00 -1.67           N
ATOM   2972  HE  ARG A 190     -23.205 -17.350   3.288  1.00 -1.67           H
ATOM   2973  CZ  ARG A 190     -21.781 -18.571   2.612  1.00 -1.67           C
ATOM   2974  NH1 ARG A 190     -21.430 -18.874   3.828  1.00 -1.67           N
ATOM   2975 1HH1 ARG A 190     -21.920 -18.471   4.614  1.00 -1.67           H
ATOM   2976 2HH1 ARG A 190     -20.665 -19.512   3.988  1.00 -1.67           H
ATOM   2977  NH2 ARG A 190     -21.097 -19.091   1.627  1.00 -1.67           N
ATOM   2978 1HH2 ARG A 190     -21.284 -18.783   0.689  1.00 -1.67           H
ATOM   2979 2HH2 ARG A 190     -20.385 -19.782   1.817  1.00 -1.67           H
ATOM   2980  N   LEU A 191     -26.644 -13.687   2.343  1.00 -6.54           N
ATOM   2981  H   LEU A 191     -27.380 -14.329   2.610  1.00 -6.54           H
ATOM   2982  CA  LEU A 191     -26.277 -12.618   3.272  1.00 -6.54           C
ATOM   2983  HA  LEU A 191     -26.314 -11.662   2.750  1.00 -6.54           H
ATOM   2984  C   LEU A 191     -24.857 -12.852   3.784  1.00 -6.54           C
ATOM   2985  O   LEU A 191     -24.517 -13.954   4.222  1.00 -6.54           O
ATOM   2986  CB  LEU A 191     -27.255 -12.595   4.454  1.00 -6.54           C
ATOM   2987 1HB  LEU A 191     -28.268 -12.536   4.056  1.00 -6.54           H
ATOM   2988 2HB  LEU A 191     -27.159 -13.549   4.971  1.00 -6.54           H
ATOM   2989  CG  LEU A 191     -27.091 -11.483   5.503  1.00 -6.54           C
ATOM   2990  HG  LEU A 191     -26.061 -11.489   5.858  1.00 -6.54           H
ATOM   2991  CD1 LEU A 191     -27.407 -10.100   4.956  1.00 -6.54           C
ATOM   2992 1HD1 LEU A 191     -27.193  -9.353   5.721  1.00 -6.54           H
ATOM   2993 2HD1 LEU A 191     -28.458 -10.040   4.674  1.00 -6.54           H
ATOM   2994 3HD1 LEU A 191     -26.794  -9.887   4.086  1.00 -6.54           H
ATOM   2995  CD2 LEU A 191     -28.006 -11.761   6.688  1.00 -6.54           C
ATOM   2996 1HD2 LEU A 191     -27.839 -11.012   7.462  1.00 -6.54           H
ATOM   2997 2HD2 LEU A 191     -27.777 -12.740   7.105  1.00 -6.54           H
ATOM   2998 3HD2 LEU A 191     -29.051 -11.735   6.377  1.00 -6.54           H
ATOM   2999  N   LEU A 192     -24.022 -11.828   3.707  1.00 14.18           N
ATOM   3000  H   LEU A 192     -24.355 -10.952   3.310  1.00 14.18           H
ATOM   3001  CA  LEU A 192     -22.631 -11.909   4.145  1.00 14.18           C
ATOM   3002  HA  LEU A 192     -22.342 -12.951   4.272  1.00 14.18           H
ATOM   3003  C   LEU A 192     -22.420 -11.187   5.461  1.00 14.18           C
ATOM   3004  O   LEU A 192     -21.739 -11.703   6.348  1.00 14.18           O
ATOM   3005  CB  LEU A 192     -21.718 -11.255   3.108  1.00 14.18           C
ATOM   3006 1HB  LEU A 192     -22.012 -10.210   3.013  1.00 14.18           H
ATOM   3007 2HB  LEU A 192     -20.697 -11.280   3.490  1.00 14.18           H
ATOM   3008  CG  LEU A 192     -21.719 -11.874   1.707  1.00 14.18           C
ATOM   3009  HG  LEU A 192     -22.740 -11.905   1.336  1.00 14.18           H
ATOM   3010  CD1 LEU A 192     -20.914 -10.975   0.790  1.00 14.18           C
ATOM   3011 1HD1 LEU A 192     -21.004 -11.326  -0.236  1.00 14.18           H
ATOM   3012 2HD1 LEU A 192     -19.865 -10.975   1.083  1.00 14.18           H
ATOM   3013 3HD1 LEU A 192     -21.302  -9.957   0.829  1.00 14.18           H
ATOM   3014  CD2 LEU A 192     -21.152 -13.298   1.700  1.00 14.18           C
ATOM   3015 1HD2 LEU A 192     -21.107 -13.667   0.676  1.00 14.18           H
ATOM   3016 2HD2 LEU A 192     -21.808 -13.953   2.273  1.00 14.18           H
ATOM   3017 3HD2 LEU A 192     -20.154 -13.306   2.137  1.00 14.18           H
ATOM   3018  N   ASP A 193     -23.010 -10.007   5.588  1.00 12.91           N
ATOM   3019  H   ASP A 193     -23.616  -9.656   4.859  1.00 12.91           H
ATOM   3020  CA  ASP A 193     -22.799  -9.162   6.760  1.00 12.91           C
ATOM   3021  HA  ASP A 193     -22.647  -9.794   7.635  1.00 12.91           H
ATOM   3022  C   ASP A 193     -24.019  -8.280   6.991  1.00 12.91           C
ATOM   3023  O   ASP A 193     -24.759  -7.964   6.053  1.00 12.91           O
ATOM   3024  CB  ASP A 193     -21.562  -8.274   6.557  1.00 12.91           C
ATOM   3025 1HB  ASP A 193     -20.807  -8.842   6.015  1.00 12.91           H
ATOM   3026 2HB  ASP A 193     -21.841  -7.409   5.956  1.00 12.91           H
ATOM   3027  CG  ASP A 193     -20.950  -7.805   7.875  1.00 12.91           C
ATOM   3028  OD1 ASP A 193     -21.485  -8.143   8.952  1.00 12.91           O
ATOM   3029  OD2 ASP A 193     -19.886  -7.153   7.857  1.00 12.91           O
ATOM   3030  N   THR A 194     -24.201  -7.889   8.240  1.00 -5.19           N
ATOM   3031  H   THR A 194     -23.515  -8.178   8.934  1.00 -5.19           H
ATOM   3032  CA  THR A 194     -25.289  -7.032   8.691  1.00 -5.19           C
ATOM   3033  HA  THR A 194     -25.712  -6.483   7.855  1.00 -5.19           H
ATOM   3034  C   THR A 194     -24.721  -6.075   9.731  1.00 -5.19           C
ATOM   3035  O   THR A 194     -24.002  -6.520  10.628  1.00 -5.19           O
ATOM   3036  CB  THR A 194     -26.384  -7.865   9.387  1.00 -5.19           C
ATOM   3037  HB  THR A 194     -25.937  -8.432  10.203  1.00 -5.19           H
ATOM   3038  OG1 THR A 194     -26.969  -8.769   8.447  1.00 -5.19           O
ATOM   3039  HG1 THR A 194     -27.363  -8.243   7.741  1.00 -5.19           H
ATOM   3040  CG2 THR A 194     -27.487  -7.015   9.949  1.00 -5.19           C
ATOM   3041 1HG2 THR A 194     -28.265  -7.666  10.343  1.00 -5.19           H
ATOM   3042 2HG2 THR A 194     -27.893  -6.370   9.170  1.00 -5.19           H
ATOM   3043 3HG2 THR A 194     -27.116  -6.407  10.773  1.00 -5.19           H
ATOM   3044  N   ARG A 195     -25.077  -4.797   9.671  1.00 -5.11           N
ATOM   3045  H   ARG A 195     -25.639  -4.473   8.885  1.00 -5.11           H
ATOM   3046  CA  ARG A 195     -24.796  -3.862  10.768  1.00 -5.11           C
ATOM   3047  HA  ARG A 195     -24.540  -4.413  11.674  1.00 -5.11           H
ATOM   3048  C   ARG A 195     -26.025  -3.022  11.039  1.00 -5.11           C
ATOM   3049  O   ARG A 195     -26.779  -2.740  10.111  1.00 -5.11           O
ATOM   3050  CB  ARG A 195     -23.658  -2.903  10.419  1.00 -5.11           C
ATOM   3051 1HB  ARG A 195     -23.908  -2.377   9.498  1.00 -5.11           H
ATOM   3052 2HB  ARG A 195     -23.584  -2.165  11.219  1.00 -5.11           H
ATOM   3053  CG  ARG A 195     -22.301  -3.557  10.265  1.00 -5.11           C
ATOM   3054 1HG  ARG A 195     -22.092  -4.170  11.141  1.00 -5.11           H
ATOM   3055 2HG  ARG A 195     -22.284  -4.184   9.374  1.00 -5.11           H
ATOM   3056  CD  ARG A 195     -21.258  -2.467  10.151  1.00 -5.11           C
ATOM   3057 1HD  ARG A 195     -21.498  -1.839   9.291  1.00 -5.11           H
ATOM   3058 2HD  ARG A 195     -21.294  -1.844  11.046  1.00 -5.11           H
ATOM   3059  NE  ARG A 195     -19.901  -2.995   9.985  1.00 -5.11           N
ATOM   3060  HE  ARG A 195     -19.545  -3.052   9.036  1.00 -5.11           H
ATOM   3061  CZ  ARG A 195     -19.061  -3.345  10.947  1.00 -5.11           C
ATOM   3062  NH1 ARG A 195     -17.843  -3.648  10.613  1.00 -5.11           N
ATOM   3063 1HH1 ARG A 195     -17.582  -3.622   9.636  1.00 -5.11           H
ATOM   3064 2HH1 ARG A 195     -17.173  -3.879  11.335  1.00 -5.11           H
ATOM   3065  NH2 ARG A 195     -19.361  -3.379  12.220  1.00 -5.11           N
ATOM   3066 1HH2 ARG A 195     -20.303  -3.174  12.520  1.00 -5.11           H
ATOM   3067 2HH2 ARG A 195     -18.644  -3.619  12.884  1.00 -5.11           H
ATOM   3068  N   LEU A 196     -26.177  -2.553  12.266  1.00-11.93           N
ATOM   3069  H   LEU A 196     -25.557  -2.865  13.007  1.00-11.93           H
ATOM   3070  CA  LEU A 196     -27.128  -1.487  12.560  1.00-11.93           C
ATOM   3071  HA  LEU A 196     -27.867  -1.416  11.766  1.00-11.93           H
ATOM   3072  C   LEU A 196     -26.297  -0.221  12.585  1.00-11.93           C
ATOM   3073  O   LEU A 196     -25.246  -0.187  13.228  1.00-11.93           O
ATOM   3074  CB  LEU A 196     -27.838  -1.663  13.905  1.00-11.93           C
ATOM   3075 1HB  LEU A 196     -27.085  -1.660  14.692  1.00-11.93           H
ATOM   3076 2HB  LEU A 196     -28.460  -0.779  14.048  1.00-11.93           H
ATOM   3077  CG  LEU A 196     -28.731  -2.892  14.121  1.00-11.93           C
ATOM   3078  HG  LEU A 196     -28.093  -3.743  14.346  1.00-11.93           H
ATOM   3079  CD1 LEU A 196     -29.632  -2.639  15.327  1.00-11.93           C
ATOM   3080 1HD1 LEU A 196     -30.194  -3.543  15.561  1.00-11.93           H
ATOM   3081 2HD1 LEU A 196     -30.326  -1.824  15.122  1.00-11.93           H
ATOM   3082 3HD1 LEU A 196     -29.026  -2.375  16.193  1.00-11.93           H
ATOM   3083  CD2 LEU A 196     -29.574  -3.247  12.900  1.00-11.93           C
ATOM   3084 1HD2 LEU A 196     -30.336  -3.979  13.171  1.00-11.93           H
ATOM   3085 2HD2 LEU A 196     -28.934  -3.697  12.141  1.00-11.93           H
ATOM   3086 3HD2 LEU A 196     -30.043  -2.356  12.488  1.00-11.93           H
ATOM   3087  N   VAL A 197     -26.737   0.793  11.859  1.00 -4.63           N
ATOM   3088  H   VAL A 197     -27.612   0.695  11.348  1.00 -4.63           H
ATOM   3089  CA  VAL A 197     -25.982   2.033  11.706  1.00 -4.63           C
ATOM   3090  HA  VAL A 197     -25.138   2.030  12.394  1.00 -4.63           H
ATOM   3091  C   VAL A 197     -26.876   3.215  12.055  1.00 -4.63           C
ATOM   3092  O   VAL A 197     -28.022   3.294  11.611  1.00 -4.63           O
ATOM   3093  CB  VAL A 197     -25.424   2.141  10.260  1.00 -4.63           C
ATOM   3094  HB  VAL A 197     -26.260   2.133   9.560  1.00 -4.63           H
ATOM   3095  CG1 VAL A 197     -24.632   3.433  10.054  1.00 -4.63           C
ATOM   3096 1HG1 VAL A 197     -24.178   3.428   9.066  1.00 -4.63           H
ATOM   3097 2HG1 VAL A 197     -23.841   3.514  10.800  1.00 -4.63           H
ATOM   3098 3HG1 VAL A 197     -25.292   4.297  10.131  1.00 -4.63           H
ATOM   3099  CG2 VAL A 197     -24.522   0.929   9.954  1.00 -4.63           C
ATOM   3100 1HG2 VAL A 197     -24.043   1.058   8.988  1.00 -4.63           H
ATOM   3101 2HG2 VAL A 197     -25.117   0.017   9.923  1.00 -4.63           H
ATOM   3102 3HG2 VAL A 197     -23.747   0.833  10.718  1.00 -4.63           H
ATOM   3103  N   ASN A 198     -26.353   4.113  12.877  1.00 -3.88           N
ATOM   3104  H   ASN A 198     -25.406   3.977  13.209  1.00 -3.88           H
ATOM   3105  CA  ASN A 198     -27.061   5.316  13.307  1.00 -3.88           C
ATOM   3106  HA  ASN A 198     -28.105   5.085  13.520  1.00 -3.88           H
ATOM   3107  C   ASN A 198     -26.975   6.358  12.187  1.00 -3.88           C
ATOM   3108  O   ASN A 198     -25.899   6.564  11.619  1.00 -3.88           O
ATOM   3109  CB  ASN A 198     -26.373   5.832  14.577  1.00 -3.88           C
ATOM   3110 1HB  ASN A 198     -26.213   4.994  15.251  1.00 -3.88           H
ATOM   3111 2HB  ASN A 198     -25.405   6.258  14.318  1.00 -3.88           H
ATOM   3112  CG  ASN A 198     -27.188   6.865  15.314  1.00 -3.88           C
ATOM   3113  OD1 ASN A 198     -27.904   7.661  14.729  1.00 -3.88           O
ATOM   3114  ND2 ASN A 198     -27.098   6.847  16.611  1.00 -3.88           N
ATOM   3115 1HD2 ASN A 198     -27.685   7.469  17.143  1.00 -3.88           H
ATOM   3116 2HD2 ASN A 198     -26.460   6.214  17.072  1.00 -3.88           H
ATOM   3117  N   GLN A 199     -28.070   7.034  11.866  1.00 19.53           N
ATOM   3118  H   GLN A 199     -28.936   6.851  12.373  1.00 19.53           H
ATOM   3119  CA  GLN A 199     -28.049   8.070  10.828  1.00 19.53           C
ATOM   3120  HA  GLN A 199     -27.548   7.667   9.951  1.00 19.53           H
ATOM   3121  C   GLN A 199     -27.296   9.338  11.229  1.00 19.53           C
ATOM   3122  O   GLN A 199     -27.049  10.199  10.389  1.00 19.53           O
ATOM   3123  CB  GLN A 199     -29.465   8.484  10.418  1.00 19.53           C
ATOM   3124 1HB  GLN A 199     -30.050   8.724  11.306  1.00 19.53           H
ATOM   3125 2HB  GLN A 199     -29.394   9.380   9.801  1.00 19.53           H
ATOM   3126  CG  GLN A 199     -30.180   7.435   9.599  1.00 19.53           C
ATOM   3127 1HG  GLN A 199     -29.517   7.106   8.801  1.00 19.53           H
ATOM   3128 2HG  GLN A 199     -30.414   6.582  10.233  1.00 19.53           H
ATOM   3129  CD  GLN A 199     -31.455   7.959   8.970  1.00 19.53           C
ATOM   3130  OE1 GLN A 199     -32.480   8.091   9.623  1.00 19.53           O
ATOM   3131  NE2 GLN A 199     -31.417   8.221   7.689  1.00 19.53           N
ATOM   3132 1HE2 GLN A 199     -32.276   8.474   7.222  1.00 19.53           H
ATOM   3133 2HE2 GLN A 199     -30.550   8.161   7.185  1.00 19.53           H
ATOM   3134  N   ASN A 200     -26.938   9.469  12.498  1.00  9.49           N
ATOM   3135  H   ASN A 200     -27.097   8.701  13.142  1.00  9.49           H
ATOM   3136  CA  ASN A 200     -26.370  10.709  13.025  1.00  9.49           C
ATOM   3137  HA  ASN A 200     -27.019  11.516  12.679  1.00  9.49           H
ATOM   3138  C   ASN A 200     -24.943  11.097  12.615  1.00  9.49           C
ATOM   3139  O   ASN A 200     -24.455  12.121  13.080  1.00  9.49           O
ATOM   3140  CB  ASN A 200     -26.438  10.683  14.558  1.00  9.49           C
ATOM   3141 1HB  ASN A 200     -26.377  11.704  14.916  1.00  9.49           H
ATOM   3142 2HB  ASN A 200     -27.391  10.266  14.877  1.00  9.49           H
ATOM   3143  CG  ASN A 200     -25.300   9.916  15.195  1.00  9.49           C
ATOM   3144  OD1 ASN A 200     -24.829   8.901  14.692  1.00  9.49           O
ATOM   3145  ND2 ASN A 200     -24.851  10.391  16.323  1.00  9.49           N
ATOM   3146 1HD2 ASN A 200     -24.071   9.940  16.774  1.00  9.49           H
ATOM   3147 2HD2 ASN A 200     -25.276  11.214  16.733  1.00  9.49           H
ATOM   3148  N   ALA A 201     -24.265  10.331  11.768  1.00 19.29           N
ATOM   3149  H   ALA A 201     -24.695   9.498  11.396  1.00 19.29           H
ATOM   3150  CA  ALA A 201     -22.909  10.679  11.336  1.00 19.29           C
ATOM   3151  HA  ALA A 201     -22.788  11.760  11.410  1.00 19.29           H
ATOM   3152  C   ALA A 201     -22.618  10.289   9.882  1.00 19.29           C
ATOM   3153  O   ALA A 201     -23.041   9.225   9.417  1.00 19.29           O
ATOM   3154  CB  ALA A 201     -21.888  10.013  12.274  1.00 19.29           C
ATOM   3155 1HB  ALA A 201     -22.050  10.360  13.296  1.00 19.29           H
ATOM   3156 2HB  ALA A 201     -20.874  10.278  11.968  1.00 19.29           H
ATOM   3157 3HB  ALA A 201     -22.004   8.929  12.239  1.00 19.29           H
ATOM   3158  N   SER A 202     -21.867  11.138   9.190  1.00  8.90           N
ATOM   3159  H   SER A 202     -21.587  12.012   9.608  1.00  8.90           H
ATOM   3160  CA  SER A 202     -21.369  10.827   7.851  1.00  8.90           C
ATOM   3161  HA  SER A 202     -22.081  10.197   7.324  1.00  8.90           H
ATOM   3162  C   SER A 202     -20.052  10.099   8.048  1.00  8.90           C
ATOM   3163  O   SER A 202     -19.130  10.672   8.630  1.00  8.90           O
ATOM   3164  CB  SER A 202     -21.071  12.087   7.031  1.00  8.90           C
ATOM   3165 1HB  SER A 202     -20.348  12.699   7.572  1.00  8.90           H
ATOM   3166 2HB  SER A 202     -20.634  11.792   6.076  1.00  8.90           H
ATOM   3167  OG  SER A 202     -22.232  12.861   6.792  1.00  8.90           O
ATOM   3168  HG  SER A 202     -21.944  13.726   6.463  1.00  8.90           H
ATOM   3169  N   ARG A 203     -19.945   8.857   7.601  1.00  1.55           N
ATOM   3170  H   ARG A 203     -20.717   8.441   7.087  1.00  1.55           H
ATOM   3171  CA  ARG A 203     -18.732   8.065   7.805  1.00  1.55           C
ATOM   3172  HA  ARG A 203     -17.857   8.692   7.635  1.00  1.55           H
ATOM   3173  C   ARG A 203     -18.735   6.926   6.810  1.00  1.55           C
ATOM   3174  O   ARG A 203     -19.782   6.588   6.278  1.00  1.55           O
ATOM   3175  CB  ARG A 203     -18.680   7.509   9.240  1.00  1.55           C
ATOM   3176 1HB  ARG A 203     -17.699   7.061   9.403  1.00  1.55           H
ATOM   3177 2HB  ARG A 203     -18.783   8.346   9.930  1.00  1.55           H
ATOM   3178  CG  ARG A 203     -19.742   6.466   9.597  1.00  1.55           C
ATOM   3179 1HG  ARG A 203     -20.729   6.826   9.309  1.00  1.55           H
ATOM   3180 2HG  ARG A 203     -19.529   5.541   9.062  1.00  1.55           H
ATOM   3181  CD  ARG A 203     -19.735   6.190  11.095  1.00  1.55           C
ATOM   3182 1HD  ARG A 203     -18.710   6.007  11.420  1.00  1.55           H
ATOM   3183 2HD  ARG A 203     -20.121   7.067  11.617  1.00  1.55           H
ATOM   3184  NE  ARG A 203     -20.552   5.016  11.421  1.00  1.55           N
ATOM   3185  HE  ARG A 203     -20.839   4.420  10.648  1.00  1.55           H
ATOM   3186  CZ  ARG A 203     -20.937   4.616  12.622  1.00  1.55           C
ATOM   3187  NH1 ARG A 203     -21.634   3.522  12.683  1.00  1.55           N
ATOM   3188 1HH1 ARG A 203     -21.763   2.989  11.827  1.00  1.55           H
ATOM   3189 2HH1 ARG A 203     -22.054   3.231  13.552  1.00  1.55           H
ATOM   3190  NH2 ARG A 203     -20.675   5.248  13.736  1.00  1.55           N
ATOM   3191 1HH2 ARG A 203     -20.186   6.133  13.710  1.00  1.55           H
ATOM   3192 2HH2 ARG A 203     -20.953   4.850  14.620  1.00  1.55           H
ATOM   3193  N   TRP A 204     -17.602   6.292   6.584  1.00 27.85           N
ATOM   3194  H   TRP A 204     -16.734   6.655   6.954  1.00 27.85           H
ATOM   3195  CA  TRP A 204     -17.608   5.019   5.875  1.00 27.85           C
ATOM   3196  HA  TRP A 204     -18.300   5.055   5.035  1.00 27.85           H
ATOM   3197  C   TRP A 204     -18.030   3.897   6.809  1.00 27.85           C
ATOM   3198  O   TRP A 204     -17.617   3.859   7.966  1.00 27.85           O
ATOM   3199  CB  TRP A 204     -16.212   4.711   5.357  1.00 27.85           C
ATOM   3200 1HB  TRP A 204     -15.481   4.874   6.148  1.00 27.85           H
ATOM   3201 2HB  TRP A 204     -16.177   3.665   5.053  1.00 27.85           H
ATOM   3202  CG  TRP A 204     -15.886   5.548   4.179  1.00 27.85           C
ATOM   3203  CD1 TRP A 204     -15.203   6.724   4.148  1.00 27.85           C
ATOM   3204  HD1 TRP A 204     -14.824   7.232   5.025  1.00 27.85           H
ATOM   3205  CD2 TRP A 204     -16.236   5.269   2.817  1.00 27.85           C
ATOM   3206  NE1 TRP A 204     -15.064   7.182   2.867  1.00 27.85           N
ATOM   3207  HE1 TRP A 204     -14.626   8.064   2.602  1.00 27.85           H
ATOM   3208  CE2 TRP A 204     -15.631   6.276   2.016  1.00 27.85           C
ATOM   3209  CE3 TRP A 204     -16.926   4.219   2.179  1.00 27.85           C
ATOM   3210  HE3 TRP A 204     -17.394   3.442   2.765  1.00 27.85           H
ATOM   3211  CZ2 TRP A 204     -15.654   6.231   0.616  1.00 27.85           C
ATOM   3212  HZ2 TRP A 204     -15.151   6.979   0.032  1.00 27.85           H
ATOM   3213  CZ3 TRP A 204     -16.981   4.190   0.765  1.00 27.85           C
ATOM   3214  HZ3 TRP A 204     -17.512   3.396   0.258  1.00 27.85           H
ATOM   3215  CH2 TRP A 204     -16.331   5.197   0.004  1.00 27.85           C
ATOM   3216  HH2 TRP A 204     -16.360   5.157  -1.068  1.00 27.85           H
ATOM   3217  N   GLU A 205     -18.787   2.948   6.287  1.00-13.21           N
ATOM   3218  H   GLU A 205     -19.165   3.059   5.347  1.00-13.21           H
ATOM   3219  CA  GLU A 205     -18.978   1.659   6.940  1.00-13.21           C
ATOM   3220  HA  GLU A 205     -18.679   1.699   7.987  1.00-13.21           H
ATOM   3221  C   GLU A 205     -18.080   0.680   6.207  1.00-13.21           C
ATOM   3222  O   GLU A 205     -17.736   0.901   5.044  1.00-13.21           O
ATOM   3223  CB  GLU A 205     -20.425   1.183   6.834  1.00-13.21           C
ATOM   3224 1HB  GLU A 205     -20.751   1.282   5.799  1.00-13.21           H
ATOM   3225 2HB  GLU A 205     -20.464   0.129   7.104  1.00-13.21           H
ATOM   3226  CG  GLU A 205     -21.385   1.931   7.728  1.00-13.21           C
ATOM   3227 1HG  GLU A 205     -21.350   2.987   7.472  1.00-13.21           H
ATOM   3228 2HG  GLU A 205     -22.393   1.561   7.542  1.00-13.21           H
ATOM   3229  CD  GLU A 205     -21.056   1.776   9.206  1.00-13.21           C
ATOM   3230  OE1 GLU A 205     -20.555   0.718   9.643  1.00-13.21           O
ATOM   3231  OE2 GLU A 205     -21.294   2.740   9.957  1.00-13.21           O
ATOM   3232  N   SER A 206     -17.730  -0.398   6.893  1.00 -9.28           N
ATOM   3233  H   SER A 206     -18.102  -0.532   7.823  1.00 -9.28           H
ATOM   3234  CA  SER A 206     -16.871  -1.451   6.365  1.00 -9.28           C
ATOM   3235  HA  SER A 206     -16.731  -1.348   5.289  1.00 -9.28           H
ATOM   3236  C   SER A 206     -17.595  -2.744   6.676  1.00 -9.28           C
ATOM   3237  O   SER A 206     -18.095  -2.901   7.791  1.00 -9.28           O
ATOM   3238  CB  SER A 206     -15.522  -1.448   7.088  1.00 -9.28           C
ATOM   3239 1HB  SER A 206     -14.999  -0.516   6.876  1.00 -9.28           H
ATOM   3240 2HB  SER A 206     -15.698  -1.520   8.162  1.00 -9.28           H
ATOM   3241  OG  SER A 206     -14.721  -2.544   6.685  1.00 -9.28           O
ATOM   3242  HG  SER A 206     -14.244  -2.299   5.875  1.00 -9.28           H
ATOM   3243  N   PHE A 207     -17.694  -3.645   5.716  1.00-19.18           N
ATOM   3244  H   PHE A 207     -17.291  -3.443   4.805  1.00-19.18           H
ATOM   3245  CA  PHE A 207     -18.403  -4.906   5.901  1.00-19.18           C
ATOM   3246  HA  PHE A 207     -18.677  -5.038   6.947  1.00-19.18           H
ATOM   3247  C   PHE A 207     -17.507  -6.051   5.478  1.00-19.18           C
ATOM   3248  O   PHE A 207     -16.828  -5.953   4.464  1.00-19.18           O
ATOM   3249  CB  PHE A 207     -19.664  -4.913   5.046  1.00-19.18           C
ATOM   3250 1HB  PHE A 207     -19.379  -4.814   4.000  1.00-19.18           H
ATOM   3251 2HB  PHE A 207     -20.167  -5.870   5.175  1.00-19.18           H
ATOM   3252  CG  PHE A 207     -20.627  -3.812   5.390  1.00-19.18           C
ATOM   3253  CD1 PHE A 207     -20.592  -2.590   4.694  1.00-19.18           C
ATOM   3254  HD1 PHE A 207     -19.859  -2.433   3.916  1.00-19.18           H
ATOM   3255  CD2 PHE A 207     -21.596  -4.004   6.390  1.00-19.18           C
ATOM   3256  HD2 PHE A 207     -21.636  -4.941   6.929  1.00-19.18           H
ATOM   3257  CE1 PHE A 207     -21.502  -1.557   5.004  1.00-19.18           C
ATOM   3258  HE1 PHE A 207     -21.454  -0.619   4.476  1.00-19.18           H
ATOM   3259  CE2 PHE A 207     -22.531  -2.986   6.692  1.00-19.18           C
ATOM   3260  HE2 PHE A 207     -23.292  -3.154   7.437  1.00-19.18           H
ATOM   3261  CZ  PHE A 207     -22.465  -1.752   6.016  1.00-19.18           C
ATOM   3262  HZ  PHE A 207     -23.153  -0.961   6.265  1.00-19.18           H
ATOM   3263  N   ASP A 208     -17.492  -7.128   6.242  1.00  2.46           N
ATOM   3264  H   ASP A 208     -18.127  -7.185   7.036  1.00  2.46           H
ATOM   3265  CA  ASP A 208     -16.620  -8.260   5.936  1.00  2.46           C
ATOM   3266  HA  ASP A 208     -15.676  -7.891   5.533  1.00  2.46           H
ATOM   3267  C   ASP A 208     -17.288  -9.135   4.882  1.00  2.46           C
ATOM   3268  O   ASP A 208     -18.290  -9.807   5.138  1.00  2.46           O
ATOM   3269  CB  ASP A 208     -16.316  -9.076   7.189  1.00  2.46           C
ATOM   3270 1HB  ASP A 208     -15.918  -8.409   7.954  1.00  2.46           H
ATOM   3271 2HB  ASP A 208     -17.238  -9.514   7.559  1.00  2.46           H
ATOM   3272  CG  ASP A 208     -15.313 -10.185   6.933  1.00  2.46           C
ATOM   3273  OD1 ASP A 208     -14.930 -10.448   5.775  1.00  2.46           O
ATOM   3274  OD2 ASP A 208     -14.858 -10.812   7.915  1.00  2.46           O
ATOM   3275  N   VAL A 209     -16.718  -9.105   3.687  1.00  2.58           N
ATOM   3276  H   VAL A 209     -15.879  -8.547   3.564  1.00  2.58           H
ATOM   3277  CA  VAL A 209     -17.252  -9.820   2.529  1.00  2.58           C
ATOM   3278  HA  VAL A 209     -18.142 -10.368   2.832  1.00  2.58           H
ATOM   3279  C   VAL A 209     -16.241 -10.837   2.023  1.00  2.58           C
ATOM   3280  O   VAL A 209     -16.349 -11.358   0.906  1.00  2.58           O
ATOM   3281  CB  VAL A 209     -17.655  -8.835   1.411  1.00  2.58           C
ATOM   3282  HB  VAL A 209     -18.019  -9.410   0.563  1.00  2.58           H
ATOM   3283  CG1 VAL A 209     -18.793  -7.929   1.892  1.00  2.58           C
ATOM   3284 1HG1 VAL A 209     -19.177  -7.356   1.049  1.00  2.58           H
ATOM   3285 2HG1 VAL A 209     -18.437  -7.242   2.661  1.00  2.58           H
ATOM   3286 3HG1 VAL A 209     -19.602  -8.532   2.304  1.00  2.58           H
ATOM   3287  CG2 VAL A 209     -16.467  -7.988   0.955  1.00  2.58           C
ATOM   3288 1HG2 VAL A 209     -16.786  -7.338   0.142  1.00  2.58           H
ATOM   3289 2HG2 VAL A 209     -15.662  -8.626   0.594  1.00  2.58           H
ATOM   3290 3HG2 VAL A 209     -16.100  -7.370   1.772  1.00  2.58           H
ATOM   3291  N   THR A 210     -15.285 -11.170   2.880  1.00 16.07           N
ATOM   3292  H   THR A 210     -15.265 -10.727   3.797  1.00 16.07           H
ATOM   3293  CA  THR A 210     -14.288 -12.198   2.570  1.00 16.07           C
ATOM   3294  HA  THR A 210     -13.619 -11.798   1.810  1.00 16.07           H
ATOM   3295  C   THR A 210     -14.884 -13.492   2.006  1.00 16.07           C
ATOM   3296  O   THR A 210     -14.356 -13.986   1.010  1.00 16.07           O
ATOM   3297  CB  THR A 210     -13.446 -12.558   3.820  1.00 16.07           C
ATOM   3298  HB  THR A 210     -14.083 -13.045   4.557  1.00 16.07           H
ATOM   3299  OG1 THR A 210     -12.920 -11.358   4.392  1.00 16.07           O
ATOM   3300  HG1 THR A 210     -13.660 -10.898   4.830  1.00 16.07           H
ATOM   3301  CG2 THR A 210     -12.272 -13.466   3.505  1.00 16.07           C
ATOM   3302 1HG2 THR A 210     -11.642 -13.561   4.390  1.00 16.07           H
ATOM   3303 2HG2 THR A 210     -11.682 -13.051   2.688  1.00 16.07           H
ATOM   3304 3HG2 THR A 210     -12.631 -14.457   3.229  1.00 16.07           H
ATOM   3305  N   PRO A 211     -15.985 -14.040   2.573  1.00  4.50           N
ATOM   3306  CA  PRO A 211     -16.423 -15.289   1.932  1.00  4.50           C
ATOM   3307  HA  PRO A 211     -15.648 -16.043   2.060  1.00  4.50           H
ATOM   3308  C   PRO A 211     -16.783 -15.204   0.447  1.00  4.50           C
ATOM   3309  O   PRO A 211     -16.462 -16.126  -0.306  1.00  4.50           O
ATOM   3310  CB  PRO A 211     -17.660 -15.676   2.749  1.00  4.50           C
ATOM   3311 1HB  PRO A 211     -18.559 -15.282   2.280  1.00  4.50           H
ATOM   3312 2HB  PRO A 211     -17.729 -16.758   2.859  1.00  4.50           H
ATOM   3313  CG  PRO A 211     -17.452 -15.031   4.058  1.00  4.50           C
ATOM   3314 1HG  PRO A 211     -18.395 -14.912   4.588  1.00  4.50           H
ATOM   3315 2HG  PRO A 211     -16.746 -15.610   4.654  1.00  4.50           H
ATOM   3316  CD  PRO A 211     -16.866 -13.714   3.714  1.00  4.50           C
ATOM   3317 1HD  PRO A 211     -17.646 -13.014   3.409  1.00  4.50           H
ATOM   3318 2HD  PRO A 211     -16.299 -13.318   4.558  1.00  4.50           H
ATOM   3319  N   ALA A 212     -17.387 -14.104   0.011  1.00-24.31           N
ATOM   3320  H   ALA A 212     -17.589 -13.353   0.652  1.00-24.31           H
ATOM   3321  CA  ALA A 212     -17.751 -13.942  -1.394  1.00-24.31           C
ATOM   3322  HA  ALA A 212     -18.272 -14.838  -1.736  1.00-24.31           H
ATOM   3323  C   ALA A 212     -16.503 -13.751  -2.244  1.00-24.31           C
ATOM   3324  O   ALA A 212     -16.366 -14.327  -3.313  1.00-24.31           O
ATOM   3325  CB  ALA A 212     -18.664 -12.736  -1.559  1.00-24.31           C
ATOM   3326 1HB  ALA A 212     -19.601 -12.926  -1.042  1.00-24.31           H
ATOM   3327 2HB  ALA A 212     -18.871 -12.581  -2.620  1.00-24.31           H
ATOM   3328 3HB  ALA A 212     -18.192 -11.840  -1.153  1.00-24.31           H
ATOM   3329  N   VAL A 213     -15.576 -12.943  -1.759  1.00-17.61           N
ATOM   3330  H   VAL A 213     -15.715 -12.496  -0.860  1.00-17.61           H
ATOM   3331  CA  VAL A 213     -14.376 -12.645  -2.535  1.00-17.61           C
ATOM   3332  HA  VAL A 213     -14.683 -12.371  -3.545  1.00-17.61           H
ATOM   3333  C   VAL A 213     -13.499 -13.887  -2.655  1.00-17.61           C
ATOM   3334  O   VAL A 213     -12.950 -14.145  -3.725  1.00-17.61           O
ATOM   3335  CB  VAL A 213     -13.623 -11.437  -1.930  1.00-17.61           C
ATOM   3336  HB  VAL A 213     -13.367 -11.665  -0.895  1.00-17.61           H
ATOM   3337  CG1 VAL A 213     -12.335 -11.125  -2.696  1.00-17.61           C
ATOM   3338 1HG1 VAL A 213     -11.862 -10.239  -2.277  1.00-17.61           H
ATOM   3339 2HG1 VAL A 213     -12.552 -10.949  -3.750  1.00-17.61           H
ATOM   3340 3HG1 VAL A 213     -11.637 -11.958  -2.609  1.00-17.61           H
ATOM   3341  CG2 VAL A 213     -14.542 -10.201  -1.958  1.00-17.61           C
ATOM   3342 1HG2 VAL A 213     -13.994  -9.324  -1.617  1.00-17.61           H
ATOM   3343 2HG2 VAL A 213     -15.397 -10.345  -1.299  1.00-17.61           H
ATOM   3344 3HG2 VAL A 213     -14.901 -10.019  -2.973  1.00-17.61           H
ATOM   3345  N   MET A 214     -13.414 -14.717  -1.624  1.00  1.80           N
ATOM   3346  H   MET A 214     -13.861 -14.485  -0.739  1.00  1.80           H
ATOM   3347  CA  MET A 214     -12.666 -15.970  -1.759  1.00  1.80           C
ATOM   3348  HA  MET A 214     -11.689 -15.744  -2.185  1.00  1.80           H
ATOM   3349  C   MET A 214     -13.376 -16.919  -2.714  1.00  1.80           C
ATOM   3350  O   MET A 214     -12.732 -17.626  -3.490  1.00  1.80           O
ATOM   3351  CB  MET A 214     -12.466 -16.694  -0.423  1.00  1.80           C
ATOM   3352 1HB  MET A 214     -13.439 -16.948  -0.004  1.00  1.80           H
ATOM   3353 2HB  MET A 214     -11.934 -17.622  -0.630  1.00  1.80           H
ATOM   3354  CG  MET A 214     -11.676 -15.918   0.621  1.00  1.80           C
ATOM   3355 1HG  MET A 214     -12.312 -15.141   1.029  1.00  1.80           H
ATOM   3356 2HG  MET A 214     -11.405 -16.596   1.431  1.00  1.80           H
ATOM   3357  SD  MET A 214     -10.193 -15.122  -0.008  1.00  1.80           S
ATOM   3358  CE  MET A 214      -9.130 -16.484  -0.436  1.00  1.80           C
ATOM   3359 1HE  MET A 214      -8.168 -16.094  -0.773  1.00  1.80           H
ATOM   3360 2HE  MET A 214      -9.581 -17.074  -1.233  1.00  1.80           H
ATOM   3361 3HE  MET A 214      -8.971 -17.114   0.439  1.00  1.80           H
ATOM   3362  N   ARG A 215     -14.702 -16.916  -2.700  1.00  4.52           N
ATOM   3363  H   ARG A 215     -15.203 -16.326  -2.043  1.00  4.52           H
ATOM   3364  CA  ARG A 215     -15.458 -17.743  -3.636  1.00  4.52           C
ATOM   3365  HA  ARG A 215     -15.110 -18.770  -3.557  1.00  4.52           H
ATOM   3366  C   ARG A 215     -15.203 -17.291  -5.063  1.00  4.52           C
ATOM   3367  O   ARG A 215     -14.921 -18.119  -5.921  1.00  4.52           O
ATOM   3368  CB  ARG A 215     -16.952 -17.703  -3.301  1.00  4.52           C
ATOM   3369 1HB  ARG A 215     -17.204 -16.717  -2.917  1.00  4.52           H
ATOM   3370 2HB  ARG A 215     -17.528 -17.875  -4.209  1.00  4.52           H
ATOM   3371  CG  ARG A 215     -17.336 -18.758  -2.273  1.00  4.52           C
ATOM   3372 1HG  ARG A 215     -17.342 -19.733  -2.758  1.00  4.52           H
ATOM   3373 2HG  ARG A 215     -16.592 -18.770  -1.480  1.00  4.52           H
ATOM   3374  CD  ARG A 215     -18.698 -18.501  -1.648  1.00  4.52           C
ATOM   3375 1HD  ARG A 215     -18.916 -19.296  -0.933  1.00  4.52           H
ATOM   3376 2HD  ARG A 215     -18.649 -17.557  -1.104  1.00  4.52           H
ATOM   3377  NE  ARG A 215     -19.786 -18.406  -2.630  1.00  4.52           N
ATOM   3378  HE  ARG A 215     -20.079 -17.467  -2.901  1.00  4.52           H
ATOM   3379  CZ  ARG A 215     -20.465 -19.401  -3.178  1.00  4.52           C
ATOM   3380  NH1 ARG A 215     -21.435 -19.097  -3.988  1.00  4.52           N
ATOM   3381 1HH1 ARG A 215     -21.607 -18.111  -4.184  1.00  4.52           H
ATOM   3382 2HH1 ARG A 215     -21.995 -19.822  -4.401  1.00  4.52           H
ATOM   3383  NH2 ARG A 215     -20.242 -20.667  -2.942  1.00  4.52           N
ATOM   3384 1HH2 ARG A 215     -19.482 -20.942  -2.344  1.00  4.52           H
ATOM   3385 2HH2 ARG A 215     -20.828 -21.360  -3.383  1.00  4.52           H
ATOM   3386  N   TRP A 216     -15.242 -15.999  -5.330  1.00 56.81           N
ATOM   3387  H   TRP A 216     -15.501 -15.332  -4.606  1.00 56.81           H
ATOM   3388  CA  TRP A 216     -14.990 -15.520  -6.685  1.00 56.81           C
ATOM   3389  HA  TRP A 216     -15.617 -16.086  -7.369  1.00 56.81           H
ATOM   3390  C   TRP A 216     -13.544 -15.709  -7.126  1.00 56.81           C
ATOM   3391  O   TRP A 216     -13.279 -16.203  -8.215  1.00 56.81           O
ATOM   3392  CB  TRP A 216     -15.354 -14.040  -6.794  1.00 56.81           C
ATOM   3393 1HB  TRP A 216     -14.742 -13.476  -6.091  1.00 56.81           H
ATOM   3394 2HB  TRP A 216     -15.126 -13.697  -7.803  1.00 56.81           H
ATOM   3395  CG  TRP A 216     -16.800 -13.753  -6.501  1.00 56.81           C
ATOM   3396  CD1 TRP A 216     -17.873 -14.561  -6.729  1.00 56.81           C
ATOM   3397  HD1 TRP A 216     -17.805 -15.550  -7.163  1.00 56.81           H
ATOM   3398  CD2 TRP A 216     -17.349 -12.540  -5.955  1.00 56.81           C
ATOM   3399  NE1 TRP A 216     -19.045 -13.960  -6.358  1.00 56.81           N
ATOM   3400  HE1 TRP A 216     -19.958 -14.392  -6.441  1.00 56.81           H
ATOM   3401  CE2 TRP A 216     -18.764 -12.703  -5.898  1.00 56.81           C
ATOM   3402  CE3 TRP A 216     -16.790 -11.317  -5.531  1.00 56.81           C
ATOM   3403  HE3 TRP A 216     -15.723 -11.170  -5.560  1.00 56.81           H
ATOM   3404  CZ2 TRP A 216     -19.623 -11.676  -5.460  1.00 56.81           C
ATOM   3405  HZ2 TRP A 216     -20.694 -11.817  -5.451  1.00 56.81           H
ATOM   3406  CZ3 TRP A 216     -17.649 -10.283  -5.086  1.00 56.81           C
ATOM   3407  HZ3 TRP A 216     -17.233  -9.334  -4.781  1.00 56.81           H
ATOM   3408  CH2 TRP A 216     -19.061 -10.479  -5.053  1.00 56.81           C
ATOM   3409  HH2 TRP A 216     -19.702  -9.679  -4.714  1.00 56.81           H
ATOM   3410  N   THR A 217     -12.597 -15.301  -6.297  1.00 29.93           N
ATOM   3411  H   THR A 217     -12.847 -14.929  -5.386  1.00 29.93           H
ATOM   3412  CA  THR A 217     -11.201 -15.250  -6.729  1.00 29.93           C
ATOM   3413  HA  THR A 217     -11.185 -14.915  -7.766  1.00 29.93           H
ATOM   3414  C   THR A 217     -10.482 -16.594  -6.648  1.00 29.93           C
ATOM   3415  O   THR A 217      -9.766 -16.983  -7.567  1.00 29.93           O
ATOM   3416  CB  THR A 217     -10.406 -14.222  -5.886  1.00 29.93           C
ATOM   3417  HB  THR A 217     -10.166 -14.653  -4.914  1.00 29.93           H
ATOM   3418  OG1 THR A 217     -11.214 -13.058  -5.678  1.00 29.93           O
ATOM   3419  HG1 THR A 217     -11.853 -13.261  -4.986  1.00 29.93           H
ATOM   3420  CG2 THR A 217      -9.132 -13.776  -6.585  1.00 29.93           C
ATOM   3421 1HG2 THR A 217      -8.625 -13.031  -5.978  1.00 29.93           H
ATOM   3422 2HG2 THR A 217      -9.376 -13.334  -7.552  1.00 29.93           H
ATOM   3423 3HG2 THR A 217      -8.465 -14.625  -6.735  1.00 29.93           H
ATOM   3424  N   ALA A 218     -10.650 -17.313  -5.545  1.00  2.73           N
ATOM   3425  H   ALA A 218     -11.281 -16.992  -4.820  1.00  2.73           H
ATOM   3426  CA  ALA A 218      -9.905 -18.552  -5.331  1.00  2.73           C
ATOM   3427  HA  ALA A 218      -8.981 -18.507  -5.910  1.00  2.73           H
ATOM   3428  C   ALA A 218     -10.676 -19.789  -5.790  1.00  2.73           C
ATOM   3429  O   ALA A 218     -10.081 -20.730  -6.309  1.00  2.73           O
ATOM   3430  CB  ALA A 218      -9.518 -18.680  -3.851  1.00  2.73           C
ATOM   3431 1HB  ALA A 218      -8.953 -17.800  -3.542  1.00  2.73           H
ATOM   3432 2HB  ALA A 218      -8.896 -19.566  -3.713  1.00  2.73           H
ATOM   3433 3HB  ALA A 218     -10.411 -18.775  -3.233  1.00  2.73           H
ATOM   3434  N   GLN A 219     -11.987 -19.802  -5.594  1.00 -5.63           N
ATOM   3435  H   GLN A 219     -12.432 -19.011  -5.140  1.00 -5.63           H
ATOM   3436  CA  GLN A 219     -12.811 -20.957  -5.976  1.00 -5.63           C
ATOM   3437  HA  GLN A 219     -12.184 -21.848  -6.017  1.00 -5.63           H
ATOM   3438  C   GLN A 219     -13.454 -20.771  -7.352  1.00 -5.63           C
ATOM   3439  O   GLN A 219     -14.209 -21.627  -7.820  1.00 -5.63           O
ATOM   3440  CB  GLN A 219     -13.905 -21.206  -4.937  1.00 -5.63           C
ATOM   3441 1HB  GLN A 219     -14.538 -20.330  -4.897  1.00 -5.63           H
ATOM   3442 2HB  GLN A 219     -14.508 -22.051  -5.267  1.00 -5.63           H
ATOM   3443  CG  GLN A 219     -13.415 -21.495  -3.530  1.00 -5.63           C
ATOM   3444 1HG  GLN A 219     -12.820 -22.408  -3.535  1.00 -5.63           H
ATOM   3445 2HG  GLN A 219     -12.789 -20.673  -3.186  1.00 -5.63           H
ATOM   3446  CD  GLN A 219     -14.564 -21.655  -2.556  1.00 -5.63           C
ATOM   3447  OE1 GLN A 219     -15.712 -21.856  -2.937  1.00 -5.63           O
ATOM   3448  NE2 GLN A 219     -14.274 -21.531  -1.293  1.00 -5.63           N
ATOM   3449 1HE2 GLN A 219     -15.016 -21.591  -0.617  1.00 -5.63           H
ATOM   3450 2HE2 GLN A 219     -13.312 -21.400  -1.007  1.00 -5.63           H
ATOM   3451  N   GLY A 220     -13.165 -19.648  -7.998  1.00 -8.89           N
ATOM   3452  H   GLY A 220     -12.604 -18.940  -7.552  1.00 -8.89           H
ATOM   3453  CA  GLY A 220     -13.599 -19.425  -9.368  1.00 -8.89           C
ATOM   3454 1HA  GLY A 220     -13.090 -18.539  -9.745  1.00 -8.89           H
ATOM   3455 2HA  GLY A 220     -13.276 -20.274  -9.970  1.00 -8.89           H
ATOM   3456  C   GLY A 220     -15.087 -19.242  -9.599  1.00 -8.89           C
ATOM   3457  O   GLY A 220     -15.563 -19.492 -10.706  1.00 -8.89           O
ATOM   3458  N   HIS A 221     -15.851 -18.865  -8.584  1.00 -2.32           N
ATOM   3459  H   HIS A 221     -15.428 -18.676  -7.681  1.00 -2.32           H
ATOM   3460  CA  HIS A 221     -17.289 -18.644  -8.764  1.00 -2.32           C
ATOM   3461  HA  HIS A 221     -17.716 -19.463  -9.343  1.00 -2.32           H
ATOM   3462  C   HIS A 221     -17.471 -17.350  -9.542  1.00 -2.32           C
ATOM   3463  O   HIS A 221     -16.621 -16.468  -9.477  1.00 -2.32           O
ATOM   3464  CB  HIS A 221     -18.012 -18.555  -7.421  1.00 -2.32           C
ATOM   3465 1HB  HIS A 221     -17.530 -17.790  -6.814  1.00 -2.32           H
ATOM   3466 2HB  HIS A 221     -19.045 -18.254  -7.594  1.00 -2.32           H
ATOM   3467  CG  HIS A 221     -18.016 -19.845  -6.663  1.00 -2.32           C
ATOM   3468  ND1 HIS A 221     -18.895 -20.871  -6.937  1.00 -2.32           N
ATOM   3469  CD2 HIS A 221     -17.208 -20.274  -5.660  1.00 -2.32           C
ATOM   3470  HD2 HIS A 221     -16.400 -19.695  -5.242  1.00 -2.32           H
ATOM   3471  CE1 HIS A 221     -18.594 -21.866  -6.045  1.00 -2.32           C
ATOM   3472  HE1 HIS A 221     -19.122 -22.809  -5.985  1.00 -2.32           H
ATOM   3473  NE2 HIS A 221     -17.557 -21.528  -5.248  1.00 -2.32           N
ATOM   3474  HE2 HIS A 221     -17.133 -22.076  -4.501  1.00 -2.32           H
ATOM   3475  N   ALA A 222     -18.561 -17.230 -10.282  1.00  2.95           N
ATOM   3476  H   ALA A 222     -19.257 -17.967 -10.291  1.00  2.95           H
ATOM   3477  CA  ALA A 222     -18.771 -16.048 -11.103  1.00  2.95           C
ATOM   3478  HA  ALA A 222     -17.886 -15.908 -11.725  1.00  2.95           H
ATOM   3479  C   ALA A 222     -18.946 -14.796 -10.234  1.00  2.95           C
ATOM   3480  O   ALA A 222     -19.780 -14.750  -9.329  1.00  2.95           O
ATOM   3481  CB  ALA A 222     -19.980 -16.270 -12.009  1.00  2.95           C
ATOM   3482 1HB  ALA A 222     -19.782 -17.097 -12.692  1.00  2.95           H
ATOM   3483 2HB  ALA A 222     -20.172 -15.365 -12.588  1.00  2.95           H
ATOM   3484 3HB  ALA A 222     -20.853 -16.500 -11.400  1.00  2.95           H
ATOM   3485  N   ASN A 223     -18.153 -13.778 -10.533  1.00 11.02           N
ATOM   3486  H   ASN A 223     -17.497 -13.877 -11.292  1.00 11.02           H
ATOM   3487  CA  ASN A 223     -18.200 -12.508  -9.813  1.00 11.02           C
ATOM   3488  HA  ASN A 223     -18.341 -12.696  -8.749  1.00 11.02           H
ATOM   3489  C   ASN A 223     -19.384 -11.689 -10.322  1.00 11.02           C
ATOM   3490  O   ASN A 223     -19.284 -11.005 -11.344  1.00 11.02           O
ATOM   3491  CB  ASN A 223     -16.877 -11.753 -10.013  1.00 11.02           C
ATOM   3492 1HB  ASN A 223     -16.054 -12.370  -9.655  1.00 11.02           H
ATOM   3493 2HB  ASN A 223     -16.725 -11.566 -11.073  1.00 11.02           H
ATOM   3494  CG  ASN A 223     -16.841 -10.423  -9.298  1.00 11.02           C
ATOM   3495  OD1 ASN A 223     -17.734 -10.066  -8.538  1.00 11.02           O
ATOM   3496  ND2 ASN A 223     -15.817  -9.658  -9.569  1.00 11.02           N
ATOM   3497 1HD2 ASN A 223     -15.765  -8.738  -9.161  1.00 11.02           H
ATOM   3498 2HD2 ASN A 223     -15.105  -9.977 -10.210  1.00 11.02           H
ATOM   3499  N   HIS A 224     -20.513 -11.783  -9.635  1.00  7.21           N
ATOM   3500  H   HIS A 224     -20.561 -12.430  -8.856  1.00  7.21           H
ATOM   3501  CA  HIS A 224     -21.713 -11.020  -9.994  1.00  7.21           C
ATOM   3502  HA  HIS A 224     -21.679 -10.765 -11.053  1.00  7.21           H
ATOM   3503  C   HIS A 224     -21.859  -9.727  -9.193  1.00  7.21           C
ATOM   3504  O   HIS A 224     -22.802  -8.959  -9.397  1.00  7.21           O
ATOM   3505  CB  HIS A 224     -22.968 -11.851  -9.736  1.00  7.21           C
ATOM   3506 1HB  HIS A 224     -23.022 -12.065  -8.672  1.00  7.21           H
ATOM   3507 2HB  HIS A 224     -23.838 -11.262 -10.022  1.00  7.21           H
ATOM   3508  CG  HIS A 224     -23.018 -13.152 -10.472  1.00  7.21           C
ATOM   3509  ND1 HIS A 224     -23.025 -13.238 -11.849  1.00  7.21           N
ATOM   3510  CD2 HIS A 224     -23.147 -14.417  -9.990  1.00  7.21           C
ATOM   3511  HD2 HIS A 224     -23.170 -14.669  -8.937  1.00  7.21           H
ATOM   3512  CE1 HIS A 224     -23.157 -14.568 -12.134  1.00  7.21           C
ATOM   3513  HE1 HIS A 224     -23.187 -14.971 -13.138  1.00  7.21           H
ATOM   3514  NE2 HIS A 224     -23.260 -15.319 -11.012  1.00  7.21           N
ATOM   3515  HE2 HIS A 224     -23.387 -16.323 -10.942  1.00  7.21           H
ATOM   3516  N   GLY A 225     -20.949  -9.487  -8.261  1.00-16.26           N
ATOM   3517  H   GLY A 225     -20.172 -10.118  -8.129  1.00-16.26           H
ATOM   3518  CA  GLY A 225     -21.069  -8.325  -7.395  1.00-16.26           C
ATOM   3519 1HA  GLY A 225     -20.077  -8.042  -7.042  1.00-16.26           H
ATOM   3520 2HA  GLY A 225     -21.472  -7.490  -7.968  1.00-16.26           H
ATOM   3521  C   GLY A 225     -21.955  -8.554  -6.184  1.00-16.26           C
ATOM   3522  O   GLY A 225     -22.243  -9.694  -5.798  1.00-16.26           O
ATOM   3523  N   PHE A 226     -22.366  -7.461  -5.558  1.00-39.27           N
ATOM   3524  H   PHE A 226     -22.163  -6.552  -5.967  1.00-39.27           H
ATOM   3525  CA  PHE A 226     -23.106  -7.506  -4.299  1.00-39.27           C
ATOM   3526  HA  PHE A 226     -23.253  -8.541  -4.000  1.00-39.27           H
ATOM   3527  C   PHE A 226     -24.458  -6.822  -4.389  1.00-39.27           C
ATOM   3528  O   PHE A 226     -24.619  -5.874  -5.157  1.00-39.27           O
ATOM   3529  CB  PHE A 226     -22.329  -6.770  -3.202  1.00-39.27           C
ATOM   3530 1HB  PHE A 226     -22.244  -5.720  -3.481  1.00-39.27           H
ATOM   3531 2HB  PHE A 226     -22.894  -6.830  -2.271  1.00-39.27           H
ATOM   3532  CG  PHE A 226     -20.952  -7.311  -2.958  1.00-39.27           C
ATOM   3533  CD1 PHE A 226     -19.839  -6.694  -3.550  1.00-39.27           C
ATOM   3534  HD1 PHE A 226     -19.982  -5.858  -4.217  1.00-39.27           H
ATOM   3535  CD2 PHE A 226     -20.755  -8.418  -2.116  1.00-39.27           C
ATOM   3536  HD2 PHE A 226     -21.603  -8.909  -1.662  1.00-39.27           H
ATOM   3537  CE1 PHE A 226     -18.533  -7.148  -3.280  1.00-39.27           C
ATOM   3538  HE1 PHE A 226     -17.691  -6.650  -3.730  1.00-39.27           H
ATOM   3539  CE2 PHE A 226     -19.449  -8.897  -1.850  1.00-39.27           C
ATOM   3540  HE2 PHE A 226     -19.306  -9.752  -1.212  1.00-39.27           H
ATOM   3541  CZ  PHE A 226     -18.334  -8.249  -2.421  1.00-39.27           C
ATOM   3542  HZ  PHE A 226     -17.334  -8.602  -2.211  1.00-39.27           H
ATOM   3543  N   VAL A 227     -25.378  -7.214  -3.520  1.00-19.87           N
ATOM   3544  H   VAL A 227     -25.190  -8.021  -2.932  1.00-19.87           H
ATOM   3545  CA  VAL A 227     -26.564  -6.403  -3.241  1.00-19.87           C
ATOM   3546  HA  VAL A 227     -26.735  -5.693  -4.047  1.00-19.87           H
ATOM   3547  C   VAL A 227     -26.212  -5.671  -1.962  1.00-19.87           C
ATOM   3548  O   VAL A 227     -25.737  -6.292  -1.006  1.00-19.87           O
ATOM   3549  CB  VAL A 227     -27.864  -7.223  -2.984  1.00-19.87           C
ATOM   3550  HB  VAL A 227     -27.702  -7.867  -2.128  1.00-19.87           H
ATOM   3551  CG1 VAL A 227     -29.063  -6.310  -2.665  1.00-19.87           C
ATOM   3552 1HG1 VAL A 227     -29.974  -6.904  -2.581  1.00-19.87           H
ATOM   3553 2HG1 VAL A 227     -29.189  -5.565  -3.452  1.00-19.87           H
ATOM   3554 3HG1 VAL A 227     -28.904  -5.803  -1.713  1.00-19.87           H
ATOM   3555  CG2 VAL A 227     -28.185  -8.105  -4.176  1.00-19.87           C
ATOM   3556 1HG2 VAL A 227     -29.170  -8.555  -4.054  1.00-19.87           H
ATOM   3557 2HG2 VAL A 227     -27.449  -8.902  -4.231  1.00-19.87           H
ATOM   3558 3HG2 VAL A 227     -28.164  -7.520  -5.096  1.00-19.87           H
ATOM   3559  N   VAL A 228     -26.477  -4.377  -1.925  1.00-26.51           N
ATOM   3560  H   VAL A 228     -26.815  -3.911  -2.765  1.00-26.51           H
ATOM   3561  CA  VAL A 228     -26.412  -3.609  -0.688  1.00-26.51           C
ATOM   3562  HA  VAL A 228     -26.143  -4.261   0.142  1.00-26.51           H
ATOM   3563  C   VAL A 228     -27.832  -3.130  -0.470  1.00-26.51           C
ATOM   3564  O   VAL A 228     -28.478  -2.595  -1.372  1.00-26.51           O
ATOM   3565  CB  VAL A 228     -25.373  -2.471  -0.770  1.00-26.51           C
ATOM   3566  HB  VAL A 228     -25.606  -1.838  -1.626  1.00-26.51           H
ATOM   3567  CG1 VAL A 228     -25.390  -1.601   0.497  1.00-26.51           C
ATOM   3568 1HG1 VAL A 228     -24.611  -0.842   0.429  1.00-26.51           H
ATOM   3569 2HG1 VAL A 228     -25.221  -2.213   1.382  1.00-26.51           H
ATOM   3570 3HG1 VAL A 228     -26.354  -1.102   0.588  1.00-26.51           H
ATOM   3571  CG2 VAL A 228     -23.983  -3.087  -0.971  1.00-26.51           C
ATOM   3572 1HG2 VAL A 228     -23.214  -2.328  -0.838  1.00-26.51           H
ATOM   3573 2HG2 VAL A 228     -23.905  -3.492  -1.981  1.00-26.51           H
ATOM   3574 3HG2 VAL A 228     -23.817  -3.891  -0.254  1.00-26.51           H
ATOM   3575  N   GLU A 229     -28.329  -3.406   0.723  1.00-17.53           N
ATOM   3576  H   GLU A 229     -27.736  -3.857   1.418  1.00-17.53           H
ATOM   3577  CA  GLU A 229     -29.702  -3.135   1.110  1.00-17.53           C
ATOM   3578  HA  GLU A 229     -30.237  -2.586   0.336  1.00-17.53           H
ATOM   3579  C   GLU A 229     -29.648  -2.308   2.386  1.00-17.53           C
ATOM   3580  O   GLU A 229     -28.896  -2.646   3.297  1.00-17.53           O
ATOM   3581  CB  GLU A 229     -30.374  -4.482   1.379  1.00-17.53           C
ATOM   3582 1HB  GLU A 229     -30.453  -5.024   0.437  1.00-17.53           H
ATOM   3583 2HB  GLU A 229     -29.723  -5.051   2.038  1.00-17.53           H
ATOM   3584  CG  GLU A 229     -31.736  -4.410   2.029  1.00-17.53           C
ATOM   3585 1HG  GLU A 229     -31.661  -3.847   2.960  1.00-17.53           H
ATOM   3586 2HG  GLU A 229     -32.429  -3.892   1.368  1.00-17.53           H
ATOM   3587  CD  GLU A 229     -32.279  -5.787   2.350  1.00-17.53           C
ATOM   3588  OE1 GLU A 229     -32.713  -6.508   1.431  1.00-17.53           O
ATOM   3589  OE2 GLU A 229     -32.360  -6.129   3.548  1.00-17.53           O
ATOM   3590  N   VAL A 230     -30.436  -1.245   2.465  1.00 -8.56           N
ATOM   3591  H   VAL A 230     -31.003  -0.979   1.661  1.00 -8.56           H
ATOM   3592  CA  VAL A 230     -30.545  -0.448   3.685  1.00 -8.56           C
ATOM   3593  HA  VAL A 230     -29.985  -0.940   4.479  1.00 -8.56           H
ATOM   3594  C   VAL A 230     -32.020  -0.409   4.077  1.00 -8.56           C
ATOM   3595  O   VAL A 230     -32.856   0.137   3.354  1.00 -8.56           O
ATOM   3596  CB  VAL A 230     -29.983   0.990   3.508  1.00 -8.56           C
ATOM   3597  HB  VAL A 230     -30.616   1.532   2.807  1.00 -8.56           H
ATOM   3598  CG1 VAL A 230     -29.975   1.728   4.855  1.00 -8.56           C
ATOM   3599 1HG1 VAL A 230     -29.610   2.741   4.714  1.00 -8.56           H
ATOM   3600 2HG1 VAL A 230     -29.342   1.206   5.570  1.00 -8.56           H
ATOM   3601 3HG1 VAL A 230     -30.985   1.779   5.261  1.00 -8.56           H
ATOM   3602  CG2 VAL A 230     -28.555   0.966   2.929  1.00 -8.56           C
ATOM   3603 1HG2 VAL A 230     -28.160   1.979   2.867  1.00 -8.56           H
ATOM   3604 2HG2 VAL A 230     -28.572   0.545   1.923  1.00 -8.56           H
ATOM   3605 3HG2 VAL A 230     -27.905   0.358   3.557  1.00 -8.56           H
ATOM   3606  N   ALA A 231     -32.338  -1.036   5.198  1.00 12.17           N
ATOM   3607  H   ALA A 231     -31.597  -1.466   5.750  1.00 12.17           H
ATOM   3608  CA  ALA A 231     -33.700  -1.142   5.704  1.00 12.17           C
ATOM   3609  HA  ALA A 231     -34.409  -0.885   4.918  1.00 12.17           H
ATOM   3610  C   ALA A 231     -33.883  -0.186   6.881  1.00 12.17           C
ATOM   3611  O   ALA A 231     -33.167  -0.283   7.881  1.00 12.17           O
ATOM   3612  CB  ALA A 231     -33.952  -2.589   6.154  1.00 12.17           C
ATOM   3613 1HB  ALA A 231     -33.764  -3.272   5.326  1.00 12.17           H
ATOM   3614 2HB  ALA A 231     -34.985  -2.696   6.486  1.00 12.17           H
ATOM   3615 3HB  ALA A 231     -33.284  -2.843   6.978  1.00 12.17           H
ATOM   3616  N   HIS A 232     -34.864   0.701   6.799  1.00 27.90           N
ATOM   3617  H   HIS A 232     -35.414   0.768   5.954  1.00 27.90           H
ATOM   3618  CA  HIS A 232     -35.200   1.537   7.952  1.00 27.90           C
ATOM   3619  HA  HIS A 232     -34.301   2.018   8.337  1.00 27.90           H
ATOM   3620  C   HIS A 232     -35.772   0.635   9.032  1.00 27.90           C
ATOM   3621  O   HIS A 232     -36.655  -0.180   8.746  1.00 27.90           O
ATOM   3622  CB  HIS A 232     -36.236   2.602   7.585  1.00 27.90           C
ATOM   3623 1HB  HIS A 232     -35.806   3.266   6.836  1.00 27.90           H
ATOM   3624 2HB  HIS A 232     -37.105   2.107   7.155  1.00 27.90           H
ATOM   3625  CG  HIS A 232     -36.697   3.415   8.755  1.00 27.90           C
ATOM   3626  ND1 HIS A 232     -35.852   4.228   9.478  1.00 27.90           N
ATOM   3627  CD2 HIS A 232     -37.926   3.500   9.335  1.00 27.90           C
ATOM   3628  HD2 HIS A 232     -38.799   2.961   8.995  1.00 27.90           H
ATOM   3629  CE1 HIS A 232     -36.621   4.792  10.457  1.00 27.90           C
ATOM   3630  HE1 HIS A 232     -36.246   5.489  11.194  1.00 27.90           H
ATOM   3631  NE2 HIS A 232     -37.904   4.365  10.399  1.00 27.90           N
ATOM   3632  HE2 HIS A 232     -38.674   4.621  11.014  1.00 27.90           H
ATOM   3633  N   LEU A 233     -35.283   0.759  10.257  1.00 11.05           N
ATOM   3634  H   LEU A 233     -34.552   1.429  10.448  1.00 11.05           H
ATOM   3635  CA  LEU A 233     -35.863   0.014  11.367  1.00 11.05           C
ATOM   3636  HA  LEU A 233     -36.260  -0.940  11.023  1.00 11.05           H
ATOM   3637  C   LEU A 233     -36.997   0.892  11.851  1.00 11.05           C
ATOM   3638  O   LEU A 233     -36.764   1.974  12.389  1.00 11.05           O
ATOM   3639  CB  LEU A 233     -34.867  -0.206  12.502  1.00 11.05           C
ATOM   3640 1HB  LEU A 233     -34.478   0.765  12.801  1.00 11.05           H
ATOM   3641 2HB  LEU A 233     -35.413  -0.614  13.352  1.00 11.05           H
ATOM   3642  CG  LEU A 233     -33.678  -1.130  12.222  1.00 11.05           C
ATOM   3643  HG  LEU A 233     -33.163  -0.793  11.324  1.00 11.05           H
ATOM   3644  CD1 LEU A 233     -32.726  -1.017  13.395  1.00 11.05           C
ATOM   3645 1HD1 LEU A 233     -31.901  -1.706  13.268  1.00 11.05           H
ATOM   3646 2HD1 LEU A 233     -33.244  -1.235  14.328  1.00 11.05           H
ATOM   3647 3HD1 LEU A 233     -32.330  -0.004  13.439  1.00 11.05           H
ATOM   3648  CD2 LEU A 233     -34.106  -2.588  12.029  1.00 11.05           C
ATOM   3649 1HD2 LEU A 233     -33.230  -3.225  11.926  1.00 11.05           H
ATOM   3650 2HD2 LEU A 233     -34.702  -2.678  11.120  1.00 11.05           H
ATOM   3651 3HD2 LEU A 233     -34.704  -2.924  12.877  1.00 11.05           H
ATOM   3652  N   GLU A 234     -38.221   0.461  11.610  1.00 -2.26           N
ATOM   3653  H   GLU A 234     -38.369  -0.426  11.158  1.00 -2.26           H
ATOM   3654  CA  GLU A 234     -39.364   1.285  11.966  1.00 -2.26           C
ATOM   3655  HA  GLU A 234     -39.209   2.278  11.552  1.00 -2.26           H
ATOM   3656  C   GLU A 234     -39.469   1.427  13.476  1.00 -2.26           C
ATOM   3657  O   GLU A 234     -39.498   0.454  14.231  1.00 -2.26           O
ATOM   3658  CB  GLU A 234     -40.657   0.723  11.384  1.00 -2.26           C
ATOM   3659 1HB  GLU A 234     -40.769  -0.314  11.698  1.00 -2.26           H
ATOM   3660 2HB  GLU A 234     -41.493   1.300  11.780  1.00 -2.26           H
ATOM   3661  CG  GLU A 234     -40.701   0.794   9.866  1.00 -2.26           C
ATOM   3662 1HG  GLU A 234     -40.562   1.831   9.557  1.00 -2.26           H
ATOM   3663 2HG  GLU A 234     -39.890   0.194   9.452  1.00 -2.26           H
ATOM   3664  CD  GLU A 234     -42.019   0.286   9.318  1.00 -2.26           C
ATOM   3665  OE1 GLU A 234     -42.103  -0.925   9.008  1.00 -2.26           O
ATOM   3666  OE2 GLU A 234     -42.990   1.067   9.209  1.00 -2.26           O
ATOM   3667  N   GLU A 235     -39.514   2.674  13.908  1.00 42.42           N
ATOM   3668  H   GLU A 235     -39.435   3.430  13.236  1.00 42.42           H
ATOM   3669  CA  GLU A 235     -39.812   3.019  15.286  1.00 42.42           C
ATOM   3670  HA  GLU A 235     -39.517   2.206  15.948  1.00 42.42           H
ATOM   3671  C   GLU A 235     -41.336   3.148  15.274  1.00 42.42           C
ATOM   3672  O   GLU A 235     -41.938   3.177  14.194  1.00 42.42           O
ATOM   3673  CB  GLU A 235     -39.060   4.295  15.680  1.00 42.42           C
ATOM   3674 1HB  GLU A 235     -38.023   4.165  15.374  1.00 42.42           H
ATOM   3675 2HB  GLU A 235     -39.472   5.151  15.146  1.00 42.42           H
ATOM   3676  CG  GLU A 235     -39.080   4.562  17.176  1.00 42.42           C
ATOM   3677 1HG  GLU A 235     -40.026   5.038  17.439  1.00 42.42           H
ATOM   3678 2HG  GLU A 235     -39.026   3.607  17.697  1.00 42.42           H
ATOM   3679  CD  GLU A 235     -37.923   5.422  17.652  1.00 42.42           C
ATOM   3680  OE1 GLU A 235     -36.750   5.003  17.543  1.00 42.42           O
ATOM   3681  OE2 GLU A 235     -38.178   6.508  18.221  1.00 42.42           O
ATOM   3682  N   LYS A 236     -41.957   3.137  16.445  1.00  7.09           N
ATOM   3683  H   LYS A 236     -41.403   3.237  17.282  1.00  7.09           H
ATOM   3684  CA  LYS A 236     -43.402   2.930  16.603  1.00  7.09           C
ATOM   3685  HA  LYS A 236     -43.630   1.922  16.254  1.00  7.09           H
ATOM   3686  C   LYS A 236     -44.324   3.863  15.812  1.00  7.09           C
ATOM   3687  O   LYS A 236     -43.961   4.970  15.407  1.00  7.09           O
ATOM   3688  CB  LYS A 236     -43.729   2.997  18.099  1.00  7.09           C
ATOM   3689 1HB  LYS A 236     -43.361   3.945  18.492  1.00  7.09           H
ATOM   3690 2HB  LYS A 236     -44.809   2.964  18.233  1.00  7.09           H
ATOM   3691  CG  LYS A 236     -43.109   1.852  18.899  1.00  7.09           C
ATOM   3692 1HG  LYS A 236     -43.573   0.915  18.591  1.00  7.09           H
ATOM   3693 2HG  LYS A 236     -42.041   1.798  18.692  1.00  7.09           H
ATOM   3694  CD  LYS A 236     -43.290   2.034  20.398  1.00  7.09           C
ATOM   3695 1HD  LYS A 236     -42.797   2.957  20.703  1.00  7.09           H
ATOM   3696 2HD  LYS A 236     -44.352   2.091  20.640  1.00  7.09           H
ATOM   3697  CE  LYS A 236     -42.662   0.855  21.133  1.00  7.09           C
ATOM   3698 1HE  LYS A 236     -43.235  -0.046  20.905  1.00  7.09           H
ATOM   3699 2HE  LYS A 236     -41.646   0.710  20.761  1.00  7.09           H
ATOM   3700  NZ  LYS A 236     -42.605   1.035  22.614  1.00  7.09           N
ATOM   3701 1HZ  LYS A 236     -42.350   0.160  23.059  1.00  7.09           H
ATOM   3702 2HZ  LYS A 236     -43.501   1.338  22.970  1.00  7.09           H
ATOM   3703 3HZ  LYS A 236     -41.898   1.723  22.844  1.00  7.09           H
ATOM   3704  N   GLN A 237     -45.539   3.368  15.623  1.00  4.35           N
ATOM   3705  H   GLN A 237     -45.762   2.485  16.058  1.00  4.35           H
ATOM   3706  CA  GLN A 237     -46.565   3.960  14.763  1.00  4.35           C
ATOM   3707  HA  GLN A 237     -46.269   3.791  13.728  1.00  4.35           H
ATOM   3708  C   GLN A 237     -46.765   5.464  14.955  1.00  4.35           C
ATOM   3709  O   GLN A 237     -46.978   5.958  16.068  1.00  4.35           O
ATOM   3710  CB  GLN A 237     -47.866   3.198  15.037  1.00  4.35           C
ATOM   3711 1HB  GLN A 237     -47.630   2.134  15.041  1.00  4.35           H
ATOM   3712 2HB  GLN A 237     -48.203   3.475  16.036  1.00  4.35           H
ATOM   3713  CG  GLN A 237     -49.026   3.407  14.068  1.00  4.35           C
ATOM   3714 1HG  GLN A 237     -49.282   4.463  14.030  1.00  4.35           H
ATOM   3715 2HG  GLN A 237     -48.725   3.085  13.072  1.00  4.35           H
ATOM   3716  CD  GLN A 237     -50.255   2.617  14.494  1.00  4.35           C
ATOM   3717  OE1 GLN A 237     -50.327   2.098  15.611  1.00  4.35           O
ATOM   3718  NE2 GLN A 237     -51.238   2.543  13.645  1.00  4.35           N
ATOM   3719 1HE2 GLN A 237     -52.063   2.020  13.891  1.00  4.35           H
ATOM   3720 2HE2 GLN A 237     -51.167   3.000  12.743  1.00  4.35           H
ATOM   3721  N   GLY A 238     -46.663   6.189  13.851  1.00 17.87           N
ATOM   3722  H   GLY A 238     -46.470   5.718  12.969  1.00 17.87           H
ATOM   3723  CA  GLY A 238     -46.791   7.639  13.842  1.00 17.87           C
ATOM   3724 1HA  GLY A 238     -47.684   7.915  13.284  1.00 17.87           H
ATOM   3725 2HA  GLY A 238     -46.887   8.015  14.859  1.00 17.87           H
ATOM   3726  C   GLY A 238     -45.602   8.317  13.201  1.00 17.87           C
ATOM   3727  O   GLY A 238     -45.743   9.394  12.624  1.00 17.87           O
ATOM   3728  N   VAL A 239     -44.436   7.689  13.255  1.00 11.46           N
ATOM   3729  H   VAL A 239     -44.355   6.808  13.745  1.00 11.46           H
ATOM   3730  CA  VAL A 239     -43.253   8.258  12.610  1.00 11.46           C
ATOM   3731  HA  VAL A 239     -43.202   9.320  12.844  1.00 11.46           H
ATOM   3732  C   VAL A 239     -43.456   8.087  11.104  1.00 11.46           C
ATOM   3733  O   VAL A 239     -43.749   6.980  10.624  1.00 11.46           O
ATOM   3734  CB  VAL A 239     -41.946   7.572  13.103  1.00 11.46           C
ATOM   3735  HB  VAL A 239     -41.999   6.513  12.858  1.00 11.46           H
ATOM   3736  CG1 VAL A 239     -40.705   8.179  12.434  1.00 11.46           C
ATOM   3737 1HG1 VAL A 239     -39.818   7.637  12.763  1.00 11.46           H
ATOM   3738 2HG1 VAL A 239     -40.605   9.228  12.711  1.00 11.46           H
ATOM   3739 3HG1 VAL A 239     -40.773   8.095  11.350  1.00 11.46           H
ATOM   3740  CG2 VAL A 239     -41.809   7.713  14.627  1.00 11.46           C
ATOM   3741 1HG2 VAL A 239     -40.877   7.253  14.955  1.00 11.46           H
ATOM   3742 2HG2 VAL A 239     -42.632   7.210  15.131  1.00 11.46           H
ATOM   3743 3HG2 VAL A 239     -41.804   8.767  14.911  1.00 11.46           H
ATOM   3744  N   SER A 240     -43.325   9.172  10.356  1.00 -2.25           N
ATOM   3745  H   SER A 240     -43.067  10.053  10.795  1.00 -2.25           H
ATOM   3746  CA  SER A 240     -43.525   9.154   8.909  1.00 -2.25           C
ATOM   3747  HA  SER A 240     -44.474   8.669   8.679  1.00 -2.25           H
ATOM   3748  C   SER A 240     -42.401   8.416   8.193  1.00 -2.25           C
ATOM   3749  O   SER A 240     -41.252   8.413   8.648  1.00 -2.25           O
ATOM   3750  CB  SER A 240     -43.556  10.584   8.375  1.00 -2.25           C
ATOM   3751 1HB  SER A 240     -44.388  11.123   8.829  1.00 -2.25           H
ATOM   3752 2HB  SER A 240     -42.621  11.077   8.640  1.00 -2.25           H
ATOM   3753  OG  SER A 240     -43.699  10.591   6.965  1.00 -2.25           O
ATOM   3754  HG  SER A 240     -43.154  11.297   6.591  1.00 -2.25           H
ATOM   3755  N   LYS A 241     -42.719   7.797   7.066  1.00  8.02           N
ATOM   3756  H   LYS A 241     -43.690   7.790   6.764  1.00  8.02           H
ATOM   3757  CA  LYS A 241     -41.710   7.179   6.213  1.00  8.02           C
ATOM   3758  HA  LYS A 241     -41.082   6.522   6.815  1.00  8.02           H
ATOM   3759  C   LYS A 241     -40.834   8.250   5.582  1.00  8.02           C
ATOM   3760  O   LYS A 241     -41.331   9.188   4.949  1.00  8.02           O
ATOM   3761  CB  LYS A 241     -42.386   6.357   5.112  1.00  8.02           C
ATOM   3762 1HB  LYS A 241     -43.092   5.674   5.581  1.00  8.02           H
ATOM   3763 2HB  LYS A 241     -42.942   7.033   4.461  1.00  8.02           H
ATOM   3764  CG  LYS A 241     -41.404   5.542   4.274  1.00  8.02           C
ATOM   3765 1HG  LYS A 241     -40.758   6.215   3.709  1.00  8.02           H
ATOM   3766 2HG  LYS A 241     -40.790   4.951   4.950  1.00  8.02           H
ATOM   3767  CD  LYS A 241     -42.093   4.589   3.316  1.00  8.02           C
ATOM   3768 1HD  LYS A 241     -41.339   3.918   2.903  1.00  8.02           H
ATOM   3769 2HD  LYS A 241     -42.818   3.996   3.872  1.00  8.02           H
ATOM   3770  CE  LYS A 241     -42.803   5.289   2.166  1.00  8.02           C
ATOM   3771 1HE  LYS A 241     -43.596   5.933   2.553  1.00  8.02           H
ATOM   3772 2HE  LYS A 241     -42.086   5.898   1.614  1.00  8.02           H
ATOM   3773  NZ  LYS A 241     -43.391   4.259   1.256  1.00  8.02           N
ATOM   3774 1HZ  LYS A 241     -43.719   4.694   0.401  1.00  8.02           H
ATOM   3775 2HZ  LYS A 241     -44.170   3.795   1.709  1.00  8.02           H
ATOM   3776 3HZ  LYS A 241     -42.699   3.563   1.018  1.00  8.02           H
ATOM   3777  N   ARG A 242     -39.530   8.059   5.705  1.00 29.73           N
ATOM   3778  H   ARG A 242     -39.206   7.274   6.263  1.00 29.73           H
ATOM   3779  CA  ARG A 242     -38.525   8.857   5.003  1.00 29.73           C
ATOM   3780  HA  ARG A 242     -38.981   9.418   4.187  1.00 29.73           H
ATOM   3781  C   ARG A 242     -37.575   7.826   4.430  1.00 29.73           C
ATOM   3782  O   ARG A 242     -36.968   7.056   5.180  1.00 29.73           O
ATOM   3783  CB  ARG A 242     -37.807   9.822   5.953  1.00 29.73           C
ATOM   3784 1HB  ARG A 242     -37.485   9.272   6.837  1.00 29.73           H
ATOM   3785 2HB  ARG A 242     -36.926  10.219   5.447  1.00 29.73           H
ATOM   3786  CG  ARG A 242     -38.692  10.992   6.369  1.00 29.73           C
ATOM   3787 1HG  ARG A 242     -38.952  11.556   5.473  1.00 29.73           H
ATOM   3788 2HG  ARG A 242     -39.608  10.609   6.816  1.00 29.73           H
ATOM   3789  CD  ARG A 242     -38.029  11.942   7.360  1.00 29.73           C
ATOM   3790 1HD  ARG A 242     -37.051  12.234   6.973  1.00 29.73           H
ATOM   3791 2HD  ARG A 242     -38.642  12.840   7.446  1.00 29.73           H
ATOM   3792  NE  ARG A 242     -37.868  11.353   8.698  1.00 29.73           N
ATOM   3793  HE  ARG A 242     -36.949  10.994   8.923  1.00 29.73           H
ATOM   3794  CZ  ARG A 242     -38.788  11.297   9.652  1.00 29.73           C
ATOM   3795  NH1 ARG A 242     -38.481  10.755  10.794  1.00 29.73           N
ATOM   3796 1HH1 ARG A 242     -37.562  10.368  10.934  1.00 29.73           H
ATOM   3797 2HH1 ARG A 242     -39.159  10.749  11.539  1.00 29.73           H
ATOM   3798  NH2 ARG A 242     -40.002  11.766   9.526  1.00 29.73           N
ATOM   3799 1HH2 ARG A 242     -40.269  12.248   8.678  1.00 29.73           H
ATOM   3800 2HH2 ARG A 242     -40.670  11.652  10.274  1.00 29.73           H
ATOM   3801  N   HIS A 243     -37.508   7.752   3.112  1.00  2.62           N
ATOM   3802  H   HIS A 243     -38.046   8.405   2.542  1.00  2.62           H
ATOM   3803  CA  HIS A 243     -36.645   6.791   2.442  1.00  2.62           C
ATOM   3804  HA  HIS A 243     -36.850   5.786   2.813  1.00  2.62           H
ATOM   3805  C   HIS A 243     -35.209   7.155   2.780  1.00  2.62           C
ATOM   3806  O   HIS A 243     -34.874   8.328   2.983  1.00  2.62           O
ATOM   3807  CB  HIS A 243     -36.877   6.832   0.931  1.00  2.62           C
ATOM   3808 1HB  HIS A 243     -36.837   7.868   0.593  1.00  2.62           H
ATOM   3809 2HB  HIS A 243     -36.076   6.280   0.439  1.00  2.62           H
ATOM   3810  CG  HIS A 243     -38.178   6.222   0.513  1.00  2.62           C
ATOM   3811  ND1 HIS A 243     -38.379   4.870   0.370  1.00  2.62           N
ATOM   3812  HD1 HIS A 243     -37.684   4.140   0.537  1.00  2.62           H
ATOM   3813  CD2 HIS A 243     -39.363   6.792   0.168  1.00  2.62           C
ATOM   3814  HD2 HIS A 243     -39.558   7.856   0.160  1.00  2.62           H
ATOM   3815  CE1 HIS A 243     -39.626   4.673  -0.051  1.00  2.62           C
ATOM   3816  HE1 HIS A 243     -40.053   3.702  -0.269  1.00  2.62           H
ATOM   3817  NE2 HIS A 243     -40.270   5.815  -0.186  1.00  2.62           N
ATOM   3818  N   VAL A 244     -34.365   6.142   2.874  1.00 39.90           N
ATOM   3819  H   VAL A 244     -34.672   5.209   2.653  1.00 39.90           H
ATOM   3820  CA  VAL A 244     -32.987   6.341   3.301  1.00 39.90           C
ATOM   3821  HA  VAL A 244     -32.933   7.261   3.876  1.00 39.90           H
ATOM   3822  C   VAL A 244     -32.103   6.522   2.082  1.00 39.90           C
ATOM   3823  O   VAL A 244     -32.125   5.709   1.148  1.00 39.90           O
ATOM   3824  CB  VAL A 244     -32.525   5.206   4.242  1.00 39.90           C
ATOM   3825  HB  VAL A 244     -33.146   5.289   5.127  1.00 39.90           H
ATOM   3826  CG1 VAL A 244     -32.768   3.801   3.671  1.00 39.90           C
ATOM   3827 1HG1 VAL A 244     -32.560   3.064   4.444  1.00 39.90           H
ATOM   3828 2HG1 VAL A 244     -32.117   3.618   2.816  1.00 39.90           H
ATOM   3829 3HG1 VAL A 244     -33.806   3.672   3.375  1.00 39.90           H
ATOM   3830  CG2 VAL A 244     -31.065   5.398   4.675  1.00 39.90           C
ATOM   3831 1HG2 VAL A 244     -30.832   4.667   5.448  1.00 39.90           H
ATOM   3832 2HG2 VAL A 244     -30.937   6.398   5.089  1.00 39.90           H
ATOM   3833 3HG2 VAL A 244     -30.395   5.261   3.825  1.00 39.90           H
ATOM   3834  N   ARG A 245     -31.350   7.614   2.068  1.00 35.83           N
ATOM   3835  H   ARG A 245     -31.409   8.280   2.837  1.00 35.83           H
ATOM   3836  CA  ARG A 245     -30.422   7.860   0.970  1.00 35.83           C
ATOM   3837  HA  ARG A 245     -30.897   7.530   0.049  1.00 35.83           H
ATOM   3838  C   ARG A 245     -29.179   7.019   1.197  1.00 35.83           C
ATOM   3839  O   ARG A 245     -28.406   7.265   2.122  1.00 35.83           O
ATOM   3840  CB  ARG A 245     -30.067   9.349   0.820  1.00 35.83           C
ATOM   3841 1HB  ARG A 245     -29.489   9.678   1.685  1.00 35.83           H
ATOM   3842 2HB  ARG A 245     -29.446   9.454  -0.071  1.00 35.83           H
ATOM   3843  CG  ARG A 245     -31.297  10.239   0.683  1.00 35.83           C
ATOM   3844 1HG  ARG A 245     -32.099   9.651   0.238  1.00 35.83           H
ATOM   3845 2HG  ARG A 245     -31.616  10.552   1.676  1.00 35.83           H
ATOM   3846  CD  ARG A 245     -31.105  11.478  -0.187  1.00 35.83           C
ATOM   3847 1HD  ARG A 245     -30.878  11.151  -1.203  1.00 35.83           H
ATOM   3848 2HD  ARG A 245     -32.057  12.008  -0.208  1.00 35.83           H
ATOM   3849  NE  ARG A 245     -30.057  12.418   0.240  1.00 35.83           N
ATOM   3850  HE  ARG A 245     -29.397  12.097   0.928  1.00 35.83           H
ATOM   3851  CZ  ARG A 245     -29.880  13.643  -0.242  1.00 35.83           C
ATOM   3852  NH1 ARG A 245     -28.805  14.309   0.050  1.00 35.83           N
ATOM   3853 1HH1 ARG A 245     -28.100  13.911   0.662  1.00 35.83           H
ATOM   3854 2HH1 ARG A 245     -28.675  15.226  -0.348  1.00 35.83           H
ATOM   3855  NH2 ARG A 245     -30.728  14.254  -1.024  1.00 35.83           N
ATOM   3856 1HH2 ARG A 245     -31.606  13.812  -1.252  1.00 35.83           H
ATOM   3857 2HH2 ARG A 245     -30.503  15.176  -1.370  1.00 35.83           H
ATOM   3858  N   ILE A 246     -28.971   6.030   0.342  1.00 36.09           N
ATOM   3859  H   ILE A 246     -29.690   5.803  -0.335  1.00 36.09           H
ATOM   3860  CA  ILE A 246     -27.647   5.437   0.190  1.00 36.09           C
ATOM   3861  HA  ILE A 246     -27.105   5.497   1.131  1.00 36.09           H
ATOM   3862  C   ILE A 246     -27.112   6.502  -0.766  1.00 36.09           C
ATOM   3863  O   ILE A 246     -27.809   6.887  -1.716  1.00 36.09           O
ATOM   3864  CB  ILE A 246     -27.679   3.953  -0.290  1.00 36.09           C
ATOM   3865  HB  ILE A 246     -28.159   3.375   0.501  1.00 36.09           H
ATOM   3866  CG1 ILE A 246     -26.241   3.431  -0.446  1.00 36.09           C
ATOM   3867 1HG1 ILE A 246     -25.812   3.849  -1.357  1.00 36.09           H
ATOM   3868 2HG1 ILE A 246     -25.653   3.789   0.397  1.00 36.09           H
ATOM   3869  CG2 ILE A 246     -28.509   3.744  -1.570  1.00 36.09           C
ATOM   3870 1HG2 ILE A 246     -28.606   2.680  -1.780  1.00 36.09           H
ATOM   3871 2HG2 ILE A 246     -28.028   4.233  -2.418  1.00 36.09           H
ATOM   3872 3HG2 ILE A 246     -29.508   4.150  -1.443  1.00 36.09           H
ATOM   3873  CD1 ILE A 246     -26.126   1.903  -0.498  1.00 36.09           C
ATOM   3874 1HD1 ILE A 246     -25.075   1.624  -0.548  1.00 36.09           H
ATOM   3875 2HD1 ILE A 246     -26.632   1.513  -1.381  1.00 36.09           H
ATOM   3876 3HD1 ILE A 246     -26.569   1.464   0.397  1.00 36.09           H
ATOM   3877  N   SER A 247     -25.980   7.100  -0.418  1.00 39.14           N
ATOM   3878  H   SER A 247     -25.396   6.697   0.299  1.00 39.14           H
ATOM   3879  CA  SER A 247     -25.606   8.390  -1.005  1.00 39.14           C
ATOM   3880  HA  SER A 247     -26.408   9.086  -0.756  1.00 39.14           H
ATOM   3881  C   SER A 247     -25.520   8.315  -2.530  1.00 39.14           C
ATOM   3882  O   SER A 247     -25.019   7.344  -3.105  1.00 39.14           O
ATOM   3883  CB  SER A 247     -24.318   8.935  -0.382  1.00 39.14           C
ATOM   3884 1HB  SER A 247     -24.356   8.765   0.695  1.00 39.14           H
ATOM   3885 2HB  SER A 247     -23.462   8.402  -0.798  1.00 39.14           H
ATOM   3886  OG  SER A 247     -24.189  10.332  -0.609  1.00 39.14           O
ATOM   3887  HG  SER A 247     -24.862  10.800  -0.090  1.00 39.14           H
ATOM   3888  N   ARG A 248     -26.126   9.307  -3.169  1.00 16.16           N
ATOM   3889  H   ARG A 248     -26.435  10.116  -2.632  1.00 16.16           H
ATOM   3890  CA  ARG A 248     -26.440   9.293  -4.595  1.00 16.16           C
ATOM   3891  HA  ARG A 248     -26.003   8.415  -5.071  1.00 16.16           H
ATOM   3892  C   ARG A 248     -25.829  10.544  -5.192  1.00 16.16           C
ATOM   3893  O   ARG A 248     -25.747  11.558  -4.511  1.00 16.16           O
ATOM   3894  CB  ARG A 248     -27.973   9.292  -4.737  1.00 16.16           C
ATOM   3895 1HB  ARG A 248     -28.373   8.427  -4.209  1.00 16.16           H
ATOM   3896 2HB  ARG A 248     -28.355  10.188  -4.246  1.00 16.16           H
ATOM   3897  CG  ARG A 248     -28.500   9.283  -6.169  1.00 16.16           C
ATOM   3898 1HG  ARG A 248     -28.121  10.170  -6.673  1.00 16.16           H
ATOM   3899 2HG  ARG A 248     -28.135   8.402  -6.691  1.00 16.16           H
ATOM   3900  CD  ARG A 248     -30.023   9.334  -6.240  1.00 16.16           C
ATOM   3901 1HD  ARG A 248     -30.445   8.350  -6.024  1.00 16.16           H
ATOM   3902 2HD  ARG A 248     -30.388  10.057  -5.510  1.00 16.16           H
ATOM   3903  NE  ARG A 248     -30.419   9.787  -7.579  1.00 16.16           N
ATOM   3904  HE  ARG A 248     -29.669   9.965  -8.243  1.00 16.16           H
ATOM   3905  CZ  ARG A 248     -31.648  10.016  -8.017  1.00 16.16           C
ATOM   3906  NH1 ARG A 248     -31.784  10.490  -9.220  1.00 16.16           N
ATOM   3907 1HH1 ARG A 248     -30.964  10.724  -9.761  1.00 16.16           H
ATOM   3908 2HH1 ARG A 248     -32.708  10.595  -9.613  1.00 16.16           H
ATOM   3909  NH2 ARG A 248     -32.738   9.810  -7.324  1.00 16.16           N
ATOM   3910 1HH2 ARG A 248     -32.689   9.407  -6.404  1.00 16.16           H
ATOM   3911 2HH2 ARG A 248     -33.632  10.055  -7.729  1.00 16.16           H
ATOM   3912  N   SER A 249     -25.428  10.474  -6.451  1.00 41.59           N
ATOM   3913  H   SER A 249     -25.456   9.591  -6.943  1.00 41.59           H
ATOM   3914  CA  SER A 249     -24.947  11.614  -7.220  1.00 41.59           C
ATOM   3915  HA  SER A 249     -24.210  12.173  -6.640  1.00 41.59           H
ATOM   3916  C   SER A 249     -26.110  12.544  -7.571  1.00 41.59           C
ATOM   3917  O   SER A 249     -26.753  12.418  -8.618  1.00 41.59           O
ATOM   3918  CB  SER A 249     -24.287  11.050  -8.476  1.00 41.59           C
ATOM   3919 1HB  SER A 249     -24.556  11.640  -9.352  1.00 41.59           H
ATOM   3920 2HB  SER A 249     -23.205  11.066  -8.352  1.00 41.59           H
ATOM   3921  OG  SER A 249     -24.720   9.704  -8.629  1.00 41.59           O
ATOM   3922  HG  SER A 249     -24.350   9.359  -9.455  1.00 41.59           H
ATOM   3923  N   LEU A 250     -26.430  13.435  -6.645  1.00 18.33           N
ATOM   3924  H   LEU A 250     -25.912  13.423  -5.769  1.00 18.33           H
ATOM   3925  CA  LEU A 250     -27.481  14.436  -6.824  1.00 18.33           C
ATOM   3926  HA  LEU A 250     -28.027  14.257  -7.748  1.00 18.33           H
ATOM   3927  C   LEU A 250     -26.823  15.801  -6.915  1.00 18.33           C
ATOM   3928  O   LEU A 250     -27.236  16.663  -7.692  1.00 18.33           O
ATOM   3929  CB  LEU A 250     -28.445  14.408  -5.632  1.00 18.33           C
ATOM   3930 1HB  LEU A 250     -27.854  14.433  -4.717  1.00 18.33           H
ATOM   3931 2HB  LEU A 250     -29.051  15.313  -5.661  1.00 18.33           H
ATOM   3932  CG  LEU A 250     -29.399  13.208  -5.571  1.00 18.33           C
ATOM   3933  HG  LEU A 250     -28.818  12.294  -5.681  1.00 18.33           H
ATOM   3934  CD1 LEU A 250     -30.097  13.165  -4.220  1.00 18.33           C
ATOM   3935 1HD1 LEU A 250     -30.761  12.302  -4.175  1.00 18.33           H
ATOM   3936 2HD1 LEU A 250     -30.685  14.071  -4.071  1.00 18.33           H
ATOM   3937 3HD1 LEU A 250     -29.356  13.073  -3.425  1.00 18.33           H
ATOM   3938  CD2 LEU A 250     -30.446  13.262  -6.690  1.00 18.33           C
ATOM   3939 1HD2 LEU A 250     -31.177  12.466  -6.554  1.00 18.33           H
ATOM   3940 2HD2 LEU A 250     -29.964  13.125  -7.658  1.00 18.33           H
ATOM   3941 3HD2 LEU A 250     -30.968  14.220  -6.673  1.00 18.33           H
ATOM   3942  N   HIS A 251     -25.770  15.989  -6.139  1.00  6.27           N
ATOM   3943  H   HIS A 251     -25.479  15.261  -5.491  1.00  6.27           H
ATOM   3944  CA  HIS A 251     -24.931  17.167  -6.254  1.00  6.27           C
ATOM   3945  HA  HIS A 251     -25.530  18.049  -6.479  1.00  6.27           H
ATOM   3946  C   HIS A 251     -24.000  16.854  -7.413  1.00  6.27           C
ATOM   3947  O   HIS A 251     -23.236  15.892  -7.346  1.00  6.27           O
ATOM   3948  CB  HIS A 251     -24.149  17.377  -4.957  1.00  6.27           C
ATOM   3949 1HB  HIS A 251     -23.621  16.457  -4.717  1.00  6.27           H
ATOM   3950 2HB  HIS A 251     -23.413  18.166  -5.105  1.00  6.27           H
ATOM   3951  CG  HIS A 251     -25.022  17.743  -3.800  1.00  6.27           C
ATOM   3952  ND1 HIS A 251     -25.253  19.032  -3.389  1.00  6.27           N
ATOM   3953  HD1 HIS A 251     -24.817  19.866  -3.770  1.00  6.27           H
ATOM   3954  CD2 HIS A 251     -25.779  16.969  -2.976  1.00  6.27           C
ATOM   3955  HD2 HIS A 251     -25.836  15.890  -3.022  1.00  6.27           H
ATOM   3956  CE1 HIS A 251     -26.135  18.998  -2.391  1.00  6.27           C
ATOM   3957  HE1 HIS A 251     -26.514  19.876  -1.885  1.00  6.27           H
ATOM   3958  NE2 HIS A 251     -26.477  17.760  -2.091  1.00  6.27           N
ATOM   3959  N   GLN A 252     -24.071  17.649  -8.473  1.00  0.54           N
ATOM   3960  H   GLN A 252     -24.660  18.470  -8.435  1.00  0.54           H
ATOM   3961  CA  GLN A 252     -23.364  17.358  -9.725  1.00  0.54           C
ATOM   3962  HA  GLN A 252     -23.423  16.285  -9.909  1.00  0.54           H
ATOM   3963  C   GLN A 252     -21.881  17.730  -9.678  1.00  0.54           C
ATOM   3964  O   GLN A 252     -21.219  17.859 -10.706  1.00  0.54           O
ATOM   3965  CB  GLN A 252     -24.044  18.082 -10.892  1.00  0.54           C
ATOM   3966 1HB  GLN A 252     -24.029  19.153 -10.691  1.00  0.54           H
ATOM   3967 2HB  GLN A 252     -23.477  17.895 -11.804  1.00  0.54           H
ATOM   3968  CG  GLN A 252     -25.484  17.646 -11.142  1.00  0.54           C
ATOM   3969 1HG  GLN A 252     -25.499  16.577 -11.350  1.00  0.54           H
ATOM   3970 2HG  GLN A 252     -26.087  17.839 -10.256  1.00  0.54           H
ATOM   3971  CD  GLN A 252     -26.096  18.379 -12.313  1.00  0.54           C
ATOM   3972  OE1 GLN A 252     -26.222  19.602 -12.298  1.00  0.54           O
ATOM   3973  NE2 GLN A 252     -26.472  17.664 -13.336  1.00  0.54           N
ATOM   3974 1HE2 GLN A 252     -26.832  18.137 -14.155  1.00  0.54           H
ATOM   3975 2HE2 GLN A 252     -26.383  16.661 -13.316  1.00  0.54           H
ATOM   3976  N   ASP A 253     -21.344  17.915  -8.483  1.00 -3.92           N
ATOM   3977  H   ASP A 253     -21.919  17.820  -7.662  1.00 -3.92           H
ATOM   3978  CA  ASP A 253     -19.918  18.162  -8.328  1.00 -3.92           C
ATOM   3979  HA  ASP A 253     -19.581  18.792  -9.147  1.00 -3.92           H
ATOM   3980  C   ASP A 253     -19.174  16.832  -8.403  1.00 -3.92           C
ATOM   3981  O   ASP A 253     -18.991  16.130  -7.405  1.00 -3.92           O
ATOM   3982  CB  ASP A 253     -19.592  18.862  -7.014  1.00 -3.92           C
ATOM   3983 1HB  ASP A 253     -20.158  19.791  -6.953  1.00 -3.92           H
ATOM   3984 2HB  ASP A 253     -19.891  18.223  -6.183  1.00 -3.92           H
ATOM   3985  CG  ASP A 253     -18.114  19.169  -6.900  1.00 -3.92           C
ATOM   3986  OD1 ASP A 253     -17.439  19.293  -7.949  1.00 -3.92           O
ATOM   3987  OD2 ASP A 253     -17.596  19.269  -5.775  1.00 -3.92           O
ATOM   3988  N   GLU A 254     -18.755  16.488  -9.610  1.00 -2.49           N
ATOM   3989  H   GLU A 254     -18.949  17.115 -10.382  1.00 -2.49           H
ATOM   3990  CA  GLU A 254     -18.091  15.218  -9.911  1.00 -2.49           C
ATOM   3991  HA  GLU A 254     -18.775  14.397  -9.692  1.00 -2.49           H
ATOM   3992  C   GLU A 254     -16.816  15.021  -9.097  1.00 -2.49           C
ATOM   3993  O   GLU A 254     -16.422  13.903  -8.757  1.00 -2.49           O
ATOM   3994  CB  GLU A 254     -17.738  15.193 -11.401  1.00 -2.49           C
ATOM   3995 1HB  GLU A 254     -16.990  15.963 -11.590  1.00 -2.49           H
ATOM   3996 2HB  GLU A 254     -17.307  14.222 -11.643  1.00 -2.49           H
ATOM   3997  CG  GLU A 254     -18.932  15.449 -12.309  1.00 -2.49           C
ATOM   3998 1HG  GLU A 254     -19.720  14.735 -12.066  1.00 -2.49           H
ATOM   3999 2HG  GLU A 254     -19.311  16.456 -12.134  1.00 -2.49           H
ATOM   4000  CD  GLU A 254     -18.585  15.324 -13.780  1.00 -2.49           C
ATOM   4001  OE1 GLU A 254     -17.639  15.986 -14.261  1.00 -2.49           O
ATOM   4002  OE2 GLU A 254     -19.295  14.582 -14.494  1.00 -2.49           O
ATOM   4003  N   HIS A 255     -16.191  16.132  -8.743  1.00 -7.81           N
ATOM   4004  H   HIS A 255     -16.569  17.025  -9.030  1.00 -7.81           H
ATOM   4005  CA  HIS A 255     -14.958  16.123  -7.967  1.00 -7.81           C
ATOM   4006  HA  HIS A 255     -14.256  15.435  -8.435  1.00 -7.81           H
ATOM   4007  C   HIS A 255     -15.186  15.672  -6.522  1.00 -7.81           C
ATOM   4008  O   HIS A 255     -14.263  15.184  -5.867  1.00 -7.81           O
ATOM   4009  CB  HIS A 255     -14.359  17.529  -8.001  1.00 -7.81           C
ATOM   4010 1HB  HIS A 255     -14.960  18.180  -7.368  1.00 -7.81           H
ATOM   4011 2HB  HIS A 255     -13.349  17.494  -7.597  1.00 -7.81           H
ATOM   4012  CG  HIS A 255     -14.327  18.128  -9.374  1.00 -7.81           C
ATOM   4013  ND1 HIS A 255     -15.239  19.046  -9.832  1.00 -7.81           N
ATOM   4014  HD1 HIS A 255     -16.008  19.435  -9.295  1.00 -7.81           H
ATOM   4015  CD2 HIS A 255     -13.497  17.904 -10.428  1.00 -7.81           C
ATOM   4016  HD2 HIS A 255     -12.661  17.221 -10.421  1.00 -7.81           H
ATOM   4017  CE1 HIS A 255     -14.948  19.330 -11.102  1.00 -7.81           C
ATOM   4018  HE1 HIS A 255     -15.509  20.021 -11.719  1.00 -7.81           H
ATOM   4019  NE2 HIS A 255     -13.884  18.666 -11.508  1.00 -7.81           N
ATOM   4020  N   SER A 256     -16.410  15.810  -6.025  1.00 -3.99           N
ATOM   4021  H   SER A 256     -17.132  16.233  -6.594  1.00 -3.99           H
ATOM   4022  CA  SER A 256     -16.748  15.343  -4.676  1.00 -3.99           C
ATOM   4023  HA  SER A 256     -15.839  15.301  -4.078  1.00 -3.99           H
ATOM   4024  C   SER A 256     -17.369  13.951  -4.707  1.00 -3.99           C
ATOM   4025  O   SER A 256     -17.216  13.176  -3.760  1.00 -3.99           O
ATOM   4026  CB  SER A 256     -17.725  16.300  -3.988  1.00 -3.99           C
ATOM   4027 1HB  SER A 256     -17.861  15.977  -2.957  1.00 -3.99           H
ATOM   4028 2HB  SER A 256     -17.306  17.307  -3.987  1.00 -3.99           H
ATOM   4029  OG  SER A 256     -18.992  16.314  -4.629  1.00 -3.99           O
ATOM   4030  HG  SER A 256     -18.892  16.685  -5.514  1.00 -3.99           H
ATOM   4031  N   TRP A 257     -18.060  13.628  -5.793  1.00 62.09           N
ATOM   4032  H   TRP A 257     -18.155  14.306  -6.539  1.00 62.09           H
ATOM   4033  CA  TRP A 257     -18.750  12.344  -5.928  1.00 62.09           C
ATOM   4034  HA  TRP A 257     -19.404  12.195  -5.068  1.00 62.09           H
ATOM   4035  C   TRP A 257     -17.771  11.179  -5.969  1.00 62.09           C
ATOM   4036  O   TRP A 257     -17.984  10.128  -5.361  1.00 62.09           O
ATOM   4037  CB  TRP A 257     -19.602  12.350  -7.201  1.00 62.09           C
ATOM   4038 1HB  TRP A 257     -20.420  13.059  -7.076  1.00 62.09           H
ATOM   4039 2HB  TRP A 257     -18.986  12.674  -8.039  1.00 62.09           H
ATOM   4040  CG  TRP A 257     -20.161  10.997  -7.526  1.00 62.09           C
ATOM   4041  CD1 TRP A 257     -19.817  10.204  -8.578  1.00 62.09           C
ATOM   4042  HD1 TRP A 257     -19.116  10.493  -9.353  1.00 62.09           H
ATOM   4043  CD2 TRP A 257     -21.091  10.218  -6.749  1.00 62.09           C
ATOM   4044  NE1 TRP A 257     -20.452   8.995  -8.524  1.00 62.09           N
ATOM   4045  HE1 TRP A 257     -20.340   8.261  -9.217  1.00 62.09           H
ATOM   4046  CE2 TRP A 257     -21.219   8.952  -7.390  1.00 62.09           C
ATOM   4047  CE3 TRP A 257     -21.808  10.448  -5.557  1.00 62.09           C
ATOM   4048  HE3 TRP A 257     -21.751  11.408  -5.066  1.00 62.09           H
ATOM   4049  CZ2 TRP A 257     -22.000   7.909  -6.850  1.00 62.09           C
ATOM   4050  HZ2 TRP A 257     -22.066   6.957  -7.351  1.00 62.09           H
ATOM   4051  CZ3 TRP A 257     -22.589   9.398  -5.004  1.00 62.09           C
ATOM   4052  HZ3 TRP A 257     -23.122   9.555  -4.076  1.00 62.09           H
ATOM   4053  CH2 TRP A 257     -22.668   8.136  -5.659  1.00 62.09           C
ATOM   4054  HH2 TRP A 257     -23.251   7.342  -5.213  1.00 62.09           H
ATOM   4055  N   SER A 258     -16.640  11.392  -6.623  1.00 14.56           N
ATOM   4056  H   SER A 258     -16.472  12.287  -7.070  1.00 14.56           H
ATOM   4057  CA  SER A 258     -15.612  10.362  -6.738  1.00 14.56           C
ATOM   4058  HA  SER A 258     -16.036   9.483  -7.218  1.00 14.56           H
ATOM   4059  C   SER A 258     -15.037   9.915  -5.392  1.00 14.56           C
ATOM   4060  O   SER A 258     -14.523   8.806  -5.274  1.00 14.56           O
ATOM   4061  CB  SER A 258     -14.507  10.918  -7.627  1.00 14.56           C
ATOM   4062 1HB  SER A 258     -13.655  10.237  -7.632  1.00 14.56           H
ATOM   4063 2HB  SER A 258     -14.891  11.024  -8.642  1.00 14.56           H
ATOM   4064  OG  SER A 258     -14.124  12.197  -7.150  1.00 14.56           O
ATOM   4065  HG  SER A 258     -13.599  12.628  -7.832  1.00 14.56           H
ATOM   4066  N   GLN A 259     -15.174  10.740  -4.361  1.00  0.40           N
ATOM   4067  H   GLN A 259     -15.641  11.626  -4.498  1.00  0.40           H
ATOM   4068  CA  GLN A 259     -14.676  10.404  -3.026  1.00  0.40           C
ATOM   4069  HA  GLN A 259     -13.680   9.972  -3.120  1.00  0.40           H
ATOM   4070  C   GLN A 259     -15.555   9.433  -2.244  1.00  0.40           C
ATOM   4071  O   GLN A 259     -15.119   8.939  -1.205  1.00  0.40           O
ATOM   4072  CB  GLN A 259     -14.597  11.661  -2.159  1.00  0.40           C
ATOM   4073 1HB  GLN A 259     -15.609  12.036  -2.021  1.00  0.40           H
ATOM   4074 2HB  GLN A 259     -14.203  11.379  -1.182  1.00  0.40           H
ATOM   4075  CG  GLN A 259     -13.742  12.780  -2.709  1.00  0.40           C
ATOM   4076 1HG  GLN A 259     -12.721  12.421  -2.841  1.00  0.40           H
ATOM   4077 2HG  GLN A 259     -14.131  13.091  -3.678  1.00  0.40           H
ATOM   4078  CD  GLN A 259     -13.727  13.989  -1.797  1.00  0.40           C
ATOM   4079  OE1 GLN A 259     -14.345  14.005  -0.730  1.00  0.40           O
ATOM   4080  NE2 GLN A 259     -13.038  15.015  -2.205  1.00  0.40           N
ATOM   4081 1HE2 GLN A 259     -13.030  15.859  -1.658  1.00  0.40           H
ATOM   4082 2HE2 GLN A 259     -12.523  14.951  -3.078  1.00  0.40           H
ATOM   4083  N   ILE A 260     -16.799   9.240  -2.674  1.00  3.65           N
ATOM   4084  H   ILE A 260     -17.105   9.683  -3.535  1.00  3.65           H
ATOM   4085  CA  ILE A 260     -17.789   8.471  -1.902  1.00  3.65           C
ATOM   4086  HA  ILE A 260     -17.285   8.012  -1.053  1.00  3.65           H
ATOM   4087  C   ILE A 260     -18.429   7.321  -2.686  1.00  3.65           C
ATOM   4088  O   ILE A 260     -19.368   6.669  -2.214  1.00  3.65           O
ATOM   4089  CB  ILE A 260     -18.891   9.408  -1.323  1.00  3.65           C
ATOM   4090  HB  ILE A 260     -19.590   8.796  -0.754  1.00  3.65           H
ATOM   4091  CG1 ILE A 260     -19.674  10.117  -2.447  1.00  3.65           C
ATOM   4092 1HG1 ILE A 260     -19.019  10.842  -2.930  1.00  3.65           H
ATOM   4093 2HG1 ILE A 260     -19.970   9.378  -3.191  1.00  3.65           H
ATOM   4094  CG2 ILE A 260     -18.256  10.433  -0.345  1.00  3.65           C
ATOM   4095 1HG2 ILE A 260     -19.038  10.963   0.197  1.00  3.65           H
ATOM   4096 2HG2 ILE A 260     -17.645  11.154  -0.887  1.00  3.65           H
ATOM   4097 3HG2 ILE A 260     -17.634   9.912   0.385  1.00  3.65           H
ATOM   4098  CD1 ILE A 260     -20.936  10.845  -1.983  1.00  3.65           C
ATOM   4099 1HD1 ILE A 260     -21.456  11.257  -2.846  1.00  3.65           H
ATOM   4100 2HD1 ILE A 260     -20.673  11.661  -1.314  1.00  3.65           H
ATOM   4101 3HD1 ILE A 260     -21.596  10.146  -1.470  1.00  3.65           H
ATOM   4102  N   ARG A 261     -17.896   7.037  -3.869  1.00  7.57           N
ATOM   4103  H   ARG A 261     -17.134   7.601  -4.213  1.00  7.57           H
ATOM   4104  CA  ARG A 261     -18.330   5.867  -4.640  1.00  7.57           C
ATOM   4105  HA  ARG A 261     -19.406   5.911  -4.800  1.00  7.57           H
ATOM   4106  C   ARG A 261     -17.966   4.642  -3.805  1.00  7.57           C
ATOM   4107  O   ARG A 261     -16.893   4.640  -3.209  1.00  7.57           O
ATOM   4108  CB  ARG A 261     -17.584   5.784  -5.973  1.00  7.57           C
ATOM   4109 1HB  ARG A 261     -16.521   5.919  -5.774  1.00  7.57           H
ATOM   4110 2HB  ARG A 261     -17.731   4.789  -6.394  1.00  7.57           H
ATOM   4111  CG  ARG A 261     -18.032   6.808  -6.997  1.00  7.57           C
ATOM   4112 1HG  ARG A 261     -19.012   6.526  -7.382  1.00  7.57           H
ATOM   4113 2HG  ARG A 261     -18.110   7.784  -6.521  1.00  7.57           H
ATOM   4114  CD  ARG A 261     -17.039   6.914  -8.143  1.00  7.57           C
ATOM   4115 1HD  ARG A 261     -17.362   7.725  -8.798  1.00  7.57           H
ATOM   4116 2HD  ARG A 261     -16.064   7.179  -7.730  1.00  7.57           H
ATOM   4117  NE  ARG A 261     -16.888   5.687  -8.947  1.00  7.57           N
ATOM   4118  HE  ARG A 261     -17.438   4.884  -8.684  1.00  7.57           H
ATOM   4119  CZ  ARG A 261     -16.092   5.554 -10.000  1.00  7.57           C
ATOM   4120  NH1 ARG A 261     -16.015   4.414 -10.619  1.00  7.57           N
ATOM   4121 1HH1 ARG A 261     -16.545   3.613 -10.288  1.00  7.57           H
ATOM   4122 2HH1 ARG A 261     -15.433   4.335 -11.441  1.00  7.57           H
ATOM   4123  NH2 ARG A 261     -15.385   6.535 -10.488  1.00  7.57           N
ATOM   4124 1HH2 ARG A 261     -15.397   7.441 -10.048  1.00  7.57           H
ATOM   4125 2HH2 ARG A 261     -14.815   6.387 -11.307  1.00  7.57           H
ATOM   4126  N   PRO A 262     -18.822   3.604  -3.755  1.00-16.85           N
ATOM   4127  CA  PRO A 262     -18.459   2.431  -2.946  1.00-16.85           C
ATOM   4128  HA  PRO A 262     -18.410   2.699  -1.891  1.00-16.85           H
ATOM   4129  C   PRO A 262     -17.145   1.792  -3.379  1.00-16.85           C
ATOM   4130  O   PRO A 262     -16.711   1.969  -4.522  1.00-16.85           O
ATOM   4131  CB  PRO A 262     -19.614   1.458  -3.199  1.00-16.85           C
ATOM   4132 1HB  PRO A 262     -19.353   0.775  -4.005  1.00-16.85           H
ATOM   4133 2HB  PRO A 262     -19.863   0.902  -2.296  1.00-16.85           H
ATOM   4134  CG  PRO A 262     -20.734   2.308  -3.612  1.00-16.85           C
ATOM   4135 1HG  PRO A 262     -21.437   1.744  -4.221  1.00-16.85           H
ATOM   4136 2HG  PRO A 262     -21.232   2.713  -2.732  1.00-16.85           H
ATOM   4137  CD  PRO A 262     -20.131   3.413  -4.409  1.00-16.85           C
ATOM   4138 1HD  PRO A 262     -19.999   3.113  -5.448  1.00-16.85           H
ATOM   4139 2HD  PRO A 262     -20.748   4.309  -4.336  1.00-16.85           H
ATOM   4140  N   LEU A 263     -16.518   1.044  -2.481  1.00  1.14           N
ATOM   4141  H   LEU A 263     -16.943   0.889  -1.570  1.00  1.14           H
ATOM   4142  CA  LEU A 263     -15.222   0.423  -2.762  1.00  1.14           C
ATOM   4143  HA  LEU A 263     -15.007   0.483  -3.827  1.00  1.14           H
ATOM   4144  C   LEU A 263     -15.239  -1.027  -2.316  1.00  1.14           C
ATOM   4145  O   LEU A 263     -15.922  -1.353  -1.355  1.00  1.14           O
ATOM   4146  CB  LEU A 263     -14.099   1.111  -1.980  1.00  1.14           C
ATOM   4147 1HB  LEU A 263     -14.220   0.824  -0.943  1.00  1.14           H
ATOM   4148 2HB  LEU A 263     -13.150   0.690  -2.310  1.00  1.14           H
ATOM   4149  CG  LEU A 263     -13.988   2.640  -2.006  1.00  1.14           C
ATOM   4150  HG  LEU A 263     -14.954   3.065  -1.741  1.00  1.14           H
ATOM   4151  CD1 LEU A 263     -12.991   3.068  -0.932  1.00  1.14           C
ATOM   4152 1HD1 LEU A 263     -13.004   4.153  -0.854  1.00  1.14           H
ATOM   4153 2HD1 LEU A 263     -11.990   2.722  -1.189  1.00  1.14           H
ATOM   4154 3HD1 LEU A 263     -13.281   2.653   0.033  1.00  1.14           H
ATOM   4155  CD2 LEU A 263     -13.582   3.177  -3.373  1.00  1.14           C
ATOM   4156 1HD2 LEU A 263     -13.500   4.262  -3.329  1.00  1.14           H
ATOM   4157 2HD2 LEU A 263     -14.355   2.932  -4.099  1.00  1.14           H
ATOM   4158 3HD2 LEU A 263     -12.635   2.740  -3.691  1.00  1.14           H
ATOM   4159  N   LEU A 264     -14.418  -1.865  -2.923  1.00-19.71           N
ATOM   4160  H   LEU A 264     -13.895  -1.539  -3.734  1.00-19.71           H
ATOM   4161  CA  LEU A 264     -14.157  -3.212  -2.422  1.00-19.71           C
ATOM   4162  HA  LEU A 264     -14.668  -3.378  -1.475  1.00-19.71           H
ATOM   4163  C   LEU A 264     -12.662  -3.265  -2.199  1.00-19.71           C
ATOM   4164  O   LEU A 264     -11.899  -2.835  -3.052  1.00-19.71           O
ATOM   4165  CB  LEU A 264     -14.586  -4.267  -3.438  1.00-19.71           C
ATOM   4166 1HB  LEU A 264     -15.654  -4.139  -3.602  1.00-19.71           H
ATOM   4167 2HB  LEU A 264     -14.073  -4.050  -4.373  1.00-19.71           H
ATOM   4168  CG  LEU A 264     -14.337  -5.746  -3.106  1.00-19.71           C
ATOM   4169  HG  LEU A 264     -13.273  -5.894  -2.927  1.00-19.71           H
ATOM   4170  CD1 LEU A 264     -15.101  -6.188  -1.875  1.00-19.71           C
ATOM   4171 1HD1 LEU A 264     -14.992  -7.260  -1.734  1.00-19.71           H
ATOM   4172 2HD1 LEU A 264     -16.158  -5.942  -1.975  1.00-19.71           H
ATOM   4173 3HD1 LEU A 264     -14.703  -5.690  -0.995  1.00-19.71           H
ATOM   4174  CD2 LEU A 264     -14.746  -6.612  -4.287  1.00-19.71           C
ATOM   4175 1HD2 LEU A 264     -14.573  -7.663  -4.057  1.00-19.71           H
ATOM   4176 2HD2 LEU A 264     -14.148  -6.342  -5.156  1.00-19.71           H
ATOM   4177 3HD2 LEU A 264     -15.795  -6.461  -4.529  1.00-19.71           H
ATOM   4178  N   VAL A 265     -12.243  -3.747  -1.045  1.00-30.91           N
ATOM   4179  H   VAL A 265     -12.924  -4.106  -0.375  1.00-30.91           H
ATOM   4180  CA  VAL A 265     -10.844  -3.732  -0.641  1.00-30.91           C
ATOM   4181  HA  VAL A 265     -10.228  -3.318  -1.434  1.00-30.91           H
ATOM   4182  C   VAL A 265     -10.442  -5.175  -0.378  1.00-30.91           C
ATOM   4183  O   VAL A 265     -11.203  -5.910   0.236  1.00-30.91           O
ATOM   4184  CB  VAL A 265     -10.691  -2.865   0.637  1.00-30.91           C
ATOM   4185  HB  VAL A 265     -11.257  -3.334   1.440  1.00-30.91           H
ATOM   4186  CG1 VAL A 265      -9.233  -2.758   1.066  1.00-30.91           C
ATOM   4187 1HG1 VAL A 265      -9.176  -2.244   2.024  1.00-30.91           H
ATOM   4188 2HG1 VAL A 265      -8.656  -2.211   0.319  1.00-30.91           H
ATOM   4189 3HG1 VAL A 265      -8.804  -3.750   1.199  1.00-30.91           H
ATOM   4190  CG2 VAL A 265     -11.272  -1.455   0.408  1.00-30.91           C
ATOM   4191 1HG2 VAL A 265     -11.147  -0.860   1.309  1.00-30.91           H
ATOM   4192 2HG2 VAL A 265     -12.339  -1.518   0.200  1.00-30.91           H
ATOM   4193 3HG2 VAL A 265     -10.768  -0.972  -0.427  1.00-30.91           H
ATOM   4194  N   THR A 266      -9.277  -5.603  -0.841  1.00-26.00           N
ATOM   4195  H   THR A 266      -8.685  -4.956  -1.359  1.00-26.00           H
ATOM   4196  CA  THR A 266      -8.797  -6.971  -0.629  1.00-26.00           C
ATOM   4197  HA  THR A 266      -9.480  -7.508   0.026  1.00-26.00           H
ATOM   4198  C   THR A 266      -7.428  -6.918   0.035  1.00-26.00           C
ATOM   4199  O   THR A 266      -6.542  -6.218  -0.439  1.00-26.00           O
ATOM   4200  CB  THR A 266      -8.691  -7.747  -1.965  1.00-26.00           C
ATOM   4201  HB  THR A 266      -8.314  -8.750  -1.769  1.00-26.00           H
ATOM   4202  OG1 THR A 266      -7.807  -7.068  -2.861  1.00-26.00           O
ATOM   4203  HG1 THR A 266      -6.955  -6.974  -2.423  1.00-26.00           H
ATOM   4204  CG2 THR A 266     -10.036  -7.836  -2.662  1.00-26.00           C
ATOM   4205 1HG2 THR A 266      -9.957  -8.529  -3.498  1.00-26.00           H
ATOM   4206 2HG2 THR A 266     -10.323  -6.855  -3.043  1.00-26.00           H
ATOM   4207 3HG2 THR A 266     -10.797  -8.191  -1.969  1.00-26.00           H
ATOM   4208  N   PHE A 267      -7.249  -7.653   1.121  1.00-19.61           N
ATOM   4209  H   PHE A 267      -8.004  -8.254   1.445  1.00-19.61           H
ATOM   4210  CA  PHE A 267      -6.005  -7.674   1.890  1.00-19.61           C
ATOM   4211  HA  PHE A 267      -5.326  -6.879   1.582  1.00-19.61           H
ATOM   4212  C   PHE A 267      -5.375  -9.034   1.642  1.00-19.61           C
ATOM   4213  O   PHE A 267      -6.085 -10.035   1.674  1.00-19.61           O
ATOM   4214  CB  PHE A 267      -6.316  -7.585   3.390  1.00-19.61           C
ATOM   4215 1HB  PHE A 267      -7.014  -8.381   3.638  1.00-19.61           H
ATOM   4216 2HB  PHE A 267      -5.400  -7.755   3.952  1.00-19.61           H
ATOM   4217  CG  PHE A 267      -6.907  -6.274   3.826  1.00-19.61           C
ATOM   4218  CD1 PHE A 267      -8.252  -5.954   3.552  1.00-19.61           C
ATOM   4219  HD1 PHE A 267      -8.884  -6.658   3.033  1.00-19.61           H
ATOM   4220  CD2 PHE A 267      -6.122  -5.356   4.543  1.00-19.61           C
ATOM   4221  HD2 PHE A 267      -5.098  -5.599   4.788  1.00-19.61           H
ATOM   4222  CE1 PHE A 267      -8.787  -4.707   3.941  1.00-19.61           C
ATOM   4223  HE1 PHE A 267      -9.813  -4.460   3.709  1.00-19.61           H
ATOM   4224  CE2 PHE A 267      -6.651  -4.107   4.947  1.00-19.61           C
ATOM   4225  HE2 PHE A 267      -6.038  -3.403   5.486  1.00-19.61           H
ATOM   4226  CZ  PHE A 267      -7.984  -3.782   4.634  1.00-19.61           C
ATOM   4227  HZ  PHE A 267      -8.394  -2.829   4.929  1.00-19.61           H
ATOM   4228  N   GLY A 268      -4.072  -9.123   1.439  1.00-12.92           N
ATOM   4229  H   GLY A 268      -3.493  -8.284   1.406  1.00-12.92           H
ATOM   4230  CA  GLY A 268      -3.451 -10.415   1.212  1.00-12.92           C
ATOM   4231 1HA  GLY A 268      -3.726 -11.084   2.024  1.00-12.92           H
ATOM   4232 2HA  GLY A 268      -3.852 -10.824   0.285  1.00-12.92           H
ATOM   4233  C   GLY A 268      -1.942 -10.417   1.114  1.00-12.92           C
ATOM   4234  O   GLY A 268      -1.289  -9.445   1.488  1.00-12.92           O
ATOM   4235  N   HIS A 269      -1.379 -11.511   0.622  1.00  8.12           N
ATOM   4236  H   HIS A 269      -1.975 -12.282   0.325  1.00  8.12           H
ATOM   4237  CA  HIS A 269       0.070 -11.641   0.467  1.00  8.12           C
ATOM   4238  HA  HIS A 269       0.556 -10.687   0.664  1.00  8.12           H
ATOM   4239  C   HIS A 269       0.400 -12.111  -0.934  1.00  8.12           C
ATOM   4240  O   HIS A 269      -0.209 -13.059  -1.417  1.00  8.12           O
ATOM   4241  CB  HIS A 269       0.632 -12.712   1.401  1.00  8.12           C
ATOM   4242 1HB  HIS A 269       0.297 -13.684   1.047  1.00  8.12           H
ATOM   4243 2HB  HIS A 269       1.721 -12.686   1.359  1.00  8.12           H
ATOM   4244  CG  HIS A 269       0.191 -12.586   2.821  1.00  8.12           C
ATOM   4245  ND1 HIS A 269       0.610 -11.572   3.655  1.00  8.12           N
ATOM   4246  CD2 HIS A 269      -0.589 -13.420   3.560  1.00  8.12           C
ATOM   4247  HD2 HIS A 269      -1.066 -14.310   3.173  1.00  8.12           H
ATOM   4248  CE1 HIS A 269       0.102 -11.883   4.886  1.00  8.12           C
ATOM   4249  HE1 HIS A 269       0.296 -11.315   5.781  1.00  8.12           H
ATOM   4250  NE2 HIS A 269      -0.665 -12.995   4.855  1.00  8.12           N
ATOM   4251  HE2 HIS A 269      -1.169 -13.428   5.623  1.00  8.12           H
ATOM   4252  N   ASP A 270       1.413 -11.533  -1.553  1.00  9.27           N
ATOM   4253  H   ASP A 270       1.882 -10.744  -1.128  1.00  9.27           H
ATOM   4254  CA  ASP A 270       1.969 -12.097  -2.780  1.00  9.27           C
ATOM   4255  HA  ASP A 270       1.186 -12.270  -3.516  1.00  9.27           H
ATOM   4256  C   ASP A 270       2.599 -13.426  -2.367  1.00  9.27           C
ATOM   4257  O   ASP A 270       3.354 -13.466  -1.389  1.00  9.27           O
ATOM   4258  CB  ASP A 270       3.023 -11.135  -3.338  1.00  9.27           C
ATOM   4259 1HB  ASP A 270       2.570 -10.150  -3.449  1.00  9.27           H
ATOM   4260 2HB  ASP A 270       3.844 -11.058  -2.625  1.00  9.27           H
ATOM   4261  CG  ASP A 270       3.585 -11.569  -4.679  1.00  9.27           C
ATOM   4262  OD1 ASP A 270       3.424 -12.734  -5.095  1.00  9.27           O
ATOM   4263  OD2 ASP A 270       4.234 -10.721  -5.326  1.00  9.27           O
ATOM   4264  N   GLY A 271       2.293 -14.506  -3.074  1.00 -0.70           N
ATOM   4265  H   GLY A 271       1.658 -14.428  -3.868  1.00 -0.70           H
ATOM   4266  CA  GLY A 271       2.806 -15.827  -2.749  1.00 -0.70           C
ATOM   4267 1HA  GLY A 271       2.508 -16.084  -1.735  1.00 -0.70           H
ATOM   4268 2HA  GLY A 271       2.359 -16.549  -3.432  1.00 -0.70           H
ATOM   4269  C   GLY A 271       4.311 -15.956  -2.833  1.00 -0.70           C
ATOM   4270  O   GLY A 271       4.896 -16.865  -2.242  1.00 -0.70           O
ATOM   4271  N   LYS A 272       4.955 -15.016  -3.509  1.00 -4.94           N
ATOM   4272  H   LYS A 272       4.412 -14.310  -4.004  1.00 -4.94           H
ATOM   4273  CA  LYS A 272       6.418 -14.937  -3.552  1.00 -4.94           C
ATOM   4274  HA  LYS A 272       6.838 -15.899  -3.850  1.00 -4.94           H
ATOM   4275  C   LYS A 272       7.019 -14.536  -2.211  1.00 -4.94           C
ATOM   4276  O   LYS A 272       8.183 -14.799  -1.925  1.00 -4.94           O
ATOM   4277  CB  LYS A 272       6.819 -13.866  -4.563  1.00 -4.94           C
ATOM   4278 1HB  LYS A 272       6.396 -12.917  -4.233  1.00 -4.94           H
ATOM   4279 2HB  LYS A 272       7.903 -13.770  -4.572  1.00 -4.94           H
ATOM   4280  CG  LYS A 272       6.330 -14.138  -5.970  1.00 -4.94           C
ATOM   4281 1HG  LYS A 272       6.793 -15.045  -6.357  1.00 -4.94           H
ATOM   4282 2HG  LYS A 272       5.253 -14.279  -5.954  1.00 -4.94           H
ATOM   4283  CD  LYS A 272       6.657 -12.972  -6.877  1.00 -4.94           C
ATOM   4284 1HD  LYS A 272       6.408 -12.035  -6.380  1.00 -4.94           H
ATOM   4285 2HD  LYS A 272       7.722 -12.984  -7.107  1.00 -4.94           H
ATOM   4286  CE  LYS A 272       5.850 -13.073  -8.148  1.00 -4.94           C
ATOM   4287 1HE  LYS A 272       6.289 -12.432  -8.914  1.00 -4.94           H
ATOM   4288 2HE  LYS A 272       5.863 -14.106  -8.500  1.00 -4.94           H
ATOM   4289  NZ  LYS A 272       4.438 -12.633  -7.882  1.00 -4.94           N
ATOM   4290 1HZ  LYS A 272       3.826 -13.000  -8.605  1.00 -4.94           H
ATOM   4291 2HZ  LYS A 272       4.383 -11.622  -7.880  1.00 -4.94           H
ATOM   4292 3HZ  LYS A 272       4.126 -12.970  -6.977  1.00 -4.94           H
ATOM   4293  N   GLY A 273       6.228 -13.852  -1.399  1.00 20.88           N
ATOM   4294  H   GLY A 273       5.264 -13.689  -1.655  1.00 20.88           H
ATOM   4295  CA  GLY A 273       6.738 -13.310  -0.154  1.00 20.88           C
ATOM   4296 1HA  GLY A 273       7.686 -12.815  -0.365  1.00 20.88           H
ATOM   4297 2HA  GLY A 273       6.046 -12.560   0.225  1.00 20.88           H
ATOM   4298  C   GLY A 273       6.975 -14.330   0.937  1.00 20.88           C
ATOM   4299  O   GLY A 273       6.227 -15.303   1.106  1.00 20.88           O
ATOM   4300  N   HIS A 274       8.031 -14.073   1.691  1.00 -5.08           N
ATOM   4301  H   HIS A 274       8.595 -13.253   1.484  1.00 -5.08           H
ATOM   4302  CA  HIS A 274       8.418 -14.884   2.835  1.00 -5.08           C
ATOM   4303  HA  HIS A 274       8.310 -15.943   2.603  1.00 -5.08           H
ATOM   4304  C   HIS A 274       7.505 -14.465   3.990  1.00 -5.08           C
ATOM   4305  O   HIS A 274       7.164 -13.275   4.081  1.00 -5.08           O
ATOM   4306  CB  HIS A 274       9.884 -14.552   3.145  1.00 -5.08           C
ATOM   4307 1HB  HIS A 274      10.443 -14.583   2.210  1.00 -5.08           H
ATOM   4308 2HB  HIS A 274       9.945 -13.539   3.544  1.00 -5.08           H
ATOM   4309  CG  HIS A 274      10.544 -15.498   4.098  1.00 -5.08           C
ATOM   4310  ND1 HIS A 274      10.386 -15.476   5.463  1.00 -5.08           N
ATOM   4311  HD1 HIS A 274       9.776 -14.853   5.992  1.00 -5.08           H
ATOM   4312  CD2 HIS A 274      11.424 -16.505   3.864  1.00 -5.08           C
ATOM   4313  HD2 HIS A 274      11.778 -16.797   2.885  1.00 -5.08           H
ATOM   4314  CE1 HIS A 274      11.134 -16.444   5.985  1.00 -5.08           C
ATOM   4315  HE1 HIS A 274      11.183 -16.673   7.041  1.00 -5.08           H
ATOM   4316  NE2 HIS A 274      11.801 -17.093   5.051  1.00 -5.08           N
ATOM   4317  N   PRO A 275       7.098 -15.391   4.880  1.00-10.81           N
ATOM   4318  CA  PRO A 275       6.360 -14.879   6.044  1.00-10.81           C
ATOM   4319  HA  PRO A 275       5.428 -14.410   5.727  1.00-10.81           H
ATOM   4320  C   PRO A 275       7.200 -13.901   6.860  1.00-10.81           C
ATOM   4321  O   PRO A 275       8.429 -14.002   6.907  1.00-10.81           O
ATOM   4322  CB  PRO A 275       6.083 -16.139   6.867  1.00-10.81           C
ATOM   4323 1HB  PRO A 275       6.866 -16.275   7.612  1.00-10.81           H
ATOM   4324 2HB  PRO A 275       5.107 -16.088   7.347  1.00-10.81           H
ATOM   4325  CG  PRO A 275       6.131 -17.228   5.890  1.00-10.81           C
ATOM   4326 1HG  PRO A 275       6.320 -18.181   6.382  1.00-10.81           H
ATOM   4327 2HG  PRO A 275       5.197 -17.263   5.329  1.00-10.81           H
ATOM   4328  CD  PRO A 275       7.266 -16.851   4.982  1.00-10.81           C
ATOM   4329 1HD  PRO A 275       8.224 -17.099   5.438  1.00-10.81           H
ATOM   4330 2HD  PRO A 275       7.158 -17.333   4.010  1.00-10.81           H
ATOM   4331  N   LEU A 276       6.559 -12.922   7.474  1.00 19.59           N
ATOM   4332  H   LEU A 276       5.549 -12.855   7.407  1.00 19.59           H
ATOM   4333  CA  LEU A 276       7.297 -11.904   8.206  1.00 19.59           C
ATOM   4334  HA  LEU A 276       8.143 -11.592   7.594  1.00 19.59           H
ATOM   4335  C   LEU A 276       7.831 -12.490   9.509  1.00 19.59           C
ATOM   4336  O   LEU A 276       7.065 -13.006  10.336  1.00 19.59           O
ATOM   4337  CB  LEU A 276       6.398 -10.688   8.462  1.00 19.59           C
ATOM   4338 1HB  LEU A 276       5.961 -10.393   7.509  1.00 19.59           H
ATOM   4339 2HB  LEU A 276       5.583 -11.002   9.112  1.00 19.59           H
ATOM   4340  CG  LEU A 276       7.039  -9.436   9.083  1.00 19.59           C
ATOM   4341  HG  LEU A 276       7.460  -9.705  10.046  1.00 19.59           H
ATOM   4342  CD1 LEU A 276       8.147  -8.839   8.215  1.00 19.59           C
ATOM   4343 1HD1 LEU A 276       8.538  -7.936   8.685  1.00 19.59           H
ATOM   4344 2HD1 LEU A 276       7.760  -8.588   7.225  1.00 19.59           H
ATOM   4345 3HD1 LEU A 276       8.967  -9.548   8.112  1.00 19.59           H
ATOM   4346  CD2 LEU A 276       5.967  -8.384   9.319  1.00 19.59           C
ATOM   4347 1HD2 LEU A 276       6.409  -7.497   9.773  1.00 19.59           H
ATOM   4348 2HD2 LEU A 276       5.203  -8.778   9.989  1.00 19.59           H
ATOM   4349 3HD2 LEU A 276       5.498  -8.105   8.373  1.00 19.59           H
ATOM   4350  N   HIS A 277       9.139 -12.399   9.692  1.00 -0.47           N
ATOM   4351  H   HIS A 277       9.715 -12.018   8.949  1.00 -0.47           H
ATOM   4352  CA  HIS A 277       9.782 -12.752  10.955  1.00 -0.47           C
ATOM   4353  HA  HIS A 277       9.504 -13.758  11.267  1.00 -0.47           H
ATOM   4354  C   HIS A 277       9.282 -11.729  11.959  1.00 -0.47           C
ATOM   4355  O   HIS A 277       9.233 -10.542  11.633  1.00 -0.47           O
ATOM   4356  CB  HIS A 277      11.298 -12.637  10.791  1.00 -0.47           C
ATOM   4357 1HB  HIS A 277      11.609 -13.343  10.024  1.00 -0.47           H
ATOM   4358 2HB  HIS A 277      11.538 -11.629  10.451  1.00 -0.47           H
ATOM   4359  CG  HIS A 277      12.078 -12.912  12.038  1.00 -0.47           C
ATOM   4360  ND1 HIS A 277      12.364 -14.191  12.468  1.00 -0.47           N
ATOM   4361  CD2 HIS A 277      12.699 -12.053  12.894  1.00 -0.47           C
ATOM   4362  HD2 HIS A 277      12.665 -10.975  12.807  1.00 -0.47           H
ATOM   4363  CE1 HIS A 277      13.148 -14.044  13.579  1.00 -0.47           C
ATOM   4364  HE1 HIS A 277      13.542 -14.873  14.155  1.00 -0.47           H
ATOM   4365  NE2 HIS A 277      13.383 -12.741  13.865  1.00 -0.47           N
ATOM   4366  HE2 HIS A 277      13.948 -12.367  14.620  1.00 -0.47           H
ATOM   4367  N   LYS A 278       8.884 -12.157  13.150  1.00  4.45           N
ATOM   4368  H   LYS A 278       8.929 -13.148  13.380  1.00  4.45           H
ATOM   4369  CA  LYS A 278       8.401 -11.211  14.155  1.00  4.45           C
ATOM   4370  HA  LYS A 278       7.607 -10.600  13.724  1.00  4.45           H
ATOM   4371  C   LYS A 278       9.574 -10.315  14.515  1.00  4.45           C
ATOM   4372  O   LYS A 278      10.609 -10.805  14.975  1.00  4.45           O
ATOM   4373  CB  LYS A 278       7.877 -11.936  15.399  1.00  4.45           C
ATOM   4374 1HB  LYS A 278       7.139 -12.675  15.087  1.00  4.45           H
ATOM   4375 2HB  LYS A 278       8.705 -12.458  15.875  1.00  4.45           H
ATOM   4376  CG  LYS A 278       7.230 -11.010  16.424  1.00  4.45           C
ATOM   4377 1HG  LYS A 278       7.927 -10.216  16.688  1.00  4.45           H
ATOM   4378 2HG  LYS A 278       6.333 -10.570  15.988  1.00  4.45           H
ATOM   4379  CD  LYS A 278       6.858 -11.783  17.683  1.00  4.45           C
ATOM   4380 1HD  LYS A 278       6.303 -12.674  17.392  1.00  4.45           H
ATOM   4381 2HD  LYS A 278       7.769 -12.096  18.190  1.00  4.45           H
ATOM   4382  CE  LYS A 278       5.994 -10.972  18.647  1.00  4.45           C
ATOM   4383 1HE  LYS A 278       5.053 -10.732  18.149  1.00  4.45           H
ATOM   4384 2HE  LYS A 278       5.764 -11.599  19.511  1.00  4.45           H
ATOM   4385  NZ  LYS A 278       6.618  -9.700  19.125  1.00  4.45           N
ATOM   4386 1HZ  LYS A 278       6.007  -9.244  19.793  1.00  4.45           H
ATOM   4387 2HZ  LYS A 278       6.763  -9.068  18.343  1.00  4.45           H
ATOM   4388 3HZ  LYS A 278       7.509  -9.895  19.565  1.00  4.45           H
ATOM   4389  N   ARG A 279       9.433  -9.017  14.299  1.00 24.19           N
ATOM   4390  H   ARG A 279       8.567  -8.670  13.883  1.00 24.19           H
ATOM   4391  CA  ARG A 279      10.492  -8.073  14.634  1.00 24.19           C
ATOM   4392  HA  ARG A 279      11.441  -8.474  14.282  1.00 24.19           H
ATOM   4393  C   ARG A 279      10.555  -7.964  16.140  1.00 24.19           C
ATOM   4394  O   ARG A 279       9.722  -7.313  16.765  1.00 24.19           O
ATOM   4395  CB  ARG A 279      10.258  -6.712  13.967  1.00 24.19           C
ATOM   4396 1HB  ARG A 279      10.177  -6.877  12.893  1.00 24.19           H
ATOM   4397 2HB  ARG A 279       9.319  -6.286  14.321  1.00 24.19           H
ATOM   4398  CG  ARG A 279      11.388  -5.716  14.232  1.00 24.19           C
ATOM   4399 1HG  ARG A 279      11.379  -5.450  15.290  1.00 24.19           H
ATOM   4400 2HG  ARG A 279      12.338  -6.199  14.009  1.00 24.19           H
ATOM   4401  CD  ARG A 279      11.288  -4.431  13.399  1.00 24.19           C
ATOM   4402 1HD  ARG A 279      10.320  -3.962  13.585  1.00 24.19           H
ATOM   4403 2HD  ARG A 279      12.067  -3.742  13.725  1.00 24.19           H
ATOM   4404  NE  ARG A 279      11.439  -4.673  11.953  1.00 24.19           N
ATOM   4405  HE  ARG A 279      10.590  -4.652  11.400  1.00 24.19           H
ATOM   4406  CZ  ARG A 279      12.574  -4.905  11.304  1.00 24.19           C
ATOM   4407  NH1 ARG A 279      12.531  -5.131  10.024  1.00 24.19           N
ATOM   4408 1HH1 ARG A 279      11.678  -4.957   9.508  1.00 24.19           H
ATOM   4409 2HH1 ARG A 279      13.348  -5.494   9.553  1.00 24.19           H
ATOM   4410  NH2 ARG A 279      13.744  -4.975  11.889  1.00 24.19           N
ATOM   4411 1HH2 ARG A 279      13.810  -4.811  12.876  1.00 24.19           H
ATOM   4412 2HH2 ARG A 279      14.575  -5.201  11.358  1.00 24.19           H
ATOM   4413  N   GLU A 280      11.530  -8.637  16.727  1.00  9.01           N
ATOM   4414  H   GLU A 280      12.137  -9.218  16.170  1.00  9.01           H
ATOM   4415  CA  GLU A 280      11.761  -8.517  18.156  1.00  9.01           C
ATOM   4416  HA  GLU A 280      10.817  -8.612  18.689  1.00  9.01           H
ATOM   4417  C   GLU A 280      12.310  -7.112  18.320  1.00  9.01           C
ATOM   4418  O   GLU A 280      13.370  -6.772  17.779  1.00  9.01           O
ATOM   4419  CB  GLU A 280      12.756  -9.560  18.661  1.00  9.01           C
ATOM   4420 1HB  GLU A 280      12.382 -10.543  18.383  1.00  9.01           H
ATOM   4421 2HB  GLU A 280      13.712  -9.397  18.163  1.00  9.01           H
ATOM   4422  CG  GLU A 280      12.975  -9.526  20.171  1.00  9.01           C
ATOM   4423 1HG  GLU A 280      13.282  -8.521  20.461  1.00  9.01           H
ATOM   4424 2HG  GLU A 280      12.034  -9.756  20.672  1.00  9.01           H
ATOM   4425  CD  GLU A 280      14.037 -10.518  20.626  1.00  9.01           C
ATOM   4426  OE1 GLU A 280      14.455 -11.383  19.828  1.00  9.01           O
ATOM   4427  OE2 GLU A 280      14.489 -10.449  21.792  1.00  9.01           O
ATOM   4428  N   LYS A 281      11.566  -6.272  19.021  1.00  5.91           N
ATOM   4429  H   LYS A 281      10.698  -6.607  19.439  1.00  5.91           H
ATOM   4430  CA  LYS A 281      11.944  -4.878  19.206  1.00  5.91           C
ATOM   4431  HA  LYS A 281      12.461  -4.530  18.311  1.00  5.91           H
ATOM   4432  C   LYS A 281      12.908  -4.813  20.380  1.00  5.91           C
ATOM   4433  O   LYS A 281      12.564  -4.405  21.488  1.00  5.91           O
ATOM   4434  CB  LYS A 281      10.700  -4.014  19.417  1.00  5.91           C
ATOM   4435 1HB  LYS A 281       9.978  -4.250  18.635  1.00  5.91           H
ATOM   4436 2HB  LYS A 281      10.253  -4.259  20.380  1.00  5.91           H
ATOM   4437  CG  LYS A 281      10.995  -2.524  19.361  1.00  5.91           C
ATOM   4438 1HG  LYS A 281      11.762  -2.282  20.096  1.00  5.91           H
ATOM   4439 2HG  LYS A 281      11.358  -2.260  18.367  1.00  5.91           H
ATOM   4440  CD  LYS A 281       9.755  -1.731  19.678  1.00  5.91           C
ATOM   4441 1HD  LYS A 281       8.972  -1.964  18.955  1.00  5.91           H
ATOM   4442 2HD  LYS A 281       9.415  -2.005  20.677  1.00  5.91           H
ATOM   4443  CE  LYS A 281      10.059  -0.249  19.647  1.00  5.91           C
ATOM   4444 1HE  LYS A 281      10.939  -0.048  20.263  1.00  5.91           H
ATOM   4445 2HE  LYS A 281      10.262   0.063  18.621  1.00  5.91           H
ATOM   4446  NZ  LYS A 281       8.898   0.505  20.196  1.00  5.91           N
ATOM   4447 1HZ  LYS A 281       9.088   1.499  20.161  1.00  5.91           H
ATOM   4448 2HZ  LYS A 281       8.750   0.239  21.162  1.00  5.91           H
ATOM   4449 3HZ  LYS A 281       8.064   0.303  19.660  1.00  5.91           H
ATOM   4450  N   ARG A 282      14.114  -5.301  20.147  1.00  1.17           N
ATOM   4451  H   ARG A 282      14.313  -5.679  19.229  1.00  1.17           H
ATOM   4452  CA  ARG A 282      15.165  -5.231  21.152  1.00  1.17           C
ATOM   4453  HA  ARG A 282      14.800  -5.597  22.111  1.00  1.17           H
ATOM   4454  C   ARG A 282      15.455  -3.746  21.230  1.00  1.17           C
ATOM   4455  O   ARG A 282      15.712  -3.118  20.203  1.00  1.17           O
ATOM   4456  CB  ARG A 282      16.418  -5.993  20.720  1.00  1.17           C
ATOM   4457 1HB  ARG A 282      16.761  -5.569  19.776  1.00  1.17           H
ATOM   4458 2HB  ARG A 282      17.194  -5.833  21.469  1.00  1.17           H
ATOM   4459  CG  ARG A 282      16.212  -7.495  20.543  1.00  1.17           C
ATOM   4460 1HG  ARG A 282      15.887  -7.927  21.489  1.00  1.17           H
ATOM   4461 2HG  ARG A 282      15.446  -7.670  19.789  1.00  1.17           H
ATOM   4462  CD  ARG A 282      17.498  -8.177  20.096  1.00  1.17           C
ATOM   4463 1HD  ARG A 282      18.277  -7.976  20.833  1.00  1.17           H
ATOM   4464 2HD  ARG A 282      17.332  -9.254  20.042  1.00  1.17           H
ATOM   4465  NE  ARG A 282      17.934  -7.685  18.780  1.00  1.17           N
ATOM   4466  HE  ARG A 282      17.261  -7.149  18.245  1.00  1.17           H
ATOM   4467  CZ  ARG A 282      19.126  -7.859  18.228  1.00  1.17           C
ATOM   4468  NH1 ARG A 282      19.401  -7.221  17.128  1.00  1.17           N
ATOM   4469 1HH1 ARG A 282      18.713  -6.623  16.702  1.00  1.17           H
ATOM   4470 2HH1 ARG A 282      20.322  -7.331  16.716  1.00  1.17           H
ATOM   4471  NH2 ARG A 282      20.058  -8.628  18.728  1.00  1.17           N
ATOM   4472 1HH2 ARG A 282      19.855  -9.208  19.532  1.00  1.17           H
ATOM   4473 2HH2 ARG A 282      20.970  -8.637  18.298  1.00  1.17           H
ATOM   4474  N   GLN A 283      15.395  -3.171  22.418  1.00  4.93           N
ATOM   4475  H   GLN A 283      15.147  -3.720  23.236  1.00  4.93           H
ATOM   4476  CA  GLN A 283      15.718  -1.763  22.589  1.00  4.93           C
ATOM   4477  HA  GLN A 283      15.401  -1.201  21.710  1.00  4.93           H
ATOM   4478  C   GLN A 283      17.237  -1.729  22.700  1.00  4.93           C
ATOM   4479  O   GLN A 283      17.791  -1.743  23.799  1.00  4.93           O
ATOM   4480  CB  GLN A 283      15.024  -1.199  23.832  1.00  4.93           C
ATOM   4481 1HB  GLN A 283      13.962  -1.434  23.758  1.00  4.93           H
ATOM   4482 2HB  GLN A 283      15.419  -1.692  24.720  1.00  4.93           H
ATOM   4483  CG  GLN A 283      15.178   0.308  23.991  1.00  4.93           C
ATOM   4484 1HG  GLN A 283      16.237   0.557  24.056  1.00  4.93           H
ATOM   4485 2HG  GLN A 283      14.757   0.802  23.116  1.00  4.93           H
ATOM   4486  CD  GLN A 283      14.481   0.823  25.228  1.00  4.93           C
ATOM   4487  OE1 GLN A 283      13.398   0.371  25.580  1.00  4.93           O
ATOM   4488  NE2 GLN A 283      15.092   1.751  25.910  1.00  4.93           N
ATOM   4489 1HE2 GLN A 283      14.643   2.120  26.735  1.00  4.93           H
ATOM   4490 2HE2 GLN A 283      15.987   2.097  25.608  1.00  4.93           H
ATOM   4491  N   ALA A 284      17.903  -1.808  21.556  1.00 17.83           N
ATOM   4492  H   ALA A 284      17.385  -1.855  20.688  1.00 17.83           H
ATOM   4493  CA  ALA A 284      19.356  -1.849  21.517  1.00 17.83           C
ATOM   4494  HA  ALA A 284      19.703  -2.704  22.099  1.00 17.83           H
ATOM   4495  C   ALA A 284      19.852  -0.565  22.177  1.00 17.83           C
ATOM   4496  O   ALA A 284      19.441   0.542  21.822  1.00 17.83           O
ATOM   4497  CB  ALA A 284      19.849  -1.978  20.072  1.00 17.83           C
ATOM   4498 1HB  ALA A 284      19.485  -2.912  19.641  1.00 17.83           H
ATOM   4499 2HB  ALA A 284      20.940  -1.983  20.056  1.00 17.83           H
ATOM   4500 3HB  ALA A 284      19.485  -1.137  19.479  1.00 17.83           H
ATOM   4501  N   LYS A 285      20.698  -0.724  23.182  1.00  1.77           N
ATOM   4502  H   LYS A 285      21.029  -1.657  23.417  1.00  1.77           H
ATOM   4503  CA  LYS A 285      21.174   0.407  23.967  1.00  1.77           C
ATOM   4504  HA  LYS A 285      20.416   1.191  23.974  1.00  1.77           H
ATOM   4505  C   LYS A 285      22.402   0.903  23.234  1.00  1.77           C
ATOM   4506  O   LYS A 285      23.523   0.484  23.523  1.00  1.77           O
ATOM   4507  CB  LYS A 285      21.451  -0.038  25.403  1.00  1.77           C
ATOM   4508 1HB  LYS A 285      20.567  -0.571  25.755  1.00  1.77           H
ATOM   4509 2HB  LYS A 285      22.291  -0.730  25.417  1.00  1.77           H
ATOM   4510  CG  LYS A 285      21.718   1.100  26.368  1.00  1.77           C
ATOM   4511 1HG  LYS A 285      22.629   1.628  26.087  1.00  1.77           H
ATOM   4512 2HG  LYS A 285      20.876   1.789  26.330  1.00  1.77           H
ATOM   4513  CD  LYS A 285      21.846   0.557  27.780  1.00  1.77           C
ATOM   4514 1HD  LYS A 285      20.983  -0.077  27.984  1.00  1.77           H
ATOM   4515 2HD  LYS A 285      22.755  -0.039  27.863  1.00  1.77           H
ATOM   4516  CE  LYS A 285      21.867   1.682  28.799  1.00  1.77           C
ATOM   4517 1HE  LYS A 285      22.742   2.313  28.630  1.00  1.77           H
ATOM   4518 2HE  LYS A 285      20.968   2.289  28.670  1.00  1.77           H
ATOM   4519  NZ  LYS A 285      21.893   1.146  30.193  1.00  1.77           N
ATOM   4520 1HZ  LYS A 285      21.736   1.899  30.856  1.00  1.77           H
ATOM   4521 2HZ  LYS A 285      22.792   0.724  30.390  1.00  1.77           H
ATOM   4522 3HZ  LYS A 285      21.165   0.448  30.308  1.00  1.77           H
ATOM   4523  N   HIS A 286      22.161   1.708  22.211  1.00 -8.53           N
ATOM   4524  H   HIS A 286      21.208   1.994  22.025  1.00 -8.53           H
ATOM   4525  CA  HIS A 286      23.224   2.143  21.315  1.00 -8.53           C
ATOM   4526  HA  HIS A 286      23.694   1.260  20.884  1.00 -8.53           H
ATOM   4527  C   HIS A 286      24.263   2.889  22.134  1.00 -8.53           C
ATOM   4528  O   HIS A 286      23.949   3.817  22.886  1.00 -8.53           O
ATOM   4529  CB  HIS A 286      22.686   3.028  20.189  1.00 -8.53           C
ATOM   4530 1HB  HIS A 286      22.256   3.929  20.624  1.00 -8.53           H
ATOM   4531 2HB  HIS A 286      23.520   3.313  19.550  1.00 -8.53           H
ATOM   4532  CG  HIS A 286      21.644   2.366  19.343  1.00 -8.53           C
ATOM   4533  ND1 HIS A 286      21.898   1.236  18.592  1.00 -8.53           N
ATOM   4534  CD2 HIS A 286      20.345   2.709  19.122  1.00 -8.53           C
ATOM   4535  HD2 HIS A 286      19.852   3.560  19.575  1.00 -8.53           H
ATOM   4536  CE1 HIS A 286      20.725   0.949  17.948  1.00 -8.53           C
ATOM   4537  HE1 HIS A 286      20.590   0.110  17.278  1.00 -8.53           H
ATOM   4538  NE2 HIS A 286      19.755   1.845  18.237  1.00 -8.53           N
ATOM   4539  HE2 HIS A 286      18.807   1.877  17.868  1.00 -8.53           H
ATOM   4540  N   LYS A 287      25.500   2.430  22.041  1.00 -2.25           N
ATOM   4541  H   LYS A 287      25.707   1.682  21.381  1.00 -2.25           H
ATOM   4542  CA  LYS A 287      26.571   2.949  22.883  1.00 -2.25           C
ATOM   4543  HA  LYS A 287      26.147   3.550  23.684  1.00 -2.25           H
ATOM   4544  C   LYS A 287      27.444   3.821  22.011  1.00 -2.25           C
ATOM   4545  O   LYS A 287      27.741   3.436  20.885  1.00 -2.25           O
ATOM   4546  CB  LYS A 287      27.356   1.789  23.497  1.00 -2.25           C
ATOM   4547 1HB  LYS A 287      26.642   1.102  23.948  1.00 -2.25           H
ATOM   4548 2HB  LYS A 287      27.896   1.260  22.711  1.00 -2.25           H
ATOM   4549  CG  LYS A 287      28.332   2.233  24.570  1.00 -2.25           C
ATOM   4550 1HG  LYS A 287      29.083   2.889  24.130  1.00 -2.25           H
ATOM   4551 2HG  LYS A 287      27.784   2.780  25.334  1.00 -2.25           H
ATOM   4552  CD  LYS A 287      29.022   1.056  25.223  1.00 -2.25           C
ATOM   4553 1HD  LYS A 287      28.273   0.374  25.627  1.00 -2.25           H
ATOM   4554 2HD  LYS A 287      29.616   0.535  24.474  1.00 -2.25           H
ATOM   4555  CE  LYS A 287      29.923   1.535  26.344  1.00 -2.25           C
ATOM   4556 1HE  LYS A 287      30.620   2.275  25.943  1.00 -2.25           H
ATOM   4557 2HE  LYS A 287      29.313   2.019  27.111  1.00 -2.25           H
ATOM   4558  NZ  LYS A 287      30.709   0.423  26.965  1.00 -2.25           N
ATOM   4559 1HZ  LYS A 287      31.340   0.807  27.661  1.00 -2.25           H
ATOM   4560 2HZ  LYS A 287      31.248  -0.059  26.255  1.00 -2.25           H
ATOM   4561 3HZ  LYS A 287      30.089  -0.235  27.418  1.00 -2.25           H
ATOM   4562  N   GLN A 288      27.839   4.988  22.493  1.00 -1.14           N
ATOM   4563  H   GLN A 288      27.559   5.263  23.429  1.00 -1.14           H
ATOM   4564  CA  GLN A 288      28.699   5.876  21.714  1.00 -1.14           C
ATOM   4565  HA  GLN A 288      28.342   5.892  20.685  1.00 -1.14           H
ATOM   4566  C   GLN A 288      30.129   5.329  21.724  1.00 -1.14           C
ATOM   4567  O   GLN A 288      30.921   5.611  22.627  1.00 -1.14           O
ATOM   4568  CB  GLN A 288      28.643   7.303  22.267  1.00 -1.14           C
ATOM   4569 1HB  GLN A 288      27.595   7.584  22.372  1.00 -1.14           H
ATOM   4570 2HB  GLN A 288      29.103   7.323  23.255  1.00 -1.14           H
ATOM   4571  CG  GLN A 288      29.331   8.336  21.374  1.00 -1.14           C
ATOM   4572 1HG  GLN A 288      30.381   8.070  21.263  1.00 -1.14           H
ATOM   4573 2HG  GLN A 288      28.862   8.319  20.391  1.00 -1.14           H
ATOM   4574  CD  GLN A 288      29.248   9.745  21.920  1.00 -1.14           C
ATOM   4575  OE1 GLN A 288      28.633  10.002  22.951  1.00 -1.14           O
ATOM   4576  NE2 GLN A 288      29.870  10.669  21.249  1.00 -1.14           N
ATOM   4577 1HE2 GLN A 288      29.879  11.611  21.613  1.00 -1.14           H
ATOM   4578 2HE2 GLN A 288      30.323  10.441  20.372  1.00 -1.14           H
ATOM   4579  N   ARG A 289      30.465   4.503  20.745  1.00 15.42           N
ATOM   4580  H   ARG A 289      29.777   4.276  20.029  1.00 15.42           H
ATOM   4581  CA  ARG A 289      31.817   3.955  20.651  1.00 15.42           C
ATOM   4582  HA  ARG A 289      32.163   3.677  21.642  1.00 15.42           H
ATOM   4583  C   ARG A 289      32.699   5.070  20.112  1.00 15.42           C
ATOM   4584  O   ARG A 289      32.252   5.834  19.259  1.00 15.42           O
ATOM   4585  CB  ARG A 289      31.850   2.719  19.743  1.00 15.42           C
ATOM   4586 1HB  ARG A 289      31.096   2.017  20.099  1.00 15.42           H
ATOM   4587 2HB  ARG A 289      31.595   3.013  18.724  1.00 15.42           H
ATOM   4588  CG  ARG A 289      33.207   2.011  19.733  1.00 15.42           C
ATOM   4589 1HG  ARG A 289      33.934   2.645  19.229  1.00 15.42           H
ATOM   4590 2HG  ARG A 289      33.532   1.855  20.762  1.00 15.42           H
ATOM   4591  CD  ARG A 289      33.171   0.660  19.040  1.00 15.42           C
ATOM   4592 1HD  ARG A 289      32.448   0.029  19.556  1.00 15.42           H
ATOM   4593 2HD  ARG A 289      32.856   0.790  18.003  1.00 15.42           H
ATOM   4594  NE  ARG A 289      34.494   0.016  19.077  1.00 15.42           N
ATOM   4595  HE  ARG A 289      35.270   0.583  19.392  1.00 15.42           H
ATOM   4596  CZ  ARG A 289      34.767  -1.240  18.743  1.00 15.42           C
ATOM   4597  NH1 ARG A 289      36.000  -1.653  18.802  1.00 15.42           N
ATOM   4598 1HH1 ARG A 289      36.742  -1.033  19.086  1.00 15.42           H
ATOM   4599 2HH1 ARG A 289      36.214  -2.615  18.564  1.00 15.42           H
ATOM   4600  NH2 ARG A 289      33.861  -2.122  18.407  1.00 15.42           N
ATOM   4601 1HH2 ARG A 289      32.880  -1.855  18.406  1.00 15.42           H
ATOM   4602 2HH2 ARG A 289      34.134  -3.065  18.185  1.00 15.42           H
ATOM   4603  N   LYS A 290      33.940   5.159  20.575  1.00 -3.11           N
ATOM   4604  H   LYS A 290      34.234   4.542  21.324  1.00 -3.11           H
ATOM   4605  CA  LYS A 290      34.909   6.082  19.977  1.00 -3.11           C
ATOM   4606  HA  LYS A 290      34.523   7.101  20.030  1.00 -3.11           H
ATOM   4607  C   LYS A 290      35.051   5.677  18.511  1.00 -3.11           C
ATOM   4608  O   LYS A 290      35.416   4.537  18.221  1.00 -3.11           O
ATOM   4609  CB  LYS A 290      36.249   5.997  20.714  1.00 -3.11           C
ATOM   4610 1HB  LYS A 290      36.071   6.182  21.772  1.00 -3.11           H
ATOM   4611 2HB  LYS A 290      36.650   4.989  20.603  1.00 -3.11           H
ATOM   4612  CG  LYS A 290      37.284   6.991  20.221  1.00 -3.11           C
ATOM   4613 1HG  LYS A 290      37.462   6.810  19.162  1.00 -3.11           H
ATOM   4614 2HG  LYS A 290      36.900   8.001  20.351  1.00 -3.11           H
ATOM   4615  CD  LYS A 290      38.606   6.865  20.965  1.00 -3.11           C
ATOM   4616 1HD  LYS A 290      38.454   7.088  22.022  1.00 -3.11           H
ATOM   4617 2HD  LYS A 290      38.976   5.846  20.864  1.00 -3.11           H
ATOM   4618  CE  LYS A 290      39.627   7.827  20.375  1.00 -3.11           C
ATOM   4619 1HE  LYS A 290      39.675   7.677  19.294  1.00 -3.11           H
ATOM   4620 2HE  LYS A 290      39.294   8.849  20.564  1.00 -3.11           H
ATOM   4621  NZ  LYS A 290      40.997   7.644  20.949  1.00 -3.11           N
ATOM   4622 1HZ  LYS A 290      41.592   8.420  20.669  1.00 -3.11           H
ATOM   4623 2HZ  LYS A 290      41.413   6.783  20.612  1.00 -3.11           H
ATOM   4624 3HZ  LYS A 290      40.957   7.635  21.961  1.00 -3.11           H
ATOM   4625  N   ARG A 291      34.685   6.580  17.608  1.00-10.20           N
ATOM   4626  H   ARG A 291      34.417   7.504  17.919  1.00-10.20           H
ATOM   4627  CA  ARG A 291      34.590   6.280  16.178  1.00-10.20           C
ATOM   4628  HA  ARG A 291      33.891   5.455  16.043  1.00-10.20           H
ATOM   4629  C   ARG A 291      35.933   5.865  15.601  1.00-10.20           C
ATOM   4630  O   ARG A 291      36.946   6.543  15.783  1.00-10.20           O
ATOM   4631  CB  ARG A 291      34.043   7.516  15.461  1.00-10.20           C
ATOM   4632 1HB  ARG A 291      33.102   7.785  15.942  1.00-10.20           H
ATOM   4633 2HB  ARG A 291      34.746   8.335  15.614  1.00-10.20           H
ATOM   4634  CG  ARG A 291      33.788   7.392  13.964  1.00-10.20           C
ATOM   4635 1HG  ARG A 291      34.734   7.250  13.447  1.00-10.20           H
ATOM   4636 2HG  ARG A 291      33.117   6.558  13.756  1.00-10.20           H
ATOM   4637  CD  ARG A 291      33.155   8.692  13.514  1.00-10.20           C
ATOM   4638 1HD  ARG A 291      32.182   8.785  13.997  1.00-10.20           H
ATOM   4639 2HD  ARG A 291      33.785   9.510  13.862  1.00-10.20           H
ATOM   4640  NE  ARG A 291      32.985   8.843  12.063  1.00-10.20           N
ATOM   4641  HE  ARG A 291      33.342   8.108  11.462  1.00-10.20           H
ATOM   4642  CZ  ARG A 291      32.415   9.877  11.460  1.00-10.20           C
ATOM   4643  NH1 ARG A 291      32.344   9.879  10.163  1.00-10.20           N
ATOM   4644 1HH1 ARG A 291      32.741   9.104   9.645  1.00-10.20           H
ATOM   4645 2HH1 ARG A 291      31.891  10.639   9.679  1.00-10.20           H
ATOM   4646  NH2 ARG A 291      31.897  10.890  12.106  1.00-10.20           N
ATOM   4647 1HH2 ARG A 291      31.933  10.904  13.114  1.00-10.20           H
ATOM   4648 2HH2 ARG A 291      31.445  11.642  11.602  1.00-10.20           H
ATOM   4649  N   LEU A 292      35.911   4.729  14.923  1.00 18.68           N
ATOM   4650  H   LEU A 292      35.032   4.251  14.818  1.00 18.68           H
ATOM   4651  CA  LEU A 292      37.093   4.137  14.304  1.00 18.68           C
ATOM   4652  HA  LEU A 292      37.975   4.348  14.909  1.00 18.68           H
ATOM   4653  C   LEU A 292      37.257   4.761  12.921  1.00 18.68           C
ATOM   4654  O   LEU A 292      36.377   5.501  12.474  1.00 18.68           O
ATOM   4655  CB  LEU A 292      36.900   2.619  14.176  1.00 18.68           C
ATOM   4656 1HB  LEU A 292      36.091   2.451  13.466  1.00 18.68           H
ATOM   4657 2HB  LEU A 292      37.808   2.196  13.745  1.00 18.68           H
ATOM   4658  CG  LEU A 292      36.553   1.816  15.444  1.00 18.68           C
ATOM   4659  HG  LEU A 292      35.609   2.188  15.839  1.00 18.68           H
ATOM   4660  CD1 LEU A 292      36.359   0.350  15.067  1.00 18.68           C
ATOM   4661 1HD1 LEU A 292      36.063  -0.222  15.946  1.00 18.68           H
ATOM   4662 2HD1 LEU A 292      37.289  -0.067  14.675  1.00 18.68           H
ATOM   4663 3HD1 LEU A 292      35.579   0.261  14.310  1.00 18.68           H
ATOM   4664  CD2 LEU A 292      37.597   1.926  16.549  1.00 18.68           C
ATOM   4665 1HD2 LEU A 292      37.289   1.330  17.407  1.00 18.68           H
ATOM   4666 2HD2 LEU A 292      37.688   2.964  16.864  1.00 18.68           H
ATOM   4667 3HD2 LEU A 292      38.562   1.566  16.192  1.00 18.68           H
ATOM   4668  N   LYS A 293      38.331   4.450  12.212  1.00  1.83           N
ATOM   4669  H   LYS A 293      39.036   3.838  12.616  1.00  1.83           H
ATOM   4670  CA  LYS A 293      38.546   4.976  10.862  1.00  1.83           C
ATOM   4671  HA  LYS A 293      38.009   5.919  10.756  1.00  1.83           H
ATOM   4672  C   LYS A 293      38.063   4.030   9.760  1.00  1.83           C
ATOM   4673  O   LYS A 293      38.389   2.844   9.774  1.00  1.83           O
ATOM   4674  CB  LYS A 293      40.039   5.261  10.699  1.00  1.83           C
ATOM   4675 1HB  LYS A 293      40.354   5.898  11.526  1.00  1.83           H
ATOM   4676 2HB  LYS A 293      40.588   4.321  10.758  1.00  1.83           H
ATOM   4677  CG  LYS A 293      40.398   5.949   9.399  1.00  1.83           C
ATOM   4678 1HG  LYS A 293      40.152   5.285   8.572  1.00  1.83           H
ATOM   4679 2HG  LYS A 293      39.822   6.870   9.302  1.00  1.83           H
ATOM   4680  CD  LYS A 293      41.878   6.276   9.365  1.00  1.83           C
ATOM   4681 1HD  LYS A 293      42.100   6.986  10.161  1.00  1.83           H
ATOM   4682 2HD  LYS A 293      42.459   5.368   9.526  1.00  1.83           H
ATOM   4683  CE  LYS A 293      42.255   6.880   8.028  1.00  1.83           C
ATOM   4684 1HE  LYS A 293      41.576   7.702   7.804  1.00  1.83           H
ATOM   4685 2HE  LYS A 293      43.268   7.278   8.088  1.00  1.83           H
ATOM   4686  NZ  LYS A 293      42.197   5.864   6.930  1.00  1.83           N
ATOM   4687 1HZ  LYS A 293      42.308   6.320   6.031  1.00  1.83           H
ATOM   4688 2HZ  LYS A 293      41.309   5.380   6.947  1.00  1.83           H
ATOM   4689 3HZ  LYS A 293      42.934   5.181   7.057  1.00  1.83           H
ATOM   4690  N   SER A 294      37.305   4.589   8.821  1.00 33.63           N
ATOM   4691  H   SER A 294      37.041   5.565   8.946  1.00 33.63           H
ATOM   4692  CA  SER A 294      36.863   3.962   7.565  1.00 33.63           C
ATOM   4693  HA  SER A 294      36.059   4.592   7.183  1.00 33.63           H
ATOM   4694  C   SER A 294      36.298   2.543   7.627  1.00 33.63           C
ATOM   4695  O   SER A 294      36.484   1.742   6.709  1.00 33.63           O
ATOM   4696  CB  SER A 294      37.997   4.036   6.537  1.00 33.63           C
ATOM   4697 1HB  SER A 294      38.479   5.010   6.615  1.00 33.63           H
ATOM   4698 2HB  SER A 294      38.730   3.259   6.755  1.00 33.63           H
ATOM   4699  OG  SER A 294      37.511   3.871   5.213  1.00 33.63           O
ATOM   4700  HG  SER A 294      37.287   2.937   5.115  1.00 33.63           H
ATOM   4701  N   SER A 295      35.613   2.208   8.708  1.00 19.44           N
ATOM   4702  H   SER A 295      35.446   2.892   9.435  1.00 19.44           H
ATOM   4703  CA  SER A 295      35.057   0.870   8.854  1.00 19.44           C
ATOM   4704  HA  SER A 295      35.769   0.137   8.475  1.00 19.44           H
ATOM   4705  C   SER A 295      33.762   0.790   8.060  1.00 19.44           C
ATOM   4706  O   SER A 295      33.125   1.809   7.804  1.00 19.44           O
ATOM   4707  CB  SER A 295      34.767   0.581  10.325  1.00 19.44           C
ATOM   4708 1HB  SER A 295      33.922   1.192  10.646  1.00 19.44           H
ATOM   4709 2HB  SER A 295      34.513  -0.472  10.449  1.00 19.44           H
ATOM   4710  OG  SER A 295      35.898   0.914  11.121  1.00 19.44           O
ATOM   4711  HG  SER A 295      36.696   0.714  10.617  1.00 19.44           H
ATOM   4712  N   CYS A 296      33.373  -0.420   7.698  1.00  7.39           N
ATOM   4713  H   CYS A 296      34.002  -1.199   7.845  1.00  7.39           H
ATOM   4714  CA  CYS A 296      32.086  -0.681   7.070  1.00  7.39           C
ATOM   4715  HA  CYS A 296      32.070  -0.223   6.082  1.00  7.39           H
ATOM   4716  C   CYS A 296      30.931  -0.109   7.893  1.00  7.39           C
ATOM   4717  O   CYS A 296      30.744  -0.489   9.050  1.00  7.39           O
ATOM   4718  CB  CYS A 296      31.913  -2.195   6.935  1.00  7.39           C
ATOM   4719 1HB  CYS A 296      32.720  -2.592   6.318  1.00  7.39           H
ATOM   4720 2HB  CYS A 296      31.986  -2.637   7.928  1.00  7.39           H
ATOM   4721  SG  CYS A 296      30.316  -2.691   6.222  1.00  7.39           S
ATOM   4722  N   LYS A 297      30.176   0.807   7.295  1.00 -5.57           N
ATOM   4723  H   LYS A 297      30.407   1.080   6.339  1.00 -5.57           H
ATOM   4724  CA  LYS A 297      29.048   1.479   7.944  1.00 -5.57           C
ATOM   4725  HA  LYS A 297      28.662   0.853   8.747  1.00 -5.57           H
ATOM   4726  C   LYS A 297      27.913   1.753   6.977  1.00 -5.57           C
ATOM   4727  O   LYS A 297      28.116   1.856   5.765  1.00 -5.57           O
ATOM   4728  CB  LYS A 297      29.487   2.841   8.509  1.00 -5.57           C
ATOM   4729 1HB  LYS A 297      30.052   3.363   7.738  1.00 -5.57           H
ATOM   4730 2HB  LYS A 297      28.597   3.431   8.723  1.00 -5.57           H
ATOM   4731  CG  LYS A 297      30.324   2.813   9.784  1.00 -5.57           C
ATOM   4732 1HG  LYS A 297      31.218   2.212   9.627  1.00 -5.57           H
ATOM   4733 2HG  LYS A 297      30.620   3.833  10.017  1.00 -5.57           H
ATOM   4734  CD  LYS A 297      29.537   2.256  10.965  1.00 -5.57           C
ATOM   4735 1HD  LYS A 297      28.610   2.819  11.076  1.00 -5.57           H
ATOM   4736 2HD  LYS A 297      29.296   1.210  10.775  1.00 -5.57           H
ATOM   4737  CE  LYS A 297      30.326   2.339  12.258  1.00 -5.57           C
ATOM   4738 1HE  LYS A 297      31.269   1.802  12.138  1.00 -5.57           H
ATOM   4739 2HE  LYS A 297      30.531   3.384  12.495  1.00 -5.57           H
ATOM   4740  NZ  LYS A 297      29.526   1.711  13.356  1.00 -5.57           N
ATOM   4741 1HZ  LYS A 297      30.035   1.734  14.230  1.00 -5.57           H
ATOM   4742 2HZ  LYS A 297      29.343   0.741  13.121  1.00 -5.57           H
ATOM   4743 3HZ  LYS A 297      28.637   2.185  13.465  1.00 -5.57           H
ATOM   4744  N   ARG A 298      26.729   1.952   7.535  1.00-11.16           N
ATOM   4745  H   ARG A 298      26.623   1.767   8.530  1.00-11.16           H
ATOM   4746  CA  ARG A 298      25.584   2.478   6.795  1.00-11.16           C
ATOM   4747  HA  ARG A 298      25.504   1.964   5.837  1.00-11.16           H
ATOM   4748  C   ARG A 298      25.796   3.968   6.543  1.00-11.16           C
ATOM   4749  O   ARG A 298      26.132   4.704   7.470  1.00-11.16           O
ATOM   4750  CB  ARG A 298      24.316   2.230   7.619  1.00-11.16           C
ATOM   4751 1HB  ARG A 298      24.281   1.173   7.884  1.00-11.16           H
ATOM   4752 2HB  ARG A 298      24.366   2.817   8.536  1.00-11.16           H
ATOM   4753  CG  ARG A 298      23.048   2.579   6.878  1.00-11.16           C
ATOM   4754 1HG  ARG A 298      23.015   3.657   6.725  1.00-11.16           H
ATOM   4755 2HG  ARG A 298      23.072   2.088   5.906  1.00-11.16           H
ATOM   4756  CD  ARG A 298      21.782   2.143   7.596  1.00-11.16           C
ATOM   4757 1HD  ARG A 298      20.939   2.343   6.934  1.00-11.16           H
ATOM   4758 2HD  ARG A 298      21.825   1.068   7.775  1.00-11.16           H
ATOM   4759  NE  ARG A 298      21.543   2.825   8.875  1.00-11.16           N
ATOM   4760  HE  ARG A 298      22.302   3.369   9.266  1.00-11.16           H
ATOM   4761  CZ  ARG A 298      20.417   2.782   9.575  1.00-11.16           C
ATOM   4762  NH1 ARG A 298      20.400   3.289  10.773  1.00-11.16           N
ATOM   4763 1HH1 ARG A 298      21.232   3.711  11.148  1.00-11.16           H
ATOM   4764 2HH1 ARG A 298      19.543   3.266  11.302  1.00-11.16           H
ATOM   4765  NH2 ARG A 298      19.296   2.294   9.120  1.00-11.16           N
ATOM   4766 1HH2 ARG A 298      19.264   1.884   8.191  1.00-11.16           H
ATOM   4767 2HH2 ARG A 298      18.468   2.318   9.698  1.00-11.16           H
ATOM   4768  N   HIS A 299      25.593   4.406   5.310  1.00  0.14           N
ATOM   4769  H   HIS A 299      25.316   3.742   4.588  1.00  0.14           H
ATOM   4770  CA  HIS A 299      25.731   5.806   4.908  1.00  0.14           C
ATOM   4771  HA  HIS A 299      25.944   6.430   5.773  1.00  0.14           H
ATOM   4772  C   HIS A 299      24.397   6.213   4.265  1.00  0.14           C
ATOM   4773  O   HIS A 299      23.822   5.416   3.526  1.00  0.14           O
ATOM   4774  CB  HIS A 299      26.860   5.952   3.880  1.00  0.14           C
ATOM   4775 1HB  HIS A 299      26.680   5.250   3.065  1.00  0.14           H
ATOM   4776 2HB  HIS A 299      26.829   6.964   3.476  1.00  0.14           H
ATOM   4777  CG  HIS A 299      28.235   5.714   4.431  1.00  0.14           C
ATOM   4778  ND1 HIS A 299      28.726   4.492   4.823  1.00  0.14           N
ATOM   4779  HD1 HIS A 299      28.216   3.615   4.841  1.00  0.14           H
ATOM   4780  CD2 HIS A 299      29.275   6.574   4.603  1.00  0.14           C
ATOM   4781  HD2 HIS A 299      29.241   7.631   4.380  1.00  0.14           H
ATOM   4782  CE1 HIS A 299      29.995   4.644   5.195  1.00  0.14           C
ATOM   4783  HE1 HIS A 299      30.630   3.837   5.541  1.00  0.14           H
ATOM   4784  NE2 HIS A 299      30.379   5.900   5.088  1.00  0.14           N
ATOM   4785  N   PRO A 300      23.842   7.397   4.584  1.00 -5.78           N
ATOM   4786  CA  PRO A 300      22.541   7.723   3.978  1.00 -5.78           C
ATOM   4787  HA  PRO A 300      21.841   6.919   4.180  1.00 -5.78           H
ATOM   4788  C   PRO A 300      22.512   8.033   2.485  1.00 -5.78           C
ATOM   4789  O   PRO A 300      23.433   8.633   1.926  1.00 -5.78           O
ATOM   4790  CB  PRO A 300      22.108   8.975   4.747  1.00 -5.78           C
ATOM   4791 1HB  PRO A 300      22.337   9.864   4.163  1.00 -5.78           H
ATOM   4792 2HB  PRO A 300      21.045   8.936   4.982  1.00 -5.78           H
ATOM   4793  CG  PRO A 300      22.917   8.968   5.981  1.00 -5.78           C
ATOM   4794 1HG  PRO A 300      23.001   9.969   6.398  1.00 -5.78           H
ATOM   4795 2HG  PRO A 300      22.486   8.279   6.708  1.00 -5.78           H
ATOM   4796  CD  PRO A 300      24.244   8.465   5.514  1.00 -5.78           C
ATOM   4797 1HD  PRO A 300      24.800   9.246   4.990  1.00 -5.78           H
ATOM   4798 2HD  PRO A 300      24.814   8.074   6.355  1.00 -5.78           H
ATOM   4799  N   LEU A 301      21.395   7.673   1.868  1.00 27.59           N
ATOM   4800  H   LEU A 301      20.674   7.198   2.395  1.00 27.59           H
ATOM   4801  CA  LEU A 301      21.090   7.949   0.468  1.00 27.59           C
ATOM   4802  HA  LEU A 301      21.456   8.930   0.170  1.00 27.59           H
ATOM   4803  C   LEU A 301      19.577   7.911   0.415  1.00 27.59           C
ATOM   4804  O   LEU A 301      18.969   7.088   1.106  1.00 27.59           O
ATOM   4805  CB  LEU A 301      21.664   6.864  -0.449  1.00 27.59           C
ATOM   4806 1HB  LEU A 301      22.745   6.908  -0.358  1.00 27.59           H
ATOM   4807 2HB  LEU A 301      21.329   5.900  -0.065  1.00 27.59           H
ATOM   4808  CG  LEU A 301      21.332   6.899  -1.949  1.00 27.59           C
ATOM   4809  HG  LEU A 301      20.251   6.846  -2.068  1.00 27.59           H
ATOM   4810  CD1 LEU A 301      21.834   8.170  -2.638  1.00 27.59           C
ATOM   4811 1HD1 LEU A 301      21.563   8.143  -3.695  1.00 27.59           H
ATOM   4812 2HD1 LEU A 301      22.919   8.246  -2.549  1.00 27.59           H
ATOM   4813 3HD1 LEU A 301      21.378   9.053  -2.196  1.00 27.59           H
ATOM   4814  CD2 LEU A 301      21.942   5.676  -2.625  1.00 27.59           C
ATOM   4815 1HD2 LEU A 301      21.669   5.668  -3.680  1.00 27.59           H
ATOM   4816 2HD2 LEU A 301      21.556   4.765  -2.162  1.00 27.59           H
ATOM   4817 3HD2 LEU A 301      23.029   5.692  -2.531  1.00 27.59           H
ATOM   4818  N   TYR A 302      18.990   8.790  -0.382  1.00 15.78           N
ATOM   4819  H   TYR A 302      19.559   9.409  -0.941  1.00 15.78           H
ATOM   4820  CA  TYR A 302      17.547   8.896  -0.529  1.00 15.78           C
ATOM   4821  HA  TYR A 302      17.044   8.192   0.128  1.00 15.78           H
ATOM   4822  C   TYR A 302      17.203   8.556  -1.974  1.00 15.78           C
ATOM   4823  O   TYR A 302      17.817   9.069  -2.913  1.00 15.78           O
ATOM   4824  CB  TYR A 302      17.130  10.320  -0.161  1.00 15.78           C
ATOM   4825 1HB  TYR A 302      17.383  10.485   0.887  1.00 15.78           H
ATOM   4826 2HB  TYR A 302      17.720  11.013  -0.760  1.00 15.78           H
ATOM   4827  CG  TYR A 302      15.667  10.659  -0.357  1.00 15.78           C
ATOM   4828  CD1 TYR A 302      14.691  10.253   0.575  1.00 15.78           C
ATOM   4829  HD1 TYR A 302      14.971   9.618   1.403  1.00 15.78           H
ATOM   4830  CD2 TYR A 302      15.263  11.464  -1.441  1.00 15.78           C
ATOM   4831  HD2 TYR A 302      15.987  11.770  -2.185  1.00 15.78           H
ATOM   4832  CE1 TYR A 302      13.339  10.687   0.452  1.00 15.78           C
ATOM   4833  HE1 TYR A 302      12.598  10.382   1.177  1.00 15.78           H
ATOM   4834  CE2 TYR A 302      13.918  11.904  -1.559  1.00 15.78           C
ATOM   4835  HE2 TYR A 302      13.630  12.544  -2.378  1.00 15.78           H
ATOM   4836  CZ  TYR A 302      12.972  11.519  -0.610  1.00 15.78           C
ATOM   4837  OH  TYR A 302      11.684  11.983  -0.737  1.00 15.78           O
ATOM   4838  HH  TYR A 302      11.575  12.529  -1.521  1.00 15.78           H
ATOM   4839  N   VAL A 303      16.240   7.665  -2.131  1.00  7.10           N
ATOM   4840  H   VAL A 303      15.791   7.275  -1.306  1.00  7.10           H
ATOM   4841  CA  VAL A 303      15.671   7.303  -3.421  1.00  7.10           C
ATOM   4842  HA  VAL A 303      16.391   7.405  -4.230  1.00  7.10           H
ATOM   4843  C   VAL A 303      14.579   8.341  -3.553  1.00  7.10           C
ATOM   4844  O   VAL A 303      13.875   8.598  -2.587  1.00  7.10           O
ATOM   4845  CB  VAL A 303      15.082   5.864  -3.385  1.00  7.10           C
ATOM   4846  HB  VAL A 303      14.458   5.772  -2.496  1.00  7.10           H
ATOM   4847  CG1 VAL A 303      14.206   5.568  -4.608  1.00  7.10           C
ATOM   4848 1HG1 VAL A 303      13.899   4.522  -4.598  1.00  7.10           H
ATOM   4849 2HG1 VAL A 303      14.756   5.768  -5.527  1.00  7.10           H
ATOM   4850 3HG1 VAL A 303      13.308   6.186  -4.583  1.00  7.10           H
ATOM   4851  CG2 VAL A 303      16.222   4.843  -3.289  1.00  7.10           C
ATOM   4852 1HG2 VAL A 303      15.808   3.839  -3.196  1.00  7.10           H
ATOM   4853 2HG2 VAL A 303      16.837   5.050  -2.415  1.00  7.10           H
ATOM   4854 3HG2 VAL A 303      16.846   4.891  -4.183  1.00  7.10           H
ATOM   4855  N   ASP A 304      14.455   8.952  -4.718  1.00  5.56           N
ATOM   4856  H   ASP A 304      15.061   8.681  -5.486  1.00  5.56           H
ATOM   4857  CA  ASP A 304      13.462   9.991  -4.960  1.00  5.56           C
ATOM   4858  HA  ASP A 304      12.746  10.040  -4.141  1.00  5.56           H
ATOM   4859  C   ASP A 304      12.744   9.622  -6.246  1.00  5.56           C
ATOM   4860  O   ASP A 304      13.372   9.530  -7.306  1.00  5.56           O
ATOM   4861  CB  ASP A 304      14.153  11.346  -5.118  1.00  5.56           C
ATOM   4862 1HB  ASP A 304      14.812  11.502  -4.267  1.00  5.56           H
ATOM   4863 2HB  ASP A 304      14.760  11.334  -6.021  1.00  5.56           H
ATOM   4864  CG  ASP A 304      13.174  12.497  -5.192  1.00  5.56           C
ATOM   4865  OD1 ASP A 304      12.032  12.330  -5.669  1.00  5.56           O
ATOM   4866  OD2 ASP A 304      13.534  13.604  -4.754  1.00  5.56           O
ATOM   4867  N   PHE A 305      11.442   9.392  -6.179  1.00 10.95           N
ATOM   4868  H   PHE A 305      10.937   9.511  -5.304  1.00 10.95           H
ATOM   4869  CA  PHE A 305      10.717   8.943  -7.360  1.00 10.95           C
ATOM   4870  HA  PHE A 305      11.272   8.113  -7.790  1.00 10.95           H
ATOM   4871  C   PHE A 305      10.616  10.010  -8.446  1.00 10.95           C
ATOM   4872  O   PHE A 305      10.381   9.681  -9.605  1.00 10.95           O
ATOM   4873  CB  PHE A 305       9.343   8.407  -6.965  1.00 10.95           C
ATOM   4874 1HB  PHE A 305       8.761   9.212  -6.516  1.00 10.95           H
ATOM   4875 2HB  PHE A 305       8.830   8.071  -7.866  1.00 10.95           H
ATOM   4876  CG  PHE A 305       9.413   7.251  -6.001  1.00 10.95           C
ATOM   4877  CD1 PHE A 305       8.663   7.272  -4.816  1.00 10.95           C
ATOM   4878  HD1 PHE A 305       8.022   8.115  -4.602  1.00 10.95           H
ATOM   4879  CD2 PHE A 305      10.220   6.127  -6.276  1.00 10.95           C
ATOM   4880  HD2 PHE A 305      10.796   6.080  -7.188  1.00 10.95           H
ATOM   4881  CE1 PHE A 305       8.719   6.191  -3.899  1.00 10.95           C
ATOM   4882  HE1 PHE A 305       8.131   6.219  -2.995  1.00 10.95           H
ATOM   4883  CE2 PHE A 305      10.280   5.039  -5.370  1.00 10.95           C
ATOM   4884  HE2 PHE A 305      10.900   4.184  -5.595  1.00 10.95           H
ATOM   4885  CZ  PHE A 305       9.519   5.070  -4.182  1.00 10.95           C
ATOM   4886  HZ  PHE A 305       9.543   4.235  -3.498  1.00 10.95           H
ATOM   4887  N   SER A 306      10.860  11.272  -8.119  1.00-23.08           N
ATOM   4888  H   SER A 306      11.052  11.519  -7.153  1.00-23.08           H
ATOM   4889  CA  SER A 306      10.897  12.315  -9.144  1.00-23.08           C
ATOM   4890  HA  SER A 306      10.059  12.165  -9.823  1.00-23.08           H
ATOM   4891  C   SER A 306      12.185  12.263  -9.960  1.00-23.08           C
ATOM   4892  O   SER A 306      12.200  12.654 -11.120  1.00-23.08           O
ATOM   4893  CB  SER A 306      10.764  13.708  -8.527  1.00-23.08           C
ATOM   4894 1HB  SER A 306      10.673  14.435  -9.334  1.00-23.08           H
ATOM   4895 2HB  SER A 306       9.863  13.748  -7.915  1.00-23.08           H
ATOM   4896  OG  SER A 306      11.893  14.049  -7.736  1.00-23.08           O
ATOM   4897  HG  SER A 306      11.882  13.523  -6.922  1.00-23.08           H
ATOM   4898  N   ASP A 307      13.262  11.735  -9.390  1.00  1.63           N
ATOM   4899  H   ASP A 307      13.205  11.362  -8.450  1.00  1.63           H
ATOM   4900  CA  ASP A 307      14.551  11.693 -10.092  1.00  1.63           C
ATOM   4901  HA  ASP A 307      14.700  12.629 -10.632  1.00  1.63           H
ATOM   4902  C   ASP A 307      14.562  10.576 -11.131  1.00  1.63           C
ATOM   4903  O   ASP A 307      15.420  10.530 -12.014  1.00  1.63           O
ATOM   4904  CB  ASP A 307      15.719  11.499  -9.113  1.00  1.63           C
ATOM   4905 1HB  ASP A 307      15.439  10.762  -8.363  1.00  1.63           H
ATOM   4906 2HB  ASP A 307      16.579  11.119  -9.662  1.00  1.63           H
ATOM   4907  CG  ASP A 307      16.143  12.793  -8.434  1.00  1.63           C
ATOM   4908  OD1 ASP A 307      16.084  13.867  -9.077  1.00  1.63           O
ATOM   4909  OD2 ASP A 307      16.582  12.759  -7.261  1.00  1.63           O
ATOM   4910  N   VAL A 308      13.577   9.694 -11.041  1.00 13.21           N
ATOM   4911  H   VAL A 308      12.942   9.756 -10.261  1.00 13.21           H
ATOM   4912  CA  VAL A 308      13.380   8.625 -12.023  1.00 13.21           C
ATOM   4913  HA  VAL A 308      14.184   8.660 -12.757  1.00 13.21           H
ATOM   4914  C   VAL A 308      12.078   8.826 -12.810  1.00 13.21           C
ATOM   4915  O   VAL A 308      11.810   8.116 -13.775  1.00 13.21           O
ATOM   4916  CB  VAL A 308      13.452   7.227 -11.338  1.00 13.21           C
ATOM   4917  HB  VAL A 308      13.222   6.463 -12.077  1.00 13.21           H
ATOM   4918  CG1 VAL A 308      14.870   6.959 -10.809  1.00 13.21           C
ATOM   4919 1HG1 VAL A 308      14.924   5.948 -10.403  1.00 13.21           H
ATOM   4920 2HG1 VAL A 308      15.135   7.673 -10.029  1.00 13.21           H
ATOM   4921 3HG1 VAL A 308      15.585   7.043 -11.628  1.00 13.21           H
ATOM   4922  CG2 VAL A 308      12.465   7.108 -10.175  1.00 13.21           C
ATOM   4923 1HG2 VAL A 308      12.479   6.085  -9.800  1.00 13.21           H
ATOM   4924 2HG2 VAL A 308      11.458   7.333 -10.518  1.00 13.21           H
ATOM   4925 3HG2 VAL A 308      12.744   7.782  -9.366  1.00 13.21           H
ATOM   4926  N   GLY A 309      11.287   9.825 -12.434  1.00 -4.98           N
ATOM   4927  H   GLY A 309      11.557  10.408 -11.658  1.00 -4.98           H
ATOM   4928  CA  GLY A 309      10.045  10.136 -13.134  1.00 -4.98           C
ATOM   4929 1HA  GLY A 309       9.749  11.153 -12.874  1.00 -4.98           H
ATOM   4930 2HA  GLY A 309      10.237  10.112 -14.206  1.00 -4.98           H
ATOM   4931  C   GLY A 309       8.865   9.219 -12.855  1.00 -4.98           C
ATOM   4932  O   GLY A 309       7.898   9.199 -13.611  1.00 -4.98           O
ATOM   4933  N   TRP A 310       8.923   8.441 -11.783  1.00 36.99           N
ATOM   4934  H   TRP A 310       9.708   8.544 -11.150  1.00 36.99           H
ATOM   4935  CA  TRP A 310       7.906   7.417 -11.496  1.00 36.99           C
ATOM   4936  HA  TRP A 310       7.392   7.149 -12.419  1.00 36.99           H
ATOM   4937  C   TRP A 310       6.855   7.911 -10.507  1.00 36.99           C
ATOM   4938  O   TRP A 310       5.871   7.230 -10.213  1.00 36.99           O
ATOM   4939  CB  TRP A 310       8.569   6.158 -10.934  1.00 36.99           C
ATOM   4940 1HB  TRP A 310       9.073   6.423 -10.004  1.00 36.99           H
ATOM   4941 2HB  TRP A 310       7.797   5.426 -10.700  1.00 36.99           H
ATOM   4942  CG  TRP A 310       9.579   5.510 -11.852  1.00 36.99           C
ATOM   4943  CD1 TRP A 310       9.820   5.778 -13.171  1.00 36.99           C
ATOM   4944  HD1 TRP A 310       9.263   6.495 -13.761  1.00 36.99           H
ATOM   4945  CD2 TRP A 310      10.533   4.495 -11.497  1.00 36.99           C
ATOM   4946  NE1 TRP A 310      10.874   5.046 -13.647  1.00 36.99           N
ATOM   4947  HE1 TRP A 310      11.221   5.077 -14.604  1.00 36.99           H
ATOM   4948  CE2 TRP A 310      11.382   4.298 -12.624  1.00 36.99           C
ATOM   4949  CE3 TRP A 310      10.789   3.764 -10.319  1.00 36.99           C
ATOM   4950  HE3 TRP A 310      10.151   3.879  -9.456  1.00 36.99           H
ATOM   4951  CZ2 TRP A 310      12.515   3.464 -12.576  1.00 36.99           C
ATOM   4952  HZ2 TRP A 310      13.170   3.376 -13.429  1.00 36.99           H
ATOM   4953  CZ3 TRP A 310      11.894   2.881 -10.287  1.00 36.99           C
ATOM   4954  HZ3 TRP A 310      12.085   2.299  -9.398  1.00 36.99           H
ATOM   4955  CH2 TRP A 310      12.756   2.754 -11.417  1.00 36.99           C
ATOM   4956  HH2 TRP A 310      13.607   2.089 -11.370  1.00 36.99           H
ATOM   4957  N   ASN A 311       7.024   9.140 -10.037  1.00  9.39           N
ATOM   4958  H   ASN A 311       7.817   9.687 -10.349  1.00  9.39           H
ATOM   4959  CA  ASN A 311       6.084   9.752  -9.093  1.00  9.39           C
ATOM   4960  HA  ASN A 311       5.922   9.059  -8.265  1.00  9.39           H
ATOM   4961  C   ASN A 311       4.724  10.048  -9.728  1.00  9.39           C
ATOM   4962  O   ASN A 311       3.777  10.437  -9.047  1.00  9.39           O
ATOM   4963  CB  ASN A 311       6.669  11.053  -8.533  1.00  9.39           C
ATOM   4964 1HB  ASN A 311       6.029  11.408  -7.726  1.00  9.39           H
ATOM   4965 2HB  ASN A 311       7.658  10.857  -8.126  1.00  9.39           H
ATOM   4966  CG  ASN A 311       6.777  12.134  -9.576  1.00  9.39           C
ATOM   4967  OD1 ASN A 311       7.654  12.087 -10.431  1.00  9.39           O
ATOM   4968  ND2 ASN A 311       5.916  13.109  -9.520  1.00  9.39           N
ATOM   4969 1HD2 ASN A 311       5.959  13.843 -10.215  1.00  9.39           H
ATOM   4970 2HD2 ASN A 311       5.215  13.126  -8.799  1.00  9.39           H
ATOM   4971  N   ASP A 312       4.621   9.829 -11.031  1.00 -3.43           N
ATOM   4972  H   ASP A 312       5.447   9.580 -11.552  1.00 -3.43           H
ATOM   4973  CA  ASP A 312       3.354   9.941 -11.747  1.00 -3.43           C
ATOM   4974  HA  ASP A 312       2.921  10.930 -11.588  1.00 -3.43           H
ATOM   4975  C   ASP A 312       2.377   8.875 -11.257  1.00 -3.43           C
ATOM   4976  O   ASP A 312       1.174   9.118 -11.155  1.00 -3.43           O
ATOM   4977  CB  ASP A 312       3.553   9.691 -13.246  1.00 -3.43           C
ATOM   4978 1HB  ASP A 312       4.071   8.740 -13.371  1.00 -3.43           H
ATOM   4979 2HB  ASP A 312       2.575   9.623 -13.721  1.00 -3.43           H
ATOM   4980  CG  ASP A 312       4.357  10.772 -13.940  1.00 -3.43           C
ATOM   4981  OD1 ASP A 312       4.678  11.820 -13.350  1.00 -3.43           O
ATOM   4982  OD2 ASP A 312       4.704  10.556 -15.120  1.00 -3.43           O
ATOM   4983  N   TRP A 313       2.886   7.685 -10.957  1.00 18.79           N
ATOM   4984  H   TRP A 313       3.887   7.538 -11.023  1.00 18.79           H
ATOM   4985  CA  TRP A 313       2.034   6.556 -10.575  1.00 18.79           C
ATOM   4986  HA  TRP A 313       0.993   6.863 -10.658  1.00 18.79           H
ATOM   4987  C   TRP A 313       2.230   6.101  -9.130  1.00 18.79           C
ATOM   4988  O   TRP A 313       1.326   5.516  -8.530  1.00 18.79           O
ATOM   4989  CB  TRP A 313       2.230   5.398 -11.560  1.00 18.79           C
ATOM   4990 1HB  TRP A 313       1.518   4.613 -11.304  1.00 18.79           H
ATOM   4991 2HB  TRP A 313       1.995   5.754 -12.562  1.00 18.79           H
ATOM   4992  CG  TRP A 313       3.608   4.792 -11.590  1.00 18.79           C
ATOM   4993  CD1 TRP A 313       4.630   5.086 -12.445  1.00 18.79           C
ATOM   4994  HD1 TRP A 313       4.577   5.849 -13.212  1.00 18.79           H
ATOM   4995  CD2 TRP A 313       4.088   3.699 -10.789  1.00 18.79           C
ATOM   4996  NE1 TRP A 313       5.717   4.277 -12.225  1.00 18.79           N
ATOM   4997  HE1 TRP A 313       6.575   4.289 -12.769  1.00 18.79           H
ATOM   4998  CE2 TRP A 313       5.435   3.443 -11.179  1.00 18.79           C
ATOM   4999  CE3 TRP A 313       3.508   2.889  -9.793  1.00 18.79           C
ATOM   5000  HE3 TRP A 313       2.470   3.023  -9.528  1.00 18.79           H
ATOM   5001  CZ2 TRP A 313       6.225   2.457 -10.556  1.00 18.79           C
ATOM   5002  HZ2 TRP A 313       7.246   2.287 -10.867  1.00 18.79           H
ATOM   5003  CZ3 TRP A 313       4.302   1.907  -9.152  1.00 18.79           C
ATOM   5004  HZ3 TRP A 313       3.876   1.293  -8.374  1.00 18.79           H
ATOM   5005  CH2 TRP A 313       5.659   1.716  -9.533  1.00 18.79           C
ATOM   5006  HH2 TRP A 313       6.247   0.974  -9.019  1.00 18.79           H
ATOM   5007  N   ILE A 314       3.375   6.419  -8.542  1.00 -4.41           N
ATOM   5008  H   ILE A 314       4.116   6.858  -9.076  1.00 -4.41           H
ATOM   5009  CA  ILE A 314       3.593   6.166  -7.117  1.00 -4.41           C
ATOM   5010  HA  ILE A 314       3.098   5.238  -6.842  1.00 -4.41           H
ATOM   5011  C   ILE A 314       2.928   7.315  -6.363  1.00 -4.41           C
ATOM   5012  O   ILE A 314       3.159   8.488  -6.667  1.00 -4.41           O
ATOM   5013  CB  ILE A 314       5.102   6.036  -6.758  1.00 -4.41           C
ATOM   5014  HB  ILE A 314       5.613   6.961  -7.026  1.00 -4.41           H
ATOM   5015  CG1 ILE A 314       5.711   4.878  -7.576  1.00 -4.41           C
ATOM   5016 1HG1 ILE A 314       5.240   3.951  -7.256  1.00 -4.41           H
[truncated: 98,444 more chars]
