# Supplementary material for: Variety of genetic defects in GnRH and hypothalamic–pituitary signaling and development in normosmic patients with IHH
Source: Front Endocrinol (Lausanne). 2024 Jul 1;15:1396805. doi: 10.3389/fendo.2024.1396805 (PMC11246878; doi:10.3389/fendo.2024.1396805)
Supplement: Supplementary file 1 [file DataSheet_1.zip › BMP4_Afold3.pdb]

REMARK YASARA *************************************************************
REMARK YASARA *                                                           *
REMARK YASARA *                     Y  A  S  A  R  A                      *
REMARK YASARA *                                                           *
REMARK YASARA *   Yet Another Scientific Artificial Reality Application   *
REMARK YASARA *                                                           *
REMARK YASARA *            MOLECULE STRUCTURE FILE, PDB FORMAT            *
REMARK YASARA *                                                           *
REMARK YASARA * Just use YASARA every day to make your questions go away! *
REMARK YASARA *                                                           *
REMARK YASARA *                      www.YASARA.org                       *
REMARK YASARA *                                                           *
REMARK YASARA *************************************************************
REMARK YASARA
REMARK YASARA Version:           24.4.10.W.64
REMARK YASARA Written on:        Mon May 20 10:43:11 2024
REMARK YASARA Number of models:  1
REMARK YASARA Number of atoms:   6498
REMARK YASARA Please address questions or suggestions to: Eliza@yasara.org
REMARK YASARA
COMPND    MOL_ID: 1;
COMPND   2 MOLECULE: .;
COMPND   3 CHAIN: ;
SEQRES   1 A  408  MET ILE PRO GLY ASN ARG MET LEU MET VAL VAL LEU LEU 
SEQRES   2 A  408  CYS GLN VAL LEU LEU GLY GLY ALA SER HIS ALA SER LEU 
SEQRES   3 A  408  ILE PRO GLU THR GLY LYS LYS LYS VAL ALA GLU ILE GLN 
SEQRES   4 A  408  GLY HIS ALA GLY GLY ARG ARG SER GLY GLN SER HIS GLU 
SEQRES   5 A  408  LEU LEU ARG ASP PHE GLU ALA THR LEU LEU GLN MET PHE 
SEQRES   6 A  408  GLY LEU ARG ARG ARG PRO GLN PRO SER LYS SER ALA VAL 
SEQRES   7 A  408  ILE PRO ASP TYR MET ARG ASP LEU TYR ARG LEU GLN SER 
SEQRES   8 A  408  GLY GLU GLU GLU GLU GLU GLN ILE HIS SER THR GLY LEU 
SEQRES   9 A  408  GLU TYR PRO GLU ARG PRO ALA SER ARG ALA ASN THR VAL 
SEQRES  10 A  408  ARG SER PHE HIS HIS GLU GLU HIS LEU GLU ASN ILE PRO 
SEQRES  11 A  408  GLY THR SER GLU ASN SER ALA PHE ARG PHE LEU PHE ASN 
SEQRES  12 A  408  LEU SER SER ILE PRO GLU ASN GLU VAL ILE SER SER ALA 
SEQRES  13 A  408  GLU LEU ARG LEU PHE ARG GLU GLN VAL ASP GLN GLY PRO 
SEQRES  14 A  408  ASP TRP GLU ARG GLY PHE HIS ARG ILE ASN ILE TYR GLU 
SEQRES  15 A  408  VAL MET LYS PRO PRO ALA GLU VAL VAL PRO GLY HIS LEU 
SEQRES  16 A  408  ILE THR ARG LEU LEU ASP THR ARG LEU VAL HIS HIS ASN 
SEQRES  17 A  408  VAL THR ARG TRP GLU THR PHE ASP VAL SER PRO ALA VAL 
SEQRES  18 A  408  LEU ARG TRP THR ARG GLU LYS GLN PRO ASN TYR GLY LEU 
SEQRES  19 A  408  ALA ILE GLU VAL THR HIS LEU HIS GLN THR ARG THR HIS 
SEQRES  20 A  408  GLN GLY GLN HIS VAL ARG ILE SER ARG SER LEU PRO GLN 
SEQRES  21 A  408  GLY SER GLY ASN TRP ALA GLN LEU ARG PRO LEU LEU VAL 
SEQRES  22 A  408  THR PHE GLY HIS ASP GLY ARG GLY HIS ALA LEU THR ARG 
SEQRES  23 A  408  ARG ARG ARG ALA LYS ARG SER PRO LYS HIS HIS SER GLN 
SEQRES  24 A  408  ARG ALA ARG LYS LYS ASN LYS ASN CYS ARG ARG HIS SER 
SEQRES  25 A  408  LEU TYR VAL ASP PHE SER ASP VAL GLY TRP ASN ASP TRP 
SEQRES  26 A  408  ILE VAL ALA PRO PRO GLY TYR GLN ALA PHE TYR CYS HIS 
SEQRES  27 A  408  GLY ASP CYS PRO PHE PRO LEU ALA ASP HIS LEU ASN SER 
SEQRES  28 A  408  THR ASN HIS ALA ILE VAL GLN THR LEU VAL ASN SER VAL 
SEQRES  29 A  408  ASN SER SER ILE PRO LYS ALA CYS CYS VAL PRO THR GLU 
SEQRES  30 A  408  LEU SER ALA ILE SER MET LEU TYR LEU ASP GLU TYR ASP 
SEQRES  31 A  408  LYS VAL VAL LEU LYS ASN TYR GLN GLU MET VAL VAL GLU 
SEQRES  32 A  408  GLY CYS GLY CYS ARG 
SSBOND   0 CYS A  308    CYS A  373                                       2.03
SSBOND   1 CYS A  337    CYS A  405                                       1.96
SSBOND   2 CYS A  341    CYS A  407                                       2.03
ATOM      1  N   MET A   1       7.474 -12.766 -22.377  1.00 23.02           N
ATOM      2 1H   MET A   1       8.290 -12.293 -22.044  1.00 23.02           H
ATOM      3 2H   MET A   1       7.750 -13.677 -22.682  1.00 23.02           H
ATOM      4 3H   MET A   1       6.847 -12.877 -21.606  1.00 23.02           H
ATOM      5  CA  MET A   1       6.837 -12.013 -23.471  1.00 33.19           C
ATOM      6  HA  MET A   1       6.590 -11.121 -23.093  1.00 33.19           H
ATOM      7  C   MET A   1       5.605 -12.774 -23.938  1.00 33.01           C
ATOM      8  O   MET A   1       5.764 -13.799 -24.589  1.00 31.20           O
ATOM      9  CB  MET A   1       7.800 -11.827 -24.660  1.00 31.97           C
ATOM     10 1HB  MET A   1       8.335 -12.664 -24.772  1.00 31.97           H
ATOM     11 2HB  MET A   1       7.260 -11.662 -25.486  1.00 31.97           H
ATOM     12  CG  MET A   1       8.770 -10.659 -24.480  1.00 28.70           C
ATOM     13 1HG  MET A   1       8.194  -9.843 -24.442  1.00 28.70           H
ATOM     14 2HG  MET A   1       9.197 -10.807 -23.588  1.00 28.70           H
ATOM     15  SD  MET A   1       9.984 -10.583 -25.820  1.00 26.17           S
ATOM     16  CE  MET A   1      10.616  -8.877 -25.631  1.00 23.01           C
ATOM     17 1HE  MET A   1      11.314  -8.675 -26.318  1.00 23.01           H
ATOM     18 2HE  MET A   1      11.025  -8.744 -24.728  1.00 23.01           H
ATOM     19 3HE  MET A   1       9.880  -8.208 -25.736  1.00 23.01           H
ATOM     20  N   ILE A   2       4.399 -12.341 -23.562  1.00 27.47           N
ATOM     21  H   ILE A   2       4.350 -11.626 -22.864  1.00 27.47           H
ATOM     22  CA  ILE A   2       3.137 -12.857 -24.117  1.00 33.40           C
ATOM     23  HA  ILE A   2       3.357 -13.374 -24.945  1.00 33.40           H
ATOM     24  C   ILE A   2       2.264 -11.631 -24.433  1.00 32.59           C
ATOM     25  O   ILE A   2       1.782 -10.983 -23.500  1.00 30.03           O
ATOM     26  CB  ILE A   2       2.430 -13.851 -23.158  1.00 31.43           C
ATOM     27  HB  ILE A   2       2.235 -13.372 -22.302  1.00 31.43           H
ATOM     28  CG1 ILE A   2       3.331 -15.058 -22.814  1.00 28.50           C
ATOM     29 1HG1 ILE A   2       3.528 -15.549 -23.662  1.00 28.50           H
ATOM     30 2HG1 ILE A   2       4.183 -14.708 -22.425  1.00 28.50           H
ATOM     31  CG2 ILE A   2       1.107 -14.338 -23.794  1.00 29.45           C
ATOM     32 1HG2 ILE A   2       0.635 -14.981 -23.191  1.00 29.45           H
ATOM     33 2HG2 ILE A   2       1.277 -14.801 -24.664  1.00 29.45           H
ATOM     34 3HG2 ILE A   2       0.490 -13.571 -23.969  1.00 29.45           H
ATOM     35  CD1 ILE A   2       2.733 -16.064 -21.813  1.00 27.58           C
ATOM     36 1HD1 ILE A   2       3.368 -16.816 -21.638  1.00 27.58           H
ATOM     37 2HD1 ILE A   2       1.882 -16.456 -22.164  1.00 27.58           H
ATOM     38 3HD1 ILE A   2       2.531 -15.623 -20.939  1.00 27.58           H
ATOM     39  N   PRO A   3       2.066 -11.249 -25.715  1.00 26.74           N
ATOM     40  CA  PRO A   3       1.347 -10.026 -26.095  1.00 32.93           C
ATOM     41  HA  PRO A   3       1.466  -9.351 -25.367  1.00 32.93           H
ATOM     42  C   PRO A   3      -0.183 -10.176 -26.177  1.00 34.31           C
ATOM     43  O   PRO A   3      -0.870  -9.242 -26.579  1.00 33.04           O
ATOM     44  CB  PRO A   3       1.990  -9.606 -27.421  1.00 31.54           C
ATOM     45 1HB  PRO A   3       1.335  -9.119 -27.998  1.00 31.54           H
ATOM     46 2HB  PRO A   3       2.790  -9.027 -27.263  1.00 31.54           H
ATOM     47  CG  PRO A   3       2.395 -10.939 -28.057  1.00 31.12           C
ATOM     48 1HG  PRO A   3       1.639 -11.326 -28.585  1.00 31.12           H
ATOM     49 2HG  PRO A   3       3.191 -10.823 -28.650  1.00 31.12           H
ATOM     50  CD  PRO A   3       2.734 -11.831 -26.865  1.00 34.55           C
ATOM     51 1HD  PRO A   3       2.399 -12.763 -27.004  1.00 34.55           H
ATOM     52 2HD  PRO A   3       3.720 -11.852 -26.698  1.00 34.55           H
ATOM     53  N   GLY A   4      -0.754 -11.346 -25.795  1.00 29.83           N
ATOM     54  H   GLY A   4      -0.192 -12.021 -25.317  1.00 29.83           H
ATOM     55  CA  GLY A   4      -2.163 -11.661 -26.055  1.00 35.65           C
ATOM     56 1HA  GLY A   4      -2.331 -11.432 -27.014  1.00 35.65           H
ATOM     57 2HA  GLY A   4      -2.260 -12.648 -25.926  1.00 35.65           H
ATOM     58  C   GLY A   4      -3.213 -10.949 -25.191  1.00 36.82           C
ATOM     59  O   GLY A   4      -4.300 -10.655 -25.678  1.00 34.79           O
ATOM     60  N   ASN A   5      -2.914 -10.619 -23.924  1.00 30.21           N
ATOM     61  H   ASN A   5      -1.971 -10.713 -23.605  1.00 30.21           H
ATOM     62  CA  ASN A   5      -3.941 -10.123 -22.994  1.00 37.10           C
ATOM     63  HA  ASN A   5      -4.778 -10.553 -23.333  1.00 37.10           H
ATOM     64  C   ASN A   5      -4.209  -8.604 -23.066  1.00 37.49           C
ATOM     65  O   ASN A   5      -5.265  -8.152 -22.633  1.00 36.02           O
ATOM     66  CB  ASN A   5      -3.614 -10.588 -21.552  1.00 36.65           C
ATOM     67 1HB  ASN A   5      -2.628 -10.738 -21.474  1.00 36.65           H
ATOM     68 2HB  ASN A   5      -3.895  -9.876 -20.909  1.00 36.65           H
ATOM     69  CG  ASN A   5      -4.313 -11.872 -21.161  1.00 32.62           C
ATOM     70  OD1 ASN A   5      -4.954 -12.543 -21.954  1.00 31.24           O
ATOM     71  ND2 ASN A   5      -4.216 -12.284 -19.918  1.00 30.77           N
ATOM     72 1HD2 ASN A   5      -4.663 -13.133 -19.636  1.00 30.77           H
ATOM     73 2HD2 ASN A   5      -3.695 -11.749 -19.253  1.00 30.77           H
ATOM     74  N   ARG A   6      -3.288  -7.820 -23.616  1.00 26.54           N
ATOM     75  H   ARG A   6      -2.453  -8.237 -23.975  1.00 26.54           H
ATOM     76  CA  ARG A   6      -3.450  -6.360 -23.717  1.00 32.50           C
ATOM     77  HA  ARG A   6      -3.837  -6.083 -22.837  1.00 32.50           H
ATOM     78  C   ARG A   6      -4.461  -5.951 -24.795  1.00 31.82           C
ATOM     79  O   ARG A   6      -5.155  -4.958 -24.628  1.00 31.31           O
ATOM     80  CB  ARG A   6      -2.079  -5.683 -23.927  1.00 32.67           C
ATOM     81 1HB  ARG A   6      -1.541  -6.229 -24.569  1.00 32.67           H
ATOM     82 2HB  ARG A   6      -2.222  -4.768 -24.305  1.00 32.67           H
ATOM     83  CG  ARG A   6      -1.299  -5.557 -22.610  1.00 28.91           C
ATOM     84 1HG  ARG A   6      -1.849  -5.040 -21.954  1.00 28.91           H
ATOM     85 2HG  ARG A   6      -1.122  -6.472 -22.248  1.00 28.91           H
ATOM     86  CD  ARG A   6       0.039  -4.835 -22.815  1.00 28.02           C
ATOM     87 1HD  ARG A   6       0.711  -5.473 -23.192  1.00 28.02           H
ATOM     88 2HD  ARG A   6      -0.085  -4.069 -23.446  1.00 28.02           H
ATOM     89  NE  ARG A   6       0.581  -4.299 -21.554  1.00 25.62           N
ATOM     90  HE  ARG A   6       0.020  -4.431 -20.737  1.00 25.62           H
ATOM     91  CZ  ARG A   6       1.728  -3.663 -21.385  1.00 26.94           C
ATOM     92  NH1 ARG A   6       2.621  -3.567 -22.331  1.00 25.12           N
ATOM     93 1HH1 ARG A   6       2.450  -3.983 -23.224  1.00 25.12           H
ATOM     94 2HH1 ARG A   6       3.476  -3.077 -22.163  1.00 25.12           H
ATOM     95  NH2 ARG A   6       2.001  -3.083 -20.242  1.00 25.73           N
ATOM     96 1HH2 ARG A   6       1.340  -3.120 -19.492  1.00 25.73           H
ATOM     97 2HH2 ARG A   6       2.870  -2.603 -20.120  1.00 25.73           H
ATOM     98  N   MET A   7      -4.586  -6.735 -25.851  1.00 26.08           N
ATOM     99  H   MET A   7      -4.030  -7.565 -25.895  1.00 26.08           H
ATOM    100  CA  MET A   7      -5.503  -6.448 -26.966  1.00 28.77           C
ATOM    101  HA  MET A   7      -5.474  -5.463 -27.134  1.00 28.77           H
ATOM    102  C   MET A   7      -6.959  -6.777 -26.611  1.00 29.18           C
ATOM    103  O   MET A   7      -7.868  -6.063 -27.031  1.00 28.85           O
ATOM    104  CB  MET A   7      -5.004  -7.205 -28.202  1.00 28.18           C
ATOM    105 1HB  MET A   7      -4.004  -7.226 -28.184  1.00 28.18           H
ATOM    106 2HB  MET A   7      -5.358  -8.140 -28.172  1.00 28.18           H
ATOM    107  CG  MET A   7      -5.463  -6.543 -29.509  1.00 25.48           C
ATOM    108 1HG  MET A   7      -6.459  -6.628 -29.505  1.00 25.48           H
ATOM    109 2HG  MET A   7      -5.210  -5.580 -29.413  1.00 25.48           H
ATOM    110  SD  MET A   7      -4.714  -7.307 -30.978  1.00 23.84           S
ATOM    111  CE  MET A   7      -5.418  -6.268 -32.270  1.00 21.74           C
ATOM    112 1HE  MET A   7      -5.102  -6.556 -33.174  1.00 21.74           H
ATOM    113 2HE  MET A   7      -5.156  -5.311 -32.143  1.00 21.74           H
ATOM    114 3HE  MET A   7      -6.417  -6.316 -32.264  1.00 21.74           H
ATOM    115  N   LEU A   8      -7.199  -7.796 -25.766  1.00 27.10           N
ATOM    116  H   LEU A   8      -6.417  -8.298 -25.396  1.00 27.10           H
ATOM    117  CA  LEU A   8      -8.545  -8.211 -25.358  1.00 30.28           C
ATOM    118  HA  LEU A   8      -9.072  -8.273 -26.206  1.00 30.28           H
ATOM    119  C   LEU A   8      -9.254  -7.164 -24.473  1.00 29.72           C
ATOM    120  O   LEU A   8     -10.440  -6.913 -24.657  1.00 29.44           O
ATOM    121  CB  LEU A   8      -8.449  -9.587 -24.656  1.00 29.97           C
ATOM    122 1HB  LEU A   8      -7.638 -10.065 -24.994  1.00 29.97           H
ATOM    123 2HB  LEU A   8      -8.363  -9.440 -23.671  1.00 29.97           H
ATOM    124  CG  LEU A   8      -9.686 -10.471 -24.916  1.00 27.58           C
ATOM    125  HG  LEU A   8     -10.489  -9.875 -24.946  1.00 27.58           H
ATOM    126  CD1 LEU A   8      -9.552 -11.214 -26.239  1.00 26.43           C
ATOM    127 1HD1 LEU A   8     -10.353 -11.788 -26.410  1.00 26.43           H
ATOM    128 2HD1 LEU A   8      -8.745 -11.804 -26.238  1.00 26.43           H
ATOM    129 3HD1 LEU A   8      -9.464 -10.574 -27.002  1.00 26.43           H
ATOM    130  CD2 LEU A   8      -9.850 -11.508 -23.808  1.00 30.22           C
ATOM    131 1HD2 LEU A   8     -10.651 -12.084 -23.972  1.00 30.22           H
ATOM    132 2HD2 LEU A   8      -9.966 -11.066 -22.918  1.00 30.22           H
ATOM    133 3HD2 LEU A   8      -9.049 -12.104 -23.753  1.00 30.22           H
ATOM    134  N   MET A   9      -8.526  -6.509 -23.564  1.00 31.16           N
ATOM    135  H   MET A   9      -7.559  -6.747 -23.477  1.00 31.16           H
ATOM    136  CA  MET A   9      -9.062  -5.456 -22.681  1.00 31.28           C
ATOM    137  HA  MET A   9      -9.883  -5.851 -22.269  1.00 31.28           H
ATOM    138  C   MET A   9      -9.494  -4.203 -23.449  1.00 30.75           C
ATOM    139  O   MET A   9     -10.547  -3.633 -23.169  1.00 29.98           O
ATOM    140  CB  MET A   9      -8.013  -5.102 -21.608  1.00 31.65           C
ATOM    141 1HB  MET A   9      -7.123  -5.454 -21.897  1.00 31.65           H
ATOM    142 2HB  MET A   9      -7.965  -4.107 -21.518  1.00 31.65           H
ATOM    143  CG  MET A   9      -8.361  -5.706 -20.238  1.00 29.14           C
ATOM    144 1HG  MET A   9      -8.736  -6.609 -20.447  1.00 29.14           H
ATOM    145 2HG  MET A   9      -7.481  -5.809 -19.775  1.00 29.14           H
ATOM    146  SD  MET A   9      -9.514  -4.707 -19.273  1.00 26.79           S
ATOM    147  CE  MET A   9      -8.354  -3.795 -18.219  1.00 25.62           C
ATOM    148 1HE  MET A   9      -8.841  -3.176 -17.603  1.00 25.62           H
ATOM    149 2HE  MET A   9      -7.723  -3.248 -18.770  1.00 25.62           H
ATOM    150 3HE  MET A   9      -7.810  -4.421 -17.660  1.00 25.62           H
ATOM    151  N   VAL A  10      -8.728  -3.803 -24.464  1.00 29.29           N
ATOM    152  H   VAL A  10      -7.894  -4.318 -24.663  1.00 29.29           H
ATOM    153  CA  VAL A  10      -9.052  -2.638 -25.308  1.00 31.28           C
ATOM    154  HA  VAL A  10      -9.295  -1.898 -24.680  1.00 31.28           H
ATOM    155  C   VAL A  10     -10.269  -2.918 -26.189  1.00 29.76           C
ATOM    156  O   VAL A  10     -11.129  -2.053 -26.345  1.00 29.65           O
ATOM    157  CB  VAL A  10      -7.823  -2.216 -26.139  1.00 31.35           C
ATOM    158  HB  VAL A  10      -7.572  -3.017 -26.682  1.00 31.35           H
ATOM    159  CG1 VAL A  10      -8.122  -1.041 -27.080  1.00 28.26           C
ATOM    160 1HG1 VAL A  10      -7.310  -0.788 -27.606  1.00 28.26           H
ATOM    161 2HG1 VAL A  10      -8.418  -0.236 -26.566  1.00 28.26           H
ATOM    162 3HG1 VAL A  10      -8.847  -1.276 -27.727  1.00 28.26           H
ATOM    163  CG2 VAL A  10      -6.668  -1.781 -25.223  1.00 31.41           C
ATOM    164 1HG2 VAL A  10      -5.869  -1.507 -25.759  1.00 31.41           H
ATOM    165 2HG2 VAL A  10      -6.390  -2.527 -24.617  1.00 31.41           H
ATOM    166 3HG2 VAL A  10      -6.936  -1.005 -24.652  1.00 31.41           H
ATOM    167  N   VAL A  11     -10.408  -4.142 -26.701  1.00 29.19           N
ATOM    168  H   VAL A  11      -9.690  -4.813 -26.518  1.00 29.19           H
ATOM    169  CA  VAL A  11     -11.554  -4.562 -27.518  1.00 31.54           C
ATOM    170  HA  VAL A  11     -11.692  -3.832 -28.187  1.00 31.54           H
ATOM    171  C   VAL A  11     -12.833  -4.666 -26.679  1.00 30.34           C
ATOM    172  O   VAL A  11     -13.880  -4.195 -27.124  1.00 29.97           O
ATOM    173  CB  VAL A  11     -11.234  -5.866 -28.269  1.00 31.44           C
ATOM    174  HB  VAL A  11     -10.936  -6.517 -27.570  1.00 31.44           H
ATOM    175  CG1 VAL A  11     -12.447  -6.444 -29.009  1.00 28.24           C
ATOM    176 1HG1 VAL A  11     -12.206  -7.289 -29.486  1.00 28.24           H
ATOM    177 2HG1 VAL A  11     -12.795  -5.797 -29.687  1.00 28.24           H
ATOM    178 3HG1 VAL A  11     -13.190  -6.651 -28.372  1.00 28.24           H
ATOM    179  CG2 VAL A  11     -10.147  -5.617 -29.327  1.00 31.09           C
ATOM    180 1HG2 VAL A  11      -9.930  -6.458 -29.823  1.00 31.09           H
ATOM    181 2HG2 VAL A  11      -9.305  -5.283 -28.904  1.00 31.09           H
ATOM    182 3HG2 VAL A  11     -10.446  -4.935 -29.995  1.00 31.09           H
ATOM    183  N   LEU A  12     -12.776  -5.185 -25.445  1.00 32.62           N
ATOM    184  H   LEU A  12     -11.895  -5.533 -25.124  1.00 32.62           H
ATOM    185  CA  LEU A  12     -13.923  -5.275 -24.535  1.00 36.32           C
ATOM    186  HA  LEU A  12     -14.661  -5.676 -25.078  1.00 36.32           H
ATOM    187  C   LEU A  12     -14.417  -3.899 -24.068  1.00 34.66           C
ATOM    188  O   LEU A  12     -15.625  -3.654 -24.069  1.00 33.40           O
ATOM    189  CB  LEU A  12     -13.557  -6.187 -23.342  1.00 35.47           C
ATOM    190 1HB  LEU A  12     -12.585  -6.073 -23.134  1.00 35.47           H
ATOM    191 2HB  LEU A  12     -14.102  -5.916 -22.549  1.00 35.47           H
ATOM    192  CG  LEU A  12     -13.824  -7.670 -23.635  1.00 32.76           C
ATOM    193  HG  LEU A  12     -13.586  -7.826 -24.594  1.00 32.76           H
ATOM    194  CD1 LEU A  12     -12.977  -8.573 -22.723  1.00 31.06           C
ATOM    195 1HD1 LEU A  12     -13.151  -9.539 -22.914  1.00 31.06           H
ATOM    196 2HD1 LEU A  12     -13.187  -8.407 -21.759  1.00 31.06           H
ATOM    197 3HD1 LEU A  12     -12.001  -8.404 -22.858  1.00 31.06           H
ATOM    198  CD2 LEU A  12     -15.295  -8.016 -23.401  1.00 35.10           C
ATOM    199 1HD2 LEU A  12     -15.471  -8.982 -23.591  1.00 35.10           H
ATOM    200 2HD2 LEU A  12     -15.890  -7.473 -23.994  1.00 35.10           H
ATOM    201 3HD2 LEU A  12     -15.559  -7.837 -22.453  1.00 35.10           H
ATOM    202  N   LEU A  13     -13.523  -2.968 -23.749  1.00 33.91           N
ATOM    203  H   LEU A  13     -12.556  -3.221 -23.732  1.00 33.91           H
ATOM    204  CA  LEU A  13     -13.893  -1.585 -23.421  1.00 37.18           C
ATOM    205  HA  LEU A  13     -14.582  -1.654 -22.700  1.00 37.18           H
ATOM    206  C   LEU A  13     -14.550  -0.857 -24.604  1.00 35.31           C
ATOM    207  O   LEU A  13     -15.525  -0.131 -24.413  1.00 34.42           O
ATOM    208  CB  LEU A  13     -12.655  -0.835 -22.905  1.00 36.44           C
ATOM    209 1HB  LEU A  13     -11.836  -1.285 -23.260  1.00 36.44           H
ATOM    210 2HB  LEU A  13     -12.688   0.107 -23.238  1.00 36.44           H
ATOM    211  CG  LEU A  13     -12.588  -0.818 -21.364  1.00 33.13           C
ATOM    212  HG  LEU A  13     -13.002  -1.667 -21.036  1.00 33.13           H
ATOM    213  CD1 LEU A  13     -11.146  -0.742 -20.872  1.00 31.45           C
ATOM    214 1HD1 LEU A  13     -11.108  -0.731 -19.873  1.00 31.45           H
ATOM    215 2HD1 LEU A  13     -10.697   0.087 -21.205  1.00 31.45           H
ATOM    216 3HD1 LEU A  13     -10.617  -1.528 -21.191  1.00 31.45           H
ATOM    217  CD2 LEU A  13     -13.347   0.387 -20.803  1.00 34.83           C
ATOM    218 1HD2 LEU A  13     -13.307   0.403 -19.804  1.00 34.83           H
ATOM    219 2HD2 LEU A  13     -14.310   0.361 -21.071  1.00 34.83           H
ATOM    220 3HD2 LEU A  13     -12.958   1.244 -21.140  1.00 34.83           H
ATOM    221  N   CYS A  14     -14.082  -1.096 -25.834  1.00 33.02           N
ATOM    222  H   CYS A  14     -13.276  -1.679 -25.937  1.00 33.02           H
ATOM    223  CA  CYS A  14     -14.703  -0.537 -27.035  1.00 36.07           C
ATOM    224  HA  CYS A  14     -14.843   0.431 -26.826  1.00 36.07           H
ATOM    225  C   CYS A  14     -16.079  -1.162 -27.333  1.00 34.05           C
ATOM    226  O   CYS A  14     -16.982  -0.447 -27.755  1.00 32.58           O
ATOM    227  CB  CYS A  14     -13.755  -0.690 -28.227  1.00 35.30           C
ATOM    228 1HB  CYS A  14     -13.434  -1.636 -28.198  1.00 35.30           H
ATOM    229 2HB  CYS A  14     -14.319  -0.554 -29.041  1.00 35.30           H
ATOM    230  SG  CYS A  14     -12.400   0.517 -28.100  1.00 31.57           S
ATOM    231  HG  CYS A  14     -11.244  -0.120 -28.069  1.00 31.57           H
ATOM    232  N   GLN A  15     -16.294  -2.457 -27.077  1.00 36.56           N
ATOM    233  H   GLN A  15     -15.537  -3.003 -26.718  1.00 36.56           H
ATOM    234  CA  GLN A  15     -17.587  -3.114 -27.298  1.00 38.99           C
ATOM    235  HA  GLN A  15     -17.883  -2.774 -28.191  1.00 38.99           H
ATOM    236  C   GLN A  15     -18.658  -2.711 -26.272  1.00 36.30           C
ATOM    237  O   GLN A  15     -19.814  -2.549 -26.644  1.00 36.01           O
ATOM    238  CB  GLN A  15     -17.406  -4.637 -27.330  1.00 38.46           C
ATOM    239 1HB  GLN A  15     -16.754  -4.900 -26.618  1.00 38.46           H
ATOM    240 2HB  GLN A  15     -18.289  -5.071 -27.150  1.00 38.46           H
ATOM    241  CG  GLN A  15     -16.878  -5.115 -28.699  1.00 38.01           C
ATOM    242 1HG  GLN A  15     -17.529  -4.844 -29.408  1.00 38.01           H
ATOM    243 2HG  GLN A  15     -15.994  -4.681 -28.874  1.00 38.01           H
ATOM    244  CD  GLN A  15     -16.692  -6.626 -28.772  1.00 35.52           C
ATOM    245  OE1 GLN A  15     -16.502  -7.321 -27.787  1.00 35.94           O
ATOM    246  NE2 GLN A  15     -16.722  -7.217 -29.949  1.00 37.71           N
ATOM    247 1HE2 GLN A  15     -16.591  -8.206 -30.015  1.00 37.71           H
ATOM    248 2HE2 GLN A  15     -16.876  -6.676 -30.776  1.00 37.71           H
ATOM    249  N   VAL A  16     -18.286  -2.479 -25.019  1.00 35.56           N
ATOM    250  H   VAL A  16     -17.330  -2.634 -24.769  1.00 35.56           H
ATOM    251  CA  VAL A  16     -19.213  -2.005 -23.981  1.00 38.80           C
ATOM    252  HA  VAL A  16     -20.031  -2.573 -24.075  1.00 38.80           H
ATOM    253  C   VAL A  16     -19.638  -0.547 -24.217  1.00 36.98           C
ATOM    254  O   VAL A  16     -20.773  -0.182 -23.928  1.00 35.02           O
ATOM    255  CB  VAL A  16     -18.603  -2.217 -22.579  1.00 36.74           C
ATOM    256  HB  VAL A  16     -17.715  -1.759 -22.600  1.00 36.74           H
ATOM    257  CG1 VAL A  16     -19.440  -1.605 -21.448  1.00 33.04           C
ATOM    258 1HG1 VAL A  16     -19.011  -1.764 -20.559  1.00 33.04           H
ATOM    259 2HG1 VAL A  16     -20.356  -2.005 -21.424  1.00 33.04           H
ATOM    260 3HG1 VAL A  16     -19.539  -0.617 -21.569  1.00 33.04           H
ATOM    261  CG2 VAL A  16     -18.474  -3.721 -22.277  1.00 35.32           C
ATOM    262 1HG2 VAL A  16     -18.080  -3.872 -21.371  1.00 35.32           H
ATOM    263 2HG2 VAL A  16     -17.885  -4.172 -22.947  1.00 35.32           H
ATOM    264 3HG2 VAL A  16     -19.367  -4.169 -22.302  1.00 35.32           H
ATOM    265  N   LEU A  17     -18.780   0.277 -24.798  1.00 32.74           N
ATOM    266  H   LEU A  17     -17.886  -0.085 -25.062  1.00 32.74           H
ATOM    267  CA  LEU A  17     -19.061   1.692 -25.079  1.00 38.40           C
ATOM    268  HA  LEU A  17     -19.751   1.945 -24.401  1.00 38.40           H
ATOM    269  C   LEU A  17     -19.717   1.956 -26.448  1.00 36.98           C
ATOM    270  O   LEU A  17     -20.274   3.036 -26.650  1.00 34.89           O
ATOM    271  CB  LEU A  17     -17.763   2.504 -24.899  1.00 36.16           C
ATOM    272 1HB  LEU A  17     -17.043   2.069 -25.440  1.00 36.16           H
ATOM    273 2HB  LEU A  17     -17.923   3.430 -25.240  1.00 36.16           H
ATOM    274  CG  LEU A  17     -17.275   2.605 -23.442  1.00 32.30           C
ATOM    275  HG  LEU A  17     -17.268   1.679 -23.065  1.00 32.30           H
ATOM    276  CD1 LEU A  17     -15.880   3.229 -23.415  1.00 31.08           C
ATOM    277 1HD1 LEU A  17     -15.540   3.306 -22.478  1.00 31.08           H
ATOM    278 2HD1 LEU A  17     -15.890   4.146 -23.815  1.00 31.08           H
ATOM    279 3HD1 LEU A  17     -15.229   2.674 -23.934  1.00 31.08           H
ATOM    280  CD2 LEU A  17     -18.192   3.478 -22.580  1.00 34.48           C
ATOM    281 1HD2 LEU A  17     -17.857   3.530 -21.639  1.00 34.48           H
ATOM    282 2HD2 LEU A  17     -19.120   3.107 -22.556  1.00 34.48           H
ATOM    283 3HD2 LEU A  17     -18.242   4.410 -22.940  1.00 34.48           H
ATOM    284  N   LEU A  18     -19.683   1.006 -27.393  1.00 32.34           N
ATOM    285  H   LEU A  18     -19.241   0.140 -27.157  1.00 32.34           H
ATOM    286  CA  LEU A  18     -20.240   1.130 -28.745  1.00 38.10           C
ATOM    287  HA  LEU A  18     -20.593   2.065 -28.768  1.00 38.10           H
ATOM    288  C   LEU A  18     -21.452   0.216 -29.020  1.00 36.23           C
ATOM    289  O   LEU A  18     -21.949   0.159 -30.146  1.00 33.32           O
ATOM    290  CB  LEU A  18     -19.120   0.936 -29.792  1.00 35.63           C
ATOM    291 1HB  LEU A  18     -18.671   0.061 -29.610  1.00 35.63           H
ATOM    292 2HB  LEU A  18     -19.541   0.913 -30.699  1.00 35.63           H
ATOM    293  CG  LEU A  18     -18.041   2.038 -29.792  1.00 32.15           C
ATOM    294  HG  LEU A  18     -17.753   2.193 -28.847  1.00 32.15           H
ATOM    295  CD1 LEU A  18     -16.860   1.595 -30.648  1.00 30.15           C
ATOM    296 1HD1 LEU A  18     -16.146   2.295 -30.663  1.00 30.15           H
ATOM    297 2HD1 LEU A  18     -17.145   1.426 -31.592  1.00 30.15           H
ATOM    298 3HD1 LEU A  18     -16.456   0.752 -30.293  1.00 30.15           H
ATOM    299  CD2 LEU A  18     -18.581   3.348 -30.372  1.00 33.11           C
ATOM    300 1HD2 LEU A  18     -17.877   4.058 -30.369  1.00 33.11           H
ATOM    301 2HD2 LEU A  18     -19.358   3.683 -29.838  1.00 33.11           H
ATOM    302 3HD2 LEU A  18     -18.888   3.223 -31.316  1.00 33.11           H
ATOM    303  N   GLY A  19     -21.966  -0.493 -27.991  1.00 32.58           N
ATOM    304  H   GLY A  19     -21.461  -0.503 -27.128  1.00 32.58           H
ATOM    305  CA  GLY A  19     -23.214  -1.244 -28.064  1.00 36.57           C
ATOM    306 1HA  GLY A  19     -23.135  -1.903 -28.812  1.00 36.57           H
ATOM    307 2HA  GLY A  19     -23.331  -1.733 -27.200  1.00 36.57           H
ATOM    308  C   GLY A  19     -24.406  -0.310 -28.307  1.00 35.42           C
ATOM    309  O   GLY A  19     -24.680   0.575 -27.508  1.00 33.41           O
ATOM    310  N   GLY A  20     -25.101  -0.499 -29.446  1.00 27.95           N
ATOM    311  H   GLY A  20     -24.892  -1.322 -29.974  1.00 27.95           H
ATOM    312  CA  GLY A  20     -26.128   0.385 -29.979  1.00 32.25           C
ATOM    313 1HA  GLY A  20     -25.669   1.236 -30.236  1.00 32.25           H
ATOM    314 2HA  GLY A  20     -26.491  -0.059 -30.798  1.00 32.25           H
ATOM    315  C   GLY A  20     -27.287   0.711 -29.036  1.00 31.51           C
ATOM    316  O   GLY A  20     -27.667  -0.042 -28.147  1.00 29.07           O
ATOM    317  N   ALA A  21     -27.881   1.864 -29.316  1.00 25.42           N
ATOM    318  H   ALA A  21     -27.524   2.360 -30.107  1.00 25.42           H
ATOM    319  CA  ALA A  21     -28.982   2.492 -28.618  1.00 30.36           C
ATOM    320  HA  ALA A  21     -28.609   2.785 -27.738  1.00 30.36           H
ATOM    321  C   ALA A  21     -30.154   1.536 -28.306  1.00 30.05           C
ATOM    322  O   ALA A  21     -30.906   1.140 -29.202  1.00 28.12           O
ATOM    323  CB  ALA A  21     -29.452   3.652 -29.508  1.00 27.68           C
ATOM    324 1HB  ALA A  21     -28.697   4.275 -29.713  1.00 27.68           H
ATOM    325 2HB  ALA A  21     -30.172   4.180 -29.058  1.00 27.68           H
ATOM    326 3HB  ALA A  21     -29.816   3.313 -30.376  1.00 27.68           H
ATOM    327  N   SER A  22     -30.399   1.281 -27.033  1.00 20.47           N
ATOM    328  H   SER A  22     -29.616   1.140 -26.427  1.00 20.47           H
ATOM    329  CA  SER A  22     -31.740   1.191 -26.450  1.00 25.03           C
ATOM    330  HA  SER A  22     -32.223   1.984 -26.821  1.00 25.03           H
ATOM    331  C   SER A  22     -31.652   1.275 -24.918  1.00 25.24           C
ATOM    332  O   SER A  22     -31.205   0.351 -24.259  1.00 23.56           O
ATOM    333  CB  SER A  22     -32.514  -0.058 -26.896  1.00 23.09           C
ATOM    334 1HB  SER A  22     -33.316  -0.200 -26.316  1.00 23.09           H
ATOM    335 2HB  SER A  22     -32.803   0.030 -27.849  1.00 23.09           H
ATOM    336  OG  SER A  22     -31.742  -1.230 -26.814  1.00 20.39           O
ATOM    337  HG  SER A  22     -32.320  -1.993 -26.795  1.00 20.39           H
ATOM    338  N   HIS A  23     -32.077   2.426 -24.389  1.00 20.03           N
ATOM    339  H   HIS A  23     -32.144   3.202 -25.017  1.00 20.03           H
ATOM    340  CA  HIS A  23     -32.457   2.686 -22.997  1.00 22.39           C
ATOM    341  HA  HIS A  23     -32.253   3.663 -22.928  1.00 22.39           H
ATOM    342  C   HIS A  23     -31.594   2.073 -21.863  1.00 22.53           C
ATOM    343  O   HIS A  23     -31.989   1.109 -21.217  1.00 20.83           O
ATOM    344  CB  HIS A  23     -33.947   2.376 -22.823  1.00 20.85           C
ATOM    345 1HB  HIS A  23     -34.131   1.457 -23.172  1.00 20.85           H
ATOM    346 2HB  HIS A  23     -34.176   2.416 -21.850  1.00 20.85           H
ATOM    347  CG  HIS A  23     -34.830   3.357 -23.565  1.00 18.47           C
ATOM    348  ND1 HIS A  23     -35.157   4.608 -23.129  1.00 16.78           N
ATOM    349  HD1 HIS A  23     -34.883   5.020 -22.260  1.00 16.78           H
ATOM    350  CD2 HIS A  23     -35.396   3.185 -24.799  1.00 15.83           C
ATOM    351  HD2 HIS A  23     -35.333   2.365 -25.369  1.00 15.83           H
ATOM    352  CE1 HIS A  23     -35.914   5.187 -24.078  1.00 16.01           C
ATOM    353  HE1 HIS A  23     -36.300   6.107 -24.013  1.00 16.01           H
ATOM    354  NE2 HIS A  23     -36.080   4.365 -25.120  1.00 15.70           N
ATOM    355  N   ALA A  24     -30.525   2.757 -21.510  1.00 21.98           N
ATOM    356  H   ALA A  24     -30.057   3.304 -22.203  1.00 21.98           H
ATOM    357  CA  ALA A  24     -29.995   2.750 -20.150  1.00 24.60           C
ATOM    358  HA  ALA A  24     -30.481   2.052 -19.624  1.00 24.60           H
ATOM    359  C   ALA A  24     -30.250   4.140 -19.537  1.00 24.41           C
ATOM    360  O   ALA A  24     -29.650   5.138 -19.929  1.00 23.75           O
ATOM    361  CB  ALA A  24     -28.519   2.344 -20.150  1.00 23.11           C
ATOM    362 1HB  ALA A  24     -28.397   1.438 -20.555  1.00 23.11           H
ATOM    363 2HB  ALA A  24     -28.155   2.316 -19.219  1.00 23.11           H
ATOM    364 3HB  ALA A  24     -27.969   2.993 -20.676  1.00 23.11           H
ATOM    365  N   SER A  25     -31.228   4.199 -18.632  1.00 20.47           N
ATOM    366  H   SER A  25     -31.774   3.377 -18.472  1.00 20.47           H
ATOM    367  CA  SER A  25     -31.546   5.400 -17.861  1.00 23.21           C
ATOM    368  HA  SER A  25     -31.676   6.153 -18.506  1.00 23.21           H
ATOM    369  C   SER A  25     -30.376   5.715 -16.923  1.00 23.13           C
ATOM    370  O   SER A  25     -30.135   4.984 -15.964  1.00 22.16           O
ATOM    371  CB  SER A  25     -32.839   5.160 -17.063  1.00 22.48           C
ATOM    372 1HB  SER A  25     -33.589   4.894 -17.669  1.00 22.48           H
ATOM    373 2HB  SER A  25     -32.704   4.454 -16.368  1.00 22.48           H
ATOM    374  OG  SER A  25     -33.242   6.327 -16.394  1.00 20.18           O
ATOM    375  HG  SER A  25     -33.334   7.041 -17.025  1.00 20.18           H
ATOM    376  N   LEU A  26     -29.670   6.790 -17.213  1.00 20.10           N
ATOM    377  H   LEU A  26     -29.775   7.198 -18.120  1.00 20.10           H
ATOM    378  CA  LEU A  26     -28.744   7.413 -16.276  1.00 23.72           C
ATOM    379  HA  LEU A  26     -28.173   6.698 -15.873  1.00 23.72           H
ATOM    380  C   LEU A  26     -29.566   8.101 -15.185  1.00 23.46           C
ATOM    381  O   LEU A  26     -30.318   9.030 -15.469  1.00 21.67           O
ATOM    382  CB  LEU A  26     -27.844   8.410 -17.028  1.00 21.82           C
ATOM    383 1HB  LEU A  26     -28.429   8.990 -17.595  1.00 21.82           H
ATOM    384 2HB  LEU A  26     -27.371   8.974 -16.351  1.00 21.82           H
ATOM    385  CG  LEU A  26     -26.782   7.748 -17.939  1.00 19.65           C
ATOM    386  HG  LEU A  26     -27.223   7.008 -18.447  1.00 19.65           H
ATOM    387  CD1 LEU A  26     -26.210   8.785 -18.900  1.00 17.94           C
ATOM    388 1HD1 LEU A  26     -25.521   8.377 -19.499  1.00 17.94           H
ATOM    389 2HD1 LEU A  26     -25.778   9.536 -18.401  1.00 17.94           H
ATOM    390 3HD1 LEU A  26     -26.928   9.173 -19.478  1.00 17.94           H
ATOM    391  CD2 LEU A  26     -25.628   7.165 -17.124  1.00 18.56           C
ATOM    392 1HD2 LEU A  26     -24.947   6.740 -17.720  1.00 18.56           H
ATOM    393 2HD2 LEU A  26     -25.956   6.468 -16.486  1.00 18.56           H
ATOM    394 3HD2 LEU A  26     -25.169   7.877 -16.592  1.00 18.56           H
ATOM    395  N   ILE A  27     -29.456   7.621 -13.952  1.00 20.94           N
ATOM    396  H   ILE A  27     -28.943   6.772 -13.822  1.00 20.94           H
ATOM    397  CA  ILE A  27     -30.041   8.260 -12.769  1.00 24.20           C
ATOM    398  HA  ILE A  27     -31.006   8.446 -12.956  1.00 24.20           H
ATOM    399  C   ILE A  27     -29.283   9.575 -12.533  1.00 23.96           C
ATOM    400  O   ILE A  27     -28.060   9.537 -12.402  1.00 22.88           O
ATOM    401  CB  ILE A  27     -29.971   7.312 -11.548  1.00 23.47           C
ATOM    402  HB  ILE A  27     -29.010   7.098 -11.375  1.00 23.47           H
ATOM    403  CG1 ILE A  27     -30.737   5.991 -11.832  1.00 21.24           C
ATOM    404 1HG1 ILE A  27     -31.713   6.199 -11.903  1.00 21.24           H
ATOM    405 2HG1 ILE A  27     -30.412   5.617 -12.700  1.00 21.24           H
ATOM    406  CG2 ILE A  27     -30.530   7.995 -10.294  1.00 21.78           C
ATOM    407 1HG2 ILE A  27     -30.486   7.384  -9.503  1.00 21.78           H
ATOM    408 2HG2 ILE A  27     -31.486   8.259 -10.425  1.00 21.78           H
ATOM    409 3HG2 ILE A  27     -30.011   8.821 -10.074  1.00 21.78           H
ATOM    410  CD1 ILE A  27     -30.559   4.911 -10.753  1.00 20.00           C
ATOM    411 1HD1 ILE A  27     -31.072   4.084 -10.985  1.00 20.00           H
ATOM    412 2HD1 ILE A  27     -30.884   5.235  -9.865  1.00 20.00           H
ATOM    413 3HD1 ILE A  27     -29.597   4.658 -10.654  1.00 20.00           H
ATOM    414  N   PRO A  28     -29.966  10.746 -12.479  1.00 21.80           N
ATOM    415  CA  PRO A  28     -29.319  11.996 -12.135  1.00 25.00           C
ATOM    416  HA  PRO A  28     -28.415  12.032 -12.560  1.00 25.00           H
ATOM    417  C   PRO A  28     -29.090  12.099 -10.619  1.00 24.85           C
ATOM    418  O   PRO A  28     -29.937  11.705  -9.815  1.00 23.66           O
ATOM    419  CB  PRO A  28     -30.237  13.090 -12.679  1.00 23.30           C
ATOM    420 1HB  PRO A  28     -30.190  13.913 -12.112  1.00 23.30           H
ATOM    421 2HB  PRO A  28     -30.000  13.321 -13.623  1.00 23.30           H
ATOM    422  CG  PRO A  28     -31.622  12.452 -12.603  1.00 23.06           C
ATOM    423 1HG  PRO A  28     -32.050  12.644 -11.720  1.00 23.06           H
ATOM    424 2HG  PRO A  28     -32.208  12.793 -13.338  1.00 23.06           H
ATOM    425  CD  PRO A  28     -31.371  10.954 -12.766  1.00 24.80           C
ATOM    426 1HD  PRO A  28     -31.922  10.422 -12.123  1.00 24.80           H
ATOM    427 2HD  PRO A  28     -31.565  10.653 -13.700  1.00 24.80           H
ATOM    428  N   GLU A  29     -27.959  12.679 -10.236  1.00 23.82           N
ATOM    429  H   GLU A  29     -27.268  12.860 -10.936  1.00 23.82           H
ATOM    430  CA  GLU A  29     -27.656  13.070  -8.862  1.00 26.68           C
ATOM    431  HA  GLU A  29     -27.614  12.207  -8.359  1.00 26.68           H
ATOM    432  C   GLU A  29     -28.750  13.991  -8.298  1.00 25.65           C
ATOM    433  O   GLU A  29     -28.901  15.131  -8.730  1.00 23.84           O
ATOM    434  CB  GLU A  29     -26.322  13.842  -8.811  1.00 25.67           C
ATOM    435 1HB  GLU A  29     -26.343  14.543  -9.524  1.00 25.67           H
ATOM    436 2HB  GLU A  29     -26.252  14.280  -7.915  1.00 25.67           H
ATOM    437  CG  GLU A  29     -25.058  12.996  -9.021  1.00 23.32           C
ATOM    438 1HG  GLU A  29     -25.040  12.267  -8.336  1.00 23.32           H
ATOM    439 2HG  GLU A  29     -25.087  12.593  -9.936  1.00 23.32           H
ATOM    440  CD  GLU A  29     -23.777  13.845  -8.886  1.00 21.21           C
ATOM    441  OE1 GLU A  29     -22.755  13.281  -8.439  1.00 19.21           O
ATOM    442  OE2 GLU A  29     -23.823  15.037  -9.248  1.00 22.10           O
ATOM    443  N   THR A  30     -29.514  13.515  -7.311  1.00 22.88           N
ATOM    444  H   THR A  30     -29.721  12.537  -7.310  1.00 22.88           H
ATOM    445  CA  THR A  30     -30.071  14.336  -6.225  1.00 26.93           C
ATOM    446  HA  THR A  30     -29.316  14.953  -6.001  1.00 26.93           H
ATOM    447  C   THR A  30     -30.463  13.420  -5.066  1.00 26.34           C
ATOM    448  O   THR A  30     -31.069  12.371  -5.251  1.00 24.77           O
ATOM    449  CB  THR A  30     -31.260  15.236  -6.602  1.00 25.54           C
ATOM    450  HB  THR A  30     -31.877  15.246  -5.815  1.00 25.54           H
ATOM    451  OG1 THR A  30     -32.035  14.712  -7.643  1.00 23.19           O
ATOM    452  HG1 THR A  30     -31.488  14.592  -8.419  1.00 23.19           H
ATOM    453  CG2 THR A  30     -30.834  16.646  -7.009  1.00 22.71           C
ATOM    454 1HG2 THR A  30     -31.628  17.205  -7.248  1.00 22.71           H
ATOM    455 2HG2 THR A  30     -30.226  16.622  -7.802  1.00 22.71           H
ATOM    456 3HG2 THR A  30     -30.349  17.103  -6.263  1.00 22.71           H
ATOM    457  N   GLY A  31     -30.066  13.792  -3.860  1.00 24.01           N
ATOM    458  H   GLY A  31     -29.706  14.718  -3.745  1.00 24.01           H
ATOM    459  CA  GLY A  31     -30.125  12.927  -2.694  1.00 27.25           C
ATOM    460 1HA  GLY A  31     -29.709  12.060  -2.967  1.00 27.25           H
ATOM    461 2HA  GLY A  31     -29.559  13.362  -1.994  1.00 27.25           H
ATOM    462  C   GLY A  31     -31.518  12.649  -2.108  1.00 27.40           C
ATOM    463  O   GLY A  31     -32.485  13.366  -2.327  1.00 25.26           O
ATOM    464  N   LYS A  32     -31.521  11.632  -1.240  1.00 19.85           N
ATOM    465  H   LYS A  32     -30.715  11.043  -1.293  1.00 19.85           H
ATOM    466  CA  LYS A  32     -32.508  11.224  -0.214  1.00 23.21           C
ATOM    467  HA  LYS A  32     -31.943  10.560   0.276  1.00 23.21           H
ATOM    468  C   LYS A  32     -33.734  10.398  -0.655  1.00 22.65           C
ATOM    469  O   LYS A  32     -34.702  10.905  -1.196  1.00 21.34           O
ATOM    470  CB  LYS A  32     -32.912  12.397   0.696  1.00 22.56           C
ATOM    471 1HB  LYS A  32     -33.272  13.135   0.126  1.00 22.56           H
ATOM    472 2HB  LYS A  32     -33.623  12.084   1.325  1.00 22.56           H
ATOM    473  CG  LYS A  32     -31.735  12.943   1.519  1.00 20.24           C
ATOM    474 1HG  LYS A  32     -31.353  12.202   2.071  1.00 20.24           H
ATOM    475 2HG  LYS A  32     -31.035  13.290   0.895  1.00 20.24           H
ATOM    476  CD  LYS A  32     -32.184  14.081   2.450  1.00 18.73           C
ATOM    477 1HD  LYS A  32     -32.537  14.840   1.903  1.00 18.73           H
ATOM    478 2HD  LYS A  32     -32.902  13.748   3.062  1.00 18.73           H
ATOM    479  CE  LYS A  32     -30.991  14.565   3.282  1.00 16.28           C
ATOM    480 1HE  LYS A  32     -30.668  13.820   3.866  1.00 16.28           H
ATOM    481 2HE  LYS A  32     -30.254  14.853   2.671  1.00 16.28           H
ATOM    482  NZ  LYS A  32     -31.351  15.718   4.154  1.00 15.97           N
ATOM    483 1HZ  LYS A  32     -30.563  16.022   4.690  1.00 15.97           H
ATOM    484 2HZ  LYS A  32     -32.080  15.471   4.792  1.00 15.97           H
ATOM    485 3HZ  LYS A  32     -31.670  16.494   3.609  1.00 15.97           H
ATOM    486  N   LYS A  33     -33.707   9.121  -0.196  1.00 20.62           N
ATOM    487  H   LYS A  33     -32.802   8.695  -0.203  1.00 20.62           H
ATOM    488  CA  LYS A  33     -34.795   8.250   0.315  1.00 24.97           C
ATOM    489  HA  LYS A  33     -34.415   7.355   0.081  1.00 24.97           H
ATOM    490  C   LYS A  33     -36.178   8.299  -0.372  1.00 24.39           C
ATOM    491  O   LYS A  33     -36.968   9.196  -0.084  1.00 23.11           O
ATOM    492  CB  LYS A  33     -35.003   8.514   1.822  1.00 23.47           C
ATOM    493 1HB  LYS A  33     -35.047   9.503   1.961  1.00 23.47           H
ATOM    494 2HB  LYS A  33     -35.872   8.100   2.093  1.00 23.47           H
ATOM    495  CG  LYS A  33     -33.901   7.953   2.740  1.00 20.80           C
ATOM    496 1HG  LYS A  33     -33.808   6.971   2.576  1.00 20.80           H
ATOM    497 2HG  LYS A  33     -33.037   8.410   2.530  1.00 20.80           H
ATOM    498  CD  LYS A  33     -34.249   8.187   4.224  1.00 18.88           C
ATOM    499 1HD  LYS A  33     -34.266   9.170   4.409  1.00 18.88           H
ATOM    500 2HD  LYS A  33     -35.148   7.795   4.419  1.00 18.88           H
ATOM    501  CE  LYS A  33     -33.210   7.527   5.133  1.00 15.87           C
ATOM    502 1HE  LYS A  33     -33.189   6.545   4.947  1.00 15.87           H
ATOM    503 2HE  LYS A  33     -32.311   7.922   4.943  1.00 15.87           H
ATOM    504  NZ  LYS A  33     -33.495   7.713   6.583  1.00 15.40           N
ATOM    505 1HZ  LYS A  33     -32.797   7.269   7.145  1.00 15.40           H
ATOM    506 2HZ  LYS A  33     -34.382   7.320   6.827  1.00 15.40           H
ATOM    507 3HZ  LYS A  33     -33.512   8.684   6.823  1.00 15.40           H
ATOM    508  N   LYS A  34     -36.592   7.180  -1.007  1.00 19.82           N
ATOM    509  H   LYS A  34     -36.147   6.944  -1.871  1.00 19.82           H
ATOM    510  CA  LYS A  34     -37.661   6.278  -0.512  1.00 24.12           C
ATOM    511  HA  LYS A  34     -37.317   6.022   0.391  1.00 24.12           H
ATOM    512  C   LYS A  34     -37.827   5.030  -1.395  1.00 23.57           C
ATOM    513  O   LYS A  34     -37.758   5.101  -2.617  1.00 22.42           O
ATOM    514  CB  LYS A  34     -39.035   6.974  -0.370  1.00 22.79           C
ATOM    515 1HB  LYS A  34     -39.029   7.820  -0.904  1.00 22.79           H
ATOM    516 2HB  LYS A  34     -39.747   6.364  -0.718  1.00 22.79           H
ATOM    517  CG  LYS A  34     -39.341   7.313   1.106  1.00 20.06           C
ATOM    518 1HG  LYS A  34     -39.407   6.466   1.633  1.00 20.06           H
ATOM    519 2HG  LYS A  34     -38.604   7.879   1.475  1.00 20.06           H
ATOM    520  CD  LYS A  34     -40.657   8.075   1.235  1.00 18.59           C
ATOM    521 1HD  LYS A  34     -40.590   8.929   0.719  1.00 18.59           H
ATOM    522 2HD  LYS A  34     -41.395   7.515   0.859  1.00 18.59           H
ATOM    523  CE  LYS A  34     -40.967   8.397   2.699  1.00 15.82           C
ATOM    524 1HE  LYS A  34     -40.982   7.551   3.232  1.00 15.82           H
ATOM    525 2HE  LYS A  34     -40.265   9.008   3.063  1.00 15.82           H
ATOM    526  NZ  LYS A  34     -42.285   9.063   2.847  1.00 15.25           N
ATOM    527 1HZ  LYS A  34     -42.477   9.269   3.807  1.00 15.25           H
ATOM    528 2HZ  LYS A  34     -43.022   8.480   2.504  1.00 15.25           H
ATOM    529 3HZ  LYS A  34     -42.311   9.923   2.337  1.00 15.25           H
ATOM    530  N   VAL A  35     -38.060   3.905  -0.728  1.00 23.88           N
ATOM    531  H   VAL A  35     -37.953   3.955   0.265  1.00 23.88           H
ATOM    532  CA  VAL A  35     -38.454   2.599  -1.266  1.00 26.07           C
ATOM    533  HA  VAL A  35     -37.799   2.348  -1.979  1.00 26.07           H
ATOM    534  C   VAL A  35     -39.859   2.702  -1.864  1.00 25.54           C
ATOM    535  O   VAL A  35     -40.753   3.236  -1.204  1.00 24.64           O
ATOM    536  CB  VAL A  35     -38.453   1.578  -0.106  1.00 24.69           C
ATOM    537  HB  VAL A  35     -39.094   1.941   0.570  1.00 24.69           H
ATOM    538  CG1 VAL A  35     -38.950   0.187  -0.503  1.00 21.79           C
ATOM    539 1HG1 VAL A  35     -38.931  -0.437   0.278  1.00 21.79           H
ATOM    540 2HG1 VAL A  35     -38.379  -0.206  -1.224  1.00 21.79           H
ATOM    541 3HG1 VAL A  35     -39.890   0.226  -0.843  1.00 21.79           H
ATOM    542  CG2 VAL A  35     -37.043   1.432   0.489  1.00 22.79           C
ATOM    543 1HG2 VAL A  35     -37.038   0.772   1.240  1.00 22.79           H
ATOM    544 2HG2 VAL A  35     -36.712   2.306   0.845  1.00 22.79           H
ATOM    545 3HG2 VAL A  35     -36.393   1.116  -0.202  1.00 22.79           H
ATOM    546  N   ALA A  36     -40.063   2.149  -3.063  1.00 24.34           N
ATOM    547  H   ALA A  36     -39.269   2.005  -3.654  1.00 24.34           H
ATOM    548  CA  ALA A  36     -41.368   1.743  -3.562  1.00 27.23           C
ATOM    549  HA  ALA A  36     -41.922   1.509  -2.763  1.00 27.23           H
ATOM    550  C   ALA A  36     -41.202   0.506  -4.461  1.00 26.87           C
ATOM    551  O   ALA A  36     -40.442   0.512  -5.420  1.00 26.22           O
ATOM    552  CB  ALA A  36     -42.055   2.905  -4.292  1.00 26.14           C
ATOM    553 1HB  ALA A  36     -42.153   3.698  -3.691  1.00 26.14           H
ATOM    554 2HB  ALA A  36     -42.968   2.642  -4.605  1.00 26.14           H
ATOM    555 3HB  ALA A  36     -41.526   3.189  -5.091  1.00 26.14           H
ATOM    556  N   GLU A  37     -41.888  -0.568  -4.081  1.00 24.02           N
ATOM    557  H   GLU A  37     -42.350  -0.514  -3.196  1.00 24.02           H
ATOM    558  CA  GLU A  37     -42.038  -1.819  -4.822  1.00 25.72           C
ATOM    559  HA  GLU A  37     -41.113  -2.167  -4.974  1.00 25.72           H
ATOM    560  C   GLU A  37     -42.742  -1.589  -6.158  1.00 24.94           C
ATOM    561  O   GLU A  37     -43.794  -0.944  -6.190  1.00 23.78           O
ATOM    562  CB  GLU A  37     -42.927  -2.758  -3.990  1.00 25.09           C
ATOM    563 1HB  GLU A  37     -43.752  -2.257  -3.728  1.00 25.09           H
ATOM    564 2HB  GLU A  37     -43.178  -3.539  -4.562  1.00 25.09           H
ATOM    565  CG  GLU A  37     -42.272  -3.295  -2.713  1.00 22.60           C
ATOM    566 1HG  GLU A  37     -41.560  -3.949  -2.968  1.00 22.60           H
ATOM    567 2HG  GLU A  37     -41.861  -2.530  -2.217  1.00 22.60           H
ATOM    568  CD  GLU A  37     -43.278  -3.995  -1.793  1.00 21.30           C
ATOM    569  OE1 GLU A  37     -42.955  -5.106  -1.331  1.00 18.92           O
ATOM    570  OE2 GLU A  37     -44.337  -3.387  -1.534  1.00 22.04           O
ATOM    571  N   ILE A  38     -42.249  -2.201  -7.220  1.00 22.09           N
ATOM    572  H   ILE A  38     -41.279  -2.443  -7.219  1.00 22.09           H
ATOM    573  CA  ILE A  38     -43.049  -2.544  -8.400  1.00 25.10           C
ATOM    574  HA  ILE A  38     -44.006  -2.502  -8.113  1.00 25.10           H
ATOM    575  C   ILE A  38     -42.683  -3.970  -8.816  1.00 24.35           C
ATOM    576  O   ILE A  38     -41.590  -4.250  -9.295  1.00 23.09           O
ATOM    577  CB  ILE A  38     -42.921  -1.518  -9.552  1.00 23.79           C
ATOM    578  HB  ILE A  38     -41.961  -1.466  -9.828  1.00 23.79           H
ATOM    579  CG1 ILE A  38     -43.363  -0.112  -9.086  1.00 22.34           C
ATOM    580 1HG1 ILE A  38     -44.306  -0.176  -8.761  1.00 22.34           H
ATOM    581 2HG1 ILE A  38     -42.768   0.165  -8.332  1.00 22.34           H
ATOM    582  CG2 ILE A  38     -43.761  -1.975 -10.765  1.00 23.06           C
ATOM    583 1HG2 ILE A  38     -43.688  -1.321 -11.518  1.00 23.06           H
ATOM    584 2HG2 ILE A  38     -44.727  -2.057 -10.521  1.00 23.06           H
ATOM    585 3HG2 ILE A  38     -43.452  -2.865 -11.100  1.00 23.06           H
ATOM    586  CD1 ILE A  38     -43.310   0.991 -10.153  1.00 21.29           C
ATOM    587 1HD1 ILE A  38     -43.609   1.868  -9.777  1.00 21.29           H
ATOM    588 2HD1 ILE A  38     -43.903   0.770 -10.927  1.00 21.29           H
ATOM    589 3HD1 ILE A  38     -42.380   1.108 -10.502  1.00 21.29           H
ATOM    590  N   GLN A  39     -43.642  -4.888  -8.599  1.00 25.04           N
ATOM    591  H   GLN A  39     -44.399  -4.632  -7.998  1.00 25.04           H
ATOM    592  CA  GLN A  39     -43.662  -6.227  -9.173  1.00 26.43           C
ATOM    593  HA  GLN A  39     -42.763  -6.625  -8.992  1.00 26.43           H
ATOM    594  C   GLN A  39     -43.932  -6.138 -10.689  1.00 25.96           C
ATOM    595  O   GLN A  39     -44.842  -5.430 -11.118  1.00 25.11           O
ATOM    596  CB  GLN A  39     -44.774  -7.052  -8.505  1.00 25.15           C
ATOM    597 1HB  GLN A  39     -45.610  -6.504  -8.501  1.00 25.15           H
ATOM    598 2HB  GLN A  39     -44.919  -7.878  -9.049  1.00 25.15           H
ATOM    599  CG  GLN A  39     -44.460  -7.473  -7.052  1.00 22.71           C
ATOM    600 1HG  GLN A  39     -43.659  -8.071  -7.053  1.00 22.71           H
ATOM    601 2HG  GLN A  39     -44.264  -6.655  -6.512  1.00 22.71           H
ATOM    602  CD  GLN A  39     -45.618  -8.219  -6.395  1.00 20.34           C
ATOM    603  OE1 GLN A  39     -46.744  -8.239  -6.857  1.00 20.05           O
ATOM    604  NE2 GLN A  39     -45.397  -8.872  -5.274  1.00 21.56           N
ATOM    605 1HE2 GLN A  39     -46.143  -9.365  -4.827  1.00 21.56           H
ATOM    606 2HE2 GLN A  39     -44.483  -8.875  -4.869  1.00 21.56           H
ATOM    607  N   GLY A  40     -43.193  -6.904 -11.479  1.00 30.84           N
ATOM    608  H   GLY A  40     -42.430  -7.402 -11.067  1.00 30.84           H
ATOM    609  CA  GLY A  40     -43.422  -7.067 -12.915  1.00 34.91           C
ATOM    610 1HA  GLY A  40     -44.391  -7.272 -13.055  1.00 34.91           H
ATOM    611 2HA  GLY A  40     -43.195  -6.204 -13.367  1.00 34.91           H
ATOM    612  C   GLY A  40     -42.563  -8.194 -13.482  1.00 34.41           C
ATOM    613  O   GLY A  40     -41.357  -8.055 -13.622  1.00 32.48           O
ATOM    614  N   HIS A  41     -43.199  -9.338 -13.776  1.00 32.62           N
ATOM    615  H   HIS A  41     -44.176  -9.380 -13.568  1.00 32.62           H
ATOM    616  CA  HIS A  41     -42.598 -10.526 -14.370  1.00 36.35           C
ATOM    617  HA  HIS A  41     -41.869 -10.789 -13.738  1.00 36.35           H
ATOM    618  C   HIS A  41     -41.981 -10.266 -15.753  1.00 34.15           C
ATOM    619  O   HIS A  41     -42.687  -9.824 -16.653  1.00 32.38           O
ATOM    620  CB  HIS A  41     -43.718 -11.576 -14.537  1.00 34.23           C
ATOM    621 1HB  HIS A  41     -44.549 -11.107 -14.836  1.00 34.23           H
ATOM    622 2HB  HIS A  41     -43.435 -12.232 -15.237  1.00 34.23           H
ATOM    623  CG  HIS A  41     -44.074 -12.365 -13.313  1.00 32.77           C
ATOM    624  ND1 HIS A  41     -43.241 -12.711 -12.265  1.00 30.02           N
ATOM    625  HD1 HIS A  41     -42.299 -12.400 -12.136  1.00 30.02           H
ATOM    626  CD2 HIS A  41     -45.278 -12.999 -13.090  1.00 28.84           C
ATOM    627  HD2 HIS A  41     -46.091 -12.938 -13.669  1.00 28.84           H
ATOM    628  CE1 HIS A  41     -43.917 -13.538 -11.450  1.00 29.57           C
ATOM    629  HE1 HIS A  41     -43.545 -13.945 -10.616  1.00 29.57           H
ATOM    630  NE2 HIS A  41     -45.161 -13.742 -11.912  1.00 30.00           N
ATOM    631  N   ALA A  42     -40.713 -10.635 -15.937  1.00 35.31           N
ATOM    632  H   ALA A  42     -40.093 -10.407 -15.187  1.00 35.31           H
ATOM    633  CA  ALA A  42     -40.081 -11.332 -17.084  1.00 39.40           C
ATOM    634  HA  ALA A  42     -40.203 -12.304 -16.884  1.00 39.40           H
ATOM    635  C   ALA A  42     -38.585 -10.949 -17.165  1.00 38.60           C
ATOM    636  O   ALA A  42     -38.236  -9.920 -17.735  1.00 36.29           O
ATOM    637  CB  ALA A  42     -40.774 -11.046 -18.431  1.00 37.55           C
ATOM    638 1HB  ALA A  42     -41.743 -11.289 -18.394  1.00 37.55           H
ATOM    639 2HB  ALA A  42     -40.353 -11.573 -19.170  1.00 37.55           H
ATOM    640 3HB  ALA A  42     -40.709 -10.077 -18.669  1.00 37.55           H
ATOM    641  N   GLY A  43     -37.681 -11.768 -16.605  1.00 38.66           N
ATOM    642  H   GLY A  43     -37.980 -12.602 -16.142  1.00 38.66           H
ATOM    643  CA  GLY A  43     -36.247 -11.435 -16.674  1.00 42.27           C
ATOM    644 1HA  GLY A  43     -36.022 -11.361 -17.645  1.00 42.27           H
ATOM    645 2HA  GLY A  43     -36.144 -10.541 -16.238  1.00 42.27           H
ATOM    646  C   GLY A  43     -35.251 -12.396 -16.027  1.00 41.42           C
ATOM    647  O   GLY A  43     -34.094 -12.027 -15.887  1.00 38.58           O
ATOM    648  N   GLY A  44     -35.632 -13.622 -15.685  1.00 41.87           N
ATOM    649  H   GLY A  44     -36.536 -13.944 -15.967  1.00 41.87           H
ATOM    650  CA  GLY A  44     -34.762 -14.525 -14.901  1.00 46.44           C
ATOM    651 1HA  GLY A  44     -34.503 -14.022 -14.077  1.00 46.44           H
ATOM    652 2HA  GLY A  44     -35.326 -15.311 -14.648  1.00 46.44           H
ATOM    653  C   GLY A  44     -33.480 -15.045 -15.574  1.00 45.35           C
ATOM    654  O   GLY A  44     -32.617 -15.583 -14.888  1.00 42.41           O
ATOM    655  N   ARG A  45     -33.313 -14.888 -16.891  1.00 41.39           N
ATOM    656  H   ARG A  45     -34.041 -14.444 -17.414  1.00 41.39           H
ATOM    657  CA  ARG A  45     -32.097 -15.342 -17.613  1.00 46.91           C
ATOM    658  HA  ARG A  45     -31.665 -15.983 -16.979  1.00 46.91           H
ATOM    659  C   ARG A  45     -31.065 -14.232 -17.859  1.00 46.09           C
ATOM    660  O   ARG A  45     -29.880 -14.541 -17.931  1.00 43.52           O
ATOM    661  CB  ARG A  45     -32.475 -16.073 -18.913  1.00 44.79           C
ATOM    662 1HB  ARG A  45     -33.361 -15.734 -19.230  1.00 44.79           H
ATOM    663 2HB  ARG A  45     -31.778 -15.885 -19.605  1.00 44.79           H
ATOM    664  CG  ARG A  45     -32.570 -17.594 -18.702  1.00 41.44           C
ATOM    665 1HG  ARG A  45     -31.691 -17.935 -18.369  1.00 41.44           H
ATOM    666 2HG  ARG A  45     -33.281 -17.788 -18.026  1.00 41.44           H
ATOM    667  CD  ARG A  45     -32.918 -18.311 -20.006  1.00 38.47           C
ATOM    668 1HD  ARG A  45     -33.854 -18.082 -20.272  1.00 38.47           H
ATOM    669 2HD  ARG A  45     -32.286 -18.021 -20.725  1.00 38.47           H
ATOM    670  NE  ARG A  45     -32.824 -19.781 -19.881  1.00 36.21           N
ATOM    671  HE  ARG A  45     -32.436 -20.137 -19.031  1.00 36.21           H
ATOM    672  CZ  ARG A  45     -33.204 -20.678 -20.788  1.00 33.85           C
ATOM    673  NH1 ARG A  45     -33.760 -20.325 -21.911  1.00 32.80           N
ATOM    674 1HH1 ARG A  45     -33.912 -19.357 -22.111  1.00 32.80           H
ATOM    675 2HH1 ARG A  45     -34.035 -21.022 -22.573  1.00 32.80           H
ATOM    676  NH2 ARG A  45     -33.025 -21.946 -20.569  1.00 34.60           N
ATOM    677 1HH2 ARG A  45     -32.600 -22.251 -19.717  1.00 34.60           H
ATOM    678 2HH2 ARG A  45     -33.312 -22.617 -21.253  1.00 34.60           H
ATOM    679  N   ARG A  46     -31.500 -12.962 -17.961  1.00 41.86           N
ATOM    680  H   ARG A  46     -32.479 -12.777 -17.879  1.00 41.86           H
ATOM    681  CA  ARG A  46     -30.573 -11.832 -18.191  1.00 46.39           C
ATOM    682  HA  ARG A  46     -29.868 -12.207 -18.793  1.00 46.39           H
ATOM    683  C   ARG A  46     -29.878 -11.364 -16.910  1.00 45.92           C
ATOM    684  O   ARG A  46     -28.723 -10.952 -16.980  1.00 43.76           O
ATOM    685  CB  ARG A  46     -31.290 -10.665 -18.892  1.00 43.69           C
ATOM    686 1HB  ARG A  46     -32.218 -10.589 -18.527  1.00 43.69           H
ATOM    687 2HB  ARG A  46     -30.789  -9.819 -18.709  1.00 43.69           H
ATOM    688  CG  ARG A  46     -31.368 -10.879 -20.414  1.00 40.12           C
ATOM    689 1HG  ARG A  46     -30.446 -11.018 -20.775  1.00 40.12           H
ATOM    690 2HG  ARG A  46     -31.926 -11.687 -20.605  1.00 40.12           H
ATOM    691  CD  ARG A  46     -32.000  -9.653 -21.097  1.00 36.69           C
ATOM    692 1HD  ARG A  46     -32.954  -9.562 -20.811  1.00 36.69           H
ATOM    693 2HD  ARG A  46     -31.495  -8.828 -20.843  1.00 36.69           H
ATOM    694  NE  ARG A  46     -31.977  -9.763 -22.568  1.00 33.39           N
ATOM    695  HE  ARG A  46     -31.532 -10.571 -22.954  1.00 33.39           H
ATOM    696  CZ  ARG A  46     -32.489  -8.895 -23.427  1.00 31.58           C
ATOM    697  NH1 ARG A  46     -33.125  -7.824 -23.032  1.00 29.31           N
ATOM    698 1HH1 ARG A  46     -33.237  -7.640 -22.055  1.00 29.31           H
ATOM    699 2HH1 ARG A  46     -33.500  -7.188 -23.706  1.00 29.31           H
ATOM    700  NH2 ARG A  46     -32.378  -9.089 -24.713  1.00 29.92           N
ATOM    701 1HH2 ARG A  46     -31.903  -9.899 -25.057  1.00 29.92           H
ATOM    702 2HH2 ARG A  46     -32.768  -8.428 -25.354  1.00 29.92           H
ATOM    703  N   SER A  47     -30.539 -11.484 -15.744  1.00 53.98           N
ATOM    704  H   SER A  47     -31.472 -11.845 -15.748  1.00 53.98           H
ATOM    705  CA  SER A  47     -29.925 -11.098 -14.463  1.00 58.68           C
ATOM    706  HA  SER A  47     -29.505 -10.209 -14.644  1.00 58.68           H
ATOM    707  C   SER A  47     -28.823 -12.068 -14.033  1.00 59.72           C
ATOM    708  O   SER A  47     -27.797 -11.637 -13.520  1.00 55.33           O
ATOM    709  CB  SER A  47     -30.989 -10.960 -13.364  1.00 54.62           C
ATOM    710 1HB  SER A  47     -30.579 -10.639 -12.510  1.00 54.62           H
ATOM    711 2HB  SER A  47     -31.712 -10.329 -13.645  1.00 54.62           H
ATOM    712  OG  SER A  47     -31.598 -12.206 -13.097  1.00 47.03           O
ATOM    713  HG  SER A  47     -32.546 -12.092 -13.037  1.00 47.03           H
ATOM    714  N   GLY A  48     -28.979 -13.362 -14.301  1.00 57.49           N
ATOM    715  H   GLY A  48     -29.831 -13.661 -14.730  1.00 57.49           H
ATOM    716  CA  GLY A  48     -27.956 -14.370 -13.995  1.00 63.51           C
ATOM    717 1HA  GLY A  48     -27.784 -14.339 -13.010  1.00 63.51           H
ATOM    718 2HA  GLY A  48     -28.329 -15.265 -14.240  1.00 63.51           H
ATOM    719  C   GLY A  48     -26.643 -14.128 -14.759  1.00 64.87           C
ATOM    720  O   GLY A  48     -25.585 -14.081 -14.144  1.00 61.64           O
ATOM    721  N   GLN A  49     -26.737 -13.874 -16.072  1.00 54.25           N
ATOM    722  H   GLN A  49     -27.638 -13.896 -16.505  1.00 54.25           H
ATOM    723  CA  GLN A  49     -25.565 -13.565 -16.894  1.00 59.23           C
ATOM    724  HA  GLN A  49     -24.943 -14.329 -16.719  1.00 59.23           H
ATOM    725  C   GLN A  49     -24.873 -12.257 -16.479  1.00 63.04           C
ATOM    726  O   GLN A  49     -23.648 -12.189 -16.480  1.00 61.75           O
ATOM    727  CB  GLN A  49     -25.965 -13.483 -18.378  1.00 55.89           C
ATOM    728 1HB  GLN A  49     -26.869 -13.061 -18.447  1.00 55.89           H
ATOM    729 2HB  GLN A  49     -25.296 -12.920 -18.863  1.00 55.89           H
ATOM    730  CG  GLN A  49     -26.015 -14.871 -19.036  1.00 48.53           C
ATOM    731 1HG  GLN A  49     -25.113 -15.296 -18.959  1.00 48.53           H
ATOM    732 2HG  GLN A  49     -26.690 -15.431 -18.555  1.00 48.53           H
ATOM    733  CD  GLN A  49     -26.396 -14.824 -20.507  1.00 42.39           C
ATOM    734  OE1 GLN A  49     -27.123 -13.960 -20.977  1.00 40.19           O
ATOM    735  NE2 GLN A  49     -25.949 -15.765 -21.298  1.00 39.19           N
ATOM    736 1HE2 GLN A  49     -26.203 -15.768 -22.265  1.00 39.19           H
ATOM    737 2HE2 GLN A  49     -25.353 -16.482 -20.936  1.00 39.19           H
ATOM    738  N   SER A  50     -25.638 -11.225 -16.090  1.00 60.91           N
ATOM    739  H   SER A  50     -26.634 -11.309 -16.124  1.00 60.91           H
ATOM    740  CA  SER A  50     -25.032  -9.976 -15.616  1.00 66.63           C
ATOM    741  HA  SER A  50     -24.352  -9.763 -16.317  1.00 66.63           H
ATOM    742  C   SER A  50     -24.301 -10.142 -14.281  1.00 68.71           C
ATOM    743  O   SER A  50     -23.238  -9.567 -14.100  1.00 66.15           O
ATOM    744  CB  SER A  50     -26.067  -8.846 -15.539  1.00 62.48           C
ATOM    745 1HB  SER A  50     -25.646  -8.011 -15.184  1.00 62.48           H
ATOM    746 2HB  SER A  50     -26.454  -8.665 -16.443  1.00 62.48           H
ATOM    747  OG  SER A  50     -27.149  -9.152 -14.686  1.00 53.10           O
ATOM    748  HG  SER A  50     -27.952  -9.221 -15.202  1.00 53.10           H
ATOM    749  N   HIS A  51     -24.847 -10.970 -13.368  1.00 68.08           N
ATOM    750  H   HIS A  51     -25.730 -11.395 -13.566  1.00 68.08           H
ATOM    751  CA  HIS A  51     -24.187 -11.266 -12.097  1.00 71.44           C
ATOM    752  HA  HIS A  51     -23.901 -10.375 -11.745  1.00 71.44           H
ATOM    753  C   HIS A  51     -22.932 -12.125 -12.267  1.00 71.35           C
ATOM    754  O   HIS A  51     -21.956 -11.920 -11.541  1.00 70.40           O
ATOM    755  CB  HIS A  51     -25.182 -11.950 -11.148  1.00 70.09           C
ATOM    756 1HB  HIS A  51     -25.791 -12.536 -11.682  1.00 70.09           H
ATOM    757 2HB  HIS A  51     -24.675 -12.507 -10.490  1.00 70.09           H
ATOM    758  CG  HIS A  51     -26.028 -10.969 -10.379  1.00 63.09           C
ATOM    759  ND1 HIS A  51     -25.562 -10.079  -9.436  1.00 56.98           N
ATOM    760  HD1 HIS A  51     -24.611  -9.972  -9.147  1.00 56.98           H
ATOM    761  CD2 HIS A  51     -27.382 -10.798 -10.458  1.00 55.28           C
ATOM    762  HD2 HIS A  51     -28.003 -11.304 -11.056  1.00 55.28           H
ATOM    763  CE1 HIS A  51     -26.614  -9.379  -8.973  1.00 49.17           C
ATOM    764  HE1 HIS A  51     -26.556  -8.652  -8.288  1.00 49.17           H
ATOM    765  NE2 HIS A  51     -27.749  -9.789  -9.555  1.00 51.31           N
ATOM    766  N   GLU A  52     -22.939 -13.067 -13.208  1.00 64.97           N
ATOM    767  H   GLU A  52     -23.786 -13.225 -13.716  1.00 64.97           H
ATOM    768  CA  GLU A  52     -21.767 -13.885 -13.537  1.00 69.74           C
ATOM    769  HA  GLU A  52     -21.385 -14.253 -12.689  1.00 69.74           H
ATOM    770  C   GLU A  52     -20.655 -13.037 -14.157  1.00 69.31           C
ATOM    771  O   GLU A  52     -19.531 -13.043 -13.657  1.00 69.92           O
ATOM    772  CB  GLU A  52     -22.242 -15.036 -14.433  1.00 69.92           C
ATOM    773 1HB  GLU A  52     -23.056 -15.442 -14.018  1.00 69.92           H
ATOM    774 2HB  GLU A  52     -22.477 -14.660 -15.329  1.00 69.92           H
ATOM    775  CG  GLU A  52     -21.198 -16.144 -14.633  1.00 60.91           C
ATOM    776 1HG  GLU A  52     -20.458 -15.788 -15.203  1.00 60.91           H
ATOM    777 2HG  GLU A  52     -20.834 -16.407 -13.739  1.00 60.91           H
ATOM    778  CD  GLU A  52     -21.817 -17.392 -15.320  1.00 55.97           C
ATOM    779  OE1 GLU A  52     -21.211 -18.471 -15.227  1.00 49.45           O
ATOM    780  OE2 GLU A  52     -22.926 -17.265 -15.892  1.00 51.36           O
ATOM    781  N   LEU A  53     -20.992 -12.182 -15.125  1.00 59.68           N
ATOM    782  H   LEU A  53     -21.934 -12.186 -15.460  1.00 59.68           H
ATOM    783  CA  LEU A  53     -20.038 -11.233 -15.722  1.00 62.72           C
ATOM    784  HA  LEU A  53     -19.292 -11.794 -16.080  1.00 62.72           H
ATOM    785  C   LEU A  53     -19.452 -10.264 -14.689  1.00 64.19           C
ATOM    786  O   LEU A  53     -18.265  -9.940 -14.756  1.00 65.87           O
ATOM    787  CB  LEU A  53     -20.744 -10.445 -16.836  1.00 63.77           C
ATOM    788 1HB  LEU A  53     -21.613 -10.108 -16.474  1.00 63.77           H
ATOM    789 2HB  LEU A  53     -20.163  -9.670 -17.083  1.00 63.77           H
ATOM    790  CG  LEU A  53     -21.036 -11.257 -18.115  1.00 56.08           C
ATOM    791  HG  LEU A  53     -21.479 -12.112 -17.845  1.00 56.08           H
ATOM    792  CD1 LEU A  53     -21.940 -10.439 -19.039  1.00 51.96           C
ATOM    793 1HD1 LEU A  53     -22.145 -10.943 -19.878  1.00 51.96           H
ATOM    794 2HD1 LEU A  53     -21.503  -9.578 -19.298  1.00 51.96           H
ATOM    795 3HD1 LEU A  53     -22.807 -10.221 -18.591  1.00 51.96           H
ATOM    796  CD2 LEU A  53     -19.750 -11.588 -18.881  1.00 55.29           C
ATOM    797 1HD2 LEU A  53     -19.951 -12.114 -19.708  1.00 55.29           H
ATOM    798 2HD2 LEU A  53     -19.126 -12.128 -18.317  1.00 55.29           H
ATOM    799 3HD2 LEU A  53     -19.272 -10.754 -19.156  1.00 55.29           H
ATOM    800  N   LEU A  54     -20.258  -9.790 -13.725  1.00 64.50           N
ATOM    801  H   LEU A  54     -21.227 -10.035 -13.747  1.00 64.50           H
ATOM    802  CA  LEU A  54     -19.778  -8.930 -12.644  1.00 66.29           C
ATOM    803  HA  LEU A  54     -19.279  -8.195 -13.102  1.00 66.29           H
ATOM    804  C   LEU A  54     -18.807  -9.668 -11.708  1.00 68.27           C
ATOM    805  O   LEU A  54     -17.804  -9.081 -11.309  1.00 70.02           O
ATOM    806  CB  LEU A  54     -20.967  -8.360 -11.858  1.00 66.77           C
ATOM    807 1HB  LEU A  54     -21.620  -9.100 -11.700  1.00 66.77           H
ATOM    808 2HB  LEU A  54     -20.627  -8.022 -10.980  1.00 66.77           H
ATOM    809  CG  LEU A  54     -21.701  -7.207 -12.573  1.00 59.36           C
ATOM    810  HG  LEU A  54     -21.858  -7.489 -13.519  1.00 59.36           H
ATOM    811  CD1 LEU A  54     -23.020  -6.919 -11.853  1.00 54.77           C
ATOM    812 1HD1 LEU A  54     -23.516  -6.174 -12.298  1.00 54.77           H
ATOM    813 2HD1 LEU A  54     -22.859  -6.656 -10.902  1.00 54.77           H
ATOM    814 3HD1 LEU A  54     -23.612  -7.725 -11.853  1.00 54.77           H
ATOM    815  CD2 LEU A  54     -20.880  -5.918 -12.587  1.00 57.09           C
ATOM    816 1HD2 LEU A  54     -21.373  -5.184 -13.054  1.00 57.09           H
ATOM    817 2HD2 LEU A  54     -20.009  -6.053 -13.060  1.00 57.09           H
ATOM    818 3HD2 LEU A  54     -20.680  -5.610 -11.657  1.00 57.09           H
ATOM    819  N   ARG A  55     -19.083 -10.953 -11.398  1.00 71.30           N
ATOM    820  H   ARG A  55     -19.939 -11.354 -11.725  1.00 71.30           H
ATOM    821  CA  ARG A  55     -18.175 -11.783 -10.599  1.00 74.03           C
ATOM    822  HA  ARG A  55     -17.990 -11.235  -9.783  1.00 74.03           H
ATOM    823  C   ARG A  55     -16.861 -12.066 -11.325  1.00 75.53           C
ATOM    824  O   ARG A  55     -15.806 -11.962 -10.706  1.00 76.30           O
ATOM    825  CB  ARG A  55     -18.843 -13.108 -10.232  1.00 73.38           C
ATOM    826 1HB  ARG A  55     -19.313 -13.468 -11.038  1.00 73.38           H
ATOM    827 2HB  ARG A  55     -18.140 -13.755  -9.939  1.00 73.38           H
ATOM    828  CG  ARG A  55     -19.857 -12.939  -9.105  1.00 66.98           C
ATOM    829 1HG  ARG A  55     -19.394 -12.601  -8.285  1.00 66.98           H
ATOM    830 2HG  ARG A  55     -20.562 -12.286  -9.383  1.00 66.98           H
ATOM    831  CD  ARG A  55     -20.496 -14.304  -8.817  1.00 65.26           C
ATOM    832 1HD  ARG A  55     -21.021 -14.608  -9.612  1.00 65.26           H
ATOM    833 2HD  ARG A  55     -19.785 -14.976  -8.610  1.00 65.26           H
ATOM    834  NE  ARG A  55     -21.408 -14.235  -7.666  1.00 57.10           N
ATOM    835  HE  ARG A  55     -21.550 -13.337  -7.249  1.00 57.10           H
ATOM    836  CZ  ARG A  55     -22.057 -15.259  -7.135  1.00 49.97           C
ATOM    837  NH1 ARG A  55     -21.930 -16.463  -7.626  1.00 47.36           N
ATOM    838 1HH1 ARG A  55     -21.336 -16.621  -8.414  1.00 47.36           H
ATOM    839 2HH1 ARG A  55     -22.427 -17.226  -7.213  1.00 47.36           H
ATOM    840  NH2 ARG A  55     -22.823 -15.089  -6.100  1.00 44.97           N
ATOM    841 1HH2 ARG A  55     -22.926 -14.179  -5.698  1.00 44.97           H
ATOM    842 2HH2 ARG A  55     -23.310 -15.868  -5.705  1.00 44.97           H
ATOM    843  N   ASP A  56     -16.915 -12.373 -12.612  1.00 73.98           N
ATOM    844  H   ASP A  56     -17.811 -12.455 -13.049  1.00 73.98           H
ATOM    845  CA  ASP A  56     -15.714 -12.597 -13.421  1.00 75.79           C
ATOM    846  HA  ASP A  56     -15.182 -13.291 -12.935  1.00 75.79           H
ATOM    847  C   ASP A  56     -14.876 -11.321 -13.542  1.00 75.56           C
ATOM    848  O   ASP A  56     -13.641 -11.360 -13.475  1.00 75.58           O
ATOM    849  CB  ASP A  56     -16.118 -13.096 -14.810  1.00 75.64           C
ATOM    850 1HB  ASP A  56     -16.841 -12.500 -15.159  1.00 75.64           H
ATOM    851 2HB  ASP A  56     -15.319 -13.037 -15.409  1.00 75.64           H
ATOM    852  CG  ASP A  56     -16.631 -14.539 -14.834  1.00 70.36           C
ATOM    853  OD1 ASP A  56     -16.452 -15.252 -13.823  1.00 67.25           O
ATOM    854  OD2 ASP A  56     -17.145 -14.926 -15.906  1.00 66.35           O
ATOM    855  N   PHE A  57     -15.539 -10.176 -13.660  1.00 72.13           N
ATOM    856  H   PHE A  57     -16.534 -10.205 -13.758  1.00 72.13           H
ATOM    857  CA  PHE A  57     -14.877  -8.884 -13.652  1.00 72.63           C
ATOM    858  HA  PHE A  57     -14.148  -8.954 -14.333  1.00 72.63           H
ATOM    859  C   PHE A  57     -14.225  -8.584 -12.299  1.00 75.28           C
ATOM    860  O   PHE A  57     -13.052  -8.209 -12.254  1.00 75.69           O
ATOM    861  CB  PHE A  57     -15.884  -7.794 -14.048  1.00 70.74           C
ATOM    862 1HB  PHE A  57     -16.286  -8.030 -14.932  1.00 70.74           H
ATOM    863 2HB  PHE A  57     -16.604  -7.750 -13.355  1.00 70.74           H
ATOM    864  CG  PHE A  57     -15.245  -6.422 -14.163  1.00 64.00           C
ATOM    865  CD1 PHE A  57     -15.451  -5.457 -13.161  1.00 58.40           C
ATOM    866  HD1 PHE A  57     -16.025  -5.673 -12.371  1.00 58.40           H
ATOM    867  CD2 PHE A  57     -14.439  -6.127 -15.265  1.00 57.16           C
ATOM    868  HD2 PHE A  57     -14.290  -6.815 -15.976  1.00 57.16           H
ATOM    869  CE1 PHE A  57     -14.856  -4.196 -13.266  1.00 50.17           C
ATOM    870  HE1 PHE A  57     -15.006  -3.510 -12.554  1.00 50.17           H
ATOM    871  CE2 PHE A  57     -13.834  -4.853 -15.373  1.00 49.83           C
ATOM    872  HE2 PHE A  57     -13.256  -4.639 -16.161  1.00 49.83           H
ATOM    873  CZ  PHE A  57     -14.044  -3.893 -14.378  1.00 50.31           C
ATOM    874  HZ  PHE A  57     -13.618  -2.991 -14.455  1.00 50.31           H
ATOM    875  N   GLU A  58     -14.950  -8.806 -11.197  1.00 72.98           N
ATOM    876  H   GLU A  58     -15.907  -9.076 -11.301  1.00 72.98           H
ATOM    877  CA  GLU A  58     -14.406  -8.672  -9.847  1.00 75.61           C
ATOM    878  HA  GLU A  58     -14.086  -7.727  -9.778  1.00 75.61           H
ATOM    879  C   GLU A  58     -13.200  -9.597  -9.634  1.00 77.20           C
ATOM    880  O   GLU A  58     -12.150  -9.144  -9.191  1.00 77.96           O
ATOM    881  CB  GLU A  58     -15.511  -8.923  -8.805  1.00 74.22           C
ATOM    882 1HB  GLU A  58     -16.261  -8.283  -8.972  1.00 74.22           H
ATOM    883 2HB  GLU A  58     -15.843  -9.860  -8.910  1.00 74.22           H
ATOM    884  CG  GLU A  58     -15.006  -8.732  -7.358  1.00 68.24           C
ATOM    885 1HG  GLU A  58     -14.290  -9.407  -7.183  1.00 68.24           H
ATOM    886 2HG  GLU A  58     -14.624  -7.811  -7.276  1.00 68.24           H
ATOM    887  CD  GLU A  58     -16.091  -8.896  -6.283  1.00 67.90           C
ATOM    888  OE1 GLU A  58     -15.813  -8.475  -5.128  1.00 61.36           O
ATOM    889  OE2 GLU A  58     -17.166  -9.447  -6.580  1.00 63.57           O
ATOM    890  N   ALA A  59     -13.311 -10.869 -10.036  1.00 80.93           N
ATOM    891  H   ALA A  59     -14.183 -11.176 -10.418  1.00 80.93           H
ATOM    892  CA  ALA A  59     -12.213 -11.829  -9.940  1.00 81.67           C
ATOM    893  HA  ALA A  59     -11.948 -11.858  -8.976  1.00 81.67           H
ATOM    894  C   ALA A  59     -10.986 -11.381 -10.758  1.00 81.88           C
ATOM    895  O   ALA A  59      -9.854 -11.467 -10.278  1.00 80.62           O
ATOM    896  CB  ALA A  59     -12.721 -13.195 -10.405  1.00 81.57           C
ATOM    897 1HB  ALA A  59     -13.517 -13.482  -9.872  1.00 81.57           H
ATOM    898 2HB  ALA A  59     -12.014 -13.894 -10.302  1.00 81.57           H
ATOM    899 3HB  ALA A  59     -12.989 -13.169 -11.368  1.00 81.57           H
ATOM    900  N   THR A  60     -11.212 -10.843 -11.952  1.00 80.92           N
ATOM    901  H   THR A  60     -12.152 -10.813 -12.291  1.00 80.92           H
ATOM    902  CA  THR A  60     -10.144 -10.291 -12.796  1.00 78.64           C
ATOM    903  HA  THR A  60      -9.487 -11.039 -12.892  1.00 78.64           H
ATOM    904  C   THR A  60      -9.459  -9.097 -12.131  1.00 78.35           C
ATOM    905  O   THR A  60      -8.232  -9.020 -12.104  1.00 77.72           O
ATOM    906  CB  THR A  60     -10.685  -9.882 -14.170  1.00 78.52           C
ATOM    907  HB  THR A  60     -11.401  -9.198 -14.029  1.00 78.52           H
ATOM    908  OG1 THR A  60     -11.278 -10.974 -14.816  1.00 72.08           O
ATOM    909  HG1 THR A  60     -11.413 -11.682 -14.187  1.00 72.08           H
ATOM    910  CG2 THR A  60      -9.576  -9.390 -15.106  1.00 71.75           C
ATOM    911 1HG2 THR A  60      -9.948  -9.128 -15.996  1.00 71.75           H
ATOM    912 2HG2 THR A  60      -8.892 -10.103 -15.257  1.00 71.75           H
ATOM    913 3HG2 THR A  60      -9.110  -8.593 -14.721  1.00 71.75           H
ATOM    914  N   LEU A  61     -10.242  -8.181 -11.536  1.00 77.90           N
ATOM    915  H   LEU A  61     -11.235  -8.279 -11.602  1.00 77.90           H
ATOM    916  CA  LEU A  61      -9.694  -7.046 -10.795  1.00 76.33           C
ATOM    917  HA  LEU A  61      -9.070  -6.591 -11.430  1.00 76.33           H
ATOM    918  C   LEU A  61      -8.899  -7.504  -9.568  1.00 77.97           C
ATOM    919  O   LEU A  61      -7.764  -7.062  -9.382  1.00 78.13           O
ATOM    920  CB  LEU A  61     -10.827  -6.100 -10.378  1.00 74.36           C
ATOM    921 1HB  LEU A  61     -11.560  -6.652  -9.981  1.00 74.36           H
ATOM    922 2HB  LEU A  61     -10.468  -5.475  -9.685  1.00 74.36           H
ATOM    923  CG  LEU A  61     -11.428  -5.258 -11.510  1.00 67.19           C
ATOM    924  HG  LEU A  61     -11.738  -5.886 -12.224  1.00 67.19           H
ATOM    925  CD1 LEU A  61     -12.567  -4.416 -10.927  1.00 63.73           C
ATOM    926 1HD1 LEU A  61     -12.990  -3.848 -11.633  1.00 63.73           H
ATOM    927 2HD1 LEU A  61     -12.232  -3.810 -10.205  1.00 63.73           H
ATOM    928 3HD1 LEU A  61     -13.278  -4.999 -10.534  1.00 63.73           H
ATOM    929  CD2 LEU A  61     -10.419  -4.304 -12.141  1.00 62.75           C
ATOM    930 1HD2 LEU A  61     -10.840  -3.770 -12.874  1.00 62.75           H
ATOM    931 2HD2 LEU A  61      -9.647  -4.806 -12.531  1.00 62.75           H
ATOM    932 3HD2 LEU A  61     -10.059  -3.664 -11.463  1.00 62.75           H
ATOM    933  N   LEU A  62      -9.428  -8.424  -8.772  1.00 80.41           N
ATOM    934  H   LEU A  62     -10.351  -8.754  -8.968  1.00 80.41           H
ATOM    935  CA  LEU A  62      -8.714  -8.976  -7.617  1.00 80.28           C
ATOM    936  HA  LEU A  62      -8.497  -8.198  -7.027  1.00 80.28           H
ATOM    937  C   LEU A  62      -7.398  -9.647  -8.041  1.00 80.40           C
ATOM    938  O   LEU A  62      -6.360  -9.431  -7.406  1.00 79.80           O
ATOM    939  CB  LEU A  62      -9.626  -9.967  -6.880  1.00 80.78           C
ATOM    940 1HB  LEU A  62      -9.988 -10.616  -7.549  1.00 80.78           H
ATOM    941 2HB  LEU A  62      -9.075 -10.457  -6.205  1.00 80.78           H
ATOM    942  CG  LEU A  62     -10.813  -9.304  -6.152  1.00 79.18           C
ATOM    943  HG  LEU A  62     -11.272  -8.695  -6.799  1.00 79.18           H
ATOM    944  CD1 LEU A  62     -11.752 -10.396  -5.648  1.00 74.60           C
ATOM    945 1HD1 LEU A  62     -12.536 -10.001  -5.169  1.00 74.60           H
ATOM    946 2HD1 LEU A  62     -11.281 -11.009  -5.014  1.00 74.60           H
ATOM    947 3HD1 LEU A  62     -12.100 -10.947  -6.406  1.00 74.60           H
ATOM    948  CD2 LEU A  62     -10.370  -8.466  -4.954  1.00 75.52           C
ATOM    949 1HD2 LEU A  62     -11.156  -8.047  -4.499  1.00 75.52           H
ATOM    950 2HD2 LEU A  62      -9.753  -7.732  -5.238  1.00 75.52           H
ATOM    951 3HD2 LEU A  62      -9.890  -9.029  -4.281  1.00 75.52           H
ATOM    952  N   GLN A  63      -7.399 -10.369  -9.162  1.00 82.17           N
ATOM    953  H   GLN A  63      -8.265 -10.518  -9.639  1.00 82.17           H
ATOM    954  CA  GLN A  63      -6.179 -10.950  -9.719  1.00 81.01           C
ATOM    955  HA  GLN A  63      -5.771 -11.482  -8.977  1.00 81.01           H
ATOM    956  C   GLN A  63      -5.155  -9.880 -10.129  1.00 80.37           C
ATOM    957  O   GLN A  63      -3.950 -10.070  -9.926  1.00 79.32           O
ATOM    958  CB  GLN A  63      -6.547 -11.865 -10.892  1.00 81.00           C
ATOM    959 1HB  GLN A  63      -7.272 -12.489 -10.602  1.00 81.00           H
ATOM    960 2HB  GLN A  63      -6.875 -11.303 -11.652  1.00 81.00           H
ATOM    961  CG  GLN A  63      -5.344 -12.687 -11.365  1.00 72.35           C
ATOM    962 1HG  GLN A  63      -4.614 -12.058 -11.633  1.00 72.35           H
ATOM    963 2HG  GLN A  63      -5.030 -13.258 -10.606  1.00 72.35           H
ATOM    964  CD  GLN A  63      -5.662 -13.594 -12.553  1.00 67.67           C
ATOM    965  OE1 GLN A  63      -6.681 -13.515 -13.206  1.00 60.90           O
ATOM    966  NE2 GLN A  63      -4.769 -14.494 -12.914  1.00 56.34           N
ATOM    967 1HE2 GLN A  63      -4.944 -15.083 -13.703  1.00 56.34           H
ATOM    968 2HE2 GLN A  63      -3.917 -14.588 -12.399  1.00 56.34           H
ATOM    969  N   MET A  64      -5.604  -8.735 -10.666  1.00 78.50           N
ATOM    970  H   MET A  64      -6.577  -8.654 -10.883  1.00 78.50           H
ATOM    971  CA  MET A  64      -4.716  -7.593 -10.948  1.00 77.34           C
ATOM    972  HA  MET A  64      -3.996  -7.974 -11.528  1.00 77.34           H
ATOM    973  C   MET A  64      -4.097  -7.026  -9.670  1.00 77.94           C
ATOM    974  O   MET A  64      -2.920  -6.645  -9.672  1.00 76.97           O
ATOM    975  CB  MET A  64      -5.460  -6.481 -11.691  1.00 76.43           C
ATOM    976 1HB  MET A  64      -6.313  -6.289 -11.206  1.00 76.43           H
ATOM    977 2HB  MET A  64      -4.887  -5.662 -11.695  1.00 76.43           H
ATOM    978  CG  MET A  64      -5.795  -6.846 -13.136  1.00 68.53           C
ATOM    979 1HG  MET A  64      -4.905  -7.008 -13.563  1.00 68.53           H
ATOM    980 2HG  MET A  64      -6.292  -7.711 -13.063  1.00 68.53           H
ATOM    981  SD  MET A  64      -6.749  -5.593 -14.023  1.00 65.18           S
ATOM    982  CE  MET A  64      -5.609  -4.186 -13.994  1.00 56.11           C
ATOM    983 1HE  MET A  64      -6.005  -3.394 -14.459  1.00 56.11           H
ATOM    984 2HE  MET A  64      -4.749  -4.412 -14.451  1.00 56.11           H
ATOM    985 3HE  MET A  64      -5.396  -3.916 -13.055  1.00 56.11           H
ATOM    986  N   PHE A  65      -4.860  -7.024  -8.564  1.00 79.47           N
ATOM    987  H   PHE A  65      -5.825  -7.272  -8.652  1.00 79.47           H
ATOM    988  CA  PHE A  65      -4.348  -6.677  -7.236  1.00 78.73           C
ATOM    989  HA  PHE A  65      -3.784  -5.864  -7.382  1.00 78.73           H
ATOM    990  C   PHE A  65      -3.427  -7.763  -6.648  1.00 79.50           C
ATOM    991  O   PHE A  65      -2.729  -7.509  -5.671  1.00 76.72           O
ATOM    992  CB  PHE A  65      -5.507  -6.324  -6.302  1.00 78.61           C
ATOM    993 1HB  PHE A  65      -6.196  -7.047  -6.360  1.00 78.61           H
ATOM    994 2HB  PHE A  65      -5.159  -6.269  -5.366  1.00 78.61           H
ATOM    995  CG  PHE A  65      -6.171  -5.000  -6.645  1.00 79.65           C
ATOM    996  CD1 PHE A  65      -5.476  -3.795  -6.432  1.00 75.70           C
ATOM    997  HD1 PHE A  65      -4.564  -3.815  -6.023  1.00 75.70           H
ATOM    998  CD2 PHE A  65      -7.465  -4.954  -7.191  1.00 76.44           C
ATOM    999  HD2 PHE A  65      -7.980  -5.801  -7.328  1.00 76.44           H
ATOM   1000  CE1 PHE A  65      -6.052  -2.565  -6.788  1.00 72.99           C
ATOM   1001  HE1 PHE A  65      -5.545  -1.716  -6.640  1.00 72.99           H
ATOM   1002  CE2 PHE A  65      -8.035  -3.725  -7.544  1.00 73.83           C
ATOM   1003  HE2 PHE A  65      -8.953  -3.702  -7.940  1.00 73.83           H
ATOM   1004  CZ  PHE A  65      -7.333  -2.525  -7.349  1.00 74.42           C
ATOM   1005  HZ  PHE A  65      -7.744  -1.651  -7.608  1.00 74.42           H
ATOM   1006  N   GLY A  66      -3.357  -8.944  -7.258  1.00 81.34           N
ATOM   1007  H   GLY A  66      -3.870  -9.060  -8.108  1.00 81.34           H
ATOM   1008  CA  GLY A  66      -2.582 -10.083  -6.771  1.00 80.78           C
ATOM   1009 1HA  GLY A  66      -2.413 -10.687  -7.550  1.00 80.78           H
ATOM   1010 2HA  GLY A  66      -1.712  -9.730  -6.427  1.00 80.78           H
ATOM   1011  C   GLY A  66      -3.290 -10.864  -5.663  1.00 83.15           C
ATOM   1012  O   GLY A  66      -2.623 -11.586  -4.926  1.00 81.22           O
ATOM   1013  N   LEU A  67      -4.606 -10.717  -5.550  1.00 81.34           N
ATOM   1014  H   LEU A  67      -5.049 -10.083  -6.184  1.00 81.34           H
ATOM   1015  CA  LEU A  67      -5.463 -11.396  -4.585  1.00 83.69           C
ATOM   1016  HA  LEU A  67      -4.868 -11.765  -3.871  1.00 83.69           H
ATOM   1017  C   LEU A  67      -6.203 -12.552  -5.266  1.00 85.19           C
ATOM   1018  O   LEU A  67      -6.658 -12.430  -6.404  1.00 84.20           O
ATOM   1019  CB  LEU A  67      -6.449 -10.380  -3.981  1.00 83.42           C
ATOM   1020 1HB  LEU A  67      -6.991  -9.989  -4.725  1.00 83.42           H
ATOM   1021 2HB  LEU A  67      -7.052 -10.867  -3.349  1.00 83.42           H
ATOM   1022  CG  LEU A  67      -5.778  -9.225  -3.214  1.00 83.62           C
ATOM   1023  HG  LEU A  67      -5.076  -8.834  -3.809  1.00 83.62           H
ATOM   1024  CD1 LEU A  67      -6.816  -8.168  -2.851  1.00 79.49           C
ATOM   1025 1HD1 LEU A  67      -6.396  -7.410  -2.352  1.00 79.49           H
ATOM   1026 2HD1 LEU A  67      -7.535  -8.555  -2.274  1.00 79.49           H
ATOM   1027 3HD1 LEU A  67      -7.248  -7.794  -3.671  1.00 79.49           H
ATOM   1028  CD2 LEU A  67      -5.119  -9.712  -1.920  1.00 81.17           C
ATOM   1029 1HD2 LEU A  67      -4.687  -8.954  -1.431  1.00 81.17           H
ATOM   1030 2HD2 LEU A  67      -4.415 -10.396  -2.112  1.00 81.17           H
ATOM   1031 3HD2 LEU A  67      -5.793 -10.128  -1.309  1.00 81.17           H
ATOM   1032  N   ARG A  68      -6.342 -13.666  -4.564  1.00 87.47           N
ATOM   1033  H   ARG A  68      -5.921 -13.717  -3.658  1.00 87.47           H
ATOM   1034  CA  ARG A  68      -7.090 -14.834  -5.061  1.00 87.11           C
ATOM   1035  HA  ARG A  68      -6.923 -14.846  -6.047  1.00 87.11           H
ATOM   1036  C   ARG A  68      -8.591 -14.706  -4.827  1.00 88.30           C
ATOM   1037  O   ARG A  68      -9.387 -15.256  -5.572  1.00 85.97           O
ATOM   1038  CB  ARG A  68      -6.574 -16.113  -4.392  1.00 85.42           C
ATOM   1039 1HB  ARG A  68      -6.660 -16.012  -3.401  1.00 85.42           H
ATOM   1040 2HB  ARG A  68      -7.134 -16.882  -4.699  1.00 85.42           H
ATOM   1041  CG  ARG A  68      -5.110 -16.411  -4.727  1.00 80.16           C
ATOM   1042 1HG  ARG A  68      -5.013 -16.547  -5.713  1.00 80.16           H
ATOM   1043 2HG  ARG A  68      -4.537 -15.644  -4.438  1.00 80.16           H
ATOM   1044  CD  ARG A  68      -4.670 -17.674  -3.997  1.00 75.79           C
ATOM   1045 1HD  ARG A  68      -4.736 -17.531  -3.009  1.00 75.79           H
ATOM   1046 2HD  ARG A  68      -5.257 -18.438  -4.264  1.00 75.79           H
ATOM   1047  NE  ARG A  68      -3.278 -18.031  -4.318  1.00 67.07           N
ATOM   1048  HE  ARG A  68      -2.775 -17.406  -4.916  1.00 67.07           H
ATOM   1049  CZ  ARG A  68      -2.634 -19.098  -3.890  1.00 57.71           C
ATOM   1050  NH1 ARG A  68      -3.187 -19.954  -3.078  1.00 54.09           N
ATOM   1051 1HH1 ARG A  68      -4.125 -19.810  -2.763  1.00 54.09           H
ATOM   1052 2HH1 ARG A  68      -2.673 -20.755  -2.770  1.00 54.09           H
ATOM   1053  NH2 ARG A  68      -1.408 -19.322  -4.271  1.00 51.84           N
ATOM   1054 1HH2 ARG A  68      -0.952 -18.683  -4.891  1.00 51.84           H
ATOM   1055 2HH2 ARG A  68      -0.923 -20.133  -3.944  1.00 51.84           H
ATOM   1056  N   ARG A  69      -8.961 -13.997  -3.763  1.00 87.63           N
ATOM   1057  H   ARG A  69      -8.236 -13.614  -3.191  1.00 87.63           H
ATOM   1058  CA  ARG A  69     -10.339 -13.733  -3.364  1.00 88.73           C
ATOM   1059  HA  ARG A  69     -10.891 -13.737  -4.198  1.00 88.73           H
ATOM   1060  C   ARG A  69     -10.427 -12.356  -2.718  1.00 89.70           C
ATOM   1061  O   ARG A  69      -9.424 -11.831  -2.248  1.00 88.45           O
ATOM   1062  CB  ARG A  69     -10.846 -14.840  -2.429  1.00 87.15           C
ATOM   1063 1HB  ARG A  69     -11.803 -14.653  -2.207  1.00 87.15           H
ATOM   1064 2HB  ARG A  69     -10.780 -15.715  -2.909  1.00 87.15           H
ATOM   1065  CG  ARG A  69     -10.050 -14.941  -1.116  1.00 81.62           C
ATOM   1066 1HG  ARG A  69      -9.089 -15.124  -1.326  1.00 81.62           H
ATOM   1067 2HG  ARG A  69     -10.124 -14.077  -0.618  1.00 81.62           H
ATOM   1068  CD  ARG A  69     -10.583 -16.063  -0.236  1.00 80.80           C
ATOM   1069 1HD  ARG A  69     -11.541 -15.887  -0.009  1.00 80.80           H
ATOM   1070 2HD  ARG A  69     -10.509 -16.935  -0.720  1.00 80.80           H
ATOM   1071  NE  ARG A  69      -9.819 -16.164   1.021  1.00 70.67           N
ATOM   1072  HE  ARG A  69      -9.058 -15.525   1.136  1.00 70.67           H
ATOM   1073  CZ  ARG A  69     -10.034 -17.006   2.006  1.00 63.02           C
ATOM   1074  NH1 ARG A  69     -10.996 -17.890   1.959  1.00 58.84           N
ATOM   1075 1HH1 ARG A  69     -11.592 -17.938   1.158  1.00 58.84           H
ATOM   1076 2HH1 ARG A  69     -11.136 -18.518   2.724  1.00 58.84           H
ATOM   1077  NH2 ARG A  69      -9.280 -16.972   3.072  1.00 54.03           N
ATOM   1078 1HH2 ARG A  69      -8.538 -16.305   3.139  1.00 54.03           H
ATOM   1079 2HH2 ARG A  69      -9.444 -17.613   3.821  1.00 54.03           H
ATOM   1080  N   ARG A  70     -11.639 -11.815  -2.646  1.00 87.67           N
ATOM   1081  H   ARG A  70     -12.399 -12.268  -3.112  1.00 87.67           H
ATOM   1082  CA  ARG A  70     -11.896 -10.584  -1.911  1.00 88.46           C
ATOM   1083  HA  ARG A  70     -11.321  -9.873  -2.317  1.00 88.46           H
ATOM   1084  C   ARG A  70     -11.501 -10.762  -0.438  1.00 89.63           C
ATOM   1085  O   ARG A  70     -11.978 -11.709   0.190  1.00 87.83           O
ATOM   1086  CB  ARG A  70     -13.370 -10.191  -2.069  1.00 86.21           C
ATOM   1087 1HB  ARG A  70     -13.571 -10.064  -3.040  1.00 86.21           H
ATOM   1088 2HB  ARG A  70     -13.944 -10.923  -1.702  1.00 86.21           H
ATOM   1089  CG  ARG A  70     -13.676  -8.885  -1.316  1.00 82.52           C
ATOM   1090 1HG  ARG A  70     -13.508  -9.016  -0.339  1.00 82.52           H
ATOM   1091 2HG  ARG A  70     -13.086  -8.155  -1.661  1.00 82.52           H
ATOM   1092  CD  ARG A  70     -15.117  -8.475  -1.510  1.00 80.46           C
ATOM   1093 1HD  ARG A  70     -15.257  -8.160  -2.449  1.00 80.46           H
ATOM   1094 2HD  ARG A  70     -15.719  -9.252  -1.326  1.00 80.46           H
ATOM   1095  NE  ARG A  70     -15.461  -7.381  -0.587  1.00 73.97           N
ATOM   1096  HE  ARG A  70     -14.724  -7.035  -0.006  1.00 73.97           H
ATOM   1097  CZ  ARG A  70     -16.629  -6.817  -0.450  1.00 69.48           C
ATOM   1098  NH1 ARG A  70     -17.650  -7.137  -1.195  1.00 63.62           N
ATOM   1099 1HH1 ARG A  70     -17.553  -7.838  -1.902  1.00 63.62           H
ATOM   1100 2HH1 ARG A  70     -18.530  -6.682  -1.060  1.00 63.62           H
ATOM   1101  NH2 ARG A  70     -16.799  -5.927   0.467  1.00 60.79           N
ATOM   1102 1HH2 ARG A  70     -16.039  -5.674   1.066  1.00 60.79           H
ATOM   1103 2HH2 ARG A  70     -17.691  -5.489   0.580  1.00 60.79           H
ATOM   1104  N   PRO A  71     -10.677  -9.863   0.118  1.00 88.86           N
ATOM   1105  CA  PRO A  71     -10.378  -9.864   1.540  1.00 88.69           C
ATOM   1106  HA  PRO A  71     -10.040 -10.770   1.795  1.00 88.69           H
ATOM   1107  C   PRO A  71     -11.635  -9.607   2.374  1.00 89.51           C
ATOM   1108  O   PRO A  71     -12.493  -8.815   1.994  1.00 88.09           O
ATOM   1109  CB  PRO A  71      -9.323  -8.781   1.751  1.00 86.52           C
ATOM   1110 1HB  PRO A  71      -9.745  -7.919   2.033  1.00 86.52           H
ATOM   1111 2HB  PRO A  71      -8.651  -9.063   2.436  1.00 86.52           H
ATOM   1112  CG  PRO A  71      -8.677  -8.646   0.382  1.00 86.28           C
ATOM   1113 1HG  PRO A  71      -8.289  -7.733   0.256  1.00 86.28           H
ATOM   1114 2HG  PRO A  71      -7.962  -9.333   0.252  1.00 86.28           H
ATOM   1115  CD  PRO A  71      -9.847  -8.883  -0.565  1.00 89.00           C
ATOM   1116 1HD  PRO A  71     -10.369  -8.044  -0.719  1.00 89.00           H
ATOM   1117 2HD  PRO A  71      -9.540  -9.251  -1.443  1.00 89.00           H
ATOM   1118  N   GLN A  72     -11.729 -10.277   3.510  1.00 88.77           N
ATOM   1119  H   GLN A  72     -11.038 -10.975   3.698  1.00 88.77           H
ATOM   1120  CA  GLN A  72     -12.771 -10.067   4.507  1.00 89.75           C
ATOM   1121  HA  GLN A  72     -13.297  -9.266   4.220  1.00 89.75           H
ATOM   1122  C   GLN A  72     -12.097  -9.810   5.858  1.00 90.76           C
ATOM   1123  O   GLN A  72     -11.903 -10.758   6.627  1.00 89.08           O
ATOM   1124  CB  GLN A  72     -13.724 -11.275   4.569  1.00 88.63           C
ATOM   1125 1HB  GLN A  72     -13.184 -12.111   4.669  1.00 88.63           H
ATOM   1126 2HB  GLN A  72     -14.328 -11.172   5.359  1.00 88.63           H
ATOM   1127  CG  GLN A  72     -14.581 -11.389   3.303  1.00 82.02           C
ATOM   1128 1HG  GLN A  72     -15.081 -10.533   3.175  1.00 82.02           H
ATOM   1129 2HG  GLN A  72     -13.979 -11.544   2.520  1.00 82.02           H
ATOM   1130  CD  GLN A  72     -15.587 -12.529   3.371  1.00 75.93           C
ATOM   1131  OE1 GLN A  72     -15.633 -13.366   4.259  1.00 67.12           O
ATOM   1132  NE2 GLN A  72     -16.462 -12.627   2.391  1.00 64.58           N
ATOM   1133 1HE2 GLN A  72     -17.133 -13.368   2.392  1.00 64.58           H
ATOM   1134 2HE2 GLN A  72     -16.455 -11.960   1.646  1.00 64.58           H
ATOM   1135  N   PRO A  73     -11.675  -8.564   6.133  1.00 89.78           N
ATOM   1136  CA  PRO A  73     -10.914  -8.238   7.324  1.00 89.69           C
ATOM   1137  HA  PRO A  73     -10.073  -8.778   7.304  1.00 89.69           H
ATOM   1138  C   PRO A  73     -11.662  -8.612   8.605  1.00 90.59           C
ATOM   1139  O   PRO A  73     -12.854  -8.336   8.768  1.00 88.86           O
ATOM   1140  CB  PRO A  73     -10.647  -6.740   7.264  1.00 86.95           C
ATOM   1141 1HB  PRO A  73     -11.355  -6.227   7.749  1.00 86.95           H
ATOM   1142 2HB  PRO A  73      -9.751  -6.517   7.649  1.00 86.95           H
ATOM   1143  CG  PRO A  73     -10.689  -6.457   5.769  1.00 85.88           C
ATOM   1144 1HG  PRO A  73     -10.932  -5.504   5.589  1.00 85.88           H
ATOM   1145 2HG  PRO A  73      -9.811  -6.664   5.338  1.00 85.88           H
ATOM   1146  CD  PRO A  73     -11.771  -7.396   5.275  1.00 89.11           C
ATOM   1147 1HD  PRO A  73     -12.678  -6.985   5.363  1.00 89.11           H
ATOM   1148 2HD  PRO A  73     -11.616  -7.661   4.323  1.00 89.11           H
ATOM   1149  N   SER A  74     -10.941  -9.215   9.538  1.00 90.42           N
ATOM   1150  H   SER A  74     -10.006  -9.498   9.324  1.00 90.42           H
ATOM   1151  CA  SER A  74     -11.471  -9.475  10.862  1.00 89.51           C
ATOM   1152  HA  SER A  74     -12.364  -9.898  10.709  1.00 89.51           H
ATOM   1153  C   SER A  74     -11.664  -8.168  11.631  1.00 88.98           C
ATOM   1154  O   SER A  74     -10.931  -7.190  11.454  1.00 86.14           O
ATOM   1155  CB  SER A  74     -10.576 -10.459  11.628  1.00 87.72           C
ATOM   1156 1HB  SER A  74     -11.005 -10.735  12.488  1.00 87.72           H
ATOM   1157 2HB  SER A  74     -10.384 -11.270  11.076  1.00 87.72           H
ATOM   1158  OG  SER A  74      -9.339  -9.871  11.949  1.00 77.24           O
ATOM   1159  HG  SER A  74      -8.671 -10.552  12.022  1.00 77.24           H
ATOM   1160  N   LYS A  75     -12.614  -8.145  12.564  1.00 86.00           N
ATOM   1161  H   LYS A  75     -13.201  -8.947  12.673  1.00 86.00           H
ATOM   1162  CA  LYS A  75     -12.832  -6.976  13.445  1.00 83.73           C
ATOM   1163  HA  LYS A  75     -12.973  -6.214  12.813  1.00 83.73           H
ATOM   1164  C   LYS A  75     -11.623  -6.642  14.325  1.00 83.58           C
ATOM   1165  O   LYS A  75     -11.557  -5.554  14.876  1.00 79.94           O
ATOM   1166  CB  LYS A  75     -14.062  -7.207  14.329  1.00 82.36           C
ATOM   1167 1HB  LYS A  75     -13.939  -8.065  14.829  1.00 82.36           H
ATOM   1168 2HB  LYS A  75     -14.135  -6.450  14.978  1.00 82.36           H
ATOM   1169  CG  LYS A  75     -15.365  -7.290  13.522  1.00 76.40           C
ATOM   1170 1HG  LYS A  75     -15.467  -6.462  12.971  1.00 76.40           H
ATOM   1171 2HG  LYS A  75     -15.333  -8.089  12.922  1.00 76.40           H
ATOM   1172  CD  LYS A  75     -16.561  -7.417  14.471  1.00 70.32           C
ATOM   1173 1HD  LYS A  75     -16.461  -8.245  15.022  1.00 70.32           H
ATOM   1174 2HD  LYS A  75     -16.594  -6.618  15.072  1.00 70.32           H
ATOM   1175  CE  LYS A  75     -17.859  -7.499  13.665  1.00 62.92           C
ATOM   1176 1HE  LYS A  75     -17.963  -6.670  13.116  1.00 62.92           H
ATOM   1177 2HE  LYS A  75     -17.827  -8.296  13.062  1.00 62.92           H
ATOM   1178  NZ  LYS A  75     -19.052  -7.628  14.549  1.00 51.64           N
ATOM   1179 1HZ  LYS A  75     -19.893  -7.681  14.011  1.00 51.64           H
ATOM   1180 2HZ  LYS A  75     -19.129  -6.843  15.164  1.00 51.64           H
ATOM   1181 3HZ  LYS A  75     -18.994  -8.453  15.110  1.00 51.64           H
ATOM   1182  N   SER A  76     -10.702  -7.591  14.488  1.00 84.62           N
ATOM   1183  H   SER A  76     -10.871  -8.474  14.050  1.00 84.62           H
ATOM   1184  CA  SER A  76      -9.465  -7.448  15.254  1.00 84.15           C
ATOM   1185  HA  SER A  76      -9.655  -6.679  15.865  1.00 84.15           H
ATOM   1186  C   SER A  76      -8.251  -7.066  14.403  1.00 85.11           C
ATOM   1187  O   SER A  76      -7.155  -6.950  14.942  1.00 82.55           O
ATOM   1188  CB  SER A  76      -9.182  -8.738  16.036  1.00 81.51           C
ATOM   1189 1HB  SER A  76      -8.285  -8.695  16.476  1.00 81.51           H
ATOM   1190 2HB  SER A  76      -9.886  -8.894  16.729  1.00 81.51           H
ATOM   1191  OG  SER A  76      -9.178  -9.864  15.177  1.00 75.10           O
ATOM   1192  HG  SER A  76      -9.177 -10.665  15.701  1.00 75.10           H
ATOM   1193  N   ALA A  77      -8.419  -6.891  13.091  1.00 86.94           N
ATOM   1194  H   ALA A  77      -9.319  -7.069  12.693  1.00 86.94           H
ATOM   1195  CA  ALA A  77      -7.344  -6.452  12.221  1.00 87.93           C
ATOM   1196  HA  ALA A  77      -6.600  -7.109  12.340  1.00 87.93           H
ATOM   1197  C   ALA A  77      -6.848  -5.068  12.644  1.00 88.50           C
ATOM   1198  O   ALA A  77      -7.612  -4.111  12.776  1.00 86.68           O
ATOM   1199  CB  ALA A  77      -7.809  -6.475  10.761  1.00 87.64           C
ATOM   1200 1HB  ALA A  77      -8.130  -7.386  10.501  1.00 87.64           H
ATOM   1201 2HB  ALA A  77      -7.064  -6.224  10.143  1.00 87.64           H
ATOM   1202 3HB  ALA A  77      -8.560  -5.831  10.614  1.00 87.64           H
ATOM   1203  N   VAL A  78      -5.536  -4.963  12.877  1.00 90.06           N
ATOM   1204  H   VAL A  78      -4.968  -5.778  12.762  1.00 90.06           H
ATOM   1205  CA  VAL A  78      -4.888  -3.719  13.291  1.00 90.30           C
ATOM   1206  HA  VAL A  78      -5.617  -3.052  13.446  1.00 90.30           H
ATOM   1207  C   VAL A  78      -3.987  -3.237  12.173  1.00 92.20           C
ATOM   1208  O   VAL A  78      -3.139  -3.983  11.685  1.00 91.66           O
ATOM   1209  CB  VAL A  78      -4.099  -3.910  14.601  1.00 87.50           C
ATOM   1210  HB  VAL A  78      -3.416  -4.623  14.440  1.00 87.50           H
ATOM   1211  CG1 VAL A  78      -3.381  -2.623  15.023  1.00 81.27           C
ATOM   1212 1HG1 VAL A  78      -2.873  -2.759  15.873  1.00 81.27           H
ATOM   1213 2HG1 VAL A  78      -4.034  -1.880  15.170  1.00 81.27           H
ATOM   1214 3HG1 VAL A  78      -2.733  -2.328  14.321  1.00 81.27           H
ATOM   1215  CG2 VAL A  78      -5.057  -4.314  15.732  1.00 82.15           C
ATOM   1216 1HG2 VAL A  78      -4.563  -4.443  16.592  1.00 82.15           H
ATOM   1217 2HG2 VAL A  78      -5.526  -5.170  15.516  1.00 82.15           H
ATOM   1218 3HG2 VAL A  78      -5.753  -3.612  15.880  1.00 82.15           H
ATOM   1219  N   ILE A  79      -4.174  -1.979  11.791  1.00 92.30           N
ATOM   1220  H   ILE A  79      -4.921  -1.460  12.207  1.00 92.30           H
ATOM   1221  CA  ILE A  79      -3.339  -1.318  10.790  1.00 93.14           C
ATOM   1222  HA  ILE A  79      -2.914  -2.018  10.217  1.00 93.14           H
ATOM   1223  C   ILE A  79      -2.272  -0.518  11.546  1.00 93.25           C
ATOM   1224  O   ILE A  79      -2.631   0.458  12.209  1.00 92.13           O
ATOM   1225  CB  ILE A  79      -4.196  -0.427   9.876  1.00 93.06           C
ATOM   1226  HB  ILE A  79      -4.652   0.259  10.443  1.00 93.06           H
ATOM   1227  CG1 ILE A  79      -5.273  -1.271   9.141  1.00 90.44           C
ATOM   1228 1HG1 ILE A  79      -4.896  -1.612   8.280  1.00 90.44           H
ATOM   1229 2HG1 ILE A  79      -5.539  -2.043   9.718  1.00 90.44           H
ATOM   1230  CG2 ILE A  79      -3.302   0.295   8.859  1.00 90.68           C
ATOM   1231 1HG2 ILE A  79      -3.845   0.880   8.256  1.00 90.68           H
ATOM   1232 2HG2 ILE A  79      -2.807  -0.360   8.288  1.00 90.68           H
ATOM   1233 3HG2 ILE A  79      -2.628   0.871   9.320  1.00 90.68           H
ATOM   1234  CD1 ILE A  79      -6.515  -0.455   8.830  1.00 80.53           C
ATOM   1235 1HD1 ILE A  79      -7.199  -1.010   8.357  1.00 80.53           H
ATOM   1236 2HD1 ILE A  79      -6.294   0.325   8.244  1.00 80.53           H
ATOM   1237 3HD1 ILE A  79      -6.931  -0.102   9.668  1.00 80.53           H
ATOM   1238  N   PRO A  80      -0.986  -0.918  11.478  1.00 93.43           N
ATOM   1239  CA  PRO A  80       0.086  -0.207  12.161  1.00 93.40           C
ATOM   1240  HA  PRO A  80      -0.133  -0.165  13.136  1.00 93.40           H
ATOM   1241  C   PRO A  80       0.206   1.233  11.655  1.00 93.44           C
ATOM   1242  O   PRO A  80       0.165   1.470  10.448  1.00 92.83           O
ATOM   1243  CB  PRO A  80       1.369  -0.999  11.877  1.00 93.04           C
ATOM   1244 1HB  PRO A  80       1.877  -0.598  11.115  1.00 93.04           H
ATOM   1245 2HB  PRO A  80       1.955  -1.035  12.686  1.00 93.04           H
ATOM   1246  CG  PRO A  80       0.859  -2.389  11.516  1.00 92.02           C
ATOM   1247 1HG  PRO A  80       1.493  -2.853  10.898  1.00 92.02           H
ATOM   1248 2HG  PRO A  80       0.726  -2.945  12.336  1.00 92.02           H
ATOM   1249  CD  PRO A  80      -0.468  -2.116  10.826  1.00 93.63           C
ATOM   1250 1HD  PRO A  80      -0.342  -1.944   9.849  1.00 93.63           H
ATOM   1251 2HD  PRO A  80      -1.107  -2.875  10.952  1.00 93.63           H
ATOM   1252  N   ASP A  81       0.424   2.178  12.571  1.00 91.83           N
ATOM   1253  H   ASP A  81       0.469   1.914  13.534  1.00 91.83           H
ATOM   1254  CA  ASP A  81       0.600   3.591  12.217  1.00 91.14           C
ATOM   1255  HA  ASP A  81      -0.236   3.860  11.739  1.00 91.14           H
ATOM   1256  C   ASP A  81       1.778   3.783  11.256  1.00 91.67           C
ATOM   1257  O   ASP A  81       1.651   4.502  10.269  1.00 90.91           O
ATOM   1258  CB  ASP A  81       0.761   4.438  13.489  1.00 89.27           C
ATOM   1259 1HB  ASP A  81       1.473   4.030  14.060  1.00 89.27           H
ATOM   1260 2HB  ASP A  81       1.033   5.364  13.227  1.00 89.27           H
ATOM   1261  CG  ASP A  81      -0.541   4.515  14.301  1.00 84.55           C
ATOM   1262  OD1 ASP A  81      -1.633   4.429  13.686  1.00 80.45           O
ATOM   1263  OD2 ASP A  81      -0.438   4.614  15.543  1.00 79.78           O
ATOM   1264  N   TYR A  82       2.858   3.016  11.436  1.00 92.10           N
ATOM   1265  H   TYR A  82       2.902   2.437  12.250  1.00 92.10           H
ATOM   1266  CA  TYR A  82       3.981   2.985  10.494  1.00 92.41           C
ATOM   1267  HA  TYR A  82       4.391   3.895  10.565  1.00 92.41           H
ATOM   1268  C   TYR A  82       3.554   2.766   9.037  1.00 92.95           C
ATOM   1269  O   TYR A  82       4.063   3.421   8.131  1.00 92.52           O
ATOM   1270  CB  TYR A  82       4.942   1.865  10.907  1.00 92.61           C
ATOM   1271 1HB  TYR A  82       5.309   2.071  11.814  1.00 92.61           H
ATOM   1272 2HB  TYR A  82       4.438   1.002  10.939  1.00 92.61           H
ATOM   1273  CG  TYR A  82       6.104   1.711   9.940  1.00 92.94           C
ATOM   1274  CD1 TYR A  82       6.192   0.594   9.081  1.00 91.29           C
ATOM   1275  HD1 TYR A  82       5.495  -0.122   9.122  1.00 91.29           H
ATOM   1276  CD2 TYR A  82       7.073   2.731   9.859  1.00 91.61           C
ATOM   1277  HD2 TYR A  82       7.005   3.533  10.453  1.00 91.61           H
ATOM   1278  CE1 TYR A  82       7.255   0.483   8.168  1.00 91.11           C
ATOM   1279  HE1 TYR A  82       7.319  -0.315   7.568  1.00 91.11           H
ATOM   1280  CE2 TYR A  82       8.140   2.622   8.939  1.00 91.12           C
ATOM   1281  HE2 TYR A  82       8.830   3.344   8.886  1.00 91.12           H
ATOM   1282  CZ  TYR A  82       8.233   1.501   8.099  1.00 91.85           C
ATOM   1283  OH  TYR A  82       9.277   1.404   7.231  1.00 90.76           O
ATOM   1284  HH  TYR A  82      10.099   1.381   7.721  1.00 90.76           H
ATOM   1285  N   MET A  83       2.601   1.855   8.782  1.00 93.01           N
ATOM   1286  H   MET A  83       2.196   1.353   9.546  1.00 93.01           H
ATOM   1287  CA  MET A  83       2.133   1.570   7.421  1.00 93.64           C
ATOM   1288  HA  MET A  83       2.958   1.506   6.859  1.00 93.64           H
ATOM   1289  C   MET A  83       1.269   2.704   6.868  1.00 93.55           C
ATOM   1290  O   MET A  83       1.310   2.970   5.668  1.00 93.25           O
ATOM   1291  CB  MET A  83       1.364   0.241   7.406  1.00 94.40           C
ATOM   1292 1HB  MET A  83       0.643   0.282   8.098  1.00 94.40           H
ATOM   1293 2HB  MET A  83       0.953   0.120   6.502  1.00 94.40           H
ATOM   1294  CG  MET A  83       2.255  -0.971   7.702  1.00 93.89           C
ATOM   1295 1HG  MET A  83       2.641  -0.768   8.602  1.00 93.89           H
ATOM   1296 2HG  MET A  83       1.607  -1.728   7.781  1.00 93.89           H
ATOM   1297  SD  MET A  83       3.554  -1.319   6.472  1.00 93.89           S
ATOM   1298  CE  MET A  83       2.553  -1.869   5.057  1.00 87.80           C
ATOM   1299 1HE  MET A  83       3.133  -2.104   4.277  1.00 87.80           H
ATOM   1300 2HE  MET A  83       1.921  -1.151   4.764  1.00 87.80           H
ATOM   1301 3HE  MET A  83       2.013  -2.677   5.293  1.00 87.80           H
ATOM   1302  N   ARG A  84       0.513   3.407   7.734  1.00 92.44           N
ATOM   1303  H   ARG A  84       0.465   3.098   8.684  1.00 92.44           H
ATOM   1304  CA  ARG A  84      -0.244   4.606   7.349  1.00 91.40           C
ATOM   1305  HA  ARG A  84      -0.762   4.334   6.538  1.00 91.40           H
ATOM   1306  C   ARG A  84       0.693   5.759   7.000  1.00 91.06           C
ATOM   1307  O   ARG A  84       0.515   6.387   5.959  1.00 90.42           O
ATOM   1308  CB  ARG A  84      -1.192   5.044   8.482  1.00 91.08           C
ATOM   1309 1HB  ARG A  84      -0.653   5.190   9.312  1.00 91.08           H
ATOM   1310 2HB  ARG A  84      -1.634   5.900   8.216  1.00 91.08           H
ATOM   1311  CG  ARG A  84      -2.282   4.007   8.786  1.00 86.66           C
ATOM   1312 1HG  ARG A  84      -2.847   3.867   7.973  1.00 86.66           H
ATOM   1313 2HG  ARG A  84      -1.856   3.141   9.049  1.00 86.66           H
ATOM   1314  CD  ARG A  84      -3.157   4.518   9.937  1.00 84.82           C
ATOM   1315 1HD  ARG A  84      -2.599   4.627  10.760  1.00 84.82           H
ATOM   1316 2HD  ARG A  84      -3.558   5.399   9.687  1.00 84.82           H
ATOM   1317  NE  ARG A  84      -4.259   3.596  10.259  1.00 78.36           N
ATOM   1318  HE  ARG A  84      -4.116   2.979  11.033  1.00 78.36           H
ATOM   1319  CZ  ARG A  84      -5.418   3.500   9.631  1.00 71.72           C
ATOM   1320  NH1 ARG A  84      -5.705   4.216   8.578  1.00 64.61           N
ATOM   1321 1HH1 ARG A  84      -5.036   4.867   8.218  1.00 64.61           H
ATOM   1322 2HH1 ARG A  84      -6.594   4.114   8.131  1.00 64.61           H
ATOM   1323  NH2 ARG A  84      -6.320   2.670  10.049  1.00 64.13           N
ATOM   1324 1HH2 ARG A  84      -6.141   2.099  10.850  1.00 64.13           H
ATOM   1325 2HH2 ARG A  84      -7.196   2.601   9.571  1.00 64.13           H
ATOM   1326  N   ASP A  85       1.696   5.990   7.831  1.00 90.51           N
ATOM   1327  H   ASP A  85       1.790   5.410   8.640  1.00 90.51           H
ATOM   1328  CA  ASP A  85       2.670   7.054   7.619  1.00 89.26           C
ATOM   1329  HA  ASP A  85       2.143   7.893   7.485  1.00 89.26           H
ATOM   1330  C   ASP A  85       3.505   6.797   6.357  1.00 89.49           C
ATOM   1331  O   ASP A  85       3.707   7.694   5.538  1.00 88.70           O
ATOM   1332  CB  ASP A  85       3.565   7.171   8.861  1.00 88.24           C
ATOM   1333 1HB  ASP A  85       4.001   6.285   9.020  1.00 88.24           H
ATOM   1334 2HB  ASP A  85       4.267   7.860   8.680  1.00 88.24           H
ATOM   1335  CG  ASP A  85       2.818   7.572  10.135  1.00 85.16           C
ATOM   1336  OD1 ASP A  85       1.731   8.185  10.014  1.00 82.87           O
ATOM   1337  OD2 ASP A  85       3.340   7.232  11.220  1.00 81.87           O
ATOM   1338  N   LEU A  86       3.895   5.541   6.128  1.00 90.77           N
ATOM   1339  H   LEU A  86       3.702   4.843   6.818  1.00 90.77           H
ATOM   1340  CA  LEU A  86       4.593   5.148   4.907  1.00 90.25           C
ATOM   1341  HA  LEU A  86       5.385   5.754   4.826  1.00 90.25           H
ATOM   1342  C   LEU A  86       3.725   5.369   3.659  1.00 89.74           C
ATOM   1343  O   LEU A  86       4.229   5.834   2.634  1.00 88.92           O
ATOM   1344  CB  LEU A  86       5.048   3.684   5.047  1.00 90.57           C
ATOM   1345 1HB  LEU A  86       5.549   3.590   5.907  1.00 90.57           H
ATOM   1346 2HB  LEU A  86       4.236   3.101   5.069  1.00 90.57           H
ATOM   1347  CG  LEU A  86       5.953   3.200   3.911  1.00 85.62           C
ATOM   1348  HG  LEU A  86       5.456   3.342   3.055  1.00 85.62           H
ATOM   1349  CD1 LEU A  86       7.273   3.977   3.861  1.00 81.96           C
ATOM   1350 1HD1 LEU A  86       7.853   3.650   3.115  1.00 81.96           H
ATOM   1351 2HD1 LEU A  86       7.783   3.873   4.715  1.00 81.96           H
ATOM   1352 3HD1 LEU A  86       7.109   4.953   3.718  1.00 81.96           H
ATOM   1353  CD2 LEU A  86       6.288   1.725   4.117  1.00 82.37           C
ATOM   1354 1HD2 LEU A  86       6.880   1.386   3.385  1.00 82.37           H
ATOM   1355 2HD2 LEU A  86       5.458   1.167   4.125  1.00 82.37           H
ATOM   1356 3HD2 LEU A  86       6.762   1.583   4.986  1.00 82.37           H
ATOM   1357  N   TYR A  87       2.421   5.093   3.739  1.00 92.08           N
ATOM   1358  H   TYR A  87       2.075   4.645   4.564  1.00 92.08           H
ATOM   1359  CA  TYR A  87       1.476   5.420   2.666  1.00 91.22           C
ATOM   1360  HA  TYR A  87       1.847   4.978   1.849  1.00 91.22           H
ATOM   1361  C   TYR A  87       1.415   6.929   2.400  1.00 90.07           C
ATOM   1362  O   TYR A  87       1.539   7.343   1.250  1.00 89.22           O
ATOM   1363  CB  TYR A  87       0.088   4.838   2.968  1.00 91.99           C
ATOM   1364 1HB  TYR A  87       0.116   3.849   2.823  1.00 91.99           H
ATOM   1365 2HB  TYR A  87      -0.140   5.029   3.923  1.00 91.99           H
ATOM   1366  CG  TYR A  87      -1.008   5.419   2.089  1.00 92.13           C
ATOM   1367  CD1 TYR A  87      -1.730   6.550   2.538  1.00 90.59           C
ATOM   1368  HD1 TYR A  87      -1.588   6.899   3.464  1.00 90.59           H
ATOM   1369  CD2 TYR A  87      -1.228   4.913   0.797  1.00 91.35           C
ATOM   1370  HD2 TYR A  87      -0.729   4.104   0.486  1.00 91.35           H
ATOM   1371  CE1 TYR A  87      -2.647   7.182   1.680  1.00 91.42           C
ATOM   1372  HE1 TYR A  87      -3.158   7.980   1.998  1.00 91.42           H
ATOM   1373  CE2 TYR A  87      -2.153   5.545  -0.063  1.00 91.58           C
ATOM   1374  HE2 TYR A  87      -2.315   5.179  -0.979  1.00 91.58           H
ATOM   1375  CZ  TYR A  87      -2.848   6.694   0.372  1.00 92.02           C
ATOM   1376  OH  TYR A  87      -3.696   7.336  -0.465  1.00 91.17           O
ATOM   1377  HH  TYR A  87      -3.262   7.487  -1.305  1.00 91.17           H
ATOM   1378  N   ARG A  88       1.267   7.768   3.444  1.00 89.10           N
ATOM   1379  H   ARG A  88       1.218   7.377   4.363  1.00 89.10           H
ATOM   1380  CA  ARG A  88       1.173   9.234   3.303  1.00 86.83           C
ATOM   1381  HA  ARG A  88       0.403   9.401   2.687  1.00 86.83           H
ATOM   1382  C   ARG A  88       2.436   9.835   2.680  1.00 85.27           C
ATOM   1383  O   ARG A  88       2.348  10.678   1.789  1.00 83.51           O
ATOM   1384  CB  ARG A  88       0.930   9.858   4.677  1.00 86.42           C
ATOM   1385 1HB  ARG A  88       1.619   9.505   5.310  1.00 86.42           H
ATOM   1386 2HB  ARG A  88       1.029  10.850   4.595  1.00 86.42           H
ATOM   1387  CG  ARG A  88      -0.460   9.553   5.250  1.00 81.13           C
ATOM   1388 1HG  ARG A  88      -1.164  10.032   4.725  1.00 81.13           H
ATOM   1389 2HG  ARG A  88      -0.637   8.569   5.224  1.00 81.13           H
ATOM   1390  CD  ARG A  88      -0.461  10.044   6.691  1.00 80.17           C
ATOM   1391 1HD  ARG A  88       0.265   9.580   7.198  1.00 80.17           H
ATOM   1392 2HD  ARG A  88      -0.298  11.031   6.703  1.00 80.17           H
ATOM   1393  NE  ARG A  88      -1.724   9.794   7.396  1.00 73.51           N
ATOM   1394  HE  ARG A  88      -2.524   9.521   6.862  1.00 73.51           H
ATOM   1395  CZ  ARG A  88      -1.849   9.913   8.694  1.00 67.59           C
ATOM   1396  NH1 ARG A  88      -0.843  10.246   9.469  1.00 62.02           N
ATOM   1397 1HH1 ARG A  88       0.058  10.419   9.072  1.00 62.02           H
ATOM   1398 2HH1 ARG A  88      -0.978  10.327  10.457  1.00 62.02           H
ATOM   1399  NH2 ARG A  88      -3.007   9.699   9.271  1.00 58.53           N
ATOM   1400 1HH2 ARG A  88      -3.801   9.443   8.719  1.00 58.53           H
ATOM   1401 2HH2 ARG A  88      -3.096   9.791  10.263  1.00 58.53           H
ATOM   1402  N   LEU A  89       3.596   9.334   3.101  1.00 85.22           N
ATOM   1403  H   LEU A  89       3.584   8.686   3.862  1.00 85.22           H
ATOM   1404  CA  LEU A  89       4.885   9.683   2.508  1.00 82.72           C
ATOM   1405  HA  LEU A  89       4.969  10.676   2.592  1.00 82.72           H
ATOM   1406  C   LEU A  89       4.957   9.322   1.018  1.00 81.92           C
ATOM   1407  O   LEU A  89       5.471  10.092   0.203  1.00 79.93           O
ATOM   1408  CB  LEU A  89       5.976   8.911   3.280  1.00 81.48           C
ATOM   1409 1HB  LEU A  89       5.641   7.988   3.468  1.00 81.48           H
ATOM   1410 2HB  LEU A  89       6.795   8.859   2.708  1.00 81.48           H
ATOM   1411  CG  LEU A  89       6.363   9.560   4.612  1.00 74.73           C
ATOM   1412  HG  LEU A  89       5.530   9.796   5.113  1.00 74.73           H
ATOM   1413  CD1 LEU A  89       7.205   8.603   5.444  1.00 70.64           C
ATOM   1414 1HD1 LEU A  89       7.463   9.018   6.316  1.00 70.64           H
ATOM   1415 2HD1 LEU A  89       8.045   8.353   4.962  1.00 70.64           H
ATOM   1416 3HD1 LEU A  89       6.702   7.762   5.641  1.00 70.64           H
ATOM   1417  CD2 LEU A  89       7.217  10.795   4.325  1.00 70.03           C
ATOM   1418 1HD2 LEU A  89       7.490  11.247   5.174  1.00 70.03           H
ATOM   1419 2HD2 LEU A  89       6.713  11.458   3.772  1.00 70.03           H
ATOM   1420 3HD2 LEU A  89       8.048  10.548   3.827  1.00 70.03           H
ATOM   1421  N   GLN A  90       4.432   8.163   0.671  1.00 84.61           N
ATOM   1422  H   GLN A  90       4.004   7.610   1.385  1.00 84.61           H
ATOM   1423  CA  GLN A  90       4.437   7.638  -0.689  1.00 82.53           C
ATOM   1424  HA  GLN A  90       5.343   7.821  -1.070  1.00 82.53           H
ATOM   1425  C   GLN A  90       3.429   8.355  -1.604  1.00 80.74           C
ATOM   1426  O   GLN A  90       3.743   8.641  -2.765  1.00 76.59           O
ATOM   1427  CB  GLN A  90       4.155   6.134  -0.590  1.00 81.78           C
ATOM   1428 1HB  GLN A  90       4.846   5.719   0.001  1.00 81.78           H
ATOM   1429 2HB  GLN A  90       3.250   6.006  -0.185  1.00 81.78           H
ATOM   1430  CG  GLN A  90       4.187   5.427  -1.952  1.00 74.45           C
ATOM   1431 1HG  GLN A  90       3.909   4.474  -1.827  1.00 74.45           H
ATOM   1432 2HG  GLN A  90       3.544   5.884  -2.567  1.00 74.45           H
ATOM   1433  CD  GLN A  90       5.557   5.441  -2.601  1.00 72.39           C
ATOM   1434  OE1 GLN A  90       6.585   5.550  -1.956  1.00 64.46           O
ATOM   1435  NE2 GLN A  90       5.612   5.312  -3.898  1.00 61.81           N
ATOM   1436 1HE2 GLN A  90       6.498   5.303  -4.362  1.00 61.81           H
ATOM   1437 2HE2 GLN A  90       4.769   5.223  -4.428  1.00 61.81           H
ATOM   1438  N   SER A  91       2.226   8.656  -1.094  1.00 83.42           N
ATOM   1439  H   SER A  91       2.035   8.388  -0.150  1.00 83.42           H
ATOM   1440  CA  SER A  91       1.171   9.357  -1.841  1.00 81.45           C
ATOM   1441  HA  SER A  91       1.176   8.930  -2.745  1.00 81.45           H
ATOM   1442  C   SER A  91       1.470  10.850  -2.021  1.00 78.17           C
ATOM   1443  O   SER A  91       0.968  11.474  -2.959  1.00 71.67           O
ATOM   1444  CB  SER A  91      -0.190   9.152  -1.165  1.00 80.85           C
ATOM   1445 1HB  SER A  91      -0.926   9.539  -1.720  1.00 80.85           H
ATOM   1446 2HB  SER A  91      -0.367   8.181  -1.006  1.00 80.85           H
ATOM   1447  OG  SER A  91      -0.219   9.799   0.088  1.00 75.22           O
ATOM   1448  HG  SER A  91      -0.226  10.747  -0.042  1.00 75.22           H
ATOM   1449  N   GLY A  92       2.343  11.410  -1.172  1.00 76.95           N
ATOM   1450  H   GLY A  92       2.810  10.816  -0.517  1.00 76.95           H
ATOM   1451  CA  GLY A  92       2.653  12.837  -1.147  1.00 74.51           C
ATOM   1452 1HA  GLY A  92       3.500  12.952  -0.627  1.00 74.51           H
ATOM   1453 2HA  GLY A  92       2.800  13.129  -2.092  1.00 74.51           H
ATOM   1454  C   GLY A  92       1.543  13.682  -0.514  1.00 74.16           C
ATOM   1455  O   GLY A  92       1.389  14.846  -0.881  1.00 69.26           O
ATOM   1456  N   GLU A  93       0.738  13.095   0.383  1.00 69.62           N
ATOM   1457  H   GLU A  93       0.876  12.122   0.570  1.00 69.62           H
ATOM   1458  CA  GLU A  93      -0.332  13.787   1.107  1.00 69.92           C
ATOM   1459  HA  GLU A  93      -0.760  14.377   0.422  1.00 69.92           H
ATOM   1460  C   GLU A  93       0.193  14.697   2.224  1.00 67.36           C
ATOM   1461  O   GLU A  93      -0.444  15.705   2.517  1.00 62.89           O
ATOM   1462  CB  GLU A  93      -1.335  12.754   1.660  1.00 67.70           C
ATOM   1463 1HB  GLU A  93      -0.831  11.989   2.060  1.00 67.70           H
ATOM   1464 2HB  GLU A  93      -1.897  13.187   2.364  1.00 67.70           H
ATOM   1465  CG  GLU A  93      -2.251  12.220   0.553  1.00 62.28           C
ATOM   1466 1HG  GLU A  93      -2.822  12.975   0.232  1.00 62.28           H
ATOM   1467 2HG  GLU A  93      -1.675  11.895  -0.197  1.00 62.28           H
ATOM   1468  CD  GLU A  93      -3.175  11.065   0.991  1.00 58.86           C
ATOM   1469  OE1 GLU A  93      -3.678  10.381   0.071  1.00 54.87           O
ATOM   1470  OE2 GLU A  93      -3.350  10.843   2.212  1.00 58.00           O
ATOM   1471  N   GLU A  94       1.363  14.393   2.806  1.00 63.51           N
ATOM   1472  H   GLU A  94       1.841  13.570   2.500  1.00 63.51           H
ATOM   1473  CA  GLU A  94       1.981  15.198   3.865  1.00 62.79           C
ATOM   1474  HA  GLU A  94       1.253  15.814   4.166  1.00 62.79           H
ATOM   1475  C   GLU A  94       3.141  16.062   3.346  1.00 61.82           C
ATOM   1476  O   GLU A  94       3.972  15.635   2.535  1.00 56.79           O
ATOM   1477  CB  GLU A  94       2.410  14.318   5.042  1.00 56.91           C
ATOM   1478 1HB  GLU A  94       2.938  13.544   4.692  1.00 56.91           H
ATOM   1479 2HB  GLU A  94       2.981  14.859   5.659  1.00 56.91           H
ATOM   1480  CG  GLU A  94       1.185  13.788   5.817  1.00 50.65           C
ATOM   1481 1HG  GLU A  94       0.624  14.569   6.092  1.00 50.65           H
ATOM   1482 2HG  GLU A  94       0.658  13.197   5.206  1.00 50.65           H
ATOM   1483  CD  GLU A  94       1.541  12.981   7.080  1.00 47.15           C
ATOM   1484  OE1 GLU A  94       0.581  12.658   7.832  1.00 43.99           O
ATOM   1485  OE2 GLU A  94       2.724  12.651   7.263  1.00 45.39           O
ATOM   1486  N   GLU A  95       3.203  17.310   3.843  1.00 55.00           N
ATOM   1487  H   GLU A  95       2.430  17.643   4.383  1.00 55.00           H
ATOM   1488  CA  GLU A  95       4.343  18.210   3.637  1.00 55.68           C
ATOM   1489  HA  GLU A  95       4.623  18.087   2.685  1.00 55.68           H
ATOM   1490  C   GLU A  95       5.514  17.812   4.561  1.00 55.90           C
ATOM   1491  O   GLU A  95       5.308  17.330   5.676  1.00 52.75           O
ATOM   1492  CB  GLU A  95       3.926  19.678   3.821  1.00 50.90           C
ATOM   1493 1HB  GLU A  95       3.512  19.785   4.725  1.00 50.90           H
ATOM   1494 2HB  GLU A  95       4.740  20.255   3.757  1.00 50.90           H
ATOM   1495  CG  GLU A  95       2.909  20.121   2.746  1.00 43.51           C
ATOM   1496 1HG  GLU A  95       3.284  19.886   1.849  1.00 43.51           H
ATOM   1497 2HG  GLU A  95       2.059  19.615   2.896  1.00 43.51           H
ATOM   1498  CD  GLU A  95       2.573  21.626   2.742  1.00 39.25           C
ATOM   1499  OE1 GLU A  95       1.878  22.040   1.774  1.00 34.99           O
ATOM   1500  OE2 GLU A  95       3.007  22.349   3.651  1.00 37.71           O
ATOM   1501  N   GLU A  96       6.757  18.038   4.111  1.00 51.62           N
ATOM   1502  H   GLU A  96       6.860  18.524   3.243  1.00 51.62           H
ATOM   1503  CA  GLU A  96       7.980  17.615   4.816  1.00 53.16           C
ATOM   1504  HA  GLU A  96       7.907  16.618   4.844  1.00 53.16           H
ATOM   1505  C   GLU A  96       8.060  18.111   6.271  1.00 53.51           C
ATOM   1506  O   GLU A  96       8.568  17.394   7.136  1.00 51.39           O
ATOM   1507  CB  GLU A  96       9.224  18.081   4.027  1.00 50.97           C
ATOM   1508 1HB  GLU A  96       9.099  19.033   3.747  1.00 50.97           H
ATOM   1509 2HB  GLU A  96      10.032  18.008   4.612  1.00 50.97           H
ATOM   1510  CG  GLU A  96       9.434  17.217   2.776  1.00 44.81           C
ATOM   1511 1HG  GLU A  96       9.550  16.271   3.078  1.00 44.81           H
ATOM   1512 2HG  GLU A  96       8.608  17.289   2.217  1.00 44.81           H
ATOM   1513  CD  GLU A  96      10.636  17.575   1.885  1.00 41.82           C
ATOM   1514  OE1 GLU A  96      10.996  16.667   1.092  1.00 39.04           O
ATOM   1515  OE2 GLU A  96      11.120  18.708   1.919  1.00 39.45           O
ATOM   1516  N   GLU A  97       7.490  19.283   6.558  1.00 47.11           N
ATOM   1517  H   GLU A  97       7.025  19.774   5.822  1.00 47.11           H
ATOM   1518  CA  GLU A  97       7.507  19.894   7.898  1.00 49.44           C
ATOM   1519  HA  GLU A  97       8.464  19.858   8.186  1.00 49.44           H
ATOM   1520  C   GLU A  97       6.690  19.105   8.938  1.00 50.48           C
ATOM   1521  O   GLU A  97       7.077  19.049  10.105  1.00 48.70           O
ATOM   1522  CB  GLU A  97       6.997  21.344   7.793  1.00 46.98           C
ATOM   1523 1HB  GLU A  97       6.105  21.340   7.341  1.00 46.98           H
ATOM   1524 2HB  GLU A  97       6.902  21.720   8.715  1.00 46.98           H
ATOM   1525  CG  GLU A  97       7.960  22.239   6.987  1.00 39.71           C
ATOM   1526 1HG  GLU A  97       8.854  22.225   7.435  1.00 39.71           H
ATOM   1527 2HG  GLU A  97       8.043  21.863   6.064  1.00 39.71           H
ATOM   1528  CD  GLU A  97       7.500  23.702   6.873  1.00 35.20           C
ATOM   1529  OE1 GLU A  97       8.308  24.510   6.350  1.00 30.02           O
ATOM   1530  OE2 GLU A  97       6.353  24.005   7.261  1.00 35.27           O
ATOM   1531  N   GLN A  98       5.598  18.428   8.538  1.00 58.53           N
ATOM   1532  H   GLN A  98       5.322  18.489   7.579  1.00 58.53           H
ATOM   1533  CA  GLN A  98       4.796  17.606   9.446  1.00 61.75           C
ATOM   1534  HA  GLN A  98       4.763  18.117  10.305  1.00 61.75           H
ATOM   1535  C   GLN A  98       5.458  16.255   9.740  1.00 62.50           C
ATOM   1536  O   GLN A  98       5.359  15.751  10.857  1.00 61.55           O
ATOM   1537  CB  GLN A  98       3.378  17.428   8.873  1.00 60.47           C
ATOM   1538 1HB  GLN A  98       3.443  17.224   7.896  1.00 60.47           H
ATOM   1539 2HB  GLN A  98       2.928  16.669   9.343  1.00 60.47           H
ATOM   1540  CG  GLN A  98       2.543  18.707   9.066  1.00 53.86           C
ATOM   1541 1HG  GLN A  98       2.483  18.903  10.045  1.00 53.86           H
ATOM   1542 2HG  GLN A  98       3.006  19.462   8.602  1.00 53.86           H
ATOM   1543  CD  GLN A  98       1.127  18.613   8.516  1.00 48.65           C
ATOM   1544  OE1 GLN A  98       0.793  17.815   7.657  1.00 47.60           O
ATOM   1545  NE2 GLN A  98       0.220  19.437   8.980  1.00 44.10           N
ATOM   1546 1HE2 GLN A  98      -0.716  19.400   8.629  1.00 44.10           H
ATOM   1547 2HE2 GLN A  98       0.463  20.103   9.685  1.00 44.10           H
ATOM   1548  N   ILE A  99       6.200  15.714   8.790  1.00 58.36           N
ATOM   1549  H   ILE A  99       6.316  16.228   7.940  1.00 58.36           H
ATOM   1550  CA  ILE A  99       6.865  14.410   8.898  1.00 58.78           C
ATOM   1551  HA  ILE A  99       6.175  13.769   9.236  1.00 58.78           H
ATOM   1552  C   ILE A  99       8.004  14.434   9.925  1.00 58.05           C
ATOM   1553  O   ILE A  99       8.190  13.479  10.684  1.00 54.56           O
ATOM   1554  CB  ILE A  99       7.359  13.981   7.505  1.00 56.18           C
ATOM   1555  HB  ILE A  99       7.979  14.684   7.158  1.00 56.18           H
ATOM   1556  CG1 ILE A  99       6.144  13.832   6.548  1.00 51.85           C
ATOM   1557 1HG1 ILE A  99       5.693  12.957   6.727  1.00 51.85           H
ATOM   1558 2HG1 ILE A  99       5.501  14.579   6.718  1.00 51.85           H
ATOM   1559  CG2 ILE A  99       8.163  12.675   7.576  1.00 51.37           C
ATOM   1560 1HG2 ILE A  99       8.482  12.401   6.669  1.00 51.37           H
ATOM   1561 2HG2 ILE A  99       7.606  11.931   7.944  1.00 51.37           H
ATOM   1562 3HG2 ILE A  99       8.965  12.779   8.165  1.00 51.37           H
ATOM   1563  CD1 ILE A  99       6.543  13.871   5.077  1.00 48.32           C
ATOM   1564 1HD1 ILE A  99       5.742  13.773   4.486  1.00 48.32           H
ATOM   1565 2HD1 ILE A  99       7.179  13.131   4.858  1.00 48.32           H
ATOM   1566 3HD1 ILE A  99       6.989  14.737   4.849  1.00 48.32           H
ATOM   1567  N   HIS A 100       8.733  15.554  10.008  1.00 49.20           N
ATOM   1568  H   HIS A 100       8.557  16.298   9.363  1.00 49.20           H
ATOM   1569  CA  HIS A 100       9.779  15.719  11.016  1.00 50.93           C
ATOM   1570  HA  HIS A 100      10.388  14.938  10.877  1.00 50.93           H
ATOM   1571  C   HIS A 100       9.243  15.642  12.461  1.00 50.67           C
ATOM   1572  O   HIS A 100       9.992  15.278  13.363  1.00 48.30           O
ATOM   1573  CB  HIS A 100      10.523  17.036  10.771  1.00 48.89           C
ATOM   1574 1HB  HIS A 100       9.857  17.756  10.578  1.00 48.89           H
ATOM   1575 2HB  HIS A 100      11.044  17.274  11.591  1.00 48.89           H
ATOM   1576  CG  HIS A 100      11.481  16.939   9.602  1.00 44.32           C
ATOM   1577  ND1 HIS A 100      12.569  16.102   9.530  1.00 40.71           N
ATOM   1578  HD1 HIS A 100      12.864  15.462  10.240  1.00 40.71           H
ATOM   1579  CD2 HIS A 100      11.429  17.639   8.428  1.00 38.60           C
ATOM   1580  HD2 HIS A 100      10.743  18.322   8.177  1.00 38.60           H
ATOM   1581  CE1 HIS A 100      13.170  16.291   8.340  1.00 36.54           C
ATOM   1582  HE1 HIS A 100      13.986  15.805   8.027  1.00 36.54           H
ATOM   1583  NE2 HIS A 100      12.518  17.223   7.638  1.00 37.21           N
ATOM   1584  N   SER A 101       7.950  15.927  12.682  1.00 50.11           N
ATOM   1585  H   SER A 101       7.388  16.224  11.910  1.00 50.11           H
ATOM   1586  CA  SER A 101       7.321  15.823  14.009  1.00 52.06           C
ATOM   1587  HA  SER A 101       8.023  16.160  14.637  1.00 52.06           H
ATOM   1588  C   SER A 101       7.003  14.381  14.434  1.00 53.32           C
ATOM   1589  O   SER A 101       6.957  14.100  15.627  1.00 50.55           O
ATOM   1590  CB  SER A 101       6.082  16.715  14.081  1.00 47.86           C
ATOM   1591 1HB  SER A 101       5.804  16.849  15.032  1.00 47.86           H
ATOM   1592 2HB  SER A 101       6.267  17.603  13.660  1.00 47.86           H
ATOM   1593  OG  SER A 101       4.973  16.167  13.406  1.00 41.31           O
ATOM   1594  HG  SER A 101       5.191  16.043  12.482  1.00 41.31           H
ATOM   1595  N   THR A 102       6.840  13.449  13.480  1.00 56.15           N
ATOM   1596  H   THR A 102       6.924  13.732  12.525  1.00 56.15           H
ATOM   1597  CA  THR A 102       6.545  12.034  13.762  1.00 58.85           C
ATOM   1598  HA  THR A 102       6.059  12.075  14.635  1.00 58.85           H
ATOM   1599  C   THR A 102       7.807  11.178  13.953  1.00 60.22           C
ATOM   1600  O   THR A 102       7.713  10.028  14.386  1.00 56.31           O
ATOM   1601  CB  THR A 102       5.640  11.420  12.683  1.00 56.01           C
ATOM   1602  HB  THR A 102       5.502  10.454  12.900  1.00 56.01           H
ATOM   1603  OG1 THR A 102       6.266  11.439  11.435  1.00 51.32           O
ATOM   1604  HG1 THR A 102       7.216  11.443  11.554  1.00 51.32           H
ATOM   1605  CG2 THR A 102       4.305  12.155  12.545  1.00 50.09           C
ATOM   1606 1HG2 THR A 102       3.736  11.736  11.837  1.00 50.09           H
ATOM   1607 2HG2 THR A 102       4.447  13.113  12.297  1.00 50.09           H
ATOM   1608 3HG2 THR A 102       3.793  12.133  13.404  1.00 50.09           H
ATOM   1609  N   GLY A 103       8.981  11.718  13.645  1.00 57.35           N
ATOM   1610  H   GLY A 103       8.997  12.665  13.323  1.00 57.35           H
ATOM   1611  CA  GLY A 103      10.254  10.998  13.752  1.00 60.46           C
ATOM   1612 1HA  GLY A 103      10.984  11.659  13.579  1.00 60.46           H
ATOM   1613 2HA  GLY A 103      10.326  10.660  14.690  1.00 60.46           H
ATOM   1614  C   GLY A 103      10.393   9.821  12.777  1.00 63.66           C
ATOM   1615  O   GLY A 103      11.269   8.972  12.954  1.00 60.91           O
ATOM   1616  N   LEU A 104       9.538   9.744  11.760  1.00 58.96           N
ATOM   1617  H   LEU A 104       8.816  10.433  11.695  1.00 58.96           H
ATOM   1618  CA  LEU A 104       9.598   8.709  10.736  1.00 62.22           C
ATOM   1619  HA  LEU A 104       9.991   7.902  11.176  1.00 62.22           H
ATOM   1620  C   LEU A 104      10.520   9.137   9.597  1.00 64.07           C
ATOM   1621  O   LEU A 104      10.199  10.015   8.797  1.00 62.21           O
ATOM   1622  CB  LEU A 104       8.180   8.388  10.228  1.00 60.07           C
ATOM   1623 1HB  LEU A 104       7.571   8.283  11.014  1.00 60.07           H
ATOM   1624 2HB  LEU A 104       7.862   9.146   9.658  1.00 60.07           H
ATOM   1625  CG  LEU A 104       8.151   7.089   9.396  1.00 55.54           C
ATOM   1626  HG  LEU A 104       9.012   7.035   8.890  1.00 55.54           H
ATOM   1627  CD1 LEU A 104       7.999   5.870  10.304  1.00 51.60           C
ATOM   1628 1HD1 LEU A 104       7.980   5.025   9.769  1.00 51.60           H
ATOM   1629 2HD1 LEU A 104       7.151   5.920  10.831  1.00 51.60           H
ATOM   1630 3HD1 LEU A 104       8.760   5.807  10.950  1.00 51.60           H
ATOM   1631  CD2 LEU A 104       6.996   7.089   8.408  1.00 53.64           C
ATOM   1632 1HD2 LEU A 104       6.983   6.245   7.872  1.00 53.64           H
ATOM   1633 2HD2 LEU A 104       7.069   7.856   7.771  1.00 53.64           H
ATOM   1634 3HD2 LEU A 104       6.119   7.166   8.882  1.00 53.64           H
ATOM   1635  N   GLU A 105      11.665   8.466   9.486  1.00 54.83           N
ATOM   1636  H   GLU A 105      11.957   7.873  10.236  1.00 54.83           H
ATOM   1637  CA  GLU A 105      12.502   8.574   8.300  1.00 60.04           C
ATOM   1638  HA  GLU A 105      12.421   9.523   7.994  1.00 60.04           H
ATOM   1639  C   GLU A 105      11.984   7.639   7.206  1.00 60.05           C
ATOM   1640  O   GLU A 105      11.733   6.451   7.446  1.00 58.56           O
ATOM   1641  CB  GLU A 105      13.971   8.287   8.637  1.00 57.50           C
ATOM   1642 1HB  GLU A 105      14.026   7.415   9.123  1.00 57.50           H
ATOM   1643 2HB  GLU A 105      14.492   8.228   7.785  1.00 57.50           H
ATOM   1644  CG  GLU A 105      14.576   9.398   9.523  1.00 51.10           C
ATOM   1645 1HG  GLU A 105      14.481  10.272   9.046  1.00 51.10           H
ATOM   1646 2HG  GLU A 105      14.068   9.430  10.384  1.00 51.10           H
ATOM   1647  CD  GLU A 105      16.070   9.174   9.843  1.00 46.87           C
ATOM   1648  OE1 GLU A 105      16.658  10.067  10.492  1.00 41.59           O
ATOM   1649  OE2 GLU A 105      16.613   8.110   9.457  1.00 43.95           O
ATOM   1650  N   TYR A 106      11.799   8.166   5.990  1.00 61.58           N
ATOM   1651  H   TYR A 106      11.919   9.150   5.861  1.00 61.58           H
ATOM   1652  CA  TYR A 106      11.426   7.336   4.845  1.00 63.80           C
ATOM   1653  HA  TYR A 106      10.587   6.857   5.105  1.00 63.80           H
ATOM   1654  C   TYR A 106      12.544   6.323   4.555  1.00 62.62           C
ATOM   1655  O   TYR A 106      13.693   6.739   4.387  1.00 60.86           O
ATOM   1656  CB  TYR A 106      11.137   8.205   3.618  1.00 60.09           C
ATOM   1657 1HB  TYR A 106      10.444   8.883   3.863  1.00 60.09           H
ATOM   1658 2HB  TYR A 106      11.981   8.671   3.351  1.00 60.09           H
ATOM   1659  CG  TYR A 106      10.629   7.415   2.423  1.00 58.77           C
ATOM   1660  CD1 TYR A 106      11.496   7.068   1.370  1.00 58.33           C
ATOM   1661  HD1 TYR A 106      12.455   7.349   1.405  1.00 58.33           H
ATOM   1662  CD2 TYR A 106       9.283   7.005   2.368  1.00 57.24           C
ATOM   1663  HD2 TYR A 106       8.662   7.245   3.114  1.00 57.24           H
ATOM   1664  CE1 TYR A 106      11.025   6.329   0.268  1.00 52.52           C
ATOM   1665  HE1 TYR A 106      11.647   6.091  -0.478  1.00 52.52           H
ATOM   1666  CE2 TYR A 106       8.801   6.257   1.268  1.00 55.10           C
ATOM   1667  HE2 TYR A 106       7.845   5.966   1.239  1.00 55.10           H
ATOM   1668  CZ  TYR A 106       9.672   5.925   0.218  1.00 57.06           C
ATOM   1669  OH  TYR A 106       9.208   5.203  -0.841  1.00 57.74           O
ATOM   1670  HH  TYR A 106       9.099   4.288  -0.581  1.00 57.74           H
ATOM   1671  N   PRO A 107      12.242   5.014   4.449  1.00 65.85           N
ATOM   1672  CA  PRO A 107      13.252   3.992   4.241  1.00 67.16           C
ATOM   1673  HA  PRO A 107      14.071   4.181   4.782  1.00 67.16           H
ATOM   1674  C   PRO A 107      13.722   3.993   2.777  1.00 68.11           C
ATOM   1675  O   PRO A 107      13.373   3.119   1.984  1.00 66.67           O
ATOM   1676  CB  PRO A 107      12.579   2.689   4.696  1.00 64.59           C
ATOM   1677 1HB  PRO A 107      12.937   1.903   4.192  1.00 64.59           H
ATOM   1678 2HB  PRO A 107      12.705   2.542   5.677  1.00 64.59           H
ATOM   1679  CG  PRO A 107      11.108   2.922   4.366  1.00 63.29           C
ATOM   1680 1HG  PRO A 107      10.916   2.710   3.408  1.00 63.29           H
ATOM   1681 2HG  PRO A 107      10.515   2.373   4.955  1.00 63.29           H
ATOM   1682  CD  PRO A 107      10.934   4.414   4.646  1.00 69.57           C
ATOM   1683 1HD  PRO A 107      10.280   4.828   4.012  1.00 69.57           H
ATOM   1684 2HD  PRO A 107      10.634   4.574   5.586  1.00 69.57           H
ATOM   1685  N   GLU A 108      14.512   5.004   2.384  1.00 58.08           N
ATOM   1686  H   GLU A 108      14.849   5.639   3.079  1.00 58.08           H
ATOM   1687  CA  GLU A 108      14.907   5.226   0.992  1.00 62.26           C
ATOM   1688  HA  GLU A 108      14.027   5.404   0.552  1.00 62.26           H
ATOM   1689  C   GLU A 108      15.578   4.000   0.358  1.00 61.43           C
ATOM   1690  O   GLU A 108      15.219   3.595  -0.750  1.00 59.37           O
ATOM   1691  CB  GLU A 108      15.872   6.423   0.855  1.00 59.71           C
ATOM   1692 1HB  GLU A 108      16.649   6.277   1.467  1.00 59.71           H
ATOM   1693 2HB  GLU A 108      16.196   6.465  -0.090  1.00 59.71           H
ATOM   1694  CG  GLU A 108      15.240   7.771   1.201  1.00 53.08           C
ATOM   1695 1HG  GLU A 108      14.354   7.835   0.742  1.00 53.08           H
ATOM   1696 2HG  GLU A 108      15.106   7.816   2.191  1.00 53.08           H
ATOM   1697  CD  GLU A 108      16.114   8.959   0.763  1.00 49.03           C
ATOM   1698  OE1 GLU A 108      15.569  10.085   0.716  1.00 44.67           O
ATOM   1699  OE2 GLU A 108      17.295   8.725   0.403  1.00 46.83           O
ATOM   1700  N   ARG A 109      16.535   3.381   1.075  1.00 65.32           N
ATOM   1701  H   ARG A 109      16.752   3.719   1.991  1.00 65.32           H
ATOM   1702  CA  ARG A 109      17.271   2.220   0.547  1.00 66.54           C
ATOM   1703  HA  ARG A 109      17.587   2.516  -0.355  1.00 66.54           H
ATOM   1704  C   ARG A 109      16.364   0.997   0.347  1.00 68.26           C
ATOM   1705  O   ARG A 109      16.322   0.508  -0.776  1.00 65.83           O
ATOM   1706  CB  ARG A 109      18.503   1.897   1.393  1.00 62.69           C
ATOM   1707 1HB  ARG A 109      18.216   1.799   2.346  1.00 62.69           H
ATOM   1708 2HB  ARG A 109      18.890   1.033   1.071  1.00 62.69           H
ATOM   1709  CG  ARG A 109      19.590   2.970   1.323  1.00 56.08           C
ATOM   1710 1HG  ARG A 109      19.867   3.104   0.372  1.00 56.08           H
ATOM   1711 2HG  ARG A 109      19.236   3.830   1.691  1.00 56.08           H
ATOM   1712  CD  ARG A 109      20.796   2.512   2.152  1.00 51.51           C
ATOM   1713 1HD  ARG A 109      20.517   2.364   3.101  1.00 51.51           H
ATOM   1714 2HD  ARG A 109      21.161   1.661   1.775  1.00 51.51           H
ATOM   1715  NE  ARG A 109      21.877   3.505   2.151  1.00 43.76           N
ATOM   1716  HE  ARG A 109      21.749   4.318   1.583  1.00 43.76           H
ATOM   1717  CZ  ARG A 109      23.001   3.419   2.833  1.00 36.20           C
ATOM   1718  NH1 ARG A 109      23.272   2.394   3.593  1.00 34.49           N
ATOM   1719 1HH1 ARG A 109      22.617   1.642   3.671  1.00 34.49           H
ATOM   1720 2HH1 ARG A 109      24.135   2.360   4.098  1.00 34.49           H
ATOM   1721  NH2 ARG A 109      23.897   4.377   2.772  1.00 32.92           N
ATOM   1722 1HH2 ARG A 109      23.730   5.183   2.204  1.00 32.92           H
ATOM   1723 2HH2 ARG A 109      24.747   4.301   3.294  1.00 32.92           H
ATOM   1724  N   PRO A 110      15.606   0.525   1.357  1.00 60.84           N
ATOM   1725  CA  PRO A 110      14.646  -0.562   1.200  1.00 62.68           C
ATOM   1726  HA  PRO A 110      15.149  -1.365   0.882  1.00 62.68           H
ATOM   1727  C   PRO A 110      13.579  -0.280   0.130  1.00 64.13           C
ATOM   1728  O   PRO A 110      13.355  -1.113  -0.755  1.00 62.74           O
ATOM   1729  CB  PRO A 110      14.012  -0.748   2.582  1.00 60.15           C
ATOM   1730 1HB  PRO A 110      13.192  -0.184   2.680  1.00 60.15           H
ATOM   1731 2HB  PRO A 110      13.779  -1.707   2.745  1.00 60.15           H
ATOM   1732  CG  PRO A 110      15.094  -0.290   3.539  1.00 59.33           C
ATOM   1733 1HG  PRO A 110      14.704   0.016   4.407  1.00 59.33           H
ATOM   1734 2HG  PRO A 110      15.758  -1.018   3.710  1.00 59.33           H
ATOM   1735  CD  PRO A 110      15.724   0.865   2.781  1.00 65.65           C
ATOM   1736 1HD  PRO A 110      15.239   1.720   2.965  1.00 65.65           H
ATOM   1737 2HD  PRO A 110      16.688   0.969   3.024  1.00 65.65           H
ATOM   1738  N   ALA A 111      12.978   0.904   0.155  1.00 68.38           N
ATOM   1739  H   ALA A 111      13.284   1.581   0.824  1.00 68.38           H
ATOM   1740  CA  ALA A 111      11.891   1.261  -0.751  1.00 67.22           C
ATOM   1741  HA  ALA A 111      11.267   0.479  -0.739  1.00 67.22           H
ATOM   1742  C   ALA A 111      12.346   1.436  -2.207  1.00 69.73           C
ATOM   1743  O   ALA A 111      11.579   1.158  -3.126  1.00 66.48           O
ATOM   1744  CB  ALA A 111      11.213   2.526  -0.218  1.00 63.83           C
ATOM   1745 1HB  ALA A 111      10.920   2.403   0.730  1.00 63.83           H
ATOM   1746 2HB  ALA A 111      10.406   2.756  -0.762  1.00 63.83           H
ATOM   1747 3HB  ALA A 111      11.837   3.307  -0.248  1.00 63.83           H
ATOM   1748  N   SER A 112      13.602   1.810  -2.455  1.00 68.28           N
ATOM   1749  H   SER A 112      14.225   1.921  -1.681  1.00 68.28           H
ATOM   1750  CA  SER A 112      14.118   2.068  -3.806  1.00 68.12           C
ATOM   1751  HA  SER A 112      13.483   2.766  -4.137  1.00 68.12           H
ATOM   1752  C   SER A 112      14.048   0.879  -4.773  1.00 70.72           C
ATOM   1753  O   SER A 112      14.132   1.062  -5.989  1.00 67.32           O
ATOM   1754  CB  SER A 112      15.567   2.567  -3.740  1.00 62.84           C
ATOM   1755 1HB  SER A 112      15.863   2.903  -4.634  1.00 62.84           H
ATOM   1756 2HB  SER A 112      15.656   3.298  -3.063  1.00 62.84           H
ATOM   1757  OG  SER A 112      16.461   1.529  -3.361  1.00 55.17           O
ATOM   1758  HG  SER A 112      15.978   0.707  -3.276  1.00 55.17           H
ATOM   1759  N   ARG A 113      13.927  -0.344  -4.240  1.00 73.61           N
ATOM   1760  H   ARG A 113      13.879  -0.416  -3.244  1.00 73.61           H
ATOM   1761  CA  ARG A 113      13.860  -1.589  -5.024  1.00 76.40           C
ATOM   1762  HA  ARG A 113      13.888  -1.296  -5.980  1.00 76.40           H
ATOM   1763  C   ARG A 113      12.550  -2.353  -4.842  1.00 79.65           C
ATOM   1764  O   ARG A 113      12.371  -3.385  -5.474  1.00 75.10           O
ATOM   1765  CB  ARG A 113      15.064  -2.475  -4.670  1.00 72.35           C
ATOM   1766 1HB  ARG A 113      15.064  -2.643  -3.684  1.00 72.35           H
ATOM   1767 2HB  ARG A 113      14.981  -3.344  -5.157  1.00 72.35           H
ATOM   1768  CG  ARG A 113      16.391  -1.825  -5.054  1.00 66.35           C
ATOM   1769 1HG  ARG A 113      16.389  -1.614  -6.031  1.00 66.35           H
ATOM   1770 2HG  ARG A 113      16.513  -0.982  -4.531  1.00 66.35           H
ATOM   1771  CD  ARG A 113      17.535  -2.788  -4.743  1.00 62.74           C
ATOM   1772 1HD  ARG A 113      17.543  -3.000  -3.766  1.00 62.74           H
ATOM   1773 2HD  ARG A 113      17.419  -3.632  -5.266  1.00 62.74           H
ATOM   1774  NE  ARG A 113      18.838  -2.196  -5.101  1.00 54.72           N
ATOM   1775  HE  ARG A 113      18.828  -1.296  -5.536  1.00 54.72           H
ATOM   1776  CZ  ARG A 113      20.019  -2.756  -4.895  1.00 46.34           C
ATOM   1777  NH1 ARG A 113      20.147  -3.924  -4.344  1.00 43.94           N
ATOM   1778 1HH1 ARG A 113      19.335  -4.434  -4.058  1.00 43.94           H
ATOM   1779 2HH1 ARG A 113      21.057  -4.314  -4.205  1.00 43.94           H
ATOM   1780  NH2 ARG A 113      21.114  -2.134  -5.253  1.00 40.50           N
ATOM   1781 1HH2 ARG A 113      21.059  -1.233  -5.683  1.00 40.50           H
ATOM   1782 2HH2 ARG A 113      22.005  -2.560  -5.096  1.00 40.50           H
ATOM   1783  N   ALA A 114      11.673  -1.868  -3.974  1.00 81.39           N
ATOM   1784  H   ALA A 114      11.883  -0.999  -3.526  1.00 81.39           H
ATOM   1785  CA  ALA A 114      10.426  -2.528  -3.638  1.00 82.31           C
ATOM   1786  HA  ALA A 114      10.475  -3.457  -4.004  1.00 82.31           H
ATOM   1787  C   ALA A 114       9.240  -1.822  -4.301  1.00 83.54           C
ATOM   1788  O   ALA A 114       9.185  -0.596  -4.336  1.00 81.31           O
ATOM   1789  CB  ALA A 114      10.295  -2.563  -2.115  1.00 80.86           C
ATOM   1790 1HB  ALA A 114      11.077  -3.027  -1.699  1.00 80.86           H
ATOM   1791 2HB  ALA A 114       9.466  -3.049  -1.838  1.00 80.86           H
ATOM   1792 3HB  ALA A 114      10.250  -1.638  -1.738  1.00 80.86           H
ATOM   1793  N   ASN A 115       8.261  -2.581  -4.793  1.00 88.97           N
ATOM   1794  H   ASN A 115       8.427  -3.559  -4.916  1.00 88.97           H
ATOM   1795  CA  ASN A 115       6.951  -2.039  -5.161  1.00 88.69           C
ATOM   1796  HA  ASN A 115       7.045  -1.046  -5.083  1.00 88.69           H
ATOM   1797  C   ASN A 115       5.850  -2.464  -4.182  1.00 89.54           C
ATOM   1798  O   ASN A 115       4.725  -1.978  -4.279  1.00 88.32           O
ATOM   1799  CB  ASN A 115       6.615  -2.413  -6.613  1.00 86.40           C
ATOM   1800 1HB  ASN A 115       5.832  -1.866  -6.908  1.00 86.40           H
ATOM   1801 2HB  ASN A 115       7.406  -2.199  -7.186  1.00 86.40           H
ATOM   1802  CG  ASN A 115       6.268  -3.878  -6.822  1.00 85.24           C
ATOM   1803  OD1 ASN A 115       6.441  -4.737  -5.974  1.00 79.74           O
ATOM   1804  ND2 ASN A 115       5.748  -4.199  -7.977  1.00 81.05           N
ATOM   1805 1HD2 ASN A 115       5.493  -5.148  -8.164  1.00 81.05           H
ATOM   1806 2HD2 ASN A 115       5.605  -3.496  -8.674  1.00 81.05           H
ATOM   1807  N   THR A 116       6.188  -3.356  -3.243  1.00 92.15           N
ATOM   1808  H   THR A 116       7.137  -3.670  -3.228  1.00 92.15           H
ATOM   1809  CA  THR A 116       5.288  -3.904  -2.245  1.00 93.11           C
ATOM   1810  HA  THR A 116       4.481  -3.314  -2.255  1.00 93.11           H
ATOM   1811  C   THR A 116       5.964  -3.872  -0.875  1.00 93.75           C
ATOM   1812  O   THR A 116       7.120  -4.270  -0.745  1.00 93.30           O
ATOM   1813  CB  THR A 116       4.886  -5.343  -2.602  1.00 92.52           C
ATOM   1814  HB  THR A 116       5.702  -5.919  -2.550  1.00 92.52           H
ATOM   1815  OG1 THR A 116       4.413  -5.423  -3.930  1.00 87.20           O
ATOM   1816  HG1 THR A 116       5.156  -5.441  -4.533  1.00 87.20           H
ATOM   1817  CG2 THR A 116       3.762  -5.858  -1.707  1.00 88.23           C
ATOM   1818 1HG2 THR A 116       3.511  -6.795  -1.950  1.00 88.23           H
ATOM   1819 2HG2 THR A 116       2.945  -5.288  -1.794  1.00 88.23           H
ATOM   1820 3HG2 THR A 116       4.039  -5.854  -0.746  1.00 88.23           H
ATOM   1821  N   VAL A 117       5.251  -3.415   0.146  1.00 94.38           N
ATOM   1822  H   VAL A 117       4.364  -3.001  -0.058  1.00 94.38           H
ATOM   1823  CA  VAL A 117       5.664  -3.470   1.548  1.00 95.08           C
ATOM   1824  HA  VAL A 117       6.535  -3.961   1.569  1.00 95.08           H
ATOM   1825  C   VAL A 117       4.581  -4.211   2.324  1.00 95.38           C
ATOM   1826  O   VAL A 117       3.407  -3.885   2.196  1.00 94.84           O
ATOM   1827  CB  VAL A 117       5.897  -2.072   2.144  1.00 94.80           C
ATOM   1828  HB  VAL A 117       5.009  -1.612   2.154  1.00 94.80           H
ATOM   1829  CG1 VAL A 117       6.448  -2.161   3.567  1.00 93.12           C
ATOM   1830 1HG1 VAL A 117       6.598  -1.250   3.951  1.00 93.12           H
ATOM   1831 2HG1 VAL A 117       7.321  -2.649   3.584  1.00 93.12           H
ATOM   1832 3HG1 VAL A 117       5.813  -2.647   4.168  1.00 93.12           H
ATOM   1833  CG2 VAL A 117       6.891  -1.264   1.302  1.00 93.28           C
ATOM   1834 1HG2 VAL A 117       7.038  -0.356   1.695  1.00 93.28           H
ATOM   1835 2HG2 VAL A 117       6.555  -1.144   0.368  1.00 93.28           H
ATOM   1836 3HG2 VAL A 117       7.777  -1.725   1.253  1.00 93.28           H
ATOM   1837  N   ARG A 118       4.965  -5.204   3.117  1.00 96.66           N
ATOM   1838  H   ARG A 118       5.936  -5.440   3.142  1.00 96.66           H
ATOM   1839  CA  ARG A 118       4.047  -5.972   3.956  1.00 96.64           C
ATOM   1840  HA  ARG A 118       3.152  -5.547   3.818  1.00 96.64           H
ATOM   1841  C   ARG A 118       4.454  -5.872   5.411  1.00 97.05           C
ATOM   1842  O   ARG A 118       5.645  -5.876   5.717  1.00 96.56           O
ATOM   1843  CB  ARG A 118       3.989  -7.442   3.535  1.00 95.90           C
ATOM   1844 1HB  ARG A 118       4.897  -7.844   3.653  1.00 95.90           H
ATOM   1845 2HB  ARG A 118       3.335  -7.917   4.124  1.00 95.90           H
ATOM   1846  CG  ARG A 118       3.561  -7.634   2.084  1.00 92.95           C
ATOM   1847 1HG  ARG A 118       2.652  -7.237   1.956  1.00 92.95           H
ATOM   1848 2HG  ARG A 118       4.215  -7.171   1.486  1.00 92.95           H
ATOM   1849  CD  ARG A 118       3.517  -9.125   1.730  1.00 92.84           C
ATOM   1850 1HD  ARG A 118       4.425  -9.533   1.830  1.00 92.84           H
ATOM   1851 2HD  ARG A 118       2.869  -9.604   2.323  1.00 92.84           H
ATOM   1852  NE  ARG A 118       3.087  -9.300   0.347  1.00 89.59           N
ATOM   1853  HE  ARG A 118       3.813  -9.313  -0.340  1.00 89.59           H
ATOM   1854  CZ  ARG A 118       1.860  -9.443  -0.106  1.00 91.05           C
ATOM   1855  NH1 ARG A 118       0.816  -9.532   0.688  1.00 81.89           N
ATOM   1856 1HH1 ARG A 118       0.937  -9.492   1.680  1.00 81.89           H
ATOM   1857 2HH1 ARG A 118      -0.099  -9.640   0.300  1.00 81.89           H
ATOM   1858  NH2 ARG A 118       1.679  -9.492  -1.378  1.00 84.06           N
ATOM   1859 1HH2 ARG A 118       2.461  -9.422  -1.997  1.00 84.06           H
ATOM   1860 2HH2 ARG A 118       0.756  -9.600  -1.748  1.00 84.06           H
ATOM   1861  N   SER A 119       3.470  -5.828   6.290  1.00 96.83           N
ATOM   1862  H   SER A 119       2.528  -5.777   5.957  1.00 96.83           H
ATOM   1863  CA  SER A 119       3.707  -5.851   7.732  1.00 96.61           C
ATOM   1864  HA  SER A 119       4.701  -5.885   7.833  1.00 96.61           H
ATOM   1865  C   SER A 119       3.121  -7.106   8.376  1.00 96.31           C
ATOM   1866  O   SER A 119       2.025  -7.552   8.039  1.00 95.11           O
ATOM   1867  CB  SER A 119       3.196  -4.574   8.395  1.00 95.77           C
ATOM   1868 1HB  SER A 119       3.445  -4.552   9.363  1.00 95.77           H
ATOM   1869 2HB  SER A 119       3.563  -3.764   7.938  1.00 95.77           H
ATOM   1870  OG  SER A 119       1.795  -4.499   8.320  1.00 92.07           O
ATOM   1871  HG  SER A 119       1.525  -3.581   8.303  1.00 92.07           H
ATOM   1872  N   PHE A 120       3.859  -7.644   9.340  1.00 96.24           N
ATOM   1873  H   PHE A 120       4.710  -7.181   9.587  1.00 96.24           H
ATOM   1874  CA  PHE A 120       3.517  -8.855  10.060  1.00 95.87           C
ATOM   1875  HA  PHE A 120       2.568  -9.062   9.821  1.00 95.87           H
ATOM   1876  C   PHE A 120       3.644  -8.609  11.559  1.00 95.51           C
ATOM   1877  O   PHE A 120       4.692  -8.189  12.048  1.00 94.20           O
ATOM   1878  CB  PHE A 120       4.419 -10.013   9.626  1.00 95.85           C
ATOM   1879 1HB  PHE A 120       5.357  -9.804   9.901  1.00 95.85           H
ATOM   1880 2HB  PHE A 120       4.112 -10.844  10.090  1.00 95.85           H
ATOM   1881  CG  PHE A 120       4.415 -10.279   8.132  1.00 96.30           C
ATOM   1882  CD1 PHE A 120       3.545 -11.234   7.584  1.00 95.03           C
ATOM   1883  HD1 PHE A 120       2.933 -11.751   8.182  1.00 95.03           H
ATOM   1884  CD2 PHE A 120       5.285  -9.562   7.288  1.00 95.36           C
ATOM   1885  HD2 PHE A 120       5.914  -8.888   7.675  1.00 95.36           H
ATOM   1886  CE1 PHE A 120       3.530 -11.467   6.200  1.00 94.98           C
ATOM   1887  HE1 PHE A 120       2.907 -12.147   5.814  1.00 94.98           H
ATOM   1888  CE2 PHE A 120       5.268  -9.794   5.904  1.00 95.22           C
ATOM   1889  HE2 PHE A 120       5.883  -9.281   5.306  1.00 95.22           H
ATOM   1890  CZ  PHE A 120       4.392 -10.742   5.357  1.00 95.56           C
ATOM   1891  HZ  PHE A 120       4.380 -10.903   4.370  1.00 95.56           H
ATOM   1892  N   HIS A 121       2.581  -8.913  12.284  1.00 92.76           N
ATOM   1893  H   HIS A 121       1.708  -9.077  11.825  1.00 92.76           H
ATOM   1894  CA  HIS A 121       2.652  -9.015  13.732  1.00 91.37           C
ATOM   1895  HA  HIS A 121       3.349  -8.373  14.051  1.00 91.37           H
ATOM   1896  C   HIS A 121       3.076 -10.427  14.127  1.00 90.83           C
ATOM   1897  O   HIS A 121       2.771 -11.394  13.425  1.00 88.75           O
ATOM   1898  CB  HIS A 121       1.324  -8.603  14.339  1.00 89.62           C
ATOM   1899 1HB  HIS A 121       0.594  -9.133  13.908  1.00 89.62           H
ATOM   1900 2HB  HIS A 121       1.343  -8.797  15.320  1.00 89.62           H
ATOM   1901  CG  HIS A 121       1.032  -7.137  14.145  1.00 87.28           C
ATOM   1902  ND1 HIS A 121       1.737  -6.100  14.709  1.00 76.59           N
ATOM   1903  HD1 HIS A 121       2.546  -6.183  15.291  1.00 76.59           H
ATOM   1904  CD2 HIS A 121       0.016  -6.603  13.410  1.00 76.50           C
ATOM   1905  HD2 HIS A 121      -0.656  -7.111  12.871  1.00 76.50           H
ATOM   1906  CE1 HIS A 121       1.140  -4.950  14.335  1.00 76.57           C
ATOM   1907  HE1 HIS A 121       1.439  -4.035  14.605  1.00 76.57           H
ATOM   1908  NE2 HIS A 121       0.086  -5.214  13.548  1.00 78.19           N
ATOM   1909  N   HIS A 122       3.767 -10.537  15.258  1.00 88.71           N
ATOM   1910  H   HIS A 122       4.050  -9.704  15.734  1.00 88.71           H
ATOM   1911  CA  HIS A 122       4.126 -11.826  15.827  1.00 86.05           C
ATOM   1912  HA  HIS A 122       4.486 -12.366  15.067  1.00 86.05           H
ATOM   1913  C   HIS A 122       2.901 -12.555  16.384  1.00 84.76           C
ATOM   1914  O   HIS A 122       1.897 -11.938  16.753  1.00 81.92           O
ATOM   1915  CB  HIS A 122       5.212 -11.639  16.890  1.00 82.96           C
ATOM   1916 1HB  HIS A 122       5.515 -12.539  17.204  1.00 82.96           H
ATOM   1917 2HB  HIS A 122       5.983 -11.151  16.481  1.00 82.96           H
ATOM   1918  CG  HIS A 122       4.747 -10.857  18.090  1.00 80.62           C
ATOM   1919  ND1 HIS A 122       4.546  -9.494  18.127  1.00 70.82           N
ATOM   1920  HD1 HIS A 122       4.688  -8.852  17.374  1.00 70.82           H
ATOM   1921  CD2 HIS A 122       4.417 -11.372  19.309  1.00 70.66           C
ATOM   1922  HD2 HIS A 122       4.448 -12.335  19.578  1.00 70.66           H
ATOM   1923  CE1 HIS A 122       4.124  -9.191  19.364  1.00 68.31           C
ATOM   1924  HE1 HIS A 122       3.911  -8.268  19.685  1.00 68.31           H
ATOM   1925  NE2 HIS A 122       4.028 -10.299  20.107  1.00 70.03           N
ATOM   1926  N   GLU A 123       2.994 -13.878  16.459  1.00 80.97           N
ATOM   1927  H   GLU A 123       3.824 -14.308  16.105  1.00 80.97           H
ATOM   1928  CA  GLU A 123       1.967 -14.744  17.023  1.00 78.53           C
ATOM   1929  HA  GLU A 123       1.080 -14.317  16.846  1.00 78.53           H
ATOM   1930  C   GLU A 123       2.163 -14.848  18.543  1.00 76.28           C
ATOM   1931  O   GLU A 123       3.001 -15.604  19.023  1.00 70.54           O
ATOM   1932  CB  GLU A 123       1.986 -16.104  16.315  1.00 76.68           C
ATOM   1933 1HB  GLU A 123       2.912 -16.477  16.366  1.00 76.68           H
ATOM   1934 2HB  GLU A 123       1.352 -16.718  16.786  1.00 76.68           H
ATOM   1935  CG  GLU A 123       1.571 -15.999  14.832  1.00 71.91           C
ATOM   1936 1HG  GLU A 123       0.670 -15.568  14.791  1.00 71.91           H
ATOM   1937 2HG  GLU A 123       2.239 -15.421  14.362  1.00 71.91           H
ATOM   1938  CD  GLU A 123       1.492 -17.344  14.083  1.00 69.24           C
ATOM   1939  OE1 GLU A 123       1.143 -17.304  12.875  1.00 62.52           O
ATOM   1940  OE2 GLU A 123       1.763 -18.397  14.682  1.00 62.46           O
ATOM   1941  N   GLU A 124       1.365 -14.094  19.308  1.00 74.00           N
ATOM   1942  H   GLU A 124       0.616 -13.607  18.859  1.00 74.00           H
ATOM   1943  CA  GLU A 124       1.512 -13.930  20.771  1.00 71.42           C
ATOM   1944  HA  GLU A 124       2.427 -13.536  20.861  1.00 71.42           H
ATOM   1945  C   GLU A 124       1.479 -15.257  21.561  1.00 68.25           C
ATOM   1946  O   GLU A 124       2.093 -15.378  22.615  1.00 61.98           O
ATOM   1947  CB  GLU A 124       0.392 -12.999  21.316  1.00 67.81           C
ATOM   1948 1HB  GLU A 124      -0.492 -13.381  21.047  1.00 67.81           H
ATOM   1949 2HB  GLU A 124       0.458 -12.979  22.314  1.00 67.81           H
ATOM   1950  CG  GLU A 124       0.460 -11.543  20.803  1.00 62.03           C
ATOM   1951 1HG  GLU A 124       1.359 -11.172  21.035  1.00 62.03           H
ATOM   1952 2HG  GLU A 124       0.351 -11.557  19.809  1.00 62.03           H
ATOM   1953  CD  GLU A 124      -0.627 -10.610  21.403  1.00 59.69           C
ATOM   1954  OE1 GLU A 124      -0.590  -9.379  21.168  1.00 55.65           O
ATOM   1955  OE2 GLU A 124      -1.552 -11.074  22.097  1.00 55.67           O
ATOM   1956  N   HIS A 125       0.812 -16.282  21.060  1.00 63.17           N
ATOM   1957  H   HIS A 125       0.358 -16.164  20.177  1.00 63.17           H
ATOM   1958  CA  HIS A 125       0.701 -17.578  21.724  1.00 60.48           C
ATOM   1959  HA  HIS A 125       0.556 -17.355  22.688  1.00 60.48           H
ATOM   1960  C   HIS A 125       1.989 -18.422  21.671  1.00 58.58           C
ATOM   1961  O   HIS A 125       2.070 -19.447  22.351  1.00 54.74           O
ATOM   1962  CB  HIS A 125      -0.502 -18.332  21.135  1.00 56.25           C
ATOM   1963 1HB  HIS A 125      -0.637 -19.175  21.655  1.00 56.25           H
ATOM   1964 2HB  HIS A 125      -1.314 -17.754  21.220  1.00 56.25           H
ATOM   1965  CG  HIS A 125      -0.351 -18.706  19.681  1.00 52.05           C
ATOM   1966  ND1 HIS A 125      -0.560 -17.896  18.596  1.00 46.68           N
ATOM   1967  HD1 HIS A 125      -0.830 -16.934  18.625  1.00 46.68           H
ATOM   1968  CD2 HIS A 125      -0.003 -19.941  19.210  1.00 44.77           C
ATOM   1969  HD2 HIS A 125       0.212 -20.745  19.764  1.00 44.77           H
ATOM   1970  CE1 HIS A 125      -0.338 -18.624  17.483  1.00 39.91           C
ATOM   1971  HE1 HIS A 125      -0.414 -18.277  16.548  1.00 39.91           H
ATOM   1972  NE2 HIS A 125      -0.002 -19.875  17.809  1.00 42.25           N
ATOM   1973  N   LEU A 126       2.987 -18.011  20.890  1.00 58.01           N
ATOM   1974  H   LEU A 126       2.849 -17.164  20.377  1.00 58.01           H
ATOM   1975  CA  LEU A 126       4.270 -18.697  20.720  1.00 57.52           C
ATOM   1976  HA  LEU A 126       4.176 -19.553  21.228  1.00 57.52           H
ATOM   1977  C   LEU A 126       5.459 -17.945  21.359  1.00 58.89           C
ATOM   1978  O   LEU A 126       6.602 -18.331  21.144  1.00 54.85           O
ATOM   1979  CB  LEU A 126       4.491 -18.975  19.222  1.00 53.08           C
ATOM   1980 1HB  LEU A 126       4.470 -18.101  18.737  1.00 53.08           H
ATOM   1981 2HB  LEU A 126       5.392 -19.395  19.114  1.00 53.08           H
ATOM   1982  CG  LEU A 126       3.443 -19.909  18.579  1.00 49.53           C
ATOM   1983  HG  LEU A 126       2.540 -19.520  18.763  1.00 49.53           H
ATOM   1984  CD1 LEU A 126       3.678 -20.012  17.085  1.00 46.75           C
ATOM   1985 1HD1 LEU A 126       3.005 -20.615  16.657  1.00 46.75           H
ATOM   1986 2HD1 LEU A 126       4.587 -20.379  16.890  1.00 46.75           H
ATOM   1987 3HD1 LEU A 126       3.609 -19.115  16.649  1.00 46.75           H
ATOM   1988  CD2 LEU A 126       3.516 -21.325  19.154  1.00 46.27           C
ATOM   1989 1HD2 LEU A 126       2.833 -21.920  18.730  1.00 46.27           H
ATOM   1990 2HD2 LEU A 126       3.350 -21.320  20.140  1.00 46.27           H
ATOM   1991 3HD2 LEU A 126       4.417 -21.730  18.996  1.00 46.27           H
ATOM   1992  N   GLU A 127       5.202 -16.892  22.148  1.00 57.08           N
ATOM   1993  H   GLU A 127       4.244 -16.679  22.342  1.00 57.08           H
ATOM   1994  CA  GLU A 127       6.231 -16.026  22.749  1.00 56.04           C
ATOM   1995  HA  GLU A 127       6.829 -15.795  21.981  1.00 56.04           H
ATOM   1996  C   GLU A 127       7.072 -16.731  23.830  1.00 57.57           C
ATOM   1997  O   GLU A 127       8.274 -16.487  23.938  1.00 53.34           O
ATOM   1998  CB  GLU A 127       5.560 -14.787  23.372  1.00 50.63           C
ATOM   1999 1HB  GLU A 127       4.791 -15.090  23.935  1.00 50.63           H
ATOM   2000 2HB  GLU A 127       6.230 -14.317  23.947  1.00 50.63           H
ATOM   2001  CG  GLU A 127       5.034 -13.792  22.323  1.00 45.40           C
ATOM   2002 1HG  GLU A 127       5.816 -13.391  21.846  1.00 45.40           H
ATOM   2003 2HG  GLU A 127       4.465 -14.291  21.670  1.00 45.40           H
ATOM   2004  CD  GLU A 127       4.194 -12.652  22.943  1.00 42.11           C
ATOM   2005  OE1 GLU A 127       3.444 -12.005  22.181  1.00 39.32           O
ATOM   2006  OE2 GLU A 127       4.257 -12.407  24.166  1.00 39.08           O
ATOM   2007  N   ASN A 128       6.464 -17.609  24.638  1.00 56.29           N
ATOM   2008  H   ASN A 128       5.518 -17.864  24.438  1.00 56.29           H
ATOM   2009  CA  ASN A 128       7.115 -18.211  25.795  1.00 55.47           C
ATOM   2010  HA  ASN A 128       7.832 -17.572  26.075  1.00 55.47           H
ATOM   2011  C   ASN A 128       7.796 -19.528  25.432  1.00 55.39           C
ATOM   2012  O   ASN A 128       7.150 -20.497  25.031  1.00 52.74           O
ATOM   2013  CB  ASN A 128       6.097 -18.376  26.929  1.00 51.27           C
ATOM   2014 1HB  ASN A 128       5.274 -18.811  26.564  1.00 51.27           H
ATOM   2015 2HB  ASN A 128       6.495 -18.958  27.638  1.00 51.27           H
ATOM   2016  CG  ASN A 128       5.699 -17.059  27.562  1.00 46.13           C
ATOM   2017  OD1 ASN A 128       6.454 -16.111  27.635  1.00 42.42           O
ATOM   2018  ND2 ASN A 128       4.499 -16.958  28.081  1.00 41.46           N
ATOM   2019 1HD2 ASN A 128       4.218 -16.109  28.529  1.00 41.46           H
ATOM   2020 2HD2 ASN A 128       3.865 -17.730  28.029  1.00 41.46           H
ATOM   2021  N   ILE A 129       9.111 -19.595  25.669  1.00 55.53           N
ATOM   2022  H   ILE A 129       9.606 -18.749  25.865  1.00 55.53           H
ATOM   2023  CA  ILE A 129       9.856 -20.857  25.653  1.00 54.89           C
ATOM   2024  HA  ILE A 129       9.418 -21.469  24.995  1.00 54.89           H
ATOM   2025  C   ILE A 129       9.783 -21.455  27.067  1.00 54.60           C
ATOM   2026  O   ILE A 129      10.281 -20.829  28.000  1.00 51.58           O
ATOM   2027  CB  ILE A 129      11.307 -20.637  25.174  1.00 51.28           C
ATOM   2028  HB  ILE A 129      11.771 -20.028  25.817  1.00 51.28           H
ATOM   2029  CG1 ILE A 129      11.323 -19.968  23.785  1.00 48.08           C
ATOM   2030 1HG1 ILE A 129      10.978 -20.620  23.110  1.00 48.08           H
ATOM   2031 2HG1 ILE A 129      10.728 -19.165  23.808  1.00 48.08           H
ATOM   2032  CG2 ILE A 129      12.055 -21.987  25.133  1.00 47.27           C
ATOM   2033 1HG2 ILE A 129      12.998 -21.865  24.825  1.00 47.27           H
ATOM   2034 2HG2 ILE A 129      11.607 -22.626  24.507  1.00 47.27           H
ATOM   2035 3HG2 ILE A 129      12.080 -22.410  26.039  1.00 47.27           H
ATOM   2036  CD1 ILE A 129      12.715 -19.520  23.350  1.00 44.31           C
ATOM   2037 1HD1 ILE A 129      12.688 -19.091  22.447  1.00 44.31           H
ATOM   2038 2HD1 ILE A 129      13.343 -20.297  23.303  1.00 44.31           H
ATOM   2039 3HD1 ILE A 129      13.095 -18.856  23.994  1.00 44.31           H
ATOM   2040  N   PRO A 130       9.202 -22.643  27.254  1.00 47.83           N
ATOM   2041  CA  PRO A 130       9.190 -23.300  28.558  1.00 47.82           C
ATOM   2042  HA  PRO A 130       8.701 -22.725  29.214  1.00 47.82           H
ATOM   2043  C   PRO A 130      10.626 -23.478  29.086  1.00 49.02           C
ATOM   2044  O   PRO A 130      11.473 -24.037  28.399  1.00 46.85           O
ATOM   2045  CB  PRO A 130       8.479 -24.646  28.345  1.00 44.02           C
ATOM   2046 1HB  PRO A 130       9.142 -25.383  28.213  1.00 44.02           H
ATOM   2047 2HB  PRO A 130       7.888 -24.864  29.121  1.00 44.02           H
ATOM   2048  CG  PRO A 130       7.651 -24.428  27.078  1.00 43.77           C
ATOM   2049 1HG  PRO A 130       7.521 -25.287  26.583  1.00 43.77           H
ATOM   2050 2HG  PRO A 130       6.760 -24.031  27.296  1.00 43.77           H
ATOM   2051  CD  PRO A 130       8.498 -23.453  26.265  1.00 46.03           C
ATOM   2052 1HD  PRO A 130       9.160 -23.936  25.692  1.00 46.03           H
ATOM   2053 2HD  PRO A 130       7.927 -22.865  25.692  1.00 46.03           H
ATOM   2054  N   GLY A 131      10.908 -22.997  30.316  1.00 46.58           N
ATOM   2055  H   GLY A 131      10.193 -22.493  30.800  1.00 46.58           H
ATOM   2056  CA  GLY A 131      12.205 -23.172  30.983  1.00 46.62           C
ATOM   2057 1HA  GLY A 131      12.009 -23.337  31.950  1.00 46.62           H
ATOM   2058 2HA  GLY A 131      12.623 -23.988  30.584  1.00 46.62           H
ATOM   2059  C   GLY A 131      13.197 -22.003  30.872  1.00 47.77           C
ATOM   2060  O   GLY A 131      14.311 -22.127  31.380  1.00 44.12           O
ATOM   2061  N   THR A 132      12.837 -20.866  30.273  1.00 50.01           N
ATOM   2062  H   THR A 132      11.918 -20.811  29.883  1.00 50.01           H
ATOM   2063  CA  THR A 132      13.719 -19.680  30.152  1.00 50.54           C
ATOM   2064  HA  THR A 132      14.608 -20.061  30.406  1.00 50.54           H
ATOM   2065  C   THR A 132      13.409 -18.542  31.136  1.00 51.15           C
ATOM   2066  O   THR A 132      13.671 -17.387  30.834  1.00 48.08           O
ATOM   2067  CB  THR A 132      13.770 -19.143  28.721  1.00 46.89           C
ATOM   2068  HB  THR A 132      14.270 -18.277  28.723  1.00 46.89           H
ATOM   2069  OG1 THR A 132      12.476 -18.851  28.255  1.00 43.37           O
ATOM   2070  HG1 THR A 132      12.488 -18.785  27.300  1.00 43.37           H
ATOM   2071  CG2 THR A 132      14.398 -20.141  27.753  1.00 41.92           C
ATOM   2072 1HG2 THR A 132      14.422 -19.772  26.824  1.00 41.92           H
ATOM   2073 2HG2 THR A 132      13.878 -20.995  27.731  1.00 41.92           H
ATOM   2074 3HG2 THR A 132      15.336 -20.359  28.022  1.00 41.92           H
ATOM   2075  N   SER A 133      12.889 -18.839  32.332  1.00 48.92           N
ATOM   2076  H   SER A 133      12.757 -19.801  32.569  1.00 48.92           H
ATOM   2077  CA  SER A 133      12.502 -17.813  33.316  1.00 49.82           C
ATOM   2078  HA  SER A 133      11.893 -17.223  32.786  1.00 49.82           H
ATOM   2079  C   SER A 133      13.648 -16.919  33.823  1.00 51.91           C
ATOM   2080  O   SER A 133      13.381 -15.899  34.463  1.00 49.26           O
ATOM   2081  CB  SER A 133      11.789 -18.476  34.507  1.00 45.31           C
ATOM   2082 1HB  SER A 133      11.623 -17.813  35.237  1.00 45.31           H
ATOM   2083 2HB  SER A 133      10.921 -18.883  34.222  1.00 45.31           H
ATOM   2084  OG  SER A 133      12.583 -19.512  35.050  1.00 40.03           O
ATOM   2085  HG  SER A 133      12.046 -20.295  35.173  1.00 40.03           H
ATOM   2086  N   GLU A 134      14.908 -17.253  33.507  1.00 49.04           N
ATOM   2087  H   GLU A 134      15.054 -18.088  32.977  1.00 49.04           H
ATOM   2088  CA  GLU A 134      16.089 -16.464  33.893  1.00 49.47           C
ATOM   2089  HA  GLU A 134      15.703 -15.782  34.515  1.00 49.47           H
ATOM   2090  C   GLU A 134      16.770 -15.712  32.728  1.00 51.98           C
ATOM   2091  O   GLU A 134      17.599 -14.833  32.970  1.00 48.97           O
ATOM   2092  CB  GLU A 134      17.114 -17.355  34.597  1.00 45.41           C
ATOM   2093 1HB  GLU A 134      17.320 -18.133  34.003  1.00 45.41           H
ATOM   2094 2HB  GLU A 134      17.946 -16.822  34.750  1.00 45.41           H
ATOM   2095  CG  GLU A 134      16.604 -17.884  35.953  1.00 38.96           C
ATOM   2096 1HG  GLU A 134      16.206 -17.122  36.465  1.00 38.96           H
ATOM   2097 2HG  GLU A 134      15.901 -18.575  35.783  1.00 38.96           H
ATOM   2098  CD  GLU A 134      17.729 -18.518  36.801  1.00 35.38           C
ATOM   2099  OE1 GLU A 134      17.500 -18.666  38.021  1.00 30.74           O
ATOM   2100  OE2 GLU A 134      18.809 -18.818  36.236  1.00 33.70           O
ATOM   2101  N   ASN A 135      16.447 -16.031  31.470  1.00 54.61           N
ATOM   2102  H   ASN A 135      15.764 -16.745  31.315  1.00 54.61           H
ATOM   2103  CA  ASN A 135      17.053 -15.378  30.317  1.00 55.34           C
ATOM   2104  HA  ASN A 135      17.879 -14.919  30.643  1.00 55.34           H
ATOM   2105  C   ASN A 135      16.099 -14.314  29.756  1.00 58.23           C
ATOM   2106  O   ASN A 135      14.986 -14.624  29.353  1.00 54.63           O
ATOM   2107  CB  ASN A 135      17.470 -16.424  29.274  1.00 49.75           C
ATOM   2108 1HB  ASN A 135      16.735 -17.095  29.181  1.00 49.75           H
ATOM   2109 2HB  ASN A 135      17.615 -15.964  28.398  1.00 49.75           H
ATOM   2110  CG  ASN A 135      18.747 -17.163  29.642  1.00 44.31           C
ATOM   2111  OD1 ASN A 135      19.545 -16.754  30.466  1.00 40.96           O
ATOM   2112  ND2 ASN A 135      19.010 -18.279  29.012  1.00 38.47           N
ATOM   2113 1HD2 ASN A 135      19.853 -18.779  29.211  1.00 38.47           H
ATOM   2114 2HD2 ASN A 135      18.368 -18.632  28.332  1.00 38.47           H
ATOM   2115  N   SER A 136      16.578 -13.078  29.656  1.00 63.41           N
ATOM   2116  H   SER A 136      17.508 -12.925  29.989  1.00 63.41           H
ATOM   2117  CA  SER A 136      15.871 -11.916  29.103  1.00 65.96           C
ATOM   2118  HA  SER A 136      14.960 -11.972  29.511  1.00 65.96           H
ATOM   2119  C   SER A 136      15.704 -11.962  27.569  1.00 69.99           C
ATOM   2120  O   SER A 136      15.702 -10.919  26.909  1.00 66.54           O
ATOM   2121  CB  SER A 136      16.596 -10.630  29.517  1.00 59.48           C
ATOM   2122 1HB  SER A 136      17.484 -10.557  29.064  1.00 59.48           H
ATOM   2123 2HB  SER A 136      16.045  -9.823  29.303  1.00 59.48           H
ATOM   2124  OG  SER A 136      16.824 -10.638  30.912  1.00 51.39           O
ATOM   2125  HG  SER A 136      15.985 -10.640  31.373  1.00 51.39           H
ATOM   2126  N   ALA A 137      15.642 -13.163  26.994  1.00 72.63           N
ATOM   2127  H   ALA A 137      15.701 -13.966  27.587  1.00 72.63           H
ATOM   2128  CA  ALA A 137      15.495 -13.388  25.570  1.00 74.88           C
ATOM   2129  HA  ALA A 137      15.684 -12.515  25.120  1.00 74.88           H
ATOM   2130  C   ALA A 137      14.051 -13.805  25.249  1.00 76.57           C
ATOM   2131  O   ALA A 137      13.572 -14.838  25.706  1.00 75.16           O
ATOM   2132  CB  ALA A 137      16.527 -14.417  25.097  1.00 72.08           C
ATOM   2133 1HB  ALA A 137      17.456 -14.121  25.318  1.00 72.08           H
ATOM   2134 2HB  ALA A 137      16.474 -14.549  24.107  1.00 72.08           H
ATOM   2135 3HB  ALA A 137      16.375 -15.304  25.534  1.00 72.08           H
ATOM   2136  N   PHE A 138      13.374 -13.005  24.429  1.00 80.21           N
ATOM   2137  H   PHE A 138      13.827 -12.169  24.119  1.00 80.21           H
ATOM   2138  CA  PHE A 138      12.022 -13.256  23.949  1.00 81.31           C
ATOM   2139  HA  PHE A 138      11.615 -13.944  24.550  1.00 81.31           H
ATOM   2140  C   PHE A 138      12.078 -13.798  22.532  1.00 84.05           C
ATOM   2141  O   PHE A 138      12.822 -13.284  21.706  1.00 83.41           O
ATOM   2142  CB  PHE A 138      11.202 -11.972  24.018  1.00 78.48           C
ATOM   2143 1HB  PHE A 138      11.652 -11.274  23.461  1.00 78.48           H
ATOM   2144 2HB  PHE A 138      10.289 -12.154  23.652  1.00 78.48           H
ATOM   2145  CG  PHE A 138      11.051 -11.433  25.421  1.00 73.98           C
ATOM   2146  CD1 PHE A 138       9.970 -11.841  26.227  1.00 70.76           C
ATOM   2147  HD1 PHE A 138       9.293 -12.483  25.868  1.00 70.76           H
ATOM   2148  CD2 PHE A 138      12.004 -10.537  25.932  1.00 67.89           C
ATOM   2149  HD2 PHE A 138      12.775 -10.250  25.364  1.00 67.89           H
ATOM   2150  CE1 PHE A 138       9.844 -11.348  27.530  1.00 62.81           C
ATOM   2151  HE1 PHE A 138       9.075 -11.638  28.100  1.00 62.81           H
ATOM   2152  CE2 PHE A 138      11.873 -10.042  27.246  1.00 63.02           C
ATOM   2153  HE2 PHE A 138      12.550  -9.402  27.610  1.00 63.02           H
ATOM   2154  CZ  PHE A 138      10.792 -10.448  28.041  1.00 62.27           C
ATOM   2155  HZ  PHE A 138      10.696 -10.096  28.972  1.00 62.27           H
ATOM   2156  N   ARG A 139      11.275 -14.824  22.242  1.00 84.32           N
ATOM   2157  H   ARG A 139      10.727 -15.226  22.976  1.00 84.32           H
ATOM   2158  CA  ARG A 139      11.163 -15.386  20.893  1.00 84.77           C
ATOM   2159  HA  ARG A 139      11.927 -15.028  20.356  1.00 84.77           H
ATOM   2160  C   ARG A 139       9.870 -14.929  20.234  1.00 84.99           C
ATOM   2161  O   ARG A 139       8.798 -15.101  20.796  1.00 83.84           O
ATOM   2162  CB  ARG A 139      11.267 -16.910  20.960  1.00 83.81           C
ATOM   2163 1HB  ARG A 139      12.146 -17.154  21.370  1.00 83.81           H
ATOM   2164 2HB  ARG A 139      10.524 -17.258  21.532  1.00 83.81           H
ATOM   2165  CG  ARG A 139      11.169 -17.554  19.568  1.00 79.57           C
ATOM   2166 1HG  ARG A 139      10.326 -17.260  19.118  1.00 79.57           H
ATOM   2167 2HG  ARG A 139      11.955 -17.282  19.013  1.00 79.57           H
ATOM   2168  CD  ARG A 139      11.159 -19.068  19.720  1.00 79.29           C
ATOM   2169 1HD  ARG A 139      12.049 -19.376  20.055  1.00 79.29           H
ATOM   2170 2HD  ARG A 139      10.447 -19.334  20.370  1.00 79.29           H
ATOM   2171  NE  ARG A 139      10.890 -19.750  18.445  1.00 73.15           N
ATOM   2172  HE  ARG A 139      11.338 -19.380  17.631  1.00 73.15           H
ATOM   2173  CZ  ARG A 139      10.109 -20.810  18.272  1.00 70.04           C
ATOM   2174  NH1 ARG A 139       9.489 -21.390  19.260  1.00 64.87           N
ATOM   2175 1HH1 ARG A 139       9.593 -21.039  20.190  1.00 64.87           H
ATOM   2176 2HH1 ARG A 139       8.910 -22.187  19.088  1.00 64.87           H
ATOM   2177  NH2 ARG A 139       9.946 -21.302  17.093  1.00 60.59           N
ATOM   2178 1HH2 ARG A 139      10.407 -20.886  16.309  1.00 60.59           H
ATOM   2179 2HH2 ARG A 139       9.358 -22.100  16.961  1.00 60.59           H
ATOM   2180  N   PHE A 140       9.985 -14.463  18.993  1.00 88.43           N
ATOM   2181  H   PHE A 140      10.903 -14.374  18.607  1.00 88.43           H
ATOM   2182  CA  PHE A 140       8.859 -14.077  18.167  1.00 88.78           C
ATOM   2183  HA  PHE A 140       8.053 -14.280  18.723  1.00 88.78           H
ATOM   2184  C   PHE A 140       8.803 -14.887  16.888  1.00 90.27           C
ATOM   2185  O   PHE A 140       9.789 -14.966  16.158  1.00 89.75           O
ATOM   2186  CB  PHE A 140       8.935 -12.592  17.830  1.00 87.06           C
ATOM   2187 1HB  PHE A 140       9.785 -12.411  17.336  1.00 87.06           H
ATOM   2188 2HB  PHE A 140       8.155 -12.346  17.254  1.00 87.06           H
ATOM   2189  CG  PHE A 140       8.907 -11.736  19.068  1.00 85.23           C
ATOM   2190  CD1 PHE A 140       7.833 -11.847  19.962  1.00 80.97           C
ATOM   2191  HD1 PHE A 140       7.075 -12.467  19.757  1.00 80.97           H
ATOM   2192  CD2 PHE A 140       9.972 -10.877  19.347  1.00 80.24           C
ATOM   2193  HD2 PHE A 140      10.741 -10.803  18.711  1.00 80.24           H
ATOM   2194  CE1 PHE A 140       7.819 -11.096  21.135  1.00 77.28           C
ATOM   2195  HE1 PHE A 140       7.053 -11.177  21.773  1.00 77.28           H
ATOM   2196  CE2 PHE A 140       9.954 -10.123  20.520  1.00 77.27           C
ATOM   2197  HE2 PHE A 140      10.711  -9.502  20.725  1.00 77.27           H
ATOM   2198  CZ  PHE A 140       8.874 -10.233  21.416  1.00 76.72           C
ATOM   2199  HZ  PHE A 140       8.865  -9.690  22.256  1.00 76.72           H
ATOM   2200  N   LEU A 141       7.630 -15.428  16.602  1.00 89.81           N
ATOM   2201  H   LEU A 141       6.905 -15.388  17.290  1.00 89.81           H
ATOM   2202  CA  LEU A 141       7.347 -16.080  15.329  1.00 90.17           C
ATOM   2203  HA  LEU A 141       8.218 -16.230  14.861  1.00 90.17           H
ATOM   2204  C   LEU A 141       6.488 -15.157  14.464  1.00 90.48           C
ATOM   2205  O   LEU A 141       5.432 -14.691  14.885  1.00 89.09           O
ATOM   2206  CB  LEU A 141       6.687 -17.442  15.586  1.00 88.67           C
ATOM   2207 1HB  LEU A 141       7.236 -17.945  16.254  1.00 88.67           H
ATOM   2208 2HB  LEU A 141       5.769 -17.291  15.954  1.00 88.67           H
ATOM   2209  CG  LEU A 141       6.573 -18.284  14.310  1.00 79.21           C
ATOM   2210  HG  LEU A 141       6.173 -17.689  13.612  1.00 79.21           H
ATOM   2211  CD1 LEU A 141       7.939 -18.797  13.838  1.00 74.93           C
ATOM   2212 1HD1 LEU A 141       7.848 -19.344  13.006  1.00 74.93           H
ATOM   2213 2HD1 LEU A 141       8.368 -19.370  14.537  1.00 74.93           H
ATOM   2214 3HD1 LEU A 141       8.558 -18.037  13.641  1.00 74.93           H
ATOM   2215  CD2 LEU A 141       5.690 -19.501  14.548  1.00 74.18           C
ATOM   2216 1HD2 LEU A 141       5.612 -20.055  13.719  1.00 74.18           H
ATOM   2217 2HD2 LEU A 141       4.768 -19.227  14.823  1.00 74.18           H
ATOM   2218 3HD2 LEU A 141       6.066 -20.081  15.270  1.00 74.18           H
ATOM   2219  N   PHE A 142       6.936 -14.937  13.234  1.00 93.07           N
ATOM   2220  H   PHE A 142       7.832 -15.306  12.985  1.00 93.07           H
ATOM   2221  CA  PHE A 142       6.196 -14.188  12.225  1.00 93.59           C
ATOM   2222  HA  PHE A 142       5.380 -13.807  12.660  1.00 93.59           H
ATOM   2223  C   PHE A 142       5.785 -15.142  11.115  1.00 93.58           C
ATOM   2224  O   PHE A 142       6.631 -15.773  10.478  1.00 91.98           O
ATOM   2225  CB  PHE A 142       7.046 -13.035  11.697  1.00 93.30           C
ATOM   2226 1HB  PHE A 142       7.885 -13.413  11.305  1.00 93.30           H
ATOM   2227 2HB  PHE A 142       6.529 -12.561  10.984  1.00 93.30           H
ATOM   2228  CG  PHE A 142       7.436 -12.019  12.747  1.00 93.84           C
ATOM   2229  CD1 PHE A 142       6.587 -10.932  13.034  1.00 92.22           C
ATOM   2230  HD1 PHE A 142       5.725 -10.830  12.538  1.00 92.22           H
ATOM   2231  CD2 PHE A 142       8.637 -12.168  13.461  1.00 92.85           C
ATOM   2232  HD2 PHE A 142       9.239 -12.943  13.270  1.00 92.85           H
ATOM   2233  CE1 PHE A 142       6.945  -9.994  14.011  1.00 92.15           C
ATOM   2234  HE1 PHE A 142       6.344  -9.219  14.204  1.00 92.15           H
ATOM   2235  CE2 PHE A 142       8.993 -11.226  14.446  1.00 92.36           C
ATOM   2236  HE2 PHE A 142       9.850 -11.331  14.950  1.00 92.36           H
ATOM   2237  CZ  PHE A 142       8.151 -10.144  14.720  1.00 92.78           C
ATOM   2238  HZ  PHE A 142       8.406  -9.477  15.420  1.00 92.78           H
ATOM   2239  N   ASN A 143       4.483 -15.246  10.862  1.00 93.59           N
ATOM   2240  H   ASN A 143       3.838 -14.738  11.433  1.00 93.59           H
ATOM   2241  CA  ASN A 143       3.966 -16.073   9.784  1.00 93.32           C
ATOM   2242  HA  ASN A 143       4.547 -16.885   9.724  1.00 93.32           H
ATOM   2243  C   ASN A 143       4.072 -15.330   8.439  1.00 93.76           C
ATOM   2244  O   ASN A 143       3.299 -14.418   8.159  1.00 92.89           O
ATOM   2245  CB  ASN A 143       2.533 -16.511  10.135  1.00 91.68           C
ATOM   2246 1HB  ASN A 143       2.535 -16.954  11.032  1.00 91.68           H
ATOM   2247 2HB  ASN A 143       1.940 -15.706  10.161  1.00 91.68           H
ATOM   2248  CG  ASN A 143       1.967 -17.481   9.131  1.00 89.74           C
ATOM   2249  OD1 ASN A 143       2.461 -17.659   8.029  1.00 85.55           O
ATOM   2250  ND2 ASN A 143       0.899 -18.154   9.476  1.00 83.80           N
ATOM   2251 1HD2 ASN A 143       0.493 -18.809   8.839  1.00 83.80           H
ATOM   2252 2HD2 ASN A 143       0.489 -18.013  10.377  1.00 83.80           H
ATOM   2253  N   LEU A 144       5.012 -15.761   7.601  1.00 94.12           N
ATOM   2254  H   LEU A 144       5.566 -16.540   7.895  1.00 94.12           H
ATOM   2255  CA  LEU A 144       5.301 -15.189   6.285  1.00 95.17           C
ATOM   2256  HA  LEU A 144       4.881 -14.282   6.309  1.00 95.17           H
ATOM   2257  C   LEU A 144       4.638 -15.954   5.129  1.00 94.97           C
ATOM   2258  O   LEU A 144       4.896 -15.641   3.969  1.00 92.76           O
ATOM   2259  CB  LEU A 144       6.822 -15.081   6.093  1.00 95.32           C
ATOM   2260 1HB  LEU A 144       7.195 -16.009   6.065  1.00 95.32           H
ATOM   2261 2HB  LEU A 144       6.990 -14.627   5.218  1.00 95.32           H
ATOM   2262  CG  LEU A 144       7.576 -14.300   7.184  1.00 95.24           C
ATOM   2263  HG  LEU A 144       7.469 -14.805   8.041  1.00 95.24           H
ATOM   2264  CD1 LEU A 144       9.045 -14.177   6.798  1.00 92.43           C
ATOM   2265 1HD1 LEU A 144       9.557 -13.672   7.493  1.00 92.43           H
ATOM   2266 2HD1 LEU A 144       9.148 -13.693   5.929  1.00 92.43           H
ATOM   2267 3HD1 LEU A 144       9.466 -15.079   6.700  1.00 92.43           H
ATOM   2268  CD2 LEU A 144       7.018 -12.901   7.403  1.00 92.16           C
ATOM   2269 1HD2 LEU A 144       7.527 -12.420   8.116  1.00 92.16           H
ATOM   2270 2HD2 LEU A 144       6.058 -12.938   7.682  1.00 92.16           H
ATOM   2271 3HD2 LEU A 144       7.074 -12.358   6.565  1.00 92.16           H
ATOM   2272  N   SER A 145       3.782 -16.946   5.411  1.00 94.16           N
ATOM   2273  H   SER A 145       3.549 -17.117   6.368  1.00 94.16           H
ATOM   2274  CA  SER A 145       3.167 -17.798   4.376  1.00 92.78           C
ATOM   2275  HA  SER A 145       3.952 -18.118   3.846  1.00 92.78           H
ATOM   2276  C   SER A 145       2.231 -17.050   3.420  1.00 92.31           C
ATOM   2277  O   SER A 145       1.908 -17.569   2.359  1.00 90.16           O
ATOM   2278  CB  SER A 145       2.412 -18.960   5.024  1.00 91.50           C
ATOM   2279 1HB  SER A 145       2.075 -19.593   4.328  1.00 91.50           H
ATOM   2280 2HB  SER A 145       3.003 -19.451   5.664  1.00 91.50           H
ATOM   2281  OG  SER A 145       1.289 -18.491   5.754  1.00 86.45           O
ATOM   2282  HG  SER A 145       0.544 -18.385   5.162  1.00 86.45           H
ATOM   2283  N   SER A 146       1.802 -15.834   3.787  1.00 92.65           N
ATOM   2284  H   SER A 146       2.059 -15.494   4.692  1.00 92.65           H
ATOM   2285  CA  SER A 146       0.978 -14.978   2.934  1.00 91.77           C
ATOM   2286  HA  SER A 146       0.354 -15.625   2.497  1.00 91.77           H
ATOM   2287  C   SER A 146       1.755 -14.267   1.825  1.00 92.20           C
ATOM   2288  O   SER A 146       1.143 -13.698   0.932  1.00 90.96           O
ATOM   2289  CB  SER A 146       0.225 -13.954   3.784  1.00 90.52           C
ATOM   2290 1HB  SER A 146      -0.387 -13.406   3.213  1.00 90.52           H
ATOM   2291 2HB  SER A 146      -0.305 -14.412   4.497  1.00 90.52           H
ATOM   2292  OG  SER A 146       1.106 -13.058   4.430  1.00 86.29           O
ATOM   2293  HG  SER A 146       1.949 -13.488   4.576  1.00 86.29           H
ATOM   2294  N   ILE A 147       3.098 -14.293   1.862  1.00 93.29           N
ATOM   2295  H   ILE A 147       3.551 -14.732   2.638  1.00 93.29           H
ATOM   2296  CA  ILE A 147       3.920 -13.701   0.805  1.00 93.71           C
ATOM   2297  HA  ILE A 147       3.543 -12.789   0.641  1.00 93.71           H
ATOM   2298  C   ILE A 147       3.800 -14.564  -0.461  1.00 93.38           C
ATOM   2299  O   ILE A 147       4.137 -15.745  -0.415  1.00 91.83           O
ATOM   2300  CB  ILE A 147       5.393 -13.532   1.245  1.00 94.50           C
ATOM   2301  HB  ILE A 147       5.768 -14.428   1.484  1.00 94.50           H
ATOM   2302  CG1 ILE A 147       5.479 -12.617   2.488  1.00 93.84           C
ATOM   2303 1HG1 ILE A 147       5.152 -11.707   2.234  1.00 93.84           H
ATOM   2304 2HG1 ILE A 147       4.889 -12.996   3.201  1.00 93.84           H
ATOM   2305  CG2 ILE A 147       6.226 -12.954   0.088  1.00 93.89           C
ATOM   2306 1HG2 ILE A 147       7.182 -12.839   0.357  1.00 93.89           H
ATOM   2307 2HG2 ILE A 147       5.876 -12.061  -0.194  1.00 93.89           H
ATOM   2308 3HG2 ILE A 147       6.202 -13.559  -0.708  1.00 93.89           H
ATOM   2309  CD1 ILE A 147       6.887 -12.469   3.068  1.00 91.78           C
ATOM   2310 1HD1 ILE A 147       6.884 -11.868   3.868  1.00 91.78           H
ATOM   2311 2HD1 ILE A 147       7.513 -12.079   2.393  1.00 91.78           H
ATOM   2312 3HD1 ILE A 147       7.253 -13.356   3.351  1.00 91.78           H
ATOM   2313  N   PRO A 148       3.341 -14.013  -1.604  1.00 92.93           N
ATOM   2314  CA  PRO A 148       3.249 -14.754  -2.851  1.00 92.00           C
ATOM   2315  HA  PRO A 148       2.697 -15.570  -2.678  1.00 92.00           H
ATOM   2316  C   PRO A 148       4.618 -15.243  -3.346  1.00 92.49           C
ATOM   2317  O   PRO A 148       5.619 -14.536  -3.235  1.00 91.22           O
ATOM   2318  CB  PRO A 148       2.616 -13.782  -3.863  1.00 90.28           C
ATOM   2319 1HB  PRO A 148       3.318 -13.317  -4.403  1.00 90.28           H
ATOM   2320 2HB  PRO A 148       1.987 -14.260  -4.476  1.00 90.28           H
ATOM   2321  CG  PRO A 148       1.864 -12.788  -2.988  1.00 88.51           C
ATOM   2322 1HG  PRO A 148       1.775 -11.902  -3.442  1.00 88.51           H
ATOM   2323 2HG  PRO A 148       0.957 -13.132  -2.747  1.00 88.51           H
ATOM   2324  CD  PRO A 148       2.760 -12.690  -1.760  1.00 91.42           C
ATOM   2325 1HD  PRO A 148       3.488 -12.017  -1.893  1.00 91.42           H
ATOM   2326 2HD  PRO A 148       2.234 -12.456  -0.943  1.00 91.42           H
ATOM   2327  N   GLU A 149       4.673 -16.411  -3.977  1.00 90.68           N
ATOM   2328  H   GLU A 149       3.823 -16.919  -4.121  1.00 90.68           H
ATOM   2329  CA  GLU A 149       5.936 -16.990  -4.474  1.00 90.41           C
ATOM   2330  HA  GLU A 149       6.512 -17.014  -3.657  1.00 90.41           H
ATOM   2331  C   GLU A 149       6.628 -16.141  -5.549  1.00 90.90           C
ATOM   2332  O   GLU A 149       7.845 -16.196  -5.704  1.00 88.90           O
ATOM   2333  CB  GLU A 149       5.682 -18.384  -5.065  1.00 88.87           C
ATOM   2334 1HB  GLU A 149       5.004 -18.303  -5.795  1.00 88.87           H
ATOM   2335 2HB  GLU A 149       6.540 -18.733  -5.443  1.00 88.87           H
ATOM   2336  CG  GLU A 149       5.166 -19.387  -4.038  1.00 80.47           C
ATOM   2337 1HG  GLU A 149       5.742 -19.333  -3.223  1.00 80.47           H
ATOM   2338 2HG  GLU A 149       4.226 -19.143  -3.799  1.00 80.47           H
ATOM   2339  CD  GLU A 149       5.188 -20.830  -4.571  1.00 73.94           C
ATOM   2340  OE1 GLU A 149       5.398 -21.730  -3.720  1.00 65.62           O
ATOM   2341  OE2 GLU A 149       5.038 -21.013  -5.802  1.00 65.12           O
ATOM   2342  N   ASN A 150       5.859 -15.346  -6.296  1.00 90.50           N
ATOM   2343  H   ASN A 150       4.870 -15.377  -6.154  1.00 90.50           H
ATOM   2344  CA  ASN A 150       6.381 -14.435  -7.308  1.00 89.93           C
ATOM   2345  HA  ASN A 150       7.175 -14.906  -7.692  1.00 89.93           H
ATOM   2346  C   ASN A 150       6.895 -13.110  -6.723  1.00 91.00           C
ATOM   2347  O   ASN A 150       7.441 -12.305  -7.480  1.00 89.17           O
ATOM   2348  CB  ASN A 150       5.302 -14.205  -8.379  1.00 87.30           C
ATOM   2349 1HB  ASN A 150       5.704 -13.700  -9.143  1.00 87.30           H
ATOM   2350 2HB  ASN A 150       4.970 -15.091  -8.702  1.00 87.30           H
ATOM   2351  CG  ASN A 150       4.119 -13.413  -7.849  1.00 81.79           C
ATOM   2352  OD1 ASN A 150       3.447 -13.797  -6.918  1.00 71.01           O
ATOM   2353  ND2 ASN A 150       3.816 -12.278  -8.443  1.00 74.05           N
ATOM   2354 1HD2 ASN A 150       3.036 -11.740  -8.125  1.00 74.05           H
ATOM   2355 2HD2 ASN A 150       4.366 -11.954  -9.213  1.00 74.05           H
ATOM   2356  N   GLU A 151       6.722 -12.860  -5.427  1.00 91.10           N
ATOM   2357  H   GLU A 151       6.214 -13.525  -4.880  1.00 91.10           H
ATOM   2358  CA  GLU A 151       7.234 -11.668  -4.763  1.00 92.08           C
ATOM   2359  HA  GLU A 151       7.295 -10.951  -5.457  1.00 92.08           H
ATOM   2360  C   GLU A 151       8.644 -11.935  -4.222  1.00 92.60           C
ATOM   2361  O   GLU A 151       8.858 -12.754  -3.337  1.00 91.49           O
ATOM   2362  CB  GLU A 151       6.251 -11.211  -3.670  1.00 91.89           C
ATOM   2363 1HB  GLU A 151       5.335 -11.148  -4.066  1.00 91.89           H
ATOM   2364 2HB  GLU A 151       6.250 -11.887  -2.933  1.00 91.89           H
ATOM   2365  CG  GLU A 151       6.636  -9.839  -3.086  1.00 90.98           C
ATOM   2366 1HG  GLU A 151       7.527  -9.914  -2.639  1.00 90.98           H
ATOM   2367 2HG  GLU A 151       6.691  -9.172  -3.829  1.00 90.98           H
ATOM   2368  CD  GLU A 151       5.604  -9.353  -2.058  1.00 91.54           C
ATOM   2369  OE1 GLU A 151       6.016  -8.861  -0.983  1.00 86.03           O
ATOM   2370  OE2 GLU A 151       4.376  -9.451  -2.317  1.00 88.12           O
ATOM   2371  N   VAL A 152       9.628 -11.223  -4.771  1.00 92.63           N
ATOM   2372  H   VAL A 152       9.403 -10.590  -5.512  1.00 92.63           H
ATOM   2373  CA  VAL A 152      11.020 -11.324  -4.341  1.00 92.74           C
ATOM   2374  HA  VAL A 152      11.132 -12.239  -3.953  1.00 92.74           H
ATOM   2375  C   VAL A 152      11.288 -10.290  -3.264  1.00 93.68           C
ATOM   2376  O   VAL A 152      11.274  -9.090  -3.541  1.00 92.77           O
ATOM   2377  CB  VAL A 152      11.986 -11.170  -5.534  1.00 91.43           C
ATOM   2378  HB  VAL A 152      11.841 -10.259  -5.919  1.00 91.43           H
ATOM   2379  CG1 VAL A 152      13.442 -11.310  -5.084  1.00 86.95           C
ATOM   2380 1HG1 VAL A 152      14.067 -11.210  -5.858  1.00 86.95           H
ATOM   2381 2HG1 VAL A 152      13.605 -12.206  -4.671  1.00 86.95           H
ATOM   2382 3HG1 VAL A 152      13.677 -10.612  -4.407  1.00 86.95           H
ATOM   2383  CG2 VAL A 152      11.714 -12.242  -6.600  1.00 87.70           C
ATOM   2384 1HG2 VAL A 152      12.339 -12.144  -7.374  1.00 87.70           H
ATOM   2385 2HG2 VAL A 152      10.779 -12.172  -6.949  1.00 87.70           H
ATOM   2386 3HG2 VAL A 152      11.833 -13.161  -6.223  1.00 87.70           H
ATOM   2387  N   ILE A 153      11.575 -10.744  -2.048  1.00 93.74           N
ATOM   2388  H   ILE A 153      11.527 -11.729  -1.882  1.00 93.74           H
ATOM   2389  CA  ILE A 153      11.958  -9.867  -0.943  1.00 94.36           C
ATOM   2390  HA  ILE A 153      11.313  -9.103  -0.958  1.00 94.36           H
ATOM   2391  C   ILE A 153      13.368  -9.323  -1.177  1.00 94.02           C
ATOM   2392  O   ILE A 153      14.293 -10.069  -1.480  1.00 93.06           O
ATOM   2393  CB  ILE A 153      11.819 -10.585   0.417  1.00 94.64           C
ATOM   2394  HB  ILE A 153      12.467 -11.346   0.398  1.00 94.64           H
ATOM   2395  CG1 ILE A 153      10.404 -11.169   0.644  1.00 92.85           C
ATOM   2396 1HG1 ILE A 153      10.267 -11.917  -0.005  1.00 92.85           H
ATOM   2397 2HG1 ILE A 153      10.359 -11.525   1.577  1.00 92.85           H
ATOM   2398  CG2 ILE A 153      12.186  -9.651   1.577  1.00 93.27           C
ATOM   2399 1HG2 ILE A 153      12.095 -10.119   2.456  1.00 93.27           H
ATOM   2400 2HG2 ILE A 153      11.590  -8.848   1.593  1.00 93.27           H
ATOM   2401 3HG2 ILE A 153      13.130  -9.332   1.495  1.00 93.27           H
ATOM   2402  CD1 ILE A 153       9.251 -10.162   0.462  1.00 84.89           C
ATOM   2403 1HD1 ILE A 153       8.365 -10.598   0.622  1.00 84.89           H
ATOM   2404 2HD1 ILE A 153       9.246  -9.787  -0.465  1.00 84.89           H
ATOM   2405 3HD1 ILE A 153       9.337  -9.399   1.102  1.00 84.89           H
ATOM   2406  N   SER A 154      13.513  -8.004  -1.034  1.00 93.22           N
ATOM   2407  H   SER A 154      12.696  -7.463  -0.835  1.00 93.22           H
ATOM   2408  CA  SER A 154      14.794  -7.296  -1.150  1.00 92.22           C
ATOM   2409  HA  SER A 154      15.399  -7.947  -1.609  1.00 92.22           H
ATOM   2410  C   SER A 154      15.406  -6.958   0.203  1.00 92.89           C
ATOM   2411  O   SER A 154      16.625  -6.981   0.340  1.00 91.71           O
ATOM   2412  CB  SER A 154      14.620  -6.019  -1.979  1.00 90.84           C
ATOM   2413 1HB  SER A 154      15.480  -5.511  -2.026  1.00 90.84           H
ATOM   2414 2HB  SER A 154      14.312  -6.240  -2.904  1.00 90.84           H
ATOM   2415  OG  SER A 154      13.656  -5.153  -1.416  1.00 84.43           O
ATOM   2416  HG  SER A 154      14.041  -4.286  -1.289  1.00 84.43           H
ATOM   2417  N   SER A 155      14.566  -6.647   1.197  1.00 93.47           N
ATOM   2418  H   SER A 155      13.587  -6.620   0.993  1.00 93.47           H
ATOM   2419  CA  SER A 155      14.990  -6.344   2.564  1.00 93.61           C
ATOM   2420  HA  SER A 155      15.733  -6.986   2.751  1.00 93.61           H
ATOM   2421  C   SER A 155      13.856  -6.579   3.556  1.00 94.33           C
ATOM   2422  O   SER A 155      12.689  -6.664   3.179  1.00 94.24           O
ATOM   2423  CB  SER A 155      15.508  -4.908   2.677  1.00 92.33           C
ATOM   2424 1HB  SER A 155      15.724  -4.683   3.627  1.00 92.33           H
ATOM   2425 2HB  SER A 155      16.321  -4.779   2.110  1.00 92.33           H
ATOM   2426  OG  SER A 155      14.528  -3.987   2.233  1.00 84.10           O
ATOM   2427  HG  SER A 155      14.925  -3.122   2.133  1.00 84.10           H
ATOM   2428  N   ALA A 156      14.205  -6.687   4.832  1.00 94.90           N
ATOM   2429  H   ALA A 156      15.180  -6.689   5.056  1.00 94.90           H
ATOM   2430  CA  ALA A 156      13.251  -6.803   5.923  1.00 95.38           C
ATOM   2431  HA  ALA A 156      12.425  -6.325   5.625  1.00 95.38           H
ATOM   2432  C   ALA A 156      13.763  -6.112   7.183  1.00 95.17           C
ATOM   2433  O   ALA A 156      14.948  -6.188   7.515  1.00 94.71           O
ATOM   2434  CB  ALA A 156      12.947  -8.282   6.173  1.00 95.69           C
ATOM   2435 1HB  ALA A 156      12.612  -8.725   5.341  1.00 95.69           H
ATOM   2436 2HB  ALA A 156      12.249  -8.390   6.881  1.00 95.69           H
ATOM   2437 3HB  ALA A 156      13.766  -8.771   6.473  1.00 95.69           H
ATOM   2438  N   GLU A 157      12.852  -5.471   7.902  1.00 95.92           N
ATOM   2439  H   GLU A 157      11.903  -5.512   7.590  1.00 95.92           H
ATOM   2440  CA  GLU A 157      13.131  -4.714   9.110  1.00 95.36           C
ATOM   2441  HA  GLU A 157      14.097  -4.872   9.313  1.00 95.36           H
ATOM   2442  C   GLU A 157      12.265  -5.223  10.260  1.00 96.04           C
ATOM   2443  O   GLU A 157      11.056  -5.388  10.106  1.00 95.38           O
ATOM   2444  CB  GLU A 157      12.856  -3.216   8.870  1.00 92.56           C
ATOM   2445 1HB  GLU A 157      11.919  -3.114   8.536  1.00 92.56           H
ATOM   2446 2HB  GLU A 157      12.955  -2.731   9.739  1.00 92.56           H
ATOM   2447  CG  GLU A 157      13.800  -2.572   7.851  1.00 83.46           C
ATOM   2448 1HG  GLU A 157      14.736  -2.649   8.194  1.00 83.46           H
ATOM   2449 2HG  GLU A 157      13.719  -3.068   6.987  1.00 83.46           H
ATOM   2450  CD  GLU A 157      13.478  -1.080   7.604  1.00 86.39           C
ATOM   2451  OE1 GLU A 157      14.230  -0.465   6.806  1.00 77.92           O
ATOM   2452  OE2 GLU A 157      12.498  -0.558   8.188  1.00 81.23           O
ATOM   2453  N   LEU A 158      12.873  -5.427  11.430  1.00 96.08           N
ATOM   2454  H   LEU A 158      13.873  -5.449  11.450  1.00 96.08           H
ATOM   2455  CA  LEU A 158      12.152  -5.619  12.676  1.00 95.86           C
ATOM   2456  HA  LEU A 158      11.226  -5.921  12.450  1.00 95.86           H
ATOM   2457  C   LEU A 158      12.082  -4.287  13.417  1.00 95.61           C
ATOM   2458  O   LEU A 158      13.109  -3.678  13.709  1.00 94.70           O
ATOM   2459  CB  LEU A 158      12.833  -6.708  13.506  1.00 95.52           C
ATOM   2460 1HB  LEU A 158      12.817  -7.559  12.981  1.00 95.52           H
ATOM   2461 2HB  LEU A 158      13.781  -6.433  13.667  1.00 95.52           H
ATOM   2462  CG  LEU A 158      12.152  -6.954  14.868  1.00 94.81           C
ATOM   2463  HG  LEU A 158      12.039  -6.072  15.326  1.00 94.81           H
ATOM   2464  CD1 LEU A 158      10.773  -7.590  14.710  1.00 92.21           C
ATOM   2465 1HD1 LEU A 158      10.345  -7.743  15.601  1.00 92.21           H
ATOM   2466 2HD1 LEU A 158      10.837  -8.472  14.244  1.00 92.21           H
ATOM   2467 3HD1 LEU A 158      10.167  -7.002  14.174  1.00 92.21           H
ATOM   2468  CD2 LEU A 158      13.019  -7.878  15.706  1.00 92.19           C
ATOM   2469 1HD2 LEU A 158      12.599  -8.054  16.596  1.00 92.19           H
ATOM   2470 2HD2 LEU A 158      13.921  -7.476  15.866  1.00 92.19           H
ATOM   2471 3HD2 LEU A 158      13.151  -8.758  15.249  1.00 92.19           H
ATOM   2472  N   ARG A 159      10.868  -3.849  13.743  1.00 94.57           N
ATOM   2473  H   ARG A 159      10.083  -4.411  13.484  1.00 94.57           H
ATOM   2474  CA  ARG A 159      10.609  -2.602  14.454  1.00 94.22           C
ATOM   2475  HA  ARG A 159      11.476  -2.106  14.503  1.00 94.22           H
ATOM   2476  C   ARG A 159      10.144  -2.899  15.872  1.00 94.06           C
ATOM   2477  O   ARG A 159       9.189  -3.649  16.071  1.00 93.28           O
ATOM   2478  CB  ARG A 159       9.604  -1.751  13.679  1.00 94.27           C
ATOM   2479 1HB  ARG A 159       8.739  -2.250  13.624  1.00 94.27           H
ATOM   2480 2HB  ARG A 159       9.464  -0.894  14.174  1.00 94.27           H
ATOM   2481  CG  ARG A 159      10.081  -1.428  12.254  1.00 92.11           C
ATOM   2482 1HG  ARG A 159      10.965  -0.963  12.305  1.00 92.11           H
ATOM   2483 2HG  ARG A 159      10.182  -2.282  11.744  1.00 92.11           H
ATOM   2484  CD  ARG A 159       9.095  -0.527  11.510  1.00 90.11           C
ATOM   2485 1HD  ARG A 159       9.367  -0.451  10.551  1.00 90.11           H
ATOM   2486 2HD  ARG A 159       8.175  -0.916  11.566  1.00 90.11           H
ATOM   2487  NE  ARG A 159       9.050   0.828  12.078  1.00 84.24           N
ATOM   2488  HE  ARG A 159       8.379   0.982  12.803  1.00 84.24           H
ATOM   2489  CZ  ARG A 159       9.788   1.857  11.743  1.00 81.41           C
ATOM   2490  NH1 ARG A 159      10.700   1.799  10.804  1.00 70.92           N
ATOM   2491 1HH1 ARG A 159      10.855   0.943  10.310  1.00 70.92           H
ATOM   2492 2HH1 ARG A 159      11.241   2.610  10.581  1.00 70.92           H
ATOM   2493  NH2 ARG A 159       9.640   3.005  12.347  1.00 72.70           N
ATOM   2494 1HH2 ARG A 159       8.959   3.104  13.072  1.00 72.70           H
ATOM   2495 2HH2 ARG A 159      10.208   3.785  12.084  1.00 72.70           H
ATOM   2496  N   LEU A 160      10.818  -2.282  16.855  1.00 92.20           N
ATOM   2497  H   LEU A 160      11.573  -1.683  16.590  1.00 92.20           H
ATOM   2498  CA  LEU A 160      10.537  -2.416  18.276  1.00 91.46           C
ATOM   2499  HA  LEU A 160       9.718  -2.986  18.344  1.00 91.46           H
ATOM   2500  C   LEU A 160      10.268  -1.039  18.875  1.00 90.79           C
ATOM   2501  O   LEU A 160      11.066  -0.116  18.688  1.00 89.47           O
ATOM   2502  CB  LEU A 160      11.718  -3.097  18.999  1.00 91.03           C
ATOM   2503 1HB  LEU A 160      12.519  -2.505  18.914  1.00 91.03           H
ATOM   2504 2HB  LEU A 160      11.478  -3.196  19.965  1.00 91.03           H
ATOM   2505  CG  LEU A 160      12.096  -4.484  18.462  1.00 89.42           C
ATOM   2506  HG  LEU A 160      12.335  -4.386  17.496  1.00 89.42           H
ATOM   2507  CD1 LEU A 160      13.268  -5.025  19.285  1.00 87.18           C
ATOM   2508 1HD1 LEU A 160      13.544  -5.931  18.963  1.00 87.18           H
ATOM   2509 2HD1 LEU A 160      13.021  -5.104  20.251  1.00 87.18           H
ATOM   2510 3HD1 LEU A 160      14.062  -4.420  19.219  1.00 87.18           H
ATOM   2511  CD2 LEU A 160      10.942  -5.478  18.558  1.00 87.85           C
ATOM   2512 1HD2 LEU A 160      11.210  -6.374  18.203  1.00 87.85           H
ATOM   2513 2HD2 LEU A 160      10.153  -5.163  18.031  1.00 87.85           H
ATOM   2514 3HD2 LEU A 160      10.650  -5.598  19.507  1.00 87.85           H
ATOM   2515  N   PHE A 161       9.167  -0.905  19.603  1.00 88.12           N
ATOM   2516  H   PHE A 161       8.527  -1.671  19.661  1.00 88.12           H
ATOM   2517  CA  PHE A 161       8.866   0.320  20.317  1.00 86.88           C
ATOM   2518  HA  PHE A 161       9.221   1.060  19.746  1.00 86.88           H
ATOM   2519  C   PHE A 161       9.579   0.348  21.667  1.00 86.17           C
ATOM   2520  O   PHE A 161       9.576  -0.642  22.401  1.00 85.11           O
ATOM   2521  CB  PHE A 161       7.360   0.491  20.473  1.00 86.10           C
ATOM   2522 1HB  PHE A 161       6.927   0.367  19.580  1.00 86.10           H
ATOM   2523 2HB  PHE A 161       7.020  -0.203  21.108  1.00 86.10           H
ATOM   2524  CG  PHE A 161       6.980   1.853  21.005  1.00 84.90           C
ATOM   2525  CD1 PHE A 161       6.487   1.990  22.316  1.00 81.70           C
ATOM   2526  HD1 PHE A 161       6.392   1.184  22.900  1.00 81.70           H
ATOM   2527  CD2 PHE A 161       7.121   2.994  20.190  1.00 81.41           C
ATOM   2528  HD2 PHE A 161       7.476   2.901  19.260  1.00 81.41           H
ATOM   2529  CE1 PHE A 161       6.128   3.256  22.805  1.00 80.14           C
ATOM   2530  HE1 PHE A 161       5.776   3.353  23.736  1.00 80.14           H
ATOM   2531  CE2 PHE A 161       6.766   4.256  20.679  1.00 80.09           C
ATOM   2532  HE2 PHE A 161       6.870   5.064  20.099  1.00 80.09           H
ATOM   2533  CZ  PHE A 161       6.265   4.387  21.982  1.00 81.38           C
ATOM   2534  HZ  PHE A 161       6.004   5.289  22.327  1.00 81.38           H
ATOM   2535  N   ARG A 162      10.166   1.478  21.988  1.00 85.06           N
ATOM   2536  H   ARG A 162      10.118   2.233  21.334  1.00 85.06           H
ATOM   2537  CA  ARG A 162      10.883   1.701  23.236  1.00 83.87           C
ATOM   2538  HA  ARG A 162      10.726   0.921  23.841  1.00 83.87           H
ATOM   2539  C   ARG A 162      10.341   2.936  23.927  1.00 83.28           C
ATOM   2540  O   ARG A 162      10.204   3.979  23.299  1.00 81.77           O
ATOM   2541  CB  ARG A 162      12.369   1.818  22.917  1.00 81.98           C
ATOM   2542 1HB  ARG A 162      12.637   1.048  22.338  1.00 81.98           H
ATOM   2543 2HB  ARG A 162      12.528   2.675  22.427  1.00 81.98           H
ATOM   2544  CG  ARG A 162      13.219   1.806  24.189  1.00 75.50           C
ATOM   2545 1HG  ARG A 162      13.063   2.649  24.704  1.00 75.50           H
ATOM   2546 2HG  ARG A 162      12.967   1.020  24.753  1.00 75.50           H
ATOM   2547  CD  ARG A 162      14.693   1.707  23.812  1.00 75.71           C
ATOM   2548 1HD  ARG A 162      15.244   1.591  24.638  1.00 75.71           H
ATOM   2549 2HD  ARG A 162      14.833   0.924  23.205  1.00 75.71           H
ATOM   2550  NE  ARG A 162      15.161   2.916  23.115  1.00 70.28           N
ATOM   2551  HE  ARG A 162      14.988   2.968  22.131  1.00 70.28           H
ATOM   2552  CZ  ARG A 162      15.784   3.931  23.665  1.00 66.86           C
ATOM   2553  NH1 ARG A 162      16.108   3.948  24.922  1.00 62.30           N
ATOM   2554 1HH1 ARG A 162      15.883   3.169  25.507  1.00 62.30           H
ATOM   2555 2HH1 ARG A 162      16.583   4.740  25.305  1.00 62.30           H
ATOM   2556  NH2 ARG A 162      16.095   4.966  22.957  1.00 57.06           N
ATOM   2557 1HH2 ARG A 162      15.861   4.996  21.985  1.00 57.06           H
ATOM   2558 2HH2 ARG A 162      16.570   5.737  23.381  1.00 57.06           H
ATOM   2559  N   GLU A 163      10.048   2.808  25.219  1.00 79.88           N
ATOM   2560  H   GLU A 163      10.136   1.901  25.631  1.00 79.88           H
ATOM   2561  CA  GLU A 163       9.606   3.908  26.073  1.00 78.58           C
ATOM   2562  HA  GLU A 163       9.320   4.636  25.449  1.00 78.58           H
ATOM   2563  C   GLU A 163      10.762   4.427  26.930  1.00 77.19           C
ATOM   2564  O   GLU A 163      11.594   3.657  27.408  1.00 73.64           O
ATOM   2565  CB  GLU A 163       8.398   3.496  26.921  1.00 76.34           C
ATOM   2566 1HB  GLU A 163       8.562   2.591  27.314  1.00 76.34           H
ATOM   2567 2HB  GLU A 163       8.268   4.161  27.657  1.00 76.34           H
ATOM   2568  CG  GLU A 163       7.138   3.450  26.047  1.00 70.01           C
ATOM   2569 1HG  GLU A 163       7.005   4.357  25.647  1.00 70.01           H
ATOM   2570 2HG  GLU A 163       7.290   2.783  25.318  1.00 70.01           H
ATOM   2571  CD  GLU A 163       5.851   3.063  26.783  1.00 69.40           C
ATOM   2572  OE1 GLU A 163       4.763   3.350  26.241  1.00 63.05           O
ATOM   2573  OE2 GLU A 163       5.885   2.350  27.812  1.00 62.67           O
ATOM   2574  N   GLN A 164      10.793   5.740  27.126  1.00 77.45           N
ATOM   2575  H   GLN A 164      10.236   6.322  26.533  1.00 77.45           H
ATOM   2576  CA  GLN A 164      11.596   6.375  28.158  1.00 75.47           C
ATOM   2577  HA  GLN A 164      12.548   6.104  28.012  1.00 75.47           H
ATOM   2578  C   GLN A 164      11.115   5.883  29.527  1.00 73.93           C
ATOM   2579  O   GLN A 164       9.925   5.772  29.772  1.00 70.32           O
ATOM   2580  CB  GLN A 164      11.481   7.900  28.035  1.00 72.77           C
ATOM   2581 1HB  GLN A 164      11.895   8.182  27.169  1.00 72.77           H
ATOM   2582 2HB  GLN A 164      10.512   8.148  28.038  1.00 72.77           H
ATOM   2583  CG  GLN A 164      12.176   8.652  29.170  1.00 65.84           C
ATOM   2584 1HG  GLN A 164      11.734   8.405  30.033  1.00 65.84           H
ATOM   2585 2HG  GLN A 164      13.136   8.373  29.195  1.00 65.84           H
ATOM   2586  CD  GLN A 164      12.122  10.163  29.022  1.00 64.73           C
ATOM   2587  OE1 GLN A 164      11.876  10.705  27.961  1.00 59.91           O
ATOM   2588  NE2 GLN A 164      12.372  10.894  30.080  1.00 57.81           N
ATOM   2589 1HE2 GLN A 164      12.360  11.892  30.013  1.00 57.81           H
ATOM   2590 2HE2 GLN A 164      12.575  10.454  30.955  1.00 57.81           H
ATOM   2591  N   VAL A 165      12.065   5.625  30.428  1.00 72.88           N
ATOM   2592  H   VAL A 165      13.022   5.683  30.143  1.00 72.88           H
ATOM   2593  CA  VAL A 165      11.770   5.261  31.812  1.00 70.60           C
ATOM   2594  HA  VAL A 165      10.781   5.134  31.891  1.00 70.60           H
ATOM   2595  C   VAL A 165      12.202   6.408  32.720  1.00 70.33           C
ATOM   2596  O   VAL A 165      13.389   6.691  32.824  1.00 65.75           O
ATOM   2597  CB  VAL A 165      12.410   3.926  32.179  1.00 66.99           C
ATOM   2598  HB  VAL A 165      13.399   4.040  32.088  1.00 66.99           H
ATOM   2599  CG1 VAL A 165      12.097   3.511  33.612  1.00 60.42           C
ATOM   2600 1HG1 VAL A 165      12.525   2.635  33.833  1.00 60.42           H
ATOM   2601 2HG1 VAL A 165      11.111   3.415  33.750  1.00 60.42           H
ATOM   2602 3HG1 VAL A 165      12.434   4.191  34.264  1.00 60.42           H
ATOM   2603  CG2 VAL A 165      11.858   2.833  31.251  1.00 60.55           C
ATOM   2604 1HG2 VAL A 165      12.260   1.943  31.467  1.00 60.55           H
ATOM   2605 2HG2 VAL A 165      12.063   3.038  30.294  1.00 60.55           H
ATOM   2606 3HG2 VAL A 165      10.865   2.753  31.343  1.00 60.55           H
ATOM   2607  N   ASP A 166      11.232   7.030  33.366  1.00 64.89           N
ATOM   2608  H   ASP A 166      10.286   6.779  33.158  1.00 64.89           H
ATOM   2609  CA  ASP A 166      11.471   8.064  34.367  1.00 64.21           C
ATOM   2610  HA  ASP A 166      12.183   8.662  33.999  1.00 64.21           H
ATOM   2611  C   ASP A 166      11.956   7.400  35.662  1.00 63.51           C
ATOM   2612  O   ASP A 166      11.175   7.037  36.541  1.00 58.56           O
ATOM   2613  CB  ASP A 166      10.207   8.906  34.599  1.00 59.99           C
ATOM   2614 1HB  ASP A 166       9.434   8.284  34.723  1.00 59.99           H
ATOM   2615 2HB  ASP A 166      10.337   9.446  35.431  1.00 59.99           H
ATOM   2616  CG  ASP A 166       9.876   9.867  33.445  1.00 54.22           C
ATOM   2617  OD1 ASP A 166      10.816  10.280  32.733  1.00 49.69           O
ATOM   2618  OD2 ASP A 166       8.682  10.189  33.308  1.00 48.11           O
ATOM   2619  N   GLN A 167      13.263   7.215  35.777  1.00 63.18           N
ATOM   2620  H   GLN A 167      13.836   7.367  34.971  1.00 63.18           H
ATOM   2621  CA  GLN A 167      13.912   6.800  37.021  1.00 62.61           C
ATOM   2622  HA  GLN A 167      13.244   6.901  37.758  1.00 62.61           H
ATOM   2623  C   GLN A 167      15.111   7.720  37.256  1.00 63.25           C
ATOM   2624  O   GLN A 167      16.130   7.544  36.619  1.00 58.10           O
ATOM   2625  CB  GLN A 167      14.319   5.320  36.973  1.00 58.25           C
ATOM   2626 1HB  GLN A 167      14.927   5.187  36.191  1.00 58.25           H
ATOM   2627 2HB  GLN A 167      14.809   5.101  37.817  1.00 58.25           H
ATOM   2628  CG  GLN A 167      13.141   4.348  36.836  1.00 52.55           C
ATOM   2629 1HG  GLN A 167      12.440   4.605  37.501  1.00 52.55           H
ATOM   2630 2HG  GLN A 167      12.769   4.431  35.911  1.00 52.55           H
ATOM   2631  CD  GLN A 167      13.535   2.878  37.079  1.00 49.27           C
ATOM   2632  OE1 GLN A 167      14.440   2.556  37.829  1.00 45.68           O
ATOM   2633  NE2 GLN A 167      12.860   1.936  36.474  1.00 43.45           N
ATOM   2634 1HE2 GLN A 167      13.091   0.976  36.631  1.00 43.45           H
ATOM   2635 2HE2 GLN A 167      12.113   2.176  35.854  1.00 43.45           H
ATOM   2636  N   GLY A 168      14.951   8.713  38.129  1.00 57.76           N
ATOM   2637  H   GLY A 168      13.999   8.948  38.326  1.00 57.76           H
ATOM   2638  CA  GLY A 168      15.948   9.521  38.851  1.00 57.95           C
ATOM   2639 1HA  GLY A 168      15.456  10.332  39.166  1.00 57.95           H
ATOM   2640 2HA  GLY A 168      16.219   8.968  39.639  1.00 57.95           H
ATOM   2641  C   GLY A 168      17.235   9.990  38.125  1.00 59.22           C
ATOM   2642  O   GLY A 168      17.676   9.414  37.133  1.00 54.63           O
ATOM   2643  N   PRO A 169      17.934  11.014  38.635  1.00 51.57           N
ATOM   2644  CA  PRO A 169      19.131  11.579  37.995  1.00 52.28           C
ATOM   2645  HA  PRO A 169      18.895  11.778  37.044  1.00 52.28           H
ATOM   2646  C   PRO A 169      20.327  10.615  37.883  1.00 54.59           C
ATOM   2647  O   PRO A 169      21.170  10.797  37.011  1.00 51.00           O
ATOM   2648  CB  PRO A 169      19.471  12.821  38.836  1.00 46.88           C
ATOM   2649 1HB  PRO A 169      20.461  12.922  38.937  1.00 46.88           H
ATOM   2650 2HB  PRO A 169      19.093  13.647  38.419  1.00 46.88           H
ATOM   2651  CG  PRO A 169      18.819  12.559  40.190  1.00 48.43           C
ATOM   2652 1HG  PRO A 169      19.432  12.044  40.789  1.00 48.43           H
ATOM   2653 2HG  PRO A 169      18.561  13.417  40.635  1.00 48.43           H
ATOM   2654  CD  PRO A 169      17.586  11.737  39.835  1.00 54.08           C
ATOM   2655 1HD  PRO A 169      17.359  11.087  40.560  1.00 54.08           H
ATOM   2656 2HD  PRO A 169      16.796  12.323  39.653  1.00 54.08           H
ATOM   2657  N   ASP A 170      20.397   9.565  38.698  1.00 50.83           N
ATOM   2658  H   ASP A 170      19.682   9.449  39.387  1.00 50.83           H
ATOM   2659  CA  ASP A 170      21.479   8.564  38.633  1.00 51.97           C
ATOM   2660  HA  ASP A 170      22.308   9.109  38.510  1.00 51.97           H
ATOM   2661  C   ASP A 170      21.373   7.614  37.424  1.00 53.91           C
ATOM   2662  O   ASP A 170      22.325   6.921  37.066  1.00 50.18           O
ATOM   2663  CB  ASP A 170      21.515   7.756  39.948  1.00 47.07           C
ATOM   2664 1HB  ASP A 170      20.655   7.909  40.435  1.00 47.07           H
ATOM   2665 2HB  ASP A 170      21.602   6.786  39.720  1.00 47.07           H
ATOM   2666  CG  ASP A 170      22.661   8.121  40.891  1.00 41.16           C
ATOM   2667  OD1 ASP A 170      23.532   8.932  40.523  1.00 38.11           O
ATOM   2668  OD2 ASP A 170      22.670   7.558  42.017  1.00 37.34           O
ATOM   2669  N   TRP A 171      20.219   7.584  36.761  1.00 54.91           N
ATOM   2670  H   TRP A 171      19.487   8.190  37.072  1.00 54.91           H
ATOM   2671  CA  TRP A 171      19.952   6.731  35.618  1.00 55.45           C
ATOM   2672  HA  TRP A 171      20.561   5.945  35.724  1.00 55.45           H
ATOM   2673  C   TRP A 171      20.343   7.370  34.284  1.00 56.13           C
ATOM   2674  O   TRP A 171      20.399   6.664  33.283  1.00 53.11           O
ATOM   2675  CB  TRP A 171      18.489   6.278  35.669  1.00 52.73           C
ATOM   2676 1HB  TRP A 171      17.924   7.048  35.965  1.00 52.73           H
ATOM   2677 2HB  TRP A 171      18.209   5.992  34.752  1.00 52.73           H
ATOM   2678  CG  TRP A 171      18.230   5.134  36.604  1.00 48.86           C
ATOM   2679  CD1 TRP A 171      18.284   5.160  37.949  1.00 43.78           C
ATOM   2680  HD1 TRP A 171      18.496   5.966  38.501  1.00 43.78           H
ATOM   2681  CD2 TRP A 171      17.885   3.760  36.248  1.00 44.91           C
ATOM   2682  NE1 TRP A 171      18.003   3.905  38.450  1.00 40.00           N
ATOM   2683  HE1 TRP A 171      17.998   3.677  39.424  1.00 40.00           H
ATOM   2684  CE2 TRP A 171      17.730   3.007  37.445  1.00 42.08           C
ATOM   2685  CE3 TRP A 171      17.680   3.083  35.030  1.00 42.60           C
ATOM   2686  HE3 TRP A 171      17.792   3.577  34.168  1.00 42.60           H
ATOM   2687  CZ2 TRP A 171      17.374   1.645  37.436  1.00 40.80           C
ATOM   2688  HZ2 TRP A 171      17.269   1.142  38.294  1.00 40.80           H
ATOM   2689  CZ3 TRP A 171      17.319   1.719  35.006  1.00 41.34           C
ATOM   2690  HZ3 TRP A 171      17.170   1.260  34.130  1.00 41.34           H
ATOM   2691  CH2 TRP A 171      17.168   1.003  36.203  1.00 40.89           C
ATOM   2692  HH2 TRP A 171      16.914   0.036  36.179  1.00 40.89           H
ATOM   2693  N   GLU A 172      20.702   8.640  34.230  1.00 52.00           N
ATOM   2694  H   GLU A 172      20.738   9.147  35.091  1.00 52.00           H
ATOM   2695  CA  GLU A 172      21.055   9.371  32.990  1.00 52.14           C
ATOM   2696  HA  GLU A 172      20.244   9.242  32.420  1.00 52.14           H
ATOM   2697  C   GLU A 172      22.254   8.797  32.206  1.00 52.94           C
ATOM   2698  O   GLU A 172      22.544   9.251  31.097  1.00 49.42           O
ATOM   2699  CB  GLU A 172      21.308  10.851  33.306  1.00 48.77           C
ATOM   2700 1HB  GLU A 172      21.952  10.907  34.069  1.00 48.77           H
ATOM   2701 2HB  GLU A 172      21.709  11.283  32.499  1.00 48.77           H
ATOM   2702  CG  GLU A 172      20.031  11.617  33.687  1.00 43.16           C
ATOM   2703 1HG  GLU A 172      19.350  11.480  32.967  1.00 43.16           H
ATOM   2704 2HG  GLU A 172      19.684  11.249  34.549  1.00 43.16           H
ATOM   2705  CD  GLU A 172      20.279  13.132  33.856  1.00 39.89           C
ATOM   2706  OE1 GLU A 172      19.273  13.877  33.907  1.00 37.04           O
ATOM   2707  OE2 GLU A 172      21.464  13.540  33.927  1.00 36.74           O
ATOM   2708  N   ARG A 173      22.954   7.769  32.717  1.00 59.36           N
ATOM   2709  H   ARG A 173      22.672   7.420  33.610  1.00 59.36           H
ATOM   2710  CA  ARG A 173      24.101   7.117  32.068  1.00 59.18           C
ATOM   2711  HA  ARG A 173      24.224   7.635  31.222  1.00 59.18           H
ATOM   2712  C   ARG A 173      23.857   5.677  31.604  1.00 60.68           C
ATOM   2713  O   ARG A 173      24.803   5.000  31.201  1.00 54.76           O
ATOM   2714  CB  ARG A 173      25.333   7.233  32.980  1.00 52.88           C
ATOM   2715 1HB  ARG A 173      25.123   6.814  33.863  1.00 52.88           H
ATOM   2716 2HB  ARG A 173      26.098   6.750  32.555  1.00 52.88           H
ATOM   2717  CG  ARG A 173      25.737   8.694  33.209  1.00 46.59           C
ATOM   2718 1HG  ARG A 173      25.871   9.144  32.326  1.00 46.59           H
ATOM   2719 2HG  ARG A 173      25.014   9.163  33.716  1.00 46.59           H
ATOM   2720  CD  ARG A 173      27.039   8.753  34.011  1.00 43.33           C
ATOM   2721 1HD  ARG A 173      26.917   8.295  34.891  1.00 43.33           H
ATOM   2722 2HD  ARG A 173      27.773   8.306  33.501  1.00 43.33           H
ATOM   2723  NE  ARG A 173      27.443  10.139  34.271  1.00 39.07           N
ATOM   2724  HE  ARG A 173      26.834  10.858  33.936  1.00 39.07           H
ATOM   2725  CZ  ARG A 173      28.540  10.530  34.909  1.00 33.99           C
ATOM   2726  NH1 ARG A 173      29.396   9.668  35.362  1.00 33.47           N
ATOM   2727 1HH1 ARG A 173      29.236   8.689  35.233  1.00 33.47           H
ATOM   2728 2HH1 ARG A 173      30.216   9.982  35.840  1.00 33.47           H
ATOM   2729  NH2 ARG A 173      28.777  11.797  35.095  1.00 32.36           N
ATOM   2730 1HH2 ARG A 173      28.131  12.481  34.757  1.00 32.36           H
ATOM   2731 2HH2 ARG A 173      29.605  12.085  35.576  1.00 32.36           H
ATOM   2732  N   GLY A 174      22.632   5.182  31.650  1.00 70.65           N
ATOM   2733  H   GLY A 174      21.887   5.785  31.935  1.00 70.65           H
ATOM   2734  CA  GLY A 174      22.310   3.795  31.305  1.00 72.23           C
ATOM   2735 1HA  GLY A 174      23.007   3.212  31.721  1.00 72.23           H
ATOM   2736 2HA  GLY A 174      21.418   3.585  31.704  1.00 72.23           H
ATOM   2737  C   GLY A 174      22.267   3.543  29.794  1.00 76.10           C
ATOM   2738  O   GLY A 174      21.366   4.003  29.105  1.00 73.36           O
ATOM   2739  N   PHE A 175      23.215   2.755  29.290  1.00 76.36           N
ATOM   2740  H   PHE A 175      24.009   2.546  29.861  1.00 76.36           H
ATOM   2741  CA  PHE A 175      23.157   2.182  27.953  1.00 78.39           C
ATOM   2742  HA  PHE A 175      22.516   2.759  27.447  1.00 78.39           H
ATOM   2743  C   PHE A 175      22.629   0.745  28.006  1.00 79.49           C
ATOM   2744  O   PHE A 175      23.091  -0.069  28.808  1.00 77.81           O
ATOM   2745  CB  PHE A 175      24.519   2.243  27.267  1.00 76.98           C
ATOM   2746 1HB  PHE A 175      25.203   1.854  27.884  1.00 76.98           H
ATOM   2747 2HB  PHE A 175      24.477   1.698  26.429  1.00 76.98           H
ATOM   2748  CG  PHE A 175      24.964   3.638  26.896  1.00 76.38           C
ATOM   2749  CD1 PHE A 175      24.509   4.230  25.694  1.00 74.41           C
ATOM   2750  HD1 PHE A 175      23.887   3.727  25.094  1.00 74.41           H
ATOM   2751  CD2 PHE A 175      25.840   4.354  27.733  1.00 74.00           C
ATOM   2752  HD2 PHE A 175      26.167   3.941  28.583  1.00 74.00           H
ATOM   2753  CE1 PHE A 175      24.929   5.519  25.343  1.00 71.64           C
ATOM   2754  HE1 PHE A 175      24.606   5.934  24.492  1.00 71.64           H
ATOM   2755  CE2 PHE A 175      26.257   5.648  27.378  1.00 71.88           C
ATOM   2756  HE2 PHE A 175      26.877   6.154  27.977  1.00 71.88           H
ATOM   2757  CZ  PHE A 175      25.805   6.234  26.183  1.00 71.66           C
ATOM   2758  HZ  PHE A 175      26.104   7.154  25.930  1.00 71.66           H
ATOM   2759  N   HIS A 176      21.738   0.423  27.090  1.00 82.94           N
ATOM   2760  H   HIS A 176      21.376   1.160  26.520  1.00 82.94           H
ATOM   2761  CA  HIS A 176      21.238  -0.926  26.843  1.00 83.44           C
ATOM   2762  HA  HIS A 176      21.639  -1.505  27.553  1.00 83.44           H
ATOM   2763  C   HIS A 176      21.696  -1.394  25.469  1.00 85.33           C
ATOM   2764  O   HIS A 176      21.725  -0.622  24.514  1.00 84.47           O
ATOM   2765  CB  HIS A 176      19.710  -0.983  26.961  1.00 80.49           C
ATOM   2766 1HB  HIS A 176      19.301  -0.480  26.200  1.00 80.49           H
ATOM   2767 2HB  HIS A 176      19.412  -1.937  26.929  1.00 80.49           H
ATOM   2768  CG  HIS A 176      19.223  -0.376  28.247  1.00 74.16           C
ATOM   2769  ND1 HIS A 176      19.514  -0.810  29.513  1.00 66.43           N
ATOM   2770  HD1 HIS A 176      20.009  -1.646  29.751  1.00 66.43           H
ATOM   2771  CD2 HIS A 176      18.522   0.794  28.362  1.00 65.23           C
ATOM   2772  HD2 HIS A 176      18.162   1.343  27.608  1.00 65.23           H
ATOM   2773  CE1 HIS A 176      19.013   0.092  30.382  1.00 61.94           C
ATOM   2774  HE1 HIS A 176      19.089   0.030  31.377  1.00 61.94           H
ATOM   2775  NE2 HIS A 176      18.400   1.082  29.723  1.00 63.39           N
ATOM   2776  N   ARG A 177      22.023  -2.678  25.370  1.00 87.02           N
ATOM   2777  H   ARG A 177      22.092  -3.225  26.204  1.00 87.02           H
ATOM   2778  CA  ARG A 177      22.285  -3.315  24.086  1.00 87.89           C
ATOM   2779  HA  ARG A 177      22.356  -2.613  23.377  1.00 87.89           H
ATOM   2780  C   ARG A 177      21.106  -4.213  23.746  1.00 87.95           C
ATOM   2781  O   ARG A 177      20.770  -5.104  24.520  1.00 86.61           O
ATOM   2782  CB  ARG A 177      23.626  -4.049  24.147  1.00 87.83           C
ATOM   2783 1HB  ARG A 177      24.345  -3.395  24.384  1.00 87.83           H
ATOM   2784 2HB  ARG A 177      23.577  -4.760  24.849  1.00 87.83           H
ATOM   2785  CG  ARG A 177      23.965  -4.698  22.803  1.00 83.99           C
ATOM   2786 1HG  ARG A 177      23.265  -5.376  22.580  1.00 83.99           H
ATOM   2787 2HG  ARG A 177      23.985  -3.993  22.094  1.00 83.99           H
ATOM   2788  CD  ARG A 177      25.337  -5.387  22.874  1.00 82.69           C
ATOM   2789 1HD  ARG A 177      25.372  -5.989  23.672  1.00 82.69           H
ATOM   2790 2HD  ARG A 177      25.489  -5.924  22.044  1.00 82.69           H
ATOM   2791  NE  ARG A 177      26.434  -4.410  22.992  1.00 75.58           N
ATOM   2792  HE  ARG A 177      26.208  -3.454  22.807  1.00 75.58           H
ATOM   2793  CZ  ARG A 177      27.688  -4.674  23.319  1.00 71.42           C
ATOM   2794  NH1 ARG A 177      28.081  -5.882  23.596  1.00 64.06           N
ATOM   2795 1HH1 ARG A 177      27.429  -6.639  23.565  1.00 64.06           H
ATOM   2796 2HH1 ARG A 177      29.035  -6.054  23.840  1.00 64.06           H
ATOM   2797  NH2 ARG A 177      28.571  -3.710  23.370  1.00 59.86           N
ATOM   2798 1HH2 ARG A 177      28.298  -2.771  23.161  1.00 59.86           H
ATOM   2799 2HH2 ARG A 177      29.518  -3.912  23.618  1.00 59.86           H
ATOM   2800  N   ILE A 178      20.514  -3.977  22.591  1.00 89.44           N
ATOM   2801  H   ILE A 178      20.795  -3.164  22.080  1.00 89.44           H
ATOM   2802  CA  ILE A 178      19.478  -4.822  22.010  1.00 90.31           C
ATOM   2803  HA  ILE A 178      19.115  -5.400  22.741  1.00 90.31           H
ATOM   2804  C   ILE A 178      20.135  -5.676  20.931  1.00 91.31           C
ATOM   2805  O   ILE A 178      20.676  -5.128  19.965  1.00 91.03           O
ATOM   2806  CB  ILE A 178      18.304  -3.987  21.464  1.00 89.92           C
ATOM   2807  HB  ILE A 178      18.644  -3.414  20.718  1.00 89.92           H
ATOM   2808  CG1 ILE A 178      17.724  -3.043  22.543  1.00 88.52           C
ATOM   2809 1HG1 ILE A 178      17.344  -3.601  23.281  1.00 88.52           H
ATOM   2810 2HG1 ILE A 178      18.466  -2.477  22.901  1.00 88.52           H
ATOM   2811  CG2 ILE A 178      17.214  -4.931  20.926  1.00 88.28           C
ATOM   2812 1HG2 ILE A 178      16.438  -4.414  20.565  1.00 88.28           H
ATOM   2813 2HG2 ILE A 178      16.873  -5.533  21.648  1.00 88.28           H
ATOM   2814 3HG2 ILE A 178      17.570  -5.506  20.189  1.00 88.28           H
ATOM   2815  CD1 ILE A 178      16.621  -2.111  22.040  1.00 85.56           C
ATOM   2816 1HD1 ILE A 178      16.283  -1.525  22.777  1.00 85.56           H
ATOM   2817 2HD1 ILE A 178      15.846  -2.633  21.683  1.00 85.56           H
ATOM   2818 3HD1 ILE A 178      16.958  -1.520  21.307  1.00 85.56           H
ATOM   2819  N   ASN A 179      20.090  -6.988  21.097  1.00 92.09           N
ATOM   2820  H   ASN A 179      19.678  -7.335  21.940  1.00 92.09           H
ATOM   2821  CA  ASN A 179      20.597  -7.964  20.140  1.00 92.25           C
ATOM   2822  HA  ASN A 179      21.109  -7.459  19.445  1.00 92.25           H
ATOM   2823  C   ASN A 179      19.418  -8.696  19.497  1.00 92.65           C
ATOM   2824  O   ASN A 179      18.529  -9.187  20.194  1.00 92.17           O
ATOM   2825  CB  ASN A 179      21.524  -8.957  20.856  1.00 91.76           C
ATOM   2826 1HB  ASN A 179      21.004  -9.410  21.580  1.00 91.76           H
ATOM   2827 2HB  ASN A 179      21.833  -9.637  20.192  1.00 91.76           H
ATOM   2828  CG  ASN A 179      22.751  -8.338  21.487  1.00 90.36           C
ATOM   2829  OD1 ASN A 179      23.392  -7.448  20.951  1.00 85.21           O
ATOM   2830  ND2 ASN A 179      23.138  -8.824  22.637  1.00 85.15           N
ATOM   2831 1HD2 ASN A 179      23.961  -8.467  23.079  1.00 85.15           H
ATOM   2832 2HD2 ASN A 179      22.611  -9.553  23.074  1.00 85.15           H
ATOM   2833  N   ILE A 180      19.438  -8.810  18.173  1.00 94.03           N
ATOM   2834  H   ILE A 180      20.174  -8.353  17.674  1.00 94.03           H
ATOM   2835  CA  ILE A 180      18.454  -9.559  17.405  1.00 95.05           C
ATOM   2836  HA  ILE A 180      17.739  -9.815  18.055  1.00 95.05           H
ATOM   2837  C   ILE A 180      19.132 -10.795  16.822  1.00 95.51           C
ATOM   2838  O   ILE A 180      20.139 -10.690  16.127  1.00 95.16           O
ATOM   2839  CB  ILE A 180      17.819  -8.705  16.286  1.00 94.99           C
ATOM   2840  HB  ILE A 180      18.539  -8.511  15.620  1.00 94.99           H
ATOM   2841  CG1 ILE A 180      17.303  -7.336  16.785  1.00 93.13           C
ATOM   2842 1HG1 ILE A 180      18.086  -6.805  17.108  1.00 93.13           H
ATOM   2843 2HG1 ILE A 180      16.875  -6.863  16.015  1.00 93.13           H
ATOM   2844  CG2 ILE A 180      16.692  -9.491  15.600  1.00 93.74           C
ATOM   2845 1HG2 ILE A 180      16.270  -8.951  14.872  1.00 93.74           H
ATOM   2846 2HG2 ILE A 180      15.977  -9.737  16.254  1.00 93.74           H
ATOM   2847 3HG2 ILE A 180      17.040 -10.336  15.194  1.00 93.74           H
ATOM   2848  CD1 ILE A 180      16.283  -7.390  17.918  1.00 87.34           C
ATOM   2849 1HD1 ILE A 180      15.997  -6.470  18.186  1.00 87.34           H
ATOM   2850 2HD1 ILE A 180      16.667  -7.840  18.724  1.00 87.34           H
ATOM   2851 3HD1 ILE A 180      15.467  -7.898  17.642  1.00 87.34           H
ATOM   2852  N   TYR A 181      18.558 -11.961  17.073  1.00 94.71           N
ATOM   2853  H   TYR A 181      17.719 -11.960  17.617  1.00 94.71           H
ATOM   2854  CA  TYR A 181      19.064 -13.241  16.613  1.00 94.56           C
ATOM   2855  HA  TYR A 181      19.857 -13.012  16.049  1.00 94.56           H
ATOM   2856  C   TYR A 181      18.037 -13.977  15.762  1.00 94.97           C
ATOM   2857  O   TYR A 181      16.840 -13.946  16.034  1.00 94.41           O
ATOM   2858  CB  TYR A 181      19.470 -14.111  17.806  1.00 93.75           C
ATOM   2859 1HB  TYR A 181      18.648 -14.310  18.340  1.00 93.75           H
ATOM   2860 2HB  TYR A 181      19.853 -14.965  17.453  1.00 93.75           H
ATOM   2861  CG  TYR A 181      20.492 -13.504  18.745  1.00 93.07           C
ATOM   2862  CD1 TYR A 181      21.863 -13.748  18.544  1.00 90.89           C
ATOM   2863  HD1 TYR A 181      22.163 -14.288  17.758  1.00 90.89           H
ATOM   2864  CD2 TYR A 181      20.075 -12.734  19.849  1.00 91.13           C
ATOM   2865  HD2 TYR A 181      19.102 -12.554  19.991  1.00 91.13           H
ATOM   2866  CE1 TYR A 181      22.812 -13.236  19.443  1.00 90.01           C
ATOM   2867  HE1 TYR A 181      23.786 -13.410  19.296  1.00 90.01           H
ATOM   2868  CE2 TYR A 181      21.019 -12.219  20.749  1.00 90.14           C
ATOM   2869  HE2 TYR A 181      20.719 -11.670  21.529  1.00 90.14           H
ATOM   2870  CZ  TYR A 181      22.389 -12.475  20.555  1.00 90.11           C
ATOM   2871  OH  TYR A 181      23.308 -11.994  21.432  1.00 87.85           O
ATOM   2872  HH  TYR A 181      22.901 -11.881  22.291  1.00 87.85           H
ATOM   2873  N   GLU A 182      18.503 -14.720  14.771  1.00 94.64           N
ATOM   2874  H   GLU A 182      19.433 -14.545  14.447  1.00 94.64           H
ATOM   2875  CA  GLU A 182      17.736 -15.782  14.123  1.00 94.90           C
ATOM   2876  HA  GLU A 182      16.780 -15.492  14.086  1.00 94.90           H
ATOM   2877  C   GLU A 182      17.845 -17.064  14.946  1.00 94.64           C
ATOM   2878  O   GLU A 182      18.946 -17.475  15.315  1.00 93.66           O
ATOM   2879  CB  GLU A 182      18.276 -15.991  12.707  1.00 94.87           C
ATOM   2880 1HB  GLU A 182      18.188 -15.129  12.208  1.00 94.87           H
ATOM   2881 2HB  GLU A 182      19.242 -16.240  12.774  1.00 94.87           H
ATOM   2882  CG  GLU A 182      17.547 -17.086  11.915  1.00 94.70           C
ATOM   2883 1HG  GLU A 182      17.600 -17.947  12.420  1.00 94.70           H
ATOM   2884 2HG  GLU A 182      16.588 -16.825  11.800  1.00 94.70           H
ATOM   2885  CD  GLU A 182      18.188 -17.272  10.532  1.00 95.11           C
ATOM   2886  OE1 GLU A 182      17.504 -17.674   9.577  1.00 90.64           O
ATOM   2887  OE2 GLU A 182      19.390 -16.980  10.388  1.00 92.60           O
ATOM   2888  N   VAL A 183      16.724 -17.738  15.190  1.00 92.49           N
ATOM   2889  H   VAL A 183      15.854 -17.318  14.933  1.00 92.49           H
ATOM   2890  CA  VAL A 183      16.695 -19.062  15.815  1.00 91.87           C
ATOM   2891  HA  VAL A 183      17.435 -19.080  16.487  1.00 91.87           H
ATOM   2892  C   VAL A 183      16.945 -20.123  14.744  1.00 92.48           C
ATOM   2893  O   VAL A 183      16.198 -20.231  13.777  1.00 91.75           O
ATOM   2894  CB  VAL A 183      15.374 -19.300  16.564  1.00 90.41           C
ATOM   2895  HB  VAL A 183      14.646 -19.295  15.879  1.00 90.41           H
ATOM   2896  CG1 VAL A 183      15.404 -20.644  17.300  1.00 87.45           C
ATOM   2897 1HG1 VAL A 183      14.547 -20.804  17.789  1.00 87.45           H
ATOM   2898 2HG1 VAL A 183      16.148 -20.671  17.967  1.00 87.45           H
ATOM   2899 3HG1 VAL A 183      15.538 -21.400  16.660  1.00 87.45           H
ATOM   2900  CG2 VAL A 183      15.118 -18.202  17.607  1.00 87.61           C
ATOM   2901 1HG2 VAL A 183      14.258 -18.361  18.091  1.00 87.61           H
ATOM   2902 2HG2 VAL A 183      15.065 -17.302  17.174  1.00 87.61           H
ATOM   2903 3HG2 VAL A 183      15.852 -18.174  18.285  1.00 87.61           H
ATOM   2904  N   MET A 184      18.024 -20.910  14.907  1.00 91.27           N
ATOM   2905  H   MET A 184      18.524 -20.853  15.771  1.00 91.27           H
ATOM   2906  CA  MET A 184      18.508 -21.848  13.887  1.00 91.54           C
ATOM   2907  HA  MET A 184      18.148 -21.475  13.032  1.00 91.54           H
ATOM   2908  C   MET A 184      17.962 -23.270  14.043  1.00 91.50           C
ATOM   2909  O   MET A 184      18.034 -24.059  13.102  1.00 89.24           O
ATOM   2910  CB  MET A 184      20.047 -21.892  13.922  1.00 91.46           C
ATOM   2911 1HB  MET A 184      20.335 -22.177  14.836  1.00 91.46           H
ATOM   2912 2HB  MET A 184      20.360 -22.563  13.250  1.00 91.46           H
ATOM   2913  CG  MET A 184      20.717 -20.552  13.606  1.00 88.21           C
ATOM   2914 1HG  MET A 184      20.406 -19.957  14.347  1.00 88.21           H
ATOM   2915 2HG  MET A 184      21.691 -20.747  13.721  1.00 88.21           H
ATOM   2916  SD  MET A 184      20.367 -19.828  11.973  1.00 84.66           S
ATOM   2917  CE  MET A 184      20.843 -21.163  10.860  1.00 71.64           C
ATOM   2918 1HE  MET A 184      20.701 -20.901   9.905  1.00 71.64           H
ATOM   2919 2HE  MET A 184      20.303 -21.986  11.036  1.00 71.64           H
ATOM   2920 3HE  MET A 184      21.808 -21.398  10.974  1.00 71.64           H
ATOM   2921  N   LYS A 185      17.457 -23.634  15.229  1.00 88.63           N
ATOM   2922  H   LYS A 185      17.473 -22.957  15.965  1.00 88.63           H
ATOM   2923  CA  LYS A 185      16.883 -24.948  15.532  1.00 87.43           C
ATOM   2924  HA  LYS A 185      16.665 -25.348  14.642  1.00 87.43           H
ATOM   2925  C   LYS A 185      15.607 -24.812  16.359  1.00 87.17           C
ATOM   2926  O   LYS A 185      15.502 -23.862  17.137  1.00 84.46           O
ATOM   2927  CB  LYS A 185      17.893 -25.832  16.266  1.00 85.79           C
ATOM   2928 1HB  LYS A 185      18.271 -25.313  17.033  1.00 85.79           H
ATOM   2929 2HB  LYS A 185      17.415 -26.639  16.613  1.00 85.79           H
ATOM   2930  CG  LYS A 185      19.049 -26.293  15.368  1.00 80.03           C
ATOM   2931 1HG  LYS A 185      18.682 -26.625  14.499  1.00 80.03           H
ATOM   2932 2HG  LYS A 185      19.665 -25.524  15.198  1.00 80.03           H
ATOM   2933  CD  LYS A 185      19.825 -27.422  16.055  1.00 75.94           C
ATOM   2934 1HD  LYS A 185      20.208 -27.083  16.915  1.00 75.94           H
ATOM   2935 2HD  LYS A 185      19.203 -28.182  16.243  1.00 75.94           H
ATOM   2936  CE  LYS A 185      20.962 -27.914  15.159  1.00 69.71           C
ATOM   2937 1HE  LYS A 185      20.601 -28.169  14.262  1.00 69.71           H
ATOM   2938 2HE  LYS A 185      21.645 -27.192  15.050  1.00 69.71           H
ATOM   2939  NZ  LYS A 185      21.618 -29.104  15.766  1.00 60.18           N
ATOM   2940 1HZ  LYS A 185      22.364 -29.435  15.189  1.00 60.18           H
ATOM   2941 2HZ  LYS A 185      20.965 -29.852  15.884  1.00 60.18           H
ATOM   2942 3HZ  LYS A 185      21.999 -28.884  16.664  1.00 60.18           H
ATOM   2943  N   PRO A 186      14.652 -25.753  16.232  1.00 83.29           N
ATOM   2944  CA  PRO A 186      13.441 -25.721  17.037  1.00 81.02           C
ATOM   2945  HA  PRO A 186      12.989 -24.836  16.928  1.00 81.02           H
ATOM   2946  C   PRO A 186      13.778 -25.861  18.524  1.00 80.18           C
ATOM   2947  O   PRO A 186      14.605 -26.696  18.890  1.00 75.78           O
ATOM   2948  CB  PRO A 186      12.567 -26.869  16.518  1.00 77.99           C
ATOM   2949 1HB  PRO A 186      12.048 -27.288  17.263  1.00 77.99           H
ATOM   2950 2HB  PRO A 186      11.936 -26.546  15.813  1.00 77.99           H
ATOM   2951  CG  PRO A 186      13.566 -27.860  15.934  1.00 76.20           C
ATOM   2952 1HG  PRO A 186      13.897 -28.488  16.638  1.00 76.20           H
ATOM   2953 2HG  PRO A 186      13.154 -28.382  15.187  1.00 76.20           H
ATOM   2954  CD  PRO A 186      14.696 -26.972  15.420  1.00 80.17           C
ATOM   2955 1HD  PRO A 186      15.584 -27.418  15.533  1.00 80.17           H
ATOM   2956 2HD  PRO A 186      14.560 -26.738  14.457  1.00 80.17           H
ATOM   2957  N   PRO A 187      13.128 -25.098  19.415  1.00 78.27           N
ATOM   2958  CA  PRO A 187      13.418 -25.130  20.852  1.00 75.66           C
ATOM   2959  HA  PRO A 187      14.384 -24.891  20.956  1.00 75.66           H
ATOM   2960  C   PRO A 187      13.272 -26.507  21.500  1.00 74.53           C
ATOM   2961  O   PRO A 187      13.934 -26.787  22.482  1.00 69.38           O
ATOM   2962  CB  PRO A 187      12.438 -24.135  21.489  1.00 72.95           C
ATOM   2963 1HB  PRO A 187      11.601 -24.593  21.789  1.00 72.95           H
ATOM   2964 2HB  PRO A 187      12.856 -23.662  22.265  1.00 72.95           H
ATOM   2965  CG  PRO A 187      12.149 -23.164  20.353  1.00 70.51           C
ATOM   2966 1HG  PRO A 187      11.251 -22.739  20.469  1.00 70.51           H
ATOM   2967 2HG  PRO A 187      12.851 -22.453  20.306  1.00 70.51           H
ATOM   2968  CD  PRO A 187      12.180 -24.046  19.105  1.00 73.16           C
ATOM   2969 1HD  PRO A 187      11.284 -24.447  18.916  1.00 73.16           H
ATOM   2970 2HD  PRO A 187      12.493 -23.537  18.303  1.00 73.16           H
ATOM   2971  N   ALA A 188      12.436 -27.389  20.946  1.00 73.38           N
ATOM   2972  H   ALA A 188      11.945 -27.108  20.121  1.00 73.38           H
ATOM   2973  CA  ALA A 188      12.187 -28.731  21.455  1.00 71.40           C
ATOM   2974  HA  ALA A 188      12.078 -28.619  22.443  1.00 71.40           H
ATOM   2975  C   ALA A 188      13.364 -29.711  21.256  1.00 71.76           C
ATOM   2976  O   ALA A 188      13.441 -30.715  21.954  1.00 66.19           O
ATOM   2977  CB  ALA A 188      10.914 -29.250  20.776  1.00 65.93           C
ATOM   2978 1HB  ALA A 188      10.154 -28.614  20.906  1.00 65.93           H
ATOM   2979 2HB  ALA A 188      10.642 -30.135  21.153  1.00 65.93           H
ATOM   2980 3HB  ALA A 188      11.054 -29.365  19.792  1.00 65.93           H
ATOM   2981  N   GLU A 189      14.279 -29.420  20.317  1.00 68.20           N
ATOM   2982  H   GLU A 189      14.161 -28.578  19.791  1.00 68.20           H
ATOM   2983  CA  GLU A 189      15.448 -30.269  20.016  1.00 69.73           C
ATOM   2984  HA  GLU A 189      15.189 -31.181  20.334  1.00 69.73           H
ATOM   2985  C   GLU A 189      16.713 -29.837  20.775  1.00 69.69           C
ATOM   2986  O   GLU A 189      17.785 -30.413  20.590  1.00 65.96           O
ATOM   2987  CB  GLU A 189      15.720 -30.252  18.504  1.00 66.96           C
ATOM   2988 1HB  GLU A 189      15.752 -29.302  18.194  1.00 66.96           H
ATOM   2989 2HB  GLU A 189      16.603 -30.689  18.332  1.00 66.96           H
ATOM   2990  CG  GLU A 189      14.647 -30.989  17.700  1.00 60.55           C
ATOM   2991 1HG  GLU A 189      14.641 -31.948  17.983  1.00 60.55           H
ATOM   2992 2HG  GLU A 189      13.759 -30.576  17.902  1.00 60.55           H
ATOM   2993  CD  GLU A 189      14.900 -30.916  16.177  1.00 57.47           C
ATOM   2994  OE1 GLU A 189      13.964 -31.297  15.440  1.00 54.27           O
ATOM   2995  OE2 GLU A 189      15.975 -30.439  15.758  1.00 57.02           O
ATOM   2996  N   VAL A 190      16.615 -28.805  21.614  1.00 66.39           N
ATOM   2997  H   VAL A 190      15.706 -28.424  21.785  1.00 66.39           H
ATOM   2998  CA  VAL A 190      17.752 -28.196  22.299  1.00 66.29           C
ATOM   2999  HA  VAL A 190      18.570 -28.692  22.008  1.00 66.29           H
ATOM   3000  C   VAL A 190      17.596 -28.372  23.807  1.00 68.15           C
ATOM   3001  O   VAL A 190      16.485 -28.410  24.331  1.00 63.58           O
ATOM   3002  CB  VAL A 190      17.913 -26.725  21.879  1.00 60.41           C
ATOM   3003  HB  VAL A 190      17.172 -26.222  22.324  1.00 60.41           H
ATOM   3004  CG1 VAL A 190      19.284 -26.223  22.302  1.00 54.11           C
ATOM   3005 1HG1 VAL A 190      19.412 -25.267  22.039  1.00 54.11           H
ATOM   3006 2HG1 VAL A 190      20.010 -26.760  21.873  1.00 54.11           H
ATOM   3007 3HG1 VAL A 190      19.399 -26.287  23.293  1.00 54.11           H
ATOM   3008  CG2 VAL A 190      17.838 -26.527  20.354  1.00 56.34           C
ATOM   3009 1HG2 VAL A 190      17.946 -25.563  20.112  1.00 56.34           H
ATOM   3010 2HG2 VAL A 190      16.958 -26.837  19.995  1.00 56.34           H
ATOM   3011 3HG2 VAL A 190      18.558 -27.043  19.890  1.00 56.34           H
ATOM   3012  N   VAL A 191      18.728 -28.500  24.508  1.00 73.73           N
ATOM   3013  H   VAL A 191      19.591 -28.580  24.010  1.00 73.73           H
ATOM   3014  CA  VAL A 191      18.761 -28.529  25.982  1.00 73.90           C
ATOM   3015  HA  VAL A 191      18.329 -29.387  26.261  1.00 73.90           H
ATOM   3016  C   VAL A 191      17.981 -27.319  26.525  1.00 74.31           C
ATOM   3017  O   VAL A 191      18.221 -26.203  26.049  1.00 70.39           O
ATOM   3018  CB  VAL A 191      20.213 -28.500  26.501  1.00 70.69           C
ATOM   3019  HB  VAL A 191      20.600 -27.632  26.191  1.00 70.69           H
ATOM   3020  CG1 VAL A 191      20.287 -28.564  28.029  1.00 64.72           C
ATOM   3021 1HG1 VAL A 191      21.236 -28.544  28.343  1.00 64.72           H
ATOM   3022 2HG1 VAL A 191      19.867 -29.404  28.373  1.00 64.72           H
ATOM   3023 3HG1 VAL A 191      19.810 -27.789  28.444  1.00 64.72           H
ATOM   3024  CG2 VAL A 191      21.019 -29.690  25.950  1.00 67.20           C
ATOM   3025 1HG2 VAL A 191      21.961 -29.672  26.286  1.00 67.20           H
ATOM   3026 2HG2 VAL A 191      21.049 -29.670  24.951  1.00 67.20           H
ATOM   3027 3HG2 VAL A 191      20.610 -30.559  26.228  1.00 67.20           H
ATOM   3028  N   PRO A 192      17.068 -27.499  27.496  1.00 72.08           N
ATOM   3029  CA  PRO A 192      16.286 -26.410  28.059  1.00 71.22           C
ATOM   3030  HA  PRO A 192      15.648 -26.084  27.361  1.00 71.22           H
ATOM   3031  C   PRO A 192      17.174 -25.213  28.451  1.00 70.32           C
ATOM   3032  O   PRO A 192      18.157 -25.377  29.170  1.00 64.88           O
ATOM   3033  CB  PRO A 192      15.565 -27.003  29.268  1.00 68.93           C
ATOM   3034 1HB  PRO A 192      16.111 -26.892  30.098  1.00 68.93           H
ATOM   3035 2HB  PRO A 192      14.672 -26.572  29.397  1.00 68.93           H
ATOM   3036  CG  PRO A 192      15.414 -28.486  28.901  1.00 66.97           C
ATOM   3037 1HG  PRO A 192      15.374 -29.059  29.720  1.00 66.97           H
ATOM   3038 2HG  PRO A 192      14.596 -28.640  28.346  1.00 66.97           H
ATOM   3039  CD  PRO A 192      16.682 -28.767  28.097  1.00 70.81           C
ATOM   3040 1HD  PRO A 192      17.420 -29.093  28.688  1.00 70.81           H
ATOM   3041 2HD  PRO A 192      16.511 -29.438  27.376  1.00 70.81           H
ATOM   3042  N   GLY A 193      16.840 -24.017  27.933  1.00 69.78           N
ATOM   3043  H   GLY A 193      16.060 -23.971  27.309  1.00 69.78           H
ATOM   3044  CA  GLY A 193      17.565 -22.774  28.238  1.00 68.13           C
ATOM   3045 1HA  GLY A 193      16.880 -22.047  28.289  1.00 68.13           H
ATOM   3046 2HA  GLY A 193      17.985 -22.900  29.137  1.00 68.13           H
ATOM   3047  C   GLY A 193      18.654 -22.358  27.237  1.00 69.87           C
ATOM   3048  O   GLY A 193      19.143 -21.231  27.336  1.00 64.96           O
ATOM   3049  N   HIS A 194      19.021 -23.172  26.232  1.00 76.52           N
ATOM   3050  H   HIS A 194      18.581 -24.067  26.156  1.00 76.52           H
ATOM   3051  CA  HIS A 194      20.034 -22.806  25.247  1.00 77.77           C
ATOM   3052  HA  HIS A 194      20.265 -21.857  25.461  1.00 77.77           H
ATOM   3053  C   HIS A 194      19.500 -22.827  23.810  1.00 79.79           C
ATOM   3054  O   HIS A 194      19.482 -23.868  23.162  1.00 77.72           O
ATOM   3055  CB  HIS A 194      21.265 -23.719  25.406  1.00 73.28           C
ATOM   3056 1HB  HIS A 194      20.966 -24.673  25.434  1.00 73.28           H
ATOM   3057 2HB  HIS A 194      21.878 -23.584  24.627  1.00 73.28           H
ATOM   3058  CG  HIS A 194      22.037 -23.435  26.663  1.00 64.63           C
ATOM   3059  ND1 HIS A 194      22.736 -22.288  26.937  1.00 58.08           N
ATOM   3060  HD1 HIS A 194      22.823 -21.495  26.335  1.00 58.08           H
ATOM   3061  CD2 HIS A 194      22.177 -24.265  27.744  1.00 55.32           C
ATOM   3062  HD2 HIS A 194      21.779 -25.177  27.844  1.00 55.32           H
ATOM   3063  CE1 HIS A 194      23.284 -22.418  28.160  1.00 48.15           C
ATOM   3064  HE1 HIS A 194      23.842 -21.722  28.612  1.00 48.15           H
ATOM   3065  NE2 HIS A 194      22.978 -23.604  28.683  1.00 50.66           N
ATOM   3066  N   LEU A 195      19.112 -21.667  23.285  1.00 76.80           N
ATOM   3067  H   LEU A 195      19.055 -20.859  23.871  1.00 76.80           H
ATOM   3068  CA  LEU A 195      18.767 -21.549  21.868  1.00 79.49           C
ATOM   3069  HA  LEU A 195      18.236 -22.368  21.652  1.00 79.49           H
ATOM   3070  C   LEU A 195      20.024 -21.525  20.998  1.00 81.51           C
ATOM   3071  O   LEU A 195      20.955 -20.760  21.263  1.00 80.53           O
ATOM   3072  CB  LEU A 195      17.923 -20.285  21.629  1.00 76.75           C
ATOM   3073 1HB  LEU A 195      18.421 -19.503  22.003  1.00 76.75           H
ATOM   3074 2HB  LEU A 195      17.810 -20.168  20.642  1.00 76.75           H
ATOM   3075  CG  LEU A 195      16.527 -20.311  22.269  1.00 73.44           C
ATOM   3076  HG  LEU A 195      16.628 -20.504  23.245  1.00 73.44           H
ATOM   3077  CD1 LEU A 195      15.867 -18.951  22.030  1.00 71.05           C
ATOM   3078 1HD1 LEU A 195      14.952 -18.921  22.431  1.00 71.05           H
ATOM   3079 2HD1 LEU A 195      15.780 -18.762  21.052  1.00 71.05           H
ATOM   3080 3HD1 LEU A 195      16.406 -18.214  22.439  1.00 71.05           H
ATOM   3081  CD2 LEU A 195      15.638 -21.406  21.673  1.00 70.75           C
ATOM   3082 1HD2 LEU A 195      14.735 -21.407  22.102  1.00 70.75           H
ATOM   3083 2HD2 LEU A 195      16.044 -22.310  21.808  1.00 70.75           H
ATOM   3084 3HD2 LEU A 195      15.512 -21.270  20.690  1.00 70.75           H
ATOM   3085  N   ILE A 196      20.047 -22.309  19.920  1.00 84.77           N
ATOM   3086  H   ILE A 196      19.347 -23.016  19.817  1.00 84.77           H
ATOM   3087  CA  ILE A 196      21.070 -22.162  18.882  1.00 86.90           C
ATOM   3088  HA  ILE A 196      21.936 -21.955  19.337  1.00 86.90           H
ATOM   3089  C   ILE A 196      20.644 -21.002  17.989  1.00 88.66           C
ATOM   3090  O   ILE A 196      19.659 -21.109  17.248  1.00 87.91           O
ATOM   3091  CB  ILE A 196      21.303 -23.465  18.099  1.00 85.67           C
ATOM   3092  HB  ILE A 196      20.450 -23.747  17.660  1.00 85.67           H
ATOM   3093  CG1 ILE A 196      21.763 -24.572  19.075  1.00 80.96           C
ATOM   3094 1HG1 ILE A 196      22.613 -24.275  19.509  1.00 80.96           H
ATOM   3095 2HG1 ILE A 196      21.056 -24.691  19.772  1.00 80.96           H
ATOM   3096  CG2 ILE A 196      22.353 -23.238  16.998  1.00 80.02           C
ATOM   3097 1HG2 ILE A 196      22.516 -24.077  16.479  1.00 80.02           H
ATOM   3098 2HG2 ILE A 196      23.225 -22.945  17.390  1.00 80.02           H
ATOM   3099 3HG2 ILE A 196      22.052 -22.533  16.356  1.00 80.02           H
ATOM   3100  CD1 ILE A 196      22.017 -25.936  18.422  1.00 71.76           C
ATOM   3101 1HD1 ILE A 196      22.311 -26.609  19.101  1.00 71.76           H
ATOM   3102 2HD1 ILE A 196      22.730 -25.872  17.724  1.00 71.76           H
ATOM   3103 3HD1 ILE A 196      21.188 -26.283  17.984  1.00 71.76           H
ATOM   3104  N   THR A 197      21.379 -19.896  18.076  1.00 89.62           N
ATOM   3105  H   THR A 197      22.221 -19.930  18.615  1.00 89.62           H
ATOM   3106  CA  THR A 197      21.025 -18.639  17.430  1.00 90.87           C
ATOM   3107  HA  THR A 197      20.262 -18.887  16.833  1.00 90.87           H
ATOM   3108  C   THR A 197      22.166 -18.095  16.577  1.00 92.11           C
ATOM   3109  O   THR A 197      23.338 -18.432  16.759  1.00 91.30           O
ATOM   3110  CB  THR A 197      20.578 -17.586  18.457  1.00 89.22           C
ATOM   3111  HB  THR A 197      20.429 -16.724  17.973  1.00 89.22           H
ATOM   3112  OG1 THR A 197      21.591 -17.333  19.393  1.00 85.67           O
ATOM   3113  HG1 THR A 197      21.209 -17.275  20.269  1.00 85.67           H
ATOM   3114  CG2 THR A 197      19.327 -17.993  19.225  1.00 84.87           C
ATOM   3115 1HG2 THR A 197      19.065 -17.287  19.883  1.00 84.87           H
ATOM   3116 2HG2 THR A 197      19.477 -18.843  19.730  1.00 84.87           H
ATOM   3117 3HG2 THR A 197      18.556 -18.136  18.604  1.00 84.87           H
ATOM   3118  N   ARG A 198      21.820 -17.228  15.622  1.00 94.58           N
ATOM   3119  H   ARG A 198      20.843 -17.107  15.445  1.00 94.58           H
ATOM   3120  CA  ARG A 198      22.751 -16.439  14.812  1.00 95.46           C
ATOM   3121  HA  ARG A 198      23.685 -16.609  15.125  1.00 95.46           H
ATOM   3122  C   ARG A 198      22.422 -14.960  15.004  1.00 96.14           C
ATOM   3123  O   ARG A 198      21.302 -14.562  14.736  1.00 95.39           O
ATOM   3124  CB  ARG A 198      22.625 -16.877  13.345  1.00 94.41           C
ATOM   3125 1HB  ARG A 198      22.890 -17.839  13.274  1.00 94.41           H
ATOM   3126 2HB  ARG A 198      21.672 -16.771  13.059  1.00 94.41           H
ATOM   3127  CG  ARG A 198      23.512 -16.054  12.404  1.00 89.70           C
ATOM   3128 1HG  ARG A 198      23.285 -15.085  12.504  1.00 89.70           H
ATOM   3129 2HG  ARG A 198      24.471 -16.199  12.648  1.00 89.70           H
ATOM   3130  CD  ARG A 198      23.299 -16.469  10.946  1.00 88.51           C
ATOM   3131 1HD  ARG A 198      22.322 -16.463  10.735  1.00 88.51           H
ATOM   3132 2HD  ARG A 198      23.775 -15.830  10.342  1.00 88.51           H
ATOM   3133  NE  ARG A 198      23.810 -17.815  10.665  1.00 78.55           N
ATOM   3134  HE  ARG A 198      24.502 -18.173  11.292  1.00 78.55           H
ATOM   3135  CZ  ARG A 198      23.446 -18.608   9.660  1.00 74.42           C
ATOM   3136  NH1 ARG A 198      22.535 -18.258   8.802  1.00 67.72           N
ATOM   3137 1HH1 ARG A 198      22.084 -17.369   8.886  1.00 67.72           H
ATOM   3138 2HH1 ARG A 198      22.284 -18.877   8.058  1.00 67.72           H
ATOM   3139  NH2 ARG A 198      24.010 -19.768   9.494  1.00 62.05           N
ATOM   3140 1HH2 ARG A 198      24.724 -20.071  10.125  1.00 62.05           H
ATOM   3141 2HH2 ARG A 198      23.729 -20.356   8.736  1.00 62.05           H
ATOM   3142  N   LEU A 199      23.416 -14.170  15.415  1.00 95.42           N
ATOM   3143  H   LEU A 199      24.294 -14.582  15.661  1.00 95.42           H
ATOM   3144  CA  LEU A 199      23.258 -12.716  15.516  1.00 96.36           C
ATOM   3145  HA  LEU A 199      22.467 -12.542  16.102  1.00 96.36           H
ATOM   3146  C   LEU A 199      22.978 -12.117  14.127  1.00 96.82           C
ATOM   3147  O   LEU A 199      23.700 -12.418  13.174  1.00 96.16           O
ATOM   3148  CB  LEU A 199      24.520 -12.112  16.162  1.00 95.82           C
ATOM   3149 1HB  LEU A 199      24.671 -12.567  17.040  1.00 95.82           H
ATOM   3150 2HB  LEU A 199      25.297 -12.288  15.557  1.00 95.82           H
ATOM   3151  CG  LEU A 199      24.434 -10.592  16.412  1.00 95.29           C
ATOM   3152  HG  LEU A 199      24.146 -10.163  15.556  1.00 95.29           H
ATOM   3153  CD1 LEU A 199      23.412 -10.235  17.485  1.00 91.97           C
ATOM   3154 1HD1 LEU A 199      23.374  -9.246  17.629  1.00 91.97           H
ATOM   3155 2HD1 LEU A 199      23.644 -10.664  18.358  1.00 91.97           H
ATOM   3156 3HD1 LEU A 199      22.497 -10.543  17.225  1.00 91.97           H
ATOM   3157  CD2 LEU A 199      25.806 -10.078  16.883  1.00 91.85           C
ATOM   3158 1HD2 LEU A 199      25.780  -9.093  17.053  1.00 91.85           H
ATOM   3159 2HD2 LEU A 199      26.510 -10.253  16.194  1.00 91.85           H
ATOM   3160 3HD2 LEU A 199      26.086 -10.529  17.730  1.00 91.85           H
ATOM   3161  N   LEU A 200      21.942 -11.287  14.029  1.00 96.13           N
ATOM   3162  H   LEU A 200      21.384 -11.153  14.848  1.00 96.13           H
ATOM   3163  CA  LEU A 200      21.552 -10.555  12.825  1.00 96.41           C
ATOM   3164  HA  LEU A 200      22.067 -10.978  12.080  1.00 96.41           H
ATOM   3165  C   LEU A 200      21.932  -9.086  12.922  1.00 96.99           C
ATOM   3166  O   LEU A 200      22.596  -8.572  12.031  1.00 95.54           O
ATOM   3167  CB  LEU A 200      20.034 -10.677  12.607  1.00 96.16           C
ATOM   3168 1HB  LEU A 200      19.573 -10.348  13.431  1.00 96.16           H
ATOM   3169 2HB  LEU A 200      19.783 -10.099  11.831  1.00 96.16           H
ATOM   3170  CG  LEU A 200      19.528 -12.089  12.321  1.00 96.03           C
ATOM   3171  HG  LEU A 200      19.850 -12.684  13.058  1.00 96.03           H
ATOM   3172  CD1 LEU A 200      17.996 -12.054  12.241  1.00 93.19           C
ATOM   3173 1HD1 LEU A 200      17.626 -12.964  12.054  1.00 93.19           H
ATOM   3174 2HD1 LEU A 200      17.689 -11.442  11.512  1.00 93.19           H
ATOM   3175 3HD1 LEU A 200      17.600 -11.732  13.101  1.00 93.19           H
ATOM   3176  CD2 LEU A 200      20.070 -12.641  11.006  1.00 93.58           C
ATOM   3177 1HD2 LEU A 200      19.728 -13.565  10.837  1.00 93.58           H
ATOM   3178 2HD2 LEU A 200      21.069 -12.681  11.019  1.00 93.58           H
ATOM   3179 3HD2 LEU A 200      19.795 -12.066  10.236  1.00 93.58           H
ATOM   3180  N   ASP A 201      21.525  -8.433  14.012  1.00 96.11           N
ATOM   3181  H   ASP A 201      21.029  -8.944  14.714  1.00 96.11           H
ATOM   3182  CA  ASP A 201      21.766  -7.015  14.232  1.00 96.13           C
ATOM   3183  HA  ASP A 201      22.639  -6.808  13.790  1.00 96.13           H
ATOM   3184  C   ASP A 201      21.896  -6.721  15.733  1.00 96.00           C
ATOM   3185  O   ASP A 201      21.398  -7.462  16.587  1.00 94.58           O
ATOM   3186  CB  ASP A 201      20.662  -6.179  13.566  1.00 95.29           C
ATOM   3187 1HB  ASP A 201      20.473  -6.571  12.666  1.00 95.29           H
ATOM   3188 2HB  ASP A 201      19.841  -6.237  14.134  1.00 95.29           H
ATOM   3189  CG  ASP A 201      21.013  -4.695  13.379  1.00 94.49           C
ATOM   3190  OD1 ASP A 201      22.163  -4.315  13.690  1.00 90.32           O
ATOM   3191  OD2 ASP A 201      20.118  -3.924  12.959  1.00 89.91           O
ATOM   3192  N   THR A 202      22.603  -5.633  16.057  1.00 96.12           N
ATOM   3193  H   THR A 202      23.012  -5.100  15.317  1.00 96.12           H
ATOM   3194  CA  THR A 202      22.812  -5.178  17.429  1.00 95.88           C
ATOM   3195  HA  THR A 202      22.030  -5.524  17.947  1.00 95.88           H
ATOM   3196  C   THR A 202      22.810  -3.662  17.488  1.00 95.32           C
ATOM   3197  O   THR A 202      23.426  -2.989  16.661  1.00 92.64           O
ATOM   3198  CB  THR A 202      24.095  -5.764  18.031  1.00 94.28           C
ATOM   3199  HB  THR A 202      23.990  -6.758  18.012  1.00 94.28           H
ATOM   3200  OG1 THR A 202      24.245  -5.355  19.378  1.00 82.18           O
ATOM   3201  HG1 THR A 202      24.279  -4.399  19.420  1.00 82.18           H
ATOM   3202  CG2 THR A 202      25.377  -5.351  17.313  1.00 82.14           C
ATOM   3203 1HG2 THR A 202      26.179  -5.761  17.747  1.00 82.14           H
ATOM   3204 2HG2 THR A 202      25.493  -4.358  17.329  1.00 82.14           H
ATOM   3205 3HG2 THR A 202      25.362  -5.643  16.357  1.00 82.14           H
ATOM   3206  N   ARG A 203      22.164  -3.104  18.510  1.00 94.08           N
ATOM   3207  H   ARG A 203      21.691  -3.695  19.164  1.00 94.08           H
ATOM   3208  CA  ARG A 203      22.123  -1.658  18.708  1.00 93.18           C
ATOM   3209  HA  ARG A 203      22.894  -1.265  18.207  1.00 93.18           H
ATOM   3210  C   ARG A 203      22.337  -1.289  20.160  1.00 93.11           C
ATOM   3211  O   ARG A 203      21.708  -1.838  21.059  1.00 91.11           O
ATOM   3212  CB  ARG A 203      20.808  -1.122  18.143  1.00 91.43           C
ATOM   3213 1HB  ARG A 203      20.673  -1.497  17.226  1.00 91.43           H
ATOM   3214 2HB  ARG A 203      20.058  -1.413  18.736  1.00 91.43           H
ATOM   3215  CG  ARG A 203      20.820   0.411  18.063  1.00 81.23           C
ATOM   3216 1HG  ARG A 203      20.746   0.786  18.987  1.00 81.23           H
ATOM   3217 2HG  ARG A 203      21.681   0.709  17.650  1.00 81.23           H
ATOM   3218  CD  ARG A 203      19.657   0.940  17.220  1.00 81.69           C
ATOM   3219 1HD  ARG A 203      18.793   0.566  17.558  1.00 81.69           H
ATOM   3220 2HD  ARG A 203      19.629   1.939  17.267  1.00 81.69           H
ATOM   3221  NE  ARG A 203      19.810   0.548  15.810  1.00 76.03           N
ATOM   3222  HE  ARG A 203      20.592  -0.034  15.587  1.00 76.03           H
ATOM   3223  CZ  ARG A 203      19.025   0.885  14.820  1.00 72.01           C
ATOM   3224  NH1 ARG A 203      18.012   1.678  14.993  1.00 64.00           N
ATOM   3225 1HH1 ARG A 203      17.816   2.048  15.901  1.00 64.00           H
ATOM   3226 2HH1 ARG A 203      17.428   1.919  14.218  1.00 64.00           H
ATOM   3227  NH2 ARG A 203      19.251   0.432  13.620  1.00 62.48           N
ATOM   3228 1HH2 ARG A 203      20.027  -0.176  13.453  1.00 62.48           H
ATOM   3229 2HH2 ARG A 203      18.648   0.692  12.866  1.00 62.48           H
ATOM   3230  N   LEU A 204      23.211  -0.318  20.360  1.00 90.83           N
ATOM   3231  H   LEU A 204      23.789  -0.030  19.597  1.00 90.83           H
ATOM   3232  CA  LEU A 204      23.368   0.349  21.639  1.00 89.92           C
ATOM   3233  HA  LEU A 204      23.144  -0.304  22.362  1.00 89.92           H
ATOM   3234  C   LEU A 204      22.386   1.526  21.703  1.00 89.48           C
ATOM   3235  O   LEU A 204      22.393   2.388  20.827  1.00 87.46           O
ATOM   3236  CB  LEU A 204      24.833   0.791  21.800  1.00 88.45           C
ATOM   3237 1HB  LEU A 204      25.427   0.020  21.568  1.00 88.45           H
ATOM   3238 2HB  LEU A 204      25.009   1.549  21.172  1.00 88.45           H
ATOM   3239  CG  LEU A 204      25.165   1.252  23.226  1.00 80.97           C
ATOM   3240  HG  LEU A 204      24.488   1.938  23.492  1.00 80.97           H
ATOM   3241  CD1 LEU A 204      25.115   0.080  24.209  1.00 76.47           C
ATOM   3242 1HD1 LEU A 204      25.331   0.382  25.138  1.00 76.47           H
ATOM   3243 2HD1 LEU A 204      25.773  -0.629  23.955  1.00 76.47           H
ATOM   3244 3HD1 LEU A 204      24.206  -0.336  24.225  1.00 76.47           H
ATOM   3245  CD2 LEU A 204      26.581   1.837  23.263  1.00 76.38           C
ATOM   3246 1HD2 LEU A 204      26.818   2.144  24.185  1.00 76.38           H
ATOM   3247 2HD2 LEU A 204      26.661   2.621  22.648  1.00 76.38           H
ATOM   3248 3HD2 LEU A 204      27.257   1.156  22.983  1.00 76.38           H
ATOM   3249  N   VAL A 205      21.544   1.549  22.723  1.00 87.57           N
ATOM   3250  H   VAL A 205      21.636   0.834  23.416  1.00 87.57           H
ATOM   3251  CA  VAL A 205      20.487   2.544  22.913  1.00 86.41           C
ATOM   3252  HA  VAL A 205      20.664   3.241  22.218  1.00 86.41           H
ATOM   3253  C   VAL A 205      20.590   3.176  24.295  1.00 85.73           C
ATOM   3254  O   VAL A 205      20.988   2.531  25.257  1.00 84.09           O
ATOM   3255  CB  VAL A 205      19.086   1.957  22.669  1.00 85.81           C
ATOM   3256  HB  VAL A 205      18.461   2.719  22.838  1.00 85.81           H
ATOM   3257  CG1 VAL A 205      18.934   1.440  21.231  1.00 80.29           C
ATOM   3258 1HG1 VAL A 205      18.021   1.060  21.081  1.00 80.29           H
ATOM   3259 2HG1 VAL A 205      19.601   0.721  21.036  1.00 80.29           H
ATOM   3260 3HG1 VAL A 205      19.073   2.176  20.569  1.00 80.29           H
ATOM   3261  CG2 VAL A 205      18.717   0.815  23.625  1.00 81.37           C
ATOM   3262 1HG2 VAL A 205      17.801   0.466  23.429  1.00 81.37           H
ATOM   3263 2HG2 VAL A 205      18.731   1.125  24.576  1.00 81.37           H
ATOM   3264 3HG2 VAL A 205      19.360   0.054  23.540  1.00 81.37           H
ATOM   3265  N   HIS A 206      20.213   4.447  24.396  1.00 81.41           N
ATOM   3266  H   HIS A 206      19.934   4.922  23.561  1.00 81.41           H
ATOM   3267  CA  HIS A 206      20.181   5.193  25.653  1.00 79.96           C
ATOM   3268  HA  HIS A 206      20.692   4.672  26.337  1.00 79.96           H
ATOM   3269  C   HIS A 206      18.732   5.342  26.132  1.00 78.88           C
ATOM   3270  O   HIS A 206      17.873   5.658  25.323  1.00 75.69           O
ATOM   3271  CB  HIS A 206      20.853   6.550  25.433  1.00 77.47           C
ATOM   3272 1HB  HIS A 206      21.728   6.412  24.968  1.00 77.47           H
ATOM   3273 2HB  HIS A 206      20.260   7.122  24.866  1.00 77.47           H
ATOM   3274  CG  HIS A 206      21.112   7.271  26.723  1.00 73.36           C
ATOM   3275  ND1 HIS A 206      20.293   8.175  27.354  1.00 65.57           N
ATOM   3276  HD1 HIS A 206      19.394   8.477  27.037  1.00 65.57           H
ATOM   3277  CD2 HIS A 206      22.232   7.142  27.491  1.00 65.53           C
ATOM   3278  HD2 HIS A 206      23.013   6.549  27.296  1.00 65.53           H
ATOM   3279  CE1 HIS A 206      20.916   8.582  28.473  1.00 62.19           C
ATOM   3280  HE1 HIS A 206      20.545   9.244  29.124  1.00 62.19           H
ATOM   3281  NE2 HIS A 206      22.096   7.980  28.593  1.00 63.83           N
ATOM   3282  N   HIS A 207      18.429   5.123  27.406  1.00 76.27           N
ATOM   3283  H   HIS A 207      19.175   5.060  28.068  1.00 76.27           H
ATOM   3284  CA  HIS A 207      17.042   4.968  27.893  1.00 74.66           C
ATOM   3285  HA  HIS A 207      16.631   4.407  27.174  1.00 74.66           H
ATOM   3286  C   HIS A 207      16.174   6.240  27.956  1.00 75.26           C
ATOM   3287  O   HIS A 207      14.986   6.134  28.219  1.00 70.25           O
ATOM   3288  CB  HIS A 207      17.051   4.262  29.242  1.00 69.52           C
ATOM   3289 1HB  HIS A 207      16.111   4.155  29.567  1.00 69.52           H
ATOM   3290 2HB  HIS A 207      17.475   3.362  29.143  1.00 69.52           H
ATOM   3291  CG  HIS A 207      17.822   5.044  30.258  1.00 63.93           C
ATOM   3292  ND1 HIS A 207      17.446   6.239  30.837  1.00 59.66           N
ATOM   3293  HD1 HIS A 207      16.576   6.715  30.710  1.00 59.66           H
ATOM   3294  CD2 HIS A 207      19.074   4.721  30.674  1.00 57.48           C
ATOM   3295  HD2 HIS A 207      19.604   3.912  30.419  1.00 57.48           H
ATOM   3296  CE1 HIS A 207      18.458   6.634  31.593  1.00 53.25           C
ATOM   3297  HE1 HIS A 207      18.470   7.474  32.136  1.00 53.25           H
ATOM   3298  NE2 HIS A 207      19.468   5.749  31.530  1.00 55.06           N
ATOM   3299  N   ASN A 208      16.739   7.416  27.719  1.00 74.34           N
ATOM   3300  H   ASN A 208      17.692   7.428  27.416  1.00 74.34           H
ATOM   3301  CA  ASN A 208      16.045   8.704  27.876  1.00 73.87           C
ATOM   3302  HA  ASN A 208      15.419   8.539  28.639  1.00 73.87           H
ATOM   3303  C   ASN A 208      15.143   9.127  26.697  1.00 74.70           C
ATOM   3304  O   ASN A 208      14.673  10.262  26.666  1.00 70.78           O
ATOM   3305  CB  ASN A 208      17.089   9.789  28.193  1.00 69.01           C
ATOM   3306 1HB  ASN A 208      16.612  10.632  28.441  1.00 69.01           H
ATOM   3307 2HB  ASN A 208      17.647   9.482  28.964  1.00 69.01           H
ATOM   3308  CG  ASN A 208      18.015  10.094  27.028  1.00 60.96           C
ATOM   3309  OD1 ASN A 208      18.080   9.386  26.035  1.00 53.98           O
ATOM   3310  ND2 ASN A 208      18.773  11.157  27.114  1.00 54.55           N
ATOM   3311 1HD2 ASN A 208      19.400  11.385  26.370  1.00 54.55           H
ATOM   3312 2HD2 ASN A 208      18.725  11.741  27.924  1.00 54.55           H
ATOM   3313  N   VAL A 209      14.915   8.261  25.700  1.00 76.45           N
ATOM   3314  H   VAL A 209      15.286   7.336  25.779  1.00 76.45           H
ATOM   3315  CA  VAL A 209      14.146   8.607  24.497  1.00 78.34           C
ATOM   3316  HA  VAL A 209      13.704   9.477  24.717  1.00 78.34           H
ATOM   3317  C   VAL A 209      13.083   7.544  24.216  1.00 80.16           C
ATOM   3318  O   VAL A 209      13.411   6.369  24.051  1.00 78.57           O
ATOM   3319  CB  VAL A 209      15.061   8.794  23.266  1.00 75.65           C
ATOM   3320  HB  VAL A 209      15.474   7.898  23.102  1.00 75.65           H
ATOM   3321  CG1 VAL A 209      14.267   9.261  22.040  1.00 68.49           C
ATOM   3322 1HG1 VAL A 209      14.867   9.379  21.249  1.00 68.49           H
ATOM   3323 2HG1 VAL A 209      13.816  10.136  22.217  1.00 68.49           H
ATOM   3324 3HG1 VAL A 209      13.562   8.595  21.795  1.00 68.49           H
ATOM   3325  CG2 VAL A 209      16.162   9.833  23.503  1.00 69.48           C
ATOM   3326 1HG2 VAL A 209      16.739   9.935  22.693  1.00 69.48           H
ATOM   3327 2HG2 VAL A 209      16.749   9.565  24.267  1.00 69.48           H
ATOM   3328 3HG2 VAL A 209      15.770  10.728  23.716  1.00 69.48           H
ATOM   3329  N   THR A 210      11.843   7.972  24.080  1.00 81.40           N
ATOM   3330  H   THR A 210      11.637   8.913  24.348  1.00 81.40           H
ATOM   3331  CA  THR A 210      10.744   7.144  23.557  1.00 82.16           C
ATOM   3332  HA  THR A 210      10.892   6.213  23.891  1.00 82.16           H
ATOM   3333  C   THR A 210      10.776   7.175  22.032  1.00 83.05           C
ATOM   3334  O   THR A 210      10.620   8.236  21.431  1.00 81.15           O
ATOM   3335  CB  THR A 210       9.395   7.655  24.068  1.00 79.95           C
ATOM   3336  HB  THR A 210       9.300   8.622  23.832  1.00 79.95           H
ATOM   3337  OG1 THR A 210       9.363   7.542  25.469  1.00 74.82           O
ATOM   3338  HG1 THR A 210       9.356   8.416  25.860  1.00 74.82           H
ATOM   3339  CG2 THR A 210       8.217   6.858  23.525  1.00 74.83           C
ATOM   3340 1HG2 THR A 210       7.351   7.214  23.876  1.00 74.83           H
ATOM   3341 2HG2 THR A 210       8.283   5.896  23.789  1.00 74.83           H
ATOM   3342 3HG2 THR A 210       8.185   6.901  22.526  1.00 74.83           H
ATOM   3343  N   ARG A 211      11.002   6.027  21.379  1.00 84.61           N
ATOM   3344  H   ARG A 211      11.190   5.202  21.913  1.00 84.61           H
ATOM   3345  CA  ARG A 211      10.986   5.927  19.912  1.00 85.65           C
ATOM   3346  HA  ARG A 211      10.135   6.378  19.642  1.00 85.65           H
ATOM   3347  C   ARG A 211      10.903   4.491  19.413  1.00 86.52           C
ATOM   3348  O   ARG A 211      11.142   3.533  20.153  1.00 85.43           O
ATOM   3349  CB  ARG A 211      12.197   6.656  19.307  1.00 83.26           C
ATOM   3350 1HB  ARG A 211      12.065   6.719  18.318  1.00 83.26           H
ATOM   3351 2HB  ARG A 211      12.238   7.576  19.697  1.00 83.26           H
ATOM   3352  CG  ARG A 211      13.540   5.967  19.566  1.00 78.00           C
ATOM   3353 1HG  ARG A 211      13.688   5.888  20.552  1.00 78.00           H
ATOM   3354 2HG  ARG A 211      13.530   5.055  19.156  1.00 78.00           H
ATOM   3355  CD  ARG A 211      14.672   6.795  18.944  1.00 77.11           C
ATOM   3356 1HD  ARG A 211      14.408   7.104  18.030  1.00 77.11           H
ATOM   3357 2HD  ARG A 211      14.872   7.588  19.519  1.00 77.11           H
ATOM   3358  NE  ARG A 211      15.899   5.998  18.821  1.00 69.38           N
ATOM   3359  HE  ARG A 211      15.888   5.097  19.254  1.00 69.38           H
ATOM   3360  CZ  ARG A 211      17.001   6.334  18.210  1.00 64.03           C
ATOM   3361  NH1 ARG A 211      17.222   7.546  17.772  1.00 60.80           N
ATOM   3362 1HH1 ARG A 211      16.531   8.258  17.901  1.00 60.80           H
ATOM   3363 2HH1 ARG A 211      18.081   7.761  17.308  1.00 60.80           H
ATOM   3364  NH2 ARG A 211      17.905   5.428  18.002  1.00 54.56           N
ATOM   3365 1HH2 ARG A 211      17.751   4.489  18.309  1.00 54.56           H
ATOM   3366 2HH2 ARG A 211      18.756   5.669  17.535  1.00 54.56           H
ATOM   3367  N   TRP A 212      10.624   4.346  18.129  1.00 88.77           N
ATOM   3368  H   TRP A 212      10.279   5.138  17.626  1.00 88.77           H
ATOM   3369  CA  TRP A 212      10.793   3.094  17.412  1.00 89.36           C
ATOM   3370  HA  TRP A 212      10.484   2.374  18.034  1.00 89.36           H
ATOM   3371  C   TRP A 212      12.269   2.859  17.065  1.00 89.70           C
ATOM   3372  O   TRP A 212      12.929   3.722  16.501  1.00 88.58           O
ATOM   3373  CB  TRP A 212       9.928   3.107  16.152  1.00 89.24           C
ATOM   3374 1HB  TRP A 212      10.069   3.974  15.673  1.00 89.24           H
ATOM   3375 2HB  TRP A 212      10.208   2.350  15.561  1.00 89.24           H
ATOM   3376  CG  TRP A 212       8.458   2.962  16.428  1.00 89.28           C
ATOM   3377  CD1 TRP A 212       7.557   3.967  16.543  1.00 87.47           C
ATOM   3378  HD1 TRP A 212       7.763   4.942  16.458  1.00 87.47           H
ATOM   3379  CD2 TRP A 212       7.715   1.726  16.631  1.00 88.58           C
ATOM   3380  NE1 TRP A 212       6.314   3.435  16.795  1.00 87.53           N
ATOM   3381  HE1 TRP A 212       5.485   3.981  16.919  1.00 87.53           H
ATOM   3382  CE2 TRP A 212       6.349   2.060  16.856  1.00 88.49           C
ATOM   3383  CE3 TRP A 212       8.066   0.357  16.642  1.00 87.89           C
ATOM   3384  HE3 TRP A 212       9.019   0.090  16.497  1.00 87.89           H
ATOM   3385  CZ2 TRP A 212       5.372   1.070  17.067  1.00 87.20           C
ATOM   3386  HZ2 TRP A 212       4.417   1.326  17.218  1.00 87.20           H
ATOM   3387  CZ3 TRP A 212       7.094  -0.633  16.854  1.00 86.86           C
ATOM   3388  HZ3 TRP A 212       7.361  -1.597  16.856  1.00 86.86           H
ATOM   3389  CH2 TRP A 212       5.753  -0.285  17.063  1.00 86.37           C
ATOM   3390  HH2 TRP A 212       5.068  -0.998  17.209  1.00 86.37           H
ATOM   3391  N   GLU A 213      12.764   1.665  17.378  1.00 90.12           N
ATOM   3392  H   GLU A 213      12.215   1.067  17.963  1.00 90.12           H
ATOM   3393  CA  GLU A 213      14.058   1.175  16.920  1.00 90.74           C
ATOM   3394  HA  GLU A 213      14.572   1.976  16.613  1.00 90.74           H
ATOM   3395  C   GLU A 213      13.840   0.204  15.756  1.00 91.99           C
ATOM   3396  O   GLU A 213      12.909  -0.599  15.770  1.00 91.74           O
ATOM   3397  CB  GLU A 213      14.829   0.502  18.068  1.00 89.97           C
ATOM   3398 1HB  GLU A 213      14.282  -0.265  18.403  1.00 89.97           H
ATOM   3399 2HB  GLU A 213      15.695   0.160  17.703  1.00 89.97           H
ATOM   3400  CG  GLU A 213      15.140   1.426  19.259  1.00 86.36           C
ATOM   3401 1HG  GLU A 213      14.277   1.817  19.578  1.00 86.36           H
ATOM   3402 2HG  GLU A 213      15.542   0.867  19.984  1.00 86.36           H
ATOM   3403  CD  GLU A 213      16.110   2.590  18.959  1.00 87.21           C
ATOM   3404  OE1 GLU A 213      16.254   3.481  19.827  1.00 80.10           O
ATOM   3405  OE2 GLU A 213      16.729   2.638  17.870  1.00 80.96           O
ATOM   3406  N   THR A 214      14.706   0.271  14.739  1.00 93.10           N
ATOM   3407  H   THR A 214      15.461   0.923  14.807  1.00 93.10           H
ATOM   3408  CA  THR A 214      14.615  -0.555  13.528  1.00 93.52           C
ATOM   3409  HA  THR A 214      13.830  -1.160  13.662  1.00 93.52           H
ATOM   3410  C   THR A 214      15.882  -1.381  13.362  1.00 93.76           C
ATOM   3411  O   THR A 214      16.974  -0.822  13.409  1.00 92.78           O
ATOM   3412  CB  THR A 214      14.401   0.327  12.287  1.00 92.63           C
ATOM   3413  HB  THR A 214      15.178   0.948  12.185  1.00 92.63           H
ATOM   3414  OG1 THR A 214      13.242   1.116  12.457  1.00 82.60           O
ATOM   3415  HG1 THR A 214      13.488   2.040  12.495  1.00 82.60           H
ATOM   3416  CG2 THR A 214      14.190  -0.503  11.028  1.00 82.96           C
ATOM   3417 1HG2 THR A 214      14.052   0.084  10.230  1.00 82.96           H
ATOM   3418 2HG2 THR A 214      13.387  -1.093  11.118  1.00 82.96           H
ATOM   3419 3HG2 THR A 214      14.981  -1.087  10.847  1.00 82.96           H
ATOM   3420  N   PHE A 215      15.744  -2.687  13.148  1.00 94.88           N
ATOM   3421  H   PHE A 215      14.812  -3.041  13.068  1.00 94.88           H
ATOM   3422  CA  PHE A 215      16.836  -3.648  13.020  1.00 95.00           C
ATOM   3423  HA  PHE A 215      17.687  -3.125  13.073  1.00 95.00           H
ATOM   3424  C   PHE A 215      16.765  -4.354  11.672  1.00 95.65           C
ATOM   3425  O   PHE A 215      15.673  -4.743  11.246  1.00 95.11           O
ATOM   3426  CB  PHE A 215      16.757  -4.666  14.163  1.00 94.58           C
ATOM   3427 1HB  PHE A 215      15.881  -5.145  14.106  1.00 94.58           H
ATOM   3428 2HB  PHE A 215      17.504  -5.323  14.060  1.00 94.58           H
ATOM   3429  CG  PHE A 215      16.864  -4.044  15.538  1.00 94.30           C
ATOM   3430  CD1 PHE A 215      18.113  -3.930  16.162  1.00 92.90           C
ATOM   3431  HD1 PHE A 215      18.932  -4.275  15.703  1.00 92.90           H
ATOM   3432  CD2 PHE A 215      15.709  -3.571  16.185  1.00 93.23           C
ATOM   3433  HD2 PHE A 215      14.816  -3.662  15.744  1.00 93.23           H
ATOM   3434  CE1 PHE A 215      18.221  -3.333  17.430  1.00 92.61           C
ATOM   3435  HE1 PHE A 215      19.114  -3.252  17.873  1.00 92.61           H
ATOM   3436  CE2 PHE A 215      15.809  -2.970  17.451  1.00 92.74           C
ATOM   3437  HE2 PHE A 215      14.989  -2.628  17.910  1.00 92.74           H
ATOM   3438  CZ  PHE A 215      17.066  -2.851  18.071  1.00 92.58           C
ATOM   3439  HZ  PHE A 215      17.139  -2.422  18.971  1.00 92.58           H
ATOM   3440  N   ASP A 216      17.912  -4.566  11.020  1.00 94.98           N
ATOM   3441  H   ASP A 216      18.756  -4.189  11.402  1.00 94.98           H
ATOM   3442  CA  ASP A 216      17.986  -5.325   9.773  1.00 95.38           C
ATOM   3443  HA  ASP A 216      17.190  -5.042   9.238  1.00 95.38           H
ATOM   3444  C   ASP A 216      17.891  -6.829  10.056  1.00 96.05           C
ATOM   3445  O   ASP A 216      18.763  -7.437  10.666  1.00 95.82           O
ATOM   3446  CB  ASP A 216      19.255  -4.971   8.982  1.00 94.72           C
ATOM   3447 1HB  ASP A 216      19.266  -3.983   8.828  1.00 94.72           H
ATOM   3448 2HB  ASP A 216      20.051  -5.232   9.528  1.00 94.72           H
ATOM   3449  CG  ASP A 216      19.342  -5.682   7.617  1.00 93.99           C
ATOM   3450  OD1 ASP A 216      18.350  -6.316   7.194  1.00 91.19           O
ATOM   3451  OD2 ASP A 216      20.395  -5.592   6.963  1.00 90.04           O
ATOM   3452  N   VAL A 217      16.822  -7.451   9.582  1.00 95.38           N
ATOM   3453  H   VAL A 217      16.120  -6.895   9.136  1.00 95.38           H
ATOM   3454  CA  VAL A 217      16.596  -8.895   9.665  1.00 96.09           C
ATOM   3455  HA  VAL A 217      17.424  -9.247  10.101  1.00 96.09           H
ATOM   3456  C   VAL A 217      16.508  -9.545   8.285  1.00 96.42           C
ATOM   3457  O   VAL A 217      16.112 -10.705   8.154  1.00 96.18           O
ATOM   3458  CB  VAL A 217      15.401  -9.240  10.572  1.00 96.04           C
ATOM   3459  HB  VAL A 217      15.314 -10.236  10.556  1.00 96.04           H
ATOM   3460  CG1 VAL A 217      15.640  -8.760  12.010  1.00 94.79           C
ATOM   3461 1HG1 VAL A 217      14.862  -8.985  12.597  1.00 94.79           H
ATOM   3462 2HG1 VAL A 217      15.771  -7.769  12.040  1.00 94.79           H
ATOM   3463 3HG1 VAL A 217      16.454  -9.189  12.400  1.00 94.79           H
ATOM   3464  CG2 VAL A 217      14.092  -8.630  10.064  1.00 94.19           C
ATOM   3465 1HG2 VAL A 217      13.329  -8.866  10.666  1.00 94.19           H
ATOM   3466 2HG2 VAL A 217      13.874  -8.963   9.147  1.00 94.19           H
ATOM   3467 3HG2 VAL A 217      14.154  -7.633  10.022  1.00 94.19           H
ATOM   3468  N   SER A 218      16.922  -8.820   7.252  1.00 95.94           N
ATOM   3469  H   SER A 218      17.263  -7.898   7.437  1.00 95.94           H
ATOM   3470  CA  SER A 218      16.913  -9.277   5.861  1.00 95.70           C
ATOM   3471  HA  SER A 218      15.935  -9.355   5.667  1.00 95.70           H
ATOM   3472  C   SER A 218      17.586 -10.637   5.679  1.00 96.12           C
ATOM   3473  O   SER A 218      17.005 -11.482   5.001  1.00 95.94           O
ATOM   3474  CB  SER A 218      17.569  -8.267   4.917  1.00 94.66           C
ATOM   3475 1HB  SER A 218      18.555  -8.222   5.076  1.00 94.66           H
ATOM   3476 2HB  SER A 218      17.396  -8.510   3.963  1.00 94.66           H
ATOM   3477  OG  SER A 218      17.066  -6.975   5.106  1.00 91.16           O
ATOM   3478  HG  SER A 218      17.792  -6.353   5.149  1.00 91.16           H
ATOM   3479  N   PRO A 219      18.755 -10.931   6.295  1.00 96.35           N
ATOM   3480  CA  PRO A 219      19.419 -12.213   6.095  1.00 96.37           C
ATOM   3481  HA  PRO A 219      19.571 -12.327   5.113  1.00 96.37           H
ATOM   3482  C   PRO A 219      18.562 -13.407   6.516  1.00 96.76           C
ATOM   3483  O   PRO A 219      18.552 -14.428   5.830  1.00 96.12           O
ATOM   3484  CB  PRO A 219      20.718 -12.135   6.904  1.00 95.85           C
ATOM   3485 1HB  PRO A 219      20.595 -12.529   7.815  1.00 95.85           H
ATOM   3486 2HB  PRO A 219      21.461 -12.609   6.432  1.00 95.85           H
ATOM   3487  CG  PRO A 219      21.005 -10.641   6.997  1.00 94.73           C
ATOM   3488 1HG  PRO A 219      21.550 -10.426   7.807  1.00 94.73           H
ATOM   3489 2HG  PRO A 219      21.477 -10.310   6.180  1.00 94.73           H
ATOM   3490  CD  PRO A 219      19.602 -10.054   7.102  1.00 96.15           C
ATOM   3491 1HD  PRO A 219      19.280 -10.052   8.049  1.00 96.15           H
ATOM   3492 2HD  PRO A 219      19.570  -9.124   6.736  1.00 96.15           H
ATOM   3493  N   ALA A 220      17.812 -13.305   7.627  1.00 96.82           N
ATOM   3494  H   ALA A 220      17.868 -12.464   8.166  1.00 96.82           H
ATOM   3495  CA  ALA A 220      16.916 -14.370   8.084  1.00 96.98           C
ATOM   3496  HA  ALA A 220      17.439 -15.221   8.039  1.00 96.98           H
ATOM   3497  C   ALA A 220      15.699 -14.516   7.160  1.00 97.14           C
ATOM   3498  O   ALA A 220      15.416 -15.604   6.667  1.00 96.45           O
ATOM   3499  CB  ALA A 220      16.501 -14.091   9.529  1.00 96.65           C
ATOM   3500 1HB  ALA A 220      17.302 -13.998  10.120  1.00 96.65           H
ATOM   3501 2HB  ALA A 220      15.937 -14.834   9.890  1.00 96.65           H
ATOM   3502 3HB  ALA A 220      15.972 -13.245   9.593  1.00 96.65           H
ATOM   3503  N   VAL A 221      15.030 -13.409   6.846  1.00 97.24           N
ATOM   3504  H   VAL A 221      15.362 -12.533   7.197  1.00 97.24           H
ATOM   3505  CA  VAL A 221      13.825 -13.420   6.006  1.00 97.00           C
ATOM   3506  HA  VAL A 221      13.198 -14.066   6.442  1.00 97.00           H
ATOM   3507  C   VAL A 221      14.120 -13.942   4.599  1.00 96.73           C
ATOM   3508  O   VAL A 221      13.320 -14.700   4.040  1.00 95.88           O
ATOM   3509  CB  VAL A 221      13.185 -12.023   5.974  1.00 96.85           C
ATOM   3510  HB  VAL A 221      13.886 -11.384   5.657  1.00 96.85           H
ATOM   3511  CG1 VAL A 221      11.997 -11.954   5.018  1.00 95.37           C
ATOM   3512 1HG1 VAL A 221      11.595 -11.038   5.011  1.00 95.37           H
ATOM   3513 2HG1 VAL A 221      11.283 -12.601   5.286  1.00 95.37           H
ATOM   3514 3HG1 VAL A 221      12.276 -12.174   4.083  1.00 95.37           H
ATOM   3515  CG2 VAL A 221      12.680 -11.655   7.374  1.00 95.34           C
ATOM   3516 1HG2 VAL A 221      12.259 -10.748   7.376  1.00 95.34           H
ATOM   3517 2HG2 VAL A 221      13.430 -11.647   8.035  1.00 95.34           H
ATOM   3518 3HG2 VAL A 221      11.997 -12.312   7.693  1.00 95.34           H
ATOM   3519  N   LEU A 222      15.284 -13.617   4.025  1.00 96.71           N
ATOM   3520  H   LEU A 222      15.890 -12.982   4.503  1.00 96.71           H
ATOM   3521  CA  LEU A 222      15.712 -14.147   2.731  1.00 96.09           C
ATOM   3522  HA  LEU A 222      14.952 -13.967   2.107  1.00 96.09           H
ATOM   3523  C   LEU A 222      15.938 -15.658   2.777  1.00 95.73           C
ATOM   3524  O   LEU A 222      15.515 -16.357   1.855  1.00 94.78           O
ATOM   3525  CB  LEU A 222      16.985 -13.419   2.270  1.00 95.34           C
ATOM   3526 1HB  LEU A 222      17.635 -13.411   3.030  1.00 95.34           H
ATOM   3527 2HB  LEU A 222      17.376 -13.925   1.501  1.00 95.34           H
ATOM   3528  CG  LEU A 222      16.741 -11.966   1.822  1.00 92.37           C
ATOM   3529  HG  LEU A 222      16.199 -11.527   2.539  1.00 92.37           H
ATOM   3530  CD1 LEU A 222      18.082 -11.255   1.615  1.00 84.58           C
ATOM   3531 1HD1 LEU A 222      17.944 -10.308   1.323  1.00 84.58           H
ATOM   3532 2HD1 LEU A 222      18.628 -11.716   0.915  1.00 84.58           H
ATOM   3533 3HD1 LEU A 222      18.615 -11.242   2.461  1.00 84.58           H
ATOM   3534  CD2 LEU A 222      15.971 -11.885   0.502  1.00 84.76           C
ATOM   3535 1HD2 LEU A 222      15.824 -10.934   0.231  1.00 84.76           H
ATOM   3536 2HD2 LEU A 222      15.076 -12.324   0.582  1.00 84.76           H
ATOM   3537 3HD2 LEU A 222      16.472 -12.341  -0.234  1.00 84.76           H
ATOM   3538  N   ARG A 223      16.530 -16.187   3.853  1.00 96.70           N
ATOM   3539  H   ARG A 223      16.891 -15.574   4.556  1.00 96.70           H
ATOM   3540  CA  ARG A 223      16.670 -17.647   4.040  1.00 96.21           C
ATOM   3541  HA  ARG A 223      17.138 -17.976   3.220  1.00 96.21           H
ATOM   3542  C   ARG A 223      15.316 -18.340   4.126  1.00 96.32           C
ATOM   3543  O   ARG A 223      15.102 -19.340   3.446  1.00 95.47           O
ATOM   3544  CB  ARG A 223      17.518 -17.960   5.274  1.00 95.85           C
ATOM   3545 1HB  ARG A 223      17.253 -17.342   6.014  1.00 95.85           H
ATOM   3546 2HB  ARG A 223      17.348 -18.905   5.552  1.00 95.85           H
ATOM   3547  CG  ARG A 223      19.018 -17.783   4.984  1.00 91.07           C
ATOM   3548 1HG  ARG A 223      19.261 -18.313   4.171  1.00 91.07           H
ATOM   3549 2HG  ARG A 223      19.210 -16.815   4.821  1.00 91.07           H
ATOM   3550  CD  ARG A 223      19.864 -18.266   6.163  1.00 90.15           C
ATOM   3551 1HD  ARG A 223      19.544 -19.167   6.455  1.00 90.15           H
ATOM   3552 2HD  ARG A 223      20.822 -18.327   5.883  1.00 90.15           H
ATOM   3553  NE  ARG A 223      19.787 -17.357   7.325  1.00 83.62           N
ATOM   3554  HE  ARG A 223      19.137 -17.600   8.045  1.00 83.62           H
ATOM   3555  CZ  ARG A 223      20.491 -16.256   7.506  1.00 80.53           C
ATOM   3556  NH1 ARG A 223      21.342 -15.802   6.625  1.00 70.57           N
ATOM   3557 1HH1 ARG A 223      21.483 -16.295   5.766  1.00 70.57           H
ATOM   3558 2HH1 ARG A 223      21.852 -14.962   6.809  1.00 70.57           H
ATOM   3559  NH2 ARG A 223      20.365 -15.588   8.608  1.00 69.36           N
ATOM   3560 1HH2 ARG A 223      19.736 -15.907   9.317  1.00 69.36           H
ATOM   3561 2HH2 ARG A 223      20.896 -14.753   8.750  1.00 69.36           H
ATOM   3562  N   TRP A 224      14.384 -17.787   4.892  1.00 96.49           N
ATOM   3563  H   TRP A 224      14.600 -16.944   5.385  1.00 96.49           H
ATOM   3564  CA  TRP A 224      13.054 -18.370   5.038  1.00 96.17           C
ATOM   3565  HA  TRP A 224      13.226 -19.330   5.259  1.00 96.17           H
ATOM   3566  C   TRP A 224      12.221 -18.322   3.745  1.00 95.94           C
ATOM   3567  O   TRP A 224      11.533 -19.281   3.411  1.00 94.04           O
ATOM   3568  CB  TRP A 224      12.317 -17.662   6.169  1.00 95.93           C
ATOM   3569 1HB  TRP A 224      12.168 -16.711   5.897  1.00 95.93           H
ATOM   3570 2HB  TRP A 224      11.434 -18.114   6.297  1.00 95.93           H
ATOM   3571  CG  TRP A 224      13.007 -17.644   7.498  1.00 95.88           C
ATOM   3572  CD1 TRP A 224      13.902 -18.558   7.955  1.00 94.32           C
ATOM   3573  HD1 TRP A 224      14.211 -19.362   7.447  1.00 94.32           H
ATOM   3574  CD2 TRP A 224      12.873 -16.667   8.566  1.00 95.50           C
ATOM   3575  NE1 TRP A 224      14.322 -18.213   9.224  1.00 94.04           N
ATOM   3576  HE1 TRP A 224      14.987 -18.733   9.761  1.00 94.04           H
ATOM   3577  CE2 TRP A 224      13.703 -17.055   9.655  1.00 95.02           C
ATOM   3578  CE3 TRP A 224      12.099 -15.493   8.734  1.00 94.28           C
ATOM   3579  HE3 TRP A 224      11.503 -15.186   7.992  1.00 94.28           H
ATOM   3580  CZ2 TRP A 224      13.763 -16.335  10.844  1.00 93.87           C
ATOM   3581  HZ2 TRP A 224      14.358 -16.637  11.588  1.00 93.87           H
ATOM   3582  CZ3 TRP A 224      12.157 -14.751   9.932  1.00 93.38           C
ATOM   3583  HZ3 TRP A 224      11.611 -13.919  10.029  1.00 93.38           H
ATOM   3584  CH2 TRP A 224      12.976 -15.175  10.988  1.00 92.85           C
ATOM   3585  HH2 TRP A 224      13.002 -14.655  11.842  1.00 92.85           H
ATOM   3586  N   THR A 225      12.301 -17.218   2.995  1.00 95.32           N
ATOM   3587  H   THR A 225      12.978 -16.521   3.233  1.00 95.32           H
ATOM   3588  CA  THR A 225      11.428 -16.991   1.830  1.00 94.57           C
ATOM   3589  HA  THR A 225      10.622 -17.548   2.029  1.00 94.57           H
ATOM   3590  C   THR A 225      12.042 -17.484   0.523  1.00 93.84           C
ATOM   3591  O   THR A 225      11.376 -18.196  -0.230  1.00 91.26           O
ATOM   3592  CB  THR A 225      11.037 -15.514   1.702  1.00 94.73           C
ATOM   3593  HB  THR A 225      10.544 -15.387   0.841  1.00 94.73           H
ATOM   3594  OG1 THR A 225      12.186 -14.701   1.627  1.00 91.40           O
ATOM   3595  HG1 THR A 225      12.968 -15.253   1.610  1.00 91.40           H
ATOM   3596  CG2 THR A 225      10.201 -15.032   2.879  1.00 90.03           C
ATOM   3597 1HG2 THR A 225       9.958 -14.068   2.775  1.00 90.03           H
ATOM   3598 2HG2 THR A 225      10.702 -15.131   3.739  1.00 90.03           H
ATOM   3599 3HG2 THR A 225       9.353 -15.556   2.955  1.00 90.03           H
ATOM   3600  N   ARG A 226      13.313 -17.148   0.251  1.00 94.33           N
ATOM   3601  H   ARG A 226      13.823 -16.644   0.948  1.00 94.33           H
ATOM   3602  CA  ARG A 226      14.000 -17.471  -0.999  1.00 93.13           C
ATOM   3603  HA  ARG A 226      13.285 -17.490  -1.698  1.00 93.13           H
ATOM   3604  C   ARG A 226      14.635 -18.856  -0.982  1.00 93.47           C
ATOM   3605  O   ARG A 226      14.499 -19.593  -1.948  1.00 90.88           O
ATOM   3606  CB  ARG A 226      15.039 -16.383  -1.300  1.00 91.03           C
ATOM   3607 1HB  ARG A 226      14.584 -15.492  -1.284  1.00 91.03           H
ATOM   3608 2HB  ARG A 226      15.746 -16.410  -0.593  1.00 91.03           H
ATOM   3609  CG  ARG A 226      15.707 -16.566  -2.666  1.00 79.82           C
ATOM   3610 1HG  ARG A 226      16.143 -17.465  -2.706  1.00 79.82           H
ATOM   3611 2HG  ARG A 226      15.017 -16.498  -3.387  1.00 79.82           H
ATOM   3612  CD  ARG A 226      16.762 -15.481  -2.870  1.00 77.90           C
ATOM   3613 1HD  ARG A 226      16.328 -14.580  -2.867  1.00 77.90           H
ATOM   3614 2HD  ARG A 226      17.442 -15.526  -2.138  1.00 77.90           H
ATOM   3615  NE  ARG A 226      17.453 -15.662  -4.160  1.00 67.55           N
ATOM   3616  HE  ARG A 226      17.138 -16.409  -4.745  1.00 67.55           H
ATOM   3617  CZ  ARG A 226      18.452 -14.923  -4.611  1.00 61.10           C
ATOM   3618  NH1 ARG A 226      18.935 -13.924  -3.920  1.00 57.38           N
ATOM   3619 1HH1 ARG A 226      18.548 -13.702  -3.025  1.00 57.38           H
ATOM   3620 2HH1 ARG A 226      19.691 -13.382  -4.286  1.00 57.38           H
ATOM   3621  NH2 ARG A 226      18.987 -15.190  -5.766  1.00 51.78           N
ATOM   3622 1HH2 ARG A 226      18.643 -15.954  -6.312  1.00 51.78           H
ATOM   3623 2HH2 ARG A 226      19.743 -14.632  -6.108  1.00 51.78           H
ATOM   3624  N   GLU A 227      15.310 -19.202   0.116  1.00 93.07           N
ATOM   3625  H   GLU A 227      15.345 -18.558   0.881  1.00 93.07           H
ATOM   3626  CA  GLU A 227      16.005 -20.492   0.247  1.00 92.70           C
ATOM   3627  HA  GLU A 227      16.233 -20.752  -0.691  1.00 92.70           H
ATOM   3628  C   GLU A 227      15.102 -21.583   0.838  1.00 92.92           C
ATOM   3629  O   GLU A 227      15.531 -22.727   0.956  1.00 90.65           O
ATOM   3630  CB  GLU A 227      17.289 -20.333   1.080  1.00 92.72           C
ATOM   3631 1HB  GLU A 227      17.036 -20.025   1.997  1.00 92.72           H
ATOM   3632 2HB  GLU A 227      17.741 -21.223   1.140  1.00 92.72           H
ATOM   3633  CG  GLU A 227      18.285 -19.329   0.496  1.00 91.00           C
ATOM   3634 1HG  GLU A 227      18.619 -19.686  -0.376  1.00 91.00           H
ATOM   3635 2HG  GLU A 227      17.808 -18.463   0.342  1.00 91.00           H
ATOM   3636  CD  GLU A 227      19.490 -19.073   1.421  1.00 88.47           C
ATOM   3637  OE1 GLU A 227      20.154 -18.023   1.221  1.00 81.60           O
ATOM   3638  OE2 GLU A 227      19.720 -19.881   2.350  1.00 83.26           O
ATOM   3639  N   LYS A 228      13.857 -21.250   1.189  1.00 94.46           N
ATOM   3640  H   LYS A 228      13.581 -20.300   1.043  1.00 94.46           H
ATOM   3641  CA  LYS A 228      12.856 -22.157   1.771  1.00 94.16           C
ATOM   3642  HA  LYS A 228      12.118 -21.550   2.065  1.00 94.16           H
ATOM   3643  C   LYS A 228      13.336 -22.863   3.047  1.00 94.98           C
ATOM   3644  O   LYS A 228      12.900 -23.972   3.350  1.00 92.42           O
ATOM   3645  CB  LYS A 228      12.318 -23.134   0.702  1.00 93.07           C
ATOM   3646 1HB  LYS A 228      13.068 -23.735   0.426  1.00 93.07           H
ATOM   3647 2HB  LYS A 228      11.590 -23.679   1.118  1.00 93.07           H
ATOM   3648  CG  LYS A 228      11.749 -22.479  -0.566  1.00 90.17           C
ATOM   3649 1HG  LYS A 228      12.459 -21.905  -0.974  1.00 90.17           H
ATOM   3650 2HG  LYS A 228      11.493 -23.201  -1.209  1.00 90.17           H
ATOM   3651  CD  LYS A 228      10.514 -21.607  -0.293  1.00 82.48           C
ATOM   3652 1HD  LYS A 228       9.837 -22.138   0.216  1.00 82.48           H
ATOM   3653 2HD  LYS A 228      10.783 -20.807   0.243  1.00 82.48           H
ATOM   3654  CE  LYS A 228       9.905 -21.147  -1.621  1.00 77.20           C
ATOM   3655 1HE  LYS A 228      10.571 -20.588  -2.115  1.00 77.20           H
ATOM   3656 2HE  LYS A 228       9.667 -21.947  -2.171  1.00 77.20           H
ATOM   3657  NZ  LYS A 228       8.676 -20.337  -1.437  1.00 65.34           N
ATOM   3658 1HZ  LYS A 228       8.300 -20.051  -2.318  1.00 65.34           H
ATOM   3659 2HZ  LYS A 228       8.866 -19.514  -0.902  1.00 65.34           H
ATOM   3660 3HZ  LYS A 228       7.971 -20.859  -0.957  1.00 65.34           H
ATOM   3661  N   GLN A 229      14.239 -22.227   3.809  1.00 93.13           N
ATOM   3662  H   GLN A 229      14.626 -21.365   3.481  1.00 93.13           H
ATOM   3663  CA  GLN A 229      14.675 -22.748   5.098  1.00 93.42           C
ATOM   3664  HA  GLN A 229      14.878 -23.712   4.926  1.00 93.42           H
ATOM   3665  C   GLN A 229      13.551 -22.634   6.139  1.00 94.28           C
ATOM   3666  O   GLN A 229      12.724 -21.729   6.052  1.00 93.26           O
ATOM   3667  CB  GLN A 229      15.956 -22.057   5.583  1.00 93.05           C
ATOM   3668 1HB  GLN A 229      15.799 -21.070   5.610  1.00 93.05           H
ATOM   3669 2HB  GLN A 229      16.172 -22.386   6.502  1.00 93.05           H
ATOM   3670  CG  GLN A 229      17.150 -22.341   4.665  1.00 89.29           C
ATOM   3671 1HG  GLN A 229      17.207 -23.328   4.513  1.00 89.29           H
ATOM   3672 2HG  GLN A 229      16.998 -21.877   3.792  1.00 89.29           H
ATOM   3673  CD  GLN A 229      18.481 -21.865   5.238  1.00 83.86           C
ATOM   3674  OE1 GLN A 229      18.639 -21.578   6.417  1.00 73.33           O
ATOM   3675  NE2 GLN A 229      19.514 -21.793   4.433  1.00 71.60           N
ATOM   3676 1HE2 GLN A 229      20.405 -21.509   4.787  1.00 71.60           H
ATOM   3677 2HE2 GLN A 229      19.411 -22.022   3.465  1.00 71.60           H
ATOM   3678  N   PRO A 230      13.508 -23.530   7.154  1.00 93.95           N
ATOM   3679  CA  PRO A 230      12.515 -23.449   8.209  1.00 93.82           C
ATOM   3680  HA  PRO A 230      11.613 -23.461   7.778  1.00 93.82           H
ATOM   3681  C   PRO A 230      12.601 -22.137   8.990  1.00 94.24           C
ATOM   3682  O   PRO A 230      13.682 -21.708   9.389  1.00 92.64           O
ATOM   3683  CB  PRO A 230      12.769 -24.663   9.119  1.00 92.40           C
ATOM   3684 1HB  PRO A 230      13.335 -24.412   9.905  1.00 92.40           H
ATOM   3685 2HB  PRO A 230      11.909 -25.059   9.440  1.00 92.40           H
ATOM   3686  CG  PRO A 230      13.504 -25.641   8.223  1.00 90.08           C
ATOM   3687 1HG  PRO A 230      14.101 -26.238   8.759  1.00 90.08           H
ATOM   3688 2HG  PRO A 230      12.860 -26.198   7.698  1.00 90.08           H
ATOM   3689  CD  PRO A 230      14.316 -24.732   7.308  1.00 92.97           C
ATOM   3690 1HD  PRO A 230      15.197 -24.496   7.717  1.00 92.97           H
ATOM   3691 2HD  PRO A 230      14.466 -25.155   6.414  1.00 92.97           H
ATOM   3692  N   ASN A 231      11.448 -21.529   9.261  1.00 93.40           N
ATOM   3693  H   ASN A 231      10.610 -21.912   8.873  1.00 93.40           H
ATOM   3694  CA  ASN A 231      11.339 -20.339  10.089  1.00 93.46           C
ATOM   3695  HA  ASN A 231      12.218 -19.862  10.065  1.00 93.46           H
ATOM   3696  C   ASN A 231      11.064 -20.746  11.546  1.00 93.07           C
ATOM   3697  O   ASN A 231       9.936 -21.088  11.896  1.00 91.18           O
ATOM   3698  CB  ASN A 231      10.252 -19.422   9.494  1.00 92.89           C
ATOM   3699 1HB  ASN A 231      10.529 -19.147   8.573  1.00 92.89           H
ATOM   3700 2HB  ASN A 231       9.391 -19.929   9.446  1.00 92.89           H
ATOM   3701  CG  ASN A 231      10.016 -18.167  10.312  1.00 93.44           C
ATOM   3702  OD1 ASN A 231      10.668 -17.879  11.300  1.00 89.61           O
ATOM   3703  ND2 ASN A 231       9.046 -17.371   9.929  1.00 89.39           N
ATOM   3704 1HD2 ASN A 231       8.849 -16.538  10.446  1.00 89.39           H
ATOM   3705 2HD2 ASN A 231       8.504 -17.597   9.120  1.00 89.39           H
ATOM   3706  N   TYR A 232      12.086 -20.670  12.392  1.00 91.39           N
ATOM   3707  H   TYR A 232      12.991 -20.456  12.024  1.00 91.39           H
ATOM   3708  CA  TYR A 232      11.958 -20.883  13.833  1.00 90.78           C
ATOM   3709  HA  TYR A 232      11.100 -21.387  13.935  1.00 90.78           H
ATOM   3710  C   TYR A 232      11.803 -19.579  14.628  1.00 90.36           C
ATOM   3711  O   TYR A 232      11.742 -19.611  15.858  1.00 88.79           O
ATOM   3712  CB  TYR A 232      13.129 -21.728  14.343  1.00 90.83           C
ATOM   3713 1HB  TYR A 232      13.977 -21.218  14.195  1.00 90.83           H
ATOM   3714 2HB  TYR A 232      13.003 -21.888  15.322  1.00 90.83           H
ATOM   3715  CG  TYR A 232      13.263 -23.076  13.658  1.00 90.88           C
ATOM   3716  CD1 TYR A 232      12.211 -24.017  13.717  1.00 88.35           C
ATOM   3717  HD1 TYR A 232      11.368 -23.794  14.206  1.00 88.35           H
ATOM   3718  CD2 TYR A 232      14.448 -23.392  12.965  1.00 88.81           C
ATOM   3719  HD2 TYR A 232      15.192 -22.725  12.916  1.00 88.81           H
ATOM   3720  CE1 TYR A 232      12.348 -25.267  13.089  1.00 87.77           C
ATOM   3721  HE1 TYR A 232      11.603 -25.933  13.131  1.00 87.77           H
ATOM   3722  CE2 TYR A 232      14.585 -24.646  12.341  1.00 87.98           C
ATOM   3723  HE2 TYR A 232      15.429 -24.873  11.854  1.00 87.98           H
ATOM   3724  CZ  TYR A 232      13.535 -25.580  12.402  1.00 88.49           C
ATOM   3725  OH  TYR A 232      13.672 -26.797  11.798  1.00 86.94           O
ATOM   3726  HH  TYR A 232      13.704 -27.483  12.465  1.00 86.94           H
ATOM   3727  N   GLY A 233      11.715 -18.449  13.947  1.00 91.44           N
ATOM   3728  H   GLY A 233      11.807 -18.507  12.953  1.00 91.44           H
ATOM   3729  CA  GLY A 233      11.495 -17.126  14.519  1.00 91.87           C
ATOM   3730 1HA  GLY A 233      10.962 -16.602  13.855  1.00 91.87           H
ATOM   3731 2HA  GLY A 233      10.958 -17.251  15.353  1.00 91.87           H
ATOM   3732  C   GLY A 233      12.772 -16.361  14.853  1.00 92.74           C
ATOM   3733  O   GLY A 233      13.898 -16.779  14.570  1.00 92.21           O
ATOM   3734  N   LEU A 234      12.570 -15.198  15.460  1.00 92.67           N
ATOM   3735  H   LEU A 234      11.621 -14.921  15.608  1.00 92.67           H
ATOM   3736  CA  LEU A 234      13.607 -14.288  15.931  1.00 93.06           C
ATOM   3737  HA  LEU A 234      14.473 -14.622  15.558  1.00 93.06           H
ATOM   3738  C   LEU A 234      13.663 -14.321  17.455  1.00 92.21           C
ATOM   3739  O   LEU A 234      12.616 -14.356  18.103  1.00 91.14           O
ATOM   3740  CB  LEU A 234      13.331 -12.860  15.419  1.00 94.05           C
ATOM   3741 1HB  LEU A 234      12.439 -12.571  15.767  1.00 94.05           H
ATOM   3742 2HB  LEU A 234      14.041 -12.257  15.781  1.00 94.05           H
ATOM   3743  CG  LEU A 234      13.318 -12.724  13.879  1.00 94.54           C
ATOM   3744  HG  LEU A 234      12.640 -13.361  13.512  1.00 94.54           H
ATOM   3745  CD1 LEU A 234      12.963 -11.291  13.502  1.00 93.39           C
ATOM   3746 1HD1 LEU A 234      12.948 -11.175  12.509  1.00 93.39           H
ATOM   3747 2HD1 LEU A 234      13.630 -10.646  13.876  1.00 93.39           H
ATOM   3748 3HD1 LEU A 234      12.061 -11.040  13.855  1.00 93.39           H
ATOM   3749  CD2 LEU A 234      14.665 -13.078  13.259  1.00 93.94           C
ATOM   3750 1HD2 LEU A 234      14.637 -12.984  12.264  1.00 93.94           H
ATOM   3751 2HD2 LEU A 234      14.921 -14.021  13.472  1.00 93.94           H
ATOM   3752 3HD2 LEU A 234      15.387 -12.478  13.604  1.00 93.94           H
ATOM   3753  N   ALA A 235      14.862 -14.260  18.026  1.00 90.64           N
ATOM   3754  H   ALA A 235      15.670 -14.366  17.447  1.00 90.64           H
ATOM   3755  CA  ALA A 235      15.056 -14.047  19.451  1.00 90.18           C
ATOM   3756  HA  ALA A 235      14.159 -14.125  19.887  1.00 90.18           H
ATOM   3757  C   ALA A 235      15.607 -12.628  19.680  1.00 90.65           C
ATOM   3758  O   ALA A 235      16.498 -12.172  18.965  1.00 90.18           O
ATOM   3759  CB  ALA A 235      15.944 -15.144  20.042  1.00 89.04           C
ATOM   3760 1HB  ALA A 235      15.555 -16.050  19.874  1.00 89.04           H
ATOM   3761 2HB  ALA A 235      16.043 -15.031  21.031  1.00 89.04           H
ATOM   3762 3HB  ALA A 235      16.858 -15.122  19.637  1.00 89.04           H
ATOM   3763  N   ILE A 236      15.056 -11.943  20.676  1.00 89.25           N
ATOM   3764  H   ILE A 236      14.331 -12.389  21.200  1.00 89.25           H
ATOM   3765  CA  ILE A 236      15.432 -10.588  21.060  1.00 88.64           C
ATOM   3766  HA  ILE A 236      16.141 -10.287  20.423  1.00 88.64           H
ATOM   3767  C   ILE A 236      15.980 -10.633  22.468  1.00 87.96           C
ATOM   3768  O   ILE A 236      15.291 -11.082  23.381  1.00 86.78           O
ATOM   3769  CB  ILE A 236      14.241  -9.621  20.951  1.00 88.47           C
ATOM   3770  HB  ILE A 236      13.516  -9.883  21.588  1.00 88.47           H
ATOM   3771  CG1 ILE A 236      13.648  -9.699  19.531  1.00 84.91           C
ATOM   3772 1HG1 ILE A 236      14.375  -9.506  18.872  1.00 84.91           H
ATOM   3773 2HG1 ILE A 236      13.300 -10.625  19.382  1.00 84.91           H
ATOM   3774  CG2 ILE A 236      14.700  -8.194  21.333  1.00 85.33           C
ATOM   3775 1HG2 ILE A 236      13.942  -7.545  21.270  1.00 85.33           H
ATOM   3776 2HG2 ILE A 236      15.428  -7.877  20.725  1.00 85.33           H
ATOM   3777 3HG2 ILE A 236      15.049  -8.169  22.270  1.00 85.33           H
ATOM   3778  CD1 ILE A 236      12.509  -8.721  19.275  1.00 79.70           C
ATOM   3779 1HD1 ILE A 236      12.161  -8.812  18.342  1.00 79.70           H
ATOM   3780 2HD1 ILE A 236      12.813  -7.776  19.398  1.00 79.70           H
ATOM   3781 3HD1 ILE A 236      11.749  -8.884  19.904  1.00 79.70           H
ATOM   3782  N   GLU A 237      17.200 -10.161  22.657  1.00 87.99           N
ATOM   3783  H   GLU A 237      17.701  -9.846  21.851  1.00 87.99           H
ATOM   3784  CA  GLU A 237      17.873 -10.062  23.940  1.00 87.44           C
ATOM   3785  HA  GLU A 237      17.252 -10.431  24.631  1.00 87.44           H
ATOM   3786  C   GLU A 237      18.149  -8.599  24.266  1.00 87.20           C
ATOM   3787  O   GLU A 237      18.703  -7.858  23.451  1.00 86.33           O
ATOM   3788  CB  GLU A 237      19.162 -10.896  23.904  1.00 86.23           C
ATOM   3789 1HB  GLU A 237      18.925 -11.843  23.690  1.00 86.23           H
ATOM   3790 2HB  GLU A 237      19.759 -10.532  23.189  1.00 86.23           H
ATOM   3791  CG  GLU A 237      19.926 -10.879  25.223  1.00 79.75           C
ATOM   3792 1HG  GLU A 237      20.026  -9.929  25.520  1.00 79.75           H
ATOM   3793 2HG  GLU A 237      19.398 -11.387  25.903  1.00 79.75           H
ATOM   3794  CD  GLU A 237      21.325 -11.517  25.091  1.00 80.73           C
ATOM   3795  OE1 GLU A 237      21.715 -12.277  25.994  1.00 71.57           O
ATOM   3796  OE2 GLU A 237      22.021 -11.161  24.107  1.00 74.34           O
ATOM   3797  N   VAL A 238      17.793  -8.177  25.481  1.00 85.21           N
ATOM   3798  H   VAL A 238      17.289  -8.810  26.068  1.00 85.21           H
ATOM   3799  CA  VAL A 238      18.093  -6.848  26.006  1.00 83.66           C
ATOM   3800  HA  VAL A 238      18.531  -6.349  25.258  1.00 83.66           H
ATOM   3801  C   VAL A 238      19.054  -6.988  27.179  1.00 83.07           C
ATOM   3802  O   VAL A 238      18.710  -7.561  28.207  1.00 81.47           O
ATOM   3803  CB  VAL A 238      16.822  -6.073  26.398  1.00 82.81           C
ATOM   3804  HB  VAL A 238      16.408  -6.561  27.166  1.00 82.81           H
ATOM   3805  CG1 VAL A 238      17.169  -4.636  26.807  1.00 79.13           C
ATOM   3806 1HG1 VAL A 238      16.347  -4.128  27.063  1.00 79.13           H
ATOM   3807 2HG1 VAL A 238      17.612  -4.147  26.056  1.00 79.13           H
ATOM   3808 3HG1 VAL A 238      17.792  -4.627  27.589  1.00 79.13           H
ATOM   3809  CG2 VAL A 238      15.825  -6.003  25.230  1.00 80.21           C
ATOM   3810 1HG2 VAL A 238      15.002  -5.499  25.491  1.00 80.21           H
ATOM   3811 2HG2 VAL A 238      15.546  -6.919  24.942  1.00 80.21           H
ATOM   3812 3HG2 VAL A 238      16.230  -5.543  24.440  1.00 80.21           H
ATOM   3813  N   THR A 239      20.271  -6.462  27.024  1.00 83.39           N
ATOM   3814  H   THR A 239      20.478  -6.010  26.157  1.00 83.39           H
ATOM   3815  CA  THR A 239      21.324  -6.505  28.045  1.00 82.23           C
ATOM   3816  HA  THR A 239      20.928  -7.044  28.788  1.00 82.23           H
ATOM   3817  C   THR A 239      21.648  -5.100  28.548  1.00 81.36           C
ATOM   3818  O   THR A 239      21.721  -4.139  27.783  1.00 78.98           O
ATOM   3819  CB  THR A 239      22.590  -7.222  27.556  1.00 81.10           C
ATOM   3820  HB  THR A 239      23.289  -7.116  28.263  1.00 81.10           H
ATOM   3821  OG1 THR A 239      23.114  -6.625  26.395  1.00 72.50           O
ATOM   3822  HG1 THR A 239      23.233  -7.292  25.719  1.00 72.50           H
ATOM   3823  CG2 THR A 239      22.334  -8.687  27.219  1.00 71.20           C
ATOM   3824 1HG2 THR A 239      23.171  -9.134  26.903  1.00 71.20           H
ATOM   3825 2HG2 THR A 239      21.648  -8.774  26.497  1.00 71.20           H
ATOM   3826 3HG2 THR A 239      22.003  -9.186  28.020  1.00 71.20           H
ATOM   3827  N   HIS A 240      21.874  -4.974  29.866  1.00 79.97           N
ATOM   3828  H   HIS A 240      21.786  -5.791  30.436  1.00 79.97           H
ATOM   3829  CA  HIS A 240      22.239  -3.722  30.521  1.00 77.81           C
ATOM   3830  HA  HIS A 240      21.981  -2.975  29.908  1.00 77.81           H
ATOM   3831  C   HIS A 240      23.754  -3.710  30.759  1.00 77.34           C
ATOM   3832  O   HIS A 240      24.290  -4.634  31.366  1.00 73.53           O
ATOM   3833  CB  HIS A 240      21.470  -3.583  31.842  1.00 74.25           C
ATOM   3834 1HB  HIS A 240      21.630  -4.402  32.393  1.00 74.25           H
ATOM   3835 2HB  HIS A 240      21.814  -2.781  32.329  1.00 74.25           H
ATOM   3836  CG  HIS A 240      19.982  -3.420  31.683  1.00 66.99           C
ATOM   3837  ND1 HIS A 240      19.243  -2.362  32.156  1.00 60.26           N
ATOM   3838  HD1 HIS A 240      19.602  -1.563  32.638  1.00 60.26           H
ATOM   3839  CD2 HIS A 240      19.108  -4.279  31.087  1.00 59.83           C
ATOM   3840  HD2 HIS A 240      19.347  -5.142  30.642  1.00 59.83           H
ATOM   3841  CE1 HIS A 240      17.948  -2.591  31.856  1.00 54.88           C
ATOM   3842  HE1 HIS A 240      17.190  -1.981  32.089  1.00 54.88           H
ATOM   3843  NE2 HIS A 240      17.823  -3.749  31.203  1.00 56.17           N
ATOM   3844  N   LEU A 241      24.467  -2.670  30.305  1.00 75.62           N
ATOM   3845  H   LEU A 241      23.984  -1.897  29.894  1.00 75.62           H
ATOM   3846  CA  LEU A 241      25.935  -2.625  30.389  1.00 74.02           C
ATOM   3847  HA  LEU A 241      26.223  -3.557  30.169  1.00 74.02           H
ATOM   3848  C   LEU A 241      26.466  -2.317  31.799  1.00 71.35           C
ATOM   3849  O   LEU A 241      27.607  -2.667  32.086  1.00 65.58           O
ATOM   3850  CB  LEU A 241      26.479  -1.615  29.364  1.00 72.93           C
ATOM   3851 1HB  LEU A 241      25.982  -0.755  29.476  1.00 72.93           H
ATOM   3852 2HB  LEU A 241      27.450  -1.466  29.553  1.00 72.93           H
ATOM   3853  CG  LEU A 241      26.334  -2.074  27.901  1.00 70.67           C
ATOM   3854  HG  LEU A 241      25.378  -2.336  27.770  1.00 70.67           H
ATOM   3855  CD1 LEU A 241      26.763  -0.932  26.964  1.00 66.74           C
ATOM   3856 1HD1 LEU A 241      26.678  -1.204  26.005  1.00 66.74           H
ATOM   3857 2HD1 LEU A 241      27.715  -0.673  27.127  1.00 66.74           H
ATOM   3858 3HD1 LEU A 241      26.195  -0.121  27.105  1.00 66.74           H
ATOM   3859  CD2 LEU A 241      27.222  -3.274  27.575  1.00 67.72           C
ATOM   3860 1HD2 LEU A 241      27.111  -3.553  26.621  1.00 67.72           H
ATOM   3861 2HD2 LEU A 241      26.993  -4.057  28.153  1.00 67.72           H
ATOM   3862 3HD2 LEU A 241      28.187  -3.056  27.721  1.00 67.72           H
ATOM   3863  N   HIS A 242      25.661  -1.700  32.656  1.00 76.03           N
ATOM   3864  H   HIS A 242      24.697  -1.590  32.413  1.00 76.03           H
ATOM   3865  CA  HIS A 242      26.127  -1.171  33.949  1.00 72.58           C
ATOM   3866  HA  HIS A 242      26.985  -1.657  34.116  1.00 72.58           H
ATOM   3867  C   HIS A 242      25.231  -1.512  35.158  1.00 69.19           C
ATOM   3868  O   HIS A 242      25.365  -0.868  36.190  1.00 61.37           O
ATOM   3869  CB  HIS A 242      26.350   0.344  33.811  1.00 69.20           C
ATOM   3870 1HB  HIS A 242      25.509   0.767  33.473  1.00 69.20           H
ATOM   3871 2HB  HIS A 242      26.577   0.722  34.708  1.00 69.20           H
ATOM   3872  CG  HIS A 242      27.465   0.695  32.860  1.00 63.44           C
ATOM   3873  ND1 HIS A 242      28.784   0.335  33.002  1.00 56.24           N
ATOM   3874  HD1 HIS A 242      29.169  -0.185  33.764  1.00 56.24           H
ATOM   3875  CD2 HIS A 242      27.364   1.399  31.690  1.00 55.81           C
ATOM   3876  HD2 HIS A 242      26.529   1.797  31.311  1.00 55.81           H
ATOM   3877  CE1 HIS A 242      29.469   0.800  31.943  1.00 50.95           C
ATOM   3878  HE1 HIS A 242      30.449   0.673  31.790  1.00 50.95           H
ATOM   3879  NE2 HIS A 242      28.638   1.461  31.121  1.00 52.19           N
ATOM   3880  N   GLN A 243      24.331  -2.504  35.071  1.00 63.12           N
ATOM   3881  H   GLN A 243      24.302  -3.064  34.243  1.00 63.12           H
ATOM   3882  CA  GLN A 243      23.383  -2.790  36.164  1.00 61.27           C
ATOM   3883  HA  GLN A 243      23.812  -2.359  36.958  1.00 61.27           H
ATOM   3884  C   GLN A 243      23.228  -4.277  36.502  1.00 60.53           C
ATOM   3885  O   GLN A 243      23.430  -5.169  35.669  1.00 54.68           O
ATOM   3886  CB  GLN A 243      22.022  -2.159  35.869  1.00 55.81           C
ATOM   3887 1HB  GLN A 243      21.736  -2.423  34.948  1.00 55.81           H
ATOM   3888 2HB  GLN A 243      21.357  -2.498  36.535  1.00 55.81           H
ATOM   3889  CG  GLN A 243      22.079  -0.630  35.955  1.00 49.66           C
ATOM   3890 1HG  GLN A 243      22.382  -0.369  36.872  1.00 49.66           H
ATOM   3891 2HG  GLN A 243      22.734  -0.293  35.279  1.00 49.66           H
ATOM   3892  CD  GLN A 243      20.730   0.022  35.688  1.00 46.03           C
ATOM   3893  OE1 GLN A 243      19.759  -0.618  35.330  1.00 42.34           O
ATOM   3894  NE2 GLN A 243      20.647   1.316  35.844  1.00 40.87           N
ATOM   3895 1HE2 GLN A 243      19.782   1.786  35.669  1.00 40.87           H
ATOM   3896 2HE2 GLN A 243      21.448   1.837  36.138  1.00 40.87           H
ATOM   3897  N   THR A 244      22.854  -4.520  37.772  1.00 56.33           N
ATOM   3898  H   THR A 244      22.838  -3.737  38.394  1.00 56.33           H
ATOM   3899  CA  THR A 244      22.469  -5.814  38.333  1.00 54.96           C
ATOM   3900  HA  THR A 244      23.250  -6.405  38.133  1.00 54.96           H
ATOM   3901  C   THR A 244      21.216  -6.384  37.654  1.00 54.48           C
ATOM   3902  O   THR A 244      20.327  -5.650  37.238  1.00 49.49           O
ATOM   3903  CB  THR A 244      22.242  -5.709  39.854  1.00 49.25           C
ATOM   3904  HB  THR A 244      21.512  -6.342  40.112  1.00 49.25           H
ATOM   3905  OG1 THR A 244      21.796  -4.427  40.224  1.00 43.87           O
ATOM   3906  HG1 THR A 244      22.547  -3.839  40.308  1.00 43.87           H
ATOM   3907  CG2 THR A 244      23.537  -5.953  40.625  1.00 42.32           C
ATOM   3908 1HG2 THR A 244      23.385  -5.884  41.611  1.00 42.32           H
ATOM   3909 2HG2 THR A 244      24.235  -5.283  40.374  1.00 42.32           H
ATOM   3910 3HG2 THR A 244      23.902  -6.864  40.433  1.00 42.32           H
ATOM   3911  N   ARG A 245      21.139  -7.712  37.565  1.00 53.37           N
ATOM   3912  H   ARG A 245      21.833  -8.224  38.072  1.00 53.37           H
ATOM   3913  CA  ARG A 245      20.158  -8.527  36.812  1.00 52.84           C
ATOM   3914  HA  ARG A 245      20.331  -8.242  35.869  1.00 52.84           H
ATOM   3915  C   ARG A 245      18.656  -8.241  37.069  1.00 53.28           C
ATOM   3916  O   ARG A 245      17.829  -8.764  36.343  1.00 49.77           O
ATOM   3917  CB  ARG A 245      20.443 -10.016  37.086  1.00 47.78           C
ATOM   3918 1HB  ARG A 245      20.574 -10.136  38.070  1.00 47.78           H
ATOM   3919 2HB  ARG A 245      19.651 -10.548  36.788  1.00 47.78           H
ATOM   3920  CG  ARG A 245      21.686 -10.561  36.367  1.00 42.91           C
ATOM   3921 1HG  ARG A 245      21.571 -10.451  35.380  1.00 42.91           H
ATOM   3922 2HG  ARG A 245      22.492 -10.051  36.668  1.00 42.91           H
ATOM   3923  CD  ARG A 245      21.875 -12.051  36.695  1.00 39.26           C
ATOM   3924 1HD  ARG A 245      22.107 -12.152  37.662  1.00 39.26           H
ATOM   3925 2HD  ARG A 245      21.027 -12.545  36.502  1.00 39.26           H
ATOM   3926  NE  ARG A 245      22.949 -12.686  35.911  1.00 35.27           N
ATOM   3927  HE  ARG A 245      23.392 -12.125  35.212  1.00 35.27           H
ATOM   3928  CZ  ARG A 245      23.380 -13.920  36.044  1.00 31.86           C
ATOM   3929  NH1 ARG A 245      22.920 -14.731  36.961  1.00 31.62           N
ATOM   3930 1HH1 ARG A 245      22.213 -14.419  37.595  1.00 31.62           H
ATOM   3931 2HH1 ARG A 245      23.276 -15.663  37.028  1.00 31.62           H
ATOM   3932  NH2 ARG A 245      24.287 -14.393  35.242  1.00 31.26           N
ATOM   3933 1HH2 ARG A 245      24.663 -13.816  34.516  1.00 31.26           H
ATOM   3934 2HH2 ARG A 245      24.609 -15.333  35.351  1.00 31.26           H
ATOM   3935  N   THR A 246      18.323  -7.434  38.065  1.00 49.52           N
ATOM   3936  H   THR A 246      19.054  -6.915  38.508  1.00 49.52           H
ATOM   3937  CA  THR A 246      16.945  -7.248  38.566  1.00 49.99           C
ATOM   3938  HA  THR A 246      16.601  -8.187  38.551  1.00 49.99           H
ATOM   3939  C   THR A 246      16.000  -6.433  37.665  1.00 51.25           C
ATOM   3940  O   THR A 246      14.797  -6.461  37.904  1.00 48.03           O
ATOM   3941  CB  THR A 246      16.963  -6.646  39.988  1.00 45.30           C
ATOM   3942  HB  THR A 246      16.312  -5.887  40.026  1.00 45.30           H
ATOM   3943  OG1 THR A 246      18.226  -6.094  40.314  1.00 41.26           O
ATOM   3944  HG1 THR A 246      18.872  -6.796  40.388  1.00 41.26           H
ATOM   3945  CG2 THR A 246      16.687  -7.726  41.028  1.00 39.52           C
ATOM   3946 1HG2 THR A 246      16.697  -7.344  41.952  1.00 39.52           H
ATOM   3947 2HG2 THR A 246      17.377  -8.448  40.986  1.00 39.52           H
ATOM   3948 3HG2 THR A 246      15.792  -8.147  40.879  1.00 39.52           H
ATOM   3949  N   HIS A 247      16.490  -5.752  36.625  1.00 49.53           N
ATOM   3950  H   HIS A 247      17.465  -5.836  36.419  1.00 49.53           H
ATOM   3951  CA  HIS A 247      15.665  -4.884  35.767  1.00 50.44           C
ATOM   3952  HA  HIS A 247      14.725  -5.147  35.982  1.00 50.44           H
ATOM   3953  C   HIS A 247      15.828  -5.142  34.255  1.00 50.93           C
ATOM   3954  O   HIS A 247      15.568  -4.266  33.429  1.00 48.48           O
ATOM   3955  CB  HIS A 247      15.910  -3.413  36.139  1.00 46.89           C
ATOM   3956 1HB  HIS A 247      16.884  -3.210  36.043  1.00 46.89           H
ATOM   3957 2HB  HIS A 247      15.385  -2.828  35.521  1.00 46.89           H
ATOM   3958  CG  HIS A 247      15.498  -3.096  37.555  1.00 43.43           C
ATOM   3959  ND1 HIS A 247      14.218  -3.111  38.044  1.00 40.66           N
ATOM   3960  HD1 HIS A 247      13.390  -3.306  37.517  1.00 40.66           H
ATOM   3961  CD2 HIS A 247      16.325  -2.791  38.603  1.00 38.90           C
ATOM   3962  HD2 HIS A 247      17.321  -2.710  38.564  1.00 38.90           H
ATOM   3963  CE1 HIS A 247      14.269  -2.817  39.360  1.00 36.92           C
ATOM   3964  HE1 HIS A 247      13.475  -2.760  39.966  1.00 36.92           H
ATOM   3965  NE2 HIS A 247      15.531  -2.614  39.734  1.00 37.26           N
ATOM   3966  N   GLN A 248      16.276  -6.329  33.864  1.00 49.08           N
ATOM   3967  H   GLN A 248      16.508  -7.010  34.558  1.00 49.08           H
ATOM   3968  CA  GLN A 248      16.441  -6.674  32.455  1.00 49.73           C
ATOM   3969  HA  GLN A 248      16.972  -5.929  32.051  1.00 49.73           H
ATOM   3970  C   GLN A 248      15.076  -6.741  31.733  1.00 51.44           C
ATOM   3971  O   GLN A 248      14.135  -7.357  32.221  1.00 49.10           O
ATOM   3972  CB  GLN A 248      17.240  -7.978  32.324  1.00 45.83           C
ATOM   3973 1HB  GLN A 248      16.860  -8.653  32.956  1.00 45.83           H
ATOM   3974 2HB  GLN A 248      17.156  -8.315  31.386  1.00 45.83           H
ATOM   3975  CG  GLN A 248      18.733  -7.769  32.650  1.00 41.73           C
ATOM   3976 1HG  GLN A 248      19.099  -7.074  32.031  1.00 41.73           H
ATOM   3977 2HG  GLN A 248      18.810  -7.449  33.594  1.00 41.73           H
ATOM   3978  CD  GLN A 248      19.590  -9.019  32.508  1.00 38.30           C
ATOM   3979  OE1 GLN A 248      19.134 -10.135  32.488  1.00 36.20           O
ATOM   3980  NE2 GLN A 248      20.899  -8.884  32.432  1.00 35.76           N
ATOM   3981 1HE2 GLN A 248      21.482  -9.693  32.360  1.00 35.76           H
ATOM   3982 2HE2 GLN A 248      21.309  -7.972  32.446  1.00 35.76           H
ATOM   3983  N   GLY A 249      14.959  -6.076  30.580  1.00 50.60           N
ATOM   3984  H   GLY A 249      15.708  -5.468  30.316  1.00 50.60           H
ATOM   3985  CA  GLY A 249      13.808  -6.175  29.672  1.00 50.64           C
ATOM   3986 1HA  GLY A 249      14.168  -6.059  28.746  1.00 50.64           H
ATOM   3987 2HA  GLY A 249      13.445  -7.101  29.776  1.00 50.64           H
ATOM   3988  C   GLY A 249      12.661  -5.171  29.883  1.00 52.41           C
ATOM   3989  O   GLY A 249      11.733  -5.176  29.082  1.00 50.14           O
ATOM   3990  N   GLN A 250      12.700  -4.281  30.878  1.00 51.81           N
ATOM   3991  H   GLN A 250      13.527  -4.219  31.436  1.00 51.81           H
ATOM   3992  CA  GLN A 250      11.570  -3.387  31.184  1.00 52.84           C
ATOM   3993  HA  GLN A 250      10.781  -3.981  31.026  1.00 52.84           H
ATOM   3994  C   GLN A 250      11.395  -2.177  30.237  1.00 54.59           C
ATOM   3995  O   GLN A 250      10.374  -1.507  30.295  1.00 51.49           O
ATOM   3996  CB  GLN A 250      11.658  -2.917  32.646  1.00 49.22           C
ATOM   3997 1HB  GLN A 250      12.569  -2.538  32.810  1.00 49.22           H
ATOM   3998 2HB  GLN A 250      10.970  -2.208  32.800  1.00 49.22           H
ATOM   3999  CG  GLN A 250      11.414  -4.069  33.635  1.00 45.29           C
ATOM   4000 1HG  GLN A 250      10.548  -4.512  33.403  1.00 45.29           H
ATOM   4001 2HG  GLN A 250      12.160  -4.729  33.547  1.00 45.29           H
ATOM   4002  CD  GLN A 250      11.345  -3.612  35.091  1.00 41.76           C
ATOM   4003  OE1 GLN A 250      11.640  -2.483  35.442  1.00 38.58           O
ATOM   4004  NE2 GLN A 250      10.958  -4.477  36.007  1.00 37.82           N
ATOM   4005 1HE2 GLN A 250      10.911  -4.201  36.967  1.00 37.82           H
ATOM   4006 2HE2 GLN A 250      10.711  -5.409  35.742  1.00 37.82           H
ATOM   4007  N   HIS A 251      12.359  -1.899  29.350  1.00 53.91           N
ATOM   4008  H   HIS A 251      13.093  -2.566  29.220  1.00 53.91           H
ATOM   4009  CA  HIS A 251      12.391  -0.660  28.558  1.00 55.12           C
ATOM   4010  HA  HIS A 251      11.705  -0.077  28.993  1.00 55.12           H
ATOM   4011  C   HIS A 251      11.952  -0.816  27.099  1.00 58.48           C
ATOM   4012  O   HIS A 251      11.684   0.173  26.415  1.00 55.66           O
ATOM   4013  CB  HIS A 251      13.804  -0.066  28.628  1.00 49.34           C
ATOM   4014 1HB  HIS A 251      14.432  -0.653  28.117  1.00 49.34           H
ATOM   4015 2HB  HIS A 251      13.796   0.848  28.222  1.00 49.34           H
ATOM   4016  CG  HIS A 251      14.305   0.047  30.049  1.00 45.44           C
ATOM   4017  ND1 HIS A 251      13.779   0.842  31.028  1.00 41.50           N
ATOM   4018  HD1 HIS A 251      13.034   1.500  30.917  1.00 41.50           H
ATOM   4019  CD2 HIS A 251      15.295  -0.700  30.616  1.00 38.70           C
ATOM   4020  HD2 HIS A 251      15.863  -1.376  30.147  1.00 38.70           H
ATOM   4021  CE1 HIS A 251      14.447   0.580  32.175  1.00 35.96           C
ATOM   4022  HE1 HIS A 251      14.271   1.023  33.054  1.00 35.96           H
ATOM   4023  NE2 HIS A 251      15.376  -0.356  31.964  1.00 36.97           N
ATOM   4024  N   VAL A 252      11.893  -2.051  26.615  1.00 57.18           N
ATOM   4025  H   VAL A 252      12.177  -2.809  27.202  1.00 57.18           H
ATOM   4026  CA  VAL A 252      11.430  -2.349  25.260  1.00 57.61           C
ATOM   4027  HA  VAL A 252      11.363  -1.483  24.765  1.00 57.61           H
ATOM   4028  C   VAL A 252      10.060  -2.999  25.384  1.00 60.44           C
ATOM   4029  O   VAL A 252       9.908  -3.978  26.104  1.00 57.98           O
ATOM   4030  CB  VAL A 252      12.432  -3.228  24.485  1.00 53.66           C
ATOM   4031  HB  VAL A 252      12.430  -4.122  24.932  1.00 53.66           H
ATOM   4032  CG1 VAL A 252      12.022  -3.367  23.022  1.00 49.66           C
ATOM   4033 1HG1 VAL A 252      12.672  -3.937  22.520  1.00 49.66           H
ATOM   4034 2HG1 VAL A 252      11.986  -2.474  22.573  1.00 49.66           H
ATOM   4035 3HG1 VAL A 252      11.118  -3.788  22.941  1.00 49.66           H
ATOM   4036  CG2 VAL A 252      13.847  -2.620  24.499  1.00 50.70           C
ATOM   4037 1HG2 VAL A 252      14.490  -3.196  23.994  1.00 50.70           H
ATOM   4038 2HG2 VAL A 252      14.187  -2.526  25.435  1.00 50.70           H
ATOM   4039 3HG2 VAL A 252      13.851  -1.713  24.078  1.00 50.70           H
ATOM   4040  N   ARG A 253       9.038  -2.467  24.699  1.00 57.43           N
ATOM   4041  H   ARG A 253       9.188  -1.622  24.186  1.00 57.43           H
ATOM   4042  CA  ARG A 253       7.704  -3.084  24.677  1.00 57.82           C
ATOM   4043  HA  ARG A 253       7.497  -3.345  25.620  1.00 57.82           H
ATOM   4044  C   ARG A 253       7.734  -4.335  23.801  1.00 59.17           C
ATOM   4045  O   ARG A 253       7.378  -4.322  22.624  1.00 58.36           O
ATOM   4046  CB  ARG A 253       6.621  -2.095  24.251  1.00 52.16           C
ATOM   4047 1HB  ARG A 253       6.957  -1.565  23.472  1.00 52.16           H
ATOM   4048 2HB  ARG A 253       5.806  -2.607  23.979  1.00 52.16           H
ATOM   4049  CG  ARG A 253       6.248  -1.132  25.383  1.00 49.76           C
ATOM   4050 1HG  ARG A 253       6.337  -1.601  26.261  1.00 49.76           H
ATOM   4051 2HG  ARG A 253       6.861  -0.342  25.363  1.00 49.76           H
ATOM   4052  CD  ARG A 253       4.801  -0.659  25.202  1.00 47.46           C
ATOM   4053 1HD  ARG A 253       4.700  -0.221  24.309  1.00 47.46           H
ATOM   4054 2HD  ARG A 253       4.182  -1.442  25.262  1.00 47.46           H
ATOM   4055  NE  ARG A 253       4.403   0.316  26.234  1.00 44.45           N
ATOM   4056  HE  ARG A 253       5.131   0.905  26.585  1.00 44.45           H
ATOM   4057  CZ  ARG A 253       3.203   0.507  26.751  1.00 39.54           C
ATOM   4058  NH1 ARG A 253       2.174  -0.225  26.450  1.00 38.31           N
ATOM   4059 1HH1 ARG A 253       2.269  -0.977  25.797  1.00 38.31           H
ATOM   4060 2HH1 ARG A 253       1.287  -0.037  26.871  1.00 38.31           H
ATOM   4061  NH2 ARG A 253       3.018   1.470  27.598  1.00 37.78           N
ATOM   4062 1HH2 ARG A 253       3.781   2.062  27.856  1.00 37.78           H
ATOM   4063 2HH2 ARG A 253       2.112   1.621  27.994  1.00 37.78           H
ATOM   4064  N   ILE A 254       8.181  -5.414  24.437  1.00 59.51           N
ATOM   4065  H   ILE A 254       8.450  -5.312  25.395  1.00 59.51           H
ATOM   4066  CA  ILE A 254       8.305  -6.736  23.833  1.00 57.87           C
ATOM   4067  HA  ILE A 254       8.319  -6.629  22.839  1.00 57.87           H
ATOM   4068  C   ILE A 254       7.065  -7.594  24.155  1.00 59.65           C
ATOM   4069  O   ILE A 254       6.669  -8.411  23.337  1.00 54.80           O
ATOM   4070  CB  ILE A 254       9.649  -7.350  24.305  1.00 52.80           C
ATOM   4071  HB  ILE A 254       9.652  -7.367  25.305  1.00 52.80           H
ATOM   4072  CG1 ILE A 254      10.834  -6.512  23.767  1.00 50.65           C
ATOM   4073 1HG1 ILE A 254      10.792  -6.520  22.768  1.00 50.65           H
ATOM   4074 2HG1 ILE A 254      10.727  -5.574  24.098  1.00 50.65           H
ATOM   4075  CG2 ILE A 254       9.804  -8.777  23.824  1.00 50.79           C
ATOM   4076 1HG2 ILE A 254      10.672  -9.167  24.132  1.00 50.79           H
ATOM   4077 2HG2 ILE A 254       9.783  -8.823  22.825  1.00 50.79           H
ATOM   4078 3HG2 ILE A 254       9.067  -9.355  24.174  1.00 50.79           H
ATOM   4079  CD1 ILE A 254      12.234  -7.017  24.195  1.00 46.91           C
ATOM   4080 1HD1 ILE A 254      12.955  -6.436  23.817  1.00 46.91           H
ATOM   4081 2HD1 ILE A 254      12.392  -7.951  23.874  1.00 46.91           H
ATOM   4082 3HD1 ILE A 254      12.327  -7.014  25.191  1.00 46.91           H
ATOM   4083  N   SER A 255       6.399  -7.359  25.303  1.00 55.41           N
ATOM   4084  H   SER A 255       6.729  -6.629  25.901  1.00 55.41           H
ATOM   4085  CA  SER A 255       5.216  -8.118  25.721  1.00 54.23           C
ATOM   4086  HA  SER A 255       4.817  -8.469  24.874  1.00 54.23           H
ATOM   4087  C   SER A 255       4.163  -7.236  26.402  1.00 55.67           C
ATOM   4088  O   SER A 255       4.446  -6.123  26.840  1.00 52.57           O
ATOM   4089  CB  SER A 255       5.640  -9.271  26.634  1.00 48.63           C
ATOM   4090 1HB  SER A 255       4.873  -9.891  26.801  1.00 48.63           H
ATOM   4091 2HB  SER A 255       6.399  -9.781  26.230  1.00 48.63           H
ATOM   4092  OG  SER A 255       6.075  -8.782  27.891  1.00 44.19           O
ATOM   4093  HG  SER A 255       6.173  -7.831  27.847  1.00 44.19           H
ATOM   4094  N   ARG A 256       2.935  -7.753  26.525  1.00 49.43           N
ATOM   4095  H   ARG A 256       2.767  -8.657  26.133  1.00 49.43           H
ATOM   4096  CA  ARG A 256       1.805  -7.071  27.206  1.00 49.21           C
ATOM   4097  HA  ARG A 256       1.769  -6.181  26.751  1.00 49.21           H
ATOM   4098  C   ARG A 256       2.021  -6.827  28.707  1.00 48.91           C
ATOM   4099  O   ARG A 256       1.252  -6.080  29.303  1.00 47.33           O
ATOM   4100  CB  ARG A 256       0.510  -7.881  27.024  1.00 45.92           C
ATOM   4101 1HB  ARG A 256       0.695  -8.832  27.272  1.00 45.92           H
ATOM   4102 2HB  ARG A 256      -0.185  -7.506  27.637  1.00 45.92           H
ATOM   4103  CG  ARG A 256      -0.048  -7.859  25.598  1.00 43.39           C
ATOM   4104 1HG  ARG A 256      -0.184  -6.912  25.307  1.00 43.39           H
ATOM   4105 2HG  ARG A 256       0.596  -8.309  24.980  1.00 43.39           H
ATOM   4106  CD  ARG A 256      -1.387  -8.601  25.570  1.00 40.61           C
ATOM   4107 1HD  ARG A 256      -1.258  -9.537  25.898  1.00 40.61           H
ATOM   4108 2HD  ARG A 256      -2.044  -8.129  26.158  1.00 40.61           H
ATOM   4109  NE  ARG A 256      -1.970  -8.678  24.229  1.00 36.44           N
ATOM   4110  HE  ARG A 256      -1.348  -8.508  23.465  1.00 36.44           H
ATOM   4111  CZ  ARG A 256      -3.229  -8.948  23.913  1.00 32.67           C
ATOM   4112  NH1 ARG A 256      -4.149  -9.131  24.817  1.00 31.88           N
ATOM   4113 1HH1 ARG A 256      -3.916  -9.069  25.787  1.00 31.88           H
ATOM   4114 2HH1 ARG A 256      -5.089  -9.333  24.540  1.00 31.88           H
ATOM   4115  NH2 ARG A 256      -3.580  -9.043  22.675  1.00 31.18           N
ATOM   4116 1HH2 ARG A 256      -2.902  -8.913  21.952  1.00 31.18           H
ATOM   4117 2HH2 ARG A 256      -4.530  -9.247  22.439  1.00 31.18           H
ATOM   4118  N   SER A 257       3.009  -7.455  29.318  1.00 49.46           N
ATOM   4119  H   SER A 257       3.684  -7.920  28.745  1.00 49.46           H
ATOM   4120  CA  SER A 257       3.193  -7.524  30.773  1.00 49.19           C
ATOM   4121  HA  SER A 257       2.258  -7.627  31.111  1.00 49.19           H
ATOM   4122  C   SER A 257       3.751  -6.253  31.421  1.00 49.00           C
ATOM   4123  O   SER A 257       3.941  -6.234  32.636  1.00 45.98           O
ATOM   4124  CB  SER A 257       4.094  -8.723  31.119  1.00 43.88           C
ATOM   4125 1HB  SER A 257       5.054  -8.514  30.931  1.00 43.88           H
ATOM   4126 2HB  SER A 257       3.990  -8.982  32.079  1.00 43.88           H
ATOM   4127  OG  SER A 257       3.758  -9.849  30.349  1.00 40.03           O
ATOM   4128  HG  SER A 257       3.682 -10.614  30.919  1.00 40.03           H
ATOM   4129  N   LEU A 258       4.046  -5.203  30.651  1.00 49.13           N
ATOM   4130  H   LEU A 258       3.961  -5.299  29.659  1.00 49.13           H
ATOM   4131  CA  LEU A 258       4.489  -3.917  31.194  1.00 49.58           C
ATOM   4132  HA  LEU A 258       5.113  -4.123  31.948  1.00 49.58           H
ATOM   4133  C   LEU A 258       3.301  -3.129  31.771  1.00 49.08           C
ATOM   4134  O   LEU A 258       2.189  -3.247  31.253  1.00 46.06           O
ATOM   4135  CB  LEU A 258       5.250  -3.132  30.110  1.00 45.60           C
ATOM   4136 1HB  LEU A 258       4.699  -3.126  29.276  1.00 45.60           H
ATOM   4137 2HB  LEU A 258       5.381  -2.194  30.430  1.00 45.60           H
ATOM   4138  CG  LEU A 258       6.630  -3.739  29.784  1.00 42.99           C
ATOM   4139  HG  LEU A 258       6.507  -4.725  29.675  1.00 42.99           H
ATOM   4140  CD1 LEU A 258       7.182  -3.121  28.503  1.00 40.86           C
ATOM   4141 1HD1 LEU A 258       8.078  -3.504  28.277  1.00 40.86           H
ATOM   4142 2HD1 LEU A 258       7.287  -2.131  28.599  1.00 40.86           H
ATOM   4143 3HD1 LEU A 258       6.571  -3.292  27.730  1.00 40.86           H
ATOM   4144  CD2 LEU A 258       7.643  -3.486  30.902  1.00 40.17           C
ATOM   4145 1HD2 LEU A 258       8.532  -3.885  30.677  1.00 40.17           H
ATOM   4146 2HD2 LEU A 258       7.334  -3.889  31.763  1.00 40.17           H
ATOM   4147 3HD2 LEU A 258       7.775  -2.506  31.051  1.00 40.17           H
ATOM   4148  N   PRO A 259       3.492  -2.334  32.845  1.00 43.96           N
ATOM   4149  CA  PRO A 259       2.402  -1.657  33.558  1.00 44.00           C
ATOM   4150  HA  PRO A 259       1.822  -2.356  33.977  1.00 44.00           H
ATOM   4151  C   PRO A 259       1.490  -0.871  32.619  1.00 44.45           C
ATOM   4152  O   PRO A 259       1.949  -0.166  31.720  1.00 41.69           O
ATOM   4153  CB  PRO A 259       3.072  -0.745  34.598  1.00 39.99           C
ATOM   4154 1HB  PRO A 259       3.171   0.187  34.248  1.00 39.99           H
ATOM   4155 2HB  PRO A 259       2.550  -0.728  35.451  1.00 39.99           H
ATOM   4156  CG  PRO A 259       4.436  -1.389  34.813  1.00 40.35           C
ATOM   4157 1HG  PRO A 259       5.117  -0.703  35.069  1.00 40.35           H
ATOM   4158 2HG  PRO A 259       4.389  -2.093  35.521  1.00 40.35           H
ATOM   4159  CD  PRO A 259       4.767  -2.003  33.459  1.00 42.18           C
ATOM   4160 1HD  PRO A 259       5.257  -1.353  32.878  1.00 42.18           H
ATOM   4161 2HD  PRO A 259       5.312  -2.835  33.563  1.00 42.18           H
ATOM   4162  N   GLN A 260       0.180  -1.000  32.825  1.00 46.80           N
ATOM   4163  H   GLN A 260      -0.102  -1.579  33.590  1.00 46.80           H
ATOM   4164  CA  GLN A 260      -0.887  -0.375  32.039  1.00 46.92           C
ATOM   4165  HA  GLN A 260      -0.726  -0.659  31.094  1.00 46.92           H
ATOM   4166  C   GLN A 260      -0.818   1.163  32.114  1.00 48.16           C
ATOM   4167  O   GLN A 260      -1.534   1.800  32.880  1.00 44.87           O
ATOM   4168  CB  GLN A 260      -2.256  -0.878  32.545  1.00 42.87           C
ATOM   4169 1HB  GLN A 260      -2.280  -0.779  33.540  1.00 42.87           H
ATOM   4170 2HB  GLN A 260      -2.971  -0.312  32.136  1.00 42.87           H
ATOM   4171  CG  GLN A 260      -2.556  -2.343  32.205  1.00 38.26           C
ATOM   4172 1HG  GLN A 260      -2.554  -2.446  31.210  1.00 38.26           H
ATOM   4173 2HG  GLN A 260      -1.838  -2.916  32.601  1.00 38.26           H
ATOM   4174  CD  GLN A 260      -3.919  -2.810  32.749  1.00 34.38           C
ATOM   4175  OE1 GLN A 260      -4.577  -2.151  33.534  1.00 32.21           O
ATOM   4176  NE2 GLN A 260      -4.386  -3.971  32.355  1.00 31.32           N
ATOM   4177 1HE2 GLN A 260      -5.266  -4.299  32.699  1.00 31.32           H
ATOM   4178 2HE2 GLN A 260      -3.862  -4.528  31.711  1.00 31.32           H
ATOM   4179  N   GLY A 261       0.019   1.767  31.287  1.00 45.05           N
ATOM   4180  H   GLY A 261       0.689   1.197  30.811  1.00 45.05           H
ATOM   4181  CA  GLY A 261       0.040   3.196  31.017  1.00 46.24           C
ATOM   4182 1HA  GLY A 261      -0.576   3.649  31.661  1.00 46.24           H
ATOM   4183 2HA  GLY A 261       0.972   3.531  31.156  1.00 46.24           H
ATOM   4184  C   GLY A 261      -0.410   3.450  29.579  1.00 47.60           C
ATOM   4185  O   GLY A 261       0.359   3.222  28.658  1.00 44.72           O
ATOM   4186  N   SER A 262      -1.663   3.865  29.405  1.00 43.74           N
ATOM   4187  H   SER A 262      -2.289   3.648  30.154  1.00 43.74           H
ATOM   4188  CA  SER A 262      -2.273   4.602  28.267  1.00 44.17           C
ATOM   4189  HA  SER A 262      -3.208   4.263  28.372  1.00 44.17           H
ATOM   4190  C   SER A 262      -1.975   4.231  26.797  1.00 46.90           C
ATOM   4191  O   SER A 262      -2.574   4.833  25.901  1.00 44.09           O
ATOM   4192  CB  SER A 262      -2.092   6.105  28.477  1.00 38.98           C
ATOM   4193 1HB  SER A 262      -2.518   6.621  27.734  1.00 38.98           H
ATOM   4194 2HB  SER A 262      -2.486   6.391  29.351  1.00 38.98           H
ATOM   4195  OG  SER A 262      -0.722   6.446  28.498  1.00 34.66           O
ATOM   4196  HG  SER A 262      -0.194   5.648  28.503  1.00 34.66           H
ATOM   4197  N   GLY A 263      -1.109   3.262  26.490  1.00 48.38           N
ATOM   4198  H   GLY A 263      -0.689   2.756  27.244  1.00 48.38           H
ATOM   4199  CA  GLY A 263      -0.733   2.890  25.125  1.00 49.78           C
ATOM   4200 1HA  GLY A 263      -0.890   3.686  24.540  1.00 49.78           H
ATOM   4201 2HA  GLY A 263       0.242   2.666  25.130  1.00 49.78           H
ATOM   4202  C   GLY A 263      -1.524   1.702  24.588  1.00 54.68           C
ATOM   4203  O   GLY A 263      -1.592   0.652  25.230  1.00 50.38           O
ATOM   4204  N   ASN A 264      -2.096   1.834  23.410  1.00 65.67           N
ATOM   4205  H   ASN A 264      -2.093   2.735  22.977  1.00 65.67           H
ATOM   4206  CA  ASN A 264      -2.734   0.727  22.708  1.00 69.29           C
ATOM   4207  HA  ASN A 264      -3.361   0.286  23.351  1.00 69.29           H
ATOM   4208  C   ASN A 264      -1.675  -0.314  22.281  1.00 74.09           C
ATOM   4209  O   ASN A 264      -1.002  -0.131  21.270  1.00 69.67           O
ATOM   4210  CB  ASN A 264      -3.537   1.290  21.516  1.00 60.53           C
ATOM   4211 1HB  ASN A 264      -4.175   1.982  21.854  1.00 60.53           H
ATOM   4212 2HB  ASN A 264      -2.902   1.711  20.868  1.00 60.53           H
ATOM   4213  CG  ASN A 264      -4.336   0.232  20.775  1.00 50.42           C
ATOM   4214  OD1 ASN A 264      -4.367  -0.937  21.138  1.00 44.65           O
ATOM   4215  ND2 ASN A 264      -5.018   0.608  19.719  1.00 42.27           N
ATOM   4216 1HD2 ASN A 264      -5.562  -0.060  19.212  1.00 42.27           H
ATOM   4217 2HD2 ASN A 264      -4.993   1.562  19.422  1.00 42.27           H
ATOM   4218  N   TRP A 265      -1.536  -1.418  23.029  1.00 72.93           N
ATOM   4219  H   TRP A 265      -2.115  -1.506  23.839  1.00 72.93           H
ATOM   4220  CA  TRP A 265      -0.594  -2.506  22.743  1.00 75.11           C
ATOM   4221  HA  TRP A 265       0.308  -2.107  22.911  1.00 75.11           H
ATOM   4222  C   TRP A 265      -0.651  -2.975  21.290  1.00 76.80           C
ATOM   4223  O   TRP A 265       0.376  -3.269  20.683  1.00 74.84           O
ATOM   4224  CB  TRP A 265      -0.890  -3.698  23.669  1.00 72.42           C
ATOM   4225 1HB  TRP A 265      -0.616  -3.459  24.600  1.00 72.42           H
ATOM   4226 2HB  TRP A 265      -1.872  -3.887  23.648  1.00 72.42           H
ATOM   4227  CG  TRP A 265      -0.171  -4.962  23.288  1.00 70.70           C
ATOM   4228  CD1 TRP A 265      -0.745  -6.099  22.835  1.00 68.31           C
ATOM   4229  HD1 TRP A 265      -1.728  -6.244  22.725  1.00 68.31           H
ATOM   4230  CD2 TRP A 265       1.269  -5.212  23.270  1.00 68.65           C
ATOM   4231  NE1 TRP A 265       0.235  -7.030  22.548  1.00 63.96           N
ATOM   4232  HE1 TRP A 265       0.051  -7.950  22.203  1.00 63.96           H
ATOM   4233  CE2 TRP A 265       1.493  -6.537  22.795  1.00 67.22           C
ATOM   4234  CE3 TRP A 265       2.400  -4.440  23.599  1.00 64.23           C
ATOM   4235  HE3 TRP A 265       2.281  -3.503  23.926  1.00 64.23           H
ATOM   4236  CZ2 TRP A 265       2.783  -7.084  22.657  1.00 65.81           C
ATOM   4237  HZ2 TRP A 265       2.911  -8.017  22.321  1.00 65.81           H
ATOM   4238  CZ3 TRP A 265       3.704  -4.978  23.471  1.00 63.53           C
ATOM   4239  HZ3 TRP A 265       4.498  -4.422  23.716  1.00 63.53           H
ATOM   4240  CH2 TRP A 265       3.885  -6.285  23.003  1.00 63.17           C
ATOM   4241  HH2 TRP A 265       4.810  -6.654  22.914  1.00 63.17           H
ATOM   4242  N   ALA A 266      -1.843  -2.998  20.697  1.00 73.39           N
ATOM   4243  H   ALA A 266      -2.644  -2.709  21.222  1.00 73.39           H
ATOM   4244  CA  ALA A 266      -2.032  -3.424  19.320  1.00 75.60           C
ATOM   4245  HA  ALA A 266      -1.668  -4.354  19.271  1.00 75.60           H
ATOM   4246  C   ALA A 266      -1.226  -2.594  18.307  1.00 77.85           C
ATOM   4247  O   ALA A 266      -0.843  -3.121  17.260  1.00 76.09           O
ATOM   4248  CB  ALA A 266      -3.535  -3.383  19.024  1.00 72.58           C
ATOM   4249 1HB  ALA A 266      -4.046  -3.926  19.690  1.00 72.58           H
ATOM   4250 2HB  ALA A 266      -3.731  -3.748  18.114  1.00 72.58           H
ATOM   4251 3HB  ALA A 266      -3.882  -2.446  19.061  1.00 72.58           H
ATOM   4252  N   GLN A 267      -0.946  -1.325  18.619  1.00 75.83           N
ATOM   4253  H   GLN A 267      -1.305  -0.966  19.481  1.00 75.83           H
ATOM   4254  CA  GLN A 267      -0.145  -0.421  17.780  1.00 79.09           C
ATOM   4255  HA  GLN A 267      -0.252  -0.778  16.852  1.00 79.09           H
ATOM   4256  C   GLN A 267       1.350  -0.443  18.129  1.00 81.26           C
ATOM   4257  O   GLN A 267       2.175  -0.122  17.283  1.00 80.14           O
ATOM   4258  CB  GLN A 267      -0.687   1.014  17.913  1.00 77.24           C
ATOM   4259 1HB  GLN A 267      -0.693   1.261  18.882  1.00 77.24           H
ATOM   4260 2HB  GLN A 267      -0.076   1.630  17.415  1.00 77.24           H
ATOM   4261  CG  GLN A 267      -2.105   1.198  17.363  1.00 72.63           C
ATOM   4262 1HG  GLN A 267      -2.704   0.533  17.810  1.00 72.63           H
ATOM   4263 2HG  GLN A 267      -2.410   2.124  17.585  1.00 72.63           H
ATOM   4264  CD  GLN A 267      -2.216   1.004  15.847  1.00 69.96           C
ATOM   4265  OE1 GLN A 267      -1.262   0.755  15.127  1.00 63.72           O
ATOM   4266  NE2 GLN A 267      -3.403   1.081  15.295  1.00 60.12           N
ATOM   4267 1HE2 GLN A 267      -3.507   0.937  14.311  1.00 60.12           H
ATOM   4268 2HE2 GLN A 267      -4.204   1.283  15.858  1.00 60.12           H
ATOM   4269  N   LEU A 268       1.717  -0.822  19.368  1.00 74.89           N
ATOM   4270  H   LEU A 268       1.010  -1.179  19.978  1.00 74.89           H
ATOM   4271  CA  LEU A 268       3.088  -0.743  19.877  1.00 77.64           C
ATOM   4272  HA  LEU A 268       3.566  -0.150  19.229  1.00 77.64           H
ATOM   4273  C   LEU A 268       3.830  -2.088  19.866  1.00 79.36           C
ATOM   4274  O   LEU A 268       5.032  -2.136  20.135  1.00 78.12           O
ATOM   4275  CB  LEU A 268       3.055  -0.141  21.295  1.00 76.22           C
ATOM   4276 1HB  LEU A 268       2.511  -0.745  21.877  1.00 76.22           H
ATOM   4277 2HB  LEU A 268       3.993  -0.102  21.639  1.00 76.22           H
ATOM   4278  CG  LEU A 268       2.455   1.274  21.382  1.00 74.42           C
ATOM   4279  HG  LEU A 268       1.521   1.224  21.028  1.00 74.42           H
ATOM   4280  CD1 LEU A 268       2.483   1.737  22.838  1.00 72.32           C
ATOM   4281 1HD1 LEU A 268       2.099   2.656  22.929  1.00 72.32           H
ATOM   4282 2HD1 LEU A 268       3.419   1.759  23.189  1.00 72.32           H
ATOM   4283 3HD1 LEU A 268       1.951   1.122  23.420  1.00 72.32           H
ATOM   4284  CD2 LEU A 268       3.218   2.300  20.540  1.00 71.89           C
ATOM   4285 1HD2 LEU A 268       2.804   3.207  20.618  1.00 71.89           H
ATOM   4286 2HD2 LEU A 268       3.216   2.043  19.574  1.00 71.89           H
ATOM   4287 3HD2 LEU A 268       4.170   2.370  20.837  1.00 71.89           H
ATOM   4288  N   ARG A 269       3.136  -3.187  19.554  1.00 86.42           N
ATOM   4289  H   ARG A 269       2.162  -3.091  19.350  1.00 86.42           H
ATOM   4290  CA  ARG A 269       3.729  -4.525  19.496  1.00 86.80           C
ATOM   4291  HA  ARG A 269       4.210  -4.638  20.366  1.00 86.80           H
ATOM   4292  C   ARG A 269       4.772  -4.638  18.380  1.00 88.49           C
ATOM   4293  O   ARG A 269       4.634  -3.976  17.355  1.00 87.95           O
ATOM   4294  CB  ARG A 269       2.638  -5.600  19.395  1.00 84.53           C
ATOM   4295 1HB  ARG A 269       3.077  -6.497  19.439  1.00 84.53           H
ATOM   4296 2HB  ARG A 269       2.019  -5.493  20.173  1.00 84.53           H
ATOM   4297  CG  ARG A 269       1.806  -5.534  18.107  1.00 78.26           C
ATOM   4298 1HG  ARG A 269       1.387  -4.630  18.024  1.00 78.26           H
ATOM   4299 2HG  ARG A 269       2.396  -5.703  17.317  1.00 78.26           H
ATOM   4300  CD  ARG A 269       0.711  -6.599  18.161  1.00 78.60           C
ATOM   4301 1HD  ARG A 269       1.124  -7.509  18.117  1.00 78.60           H
ATOM   4302 2HD  ARG A 269       0.195  -6.508  19.013  1.00 78.60           H
ATOM   4303  NE  ARG A 269      -0.234  -6.469  17.036  1.00 72.73           N
ATOM   4304  HE  ARG A 269      -0.187  -5.623  16.504  1.00 72.73           H
ATOM   4305  CZ  ARG A 269      -1.140  -7.361  16.659  1.00 68.82           C
ATOM   4306  NH1 ARG A 269      -1.260  -8.504  17.262  1.00 65.84           N
ATOM   4307 1HH1 ARG A 269      -0.661  -8.729  18.030  1.00 65.84           H
ATOM   4308 2HH1 ARG A 269      -1.951  -9.159  16.958  1.00 65.84           H
ATOM   4309  NH2 ARG A 269      -1.931  -7.115  15.666  1.00 59.24           N
ATOM   4310 1HH2 ARG A 269      -1.862  -6.246  15.175  1.00 59.24           H
ATOM   4311 2HH2 ARG A 269      -2.611  -7.793  15.389  1.00 59.24           H
ATOM   4312  N   PRO A 270       5.786  -5.520  18.548  1.00 88.73           N
ATOM   4313  CA  PRO A 270       6.801  -5.771  17.536  1.00 89.64           C
ATOM   4314  HA  PRO A 270       7.357  -4.943  17.468  1.00 89.64           H
ATOM   4315  C   PRO A 270       6.218  -6.010  16.139  1.00 91.07           C
ATOM   4316  O   PRO A 270       5.251  -6.763  15.967  1.00 90.45           O
ATOM   4317  CB  PRO A 270       7.595  -6.981  18.020  1.00 88.05           C
ATOM   4318 1HB  PRO A 270       7.190  -7.834  17.692  1.00 88.05           H
ATOM   4319 2HB  PRO A 270       8.549  -6.929  17.725  1.00 88.05           H
ATOM   4320  CG  PRO A 270       7.478  -6.861  19.539  1.00 85.65           C
ATOM   4321 1HG  PRO A 270       7.579  -7.753  19.980  1.00 85.65           H
ATOM   4322 2HG  PRO A 270       8.162  -6.229  19.904  1.00 85.65           H
ATOM   4323  CD  PRO A 270       6.076  -6.315  19.739  1.00 87.83           C
ATOM   4324 1HD  PRO A 270       5.409  -7.056  19.820  1.00 87.83           H
ATOM   4325 2HD  PRO A 270       6.029  -5.734  20.551  1.00 87.83           H
ATOM   4326  N   LEU A 271       6.822  -5.366  15.152  1.00 92.87           N
ATOM   4327  H   LEU A 271       7.648  -4.845  15.368  1.00 92.87           H
ATOM   4328  CA  LEU A 271       6.359  -5.370  13.777  1.00 94.17           C
ATOM   4329  HA  LEU A 271       5.636  -6.057  13.701  1.00 94.17           H
ATOM   4330  C   LEU A 271       7.502  -5.772  12.843  1.00 95.02           C
ATOM   4331  O   LEU A 271       8.516  -5.083  12.759  1.00 94.67           O
ATOM   4332  CB  LEU A 271       5.818  -3.959  13.448  1.00 93.84           C
ATOM   4333 1HB  LEU A 271       5.169  -3.693  14.161  1.00 93.84           H
ATOM   4334 2HB  LEU A 271       6.585  -3.318  13.439  1.00 93.84           H
ATOM   4335  CG  LEU A 271       5.104  -3.873  12.092  1.00 93.13           C
ATOM   4336  HG  LEU A 271       5.686  -4.316  11.410  1.00 93.13           H
ATOM   4337  CD1 LEU A 271       3.746  -4.581  12.142  1.00 90.76           C
ATOM   4338 1HD1 LEU A 271       3.280  -4.525  11.259  1.00 90.76           H
ATOM   4339 2HD1 LEU A 271       3.151  -4.166  12.830  1.00 90.76           H
ATOM   4340 3HD1 LEU A 271       3.854  -5.548  12.372  1.00 90.76           H
ATOM   4341  CD2 LEU A 271       4.868  -2.409  11.716  1.00 90.49           C
ATOM   4342 1HD2 LEU A 271       4.403  -2.336  10.834  1.00 90.49           H
ATOM   4343 2HD2 LEU A 271       5.733  -1.912  11.649  1.00 90.49           H
ATOM   4344 3HD2 LEU A 271       4.302  -1.950  12.401  1.00 90.49           H
ATOM   4345  N   LEU A 272       7.323  -6.859  12.111  1.00 96.40           N
ATOM   4346  H   LEU A 272       6.554  -7.460  12.330  1.00 96.40           H
ATOM   4347  CA  LEU A 272       8.192  -7.221  11.003  1.00 97.03           C
ATOM   4348  HA  LEU A 272       9.101  -6.849  11.189  1.00 97.03           H
ATOM   4349  C   LEU A 272       7.660  -6.586   9.722  1.00 97.18           C
ATOM   4350  O   LEU A 272       6.492  -6.765   9.381  1.00 96.57           O
ATOM   4351  CB  LEU A 272       8.286  -8.753  10.908  1.00 97.11           C
ATOM   4352 1HB  LEU A 272       8.659  -9.098  11.769  1.00 97.11           H
ATOM   4353 2HB  LEU A 272       7.364  -9.116  10.775  1.00 97.11           H
ATOM   4354  CG  LEU A 272       9.175  -9.260   9.758  1.00 96.40           C
ATOM   4355  HG  LEU A 272       8.866  -8.816   8.917  1.00 96.40           H
ATOM   4356  CD1 LEU A 272      10.641  -8.920   9.982  1.00 93.56           C
ATOM   4357 1HD1 LEU A 272      11.206  -9.255   9.228  1.00 93.56           H
ATOM   4358 2HD1 LEU A 272      10.980  -9.334  10.827  1.00 93.56           H
ATOM   4359 3HD1 LEU A 272      10.773  -7.931  10.049  1.00 93.56           H
ATOM   4360  CD2 LEU A 272       9.065 -10.777   9.653  1.00 93.28           C
ATOM   4361 1HD2 LEU A 272       9.636 -11.127   8.910  1.00 93.28           H
ATOM   4362 2HD2 LEU A 272       8.122 -11.056   9.473  1.00 93.28           H
ATOM   4363 3HD2 LEU A 272       9.360 -11.217  10.501  1.00 93.28           H
ATOM   4364  N   VAL A 273       8.510  -5.873   9.001  1.00 96.15           N
ATOM   4365  H   VAL A 273       9.441  -5.764   9.348  1.00 96.15           H
ATOM   4366  CA  VAL A 273       8.176  -5.234   7.730  1.00 96.26           C
ATOM   4367  HA  VAL A 273       7.222  -5.463   7.536  1.00 96.26           H
ATOM   4368  C   VAL A 273       9.073  -5.799   6.643  1.00 96.53           C
ATOM   4369  O   VAL A 273      10.291  -5.823   6.787  1.00 96.27           O
ATOM   4370  CB  VAL A 273       8.310  -3.703   7.824  1.00 95.74           C
ATOM   4371  HB  VAL A 273       9.275  -3.504   7.993  1.00 95.74           H
ATOM   4372  CG1 VAL A 273       7.854  -3.033   6.522  1.00 93.81           C
ATOM   4373 1HG1 VAL A 273       7.940  -2.039   6.581  1.00 93.81           H
ATOM   4374 2HG1 VAL A 273       6.897  -3.247   6.325  1.00 93.81           H
ATOM   4375 3HG1 VAL A 273       8.405  -3.344   5.747  1.00 93.81           H
ATOM   4376  CG2 VAL A 273       7.453  -3.140   8.967  1.00 93.95           C
ATOM   4377 1HG2 VAL A 273       7.542  -2.146   9.025  1.00 93.95           H
ATOM   4378 2HG2 VAL A 273       7.731  -3.526   9.847  1.00 93.95           H
ATOM   4379 3HG2 VAL A 273       6.486  -3.354   8.829  1.00 93.95           H
ATOM   4380  N   THR A 274       8.484  -6.257   5.551  1.00 96.14           N
ATOM   4381  H   THR A 274       7.485  -6.266   5.519  1.00 96.14           H
ATOM   4382  CA  THR A 274       9.221  -6.753   4.384  1.00 96.12           C
ATOM   4383  HA  THR A 274      10.176  -6.760   4.680  1.00 96.12           H
ATOM   4384  C   THR A 274       9.043  -5.814   3.205  1.00 95.77           C
ATOM   4385  O   THR A 274       7.947  -5.303   2.975  1.00 95.33           O
ATOM   4386  CB  THR A 274       8.817  -8.179   3.988  1.00 96.23           C
ATOM   4387  HB  THR A 274       9.350  -8.441   3.184  1.00 96.23           H
ATOM   4388  OG1 THR A 274       7.455  -8.231   3.609  1.00 92.98           O
ATOM   4389  HG1 THR A 274       7.389  -8.243   2.654  1.00 92.98           H
ATOM   4390  CG2 THR A 274       9.011  -9.177   5.123  1.00 93.08           C
ATOM   4391 1HG2 THR A 274       8.741 -10.098   4.841  1.00 93.08           H
ATOM   4392 2HG2 THR A 274       8.460  -8.926   5.919  1.00 93.08           H
ATOM   4393 3HG2 THR A 274       9.968  -9.212   5.410  1.00 93.08           H
ATOM   4394  N   PHE A 275      10.108  -5.613   2.451  1.00 95.42           N
ATOM   4395  H   PHE A 275      10.969  -6.022   2.753  1.00 95.42           H
ATOM   4396  CA  PHE A 275      10.128  -4.843   1.215  1.00 94.76           C
ATOM   4397  HA  PHE A 275       9.229  -4.421   1.096  1.00 94.76           H
ATOM   4398  C   PHE A 275      10.416  -5.801   0.066  1.00 94.63           C
ATOM   4399  O   PHE A 275      11.456  -6.469   0.053  1.00 93.89           O
ATOM   4400  CB  PHE A 275      11.180  -3.734   1.303  1.00 93.86           C
ATOM   4401 1HB  PHE A 275      12.076  -4.158   1.437  1.00 93.86           H
ATOM   4402 2HB  PHE A 275      11.177  -3.226   0.441  1.00 93.86           H
ATOM   4403  CG  PHE A 275      10.962  -2.744   2.426  1.00 93.87           C
ATOM   4404  CD1 PHE A 275      10.321  -1.513   2.167  1.00 91.85           C
ATOM   4405  HD1 PHE A 275      10.021  -1.291   1.239  1.00 91.85           H
ATOM   4406  CD2 PHE A 275      11.381  -3.048   3.738  1.00 92.24           C
ATOM   4407  HD2 PHE A 275      11.846  -3.913   3.926  1.00 92.24           H
ATOM   4408  CE1 PHE A 275      10.103  -0.597   3.214  1.00 91.75           C
ATOM   4409  HE1 PHE A 275       9.658   0.279   3.029  1.00 91.75           H
ATOM   4410  CE2 PHE A 275      11.147  -2.140   4.777  1.00 91.92           C
ATOM   4411  HE2 PHE A 275      11.434  -2.363   5.709  1.00 91.92           H
ATOM   4412  CZ  PHE A 275      10.511  -0.917   4.514  1.00 91.90           C
ATOM   4413  HZ  PHE A 275      10.348  -0.271   5.259  1.00 91.90           H
ATOM   4414  N   GLY A 276       9.501  -5.893  -0.884  1.00 93.17           N
ATOM   4415  H   GLY A 276       8.727  -5.261  -0.854  1.00 93.17           H
ATOM   4416  CA  GLY A 276       9.554  -6.857  -1.967  1.00 92.79           C
ATOM   4417 1HA  GLY A 276      10.495  -7.190  -2.026  1.00 92.79           H
ATOM   4418 2HA  GLY A 276       8.946  -7.614  -1.725  1.00 92.79           H
ATOM   4419  C   GLY A 276       9.132  -6.268  -3.310  1.00 92.34           C
ATOM   4420  O   GLY A 276       8.603  -5.159  -3.401  1.00 90.67           O
ATOM   4421  N   HIS A 277       9.381  -7.043  -4.374  1.00 90.82           N
ATOM   4422  H   HIS A 277       9.870  -7.903  -4.229  1.00 90.82           H
ATOM   4423  CA  HIS A 277       8.978  -6.699  -5.727  1.00 89.65           C
ATOM   4424  HA  HIS A 277       8.309  -5.958  -5.664  1.00 89.65           H
ATOM   4425  C   HIS A 277       8.311  -7.910  -6.387  1.00 88.77           C
ATOM   4426  O   HIS A 277       8.915  -8.978  -6.483  1.00 86.21           O
ATOM   4427  CB  HIS A 277      10.195  -6.199  -6.510  1.00 87.15           C
ATOM   4428 1HB  HIS A 277      10.708  -5.557  -5.941  1.00 87.15           H
ATOM   4429 2HB  HIS A 277      10.777  -6.978  -6.742  1.00 87.15           H
ATOM   4430  CG  HIS A 277       9.819  -5.500  -7.783  1.00 83.21           C
ATOM   4431  ND1 HIS A 277       9.358  -6.094  -8.937  1.00 73.62           N
ATOM   4432  HD1 HIS A 277       9.232  -7.075  -9.085  1.00 73.62           H
ATOM   4433  CD2 HIS A 277       9.846  -4.151  -8.008  1.00 73.06           C
ATOM   4434  HD2 HIS A 277      10.138  -3.452  -7.355  1.00 73.06           H
ATOM   4435  CE1 HIS A 277       9.109  -5.127  -9.823  1.00 72.88           C
ATOM   4436  HE1 HIS A 277       8.757  -5.278 -10.747  1.00 72.88           H
ATOM   4437  NE2 HIS A 277       9.396  -3.923  -9.302  1.00 74.55           N
ATOM   4438  N   ASP A 278       7.082  -7.739  -6.879  1.00 87.22           N
ATOM   4439  H   ASP A 278       6.677  -6.826  -6.823  1.00 87.22           H
ATOM   4440  CA  ASP A 278       6.287  -8.809  -7.498  1.00 84.08           C
ATOM   4441  HA  ASP A 278       6.570  -9.636  -7.013  1.00 84.08           H
ATOM   4442  C   ASP A 278       6.606  -9.059  -8.986  1.00 82.20           C
ATOM   4443  O   ASP A 278       5.887  -9.772  -9.685  1.00 75.90           O
ATOM   4444  CB  ASP A 278       4.795  -8.524  -7.277  1.00 81.18           C
ATOM   4445 1HB  ASP A 278       4.279  -9.346  -7.519  1.00 81.18           H
ATOM   4446 2HB  ASP A 278       4.655  -8.316  -6.309  1.00 81.18           H
ATOM   4447  CG  ASP A 278       4.254  -7.350  -8.108  1.00 79.89           C
ATOM   4448  OD1 ASP A 278       5.052  -6.568  -8.678  1.00 75.59           O
ATOM   4449  OD2 ASP A 278       3.009  -7.218  -8.179  1.00 77.95           O
ATOM   4450  N   GLY A 279       7.670  -8.454  -9.491  1.00 83.86           N
ATOM   4451  H   GLY A 279       8.240  -7.919  -8.867  1.00 83.86           H
ATOM   4452  CA  GLY A 279       8.072  -8.511 -10.895  1.00 81.65           C
ATOM   4453 1HA  GLY A 279       9.036  -8.249 -10.936  1.00 81.65           H
ATOM   4454 2HA  GLY A 279       7.971  -9.461 -11.191  1.00 81.65           H
ATOM   4455  C   GLY A 279       7.257  -7.598 -11.824  1.00 81.34           C
ATOM   4456  O   GLY A 279       7.459  -7.641 -13.041  1.00 77.16           O
ATOM   4457  N   ARG A 280       6.347  -6.766 -11.296  1.00 82.38           N
ATOM   4458  H   ARG A 280       6.239  -6.766 -10.302  1.00 82.38           H
ATOM   4459  CA  ARG A 280       5.499  -5.857 -12.074  1.00 79.53           C
ATOM   4460  HA  ARG A 280       5.764  -5.990 -13.029  1.00 79.53           H
ATOM   4461  C   ARG A 280       5.757  -4.402 -11.699  1.00 76.34           C
ATOM   4462  O   ARG A 280       5.747  -4.037 -10.533  1.00 67.77           O
ATOM   4463  CB  ARG A 280       4.015  -6.214 -11.865  1.00 77.02           C
ATOM   4464 1HB  ARG A 280       3.795  -6.097 -10.897  1.00 77.02           H
ATOM   4465 2HB  ARG A 280       3.459  -5.588 -12.412  1.00 77.02           H
ATOM   4466  CG  ARG A 280       3.669  -7.659 -12.274  1.00 73.82           C
ATOM   4467 1HG  ARG A 280       3.879  -7.788 -13.243  1.00 73.82           H
ATOM   4468 2HG  ARG A 280       4.211  -8.297 -11.727  1.00 73.82           H
ATOM   4469  CD  ARG A 280       2.176  -7.934 -12.040  1.00 71.12           C
ATOM   4470 1HD  ARG A 280       1.951  -7.790 -11.076  1.00 71.12           H
ATOM   4471 2HD  ARG A 280       1.625  -7.321 -12.606  1.00 71.12           H
ATOM   4472  NE  ARG A 280       1.814  -9.314 -12.386  1.00 64.53           N
ATOM   4473  HE  ARG A 280       2.557  -9.921 -12.670  1.00 64.53           H
ATOM   4474  CZ  ARG A 280       0.591  -9.831 -12.357  1.00 56.99           C
ATOM   4475  NH1 ARG A 280      -0.447  -9.133 -11.991  1.00 54.71           N
ATOM   4476 1HH1 ARG A 280      -0.336  -8.177 -11.720  1.00 54.71           H
ATOM   4477 2HH1 ARG A 280      -1.354  -9.554 -11.981  1.00 54.71           H
ATOM   4478  NH2 ARG A 280       0.382 -11.082 -12.685  1.00 51.11           N
ATOM   4479 1HH2 ARG A 280       1.149 -11.661 -12.962  1.00 51.11           H
ATOM   4480 2HH2 ARG A 280      -0.544 -11.458 -12.659  1.00 51.11           H
ATOM   4481  N   GLY A 281       5.929  -3.553 -12.700  1.00 74.16           N
ATOM   4482  H   GLY A 281       6.004  -3.924 -13.625  1.00 74.16           H
ATOM   4483  CA  GLY A 281       6.016  -2.101 -12.530  1.00 74.36           C
ATOM   4484 1HA  GLY A 281       5.927  -1.694 -13.439  1.00 74.36           H
ATOM   4485 2HA  GLY A 281       5.240  -1.825 -11.963  1.00 74.36           H
ATOM   4486  C   GLY A 281       7.307  -1.599 -11.884  1.00 77.47           C
ATOM   4487  O   GLY A 281       8.356  -2.242 -11.957  1.00 72.47           O
ATOM   4488  N   HIS A 282       7.226  -0.401 -11.302  1.00 71.61           N
ATOM   4489  H   HIS A 282       6.329   0.041 -11.267  1.00 71.61           H
ATOM   4490  CA  HIS A 282       8.360   0.310 -10.712  1.00 74.47           C
ATOM   4491  HA  HIS A 282       9.175  -0.186 -11.011  1.00 74.47           H
ATOM   4492  C   HIS A 282       8.319   0.271  -9.180  1.00 74.55           C
ATOM   4493  O   HIS A 282       7.258   0.111  -8.577  1.00 70.91           O
ATOM   4494  CB  HIS A 282       8.405   1.747 -11.239  1.00 69.59           C
ATOM   4495 1HB  HIS A 282       7.560   2.214 -10.978  1.00 69.59           H
ATOM   4496 2HB  HIS A 282       9.186   2.218 -10.829  1.00 69.59           H
ATOM   4497  CG  HIS A 282       8.542   1.823 -12.739  1.00 64.86           C
ATOM   4498  ND1 HIS A 282       9.644   1.470 -13.473  1.00 60.21           N
ATOM   4499  HD1 HIS A 282      10.512   1.137 -13.103  1.00 60.21           H
ATOM   4500  CD2 HIS A 282       7.586   2.232 -13.631  1.00 56.77           C
ATOM   4501  HD2 HIS A 282       6.670   2.559 -13.400  1.00 56.77           H
ATOM   4502  CE1 HIS A 282       9.360   1.647 -14.772  1.00 52.07           C
ATOM   4503  HE1 HIS A 282       9.990   1.458 -15.525  1.00 52.07           H
ATOM   4504  NE2 HIS A 282       8.113   2.113 -14.916  1.00 54.77           N
ATOM   4505  N   ALA A 283       9.492   0.454  -8.583  1.00 70.04           N
ATOM   4506  H   ALA A 283      10.308   0.512  -9.158  1.00 70.04           H
ATOM   4507  CA  ALA A 283       9.659   0.575  -7.145  1.00 72.87           C
ATOM   4508  HA  ALA A 283       9.280  -0.261  -6.748  1.00 72.87           H
ATOM   4509  C   ALA A 283       8.862   1.753  -6.558  1.00 72.69           C
ATOM   4510  O   ALA A 283       8.442   2.677  -7.267  1.00 70.34           O
ATOM   4511  CB  ALA A 283      11.158   0.697  -6.854  1.00 69.21           C
ATOM   4512 1HB  ALA A 283      11.662  -0.075  -7.241  1.00 69.21           H
ATOM   4513 2HB  ALA A 283      11.332   0.715  -5.869  1.00 69.21           H
ATOM   4514 3HB  ALA A 283      11.532   1.537  -7.247  1.00 69.21           H
ATOM   4515  N   LEU A 284       8.678   1.723  -5.235  1.00 69.03           N
ATOM   4516  H   LEU A 284       8.968   0.901  -4.746  1.00 69.03           H
ATOM   4517  CA  LEU A 284       8.087   2.797  -4.455  1.00 68.35           C
ATOM   4518  HA  LEU A 284       7.209   3.025  -4.875  1.00 68.35           H
ATOM   4519  C   LEU A 284       9.003   4.026  -4.503  1.00 68.43           C
ATOM   4520  O   LEU A 284      10.002   4.111  -3.789  1.00 66.06           O
ATOM   4521  CB  LEU A 284       7.871   2.307  -3.009  1.00 65.84           C
ATOM   4522 1HB  LEU A 284       8.747   1.975  -2.659  1.00 65.84           H
ATOM   4523 2HB  LEU A 284       7.565   3.084  -2.459  1.00 65.84           H
ATOM   4524  CG  LEU A 284       6.839   1.179  -2.853  1.00 62.93           C
ATOM   4525  HG  LEU A 284       7.028   0.511  -3.572  1.00 62.93           H
ATOM   4526  CD1 LEU A 284       6.958   0.555  -1.464  1.00 59.73           C
ATOM   4527 1HD1 LEU A 284       6.293  -0.182  -1.344  1.00 59.73           H
ATOM   4528 2HD1 LEU A 284       6.794   1.236  -0.750  1.00 59.73           H
ATOM   4529 3HD1 LEU A 284       7.871   0.172  -1.320  1.00 59.73           H
ATOM   4530  CD2 LEU A 284       5.406   1.672  -3.013  1.00 62.88           C
ATOM   4531 1HD2 LEU A 284       4.755   0.921  -2.907  1.00 62.88           H
ATOM   4532 2HD2 LEU A 284       5.265   2.076  -3.917  1.00 62.88           H
ATOM   4533 3HD2 LEU A 284       5.187   2.367  -2.328  1.00 62.88           H
ATOM   4534  N   THR A 285       8.663   4.985  -5.355  1.00 65.54           N
ATOM   4535  H   THR A 285       7.892   4.822  -5.970  1.00 65.54           H
ATOM   4536  CA  THR A 285       9.362   6.272  -5.439  1.00 65.99           C
ATOM   4537  HA  THR A 285      10.186   6.157  -4.884  1.00 65.99           H
ATOM   4538  C   THR A 285       8.483   7.372  -4.873  1.00 64.84           C
ATOM   4539  O   THR A 285       7.319   7.502  -5.261  1.00 60.90           O
ATOM   4540  CB  THR A 285       9.789   6.619  -6.865  1.00 61.93           C
ATOM   4541  HB  THR A 285      10.065   7.580  -6.882  1.00 61.93           H
ATOM   4542  OG1 THR A 285       8.717   6.533  -7.769  1.00 54.85           O
ATOM   4543  HG1 THR A 285       9.055   6.513  -8.664  1.00 54.85           H
ATOM   4544  CG2 THR A 285      10.896   5.689  -7.363  1.00 53.28           C
ATOM   4545 1HG2 THR A 285      11.168   5.924  -8.296  1.00 53.28           H
ATOM   4546 2HG2 THR A 285      10.591   4.737  -7.362  1.00 53.28           H
ATOM   4547 3HG2 THR A 285      11.707   5.753  -6.781  1.00 53.28           H
ATOM   4548  N   ARG A 286       9.025   8.181  -3.967  1.00 59.10           N
ATOM   4549  H   ARG A 286       9.967   8.003  -3.682  1.00 59.10           H
ATOM   4550  CA  ARG A 286       8.325   9.318  -3.361  1.00 60.12           C
ATOM   4551  HA  ARG A 286       7.531   8.966  -2.865  1.00 60.12           H
ATOM   4552  C   ARG A 286       7.814  10.251  -4.452  1.00 56.71           C
ATOM   4553  O   ARG A 286       8.592  10.790  -5.235  1.00 56.99           O
ATOM   4554  CB  ARG A 286       9.270  10.025  -2.373  1.00 59.42           C
ATOM   4555 1HB  ARG A 286       9.651   9.342  -1.750  1.00 59.42           H
ATOM   4556 2HB  ARG A 286      10.010  10.455  -2.890  1.00 59.42           H
ATOM   4557  CG  ARG A 286       8.554  11.106  -1.543  1.00 54.17           C
ATOM   4558 1HG  ARG A 286       8.219  11.824  -2.153  1.00 54.17           H
ATOM   4559 2HG  ARG A 286       7.783  10.694  -1.057  1.00 54.17           H
ATOM   4560  CD  ARG A 286       9.526  11.719  -0.524  1.00 52.19           C
ATOM   4561 1HD  ARG A 286       9.826  11.018   0.123  1.00 52.19           H
ATOM   4562 2HD  ARG A 286      10.321  12.097  -0.999  1.00 52.19           H
ATOM   4563  NE  ARG A 286       8.888  12.807   0.242  1.00 47.83           N
ATOM   4564  HE  ARG A 286       7.894  12.761   0.344  1.00 47.83           H
ATOM   4565  CZ  ARG A 286       9.495  13.837   0.807  1.00 42.46           C
ATOM   4566  NH1 ARG A 286      10.787  13.971   0.843  1.00 41.27           N
ATOM   4567 1HH1 ARG A 286      11.374  13.274   0.430  1.00 41.27           H
ATOM   4568 2HH1 ARG A 286      11.195  14.771   1.284  1.00 41.27           H
ATOM   4569  NH2 ARG A 286       8.802  14.775   1.338  1.00 38.71           N
ATOM   4570 1HH2 ARG A 286       7.803  14.728   1.325  1.00 38.71           H
ATOM   4571 2HH2 ARG A 286       9.260  15.554   1.766  1.00 38.71           H
ATOM   4572  N   ARG A 287       6.488  10.461  -4.490  1.00 60.33           N
ATOM   4573  H   ARG A 287       5.907   9.998  -3.821  1.00 60.33           H
ATOM   4574  CA  ARG A 287       5.865  11.341  -5.474  1.00 60.84           C
ATOM   4575  HA  ARG A 287       6.309  11.211  -6.361  1.00 60.84           H
ATOM   4576  C   ARG A 287       6.109  12.786  -5.043  1.00 58.23           C
ATOM   4577  O   ARG A 287       5.414  13.299  -4.179  1.00 56.99           O
ATOM   4578  CB  ARG A 287       4.381  10.957  -5.656  1.00 58.66           C
ATOM   4579 1HB  ARG A 287       4.286   9.970  -5.529  1.00 58.66           H
ATOM   4580 2HB  ARG A 287       3.837  11.436  -4.967  1.00 58.66           H
ATOM   4581  CG  ARG A 287       3.850  11.332  -7.056  1.00 54.91           C
ATOM   4582 1HG  ARG A 287       3.886  12.325  -7.167  1.00 54.91           H
ATOM   4583 2HG  ARG A 287       4.421  10.898  -7.752  1.00 54.91           H
ATOM   4584  CD  ARG A 287       2.397  10.858  -7.229  1.00 53.57           C
ATOM   4585 1HD  ARG A 287       2.335   9.883  -7.016  1.00 53.57           H
ATOM   4586 2HD  ARG A 287       1.801  11.373  -6.613  1.00 53.57           H
ATOM   4587  NE  ARG A 287       1.907  11.057  -8.615  1.00 49.59           N
ATOM   4588  HE  ARG A 287       2.563  11.415  -9.279  1.00 49.59           H
ATOM   4589  CZ  ARG A 287       0.689  10.807  -9.057  1.00 43.82           C
ATOM   4590  NH1 ARG A 287      -0.268  10.387  -8.277  1.00 42.60           N
ATOM   4591 1HH1 ARG A 287      -0.092  10.243  -7.303  1.00 42.60           H
ATOM   4592 2HH1 ARG A 287      -1.178  10.209  -8.653  1.00 42.60           H
ATOM   4593  NH2 ARG A 287       0.397  10.965 -10.325  1.00 40.71           N
ATOM   4594 1HH2 ARG A 287       1.099  11.277 -10.965  1.00 40.71           H
ATOM   4595 2HH2 ARG A 287      -0.528  10.774 -10.653  1.00 40.71           H
ATOM   4596  N   ARG A 288       7.085  13.454  -5.644  1.00 55.40           N
ATOM   4597  H   ARG A 288       7.731  12.961  -6.227  1.00 55.40           H
ATOM   4598  CA  ARG A 288       7.235  14.914  -5.468  1.00 56.92           C
ATOM   4599  HA  ARG A 288       7.310  15.098  -4.488  1.00 56.92           H
ATOM   4600  C   ARG A 288       5.991  15.582  -6.046  1.00 53.54           C
ATOM   4601  O   ARG A 288       5.734  15.488  -7.243  1.00 51.86           O
ATOM   4602  CB  ARG A 288       8.521  15.441  -6.123  1.00 54.39           C
ATOM   4603 1HB  ARG A 288       8.618  15.026  -7.028  1.00 54.39           H
ATOM   4604 2HB  ARG A 288       8.454  16.434  -6.216  1.00 54.39           H
ATOM   4605  CG  ARG A 288       9.762  15.100  -5.281  1.00 49.27           C
ATOM   4606 1HG  ARG A 288       9.632  15.443  -4.350  1.00 49.27           H
ATOM   4607 2HG  ARG A 288       9.881  14.107  -5.258  1.00 49.27           H
ATOM   4608  CD  ARG A 288      11.019  15.743  -5.883  1.00 46.88           C
ATOM   4609 1HD  ARG A 288      11.234  15.314  -6.760  1.00 46.88           H
ATOM   4610 2HD  ARG A 288      10.868  16.722  -6.019  1.00 46.88           H
ATOM   4611  NE  ARG A 288      12.182  15.578  -4.996  1.00 42.17           N
ATOM   4612  HE  ARG A 288      12.013  15.132  -4.117  1.00 42.17           H
ATOM   4613  CZ  ARG A 288      13.431  15.957  -5.237  1.00 38.25           C
ATOM   4614  NH1 ARG A 288      13.786  16.503  -6.363  1.00 36.77           N
ATOM   4615 1HH1 ARG A 288      13.108  16.650  -7.083  1.00 36.77           H
ATOM   4616 2HH1 ARG A 288      14.737  16.776  -6.508  1.00 36.77           H
ATOM   4617  NH2 ARG A 288      14.360  15.789  -4.332  1.00 35.70           N
ATOM   4618 1HH2 ARG A 288      14.131  15.373  -3.452  1.00 35.70           H
ATOM   4619 2HH2 ARG A 288      15.299  16.077  -4.520  1.00 35.70           H
ATOM   4620  N   ARG A 289       5.211  16.252  -5.191  1.00 52.18           N
ATOM   4621  H   ARG A 289       5.427  16.212  -4.215  1.00 52.18           H
ATOM   4622  CA  ARG A 289       4.055  17.041  -5.619  1.00 51.97           C
ATOM   4623  HA  ARG A 289       3.400  16.464  -6.107  1.00 51.97           H
ATOM   4624  C   ARG A 289       4.575  18.116  -6.578  1.00 49.10           C
ATOM   4625  O   ARG A 289       5.269  19.039  -6.158  1.00 47.72           O
ATOM   4626  CB  ARG A 289       3.337  17.599  -4.374  1.00 49.57           C
ATOM   4627 1HB  ARG A 289       3.364  16.905  -3.655  1.00 49.57           H
ATOM   4628 2HB  ARG A 289       3.824  18.417  -4.067  1.00 49.57           H
ATOM   4629  CG  ARG A 289       1.870  17.977  -4.625  1.00 45.66           C
ATOM   4630 1HG  ARG A 289       1.828  18.720  -5.293  1.00 45.66           H
ATOM   4631 2HG  ARG A 289       1.378  17.182  -4.980  1.00 45.66           H
ATOM   4632  CD  ARG A 289       1.225  18.435  -3.299  1.00 42.94           C
ATOM   4633 1HD  ARG A 289       1.390  17.746  -2.594  1.00 42.94           H
ATOM   4634 2HD  ARG A 289       1.629  19.305  -3.016  1.00 42.94           H
ATOM   4635  NE  ARG A 289      -0.235  18.634  -3.389  1.00 39.01           N
ATOM   4636  HE  ARG A 289      -0.658  18.516  -4.288  1.00 39.01           H
ATOM   4637  CZ  ARG A 289      -1.036  18.956  -2.379  1.00 36.26           C
ATOM   4638  NH1 ARG A 289      -0.576  19.191  -1.178  1.00 35.02           N
ATOM   4639 1HH1 ARG A 289       0.406  19.131  -0.998  1.00 35.02           H
ATOM   4640 2HH1 ARG A 289      -1.206  19.431  -0.439  1.00 35.02           H
ATOM   4641  NH2 ARG A 289      -2.318  19.036  -2.548  1.00 34.29           N
ATOM   4642 1HH2 ARG A 289      -2.716  18.854  -3.447  1.00 34.29           H
ATOM   4643 2HH2 ARG A 289      -2.909  19.279  -1.779  1.00 34.29           H
ATOM   4644  N   ALA A 290       4.279  17.978  -7.858  1.00 47.47           N
ATOM   4645  H   ALA A 290       3.857  17.131  -8.182  1.00 47.47           H
ATOM   4646  CA  ALA A 290       4.563  19.049  -8.799  1.00 48.53           C
ATOM   4647  HA  ALA A 290       5.548  19.218  -8.815  1.00 48.53           H
ATOM   4648  C   ALA A 290       3.808  20.288  -8.303  1.00 48.41           C
ATOM   4649  O   ALA A 290       2.580  20.244  -8.175  1.00 46.45           O
ATOM   4650  CB  ALA A 290       4.142  18.630 -10.213  1.00 45.14           C
ATOM   4651 1HB  ALA A 290       4.648  17.821 -10.513  1.00 45.14           H
ATOM   4652 2HB  ALA A 290       4.316  19.363 -10.871  1.00 45.14           H
ATOM   4653 3HB  ALA A 290       3.167  18.412 -10.247  1.00 45.14           H
ATOM   4654  N   LYS A 291       4.522  21.380  -7.999  1.00 45.54           N
ATOM   4655  H   LYS A 291       5.520  21.311  -7.992  1.00 45.54           H
ATOM   4656  CA  LYS A 291       3.910  22.671  -7.676  1.00 47.46           C
ATOM   4657  HA  LYS A 291       3.364  22.544  -6.848  1.00 47.46           H
ATOM   4658  C   LYS A 291       3.032  23.065  -8.869  1.00 46.58           C
ATOM   4659  O   LYS A 291       3.523  23.593  -9.864  1.00 44.80           O
ATOM   4660  CB  LYS A 291       4.969  23.752  -7.364  1.00 44.49           C
ATOM   4661 1HB  LYS A 291       5.714  23.666  -8.025  1.00 44.49           H
ATOM   4662 2HB  LYS A 291       4.541  24.651  -7.458  1.00 44.49           H
ATOM   4663  CG  LYS A 291       5.565  23.647  -5.950  1.00 39.06           C
ATOM   4664 1HG  LYS A 291       4.819  23.673  -5.284  1.00 39.06           H
ATOM   4665 2HG  LYS A 291       6.053  22.778  -5.871  1.00 39.06           H
ATOM   4666  CD  LYS A 291       6.546  24.800  -5.648  1.00 35.24           C
ATOM   4667 1HD  LYS A 291       7.317  24.750  -6.283  1.00 35.24           H
ATOM   4668 2HD  LYS A 291       6.073  25.673  -5.766  1.00 35.24           H
ATOM   4669  CE  LYS A 291       7.075  24.703  -4.201  1.00 29.85           C
ATOM   4670 1HE  LYS A 291       6.306  24.744  -3.563  1.00 29.85           H
ATOM   4671 2HE  LYS A 291       7.561  23.837  -4.083  1.00 29.85           H
ATOM   4672  NZ  LYS A 291       8.012  25.794  -3.842  1.00 27.91           N
ATOM   4673 1HZ  LYS A 291       8.332  25.696  -2.899  1.00 27.91           H
ATOM   4674 2HZ  LYS A 291       7.571  26.687  -3.926  1.00 27.91           H
ATOM   4675 3HZ  LYS A 291       8.813  25.790  -4.440  1.00 27.91           H
ATOM   4676  N   ARG A 292       1.744  22.737  -8.802  1.00 43.64           N
ATOM   4677  H   ARG A 292       1.432  22.140  -8.063  1.00 43.64           H
ATOM   4678  CA  ARG A 292       0.774  23.225  -9.779  1.00 45.15           C
ATOM   4679  HA  ARG A 292       1.118  23.029 -10.697  1.00 45.15           H
ATOM   4680  C   ARG A 292       0.655  24.724  -9.546  1.00 43.00           C
ATOM   4681  O   ARG A 292      -0.003  25.150  -8.603  1.00 40.25           O
ATOM   4682  CB  ARG A 292      -0.577  22.499  -9.653  1.00 42.34           C
ATOM   4683 1HB  ARG A 292      -0.810  22.415  -8.684  1.00 42.34           H
ATOM   4684 2HB  ARG A 292      -1.279  23.038 -10.119  1.00 42.34           H
ATOM   4685  CG  ARG A 292      -0.540  21.097 -10.274  1.00 39.23           C
ATOM   4686 1HG  ARG A 292      -0.274  21.173 -11.235  1.00 39.23           H
ATOM   4687 2HG  ARG A 292       0.132  20.541  -9.784  1.00 39.23           H
ATOM   4688  CD  ARG A 292      -1.928  20.424 -10.179  1.00 36.35           C
ATOM   4689 1HD  ARG A 292      -2.154  20.248  -9.221  1.00 36.35           H
ATOM   4690 2HD  ARG A 292      -2.622  21.021 -10.581  1.00 36.35           H
ATOM   4691  NE  ARG A 292      -1.967  19.135 -10.898  1.00 33.06           N
ATOM   4692  HE  ARG A 292      -1.162  18.904 -11.444  1.00 33.06           H
ATOM   4693  CZ  ARG A 292      -2.951  18.254 -10.897  1.00 30.44           C
ATOM   4694  NH1 ARG A 292      -4.049  18.434 -10.205  1.00 29.32           N
ATOM   4695 1HH1 ARG A 292      -4.163  19.260  -9.654  1.00 29.32           H
ATOM   4696 2HH1 ARG A 292      -4.773  17.745 -10.228  1.00 29.32           H
ATOM   4697  NH2 ARG A 292      -2.863  17.158 -11.601  1.00 28.69           N
ATOM   4698 1HH2 ARG A 292      -2.045  16.979 -12.148  1.00 28.69           H
ATOM   4699 2HH2 ARG A 292      -3.614  16.497 -11.593  1.00 28.69           H
ATOM   4700  N   SER A 293       1.293  25.524 -10.396  1.00 40.95           N
ATOM   4701  H   SER A 293       2.031  25.155 -10.961  1.00 40.95           H
ATOM   4702  CA  SER A 293       0.932  26.930 -10.515  1.00 44.73           C
ATOM   4703  HA  SER A 293       1.149  27.368  -9.643  1.00 44.73           H
ATOM   4704  C   SER A 293      -0.574  27.004 -10.808  1.00 43.18           C
ATOM   4705  O   SER A 293      -1.058  26.258 -11.676  1.00 41.32           O
ATOM   4706  CB  SER A 293       1.763  27.628 -11.603  1.00 40.68           C
ATOM   4707 1HB  SER A 293       1.421  28.553 -11.770  1.00 40.68           H
ATOM   4708 2HB  SER A 293       2.727  27.671 -11.339  1.00 40.68           H
ATOM   4709  OG  SER A 293       1.700  26.935 -12.831  1.00 34.02           O
ATOM   4710  HG  SER A 293       1.686  25.992 -12.665  1.00 34.02           H
ATOM   4711  N   PRO A 294      -1.353  27.836 -10.090  1.00 38.82           N
ATOM   4712  CA  PRO A 294      -2.761  28.006 -10.390  1.00 41.48           C
ATOM   4713  HA  PRO A 294      -3.235  27.128 -10.456  1.00 41.48           H
ATOM   4714  C   PRO A 294      -2.867  28.696 -11.754  1.00 41.51           C
ATOM   4715  O   PRO A 294      -2.802  29.913 -11.867  1.00 40.68           O
ATOM   4716  CB  PRO A 294      -3.343  28.821  -9.226  1.00 37.15           C
ATOM   4717 1HB  PRO A 294      -4.057  29.444  -9.547  1.00 37.15           H
ATOM   4718 2HB  PRO A 294      -3.718  28.220  -8.520  1.00 37.15           H
ATOM   4719  CG  PRO A 294      -2.135  29.601  -8.695  1.00 36.95           C
ATOM   4720 1HG  PRO A 294      -2.043  30.479  -9.165  1.00 36.95           H
ATOM   4721 2HG  PRO A 294      -2.215  29.756  -7.710  1.00 36.95           H
ATOM   4722  CD  PRO A 294      -0.946  28.702  -9.001  1.00 42.05           C
ATOM   4723 1HD  PRO A 294      -0.152  29.239  -9.286  1.00 42.05           H
ATOM   4724 2HD  PRO A 294      -0.704  28.143  -8.208  1.00 42.05           H
ATOM   4725  N   LYS A 295      -3.001  27.896 -12.816  1.00 42.88           N
ATOM   4726  H   LYS A 295      -2.806  26.919 -12.732  1.00 42.88           H
ATOM   4727  CA  LYS A 295      -3.433  28.445 -14.103  1.00 45.72           C
ATOM   4728  HA  LYS A 295      -2.847  29.222 -14.331  1.00 45.72           H
ATOM   4729  C   LYS A 295      -4.874  28.890 -13.913  1.00 44.10           C
ATOM   4730  O   LYS A 295      -5.774  28.059 -13.829  1.00 41.68           O
ATOM   4731  CB  LYS A 295      -3.262  27.438 -15.254  1.00 42.98           C
ATOM   4732 1HB  LYS A 295      -3.535  26.530 -14.936  1.00 42.98           H
ATOM   4733 2HB  LYS A 295      -3.846  27.714 -16.018  1.00 42.98           H
ATOM   4734  CG  LYS A 295      -1.811  27.375 -15.739  1.00 38.50           C
ATOM   4735 1HG  LYS A 295      -1.514  28.301 -15.973  1.00 38.50           H
ATOM   4736 2HG  LYS A 295      -1.244  27.020 -14.996  1.00 38.50           H
ATOM   4737  CD  LYS A 295      -1.644  26.463 -16.981  1.00 35.27           C
ATOM   4738 1HD  LYS A 295      -1.902  25.526 -16.745  1.00 35.27           H
ATOM   4739 2HD  LYS A 295      -2.230  26.794 -17.720  1.00 35.27           H
ATOM   4740  CE  LYS A 295      -0.190  26.474 -17.456  1.00 31.22           C
ATOM   4741 1HE  LYS A 295       0.065  27.406 -17.714  1.00 31.22           H
ATOM   4742 2HE  LYS A 295       0.401  26.160 -16.713  1.00 31.22           H
ATOM   4743  NZ  LYS A 295       0.039  25.591 -18.633  1.00 29.19           N
ATOM   4744 1HZ  LYS A 295       0.996  25.618 -18.921  1.00 29.19           H
ATOM   4745 2HZ  LYS A 295      -0.523  25.876 -19.409  1.00 29.19           H
ATOM   4746 3HZ  LYS A 295      -0.191  24.642 -18.419  1.00 29.19           H
ATOM   4747  N   HIS A 296      -5.076  30.216 -13.827  1.00 38.79           N
ATOM   4748  H   HIS A 296      -4.280  30.800 -13.669  1.00 38.79           H
ATOM   4749  CA  HIS A 296      -6.377  30.859 -13.949  1.00 42.21           C
ATOM   4750  HA  HIS A 296      -6.927  30.581 -13.162  1.00 42.21           H
ATOM   4751  C   HIS A 296      -7.027  30.386 -15.261  1.00 40.45           C
ATOM   4752  O   HIS A 296      -6.732  30.878 -16.344  1.00 37.70           O
ATOM   4753  CB  HIS A 296      -6.213  32.386 -13.925  1.00 38.48           C
ATOM   4754 1HB  HIS A 296      -5.292  32.615 -14.241  1.00 38.48           H
ATOM   4755 2HB  HIS A 296      -6.888  32.792 -14.541  1.00 38.48           H
ATOM   4756  CG  HIS A 296      -6.404  32.995 -12.553  1.00 34.20           C
ATOM   4757  ND1 HIS A 296      -7.624  33.323 -11.987  1.00 30.39           N
ATOM   4758  HD1 HIS A 296      -8.523  33.176 -12.399  1.00 30.39           H
ATOM   4759  CD2 HIS A 296      -5.431  33.361 -11.657  1.00 28.11           C
ATOM   4760  HD2 HIS A 296      -4.444  33.253 -11.779  1.00 28.11           H
ATOM   4761  CE1 HIS A 296      -7.385  33.874 -10.786  1.00 27.70           C
ATOM   4762  HE1 HIS A 296      -8.092  34.208 -10.163  1.00 27.70           H
ATOM   4763  NE2 HIS A 296      -6.072  33.914 -10.538  1.00 29.47           N
ATOM   4764  N   HIS A 297      -7.905  29.383 -15.169  1.00 40.81           N
ATOM   4765  H   HIS A 297      -7.965  28.866 -14.315  1.00 40.81           H
ATOM   4766  CA  HIS A 297      -8.775  29.024 -16.275  1.00 43.35           C
ATOM   4767  HA  HIS A 297      -8.227  29.014 -17.112  1.00 43.35           H
ATOM   4768  C   HIS A 297      -9.864  30.094 -16.366  1.00 41.17           C
ATOM   4769  O   HIS A 297     -10.853  30.046 -15.640  1.00 38.63           O
ATOM   4770  CB  HIS A 297      -9.340  27.609 -16.092  1.00 41.05           C
ATOM   4771 1HB  HIS A 297      -9.539  27.461 -15.123  1.00 41.05           H
ATOM   4772 2HB  HIS A 297     -10.183  27.525 -16.623  1.00 41.05           H
ATOM   4773  CG  HIS A 297      -8.381  26.533 -16.549  1.00 37.86           C
ATOM   4774  ND1 HIS A 297      -7.927  26.350 -17.840  1.00 34.13           N
ATOM   4775  HD1 HIS A 297      -8.173  26.906 -18.634  1.00 34.13           H
ATOM   4776  CD2 HIS A 297      -7.814  25.559 -15.783  1.00 32.18           C
ATOM   4777  HD2 HIS A 297      -7.949  25.429 -14.801  1.00 32.18           H
ATOM   4778  CE1 HIS A 297      -7.098  25.296 -17.843  1.00 30.24           C
ATOM   4779  HE1 HIS A 297      -6.616  24.951 -18.648  1.00 30.24           H
ATOM   4780  NE2 HIS A 297      -7.008  24.772 -16.616  1.00 31.42           N
ATOM   4781  N   SER A 298      -9.684  31.057 -17.271  1.00 41.90           N
ATOM   4782  H   SER A 298      -8.772  31.193 -17.657  1.00 41.90           H
ATOM   4783  CA  SER A 298     -10.774  31.918 -17.716  1.00 46.09           C
ATOM   4784  HA  SER A 298     -11.067  32.454 -16.924  1.00 46.09           H
ATOM   4785  C   SER A 298     -11.927  31.031 -18.206  1.00 46.49           C
ATOM   4786  O   SER A 298     -11.749  30.169 -19.070  1.00 44.70           O
ATOM   4787  CB  SER A 298     -10.293  32.901 -18.800  1.00 42.70           C
ATOM   4788 1HB  SER A 298     -11.054  33.455 -19.136  1.00 42.70           H
ATOM   4789 2HB  SER A 298      -9.578  33.500 -18.440  1.00 42.70           H
ATOM   4790  OG  SER A 298      -9.746  32.232 -19.918  1.00 35.96           O
ATOM   4791  HG  SER A 298      -9.622  31.306 -19.707  1.00 35.96           H
ATOM   4792  N   GLN A 299     -13.107  31.217 -17.627  1.00 43.59           N
ATOM   4793  H   GLN A 299     -13.141  31.838 -16.844  1.00 43.59           H
ATOM   4794  CA  GLN A 299     -14.363  30.588 -18.041  1.00 46.05           C
ATOM   4795  HA  GLN A 299     -14.186  29.608 -18.128  1.00 46.05           H
ATOM   4796  C   GLN A 299     -14.797  31.154 -19.403  1.00 46.48           C
ATOM   4797  O   GLN A 299     -15.755  31.902 -19.510  1.00 44.01           O
ATOM   4798  CB  GLN A 299     -15.443  30.823 -16.966  1.00 43.10           C
ATOM   4799 1HB  GLN A 299     -15.457  31.799 -16.748  1.00 43.10           H
ATOM   4800 2HB  GLN A 299     -16.326  30.554 -17.350  1.00 43.10           H
ATOM   4801  CG  GLN A 299     -15.243  30.049 -15.654  1.00 37.67           C
ATOM   4802 1HG  GLN A 299     -15.265  29.068 -15.849  1.00 37.67           H
ATOM   4803 2HG  GLN A 299     -14.354  30.292 -15.265  1.00 37.67           H
ATOM   4804  CD  GLN A 299     -16.338  30.377 -14.632  1.00 33.26           C
ATOM   4805  OE1 GLN A 299     -17.108  31.310 -14.790  1.00 30.71           O
ATOM   4806  NE2 GLN A 299     -16.452  29.646 -13.550  1.00 32.03           N
ATOM   4807 1HE2 GLN A 299     -17.159  29.858 -12.875  1.00 32.03           H
ATOM   4808 2HE2 GLN A 299     -15.832  28.876 -13.399  1.00 32.03           H
ATOM   4809  N   ARG A 300     -14.085  30.805 -20.474  1.00 46.91           N
ATOM   4810  H   ARG A 300     -13.166  30.430 -20.349  1.00 46.91           H
ATOM   4811  CA  ARG A 300     -14.616  30.958 -21.824  1.00 49.05           C
ATOM   4812  HA  ARG A 300     -15.148  31.804 -21.845  1.00 49.05           H
ATOM   4813  C   ARG A 300     -15.522  29.764 -22.105  1.00 47.87           C
ATOM   4814  O   ARG A 300     -15.105  28.613 -21.969  1.00 45.10           O
ATOM   4815  CB  ARG A 300     -13.495  31.118 -22.863  1.00 44.80           C
ATOM   4816 1HB  ARG A 300     -12.729  30.525 -22.615  1.00 44.80           H
ATOM   4817 2HB  ARG A 300     -13.841  30.857 -23.764  1.00 44.80           H
ATOM   4818  CG  ARG A 300     -13.014  32.581 -22.906  1.00 39.52           C
ATOM   4819 1HG  ARG A 300     -13.791  33.174 -23.119  1.00 39.52           H
ATOM   4820 2HG  ARG A 300     -12.641  32.828 -22.012  1.00 39.52           H
ATOM   4821  CD  ARG A 300     -11.926  32.783 -23.972  1.00 36.27           C
ATOM   4822 1HD  ARG A 300     -11.090  32.310 -23.694  1.00 36.27           H
ATOM   4823 2HD  ARG A 300     -12.240  32.417 -24.848  1.00 36.27           H
ATOM   4824  NE  ARG A 300     -11.605  34.218 -24.159  1.00 32.76           N
ATOM   4825  HE  ARG A 300     -12.145  34.871 -23.628  1.00 32.76           H
ATOM   4826  CZ  ARG A 300     -10.677  34.725 -24.957  1.00 31.65           C
ATOM   4827  NH1 ARG A 300      -9.889  33.967 -25.664  1.00 31.43           N
ATOM   4828 1HH1 ARG A 300      -9.975  32.972 -25.614  1.00 31.43           H
ATOM   4829 2HH1 ARG A 300      -9.198  34.380 -26.257  1.00 31.43           H
ATOM   4830  NH2 ARG A 300     -10.524  36.018 -25.050  1.00 32.14           N
ATOM   4831 1HH2 ARG A 300     -11.109  36.630 -24.518  1.00 32.14           H
ATOM   4832 2HH2 ARG A 300      -9.822  36.396 -25.654  1.00 32.14           H
ATOM   4833  N   ALA A 301     -16.780  30.062 -22.481  1.00 43.16           N
ATOM   4834  H   ALA A 301     -17.042  31.027 -22.479  1.00 43.16           H
ATOM   4835  CA  ALA A 301     -17.793  29.098 -22.891  1.00 45.22           C
ATOM   4836  HA  ALA A 301     -18.121  28.633 -22.068  1.00 45.22           H
ATOM   4837  C   ALA A 301     -17.181  28.041 -23.831  1.00 45.73           C
ATOM   4838  O   ALA A 301     -16.770  28.330 -24.962  1.00 44.19           O
ATOM   4839  CB  ALA A 301     -18.941  29.868 -23.559  1.00 40.86           C
ATOM   4840 1HB  ALA A 301     -19.326  30.549 -22.936  1.00 40.86           H
ATOM   4841 2HB  ALA A 301     -19.678  29.249 -23.831  1.00 40.86           H
ATOM   4842 3HB  ALA A 301     -18.623  30.346 -24.378  1.00 40.86           H
ATOM   4843  N   ARG A 302     -17.057  26.810 -23.331  1.00 50.71           N
ATOM   4844  H   ARG A 302     -17.380  26.641 -22.400  1.00 50.71           H
ATOM   4845  CA  ARG A 302     -16.472  25.695 -24.078  1.00 53.62           C
ATOM   4846  HA  ARG A 302     -15.599  26.009 -24.453  1.00 53.62           H
ATOM   4847  C   ARG A 302     -17.425  25.318 -25.217  1.00 54.07           C
ATOM   4848  O   ARG A 302     -18.415  24.630 -24.979  1.00 52.09           O
ATOM   4849  CB  ARG A 302     -16.203  24.501 -23.141  1.00 50.08           C
ATOM   4850 1HB  ARG A 302     -16.995  24.388 -22.541  1.00 50.08           H
ATOM   4851 2HB  ARG A 302     -16.089  23.681 -23.702  1.00 50.08           H
ATOM   4852  CG  ARG A 302     -14.938  24.678 -22.262  1.00 44.27           C
ATOM   4853 1HG  ARG A 302     -14.130  24.722 -22.850  1.00 44.27           H
ATOM   4854 2HG  ARG A 302     -15.016  25.526 -21.737  1.00 44.27           H
ATOM   4855  CD  ARG A 302     -14.789  23.492 -21.287  1.00 40.55           C
ATOM   4856 1HD  ARG A 302     -15.496  23.546 -20.582  1.00 40.55           H
ATOM   4857 2HD  ARG A 302     -14.882  22.631 -21.788  1.00 40.55           H
ATOM   4858  NE  ARG A 302     -13.473  23.483 -20.610  1.00 37.00           N
ATOM   4859  HE  ARG A 302     -12.772  24.087 -20.990  1.00 37.00           H
ATOM   4860  CZ  ARG A 302     -13.120  22.757 -19.548  1.00 35.23           C
ATOM   4861  NH1 ARG A 302     -13.966  21.977 -18.935  1.00 34.84           N
ATOM   4862 1HH1 ARG A 302     -14.910  21.911 -19.259  1.00 34.84           H
ATOM   4863 2HH1 ARG A 302     -13.671  21.445 -18.141  1.00 34.84           H
ATOM   4864  NH2 ARG A 302     -11.906  22.821 -19.081  1.00 33.89           N
ATOM   4865 1HH2 ARG A 302     -11.233  23.417 -19.519  1.00 33.89           H
ATOM   4866 2HH2 ARG A 302     -11.647  22.274 -18.285  1.00 33.89           H
ATOM   4867  N   LYS A 303     -17.105  25.708 -26.463  1.00 51.88           N
ATOM   4868  H   LYS A 303     -16.528  26.515 -26.589  1.00 51.88           H
ATOM   4869  CA  LYS A 303     -17.585  24.974 -27.648  1.00 57.18           C
ATOM   4870  HA  LYS A 303     -18.555  25.181 -27.772  1.00 57.18           H
ATOM   4871  C   LYS A 303     -17.359  23.486 -27.373  1.00 61.34           C
ATOM   4872  O   LYS A 303     -16.275  23.116 -26.925  1.00 59.60           O
ATOM   4873  CB  LYS A 303     -16.822  25.414 -28.921  1.00 51.42           C
ATOM   4874 1HB  LYS A 303     -15.951  25.821 -28.646  1.00 51.42           H
ATOM   4875 2HB  LYS A 303     -16.650  24.607 -29.485  1.00 51.42           H
ATOM   4876  CG  LYS A 303     -17.596  26.444 -29.767  1.00 44.59           C
ATOM   4877 1HG  LYS A 303     -18.468  26.040 -30.044  1.00 44.59           H
ATOM   4878 2HG  LYS A 303     -17.767  27.255 -29.207  1.00 44.59           H
ATOM   4879  CD  LYS A 303     -16.808  26.864 -31.037  1.00 40.42           C
ATOM   4880 1HD  LYS A 303     -15.979  27.352 -30.765  1.00 40.42           H
ATOM   4881 2HD  LYS A 303     -16.559  26.047 -31.556  1.00 40.42           H
ATOM   4882  CE  LYS A 303     -17.647  27.781 -31.934  1.00 34.02           C
ATOM   4883 1HE  LYS A 303     -18.461  27.287 -32.240  1.00 34.02           H
ATOM   4884 2HE  LYS A 303     -17.923  28.588 -31.413  1.00 34.02           H
ATOM   4885  NZ  LYS A 303     -16.910  28.245 -33.142  1.00 31.16           N
ATOM   4886 1HZ  LYS A 303     -17.483  28.840 -33.705  1.00 31.16           H
ATOM   4887 2HZ  LYS A 303     -16.623  27.471 -33.706  1.00 31.16           H
ATOM   4888 3HZ  LYS A 303     -16.091  28.759 -32.887  1.00 31.16           H
ATOM   4889  N   LYS A 304     -18.396  22.635 -27.590  1.00 64.47           N
ATOM   4890  H   LYS A 304     -19.268  23.029 -27.880  1.00 64.47           H
ATOM   4891  CA  LYS A 304     -18.324  21.176 -27.428  1.00 68.91           C
ATOM   4892  HA  LYS A 304     -18.075  21.015 -26.473  1.00 68.91           H
ATOM   4893  C   LYS A 304     -17.243  20.611 -28.365  1.00 73.30           C
ATOM   4894  O   LYS A 304     -17.544  20.187 -29.483  1.00 69.12           O
ATOM   4895  CB  LYS A 304     -19.696  20.516 -27.721  1.00 62.07           C
ATOM   4896 1HB  LYS A 304     -20.119  21.004 -28.485  1.00 62.07           H
ATOM   4897 2HB  LYS A 304     -19.533  19.564 -27.982  1.00 62.07           H
ATOM   4898  CG  LYS A 304     -20.696  20.519 -26.548  1.00 53.59           C
ATOM   4899 1HG  LYS A 304     -20.295  20.028 -25.775  1.00 53.59           H
ATOM   4900 2HG  LYS A 304     -20.885  21.464 -26.281  1.00 53.59           H
ATOM   4901  CD  LYS A 304     -22.020  19.827 -26.967  1.00 48.72           C
ATOM   4902 1HD  LYS A 304     -22.462  20.369 -27.682  1.00 48.72           H
ATOM   4903 2HD  LYS A 304     -21.816  18.914 -27.319  1.00 48.72           H
ATOM   4904  CE  LYS A 304     -22.988  19.692 -25.784  1.00 41.62           C
ATOM   4905 1HE  LYS A 304     -22.575  19.108 -25.085  1.00 41.62           H
ATOM   4906 2HE  LYS A 304     -23.166  20.598 -25.399  1.00 41.62           H
ATOM   4907  NZ  LYS A 304     -24.299  19.089 -26.177  1.00 36.11           N
ATOM   4908 1HZ  LYS A 304     -24.909  19.013 -25.388  1.00 36.11           H
ATOM   4909 2HZ  LYS A 304     -24.172  18.173 -26.557  1.00 36.11           H
ATOM   4910 3HZ  LYS A 304     -24.758  19.648 -26.868  1.00 36.11           H
ATOM   4911  N   ASN A 305     -16.007  20.659 -27.948  1.00 68.78           N
ATOM   4912  H   ASN A 305     -15.803  21.129 -27.089  1.00 68.78           H
ATOM   4913  CA  ASN A 305     -14.921  20.053 -28.691  1.00 72.63           C
ATOM   4914  HA  ASN A 305     -15.025  20.276 -29.660  1.00 72.63           H
ATOM   4915  C   ASN A 305     -15.041  18.538 -28.525  1.00 77.01           C
ATOM   4916  O   ASN A 305     -14.899  18.029 -27.408  1.00 73.97           O
ATOM   4917  CB  ASN A 305     -13.569  20.647 -28.233  1.00 65.55           C
ATOM   4918 1HB  ASN A 305     -13.639  21.644 -28.198  1.00 65.55           H
ATOM   4919 2HB  ASN A 305     -13.343  20.296 -27.324  1.00 65.55           H
ATOM   4920  CG  ASN A 305     -12.452  20.273 -29.188  1.00 55.76           C
ATOM   4921  OD1 ASN A 305     -12.653  19.520 -30.121  1.00 50.79           O
ATOM   4922  ND2 ASN A 305     -11.259  20.794 -29.012  1.00 50.05           N
ATOM   4923 1HD2 ASN A 305     -10.518  20.571 -29.645  1.00 50.05           H
ATOM   4924 2HD2 ASN A 305     -11.092  21.414 -28.245  1.00 50.05           H
ATOM   4925  N   LYS A 306     -15.373  17.835 -29.606  1.00 80.27           N
ATOM   4926  H   LYS A 306     -15.484  18.337 -30.464  1.00 80.27           H
ATOM   4927  CA  LYS A 306     -15.591  16.378 -29.643  1.00 83.32           C
ATOM   4928  HA  LYS A 306     -15.974  16.154 -28.747  1.00 83.32           H
ATOM   4929  C   LYS A 306     -14.293  15.582 -29.798  1.00 86.57           C
ATOM   4930  O   LYS A 306     -14.339  14.362 -29.754  1.00 82.05           O
ATOM   4931  CB  LYS A 306     -16.577  16.026 -30.764  1.00 76.96           C
ATOM   4932 1HB  LYS A 306     -16.243  16.432 -31.615  1.00 76.96           H
ATOM   4933 2HB  LYS A 306     -16.604  15.031 -30.857  1.00 76.96           H
ATOM   4934  CG  LYS A 306     -18.009  16.530 -30.514  1.00 66.66           C
ATOM   4935 1HG  LYS A 306     -18.335  16.195 -29.630  1.00 66.66           H
ATOM   4936 2HG  LYS A 306     -18.020  17.530 -30.517  1.00 66.66           H
ATOM   4937  CD  LYS A 306     -18.919  16.005 -31.627  1.00 62.38           C
ATOM   4938 1HD  LYS A 306     -18.604  16.375 -32.501  1.00 62.38           H
ATOM   4939 2HD  LYS A 306     -18.859  15.007 -31.646  1.00 62.38           H
ATOM   4940  CE  LYS A 306     -20.384  16.409 -31.418  1.00 51.81           C
ATOM   4941 1HE  LYS A 306     -20.698  16.096 -30.522  1.00 51.81           H
ATOM   4942 2HE  LYS A 306     -20.474  17.403 -31.475  1.00 51.81           H
ATOM   4943  NZ  LYS A 306     -21.245  15.794 -32.464  1.00 42.11           N
ATOM   4944 1HZ  LYS A 306     -22.203  16.051 -32.337  1.00 42.11           H
ATOM   4945 2HZ  LYS A 306     -21.188  14.796 -32.434  1.00 42.11           H
ATOM   4946 3HZ  LYS A 306     -20.966  16.090 -33.377  1.00 42.11           H
ATOM   4947  N   ASN A 307     -13.163  16.253 -29.973  1.00 86.33           N
ATOM   4948  H   ASN A 307     -13.188  17.252 -29.934  1.00 86.33           H
ATOM   4949  CA  ASN A 307     -11.883  15.595 -30.220  1.00 88.25           C
ATOM   4950  HA  ASN A 307     -12.053  14.959 -30.973  1.00 88.25           H
ATOM   4951  C   ASN A 307     -11.415  14.789 -29.002  1.00 90.04           C
ATOM   4952  O   ASN A 307     -11.718  15.132 -27.853  1.00 87.72           O
ATOM   4953  CB  ASN A 307     -10.833  16.636 -30.629  1.00 85.29           C
ATOM   4954 1HB  ASN A 307     -10.776  17.329 -29.910  1.00 85.29           H
ATOM   4955 2HB  ASN A 307      -9.949  16.177 -30.721  1.00 85.29           H
ATOM   4956  CG  ASN A 307     -11.141  17.339 -31.943  1.00 80.40           C
ATOM   4957  OD1 ASN A 307     -12.163  17.145 -32.576  1.00 73.61           O
ATOM   4958  ND2 ASN A 307     -10.276  18.222 -32.381  1.00 74.45           N
ATOM   4959 1HD2 ASN A 307     -10.460  18.726 -33.225  1.00 74.45           H
ATOM   4960 2HD2 ASN A 307      -9.433  18.391 -31.871  1.00 74.45           H
ATOM   4961  N   CYS A 308     -10.626  13.753 -29.272  1.00 88.58           N
ATOM   4962  H   CYS A 308     -10.443  13.551 -30.234  1.00 88.58           H
ATOM   4963  CA  CYS A 308     -10.008  12.890 -28.277  1.00 89.16           C
ATOM   4964  HA  CYS A 308     -10.753  12.376 -27.851  1.00 89.16           H
ATOM   4965  C   CYS A 308      -9.301  13.704 -27.185  1.00 89.49           C
ATOM   4966  O   CYS A 308      -8.447  14.540 -27.460  1.00 88.24           O
ATOM   4967  CB  CYS A 308      -9.019  11.956 -28.990  1.00 89.26           C
ATOM   4968 1HB  CYS A 308      -9.579  11.425 -29.626  1.00 89.26           H
ATOM   4969 2HB  CYS A 308      -8.415  12.565 -29.505  1.00 89.26           H
ATOM   4970  SG  CYS A 308      -8.101  10.895 -27.833  1.00 88.10           S
ATOM   4971  N   ARG A 309      -9.702  13.468 -25.938  1.00 92.69           N
ATOM   4972  H   ARG A 309     -10.431  12.798 -25.798  1.00 92.69           H
ATOM   4973  CA  ARG A 309      -9.141  14.130 -24.761  1.00 92.88           C
ATOM   4974  HA  ARG A 309      -8.153  14.150 -24.916  1.00 92.88           H
ATOM   4975  C   ARG A 309      -9.398  13.333 -23.491  1.00 93.84           C
ATOM   4976  O   ARG A 309     -10.236  12.431 -23.460  1.00 93.12           O
ATOM   4977  CB  ARG A 309      -9.695  15.561 -24.639  1.00 91.10           C
ATOM   4978 1HB  ARG A 309      -9.229  16.022 -23.884  1.00 91.10           H
ATOM   4979 2HB  ARG A 309      -9.512  16.050 -25.492  1.00 91.10           H
ATOM   4980  CG  ARG A 309     -11.208  15.589 -24.372  1.00 86.20           C
ATOM   4981 1HG  ARG A 309     -11.684  15.111 -25.110  1.00 86.20           H
ATOM   4982 2HG  ARG A 309     -11.400  15.135 -23.502  1.00 86.20           H
ATOM   4983  CD  ARG A 309     -11.708  17.031 -24.305  1.00 85.66           C
ATOM   4984 1HD  ARG A 309     -11.237  17.525 -23.574  1.00 85.66           H
ATOM   4985 2HD  ARG A 309     -11.546  17.492 -25.177  1.00 85.66           H
ATOM   4986  NE  ARG A 309     -13.153  17.049 -24.027  1.00 75.76           N
ATOM   4987  HE  ARG A 309     -13.619  16.164 -24.014  1.00 75.76           H
ATOM   4988  CZ  ARG A 309     -13.895  18.112 -23.793  1.00 67.87           C
ATOM   4989  NH1 ARG A 309     -13.388  19.312 -23.793  1.00 61.93           N
ATOM   4990 1HH1 ARG A 309     -12.413  19.443 -23.974  1.00 61.93           H
ATOM   4991 2HH1 ARG A 309     -13.974  20.102 -23.612  1.00 61.93           H
ATOM   4992  NH2 ARG A 309     -15.169  17.970 -23.561  1.00 58.27           N
ATOM   4993 1HH2 ARG A 309     -15.579  17.058 -23.561  1.00 58.27           H
ATOM   4994 2HH2 ARG A 309     -15.737  18.773 -23.383  1.00 58.27           H
ATOM   4995  N   ARG A 310      -8.733  13.740 -22.425  1.00 92.17           N
ATOM   4996  H   ARG A 310      -8.033  14.443 -22.550  1.00 92.17           H
ATOM   4997  CA  ARG A 310      -8.954  13.228 -21.073  1.00 93.02           C
ATOM   4998  HA  ARG A 310      -9.098  12.242 -21.151  1.00 93.02           H
ATOM   4999  C   ARG A 310     -10.228  13.811 -20.455  1.00 93.06           C
ATOM   5000  O   ARG A 310     -10.444  15.023 -20.486  1.00 91.86           O
ATOM   5001  CB  ARG A 310      -7.700  13.508 -20.230  1.00 92.28           C
ATOM   5002 1HB  ARG A 310      -6.892  13.225 -20.746  1.00 92.28           H
ATOM   5003 2HB  ARG A 310      -7.648  14.489 -20.041  1.00 92.28           H
ATOM   5004  CG  ARG A 310      -7.732  12.745 -18.897  1.00 91.28           C
ATOM   5005 1HG  ARG A 310      -8.458  13.122 -18.322  1.00 91.28           H
ATOM   5006 2HG  ARG A 310      -7.917  11.779 -19.077  1.00 91.28           H
ATOM   5007  CD  ARG A 310      -6.408  12.859 -18.152  1.00 91.47           C
ATOM   5008 1HD  ARG A 310      -6.410  12.226 -17.378  1.00 91.47           H
ATOM   5009 2HD  ARG A 310      -5.660  12.624 -18.772  1.00 91.47           H
ATOM   5010  NE  ARG A 310      -6.154  14.217 -17.628  1.00 87.82           N
ATOM   5011  HE  ARG A 310      -6.748  14.960 -17.936  1.00 87.82           H
ATOM   5012  CZ  ARG A 310      -5.176  14.508 -16.767  1.00 89.01           C
ATOM   5013  NH1 ARG A 310      -4.360  13.600 -16.313  1.00 81.76           N
ATOM   5014 1HH1 ARG A 310      -4.455  12.649 -16.609  1.00 81.76           H
[truncated: 117,641 more chars]
