# Supplementary material for: Variety of genetic defects in GnRH and hypothalamic–pituitary signaling and development in normosmic patients with IHH
Source: Front Endocrinol (Lausanne). 2024 Jul 1;15:1396805. doi: 10.3389/fendo.2024.1396805 (PMC11246878; doi:10.3389/fendo.2024.1396805)
Supplement: Supplementary file 1 [file DataSheet_1.zip › BMP4_Ser91Cys_Afold3.pdb]

REMARK YASARA *************************************************************
REMARK YASARA *                                                           *
REMARK YASARA *                     Y  A  S  A  R  A                      *
REMARK YASARA *                                                           *
REMARK YASARA *   Yet Another Scientific Artificial Reality Application   *
REMARK YASARA *                                                           *
REMARK YASARA *            MOLECULE STRUCTURE FILE, PDB FORMAT            *
REMARK YASARA *                                                           *
REMARK YASARA * Just use YASARA every day to make your questions go away! *
REMARK YASARA *                                                           *
REMARK YASARA *                      www.YASARA.org                       *
REMARK YASARA *                                                           *
REMARK YASARA *************************************************************
REMARK YASARA
REMARK YASARA Version:           24.4.10.W.64
REMARK YASARA Written on:        Mon May 20 14:00:28 2024
REMARK YASARA Number of models:  1
REMARK YASARA Number of atoms:   6498
REMARK YASARA Please address questions or suggestions to: Eliza@yasara.org
REMARK YASARA
COMPND    MOL_ID: 1;
COMPND   2 MOLECULE: .;
COMPND   3 CHAIN: ;
SEQRES   1 A  408  MET ILE PRO GLY ASN ARG MET LEU MET VAL VAL LEU LEU 
SEQRES   2 A  408  CYS GLN VAL LEU LEU GLY GLY ALA SER HIS ALA SER LEU 
SEQRES   3 A  408  ILE PRO GLU THR GLY LYS LYS LYS VAL ALA GLU ILE GLN 
SEQRES   4 A  408  GLY HIS ALA GLY GLY ARG ARG SER GLY GLN SER HIS GLU 
SEQRES   5 A  408  LEU LEU ARG ASP PHE GLU ALA THR LEU LEU GLN MET PHE 
SEQRES   6 A  408  GLY LEU ARG ARG ARG PRO GLN PRO SER LYS SER ALA VAL 
SEQRES   7 A  408  ILE PRO ASP TYR MET ARG ASP LEU TYR ARG LEU GLN CYS 
SEQRES   8 A  408  GLY GLU GLU GLU GLU GLU GLN ILE HIS SER THR GLY LEU 
SEQRES   9 A  408  GLU TYR PRO GLU ARG PRO ALA SER ARG ALA ASN THR VAL 
SEQRES  10 A  408  ARG SER PHE HIS HIS GLU GLU HIS LEU GLU ASN ILE PRO 
SEQRES  11 A  408  GLY THR SER GLU ASN SER ALA PHE ARG PHE LEU PHE ASN 
SEQRES  12 A  408  LEU SER SER ILE PRO GLU ASN GLU VAL ILE SER SER ALA 
SEQRES  13 A  408  GLU LEU ARG LEU PHE ARG GLU GLN VAL ASP GLN GLY PRO 
SEQRES  14 A  408  ASP TRP GLU ARG GLY PHE HIS ARG ILE ASN ILE TYR GLU 
SEQRES  15 A  408  VAL MET LYS PRO PRO ALA GLU VAL VAL PRO GLY HIS LEU 
SEQRES  16 A  408  ILE THR ARG LEU LEU ASP THR ARG LEU VAL HIS HIS ASN 
SEQRES  17 A  408  VAL THR ARG TRP GLU THR PHE ASP VAL SER PRO ALA VAL 
SEQRES  18 A  408  LEU ARG TRP THR ARG GLU LYS GLN PRO ASN TYR GLY LEU 
SEQRES  19 A  408  ALA ILE GLU VAL THR HIS LEU HIS GLN THR ARG THR HIS 
SEQRES  20 A  408  GLN GLY GLN HIS VAL ARG ILE SER ARG SER LEU PRO GLN 
SEQRES  21 A  408  GLY SER GLY ASN TRP ALA GLN LEU ARG PRO LEU LEU VAL 
SEQRES  22 A  408  THR PHE GLY HIS ASP GLY ARG GLY HIS ALA LEU THR ARG 
SEQRES  23 A  408  ARG ARG ARG ALA LYS ARG SER PRO LYS HIS HIS SER GLN 
SEQRES  24 A  408  ARG ALA ARG LYS LYS ASN LYS ASN CYS ARG ARG HIS SER 
SEQRES  25 A  408  LEU TYR VAL ASP PHE SER ASP VAL GLY TRP ASN ASP TRP 
SEQRES  26 A  408  ILE VAL ALA PRO PRO GLY TYR GLN ALA PHE TYR CYS HIS 
SEQRES  27 A  408  GLY ASP CYS PRO PHE PRO LEU ALA ASP HIS LEU ASN SER 
SEQRES  28 A  408  THR ASN HIS ALA ILE VAL GLN THR LEU VAL ASN SER VAL 
SEQRES  29 A  408  ASN SER SER ILE PRO LYS ALA CYS CYS VAL PRO THR GLU 
SEQRES  30 A  408  LEU SER ALA ILE SER MET LEU TYR LEU ASP GLU TYR ASP 
SEQRES  31 A  408  LYS VAL VAL LEU LYS ASN TYR GLN GLU MET VAL VAL GLU 
SEQRES  32 A  408  GLY CYS GLY CYS ARG 
SSBOND   0 CYS A  308    CYS A  373                                       2.04
SSBOND   1 CYS A  337    CYS A  405                                       1.95
SSBOND   2 CYS A  341    CYS A  407                                       2.02
ATOM      1  N   MET A   1       3.145  -7.607 -27.734  1.00 21.62           N
ATOM      2 1H   MET A   1       3.824  -8.154 -27.244  1.00 21.62           H
ATOM      3 2H   MET A   1       2.908  -8.093 -28.575  1.00 21.62           H
ATOM      4 3H   MET A   1       2.323  -7.556 -27.166  1.00 21.62           H
ATOM      5  CA  MET A   1       3.667  -6.259 -28.031  1.00 31.76           C
ATOM      6  HA  MET A   1       3.876  -5.824 -27.155  1.00 31.76           H
ATOM      7  C   MET A   1       2.594  -5.476 -28.774  1.00 31.91           C
ATOM      8  O   MET A   1       2.347  -5.784 -29.933  1.00 30.04           O
ATOM      9  CB  MET A   1       4.955  -6.333 -28.873  1.00 30.52           C
ATOM     10 1HB  MET A   1       4.791  -6.927 -29.661  1.00 30.52           H
ATOM     11 2HB  MET A   1       5.185  -5.413 -29.190  1.00 30.52           H
ATOM     12  CG  MET A   1       6.146  -6.888 -28.086  1.00 27.25           C
ATOM     13 1HG  MET A   1       6.376  -6.165 -27.435  1.00 27.25           H
ATOM     14 2HG  MET A   1       5.776  -7.675 -27.593  1.00 27.25           H
ATOM     15  SD  MET A   1       7.561  -7.340 -29.136  1.00 24.71           S
ATOM     16  CE  MET A   1       8.580  -5.830 -29.046  1.00 21.66           C
ATOM     17 1HE  MET A   1       9.415  -5.928 -29.588  1.00 21.66           H
ATOM     18 2HE  MET A   1       8.847  -5.634 -28.103  1.00 21.66           H
ATOM     19 3HE  MET A   1       8.079  -5.038 -29.395  1.00 21.66           H
ATOM     20  N   ILE A   2       1.896  -4.559 -28.109  1.00 26.15           N
ATOM     21  H   ILE A   2       2.057  -4.459 -27.127  1.00 26.15           H
ATOM     22  CA  ILE A   2       0.896  -3.683 -28.749  1.00 32.80           C
ATOM     23  HA  ILE A   2       0.958  -3.812 -29.739  1.00 32.80           H
ATOM     24  C   ILE A   2       1.251  -2.238 -28.354  1.00 32.17           C
ATOM     25  O   ILE A   2       1.080  -1.879 -27.189  1.00 29.54           O
ATOM     26  CB  ILE A   2      -0.549  -4.066 -28.357  1.00 30.77           C
ATOM     27  HB  ILE A   2      -0.628  -3.986 -27.363  1.00 30.77           H
ATOM     28  CG1 ILE A   2      -0.872  -5.530 -28.751  1.00 27.76           C
ATOM     29 1HG1 ILE A   2      -0.815  -5.607 -29.746  1.00 27.76           H
ATOM     30 2HG1 ILE A   2      -0.188  -6.126 -28.331  1.00 27.76           H
ATOM     31  CG2 ILE A   2      -1.555  -3.103 -29.029  1.00 28.42           C
ATOM     32 1HG2 ILE A   2      -2.495  -3.339 -28.784  1.00 28.42           H
ATOM     33 2HG2 ILE A   2      -1.478  -3.142 -30.025  1.00 28.42           H
ATOM     34 3HG2 ILE A   2      -1.391  -2.158 -28.745  1.00 28.42           H
ATOM     35  CD1 ILE A   2      -2.261  -6.026 -28.317  1.00 26.61           C
ATOM     36 1HD1 ILE A   2      -2.408  -6.974 -28.600  1.00 26.61           H
ATOM     37 2HD1 ILE A   2      -2.984  -5.468 -28.725  1.00 26.61           H
ATOM     38 3HD1 ILE A   2      -2.363  -5.983 -27.323  1.00 26.61           H
ATOM     39  N   PRO A   3       1.753  -1.387 -29.267  1.00 25.04           N
ATOM     40  CA  PRO A   3       2.161  -0.011 -28.962  1.00 31.13           C
ATOM     41  HA  PRO A   3       2.501   0.020 -28.022  1.00 31.13           H
ATOM     42  C   PRO A   3       1.009   1.007 -28.940  1.00 32.61           C
ATOM     43  O   PRO A   3       1.248   2.203 -28.838  1.00 31.44           O
ATOM     44  CB  PRO A   3       3.241   0.303 -30.008  1.00 29.76           C
ATOM     45 1HB  PRO A   3       3.257   1.279 -30.225  1.00 29.76           H
ATOM     46 2HB  PRO A   3       4.144   0.018 -29.687  1.00 29.76           H
ATOM     47  CG  PRO A   3       2.814  -0.516 -31.225  1.00 29.48           C
ATOM     48 1HG  PRO A   3       2.165  -0.004 -31.787  1.00 29.48           H
ATOM     49 2HG  PRO A   3       3.607  -0.769 -31.778  1.00 29.48           H
ATOM     50  CD  PRO A   3       2.151  -1.758 -30.618  1.00 33.14           C
ATOM     51 1HD  PRO A   3       1.341  -2.027 -31.139  1.00 33.14           H
ATOM     52 2HD  PRO A   3       2.791  -2.526 -30.575  1.00 33.14           H
ATOM     53  N   GLY A   4      -0.261   0.556 -29.022  1.00 28.33           N
ATOM     54  H   GLY A   4      -0.425  -0.427 -28.942  1.00 28.33           H
ATOM     55  CA  GLY A   4      -1.413   1.445 -29.223  1.00 34.06           C
ATOM     56 1HA  GLY A   4      -1.170   2.059 -29.974  1.00 34.06           H
ATOM     57 2HA  GLY A   4      -2.176   0.862 -29.502  1.00 34.06           H
ATOM     58  C   GLY A   4      -1.853   2.292 -28.015  1.00 35.22           C
ATOM     59  O   GLY A   4      -2.371   3.389 -28.215  1.00 33.31           O
ATOM     60  N   ASN A   5      -1.626   1.856 -26.777  1.00 27.41           N
ATOM     61  H   ASN A   5      -1.064   1.040 -26.643  1.00 27.41           H
ATOM     62  CA  ASN A   5      -2.180   2.544 -25.602  1.00 34.50           C
ATOM     63  HA  ASN A   5      -3.037   2.928 -25.946  1.00 34.50           H
ATOM     64  C   ASN A   5      -1.353   3.751 -25.110  1.00 34.88           C
ATOM     65  O   ASN A   5      -1.877   4.597 -24.393  1.00 33.44           O
ATOM     66  CB  ASN A   5      -2.453   1.528 -24.474  1.00 34.05           C
ATOM     67 1HB  ASN A   5      -1.823   0.758 -24.575  1.00 34.05           H
ATOM     68 2HB  ASN A   5      -2.295   1.975 -23.593  1.00 34.05           H
ATOM     69  CG  ASN A   5      -3.871   0.982 -24.479  1.00 30.20           C
ATOM     70  OD1 ASN A   5      -4.665   1.225 -25.376  1.00 28.64           O
ATOM     71  ND2 ASN A   5      -4.247   0.210 -23.490  1.00 28.02           N
ATOM     72 1HD2 ASN A   5      -5.172  -0.171 -23.477  1.00 28.02           H
ATOM     73 2HD2 ASN A   5      -3.610   0.001 -22.748  1.00 28.02           H
ATOM     74  N   ARG A   6      -0.080   3.852 -25.500  1.00 24.34           N
ATOM     75  H   ARG A   6       0.298   3.145 -26.098  1.00 24.34           H
ATOM     76  CA  ARG A   6       0.789   4.967 -25.081  1.00 29.90           C
ATOM     77  HA  ARG A   6       0.568   5.116 -24.117  1.00 29.90           H
ATOM     78  C   ARG A   6       0.476   6.277 -25.812  1.00 29.22           C
ATOM     79  O   ARG A   6       0.640   7.350 -25.255  1.00 28.56           O
ATOM     80  CB  ARG A   6       2.269   4.571 -25.231  1.00 29.99           C
ATOM     81 1HB  ARG A   6       2.406   4.147 -26.126  1.00 29.99           H
ATOM     82 2HB  ARG A   6       2.837   5.391 -25.159  1.00 29.99           H
ATOM     83  CG  ARG A   6       2.689   3.580 -24.144  1.00 26.43           C
ATOM     84 1HG  ARG A   6       2.513   3.986 -23.247  1.00 26.43           H
ATOM     85 2HG  ARG A   6       2.153   2.742 -24.242  1.00 26.43           H
ATOM     86  CD  ARG A   6       4.180   3.240 -24.259  1.00 25.51           C
ATOM     87 1HD  ARG A   6       4.335   2.661 -25.059  1.00 25.51           H
ATOM     88 2HD  ARG A   6       4.714   4.081 -24.347  1.00 25.51           H
ATOM     89  NE  ARG A   6       4.664   2.518 -23.076  1.00 23.40           N
ATOM     90  HE  ARG A   6       4.006   2.387 -22.335  1.00 23.40           H
ATOM     91  CZ  ARG A   6       5.875   2.022 -22.883  1.00 24.77           C
ATOM     92  NH1 ARG A   6       6.788   2.052 -23.815  1.00 23.40           N
ATOM     93 1HH1 ARG A   6       6.581   2.458 -24.705  1.00 23.40           H
ATOM     94 2HH1 ARG A   6       7.695   1.669 -23.639  1.00 23.40           H
ATOM     95  NH2 ARG A   6       6.200   1.497 -21.729  1.00 23.90           N
ATOM     96 1HH2 ARG A   6       5.531   1.469 -20.986  1.00 23.90           H
ATOM     97 2HH2 ARG A   6       7.117   1.124 -21.590  1.00 23.90           H
ATOM     98  N   MET A   7      -0.031   6.182 -27.026  1.00 23.05           N
ATOM     99  H   MET A   7      -0.199   5.269 -27.398  1.00 23.05           H
ATOM    100  CA  MET A   7      -0.361   7.343 -27.859  1.00 25.29           C
ATOM    101  HA  MET A   7       0.328   8.044 -27.676  1.00 25.29           H
ATOM    102  C   MET A   7      -1.711   7.973 -27.476  1.00 25.35           C
ATOM    103  O   MET A   7      -1.877   9.183 -27.581  1.00 25.00           O
ATOM    104  CB  MET A   7      -0.295   6.904 -29.328  1.00 24.96           C
ATOM    105 1HB  MET A   7       0.449   6.244 -29.433  1.00 24.96           H
ATOM    106 2HB  MET A   7      -1.162   6.471 -29.573  1.00 24.96           H
ATOM    107  CG  MET A   7      -0.047   8.075 -30.281  1.00 22.47           C
ATOM    108 1HG  MET A   7      -0.863   8.648 -30.201  1.00 22.47           H
ATOM    109 2HG  MET A   7       0.739   8.558 -29.895  1.00 22.47           H
ATOM    110  SD  MET A   7       0.249   7.529 -31.992  1.00 20.91           S
ATOM    111  CE  MET A   7       0.372   9.134 -32.814  1.00 19.39           C
ATOM    112 1HE  MET A   7       0.539   9.023 -33.794  1.00 19.39           H
ATOM    113 2HE  MET A   7       1.122   9.675 -32.433  1.00 19.39           H
ATOM    114 3HE  MET A   7      -0.472   9.659 -32.704  1.00 19.39           H
ATOM    115  N   LEU A   8      -2.647   7.179 -26.948  1.00 23.30           N
ATOM    116  H   LEU A   8      -2.418   6.219 -26.784  1.00 23.30           H
ATOM    117  CA  LEU A   8      -3.995   7.644 -26.596  1.00 26.19           C
ATOM    118  HA  LEU A   8      -4.317   8.166 -27.386  1.00 26.19           H
ATOM    119  C   LEU A   8      -4.000   8.620 -25.401  1.00 25.72           C
ATOM    120  O   LEU A   8      -4.726   9.606 -25.429  1.00 25.49           O
ATOM    121  CB  LEU A   8      -4.895   6.416 -26.353  1.00 25.95           C
ATOM    122 1HB  LEU A   8      -4.559   5.658 -26.912  1.00 25.95           H
ATOM    123 2HB  LEU A   8      -4.842   6.167 -25.386  1.00 25.95           H
ATOM    124  CG  LEU A   8      -6.368   6.674 -26.712  1.00 23.68           C
ATOM    125  HG  LEU A   8      -6.588   7.604 -26.416  1.00 23.68           H
ATOM    126  CD1 LEU A   8      -6.598   6.538 -28.223  1.00 22.66           C
ATOM    127 1HD1 LEU A   8      -7.556   6.706 -28.456  1.00 22.66           H
ATOM    128 2HD1 LEU A   8      -6.361   5.620 -28.540  1.00 22.66           H
ATOM    129 3HD1 LEU A   8      -6.039   7.193 -28.731  1.00 22.66           H
ATOM    130  CD2 LEU A   8      -7.280   5.669 -26.005  1.00 26.14           C
ATOM    131 1HD2 LEU A   8      -8.239   5.832 -26.235  1.00 26.14           H
ATOM    132 2HD2 LEU A   8      -7.186   5.737 -25.012  1.00 26.14           H
ATOM    133 3HD2 LEU A   8      -7.055   4.732 -26.272  1.00 26.14           H
ATOM    134  N   MET A   9      -3.148   8.393 -24.392  1.00 28.89           N
ATOM    135  H   MET A   9      -2.558   7.587 -24.441  1.00 28.89           H
ATOM    136  CA  MET A   9      -3.036   9.268 -23.217  1.00 28.89           C
ATOM    137  HA  MET A   9      -3.982   9.405 -22.923  1.00 28.89           H
ATOM    138  C   MET A   9      -2.438  10.642 -23.549  1.00 28.39           C
ATOM    139  O   MET A   9      -2.899  11.656 -23.029  1.00 27.66           O
ATOM    140  CB  MET A   9      -2.207   8.578 -22.119  1.00 29.43           C
ATOM    141 1HB  MET A   9      -1.510   8.005 -22.550  1.00 29.43           H
ATOM    142 2HB  MET A   9      -1.764   9.277 -21.558  1.00 29.43           H
ATOM    143  CG  MET A   9      -3.075   7.700 -21.215  1.00 26.93           C
ATOM    144 1HG  MET A   9      -3.572   7.108 -21.850  1.00 26.93           H
ATOM    145 2HG  MET A   9      -2.417   7.155 -20.695  1.00 26.93           H
ATOM    146  SD  MET A   9      -4.198   8.620 -20.129  1.00 24.42           S
ATOM    147  CE  MET A   9      -3.117   8.968 -18.725  1.00 23.34           C
ATOM    148 1HE  MET A   9      -3.602   9.485 -18.019  1.00 23.34           H
ATOM    149 2HE  MET A   9      -2.323   9.506 -19.009  1.00 23.34           H
ATOM    150 3HE  MET A   9      -2.783   8.121 -18.311  1.00 23.34           H
ATOM    151  N   VAL A  10      -1.465  10.695 -24.453  1.00 26.58           N
ATOM    152  H   VAL A  10      -1.135   9.838 -24.850  1.00 26.58           H
ATOM    153  CA  VAL A  10      -0.849  11.960 -24.898  1.00 28.36           C
ATOM    154  HA  VAL A  10      -0.639  12.479 -24.069  1.00 28.36           H
ATOM    155  C   VAL A  10      -1.836  12.774 -25.736  1.00 26.97           C
ATOM    156  O   VAL A  10      -1.923  13.989 -25.577  1.00 26.85           O
ATOM    157  CB  VAL A  10       0.460  11.685 -25.664  1.00 28.76           C
ATOM    158  HB  VAL A  10       0.212  11.113 -26.446  1.00 28.76           H
ATOM    159  CG1 VAL A  10       1.121  12.972 -26.171  1.00 25.78           C
ATOM    160 1HG1 VAL A  10       1.967  12.770 -26.664  1.00 25.78           H
ATOM    161 2HG1 VAL A  10       1.346  13.582 -25.412  1.00 25.78           H
ATOM    162 3HG1 VAL A  10       0.513  13.466 -26.793  1.00 25.78           H
ATOM    163  CG2 VAL A  10       1.476  10.972 -24.761  1.00 28.79           C
ATOM    164 1HG2 VAL A  10       2.328  10.791 -25.253  1.00 28.79           H
ATOM    165 2HG2 VAL A  10       1.116  10.097 -24.438  1.00 28.79           H
ATOM    166 3HG2 VAL A  10       1.696  11.529 -23.960  1.00 28.79           H
ATOM    167  N   VAL A  11      -2.640  12.116 -26.566  1.00 25.36           N
ATOM    168  H   VAL A  11      -2.537  11.124 -26.635  1.00 25.36           H
ATOM    169  CA  VAL A  11      -3.673  12.766 -27.388  1.00 27.34           C
ATOM    170  HA  VAL A  11      -3.226  13.554 -27.812  1.00 27.34           H
ATOM    171  C   VAL A  11      -4.827  13.300 -26.527  1.00 26.34           C
ATOM    172  O   VAL A  11      -5.265  14.427 -26.752  1.00 25.89           O
ATOM    173  CB  VAL A  11      -4.155  11.818 -28.499  1.00 27.28           C
ATOM    174  HB  VAL A  11      -4.437  10.980 -28.032  1.00 27.28           H
ATOM    175  CG1 VAL A  11      -5.345  12.375 -29.292  1.00 23.99           C
ATOM    176 1HG1 VAL A  11      -5.632  11.735 -30.005  1.00 23.99           H
ATOM    177 2HG1 VAL A  11      -5.108  13.240 -29.734  1.00 23.99           H
ATOM    178 3HG1 VAL A  11      -6.129  12.540 -28.693  1.00 23.99           H
ATOM    179  CG2 VAL A  11      -3.026  11.566 -29.516  1.00 26.33           C
ATOM    180 1HG2 VAL A  11      -3.330  10.950 -30.243  1.00 26.33           H
ATOM    181 2HG2 VAL A  11      -2.231  11.151 -29.073  1.00 26.33           H
ATOM    182 3HG2 VAL A  11      -2.729  12.421 -29.941  1.00 26.33           H
ATOM    183  N   LEU A  12      -5.267  12.576 -25.500  1.00 29.42           N
ATOM    184  H   LEU A  12      -4.856  11.677 -25.347  1.00 29.42           H
ATOM    185  CA  LEU A  12      -6.323  13.022 -24.578  1.00 33.52           C
ATOM    186  HA  LEU A  12      -7.073  13.336 -25.160  1.00 33.52           H
ATOM    187  C   LEU A  12      -5.894  14.221 -23.724  1.00 31.98           C
ATOM    188  O   LEU A  12      -6.661  15.177 -23.593  1.00 30.86           O
ATOM    189  CB  LEU A  12      -6.770  11.835 -23.705  1.00 32.98           C
ATOM    190 1HB  LEU A  12      -5.971  11.269 -23.501  1.00 32.98           H
ATOM    191 2HB  LEU A  12      -7.153  12.191 -22.853  1.00 32.98           H
ATOM    192  CG  LEU A  12      -7.834  10.959 -24.400  1.00 30.16           C
ATOM    193  HG  LEU A  12      -7.580  10.887 -25.365  1.00 30.16           H
ATOM    194  CD1 LEU A  12      -7.883   9.565 -23.770  1.00 28.52           C
ATOM    195 1HD1 LEU A  12      -8.571   8.994 -24.217  1.00 28.52           H
ATOM    196 2HD1 LEU A  12      -8.113   9.619 -22.798  1.00 28.52           H
ATOM    197 3HD1 LEU A  12      -7.000   9.103 -23.852  1.00 28.52           H
ATOM    198  CD2 LEU A  12      -9.229  11.585 -24.280  1.00 32.18           C
ATOM    199 1HD2 LEU A  12      -9.917  11.016 -24.731  1.00 32.18           H
ATOM    200 2HD2 LEU A  12      -9.253  12.490 -24.704  1.00 32.18           H
ATOM    201 3HD2 LEU A  12      -9.495  11.687 -23.321  1.00 32.18           H
ATOM    202  N   LEU A  13      -4.654  14.251 -23.226  1.00 32.41           N
ATOM    203  H   LEU A  13      -4.066  13.451 -23.343  1.00 32.41           H
ATOM    204  CA  LEU A  13      -4.128  15.423 -22.511  1.00 36.38           C
ATOM    205  HA  LEU A  13      -4.813  15.610 -21.807  1.00 36.38           H
ATOM    206  C   LEU A  13      -4.012  16.660 -23.424  1.00 34.61           C
ATOM    207  O   LEU A  13      -4.321  17.770 -22.990  1.00 33.87           O
ATOM    208  CB  LEU A  13      -2.779  15.102 -21.848  1.00 35.57           C
ATOM    209 1HB  LEU A  13      -2.455  14.224 -22.200  1.00 35.57           H
ATOM    210 2HB  LEU A  13      -2.128  15.820 -22.093  1.00 35.57           H
ATOM    211  CG  LEU A  13      -2.870  15.017 -20.304  1.00 32.16           C
ATOM    212  HG  LEU A  13      -3.778  15.334 -20.030  1.00 32.16           H
ATOM    213  CD1 LEU A  13      -2.680  13.582 -19.817  1.00 30.26           C
ATOM    214 1HD1 LEU A  13      -2.739  13.531 -18.820  1.00 30.26           H
ATOM    215 2HD1 LEU A  13      -1.786  13.226 -20.090  1.00 30.26           H
ATOM    216 3HD1 LEU A  13      -3.381  12.979 -20.198  1.00 30.26           H
ATOM    217  CD2 LEU A  13      -1.798  15.894 -19.655  1.00 33.65           C
ATOM    218 1HD2 LEU A  13      -1.850  15.845 -18.658  1.00 33.65           H
ATOM    219 2HD2 LEU A  13      -1.909  16.851 -19.921  1.00 33.65           H
ATOM    220 3HD2 LEU A  13      -0.882  15.602 -19.930  1.00 33.65           H
ATOM    221  N   CYS A  14      -3.614  16.481 -24.683  1.00 29.32           N
ATOM    222  H   CYS A  14      -3.367  15.560 -24.983  1.00 29.32           H
ATOM    223  CA  CYS A  14      -3.525  17.580 -25.640  1.00 32.47           C
ATOM    224  HA  CYS A  14      -3.056  18.312 -25.145  1.00 32.47           H
ATOM    225  C   CYS A  14      -4.911  18.105 -26.068  1.00 30.77           C
ATOM    226  O   CYS A  14      -5.065  19.312 -26.257  1.00 29.16           O
ATOM    227  CB  CYS A  14      -2.700  17.140 -26.855  1.00 31.62           C
ATOM    228 1HB  CYS A  14      -3.070  16.252 -27.129  1.00 31.62           H
ATOM    229 2HB  CYS A  14      -2.887  17.814 -27.570  1.00 31.62           H
ATOM    230  SG  CYS A  14      -0.940  17.058 -26.411  1.00 27.76           S
ATOM    231  HG  CYS A  14      -0.818  17.038 -25.097  1.00 27.76           H
ATOM    232  N   GLN A  15      -5.932  17.261 -26.179  1.00 31.98           N
ATOM    233  H   GLN A  15      -5.768  16.288 -26.015  1.00 31.98           H
ATOM    234  CA  GLN A  15      -7.289  17.693 -26.532  1.00 34.88           C
ATOM    235  HA  GLN A  15      -7.155  18.322 -27.298  1.00 34.88           H
ATOM    236  C   GLN A  15      -7.982  18.479 -25.410  1.00 32.40           C
ATOM    237  O   GLN A  15      -8.689  19.443 -25.695  1.00 31.88           O
ATOM    238  CB  GLN A  15      -8.135  16.487 -26.970  1.00 34.80           C
ATOM    239 1HB  GLN A  15      -7.938  15.714 -26.367  1.00 34.80           H
ATOM    240 2HB  GLN A  15      -9.104  16.725 -26.900  1.00 34.80           H
ATOM    241  CG  GLN A  15      -7.822  16.085 -28.418  1.00 34.12           C
ATOM    242 1HG  GLN A  15      -8.003  16.870 -29.011  1.00 34.12           H
ATOM    243 2HG  GLN A  15      -6.854  15.839 -28.476  1.00 34.12           H
ATOM    244  CD  GLN A  15      -8.657  14.896 -28.915  1.00 31.90           C
ATOM    245  OE1 GLN A  15      -9.168  14.092 -28.154  1.00 32.51           O
ATOM    246  NE2 GLN A  15      -8.823  14.731 -30.202  1.00 34.54           N
ATOM    247 1HE2 GLN A  15      -9.359  13.959 -30.542  1.00 34.54           H
ATOM    248 2HE2 GLN A  15      -8.414  15.377 -30.846  1.00 34.54           H
ATOM    249  N   VAL A  16      -7.731  18.147 -24.151  1.00 33.56           N
ATOM    250  H   VAL A  16      -7.162  17.344 -23.976  1.00 33.56           H
ATOM    251  CA  VAL A  16      -8.250  18.905 -22.996  1.00 36.90           C
ATOM    252  HA  VAL A  16      -9.220  19.056 -23.184  1.00 36.90           H
ATOM    253  C   VAL A  16      -7.585  20.292 -22.871  1.00 35.06           C
ATOM    254  O   VAL A  16      -8.232  21.240 -22.425  1.00 33.04           O
ATOM    255  CB  VAL A  16      -8.106  18.069 -21.709  1.00 35.21           C
ATOM    256  HB  VAL A  16      -7.138  17.823 -21.658  1.00 35.21           H
ATOM    257  CG1 VAL A  16      -8.495  18.835 -20.434  1.00 31.55           C
ATOM    258 1HG1 VAL A  16      -8.388  18.259 -19.623  1.00 31.55           H
ATOM    259 2HG1 VAL A  16      -9.448  19.136 -20.473  1.00 31.55           H
ATOM    260 3HG1 VAL A  16      -7.921  19.645 -20.314  1.00 31.55           H
ATOM    261  CG2 VAL A  16      -9.011  16.832 -21.772  1.00 33.93           C
ATOM    262 1HG2 VAL A  16      -8.925  16.282 -20.941  1.00 33.93           H
ATOM    263 2HG2 VAL A  16      -8.771  16.252 -22.550  1.00 33.93           H
ATOM    264 3HG2 VAL A  16      -9.971  17.095 -21.869  1.00 33.93           H
ATOM    265  N   LEU A  17      -6.343  20.450 -23.324  1.00 33.14           N
ATOM    266  H   LEU A  17      -5.885  19.660 -23.732  1.00 33.14           H
ATOM    267  CA  LEU A  17      -5.608  21.722 -23.258  1.00 38.90           C
ATOM    268  HA  LEU A  17      -6.009  22.207 -22.481  1.00 38.90           H
ATOM    269  C   LEU A  17      -5.820  22.644 -24.472  1.00 37.49           C
ATOM    270  O   LEU A  17      -5.516  23.836 -24.383  1.00 35.38           O
ATOM    271  CB  LEU A  17      -4.114  21.410 -23.038  1.00 37.01           C
ATOM    272 1HB  LEU A  17      -3.833  20.728 -23.714  1.00 37.01           H
ATOM    273 2HB  LEU A  17      -3.594  22.253 -23.178  1.00 37.01           H
ATOM    274  CG  LEU A  17      -3.784  20.864 -21.632  1.00 33.20           C
ATOM    275  HG  LEU A  17      -4.424  20.121 -21.438  1.00 33.20           H
ATOM    276  CD1 LEU A  17      -2.340  20.364 -21.605  1.00 31.30           C
ATOM    277 1HD1 LEU A  17      -2.102  20.005 -20.703  1.00 31.30           H
ATOM    278 2HD1 LEU A  17      -1.701  21.102 -21.820  1.00 31.30           H
ATOM    279 3HD1 LEU A  17      -2.201  19.633 -22.273  1.00 31.30           H
ATOM    280  CD2 LEU A  17      -3.939  21.931 -20.544  1.00 35.14           C
ATOM    281 1HD2 LEU A  17      -3.721  21.558 -19.642  1.00 35.14           H
ATOM    282 2HD2 LEU A  17      -4.876  22.279 -20.514  1.00 35.14           H
ATOM    283 3HD2 LEU A  17      -3.329  22.705 -20.712  1.00 35.14           H
ATOM    284  N   LEU A  18      -6.346  22.144 -25.591  1.00 30.54           N
ATOM    285  H   LEU A  18      -6.606  21.178 -25.590  1.00 30.54           H
ATOM    286  CA  LEU A  18      -6.572  22.912 -26.828  1.00 36.80           C
ATOM    287  HA  LEU A  18      -6.068  23.765 -26.690  1.00 36.80           H
ATOM    288  C   LEU A  18      -8.033  23.351 -27.049  1.00 35.23           C
ATOM    289  O   LEU A  18      -8.322  24.078 -27.991  1.00 32.40           O
ATOM    290  CB  LEU A  18      -5.994  22.130 -28.024  1.00 34.54           C
ATOM    291 1HB  LEU A  18      -6.332  21.190 -27.978  1.00 34.54           H
ATOM    292 2HB  LEU A  18      -6.317  22.560 -28.867  1.00 34.54           H
ATOM    293  CG  LEU A  18      -4.459  22.086 -28.066  1.00 31.07           C
ATOM    294  HG  LEU A  18      -4.143  21.841 -27.149  1.00 31.07           H
ATOM    295  CD1 LEU A  18      -3.998  21.055 -29.094  1.00 29.15           C
ATOM    296 1HD1 LEU A  18      -3.000  21.012 -29.136  1.00 29.15           H
ATOM    297 2HD1 LEU A  18      -4.334  21.285 -30.007  1.00 29.15           H
ATOM    298 3HD1 LEU A  18      -4.336  20.143 -28.863  1.00 29.15           H
ATOM    299  CD2 LEU A  18      -3.857  23.439 -28.450  1.00 32.37           C
ATOM    300 1HD2 LEU A  18      -2.858  23.393 -28.473  1.00 32.37           H
ATOM    301 2HD2 LEU A  18      -4.117  24.147 -27.793  1.00 32.37           H
ATOM    302 3HD2 LEU A  18      -4.172  23.728 -29.354  1.00 32.37           H
ATOM    303  N   GLY A  19      -8.954  22.960 -26.169  1.00 32.17           N
ATOM    304  H   GLY A  19      -8.682  22.300 -25.469  1.00 32.17           H
ATOM    305  CA  GLY A  19     -10.337  23.434 -26.161  1.00 36.78           C
ATOM    306 1HA  GLY A  19     -10.630  23.541 -27.111  1.00 36.78           H
ATOM    307 2HA  GLY A  19     -10.898  22.736 -25.715  1.00 36.78           H
ATOM    308  C   GLY A  19     -10.480  24.765 -25.421  1.00 35.82           C
ATOM    309  O   GLY A  19     -10.555  24.776 -24.209  1.00 33.71           O
ATOM    310  N   GLY A  20     -10.539  25.885 -26.182  1.00 29.05           N
ATOM    311  H   GLY A  20     -10.070  25.847 -27.065  1.00 29.05           H
ATOM    312  CA  GLY A  20     -11.214  27.149 -25.856  1.00 33.79           C
ATOM    313 1HA  GLY A  20     -10.869  27.823 -26.509  1.00 33.79           H
ATOM    314 2HA  GLY A  20     -12.188  26.992 -26.022  1.00 33.79           H
ATOM    315  C   GLY A  20     -11.060  27.731 -24.449  1.00 32.91           C
ATOM    316  O   GLY A  20     -11.592  27.228 -23.474  1.00 30.44           O
ATOM    317  N   ALA A  21     -10.440  28.913 -24.370  1.00 26.62           N
ATOM    318  H   ALA A  21     -10.009  29.254 -25.205  1.00 26.62           H
ATOM    319  CA  ALA A  21     -10.332  29.751 -23.183  1.00 32.06           C
ATOM    320  HA  ALA A  21      -9.644  29.305 -22.611  1.00 32.06           H
ATOM    321  C   ALA A  21     -11.635  29.828 -22.342  1.00 31.86           C
ATOM    322  O   ALA A  21     -12.542  30.610 -22.637  1.00 29.87           O
ATOM    323  CB  ALA A  21      -9.898  31.146 -23.650  1.00 29.09           C
ATOM    324 1HB  ALA A  21      -9.059  31.098 -24.192  1.00 29.09           H
ATOM    325 2HB  ALA A  21      -9.726  31.748 -22.870  1.00 29.09           H
ATOM    326 3HB  ALA A  21     -10.605  31.571 -24.216  1.00 29.09           H
ATOM    327  N   SER A  22     -11.676  29.095 -21.246  1.00 22.67           N
ATOM    328  H   SER A  22     -11.184  28.224 -21.248  1.00 22.67           H
ATOM    329  CA  SER A  22     -12.389  29.469 -20.034  1.00 27.93           C
ATOM    330  HA  SER A  22     -12.356  30.467 -19.987  1.00 27.93           H
ATOM    331  C   SER A  22     -11.657  28.843 -18.843  1.00 28.14           C
ATOM    332  O   SER A  22     -11.340  27.662 -18.846  1.00 26.32           O
ATOM    333  CB  SER A  22     -13.879  29.102 -20.078  1.00 25.98           C
ATOM    334 1HB  SER A  22     -14.320  29.316 -19.206  1.00 25.98           H
ATOM    335 2HB  SER A  22     -14.341  29.595 -20.815  1.00 25.98           H
ATOM    336  OG  SER A  22     -14.082  27.726 -20.314  1.00 23.21           O
ATOM    337  HG  SER A  22     -14.128  27.262 -19.478  1.00 23.21           H
ATOM    338  N   HIS A  23     -11.316  29.682 -17.863  1.00 22.83           N
ATOM    339  H   HIS A  23     -11.535  30.651 -17.979  1.00 22.83           H
ATOM    340  CA  HIS A  23     -10.648  29.278 -16.639  1.00 25.99           C
ATOM    341  HA  HIS A  23      -9.778  28.870 -16.914  1.00 25.99           H
ATOM    342  C   HIS A  23     -11.494  28.234 -15.888  1.00 25.93           C
ATOM    343  O   HIS A  23     -12.426  28.589 -15.176  1.00 24.14           O
ATOM    344  CB  HIS A  23     -10.418  30.520 -15.760  1.00 24.46           C
ATOM    345 1HB  HIS A  23     -11.231  31.100 -15.810  1.00 24.46           H
ATOM    346 2HB  HIS A  23     -10.279  30.221 -14.816  1.00 24.46           H
ATOM    347  CG  HIS A  23      -9.231  31.362 -16.152  1.00 21.74           C
ATOM    348  ND1 HIS A  23      -7.967  31.228 -15.620  1.00 19.88           N
ATOM    349  HD1 HIS A  23      -7.681  30.544 -14.948  1.00 19.88           H
ATOM    350  CD2 HIS A  23      -9.188  32.415 -17.023  1.00 18.69           C
ATOM    351  HD2 HIS A  23      -9.953  32.757 -17.568  1.00 18.69           H
ATOM    352  CE1 HIS A  23      -7.186  32.177 -16.162  1.00 19.31           C
ATOM    353  HE1 HIS A  23      -6.216  32.303 -15.954  1.00 19.31           H
ATOM    354  NE2 HIS A  23      -7.886  32.931 -17.019  1.00 18.78           N
ATOM    355  N   ALA A  24     -11.177  26.964 -16.038  1.00 25.77           N
ATOM    356  H   ALA A  24     -10.555  26.715 -16.781  1.00 25.77           H
ATOM    357  CA  ALA A  24     -11.683  25.907 -15.181  1.00 29.00           C
ATOM    358  HA  ALA A  24     -12.562  26.190 -14.799  1.00 29.00           H
ATOM    359  C   ALA A  24     -10.689  25.708 -14.027  1.00 28.81           C
ATOM    360  O   ALA A  24      -9.662  25.056 -14.178  1.00 28.02           O
ATOM    361  CB  ALA A  24     -11.939  24.648 -16.019  1.00 27.34           C
ATOM    362 1HB  ALA A  24     -12.591  24.833 -16.754  1.00 27.34           H
ATOM    363 2HB  ALA A  24     -12.313  23.912 -15.455  1.00 27.34           H
ATOM    364 3HB  ALA A  24     -11.093  24.317 -16.436  1.00 27.34           H
ATOM    365  N   SER A  25     -10.986  26.341 -12.887  1.00 24.45           N
ATOM    366  H   SER A  25     -11.644  27.094 -12.908  1.00 24.45           H
ATOM    367  CA  SER A  25     -10.379  25.966 -11.612  1.00 27.61           C
ATOM    368  HA  SER A  25      -9.385  26.019 -11.711  1.00 27.61           H
ATOM    369  C   SER A  25     -10.821  24.537 -11.280  1.00 27.33           C
ATOM    370  O   SER A  25     -12.018  24.269 -11.205  1.00 26.64           O
ATOM    371  CB  SER A  25     -10.818  26.941 -10.520  1.00 27.41           C
ATOM    372 1HB  SER A  25     -10.591  27.883 -10.767  1.00 27.41           H
ATOM    373 2HB  SER A  25     -11.800  26.869 -10.348  1.00 27.41           H
ATOM    374  OG  SER A  25     -10.156  26.648  -9.319  1.00 24.90           O
ATOM    375  HG  SER A  25     -10.795  26.581  -8.610  1.00 24.90           H
ATOM    376  N   LEU A  26      -9.870  23.625 -11.120  1.00 24.10           N
ATOM    377  H   LEU A  26      -8.920  23.926 -11.205  1.00 24.10           H
ATOM    378  CA  LEU A  26     -10.110  22.201 -10.826  1.00 28.02           C
ATOM    379  HA  LEU A  26     -10.958  21.973 -11.305  1.00 28.02           H
ATOM    380  C   LEU A  26     -10.382  21.919  -9.334  1.00 27.77           C
ATOM    381  O   LEU A  26     -10.284  20.772  -8.915  1.00 25.66           O
ATOM    382  CB  LEU A  26      -8.937  21.366 -11.380  1.00 26.06           C
ATOM    383 1HB  LEU A  26      -8.083  21.826 -11.136  1.00 26.06           H
ATOM    384 2HB  LEU A  26      -8.965  20.464 -10.949  1.00 26.06           H
ATOM    385  CG  LEU A  26      -8.956  21.169 -12.909  1.00 23.57           C
ATOM    386  HG  LEU A  26      -9.143  22.054 -13.335  1.00 23.57           H
ATOM    387  CD1 LEU A  26      -7.607  20.623 -13.371  1.00 21.65           C
ATOM    388 1HD1 LEU A  26      -7.596  20.487 -14.362  1.00 21.65           H
ATOM    389 2HD1 LEU A  26      -7.409  19.744 -12.938  1.00 21.65           H
ATOM    390 3HD1 LEU A  26      -6.867  21.254 -13.139  1.00 21.65           H
ATOM    391  CD2 LEU A  26     -10.041  20.180 -13.332  1.00 22.43           C
ATOM    392 1HD2 LEU A  26     -10.047  20.058 -14.324  1.00 22.43           H
ATOM    393 2HD2 LEU A  26     -10.947  20.502 -13.056  1.00 22.43           H
ATOM    394 3HD2 LEU A  26      -9.893  19.284 -12.913  1.00 22.43           H
ATOM    395  N   ILE A  27     -10.720  22.941  -8.536  1.00 25.24           N
ATOM    396  H   ILE A  27     -10.823  23.847  -8.946  1.00 25.24           H
ATOM    397  CA  ILE A  27     -10.948  22.803  -7.091  1.00 28.60           C
ATOM    398  HA  ILE A  27     -10.914  21.827  -6.875  1.00 28.60           H
ATOM    399  C   ILE A  27     -12.338  23.358  -6.764  1.00 28.49           C
ATOM    400  O   ILE A  27     -12.575  24.550  -6.983  1.00 27.26           O
ATOM    401  CB  ILE A  27      -9.834  23.502  -6.281  1.00 27.76           C
ATOM    402  HB  ILE A  27      -9.881  24.484  -6.464  1.00 27.76           H
ATOM    403  CG1 ILE A  27      -8.425  23.001  -6.707  1.00 25.05           C
ATOM    404 1HG1 ILE A  27      -8.353  22.029  -6.484  1.00 25.05           H
ATOM    405 2HG1 ILE A  27      -8.330  23.125  -7.695  1.00 25.05           H
ATOM    406  CG2 ILE A  27     -10.060  23.268  -4.777  1.00 25.52           C
ATOM    407 1HG2 ILE A  27      -9.348  23.713  -4.234  1.00 25.52           H
ATOM    408 2HG2 ILE A  27     -10.046  22.292  -4.560  1.00 25.52           H
ATOM    409 3HG2 ILE A  27     -10.943  23.635  -4.486  1.00 25.52           H
ATOM    410  CD1 ILE A  27      -7.256  23.720  -6.033  1.00 23.55           C
ATOM    411 1HD1 ILE A  27      -6.380  23.353  -6.348  1.00 23.55           H
ATOM    412 2HD1 ILE A  27      -7.295  23.613  -5.039  1.00 23.55           H
ATOM    413 3HD1 ILE A  27      -7.271  24.699  -6.238  1.00 23.55           H
ATOM    414  N   PRO A  28     -13.281  22.556  -6.244  1.00 26.30           N
ATOM    415  CA  PRO A  28     -14.517  23.081  -5.684  1.00 29.50           C
ATOM    416  HA  PRO A  28     -14.883  23.803  -6.272  1.00 29.50           H
ATOM    417  C   PRO A  28     -14.225  23.699  -4.304  1.00 29.37           C
ATOM    418  O   PRO A  28     -13.878  22.993  -3.361  1.00 28.29           O
ATOM    419  CB  PRO A  28     -15.500  21.912  -5.628  1.00 27.88           C
ATOM    420 1HB  PRO A  28     -15.961  21.886  -4.741  1.00 27.88           H
ATOM    421 2HB  PRO A  28     -16.181  21.994  -6.356  1.00 27.88           H
ATOM    422  CG  PRO A  28     -14.655  20.654  -5.827  1.00 27.72           C
ATOM    423 1HG  PRO A  28     -14.678  20.092  -5.000  1.00 27.72           H
ATOM    424 2HG  PRO A  28     -15.006  20.125  -6.599  1.00 27.72           H
ATOM    425  CD  PRO A  28     -13.221  21.115  -6.112  1.00 29.51           C
ATOM    426 1HD  PRO A  28     -12.606  20.879  -5.360  1.00 29.51           H
ATOM    427 2HD  PRO A  28     -12.874  20.721  -6.963  1.00 29.51           H
ATOM    428  N   GLU A  29     -14.402  25.029  -4.170  1.00 26.02           N
ATOM    429  H   GLU A  29     -14.532  25.586  -4.991  1.00 26.02           H
ATOM    430  CA  GLU A  29     -14.410  25.684  -2.859  1.00 28.86           C
ATOM    431  HA  GLU A  29     -13.545  25.409  -2.439  1.00 28.86           H
ATOM    432  C   GLU A  29     -15.611  25.201  -2.038  1.00 27.69           C
ATOM    433  O   GLU A  29     -16.762  25.590  -2.279  1.00 25.70           O
ATOM    434  CB  GLU A  29     -14.461  27.218  -2.974  1.00 27.88           C
ATOM    435 1HB  GLU A  29     -15.154  27.457  -3.654  1.00 27.88           H
ATOM    436 2HB  GLU A  29     -14.725  27.589  -2.084  1.00 27.88           H
ATOM    437  CG  GLU A  29     -13.131  27.871  -3.393  1.00 25.20           C
ATOM    438 1HG  GLU A  29     -12.390  27.462  -2.860  1.00 25.20           H
ATOM    439 2HG  GLU A  29     -12.979  27.695  -4.366  1.00 25.20           H
ATOM    440  CD  GLU A  29     -13.132  29.397  -3.156  1.00 22.92           C
ATOM    441  OE1 GLU A  29     -12.021  29.967  -3.051  1.00 20.87           O
ATOM    442  OE2 GLU A  29     -14.225  29.990  -3.049  1.00 23.67           O
ATOM    443  N   THR A  30     -15.356  24.390  -1.027  1.00 27.95           N
ATOM    444  H   THR A  30     -14.466  23.935  -0.990  1.00 27.95           H
ATOM    445  CA  THR A  30     -16.323  24.129   0.044  1.00 32.03           C
ATOM    446  HA  THR A  30     -17.105  24.717  -0.163  1.00 32.03           H
ATOM    447  C   THR A  30     -15.718  24.522   1.386  1.00 31.54           C
ATOM    448  O   THR A  30     -14.928  23.794   1.974  1.00 29.83           O
ATOM    449  CB  THR A  30     -16.851  22.690   0.049  1.00 30.40           C
ATOM    450  HB  THR A  30     -17.171  22.484   0.974  1.00 30.40           H
ATOM    451  OG1 THR A  30     -15.849  21.749  -0.188  1.00 27.94           O
ATOM    452  HG1 THR A  30     -16.237  20.876  -0.242  1.00 27.94           H
ATOM    453  CG2 THR A  30     -17.924  22.486  -1.031  1.00 27.06           C
ATOM    454 1HG2 THR A  30     -18.265  21.546  -1.024  1.00 27.06           H
ATOM    455 2HG2 THR A  30     -17.556  22.672  -1.942  1.00 27.06           H
ATOM    456 3HG2 THR A  30     -18.702  23.097  -0.883  1.00 27.06           H
ATOM    457  N   GLY A  31     -16.108  25.711   1.871  1.00 25.31           N
ATOM    458  H   GLY A  31     -16.641  26.335   1.300  1.00 25.31           H
ATOM    459  CA  GLY A  31     -15.751  26.090   3.235  1.00 28.76           C
ATOM    460 1HA  GLY A  31     -16.369  25.592   3.844  1.00 28.76           H
ATOM    461 2HA  GLY A  31     -14.813  25.778   3.384  1.00 28.76           H
ATOM    462  C   GLY A  31     -15.834  27.580   3.559  1.00 29.00           C
ATOM    463  O   GLY A  31     -14.812  28.194   3.834  1.00 26.89           O
ATOM    464  N   LYS A  32     -17.058  28.146   3.608  1.00 20.56           N
ATOM    465  H   LYS A  32     -17.726  27.885   2.911  1.00 20.56           H
ATOM    466  CA  LYS A  32     -17.472  29.134   4.637  1.00 24.01           C
ATOM    467  HA  LYS A  32     -17.318  28.674   5.511  1.00 24.01           H
ATOM    468  C   LYS A  32     -18.959  29.477   4.486  1.00 23.46           C
ATOM    469  O   LYS A  32     -19.407  29.990   3.469  1.00 22.16           O
ATOM    470  CB  LYS A  32     -16.612  30.416   4.606  1.00 23.26           C
ATOM    471 1HB  LYS A  32     -16.181  30.496   3.707  1.00 23.26           H
ATOM    472 2HB  LYS A  32     -17.202  31.207   4.765  1.00 23.26           H
ATOM    473  CG  LYS A  32     -15.512  30.384   5.690  1.00 20.94           C
ATOM    474 1HG  LYS A  32     -15.911  30.656   6.566  1.00 20.94           H
ATOM    475 2HG  LYS A  32     -15.153  29.453   5.761  1.00 20.94           H
ATOM    476  CD  LYS A  32     -14.353  31.329   5.369  1.00 19.46           C
ATOM    477 1HD  LYS A  32     -14.057  31.177   4.426  1.00 19.46           H
ATOM    478 2HD  LYS A  32     -14.662  32.274   5.473  1.00 19.46           H
ATOM    479  CE  LYS A  32     -13.174  31.069   6.322  1.00 16.78           C
ATOM    480 1HE  LYS A  32     -13.456  31.249   7.264  1.00 16.78           H
ATOM    481 2HE  LYS A  32     -12.877  30.118   6.239  1.00 16.78           H
ATOM    482  NZ  LYS A  32     -12.017  31.937   6.018  1.00 16.23           N
ATOM    483 1HZ  LYS A  32     -11.259  31.757   6.645  1.00 16.23           H
ATOM    484 2HZ  LYS A  32     -12.262  32.903   6.102  1.00 16.23           H
ATOM    485 3HZ  LYS A  32     -11.688  31.783   5.086  1.00 16.23           H
ATOM    486  N   LYS A  33     -19.736  29.191   5.538  1.00 21.72           N
ATOM    487  H   LYS A  33     -19.327  28.647   6.270  1.00 21.72           H
ATOM    488  CA  LYS A  33     -21.127  29.601   5.715  1.00 25.97           C
ATOM    489  HA  LYS A  33     -21.624  29.160   4.967  1.00 25.97           H
ATOM    490  C   LYS A  33     -21.269  31.120   5.629  1.00 25.35           C
ATOM    491  O   LYS A  33     -20.669  31.829   6.449  1.00 24.08           O
ATOM    492  CB  LYS A  33     -21.624  29.159   7.110  1.00 24.44           C
ATOM    493 1HB  LYS A  33     -20.892  29.331   7.769  1.00 24.44           H
ATOM    494 2HB  LYS A  33     -22.423  29.713   7.345  1.00 24.44           H
ATOM    495  CG  LYS A  33     -22.026  27.685   7.234  1.00 21.74           C
ATOM    496 1HG  LYS A  33     -22.806  27.505   6.634  1.00 21.74           H
ATOM    497 2HG  LYS A  33     -21.255  27.110   6.961  1.00 21.74           H
ATOM    498  CD  LYS A  33     -22.415  27.357   8.682  1.00 19.82           C
ATOM    499 1HD  LYS A  33     -21.605  27.441   9.262  1.00 19.82           H
ATOM    500 2HD  LYS A  33     -23.112  28.007   8.986  1.00 19.82           H
ATOM    501  CE  LYS A  33     -22.974  25.930   8.805  1.00 16.67           C
ATOM    502 1HE  LYS A  33     -23.821  25.858   8.278  1.00 16.67           H
ATOM    503 2HE  LYS A  33     -22.304  25.279   8.449  1.00 16.67           H
ATOM    504  NZ  LYS A  33     -23.277  25.551  10.207  1.00 16.10           N
ATOM    505 1HZ  LYS A  33     -23.638  24.620  10.256  1.00 16.10           H
ATOM    506 2HZ  LYS A  33     -23.957  26.166  10.606  1.00 16.10           H
ATOM    507 3HZ  LYS A  33     -22.455  25.592  10.775  1.00 16.10           H
ATOM    508  N   LYS A  34     -22.165  31.608   4.763  1.00 20.62           N
ATOM    509  H   LYS A  34     -22.264  31.152   3.879  1.00 20.62           H
ATOM    510  CA  LYS A  34     -23.011  32.776   5.039  1.00 25.02           C
ATOM    511  HA  LYS A  34     -23.191  32.741   6.022  1.00 25.02           H
ATOM    512  C   LYS A  34     -24.328  32.652   4.275  1.00 24.37           C
ATOM    513  O   LYS A  34     -24.349  32.432   3.073  1.00 23.27           O
ATOM    514  CB  LYS A  34     -22.296  34.116   4.749  1.00 23.69           C
ATOM    515 1HB  LYS A  34     -21.462  33.939   4.226  1.00 23.69           H
ATOM    516 2HB  LYS A  34     -22.904  34.706   4.218  1.00 23.69           H
ATOM    517  CG  LYS A  34     -21.924  34.829   6.061  1.00 20.86           C
ATOM    518 1HG  LYS A  34     -22.756  34.979   6.595  1.00 20.86           H
ATOM    519 2HG  LYS A  34     -21.296  34.248   6.578  1.00 20.86           H
ATOM    520  CD  LYS A  34     -21.251  36.178   5.824  1.00 19.38           C
ATOM    521 1HD  LYS A  34     -20.429  36.043   5.271  1.00 19.38           H
ATOM    522 2HD  LYS A  34     -21.884  36.781   5.339  1.00 19.38           H
ATOM    523  CE  LYS A  34     -20.863  36.819   7.158  1.00 16.30           C
ATOM    524 1HE  LYS A  34     -21.677  36.923   7.729  1.00 16.30           H
ATOM    525 2HE  LYS A  34     -20.199  36.238   7.628  1.00 16.30           H
ATOM    526  NZ  LYS A  34     -20.255  38.159   6.966  1.00 15.68           N
ATOM    527 1HZ  LYS A  34     -20.005  38.568   7.844  1.00 15.68           H
ATOM    528 2HZ  LYS A  34     -20.892  38.779   6.508  1.00 15.68           H
ATOM    529 3HZ  LYS A  34     -19.427  38.100   6.408  1.00 15.68           H
ATOM    530  N   VAL A  35     -25.411  32.741   5.040  1.00 25.26           N
ATOM    531  H   VAL A  35     -25.255  32.808   6.025  1.00 25.26           H
ATOM    532  CA  VAL A  35     -26.805  32.752   4.601  1.00 27.69           C
ATOM    533  HA  VAL A  35     -26.937  31.989   3.969  1.00 27.69           H
ATOM    534  C   VAL A  35     -27.088  34.071   3.888  1.00 27.14           C
ATOM    535  O   VAL A  35     -26.853  35.126   4.475  1.00 26.14           O
ATOM    536  CB  VAL A  35     -27.713  32.617   5.847  1.00 26.10           C
ATOM    537  HB  VAL A  35     -27.461  33.375   6.449  1.00 26.10           H
ATOM    538  CG1 VAL A  35     -29.207  32.751   5.538  1.00 22.77           C
ATOM    539 1HG1 VAL A  35     -29.755  32.657   6.369  1.00 22.77           H
ATOM    540 2HG1 VAL A  35     -29.504  32.047   4.893  1.00 22.77           H
ATOM    541 3HG1 VAL A  35     -29.411  33.643   5.134  1.00 22.77           H
ATOM    542  CG2 VAL A  35     -27.487  31.263   6.541  1.00 23.95           C
ATOM    543 1HG2 VAL A  35     -28.072  31.171   7.347  1.00 23.95           H
ATOM    544 2HG2 VAL A  35     -26.537  31.167   6.838  1.00 23.95           H
ATOM    545 3HG2 VAL A  35     -27.694  30.505   5.923  1.00 23.95           H
ATOM    546  N   ALA A  36     -27.612  33.993   2.668  1.00 25.24           N
ATOM    547  H   ALA A  36     -27.417  33.175   2.127  1.00 25.24           H
ATOM    548  CA  ALA A  36     -28.452  35.023   2.068  1.00 28.13           C
ATOM    549  HA  ALA A  36     -29.056  35.361   2.790  1.00 28.13           H
ATOM    550  C   ALA A  36     -29.263  34.385   0.929  1.00 27.77           C
ATOM    551  O   ALA A  36     -28.705  33.920  -0.063  1.00 27.20           O
ATOM    552  CB  ALA A  36     -27.610  36.204   1.565  1.00 26.88           C
ATOM    553 1HB  ALA A  36     -27.085  36.614   2.311  1.00 26.88           H
ATOM    554 2HB  ALA A  36     -28.191  36.916   1.171  1.00 26.88           H
ATOM    555 3HB  ALA A  36     -26.964  35.909   0.861  1.00 26.88           H
ATOM    556  N   GLU A  37     -30.585  34.326   1.118  1.00 24.02           N
ATOM    557  H   GLU A  37     -30.929  34.516   2.037  1.00 24.02           H
ATOM    558  CA  GLU A  37     -31.562  34.006   0.087  1.00 25.92           C
ATOM    559  HA  GLU A  37     -31.306  33.101  -0.253  1.00 25.92           H
ATOM    560  C   GLU A  37     -31.531  35.056  -1.026  1.00 25.04           C
ATOM    561  O   GLU A  37     -31.748  36.232  -0.741  1.00 23.99           O
ATOM    562  CB  GLU A  37     -32.972  34.059   0.704  1.00 25.16           C
ATOM    563 1HB  GLU A  37     -33.054  34.910   1.222  1.00 25.16           H
ATOM    564 2HB  GLU A  37     -33.639  34.057  -0.041  1.00 25.16           H
ATOM    565  CG  GLU A  37     -33.321  32.908   1.643  1.00 22.62           C
ATOM    566 1HG  GLU A  37     -33.390  32.066   1.108  1.00 22.62           H
ATOM    567 2HG  GLU A  37     -32.592  32.814   2.321  1.00 22.62           H
ATOM    568  CD  GLU A  37     -34.652  33.150   2.370  1.00 21.19           C
ATOM    569  OE1 GLU A  37     -35.493  32.223   2.354  1.00 18.77           O
ATOM    570  OE2 GLU A  37     -34.794  34.247   2.952  1.00 21.87           O
ATOM    571  N   ILE A  38     -31.353  34.639  -2.278  1.00 23.18           N
ATOM    572  H   ILE A  38     -30.789  33.828  -2.434  1.00 23.18           H
ATOM    573  CA  ILE A  38     -31.946  35.313  -3.440  1.00 26.50           C
ATOM    574  HA  ILE A  38     -32.741  35.802  -3.079  1.00 26.50           H
ATOM    575  C   ILE A  38     -32.371  34.237  -4.451  1.00 25.59           C
ATOM    576  O   ILE A  38     -31.562  33.447  -4.930  1.00 24.28           O
ATOM    577  CB  ILE A  38     -31.034  36.399  -4.081  1.00 25.20           C
ATOM    578  HB  ILE A  38     -30.184  35.962  -4.373  1.00 25.20           H
ATOM    579  CG1 ILE A  38     -30.679  37.510  -3.060  1.00 23.77           C
ATOM    580 1HG1 ILE A  38     -31.534  37.865  -2.682  1.00 23.77           H
ATOM    581 2HG1 ILE A  38     -30.138  37.094  -2.329  1.00 23.77           H
ATOM    582  CG2 ILE A  38     -31.729  37.018  -5.313  1.00 24.62           C
ATOM    583 1HG2 ILE A  38     -31.153  37.718  -5.735  1.00 24.62           H
ATOM    584 2HG2 ILE A  38     -32.596  37.446  -5.058  1.00 24.62           H
ATOM    585 3HG2 ILE A  38     -31.922  36.321  -6.004  1.00 24.62           H
ATOM    586  CD1 ILE A  38     -29.884  38.706  -3.592  1.00 22.70           C
ATOM    587 1HD1 ILE A  38     -29.703  39.368  -2.865  1.00 22.70           H
ATOM    588 2HD1 ILE A  38     -30.387  39.176  -4.317  1.00 22.70           H
ATOM    589 3HD1 ILE A  38     -29.005  38.413  -3.967  1.00 22.70           H
ATOM    590  N   GLN A  39     -33.679  34.219  -4.727  1.00 25.14           N
ATOM    591  H   GLN A  39     -34.271  34.799  -4.167  1.00 25.14           H
ATOM    592  CA  GLN A  39     -34.321  33.426  -5.775  1.00 26.63           C
ATOM    593  HA  GLN A  39     -34.067  32.473  -5.607  1.00 26.63           H
ATOM    594  C   GLN A  39     -33.831  33.846  -7.173  1.00 25.97           C
ATOM    595  O   GLN A  39     -33.739  35.038  -7.468  1.00 25.25           O
ATOM    596  CB  GLN A  39     -35.841  33.668  -5.681  1.00 25.35           C
ATOM    597 1HB  GLN A  39     -36.000  34.655  -5.660  1.00 25.35           H
ATOM    598 2HB  GLN A  39     -36.271  33.278  -6.495  1.00 25.35           H
ATOM    599  CG  GLN A  39     -36.508  33.045  -4.438  1.00 22.84           C
ATOM    600 1HG  GLN A  39     -36.493  32.049  -4.529  1.00 22.84           H
ATOM    601 2HG  GLN A  39     -35.990  33.313  -3.626  1.00 22.84           H
ATOM    602  CD  GLN A  39     -37.963  33.497  -4.260  1.00 20.39           C
ATOM    603  OE1 GLN A  39     -38.393  34.515  -4.770  1.00 20.40           O
ATOM    604  NE2 GLN A  39     -38.767  32.772  -3.520  1.00 21.86           N
ATOM    605 1HE2 GLN A  39     -39.715  33.059  -3.383  1.00 21.86           H
ATOM    606 2HE2 GLN A  39     -38.432  31.932  -3.093  1.00 21.86           H
ATOM    607  N   GLY A  40     -33.602  32.864  -8.048  1.00 28.54           N
ATOM    608  H   GLY A  40     -33.639  31.920  -7.721  1.00 28.54           H
ATOM    609  CA  GLY A  40     -33.299  33.096  -9.461  1.00 32.51           C
ATOM    610 1HA  GLY A  40     -34.024  33.669  -9.843  1.00 32.51           H
ATOM    611 2HA  GLY A  40     -32.427  33.582  -9.514  1.00 32.51           H
ATOM    612  C   GLY A  40     -33.209  31.789 -10.242  1.00 32.21           C
ATOM    613  O   GLY A  40     -32.177  31.135 -10.256  1.00 30.51           O
ATOM    614  N   HIS A  41     -34.316  31.389 -10.868  1.00 28.32           N
ATOM    615  H   HIS A  41     -35.156  31.903 -10.696  1.00 28.32           H
ATOM    616  CA  HIS A  41     -34.393  30.255 -11.787  1.00 31.67           C
ATOM    617  HA  HIS A  41     -34.057  29.466 -11.272  1.00 31.67           H
ATOM    618  C   HIS A  41     -33.521  30.482 -13.034  1.00 30.19           C
ATOM    619  O   HIS A  41     -33.823  31.379 -13.813  1.00 28.51           O
ATOM    620  CB  HIS A  41     -35.858  30.106 -12.250  1.00 29.74           C
ATOM    621 1HB  HIS A  41     -36.263  31.018 -12.315  1.00 29.74           H
ATOM    622 2HB  HIS A  41     -35.862  29.674 -13.152  1.00 29.74           H
ATOM    623  CG  HIS A  41     -36.751  29.285 -11.359  1.00 28.58           C
ATOM    624  ND1 HIS A  41     -36.676  29.113  -9.999  1.00 25.80           N
ATOM    625  HD1 HIS A  41     -36.006  29.535  -9.389  1.00 25.80           H
ATOM    626  CD2 HIS A  41     -37.821  28.536 -11.801  1.00 24.90           C
ATOM    627  HD2 HIS A  41     -38.136  28.458 -12.747  1.00 24.90           H
ATOM    628  CE1 HIS A  41     -37.664  28.275  -9.632  1.00 25.60           C
ATOM    629  HE1 HIS A  41     -37.836  27.969  -8.696  1.00 25.60           H
ATOM    630  NE2 HIS A  41     -38.381  27.911 -10.699  1.00 25.83           N
ATOM    631  N   ALA A  42     -32.512  29.643 -13.260  1.00 32.21           N
ATOM    632  H   ALA A  42     -31.999  29.348 -12.453  1.00 32.21           H
ATOM    633  CA  ALA A  42     -32.054  29.092 -14.554  1.00 35.90           C
ATOM    634  HA  ALA A  42     -32.743  28.413 -14.806  1.00 35.90           H
ATOM    635  C   ALA A  42     -30.654  28.461 -14.374  1.00 35.70           C
ATOM    636  O   ALA A  42     -29.649  29.170 -14.358  1.00 33.66           O
ATOM    637  CB  ALA A  42     -31.993  30.160 -15.662  1.00 33.38           C
ATOM    638 1HB  ALA A  42     -32.888  30.585 -15.799  1.00 33.38           H
ATOM    639 2HB  ALA A  42     -31.707  29.758 -16.532  1.00 33.38           H
ATOM    640 3HB  ALA A  42     -31.342  30.882 -15.428  1.00 33.38           H
ATOM    641  N   GLY A  43     -30.551  27.128 -14.240  1.00 39.76           N
ATOM    642  H   GLY A  43     -31.378  26.565 -14.230  1.00 39.76           H
ATOM    643  CA  GLY A  43     -29.227  26.487 -14.108  1.00 42.99           C
ATOM    644 1HA  GLY A  43     -28.701  26.754 -14.916  1.00 42.99           H
ATOM    645 2HA  GLY A  43     -28.803  26.877 -13.290  1.00 42.99           H
ATOM    646  C   GLY A  43     -29.178  24.964 -13.989  1.00 42.52           C
ATOM    647  O   GLY A  43     -28.103  24.416 -13.786  1.00 40.00           O
ATOM    648  N   GLY A  44     -30.295  24.244 -14.144  1.00 41.26           N
ATOM    649  H   GLY A  44     -31.115  24.690 -14.503  1.00 41.26           H
ATOM    650  CA  GLY A  44     -30.352  22.811 -13.801  1.00 45.44           C
ATOM    651 1HA  GLY A  44     -29.917  22.722 -12.905  1.00 45.44           H
ATOM    652 2HA  GLY A  44     -31.322  22.581 -13.725  1.00 45.44           H
ATOM    653  C   GLY A  44     -29.693  21.805 -14.759  1.00 44.99           C
ATOM    654  O   GLY A  44     -29.655  20.622 -14.433  1.00 42.39           O
ATOM    655  N   ARG A  45     -29.180  22.205 -15.920  1.00 41.75           N
ATOM    656  H   ARG A  45     -29.168  23.183 -16.126  1.00 41.75           H
ATOM    657  CA  ARG A  45     -28.625  21.261 -16.922  1.00 46.21           C
ATOM    658  HA  ARG A  45     -28.902  20.369 -16.565  1.00 46.21           H
ATOM    659  C   ARG A  45     -27.088  21.206 -16.991  1.00 45.48           C
ATOM    660  O   ARG A  45     -26.569  20.219 -17.489  1.00 42.96           O
ATOM    661  CB  ARG A  45     -29.257  21.498 -18.305  1.00 44.01           C
ATOM    662 1HB  ARG A  45     -29.490  22.466 -18.395  1.00 44.01           H
ATOM    663 2HB  ARG A  45     -28.597  21.247 -19.013  1.00 44.01           H
ATOM    664  CG  ARG A  45     -30.530  20.659 -18.490  1.00 40.26           C
ATOM    665 1HG  ARG A  45     -30.304  19.694 -18.358  1.00 40.26           H
ATOM    666 2HG  ARG A  45     -31.205  20.940 -17.808  1.00 40.26           H
ATOM    667  CD  ARG A  45     -31.128  20.848 -19.897  1.00 37.80           C
ATOM    668 1HD  ARG A  45     -31.480  21.779 -19.990  1.00 37.80           H
ATOM    669 2HD  ARG A  45     -30.422  20.688 -20.587  1.00 37.80           H
ATOM    670  NE  ARG A  45     -32.241  19.916 -20.166  1.00 35.46           N
ATOM    671  HE  ARG A  45     -32.429  19.225 -19.468  1.00 35.46           H
ATOM    672  CZ  ARG A  45     -33.018  19.906 -21.245  1.00 33.51           C
ATOM    673  NH1 ARG A  45     -32.893  20.792 -22.192  1.00 32.68           N
ATOM    674 1HH1 ARG A  45     -32.197  21.506 -22.120  1.00 32.68           H
ATOM    675 2HH1 ARG A  45     -33.493  20.758 -22.991  1.00 32.68           H
ATOM    676  NH2 ARG A  45     -33.938  18.996 -21.383  1.00 34.18           N
ATOM    677 1HH2 ARG A  45     -34.063  18.300 -20.676  1.00 34.18           H
ATOM    678 2HH2 ARG A  45     -34.520  18.993 -22.196  1.00 34.18           H
ATOM    679  N   ARG A  46     -26.377  22.225 -16.481  1.00 43.05           N
ATOM    680  H   ARG A  46     -26.860  22.986 -16.048  1.00 43.05           H
ATOM    681  CA  ARG A  46     -24.897  22.252 -16.542  1.00 46.98           C
ATOM    682  HA  ARG A  46     -24.680  21.735 -17.370  1.00 46.98           H
ATOM    683  C   ARG A  46     -24.215  21.521 -15.368  1.00 47.02           C
ATOM    684  O   ARG A  46     -23.115  21.017 -15.564  1.00 44.78           O
ATOM    685  CB  ARG A  46     -24.383  23.688 -16.691  1.00 43.76           C
ATOM    686 1HB  ARG A  46     -24.930  24.287 -16.106  1.00 43.76           H
ATOM    687 2HB  ARG A  46     -23.427  23.719 -16.400  1.00 43.76           H
ATOM    688  CG  ARG A  46     -24.479  24.185 -18.145  1.00 39.58           C
ATOM    689 1HG  ARG A  46     -23.993  23.547 -18.742  1.00 39.58           H
ATOM    690 2HG  ARG A  46     -25.441  24.227 -18.414  1.00 39.58           H
ATOM    691  CD  ARG A  46     -23.856  25.581 -18.290  1.00 36.08           C
ATOM    692 1HD  ARG A  46     -24.382  26.241 -17.754  1.00 36.08           H
ATOM    693 2HD  ARG A  46     -22.911  25.563 -17.963  1.00 36.08           H
ATOM    694  NE  ARG A  46     -23.843  26.041 -19.693  1.00 32.83           N
ATOM    695  HE  ARG A  46     -24.222  25.417 -20.377  1.00 32.83           H
ATOM    696  CZ  ARG A  46     -23.375  27.206 -20.135  1.00 30.94           C
ATOM    697  NH1 ARG A  46     -22.868  28.100 -19.326  1.00 28.84           N
ATOM    698 1HH1 ARG A  46     -22.824  27.918 -18.344  1.00 28.84           H
ATOM    699 2HH1 ARG A  46     -22.525  28.966 -19.690  1.00 28.84           H
ATOM    700  NH2 ARG A  46     -23.398  27.497 -21.408  1.00 29.30           N
ATOM    701 1HH2 ARG A  46     -23.771  26.841 -22.064  1.00 29.30           H
ATOM    702 2HH2 ARG A  46     -23.043  28.376 -21.726  1.00 29.30           H
ATOM    703  N   SER A  47     -24.865  21.416 -14.213  1.00 54.68           N
ATOM    704  H   SER A  47     -25.784  21.802 -14.136  1.00 54.68           H
ATOM    705  CA  SER A  47     -24.269  20.747 -13.041  1.00 58.99           C
ATOM    706  HA  SER A  47     -23.320  21.061 -13.034  1.00 58.99           H
ATOM    707  C   SER A  47     -24.252  19.218 -13.161  1.00 60.52           C
ATOM    708  O   SER A  47     -23.339  18.579 -12.650  1.00 56.03           O
ATOM    709  CB  SER A  47     -24.991  21.176 -11.758  1.00 54.57           C
ATOM    710 1HB  SER A  47     -24.566  20.760 -10.954  1.00 54.57           H
ATOM    711 2HB  SER A  47     -24.986  22.171 -11.661  1.00 54.57           H
ATOM    712  OG  SER A  47     -26.340  20.760 -11.788  1.00 46.67           O
ATOM    713  HG  SER A  47     -26.911  21.528 -11.795  1.00 46.67           H
ATOM    714  N   GLY A  48     -25.213  18.631 -13.865  1.00 59.48           N
ATOM    715  H   GLY A  48     -25.928  19.199 -14.273  1.00 59.48           H
ATOM    716  CA  GLY A  48     -25.262  17.176 -14.066  1.00 65.41           C
ATOM    717 1HA  GLY A  48     -25.229  16.745 -13.164  1.00 65.41           H
ATOM    718 2HA  GLY A  48     -26.133  16.961 -14.507  1.00 65.41           H
ATOM    719  C   GLY A  48     -24.115  16.643 -14.924  1.00 66.66           C
ATOM    720  O   GLY A  48     -23.448  15.685 -14.533  1.00 63.21           O
ATOM    721  N   GLN A  49     -23.819  17.329 -16.035  1.00 56.18           N
ATOM    722  H   GLN A  49     -24.356  18.143 -16.255  1.00 56.18           H
ATOM    723  CA  GLN A  49     -22.734  16.930 -16.943  1.00 60.93           C
ATOM    724  HA  GLN A  49     -22.914  15.966 -17.140  1.00 60.93           H
ATOM    725  C   GLN A  49     -21.338  17.056 -16.293  1.00 64.34           C
ATOM    726  O   GLN A  49     -20.486  16.199 -16.510  1.00 63.21           O
ATOM    727  CB  GLN A  49     -22.790  17.772 -18.222  1.00 57.83           C
ATOM    728 1HB  GLN A  49     -22.939  18.728 -17.971  1.00 57.83           H
ATOM    729 2HB  GLN A  49     -21.917  17.686 -18.702  1.00 57.83           H
ATOM    730  CG  GLN A  49     -23.923  17.319 -19.160  1.00 50.35           C
ATOM    731 1HG  GLN A  49     -23.772  16.362 -19.409  1.00 50.35           H
ATOM    732 2HG  GLN A  49     -24.794  17.404 -18.677  1.00 50.35           H
ATOM    733  CD  GLN A  49     -24.000  18.143 -20.441  1.00 44.20           C
ATOM    734  OE1 GLN A  49     -23.655  19.314 -20.500  1.00 42.13           O
ATOM    735  NE2 GLN A  49     -24.504  17.579 -21.521  1.00 40.71           N
ATOM    736 1HE2 GLN A  49     -24.597  18.108 -22.364  1.00 40.71           H
ATOM    737 2HE2 GLN A  49     -24.793  16.622 -21.497  1.00 40.71           H
ATOM    738  N   SER A  50     -21.116  18.092 -15.476  1.00 62.11           N
ATOM    739  H   SER A  50     -21.829  18.781 -15.347  1.00 62.11           H
ATOM    740  CA  SER A  50     -19.837  18.229 -14.766  1.00 67.53           C
ATOM    741  HA  SER A  50     -19.143  18.122 -15.478  1.00 67.53           H
ATOM    742  C   SER A  50     -19.626  17.131 -13.727  1.00 69.31           C
ATOM    743  O   SER A  50     -18.512  16.649 -13.555  1.00 66.76           O
ATOM    744  CB  SER A  50     -19.730  19.612 -14.109  1.00 63.28           C
ATOM    745 1HB  SER A  50     -18.879  19.688 -13.589  1.00 63.28           H
ATOM    746 2HB  SER A  50     -19.764  20.333 -14.802  1.00 63.28           H
ATOM    747  OG  SER A  50     -20.785  19.862 -13.206  1.00 53.80           O
ATOM    748  HG  SER A  50     -21.611  19.919 -13.687  1.00 53.80           H
ATOM    749  N   HIS A  51     -20.705  16.687 -13.061  1.00 68.69           N
ATOM    750  H   HIS A  51     -21.595  17.098 -13.260  1.00 68.69           H
ATOM    751  CA  HIS A  51     -20.629  15.626 -12.056  1.00 71.94           C
ATOM    752  HA  HIS A  51     -19.820  15.818 -11.501  1.00 71.94           H
ATOM    753  C   HIS A  51     -20.413  14.243 -12.688  1.00 71.95           C
ATOM    754  O   HIS A  51     -19.735  13.399 -12.110  1.00 70.79           O
ATOM    755  CB  HIS A  51     -21.892  15.682 -11.189  1.00 70.27           C
ATOM    756 1HB  HIS A  51     -22.121  16.639 -11.009  1.00 70.27           H
ATOM    757 2HB  HIS A  51     -22.645  15.245 -11.682  1.00 70.27           H
ATOM    758  CG  HIS A  51     -21.726  14.981  -9.866  1.00 63.36           C
ATOM    759  ND1 HIS A  51     -21.366  13.675  -9.667  1.00 57.32           N
ATOM    760  HD1 HIS A  51     -21.224  12.994 -10.386  1.00 57.32           H
ATOM    761  CD2 HIS A  51     -21.833  15.549  -8.617  1.00 55.81           C
ATOM    762  HD2 HIS A  51     -22.086  16.497  -8.425  1.00 55.81           H
ATOM    763  CE1 HIS A  51     -21.234  13.457  -8.341  1.00 49.51           C
ATOM    764  HE1 HIS A  51     -20.958  12.591  -7.924  1.00 49.51           H
ATOM    765  NE2 HIS A  51     -21.529  14.579  -7.667  1.00 51.52           N
ATOM    766  N   GLU A  52     -20.971  14.003 -13.869  1.00 65.08           N
ATOM    767  H   GLU A  52     -21.571  14.702 -14.259  1.00 65.08           H
ATOM    768  CA  GLU A  52     -20.756  12.768 -14.634  1.00 69.94           C
ATOM    769  HA  GLU A  52     -20.889  11.985 -14.026  1.00 69.94           H
ATOM    770  C   GLU A  52     -19.306  12.679 -15.143  1.00 69.81           C
ATOM    771  O   GLU A  52     -18.627  11.693 -14.871  1.00 70.33           O
ATOM    772  CB  GLU A  52     -21.803  12.726 -15.747  1.00 69.78           C
ATOM    773 1HB  GLU A  52     -22.694  12.931 -15.343  1.00 69.78           H
ATOM    774 2HB  GLU A  52     -21.571  13.430 -16.418  1.00 69.78           H
ATOM    775  CG  GLU A  52     -21.897  11.371 -16.475  1.00 60.81           C
ATOM    776 1HG  GLU A  52     -21.073  11.244 -17.028  1.00 60.81           H
ATOM    777 2HG  GLU A  52     -21.957  10.642 -15.793  1.00 60.81           H
ATOM    778  CD  GLU A  52     -23.141  11.304 -17.398  1.00 55.80           C
ATOM    779  OE1 GLU A  52     -23.535  10.190 -17.769  1.00 49.84           O
ATOM    780  OE2 GLU A  52     -23.727  12.377 -17.678  1.00 51.20           O
ATOM    781  N   LEU A  53     -18.785  13.760 -15.720  1.00 60.39           N
ATOM    782  H   LEU A  53     -19.372  14.557 -15.863  1.00 60.39           H
ATOM    783  CA  LEU A  53     -17.383  13.829 -16.155  1.00 63.72           C
ATOM    784  HA  LEU A  53     -17.273  13.069 -16.796  1.00 63.72           H
ATOM    785  C   LEU A  53     -16.394  13.630 -14.998  1.00 65.09           C
ATOM    786  O   LEU A  53     -15.366  12.979 -15.170  1.00 66.55           O
ATOM    787  CB  LEU A  53     -17.129  15.193 -16.823  1.00 64.50           C
ATOM    788 1HB  LEU A  53     -17.480  15.906 -16.216  1.00 64.50           H
ATOM    789 2HB  LEU A  53     -16.141  15.305 -16.933  1.00 64.50           H
ATOM    790  CG  LEU A  53     -17.793  15.367 -18.209  1.00 56.47           C
ATOM    791  HG  LEU A  53     -18.755  15.104 -18.134  1.00 56.47           H
ATOM    792  CD1 LEU A  53     -17.657  16.827 -18.651  1.00 52.02           C
ATOM    793 1HD1 LEU A  53     -18.078  16.971 -19.546  1.00 52.02           H
ATOM    794 2HD1 LEU A  53     -16.695  17.093 -18.717  1.00 52.02           H
ATOM    795 3HD1 LEU A  53     -18.102  17.442 -18.000  1.00 52.02           H
ATOM    796  CD2 LEU A  53     -17.135  14.479 -19.266  1.00 55.26           C
ATOM    797 1HD2 LEU A  53     -17.572  14.599 -20.157  1.00 55.26           H
ATOM    798 2HD2 LEU A  53     -17.206  13.513 -19.017  1.00 55.26           H
ATOM    799 3HD2 LEU A  53     -16.165  14.700 -19.367  1.00 55.26           H
ATOM    800  N   LEU A  54     -16.694  14.164 -13.809  1.00 64.80           N
ATOM    801  H   LEU A  54     -17.515  14.730 -13.732  1.00 64.80           H
ATOM    802  CA  LEU A  54     -15.872  13.956 -12.616  1.00 66.49           C
ATOM    803  HA  LEU A  54     -14.941  14.180 -12.904  1.00 66.49           H
ATOM    804  C   LEU A  54     -15.883  12.494 -12.152  1.00 68.39           C
ATOM    805  O   LEU A  54     -14.835  11.985 -11.765  1.00 69.92           O
ATOM    806  CB  LEU A  54     -16.332  14.899 -11.487  1.00 66.75           C
ATOM    807 1HB  LEU A  54     -17.331  14.874 -11.446  1.00 66.75           H
ATOM    808 2HB  LEU A  54     -15.954  14.563 -10.624  1.00 66.75           H
ATOM    809  CG  LEU A  54     -15.894  16.364 -11.666  1.00 59.03           C
ATOM    810  HG  LEU A  54     -16.108  16.631 -12.606  1.00 59.03           H
ATOM    811  CD1 LEU A  54     -16.636  17.245 -10.662  1.00 54.48           C
ATOM    812 1HD1 LEU A  54     -16.368  18.203 -10.759  1.00 54.48           H
ATOM    813 2HD1 LEU A  54     -16.437  16.964  -9.723  1.00 54.48           H
ATOM    814 3HD1 LEU A  54     -17.625  17.188 -10.797  1.00 54.48           H
ATOM    815  CD2 LEU A  54     -14.396  16.551 -11.451  1.00 56.74           C
ATOM    816 1HD2 LEU A  54     -14.133  17.508 -11.572  1.00 56.74           H
ATOM    817 2HD2 LEU A  54     -13.870  16.003 -12.101  1.00 56.74           H
ATOM    818 3HD2 LEU A  54     -14.129  16.273 -10.528  1.00 56.74           H
ATOM    819  N   ARG A  55     -17.038  11.817 -12.233  1.00 71.50           N
ATOM    820  H   ARG A  55     -17.860  12.304 -12.527  1.00 71.50           H
ATOM    821  CA  ARG A  55     -17.143  10.383 -11.905  1.00 74.33           C
ATOM    822  HA  ARG A  55     -16.727  10.302 -10.999  1.00 74.33           H
ATOM    823  C   ARG A  55     -16.374   9.509 -12.892  1.00 75.93           C
ATOM    824  O   ARG A  55     -15.679   8.592 -12.465  1.00 76.67           O
ATOM    825  CB  ARG A  55     -18.609   9.938 -11.879  1.00 73.57           C
ATOM    826 1HB  ARG A  55     -19.078  10.321 -12.675  1.00 73.57           H
ATOM    827 2HB  ARG A  55     -18.645   8.939 -11.918  1.00 73.57           H
ATOM    828  CG  ARG A  55     -19.325  10.408 -10.612  1.00 66.87           C
ATOM    829 1HG  ARG A  55     -18.908   9.980  -9.810  1.00 66.87           H
ATOM    830 2HG  ARG A  55     -19.255  11.403 -10.534  1.00 66.87           H
ATOM    831  CD  ARG A  55     -20.803   9.991 -10.722  1.00 65.07           C
ATOM    832 1HD  ARG A  55     -21.229  10.441 -11.507  1.00 65.07           H
ATOM    833 2HD  ARG A  55     -20.872   8.999 -10.828  1.00 65.07           H
ATOM    834  NE  ARG A  55     -21.551  10.372  -9.519  1.00 57.31           N
ATOM    835  HE  ARG A  55     -21.038  10.808  -8.779  1.00 57.31           H
ATOM    836  CZ  ARG A  55     -22.849  10.186  -9.331  1.00 49.89           C
ATOM    837  NH1 ARG A  55     -23.594   9.606 -10.233  1.00 47.32           N
ATOM    838 1HH1 ARG A  55     -23.187   9.290 -11.090  1.00 47.32           H
ATOM    839 2HH1 ARG A  55     -24.572   9.477 -10.067  1.00 47.32           H
ATOM    840  NH2 ARG A  55     -23.407  10.585  -8.230  1.00 44.84           N
ATOM    841 1HH2 ARG A  55     -22.857  11.032  -7.524  1.00 44.84           H
ATOM    842 2HH2 ARG A  55     -24.387  10.445  -8.087  1.00 44.84           H
ATOM    843  N   ASP A  56     -16.464   9.803 -14.176  1.00 74.89           N
ATOM    844  H   ASP A  56     -17.058  10.557 -14.455  1.00 74.89           H
ATOM    845  CA  ASP A  56     -15.727   9.067 -15.209  1.00 76.65           C
ATOM    846  HA  ASP A  56     -15.948   8.103 -15.061  1.00 76.65           H
ATOM    847  C   ASP A  56     -14.215   9.251 -15.065  1.00 76.65           C
ATOM    848  O   ASP A  56     -13.430   8.306 -15.212  1.00 76.40           O
ATOM    849  CB  ASP A  56     -16.186   9.525 -16.598  1.00 76.10           C
ATOM    850 1HB  ASP A  56     -16.180  10.525 -16.619  1.00 76.10           H
ATOM    851 2HB  ASP A  56     -15.540   9.173 -17.276  1.00 76.10           H
ATOM    852  CG  ASP A  56     -17.588   9.046 -16.977  1.00 70.45           C
ATOM    853  OD1 ASP A  56     -18.135   8.153 -16.289  1.00 67.12           O
ATOM    854  OD2 ASP A  56     -18.088   9.552 -18.011  1.00 66.49           O
ATOM    855  N   PHE A  57     -13.798  10.463 -14.714  1.00 72.93           N
ATOM    856  H   PHE A  57     -14.466  11.205 -14.657  1.00 72.93           H
ATOM    857  CA  PHE A  57     -12.400  10.749 -14.409  1.00 73.33           C
ATOM    858  HA  PHE A  57     -11.872  10.400 -15.183  1.00 73.33           H
ATOM    859  C   PHE A  57     -11.929  10.009 -13.152  1.00 75.76           C
ATOM    860  O   PHE A  57     -10.876   9.367 -13.181  1.00 76.01           O
ATOM    861  CB  PHE A  57     -12.213  12.265 -14.275  1.00 71.35           C
ATOM    862 1HB  PHE A  57     -12.542  12.708 -15.109  1.00 71.35           H
ATOM    863 2HB  PHE A  57     -12.744  12.590 -13.492  1.00 71.35           H
ATOM    864  CG  PHE A  57     -10.767  12.656 -14.066  1.00 64.66           C
ATOM    865  CD1 PHE A  57     -10.321  13.078 -12.799  1.00 59.42           C
ATOM    866  HD1 PHE A  57     -10.964  13.129 -12.035  1.00 59.42           H
ATOM    867  CD2 PHE A  57      -9.862  12.587 -15.142  1.00 57.87           C
ATOM    868  HD2 PHE A  57     -10.176  12.289 -16.044  1.00 57.87           H
ATOM    869  CE1 PHE A  57      -8.977  13.427 -12.607  1.00 50.93           C
ATOM    870  HE1 PHE A  57      -8.663  13.722 -11.705  1.00 50.93           H
ATOM    871  CE2 PHE A  57      -8.509  12.940 -14.943  1.00 50.61           C
ATOM    872  HE2 PHE A  57      -7.863  12.888 -15.705  1.00 50.61           H
ATOM    873  CZ  PHE A  57      -8.068  13.364 -13.680  1.00 50.86           C
ATOM    874  HZ  PHE A  57      -7.111  13.621 -13.543  1.00 50.86           H
ATOM    875  N   GLU A  58     -12.720  10.038 -12.078  1.00 73.58           N
ATOM    876  H   GLU A  58     -13.545  10.602 -12.108  1.00 73.58           H
ATOM    877  CA  GLU A  58     -12.434   9.282 -10.860  1.00 76.21           C
ATOM    878  HA  GLU A  58     -11.539   9.594 -10.543  1.00 76.21           H
ATOM    879  C   GLU A  58     -12.339   7.777 -11.155  1.00 77.70           C
ATOM    880  O   GLU A  58     -11.359   7.139 -10.770  1.00 78.51           O
ATOM    881  CB  GLU A  58     -13.499   9.593  -9.792  1.00 75.06           C
ATOM    882 1HB  GLU A  58     -13.503  10.578  -9.619  1.00 75.06           H
ATOM    883 2HB  GLU A  58     -14.394   9.312 -10.139  1.00 75.06           H
ATOM    884  CG  GLU A  58     -13.227   8.857  -8.466  1.00 69.69           C
ATOM    885 1HG  GLU A  58     -13.282   7.873  -8.638  1.00 69.69           H
ATOM    886 2HG  GLU A  58     -12.303   9.091  -8.162  1.00 69.69           H
ATOM    887  CD  GLU A  58     -14.212   9.206  -7.331  1.00 69.38           C
ATOM    888  OE1 GLU A  58     -13.830   8.977  -6.153  1.00 62.53           O
ATOM    889  OE2 GLU A  58     -15.323   9.679  -7.619  1.00 64.81           O
ATOM    890  N   ALA A  59     -13.284   7.218 -11.911  1.00 81.23           N
ATOM    891  H   ALA A  59     -14.041   7.791 -12.225  1.00 81.23           H
ATOM    892  CA  ALA A  59     -13.269   5.808 -12.305  1.00 81.56           C
ATOM    893  HA  ALA A  59     -13.259   5.274 -11.460  1.00 81.56           H
ATOM    894  C   ALA A  59     -12.002   5.453 -13.103  1.00 81.56           C
ATOM    895  O   ALA A  59     -11.381   4.411 -12.861  1.00 80.34           O
ATOM    896  CB  ALA A  59     -14.536   5.516 -13.109  1.00 81.48           C
ATOM    897 1HB  ALA A  59     -15.355   5.749 -12.584  1.00 81.48           H
ATOM    898 2HB  ALA A  59     -14.591   4.547 -13.351  1.00 81.48           H
ATOM    899 3HB  ALA A  59     -14.553   6.046 -13.957  1.00 81.48           H
ATOM    900  N   THR A  60     -11.574   6.332 -13.999  1.00 82.02           N
ATOM    901  H   THR A  60     -12.122   7.153 -14.159  1.00 82.02           H
ATOM    902  CA  THR A  60     -10.332   6.158 -14.770  1.00 79.64           C
ATOM    903  HA  THR A  60     -10.427   5.267 -15.214  1.00 79.64           H
ATOM    904  C   THR A  60      -9.102   6.137 -13.853  1.00 79.49           C
ATOM    905  O   THR A  60      -8.239   5.270 -13.992  1.00 78.50           O
ATOM    906  CB  THR A  60     -10.186   7.259 -15.833  1.00 79.47           C
ATOM    907  HB  THR A  60     -10.167   8.148 -15.376  1.00 79.47           H
ATOM    908  OG1 THR A  60     -11.296   7.264 -16.692  1.00 73.26           O
ATOM    909  HG1 THR A  60     -10.996   7.265 -17.601  1.00 73.26           H
ATOM    910  CG2 THR A  60      -8.958   7.043 -16.712  1.00 72.77           C
ATOM    911 1HG2 THR A  60      -8.876   7.766 -17.398  1.00 72.77           H
ATOM    912 2HG2 THR A  60      -9.011   6.168 -17.193  1.00 72.77           H
ATOM    913 3HG2 THR A  60      -8.121   7.043 -16.165  1.00 72.77           H
ATOM    914  N   LEU A  61      -9.028   7.058 -12.883  1.00 78.50           N
ATOM    915  H   LEU A  61      -9.749   7.748 -12.821  1.00 78.50           H
ATOM    916  CA  LEU A  61      -7.936   7.095 -11.911  1.00 76.73           C
ATOM    917  HA  LEU A  61      -7.098   7.089 -12.456  1.00 76.73           H
ATOM    918  C   LEU A  61      -7.925   5.862 -11.007  1.00 78.19           C
ATOM    919  O   LEU A  61      -6.870   5.261 -10.786  1.00 78.24           O
ATOM    920  CB  LEU A  61      -8.048   8.373 -11.067  1.00 74.70           C
ATOM    921 1HB  LEU A  61      -8.990   8.443 -10.738  1.00 74.70           H
ATOM    922 2HB  LEU A  61      -7.428   8.283 -10.288  1.00 74.70           H
ATOM    923  CG  LEU A  61      -7.702   9.679 -11.801  1.00 67.38           C
ATOM    924  HG  LEU A  61      -8.283   9.741 -12.613  1.00 67.38           H
ATOM    925  CD1 LEU A  61      -7.931  10.842 -10.841  1.00 63.93           C
ATOM    926 1HD1 LEU A  61      -7.717  11.715 -11.279  1.00 63.93           H
ATOM    927 2HD1 LEU A  61      -7.354  10.756 -10.029  1.00 63.93           H
ATOM    928 3HD1 LEU A  61      -8.884  10.875 -10.538  1.00 63.93           H
ATOM    929  CD2 LEU A  61      -6.243   9.727 -12.260  1.00 63.11           C
ATOM    930 1HD2 LEU A  61      -6.044  10.585 -12.734  1.00 63.11           H
ATOM    931 2HD2 LEU A  61      -6.040   8.975 -12.887  1.00 63.11           H
ATOM    932 3HD2 LEU A  61      -5.620   9.654 -11.481  1.00 63.11           H
ATOM    933  N   LEU A  62      -9.085   5.428 -10.525  1.00 80.11           N
ATOM    934  H   LEU A  62      -9.913   5.955 -10.718  1.00 80.11           H
ATOM    935  CA  LEU A  62      -9.198   4.211  -9.723  1.00 79.97           C
ATOM    936  HA  LEU A  62      -8.580   4.332  -8.946  1.00 79.97           H
ATOM    937  C   LEU A  62      -8.752   2.976 -10.520  1.00 80.00           C
ATOM    938  O   LEU A  62      -8.008   2.143  -9.997  1.00 79.37           O
ATOM    939  CB  LEU A  62     -10.644   4.055  -9.238  1.00 80.39           C
ATOM    940 1HB  LEU A  62     -11.248   4.134 -10.031  1.00 80.39           H
ATOM    941 2HB  LEU A  62     -10.740   3.145  -8.835  1.00 80.39           H
ATOM    942  CG  LEU A  62     -11.077   5.102  -8.189  1.00 79.07           C
ATOM    943  HG  LEU A  62     -10.841   6.007  -8.543  1.00 79.07           H
ATOM    944  CD1 LEU A  62     -12.578   4.974  -7.947  1.00 74.61           C
ATOM    945 1HD1 LEU A  62     -12.890   5.641  -7.270  1.00 74.61           H
ATOM    946 2HD1 LEU A  62     -12.810   4.062  -7.609  1.00 74.61           H
ATOM    947 3HD1 LEU A  62     -13.092   5.129  -8.791  1.00 74.61           H
ATOM    948  CD2 LEU A  62     -10.361   4.925  -6.853  1.00 75.64           C
ATOM    949 1HD2 LEU A  62     -10.659   5.614  -6.193  1.00 75.64           H
ATOM    950 2HD2 LEU A  62      -9.371   5.012  -6.963  1.00 75.64           H
ATOM    951 3HD2 LEU A  62     -10.549   4.024  -6.462  1.00 75.64           H
ATOM    952  N   GLN A  63      -9.101   2.906 -11.803  1.00 81.78           N
ATOM    953  H   GLN A  63      -9.706   3.608 -12.178  1.00 81.78           H
ATOM    954  CA  GLN A  63      -8.630   1.837 -12.682  1.00 80.51           C
ATOM    955  HA  GLN A  63      -8.870   0.985 -12.217  1.00 80.51           H
ATOM    956  C   GLN A  63      -7.102   1.853 -12.857  1.00 79.69           C
ATOM    957  O   GLN A  63      -6.473   0.792 -12.886  1.00 78.52           O
ATOM    958  CB  GLN A  63      -9.353   1.939 -14.033  1.00 80.34           C
ATOM    959 1HB  GLN A  63     -10.338   1.999 -13.871  1.00 80.34           H
ATOM    960 2HB  GLN A  63      -9.042   2.763 -14.507  1.00 80.34           H
ATOM    961  CG  GLN A  63      -9.065   0.716 -14.915  1.00 71.95           C
ATOM    962 1HG  GLN A  63      -8.078   0.652 -15.060  1.00 71.95           H
ATOM    963 2HG  GLN A  63      -9.386  -0.103 -14.440  1.00 71.95           H
ATOM    964  CD  GLN A  63      -9.753   0.787 -16.280  1.00 67.19           C
ATOM    965  OE1 GLN A  63     -10.301   1.784 -16.711  1.00 60.54           O
ATOM    966  NE2 GLN A  63      -9.737  -0.282 -17.040  1.00 56.25           N
ATOM    967 1HE2 GLN A  63     -10.167  -0.260 -17.943  1.00 56.25           H
ATOM    968 2HE2 GLN A  63      -9.295  -1.119 -16.717  1.00 56.25           H
ATOM    969  N   MET A  64      -6.477   3.038 -12.922  1.00 78.80           N
ATOM    970  H   MET A  64      -7.029   3.871 -12.967  1.00 78.80           H
ATOM    971  CA  MET A  64      -5.009   3.160 -12.929  1.00 77.54           C
ATOM    972  HA  MET A  64      -4.716   2.601 -13.705  1.00 77.54           H
ATOM    973  C   MET A  64      -4.389   2.616 -11.643  1.00 77.54           C
ATOM    974  O   MET A  64      -3.330   1.976 -11.693  1.00 76.49           O
ATOM    975  CB  MET A  64      -4.576   4.617 -13.123  1.00 76.83           C
ATOM    976 1HB  MET A  64      -5.081   5.188 -12.476  1.00 76.83           H
ATOM    977 2HB  MET A  64      -3.596   4.686 -12.935  1.00 76.83           H
ATOM    978  CG  MET A  64      -4.839   5.136 -14.542  1.00 69.28           C
ATOM    979 1HG  MET A  64      -4.285   4.547 -15.130  1.00 69.28           H
ATOM    980 2HG  MET A  64      -5.809   4.949 -14.700  1.00 69.28           H
ATOM    981  SD  MET A  64      -4.442   6.887 -14.776  1.00 66.11           S
ATOM    982  CE  MET A  64      -2.666   6.908 -14.395  1.00 57.44           C
ATOM    983 1HE  MET A  64      -2.292   7.831 -14.483  1.00 57.44           H
ATOM    984 2HE  MET A  64      -2.159   6.310 -15.016  1.00 57.44           H
ATOM    985 3HE  MET A  64      -2.496   6.595 -13.461  1.00 57.44           H
ATOM    986  N   PHE A  65      -5.056   2.824 -10.501  1.00 79.55           N
ATOM    987  H   PHE A  65      -5.863   3.414 -10.519  1.00 79.55           H
ATOM    988  CA  PHE A  65      -4.656   2.225  -9.227  1.00 78.53           C
ATOM    989  HA  PHE A  65      -3.659   2.304  -9.210  1.00 78.53           H
ATOM    990  C   PHE A  65      -4.970   0.721  -9.130  1.00 79.10           C
ATOM    991  O   PHE A  65      -4.475   0.050  -8.225  1.00 76.29           O
ATOM    992  CB  PHE A  65      -5.272   3.024  -8.073  1.00 78.47           C
ATOM    993 1HB  PHE A  65      -6.262   3.062  -8.206  1.00 78.47           H
ATOM    994 2HB  PHE A  65      -5.069   2.552  -7.215  1.00 78.47           H
ATOM    995  CG  PHE A  65      -4.752   4.450  -7.965  1.00 79.30           C
ATOM    996  CD1 PHE A  65      -3.366   4.706  -7.975  1.00 75.56           C
ATOM    997  HD1 PHE A  65      -2.722   3.945  -8.057  1.00 75.56           H
ATOM    998  CD2 PHE A  65      -5.646   5.527  -7.829  1.00 76.25           C
ATOM    999  HD2 PHE A  65      -6.632   5.358  -7.812  1.00 76.25           H
ATOM   1000  CE1 PHE A  65      -2.880   6.022  -7.871  1.00 72.85           C
ATOM   1001  HE1 PHE A  65      -1.895   6.194  -7.892  1.00 72.85           H
ATOM   1002  CE2 PHE A  65      -5.156   6.844  -7.716  1.00 73.57           C
ATOM   1003  HE2 PHE A  65      -5.797   7.606  -7.620  1.00 73.57           H
ATOM   1004  CZ  PHE A  65      -3.775   7.093  -7.738  1.00 74.16           C
ATOM   1005  HZ  PHE A  65      -3.431   8.029  -7.659  1.00 74.16           H
ATOM   1006  N   GLY A  66      -5.713   0.165 -10.086  1.00 80.94           N
ATOM   1007  H   GLY A  66      -5.999   0.741 -10.852  1.00 80.94           H
ATOM   1008  CA  GLY A  66      -6.136  -1.234 -10.085  1.00 80.17           C
ATOM   1009 1HA  GLY A  66      -6.364  -1.478 -11.027  1.00 80.17           H
ATOM   1010 2HA  GLY A  66      -5.358  -1.782  -9.777  1.00 80.17           H
ATOM   1011  C   GLY A  66      -7.340  -1.507  -9.182  1.00 82.38           C
ATOM   1012  O   GLY A  66      -7.548  -2.651  -8.798  1.00 80.46           O
ATOM   1013  N   LEU A  67      -8.111  -0.467  -8.859  1.00 80.54           N
ATOM   1014  H   LEU A  67      -7.824   0.433  -9.188  1.00 80.54           H
ATOM   1015  CA  LEU A  67      -9.334  -0.526  -8.070  1.00 83.05           C
ATOM   1016  HA  LEU A  67      -9.334  -1.400  -7.583  1.00 83.05           H
ATOM   1017  C   LEU A  67     -10.552  -0.467  -9.003  1.00 84.65           C
ATOM   1018  O   LEU A  67     -10.543   0.256  -9.997  1.00 83.75           O
ATOM   1019  CB  LEU A  67      -9.339   0.627  -7.056  1.00 82.74           C
ATOM   1020 1HB  LEU A  67      -9.283   1.487  -7.563  1.00 82.74           H
ATOM   1021 2HB  LEU A  67     -10.201   0.593  -6.550  1.00 82.74           H
ATOM   1022  CG  LEU A  67      -8.183   0.591  -6.040  1.00 83.03           C
ATOM   1023  HG  LEU A  67      -7.332   0.485  -6.554  1.00 83.03           H
ATOM   1024  CD1 LEU A  67      -8.156   1.887  -5.228  1.00 79.05           C
ATOM   1025 1HD1 LEU A  67      -7.409   1.878  -4.563  1.00 79.05           H
ATOM   1026 2HD1 LEU A  67      -9.012   2.014  -4.727  1.00 79.05           H
ATOM   1027 3HD1 LEU A  67      -8.028   2.680  -5.823  1.00 79.05           H
ATOM   1028  CD2 LEU A  67      -8.319  -0.583  -5.072  1.00 80.72           C
ATOM   1029 1HD2 LEU A  67      -7.563  -0.597  -4.417  1.00 80.72           H
ATOM   1030 2HD2 LEU A  67      -8.316  -1.454  -5.563  1.00 80.72           H
ATOM   1031 3HD2 LEU A  67      -9.173  -0.524  -4.555  1.00 80.72           H
ATOM   1032  N   ARG A  68     -11.593  -1.217  -8.674  1.00 86.78           N
ATOM   1033  H   ARG A  68     -11.527  -1.806  -7.868  1.00 86.78           H
ATOM   1034  CA  ARG A  68     -12.846  -1.216  -9.452  1.00 86.41           C
ATOM   1035  HA  ARG A  68     -12.568  -1.081 -10.403  1.00 86.41           H
ATOM   1036  C   ARG A  68     -13.766  -0.070  -9.035  1.00 87.60           C
ATOM   1037  O   ARG A  68     -14.512   0.447  -9.851  1.00 85.31           O
ATOM   1038  CB  ARG A  68     -13.576  -2.554  -9.290  1.00 84.80           C
ATOM   1039 1HB  ARG A  68     -13.763  -2.700  -8.318  1.00 84.80           H
ATOM   1040 2HB  ARG A  68     -14.439  -2.509  -9.792  1.00 84.80           H
ATOM   1041  CG  ARG A  68     -12.764  -3.744  -9.817  1.00 79.38           C
ATOM   1042 1HG  ARG A  68     -12.578  -3.617 -10.791  1.00 79.38           H
ATOM   1043 2HG  ARG A  68     -11.900  -3.807  -9.318  1.00 79.38           H
ATOM   1044  CD  ARG A  68     -13.569  -5.033  -9.613  1.00 75.24           C
ATOM   1045 1HD  ARG A  68     -13.754  -5.168  -8.640  1.00 75.24           H
ATOM   1046 2HD  ARG A  68     -14.433  -4.977 -10.113  1.00 75.24           H
ATOM   1047  NE  ARG A  68     -12.834  -6.206 -10.104  1.00 66.71           N
ATOM   1048  HE  ARG A  68     -11.920  -6.043 -10.476  1.00 66.71           H
ATOM   1049  CZ  ARG A  68     -13.263  -7.456 -10.102  1.00 57.51           C
ATOM   1050  NH1 ARG A  68     -14.441  -7.772  -9.634  1.00 54.02           N
ATOM   1051 1HH1 ARG A  68     -15.040  -7.061  -9.266  1.00 54.02           H
ATOM   1052 2HH1 ARG A  68     -14.743  -8.725  -9.643  1.00 54.02           H
ATOM   1053  NH2 ARG A  68     -12.520  -8.410 -10.573  1.00 51.65           N
ATOM   1054 1HH2 ARG A  68     -11.614  -8.202 -10.942  1.00 51.65           H
ATOM   1055 2HH2 ARG A  68     -12.853  -9.353 -10.567  1.00 51.65           H
ATOM   1056  N   ARG A  69     -13.729   0.280  -7.760  1.00 87.73           N
ATOM   1057  H   ARG A  69     -13.122  -0.239  -7.158  1.00 87.73           H
ATOM   1058  CA  ARG A  69     -14.503   1.364  -7.159  1.00 88.63           C
ATOM   1059  HA  ARG A  69     -14.687   2.027  -7.885  1.00 88.63           H
ATOM   1060  C   ARG A  69     -13.677   2.045  -6.077  1.00 89.70           C
ATOM   1061  O   ARG A  69     -12.708   1.474  -5.568  1.00 88.40           O
ATOM   1062  CB  ARG A  69     -15.843   0.830  -6.614  1.00 86.83           C
ATOM   1063 1HB  ARG A  69     -16.365   1.593  -6.233  1.00 86.83           H
ATOM   1064 2HB  ARG A  69     -16.357   0.417  -7.366  1.00 86.83           H
ATOM   1065  CG  ARG A  69     -15.656  -0.220  -5.522  1.00 80.49           C
ATOM   1066 1HG  ARG A  69     -15.101  -0.969  -5.886  1.00 80.49           H
ATOM   1067 2HG  ARG A  69     -15.183   0.200  -4.748  1.00 80.49           H
ATOM   1068  CD  ARG A  69     -16.978  -0.788  -5.033  1.00 79.44           C
ATOM   1069 1HD  ARG A  69     -17.522  -0.068  -4.602  1.00 79.44           H
ATOM   1070 2HD  ARG A  69     -17.488  -1.177  -5.800  1.00 79.44           H
ATOM   1071  NE  ARG A  69     -16.733  -1.848  -4.044  1.00 69.13           N
ATOM   1072  HE  ARG A  69     -15.777  -2.079  -3.866  1.00 69.13           H
ATOM   1073  CZ  ARG A  69     -17.633  -2.523  -3.370  1.00 61.34           C
ATOM   1074  NH1 ARG A  69     -18.913  -2.312  -3.524  1.00 57.57           N
ATOM   1075 1HH1 ARG A  69     -19.231  -1.619  -4.171  1.00 57.57           H
ATOM   1076 2HH1 ARG A  69     -19.575  -2.843  -2.995  1.00 57.57           H
ATOM   1077  NH2 ARG A  69     -17.249  -3.434  -2.519  1.00 52.33           N
ATOM   1078 1HH2 ARG A  69     -16.274  -3.613  -2.384  1.00 52.33           H
ATOM   1079 2HH2 ARG A  69     -17.929  -3.953  -2.001  1.00 52.33           H
ATOM   1080  N   ARG A  70     -14.086   3.248  -5.697  1.00 87.59           N
ATOM   1081  H   ARG A  70     -14.834   3.683  -6.198  1.00 87.59           H
ATOM   1082  CA  ARG A  70     -13.487   3.957  -4.579  1.00 88.37           C
ATOM   1083  HA  ARG A  70     -12.515   4.054  -4.791  1.00 88.37           H
ATOM   1084  C   ARG A  70     -13.628   3.142  -3.293  1.00 89.63           C
ATOM   1085  O   ARG A  70     -14.752   2.768  -2.948  1.00 87.78           O
ATOM   1086  CB  ARG A  70     -14.128   5.343  -4.446  1.00 86.00           C
ATOM   1087 1HB  ARG A  70     -13.987   5.851  -5.296  1.00 86.00           H
ATOM   1088 2HB  ARG A  70     -15.108   5.235  -4.281  1.00 86.00           H
ATOM   1089  CG  ARG A  70     -13.514   6.131  -3.289  1.00 82.27           C
ATOM   1090 1HG  ARG A  70     -13.687   5.648  -2.431  1.00 82.27           H
ATOM   1091 2HG  ARG A  70     -12.528   6.214  -3.432  1.00 82.27           H
ATOM   1092  CD  ARG A  70     -14.117   7.517  -3.203  1.00 80.32           C
ATOM   1093 1HD  ARG A  70     -13.794   8.077  -3.966  1.00 80.32           H
ATOM   1094 2HD  ARG A  70     -15.115   7.456  -3.233  1.00 80.32           H
ATOM   1095  NE  ARG A  70     -13.727   8.168  -1.949  1.00 74.27           N
ATOM   1096  HE  ARG A  70     -13.167   7.634  -1.315  1.00 74.27           H
ATOM   1097  CZ  ARG A  70     -14.044   9.381  -1.583  1.00 70.14           C
ATOM   1098  NH1 ARG A  70     -14.725  10.186  -2.346  1.00 63.98           N
ATOM   1099 1HH1 ARG A  70     -15.026   9.883  -3.250  1.00 63.98           H
ATOM   1100 2HH1 ARG A  70     -14.947  11.108  -2.028  1.00 63.98           H
ATOM   1101  NH2 ARG A  70     -13.685   9.805  -0.407  1.00 61.46           N
ATOM   1102 1HH2 ARG A  70     -13.172   9.204   0.206  1.00 61.46           H
ATOM   1103 2HH2 ARG A  70     -13.922  10.732  -0.116  1.00 61.46           H
ATOM   1104  N   PRO A  71     -12.534   2.884  -2.561  1.00 89.26           N
ATOM   1105  CA  PRO A  71     -12.604   2.271  -1.250  1.00 88.98           C
ATOM   1106  HA  PRO A  71     -13.098   1.406  -1.333  1.00 88.98           H
ATOM   1107  C   PRO A  71     -13.386   3.149  -0.268  1.00 89.71           C
ATOM   1108  O   PRO A  71     -13.272   4.375  -0.285  1.00 88.14           O
ATOM   1109  CB  PRO A  71     -11.154   2.072  -0.797  1.00 86.87           C
ATOM   1110 1HB  PRO A  71     -10.849   2.830  -0.221  1.00 86.87           H
ATOM   1111 2HB  PRO A  71     -11.047   1.211  -0.300  1.00 86.87           H
ATOM   1112  CG  PRO A  71     -10.382   2.042  -2.112  1.00 86.57           C
ATOM   1113 1HG  PRO A  71      -9.436   2.338  -1.982  1.00 86.57           H
ATOM   1114 2HG  PRO A  71     -10.393   1.127  -2.516  1.00 86.57           H
ATOM   1115  CD  PRO A  71     -11.154   3.033  -2.975  1.00 89.22           C
ATOM   1116 1HD  PRO A  71     -10.853   3.973  -2.814  1.00 89.22           H
ATOM   1117 2HD  PRO A  71     -11.069   2.818  -3.948  1.00 89.22           H
ATOM   1118  N   GLN A  72     -14.174   2.509   0.580  1.00 89.08           N
ATOM   1119  H   GLN A  72     -14.288   1.522   0.462  1.00 89.08           H
ATOM   1120  CA  GLN A  72     -14.889   3.156   1.679  1.00 89.79           C
ATOM   1121  HA  GLN A  72     -14.581   4.106   1.729  1.00 89.79           H
ATOM   1122  C   GLN A  72     -14.538   2.416   2.970  1.00 90.75           C
ATOM   1123  O   GLN A  72     -15.273   1.507   3.362  1.00 88.86           O
ATOM   1124  CB  GLN A  72     -16.402   3.165   1.415  1.00 88.39           C
ATOM   1125 1HB  GLN A  72     -16.698   2.236   1.193  1.00 88.39           H
ATOM   1126 2HB  GLN A  72     -16.873   3.478   2.240  1.00 88.39           H
ATOM   1127  CG  GLN A  72     -16.773   4.091   0.254  1.00 81.89           C
ATOM   1128 1HG  GLN A  72     -16.416   5.005   0.448  1.00 81.89           H
ATOM   1129 2HG  GLN A  72     -16.352   3.739  -0.582  1.00 81.89           H
ATOM   1130  CD  GLN A  72     -18.278   4.198   0.028  1.00 75.65           C
ATOM   1131  OE1 GLN A  72     -19.112   3.591   0.677  1.00 66.75           O
ATOM   1132  NE2 GLN A  72     -18.696   4.990  -0.938  1.00 63.96           N
ATOM   1133 1HE2 GLN A  72     -19.675   5.081  -1.122  1.00 63.96           H
ATOM   1134 2HE2 GLN A  72     -18.035   5.501  -1.487  1.00 63.96           H
ATOM   1135  N   PRO A  73     -13.405   2.750   3.607  1.00 89.57           N
ATOM   1136  CA  PRO A  73     -12.922   2.032   4.772  1.00 89.37           C
ATOM   1137  HA  PRO A  73     -12.771   1.079   4.511  1.00 89.37           H
ATOM   1138  C   PRO A  73     -13.946   2.012   5.899  1.00 90.15           C
ATOM   1139  O   PRO A  73     -14.535   3.042   6.257  1.00 88.36           O
ATOM   1140  CB  PRO A  73     -11.636   2.731   5.193  1.00 86.93           C
ATOM   1141 1HB  PRO A  73     -11.817   3.438   5.877  1.00 86.93           H
ATOM   1142 2HB  PRO A  73     -10.972   2.077   5.556  1.00 86.93           H
ATOM   1143  CG  PRO A  73     -11.143   3.343   3.895  1.00 85.79           C
ATOM   1144 1HG  PRO A  73     -10.565   4.141   4.069  1.00 85.79           H
ATOM   1145 2HG  PRO A  73     -10.634   2.675   3.352  1.00 85.79           H
ATOM   1146  CD  PRO A  73     -12.429   3.743   3.201  1.00 88.97           C
ATOM   1147 1HD  PRO A  73     -12.731   4.651   3.491  1.00 88.97           H
ATOM   1148 2HD  PRO A  73     -12.325   3.727   2.207  1.00 88.97           H
ATOM   1149  N   SER A  74     -14.143   0.847   6.484  1.00 90.02           N
ATOM   1150  H   SER A  74     -13.714   0.031   6.095  1.00 90.02           H
ATOM   1151  CA  SER A  74     -14.962   0.711   7.674  1.00 88.91           C
ATOM   1152  HA  SER A  74     -15.811   1.196   7.463  1.00 88.91           H
ATOM   1153  C   SER A  74     -14.284   1.376   8.875  1.00 88.45           C
ATOM   1154  O   SER A  74     -13.064   1.444   8.983  1.00 85.65           O
ATOM   1155  CB  SER A  74     -15.279  -0.764   7.957  1.00 87.07           C
ATOM   1156 1HB  SER A  74     -15.947  -0.850   8.697  1.00 87.07           H
ATOM   1157 2HB  SER A  74     -15.629  -1.217   7.137  1.00 87.07           H
ATOM   1158  OG  SER A  74     -14.122  -1.458   8.356  1.00 76.85           O
ATOM   1159  HG  SER A  74     -14.324  -2.389   8.447  1.00 76.85           H
ATOM   1160  N   LYS A  75     -15.087   1.812   9.851  1.00 85.60           N
ATOM   1161  H   LYS A  75     -16.078   1.756   9.727  1.00 85.60           H
ATOM   1162  CA  LYS A  75     -14.550   2.375  11.109  1.00 83.33           C
ATOM   1163  HA  LYS A  75     -13.943   3.113  10.814  1.00 83.33           H
ATOM   1164  C   LYS A  75     -13.724   1.364  11.917  1.00 83.18           C
ATOM   1165  O   LYS A  75     -12.994   1.769  12.811  1.00 79.70           O
ATOM   1166  CB  LYS A  75     -15.692   2.912  11.973  1.00 81.91           C
ATOM   1167 1HB  LYS A  75     -16.358   2.179  12.111  1.00 81.91           H
ATOM   1168 2HB  LYS A  75     -15.317   3.192  12.857  1.00 81.91           H
ATOM   1169  CG  LYS A  75     -16.408   4.111  11.343  1.00 76.43           C
ATOM   1170 1HG  LYS A  75     -15.742   4.831  11.150  1.00 76.43           H
ATOM   1171 2HG  LYS A  75     -16.846   3.825  10.491  1.00 76.43           H
ATOM   1172  CD  LYS A  75     -17.470   4.651  12.298  1.00 70.69           C
ATOM   1173 1HD  LYS A  75     -18.138   3.932  12.490  1.00 70.69           H
ATOM   1174 2HD  LYS A  75     -17.033   4.937  13.151  1.00 70.69           H
ATOM   1175  CE  LYS A  75     -18.181   5.848  11.666  1.00 63.54           C
ATOM   1176 1HE  LYS A  75     -17.516   6.571  11.479  1.00 63.54           H
ATOM   1177 2HE  LYS A  75     -18.616   5.566  10.811  1.00 63.54           H
ATOM   1178  NZ  LYS A  75     -19.228   6.399  12.560  1.00 52.41           N
ATOM   1179 1HZ  LYS A  75     -19.686   7.181  12.137  1.00 52.41           H
ATOM   1180 2HZ  LYS A  75     -18.834   6.706  13.426  1.00 52.41           H
ATOM   1181 3HZ  LYS A  75     -19.923   5.710  12.765  1.00 52.41           H
ATOM   1182  N   SER A  76     -13.872   0.073  11.621  1.00 84.02           N
ATOM   1183  H   SER A  76     -14.541  -0.165  10.916  1.00 84.02           H
ATOM   1184  CA  SER A  76     -13.132  -1.025  12.247  1.00 83.78           C
ATOM   1185  HA  SER A  76     -12.819  -0.638  13.114  1.00 83.78           H
ATOM   1186  C   SER A  76     -11.889  -1.454  11.470  1.00 84.71           C
ATOM   1187  O   SER A  76     -11.195  -2.362  11.915  1.00 82.09           O
ATOM   1188  CB  SER A  76     -14.065  -2.226  12.458  1.00 80.96           C
ATOM   1189 1HB  SER A  76     -13.550  -3.022  12.776  1.00 80.96           H
ATOM   1190 2HB  SER A  76     -14.781  -2.006  13.120  1.00 80.96           H
ATOM   1191  OG  SER A  76     -14.708  -2.597  11.256  1.00 74.63           O
ATOM   1192  HG  SER A  76     -14.058  -2.681  10.559  1.00 74.63           H
ATOM   1193  N   ALA A  77     -11.591  -0.826  10.325  1.00 86.64           N
ATOM   1194  H   ALA A  77     -12.221  -0.129   9.982  1.00 86.64           H
ATOM   1195  CA  ALA A  77     -10.390  -1.116   9.561  1.00 87.43           C
ATOM   1196  HA  ALA A  77     -10.411  -2.095   9.358  1.00 87.43           H
ATOM   1197  C   ALA A  77      -9.142  -0.797  10.403  1.00 87.90           C
ATOM   1198  O   ALA A  77      -8.968   0.314  10.902  1.00 86.13           O
ATOM   1199  CB  ALA A  77     -10.407  -0.344   8.242  1.00 87.35           C
ATOM   1200 1HB  ALA A  77     -11.224  -0.564   7.709  1.00 87.35           H
ATOM   1201 2HB  ALA A  77      -9.607  -0.568   7.685  1.00 87.35           H
ATOM   1202 3HB  ALA A  77     -10.402   0.643   8.404  1.00 87.35           H
ATOM   1203  N   VAL A  78      -8.272  -1.802  10.551  1.00 89.89           N
ATOM   1204  H   VAL A  78      -8.481  -2.681  10.123  1.00 89.89           H
ATOM   1205  CA  VAL A  78      -7.027  -1.672  11.312  1.00 90.00           C
ATOM   1206  HA  VAL A  78      -7.049  -0.782  11.768  1.00 90.00           H
ATOM   1207  C   VAL A  78      -5.859  -1.721  10.346  1.00 92.00           C
ATOM   1208  O   VAL A  78      -5.733  -2.657   9.559  1.00 91.40           O
ATOM   1209  CB  VAL A  78      -6.918  -2.765  12.387  1.00 87.16           C
ATOM   1210  HB  VAL A  78      -6.949  -3.643  11.909  1.00 87.16           H
ATOM   1211  CG1 VAL A  78      -5.606  -2.646  13.179  1.00 80.76           C
ATOM   1212 1HG1 VAL A  78      -5.542  -3.360  13.876  1.00 80.76           H
ATOM   1213 2HG1 VAL A  78      -5.544  -1.760  13.639  1.00 80.76           H
ATOM   1214 3HG1 VAL A  78      -4.814  -2.734  12.575  1.00 80.76           H
ATOM   1215  CG2 VAL A  78      -8.074  -2.656  13.389  1.00 81.54           C
ATOM   1216 1HG2 VAL A  78      -8.008  -3.365  14.091  1.00 81.54           H
ATOM   1217 2HG2 VAL A  78      -8.957  -2.759  12.930  1.00 81.54           H
ATOM   1218 3HG2 VAL A  78      -8.068  -1.768  13.848  1.00 81.54           H
ATOM   1219  N   ILE A  79      -4.995  -0.716  10.425  1.00 92.50           N
ATOM   1220  H   ILE A  79      -5.206   0.047  11.035  1.00 92.50           H
ATOM   1221  CA  ILE A  79      -3.748  -0.673   9.661  1.00 93.24           C
ATOM   1222  HA  ILE A  79      -3.864  -1.227   8.837  1.00 93.24           H
ATOM   1223  C   ILE A  79      -2.647  -1.255  10.552  1.00 93.38           C
ATOM   1224  O   ILE A  79      -2.317  -0.628  11.559  1.00 92.14           O
ATOM   1225  CB  ILE A  79      -3.431   0.768   9.220  1.00 93.07           C
ATOM   1226  HB  ILE A  79      -3.342   1.334  10.040  1.00 93.07           H
ATOM   1227  CG1 ILE A  79      -4.570   1.350   8.348  1.00 90.31           C
ATOM   1228 1HG1 ILE A  79      -4.434   1.067   7.399  1.00 90.31           H
ATOM   1229 2HG1 ILE A  79      -5.447   1.000   8.678  1.00 90.31           H
ATOM   1230  CG2 ILE A  79      -2.107   0.792   8.441  1.00 90.38           C
ATOM   1231 1HG2 ILE A  79      -1.882   1.720   8.145  1.00 90.38           H
ATOM   1232 2HG2 ILE A  79      -2.160   0.214   7.627  1.00 90.38           H
ATOM   1233 3HG2 ILE A  79      -1.353   0.459   9.006  1.00 90.38           H
ATOM   1234  CD1 ILE A  79      -4.609   2.872   8.396  1.00 80.23           C
ATOM   1235 1HD1 ILE A  79      -5.350   3.230   7.828  1.00 80.23           H
ATOM   1236 2HD1 ILE A  79      -3.751   3.263   8.064  1.00 80.23           H
ATOM   1237 3HD1 ILE A  79      -4.754   3.197   9.330  1.00 80.23           H
ATOM   1238  N   PRO A  80      -2.092  -2.438  10.216  1.00 93.13           N
ATOM   1239  CA  PRO A  80      -1.025  -3.038  10.996  1.00 93.10           C
ATOM   1240  HA  PRO A  80      -1.349  -3.141  11.937  1.00 93.10           H
ATOM   1241  C   PRO A  80       0.210  -2.136  11.030  1.00 93.14           C
ATOM   1242  O   PRO A  80       0.622  -1.610   9.993  1.00 92.55           O
ATOM   1243  CB  PRO A  80      -0.707  -4.386  10.331  1.00 92.84           C
ATOM   1244 1HB  PRO A  80       0.085  -4.310   9.725  1.00 92.84           H
ATOM   1245 2HB  PRO A  80      -0.537  -5.094  11.016  1.00 92.84           H
ATOM   1246  CG  PRO A  80      -1.972  -4.694   9.535  1.00 91.84           C
ATOM   1247 1HG  PRO A  80      -1.764  -5.251   8.731  1.00 91.84           H
ATOM   1248 2HG  PRO A  80      -2.647  -5.166  10.102  1.00 91.84           H
ATOM   1249  CD  PRO A  80      -2.474  -3.319   9.126  1.00 93.41           C
ATOM   1250 1HD  PRO A  80      -2.044  -3.012   8.277  1.00 93.41           H
ATOM   1251 2HD  PRO A  80      -3.468  -3.311   9.018  1.00 93.41           H
ATOM   1252  N   ASP A  81       0.835  -2.020  12.200  1.00 91.23           N
ATOM   1253  H   ASP A  81       0.462  -2.495  12.997  1.00 91.23           H
ATOM   1254  CA  ASP A  81       2.057  -1.215  12.358  1.00 90.34           C
ATOM   1255  HA  ASP A  81       1.817  -0.282  12.089  1.00 90.34           H
ATOM   1256  C   ASP A  81       3.171  -1.707  11.424  1.00 90.79           C
ATOM   1257  O   ASP A  81       3.826  -0.896  10.775  1.00 90.18           O
ATOM   1258  CB  ASP A  81       2.497  -1.211  13.823  1.00 88.33           C
ATOM   1259 1HB  ASP A  81       2.541  -2.156  14.147  1.00 88.33           H
ATOM   1260 2HB  ASP A  81       3.404  -0.795  13.884  1.00 88.33           H
ATOM   1261  CG  ASP A  81       1.528  -0.424  14.719  1.00 83.43           C
ATOM   1262  OD1 ASP A  81       0.903   0.541  14.206  1.00 79.58           O
ATOM   1263  OD2 ASP A  81       1.379  -0.815  15.895  1.00 78.79           O
ATOM   1264  N   TYR A  82       3.271  -3.019  11.216  1.00 91.90           N
ATOM   1265  H   TYR A  82       2.698  -3.630  11.762  1.00 91.90           H
ATOM   1266  CA  TYR A  82       4.176  -3.613  10.230  1.00 92.21           C
ATOM   1267  HA  TYR A  82       5.090  -3.428  10.592  1.00 92.21           H
ATOM   1268  C   TYR A  82       4.059  -2.973   8.835  1.00 92.66           C
ATOM   1269  O   TYR A  82       5.067  -2.719   8.181  1.00 92.29           O
ATOM   1270  CB  TYR A  82       3.888  -5.112  10.120  1.00 92.40           C
ATOM   1271 1HB  TYR A  82       4.099  -5.548  10.995  1.00 92.40           H
ATOM   1272 2HB  TYR A  82       2.919  -5.241   9.908  1.00 92.40           H
ATOM   1273  CG  TYR A  82       4.711  -5.782   9.037  1.00 92.67           C
ATOM   1274  CD1 TYR A  82       4.107  -6.223   7.841  1.00 90.98           C
ATOM   1275  HD1 TYR A  82       3.121  -6.118   7.711  1.00 90.98           H
ATOM   1276  CD2 TYR A  82       6.105  -5.908   9.200  1.00 91.34           C
ATOM   1277  HD2 TYR A  82       6.539  -5.580  10.039  1.00 91.34           H
ATOM   1278  CE1 TYR A  82       4.892  -6.811   6.828  1.00 90.84           C
ATOM   1279  HE1 TYR A  82       4.462  -7.133   5.984  1.00 90.84           H
ATOM   1280  CE2 TYR A  82       6.891  -6.493   8.189  1.00 90.84           C
ATOM   1281  HE2 TYR A  82       7.879  -6.586   8.314  1.00 90.84           H
ATOM   1282  CZ  TYR A  82       6.288  -6.944   7.008  1.00 91.67           C
ATOM   1283  OH  TYR A  82       7.052  -7.523   6.041  1.00 90.60           O
ATOM   1284  HH  TYR A  82       7.939  -7.659   6.374  1.00 90.60           H
ATOM   1285  N   MET A  83       2.840  -2.704   8.350  1.00 92.91           N
ATOM   1286  H   MET A  83       2.041  -2.911   8.915  1.00 92.91           H
ATOM   1287  CA  MET A  83       2.632  -2.116   7.019  1.00 93.44           C
ATOM   1288  HA  MET A  83       3.238  -2.620   6.404  1.00 93.44           H
ATOM   1289  C   MET A  83       3.033  -0.641   6.983  1.00 93.18           C
ATOM   1290  O   MET A  83       3.521  -0.169   5.945  1.00 92.93           O
ATOM   1291  CB  MET A  83       1.172  -2.296   6.588  1.00 94.22           C
ATOM   1292 1HB  MET A  83       0.579  -1.934   7.307  1.00 94.22           H
ATOM   1293 2HB  MET A  83       1.022  -1.783   5.743  1.00 94.22           H
ATOM   1294  CG  MET A  83       0.805  -3.764   6.342  1.00 93.69           C
ATOM   1295 1HG  MET A  83       1.001  -4.208   7.216  1.00 93.69           H
ATOM   1296 2HG  MET A  83      -0.184  -3.740   6.194  1.00 93.69           H
ATOM   1297  SD  MET A  83       1.679  -4.574   4.959  1.00 93.67           S
ATOM   1298  CE  MET A  83       0.939  -3.716   3.548  1.00 87.45           C
ATOM   1299 1HE  MET A  83       1.319  -4.051   2.686  1.00 87.45           H
ATOM   1300 2HE  MET A  83       1.109  -2.732   3.598  1.00 87.45           H
ATOM   1301 3HE  MET A  83      -0.051  -3.856   3.523  1.00 87.45           H
ATOM   1302  N   ARG A  84       2.869   0.086   8.096  1.00 91.54           N
ATOM   1303  H   ARG A  84       2.394  -0.330   8.872  1.00 91.54           H
ATOM   1304  CA  ARG A  84       3.355   1.469   8.230  1.00 90.40           C
ATOM   1305  HA  ARG A  84       3.003   1.947   7.426  1.00 90.40           H
ATOM   1306  C   ARG A  84       4.878   1.515   8.238  1.00 89.97           C
ATOM   1307  O   ARG A  84       5.460   2.317   7.517  1.00 89.44           O
ATOM   1308  CB  ARG A  84       2.827   2.115   9.518  1.00 90.01           C
ATOM   1309 1HB  ARG A  84       3.113   1.554  10.294  1.00 90.01           H
ATOM   1310 2HB  ARG A  84       3.226   3.028   9.601  1.00 90.01           H
ATOM   1311  CG  ARG A  84       1.297   2.247   9.549  1.00 84.87           C
ATOM   1312 1HG  ARG A  84       0.994   2.835   8.799  1.00 84.87           H
ATOM   1313 2HG  ARG A  84       0.879   1.344   9.454  1.00 84.87           H
ATOM   1314  CD  ARG A  84       0.879   2.865  10.884  1.00 83.05           C
ATOM   1315 1HD  ARG A  84       1.170   2.269  11.632  1.00 83.05           H
ATOM   1316 2HD  ARG A  84       1.310   3.762  10.985  1.00 83.05           H
ATOM   1317  NE  ARG A  84      -0.581   3.049  10.994  1.00 76.57           N
ATOM   1318  HE  ARG A  84      -1.090   2.338  11.478  1.00 76.57           H
ATOM   1319  CZ  ARG A  84      -1.279   4.060  10.516  1.00 69.64           C
ATOM   1320  NH1 ARG A  84      -0.742   5.030   9.825  1.00 63.33           N
ATOM   1321 1HH1 ARG A  84       0.240   5.026   9.638  1.00 63.33           H
ATOM   1322 2HH1 ARG A  84      -1.313   5.776   9.483  1.00 63.33           H
ATOM   1323  NH2 ARG A  84      -2.558   4.117  10.738  1.00 61.98           N
ATOM   1324 1HH2 ARG A  84      -3.006   3.397  11.268  1.00 61.98           H
ATOM   1325 2HH2 ARG A  84      -3.094   4.881  10.379  1.00 61.98           H
ATOM   1326  N   ASP A  85       5.502   0.633   9.005  1.00 89.61           N
ATOM   1327  H   ASP A  85       4.954  -0.014   9.535  1.00 89.61           H
ATOM   1328  CA  ASP A  85       6.958   0.567   9.108  1.00 88.35           C
ATOM   1329  HA  ASP A  85       7.277   1.492   9.316  1.00 88.35           H
ATOM   1330  C   ASP A  85       7.579   0.135   7.775  1.00 88.45           C
ATOM   1331  O   ASP A  85       8.548   0.734   7.314  1.00 87.86           O
ATOM   1332  CB  ASP A  85       7.337  -0.389  10.246  1.00 87.17           C
ATOM   1333 1HB  ASP A  85       6.921  -1.280  10.064  1.00 87.17           H
ATOM   1334 2HB  ASP A  85       8.332  -0.483  10.263  1.00 87.17           H
ATOM   1335  CG  ASP A  85       6.869   0.094  11.625  1.00 83.83           C
ATOM   1336  OD1 ASP A  85       6.674   1.324  11.787  1.00 81.50           O
ATOM   1337  OD2 ASP A  85       6.683  -0.787  12.493  1.00 80.48           O
ATOM   1338  N   LEU A  86       6.964  -0.821   7.079  1.00 90.15           N
ATOM   1339  H   LEU A  86       6.172  -1.277   7.486  1.00 90.15           H
ATOM   1340  CA  LEU A  86       7.397  -1.229   5.751  1.00 89.77           C
ATOM   1341  HA  LEU A  86       8.362  -1.477   5.839  1.00 89.77           H
ATOM   1342  C   LEU A  86       7.320  -0.078   4.741  1.00 89.24           C
ATOM   1343  O   LEU A  86       8.243   0.098   3.943  1.00 88.59           O
ATOM   1344  CB  LEU A  86       6.559  -2.442   5.310  1.00 90.36           C
ATOM   1345 1HB  LEU A  86       6.626  -3.146   6.017  1.00 90.36           H
ATOM   1346 2HB  LEU A  86       5.607  -2.151   5.218  1.00 90.36           H
ATOM   1347  CG  LEU A  86       7.010  -3.053   3.973  1.00 86.50           C
ATOM   1348  HG  LEU A  86       6.968  -2.332   3.282  1.00 86.50           H
ATOM   1349  CD1 LEU A  86       8.443  -3.595   4.046  1.00 82.80           C
ATOM   1350 1HD1 LEU A  86       8.722  -3.989   3.170  1.00 82.80           H
ATOM   1351 2HD1 LEU A  86       8.521  -4.308   4.743  1.00 82.80           H
ATOM   1352 3HD1 LEU A  86       9.090  -2.868   4.276  1.00 82.80           H
ATOM   1353  CD2 LEU A  86       6.091  -4.211   3.607  1.00 83.18           C
ATOM   1354 1HD2 LEU A  86       6.365  -4.625   2.739  1.00 83.18           H
ATOM   1355 2HD2 LEU A  86       5.144  -3.902   3.515  1.00 83.18           H
ATOM   1356 3HD2 LEU A  86       6.115  -4.923   4.309  1.00 83.18           H
ATOM   1357  N   TYR A  87       6.263   0.740   4.794  1.00 91.59           N
ATOM   1358  H   TYR A  87       5.514   0.514   5.416  1.00 91.59           H
ATOM   1359  CA  TYR A  87       6.155   1.956   3.978  1.00 90.72           C
ATOM   1360  HA  TYR A  87       6.259   1.657   3.030  1.00 90.72           H
ATOM   1361  C   TYR A  87       7.286   2.945   4.281  1.00 89.39           C
ATOM   1362  O   TYR A  87       7.951   3.433   3.365  1.00 88.46           O
ATOM   1363  CB  TYR A  87       4.773   2.594   4.161  1.00 91.55           C
ATOM   1364 1HB  TYR A  87       4.091   2.013   3.716  1.00 91.55           H
ATOM   1365 2HB  TYR A  87       4.575   2.652   5.139  1.00 91.55           H
ATOM   1366  CG  TYR A  87       4.665   3.989   3.571  1.00 91.73           C
ATOM   1367  CD1 TYR A  87       4.980   5.107   4.370  1.00 89.91           C
ATOM   1368  HD1 TYR A  87       5.197   4.984   5.338  1.00 89.91           H
ATOM   1369  CD2 TYR A  87       4.325   4.171   2.223  1.00 90.78           C
ATOM   1370  HD2 TYR A  87       4.079   3.381   1.661  1.00 90.78           H
ATOM   1371  CE1 TYR A  87       4.990   6.398   3.806  1.00 90.82           C
ATOM   1372  HE1 TYR A  87       5.219   7.188   4.374  1.00 90.82           H
ATOM   1373  CE2 TYR A  87       4.328   5.469   1.654  1.00 91.03           C
ATOM   1374  HE2 TYR A  87       4.082   5.595   0.693  1.00 91.03           H
ATOM   1375  CZ  TYR A  87       4.678   6.580   2.443  1.00 91.68           C
ATOM   1376  OH  TYR A  87       4.740   7.815   1.898  1.00 90.80           O
ATOM   1377  HH  TYR A  87       4.755   7.743   0.944  1.00 90.80           H
ATOM   1378  N   ARG A  88       7.562   3.230   5.572  1.00 88.40           N
ATOM   1379  H   ARG A  88       7.014   2.786   6.280  1.00 88.40           H
ATOM   1380  CA  ARG A  88       8.626   4.159   5.997  1.00 86.13           C
ATOM   1381  HA  ARG A  88       8.418   5.035   5.561  1.00 86.13           H
ATOM   1382  C   ARG A  88      10.003   3.690   5.530  1.00 84.85           C
ATOM   1383  O   ARG A  88      10.763   4.473   4.962  1.00 82.92           O
ATOM   1384  CB  ARG A  88       8.614   4.291   7.519  1.00 85.24           C
ATOM   1385 1HB  ARG A  88       8.607   3.373   7.916  1.00 85.24           H
ATOM   1386 2HB  ARG A  88       9.445   4.770   7.802  1.00 85.24           H
ATOM   1387  CG  ARG A  88       7.404   5.061   8.052  1.00 78.46           C
ATOM   1388 1HG  ARG A  88       7.486   6.030   7.818  1.00 78.46           H
ATOM   1389 2HG  ARG A  88       6.563   4.692   7.656  1.00 78.46           H
ATOM   1390  CD  ARG A  88       7.380   4.893   9.570  1.00 77.48           C
ATOM   1391 1HD  ARG A  88       7.284   3.923   9.794  1.00 77.48           H
ATOM   1392 2HD  ARG A  88       8.235   5.241   9.955  1.00 77.48           H
ATOM   1393  NE  ARG A  88       6.264   5.620  10.212  1.00 70.35           N
ATOM   1394  HE  ARG A  88       5.873   6.399   9.723  1.00 70.35           H
ATOM   1395  CZ  ARG A  88       5.752   5.312  11.381  1.00 63.59           C
ATOM   1396  NH1 ARG A  88       6.160   4.274  12.081  1.00 58.67           N
ATOM   1397 1HH1 ARG A  88       6.886   3.686  11.726  1.00 58.67           H
ATOM   1398 2HH1 ARG A  88       5.743   4.074  12.968  1.00 58.67           H
ATOM   1399  NH2 ARG A  88       4.809   6.050  11.898  1.00 53.83           N
ATOM   1400 1HH2 ARG A  88       4.474   6.852  11.404  1.00 53.83           H
ATOM   1401 2HH2 ARG A  88       4.421   5.813  12.789  1.00 53.83           H
ATOM   1402  N   LEU A  89      10.296   2.397   5.703  1.00 83.52           N
ATOM   1403  H   LEU A  89       9.633   1.823   6.183  1.00 83.52           H
ATOM   1404  CA  LEU A  89      11.530   1.777   5.230  1.00 80.92           C
ATOM   1405  HA  LEU A  89      12.270   2.304   5.648  1.00 80.92           H
ATOM   1406  C   LEU A  89      11.677   1.865   3.705  1.00 79.82           C
ATOM   1407  O   LEU A  89      12.768   2.134   3.190  1.00 77.84           O
ATOM   1408  CB  LEU A  89      11.540   0.302   5.674  1.00 80.29           C
ATOM   1409 1HB  LEU A  89      10.656  -0.102   5.437  1.00 80.29           H
ATOM   1410 2HB  LEU A  89      12.267  -0.170   5.175  1.00 80.29           H
ATOM   1411  CG  LEU A  89      11.775   0.086   7.176  1.00 75.04           C
ATOM   1412  HG  LEU A  89      11.124   0.654   7.680  1.00 75.04           H
ATOM   1413  CD1 LEU A  89      11.591  -1.395   7.503  1.00 72.07           C
ATOM   1414 1HD1 LEU A  89      11.738  -1.568   8.477  1.00 72.07           H
ATOM   1415 2HD1 LEU A  89      12.238  -1.958   6.990  1.00 72.07           H
ATOM   1416 3HD1 LEU A  89      10.667  -1.701   7.273  1.00 72.07           H
ATOM   1417  CD2 LEU A  89      13.188   0.484   7.582  1.00 71.67           C
ATOM   1418 1HD2 LEU A  89      13.333   0.341   8.561  1.00 71.67           H
ATOM   1419 2HD2 LEU A  89      13.359   1.449   7.384  1.00 71.67           H
ATOM   1420 3HD2 LEU A  89      13.869  -0.057   7.088  1.00 71.67           H
ATOM   1421  N   GLN A  90      10.571   1.673   2.985  1.00 83.91           N
ATOM   1422  H   GLN A  90       9.725   1.453   3.470  1.00 83.91           H
ATOM   1423  CA  GLN A  90      10.525   1.765   1.531  1.00 81.66           C
ATOM   1424  HA  GLN A  90      11.276   1.199   1.191  1.00 81.66           H
ATOM   1425  C   GLN A  90      10.783   3.188   1.017  1.00 79.64           C
ATOM   1426  O   GLN A  90      11.486   3.375   0.024  1.00 75.37           O
ATOM   1427  CB  GLN A  90       9.152   1.240   1.075  1.00 81.06           C
ATOM   1428 1HB  GLN A  90       9.072   0.282   1.352  1.00 81.06           H
ATOM   1429 2HB  GLN A  90       8.442   1.778   1.528  1.00 81.06           H
ATOM   1430  CG  GLN A  90       8.926   1.324  -0.441  1.00 74.64           C
ATOM   1431 1HG  GLN A  90       8.006   0.993  -0.652  1.00 74.64           H
ATOM   1432 2HG  GLN A  90       9.012   2.277  -0.731  1.00 74.64           H
ATOM   1433  CD  GLN A  90       9.914   0.502  -1.226  1.00 72.58           C
ATOM   1434  OE1 GLN A  90      10.473  -0.484  -0.771  1.00 65.47           O
ATOM   1435  NE2 GLN A  90      10.166   0.877  -2.461  1.00 62.85           N
ATOM   1436 1HE2 GLN A  90      10.811   0.356  -3.020  1.00 62.85           H
ATOM   1437 2HE2 GLN A  90       9.713   1.683  -2.841  1.00 62.85           H
ATOM   1438  N   CYS A  91      10.237   4.197   1.706  1.00 83.02           N
ATOM   1439  H   CYS A  91       9.679   3.973   2.505  1.00 83.02           H
ATOM   1440  CA  CYS A  91      10.408   5.607   1.360  1.00 80.70           C
ATOM   1441  HA  CYS A  91      10.448   5.635   0.361  1.00 80.70           H
ATOM   1442  C   CYS A  91      11.741   6.204   1.853  1.00 76.46           C
ATOM   1443  O   CYS A  91      12.129   7.287   1.408  1.00 69.44           O
ATOM   1444  CB  CYS A  91       9.192   6.382   1.871  1.00 79.52           C
ATOM   1445 1HB  CYS A  91       9.100   6.147   2.839  1.00 79.52           H
ATOM   1446 2HB  CYS A  91       9.423   7.351   1.783  1.00 79.52           H
ATOM   1447  SG  CYS A  91       7.740   5.910   0.887  1.00 73.61           S
ATOM   1448  HG  CYS A  91       8.086   5.796  -0.382  1.00 73.61           H
ATOM   1449  N   GLY A  92      12.460   5.495   2.726  1.00 75.60           N
ATOM   1450  H   GLY A  92      12.148   4.577   2.969  1.00 75.60           H
ATOM   1451  CA  GLY A  92      13.679   6.002   3.339  1.00 73.29           C
ATOM   1452 1HA  GLY A  92      14.096   5.247   3.846  1.00 73.29           H
ATOM   1453 2HA  GLY A  92      14.290   6.286   2.600  1.00 73.29           H
ATOM   1454  C   GLY A  92      13.427   7.182   4.284  1.00 72.97           C
ATOM   1455  O   GLY A  92      14.237   8.113   4.333  1.00 68.00           O
ATOM   1456  N   GLU A  93      12.279   7.194   4.968  1.00 67.62           N
ATOM   1457  H   GLU A  93      11.646   6.433   4.827  1.00 67.62           H
ATOM   1458  CA  GLU A  93      11.881   8.246   5.913  1.00 67.82           C
ATOM   1459  HA  GLU A  93      12.230   9.094   5.515  1.00 67.82           H
ATOM   1460  C   GLU A  93      12.536   8.079   7.288  1.00 65.16           C
ATOM   1461  O   GLU A  93      12.683   9.070   8.002  1.00 61.19           O
ATOM   1462  CB  GLU A  93      10.348   8.299   6.030  1.00 65.67           C
ATOM   1463 1HB  GLU A  93      10.005   7.377   6.208  1.00 65.67           H
ATOM   1464 2HB  GLU A  93      10.102   8.899   6.791  1.00 65.67           H
ATOM   1465  CG  GLU A  93       9.687   8.829   4.755  1.00 60.23           C
ATOM   1466 1HG  GLU A  93      10.070   9.733   4.563  1.00 60.23           H
ATOM   1467 2HG  GLU A  93       9.915   8.204   4.008  1.00 60.23           H
ATOM   1468  CD  GLU A  93       8.146   8.957   4.834  1.00 56.50           C
ATOM   1469  OE1 GLU A  93       7.576   9.487   3.848  1.00 53.46           O
ATOM   1470  OE2 GLU A  93       7.546   8.530   5.845  1.00 56.06           O
ATOM   1471  N   GLU A  94      12.974   6.868   7.648  1.00 61.31           N
ATOM   1472  H   GLU A  94      12.819   6.102   7.024  1.00 61.31           H
ATOM   1473  CA  GLU A  94      13.668   6.606   8.909  1.00 60.16           C
ATOM   1474  HA  GLU A  94      13.317   7.296   9.542  1.00 60.16           H
ATOM   1475  C   GLU A  94      15.186   6.805   8.778  1.00 59.22           C
ATOM   1476  O   GLU A  94      15.827   6.297   7.858  1.00 54.66           O
ATOM   1477  CB  GLU A  94      13.321   5.207   9.440  1.00 54.74           C
ATOM   1478 1HB  GLU A  94      13.502   4.535   8.722  1.00 54.74           H
ATOM   1479 2HB  GLU A  94      13.897   5.011  10.234  1.00 54.74           H
ATOM   1480  CG  GLU A  94      11.841   5.108   9.858  1.00 48.74           C
ATOM   1481 1HG  GLU A  94      11.648   5.837  10.514  1.00 48.74           H
ATOM   1482 2HG  GLU A  94      11.274   5.233   9.044  1.00 48.74           H
ATOM   1483  CD  GLU A  94      11.466   3.766  10.505  1.00 45.29           C
ATOM   1484  OE1 GLU A  94      10.336   3.697  11.054  1.00 42.58           O
ATOM   1485  OE2 GLU A  94      12.267   2.813  10.426  1.00 43.09           O
ATOM   1486  N   GLU A  95      15.758   7.546   9.731  1.00 56.60           N
ATOM   1487  H   GLU A  95      15.169   8.098  10.321  1.00 56.60           H
ATOM   1488  CA  GLU A  95      17.200   7.589   9.953  1.00 56.27           C
ATOM   1489  HA  GLU A  95      17.614   7.760   9.059  1.00 56.27           H
ATOM   1490  C   GLU A  95      17.681   6.227  10.495  1.00 55.90           C
ATOM   1491  O   GLU A  95      16.965   5.559  11.242  1.00 52.18           O
ATOM   1492  CB  GLU A  95      17.580   8.754  10.886  1.00 51.42           C
ATOM   1493 1HB  GLU A  95      17.057   8.673  11.734  1.00 51.42           H
ATOM   1494 2HB  GLU A  95      18.557   8.699  11.090  1.00 51.42           H
ATOM   1495  CG  GLU A  95      17.281  10.122  10.246  1.00 44.17           C
ATOM   1496 1HG  GLU A  95      17.737  10.152   9.357  1.00 44.17           H
ATOM   1497 2HG  GLU A  95      16.292  10.192  10.116  1.00 44.17           H
ATOM   1498  CD  GLU A  95      17.746  11.347  11.067  1.00 39.90           C
ATOM   1499  OE1 GLU A  95      17.694  12.464  10.494  1.00 36.25           O
ATOM   1500  OE2 GLU A  95      18.156  11.171  12.227  1.00 37.21           O
ATOM   1501  N   GLU A  96      18.890   5.800  10.118  1.00 50.52           N
ATOM   1502  H   GLU A  96      19.462   6.422   9.584  1.00 50.52           H
ATOM   1503  CA  GLU A  96      19.431   4.466  10.443  1.00 51.67           C
ATOM   1504  HA  GLU A  96      18.795   3.824  10.014  1.00 51.67           H
ATOM   1505  C   GLU A  96      19.421   4.150  11.949  1.00 52.41           C
ATOM   1506  O   GLU A  96      19.293   2.986  12.332  1.00 49.93           O
ATOM   1507  CB  GLU A  96      20.856   4.330   9.851  1.00 48.60           C
ATOM   1508 1HB  GLU A  96      21.386   5.143  10.091  1.00 48.60           H
ATOM   1509 2HB  GLU A  96      21.293   3.520  10.242  1.00 48.60           H
ATOM   1510  CG  GLU A  96      20.831   4.189   8.313  1.00 42.22           C
ATOM   1511 1HG  GLU A  96      20.300   3.372   8.086  1.00 42.22           H
ATOM   1512 2HG  GLU A  96      20.377   4.997   7.936  1.00 42.22           H
ATOM   1513  CD  GLU A  96      22.209   4.061   7.635  1.00 39.07           C
ATOM   1514  OE1 GLU A  96      22.214   3.591   6.462  1.00 36.29           O
ATOM   1515  OE2 GLU A  96      23.225   4.468   8.227  1.00 36.49           O
ATOM   1516  N   GLU A  97      19.434   5.168  12.810  1.00 46.71           N
ATOM   1517  H   GLU A  97      19.470   6.093  12.432  1.00 46.71           H
ATOM   1518  CA  GLU A  97      19.400   5.034  14.266  1.00 48.74           C
ATOM   1519  HA  GLU A  97      20.042   4.292  14.456  1.00 48.74           H
ATOM   1520  C   GLU A  97      18.032   4.595  14.825  1.00 50.17           C
ATOM   1521  O   GLU A  97      17.975   3.884  15.829  1.00 48.29           O
ATOM   1522  CB  GLU A  97      19.842   6.370  14.899  1.00 45.73           C
ATOM   1523 1HB  GLU A  97      19.266   7.104  14.540  1.00 45.73           H
ATOM   1524 2HB  GLU A  97      19.728   6.311  15.891  1.00 45.73           H
ATOM   1525  CG  GLU A  97      21.318   6.695  14.585  1.00 38.30           C
ATOM   1526 1HG  GLU A  97      21.887   5.953  14.940  1.00 38.30           H
ATOM   1527 2HG  GLU A  97      21.424   6.751  13.592  1.00 38.30           H
ATOM   1528  CD  GLU A  97      21.811   8.018  15.199  1.00 33.81           C
ATOM   1529  OE1 GLU A  97      23.042   8.256  15.114  1.00 28.90           O
ATOM   1530  OE2 GLU A  97      20.980   8.783  15.732  1.00 32.44           O
ATOM   1531  N   GLN A  98      16.912   4.948  14.175  1.00 55.53           N
ATOM   1532  H   GLN A  98      16.997   5.510  13.352  1.00 55.53           H
ATOM   1533  CA  GLN A  98      15.563   4.548  14.614  1.00 58.16           C
ATOM   1534  HA  GLN A  98      15.603   4.571  15.613  1.00 58.16           H
ATOM   1535  C   GLN A  98      15.201   3.107  14.212  1.00 58.90           C
ATOM   1536  O   GLN A  98      14.497   2.422  14.958  1.00 57.90           O
ATOM   1537  CB  GLN A  98      14.522   5.558  14.102  1.00 56.61           C
ATOM   1538 1HB  GLN A  98      14.741   5.805  13.158  1.00 56.61           H
ATOM   1539 2HB  GLN A  98      13.615   5.139  14.135  1.00 56.61           H
ATOM   1540  CG  GLN A  98      14.521   6.829  14.967  1.00 50.41           C
ATOM   1541 1HG  GLN A  98      14.259   6.577  15.899  1.00 50.41           H
ATOM   1542 2HG  GLN A  98      15.446   7.209  14.971  1.00 50.41           H
ATOM   1543  CD  GLN A  98      13.563   7.916  14.482  1.00 45.57           C
ATOM   1544  OE1 GLN A  98      13.134   7.974  13.344  1.00 44.86           O
ATOM   1545  NE2 GLN A  98      13.198   8.848  15.332  1.00 41.46           N
ATOM   1546 1HE2 GLN A  98      12.583   9.580  15.038  1.00 41.46           H
ATOM   1547 2HE2 GLN A  98      13.535   8.826  16.273  1.00 41.46           H
ATOM   1548  N   ILE A  99      15.765   2.606  13.121  1.00 52.27           N
ATOM   1549  H   ILE A  99      16.392   3.195  12.611  1.00 52.27           H
ATOM   1550  CA  ILE A  99      15.534   1.239  12.604  1.00 52.36           C
ATOM   1551  HA  ILE A  99      14.547   1.157  12.464  1.00 52.36           H
ATOM   1552  C   ILE A  99      15.957   0.172  13.628  1.00 51.78           C
ATOM   1553  O   ILE A  99      15.309  -0.868  13.767  1.00 48.74           O
ATOM   1554  CB  ILE A  99      16.287   1.056  11.263  1.00 49.47           C
ATOM   1555  HB  ILE A  99      17.260   1.212  11.433  1.00 49.47           H
ATOM   1556  CG1 ILE A  99      15.792   2.082  10.223  1.00 45.42           C
ATOM   1557 1HG1 ILE A  99      14.838   1.875  10.005  1.00 45.42           H
ATOM   1558 2HG1 ILE A  99      15.851   2.995  10.627  1.00 45.42           H
ATOM   1559  CG2 ILE A  99      16.136  -0.377  10.718  1.00 45.10           C
ATOM   1560 1HG2 ILE A  99      16.625  -0.485   9.853  1.00 45.10           H
ATOM   1561 2HG2 ILE A  99      15.174  -0.600  10.557  1.00 45.10           H
ATOM   1562 3HG2 ILE A  99      16.503  -1.047  11.364  1.00 45.10           H
ATOM   1563  CD1 ILE A  99      16.586   2.091   8.914  1.00 42.06           C
ATOM   1564 1HD1 ILE A  99      16.223   2.773   8.279  1.00 42.06           H
ATOM   1565 2HD1 ILE A  99      16.545   1.199   8.464  1.00 42.06           H
ATOM   1566 3HD1 ILE A  99      17.548   2.308   9.080  1.00 42.06           H
ATOM   1567  N   HIS A 100      17.022   0.430  14.396  1.00 45.30           N
ATOM   1568  H   HIS A 100      17.509   1.293  14.262  1.00 45.30           H
ATOM   1569  CA  HIS A 100      17.506  -0.494  15.423  1.00 46.33           C
ATOM   1570  HA  HIS A 100      17.552  -1.385  14.971  1.00 46.33           H
ATOM   1571  C   HIS A 100      16.535  -0.650  16.603  1.00 47.35           C
ATOM   1572  O   HIS A 100      16.577  -1.681  17.273  1.00 44.86           O
ATOM   1573  CB  HIS A 100      18.899  -0.049  15.885  1.00 42.85           C
ATOM   1574 1HB  HIS A 100      18.907   0.945  15.994  1.00 42.85           H
ATOM   1575 2HB  HIS A 100      19.109  -0.482  16.762  1.00 42.85           H
ATOM   1576  CG  HIS A 100      19.972  -0.428  14.899  1.00 38.57           C
ATOM   1577  ND1 HIS A 100      20.375  -1.712  14.615  1.00 34.25           N
ATOM   1578  HD1 HIS A 100      20.009  -2.547  15.027  1.00 34.25           H
ATOM   1579  CD2 HIS A 100      20.720   0.410  14.121  1.00 32.09           C
ATOM   1580  HD2 HIS A 100      20.657   1.408  14.100  1.00 32.09           H
ATOM   1581  CE1 HIS A 100      21.349  -1.649  13.685  1.00 30.57           C
ATOM   1582  HE1 HIS A 100      21.821  -2.441  13.298  1.00 30.57           H
ATOM   1583  NE2 HIS A 100      21.594  -0.380  13.355  1.00 31.05           N
ATOM   1584  N   SER A 101      15.636   0.324  16.837  1.00 47.51           N
ATOM   1585  H   SER A 101      15.622   1.117  16.227  1.00 47.51           H
ATOM   1586  CA  SER A 101      14.671   0.276  17.951  1.00 49.05           C
ATOM   1587  HA  SER A 101      15.159  -0.191  18.688  1.00 49.05           H
ATOM   1588  C   SER A 101      13.428  -0.569  17.648  1.00 51.62           C
ATOM   1589  O   SER A 101      12.879  -1.194  18.554  1.00 49.08           O
ATOM   1590  CB  SER A 101      14.298   1.696  18.385  1.00 44.29           C
ATOM   1591 1HB  SER A 101      13.816   1.677  19.261  1.00 44.29           H
ATOM   1592 2HB  SER A 101      15.118   2.262  18.468  1.00 44.29           H
ATOM   1593  OG  SER A 101      13.445   2.340  17.459  1.00 37.68           O
ATOM   1594  HG  SER A 101      13.916   2.485  16.639  1.00 37.68           H
ATOM   1595  N   THR A 102      13.019  -0.660  16.378  1.00 53.96           N
ATOM   1596  H   THR A 102      13.549  -0.180  15.679  1.00 53.96           H
ATOM   1597  CA  THR A 102      11.834  -1.425  15.946  1.00 56.89           C
ATOM   1598  HA  THR A 102      11.231  -1.369  16.742  1.00 56.89           H
ATOM   1599  C   THR A 102      12.127  -2.902  15.684  1.00 59.02           C
ATOM   1600  O   THR A 102      11.194  -3.709  15.612  1.00 55.23           O
ATOM   1601  CB  THR A 102      11.162  -0.788  14.712  1.00 53.58           C
ATOM   1602  HB  THR A 102      10.957  -1.518  14.061  1.00 53.58           H
ATOM   1603  OG1 THR A 102      12.018   0.097  14.027  1.00 49.04           O
ATOM   1604  HG1 THR A 102      12.861  -0.330  13.872  1.00 49.04           H
ATOM   1605  CG2 THR A 102       9.932   0.027  15.111  1.00 47.53           C
ATOM   1606 1HG2 THR A 102       9.499   0.438  14.309  1.00 47.53           H
ATOM   1607 2HG2 THR A 102      10.179   0.765  15.739  1.00 47.53           H
ATOM   1608 3HG2 THR A 102       9.253  -0.549  15.566  1.00 47.53           H
ATOM   1609  N   GLY A 103      13.384  -3.289  15.533  1.00 59.18           N
ATOM   1610  H   GLY A 103      14.101  -2.596  15.608  1.00 59.18           H
ATOM   1611  CA  GLY A 103      13.788  -4.673  15.262  1.00 63.08           C
ATOM   1612 1HA  GLY A 103      14.788  -4.689  15.239  1.00 63.08           H
ATOM   1613 2HA  GLY A 103      13.463  -5.230  16.026  1.00 63.08           H
ATOM   1614  C   GLY A 103      13.246  -5.254  13.952  1.00 67.16           C
ATOM   1615  O   GLY A 103      13.269  -6.470  13.750  1.00 64.14           O
ATOM   1616  N   LEU A 104      12.722  -4.403  13.065  1.00 60.87           N
ATOM   1617  H   LEU A 104      12.708  -3.432  13.304  1.00 60.87           H
ATOM   1618  CA  LEU A 104      12.172  -4.789  11.779  1.00 64.42           C
ATOM   1619  HA  LEU A 104      11.848  -5.729  11.883  1.00 64.42           H
ATOM   1620  C   LEU A 104      13.266  -4.755  10.703  1.00 66.57           C
ATOM   1621  O   LEU A 104      13.732  -3.691  10.295  1.00 64.53           O
ATOM   1622  CB  LEU A 104      10.987  -3.879  11.422  1.00 61.52           C
ATOM   1623 1HB  LEU A 104      10.341  -3.883  12.185  1.00 61.52           H
ATOM   1624 2HB  LEU A 104      11.330  -2.950  11.280  1.00 61.52           H
ATOM   1625  CG  LEU A 104      10.249  -4.333  10.149  1.00 56.53           C
ATOM   1626  HG  LEU A 104      10.946  -4.480   9.448  1.00 56.53           H
ATOM   1627  CD1 LEU A 104       9.468  -5.628  10.380  1.00 52.59           C
ATOM   1628 1HD1 LEU A 104       8.993  -5.913   9.548  1.00 52.59           H
ATOM   1629 2HD1 LEU A 104       8.783  -5.510  11.099  1.00 52.59           H
ATOM   1630 3HD1 LEU A 104      10.079  -6.370  10.655  1.00 52.59           H
ATOM   1631  CD2 LEU A 104       9.255  -3.273   9.688  1.00 55.08           C
ATOM   1632 1HD2 LEU A 104       8.775  -3.567   8.861  1.00 55.08           H
ATOM   1633 2HD2 LEU A 104       9.719  -2.411   9.484  1.00 55.08           H
ATOM   1634 3HD2 LEU A 104       8.570  -3.093  10.394  1.00 55.08           H
ATOM   1635  N   GLU A 105      13.636  -5.936  10.219  1.00 57.33           N
ATOM   1636  H   GLU A 105      13.329  -6.770  10.678  1.00 57.33           H
ATOM   1637  CA  GLU A 105      14.482  -6.043   9.030  1.00 62.94           C
ATOM   1638  HA  GLU A 105      15.147  -5.299   9.093  1.00 62.94           H
ATOM   1639  C   GLU A 105      13.631  -5.866   7.770  1.00 62.46           C
ATOM   1640  O   GLU A 105      12.564  -6.467   7.627  1.00 61.68           O
ATOM   1641  CB  GLU A 105      15.244  -7.373   9.012  1.00 60.75           C
ATOM   1642 1HB  GLU A 105      14.593  -8.121   9.141  1.00 60.75           H
ATOM   1643 2HB  GLU A 105      15.698  -7.474   8.127  1.00 60.75           H
ATOM   1644  CG  GLU A 105      16.302  -7.431  10.128  1.00 54.49           C
ATOM   1645 1HG  GLU A 105      16.920  -6.652  10.021  1.00 54.49           H
ATOM   1646 2HG  GLU A 105      15.837  -7.369  11.011  1.00 54.49           H
ATOM   1647  CD  GLU A 105      17.134  -8.729  10.099  1.00 50.43           C
ATOM   1648  OE1 GLU A 105      18.082  -8.823  10.913  1.00 45.20           O
ATOM   1649  OE2 GLU A 105      16.823  -9.633   9.285  1.00 47.01           O
ATOM   1650  N   TYR A 106      14.109  -5.046   6.832  1.00 67.06           N
ATOM   1651  H   TYR A 106      14.935  -4.515   7.024  1.00 67.06           H
ATOM   1652  CA  TYR A 106      13.460  -4.903   5.535  1.00 69.00           C
ATOM   1653  HA  TYR A 106      12.513  -4.641   5.718  1.00 69.00           H
ATOM   1654  C   TYR A 106      13.498  -6.248   4.789  1.00 66.62           C
ATOM   1655  O   TYR A 106      14.583  -6.823   4.648  1.00 64.99           O
ATOM   1656  CB  TYR A 106      14.135  -3.792   4.721  1.00 66.40           C
ATOM   1657 1HB  TYR A 106      14.150  -2.956   5.269  1.00 66.40           H
ATOM   1658 2HB  TYR A 106      15.072  -4.071   4.512  1.00 66.40           H
ATOM   1659  CG  TYR A 106      13.424  -3.492   3.413  1.00 65.22           C
ATOM   1660  CD1 TYR A 106      13.887  -4.040   2.197  1.00 63.53           C
ATOM   1661  HD1 TYR A 106      14.701  -4.621   2.191  1.00 63.53           H
ATOM   1662  CD2 TYR A 106      12.268  -2.684   3.416  1.00 63.51           C
ATOM   1663  HD2 TYR A 106      11.932  -2.299   4.276  1.00 63.51           H
ATOM   1664  CE1 TYR A 106      13.212  -3.774   0.997  1.00 58.59           C
ATOM   1665  HE1 TYR A 106      13.547  -4.162   0.139  1.00 58.59           H
ATOM   1666  CE2 TYR A 106      11.584  -2.416   2.214  1.00 61.13           C
ATOM   1667  HE2 TYR A 106      10.764  -1.843   2.220  1.00 61.13           H
ATOM   1668  CZ  TYR A 106      12.060  -2.959   1.000  1.00 65.19           C
ATOM   1669  OH  TYR A 106      11.396  -2.700  -0.164  1.00 66.05           O
ATOM   1670  HH  TYR A 106      12.024  -2.639  -0.883  1.00 66.05           H
ATOM   1671  N   PRO A 107      12.362  -6.767   4.280  1.00 69.98           N
ATOM   1672  CA  PRO A 107      12.298  -8.073   3.647  1.00 69.68           C
ATOM   1673  HA  PRO A 107      12.858  -8.738   4.142  1.00 69.68           H
ATOM   1674  C   PRO A 107      12.894  -8.020   2.227  1.00 70.61           C
ATOM   1675  O   PRO A 107      12.182  -8.042   1.225  1.00 68.86           O
ATOM   1676  CB  PRO A 107      10.814  -8.454   3.706  1.00 66.73           C
ATOM   1677 1HB  PRO A 107      10.563  -9.045   2.939  1.00 66.73           H
ATOM   1678 2HB  PRO A 107      10.594  -8.913   4.567  1.00 66.73           H
ATOM   1679  CG  PRO A 107      10.104  -7.109   3.610  1.00 65.59           C
ATOM   1680 1HG  PRO A 107      10.018  -6.815   2.658  1.00 65.59           H
ATOM   1681 2HG  PRO A 107       9.197  -7.150   4.030  1.00 65.59           H
ATOM   1682  CD  PRO A 107      11.035  -6.183   4.393  1.00 72.57           C
ATOM   1683 1HD  PRO A 107      11.043  -5.262   4.004  1.00 72.57           H
ATOM   1684 2HD  PRO A 107      10.773  -6.136   5.357  1.00 72.57           H
ATOM   1685  N   GLU A 108      14.219  -7.926   2.122  1.00 60.09           N
ATOM   1686  H   GLU A 108      14.767  -8.023   2.953  1.00 60.09           H
ATOM   1687  CA  GLU A 108      14.917  -7.688   0.856  1.00 63.05           C
ATOM   1688  HA  GLU A 108      14.566  -6.793   0.582  1.00 63.05           H
ATOM   1689  C   GLU A 108      14.578  -8.723  -0.220  1.00 61.23           C
ATOM   1690  O   GLU A 108      14.274  -8.360  -1.359  1.00 60.02           O
ATOM   1691  CB  GLU A 108      16.446  -7.669   1.050  1.00 61.20           C
ATOM   1692 1HB  GLU A 108      16.719  -8.521   1.497  1.00 61.20           H
ATOM   1693 2HB  GLU A 108      16.878  -7.611   0.150  1.00 61.20           H
ATOM   1694  CG  GLU A 108      16.950  -6.495   1.903  1.00 55.14           C
ATOM   1695 1HG  GLU A 108      16.517  -5.654   1.577  1.00 55.14           H
ATOM   1696 2HG  GLU A 108      16.690  -6.657   2.855  1.00 55.14           H
ATOM   1697  CD  GLU A 108      18.474  -6.320   1.834  1.00 51.39           C
ATOM   1698  OE1 GLU A 108      18.943  -5.225   2.220  1.00 47.09           O
ATOM   1699  OE2 GLU A 108      19.159  -7.236   1.314  1.00 49.31           O
ATOM   1700  N   ARG A 109      14.594 -10.024   0.130  1.00 65.72           N
ATOM   1701  H   ARG A 109      14.793 -10.268   1.079  1.00 65.72           H
ATOM   1702  CA  ARG A 109      14.328 -11.096  -0.840  1.00 66.44           C
ATOM   1703  HA  ARG A 109      14.947 -10.896  -1.599  1.00 66.44           H
ATOM   1704  C   ARG A 109      12.888 -11.048  -1.376  1.00 67.87           C
ATOM   1705  O   ARG A 109      12.740 -10.954  -2.587  1.00 65.91           O
ATOM   1706  CB  ARG A 109      14.696 -12.476  -0.286  1.00 63.21           C
ATOM   1707 1HB  ARG A 109      14.245 -12.593   0.599  1.00 63.21           H
ATOM   1708 2HB  ARG A 109      14.366 -13.172  -0.923  1.00 63.21           H
ATOM   1709  CG  ARG A 109      16.200 -12.673  -0.092  1.00 56.60           C
ATOM   1710 1HG  ARG A 109      16.673 -12.526  -0.961  1.00 56.60           H
ATOM   1711 2HG  ARG A 109      16.539 -12.022   0.587  1.00 56.60           H
ATOM   1712  CD  ARG A 109      16.448 -14.104   0.395  1.00 52.62           C
ATOM   1713 1HD  ARG A 109      15.971 -14.253   1.261  1.00 52.62           H
ATOM   1714 2HD  ARG A 109      16.113 -14.755  -0.287  1.00 52.62           H
ATOM   1715  NE  ARG A 109      17.876 -14.373   0.614  1.00 44.66           N
ATOM   1716  HE  ARG A 109      18.519 -13.636   0.404  1.00 44.66           H
ATOM   1717  CZ  ARG A 109      18.381 -15.506   1.065  1.00 37.30           C
ATOM   1718  NH1 ARG A 109      17.632 -16.540   1.348  1.00 35.47           N
ATOM   1719 1HH1 ARG A 109      16.641 -16.488   1.225  1.00 35.47           H
ATOM   1720 2HH1 ARG A 109      18.050 -17.382   1.688  1.00 35.47           H
ATOM   1721  NH2 ARG A 109      19.673 -15.638   1.239  1.00 33.71           N
ATOM   1722 1HH2 ARG A 109      20.286 -14.876   1.030  1.00 33.71           H
ATOM   1723 2HH2 ARG A 109      20.046 -16.500   1.581  1.00 33.71           H
ATOM   1724  N   PRO A 110      11.839 -11.068  -0.528  1.00 65.04           N
ATOM   1725  CA  PRO A 110      10.460 -10.912  -0.972  1.00 64.99           C
ATOM   1726  HA  PRO A 110      10.270 -11.647  -1.623  1.00 64.99           H
ATOM   1727  C   PRO A 110      10.207  -9.617  -1.745  1.00 66.23           C
ATOM   1728  O   PRO A 110       9.652  -9.644  -2.851  1.00 64.42           O
ATOM   1729  CB  PRO A 110       9.612 -10.976   0.310  1.00 62.46           C
ATOM   1730 1HB  PRO A 110       9.464 -10.063   0.689  1.00 62.46           H
ATOM   1731 2HB  PRO A 110       8.729 -11.412   0.136  1.00 62.46           H
ATOM   1732  CG  PRO A 110      10.450 -11.821   1.257  1.00 61.44           C
ATOM   1733 1HG  PRO A 110      10.232 -11.619   2.212  1.00 61.44           H
ATOM   1734 2HG  PRO A 110      10.320 -12.797   1.084  1.00 61.44           H
ATOM   1735  CD  PRO A 110      11.864 -11.384   0.910  1.00 67.44           C
ATOM   1736 1HD  PRO A 110      12.126 -10.572   1.431  1.00 67.44           H
ATOM   1737 2HD  PRO A 110      12.519 -12.119   1.085  1.00 67.44           H
ATOM   1738  N   ALA A 111      10.673  -8.483  -1.223  1.00 70.68           N
ATOM   1739  H   ALA A 111      11.218  -8.533  -0.386  1.00 70.68           H
ATOM   1740  CA  ALA A 111      10.427  -7.176  -1.813  1.00 69.32           C
ATOM   1741  HA  ALA A 111       9.446  -7.157  -2.004  1.00 69.32           H
ATOM   1742  C   ALA A 111      11.147  -6.971  -3.157  1.00 71.53           C
ATOM   1743  O   ALA A 111      10.628  -6.284  -4.032  1.00 68.49           O
ATOM   1744  CB  ALA A 111      10.819  -6.100  -0.795  1.00 66.24           C
ATOM   1745 1HB  ALA A 111      10.347  -6.241   0.075  1.00 66.24           H
ATOM   1746 2HB  ALA A 111      10.582  -5.188  -1.129  1.00 66.24           H
ATOM   1747 3HB  ALA A 111      11.803  -6.117  -0.617  1.00 66.24           H
ATOM   1748  N   SER A 112      12.292  -7.615  -3.384  1.00 69.55           N
ATOM   1749  H   SER A 112      12.638  -8.233  -2.678  1.00 69.55           H
ATOM   1750  CA  SER A 112      13.072  -7.460  -4.624  1.00 69.42           C
ATOM   1751  HA  SER A 112      13.223  -6.472  -4.666  1.00 69.42           H
ATOM   1752  C   SER A 112      12.334  -7.878  -5.904  1.00 71.92           C
ATOM   1753  O   SER A 112      12.746  -7.497  -6.999  1.00 68.98           O
ATOM   1754  CB  SER A 112      14.383  -8.238  -4.527  1.00 64.87           C
ATOM   1755 1HB  SER A 112      14.989  -7.992  -5.283  1.00 64.87           H
ATOM   1756 2HB  SER A 112      14.838  -8.044  -3.658  1.00 64.87           H
ATOM   1757  OG  SER A 112      14.177  -9.645  -4.591  1.00 57.27           O
ATOM   1758  HG  SER A 112      13.238  -9.830  -4.605  1.00 57.27           H
ATOM   1759  N   ARG A 113      11.273  -8.689  -5.772  1.00 74.41           N
ATOM   1760  H   ARG A 113      11.014  -8.973  -4.849  1.00 74.41           H
ATOM   1761  CA  ARG A 113      10.463  -9.190  -6.898  1.00 76.60           C
ATOM   1762  HA  ARG A 113      10.884  -8.798  -7.716  1.00 76.60           H
ATOM   1763  C   ARG A 113       9.022  -8.701  -6.877  1.00 79.68           C
ATOM   1764  O   ARG A 113       8.270  -9.002  -7.791  1.00 75.21           O
ATOM   1765  CB  ARG A 113      10.513 -10.721  -6.915  1.00 72.90           C
ATOM   1766 1HB  ARG A 113      10.187 -11.064  -6.034  1.00 72.90           H
ATOM   1767 2HB  ARG A 113       9.917 -11.055  -7.645  1.00 72.90           H
ATOM   1768  CG  ARG A 113      11.930 -11.247  -7.156  1.00 66.83           C
ATOM   1769 1HG  ARG A 113      12.280 -10.880  -8.018  1.00 66.83           H
ATOM   1770 2HG  ARG A 113      12.525 -10.961  -6.405  1.00 66.83           H
ATOM   1771  CD  ARG A 113      11.893 -12.778  -7.227  1.00 63.04           C
ATOM   1772 1HD  ARG A 113      11.557 -13.151  -6.362  1.00 63.04           H
ATOM   1773 2HD  ARG A 113      11.293 -13.070  -7.972  1.00 63.04           H
ATOM   1774  NE  ARG A 113      13.232 -13.331  -7.474  1.00 55.02           N
ATOM   1775  HE  ARG A 113      13.983 -12.680  -7.587  1.00 55.02           H
ATOM   1776  CZ  ARG A 113      13.526 -14.612  -7.559  1.00 46.51           C
ATOM   1777  NH1 ARG A 113      12.625 -15.542  -7.423  1.00 43.83           N
ATOM   1778 1HH1 ARG A 113      11.672 -15.293  -7.248  1.00 43.83           H
ATOM   1779 2HH1 ARG A 113      12.886 -16.505  -7.494  1.00 43.83           H
ATOM   1780  NH2 ARG A 113      14.764 -14.989  -7.787  1.00 40.47           N
ATOM   1781 1HH2 ARG A 113      15.483 -14.303  -7.896  1.00 40.47           H
ATOM   1782 2HH2 ARG A 113      14.987 -15.962  -7.851  1.00 40.47           H
ATOM   1783  N   ALA A 114       8.627  -7.972  -5.834  1.00 81.55           N
ATOM   1784  H   ALA A 114       9.312  -7.728  -5.147  1.00 81.55           H
ATOM   1785  CA  ALA A 114       7.267  -7.510  -5.631  1.00 82.31           C
ATOM   1786  HA  ALA A 114       6.691  -7.975  -6.304  1.00 82.31           H
ATOM   1787  C   ALA A 114       7.163  -6.004  -5.880  1.00 83.64           C
ATOM   1788  O   ALA A 114       8.033  -5.245  -5.472  1.00 81.66           O
ATOM   1789  CB  ALA A 114       6.840  -7.885  -4.210  1.00 80.66           C
ATOM   1790 1HB  ALA A 114       6.913  -8.871  -4.062  1.00 80.66           H
ATOM   1791 2HB  ALA A 114       5.892  -7.618  -4.039  1.00 80.66           H
ATOM   1792 3HB  ALA A 114       7.415  -7.429  -3.531  1.00 80.66           H
ATOM   1793  N   ASN A 115       6.081  -5.555  -6.503  1.00 88.77           N
ATOM   1794  H   ASN A 115       5.498  -6.211  -6.983  1.00 88.77           H
ATOM   1795  CA  ASN A 115       5.704  -4.139  -6.518  1.00 88.36           C
ATOM   1796  HA  ASN A 115       6.479  -3.654  -6.114  1.00 88.36           H
ATOM   1797  C   ASN A 115       4.488  -3.849  -5.629  1.00 89.24           C
ATOM   1798  O   ASN A 115       4.137  -2.685  -5.444  1.00 87.97           O
ATOM   1799  CB  ASN A 115       5.510  -3.660  -7.961  1.00 86.19           C
ATOM   1800 1HB  ASN A 115       5.470  -2.661  -7.959  1.00 86.19           H
ATOM   1801 2HB  ASN A 115       6.296  -3.961  -8.501  1.00 86.19           H
ATOM   1802  CG  ASN A 115       4.254  -4.175  -8.638  1.00 84.78           C
ATOM   1803  OD1 ASN A 115       3.529  -5.030  -8.146  1.00 79.23           O
ATOM   1804  ND2 ASN A 115       3.954  -3.648  -9.794  1.00 80.44           N
ATOM   1805 1HD2 ASN A 115       3.131  -3.943 -10.279  1.00 80.44           H
ATOM   1806 2HD2 ASN A 115       4.547  -2.950 -10.194  1.00 80.44           H
ATOM   1807  N   THR A 116       3.870  -4.908  -5.089  1.00 92.09           N
ATOM   1808  H   THR A 116       4.256  -5.811  -5.277  1.00 92.09           H
ATOM   1809  CA  THR A 116       2.683  -4.848  -4.251  1.00 93.01           C
ATOM   1810  HA  THR A 116       2.593  -3.890  -3.979  1.00 93.01           H
ATOM   1811  C   THR A 116       2.876  -5.740  -3.028  1.00 93.75           C
ATOM   1812  O   THR A 116       3.304  -6.886  -3.158  1.00 93.32           O
ATOM   1813  CB  THR A 116       1.433  -5.281  -5.029  1.00 92.34           C
ATOM   1814  HB  THR A 116       1.518  -6.253  -5.249  1.00 92.34           H
ATOM   1815  OG1 THR A 116       1.340  -4.583  -6.255  1.00 86.93           O
ATOM   1816  HG1 THR A 116       1.319  -5.209  -6.978  1.00 86.93           H
ATOM   1817  CG2 THR A 116       0.152  -4.994  -4.260  1.00 87.99           C
ATOM   1818 1HG2 THR A 116      -0.651  -5.282  -4.781  1.00 87.99           H
ATOM   1819 2HG2 THR A 116       0.060  -4.017  -4.069  1.00 87.99           H
ATOM   1820 3HG2 THR A 116       0.142  -5.480  -3.386  1.00 87.99           H
ATOM   1821  N   VAL A 117       2.542  -5.240  -1.842  1.00 94.28           N
ATOM   1822  H   VAL A 117       2.316  -4.267  -1.800  1.00 94.28           H
ATOM   1823  CA  VAL A 117       2.479  -5.998  -0.596  1.00 94.98           C
ATOM   1824  HA  VAL A 117       2.682  -6.947  -0.838  1.00 94.98           H
ATOM   1825  C   VAL A 117       1.075  -5.843  -0.024  1.00 95.28           C
ATOM   1826  O   VAL A 117       0.576  -4.727   0.070  1.00 94.77           O
ATOM   1827  CB  VAL A 117       3.527  -5.543   0.427  1.00 94.70           C
ATOM   1828  HB  VAL A 117       3.291  -4.606   0.686  1.00 94.70           H
ATOM   1829  CG1 VAL A 117       3.516  -6.437   1.665  1.00 92.87           C
ATOM   1830 1HG1 VAL A 117       4.200  -6.137   2.330  1.00 92.87           H
ATOM   1831 2HG1 VAL A 117       3.717  -7.386   1.423  1.00 92.87           H
ATOM   1832 3HG1 VAL A 117       2.623  -6.417   2.114  1.00 92.87           H
ATOM   1833  CG2 VAL A 117       4.934  -5.576  -0.170  1.00 93.06           C
ATOM   1834 1HG2 VAL A 117       5.615  -5.279   0.500  1.00 93.06           H
ATOM   1835 2HG2 VAL A 117       5.000  -4.972  -0.964  1.00 93.06           H
ATOM   1836 3HG2 VAL A 117       5.176  -6.500  -0.465  1.00 93.06           H
ATOM   1837  N   ARG A 118       0.430  -6.955   0.350  1.00 96.79           N
ATOM   1838  H   ARG A 118       0.884  -7.834   0.202  1.00 96.79           H
ATOM   1839  CA  ARG A 118      -0.903  -6.962   0.964  1.00 96.74           C
ATOM   1840  HA  ARG A 118      -1.160  -6.002   1.077  1.00 96.74           H
ATOM   1841  C   ARG A 118      -0.848  -7.636   2.314  1.00 97.06           C
ATOM   1842  O   ARG A 118      -0.147  -8.635   2.473  1.00 96.60           O
ATOM   1843  CB  ARG A 118      -1.925  -7.660   0.067  1.00 95.92           C
ATOM   1844 1HB  ARG A 118      -1.644  -8.612  -0.056  1.00 95.92           H
ATOM   1845 2HB  ARG A 118      -2.817  -7.631   0.517  1.00 95.92           H
ATOM   1846  CG  ARG A 118      -2.056  -7.013  -1.307  1.00 92.96           C
ATOM   1847 1HG  ARG A 118      -2.352  -6.064  -1.197  1.00 92.96           H
ATOM   1848 2HG  ARG A 118      -1.168  -7.034  -1.767  1.00 92.96           H
ATOM   1849  CD  ARG A 118      -3.083  -7.770  -2.152  1.00 92.81           C
ATOM   1850 1HD  ARG A 118      -2.782  -8.712  -2.302  1.00 92.81           H
ATOM   1851 2HD  ARG A 118      -3.973  -7.772  -1.696  1.00 92.81           H
ATOM   1852  NE  ARG A 118      -3.232  -7.120  -3.453  1.00 89.59           N
ATOM   1853  HE  ARG A 118      -2.631  -7.450  -4.181  1.00 89.59           H
ATOM   1854  CZ  ARG A 118      -4.062  -6.153  -3.782  1.00 90.98           C
ATOM   1855  NH1 ARG A 118      -4.989  -5.710  -2.963  1.00 81.83           N
ATOM   1856 1HH1 ARG A 118      -5.083  -6.110  -2.051  1.00 81.83           H
ATOM   1857 2HH1 ARG A 118      -5.600  -4.973  -3.251  1.00 81.83           H
ATOM   1858  NH2 ARG A 118      -3.952  -5.622  -4.946  1.00 84.05           N
ATOM   1859 1HH2 ARG A 118      -3.248  -5.945  -5.578  1.00 84.05           H
ATOM   1860 2HH2 ARG A 118      -4.571  -4.886  -5.220  1.00 84.05           H
ATOM   1861  N   SER A 119      -1.627  -7.133   3.256  1.00 96.83           N
ATOM   1862  H   SER A 119      -2.133  -6.292   3.062  1.00 96.83           H
ATOM   1863  CA  SER A 119      -1.780  -7.754   4.569  1.00 96.51           C
ATOM   1864  HA  SER A 119      -1.186  -8.558   4.552  1.00 96.51           H
ATOM   1865  C   SER A 119      -3.207  -8.231   4.797  1.00 96.21           C
ATOM   1866  O   SER A 119      -4.178  -7.558   4.449  1.00 94.95           O
ATOM   1867  CB  SER A 119      -1.306  -6.815   5.677  1.00 95.78           C
ATOM   1868 1HB  SER A 119      -1.311  -7.280   6.562  1.00 95.78           H
ATOM   1869 2HB  SER A 119      -0.386  -6.475   5.484  1.00 95.78           H
ATOM   1870  OG  SER A 119      -2.160  -5.695   5.781  1.00 92.20           O
ATOM   1871  HG  SER A 119      -1.636  -4.895   5.805  1.00 92.20           H
ATOM   1872  N   PHE A 120      -3.330  -9.393   5.439  1.00 96.04           N
ATOM   1873  H   PHE A 120      -2.492  -9.843   5.747  1.00 96.04           H
ATOM   1874  CA  PHE A 120      -4.590 -10.054   5.724  1.00 95.76           C
ATOM   1875  HA  PHE A 120      -5.306  -9.383   5.532  1.00 95.76           H
ATOM   1876  C   PHE A 120      -4.638 -10.463   7.189  1.00 95.31           C
ATOM   1877  O   PHE A 120      -3.742 -11.144   7.691  1.00 93.93           O
ATOM   1878  CB  PHE A 120      -4.768 -11.276   4.822  1.00 95.70           C
ATOM   1879 1HB  PHE A 120      -4.064 -11.946   5.057  1.00 95.70           H
ATOM   1880 2HB  PHE A 120      -5.672 -11.667   4.996  1.00 95.70           H
ATOM   1881  CG  PHE A 120      -4.661 -10.984   3.336  1.00 96.19           C
ATOM   1882  CD1 PHE A 120      -5.818 -10.724   2.580  1.00 94.75           C
ATOM   1883  HD1 PHE A 120      -6.716 -10.742   3.019  1.00 94.75           H
ATOM   1884  CD2 PHE A 120      -3.399 -10.959   2.720  1.00 95.11           C
ATOM   1885  HD2 PHE A 120      -2.575 -11.146   3.255  1.00 95.11           H
ATOM   1886  CE1 PHE A 120      -5.714 -10.440   1.212  1.00 94.72           C
ATOM   1887  HE1 PHE A 120      -6.538 -10.261   0.675  1.00 94.72           H
ATOM   1888  CE2 PHE A 120      -3.298 -10.669   1.343  1.00 94.95           C
ATOM   1889  HE2 PHE A 120      -2.401 -10.650   0.901  1.00 94.95           H
ATOM   1890  CZ  PHE A 120      -4.453 -10.407   0.594  1.00 95.38           C
ATOM   1891  HZ  PHE A 120      -4.379 -10.196  -0.381  1.00 95.38           H
ATOM   1892  N   HIS A 121      -5.712 -10.090   7.858  1.00 92.67           N
ATOM   1893  H   HIS A 121      -6.308  -9.388   7.467  1.00 92.67           H
ATOM   1894  CA  HIS A 121      -6.056 -10.669   9.148  1.00 91.18           C
ATOM   1895  HA  HIS A 121      -5.205 -10.950   9.592  1.00 91.18           H
ATOM   1896  C   HIS A 121      -6.939 -11.909   8.943  1.00 90.53           C
ATOM   1897  O   HIS A 121      -7.650 -12.006   7.944  1.00 88.48           O
ATOM   1898  CB  HIS A 121      -6.720  -9.610  10.015  1.00 89.57           C
ATOM   1899 1HB  HIS A 121      -7.474  -9.198   9.504  1.00 89.57           H
ATOM   1900 2HB  HIS A 121      -7.075 -10.044  10.843  1.00 89.57           H
ATOM   1901  CG  HIS A 121      -5.767  -8.518  10.421  1.00 87.04           C
ATOM   1902  ND1 HIS A 121      -4.661  -8.680  11.226  1.00 76.65           N
ATOM   1903  HD1 HIS A 121      -4.335  -9.541  11.616  1.00 76.65           H
ATOM   1904  CD2 HIS A 121      -5.848  -7.200  10.088  1.00 76.54           C
ATOM   1905  HD2 HIS A 121      -6.538  -6.780   9.498  1.00 76.54           H
ATOM   1906  CE1 HIS A 121      -4.098  -7.468  11.393  1.00 77.02           C
ATOM   1907  HE1 HIS A 121      -3.281  -7.286  11.940  1.00 77.02           H
ATOM   1908  NE2 HIS A 121      -4.792  -6.543  10.721  1.00 78.30           N
ATOM   1909  N   HIS A 122      -6.877 -12.840   9.887  1.00 88.71           N
ATOM   1910  H   HIS A 122      -6.212 -12.732  10.626  1.00 88.71           H
ATOM   1911  CA  HIS A 122      -7.739 -14.010   9.887  1.00 86.38           C
ATOM   1912  HA  HIS A 122      -7.698 -14.359   8.951  1.00 86.38           H
ATOM   1913  C   HIS A 122      -9.200 -13.636  10.214  1.00 84.65           C
ATOM   1914  O   HIS A 122      -9.461 -12.620  10.868  1.00 82.03           O
ATOM   1915  CB  HIS A 122      -7.196 -15.074  10.847  1.00 84.17           C
ATOM   1916 1HB  HIS A 122      -7.743 -15.905  10.749  1.00 84.17           H
ATOM   1917 2HB  HIS A 122      -6.245 -15.270  10.606  1.00 84.17           H
ATOM   1918  CG  HIS A 122      -7.236 -14.654  12.296  1.00 83.08           C
ATOM   1919  ND1 HIS A 122      -6.331 -13.827  12.919  1.00 74.54           N
ATOM   1920  HD1 HIS A 122      -5.529 -13.401  12.500  1.00 74.54           H
ATOM   1921  CD2 HIS A 122      -8.182 -15.009  13.216  1.00 74.48           C
ATOM   1922  HD2 HIS A 122      -8.972 -15.600  13.054  1.00 74.48           H
ATOM   1923  CE1 HIS A 122      -6.728 -13.698  14.201  1.00 73.68           C
ATOM   1924  HE1 HIS A 122      -6.251 -13.154  14.891  1.00 73.68           H
ATOM   1925  NE2 HIS A 122      -7.843 -14.394  14.424  1.00 75.31           N
ATOM   1926  N   GLU A 123     -10.134 -14.486   9.779  1.00 80.97           N
ATOM   1927  H   GLU A 123      -9.847 -15.238   9.186  1.00 80.97           H
ATOM   1928  CA  GLU A 123     -11.549 -14.379  10.120  1.00 78.13           C
ATOM   1929  HA  GLU A 123     -11.780 -13.406  10.137  1.00 78.13           H
ATOM   1930  C   GLU A 123     -11.782 -14.969  11.525  1.00 75.16           C
ATOM   1931  O   GLU A 123     -11.516 -16.146  11.758  1.00 68.99           O
ATOM   1932  CB  GLU A 123     -12.405 -15.054   9.032  1.00 76.08           C
ATOM   1933 1HB  GLU A 123     -12.101 -16.000   8.922  1.00 76.08           H
ATOM   1934 2HB  GLU A 123     -13.363 -15.043   9.320  1.00 76.08           H
ATOM   1935  CG  GLU A 123     -12.279 -14.324   7.677  1.00 70.66           C
ATOM   1936 1HG  GLU A 123     -12.552 -13.371   7.811  1.00 70.66           H
ATOM   1937 2HG  GLU A 123     -11.321 -14.360   7.393  1.00 70.66           H
ATOM   1938  CD  GLU A 123     -13.144 -14.920   6.538  1.00 67.81           C
ATOM   1939  OE1 GLU A 123     -13.130 -14.317   5.445  1.00 61.13           O
ATOM   1940  OE2 GLU A 123     -13.789 -15.966   6.751  1.00 61.65           O
ATOM   1941  N   GLU A 124     -12.284 -14.168  12.462  1.00 70.30           N
ATOM   1942  H   GLU A 124     -12.620 -13.271  12.176  1.00 70.30           H
ATOM   1943  CA  GLU A 124     -12.379 -14.515  13.902  1.00 67.52           C
ATOM   1944  HA  GLU A 124     -11.453 -14.822  14.122  1.00 67.52           H
ATOM   1945  C   GLU A 124     -13.322 -15.693  14.217  1.00 65.38           C
ATOM   1946  O   GLU A 124     -13.285 -16.245  15.313  1.00 58.72           O
ATOM   1947  CB  GLU A 124     -12.790 -13.266  14.728  1.00 62.35           C
ATOM   1948 1HB  GLU A 124     -13.649 -12.915  14.356  1.00 62.35           H
ATOM   1949 2HB  GLU A 124     -12.929 -13.551  15.676  1.00 62.35           H
ATOM   1950  CG  GLU A 124     -11.757 -12.113  14.720  1.00 55.85           C
ATOM   1951 1HG  GLU A 124     -10.864 -12.494  14.960  1.00 55.85           H
ATOM   1952 2HG  GLU A 124     -11.721 -11.735  13.795  1.00 55.85           H
ATOM   1953  CD  GLU A 124     -12.074 -10.955  15.708  1.00 52.23           C
ATOM   1954  OE1 GLU A 124     -11.174 -10.115  15.951  1.00 48.64           O
ATOM   1955  OE2 GLU A 124     -13.204 -10.871  16.233  1.00 48.41           O
ATOM   1956  N   HIS A 125     -14.148 -16.143  13.280  1.00 62.59           N
ATOM   1957  H   HIS A 125     -14.043 -15.787  12.351  1.00 62.59           H
ATOM   1958  CA  HIS A 125     -15.207 -17.131  13.524  1.00 59.97           C
ATOM   1959  HA  HIS A 125     -15.517 -16.927  14.453  1.00 59.97           H
ATOM   1960  C   HIS A 125     -14.744 -18.603  13.580  1.00 59.09           C
ATOM   1961  O   HIS A 125     -15.584 -19.484  13.787  1.00 54.37           O
ATOM   1962  CB  HIS A 125     -16.323 -16.914  12.495  1.00 54.49           C
ATOM   1963 1HB  HIS A 125     -15.936 -16.988  11.576  1.00 54.49           H
ATOM   1964 2HB  HIS A 125     -17.022 -17.618  12.621  1.00 54.49           H
ATOM   1965  CG  HIS A 125     -16.983 -15.559  12.626  1.00 49.39           C
ATOM   1966  ND1 HIS A 125     -17.619 -15.085  13.750  1.00 44.86           N
ATOM   1967  HD1 HIS A 125     -17.741 -15.583  14.609  1.00 44.86           H
ATOM   1968  CD2 HIS A 125     -17.039 -14.571  11.684  1.00 42.65           C
ATOM   1969  HD2 HIS A 125     -16.660 -14.615  10.760  1.00 42.65           H
ATOM   1970  CE1 HIS A 125     -18.047 -13.839  13.495  1.00 37.99           C
ATOM   1971  HE1 HIS A 125     -18.537 -13.258  14.144  1.00 37.99           H
ATOM   1972  NE2 HIS A 125     -17.722 -13.487  12.244  1.00 38.99           N
ATOM   1973  N   LEU A 126     -13.462 -18.906  13.400  1.00 53.91           N
ATOM   1974  H   LEU A 126     -12.803 -18.155  13.375  1.00 53.91           H
ATOM   1975  CA  LEU A 126     -12.952 -20.275  13.236  1.00 52.92           C
ATOM   1976  HA  LEU A 126     -13.728 -20.863  13.463  1.00 52.92           H
ATOM   1977  C   LEU A 126     -11.852 -20.672  14.241  1.00 54.87           C
ATOM   1978  O   LEU A 126     -11.053 -21.560  13.960  1.00 50.89           O
ATOM   1979  CB  LEU A 126     -12.525 -20.476  11.769  1.00 47.39           C
ATOM   1980 1HB  LEU A 126     -11.923 -19.721  11.510  1.00 47.39           H
ATOM   1981 2HB  LEU A 126     -12.025 -21.340  11.702  1.00 47.39           H
ATOM   1982  CG  LEU A 126     -13.702 -20.519  10.777  1.00 43.09           C
ATOM   1983  HG  LEU A 126     -14.306 -19.755  11.005  1.00 43.09           H
ATOM   1984  CD1 LEU A 126     -13.189 -20.394   9.343  1.00 40.08           C
ATOM   1985 1HD1 LEU A 126     -13.945 -20.421   8.688  1.00 40.08           H
ATOM   1986 2HD1 LEU A 126     -12.563 -21.141   9.120  1.00 40.08           H
ATOM   1987 3HD1 LEU A 126     -12.699 -19.532   9.212  1.00 40.08           H
ATOM   1988  CD2 LEU A 126     -14.474 -21.848  10.873  1.00 39.26           C
ATOM   1989 1HD2 LEU A 126     -15.236 -21.867  10.226  1.00 39.26           H
ATOM   1990 2HD2 LEU A 126     -14.847 -21.980  11.791  1.00 39.26           H
ATOM   1991 3HD2 LEU A 126     -13.878 -22.624  10.669  1.00 39.26           H
ATOM   1992  N   GLU A 127     -11.808 -20.057  15.424  1.00 51.77           N
ATOM   1993  H   GLU A 127     -12.557 -19.438  15.659  1.00 51.77           H
ATOM   1994  CA  GLU A 127     -10.725 -20.234  16.403  1.00 51.24           C
ATOM   1995  HA  GLU A 127      -9.911 -20.230  15.822  1.00 51.24           H
ATOM   1996  C   GLU A 127     -10.735 -21.589  17.148  1.00 53.56           C
ATOM   1997  O   GLU A 127      -9.711 -21.972  17.713  1.00 49.50           O
ATOM   1998  CB  GLU A 127     -10.702 -19.061  17.401  1.00 45.27           C
ATOM   1999 1HB  GLU A 127     -11.613 -18.964  17.802  1.00 45.27           H
ATOM   2000 2HB  GLU A 127     -10.041 -19.267  18.122  1.00 45.27           H
ATOM   2001  CG  GLU A 127     -10.310 -17.727  16.741  1.00 39.62           C
ATOM   2002 1HG  GLU A 127      -9.482 -17.876  16.200  1.00 39.62           H
ATOM   2003 2HG  GLU A 127     -11.056 -17.444  16.138  1.00 39.62           H
ATOM   2004  CD  GLU A 127     -10.037 -16.588  17.739  1.00 35.91           C
ATOM   2005  OE1 GLU A 127      -9.678 -15.479  17.275  1.00 33.65           O
ATOM   2006  OE2 GLU A 127     -10.121 -16.799  18.968  1.00 32.69           O
ATOM   2007  N   ASN A 128     -11.831 -22.354  17.144  1.00 52.78           N
ATOM   2008  H   ASN A 128     -12.615 -22.063  16.596  1.00 52.78           H
ATOM   2009  CA  ASN A 128     -11.934 -23.596  17.904  1.00 52.58           C
ATOM   2010  HA  ASN A 128     -11.094 -23.646  18.445  1.00 52.58           H
ATOM   2011  C   ASN A 128     -11.964 -24.829  16.992  1.00 52.69           C
ATOM   2012  O   ASN A 128     -12.941 -25.064  16.276  1.00 50.63           O
ATOM   2013  CB  ASN A 128     -13.163 -23.536  18.832  1.00 49.32           C
ATOM   2014 1HB  ASN A 128     -13.958 -23.239  18.303  1.00 49.32           H
ATOM   2015 2HB  ASN A 128     -13.334 -24.447  19.208  1.00 49.32           H
ATOM   2016  CG  ASN A 128     -12.975 -22.576  19.984  1.00 44.82           C
ATOM   2017  OD1 ASN A 128     -11.891 -22.364  20.498  1.00 41.22           O
ATOM   2018  ND2 ASN A 128     -14.039 -21.976  20.470  1.00 40.41           N
ATOM   2019 1HD2 ASN A 128     -13.951 -21.356  21.250  1.00 40.41           H
ATOM   2020 2HD2 ASN A 128     -14.936 -22.139  20.060  1.00 40.41           H
ATOM   2021  N   ILE A 129     -10.919 -25.676  17.076  1.00 51.53           N
ATOM   2022  H   ILE A 129     -10.080 -25.348  17.510  1.00 51.53           H
ATOM   2023  CA  ILE A 129     -10.942 -27.048  16.569  1.00 51.87           C
ATOM   2024  HA  ILE A 129     -11.604 -27.085  15.821  1.00 51.87           H
ATOM   2025  C   ILE A 129     -11.369 -27.953  17.742  1.00 52.30           C
ATOM   2026  O   ILE A 129     -10.573 -28.141  18.668  1.00 49.78           O
ATOM   2027  CB  ILE A 129      -9.580 -27.462  15.972  1.00 48.27           C
ATOM   2028  HB  ILE A 129      -8.887 -27.415  16.691  1.00 48.27           H
ATOM   2029  CG1 ILE A 129      -9.142 -26.500  14.849  1.00 45.31           C
ATOM   2030 1HG1 ILE A 129      -9.709 -26.667  14.042  1.00 45.31           H
ATOM   2031 2HG1 ILE A 129      -9.275 -25.559  15.161  1.00 45.31           H
ATOM   2032  CG2 ILE A 129      -9.679 -28.908  15.436  1.00 45.15           C
ATOM   2033 1HG2 ILE A 129      -8.809 -29.205  15.042  1.00 45.15           H
ATOM   2034 2HG2 ILE A 129     -10.379 -28.980  14.725  1.00 45.15           H
ATOM   2035 3HG2 ILE A 129      -9.918 -29.546  16.168  1.00 45.15           H
ATOM   2036  CD1 ILE A 129      -7.677 -26.673  14.452  1.00 42.06           C
ATOM   2037 1HD1 ILE A 129      -7.426 -26.036  13.723  1.00 42.06           H
ATOM   2038 2HD1 ILE A 129      -7.502 -27.601  14.123  1.00 42.06           H
ATOM   2039 3HD1 ILE A 129      -7.072 -26.504  15.230  1.00 42.06           H
ATOM   2040  N   PRO A 130     -12.592 -28.520  17.753  1.00 48.33           N
ATOM   2041  CA  PRO A 130     -12.991 -29.450  18.801  1.00 48.22           C
ATOM   2042  HA  PRO A 130     -12.827 -29.038  19.697  1.00 48.22           H
ATOM   2043  C   PRO A 130     -12.143 -30.726  18.713  1.00 49.32           C
ATOM   2044  O   PRO A 130     -12.079 -31.347  17.657  1.00 47.11           O
ATOM   2045  CB  PRO A 130     -14.488 -29.732  18.572  1.00 44.55           C
ATOM   2046 1HB  PRO A 130     -14.621 -30.642  18.180  1.00 44.55           H
ATOM   2047 2HB  PRO A 130     -14.997 -29.660  19.430  1.00 44.55           H
ATOM   2048  CG  PRO A 130     -14.943 -28.654  17.587  1.00 44.26           C
ATOM   2049 1HG  PRO A 130     -15.663 -28.999  16.985  1.00 44.26           H
ATOM   2050 2HG  PRO A 130     -15.273 -27.843  18.070  1.00 44.26           H
ATOM   2051  CD  PRO A 130     -13.676 -28.341  16.798  1.00 46.60           C
ATOM   2052 1HD  PRO A 130     -13.558 -28.970  16.030  1.00 46.60           H
ATOM   2053 2HD  PRO A 130     -13.678 -27.400  16.461  1.00 46.60           H
ATOM   2054  N   GLY A 131     -11.505 -31.143  19.818  1.00 45.26           N
ATOM   2055  H   GLY A 131     -11.423 -30.510  20.588  1.00 45.26           H
ATOM   2056  CA  GLY A 131     -10.918 -32.491  19.951  1.00 45.02           C
ATOM   2057 1HA  GLY A 131     -11.344 -32.907  20.754  1.00 45.02           H
ATOM   2058 2HA  GLY A 131     -11.185 -32.998  19.131  1.00 45.02           H
ATOM   2059  C   GLY A 131      -9.399 -32.599  20.106  1.00 46.39           C
ATOM   2060  O   GLY A 131      -8.920 -33.700  20.344  1.00 43.35           O
ATOM   2061  N   THR A 132      -8.619 -31.529  20.047  1.00 49.71           N
ATOM   2062  H   THR A 132      -9.029 -30.653  19.792  1.00 49.71           H
ATOM   2063  CA  THR A 132      -7.173 -31.572  20.340  1.00 50.04           C
ATOM   2064  HA  THR A 132      -6.894 -32.515  20.157  1.00 50.04           H
ATOM   2065  C   THR A 132      -6.899 -31.261  21.815  1.00 50.86           C
ATOM   2066  O   THR A 132      -6.401 -30.198  22.161  1.00 47.57           O
ATOM   2067  CB  THR A 132      -6.379 -30.651  19.405  1.00 46.08           C
ATOM   2068  HB  THR A 132      -5.438 -30.568  19.734  1.00 46.08           H
ATOM   2069  OG1 THR A 132      -6.926 -29.351  19.427  1.00 42.70           O
ATOM   2070  HG1 THR A 132      -6.218 -28.707  19.432  1.00 42.70           H
ATOM   2071  CG2 THR A 132      -6.415 -31.152  17.966  1.00 41.13           C
ATOM   2072 1HG2 THR A 132      -5.896 -30.547  17.363  1.00 41.13           H
ATOM   2073 2HG2 THR A 132      -7.354 -31.194  17.625  1.00 41.13           H
ATOM   2074 3HG2 THR A 132      -6.021 -32.068  17.896  1.00 41.13           H
ATOM   2075  N   SER A 133      -7.204 -32.187  22.714  1.00 47.32           N
ATOM   2076  H   SER A 133      -7.641 -33.030  22.400  1.00 47.32           H
ATOM   2077  CA  SER A 133      -6.929 -32.032  24.154  1.00 48.02           C
ATOM   2078  HA  SER A 133      -7.186 -31.083  24.337  1.00 48.02           H
ATOM   2079  C   SER A 133      -5.451 -32.183  24.538  1.00 51.01           C
ATOM   2080  O   SER A 133      -5.093 -31.933  25.687  1.00 48.17           O
ATOM   2081  CB  SER A 133      -7.786 -33.006  24.963  1.00 42.53           C
ATOM   2082 1HB  SER A 133      -7.590 -32.923  25.940  1.00 42.53           H
ATOM   2083 2HB  SER A 133      -8.759 -32.839  24.803  1.00 42.53           H
ATOM   2084  OG  SER A 133      -7.522 -34.342  24.593  1.00 37.25           O
ATOM   2085  HG  SER A 133      -7.462 -34.885  25.379  1.00 37.25           H
ATOM   2086  N   GLU A 134      -4.589 -32.588  23.586  1.00 49.44           N
ATOM   2087  H   GLU A 134      -4.933 -32.721  22.656  1.00 49.44           H
ATOM   2088  CA  GLU A 134      -3.167 -32.843  23.851  1.00 50.19           C
ATOM   2089  HA  GLU A 134      -3.092 -32.697  24.837  1.00 50.19           H
ATOM   2090  C   GLU A 134      -2.207 -31.835  23.209  1.00 52.57           C
ATOM   2091  O   GLU A 134      -1.164 -31.558  23.799  1.00 49.80           O
ATOM   2092  CB  GLU A 134      -2.802 -34.294  23.489  1.00 47.03           C
ATOM   2093 1HB  GLU A 134      -2.977 -34.442  22.516  1.00 47.03           H
ATOM   2094 2HB  GLU A 134      -1.832 -34.444  23.680  1.00 47.03           H
ATOM   2095  CG  GLU A 134      -3.633 -35.296  24.304  1.00 41.38           C
ATOM   2096 1HG  GLU A 134      -3.819 -34.900  25.203  1.00 41.38           H
ATOM   2097 2HG  GLU A 134      -4.496 -35.459  23.826  1.00 41.38           H
ATOM   2098  CD  GLU A 134      -2.912 -36.643  24.496  1.00 37.83           C
ATOM   2099  OE1 GLU A 134      -2.849 -37.062  25.682  1.00 34.25           O
ATOM   2100  OE2 GLU A 134      -2.365 -37.168  23.514  1.00 36.26           O
ATOM   2101  N   ASN A 135      -2.571 -31.242  22.076  1.00 57.21           N
ATOM   2102  H   ASN A 135      -3.439 -31.515  21.661  1.00 57.21           H
ATOM   2103  CA  ASN A 135      -1.777 -30.211  21.397  1.00 58.54           C
ATOM   2104  HA  ASN A 135      -1.045 -29.936  22.021  1.00 58.54           H
ATOM   2105  C   ASN A 135      -2.678 -29.003  21.085  1.00 61.43           C
ATOM   2106  O   ASN A 135      -3.691 -29.150  20.410  1.00 58.40           O
ATOM   2107  CB  ASN A 135      -1.157 -30.792  20.114  1.00 53.54           C
ATOM   2108 1HB  ASN A 135      -1.878 -31.257  19.600  1.00 53.54           H
ATOM   2109 2HB  ASN A 135      -0.795 -30.035  19.570  1.00 53.54           H
ATOM   2110  CG  ASN A 135      -0.023 -31.791  20.345  1.00 47.83           C
ATOM   2111  OD1 ASN A 135       0.514 -31.939  21.419  1.00 44.16           O
ATOM   2112  ND2 ASN A 135       0.384 -32.481  19.319  1.00 41.95           N
ATOM   2113 1HD2 ASN A 135       1.138 -33.130  19.420  1.00 41.95           H
ATOM   2114 2HD2 ASN A 135      -0.057 -32.362  18.429  1.00 41.95           H
ATOM   2115  N   SER A 136      -2.302 -27.823  21.543  1.00 65.21           N
ATOM   2116  H   SER A 136      -1.485 -27.777  22.118  1.00 65.21           H
ATOM   2117  CA  SER A 136      -3.018 -26.578  21.254  1.00 68.06           C
ATOM   2118  HA  SER A 136      -3.989 -26.784  21.375  1.00 68.06           H
ATOM   2119  C   SER A 136      -2.775 -26.148  19.807  1.00 71.48           C
ATOM   2120  O   SER A 136      -1.948 -25.283  19.538  1.00 68.80           O
ATOM   2121  CB  SER A 136      -2.593 -25.470  22.239  1.00 62.49           C
ATOM   2122 1HB  SER A 136      -1.616 -25.273  22.156  1.00 62.49           H
ATOM   2123 2HB  SER A 136      -3.116 -24.632  22.083  1.00 62.49           H
ATOM   2124  OG  SER A 136      -2.827 -25.865  23.571  1.00 54.43           O
ATOM   2125  HG  SER A 136      -2.880 -25.089  24.129  1.00 54.43           H
ATOM   2126  N   ALA A 137      -3.469 -26.784  18.849  1.00 72.53           N
ATOM   2127  H   ALA A 137      -4.032 -27.566  19.117  1.00 72.53           H
ATOM   2128  CA  ALA A 137      -3.451 -26.404  17.444  1.00 75.05           C
ATOM   2129  HA  ALA A 137      -2.591 -25.919  17.282  1.00 75.05           H
ATOM   2130  C   ALA A 137      -4.624 -25.453  17.149  1.00 77.05           C
ATOM   2131  O   ALA A 137      -5.790 -25.815  17.325  1.00 75.67           O
ATOM   2132  CB  ALA A 137      -3.461 -27.652  16.560  1.00 71.94           C
ATOM   2133 1HB  ALA A 137      -2.688 -28.249  16.775  1.00 71.94           H
ATOM   2134 2HB  ALA A 137      -3.400 -27.406  15.593  1.00 71.94           H
ATOM   2135 3HB  ALA A 137      -4.302 -28.177  16.691  1.00 71.94           H
ATOM   2136  N   PHE A 138      -4.321 -24.265  16.668  1.00 79.71           N
ATOM   2137  H   PHE A 138      -3.354 -24.036  16.558  1.00 79.71           H
ATOM   2138  CA  PHE A 138      -5.308 -23.264  16.286  1.00 81.21           C
ATOM   2139  HA  PHE A 138      -6.197 -23.586  16.613  1.00 81.21           H
ATOM   2140  C   PHE A 138      -5.343 -23.138  14.777  1.00 83.88           C
ATOM   2141  O   PHE A 138      -4.295 -23.077  14.133  1.00 83.20           O
ATOM   2142  CB  PHE A 138      -4.988 -21.928  16.945  1.00 78.30           C
ATOM   2143 1HB  PHE A 138      -4.062 -21.656  16.684  1.00 78.30           H
ATOM   2144 2HB  PHE A 138      -5.641 -21.245  16.617  1.00 78.30           H
ATOM   2145  CG  PHE A 138      -5.063 -21.969  18.453  1.00 72.72           C
ATOM   2146  CD1 PHE A 138      -6.273 -21.665  19.106  1.00 69.91           C
ATOM   2147  HD1 PHE A 138      -7.085 -21.434  18.570  1.00 69.91           H
ATOM   2148  CD2 PHE A 138      -3.925 -22.303  19.208  1.00 66.64           C
ATOM   2149  HD2 PHE A 138      -3.064 -22.521  18.748  1.00 66.64           H
ATOM   2150  CE1 PHE A 138      -6.340 -21.686  20.509  1.00 61.25           C
ATOM   2151  HE1 PHE A 138      -7.199 -21.467  20.973  1.00 61.25           H
ATOM   2152  CE2 PHE A 138      -3.999 -22.330  20.604  1.00 61.54           C
ATOM   2153  HE2 PHE A 138      -3.191 -22.576  21.139  1.00 61.54           H
ATOM   2154  CZ  PHE A 138      -5.198 -22.015  21.260  1.00 60.98           C
ATOM   2155  HZ  PHE A 138      -5.240 -22.024  22.259  1.00 60.98           H
ATOM   2156  N   ARG A 139      -6.549 -23.070  14.203  1.00 84.22           N
ATOM   2157  H   ARG A 139      -7.358 -23.146  14.786  1.00 84.22           H
ATOM   2158  CA  ARG A 139      -6.742 -22.890  12.764  1.00 85.17           C
ATOM   2159  HA  ARG A 139      -5.862 -23.070  12.324  1.00 85.17           H
ATOM   2160  C   ARG A 139      -7.131 -21.454  12.443  1.00 85.37           C
ATOM   2161  O   ARG A 139      -8.067 -20.924  13.030  1.00 84.37           O
ATOM   2162  CB  ARG A 139      -7.776 -23.894  12.262  1.00 84.23           C
ATOM   2163 1HB  ARG A 139      -7.443 -24.817  12.456  1.00 84.23           H
ATOM   2164 2HB  ARG A 139      -8.633 -23.739  12.753  1.00 84.23           H
ATOM   2165  CG  ARG A 139      -8.041 -23.772  10.755  1.00 80.49           C
ATOM   2166 1HG  ARG A 139      -8.321 -22.837  10.535  1.00 80.49           H
ATOM   2167 2HG  ARG A 139      -7.211 -24.000  10.246  1.00 80.49           H
ATOM   2168  CD  ARG A 139      -9.157 -24.743  10.375  1.00 80.05           C
ATOM   2169 1HD  ARG A 139      -8.836 -25.684  10.481  1.00 80.05           H
ATOM   2170 2HD  ARG A 139      -9.951 -24.593  10.964  1.00 80.05           H
ATOM   2171  NE  ARG A 139      -9.587 -24.567   8.986  1.00 74.31           N
ATOM   2172  HE  ARG A 139      -8.865 -24.491   8.299  1.00 74.31           H
ATOM   2173  CZ  ARG A 139     -10.837 -24.498   8.547  1.00 71.62           C
ATOM   2174  NH1 ARG A 139     -11.851 -24.538   9.359  1.00 66.04           N
ATOM   2175 1HH1 ARG A 139     -11.700 -24.623  10.344  1.00 66.04           H
ATOM   2176 2HH1 ARG A 139     -12.782 -24.484   8.999  1.00 66.04           H
ATOM   2177  NH2 ARG A 139     -11.083 -24.382   7.289  1.00 62.12           N
ATOM   2178 1HH2 ARG A 139     -10.329 -24.343   6.634  1.00 62.12           H
ATOM   2179 2HH2 ARG A 139     -12.028 -24.331   6.967  1.00 62.12           H
ATOM   2180  N   PHE A 140      -6.476 -20.895  11.432  1.00 87.83           N
ATOM   2181  H   PHE A 140      -5.758 -21.430  10.987  1.00 87.83           H
ATOM   2182  CA  PHE A 140      -6.736 -19.552  10.929  1.00 88.49           C
ATOM   2183  HA  PHE A 140      -7.509 -19.200  11.456  1.00 88.49           H
ATOM   2184  C   PHE A 140      -7.099 -19.598   9.455  1.00 89.76           C
ATOM   2185  O   PHE A 140      -6.351 -20.140   8.654  1.00 89.20           O
ATOM   2186  CB  PHE A 140      -5.513 -18.673  11.136  1.00 87.01           C
ATOM   2187 1HB  PHE A 140      -4.736 -19.068  10.646  1.00 87.01           H
ATOM   2188 2HB  PHE A 140      -5.701 -17.758  10.780  1.00 87.01           H
ATOM   2189  CG  PHE A 140      -5.162 -18.564  12.596  1.00 85.54           C
ATOM   2190  CD1 PHE A 140      -5.878 -17.680  13.412  1.00 82.13           C
ATOM   2191  HD1 PHE A 140      -6.558 -17.068  13.009  1.00 82.13           H
ATOM   2192  CD2 PHE A 140      -4.193 -19.411  13.148  1.00 81.90           C
ATOM   2193  HD2 PHE A 140      -3.675 -20.033  12.561  1.00 81.90           H
ATOM   2194  CE1 PHE A 140      -5.643 -17.653  14.788  1.00 79.18           C
ATOM   2195  HE1 PHE A 140      -6.156 -17.026  15.374  1.00 79.18           H
ATOM   2196  CE2 PHE A 140      -3.956 -19.381  14.523  1.00 79.21           C
ATOM   2197  HE2 PHE A 140      -3.266 -19.982  14.926  1.00 79.21           H
ATOM   2198  CZ  PHE A 140      -4.689 -18.506  15.338  1.00 79.11           C
ATOM   2199  HZ  PHE A 140      -4.525 -18.494  16.324  1.00 79.11           H
ATOM   2200  N   LEU A 141      -8.215 -18.975   9.111  1.00 89.11           N
ATOM   2201  H   LEU A 141      -8.815 -18.633   9.834  1.00 89.11           H
ATOM   2202  CA  LEU A 141      -8.604 -18.768   7.727  1.00 89.59           C
ATOM   2203  HA  LEU A 141      -8.054 -19.383   7.162  1.00 89.59           H
ATOM   2204  C   LEU A 141      -8.294 -17.328   7.324  1.00 89.76           C
ATOM   2205  O   LEU A 141      -8.732 -16.386   7.971  1.00 88.80           O
ATOM   2206  CB  LEU A 141     -10.082 -19.129   7.547  1.00 88.35           C
ATOM   2207 1HB  LEU A 141     -10.234 -20.042   7.927  1.00 88.35           H
ATOM   2208 2HB  LEU A 141     -10.634 -18.463   8.049  1.00 88.35           H
ATOM   2209  CG  LEU A 141     -10.532 -19.130   6.079  1.00 78.82           C
ATOM   2210  HG  LEU A 141     -10.257 -18.251   5.690  1.00 78.82           H
ATOM   2211  CD1 LEU A 141      -9.886 -20.277   5.284  1.00 74.85           C
ATOM   2212 1HD1 LEU A 141     -10.187 -20.266   4.330  1.00 74.85           H
ATOM   2213 2HD1 LEU A 141     -10.130 -21.165   5.673  1.00 74.85           H
ATOM   2214 3HD1 LEU A 141      -8.889 -20.202   5.292  1.00 74.85           H
ATOM   2215  CD2 LEU A 141     -12.042 -19.308   5.992  1.00 73.98           C
ATOM   2216 1HD2 LEU A 141     -12.348 -19.310   5.040  1.00 73.98           H
ATOM   2217 2HD2 LEU A 141     -12.518 -18.567   6.466  1.00 73.98           H
ATOM   2218 3HD2 LEU A 141     -12.326 -20.172   6.408  1.00 73.98           H
ATOM   2219  N   PHE A 142      -7.561 -17.168   6.219  1.00 92.48           N
ATOM   2220  H   PHE A 142      -7.196 -17.986   5.775  1.00 92.48           H
ATOM   2221  CA  PHE A 142      -7.261 -15.875   5.621  1.00 92.88           C
ATOM   2222  HA  PHE A 142      -7.589 -15.173   6.253  1.00 92.88           H
ATOM   2223  C   PHE A 142      -7.999 -15.760   4.293  1.00 93.07           C
ATOM   2224  O   PHE A 142      -7.790 -16.567   3.389  1.00 91.16           O
ATOM   2225  CB  PHE A 142      -5.751 -15.707   5.442  1.00 92.61           C
ATOM   2226 1HB  PHE A 142      -5.412 -16.457   4.875  1.00 92.61           H
ATOM   2227 2HB  PHE A 142      -5.580 -14.836   4.981  1.00 92.61           H
ATOM   2228  CG  PHE A 142      -4.975 -15.712   6.742  1.00 93.39           C
ATOM   2229  CD1 PHE A 142      -4.780 -14.520   7.456  1.00 91.64           C
ATOM   2230  HD1 PHE A 142      -5.155 -13.662   7.105  1.00 91.64           H
ATOM   2231  CD2 PHE A 142      -4.457 -16.921   7.243  1.00 92.39           C
ATOM   2232  HD2 PHE A 142      -4.594 -17.773   6.738  1.00 92.39           H
ATOM   2233  CE1 PHE A 142      -4.061 -14.527   8.661  1.00 91.55           C
ATOM   2234  HE1 PHE A 142      -3.920 -13.673   9.162  1.00 91.55           H
ATOM   2235  CE2 PHE A 142      -3.744 -16.925   8.461  1.00 91.78           C
ATOM   2236  HE2 PHE A 142      -3.383 -17.785   8.823  1.00 91.78           H
ATOM   2237  CZ  PHE A 142      -3.538 -15.729   9.167  1.00 92.44           C
ATOM   2238  HZ  PHE A 142      -3.023 -15.733  10.024  1.00 92.44           H
ATOM   2239  N   ASN A 143      -8.857 -14.753   4.161  1.00 92.88           N
ATOM   2240  H   ASN A 143      -9.015 -14.148   4.941  1.00 92.88           H
ATOM   2241  CA  ASN A 143      -9.574 -14.501   2.921  1.00 92.62           C
ATOM   2242  HA  ASN A 143      -9.790 -15.384   2.504  1.00 92.62           H
ATOM   2243  C   ASN A 143      -8.682 -13.744   1.931  1.00 93.08           C
ATOM   2244  O   ASN A 143      -8.418 -12.550   2.098  1.00 92.02           O
ATOM   2245  CB  ASN A 143     -10.881 -13.770   3.255  1.00 90.79           C
ATOM   2246 1HB  ASN A 143     -11.384 -14.294   3.942  1.00 90.79           H
ATOM   2247 2HB  ASN A 143     -10.666 -12.863   3.618  1.00 90.79           H
ATOM   2248  CG  ASN A 143     -11.764 -13.602   2.041  1.00 88.84           C
ATOM   2249  OD1 ASN A 143     -11.351 -13.697   0.897  1.00 84.39           O
ATOM   2250  ND2 ASN A 143     -13.028 -13.343   2.259  1.00 82.65           N
ATOM   2251 1HD2 ASN A 143     -13.654 -13.223   1.488  1.00 82.65           H
ATOM   2252 2HD2 ASN A 143     -13.368 -13.265   3.196  1.00 82.65           H
ATOM   2253  N   LEU A 144      -8.238 -14.437   0.881  1.00 93.32           N
ATOM   2254  H   LEU A 144      -8.537 -15.388   0.801  1.00 93.32           H
ATOM   2255  CA  LEU A 144      -7.353 -13.926  -0.160  1.00 94.36           C
ATOM   2256  HA  LEU A 144      -6.956 -13.103   0.247  1.00 94.36           H
ATOM   2257  C   LEU A 144      -8.099 -13.492  -1.435  1.00 94.28           C
ATOM   2258  O   LEU A 144      -7.465 -13.140  -2.425  1.00 91.81           O
ATOM   2259  CB  LEU A 144      -6.261 -14.965  -0.478  1.00 94.46           C
ATOM   2260 1HB  LEU A 144      -6.706 -15.770  -0.870  1.00 94.46           H
ATOM   2261 2HB  LEU A 144      -5.641 -14.565  -1.153  1.00 94.46           H
ATOM   2262  CG  LEU A 144      -5.420 -15.424   0.731  1.00 94.70           C
ATOM   2263  HG  LEU A 144      -6.034 -15.886   1.371  1.00 94.70           H
ATOM   2264  CD1 LEU A 144      -4.321 -16.365   0.255  1.00 91.50           C
ATOM   2265 1HD1 LEU A 144      -3.760 -16.678   1.022  1.00 91.50           H
ATOM   2266 2HD1 LEU A 144      -3.719 -15.910  -0.401  1.00 91.50           H
ATOM   2267 3HD1 LEU A 144      -4.708 -17.172  -0.192  1.00 91.50           H
ATOM   2268  CD2 LEU A 144      -4.774 -14.262   1.473  1.00 91.42           C
ATOM   2269 1HD2 LEU A 144      -4.236 -14.588   2.250  1.00 91.42           H
ATOM   2270 2HD2 LEU A 144      -5.466 -13.630   1.822  1.00 91.42           H
ATOM   2271 3HD2 LEU A 144      -4.164 -13.747   0.871  1.00 91.42           H
ATOM   2272  N   SER A 145      -9.443 -13.496  -1.436  1.00 93.09           N
ATOM   2273  H   SER A 145      -9.918 -13.723  -0.586  1.00 93.09           H
ATOM   2274  CA  SER A 145     -10.251 -13.183  -2.627  1.00 91.55           C
ATOM   2275  HA  SER A 145      -9.868 -13.792  -3.321  1.00 91.55           H
ATOM   2276  C   SER A 145     -10.104 -11.749  -3.133  1.00 91.11           C
ATOM   2277  O   SER A 145     -10.490 -11.453  -4.257  1.00 88.87           O
ATOM   2278  CB  SER A 145     -11.735 -13.462  -2.353  1.00 90.39           C
ATOM   2279 1HB  SER A 145     -12.276 -13.347  -3.186  1.00 90.39           H
ATOM   2280 2HB  SER A 145     -11.861 -14.389  -1.999  1.00 90.39           H
ATOM   2281  OG  SER A 145     -12.250 -12.562  -1.383  1.00 85.29           O
ATOM   2282  HG  SER A 145     -12.366 -11.698  -1.779  1.00 85.29           H
ATOM   2283  N   SER A 146      -9.536 -10.850  -2.323  1.00 91.69           N
ATOM   2284  H   SER A 146      -9.291 -11.137  -1.397  1.00 91.69           H
ATOM   2285  CA  SER A 146      -9.254  -9.471  -2.716  1.00 90.89           C
ATOM   2286  HA  SER A 146     -10.052  -9.221  -3.265  1.00 90.89           H
ATOM   2287  C   SER A 146      -8.013  -9.320  -3.600  1.00 91.50           C
ATOM   2288  O   SER A 146      -7.794  -8.252  -4.157  1.00 90.26           O
ATOM   2289  CB  SER A 146      -9.124  -8.584  -1.476  1.00 89.66           C
ATOM   2290 1HB  SER A 146      -9.027  -7.624  -1.740  1.00 89.66           H
ATOM   2291 2HB  SER A 146      -9.924  -8.688  -0.885  1.00 89.66           H
ATOM   2292  OG  SER A 146      -7.993  -8.916  -0.703  1.00 84.83           O
ATOM   2293  HG  SER A 146      -8.246  -8.991   0.217  1.00 84.83           H
ATOM   2294  N   ILE A 147      -7.187 -10.374  -3.741  1.00 92.35           N
ATOM   2295  H   ILE A 147      -7.379 -11.209  -3.226  1.00 92.35           H
ATOM   2296  CA  ILE A 147      -6.017 -10.342  -4.622  1.00 93.01           C
ATOM   2297  HA  ILE A 147      -5.532  -9.491  -4.421  1.00 93.01           H
ATOM   2298  C   ILE A 147      -6.498 -10.348  -6.082  1.00 92.65           C
ATOM   2299  O   ILE A 147      -7.197 -11.274  -6.488  1.00 91.09           O
ATOM   2300  CB  ILE A 147      -5.056 -11.516  -4.329  1.00 93.83           C
ATOM   2301  HB  ILE A 147      -5.544 -12.379  -4.458  1.00 93.83           H
ATOM   2302  CG1 ILE A 147      -4.558 -11.442  -2.867  1.00 93.12           C
ATOM   2303 1HG1 ILE A 147      -4.023 -10.604  -2.758  1.00 93.12           H
ATOM   2304 2HG1 ILE A 147      -5.355 -11.410  -2.264  1.00 93.12           H
ATOM   2305  CG2 ILE A 147      -3.865 -11.478  -5.305  1.00 93.18           C
ATOM   2306 1HG2 ILE A 147      -3.233 -12.232  -5.128  1.00 93.18           H
ATOM   2307 2HG2 ILE A 147      -3.355 -10.622  -5.215  1.00 93.18           H
ATOM   2308 3HG2 ILE A 147      -4.176 -11.553  -6.253  1.00 93.18           H
ATOM   2309  CD1 ILE A 147      -3.681 -12.626  -2.435  1.00 90.73           C
ATOM   2310 1HD1 ILE A 147      -3.388 -12.527  -1.484  1.00 90.73           H
ATOM   2311 2HD1 ILE A 147      -2.861 -12.691  -3.004  1.00 90.73           H
ATOM   2312 3HD1 ILE A 147      -4.180 -13.489  -2.514  1.00 90.73           H
ATOM   2313  N   PRO A 148      -6.144  -9.343  -6.907  1.00 92.43           N
ATOM   2314  CA  PRO A 148      -6.509  -9.312  -8.313  1.00 91.50           C
ATOM   2315  HA  PRO A 148      -7.503  -9.404  -8.369  1.00 91.50           H
ATOM   2316  C   PRO A 148      -5.919 -10.487  -9.104  1.00 91.88           C
ATOM   2317  O   PRO A 148      -4.772 -10.869  -8.884  1.00 90.44           O
ATOM   2318  CB  PRO A 148      -5.996  -7.970  -8.845  1.00 89.68           C
ATOM   2319 1HB  PRO A 148      -5.101  -8.076  -9.279  1.00 89.68           H
ATOM   2320 2HB  PRO A 148      -6.640  -7.576  -9.501  1.00 89.68           H
ATOM   2321  CG  PRO A 148      -5.892  -7.097  -7.600  1.00 88.10           C
ATOM   2322 1HG  PRO A 148      -5.196  -6.388  -7.712  1.00 88.10           H
ATOM   2323 2HG  PRO A 148      -6.770  -6.671  -7.382  1.00 88.10           H
ATOM   2324  CD  PRO A 148      -5.487  -8.099  -6.531  1.00 91.00           C
ATOM   2325 1HD  PRO A 148      -4.496  -8.232  -6.514  1.00 91.00           H
ATOM   2326 2HD  PRO A 148      -5.800  -7.812  -5.626  1.00 91.00           H
ATOM   2327  N   GLU A 149      -6.638 -11.002 -10.096  1.00 90.09           N
ATOM   2328  H   GLU A 149      -7.533 -10.603 -10.293  1.00 90.09           H
ATOM   2329  CA  GLU A 149      -6.176 -12.138 -10.923  1.00 89.61           C
ATOM   2330  HA  GLU A 149      -6.005 -12.859 -10.252  1.00 89.61           H
ATOM   2331  C   GLU A 149      -4.881 -11.855 -11.695  1.00 90.00           C
ATOM   2332  O   GLU A 149      -4.120 -12.767 -12.005  1.00 87.98           O
ATOM   2333  CB  GLU A 149      -7.254 -12.527 -11.937  1.00 87.89           C
ATOM   2334 1HB  GLU A 149      -7.477 -11.718 -12.481  1.00 87.89           H
ATOM   2335 2HB  GLU A 149      -6.879 -13.237 -12.533  1.00 87.89           H
ATOM   2336  CG  GLU A 149      -8.551 -13.059 -11.308  1.00 79.31           C
ATOM   2337 1HG  GLU A 149      -8.315 -13.771 -10.647  1.00 79.31           H
ATOM   2338 2HG  GLU A 149      -9.009 -12.305 -10.837  1.00 79.31           H
ATOM   2339  CD  GLU A 149      -9.518 -13.653 -12.355  1.00 73.08           C
ATOM   2340  OE1 GLU A 149     -10.305 -14.544 -11.969  1.00 65.04           O
ATOM   2341  OE2 GLU A 149      -9.441 -13.243 -13.533  1.00 64.40           O
ATOM   2342  N   ASN A 150      -4.614 -10.587 -12.017  1.00 89.90           N
ATOM   2343  H   ASN A 150      -5.286  -9.888 -11.771  1.00 89.90           H
ATOM   2344  CA  ASN A 150      -3.405 -10.161 -12.704  1.00 89.33           C
ATOM   2345  HA  ASN A 150      -3.188 -10.927 -13.309  1.00 89.33           H
ATOM   2346  C   ASN A 150      -2.196  -9.976 -11.765  1.00 90.50           C
ATOM   2347  O   ASN A 150      -1.101  -9.701 -12.259  1.00 88.75           O
ATOM   2348  CB  ASN A 150      -3.700  -8.879 -13.507  1.00 86.69           C
ATOM   2349 1HB  ASN A 150      -2.918  -8.676 -14.097  1.00 86.69           H
ATOM   2350 2HB  ASN A 150      -4.513  -9.027 -14.070  1.00 86.69           H
ATOM   2351  CG  ASN A 150      -3.949  -7.678 -12.617  1.00 80.83           C
ATOM   2352  OD1 ASN A 150      -4.775  -7.672 -11.727  1.00 70.82           O
ATOM   2353  ND2 ASN A 150      -3.235  -6.589 -12.826  1.00 73.28           N
ATOM   2354 1HD2 ASN A 150      -3.379  -5.780 -12.257  1.00 73.28           H
ATOM   2355 2HD2 ASN A 150      -2.549  -6.573 -13.554  1.00 73.28           H
ATOM   2356  N   GLU A 151      -2.377 -10.092 -10.454  1.00 90.60           N
ATOM   2357  H   GLU A 151      -3.305 -10.248 -10.116  1.00 90.60           H
ATOM   2358  CA  GLU A 151      -1.297 -10.004  -9.484  1.00 91.79           C
ATOM   2359  HA  GLU A 151      -0.587  -9.435  -9.900  1.00 91.79           H
ATOM   2360  C   GLU A 151      -0.709 -11.394  -9.222  1.00 92.20           C
ATOM   2361  O   GLU A 151      -1.371 -12.293  -8.711  1.00 91.03           O
ATOM   2362  CB  GLU A 151      -1.785  -9.311  -8.202  1.00 91.55           C
ATOM   2363 1HB  GLU A 151      -2.227  -8.449  -8.449  1.00 91.55           H
ATOM   2364 2HB  GLU A 151      -2.446  -9.906  -7.745  1.00 91.55           H
ATOM   2365  CG  GLU A 151      -0.643  -9.013  -7.230  1.00 90.74           C
ATOM   2366 1HG  GLU A 151      -0.230  -9.878  -6.944  1.00 90.74           H
ATOM   2367 2HG  GLU A 151       0.042  -8.456  -7.700  1.00 90.74           H
ATOM   2368  CD  GLU A 151      -1.134  -8.257  -5.984  1.00 91.40           C
ATOM   2369  OE1 GLU A 151      -0.701  -8.603  -4.869  1.00 85.54           O
ATOM   2370  OE2 GLU A 151      -1.941  -7.303  -6.114  1.00 87.92           O
ATOM   2371  N   VAL A 152       0.562 -11.576  -9.563  1.00 92.33           N
ATOM   2372  H   VAL A 152       1.053 -10.817  -9.992  1.00 92.33           H
ATOM   2373  CA  VAL A 152       1.279 -12.832  -9.342  1.00 92.54           C
ATOM   2374  HA  VAL A 152       0.588 -13.554  -9.305  1.00 92.54           H
ATOM   2375  C   VAL A 152       2.008 -12.761  -8.010  1.00 93.55           C
ATOM   2376  O   VAL A 152       2.959 -11.991  -7.861  1.00 92.67           O
ATOM   2377  CB  VAL A 152       2.242 -13.140 -10.505  1.00 91.09           C
ATOM   2378  HB  VAL A 152       2.914 -12.400 -10.541  1.00 91.09           H
ATOM   2379  CG1 VAL A 152       2.962 -14.470 -10.285  1.00 86.49           C
ATOM   2380 1HG1 VAL A 152       3.587 -14.669 -11.040  1.00 86.49           H
ATOM   2381 2HG1 VAL A 152       2.309 -15.224 -10.220  1.00 86.49           H
ATOM   2382 3HG1 VAL A 152       3.497 -14.452  -9.440  1.00 86.49           H
ATOM   2383  CG2 VAL A 152       1.479 -13.225 -11.834  1.00 87.38           C
ATOM   2384 1HG2 VAL A 152       2.100 -13.425 -12.592  1.00 87.38           H
ATOM   2385 2HG2 VAL A 152       1.015 -12.363 -12.036  1.00 87.38           H
ATOM   2386 3HG2 VAL A 152       0.788 -13.947 -11.805  1.00 87.38           H
ATOM   2387  N   ILE A 153       1.602 -13.599  -7.061  1.00 93.64           N
ATOM   2388  H   ILE A 153       0.799 -14.169  -7.236  1.00 93.64           H
ATOM   2389  CA  ILE A 153       2.283 -13.721  -5.771  1.00 94.16           C
ATOM   2390  HA  ILE A 153       2.442 -12.787  -5.452  1.00 94.16           H
ATOM   2391  C   ILE A 153       3.637 -14.415  -5.958  1.00 93.82           C
ATOM   2392  O   ILE A 153       3.732 -15.455  -6.600  1.00 92.84           O
ATOM   2393  CB  ILE A 153       1.391 -14.438  -4.734  1.00 94.41           C
ATOM   2394  HB  ILE A 153       1.237 -15.359  -5.093  1.00 94.41           H
ATOM   2395  CG1 ILE A 153       0.011 -13.764  -4.558  1.00 92.59           C
ATOM   2396 1HG1 ILE A 153      -0.506 -13.884  -5.405  1.00 92.59           H
ATOM   2397 2HG1 ILE A 153      -0.467 -14.221  -3.808  1.00 92.59           H
ATOM   2398  CG2 ILE A 153       2.095 -14.535  -3.369  1.00 93.01           C
ATOM   2399 1HG2 ILE A 153       1.516 -15.000  -2.699  1.00 93.01           H
ATOM   2400 2HG2 ILE A 153       2.310 -13.626  -3.011  1.00 93.01           H
ATOM   2401 3HG2 ILE A 153       2.951 -15.047  -3.443  1.00 93.01           H
ATOM   2402  CD1 ILE A 153       0.066 -12.258  -4.242  1.00 84.19           C
ATOM   2403 1HD1 ILE A 153      -0.854 -11.879  -4.140  1.00 84.19           H
ATOM   2404 2HD1 ILE A 153       0.526 -11.755  -4.974  1.00 84.19           H
ATOM   2405 3HD1 ILE A 153       0.565 -12.088  -3.392  1.00 84.19           H
ATOM   2406  N   SER A 154       4.686 -13.812  -5.388  1.00 93.12           N
ATOM   2407  H   SER A 154       4.527 -12.938  -4.928  1.00 93.12           H
ATOM   2408  CA  SER A 154       6.048 -14.341  -5.390  1.00 92.02           C
ATOM   2409  HA  SER A 154       6.044 -15.032  -6.113  1.00 92.02           H
ATOM   2410  C   SER A 154       6.420 -15.017  -4.070  1.00 92.68           C
ATOM   2411  O   SER A 154       7.165 -15.997  -4.077  1.00 91.44           O
ATOM   2412  CB  SER A 154       7.044 -13.237  -5.710  1.00 90.53           C
ATOM   2413 1HB  SER A 154       7.978 -13.592  -5.678  1.00 90.53           H
ATOM   2414 2HB  SER A 154       6.862 -12.858  -6.617  1.00 90.53           H
ATOM   2415  OG  SER A 154       6.971 -12.167  -4.787  1.00 84.46           O
ATOM   2416  HG  SER A 154       6.955 -11.336  -5.262  1.00 84.46           H
ATOM   2417  N   SER A 155       5.915 -14.497  -2.945  1.00 93.59           N
ATOM   2418  H   SER A 155       5.338 -13.684  -3.025  1.00 93.59           H
ATOM   2419  CA  SER A 155       6.151 -15.038  -1.607  1.00 93.61           C
ATOM   2420  HA  SER A 155       6.118 -16.031  -1.721  1.00 93.61           H
ATOM   2421  C   SER A 155       5.058 -14.604  -0.636  1.00 94.43           C
ATOM   2422  O   SER A 155       4.318 -13.654  -0.898  1.00 94.25           O
ATOM   2423  CB  SER A 155       7.527 -14.609  -1.079  1.00 92.17           C
ATOM   2424 1HB  SER A 155       7.656 -14.908  -0.134  1.00 92.17           H
ATOM   2425 2HB  SER A 155       8.260 -14.981  -1.649  1.00 92.17           H
ATOM   2426  OG  SER A 155       7.650 -13.204  -1.097  1.00 83.58           O
ATOM   2427  HG  SER A 155       8.577 -12.965  -1.101  1.00 83.58           H
ATOM   2428  N   ALA A 156       4.954 -15.304   0.487  1.00 95.00           N
ATOM   2429  H   ALA A 156       5.542 -16.104   0.601  1.00 95.00           H
ATOM   2430  CA  ALA A 156       4.033 -14.972   1.560  1.00 95.45           C
ATOM   2431  HA  ALA A 156       3.910 -13.980   1.523  1.00 95.45           H
ATOM   2432  C   ALA A 156       4.617 -15.330   2.924  1.00 95.35           C
ATOM   2433  O   ALA A 156       5.271 -16.362   3.087  1.00 94.87           O
ATOM   2434  CB  ALA A 156       2.700 -15.674   1.321  1.00 95.73           C
ATOM   2435 1HB  ALA A 156       2.324 -15.434   0.426  1.00 95.73           H
ATOM   2436 2HB  ALA A 156       2.029 -15.415   2.015  1.00 95.73           H
ATOM   2437 3HB  ALA A 156       2.807 -16.668   1.353  1.00 95.73           H
ATOM   2438  N   GLU A 157       4.338 -14.500   3.916  1.00 96.02           N
ATOM   2439  H   GLU A 157       3.744 -13.722   3.712  1.00 96.02           H
ATOM   2440  CA  GLU A 157       4.828 -14.630   5.282  1.00 95.48           C
ATOM   2441  HA  GLU A 157       5.293 -15.514   5.325  1.00 95.48           H
ATOM   2442  C   GLU A 157       3.662 -14.611   6.262  1.00 96.24           C
ATOM   2443  O   GLU A 157       2.787 -13.755   6.175  1.00 95.54           O
ATOM   2444  CB  GLU A 157       5.800 -13.478   5.605  1.00 92.61           C
ATOM   2445 1HB  GLU A 157       5.333 -12.611   5.432  1.00 92.61           H
ATOM   2446 2HB  GLU A 157       6.049 -13.535   6.572  1.00 92.61           H
ATOM   2447  CG  GLU A 157       7.088 -13.502   4.776  1.00 84.01           C
ATOM   2448 1HG  GLU A 157       7.573 -14.355   4.968  1.00 84.01           H
ATOM   2449 2HG  GLU A 157       6.843 -13.468   3.807  1.00 84.01           H
ATOM   2450  CD  GLU A 157       8.021 -12.313   5.097  1.00 86.66           C
ATOM   2451  OE1 GLU A 157       9.121 -12.276   4.494  1.00 78.14           O
ATOM   2452  OE2 GLU A 157       7.645 -11.446   5.924  1.00 81.44           O
ATOM   2453  N   LEU A 158       3.667 -15.539   7.230  1.00 96.47           N
ATOM   2454  H   LEU A 158       4.285 -16.321   7.142  1.00 96.47           H
ATOM   2455  CA  LEU A 158       2.813 -15.456   8.401  1.00 96.26           C
ATOM   2456  HA  LEU A 158       2.048 -14.851   8.178  1.00 96.26           H
ATOM   2457  C   LEU A 158       3.602 -14.850   9.549  1.00 96.11           C
ATOM   2458  O   LEU A 158       4.667 -15.351   9.917  1.00 95.28           O
ATOM   2459  CB  LEU A 158       2.269 -16.848   8.744  1.00 96.02           C
ATOM   2460 1HB  LEU A 158       1.742 -17.183   7.963  1.00 96.02           H
ATOM   2461 2HB  LEU A 158       3.044 -17.458   8.910  1.00 96.02           H
ATOM   2462  CG  LEU A 158       1.363 -16.855   9.988  1.00 95.31           C
ATOM   2463  HG  LEU A 158       1.849 -16.380  10.722  1.00 95.31           H
ATOM   2464  CD1 LEU A 158       0.041 -16.127   9.752  1.00 92.75           C
ATOM   2465 1HD1 LEU A 158      -0.530 -16.145  10.573  1.00 92.75           H
ATOM   2466 2HD1 LEU A 158      -0.475 -16.554   9.009  1.00 92.75           H
ATOM   2467 3HD1 LEU A 158       0.198 -15.170   9.507  1.00 92.75           H
ATOM   2468  CD2 LEU A 158       1.052 -18.300  10.370  1.00 92.73           C
ATOM   2469 1HD2 LEU A 158       0.463 -18.338  11.177  1.00 92.73           H
ATOM   2470 2HD2 LEU A 158       1.890 -18.804  10.577  1.00 92.73           H
ATOM   2471 3HD2 LEU A 158       0.583 -18.775   9.625  1.00 92.73           H
ATOM   2472  N   ARG A 159       3.072 -13.788  10.148  1.00 94.78           N
ATOM   2473  H   ARG A 159       2.196 -13.447   9.805  1.00 94.78           H
ATOM   2474  CA  ARG A 159       3.682 -13.088  11.270  1.00 94.62           C
ATOM   2475  HA  ARG A 159       4.596 -13.471  11.401  1.00 94.62           H
ATOM   2476  C   ARG A 159       2.875 -13.334  12.531  1.00 94.36           C
ATOM   2477  O   ARG A 159       1.662 -13.117  12.556  1.00 93.60           O
ATOM   2478  CB  ARG A 159       3.812 -11.603  10.946  1.00 94.60           C
ATOM   2479 1HB  ARG A 159       2.897 -11.228  10.799  1.00 94.60           H
ATOM   2480 2HB  ARG A 159       4.240 -11.144  11.725  1.00 94.60           H
ATOM   2481  CG  ARG A 159       4.662 -11.350   9.689  1.00 92.52           C
ATOM   2482 1HG  ARG A 159       5.578 -11.725   9.833  1.00 92.52           H
ATOM   2483 2HG  ARG A 159       4.234 -11.806   8.908  1.00 92.52           H
ATOM   2484  CD  ARG A 159       4.786  -9.861   9.379  1.00 90.59           C
ATOM   2485 1HD  ARG A 159       5.233  -9.739   8.493  1.00 90.59           H
ATOM   2486 2HD  ARG A 159       3.876  -9.447   9.353  1.00 90.59           H
ATOM   2487  NE  ARG A 159       5.584  -9.152  10.398  1.00 84.53           N
ATOM   2488  HE  ARG A 159       5.078  -8.743  11.157  1.00 84.53           H
ATOM   2489  CZ  ARG A 159       6.892  -9.000  10.414  1.00 81.74           C
ATOM   2490  NH1 ARG A 159       7.666  -9.466   9.473  1.00 71.33           N
ATOM   2491 1HH1 ARG A 159       7.270  -9.961   8.700  1.00 71.33           H
ATOM   2492 2HH1 ARG A 159       8.655  -9.328   9.525  1.00 71.33           H
ATOM   2493  NH2 ARG A 159       7.466  -8.368  11.402  1.00 73.30           N
ATOM   2494 1HH2 ARG A 159       6.912  -7.998  12.148  1.00 73.30           H
ATOM   2495 2HH2 ARG A 159       8.459  -8.254  11.412  1.00 73.30           H
ATOM   2496  N   LEU A 160       3.559 -13.769  13.596  1.00 92.70           N
ATOM   2497  H   LEU A 160       4.541 -13.918  13.481  1.00 92.70           H
ATOM   2498  CA  LEU A 160       2.991 -14.043  14.906  1.00 92.17           C
ATOM   2499  HA  LEU A 160       2.025 -13.790  14.847  1.00 92.17           H
ATOM   2500  C   LEU A 160       3.703 -13.192  15.956  1.00 91.46           C
ATOM   2501  O   LEU A 160       4.927 -13.181  16.022  1.00 90.22           O
ATOM   2502  CB  LEU A 160       3.113 -15.535  15.252  1.00 91.81           C
ATOM   2503 1HB  LEU A 160       4.086 -15.762  15.300  1.00 91.81           H
ATOM   2504 2HB  LEU A 160       2.692 -15.679  16.148  1.00 91.81           H
ATOM   2505  CG  LEU A 160       2.446 -16.496  14.250  1.00 90.49           C
ATOM   2506  HG  LEU A 160       2.874 -16.360  13.357  1.00 90.49           H
ATOM   2507  CD1 LEU A 160       2.634 -17.932  14.739  1.00 88.13           C
ATOM   2508 1HD1 LEU A 160       2.211 -18.583  14.109  1.00 88.13           H
ATOM   2509 2HD1 LEU A 160       2.218 -18.061  15.639  1.00 88.13           H
ATOM   2510 3HD1 LEU A 160       3.605 -18.161  14.813  1.00 88.13           H
ATOM   2511  CD2 LEU A 160       0.952 -16.224  14.091  1.00 88.89           C
ATOM   2512 1HD2 LEU A 160       0.540 -16.858  13.437  1.00 88.89           H
ATOM   2513 2HD2 LEU A 160       0.790 -15.294  13.761  1.00 88.89           H
ATOM   2514 3HD2 LEU A 160       0.474 -16.328  14.963  1.00 88.89           H
ATOM   2515  N   PHE A 161       2.923 -12.504  16.780  1.00 88.32           N
ATOM   2516  H   PHE A 161       1.935 -12.501  16.628  1.00 88.32           H
ATOM   2517  CA  PHE A 161       3.471 -11.754  17.899  1.00 87.07           C
ATOM   2518  HA  PHE A 161       4.357 -11.406  17.593  1.00 87.07           H
ATOM   2519  C   PHE A 161       3.696 -12.663  19.102  1.00 86.36           C
ATOM   2520  O   PHE A 161       2.854 -13.498  19.425  1.00 85.05           O
ATOM   2521  CB  PHE A 161       2.562 -10.579  18.240  1.00 86.09           C
ATOM   2522 1HB  PHE A 161       2.373 -10.065  17.403  1.00 86.09           H
ATOM   2523 2HB  PHE A 161       1.705 -10.933  18.615  1.00 86.09           H
ATOM   2524  CG  PHE A 161       3.173  -9.636  19.252  1.00 84.75           C
ATOM   2525  CD1 PHE A 161       2.689  -9.597  20.576  1.00 81.20           C
ATOM   2526  HD1 PHE A 161       1.935 -10.195  20.848  1.00 81.20           H
ATOM   2527  CD2 PHE A 161       4.244  -8.807  18.881  1.00 80.86           C
ATOM   2528  HD2 PHE A 161       4.603  -8.843  17.948  1.00 80.86           H
ATOM   2529  CE1 PHE A 161       3.256  -8.728  21.508  1.00 79.52           C
ATOM   2530  HE1 PHE A 161       2.909  -8.705  22.445  1.00 79.52           H
ATOM   2531  CE2 PHE A 161       4.812  -7.928  19.816  1.00 79.46           C
ATOM   2532  HE2 PHE A 161       5.569  -7.334  19.546  1.00 79.46           H
ATOM   2533  CZ  PHE A 161       4.320  -7.881  21.129  1.00 80.80           C
ATOM   2534  HZ  PHE A 161       4.721  -7.250  21.793  1.00 80.80           H
ATOM   2535  N   ARG A 162       4.822 -12.504  19.762  1.00 85.35           N
ATOM   2536  H   ARG A 162       5.457 -11.810  19.423  1.00 85.35           H
ATOM   2537  CA  ARG A 162       5.220 -13.251  20.941  1.00 84.16           C
ATOM   2538  HA  ARG A 162       4.429 -13.770  21.264  1.00 84.16           H
ATOM   2539  C   ARG A 162       5.624 -12.295  22.048  1.00 83.56           C
ATOM   2540  O   ARG A 162       6.435 -11.400  21.817  1.00 82.06           O
ATOM   2541  CB  ARG A 162       6.342 -14.214  20.553  1.00 82.14           C
ATOM   2542 1HB  ARG A 162       6.017 -14.809  19.818  1.00 82.14           H
ATOM   2543 2HB  ARG A 162       7.126 -13.684  20.231  1.00 82.14           H
ATOM   2544  CG  ARG A 162       6.786 -15.082  21.724  1.00 75.79           C
ATOM   2545 1HG  ARG A 162       7.236 -14.504  22.405  1.00 75.79           H
ATOM   2546 2HG  ARG A 162       5.982 -15.514  22.132  1.00 75.79           H
ATOM   2547  CD  ARG A 162       7.761 -16.168  21.264  1.00 76.58           C
ATOM   2548 1HD  ARG A 162       8.035 -16.723  22.049  1.00 76.58           H
ATOM   2549 2HD  ARG A 162       7.315 -16.749  20.584  1.00 76.58           H
ATOM   2550  NE  ARG A 162       8.982 -15.627  20.654  1.00 71.50           N
ATOM   2551  HE  ARG A 162       9.012 -15.615  19.655  1.00 71.50           H
ATOM   2552  CZ  ARG A 162      10.042 -15.156  21.276  1.00 68.67           C
ATOM   2553  NH1 ARG A 162      10.118 -15.067  22.574  1.00 63.69           N
ATOM   2554 1HH1 ARG A 162       9.350 -15.363  23.141  1.00 63.69           H
ATOM   2555 2HH1 ARG A 162      10.945 -14.702  23.003  1.00 63.69           H
ATOM   2556  NH2 ARG A 162      11.064 -14.763  20.575  1.00 58.62           N
ATOM   2557 1HH2 ARG A 162      11.038 -14.821  19.577  1.00 58.62           H
ATOM   2558 2HH2 ARG A 162      11.876 -14.403  21.034  1.00 58.62           H
ATOM   2559  N   GLU A 163       5.088 -12.520  23.234  1.00 79.38           N
ATOM   2560  H   GLU A 163       4.406 -13.248  23.311  1.00 79.38           H
ATOM   2561  CA  GLU A 163       5.432 -11.768  24.443  1.00 78.87           C
ATOM   2562  HA  GLU A 163       5.865 -10.926  24.122  1.00 78.87           H
ATOM   2563  C   GLU A 163       6.437 -12.542  25.303  1.00 77.56           C
ATOM   2564  O   GLU A 163       6.397 -13.769  25.386  1.00 74.14           O
ATOM   2565  CB  GLU A 163       4.167 -11.416  25.240  1.00 76.60           C
ATOM   2566 1HB  GLU A 163       3.590 -12.229  25.317  1.00 76.60           H
ATOM   2567 2HB  GLU A 163       4.429 -11.105  26.154  1.00 76.60           H
ATOM   2568  CG  GLU A 163       3.380 -10.303  24.535  1.00 70.23           C
ATOM   2569 1HG  GLU A 163       3.961  -9.490  24.487  1.00 70.23           H
ATOM   2570 2HG  GLU A 163       3.161 -10.612  23.610  1.00 70.23           H
ATOM   2571  CD  GLU A 163       2.071  -9.918  25.237  1.00 70.17           C
ATOM   2572  OE1 GLU A 163       1.433  -8.916  24.810  1.00 63.09           O
ATOM   2573  OE2 GLU A 163       1.586 -10.658  26.123  1.00 63.28           O
ATOM   2574  N   GLN A 164       7.325 -11.811  25.939  1.00 79.19           N
ATOM   2575  H   GLN A 164       7.416 -10.846  25.694  1.00 79.19           H
ATOM   2576  CA  GLN A 164       8.182 -12.349  26.986  1.00 77.78           C
ATOM   2577  HA  GLN A 164       8.678 -13.127  26.599  1.00 77.78           H
ATOM   2578  C   GLN A 164       7.317 -12.835  28.153  1.00 76.43           C
ATOM   2579  O   GLN A 164       6.431 -12.131  28.617  1.00 73.22           O
ATOM   2580  CB  GLN A 164       9.185 -11.273  27.427  1.00 75.23           C
ATOM   2581 1HB  GLN A 164       9.786 -11.060  26.657  1.00 75.23           H
ATOM   2582 2HB  GLN A 164       8.679 -10.452  27.692  1.00 75.23           H
ATOM   2583  CG  GLN A 164      10.049 -11.718  28.611  1.00 69.16           C
ATOM   2584 1HG  GLN A 164       9.455 -11.846  29.405  1.00 69.16           H
ATOM   2585 2HG  GLN A 164      10.483 -12.588  28.376  1.00 69.16           H
ATOM   2586  CD  GLN A 164      11.145 -10.716  28.984  1.00 68.26           C
ATOM   2587  OE1 GLN A 164      11.419  -9.764  28.276  1.00 63.66           O
ATOM   2588  NE2 GLN A 164      11.806 -10.922  30.082  1.00 61.86           N
ATOM   2589 1HE2 GLN A 164      12.541 -10.298  30.347  1.00 61.86           H
ATOM   2590 2HE2 GLN A 164      11.580 -11.704  30.662  1.00 61.86           H
ATOM   2591  N   VAL A 165       7.620 -14.041  28.648  1.00 76.69           N
ATOM   2592  H   VAL A 165       8.288 -14.602  28.159  1.00 76.69           H
ATOM   2593  CA  VAL A 165       7.022 -14.578  29.870  1.00 74.90           C
ATOM   2594  HA  VAL A 165       6.270 -13.970  30.124  1.00 74.90           H
ATOM   2595  C   VAL A 165       8.082 -14.585  30.959  1.00 74.63           C
ATOM   2596  O   VAL A 165       9.130 -15.221  30.809  1.00 69.60           O
ATOM   2597  CB  VAL A 165       6.428 -15.968  29.643  1.00 71.23           C
ATOM   2598  HB  VAL A 165       7.197 -16.564  29.410  1.00 71.23           H
ATOM   2599  CG1 VAL A 165       5.710 -16.472  30.899  1.00 64.56           C
ATOM   2600 1HG1 VAL A 165       5.322 -17.381  30.749  1.00 64.56           H
ATOM   2601 2HG1 VAL A 165       4.964 -15.858  31.156  1.00 64.56           H
ATOM   2602 3HG1 VAL A 165       6.340 -16.530  31.673  1.00 64.56           H
ATOM   2603  CG2 VAL A 165       5.398 -15.960  28.510  1.00 65.42           C
ATOM   2604 1HG2 VAL A 165       5.014 -16.872  28.368  1.00 65.42           H
ATOM   2605 2HG2 VAL A 165       5.814 -15.664  27.650  1.00 65.42           H
ATOM   2606 3HG2 VAL A 165       4.643 -15.338  28.717  1.00 65.42           H
ATOM   2607  N   ASP A 166       7.814 -13.893  32.031  1.00 72.47           N
ATOM   2608  H   ASP A 166       6.942 -13.406  32.073  1.00 72.47           H
ATOM   2609  CA  ASP A 166       8.719 -13.790  33.175  1.00 71.21           C
ATOM   2610  HA  ASP A 166       9.666 -13.825  32.856  1.00 71.21           H
ATOM   2611  C   ASP A 166       8.501 -15.009  34.096  1.00 69.81           C
ATOM   2612  O   ASP A 166       7.707 -14.982  35.031  1.00 63.61           O
ATOM   2613  CB  ASP A 166       8.526 -12.420  33.841  1.00 66.62           C
ATOM   2614 1HB  ASP A 166       8.217 -11.772  33.145  1.00 66.62           H
ATOM   2615 2HB  ASP A 166       7.824 -12.510  34.548  1.00 66.62           H
ATOM   2616  CG  ASP A 166       9.793 -11.856  34.492  1.00 59.47           C
ATOM   2617  OD1 ASP A 166      10.860 -12.492  34.352  1.00 54.23           O
ATOM   2618  OD2 ASP A 166       9.687 -10.755  35.070  1.00 52.99           O
ATOM   2619  N   GLN A 167       9.139 -16.135  33.769  1.00 68.88           N
ATOM   2620  H   GLN A 167       9.704 -16.131  32.944  1.00 68.88           H
ATOM   2621  CA  GLN A 167       9.064 -17.378  34.544  1.00 67.61           C
ATOM   2622  HA  GLN A 167       8.602 -17.114  35.391  1.00 67.61           H
ATOM   2623  C   GLN A 167      10.460 -17.899  34.897  1.00 68.05           C
ATOM   2624  O   GLN A 167      10.940 -18.867  34.320  1.00 61.19           O
ATOM   2625  CB  GLN A 167       8.203 -18.449  33.848  1.00 62.36           C
ATOM   2626 1HB  GLN A 167       8.532 -18.562  32.910  1.00 62.36           H
ATOM   2627 2HB  GLN A 167       8.306 -19.311  34.344  1.00 62.36           H
ATOM   2628  CG  GLN A 167       6.709 -18.092  33.799  1.00 55.90           C
ATOM   2629 1HG  GLN A 167       6.418 -17.806  34.712  1.00 55.90           H
ATOM   2630 2HG  GLN A 167       6.581 -17.337  33.156  1.00 55.90           H
ATOM   2631  CD  GLN A 167       5.824 -19.249  33.357  1.00 52.22           C
ATOM   2632  OE1 GLN A 167       6.173 -20.417  33.365  1.00 48.12           O
ATOM   2633  NE2 GLN A 167       4.593 -18.982  32.967  1.00 45.07           N
ATOM   2634 1HE2 GLN A 167       3.983 -19.725  32.692  1.00 45.07           H
ATOM   2635 2HE2 GLN A 167       4.269 -18.036  32.947  1.00 45.07           H
ATOM   2636  N   GLY A 168      11.084 -17.277  35.882  1.00 63.59           N
ATOM   2637  H   GLY A 168      10.780 -16.352  36.110  1.00 63.59           H
ATOM   2638  CA  GLY A 168      12.186 -17.838  36.665  1.00 63.27           C
ATOM   2639 1HA  GLY A 168      12.368 -17.182  37.397  1.00 63.27           H
ATOM   2640 2HA  GLY A 168      11.841 -18.690  37.059  1.00 63.27           H
ATOM   2641  C   GLY A 168      13.510 -18.134  35.923  1.00 65.22           C
ATOM   2642  O   GLY A 168      13.637 -17.948  34.718  1.00 59.54           O
ATOM   2643  N   PRO A 169      14.560 -18.621  36.646  1.00 55.79           N
ATOM   2644  CA  PRO A 169      15.941 -18.669  36.149  1.00 56.47           C
ATOM   2645  HA  PRO A 169      16.062 -17.905  35.516  1.00 56.47           H
ATOM   2646  C   PRO A 169      16.293 -19.896  35.291  1.00 59.78           C
ATOM   2647  O   PRO A 169      17.453 -20.069  34.942  1.00 54.94           O
ATOM   2648  CB  PRO A 169      16.796 -18.592  37.423  1.00 49.10           C
ATOM   2649 1HB  PRO A 169      17.675 -19.052  37.296  1.00 49.10           H
ATOM   2650 2HB  PRO A 169      16.953 -17.643  37.695  1.00 49.10           H
ATOM   2651  CG  PRO A 169      15.946 -19.320  38.458  1.00 49.66           C
ATOM   2652 1HG  PRO A 169      16.087 -20.309  38.407  1.00 49.66           H
ATOM   2653 2HG  PRO A 169      16.155 -19.001  39.382  1.00 49.66           H
ATOM   2654  CD  PRO A 169      14.520 -18.948  38.058  1.00 55.57           C
ATOM   2655 1HD  PRO A 169      13.893 -19.714  38.201  1.00 55.57           H
ATOM   2656 2HD  PRO A 169      14.197 -18.153  38.571  1.00 55.57           H
ATOM   2657  N   ASP A 170      15.338 -20.780  34.971  1.00 67.33           N
ATOM   2658  H   ASP A 170      14.389 -20.573  35.208  1.00 67.33           H
ATOM   2659  CA  ASP A 170      15.640 -22.043  34.284  1.00 70.08           C
ATOM   2660  HA  ASP A 170      16.578 -22.285  34.534  1.00 70.08           H
ATOM   2661  C   ASP A 170      15.646 -21.878  32.753  1.00 72.11           C
ATOM   2662  O   ASP A 170      14.649 -22.088  32.065  1.00 66.55           O
ATOM   2663  CB  ASP A 170      14.721 -23.158  34.804  1.00 64.20           C
ATOM   2664 1HB  ASP A 170      14.594 -23.036  35.788  1.00 64.20           H
ATOM   2665 2HB  ASP A 170      13.837 -23.087  34.342  1.00 64.20           H
ATOM   2666  CG  ASP A 170      15.299 -24.559  34.551  1.00 56.15           C
ATOM   2667  OD1 ASP A 170      16.312 -24.679  33.844  1.00 52.35           O
ATOM   2668  OD2 ASP A 170      14.708 -25.533  35.109  1.00 51.93           O
ATOM   2669  N   TRP A 171      16.801 -21.484  32.221  1.00 68.81           N
ATOM   2670  H   TRP A 171      17.576 -21.369  32.843  1.00 68.81           H
ATOM   2671  CA  TRP A 171      17.033 -21.205  30.801  1.00 70.09           C
ATOM   2672  HA  TRP A 171      16.426 -20.443  30.576  1.00 70.09           H
ATOM   2673  C   TRP A 171      16.650 -22.372  29.881  1.00 70.83           C
ATOM   2674  O   TRP A 171      16.072 -22.164  28.820  1.00 66.14           O
ATOM   2675  CB  TRP A 171      18.510 -20.840  30.621  1.00 66.37           C
ATOM   2676 1HB  TRP A 171      18.702 -20.015  31.152  1.00 66.37           H
ATOM   2677 2HB  TRP A 171      19.069 -21.595  30.963  1.00 66.37           H
ATOM   2678  CG  TRP A 171      18.921 -20.575  29.202  1.00 61.22           C
ATOM   2679  CD1 TRP A 171      19.443 -21.477  28.340  1.00 56.91           C
ATOM   2680  HD1 TRP A 171      19.645 -22.432  28.557  1.00 56.91           H
ATOM   2681  CD2 TRP A 171      18.813 -19.324  28.455  1.00 59.77           C
ATOM   2682  NE1 TRP A 171      19.654 -20.879  27.118  1.00 51.16           N
ATOM   2683  HE1 TRP A 171      20.030 -21.349  26.319  1.00 51.16           H
ATOM   2684  CE2 TRP A 171      19.282 -19.548  27.132  1.00 56.30           C
ATOM   2685  CE3 TRP A 171      18.356 -18.025  28.764  1.00 53.77           C
ATOM   2686  HE3 TRP A 171      18.021 -17.826  29.685  1.00 53.77           H
ATOM   2687  CZ2 TRP A 171      19.303 -18.543  26.160  1.00 55.48           C
ATOM   2688  HZ2 TRP A 171      19.640 -18.735  25.238  1.00 55.48           H
ATOM   2689  CZ3 TRP A 171      18.366 -17.005  27.793  1.00 53.49           C
ATOM   2690  HZ3 TRP A 171      18.030 -16.093  28.028  1.00 53.49           H
ATOM   2691  CH2 TRP A 171      18.843 -17.259  26.500  1.00 52.84           C
ATOM   2692  HH2 TRP A 171      18.856 -16.527  25.819  1.00 52.84           H
ATOM   2693  N   GLU A 172      16.940 -23.620  30.278  1.00 67.40           N
ATOM   2694  H   GLU A 172      17.340 -23.751  31.185  1.00 67.40           H
ATOM   2695  CA  GLU A 172      16.698 -24.802  29.444  1.00 68.84           C
ATOM   2696  HA  GLU A 172      17.111 -24.568  28.564  1.00 68.84           H
ATOM   2697  C   GLU A 172      15.203 -25.082  29.227  1.00 68.84           C
ATOM   2698  O   GLU A 172      14.813 -25.667  28.216  1.00 64.71           O
ATOM   2699  CB  GLU A 172      17.370 -26.033  30.066  1.00 66.31           C
ATOM   2700 1HB  GLU A 172      17.053 -26.131  31.009  1.00 66.31           H
ATOM   2701 2HB  GLU A 172      17.108 -26.843  29.541  1.00 66.31           H
ATOM   2702  CG  GLU A 172      18.902 -25.916  30.067  1.00 59.51           C
ATOM   2703 1HG  GLU A 172      19.203 -25.689  29.141  1.00 59.51           H
ATOM   2704 2HG  GLU A 172      19.163 -25.180  30.692  1.00 59.51           H
ATOM   2705  CD  GLU A 172      19.612 -27.209  30.510  1.00 55.26           C
ATOM   2706  OE1 GLU A 172      20.855 -27.251  30.348  1.00 50.94           O
ATOM   2707  OE2 GLU A 172      18.928 -28.135  30.982  1.00 50.36           O
ATOM   2708  N   ARG A 173      14.348 -24.625  30.126  1.00 73.29           N
ATOM   2709  H   ARG A 173      14.715 -24.121  30.908  1.00 73.29           H
ATOM   2710  CA  ARG A 173      12.895 -24.810  30.049  1.00 72.16           C
ATOM   2711  HA  ARG A 173      12.785 -25.676  29.560  1.00 72.16           H
ATOM   2712  C   ARG A 173      12.177 -23.739  29.223  1.00 71.88           C
ATOM   2713  O   ARG A 173      10.980 -23.876  28.982  1.00 64.88           O
ATOM   2714  CB  ARG A 173      12.307 -24.909  31.451  1.00 67.93           C
ATOM   2715 1HB  ARG A 173      12.503 -24.062  31.945  1.00 67.93           H
ATOM   2716 2HB  ARG A 173      11.317 -25.032  31.379  1.00 67.93           H
ATOM   2717  CG  ARG A 173      12.902 -26.087  32.225  1.00 62.69           C
ATOM   2718 1HG  ARG A 173      12.802 -26.921  31.683  1.00 62.69           H
ATOM   2719 2HG  ARG A 173      13.872 -25.913  32.395  1.00 62.69           H
ATOM   2720  CD  ARG A 173      12.182 -26.267  33.562  1.00 59.28           C
ATOM   2721 1HD  ARG A 173      12.111 -25.392  34.041  1.00 59.28           H
ATOM   2722 2HD  ARG A 173      11.267 -26.644  33.418  1.00 59.28           H
ATOM   2723  NE  ARG A 173      12.930 -27.189  34.400  1.00 53.68           N
ATOM   2724  HE  ARG A 173      13.808 -27.504  34.040  1.00 53.68           H
ATOM   2725  CZ  ARG A 173      12.579 -27.658  35.585  1.00 46.31           C
ATOM   2726  NH1 ARG A 173      11.423 -27.393  36.118  1.00 45.31           N
ATOM   2727 1HH1 ARG A 173      10.767 -26.818  35.629  1.00 45.31           H
ATOM   2728 2HH1 ARG A 173      11.190 -27.764  37.017  1.00 45.31           H
ATOM   2729  NH2 ARG A 173      13.429 -28.385  36.252  1.00 42.53           N
ATOM   2730 1HH2 ARG A 173      14.331 -28.580  35.866  1.00 42.53           H
ATOM   2731 2HH2 ARG A 173      13.180 -28.748  37.150  1.00 42.53           H
ATOM   2732  N   GLY A 174      12.893 -22.714  28.796  1.00 75.18           N
ATOM   2733  H   GLY A 174      13.872 -22.705  28.998  1.00 75.18           H
ATOM   2734  CA  GLY A 174      12.335 -21.595  28.046  1.00 76.93           C
ATOM   2735 1HA  GLY A 174      11.458 -21.370  28.470  1.00 76.93           H
ATOM   2736 2HA  GLY A 174      12.966 -20.827  28.158  1.00 76.93           H
ATOM   2737  C   GLY A 174      12.118 -21.848  26.555  1.00 79.70           C
ATOM   2738  O   GLY A 174      11.558 -20.987  25.875  1.00 77.28           O
ATOM   2739  N   PHE A 175      12.555 -22.994  26.027  1.00 78.98           N
ATOM   2740  H   PHE A 175      12.968 -23.670  26.637  1.00 78.98           H
ATOM   2741  CA  PHE A 175      12.461 -23.309  24.608  1.00 81.19           C
ATOM   2742  HA  PHE A 175      12.528 -22.418  24.159  1.00 81.19           H
ATOM   2743  C   PHE A 175      11.119 -23.936  24.237  1.00 81.76           C
ATOM   2744  O   PHE A 175      10.678 -24.931  24.818  1.00 79.76           O
ATOM   2745  CB  PHE A 175      13.619 -24.200  24.167  1.00 80.35           C
ATOM   2746 1HB  PHE A 175      13.694 -24.967  24.805  1.00 80.35           H
ATOM   2747 2HB  PHE A 175      13.425 -24.547  23.250  1.00 80.35           H
ATOM   2748  CG  PHE A 175      14.949 -23.483  24.130  1.00 80.80           C
ATOM   2749  CD1 PHE A 175      15.271 -22.641  23.048  1.00 78.78           C
ATOM   2750  HD1 PHE A 175      14.618 -22.520  22.301  1.00 78.78           H
ATOM   2751  CD2 PHE A 175      15.872 -23.647  25.174  1.00 79.05           C
ATOM   2752  HD2 PHE A 175      15.650 -24.243  25.946  1.00 79.05           H
ATOM   2753  CE1 PHE A 175      16.503 -21.971  23.013  1.00 77.03           C
ATOM   2754  HE1 PHE A 175      16.725 -21.373  22.243  1.00 77.03           H
ATOM   2755  CE2 PHE A 175      17.109 -22.977  25.141  1.00 77.53           C
ATOM   2756  HE2 PHE A 175      17.763 -23.097  25.888  1.00 77.53           H
ATOM   2757  CZ  PHE A 175      17.425 -22.141  24.060  1.00 78.02           C
ATOM   2758  HZ  PHE A 175      18.305 -21.667  24.034  1.00 78.02           H
ATOM   2759  N   HIS A 176      10.510 -23.406  23.196  1.00 85.44           N
ATOM   2760  H   HIS A 176      10.893 -22.565  22.814  1.00 85.44           H
ATOM   2761  CA  HIS A 176       9.327 -23.951  22.565  1.00 85.54           C
ATOM   2762  HA  HIS A 176       9.277 -24.910  22.843  1.00 85.54           H
ATOM   2763  C   HIS A 176       9.467 -23.911  21.047  1.00 87.53           C
ATOM   2764  O   HIS A 176      10.195 -23.102  20.481  1.00 86.82           O
ATOM   2765  CB  HIS A 176       8.073 -23.218  23.070  1.00 82.42           C
ATOM   2766 1HB  HIS A 176       7.274 -23.558  22.574  1.00 82.42           H
ATOM   2767 2HB  HIS A 176       7.960 -23.399  24.047  1.00 82.42           H
ATOM   2768  CG  HIS A 176       8.139 -21.731  22.879  1.00 75.32           C
ATOM   2769  ND1 HIS A 176       8.757 -20.840  23.728  1.00 66.71           N
ATOM   2770  HD1 HIS A 176       9.237 -21.067  24.576  1.00 66.71           H
ATOM   2771  CD2 HIS A 176       7.609 -21.020  21.851  1.00 66.00           C
ATOM   2772  HD2 HIS A 176       7.099 -21.393  21.076  1.00 66.00           H
ATOM   2773  CE1 HIS A 176       8.598 -19.605  23.209  1.00 62.35           C
ATOM   2774  HE1 HIS A 176       8.949 -18.763  23.618  1.00 62.35           H
ATOM   2775  NE2 HIS A 176       7.905 -19.671  22.073  1.00 64.17           N
ATOM   2776  N   ARG A 177       8.768 -24.825  20.386  1.00 88.12           N
ATOM   2777  H   ARG A 177       8.227 -25.477  20.917  1.00 88.12           H
ATOM   2778  CA  ARG A 177       8.740 -24.936  18.938  1.00 88.88           C
ATOM   2779  HA  ARG A 177       9.441 -24.334  18.555  1.00 88.88           H
ATOM   2780  C   ARG A 177       7.383 -24.468  18.435  1.00 88.85           C
ATOM   2781  O   ARG A 177       6.354 -24.930  18.925  1.00 87.44           O
ATOM   2782  CB  ARG A 177       9.074 -26.370  18.537  1.00 89.09           C
ATOM   2783 1HB  ARG A 177       9.960 -26.616  18.929  1.00 89.09           H
ATOM   2784 2HB  ARG A 177       8.368 -26.979  18.899  1.00 89.09           H
ATOM   2785  CG  ARG A 177       9.140 -26.535  17.017  1.00 86.17           C
ATOM   2786 1HG  ARG A 177       8.245 -26.324  16.624  1.00 86.17           H
ATOM   2787 2HG  ARG A 177       9.823 -25.906  16.647  1.00 86.17           H
ATOM   2788  CD  ARG A 177       9.525 -27.966  16.648  1.00 84.42           C
ATOM   2789 1HD  ARG A 177       8.918 -28.609  17.116  1.00 84.42           H
ATOM   2790 2HD  ARG A 177       9.445 -28.091  15.659  1.00 84.42           H
ATOM   2791  NE  ARG A 177      10.909 -28.280  17.037  1.00 77.72           N
ATOM   2792  HE  ARG A 177      11.483 -27.512  17.322  1.00 77.72           H
ATOM   2793  CZ  ARG A 177      11.466 -29.476  17.046  1.00 74.13           C
ATOM   2794  NH1 ARG A 177      10.797 -30.545  16.701  1.00 66.02           N
ATOM   2795 1HH1 ARG A 177       9.840 -30.467  16.422  1.00 66.02           H
ATOM   2796 2HH1 ARG A 177      11.242 -31.440  16.716  1.00 66.02           H
ATOM   2797  NH2 ARG A 177      12.709 -29.617  17.406  1.00 63.20           N
ATOM   2798 1HH2 ARG A 177      13.245 -28.817  17.677  1.00 63.20           H
ATOM   2799 2HH2 ARG A 177      13.128 -30.525  17.412  1.00 63.20           H
ATOM   2800  N   ILE A 178       7.393 -23.597  17.446  1.00 89.94           N
ATOM   2801  H   ILE A 178       8.274 -23.204  17.181  1.00 89.94           H
ATOM   2802  CA  ILE A 178       6.208 -23.166  16.711  1.00 90.91           C
ATOM   2803  HA  ILE A 178       5.407 -23.459  17.233  1.00 90.91           H
ATOM   2804  C   ILE A 178       6.242 -23.851  15.347  1.00 91.71           C
ATOM   2805  O   ILE A 178       7.182 -23.653  14.580  1.00 91.39           O
ATOM   2806  CB  ILE A 178       6.140 -21.629  16.590  1.00 90.70           C
ATOM   2807  HB  ILE A 178       6.917 -21.313  16.046  1.00 90.70           H
ATOM   2808  CG1 ILE A 178       6.236 -20.949  17.974  1.00 89.38           C
ATOM   2809 1HG1 ILE A 178       5.444 -21.227  18.518  1.00 89.38           H
ATOM   2810 2HG1 ILE A 178       7.074 -21.261  18.422  1.00 89.38           H
ATOM   2811  CG2 ILE A 178       4.838 -21.235  15.881  1.00 89.13           C
ATOM   2812 1HG2 ILE A 178       4.767 -20.242  15.788  1.00 89.13           H
ATOM   2813 2HG2 ILE A 178       4.040 -21.554  16.393  1.00 89.13           H
ATOM   2814 3HG2 ILE A 178       4.794 -21.633  14.965  1.00 89.13           H
ATOM   2815  CD1 ILE A 178       6.265 -19.418  17.926  1.00 86.56           C
ATOM   2816 1HD1 ILE A 178       6.327 -19.032  18.846  1.00 86.56           H
ATOM   2817 2HD1 ILE A 178       5.437 -19.057  17.497  1.00 86.56           H
ATOM   2818 3HD1 ILE A 178       7.051 -19.091  17.401  1.00 86.56           H
ATOM   2819  N   ASN A 179       5.212 -24.647  15.051  1.00 91.76           N
ATOM   2820  H   ASN A 179       4.520 -24.793  15.758  1.00 91.76           H
ATOM   2821  CA  ASN A 179       5.023 -25.319  13.772  1.00 91.89           C
ATOM   2822  HA  ASN A 179       5.866 -25.198  13.249  1.00 91.89           H
ATOM   2823  C   ASN A 179       3.852 -24.675  13.026  1.00 92.37           C
ATOM   2824  O   ASN A 179       2.780 -24.491  13.598  1.00 91.94           O
ATOM   2825  CB  ASN A 179       4.762 -26.814  14.010  1.00 91.39           C
ATOM   2826 1HB  ASN A 179       3.943 -26.907  14.576  1.00 91.39           H
ATOM   2827 2HB  ASN A 179       4.608 -27.254  13.125  1.00 91.39           H
ATOM   2828  CG  ASN A 179       5.884 -27.550  14.701  1.00 90.05           C
ATOM   2829  OD1 ASN A 179       7.062 -27.356  14.440  1.00 85.22           O
ATOM   2830  ND2 ASN A 179       5.552 -28.463  15.581  1.00 85.10           N
ATOM   2831 1HD2 ASN A 179       6.262 -28.999  16.037  1.00 85.10           H
ATOM   2832 2HD2 ASN A 179       4.589 -28.623  15.796  1.00 85.10           H
ATOM   2833  N   ILE A 180       4.046 -24.387  11.743  1.00 94.13           N
ATOM   2834  H   ILE A 180       4.957 -24.540  11.360  1.00 94.13           H
ATOM   2835  CA  ILE A 180       3.013 -23.863  10.861  1.00 95.07           C
ATOM   2836  HA  ILE A 180       2.225 -23.668  11.445  1.00 95.07           H
ATOM   2837  C   ILE A 180       2.671 -24.927   9.825  1.00 95.41           C
ATOM   2838  O   ILE A 180       3.543 -25.417   9.108  1.00 95.09           O
ATOM   2839  CB  ILE A 180       3.452 -22.554  10.177  1.00 95.09           C
ATOM   2840  HB  ILE A 180       4.207 -22.787   9.564  1.00 95.09           H
ATOM   2841  CG1 ILE A 180       3.999 -21.503  11.165  1.00 93.36           C
ATOM   2842 1HG1 ILE A 180       4.825 -21.874  11.589  1.00 93.36           H
ATOM   2843 2HG1 ILE A 180       4.231 -20.679  10.647  1.00 93.36           H
ATOM   2844  CG2 ILE A 180       2.287 -21.970   9.363  1.00 94.02           C
ATOM   2845 1HG2 ILE A 180       2.556 -21.119   8.912  1.00 94.02           H
ATOM   2846 2HG2 ILE A 180       1.503 -21.772   9.951  1.00 94.02           H
ATOM   2847 3HG2 ILE A 180       1.987 -22.611   8.656  1.00 94.02           H
ATOM   2848  CD1 ILE A 180       3.048 -21.093  12.285  1.00 87.76           C
ATOM   2849 1HD1 ILE A 180       3.471 -20.412  12.883  1.00 87.76           H
ATOM   2850 2HD1 ILE A 180       2.796 -21.881  12.847  1.00 87.76           H
ATOM   2851 3HD1 ILE A 180       2.207 -20.698  11.915  1.00 87.76           H
ATOM   2852  N   TYR A 181       1.390 -25.261   9.715  1.00 93.91           N
ATOM   2853  H   TYR A 181       0.734 -24.793  10.308  1.00 93.91           H
ATOM   2854  CA  TYR A 181       0.877 -26.256   8.795  1.00 93.88           C
ATOM   2855  HA  TYR A 181       1.679 -26.555   8.278  1.00 93.88           H
ATOM   2856  C   TYR A 181      -0.160 -25.656   7.846  1.00 94.39           C
ATOM   2857  O   TYR A 181      -0.967 -24.816   8.233  1.00 94.03           O
ATOM   2858  CB  TYR A 181       0.260 -27.426   9.559  1.00 92.90           C
ATOM   2859 1HB  TYR A 181      -0.536 -27.084  10.058  1.00 92.90           H
ATOM   2860 2HB  TYR A 181      -0.033 -28.111   8.892  1.00 92.90           H
ATOM   2861  CG  TYR A 181       1.171 -28.114  10.558  1.00 92.10           C
ATOM   2862  CD1 TYR A 181       1.928 -29.234  10.165  1.00 89.88           C
ATOM   2863  HD1 TYR A 181       1.889 -29.552   9.218  1.00 89.88           H
ATOM   2864  CD2 TYR A 181       1.238 -27.658  11.887  1.00 90.04           C
ATOM   2865  HD2 TYR A 181       0.710 -26.856  12.167  1.00 90.04           H
ATOM   2866  CE1 TYR A 181       2.737 -29.907  11.094  1.00 88.92           C
ATOM   2867  HE1 TYR A 181       3.272 -30.703  10.811  1.00 88.92           H
ATOM   2868  CE2 TYR A 181       2.046 -28.327  12.822  1.00 89.03           C
ATOM   2869  HE2 TYR A 181       2.093 -28.003  13.767  1.00 89.03           H
ATOM   2870  CZ  TYR A 181       2.791 -29.457  12.423  1.00 88.87           C
ATOM   2871  OH  TYR A 181       3.564 -30.119  13.330  1.00 86.52           O
ATOM   2872  HH  TYR A 181       3.058 -30.274  14.128  1.00 86.52           H
ATOM   2873  N   GLU A 182      -0.203 -26.154   6.618  1.00 94.34           N
ATOM   2874  H   GLU A 182       0.593 -26.655   6.280  1.00 94.34           H
ATOM   2875  CA  GLU A 182      -1.357 -26.006   5.736  1.00 94.60           C
ATOM   2876  HA  GLU A 182      -1.750 -25.101   5.897  1.00 94.60           H
ATOM   2877  C   GLU A 182      -2.391 -27.076   6.065  1.00 94.34           C
ATOM   2878  O   GLU A 182      -2.058 -28.255   6.170  1.00 93.44           O
ATOM   2879  CB  GLU A 182      -0.892 -26.136   4.285  1.00 94.73           C
ATOM   2880 1HB  GLU A 182      -0.208 -25.428   4.112  1.00 94.73           H
ATOM   2881 2HB  GLU A 182      -0.475 -27.038   4.170  1.00 94.73           H
ATOM   2882  CG  GLU A 182      -2.021 -25.986   3.251  1.00 94.83           C
ATOM   2883 1HG  GLU A 182      -2.735 -26.658   3.445  1.00 94.83           H
ATOM   2884 2HG  GLU A 182      -2.404 -25.064   3.314  1.00 94.83           H
ATOM   2885  CD  GLU A 182      -1.491 -26.213   1.828  1.00 95.27           C
ATOM   2886  OE1 GLU A 182      -2.045 -25.669   0.857  1.00 91.25           O
ATOM   2887  OE2 GLU A 182      -0.475 -26.923   1.679  1.00 93.13           O
ATOM   2888  N   VAL A 183      -3.667 -26.698   6.177  1.00 92.06           N
ATOM   2889  H   VAL A 183      -3.871 -25.719   6.164  1.00 92.06           H
ATOM   2890  CA  VAL A 183      -4.784 -27.631   6.318  1.00 91.39           C
ATOM   2891  HA  VAL A 183      -4.454 -28.398   6.869  1.00 91.39           H
ATOM   2892  C   VAL A 183      -5.193 -28.133   4.935  1.00 91.77           C
ATOM   2893  O   VAL A 183      -5.580 -27.351   4.076  1.00 91.09           O
ATOM   2894  CB  VAL A 183      -5.954 -26.989   7.071  1.00 89.92           C
ATOM   2895  HB  VAL A 183      -6.277 -26.230   6.506  1.00 89.92           H
ATOM   2896  CG1 VAL A 183      -7.078 -28.008   7.297  1.00 87.13           C
ATOM   2897 1HG1 VAL A 183      -7.844 -27.593   7.788  1.00 87.13           H
ATOM   2898 2HG1 VAL A 183      -6.753 -28.786   7.834  1.00 87.13           H
ATOM   2899 3HG1 VAL A 183      -7.424 -28.358   6.427  1.00 87.13           H
ATOM   2900  CG2 VAL A 183      -5.514 -26.469   8.447  1.00 87.26           C
ATOM   2901 1HG2 VAL A 183      -6.281 -26.051   8.934  1.00 87.26           H
ATOM   2902 2HG2 VAL A 183      -4.795 -25.780   8.357  1.00 87.26           H
ATOM   2903 3HG2 VAL A 183      -5.158 -27.212   9.014  1.00 87.26           H
ATOM   2904  N   MET A 184      -5.108 -29.453   4.712  1.00 91.08           N
ATOM   2905  H   MET A 184      -4.896 -30.048   5.487  1.00 91.08           H
ATOM   2906  CA  MET A 184      -5.308 -30.078   3.393  1.00 91.04           C
ATOM   2907  HA  MET A 184      -5.081 -29.355   2.740  1.00 91.04           H
ATOM   2908  C   MET A 184      -6.755 -30.510   3.129  1.00 90.80           C
ATOM   2909  O   MET A 184      -7.119 -30.734   1.980  1.00 88.29           O
ATOM   2910  CB  MET A 184      -4.383 -31.297   3.264  1.00 91.17           C
ATOM   2911 1HB  MET A 184      -4.606 -31.941   3.996  1.00 91.17           H
ATOM   2912 2HB  MET A 184      -4.552 -31.728   2.378  1.00 91.17           H
ATOM   2913  CG  MET A 184      -2.894 -30.967   3.357  1.00 88.30           C
ATOM   2914 1HG  MET A 184      -2.797 -30.601   4.283  1.00 88.30           H
ATOM   2915 2HG  MET A 184      -2.456 -31.865   3.306  1.00 88.30           H
ATOM   2916  SD  MET A 184      -2.219 -29.827   2.118  1.00 85.11           S
ATOM   2917  CE  MET A 184      -2.658 -30.652   0.572  1.00 72.59           C
ATOM   2918 1HE  MET A 184      -2.342 -30.126  -0.217  1.00 72.59           H
ATOM   2919 2HE  MET A 184      -3.649 -30.760   0.492  1.00 72.59           H
ATOM   2920 3HE  MET A 184      -2.244 -31.561   0.521  1.00 72.59           H
ATOM   2921  N   LYS A 185      -7.582 -30.683   4.179  1.00 88.13           N
ATOM   2922  H   LYS A 185      -7.206 -30.529   5.093  1.00 88.13           H
ATOM   2923  CA  LYS A 185      -8.997 -31.081   4.086  1.00 86.43           C
ATOM   2924  HA  LYS A 185      -9.278 -30.863   3.151  1.00 86.43           H
ATOM   2925  C   LYS A 185      -9.850 -30.283   5.064  1.00 85.69           C
ATOM   2926  O   LYS A 185      -9.362 -29.934   6.138  1.00 82.32           O
ATOM   2927  CB  LYS A 185      -9.161 -32.585   4.338  1.00 84.56           C
ATOM   2928 1HB  LYS A 185      -8.677 -32.822   5.180  1.00 84.56           H
ATOM   2929 2HB  LYS A 185     -10.135 -32.786   4.445  1.00 84.56           H
ATOM   2930  CG  LYS A 185      -8.606 -33.446   3.195  1.00 78.22           C
ATOM   2931 1HG  LYS A 185      -8.935 -33.091   2.320  1.00 78.22           H
ATOM   2932 2HG  LYS A 185      -7.607 -33.419   3.212  1.00 78.22           H
ATOM   2933  CD  LYS A 185      -9.071 -34.888   3.358  1.00 74.96           C
ATOM   2934 1HD  LYS A 185      -8.728 -35.246   4.226  1.00 74.96           H
ATOM   2935 2HD  LYS A 185     -10.071 -34.911   3.359  1.00 74.96           H
ATOM   2936  CE  LYS A 185      -8.552 -35.758   2.219  1.00 68.21           C
ATOM   2937 1HE  LYS A 185      -8.820 -35.358   1.343  1.00 68.21           H
ATOM   2938 2HE  LYS A 185      -7.555 -35.815   2.269  1.00 68.21           H
ATOM   2939  NZ  LYS A 185      -9.112 -37.136   2.303  1.00 59.62           N
ATOM   2940 1HZ  LYS A 185      -8.772 -37.707   1.556  1.00 59.62           H
ATOM   2941 2HZ  LYS A 185     -10.110 -37.121   2.248  1.00 59.62           H
ATOM   2942 3HZ  LYS A 185      -8.858 -37.574   3.165  1.00 59.62           H
ATOM   2943  N   PRO A 186     -11.141 -30.029   4.735  1.00 80.15           N
ATOM   2944  CA  PRO A 186     -12.027 -29.325   5.645  1.00 77.12           C
ATOM   2945  HA  PRO A 186     -11.603 -28.460   5.915  1.00 77.12           H
ATOM   2946  C   PRO A 186     -12.250 -30.146   6.927  1.00 76.89           C
ATOM   2947  O   PRO A 186     -12.415 -31.359   6.855  1.00 72.91           O
ATOM   2948  CB  PRO A 186     -13.326 -29.098   4.868  1.00 73.62           C
ATOM   2949 1HB  PRO A 186     -14.119 -29.150   5.474  1.00 73.62           H
ATOM   2950 2HB  PRO A 186     -13.317 -28.211   4.407  1.00 73.62           H
ATOM   2951  CG  PRO A 186     -13.342 -30.237   3.854  1.00 70.28           C
ATOM   2952 1HG  PRO A 186     -13.758 -31.058   4.246  1.00 70.28           H
ATOM   2953 2HG  PRO A 186     -13.840 -29.972   3.028  1.00 70.28           H
ATOM   2954  CD  PRO A 186     -11.859 -30.464   3.551  1.00 73.57           C
ATOM   2955 1HD  PRO A 186     -11.666 -31.431   3.383  1.00 73.57           H
ATOM   2956 2HD  PRO A 186     -11.561 -29.922   2.765  1.00 73.57           H
ATOM   2957  N   PRO A 187     -12.330 -29.512   8.099  1.00 75.67           N
ATOM   2958  CA  PRO A 187     -12.493 -30.206   9.379  1.00 73.09           C
ATOM   2959  HA  PRO A 187     -11.712 -30.824   9.470  1.00 73.09           H
ATOM   2960  C   PRO A 187     -13.749 -31.090   9.464  1.00 72.13           C
ATOM   2961  O   PRO A 187     -13.749 -32.068  10.189  1.00 67.43           O
ATOM   2962  CB  PRO A 187     -12.545 -29.109  10.440  1.00 70.01           C
ATOM   2963 1HB  PRO A 187     -13.489 -28.839  10.631  1.00 70.01           H
ATOM   2964 2HB  PRO A 187     -12.106 -29.408  11.287  1.00 70.01           H
ATOM   2965  CG  PRO A 187     -11.769 -27.965   9.797  1.00 66.62           C
ATOM   2966 1HG  PRO A 187     -12.074 -27.081  10.152  1.00 66.62           H
ATOM   2967 2HG  PRO A 187     -10.786 -28.066   9.953  1.00 66.62           H
ATOM   2968  CD  PRO A 187     -12.097 -28.096   8.322  1.00 69.03           C
ATOM   2969 1HD  PRO A 187     -12.920 -27.579   8.087  1.00 69.03           H
ATOM   2970 2HD  PRO A 187     -11.335 -27.787   7.753  1.00 69.03           H
ATOM   2971  N   ALA A 188     -14.806 -30.769   8.710  1.00 70.65           N
ATOM   2972  H   ALA A 188     -14.728 -29.968   8.117  1.00 70.65           H
ATOM   2973  CA  ALA A 188     -16.066 -31.507   8.692  1.00 69.30           C
ATOM   2974  HA  ALA A 188     -16.295 -31.659   9.653  1.00 69.30           H
ATOM   2975  C   ALA A 188     -15.969 -32.903   8.040  1.00 70.49           C
ATOM   2976  O   ALA A 188     -16.804 -33.765   8.316  1.00 64.67           O
ATOM   2977  CB  ALA A 188     -17.103 -30.636   7.982  1.00 62.80           C
ATOM   2978 1HB  ALA A 188     -17.163 -29.733   8.407  1.00 62.80           H
ATOM   2979 2HB  ALA A 188     -18.010 -31.055   8.021  1.00 62.80           H
ATOM   2980 3HB  ALA A 188     -16.865 -30.508   7.019  1.00 62.80           H
ATOM   2981  N   GLU A 189     -14.966 -33.139   7.185  1.00 64.30           N
ATOM   2982  H   GLU A 189     -14.327 -32.393   6.998  1.00 64.30           H
ATOM   2983  CA  GLU A 189     -14.742 -34.424   6.502  1.00 65.03           C
ATOM   2984  HA  GLU A 189     -15.636 -34.872   6.501  1.00 65.03           H
ATOM   2985  C   GLU A 189     -13.760 -35.339   7.245  1.00 65.28           C
ATOM   2986  O   GLU A 189     -13.434 -36.431   6.778  1.00 61.31           O
ATOM   2987  CB  GLU A 189     -14.224 -34.155   5.078  1.00 61.64           C
ATOM   2988 1HB  GLU A 189     -13.442 -33.535   5.133  1.00 61.64           H
ATOM   2989 2HB  GLU A 189     -13.934 -35.022   4.673  1.00 61.64           H
ATOM   2990  CG  GLU A 189     -15.286 -33.522   4.169  1.00 55.49           C
ATOM   2991 1HG  GLU A 189     -16.052 -34.158   4.081  1.00 55.49           H
ATOM   2992 2HG  GLU A 189     -15.604 -32.673   4.591  1.00 55.49           H
ATOM   2993  CD  GLU A 189     -14.736 -33.205   2.763  1.00 51.69           C
ATOM   2994  OE1 GLU A 189     -15.438 -32.467   2.045  1.00 50.00           O
ATOM   2995  OE2 GLU A 189     -13.603 -33.641   2.434  1.00 51.03           O
ATOM   2996  N   VAL A 190     -13.247 -34.895   8.392  1.00 62.45           N
ATOM   2997  H   VAL A 190     -13.611 -34.044   8.770  1.00 62.45           H
ATOM   2998  CA  VAL A 190     -12.187 -35.573   9.130  1.00 62.15           C
ATOM   2999  HA  VAL A 190     -11.936 -36.388   8.608  1.00 62.15           H
ATOM   3000  C   VAL A 190     -12.718 -36.012  10.497  1.00 64.49           C
ATOM   3001  O   VAL A 190     -13.547 -35.339  11.105  1.00 59.57           O
ATOM   3002  CB  VAL A 190     -10.948 -34.668   9.233  1.00 56.32           C
ATOM   3003  HB  VAL A 190     -11.198 -33.933   9.863  1.00 56.32           H
ATOM   3004  CG1 VAL A 190      -9.750 -35.464   9.733  1.00 50.65           C
ATOM   3005 1HG1 VAL A 190      -8.938 -34.884   9.804  1.00 50.65           H
ATOM   3006 2HG1 VAL A 190      -9.536 -36.218   9.112  1.00 50.65           H
ATOM   3007 3HG1 VAL A 190      -9.930 -35.852  10.637  1.00 50.65           H
ATOM   3008  CG2 VAL A 190     -10.526 -34.085   7.877  1.00 51.89           C
ATOM   3009 1HG2 VAL A 190      -9.719 -33.502   7.973  1.00 51.89           H
ATOM   3010 2HG2 VAL A 190     -11.259 -33.533   7.481  1.00 51.89           H
ATOM   3011 3HG2 VAL A 190     -10.304 -34.812   7.228  1.00 51.89           H
ATOM   3012  N   VAL A 191     -12.245 -37.175  10.967  1.00 72.13           N
ATOM   3013  H   VAL A 191     -11.654 -37.723  10.375  1.00 72.13           H
ATOM   3014  CA  VAL A 191     -12.555 -37.682  12.313  1.00 72.50           C
ATOM   3015  HA  VAL A 191     -13.530 -37.905  12.318  1.00 72.50           H
ATOM   3016  C   VAL A 191     -12.236 -36.582  13.343  1.00 73.11           C
ATOM   3017  O   VAL A 191     -11.150 -35.994  13.260  1.00 69.32           O
ATOM   3018  CB  VAL A 191     -11.753 -38.962  12.621  1.00 69.12           C
ATOM   3019  HB  VAL A 191     -10.788 -38.701  12.595  1.00 69.12           H
ATOM   3020  CG1 VAL A 191     -12.081 -39.538  14.007  1.00 63.15           C
ATOM   3021 1HG1 VAL A 191     -11.550 -40.367  14.185  1.00 63.15           H
ATOM   3022 2HG1 VAL A 191     -13.050 -39.773  14.077  1.00 63.15           H
ATOM   3023 3HG1 VAL A 191     -11.872 -38.878  14.728  1.00 63.15           H
ATOM   3024  CG2 VAL A 191     -12.052 -40.053  11.582  1.00 65.42           C
ATOM   3025 1HG2 VAL A 191     -11.534 -40.886  11.778  1.00 65.42           H
ATOM   3026 2HG2 VAL A 191     -11.808 -39.748  10.662  1.00 65.42           H
ATOM   3027 3HG2 VAL A 191     -13.024 -40.289  11.580  1.00 65.42           H
ATOM   3028  N   PRO A 192     -13.127 -36.310  14.311  1.00 69.48           N
ATOM   3029  CA  PRO A 192     -12.893 -35.288  15.325  1.00 68.72           C
ATOM   3030  HA  PRO A 192     -12.914 -34.391  14.884  1.00 68.72           H
ATOM   3031  C   PRO A 192     -11.505 -35.422  15.963  1.00 68.12           C
ATOM   3032  O   PRO A 192     -11.152 -36.486  16.471  1.00 63.51           O
ATOM   3033  CB  PRO A 192     -14.016 -35.459  16.353  1.00 66.69           C
ATOM   3034 1HB  PRO A 192     -13.741 -36.084  17.084  1.00 66.69           H
ATOM   3035 2HB  PRO A 192     -14.278 -34.578  16.748  1.00 66.69           H
ATOM   3036  CG  PRO A 192     -15.160 -36.052  15.522  1.00 64.55           C
ATOM   3037 1HG  PRO A 192     -15.770 -36.604  16.091  1.00 64.55           H
ATOM   3038 2HG  PRO A 192     -15.687 -35.333  15.069  1.00 64.55           H
ATOM   3039  CD  PRO A 192     -14.437 -36.920  14.501  1.00 67.83           C
ATOM   3040 1HD  PRO A 192     -14.324 -37.855  14.838  1.00 67.83           H
ATOM   3041 2HD  PRO A 192     -14.927 -36.936  13.630  1.00 67.83           H
ATOM   3042  N   GLY A 193     -10.711 -34.356  15.913  1.00 67.36           N
ATOM   3043  H   GLY A 193     -11.049 -33.538  15.448  1.00 67.36           H
ATOM   3044  CA  GLY A 193      -9.368 -34.311  16.501  1.00 66.23           C
ATOM   3045 1HA  GLY A 193      -9.237 -33.381  16.844  1.00 66.23           H
ATOM   3046 2HA  GLY A 193      -9.370 -34.952  17.268  1.00 66.23           H
ATOM   3047  C   GLY A 193      -8.202 -34.663  15.562  1.00 68.35           C
ATOM   3048  O   GLY A 193      -7.052 -34.473  15.964  1.00 63.79           O
ATOM   3049  N   HIS A 194      -8.440 -35.097  14.310  1.00 75.22           N
ATOM   3050  H   HIS A 194      -9.385 -35.181  13.995  1.00 75.22           H
ATOM   3051  CA  HIS A 194      -7.354 -35.448  13.401  1.00 76.47           C
ATOM   3052  HA  HIS A 194      -6.508 -35.222  13.884  1.00 76.47           H
ATOM   3053  C   HIS A 194      -7.371 -34.596  12.118  1.00 78.29           C
ATOM   3054  O   HIS A 194      -8.025 -34.941  11.136  1.00 76.59           O
ATOM   3055  CB  HIS A 194      -7.383 -36.954  13.128  1.00 72.41           C
ATOM   3056 1HB  HIS A 194      -7.642 -37.435  13.966  1.00 72.41           H
ATOM   3057 2HB  HIS A 194      -8.054 -37.146  12.412  1.00 72.41           H
ATOM   3058  CG  HIS A 194      -6.028 -37.458  12.674  1.00 64.11           C
ATOM   3059  ND1 HIS A 194      -4.970 -37.712  13.502  1.00 57.69           N
ATOM   3060  HD1 HIS A 194      -4.966 -37.609  14.497  1.00 57.69           H
ATOM   3061  CD2 HIS A 194      -5.620 -37.724  11.397  1.00 55.46           C
ATOM   3062  HD2 HIS A 194      -6.175 -37.631  10.571  1.00 55.46           H
ATOM   3063  CE1 HIS A 194      -3.934 -38.125  12.746  1.00 48.61           C
ATOM   3064  HE1 HIS A 194      -3.033 -38.376  13.100  1.00 48.61           H
ATOM   3065  NE2 HIS A 194      -4.284 -38.151  11.450  1.00 51.01           N
ATOM   3066  N   LEU A 195      -6.636 -33.497  12.102  1.00 78.00           N
ATOM   3067  H   LEU A 195      -6.169 -33.218  12.941  1.00 78.00           H
ATOM   3068  CA  LEU A 195      -6.480 -32.673  10.901  1.00 79.29           C
ATOM   3069  HA  LEU A 195      -7.377 -32.668  10.458  1.00 79.29           H
ATOM   3070  C   LEU A 195      -5.443 -33.286   9.955  1.00 81.11           C
ATOM   3071  O   LEU A 195      -4.314 -33.566  10.355  1.00 80.10           O
ATOM   3072  CB  LEU A 195      -6.082 -31.243  11.278  1.00 76.52           C
ATOM   3073 1HB  LEU A 195      -5.301 -31.293  11.900  1.00 76.52           H
ATOM   3074 2HB  LEU A 195      -5.812 -30.766  10.441  1.00 76.52           H
ATOM   3075  CG  LEU A 195      -7.190 -30.424  11.962  1.00 72.42           C
ATOM   3076  HG  LEU A 195      -7.543 -30.945  12.739  1.00 72.42           H
ATOM   3077  CD1 LEU A 195      -6.585 -29.099  12.396  1.00 68.79           C
ATOM   3078 1HD1 LEU A 195      -7.267 -28.525  12.849  1.00 68.79           H
ATOM   3079 2HD1 LEU A 195      -6.230 -28.593  11.610  1.00 68.79           H
ATOM   3080 3HD1 LEU A 195      -5.830 -29.242  13.036  1.00 68.79           H
ATOM   3081  CD2 LEU A 195      -8.365 -30.136  11.027  1.00 69.18           C
ATOM   3082 1HD2 LEU A 195      -9.072 -29.603  11.493  1.00 69.18           H
ATOM   3083 2HD2 LEU A 195      -8.783 -30.985  10.705  1.00 69.18           H
ATOM   3084 3HD2 LEU A 195      -8.067 -29.617  10.226  1.00 69.18           H
ATOM   3085  N   ILE A 196      -5.783 -33.413   8.673  1.00 84.29           N
ATOM   3086  H   ILE A 196      -6.740 -33.287   8.411  1.00 84.29           H
ATOM   3087  CA  ILE A 196      -4.798 -33.731   7.636  1.00 86.20           C
ATOM   3088  HA  ILE A 196      -4.157 -34.397   8.018  1.00 86.20           H
ATOM   3089  C   ILE A 196      -4.073 -32.433   7.283  1.00 88.05           C
ATOM   3090  O   ILE A 196      -4.659 -31.530   6.672  1.00 87.51           O
ATOM   3091  CB  ILE A 196      -5.435 -34.416   6.418  1.00 84.92           C
ATOM   3092  HB  ILE A 196      -6.116 -33.807   6.012  1.00 84.92           H
ATOM   3093  CG1 ILE A 196      -6.135 -35.720   6.866  1.00 80.39           C
ATOM   3094 1HG1 ILE A 196      -5.448 -36.323   7.271  1.00 80.39           H
ATOM   3095 2HG1 ILE A 196      -6.822 -35.488   7.554  1.00 80.39           H
ATOM   3096  CG2 ILE A 196      -4.358 -34.704   5.357  1.00 79.59           C
ATOM   3097 1HG2 ILE A 196      -4.755 -35.151   4.555  1.00 79.59           H
ATOM   3098 2HG2 ILE A 196      -3.646 -35.304   5.722  1.00 79.59           H
ATOM   3099 3HG2 ILE A 196      -3.920 -33.858   5.052  1.00 79.59           H
ATOM   3100  CD1 ILE A 196      -6.835 -36.488   5.737  1.00 72.18           C
ATOM   3101 1HD1 ILE A 196      -7.269 -37.319   6.084  1.00 72.18           H
ATOM   3102 2HD1 ILE A 196      -6.183 -36.755   5.027  1.00 72.18           H
ATOM   3103 3HD1 ILE A 196      -7.544 -35.928   5.308  1.00 72.18           H
ATOM   3104  N   THR A 197      -2.810 -32.356   7.665  1.00 88.62           N
ATOM   3105  H   THR A 197      -2.388 -33.168   8.069  1.00 88.62           H
ATOM   3106  CA  THR A 197      -1.996 -31.150   7.530  1.00 89.99           C
ATOM   3107  HA  THR A 197      -2.552 -30.546   6.960  1.00 89.99           H
ATOM   3108  C   THR A 197      -0.684 -31.430   6.808  1.00 91.21           C
ATOM   3109  O   THR A 197      -0.207 -32.564   6.741  1.00 90.71           O
ATOM   3110  CB  THR A 197      -1.735 -30.488   8.895  1.00 88.33           C
ATOM   3111  HB  THR A 197      -1.112 -29.717   8.763  1.00 88.33           H
ATOM   3112  OG1 THR A 197      -1.077 -31.372   9.756  1.00 84.68           O
ATOM   3113  HG1 THR A 197      -0.927 -30.944  10.599  1.00 84.68           H
ATOM   3114  CG2 THR A 197      -3.009 -30.028   9.585  1.00 84.15           C
ATOM   3115 1HG2 THR A 197      -2.805 -29.603  10.467  1.00 84.15           H
ATOM   3116 2HG2 THR A 197      -3.625 -30.798   9.750  1.00 84.15           H
ATOM   3117 3HG2 THR A 197      -3.497 -29.357   9.026  1.00 84.15           H
ATOM   3118  N   ARG A 198      -0.077 -30.385   6.259  1.00 94.07           N
ATOM   3119  H   ARG A 198      -0.581 -29.521   6.239  1.00 94.07           H
ATOM   3120  CA  ARG A 198       1.270 -30.391   5.680  1.00 95.15           C
ATOM   3121  HA  ARG A 198       1.690 -31.286   5.830  1.00 95.15           H
ATOM   3122  C   ARG A 198       2.107 -29.335   6.390  1.00 95.84           C
ATOM   3123  O   ARG A 198       1.731 -28.168   6.379  1.00 95.09           O
ATOM   3124  CB  ARG A 198       1.155 -30.123   4.168  1.00 94.25           C
ATOM   3125 1HB  ARG A 198       0.638 -30.867   3.745  1.00 94.25           H
ATOM   3126 2HB  ARG A 198       0.672 -29.259   4.027  1.00 94.25           H
ATOM   3127  CG  ARG A 198       2.524 -30.033   3.492  1.00 89.43           C
ATOM   3128 1HG  ARG A 198       3.062 -29.319   3.940  1.00 89.43           H
ATOM   3129 2HG  ARG A 198       2.992 -30.912   3.586  1.00 89.43           H
ATOM   3130  CD  ARG A 198       2.384 -29.696   2.004  1.00 88.24           C
ATOM   3131 1HD  ARG A 198       1.787 -28.901   1.894  1.00 88.24           H
ATOM   3132 2HD  ARG A 198       3.284 -29.493   1.620  1.00 88.24           H
ATOM   3133  NE  ARG A 198       1.804 -30.806   1.232  1.00 77.80           N
ATOM   3134  HE  ARG A 198       1.874 -31.719   1.634  1.00 77.80           H
ATOM   3135  CZ  ARG A 198       1.200 -30.717   0.061  1.00 73.62           C
ATOM   3136  NH1 ARG A 198       1.002 -29.581  -0.535  1.00 67.08           N
ATOM   3137 1HH1 ARG A 198       1.311 -28.731  -0.107  1.00 67.08           H
ATOM   3138 2HH1 ARG A 198       0.540 -29.555  -1.422  1.00 67.08           H
ATOM   3139  NH2 ARG A 198       0.777 -31.789  -0.545  1.00 60.74           N
ATOM   3140 1HH2 ARG A 198       0.909 -32.686  -0.124  1.00 60.74           H
ATOM   3141 2HH2 ARG A 198       0.320 -31.715  -1.432  1.00 60.74           H
ATOM   3142  N   LEU A 199       3.245 -29.732   6.949  1.00 95.02           N
ATOM   3143  H   LEU A 199       3.465 -30.707   6.954  1.00 95.02           H
ATOM   3144  CA  LEU A 199       4.187 -28.794   7.557  1.00 96.09           C
ATOM   3145  HA  LEU A 199       3.679 -28.267   8.239  1.00 96.09           H
ATOM   3146  C   LEU A 199       4.737 -27.829   6.490  1.00 96.62           C
ATOM   3147  O   LEU A 199       5.166 -28.268   5.421  1.00 96.10           O
ATOM   3148  CB  LEU A 199       5.313 -29.583   8.246  1.00 95.46           C
ATOM   3149 1HB  LEU A 199       4.895 -30.219   8.895  1.00 95.46           H
ATOM   3150 2HB  LEU A 199       5.806 -30.098   7.545  1.00 95.46           H
ATOM   3151  CG  LEU A 199       6.330 -28.705   9.010  1.00 94.85           C
ATOM   3152  HG  LEU A 199       6.645 -27.992   8.383  1.00 94.85           H
ATOM   3153  CD1 LEU A 199       5.710 -28.035  10.236  1.00 91.63           C
ATOM   3154 1HD1 LEU A 199       6.383 -27.472  10.716  1.00 91.63           H
ATOM   3155 2HD1 LEU A 199       5.364 -28.717  10.881  1.00 91.63           H
ATOM   3156 3HD1 LEU A 199       4.947 -27.445   9.974  1.00 91.63           H
ATOM   3157  CD2 LEU A 199       7.492 -29.572   9.493  1.00 91.52           C
ATOM   3158 1HD2 LEU A 199       8.164 -29.025   9.991  1.00 91.52           H
ATOM   3159 2HD2 LEU A 199       7.959 -30.007   8.723  1.00 91.52           H
ATOM   3160 3HD2 LEU A 199       7.170 -30.295  10.105  1.00 91.52           H
ATOM   3161  N   LEU A 200       4.700 -26.534   6.783  1.00 96.23           N
ATOM   3162  H   LEU A 200       4.273 -26.272   7.649  1.00 96.23           H
ATOM   3163  CA  LEU A 200       5.229 -25.464   5.949  1.00 96.61           C
ATOM   3164  HA  LEU A 200       5.402 -25.889   5.061  1.00 96.61           H
ATOM   3165  C   LEU A 200       6.535 -24.918   6.505  1.00 97.07           C
ATOM   3166  O   LEU A 200       7.519 -24.845   5.786  1.00 95.81           O
ATOM   3167  CB  LEU A 200       4.201 -24.325   5.845  1.00 96.36           C
ATOM   3168 1HB  LEU A 200       3.988 -24.014   6.771  1.00 96.36           H
ATOM   3169 2HB  LEU A 200       4.618 -23.577   5.329  1.00 96.36           H
ATOM   3170  CG  LEU A 200       2.883 -24.691   5.158  1.00 96.16           C
ATOM   3171  HG  LEU A 200       2.495 -25.484   5.627  1.00 96.16           H
ATOM   3172  CD1 LEU A 200       1.943 -23.488   5.235  1.00 93.48           C
ATOM   3173 1HD1 LEU A 200       1.068 -23.688   4.795  1.00 93.48           H
ATOM   3174 2HD1 LEU A 200       2.341 -22.692   4.779  1.00 93.48           H
ATOM   3175 3HD1 LEU A 200       1.759 -23.237   6.185  1.00 93.48           H
ATOM   3176  CD2 LEU A 200       3.093 -25.059   3.684  1.00 93.85           C
ATOM   3177 1HD2 LEU A 200       2.225 -25.296   3.247  1.00 93.85           H
ATOM   3178 2HD2 LEU A 200       3.707 -25.843   3.594  1.00 93.85           H
ATOM   3179 3HD2 LEU A 200       3.494 -24.296   3.178  1.00 93.85           H
ATOM   3180  N   ASP A 201       6.527 -24.555   7.790  1.00 96.11           N
ATOM   3181  H   ASP A 201       5.690 -24.690   8.320  1.00 96.11           H
ATOM   3182  CA  ASP A 201       7.687 -23.969   8.455  1.00 96.13           C
ATOM   3183  HA  ASP A 201       8.497 -24.385   8.042  1.00 96.13           H
ATOM   3184  C   ASP A 201       7.674 -24.319   9.948  1.00 96.00           C
ATOM   3185  O   ASP A 201       6.635 -24.637  10.534  1.00 94.54           O
ATOM   3186  CB  ASP A 201       7.718 -22.446   8.209  1.00 95.34           C
ATOM   3187 1HB  ASP A 201       7.498 -22.278   7.248  1.00 95.34           H
ATOM   3188 2HB  ASP A 201       7.025 -22.019   8.790  1.00 95.34           H
ATOM   3189  CG  ASP A 201       9.077 -21.788   8.516  1.00 94.53           C
ATOM   3190  OD1 ASP A 201      10.038 -22.528   8.811  1.00 90.29           O
ATOM   3191  OD2 ASP A 201       9.146 -20.540   8.476  1.00 89.96           O
ATOM   3192  N   THR A 202       8.865 -24.293  10.563  1.00 96.12           N
ATOM   3193  H   THR A 202       9.673 -24.064  10.020  1.00 96.12           H
ATOM   3194  CA  THR A 202       9.045 -24.582  11.984  1.00 95.99           C
ATOM   3195  HA  THR A 202       8.175 -24.356  12.421  1.00 95.99           H
ATOM   3196  C   THR A 202      10.146 -23.700  12.554  1.00 95.42           C
ATOM   3197  O   THR A 202      11.195 -23.509  11.937  1.00 93.02           O
ATOM   3198  CB  THR A 202       9.338 -26.068  12.225  1.00 94.42           C
ATOM   3199  HB  THR A 202       8.557 -26.580  11.868  1.00 94.42           H
ATOM   3200  OG1 THR A 202       9.439 -26.330  13.606  1.00 83.53           O
ATOM   3201  HG1 THR A 202       9.462 -25.503  14.087  1.00 83.53           H
ATOM   3202  CG2 THR A 202      10.629 -26.572  11.587  1.00 83.65           C
ATOM   3203 1HG2 THR A 202      10.767 -27.544  11.777  1.00 83.65           H
ATOM   3204 2HG2 THR A 202      11.421 -26.074  11.940  1.00 83.65           H
ATOM   3205 3HG2 THR A 202      10.608 -26.453  10.594  1.00 83.65           H
ATOM   3206  N   ARG A 203       9.943 -23.211  13.770  1.00 94.45           N
ATOM   3207  H   ARG A 203       9.085 -23.421  14.239  1.00 94.45           H
ATOM   3208  CA  ARG A 203      10.930 -22.377  14.446  1.00 93.59           C
ATOM   3209  HA  ARG A 203      11.817 -22.580  14.031  1.00 93.59           H
ATOM   3210  C   ARG A 203      11.044 -22.735  15.915  1.00 93.51           C
ATOM   3211  O   ARG A 203      10.049 -22.830  16.624  1.00 91.58           O
ATOM   3212  CB  ARG A 203      10.582 -20.906  14.224  1.00 91.79           C
ATOM   3213 1HB  ARG A 203      10.398 -20.759  13.252  1.00 91.79           H
ATOM   3214 2HB  ARG A 203       9.766 -20.681  14.756  1.00 91.79           H
ATOM   3215  CG  ARG A 203      11.727 -19.990  14.658  1.00 82.18           C
ATOM   3216 1HG  ARG A 203      11.752 -19.950  15.657  1.00 82.18           H
ATOM   3217 2HG  ARG A 203      12.590 -20.362  14.317  1.00 82.18           H
ATOM   3218  CD  ARG A 203      11.543 -18.577  14.108  1.00 82.94           C
ATOM   3219 1HD  ARG A 203      10.652 -18.217  14.383  1.00 82.94           H
ATOM   3220 2HD  ARG A 203      12.266 -17.979  14.454  1.00 82.94           H
ATOM   3221  NE  ARG A 203      11.609 -18.584  12.637  1.00 77.48           N
ATOM   3222  HE  ARG A 203      11.744 -19.473  12.200  1.00 77.48           H
ATOM   3223  CZ  ARG A 203      11.510 -17.550  11.842  1.00 74.07           C
ATOM   3224  NH1 ARG A 203      11.414 -16.345  12.305  1.00 65.65           N
ATOM   3225 1HH1 ARG A 203      11.414 -16.187  13.292  1.00 65.65           H
ATOM   3226 2HH1 ARG A 203      11.339 -15.572  11.675  1.00 65.65           H
ATOM   3227  NH2 ARG A 203      11.506 -17.726  10.556  1.00 64.45           N
ATOM   3228 1HH2 ARG A 203      11.578 -18.649  10.177  1.00 64.45           H
ATOM   3229 2HH2 ARG A 203      11.431 -16.939   9.944  1.00 64.45           H
ATOM   3230  N   LEU A 204      12.284 -22.898  16.365  1.00 91.93           N
ATOM   3231  H   LEU A 204      13.026 -22.975  15.699  1.00 91.93           H
ATOM   3232  CA  LEU A 204      12.612 -22.970  17.776  1.00 91.52           C
ATOM   3233  HA  LEU A 204      11.847 -23.402  18.253  1.00 91.52           H
ATOM   3234  C   LEU A 204      12.802 -21.543  18.309  1.00 91.18           C
ATOM   3235  O   LEU A 204      13.595 -20.782  17.764  1.00 89.28           O
ATOM   3236  CB  LEU A 204      13.863 -23.841  17.960  1.00 90.25           C
ATOM   3237 1HB  LEU A 204      13.713 -24.714  17.496  1.00 90.25           H
ATOM   3238 2HB  LEU A 204      14.641 -23.371  17.543  1.00 90.25           H
ATOM   3239  CG  LEU A 204      14.195 -24.122  19.435  1.00 83.73           C
ATOM   3240  HG  LEU A 204      14.237 -23.249  19.922  1.00 83.73           H
ATOM   3241  CD1 LEU A 204      13.124 -24.993  20.082  1.00 78.88           C
ATOM   3242 1HD1 LEU A 204      13.341 -25.175  21.041  1.00 78.88           H
ATOM   3243 2HD1 LEU A 204      13.045 -25.872  19.613  1.00 78.88           H
ATOM   3244 3HD1 LEU A 204      12.230 -24.546  20.049  1.00 78.88           H
ATOM   3245  CD2 LEU A 204      15.534 -24.853  19.526  1.00 79.15           C
ATOM   3246 1HD2 LEU A 204      15.772 -25.047  20.478  1.00 79.15           H
ATOM   3247 2HD2 LEU A 204      16.270 -24.303  19.131  1.00 79.15           H
ATOM   3248 3HD2 LEU A 204      15.502 -25.723  19.033  1.00 79.15           H
ATOM   3249  N   VAL A 205      12.069 -21.200  19.345  1.00 88.95           N
ATOM   3250  H   VAL A 205      11.462 -21.892  19.736  1.00 88.95           H
ATOM   3251  CA  VAL A 205      12.081 -19.874  19.965  1.00 88.21           C
ATOM   3252  HA  VAL A 205      12.894 -19.416  19.607  1.00 88.21           H
ATOM   3253  C   VAL A 205      12.211 -20.009  21.478  1.00 87.83           C
ATOM   3254  O   VAL A 205      11.854 -21.029  22.056  1.00 86.61           O
ATOM   3255  CB  VAL A 205      10.843 -19.044  19.565  1.00 87.53           C
ATOM   3256  HB  VAL A 205      10.929 -18.195  20.086  1.00 87.53           H
ATOM   3257  CG1 VAL A 205      10.810 -18.762  18.061  1.00 81.59           C
ATOM   3258 1HG1 VAL A 205      10.004 -18.224  17.815  1.00 81.59           H
ATOM   3259 2HG1 VAL A 205      10.783 -19.613  17.537  1.00 81.59           H
ATOM   3260 3HG1 VAL A 205      11.620 -18.250  17.774  1.00 81.59           H
ATOM   3261  CG2 VAL A 205       9.516 -19.704  19.927  1.00 82.63           C
ATOM   3262 1HG2 VAL A 205       8.744 -19.132  19.650  1.00 82.63           H
ATOM   3263 2HG2 VAL A 205       9.448 -19.855  20.913  1.00 82.63           H
ATOM   3264 3HG2 VAL A 205       9.421 -20.590  19.473  1.00 82.63           H
ATOM   3265  N   HIS A 206      12.737 -18.975  22.116  1.00 83.91           N
ATOM   3266  H   HIS A 206      13.027 -18.184  21.577  1.00 83.91           H
ATOM   3267  CA  HIS A 206      12.916 -18.928  23.562  1.00 82.69           C
ATOM   3268  HA  HIS A 206      12.596 -19.801  23.930  1.00 82.69           H
ATOM   3269  C   HIS A 206      12.067 -17.800  24.163  1.00 81.07           C
ATOM   3270  O   HIS A 206      12.063 -16.696  23.628  1.00 78.10           O
ATOM   3271  CB  HIS A 206      14.405 -18.752  23.877  1.00 80.75           C
ATOM   3272 1HB  HIS A 206      14.926 -19.474  23.422  1.00 80.75           H
ATOM   3273 2HB  HIS A 206      14.709 -17.860  23.543  1.00 80.75           H
ATOM   3274  CG  HIS A 206      14.683 -18.825  25.350  1.00 78.75           C
ATOM   3275  ND1 HIS A 206      14.626 -17.777  26.244  1.00 70.35           N
ATOM   3276  HD1 HIS A 206      14.429 -16.823  26.020  1.00 70.35           H
ATOM   3277  CD2 HIS A 206      14.991 -19.947  26.070  1.00 71.27           C
ATOM   3278  HD2 HIS A 206      15.109 -20.869  25.702  1.00 71.27           H
ATOM   3279  CE1 HIS A 206      14.881 -18.264  27.469  1.00 70.35           C
ATOM   3280  HE1 HIS A 206      14.896 -17.719  28.308  1.00 70.35           H
ATOM   3281  NE2 HIS A 206      15.111 -19.573  27.410  1.00 72.82           N
ATOM   3282  N   HIS A 207      11.375 -18.055  25.272  1.00 79.26           N
ATOM   3283  H   HIS A 207      11.569 -18.903  25.766  1.00 79.26           H
ATOM   3284  CA  HIS A 207      10.339 -17.155  25.811  1.00 77.28           C
ATOM   3285  HA  HIS A 207       9.804 -16.927  24.998  1.00 77.28           H
ATOM   3286  C   HIS A 207      10.834 -15.802  26.360  1.00 77.58           C
ATOM   3287  O   HIS A 207      10.014 -14.974  26.731  1.00 72.42           O
ATOM   3288  CB  HIS A 207       9.504 -17.905  26.859  1.00 72.06           C
ATOM   3289 1HB  HIS A 207       8.745 -17.316  27.137  1.00 72.06           H
ATOM   3290 2HB  HIS A 207       9.144 -18.737  26.437  1.00 72.06           H
ATOM   3291  CG  HIS A 207      10.253 -18.311  28.111  1.00 67.44           C
ATOM   3292  ND1 HIS A 207      10.202 -19.545  28.699  1.00 62.84           N
ATOM   3293  HD1 HIS A 207       9.707 -20.340  28.349  1.00 62.84           H
ATOM   3294  CD2 HIS A 207      11.030 -17.521  28.909  1.00 61.23           C
ATOM   3295  HD2 HIS A 207      11.252 -16.560  28.745  1.00 61.23           H
ATOM   3296  CE1 HIS A 207      10.932 -19.507  29.830  1.00 58.50           C
ATOM   3297  HE1 HIS A 207      11.061 -20.276  30.456  1.00 58.50           H
ATOM   3298  NE2 HIS A 207      11.459 -18.286  29.991  1.00 60.22           N
ATOM   3299  N   ASN A 208      12.143 -15.565  26.420  1.00 77.14           N
ATOM   3300  H   ASN A 208      12.755 -16.235  25.999  1.00 77.14           H
ATOM   3301  CA  ASN A 208      12.755 -14.388  27.061  1.00 76.87           C
ATOM   3302  HA  ASN A 208      12.171 -14.221  27.856  1.00 76.87           H
ATOM   3303  C   ASN A 208      12.713 -13.080  26.244  1.00 77.30           C
ATOM   3304  O   ASN A 208      13.285 -12.088  26.672  1.00 73.43           O
ATOM   3305  CB  ASN A 208      14.192 -14.743  27.453  1.00 72.59           C
ATOM   3306 1HB  ASN A 208      14.550 -14.020  28.044  1.00 72.59           H
ATOM   3307 2HB  ASN A 208      14.182 -15.609  27.953  1.00 72.59           H
ATOM   3308  CG  ASN A 208      15.124 -14.890  26.260  1.00 64.80           C
ATOM   3309  OD1 ASN A 208      14.720 -15.057  25.116  1.00 57.47           O
ATOM   3310  ND2 ASN A 208      16.413 -14.841  26.478  1.00 59.86           N
ATOM   3311 1HD2 ASN A 208      17.053 -14.939  25.716  1.00 59.86           H
ATOM   3312 2HD2 ASN A 208      16.758 -14.705  27.407  1.00 59.86           H
ATOM   3313  N   VAL A 209      12.097 -13.071  25.057  1.00 78.06           N
ATOM   3314  H   VAL A 209      11.629 -13.903  24.759  1.00 78.06           H
ATOM   3315  CA  VAL A 209      12.074 -11.899  24.168  1.00 79.64           C
ATOM   3316  HA  VAL A 209      12.370 -11.131  24.736  1.00 79.64           H
ATOM   3317  C   VAL A 209      10.660 -11.649  23.661  1.00 81.05           C
ATOM   3318  O   VAL A 209       9.997 -12.571  23.178  1.00 78.93           O
ATOM   3319  CB  VAL A 209      13.047 -12.062  22.984  1.00 76.61           C
ATOM   3320  HB  VAL A 209      12.706 -12.858  22.484  1.00 76.61           H
ATOM   3321  CG1 VAL A 209      13.076 -10.821  22.078  1.00 68.12           C
ATOM   3322 1HG1 VAL A 209      13.713 -10.947  21.317  1.00 68.12           H
ATOM   3323 2HG1 VAL A 209      13.364 -10.011  22.589  1.00 68.12           H
ATOM   3324 3HG1 VAL A 209      12.171 -10.636  21.694  1.00 68.12           H
ATOM   3325  CG2 VAL A 209      14.491 -12.299  23.439  1.00 69.88           C
ATOM   3326 1HG2 VAL A 209      15.102 -12.401  22.654  1.00 69.88           H
ATOM   3327 2HG2 VAL A 209      14.561 -13.129  23.993  1.00 69.88           H
ATOM   3328 3HG2 VAL A 209      14.824 -11.533  23.989  1.00 69.88           H
ATOM   3329  N   THR A 210      10.223 -10.404  23.697  1.00 79.30           N
ATOM   3330  H   THR A 210      10.753  -9.737  24.221  1.00 79.30           H
ATOM   3331  CA  THR A 210       9.011  -9.936  23.019  1.00 79.49           C
ATOM   3332  HA  THR A 210       8.371 -10.704  23.011  1.00 79.49           H
ATOM   3333  C   THR A 210       9.355  -9.530  21.591  1.00 80.19           C
ATOM   3334  O   THR A 210      10.154  -8.623  21.382  1.00 77.77           O
ATOM   3335  CB  THR A 210       8.384  -8.759  23.781  1.00 76.49           C
ATOM   3336  HB  THR A 210       9.070  -8.041  23.903  1.00 76.49           H
ATOM   3337  OG1 THR A 210       7.985  -9.197  25.052  1.00 71.15           O
ATOM   3338  HG1 THR A 210       7.894  -8.444  25.635  1.00 71.15           H
ATOM   3339  CG2 THR A 210       7.152  -8.195  23.094  1.00 71.47           C
ATOM   3340 1HG2 THR A 210       6.769  -7.432  23.615  1.00 71.47           H
ATOM   3341 2HG2 THR A 210       6.441  -8.893  23.003  1.00 71.47           H
ATOM   3342 3HG2 THR A 210       7.374  -7.861  22.178  1.00 71.47           H
ATOM   3343  N   ARG A 211       8.782 -10.203  20.587  1.00 83.11           N
ATOM   3344  H   ARG A 211       8.168 -10.960  20.810  1.00 83.11           H
ATOM   3345  CA  ARG A 211       9.013  -9.882  19.172  1.00 84.48           C
ATOM   3346  HA  ARG A 211       8.902  -8.889  19.130  1.00 84.48           H
ATOM   3347  C   ARG A 211       7.973 -10.498  18.239  1.00 85.62           C
ATOM   3348  O   ARG A 211       7.260 -11.428  18.601  1.00 83.83           O
ATOM   3349  CB  ARG A 211      10.436 -10.302  18.747  1.00 80.82           C
ATOM   3350 1HB  ARG A 211      10.598  -9.971  17.817  1.00 80.82           H
ATOM   3351 2HB  ARG A 211      11.090  -9.875  19.372  1.00 80.82           H
ATOM   3352  CG  ARG A 211      10.677 -11.820  18.764  1.00 73.60           C
ATOM   3353 1HG  ARG A 211      10.502 -12.161  19.688  1.00 73.60           H
ATOM   3354 2HG  ARG A 211      10.042 -12.251  18.124  1.00 73.60           H
ATOM   3355  CD  ARG A 211      12.116 -12.196  18.362  1.00 73.00           C
ATOM   3356 1HD  ARG A 211      12.769 -11.690  18.926  1.00 73.00           H
ATOM   3357 2HD  ARG A 211      12.257 -13.178  18.488  1.00 73.00           H
ATOM   3358  NE  ARG A 211      12.396 -11.877  16.953  1.00 64.87           N
ATOM   3359  HE  ARG A 211      11.619 -11.602  16.386  1.00 64.87           H
ATOM   3360  CZ  ARG A 211      13.574 -11.921  16.372  1.00 57.76           C
ATOM   3361  NH1 ARG A 211      14.645 -12.308  17.008  1.00 55.32           N
ATOM   3362 1HH1 ARG A 211      14.585 -12.583  17.968  1.00 55.32           H
ATOM   3363 2HH1 ARG A 211      15.526 -12.330  16.536  1.00 55.32           H
ATOM   3364  NH2 ARG A 211      13.705 -11.571  15.118  1.00 48.92           N
ATOM   3365 1HH2 ARG A 211      12.907 -11.268  14.597  1.00 48.92           H
ATOM   3366 2HH2 ARG A 211      14.603 -11.606  14.680  1.00 48.92           H
ATOM   3367  N   TRP A 212       7.966 -10.023  17.015  1.00 88.28           N
ATOM   3368  H   TRP A 212       8.436  -9.159  16.835  1.00 88.28           H
ATOM   3369  CA  TRP A 212       7.303 -10.701  15.906  1.00 89.17           C
ATOM   3370  HA  TRP A 212       6.456 -11.088  16.271  1.00 89.17           H
ATOM   3371  C   TRP A 212       8.185 -11.836  15.371  1.00 89.50           C
ATOM   3372  O   TRP A 212       9.357 -11.629  15.072  1.00 88.20           O
ATOM   3373  CB  TRP A 212       6.971  -9.690  14.809  1.00 88.97           C
ATOM   3374 1HB  TRP A 212       7.781  -9.133  14.627  1.00 88.97           H
ATOM   3375 2HB  TRP A 212       6.713 -10.186  13.980  1.00 88.97           H
ATOM   3376  CG  TRP A 212       5.847  -8.766  15.161  1.00 89.05           C
ATOM   3377  CD1 TRP A 212       5.958  -7.536  15.704  1.00 87.13           C
ATOM   3378  HD1 TRP A 212       6.819  -7.088  15.945  1.00 87.13           H
ATOM   3379  CD2 TRP A 212       4.417  -9.010  14.998  1.00 88.56           C
ATOM   3380  NE1 TRP A 212       4.704  -6.992  15.876  1.00 87.21           N
ATOM   3381  HE1 TRP A 212       4.532  -6.086  16.262  1.00 87.21           H
ATOM   3382  CE2 TRP A 212       3.712  -7.857  15.447  1.00 88.27           C
ATOM   3383  CE3 TRP A 212       3.653 -10.085  14.502  1.00 87.61           C
ATOM   3384  HE3 TRP A 212       4.116 -10.910  14.177  1.00 87.61           H
ATOM   3385  CZ2 TRP A 212       2.312  -7.774  15.403  1.00 86.99           C
ATOM   3386  HZ2 TRP A 212       1.841  -6.954  15.727  1.00 86.99           H
ATOM   3387  CZ3 TRP A 212       2.249 -10.015  14.457  1.00 86.58           C
ATOM   3388  HZ3 TRP A 212       1.723 -10.792  14.110  1.00 86.58           H
ATOM   3389  CH2 TRP A 212       1.583  -8.864  14.896  1.00 86.08           C
ATOM   3390  HH2 TRP A 212       0.585  -8.817  14.849  1.00 86.08           H
ATOM   3391  N   GLU A 213       7.586 -13.016  15.212  1.00 90.52           N
ATOM   3392  H   GLU A 213       6.676 -13.140  15.609  1.00 90.52           H
ATOM   3393  CA  GLU A 213       8.181 -14.136  14.493  1.00 91.24           C
ATOM   3394  HA  GLU A 213       9.161 -13.945  14.435  1.00 91.24           H
ATOM   3395  C   GLU A 213       7.570 -14.215  13.092  1.00 92.46           C
ATOM   3396  O   GLU A 213       6.370 -13.993  12.916  1.00 92.17           O
ATOM   3397  CB  GLU A 213       7.977 -15.452  15.258  1.00 90.58           C
ATOM   3398 1HB  GLU A 213       6.994 -15.610  15.348  1.00 90.58           H
ATOM   3399 2HB  GLU A 213       8.386 -16.190  14.722  1.00 90.58           H
ATOM   3400  CG  GLU A 213       8.605 -15.468  16.670  1.00 87.10           C
ATOM   3401 1HG  GLU A 213       8.194 -14.728  17.202  1.00 87.10           H
ATOM   3402 2HG  GLU A 213       8.389 -16.346  17.097  1.00 87.10           H
ATOM   3403  CD  GLU A 213      10.135 -15.286  16.700  1.00 88.07           C
ATOM   3404  OE1 GLU A 213      10.655 -14.973  17.808  1.00 80.99           O
ATOM   3405  OE2 GLU A 213      10.803 -15.450  15.656  1.00 82.13           O
ATOM   3406  N   THR A 214       8.383 -14.538  12.086  1.00 93.30           N
ATOM   3407  H   THR A 214       9.336 -14.751  12.303  1.00 93.30           H
ATOM   3408  CA  THR A 214       7.966 -14.600  10.676  1.00 93.72           C
ATOM   3409  HA  THR A 214       6.988 -14.393  10.666  1.00 93.72           H
ATOM   3410  C   THR A 214       8.203 -15.996  10.122  1.00 93.85           C
ATOM   3411  O   THR A 214       9.310 -16.512  10.251  1.00 92.80           O
ATOM   3412  CB  THR A 214       8.734 -13.567   9.835  1.00 92.78           C
ATOM   3413  HB  THR A 214       9.714 -13.759   9.894  1.00 92.78           H
ATOM   3414  OG1 THR A 214       8.520 -12.276  10.359  1.00 82.73           O
ATOM   3415  HG1 THR A 214       8.472 -11.644   9.642  1.00 82.73           H
ATOM   3416  CG2 THR A 214       8.265 -13.541   8.383  1.00 83.13           C
ATOM   3417 1HG2 THR A 214       8.776 -12.864   7.853  1.00 83.13           H
ATOM   3418 2HG2 THR A 214       7.294 -13.309   8.324  1.00 83.13           H
ATOM   3419 3HG2 THR A 214       8.395 -14.432   7.949  1.00 83.13           H
ATOM   3420  N   PHE A 215       7.192 -16.596   9.488  1.00 95.15           N
ATOM   3421  H   PHE A 215       6.345 -16.075   9.381  1.00 95.15           H
ATOM   3422  CA  PHE A 215       7.219 -17.944   8.940  1.00 95.20           C
ATOM   3423  HA  PHE A 215       8.143 -18.294   9.096  1.00 95.20           H
ATOM   3424  C   PHE A 215       6.929 -17.909   7.445  1.00 95.86           C
ATOM   3425  O   PHE A 215       6.024 -17.186   7.015  1.00 95.37           O
ATOM   3426  CB  PHE A 215       6.182 -18.814   9.659  1.00 94.91           C
ATOM   3427 1HB  PHE A 215       5.275 -18.418   9.516  1.00 94.91           H
ATOM   3428 2HB  PHE A 215       6.209 -19.735   9.270  1.00 94.91           H
ATOM   3429  CG  PHE A 215       6.418 -18.925  11.147  1.00 94.68           C
ATOM   3430  CD1 PHE A 215       7.184 -19.986  11.660  1.00 93.30           C
ATOM   3431  HD1 PHE A 215       7.554 -20.679  11.041  1.00 93.30           H
ATOM   3432  CD2 PHE A 215       5.899 -17.955  12.022  1.00 93.61           C
ATOM   3433  HD2 PHE A 215       5.349 -17.201  11.661  1.00 93.61           H
ATOM   3434  CE1 PHE A 215       7.431 -20.076  13.038  1.00 93.05           C
ATOM   3435  HE1 PHE A 215       7.972 -20.835  13.401  1.00 93.05           H
ATOM   3436  CE2 PHE A 215       6.150 -18.041  13.400  1.00 93.14           C
ATOM   3437  HE2 PHE A 215       5.781 -17.348  14.020  1.00 93.14           H
ATOM   3438  CZ  PHE A 215       6.917 -19.098  13.908  1.00 93.07           C
ATOM   3439  HZ  PHE A 215       7.099 -19.157  14.890  1.00 93.07           H
ATOM   3440  N   ASP A 216       7.653 -18.708   6.645  1.00 95.07           N
ATOM   3441  H   ASP A 216       8.399 -19.239   7.046  1.00 95.07           H
ATOM   3442  CA  ASP A 216       7.395 -18.833   5.213  1.00 95.47           C
ATOM   3443  HA  ASP A 216       7.205 -17.905   4.892  1.00 95.47           H
ATOM   3444  C   ASP A 216       6.165 -19.718   4.971  1.00 96.15           C
ATOM   3445  O   ASP A 216       6.157 -20.917   5.220  1.00 95.88           O
ATOM   3446  CB  ASP A 216       8.631 -19.359   4.468  1.00 94.83           C
ATOM   3447 1HB  ASP A 216       9.403 -18.757   4.672  1.00 94.83           H
ATOM   3448 2HB  ASP A 216       8.831 -20.281   4.799  1.00 94.83           H
ATOM   3449  CG  ASP A 216       8.440 -19.415   2.937  1.00 94.16           C
ATOM   3450  OD1 ASP A 216       7.418 -18.898   2.435  1.00 91.34           O
ATOM   3451  OD2 ASP A 216       9.314 -19.963   2.245  1.00 90.18           O
ATOM   3452  N   VAL A 217       5.109 -19.115   4.424  1.00 95.55           N
ATOM   3453  H   VAL A 217       5.159 -18.127   4.276  1.00 95.55           H
ATOM   3454  CA  VAL A 217       3.878 -19.809   4.025  1.00 96.28           C
ATOM   3455  HA  VAL A 217       4.050 -20.773   4.226  1.00 96.28           H
ATOM   3456  C   VAL A 217       3.629 -19.709   2.521  1.00 96.62           C
ATOM   3457  O   VAL A 217       2.548 -20.038   2.036  1.00 96.35           O
ATOM   3458  CB  VAL A 217       2.676 -19.369   4.873  1.00 96.21           C
ATOM   3459  HB  VAL A 217       1.891 -19.884   4.528  1.00 96.21           H
ATOM   3460  CG1 VAL A 217       2.887 -19.691   6.355  1.00 94.94           C
ATOM   3461 1HG1 VAL A 217       2.100 -19.402   6.900  1.00 94.94           H
ATOM   3462 2HG1 VAL A 217       3.696 -19.224   6.711  1.00 94.94           H
ATOM   3463 3HG1 VAL A 217       3.013 -20.673   6.494  1.00 94.94           H
ATOM   3464  CG2 VAL A 217       2.381 -17.873   4.730  1.00 94.22           C
ATOM   3465 1HG2 VAL A 217       1.596 -17.607   5.289  1.00 94.22           H
ATOM   3466 2HG2 VAL A 217       2.175 -17.637   3.780  1.00 94.22           H
ATOM   3467 3HG2 VAL A 217       3.165 -17.324   5.020  1.00 94.22           H
ATOM   3468  N   SER A 218       4.642 -19.295   1.773  1.00 95.94           N
ATOM   3469  H   SER A 218       5.502 -19.068   2.230  1.00 95.94           H
ATOM   3470  CA  SER A 218       4.578 -19.150   0.314  1.00 95.70           C
ATOM   3471  HA  SER A 218       3.926 -18.400   0.202  1.00 95.70           H
ATOM   3472  C   SER A 218       4.054 -20.404  -0.385  1.00 96.12           C
ATOM   3473  O   SER A 218       3.191 -20.262  -1.246  1.00 95.91           O
ATOM   3474  CB  SER A 218       5.935 -18.784  -0.292  1.00 94.61           C
ATOM   3475 1HB  SER A 218       6.571 -19.553  -0.226  1.00 94.61           H
ATOM   3476 2HB  SER A 218       5.834 -18.516  -1.250  1.00 94.61           H
ATOM   3477  OG  SER A 218       6.528 -17.703   0.376  1.00 90.86           O
ATOM   3478  HG  SER A 218       6.663 -16.982  -0.239  1.00 90.86           H
ATOM   3479  N   PRO A 219       4.468 -21.639  -0.018  1.00 96.39           N
ATOM   3480  CA  PRO A 219       3.986 -22.837  -0.704  1.00 96.28           C
ATOM   3481  HA  PRO A 219       4.195 -22.741  -1.677  1.00 96.28           H
ATOM   3482  C   PRO A 219       2.466 -23.003  -0.628  1.00 96.58           C
ATOM   3483  O   PRO A 219       1.847 -23.386  -1.623  1.00 95.99           O
ATOM   3484  CB  PRO A 219       4.718 -24.010  -0.038  1.00 95.73           C
ATOM   3485 1HB  PRO A 219       4.166 -24.404   0.697  1.00 95.73           H
ATOM   3486 2HB  PRO A 219       4.938 -24.720  -0.707  1.00 95.73           H
ATOM   3487  CG  PRO A 219       5.992 -23.380   0.520  1.00 94.58           C
ATOM   3488 1HG  PRO A 219       6.343 -23.898   1.300  1.00 94.58           H
ATOM   3489 2HG  PRO A 219       6.701 -23.311  -0.181  1.00 94.58           H
ATOM   3490  CD  PRO A 219       5.496 -22.001   0.947  1.00 96.14           C
ATOM   3491 1HD  PRO A 219       5.100 -22.026   1.865  1.00 96.14           H
ATOM   3492 2HD  PRO A 219       6.233 -21.326   0.920  1.00 96.14           H
ATOM   3493  N   ALA A 220       1.837 -22.697   0.512  1.00 96.82           N
ATOM   3494  H   ALA A 220       2.383 -22.402   1.296  1.00 96.82           H
ATOM   3495  CA  ALA A 220       0.387 -22.775   0.661  1.00 96.87           C
ATOM   3496  HA  ALA A 220       0.115 -23.652   0.266  1.00 96.87           H
ATOM   3497  C   ALA A 220      -0.324 -21.666  -0.123  1.00 97.04           C
ATOM   3498  O   ALA A 220      -1.213 -21.935  -0.920  1.00 96.43           O
ATOM   3499  CB  ALA A 220       0.033 -22.722   2.152  1.00 96.65           C
ATOM   3500 1HB  ALA A 220       0.500 -23.448   2.657  1.00 96.65           H
ATOM   3501 2HB  ALA A 220      -0.951 -22.835   2.291  1.00 96.65           H
ATOM   3502 3HB  ALA A 220       0.302 -21.846   2.553  1.00 96.65           H
ATOM   3503  N   VAL A 221       0.125 -20.423   0.022  1.00 97.14           N
ATOM   3504  H   VAL A 221       0.917 -20.266   0.612  1.00 97.14           H
ATOM   3505  CA  VAL A 221      -0.493 -19.269  -0.648  1.00 96.90           C
ATOM   3506  HA  VAL A 221      -1.462 -19.295  -0.404  1.00 96.90           H
ATOM   3507  C   VAL A 221      -0.408 -19.385  -2.167  1.00 96.53           C
ATOM   3508  O   VAL A 221      -1.375 -19.065  -2.863  1.00 95.71           O
ATOM   3509  CB  VAL A 221       0.130 -17.963  -0.133  1.00 96.78           C
ATOM   3510  HB  VAL A 221       1.118 -18.035  -0.270  1.00 96.78           H
ATOM   3511  CG1 VAL A 221      -0.405 -16.736  -0.893  1.00 95.16           C
ATOM   3512 1HG1 VAL A 221       0.008 -15.893  -0.548  1.00 95.16           H
ATOM   3513 2HG1 VAL A 221      -1.397 -16.656  -0.792  1.00 95.16           H
ATOM   3514 3HG1 VAL A 221      -0.200 -16.802  -1.870  1.00 95.16           H
ATOM   3515  CG2 VAL A 221      -0.210 -17.775   1.349  1.00 95.09           C
ATOM   3516 1HG2 VAL A 221       0.188 -16.929   1.703  1.00 95.09           H
ATOM   3517 2HG2 VAL A 221       0.143 -18.533   1.897  1.00 95.09           H
ATOM   3518 3HG2 VAL A 221      -1.199 -17.731   1.487  1.00 95.09           H
ATOM   3519  N   LEU A 222       0.697 -19.902  -2.709  1.00 96.71           N
ATOM   3520  H   LEU A 222       1.461 -20.131  -2.106  1.00 96.71           H
ATOM   3521  CA  LEU A 222       0.842 -20.150  -4.146  1.00 95.99           C
ATOM   3522  HA  LEU A 222       0.606 -19.286  -4.591  1.00 95.99           H
ATOM   3523  C   LEU A 222      -0.130 -21.224  -4.642  1.00 95.63           C
ATOM   3524  O   LEU A 222      -0.724 -21.051  -5.706  1.00 94.62           O
ATOM   3525  CB  LEU A 222       2.294 -20.552  -4.455  1.00 95.36           C
ATOM   3526 1HB  LEU A 222       2.567 -21.265  -3.809  1.00 95.36           H
ATOM   3527 2HB  LEU A 222       2.328 -20.915  -5.386  1.00 95.36           H
ATOM   3528  CG  LEU A 222       3.298 -19.387  -4.349  1.00 92.22           C
ATOM   3529  HG  LEU A 222       3.144 -18.935  -3.470  1.00 92.22           H
ATOM   3530  CD1 LEU A 222       4.726 -19.928  -4.446  1.00 84.31           C
ATOM   3531 1HD1 LEU A 222       5.395 -19.188  -4.379  1.00 84.31           H
ATOM   3532 2HD1 LEU A 222       4.873 -20.398  -5.317  1.00 84.31           H
ATOM   3533 3HD1 LEU A 222       4.913 -20.579  -3.710  1.00 84.31           H
ATOM   3534  CD2 LEU A 222       3.105 -18.357  -5.460  1.00 84.65           C
ATOM   3535 1HD2 LEU A 222       3.764 -17.610  -5.375  1.00 84.65           H
ATOM   3536 2HD2 LEU A 222       2.187 -17.962  -5.427  1.00 84.65           H
ATOM   3537 3HD2 LEU A 222       3.228 -18.774  -6.361  1.00 84.65           H
ATOM   3538  N   ARG A 223      -0.364 -22.298  -3.869  1.00 96.60           N
ATOM   3539  H   ARG A 223       0.171 -22.414  -3.032  1.00 96.60           H
ATOM   3540  CA  ARG A 223      -1.376 -23.308  -4.206  1.00 96.11           C
ATOM   3541  HA  ARG A 223      -1.141 -23.608  -5.130  1.00 96.11           H
ATOM   3542  C   ARG A 223      -2.779 -22.717  -4.227  1.00 96.22           C
ATOM   3543  O   ARG A 223      -3.518 -22.954  -5.177  1.00 95.45           O
ATOM   3544  CB  ARG A 223      -1.311 -24.493  -3.241  1.00 95.82           C
ATOM   3545 1HB  ARG A 223      -1.176 -24.147  -2.313  1.00 95.82           H
ATOM   3546 2HB  ARG A 223      -2.175 -24.995  -3.287  1.00 95.82           H
ATOM   3547  CG  ARG A 223      -0.158 -25.445  -3.594  1.00 90.55           C
ATOM   3548 1HG  ARG A 223      -0.227 -25.700  -4.559  1.00 90.55           H
ATOM   3549 2HG  ARG A 223       0.712 -24.980  -3.433  1.00 90.55           H
ATOM   3550  CD  ARG A 223      -0.218 -26.715  -2.732  1.00 89.50           C
ATOM   3551 1HD  ARG A 223      -1.145 -27.089  -2.748  1.00 89.50           H
ATOM   3552 2HD  ARG A 223       0.423 -27.395  -3.089  1.00 89.50           H
ATOM   3553  NE  ARG A 223       0.137 -26.459  -1.329  1.00 81.70           N
ATOM   3554  HE  ARG A 223      -0.622 -26.325  -0.692  1.00 81.70           H
ATOM   3555  CZ  ARG A 223       1.357 -26.388  -0.822  1.00 77.82           C
ATOM   3556  NH1 ARG A 223       2.433 -26.482  -1.555  1.00 68.03           N
ATOM   3557 1HH1 ARG A 223       2.355 -26.613  -2.543  1.00 68.03           H
ATOM   3558 2HH1 ARG A 223       3.335 -26.423  -1.128  1.00 68.03           H
ATOM   3559  NH2 ARG A 223       1.523 -26.221   0.449  1.00 65.95           N
ATOM   3560 1HH2 ARG A 223       0.728 -26.145   1.051  1.00 65.95           H
ATOM   3561 2HH2 ARG A 223       2.446 -26.168   0.830  1.00 65.95           H
ATOM   3562  N   TRP A 224      -3.130 -21.907  -3.242  1.00 96.35           N
ATOM   3563  H   TRP A 224      -2.464 -21.705  -2.524  1.00 96.35           H
ATOM   3564  CA  TRP A 224      -4.453 -21.297  -3.164  1.00 96.05           C
ATOM   3565  HA  TRP A 224      -5.092 -22.053  -3.303  1.00 96.05           H
ATOM   3566  C   TRP A 224      -4.701 -20.254  -4.264  1.00 95.74           C
ATOM   3567  O   TRP A 224      -5.800 -20.186  -4.812  1.00 93.79           O
ATOM   3568  CB  TRP A 224      -4.624 -20.661  -1.790  1.00 95.83           C
ATOM   3569 1HB  TRP A 224      -3.961 -19.917  -1.706  1.00 95.83           H
ATOM   3570 2HB  TRP A 224      -5.551 -20.290  -1.732  1.00 95.83           H
ATOM   3571  CG  TRP A 224      -4.431 -21.566  -0.612  1.00 95.82           C
ATOM   3572  CD1 TRP A 224      -4.619 -22.909  -0.591  1.00 94.18           C
ATOM   3573  HD1 TRP A 224      -4.909 -23.461  -1.373  1.00 94.18           H
ATOM   3574  CD2 TRP A 224      -4.019 -21.204   0.735  1.00 95.45           C
ATOM   3575  NE1 TRP A 224      -4.350 -23.402   0.675  1.00 93.98           N
ATOM   3576  HE1 TRP A 224      -4.408 -24.367   0.932  1.00 93.98           H
ATOM   3577  CE2 TRP A 224      -3.991 -22.385   1.534  1.00 94.97           C
ATOM   3578  CE3 TRP A 224      -3.687 -19.986   1.373  1.00 94.15           C
ATOM   3579  HE3 TRP A 224      -3.689 -19.137   0.844  1.00 94.15           H
ATOM   3580  CZ2 TRP A 224      -3.664 -22.351   2.892  1.00 93.80           C
ATOM   3581  HZ2 TRP A 224      -3.651 -23.195   3.429  1.00 93.80           H
ATOM   3582  CZ3 TRP A 224      -3.354 -19.949   2.739  1.00 93.28           C
ATOM   3583  HZ3 TRP A 224      -3.116 -19.078   3.169  1.00 93.28           H
ATOM   3584  CH2 TRP A 224      -3.354 -21.120   3.497  1.00 92.77           C
ATOM   3585  HH2 TRP A 224      -3.133 -21.084   4.472  1.00 92.77           H
ATOM   3586  N   THR A 225      -3.692 -19.461  -4.609  1.00 95.02           N
ATOM   3587  H   THR A 225      -2.788 -19.638  -4.219  1.00 95.02           H
ATOM   3588  CA  THR A 225      -3.850 -18.330  -5.543  1.00 94.06           C
ATOM   3589  HA  THR A 225      -4.822 -18.107  -5.469  1.00 94.06           H
ATOM   3590  C   THR A 225      -3.555 -18.700  -6.992  1.00 93.24           C
ATOM   3591  O   THR A 225      -4.357 -18.417  -7.875  1.00 90.59           O
ATOM   3592  CB  THR A 225      -2.984 -17.131  -5.128  1.00 94.26           C
ATOM   3593  HB  THR A 225      -3.030 -16.439  -5.849  1.00 94.26           H
ATOM   3594  OG1 THR A 225      -1.631 -17.502  -5.023  1.00 90.67           O
ATOM   3595  HG1 THR A 225      -1.562 -18.456  -4.999  1.00 90.67           H
ATOM   3596  CG2 THR A 225      -3.404 -16.558  -3.779  1.00 89.29           C
ATOM   3597 1HG2 THR A 225      -2.830 -15.779  -3.526  1.00 89.29           H
ATOM   3598 2HG2 THR A 225      -3.325 -17.246  -3.057  1.00 89.29           H
ATOM   3599 3HG2 THR A 225      -4.353 -16.245  -3.803  1.00 89.29           H
ATOM   3600  N   ARG A 226      -2.423 -19.371  -7.257  1.00 94.13           N
ATOM   3601  H   ARG A 226      -1.858 -19.666  -6.486  1.00 94.13           H
ATOM   3602  CA  ARG A 226      -1.969 -19.695  -8.610  1.00 92.73           C
ATOM   3603  HA  ARG A 226      -2.308 -18.957  -9.194  1.00 92.73           H
ATOM   3604  C   ARG A 226      -2.579 -20.994  -9.134  1.00 93.17           C
ATOM   3605  O   ARG A 226      -2.977 -21.046 -10.293  1.00 90.66           O
ATOM   3606  CB  ARG A 226      -0.435 -19.744  -8.629  1.00 90.86           C
ATOM   3607 1HB  ARG A 226      -0.080 -18.890  -8.248  1.00 90.86           H
ATOM   3608 2HB  ARG A 226      -0.129 -20.512  -8.067  1.00 90.86           H
ATOM   3609  CG  ARG A 226       0.125 -19.919 -10.038  1.00 80.19           C
ATOM   3610 1HG  ARG A 226      -0.230 -20.766 -10.434  1.00 80.19           H
ATOM   3611 2HG  ARG A 226      -0.152 -19.143 -10.605  1.00 80.19           H
ATOM   3612  CD  ARG A 226       1.647 -19.986  -9.982  1.00 77.99           C
ATOM   3613 1HD  ARG A 226       2.009 -19.137  -9.597  1.00 77.99           H
ATOM   3614 2HD  ARG A 226       1.931 -20.758  -9.413  1.00 77.99           H
ATOM   3615  NE  ARG A 226       2.220 -20.166 -11.325  1.00 67.88           N
ATOM   3616  HE  ARG A 226       1.577 -20.225 -12.089  1.00 67.88           H
ATOM   3617  CZ  ARG A 226       3.499 -20.257 -11.614  1.00 61.25           C
ATOM   3618  NH1 ARG A 226       4.418 -20.193 -10.693  1.00 57.62           N
ATOM   3619 1HH1 ARG A 226       4.158 -20.071  -9.735  1.00 57.62           H
ATOM   3620 2HH1 ARG A 226       5.383 -20.265 -10.944  1.00 57.62           H
ATOM   3621  NH2 ARG A 226       3.882 -20.409 -12.850  1.00 52.03           N
ATOM   3622 1HH2 ARG A 226       3.202 -20.457 -13.582  1.00 52.03           H
ATOM   3623 2HH2 ARG A 226       4.856 -20.478 -13.067  1.00 52.03           H
ATOM   3624  N   GLU A 227      -2.641 -22.021  -8.295  1.00 92.56           N
ATOM   3625  H   GLU A 227      -2.315 -21.894  -7.358  1.00 92.56           H
ATOM   3626  CA  GLU A 227      -3.168 -23.337  -8.684  1.00 92.30           C
ATOM   3627  HA  GLU A 227      -3.020 -23.382  -9.672  1.00 92.30           H
ATOM   3628  C   GLU A 227      -4.674 -23.462  -8.417  1.00 92.52           C
ATOM   3629  O   GLU A 227      -5.275 -24.478  -8.762  1.00 90.05           O
ATOM   3630  CB  GLU A 227      -2.391 -24.467  -7.987  1.00 92.33           C
ATOM   3631 1HB  GLU A 227      -2.526 -24.381  -7.000  1.00 92.33           H
ATOM   3632 2HB  GLU A 227      -2.760 -25.343  -8.299  1.00 92.33           H
ATOM   3633  CG  GLU A 227      -0.882 -24.450  -8.271  1.00 90.81           C
ATOM   3634 1HG  GLU A 227      -0.739 -24.634  -9.244  1.00 90.81           H
ATOM   3635 2HG  GLU A 227      -0.526 -23.543  -8.047  1.00 90.81           H
ATOM   3636  CD  GLU A 227      -0.109 -25.501  -7.450  1.00 88.33           C
ATOM   3637  OE1 GLU A 227       1.127 -25.316  -7.309  1.00 81.70           O
ATOM   3638  OE2 GLU A 227      -0.746 -26.437  -6.929  1.00 83.40           O
ATOM   3639  N   LYS A 228      -5.293 -22.434  -7.819  1.00 93.88           N
ATOM   3640  H   LYS A 228      -4.735 -21.636  -7.591  1.00 93.88           H
ATOM   3641  CA  LYS A 228      -6.719 -22.376  -7.469  1.00 93.78           C
ATOM   3642  HA  LYS A 228      -6.792 -21.562  -6.893  1.00 93.78           H
ATOM   3643  C   LYS A 228      -7.177 -23.547  -6.594  1.00 94.46           C
ATOM   3644  O   LYS A 228      -8.329 -23.975  -6.669  1.00 91.79           O
ATOM   3645  CB  LYS A 228      -7.595 -22.169  -8.717  1.00 92.63           C
ATOM   3646 1HB  LYS A 228      -7.488 -22.962  -9.316  1.00 92.63           H
ATOM   3647 2HB  LYS A 228      -8.549 -22.096  -8.428  1.00 92.63           H
ATOM   3648  CG  LYS A 228      -7.228 -20.906  -9.510  1.00 89.89           C
ATOM   3649 1HG  LYS A 228      -7.228 -20.120  -8.891  1.00 89.89           H
ATOM   3650 2HG  LYS A 228      -6.316 -21.021  -9.903  1.00 89.89           H
ATOM   3651  CD  LYS A 228      -8.231 -20.650 -10.642  1.00 82.21           C
ATOM   3652 1HD  LYS A 228      -8.186 -21.401 -11.301  1.00 82.21           H
ATOM   3653 2HD  LYS A 228      -9.154 -20.595 -10.261  1.00 82.21           H
ATOM   3654  CE  LYS A 228      -7.887 -19.326 -11.347  1.00 77.07           C
ATOM   3655 1HE  LYS A 228      -7.800 -18.601 -10.664  1.00 77.07           H
ATOM   3656 2HE  LYS A 228      -7.022 -19.428 -11.838  1.00 77.07           H
ATOM   3657  NZ  LYS A 228      -8.923 -18.905 -12.330  1.00 65.50           N
ATOM   3658 1HZ  LYS A 228      -8.670 -18.043 -12.770  1.00 65.50           H
ATOM   3659 2HZ  LYS A 228      -9.808 -18.774 -11.884  1.00 65.50           H
ATOM   3660 3HZ  LYS A 228      -9.038 -19.593 -13.046  1.00 65.50           H
ATOM   3661  N   GLN A 229      -6.286 -24.091  -5.757  1.00 92.63           N
ATOM   3662  H   GLN A 229      -5.337 -23.780  -5.800  1.00 92.63           H
ATOM   3663  CA  GLN A 229      -6.642 -25.120  -4.784  1.00 92.92           C
ATOM   3664  HA  GLN A 229      -7.182 -25.790  -5.294  1.00 92.92           H
ATOM   3665  C   GLN A 229      -7.492 -24.514  -3.657  1.00 93.58           C
ATOM   3666  O   GLN A 229      -7.344 -23.341  -3.339  1.00 92.61           O
ATOM   3667  CB  GLN A 229      -5.397 -25.824  -4.229  1.00 92.62           C
ATOM   3668 1HB  GLN A 229      -4.781 -25.135  -3.848  1.00 92.62           H
ATOM   3669 2HB  GLN A 229      -5.679 -26.455  -3.506  1.00 92.62           H
ATOM   3670  CG  GLN A 229      -4.646 -26.614  -5.306  1.00 89.44           C
ATOM   3671 1HG  GLN A 229      -5.299 -27.196  -5.791  1.00 89.44           H
ATOM   3672 2HG  GLN A 229      -4.233 -25.968  -5.948  1.00 89.44           H
ATOM   3673  CD  GLN A 229      -3.544 -27.498  -4.736  1.00 83.98           C
ATOM   3674  OE1 GLN A 229      -3.472 -27.804  -3.567  1.00 73.73           O
ATOM   3675  NE2 GLN A 229      -2.637 -27.966  -5.563  1.00 71.62           N
ATOM   3676 1HE2 GLN A 229      -1.909 -28.561  -5.222  1.00 71.62           H
ATOM   3677 2HE2 GLN A 229      -2.675 -27.728  -6.533  1.00 71.62           H
ATOM   3678  N   PRO A 230      -8.374 -25.317  -3.018  1.00 92.98           N
ATOM   3679  CA  PRO A 230      -9.178 -24.843  -1.899  1.00 92.92           C
ATOM   3680  HA  PRO A 230      -9.707 -24.050  -2.202  1.00 92.92           H
ATOM   3681  C   PRO A 230      -8.312 -24.361  -0.736  1.00 93.44           C
ATOM   3682  O   PRO A 230      -7.373 -25.038  -0.317  1.00 91.69           O
ATOM   3683  CB  PRO A 230     -10.071 -26.016  -1.497  1.00 91.31           C
ATOM   3684 1HB  PRO A 230      -9.671 -26.523  -0.733  1.00 91.31           H
ATOM   3685 2HB  PRO A 230     -10.985 -25.698  -1.244  1.00 91.31           H
ATOM   3686  CG  PRO A 230     -10.129 -26.883  -2.747  1.00 89.32           C
ATOM   3687 1HG  PRO A 230     -10.276 -27.843  -2.511  1.00 89.32           H
ATOM   3688 2HG  PRO A 230     -10.854 -26.576  -3.363  1.00 89.32           H
ATOM   3689  CD  PRO A 230      -8.758 -26.680  -3.374  1.00 92.35           C
ATOM   3690 1HD  PRO A 230      -8.091 -27.327  -3.005  1.00 92.35           H
ATOM   3691 2HD  PRO A 230      -8.797 -26.772  -4.369  1.00 92.35           H
ATOM   3692  N   ASN A 231      -8.669 -23.213  -0.173  1.00 93.00           N
ATOM   3693  H   ASN A 231      -9.416 -22.694  -0.588  1.00 93.00           H
ATOM   3694  CA  ASN A 231      -8.031 -22.669   1.016  1.00 93.06           C
ATOM   3695  HA  ASN A 231      -7.105 -23.042   1.077  1.00 93.06           H
ATOM   3696  C   ASN A 231      -8.792 -23.123   2.264  1.00 92.69           C
ATOM   3697  O   ASN A 231      -9.849 -22.576   2.592  1.00 90.63           O
ATOM   3698  CB  ASN A 231      -7.957 -21.137   0.870  1.00 92.07           C
ATOM   3699 1HB  ASN A 231      -7.393 -20.916   0.075  1.00 92.07           H
ATOM   3700 2HB  ASN A 231      -8.881 -20.781   0.733  1.00 92.07           H
ATOM   3701  CG  ASN A 231      -7.358 -20.446   2.083  1.00 92.87           C
ATOM   3702  OD1 ASN A 231      -6.923 -21.048   3.042  1.00 88.60           O
ATOM   3703  ND2 ASN A 231      -7.336 -19.137   2.079  1.00 88.44           N
ATOM   3704 1HD2 ASN A 231      -6.962 -18.641   2.863  1.00 88.44           H
ATOM   3705 2HD2 ASN A 231      -7.693 -18.633   1.292  1.00 88.44           H
ATOM   3706  N   TYR A 232      -8.243 -24.091   2.989  1.00 90.65           N
ATOM   3707  H   TYR A 232      -7.425 -24.540   2.630  1.00 90.65           H
ATOM   3708  CA  TYR A 232      -8.761 -24.542   4.281  1.00 90.05           C
ATOM   3709  HA  TYR A 232      -9.710 -24.226   4.298  1.00 90.05           H
ATOM   3710  C   TYR A 232      -8.046 -23.885   5.475  1.00 89.68           C
ATOM   3711  O   TYR A 232      -8.346 -24.220   6.619  1.00 88.14           O
ATOM   3712  CB  TYR A 232      -8.731 -26.070   4.356  1.00 89.97           C
ATOM   3713 1HB  TYR A 232      -7.780 -26.373   4.296  1.00 89.97           H
ATOM   3714 2HB  TYR A 232      -9.116 -26.353   5.234  1.00 89.97           H
ATOM   3715  CG  TYR A 232      -9.514 -26.757   3.256  1.00 90.06           C
ATOM   3716  CD1 TYR A 232     -10.897 -26.525   3.109  1.00 87.56           C
ATOM   3717  HD1 TYR A 232     -11.366 -25.902   3.735  1.00 87.56           H
ATOM   3718  CD2 TYR A 232      -8.856 -27.632   2.371  1.00 87.98           C
ATOM   3719  HD2 TYR A 232      -7.874 -27.794   2.468  1.00 87.98           H
ATOM   3720  CE1 TYR A 232     -11.618 -27.163   2.090  1.00 86.73           C
ATOM   3721  HE1 TYR A 232     -12.598 -26.993   1.985  1.00 86.73           H
ATOM   3722  CE2 TYR A 232      -9.574 -28.277   1.355  1.00 86.87           C
ATOM   3723  HE2 TYR A 232      -9.105 -28.902   0.731  1.00 86.87           H
ATOM   3724  CZ  TYR A 232     -10.954 -28.046   1.213  1.00 87.36           C
ATOM   3725  OH  TYR A 232     -11.653 -28.674   0.224  1.00 85.61           O
ATOM   3726  HH  TYR A 232     -11.080 -28.821  -0.528  1.00 85.61           H
ATOM   3727  N   GLY A 233      -7.146 -22.963   5.218  1.00 90.84           N
ATOM   3728  H   GLY A 233      -6.933 -22.783   4.258  1.00 90.84           H
ATOM   3729  CA  GLY A 233      -6.432 -22.180   6.221  1.00 91.35           C
ATOM   3730 1HA  GLY A 233      -6.249 -21.283   5.818  1.00 91.35           H
ATOM   3731 2HA  GLY A 233      -7.046 -22.075   7.004  1.00 91.35           H
ATOM   3732  C   GLY A 233      -5.115 -22.798   6.693  1.00 92.24           C
ATOM   3733  O   GLY A 233      -4.630 -23.811   6.175  1.00 91.66           O
ATOM   3734  N   LEU A 234      -4.527 -22.159   7.688  1.00 91.99           N
ATOM   3735  H   LEU A 234      -4.980 -21.334   8.027  1.00 91.99           H
ATOM   3736  CA  LEU A 234      -3.280 -22.543   8.339  1.00 92.55           C
ATOM   3737  HA  LEU A 234      -2.889 -23.286   7.796  1.00 92.55           H
ATOM   3738  C   LEU A 234      -3.574 -23.040   9.751  1.00 92.01           C
ATOM   3739  O   LEU A 234      -4.407 -22.456  10.445  1.00 91.01           O
ATOM   3740  CB  LEU A 234      -2.307 -21.351   8.366  1.00 93.43           C
ATOM   3741 1HB  LEU A 234      -2.742 -20.604   8.869  1.00 93.43           H
ATOM   3742 2HB  LEU A 234      -1.477 -21.637   8.845  1.00 93.43           H
ATOM   3743  CG  LEU A 234      -1.903 -20.824   6.976  1.00 94.23           C
ATOM   3744  HG  LEU A 234      -2.742 -20.595   6.483  1.00 94.23           H
ATOM   3745  CD1 LEU A 234      -1.015 -19.589   7.130  1.00 92.97           C
ATOM   3746 1HD1 LEU A 234      -0.741 -19.231   6.237  1.00 92.97           H
ATOM   3747 2HD1 LEU A 234      -0.184 -19.807   7.642  1.00 92.97           H
ATOM   3748 3HD1 LEU A 234      -1.495 -18.861   7.619  1.00 92.97           H
ATOM   3749  CD2 LEU A 234      -1.148 -21.870   6.160  1.00 93.70           C
ATOM   3750 1HD2 LEU A 234      -0.895 -21.510   5.262  1.00 93.70           H
ATOM   3751 2HD2 LEU A 234      -1.708 -22.686   6.017  1.00 93.70           H
ATOM   3752 3HD2 LEU A 234      -0.309 -22.151   6.626  1.00 93.70           H
ATOM   3753  N   ALA A 235      -2.867 -24.081  10.194  1.00 89.74           N
ATOM   3754  H   ALA A 235      -2.310 -24.591   9.538  1.00 89.74           H
ATOM   3755  CA  ALA A 235      -2.866 -24.511  11.586  1.00 89.55           C
ATOM   3756  HA  ALA A 235      -3.581 -23.995  12.058  1.00 89.55           H
ATOM   3757  C   ALA A 235      -1.529 -24.160  12.234  1.00 90.07           C
ATOM   3758  O   ALA A 235      -0.468 -24.357  11.646  1.00 89.89           O
ATOM   3759  CB  ALA A 235      -3.220 -26.001  11.682  1.00 88.31           C
ATOM   3760 1HB  ALA A 235      -4.101 -26.189  11.247  1.00 88.31           H
ATOM   3761 2HB  ALA A 235      -3.280 -26.294  12.636  1.00 88.31           H
ATOM   3762 3HB  ALA A 235      -2.528 -26.564  11.230  1.00 88.31           H
ATOM   3763  N   ILE A 236      -1.592 -23.634  13.453  1.00 89.09           N
ATOM   3764  H   ILE A 236      -2.499 -23.498  13.852  1.00 89.09           H
ATOM   3765  CA  ILE A 236      -0.437 -23.240  14.252  1.00 88.74           C
ATOM   3766  HA  ILE A 236       0.375 -23.390  13.688  1.00 88.74           H
ATOM   3767  C   ILE A 236      -0.400 -24.122  15.487  1.00 87.95           C
ATOM   3768  O   ILE A 236      -1.368 -24.170  16.241  1.00 86.80           O
ATOM   3769  CB  ILE A 236      -0.495 -21.746  14.633  1.00 88.86           C
ATOM   3770  HB  ILE A 236      -1.299 -21.574  15.203  1.00 88.86           H
ATOM   3771  CG1 ILE A 236      -0.644 -20.876  13.364  1.00 86.71           C
ATOM   3772 1HG1 ILE A 236       0.136 -21.051  12.764  1.00 86.71           H
ATOM   3773 2HG1 ILE A 236      -1.489 -21.135  12.897  1.00 86.71           H
ATOM   3774  CG2 ILE A 236       0.761 -21.371  15.457  1.00 87.00           C
ATOM   3775 1HG2 ILE A 236       0.745 -20.405  15.716  1.00 87.00           H
ATOM   3776 2HG2 ILE A 236       1.596 -21.535  14.932  1.00 87.00           H
ATOM   3777 3HG2 ILE A 236       0.814 -21.913  16.296  1.00 87.00           H
ATOM   3778  CD1 ILE A 236      -0.699 -19.379  13.635  1.00 82.39           C
ATOM   3779 1HD1 ILE A 236      -0.795 -18.864  12.783  1.00 82.39           H
ATOM   3780 2HD1 ILE A 236       0.135 -19.066  14.091  1.00 82.39           H
ATOM   3781 3HD1 ILE A 236      -1.475 -19.149  14.223  1.00 82.39           H
ATOM   3782  N   GLU A 237       0.714 -24.791  15.701  1.00 88.28           N
ATOM   3783  H   GLU A 237       1.439 -24.715  15.017  1.00 88.28           H
ATOM   3784  CA  GLU A 237       0.966 -25.635  16.865  1.00 87.84           C
ATOM   3785  HA  GLU A 237       0.158 -25.610  17.454  1.00 87.84           H
ATOM   3786  C   GLU A 237       2.154 -25.076  17.645  1.00 87.80           C
ATOM   3787  O   GLU A 237       3.207 -24.787  17.085  1.00 87.07           O
ATOM   3788  CB  GLU A 237       1.207 -27.074  16.391  1.00 86.69           C
ATOM   3789 1HB  GLU A 237       0.394 -27.386  15.899  1.00 86.69           H
ATOM   3790 2HB  GLU A 237       1.993 -27.076  15.772  1.00 86.69           H
ATOM   3791  CG  GLU A 237       1.488 -28.053  17.544  1.00 80.08           C
ATOM   3792 1HG  GLU A 237       2.200 -27.667  18.130  1.00 80.08           H
ATOM   3793 2HG  GLU A 237       0.650 -28.177  18.075  1.00 80.08           H
ATOM   3794  CD  GLU A 237       1.957 -29.422  17.035  1.00 81.30           C
ATOM   3795  OE1 GLU A 237       1.478 -30.442  17.561  1.00 72.42           O
ATOM   3796  OE2 GLU A 237       2.863 -29.440  16.164  1.00 74.94           O
ATOM   3797  N   VAL A 238       1.993 -24.961  18.973  1.00 85.71           N
ATOM   3798  H   VAL A 238       1.093 -25.163  19.360  1.00 85.71           H
ATOM   3799  CA  VAL A 238       3.063 -24.556  19.885  1.00 84.49           C
ATOM   3800  HA  VAL A 238       3.860 -24.359  19.314  1.00 84.49           H
ATOM   3801  C   VAL A 238       3.359 -25.715  20.835  1.00 83.57           C
ATOM   3802  O   VAL A 238       2.495 -26.126  21.611  1.00 81.81           O
ATOM   3803  CB  VAL A 238       2.718 -23.268  20.648  1.00 83.93           C
ATOM   3804  HB  VAL A 238       1.933 -23.482  21.229  1.00 83.93           H
ATOM   3805  CG1 VAL A 238       3.912 -22.807  21.495  1.00 80.75           C
ATOM   3806 1HG1 VAL A 238       3.694 -21.969  21.995  1.00 80.75           H
ATOM   3807 2HG1 VAL A 238       4.710 -22.624  20.920  1.00 80.75           H
ATOM   3808 3HG1 VAL A 238       4.168 -23.505  22.163  1.00 80.75           H
ATOM   3809  CG2 VAL A 238       2.355 -22.120  19.693  1.00 81.76           C
ATOM   3810 1HG2 VAL A 238       2.133 -21.288  20.201  1.00 81.76           H
ATOM   3811 2HG2 VAL A 238       1.563 -22.358  19.131  1.00 81.76           H
ATOM   3812 3HG2 VAL A 238       3.116 -21.911  19.079  1.00 81.76           H
ATOM   3813  N   THR A 239       4.583 -26.246  20.770  1.00 84.28           N
ATOM   3814  H   THR A 239       5.231 -25.845  20.122  1.00 84.28           H
ATOM   3815  CA  THR A 239       5.041 -27.376  21.583  1.00 83.23           C
ATOM   3816  HA  THR A 239       4.254 -27.609  22.154  1.00 83.23           H
ATOM   3817  C   THR A 239       6.208 -26.968  22.470  1.00 82.75           C
ATOM   3818  O   THR A 239       7.157 -26.330  22.017  1.00 80.61           O
ATOM   3819  CB  THR A 239       5.415 -28.593  20.724  1.00 81.84           C
ATOM   3820  HB  THR A 239       5.830 -29.271  21.330  1.00 81.84           H
ATOM   3821  OG1 THR A 239       6.388 -28.270  19.764  1.00 72.35           O
ATOM   3822  HG1 THR A 239       7.243 -28.197  20.188  1.00 72.35           H
ATOM   3823  CG2 THR A 239       4.224 -29.165  19.960  1.00 71.27           C
ATOM   3824 1HG2 THR A 239       4.497 -29.955  19.410  1.00 71.27           H
ATOM   3825 2HG2 THR A 239       3.832 -28.482  19.344  1.00 71.27           H
ATOM   3826 3HG2 THR A 239       3.504 -29.461  20.588  1.00 71.27           H
ATOM   3827  N   HIS A 240       6.171 -27.372  23.749  1.00 81.58           N
ATOM   3828  H   HIS A 240       5.361 -27.863  24.069  1.00 81.58           H
ATOM   3829  CA  HIS A 240       7.262 -27.129  24.703  1.00 79.41           C
ATOM   3830  HA  HIS A 240       7.774 -26.339  24.366  1.00 79.41           H
ATOM   3831  C   HIS A 240       8.192 -28.345  24.761  1.00 78.94           C
ATOM   3832  O   HIS A 240       7.727 -29.475  24.873  1.00 75.34           O
ATOM   3833  CB  HIS A 240       6.690 -26.801  26.082  1.00 76.14           C
ATOM   3834 1HB  HIS A 240       6.025 -27.505  26.332  1.00 76.14           H
ATOM   3835 2HB  HIS A 240       7.436 -26.795  26.748  1.00 76.14           H
ATOM   3836  CG  HIS A 240       6.000 -25.456  26.125  1.00 68.84           C
ATOM   3837  ND1 HIS A 240       6.547 -24.297  26.624  1.00 61.55           N
ATOM   3838  HD1 HIS A 240       7.460 -24.194  27.018  1.00 61.55           H
ATOM   3839  CD2 HIS A 240       4.748 -25.169  25.678  1.00 61.53           C
ATOM   3840  HD2 HIS A 240       4.106 -25.812  25.259  1.00 61.53           H
ATOM   3841  CE1 HIS A 240       5.625 -23.329  26.483  1.00 56.83           C
ATOM   3842  HE1 HIS A 240       5.750 -22.379  26.768  1.00 56.83           H
ATOM   3843  NE2 HIS A 240       4.524 -23.809  25.912  1.00 57.98           N
ATOM   3844  N   LEU A 241       9.506 -28.136  24.709  1.00 77.02           N
ATOM   3845  H   LEU A 241       9.845 -27.195  24.707  1.00 77.02           H
ATOM   3846  CA  LEU A 241      10.475 -29.237  24.655  1.00 75.32           C
ATOM   3847  HA  LEU A 241      10.047 -29.909  24.050  1.00 75.32           H
ATOM   3848  C   LEU A 241      10.703 -29.917  26.022  1.00 72.66           C
ATOM   3849  O   LEU A 241      11.016 -31.103  26.053  1.00 66.43           O
ATOM   3850  CB  LEU A 241      11.803 -28.737  24.063  1.00 74.00           C
ATOM   3851 1HB  LEU A 241      12.093 -27.932  24.580  1.00 74.00           H
ATOM   3852 2HB  LEU A 241      12.484 -29.462  24.164  1.00 74.00           H
ATOM   3853  CG  LEU A 241      11.718 -28.353  22.571  1.00 71.45           C
ATOM   3854  HG  LEU A 241      10.976 -27.690  22.474  1.00 71.45           H
ATOM   3855  CD1 LEU A 241      13.065 -27.777  22.124  1.00 67.25           C
ATOM   3856 1HD1 LEU A 241      13.041 -27.518  21.158  1.00 67.25           H
ATOM   3857 2HD1 LEU A 241      13.799 -28.446  22.245  1.00 67.25           H
ATOM   3858 3HD1 LEU A 241      13.301 -26.963  22.655  1.00 67.25           H
ATOM   3859  CD2 LEU A 241      11.414 -29.553  21.673  1.00 68.20           C
ATOM   3860 1HD2 LEU A 241      11.364 -29.278  20.713  1.00 68.20           H
ATOM   3861 2HD2 LEU A 241      10.540 -29.972  21.919  1.00 68.20           H
ATOM   3862 3HD2 LEU A 241      12.124 -30.252  21.756  1.00 68.20           H
ATOM   3863  N   HIS A 242      10.521 -29.191  27.118  1.00 77.33           N
ATOM   3864  H   HIS A 242      10.079 -28.298  27.036  1.00 77.33           H
ATOM   3865  CA  HIS A 242      10.947 -29.653  28.450  1.00 73.57           C
ATOM   3866  HA  HIS A 242      10.977 -30.648  28.358  1.00 73.57           H
ATOM   3867  C   HIS A 242       9.946 -29.382  29.598  1.00 69.69           C
ATOM   3868  O   HIS A 242      10.340 -29.458  30.755  1.00 62.22           O
ATOM   3869  CB  HIS A 242      12.334 -29.056  28.757  1.00 71.02           C
ATOM   3870 1HB  HIS A 242      12.276 -28.058  28.719  1.00 71.02           H
ATOM   3871 2HB  HIS A 242      12.616 -29.339  29.674  1.00 71.02           H
ATOM   3872  CG  HIS A 242      13.394 -29.501  27.783  1.00 66.42           C
ATOM   3873  ND1 HIS A 242      13.846 -30.789  27.610  1.00 58.61           N
ATOM   3874  HD1 HIS A 242      13.545 -31.590  28.128  1.00 58.61           H
ATOM   3875  CD2 HIS A 242      14.066 -28.718  26.877  1.00 58.55           C
ATOM   3876  HD2 HIS A 242      13.960 -27.731  26.756  1.00 58.55           H
ATOM   3877  CE1 HIS A 242      14.765 -30.787  26.623  1.00 54.60           C
ATOM   3878  HE1 HIS A 242      15.254 -31.594  26.291  1.00 54.60           H
ATOM   3879  NE2 HIS A 242      14.924 -29.549  26.157  1.00 56.10           N
ATOM   3880  N   GLN A 243       8.666 -29.107  29.329  1.00 62.02           N
ATOM   3881  H   GLN A 243       8.361 -29.092  28.377  1.00 62.02           H
ATOM   3882  CA  GLN A 243       7.689 -28.824  30.403  1.00 59.48           C
ATOM   3883  HA  GLN A 243       8.136 -29.224  31.203  1.00 59.48           H
ATOM   3884  C   GLN A 243       6.337 -29.531  30.257  1.00 58.93           C
ATOM   3885  O   GLN A 243       5.875 -29.867  29.169  1.00 53.13           O
ATOM   3886  CB  GLN A 243       7.486 -27.316  30.588  1.00 53.37           C
ATOM   3887 1HB  GLN A 243       7.427 -26.886  29.687  1.00 53.37           H
ATOM   3888 2HB  GLN A 243       6.633 -27.165  31.087  1.00 53.37           H
ATOM   3889  CG  GLN A 243       8.633 -26.668  31.368  1.00 47.54           C
ATOM   3890 1HG  GLN A 243       8.800 -27.205  32.195  1.00 47.54           H
ATOM   3891 2HG  GLN A 243       9.452 -26.674  30.795  1.00 47.54           H
ATOM   3892  CD  GLN A 243       8.341 -25.229  31.778  1.00 43.60           C
ATOM   3893  OE1 GLN A 243       7.349 -24.640  31.413  1.00 40.12           O
ATOM   3894  NE2 GLN A 243       9.185 -24.610  32.571  1.00 38.78           N
ATOM   3895 1HE2 GLN A 243       9.002 -23.671  32.861  1.00 38.78           H
ATOM   3896 2HE2 GLN A 243      10.011 -25.078  32.885  1.00 38.78           H
ATOM   3897  N   THR A 244       5.696 -29.724  31.426  1.00 56.63           N
ATOM   3898  H   THR A 244       6.211 -29.503  32.254  1.00 56.63           H
ATOM   3899  CA  THR A 244       4.335 -30.219  31.623  1.00 54.86           C
ATOM   3900  HA  THR A 244       4.303 -31.071  31.101  1.00 54.86           H
ATOM   3901  C   THR A 244       3.276 -29.252  31.061  1.00 54.59           C
ATOM   3902  O   THR A 244       3.478 -28.045  31.005  1.00 49.55           O
ATOM   3903  CB  THR A 244       4.079 -30.470  33.124  1.00 48.66           C
ATOM   3904  HB  THR A 244       3.094 -30.437  33.291  1.00 48.66           H
ATOM   3905  OG1 THR A 244       4.657 -29.453  33.909  1.00 43.27           O
ATOM   3906  HG1 THR A 244       4.788 -28.671  33.373  1.00 43.27           H
ATOM   3907  CG2 THR A 244       4.693 -31.786  33.595  1.00 41.53           C
ATOM   3908 1HG2 THR A 244       4.519 -31.935  34.568  1.00 41.53           H
ATOM   3909 2HG2 THR A 244       5.683 -31.790  33.456  1.00 41.53           H
ATOM   3910 3HG2 THR A 244       4.309 -32.561  33.092  1.00 41.53           H
ATOM   3911  N   ARG A 245       2.121 -29.803  30.705  1.00 55.89           N
ATOM   3912  H   ARG A 245       1.999 -30.753  30.993  1.00 55.89           H
ATOM   3913  CA  ARG A 245       0.982 -29.225  29.945  1.00 54.94           C
ATOM   3914  HA  ARG A 245       1.398 -29.035  29.056  1.00 54.94           H
ATOM   3915  C   ARG A 245       0.415 -27.862  30.419  1.00 55.49           C
ATOM   3916  O   ARG A 245      -0.449 -27.307  29.749  1.00 51.53           O
ATOM   3917  CB  ARG A 245      -0.158 -30.269  29.925  1.00 49.24           C
ATOM   3918 1HB  ARG A 245      -0.365 -30.529  30.868  1.00 49.24           H
ATOM   3919 2HB  ARG A 245      -0.965 -29.848  29.510  1.00 49.24           H
ATOM   3920  CG  ARG A 245       0.182 -31.548  29.134  1.00 43.81           C
ATOM   3921 1HG  ARG A 245       0.353 -31.304  28.180  1.00 43.81           H
ATOM   3922 2HG  ARG A 245       1.004 -31.963  29.525  1.00 43.81           H
ATOM   3923  CD  ARG A 245      -0.976 -32.570  29.193  1.00 39.86           C
ATOM   3924 1HD  ARG A 245      -1.120 -32.865  30.138  1.00 39.86           H
ATOM   3925 2HD  ARG A 245      -1.815 -32.153  28.842  1.00 39.86           H
ATOM   3926  NE  ARG A 245      -0.690 -33.771  28.379  1.00 35.70           N
ATOM   3927  HE  ARG A 245       0.206 -33.803  27.936  1.00 35.70           H
ATOM   3928  CZ  ARG A 245      -1.485 -34.810  28.170  1.00 32.40           C
ATOM   3929  NH1 ARG A 245      -2.637 -34.954  28.756  1.00 31.45           N
ATOM   3930 1HH1 ARG A 245      -2.961 -34.261  29.400  1.00 31.45           H
ATOM   3931 2HH1 ARG A 245      -3.199 -35.758  28.563  1.00 31.45           H
ATOM   3932  NH2 ARG A 245      -1.138 -35.744  27.331  1.00 31.38           N
ATOM   3933 1HH2 ARG A 245      -0.268 -35.679  26.842  1.00 31.38           H
ATOM   3934 2HH2 ARG A 245      -1.741 -36.526  27.176  1.00 31.38           H
ATOM   3935  N   THR A 246       0.867 -27.321  31.539  1.00 50.92           N
ATOM   3936  H   THR A 246       1.697 -27.708  31.941  1.00 50.92           H
ATOM   3937  CA  THR A 246       0.235 -26.192  32.233  1.00 51.05           C
ATOM   3938  HA  THR A 246      -0.732 -26.417  32.111  1.00 51.05           H
ATOM   3939  C   THR A 246       0.444 -24.804  31.599  1.00 52.47           C
ATOM   3940  O   THR A 246      -0.300 -23.888  31.941  1.00 48.64           O
ATOM   3941  CB  THR A 246       0.657 -26.157  33.720  1.00 45.59           C
ATOM   3942  HB  THR A 246       0.947 -25.229  33.955  1.00 45.59           H
ATOM   3943  OG1 THR A 246       1.775 -26.986  33.976  1.00 41.21           O
ATOM   3944  HG1 THR A 246       1.490 -27.898  34.034  1.00 41.21           H
ATOM   3945  CG2 THR A 246      -0.471 -26.673  34.601  1.00 38.92           C
ATOM   3946 1HG2 THR A 246      -0.209 -26.655  35.566  1.00 38.92           H
ATOM   3947 2HG2 THR A 246      -0.708 -27.615  34.365  1.00 38.92           H
ATOM   3948 3HG2 THR A 246      -1.293 -26.113  34.495  1.00 38.92           H
ATOM   3949  N   HIS A 247       1.391 -24.637  30.661  1.00 51.33           N
ATOM   3950  H   HIS A 247       1.898 -25.438  30.342  1.00 51.33           H
ATOM   3951  CA  HIS A 247       1.715 -23.312  30.079  1.00 52.14           C
ATOM   3952  HA  HIS A 247       0.935 -22.729  30.309  1.00 52.14           H
ATOM   3953  C   HIS A 247       1.783 -23.288  28.542  1.00 53.13           C
ATOM   3954  O   HIS A 247       2.426 -22.420  27.954  1.00 50.23           O
ATOM   3955  CB  HIS A 247       3.009 -22.787  30.728  1.00 47.85           C
ATOM   3956 1HB  HIS A 247       3.743 -23.448  30.570  1.00 47.85           H
ATOM   3957 2HB  HIS A 247       3.252 -21.913  30.307  1.00 47.85           H
ATOM   3958  CG  HIS A 247       2.878 -22.573  32.221  1.00 44.18           C
ATOM   3959  ND1 HIS A 247       2.114 -21.616  32.828  1.00 40.99           N
ATOM   3960  HD1 HIS A 247       1.568 -20.920  32.362  1.00 40.99           H
ATOM   3961  CD2 HIS A 247       3.450 -23.330  33.203  1.00 39.12           C
ATOM   3962  HD2 HIS A 247       4.059 -24.112  33.069  1.00 39.12           H
ATOM   3963  CE1 HIS A 247       2.223 -21.772  34.160  1.00 36.94           C
ATOM   3964  HE1 HIS A 247       1.771 -21.200  34.845  1.00 36.94           H
ATOM   3965  NE2 HIS A 247       3.028 -22.810  34.432  1.00 37.27           N
ATOM   3966  N   GLN A 248       1.132 -24.228  27.871  1.00 52.48           N
ATOM   3967  H   GLN A 248       0.607 -24.909  28.381  1.00 52.48           H
ATOM   3968  CA  GLN A 248       1.155 -24.304  26.415  1.00 52.53           C
ATOM   3969  HA  GLN A 248       2.129 -24.304  26.190  1.00 52.53           H
ATOM   3970  C   GLN A 248       0.498 -23.075  25.759  1.00 54.24           C
ATOM   3971  O   GLN A 248      -0.654 -22.756  26.043  1.00 51.17           O
ATOM   3972  CB  GLN A 248       0.494 -25.609  25.925  1.00 47.77           C
ATOM   3973 1HB  GLN A 248      -0.371 -25.736  26.410  1.00 47.77           H
ATOM   3974 2HB  GLN A 248       0.318 -25.534  24.943  1.00 47.77           H
ATOM   3975  CG  GLN A 248       1.396 -26.836  26.180  1.00 43.11           C
ATOM   3976 1HG  GLN A 248       2.272 -26.693  25.720  1.00 43.11           H
ATOM   3977 2HG  GLN A 248       1.547 -26.927  27.164  1.00 43.11           H
ATOM   3978  CD  GLN A 248       0.790 -28.139  25.665  1.00 39.46           C
ATOM   3979  OE1 GLN A 248      -0.354 -28.215  25.293  1.00 36.99           O
ATOM   3980  NE2 GLN A 248       1.540 -29.214  25.646  1.00 36.31           N
ATOM   3981 1HE2 GLN A 248       1.161 -30.082  25.326  1.00 36.31           H
ATOM   3982 2HE2 GLN A 248       2.491 -29.166  25.952  1.00 36.31           H
ATOM   3983  N   GLY A 249       1.245 -22.379  24.901  1.00 53.60           N
ATOM   3984  H   GLY A 249       2.225 -22.574  24.872  1.00 53.60           H
ATOM   3985  CA  GLY A 249       0.727 -21.350  23.999  1.00 53.54           C
ATOM   3986 1HA  GLY A 249       1.418 -21.228  23.287  1.00 53.54           H
ATOM   3987 2HA  GLY A 249      -0.107 -21.725  23.594  1.00 53.54           H
ATOM   3988  C   GLY A 249       0.402 -19.979  24.607  1.00 55.81           C
ATOM   3989  O   GLY A 249       0.032 -19.079  23.856  1.00 53.03           O
ATOM   3990  N   GLN A 250       0.558 -19.770  25.919  1.00 55.21           N
ATOM   3991  H   GLN A 250       0.988 -20.481  26.475  1.00 55.21           H
ATOM   3992  CA  GLN A 250       0.116 -18.524  26.570  1.00 56.94           C
ATOM   3993  HA  GLN A 250      -0.815 -18.415  26.221  1.00 56.94           H
ATOM   3994  C   GLN A 250       0.910 -17.264  26.171  1.00 58.78           C
ATOM   3995  O   GLN A 250       0.417 -16.146  26.331  1.00 54.70           O
ATOM   3996  CB  GLN A 250       0.158 -18.687  28.099  1.00 53.23           C
ATOM   3997 1HB  GLN A 250       1.068 -19.003  28.366  1.00 53.23           H
ATOM   3998 2HB  GLN A 250      -0.026 -17.801  28.524  1.00 53.23           H
ATOM   3999  CG  GLN A 250      -0.883 -19.700  28.597  1.00 49.28           C
ATOM   4000 1HG  GLN A 250      -1.783 -19.428  28.256  1.00 49.28           H
ATOM   4001 2HG  GLN A 250      -0.649 -20.603  28.237  1.00 49.28           H
ATOM   4002  CD  GLN A 250      -0.950 -19.790  30.121  1.00 45.58           C
ATOM   4003  OE1 GLN A 250      -0.221 -19.149  30.851  1.00 41.74           O
ATOM   4004  NE2 GLN A 250      -1.842 -20.594  30.660  1.00 40.83           N
ATOM   4005 1HE2 GLN A 250      -1.911 -20.669  31.655  1.00 40.83           H
ATOM   4006 2HE2 GLN A 250      -2.451 -21.130  30.075  1.00 40.83           H
ATOM   4007  N   HIS A 251       2.119 -17.419  25.627  1.00 61.11           N
ATOM   4008  H   HIS A 251       2.436 -18.353  25.464  1.00 61.11           H
ATOM   4009  CA  HIS A 251       3.013 -16.328  25.252  1.00 63.02           C
ATOM   4010  HA  HIS A 251       2.666 -15.529  25.743  1.00 63.02           H
ATOM   4011  C   HIS A 251       2.963 -15.974  23.757  1.00 65.47           C
ATOM   4012  O   HIS A 251       3.414 -14.894  23.367  1.00 62.15           O
ATOM   4013  CB  HIS A 251       4.435 -16.692  25.696  1.00 57.18           C
ATOM   4014 1HB  HIS A 251       5.064 -15.967  25.416  1.00 57.18           H
ATOM   4015 2HB  HIS A 251       4.456 -16.787  26.691  1.00 57.18           H
ATOM   4016  CG  HIS A 251       4.902 -17.982  25.089  1.00 53.56           C
ATOM   4017  ND1 HIS A 251       4.555 -19.251  25.512  1.00 48.87           N
ATOM   4018  HD1 HIS A 251       4.002 -19.478  26.314  1.00 48.87           H
ATOM   4019  CD2 HIS A 251       5.663 -18.101  23.970  1.00 44.64           C
ATOM   4020  HD2 HIS A 251       6.064 -17.353  23.441  1.00 44.64           H
ATOM   4021  CE1 HIS A 251       5.097 -20.124  24.647  1.00 41.40           C
ATOM   4022  HE1 HIS A 251       5.005 -21.118  24.703  1.00 41.40           H
ATOM   4023  NE2 HIS A 251       5.779 -19.468  23.698  1.00 43.46           N
ATOM   4024  N   VAL A 252       2.418 -16.855  22.919  1.00 59.06           N
ATOM   4025  H   VAL A 252       2.149 -17.752  23.270  1.00 59.06           H
ATOM   4026  CA  VAL A 252       2.198 -16.557  21.499  1.00 60.11           C
ATOM   4027  HA  VAL A 252       2.865 -15.856  21.246  1.00 60.11           H
ATOM   4028  C   VAL A 252       0.776 -16.026  21.339  1.00 62.14           C
ATOM   4029  O   VAL A 252      -0.187 -16.684  21.724  1.00 60.34           O
ATOM   4030  CB  VAL A 252       2.464 -17.774  20.594  1.00 56.37           C
ATOM   4031  HB  VAL A 252       1.752 -18.445  20.804  1.00 56.37           H
ATOM   4032  CG1 VAL A 252       2.427 -17.359  19.118  1.00 52.43           C
ATOM   4033 1HG1 VAL A 252       2.599 -18.143  18.521  1.00 52.43           H
ATOM   4034 2HG1 VAL A 252       3.121 -16.666  18.923  1.00 52.43           H
ATOM   4035 3HG1 VAL A 252       1.535 -16.977  18.875  1.00 52.43           H
ATOM   4036  CG2 VAL A 252       3.840 -18.395  20.849  1.00 56.09           C
ATOM   4037 1HG2 VAL A 252       3.994 -19.183  20.253  1.00 56.09           H
ATOM   4038 2HG2 VAL A 252       3.923 -18.706  21.796  1.00 56.09           H
ATOM   4039 3HG2 VAL A 252       4.569 -17.733  20.678  1.00 56.09           H
ATOM   4040  N   ARG A 253       0.628 -14.825  20.782  1.00 61.63           N
ATOM   4041  H   ARG A 253       1.448 -14.341  20.475  1.00 61.63           H
ATOM   4042  CA  ARG A 253      -0.678 -14.173  20.594  1.00 62.92           C
ATOM   4043  HA  ARG A 253      -1.217 -14.341  21.419  1.00 62.92           H
ATOM   4044  C   ARG A 253      -1.432 -14.804  19.429  1.00 61.76           C
ATOM   4045  O   ARG A 253      -1.435 -14.309  18.301  1.00 62.18           O
ATOM   4046  CB  ARG A 253      -0.490 -12.659  20.438  1.00 59.90           C
ATOM   4047 1HB  ARG A 253       0.205 -12.499  19.737  1.00 59.90           H
ATOM   4048 2HB  ARG A 253      -1.359 -12.263  20.143  1.00 59.90           H
ATOM   4049  CG  ARG A 253      -0.048 -11.954  21.731  1.00 58.34           C
ATOM   4050 1HG  ARG A 253       0.765 -12.412  22.091  1.00 58.34           H
ATOM   4051 2HG  ARG A 253       0.170 -11.000  21.524  1.00 58.34           H
ATOM   4052  CD  ARG A 253      -1.154 -11.993  22.794  1.00 54.99           C
ATOM   4053 1HD  ARG A 253      -2.001 -11.622  22.413  1.00 54.99           H
ATOM   4054 2HD  ARG A 253      -1.306 -12.937  23.087  1.00 54.99           H
ATOM   4055  NE  ARG A 253      -0.808 -11.199  23.985  1.00 51.89           N
ATOM   4056  HE  ARG A 253       0.122 -10.834  24.030  1.00 51.89           H
ATOM   4057  CZ  ARG A 253      -1.603 -10.923  24.996  1.00 44.97           C
ATOM   4058  NH1 ARG A 253      -2.834 -11.342  25.049  1.00 42.93           N
ATOM   4059 1HH1 ARG A 253      -3.207 -11.895  24.304  1.00 42.93           H
ATOM   4060 2HH1 ARG A 253      -3.407 -11.111  25.835  1.00 42.93           H
ATOM   4061  NH2 ARG A 253      -1.176 -10.230  25.987  1.00 42.55           N
ATOM   4062 1HH2 ARG A 253      -0.233  -9.896  25.994  1.00 42.55           H
ATOM   4063 2HH2 ARG A 253      -1.786 -10.024  26.752  1.00 42.55           H
ATOM   4064  N   ILE A 254      -2.083 -15.937  19.725  1.00 61.41           N
ATOM   4065  H   ILE A 254      -2.054 -16.252  20.674  1.00 61.41           H
ATOM   4066  CA  ILE A 254      -2.833 -16.749  18.765  1.00 59.56           C
ATOM   4067  HA  ILE A 254      -2.577 -16.442  17.848  1.00 59.56           H
ATOM   4068  C   ILE A 254      -4.345 -16.506  18.889  1.00 60.67           C
ATOM   4069  O   ILE A 254      -5.036 -16.488  17.883  1.00 56.47           O
ATOM   4070  CB  ILE A 254      -2.426 -18.229  18.951  1.00 54.65           C
ATOM   4071  HB  ILE A 254      -2.633 -18.487  19.895  1.00 54.65           H
ATOM   4072  CG1 ILE A 254      -0.922 -18.423  18.654  1.00 54.19           C
ATOM   4073 1HG1 ILE A 254      -0.756 -18.177  17.699  1.00 54.19           H
ATOM   4074 2HG1 ILE A 254      -0.402 -17.812  19.251  1.00 54.19           H
ATOM   4075  CG2 ILE A 254      -3.210 -19.124  18.005  1.00 53.92           C
ATOM   4076 1HG2 ILE A 254      -2.951 -20.083  18.121  1.00 53.92           H
ATOM   4077 2HG2 ILE A 254      -3.041 -18.873  17.052  1.00 53.92           H
ATOM   4078 3HG2 ILE A 254      -4.193 -19.049  18.173  1.00 53.92           H
ATOM   4079  CD1 ILE A 254      -0.413 -19.859  18.876  1.00 49.72           C
ATOM   4080 1HD1 ILE A 254       0.563 -19.929  18.670  1.00 49.72           H
ATOM   4081 2HD1 ILE A 254      -0.898 -20.506  18.288  1.00 49.72           H
ATOM   4082 3HD1 ILE A 254      -0.548 -20.144  19.825  1.00 49.72           H
ATOM   4083  N   SER A 255      -4.859 -16.272  20.110  1.00 58.41           N
ATOM   4084  H   SER A 255      -4.243 -16.278  20.897  1.00 58.41           H
ATOM   4085  CA  SER A 255      -6.284 -16.009  20.337  1.00 59.13           C
ATOM   4086  HA  SER A 255      -6.646 -15.818  19.424  1.00 59.13           H
ATOM   4087  C   SER A 255      -6.522 -14.777  21.212  1.00 59.37           C
ATOM   4088  O   SER A 255      -5.730 -14.436  22.090  1.00 57.34           O
ATOM   4089  CB  SER A 255      -6.978 -17.238  20.933  1.00 55.47           C
ATOM   4090 1HB  SER A 255      -6.958 -18.003  20.289  1.00 55.47           H
ATOM   4091 2HB  SER A 255      -6.540 -17.511  21.789  1.00 55.47           H
ATOM   4092  OG  SER A 255      -8.337 -16.958  21.220  1.00 50.44           O
ATOM   4093  HG  SER A 255      -8.830 -16.895  20.402  1.00 50.44           H
ATOM   4094  N   ARG A 256      -7.663 -14.136  20.992  1.00 52.73           N
ATOM   4095  H   ARG A 256      -8.226 -14.451  20.228  1.00 52.73           H
ATOM   4096  CA  ARG A 256      -8.166 -13.009  21.772  1.00 54.01           C
ATOM   4097  HA  ARG A 256      -7.413 -12.354  21.834  1.00 54.01           H
ATOM   4098  C   ARG A 256      -8.528 -13.392  23.210  1.00 52.51           C
ATOM   4099  O   ARG A 256      -8.525 -12.527  24.080  1.00 50.77           O
ATOM   4100  CB  ARG A 256      -9.383 -12.436  21.026  1.00 52.72           C
ATOM   4101 1HB  ARG A 256      -9.130 -12.286  20.070  1.00 52.72           H
ATOM   4102 2HB  ARG A 256     -10.129 -13.100  21.074  1.00 52.72           H
ATOM   4103  CG  ARG A 256      -9.878 -11.111  21.609  1.00 50.48           C
ATOM   4104 1HG  ARG A 256     -10.228 -11.263  22.534  1.00 50.48           H
ATOM   4105 2HG  ARG A 256      -9.122 -10.457  21.641  1.00 50.48           H
ATOM   4106  CD  ARG A 256     -10.997 -10.557  20.723  1.00 47.61           C
ATOM   4107 1HD  ARG A 256     -10.656 -10.419  19.793  1.00 47.61           H
ATOM   4108 2HD  ARG A 256     -11.764 -11.198  20.705  1.00 47.61           H
ATOM   4109  NE  ARG A 256     -11.495  -9.270  21.218  1.00 42.45           N
ATOM   4110  HE  ARG A 256     -11.156  -8.961  22.107  1.00 42.45           H
ATOM   4111  CZ  ARG A 256     -12.353  -8.481  20.592  1.00 39.10           C
ATOM   4112  NH1 ARG A 256     -12.852  -8.806  19.428  1.00 37.32           N
ATOM   4113 1HH1 ARG A 256     -12.587  -9.666  18.993  1.00 37.32           H
ATOM   4114 2HH1 ARG A 256     -13.499  -8.194  18.973  1.00 37.32           H
ATOM   4115  NH2 ARG A 256     -12.714  -7.356  21.128  1.00 36.34           N
ATOM   4116 1HH2 ARG A 256     -12.344  -7.084  22.016  1.00 36.34           H
ATOM   4117 2HH2 ARG A 256     -13.363  -6.761  20.653  1.00 36.34           H
ATOM   4118  N   SER A 257      -8.827 -14.676  23.461  1.00 52.85           N
ATOM   4119  H   SER A 257      -8.811 -15.317  22.694  1.00 52.85           H
ATOM   4120  CA  SER A 257      -9.177 -15.205  24.791  1.00 52.25           C
ATOM   4121  HA  SER A 257      -9.753 -14.491  25.190  1.00 52.25           H
ATOM   4122  C   SER A 257      -7.973 -15.401  25.721  1.00 51.90           C
ATOM   4123  O   SER A 257      -8.166 -15.678  26.901  1.00 49.02           O
ATOM   4124  CB  SER A 257      -9.941 -16.517  24.644  1.00 46.71           C
ATOM   4125 1HB  SER A 257     -10.180 -16.890  25.540  1.00 46.71           H
ATOM   4126 2HB  SER A 257     -10.773 -16.384  24.105  1.00 46.71           H
ATOM   4127  OG  SER A 257      -9.153 -17.481  23.979  1.00 42.65           O
ATOM   4128  HG  SER A 257      -9.673 -18.270  23.829  1.00 42.65           H
ATOM   4129  N   LEU A 258      -6.746 -15.275  25.212  1.00 51.53           N
ATOM   4130  H   LEU A 258      -6.645 -15.122  24.229  1.00 51.53           H
ATOM   4131  CA  LEU A 258      -5.543 -15.353  26.043  1.00 51.69           C
ATOM   4132  HA  LEU A 258      -5.626 -16.199  26.570  1.00 51.69           H
ATOM   4133  C   LEU A 258      -5.475 -14.169  27.021  1.00 51.55           C
ATOM   4134  O   LEU A 258      -5.971 -13.088  26.697  1.00 48.30           O
ATOM   4135  CB  LEU A 258      -4.290 -15.415  25.149  1.00 46.99           C
ATOM   4136 1HB  LEU A 258      -4.323 -14.651  24.505  1.00 46.99           H
ATOM   4137 2HB  LEU A 258      -3.482 -15.326  25.731  1.00 46.99           H
ATOM   4138  CG  LEU A 258      -4.164 -16.717  24.346  1.00 44.29           C
ATOM   4139  HG  LEU A 258      -5.028 -16.853  23.861  1.00 44.29           H
ATOM   4140  CD1 LEU A 258      -2.984 -16.602  23.381  1.00 42.00           C
ATOM   4141 1HD1 LEU A 258      -2.878 -17.438  22.843  1.00 42.00           H
ATOM   4142 2HD1 LEU A 258      -2.130 -16.445  23.877  1.00 42.00           H
ATOM   4143 3HD1 LEU A 258      -3.114 -15.842  22.744  1.00 42.00           H
ATOM   4144  CD2 LEU A 258      -3.921 -17.930  25.236  1.00 41.49           C
ATOM   4145 1HD2 LEU A 258      -3.843 -18.765  24.691  1.00 41.49           H
ATOM   4146 2HD2 LEU A 258      -4.672 -18.056  25.884  1.00 41.49           H
ATOM   4147 3HD2 LEU A 258      -3.077 -17.826  25.761  1.00 41.49           H
ATOM   4148  N   PRO A 259      -4.838 -14.338  28.194  1.00 48.48           N
ATOM   4149  CA  PRO A 259      -4.696 -13.268  29.181  1.00 47.80           C
ATOM   4150  HA  PRO A 259      -5.591 -13.047  29.569  1.00 47.80           H
ATOM   4151  C   PRO A 259      -4.171 -11.992  28.511  1.00 48.05           C
ATOM   4152  O   PRO A 259      -3.099 -11.986  27.911  1.00 45.06           O
ATOM   4153  CB  PRO A 259      -3.745 -13.804  30.259  1.00 43.43           C
ATOM   4154 1HB  PRO A 259      -2.799 -13.542  30.067  1.00 43.43           H
ATOM   4155 2HB  PRO A 259      -4.006 -13.473  31.166  1.00 43.43           H
ATOM   4156  CG  PRO A 259      -3.915 -15.311  30.167  1.00 43.13           C
ATOM   4157 1HG  PRO A 259      -3.079 -15.779  30.454  1.00 43.13           H
ATOM   4158 2HG  PRO A 259      -4.680 -15.616  30.734  1.00 43.13           H
ATOM   4159  CD  PRO A 259      -4.200 -15.554  28.679  1.00 45.06           C
ATOM   4160 1HD  PRO A 259      -3.355 -15.712  28.168  1.00 45.06           H
ATOM   4161 2HD  PRO A 259      -4.819 -16.328  28.549  1.00 45.06           H
ATOM   4162  N   GLN A 260      -4.974 -10.929  28.561  1.00 49.40           N
ATOM   4163  H   GLN A 260      -5.831 -10.997  29.071  1.00 49.40           H
ATOM   4164  CA  GLN A 260      -4.650  -9.674  27.901  1.00 49.02           C
ATOM   4165  HA  GLN A 260      -4.370  -9.914  26.972  1.00 49.02           H
ATOM   4166  C   GLN A 260      -3.487  -9.000  28.630  1.00 50.27           C
ATOM   4167  O   GLN A 260      -3.645  -8.532  29.757  1.00 46.72           O
ATOM   4168  CB  GLN A 260      -5.884  -8.755  27.822  1.00 44.77           C
ATOM   4169 1HB  GLN A 260      -6.281  -8.668  28.736  1.00 44.77           H
ATOM   4170 2HB  GLN A 260      -5.596  -7.855  27.496  1.00 44.77           H
ATOM   4171  CG  GLN A 260      -6.955  -9.303  26.871  1.00 40.22           C
ATOM   4172 1HG  GLN A 260      -6.530  -9.476  25.983  1.00 40.22           H
ATOM   4173 2HG  GLN A 260      -7.302 -10.162  27.248  1.00 40.22           H
ATOM   4174  CD  GLN A 260      -8.140  -8.352  26.663  1.00 36.66           C
ATOM   4175  OE1 GLN A 260      -8.251  -7.279  27.226  1.00 34.85           O
ATOM   4176  NE2 GLN A 260      -9.091  -8.718  25.828  1.00 33.61           N
ATOM   4177 1HE2 GLN A 260      -9.877  -8.119  25.672  1.00 33.61           H
ATOM   4178 2HE2 GLN A 260      -9.027  -9.594  25.351  1.00 33.61           H
ATOM   4179  N   GLY A 261      -2.334  -8.930  27.977  1.00 46.37           N
ATOM   4180  H   GLY A 261      -2.153  -9.585  27.244  1.00 46.37           H
ATOM   4181  CA  GLY A 261      -1.325  -7.931  28.293  1.00 46.84           C
ATOM   4182 1HA  GLY A 261      -1.131  -7.987  29.272  1.00 46.84           H
ATOM   4183 2HA  GLY A 261      -0.498  -8.152  27.776  1.00 46.84           H
ATOM   4184  C   GLY A 261      -1.824  -6.523  27.926  1.00 48.20           C
ATOM   4185  O   GLY A 261      -2.941  -6.349  27.430  1.00 45.03           O
ATOM   4186  N   SER A 262      -1.002  -5.512  28.129  1.00 43.54           N
ATOM   4187  H   SER A 262      -0.099  -5.714  28.509  1.00 43.54           H
ATOM   4188  CA  SER A 262      -1.324  -4.107  27.834  1.00 43.67           C
ATOM   4189  HA  SER A 262      -2.207  -3.967  28.283  1.00 43.67           H
ATOM   4190  C   SER A 262      -1.541  -3.775  26.341  1.00 46.50           C
ATOM   4191  O   SER A 262      -1.785  -2.617  26.000  1.00 43.28           O
ATOM   4192  CB  SER A 262      -0.210  -3.228  28.412  1.00 38.09           C
ATOM   4193 1HB  SER A 262      -0.347  -2.270  28.161  1.00 38.09           H
ATOM   4194 2HB  SER A 262      -0.173  -3.310  29.408  1.00 38.09           H
ATOM   4195  OG  SER A 262       1.050  -3.633  27.898  1.00 34.13           O
ATOM   4196  HG  SER A 262       1.674  -3.724  28.618  1.00 34.13           H
ATOM   4197  N   GLY A 263      -1.432  -4.771  25.433  1.00 48.85           N
ATOM   4198  H   GLY A 263      -1.293  -5.699  25.779  1.00 48.85           H
ATOM   4199  CA  GLY A 263      -1.502  -4.592  23.984  1.00 50.19           C
ATOM   4200 1HA  GLY A 263      -1.160  -3.674  23.784  1.00 50.19           H
ATOM   4201 2HA  GLY A 263      -0.894  -5.272  23.573  1.00 50.19           H
ATOM   4202  C   GLY A 263      -2.908  -4.748  23.394  1.00 55.75           C
ATOM   4203  O   GLY A 263      -3.703  -5.585  23.826  1.00 51.01           O
ATOM   4204  N   ASN A 264      -3.207  -3.975  22.370  1.00 68.29           N
ATOM   4205  H   ASN A 264      -2.540  -3.284  22.092  1.00 68.29           H
ATOM   4206  CA  ASN A 264      -4.455  -4.067  21.616  1.00 71.86           C
ATOM   4207  HA  ASN A 264      -5.197  -4.200  22.273  1.00 71.86           H
ATOM   4208  C   ASN A 264      -4.438  -5.291  20.679  1.00 76.57           C
ATOM   4209  O   ASN A 264      -3.651  -5.333  19.735  1.00 72.32           O
ATOM   4210  CB  ASN A 264      -4.646  -2.743  20.849  1.00 62.50           C
ATOM   4211 1HB  ASN A 264      -4.627  -1.987  21.503  1.00 62.50           H
ATOM   4212 2HB  ASN A 264      -3.896  -2.638  20.196  1.00 62.50           H
ATOM   4213  CG  ASN A 264      -5.948  -2.664  20.081  1.00 51.68           C
ATOM   4214  OD1 ASN A 264      -6.747  -3.583  20.031  1.00 46.95           O
ATOM   4215  ND2 ASN A 264      -6.216  -1.537  19.444  1.00 44.10           N
ATOM   4216 1HD2 ASN A 264      -7.067  -1.445  18.928  1.00 44.10           H
ATOM   4217 2HD2 ASN A 264      -5.567  -0.777  19.478  1.00 44.10           H
ATOM   4218  N   TRP A 265      -5.353  -6.256  20.881  1.00 74.23           N
ATOM   4219  H   TRP A 265      -5.975  -6.150  21.656  1.00 74.23           H
ATOM   4220  CA  TRP A 265      -5.504  -7.455  20.044  1.00 76.31           C
ATOM   4221  HA  TRP A 265      -4.678  -7.991  20.220  1.00 76.31           H
ATOM   4222  C   TRP A 265      -5.560  -7.143  18.549  1.00 77.80           C
ATOM   4223  O   TRP A 265      -4.967  -7.853  17.738  1.00 76.05           O
ATOM   4224  CB  TRP A 265      -6.775  -8.203  20.451  1.00 74.13           C
ATOM   4225 1HB  TRP A 265      -6.644  -8.585  21.366  1.00 74.13           H
ATOM   4226 2HB  TRP A 265      -7.537  -7.556  20.466  1.00 74.13           H
ATOM   4227  CG  TRP A 265      -7.145  -9.329  19.530  1.00 73.03           C
ATOM   4228  CD1 TRP A 265      -8.246  -9.405  18.744  1.00 71.03           C
ATOM   4229  HD1 TRP A 265      -8.962  -8.709  18.690  1.00 71.03           H
ATOM   4230  CD2 TRP A 265      -6.392 -10.553  19.254  1.00 71.72           C
ATOM   4231  NE1 TRP A 265      -8.234 -10.585  18.029  1.00 67.79           N
ATOM   4232  HE1 TRP A 265      -8.950 -10.864  17.389  1.00 67.79           H
ATOM   4233  CE2 TRP A 265      -7.114 -11.328  18.307  1.00 70.14           C
ATOM   4234  CE3 TRP A 265      -5.166 -11.068  19.724  1.00 67.48           C
ATOM   4235  HE3 TRP A 265      -4.624 -10.541  20.379  1.00 67.48           H
ATOM   4236  CZ2 TRP A 265      -6.655 -12.580  17.857  1.00 68.60           C
ATOM   4237  HZ2 TRP A 265      -7.187 -13.112  17.198  1.00 68.60           H
ATOM   4238  CZ3 TRP A 265      -4.698 -12.328  19.274  1.00 66.56           C
ATOM   4239  HZ3 TRP A 265      -3.832 -12.689  19.621  1.00 66.56           H
ATOM   4240  CH2 TRP A 265      -5.437 -13.067  18.351  1.00 66.07           C
ATOM   4241  HH2 TRP A 265      -5.095 -13.953  18.038  1.00 66.07           H
ATOM   4242  N   ALA A 266      -6.216  -6.053  18.159  1.00 77.09           N
ATOM   4243  H   ALA A 266      -6.635  -5.474  18.859  1.00 77.09           H
ATOM   4244  CA  ALA A 266      -6.353  -5.661  16.761  1.00 78.70           C
ATOM   4245  HA  ALA A 266      -6.785  -6.440  16.306  1.00 78.70           H
ATOM   4246  C   ALA A 266      -5.007  -5.435  16.049  1.00 80.98           C
ATOM   4247  O   ALA A 266      -4.929  -5.648  14.840  1.00 79.28           O
ATOM   4248  CB  ALA A 266      -7.232  -4.406  16.712  1.00 75.65           C
ATOM   4249 1HB  ALA A 266      -8.104  -4.561  17.176  1.00 75.65           H
ATOM   4250 2HB  ALA A 266      -7.429  -4.143  15.768  1.00 75.65           H
ATOM   4251 3HB  ALA A 266      -6.779  -3.634  17.158  1.00 75.65           H
ATOM   4252  N   GLN A 267      -3.967  -5.061  16.784  1.00 78.83           N
ATOM   4253  H   GLN A 267      -4.119  -4.910  17.761  1.00 78.83           H
ATOM   4254  CA  GLN A 267      -2.611  -4.854  16.266  1.00 81.65           C
ATOM   4255  HA  GLN A 267      -2.744  -4.697  15.287  1.00 81.65           H
ATOM   4256  C   GLN A 267      -1.703  -6.078  16.421  1.00 83.59           C
ATOM   4257  O   GLN A 267      -0.762  -6.239  15.653  1.00 82.12           O
ATOM   4258  CB  GLN A 267      -1.974  -3.645  16.979  1.00 80.08           C
ATOM   4259 1HB  GLN A 267      -2.047  -3.787  17.966  1.00 80.08           H
ATOM   4260 2HB  GLN A 267      -1.010  -3.598  16.719  1.00 80.08           H
ATOM   4261  CG  GLN A 267      -2.632  -2.299  16.636  1.00 75.63           C
ATOM   4262 1HG  GLN A 267      -3.614  -2.373  16.811  1.00 75.63           H
ATOM   4263 2HG  GLN A 267      -2.239  -1.595  17.227  1.00 75.63           H
ATOM   4264  CD  GLN A 267      -2.439  -1.864  15.186  1.00 74.31           C
ATOM   4265  OE1 GLN A 267      -1.839  -2.531  14.355  1.00 67.38           O
ATOM   4266  NE2 GLN A 267      -2.950  -0.721  14.800  1.00 64.31           N
ATOM   4267 1HE2 GLN A 267      -2.843  -0.420  13.852  1.00 64.31           H
ATOM   4268 2HE2 GLN A 267      -3.447  -0.150  15.453  1.00 64.31           H
ATOM   4269  N   LEU A 268      -1.975  -6.954  17.396  1.00 78.87           N
ATOM   4270  H   LEU A 268      -2.826  -6.838  17.908  1.00 78.87           H
ATOM   4271  CA  LEU A 268      -1.099  -8.075  17.758  1.00 80.84           C
ATOM   4272  HA  LEU A 268      -0.222  -7.857  17.329  1.00 80.84           H
ATOM   4273  C   LEU A 268      -1.546  -9.424  17.183  1.00 82.18           C
ATOM   4274  O   LEU A 268      -0.811 -10.409  17.273  1.00 80.57           O
ATOM   4275  CB  LEU A 268      -0.992  -8.149  19.290  1.00 79.26           C
ATOM   4276 1HB  LEU A 268      -1.909  -8.307  19.657  1.00 79.26           H
ATOM   4277 2HB  LEU A 268      -0.402  -8.922  19.522  1.00 79.26           H
ATOM   4278  CG  LEU A 268      -0.416  -6.885  19.962  1.00 77.25           C
ATOM   4279  HG  LEU A 268      -1.017  -6.117  19.739  1.00 77.25           H
ATOM   4280  CD1 LEU A 268      -0.344  -7.126  21.470  1.00 74.55           C
ATOM   4281 1HD1 LEU A 268       0.026  -6.327  21.943  1.00 74.55           H
ATOM   4282 2HD1 LEU A 268       0.244  -7.907  21.680  1.00 74.55           H
ATOM   4283 3HD1 LEU A 268      -1.251  -7.314  21.847  1.00 74.55           H
ATOM   4284  CD2 LEU A 268       0.978  -6.518  19.456  1.00 74.22           C
ATOM   4285 1HD2 LEU A 268       1.320  -5.696  19.912  1.00 74.22           H
ATOM   4286 2HD2 LEU A 268       0.967  -6.342  18.472  1.00 74.22           H
ATOM   4287 3HD2 LEU A 268       1.628  -7.258  19.628  1.00 74.22           H
ATOM   4288  N   ARG A 269      -2.754  -9.507  16.598  1.00 86.52           N
ATOM   4289  H   ARG A 269      -3.317  -8.681  16.567  1.00 86.52           H
ATOM   4290  CA  ARG A 269      -3.296 -10.728  16.005  1.00 86.90           C
ATOM   4291  HA  ARG A 269      -3.222 -11.421  16.722  1.00 86.90           H
ATOM   4292  C   ARG A 269      -2.458 -11.216  14.817  1.00 88.45           C
ATOM   4293  O   ARG A 269      -1.843 -10.395  14.140  1.00 88.19           O
ATOM   4294  CB  ARG A 269      -4.774 -10.543  15.650  1.00 84.64           C
ATOM   4295 1HB  ARG A 269      -5.130 -11.417  15.321  1.00 84.64           H
ATOM   4296 2HB  ARG A 269      -5.265 -10.273  16.478  1.00 84.64           H
ATOM   4297  CG  ARG A 269      -5.022  -9.481  14.571  1.00 79.65           C
ATOM   4298 1HG  ARG A 269      -4.648  -8.603  14.870  1.00 79.65           H
ATOM   4299 2HG  ARG A 269      -4.580  -9.759  13.718  1.00 79.65           H
ATOM   4300  CD  ARG A 269      -6.525  -9.342  14.344  1.00 79.96           C
ATOM   4301 1HD  ARG A 269      -6.880 -10.184  13.938  1.00 79.96           H
ATOM   4302 2HD  ARG A 269      -6.980  -9.175  15.218  1.00 79.96           H
ATOM   4303  NE  ARG A 269      -6.848  -8.221  13.435  1.00 75.57           N
ATOM   4304  HE  ARG A 269      -6.118  -7.562  13.253  1.00 75.57           H
ATOM   4305  CZ  ARG A 269      -8.008  -8.007  12.840  1.00 72.44           C
ATOM   4306  NH1 ARG A 269      -9.010  -8.826  12.982  1.00 68.86           N
ATOM   4307 1HH1 ARG A 269      -8.912  -9.641  13.553  1.00 68.86           H
ATOM   4308 2HH1 ARG A 269      -9.877  -8.640  12.520  1.00 68.86           H
ATOM   4309  NH2 ARG A 269      -8.189  -6.959  12.105  1.00 64.06           N
ATOM   4310 1HH2 ARG A 269      -7.447  -6.300  11.982  1.00 64.06           H
ATOM   4311 2HH2 ARG A 269      -9.071  -6.807  11.659  1.00 64.06           H
ATOM   4312  N   PRO A 270      -2.485 -12.536  14.524  1.00 88.93           N
ATOM   4313  CA  PRO A 270      -1.784 -13.107  13.381  1.00 89.84           C
ATOM   4314  HA  PRO A 270      -0.804 -13.027  13.561  1.00 89.84           H
ATOM   4315  C   PRO A 270      -2.026 -12.344  12.079  1.00 91.29           C
ATOM   4316  O   PRO A 270      -3.165 -12.015  11.732  1.00 90.72           O
ATOM   4317  CB  PRO A 270      -2.258 -14.557  13.280  1.00 88.31           C
ATOM   4318 1HB  PRO A 270      -3.068 -14.632  12.698  1.00 88.31           H
ATOM   4319 2HB  PRO A 270      -1.535 -15.149  12.923  1.00 88.31           H
ATOM   4320  CG  PRO A 270      -2.588 -14.906  14.728  1.00 86.15           C
ATOM   4321 1HG  PRO A 270      -3.270 -15.636  14.775  1.00 86.15           H
ATOM   4322 2HG  PRO A 270      -1.767 -15.184  15.227  1.00 86.15           H
ATOM   4323  CD  PRO A 270      -3.147 -13.595  15.276  1.00 88.30           C
ATOM   4324 1HD  PRO A 270      -4.135 -13.536  15.136  1.00 88.30           H
ATOM   4325 2HD  PRO A 270      -2.941 -13.492  16.249  1.00 88.30           H
ATOM   4326  N   LEU A 271      -0.945 -12.079  11.358  1.00 92.96           N
ATOM   4327  H   LEU A 271      -0.071 -12.446  11.676  1.00 92.96           H
ATOM   4328  CA  LEU A 271      -0.946 -11.290  10.136  1.00 94.48           C
ATOM   4329  HA  LEU A 271      -1.897 -11.100   9.892  1.00 94.48           H
ATOM   4330  C   LEU A 271      -0.312 -12.092   9.001  1.00 95.32           C
ATOM   4331  O   LEU A 271       0.871 -12.419   9.046  1.00 95.10           O
ATOM   4332  CB  LEU A 271      -0.187  -9.977  10.406  1.00 94.14           C
ATOM   4333 1HB  LEU A 271      -0.572  -9.553  11.226  1.00 94.14           H
ATOM   4334 2HB  LEU A 271       0.776 -10.196  10.565  1.00 94.14           H
ATOM   4335  CG  LEU A 271      -0.269  -8.962   9.250  1.00 93.55           C
ATOM   4336  HG  LEU A 271      -0.054  -9.437   8.396  1.00 93.55           H
ATOM   4337  CD1 LEU A 271      -1.671  -8.363   9.162  1.00 91.10           C
ATOM   4338 1HD1 LEU A 271      -1.732  -7.703   8.413  1.00 91.10           H
ATOM   4339 2HD1 LEU A 271      -1.913  -7.890  10.009  1.00 91.10           H
ATOM   4340 3HD1 LEU A 271      -2.355  -9.074   9.001  1.00 91.10           H
ATOM   4341  CD2 LEU A 271       0.726  -7.828   9.473  1.00 90.82           C
ATOM   4342 1HD2 LEU A 271       0.683  -7.162   8.729  1.00 90.82           H
ATOM   4343 2HD2 LEU A 271       1.662  -8.177   9.519  1.00 90.82           H
ATOM   4344 3HD2 LEU A 271       0.535  -7.346  10.328  1.00 90.82           H
ATOM   4345  N   LEU A 272      -1.083 -12.366   7.957  1.00 96.50           N
ATOM   4346  H   LEU A 272      -2.065 -12.196   8.034  1.00 96.50           H
ATOM   4347  CA  LEU A 272      -0.570 -12.902   6.705  1.00 97.13           C
ATOM   4348  HA  LEU A 272       0.248 -13.442   6.905  1.00 97.13           H
ATOM   4349  C   LEU A 272      -0.181 -11.739   5.789  1.00 97.28           C
ATOM   4350  O   LEU A 272      -0.985 -10.843   5.551  1.00 96.64           O
ATOM   4351  CB  LEU A 272      -1.622 -13.825   6.082  1.00 97.13           C
ATOM   4352 1HB  LEU A 272      -1.802 -14.570   6.724  1.00 97.13           H
ATOM   4353 2HB  LEU A 272      -2.458 -13.295   5.944  1.00 97.13           H
ATOM   4354  CG  LEU A 272      -1.207 -14.438   4.731  1.00 96.45           C
ATOM   4355  HG  LEU A 272      -0.918 -13.689   4.134  1.00 96.45           H
ATOM   4356  CD1 LEU A 272      -0.052 -15.416   4.878  1.00 93.56           C
ATOM   4357 1HD1 LEU A 272       0.204 -15.804   3.993  1.00 93.56           H
ATOM   4358 2HD1 LEU A 272      -0.297 -16.172   5.485  1.00 93.56           H
ATOM   4359 3HD1 LEU A 272       0.754 -14.964   5.260  1.00 93.56           H
ATOM   4360  CD2 LEU A 272      -2.381 -15.196   4.128  1.00 93.29           C
ATOM   4361 1HD2 LEU A 272      -2.132 -15.602   3.249  1.00 93.29           H
ATOM   4362 2HD2 LEU A 272      -3.160 -14.588   3.976  1.00 93.29           H
ATOM   4363 3HD2 LEU A 272      -2.681 -15.933   4.733  1.00 93.29           H
ATOM   4364  N   VAL A 273       1.026 -11.774   5.251  1.00 96.19           N
ATOM   4365  H   VAL A 273       1.624 -12.537   5.497  1.00 96.19           H
ATOM   4366  CA  VAL A 273       1.548 -10.772   4.319  1.00 96.27           C
ATOM   4367  HA  VAL A 273       0.811 -10.116   4.157  1.00 96.27           H
ATOM   4368  C   VAL A 273       1.925 -11.456   3.015  1.00 96.53           C
ATOM   4369  O   VAL A 273       2.656 -12.439   3.020  1.00 96.30           O
ATOM   4370  CB  VAL A 273       2.742 -10.019   4.922  1.00 95.68           C
ATOM   4371  HB  VAL A 273       3.472 -10.690   5.049  1.00 95.68           H
ATOM   4372  CG1 VAL A 273       3.211  -8.898   3.989  1.00 93.62           C
ATOM   4373 1HG1 VAL A 273       3.989  -8.407   4.381  1.00 93.62           H
ATOM   4374 2HG1 VAL A 273       2.479  -8.236   3.828  1.00 93.62           H
ATOM   4375 3HG1 VAL A 273       3.494  -9.264   3.103  1.00 93.62           H
ATOM   4376  CG2 VAL A 273       2.372  -9.380   6.267  1.00 93.79           C
ATOM   4377 1HG2 VAL A 273       3.151  -8.890   6.658  1.00 93.79           H
ATOM   4378 2HG2 VAL A 273       2.084 -10.074   6.926  1.00 93.79           H
ATOM   4379 3HG2 VAL A 273       1.622  -8.728   6.160  1.00 93.79           H
ATOM   4380  N   THR A 274       1.442 -10.948   1.893  1.00 96.04           N
ATOM   4381  H   THR A 274       0.805 -10.180   1.958  1.00 96.04           H
ATOM   4382  CA  THR A 274       1.788 -11.447   0.562  1.00 96.02           C
ATOM   4383  HA  THR A 274       2.345 -12.257   0.743  1.00 96.02           H
ATOM   4384  C   THR A 274       2.600 -10.418  -0.198  1.00 95.66           C
ATOM   4385  O   THR A 274       2.324  -9.221  -0.121  1.00 95.27           O
ATOM   4386  CB  THR A 274       0.561 -11.869  -0.256  1.00 96.10           C
ATOM   4387  HB  THR A 274       0.880 -12.210  -1.140  1.00 96.10           H
ATOM   4388  OG1 THR A 274      -0.270 -10.763  -0.533  1.00 92.88           O
ATOM   4389  HG1 THR A 274       0.263  -9.971  -0.596  1.00 92.88           H
ATOM   4390  CG2 THR A 274      -0.286 -12.915   0.454  1.00 92.86           C
ATOM   4391 1HG2 THR A 274      -1.078 -13.172  -0.100  1.00 92.86           H
ATOM   4392 2HG2 THR A 274      -0.623 -12.569   1.330  1.00 92.86           H
ATOM   4393 3HG2 THR A 274       0.244 -13.743   0.634  1.00 92.86           H
ATOM   4394  N   PHE A 275       3.575 -10.883  -0.964  1.00 95.32           N
ATOM   4395  H   PHE A 275       3.761 -11.865  -0.925  1.00 95.32           H
ATOM   4396  CA  PHE A 275       4.396 -10.083  -1.856  1.00 94.76           C
ATOM   4397  HA  PHE A 275       4.137  -9.125  -1.730  1.00 94.76           H
ATOM   4398  C   PHE A 275       4.112 -10.514  -3.284  1.00 94.73           C
ATOM   4399  O   PHE A 275       4.300 -11.683  -3.643  1.00 93.87           O
ATOM   4400  CB  PHE A 275       5.880 -10.256  -1.505  1.00 93.94           C
ATOM   4401 1HB  PHE A 275       6.122 -11.220  -1.616  1.00 93.94           H
ATOM   4402 2HB  PHE A 275       6.422  -9.701  -2.136  1.00 93.94           H
ATOM   4403  CG  PHE A 275       6.242  -9.844  -0.093  1.00 94.05           C
ATOM   4404  CD1 PHE A 275       6.796  -8.577   0.150  1.00 91.78           C
ATOM   4405  HD1 PHE A 275       6.954  -7.949  -0.612  1.00 91.78           H
ATOM   4406  CD2 PHE A 275       6.019 -10.727   0.982  1.00 92.21           C
ATOM   4407  HD2 PHE A 275       5.634 -11.634   0.813  1.00 92.21           H
ATOM   4408  CE1 PHE A 275       7.130  -8.185   1.458  1.00 91.76           C
ATOM   4409  HE1 PHE A 275       7.533  -7.285   1.625  1.00 91.76           H
ATOM   4410  CE2 PHE A 275       6.339 -10.331   2.295  1.00 92.00           C
ATOM   4411  HE2 PHE A 275       6.170 -10.954   3.059  1.00 92.00           H
ATOM   4412  CZ  PHE A 275       6.894  -9.065   2.533  1.00 92.14           C
ATOM   4413  HZ  PHE A 275       7.122  -8.787   3.466  1.00 92.14           H
ATOM   4414  N   GLY A 276       3.635  -9.588  -4.113  1.00 93.05           N
ATOM   4415  H   GLY A 276       3.581  -8.647  -3.780  1.00 93.05           H
ATOM   4416  CA  GLY A 276       3.190  -9.854  -5.464  1.00 92.65           C
ATOM   4417 1HA  GLY A 276       3.562 -10.743  -5.731  1.00 92.65           H
ATOM   4418 2HA  GLY A 276       2.191  -9.903  -5.445  1.00 92.65           H
ATOM   4419  C   GLY A 276       3.629  -8.797  -6.466  1.00 92.14           C
ATOM   4420  O   GLY A 276       4.128  -7.727  -6.106  1.00 90.28           O
ATOM   4421  N   HIS A 277       3.431  -9.114  -7.754  1.00 90.92           N
ATOM   4422  H   HIS A 277       3.080 -10.024  -7.972  1.00 90.92           H
ATOM   4423  CA  HIS A 277       3.704  -8.194  -8.849  1.00 89.67           C
ATOM   4424  HA  HIS A 277       3.780  -7.275  -8.462  1.00 89.67           H
ATOM   4425  C   HIS A 277       2.539  -8.207  -9.838  1.00 88.67           C
ATOM   4426  O   HIS A 277       2.174  -9.263 -10.357  1.00 86.49           O
ATOM   4427  CB  HIS A 277       5.034  -8.567  -9.505  1.00 87.22           C
ATOM   4428 1HB  HIS A 277       5.703  -8.770  -8.790  1.00 87.22           H
ATOM   4429 2HB  HIS A 277       4.899  -9.377 -10.075  1.00 87.22           H
ATOM   4430  CG  HIS A 277       5.589  -7.468 -10.371  1.00 83.37           C
ATOM   4431  ND1 HIS A 277       5.094  -7.044 -11.577  1.00 74.32           N
ATOM   4432  HD1 HIS A 277       4.301  -7.423 -12.054  1.00 74.32           H
ATOM   4433  CD2 HIS A 277       6.682  -6.690 -10.090  1.00 73.17           C
ATOM   4434  HD2 HIS A 277       7.260  -6.759  -9.277  1.00 73.17           H
ATOM   4435  CE1 HIS A 277       5.860  -6.034 -12.002  1.00 73.15           C
ATOM   4436  HE1 HIS A 277       5.713  -5.531 -12.854  1.00 73.15           H
ATOM   4437  NE2 HIS A 277       6.846  -5.787 -11.138  1.00 74.74           N
ATOM   4438  N   ASP A 278       1.982  -7.037 -10.143  1.00 87.12           N
ATOM   4439  H   ASP A 278       2.365  -6.212  -9.726  1.00 87.12           H
ATOM   4440  CA  ASP A 278       0.841  -6.883 -11.053  1.00 83.85           C
ATOM   4441  HA  ASP A 278       0.318  -7.727 -10.936  1.00 83.85           H
ATOM   4442  C   ASP A 278       1.224  -6.829 -12.544  1.00 82.20           C
ATOM   4443  O   ASP A 278       0.402  -6.499 -13.404  1.00 76.04           O
ATOM   4444  CB  ASP A 278       0.008  -5.667 -10.626  1.00 80.98           C
ATOM   4445 1HB  ASP A 278      -0.856  -5.687 -11.128  1.00 80.98           H
ATOM   4446 2HB  ASP A 278      -0.174  -5.740  -9.645  1.00 80.98           H
ATOM   4447  CG  ASP A 278       0.688  -4.317 -10.890  1.00 79.41           C
ATOM   4448  OD1 ASP A 278       1.891  -4.288 -11.239  1.00 75.00           O
ATOM   4449  OD2 ASP A 278      -0.007  -3.287 -10.751  1.00 77.41           O
ATOM   4450  N   GLY A 279       2.470  -7.116 -12.868  1.00 84.57           N
ATOM   4451  H   GLY A 279       3.082  -7.416 -12.136  1.00 84.57           H
ATOM   4452  CA  GLY A 279       3.021  -7.027 -14.220  1.00 82.28           C
ATOM   4453 1HA  GLY A 279       3.850  -7.587 -14.239  1.00 82.28           H
ATOM   4454 2HA  GLY A 279       2.342  -7.416 -14.842  1.00 82.28           H
ATOM   4455  C   GLY A 279       3.362  -5.603 -14.669  1.00 82.04           C
ATOM   4456  O   GLY A 279       3.766  -5.416 -15.823  1.00 78.02           O
ATOM   4457  N   ARG A 280       3.217  -4.589 -13.807  1.00 81.86           N
ATOM   4458  H   ARG A 280       2.905  -4.802 -12.881  1.00 81.86           H
ATOM   4459  CA  ARG A 280       3.487  -3.183 -14.136  1.00 79.03           C
ATOM   4460  HA  ARG A 280       3.741  -3.173 -15.103  1.00 79.03           H
ATOM   4461  C   ARG A 280       4.663  -2.639 -13.319  1.00 75.54           C
ATOM   4462  O   ARG A 280       4.644  -2.651 -12.097  1.00 67.52           O
ATOM   4463  CB  ARG A 280       2.219  -2.335 -13.903  1.00 76.87           C
ATOM   4464 1HB  ARG A 280       1.973  -2.386 -12.935  1.00 76.87           H
ATOM   4465 2HB  ARG A 280       2.419  -1.386 -14.147  1.00 76.87           H
ATOM   4466  CG  ARG A 280       1.018  -2.805 -14.732  1.00 74.07           C
ATOM   4467 1HG  ARG A 280       1.246  -2.754 -15.704  1.00 74.07           H
ATOM   4468 2HG  ARG A 280       0.798  -3.750 -14.490  1.00 74.07           H
ATOM   4469  CD  ARG A 280      -0.195  -1.911 -14.447  1.00 71.43           C
ATOM   4470 1HD  ARG A 280      -0.411  -1.936 -13.471  1.00 71.43           H
ATOM   4471 2HD  ARG A 280       0.007  -0.971 -14.721  1.00 71.43           H
ATOM   4472  NE  ARG A 280      -1.387  -2.356 -15.189  1.00 64.64           N
ATOM   4473  HE  ARG A 280      -1.308  -3.209 -15.704  1.00 64.64           H
ATOM   4474  CZ  ARG A 280      -2.561  -1.726 -15.237  1.00 57.14           C
ATOM   4475  NH1 ARG A 280      -2.763  -0.604 -14.600  1.00 54.65           N
ATOM   4476 1HH1 ARG A 280      -2.027  -0.197 -14.059  1.00 54.65           H
ATOM   4477 2HH1 ARG A 280      -3.654  -0.152 -14.653  1.00 54.65           H
ATOM   4478  NH2 ARG A 280      -3.551  -2.215 -15.933  1.00 51.06           N
ATOM   4479 1HH2 ARG A 280      -3.433  -3.070 -16.437  1.00 51.06           H
ATOM   4480 2HH2 ARG A 280      -4.427  -1.734 -15.962  1.00 51.06           H
ATOM   4481  N   GLY A 281       5.645  -2.094 -14.008  1.00 74.49           N
ATOM   4482  H   GLY A 281       5.635  -2.200 -15.002  1.00 74.49           H
ATOM   4483  CA  GLY A 281       6.747  -1.345 -13.409  1.00 74.66           C
ATOM   4484 1HA  GLY A 281       7.212  -0.869 -14.155  1.00 74.66           H
ATOM   4485 2HA  GLY A 281       6.338  -0.675 -12.790  1.00 74.66           H
ATOM   4486  C   GLY A 281       7.772  -2.174 -12.635  1.00 78.07           C
ATOM   4487  O   GLY A 281       7.973  -3.356 -12.913  1.00 73.29           O
ATOM   4488  N   HIS A 282       8.461  -1.525 -11.699  1.00 72.81           N
ATOM   4489  H   HIS A 282       8.189  -0.586 -11.487  1.00 72.81           H
ATOM   4490  CA  HIS A 282       9.583  -2.088 -10.963  1.00 75.58           C
ATOM   4491  HA  HIS A 282       9.856  -2.893 -11.489  1.00 75.58           H
ATOM   4492  C   HIS A 282       9.180  -2.552  -9.560  1.00 75.87           C
ATOM   4493  O   HIS A 282       8.238  -2.039  -8.960  1.00 72.59           O
ATOM   4494  CB  HIS A 282      10.732  -1.078 -10.905  1.00 70.80           C
ATOM   4495 1HB  HIS A 282      10.415  -0.255 -10.433  1.00 70.80           H
ATOM   4496 2HB  HIS A 282      11.492  -1.483 -10.397  1.00 70.80           H
ATOM   4497  CG  HIS A 282      11.238  -0.674 -12.269  1.00 66.40           C
ATOM   4498  ND1 HIS A 282      11.939  -1.464 -13.140  1.00 61.79           N
ATOM   4499  HD1 HIS A 282      12.227  -2.407 -12.975  1.00 61.79           H
ATOM   4500  CD2 HIS A 282      11.046   0.535 -12.879  1.00 58.26           C
ATOM   4501  HD2 HIS A 282      10.562   1.319 -12.490  1.00 58.26           H
ATOM   4502  CE1 HIS A 282      12.173  -0.750 -14.259  1.00 53.77           C
ATOM   4503  HE1 HIS A 282      12.667  -1.089 -15.060  1.00 53.77           H
ATOM   4504  NE2 HIS A 282      11.647   0.483 -14.146  1.00 56.46           N
ATOM   4505  N   ALA A 283       9.940  -3.513  -9.038  1.00 71.54           N
ATOM   4506  H   ALA A 283      10.652  -3.910  -9.617  1.00 71.54           H
ATOM   4507  CA  ALA A 283       9.806  -4.026  -7.682  1.00 74.25           C
ATOM   4508  HA  ALA A 283       8.855  -4.323  -7.591  1.00 74.25           H
ATOM   4509  C   ALA A 283      10.043  -2.942  -6.608  1.00 74.26           C
ATOM   4510  O   ALA A 283      10.619  -1.879  -6.868  1.00 71.83           O
ATOM   4511  CB  ALA A 283      10.777  -5.204  -7.528  1.00 70.01           C
ATOM   4512 1HB  ALA A 283      10.613  -5.898  -8.229  1.00 70.01           H
ATOM   4513 2HB  ALA A 283      10.673  -5.640  -6.634  1.00 70.01           H
ATOM   4514 3HB  ALA A 283      11.726  -4.900  -7.613  1.00 70.01           H
ATOM   4515  N   LEU A 284       9.603  -3.250  -5.389  1.00 72.03           N
ATOM   4516  H   LEU A 284       9.058  -4.082  -5.289  1.00 72.03           H
ATOM   4517  CA  LEU A 284       9.860  -2.459  -4.187  1.00 71.19           C
ATOM   4518  HA  LEU A 284       9.627  -1.507  -4.385  1.00 71.19           H
ATOM   4519  C   LEU A 284      11.347  -2.555  -3.834  1.00 71.13           C
ATOM   4520  O   LEU A 284      11.796  -3.487  -3.170  1.00 69.20           O
ATOM   4521  CB  LEU A 284       8.977  -2.990  -3.043  1.00 68.78           C
ATOM   4522 1HB  LEU A 284       9.136  -3.974  -2.960  1.00 68.78           H
ATOM   4523 2HB  LEU A 284       9.257  -2.534  -2.198  1.00 68.78           H
ATOM   4524  CG  LEU A 284       7.463  -2.763  -3.232  1.00 66.12           C
ATOM   4525  HG  LEU A 284       7.236  -2.980  -4.181  1.00 66.12           H
ATOM   4526  CD1 LEU A 284       6.687  -3.657  -2.273  1.00 63.01           C
ATOM   4527 1HD1 LEU A 284       5.701  -3.526  -2.379  1.00 63.01           H
ATOM   4528 2HD1 LEU A 284       6.924  -3.454  -1.323  1.00 63.01           H
ATOM   4529 3HD1 LEU A 284       6.888  -4.622  -2.441  1.00 63.01           H
ATOM   4530  CD2 LEU A 284       7.066  -1.316  -2.954  1.00 66.49           C
ATOM   4531 1HD2 LEU A 284       6.083  -1.184  -3.080  1.00 66.49           H
ATOM   4532 2HD2 LEU A 284       7.542  -0.689  -3.570  1.00 66.49           H
ATOM   4533 3HD2 LEU A 284       7.293  -1.056  -2.015  1.00 66.49           H
ATOM   4534  N   THR A 285      12.122  -1.575  -4.263  1.00 67.64           N
ATOM   4535  H   THR A 285      11.737  -0.901  -4.893  1.00 67.64           H
ATOM   4536  CA  THR A 285      13.526  -1.433  -3.854  1.00 67.89           C
ATOM   4537  HA  THR A 285      13.782  -2.306  -3.439  1.00 67.89           H
ATOM   4538  C   THR A 285      13.645  -0.313  -2.837  1.00 67.14           C
ATOM   4539  O   THR A 285      13.102   0.777  -3.048  1.00 63.34           O
ATOM   4540  CB  THR A 285      14.451  -1.185  -5.045  1.00 63.20           C
ATOM   4541  HB  THR A 285      15.346  -0.912  -4.692  1.00 63.20           H
ATOM   4542  OG1 THR A 285      14.013  -0.102  -5.834  1.00 55.78           O
ATOM   4543  HG1 THR A 285      13.914  -0.388  -6.742  1.00 55.78           H
ATOM   4544  CG2 THR A 285      14.533  -2.411  -5.952  1.00 54.10           C
ATOM   4545 1HG2 THR A 285      15.140  -2.242  -6.729  1.00 54.10           H
ATOM   4546 2HG2 THR A 285      13.632  -2.651  -6.312  1.00 54.10           H
ATOM   4547 3HG2 THR A 285      14.886  -3.203  -5.453  1.00 54.10           H
ATOM   4548  N   ARG A 286      14.349  -0.560  -1.728  1.00 59.90           N
ATOM   4549  H   ARG A 286      14.708  -1.482  -1.586  1.00 59.90           H
ATOM   4550  CA  ARG A 286      14.619   0.461  -0.708  1.00 61.32           C
ATOM   4551  HA  ARG A 286      13.738   0.756  -0.337  1.00 61.32           H
ATOM   4552  C   ARG A 286      15.317   1.659  -1.367  1.00 58.01           C
ATOM   4553  O   ARG A 286      16.436   1.539  -1.861  1.00 58.53           O
ATOM   4554  CB  ARG A 286      15.453  -0.138   0.440  1.00 60.85           C
ATOM   4555 1HB  ARG A 286      14.983  -0.950   0.786  1.00 60.85           H
ATOM   4556 2HB  ARG A 286      16.349  -0.399   0.081  1.00 60.85           H
ATOM   4557  CG  ARG A 286      15.655   0.855   1.607  1.00 55.25           C
ATOM   4558 1HG  ARG A 286      16.155   1.655   1.275  1.00 55.25           H
ATOM   4559 2HG  ARG A 286      14.761   1.140   1.953  1.00 55.25           H
ATOM   4560  CD  ARG A 286      16.453   0.205   2.753  1.00 54.15           C
ATOM   4561 1HD  ARG A 286      15.928  -0.552   3.142  1.00 54.15           H
ATOM   4562 2HD  ARG A 286      17.325  -0.138   2.404  1.00 54.15           H
ATOM   4563  NE  ARG A 286      16.740   1.176   3.840  1.00 49.95           N
ATOM   4564  HE  ARG A 286      16.308   2.074   3.762  1.00 49.95           H
ATOM   4565  CZ  ARG A 286      17.507   0.978   4.900  1.00 44.40           C
ATOM   4566  NH1 ARG A 286      18.118  -0.151   5.112  1.00 43.06           N
ATOM   4567 1HH1 ARG A 286      18.016  -0.905   4.463  1.00 43.06           H
ATOM   4568 2HH1 ARG A 286      18.690  -0.265   5.924  1.00 43.06           H
ATOM   4569  NH2 ARG A 286      17.680   1.925   5.770  1.00 40.34           N
ATOM   4570 1HH2 ARG A 286      17.233   2.810   5.641  1.00 40.34           H
ATOM   4571 2HH2 ARG A 286      18.261   1.770   6.569  1.00 40.34           H
ATOM   4572  N   ARG A 287      14.643   2.811  -1.372  1.00 62.43           N
ATOM   4573  H   ARG A 287      13.707   2.829  -1.020  1.00 62.43           H
ATOM   4574  CA  ARG A 287      15.240   4.054  -1.881  1.00 62.44           C
ATOM   4575  HA  ARG A 287      15.734   3.833  -2.722  1.00 62.44           H
ATOM   4576  C   ARG A 287      16.212   4.573  -0.831  1.00 59.43           C
ATOM   4577  O   ARG A 287      15.797   5.158   0.160  1.00 58.11           O
ATOM   4578  CB  ARG A 287      14.168   5.089  -2.254  1.00 60.35           C
ATOM   4579 1HB  ARG A 287      13.502   5.148  -1.510  1.00 60.35           H
ATOM   4580 2HB  ARG A 287      14.607   5.979  -2.380  1.00 60.35           H
ATOM   4581  CG  ARG A 287      13.434   4.708  -3.550  1.00 56.46           C
ATOM   4582 1HG  ARG A 287      14.106   4.549  -4.273  1.00 56.46           H
ATOM   4583 2HG  ARG A 287      12.906   3.873  -3.395  1.00 56.46           H
ATOM   4584  CD  ARG A 287      12.481   5.840  -3.981  1.00 54.82           C
ATOM   4585 1HD  ARG A 287      11.746   5.937  -3.309  1.00 54.82           H
ATOM   4586 2HD  ARG A 287      12.987   6.700  -4.049  1.00 54.82           H
ATOM   4587  NE  ARG A 287      11.866   5.557  -5.304  1.00 50.97           N
ATOM   4588  HE  ARG A 287      11.983   4.633  -5.669  1.00 50.97           H
ATOM   4589  CZ  ARG A 287      11.180   6.409  -6.044  1.00 44.99           C
ATOM   4590  NH1 ARG A 287      10.916   7.629  -5.651  1.00 43.53           N
ATOM   4591 1HH1 ARG A 287      11.237   7.948  -4.759  1.00 43.53           H
ATOM   4592 2HH1 ARG A 287      10.393   8.243  -6.242  1.00 43.53           H
ATOM   4593  NH2 ARG A 287      10.745   6.050  -7.206  1.00 41.54           N
ATOM   4594 1HH2 ARG A 287      10.928   5.127  -7.545  1.00 41.54           H
ATOM   4595 2HH2 ARG A 287      10.226   6.695  -7.767  1.00 41.54           H
ATOM   4596  N   ARG A 288      17.512   4.399  -1.060  1.00 59.30           N
ATOM   4597  H   ARG A 288      17.812   3.727  -1.737  1.00 59.30           H
ATOM   4598  CA  ARG A 288      18.506   5.186  -0.327  1.00 60.12           C
ATOM   4599  HA  ARG A 288      18.364   5.027   0.650  1.00 60.12           H
ATOM   4600  C   ARG A 288      18.271   6.648  -0.684  1.00 56.54           C
ATOM   4601  O   ARG A 288      18.341   7.019  -1.852  1.00 54.54           O
ATOM   4602  CB  ARG A 288      19.940   4.741  -0.651  1.00 57.51           C
ATOM   4603 1HB  ARG A 288      20.027   4.613  -1.639  1.00 57.51           H
ATOM   4604 2HB  ARG A 288      20.578   5.449  -0.349  1.00 57.51           H
ATOM   4605  CG  ARG A 288      20.284   3.424   0.056  1.00 52.35           C
ATOM   4606 1HG  ARG A 288      20.120   3.527   1.037  1.00 52.35           H
ATOM   4607 2HG  ARG A 288      19.700   2.697  -0.305  1.00 52.35           H
ATOM   4608  CD  ARG A 288      21.757   3.048  -0.172  1.00 50.20           C
ATOM   4609 1HD  ARG A 288      21.899   2.796  -1.129  1.00 50.20           H
ATOM   4610 2HD  ARG A 288      22.345   3.823   0.060  1.00 50.20           H
ATOM   4611  NE  ARG A 288      22.154   1.901   0.669  1.00 45.73           N
ATOM   4612  HE  ARG A 288      21.460   1.544   1.294  1.00 45.73           H
ATOM   4613  CZ  ARG A 288      23.331   1.296   0.683  1.00 41.22           C
ATOM   4614  NH1 ARG A 288      24.296   1.646  -0.119  1.00 39.73           N
ATOM   4615 1HH1 ARG A 288      24.159   2.392  -0.770  1.00 39.73           H
ATOM   4616 2HH1 ARG A 288      25.174   1.168  -0.083  1.00 39.73           H
ATOM   4617  NH2 ARG A 288      23.563   0.320   1.520  1.00 38.25           N
ATOM   4618 1HH2 ARG A 288      22.849   0.026   2.155  1.00 38.25           H
ATOM   4619 2HH2 ARG A 288      24.455  -0.133   1.525  1.00 38.25           H
ATOM   4620  N   ARG A 289      17.960   7.483   0.311  1.00 55.49           N
ATOM   4621  H   ARG A 289      17.839   7.101   1.227  1.00 55.49           H
ATOM   4622  CA  ARG A 289      17.786   8.923   0.136  1.00 54.97           C
ATOM   4623  HA  ARG A 289      17.048   9.113  -0.511  1.00 54.97           H
ATOM   4624  C   ARG A 289      19.095   9.463  -0.438  1.00 51.70           C
ATOM   4625  O   ARG A 289      20.091   9.557   0.273  1.00 50.23           O
ATOM   4626  CB  ARG A 289      17.392   9.543   1.490  1.00 52.45           C
ATOM   4627 1HB  ARG A 289      16.782   8.906   1.962  1.00 52.45           H
ATOM   4628 2HB  ARG A 289      18.223   9.672   2.031  1.00 52.45           H
ATOM   4629  CG  ARG A 289      16.676  10.901   1.371  1.00 47.98           C
ATOM   4630 1HG  ARG A 289      17.288  11.565   0.941  1.00 47.98           H
ATOM   4631 2HG  ARG A 289      15.852  10.797   0.813  1.00 47.98           H
ATOM   4632  CD  ARG A 289      16.287  11.394   2.778  1.00 45.23           C
ATOM   4633 1HD  ARG A 289      15.836  10.653   3.275  1.00 45.23           H
ATOM   4634 2HD  ARG A 289      17.111  11.673   3.270  1.00 45.23           H
ATOM   4635  NE  ARG A 289      15.360  12.552   2.760  1.00 41.32           N
ATOM   4636  HE  ARG A 289      15.084  12.901   1.865  1.00 41.32           H
ATOM   4637  CZ  ARG A 289      14.866  13.164   3.827  1.00 38.16           C
ATOM   4638  NH1 ARG A 289      15.223  12.846   5.048  1.00 36.77           N
ATOM   4639 1HH1 ARG A 289      15.891  12.118   5.200  1.00 36.77           H
ATOM   4640 2HH1 ARG A 289      14.827  13.332   5.827  1.00 36.77           H
ATOM   4641  NH2 ARG A 289      13.982  14.105   3.702  1.00 35.87           N
ATOM   4642 1HH2 ARG A 289      13.666  14.376   2.793  1.00 35.87           H
ATOM   4643 2HH2 ARG A 289      13.617  14.559   4.515  1.00 35.87           H
ATOM   4644  N   ALA A 290      19.116   9.751  -1.729  1.00 50.06           N
ATOM   4645  H   ALA A 290      18.338   9.500  -2.305  1.00 50.06           H
ATOM   4646  CA  ALA A 290      20.257  10.428  -2.319  1.00 51.23           C
ATOM   4647  HA  ALA A 290      21.071   9.857  -2.215  1.00 51.23           H
ATOM   4648  C   ALA A 290      20.406  11.748  -1.559  1.00 51.01           C
ATOM   4649  O   ALA A 290      19.471  12.552  -1.531  1.00 48.96           O
ATOM   4650  CB  ALA A 290      20.032  10.638  -3.825  1.00 47.66           C
ATOM   4651 1HB  ALA A 290      19.938   9.762  -4.299  1.00 47.66           H
ATOM   4652 2HB  ALA A 290      20.799  11.129  -4.237  1.00 47.66           H
ATOM   4653 3HB  ALA A 290      19.201  11.169  -3.993  1.00 47.66           H
ATOM   4654  N   LYS A 291      21.551  11.956  -0.894  1.00 48.74           N
ATOM   4655  H   LYS A 291      22.206  11.205  -0.812  1.00 48.74           H
ATOM   4656  CA  LYS A 291      21.875  13.249  -0.282  1.00 50.56           C
ATOM   4657  HA  LYS A 291      21.246  13.405   0.480  1.00 50.56           H
ATOM   4658  C   LYS A 291      21.696  14.291  -1.382  1.00 49.38           C
ATOM   4659  O   LYS A 291      22.487  14.333  -2.322  1.00 47.61           O
ATOM   4660  CB  LYS A 291      23.307  13.270   0.304  1.00 47.54           C
ATOM   4661 1HB  LYS A 291      23.919  12.796  -0.329  1.00 47.54           H
ATOM   4662 2HB  LYS A 291      23.599  14.222   0.400  1.00 47.54           H
ATOM   4663  CG  LYS A 291      23.413  12.591   1.678  1.00 41.87           C
ATOM   4664 1HG  LYS A 291      22.768  13.031   2.303  1.00 41.87           H
ATOM   4665 2HG  LYS A 291      23.174  11.625   1.577  1.00 41.87           H
ATOM   4666  CD  LYS A 291      24.836  12.696   2.272  1.00 38.03           C
ATOM   4667 1HD  LYS A 291      25.480  12.220   1.673  1.00 38.03           H
ATOM   4668 2HD  LYS A 291      25.095  13.660   2.341  1.00 38.03           H
ATOM   4669  CE  LYS A 291      24.889  12.061   3.671  1.00 32.53           C
ATOM   4670 1HE  LYS A 291      24.254  12.544   4.275  1.00 32.53           H
ATOM   4671 2HE  LYS A 291      24.621  11.100   3.605  1.00 32.53           H
ATOM   4672  NZ  LYS A 291      26.233  12.110   4.301  1.00 30.30           N
ATOM   4673 1HZ  LYS A 291      26.220  11.687   5.207  1.00 30.30           H
ATOM   4674 2HZ  LYS A 291      26.545  13.054   4.407  1.00 30.30           H
ATOM   4675 3HZ  LYS A 291      26.907  11.625   3.745  1.00 30.30           H
ATOM   4676  N   ARG A 292      20.617  15.063  -1.307  1.00 45.44           N
ATOM   4677  H   ARG A 292      19.915  14.853  -0.626  1.00 45.44           H
ATOM   4678  CA  ARG A 292      20.428  16.207  -2.189  1.00 47.17           C
ATOM   4679  HA  ARG A 292      20.451  15.885  -3.135  1.00 47.17           H
ATOM   4680  C   ARG A 292      21.572  17.164  -1.872  1.00 44.90           C
ATOM   4681  O   ARG A 292      21.491  17.913  -0.906  1.00 42.24           O
ATOM   4682  CB  ARG A 292      19.060  16.876  -1.971  1.00 44.34           C
ATOM   4683 1HB  ARG A 292      18.866  16.888  -0.990  1.00 44.34           H
ATOM   4684 2HB  ARG A 292      19.108  17.814  -2.313  1.00 44.34           H
ATOM   4685  CG  ARG A 292      17.907  16.153  -2.688  1.00 40.97           C
ATOM   4686 1HG  ARG A 292      18.096  16.123  -3.670  1.00 40.97           H
ATOM   4687 2HG  ARG A 292      17.831  15.221  -2.334  1.00 40.97           H
ATOM   4688  CD  ARG A 292      16.581  16.900  -2.446  1.00 38.05           C
ATOM   4689 1HD  ARG A 292      16.312  16.806  -1.487  1.00 38.05           H
ATOM   4690 2HD  ARG A 292      16.695  17.869  -2.667  1.00 38.05           H
ATOM   4691  NE  ARG A 292      15.479  16.380  -3.273  1.00 34.75           N
ATOM   4692  HE  ARG A 292      15.720  15.690  -3.956  1.00 34.75           H
ATOM   4693  CZ  ARG A 292      14.199  16.729  -3.209  1.00 32.00           C
ATOM   4694  NH1 ARG A 292      13.758  17.581  -2.333  1.00 30.91           N
ATOM   4695 1HH1 ARG A 292      14.389  17.997  -1.678  1.00 30.91           H
ATOM   4696 2HH1 ARG A 292      12.787  17.821  -2.313  1.00 30.91           H
ATOM   4697  NH2 ARG A 292      13.322  16.219  -4.042  1.00 30.19           N
ATOM   4698 1HH2 ARG A 292      13.615  15.560  -4.735  1.00 30.19           H
ATOM   4699 2HH2 ARG A 292      12.361  16.490  -3.984  1.00 30.19           H
ATOM   4700  N   SER A 293      22.648  17.128  -2.661  1.00 43.15           N
ATOM   4701  H   SER A 293      22.803  16.329  -3.242  1.00 43.15           H
ATOM   4702  CA  SER A 293      23.596  18.225  -2.691  1.00 47.03           C
ATOM   4703  HA  SER A 293      24.029  18.279  -1.791  1.00 47.03           H
ATOM   4704  C   SER A 293      22.789  19.473  -3.053  1.00 45.85           C
ATOM   4705  O   SER A 293      22.148  19.465  -4.114  1.00 43.93           O
ATOM   4706  CB  SER A 293      24.692  17.992  -3.730  1.00 42.99           C
ATOM   4707 1HB  SER A 293      24.300  17.846  -4.638  1.00 42.99           H
ATOM   4708 2HB  SER A 293      25.326  18.764  -3.761  1.00 42.99           H
ATOM   4709  OG  SER A 293      25.433  16.841  -3.392  1.00 35.86           O
ATOM   4710  HG  SER A 293      24.842  16.092  -3.315  1.00 35.86           H
ATOM   4711  N   PRO A 294      22.745  20.504  -2.206  1.00 40.12           N
ATOM   4712  CA  PRO A 294      22.114  21.751  -2.589  1.00 42.35           C
ATOM   4713  HA  PRO A 294      21.179  21.623  -2.919  1.00 42.35           H
ATOM   4714  C   PRO A 294      22.952  22.330  -3.729  1.00 42.31           C
ATOM   4715  O   PRO A 294      23.976  22.967  -3.501  1.00 41.55           O
ATOM   4716  CB  PRO A 294      22.081  22.615  -1.325  1.00 37.95           C
ATOM   4717 1HB  PRO A 294      22.211  23.581  -1.549  1.00 37.95           H
ATOM   4718 2HB  PRO A 294      21.216  22.500  -0.836  1.00 37.95           H
ATOM   4719  CG  PRO A 294      23.252  22.085  -0.495  1.00 37.66           C
ATOM   4720 1HG  PRO A 294      24.092  22.584  -0.707  1.00 37.66           H
ATOM   4721 2HG  PRO A 294      23.057  22.161   0.483  1.00 37.66           H
ATOM   4722  CD  PRO A 294      23.378  20.623  -0.905  1.00 42.41           C
ATOM   4723 1HD  PRO A 294      24.337  20.351  -0.978  1.00 42.41           H
ATOM   4724 2HD  PRO A 294      22.910  20.025  -0.254  1.00 42.41           H
ATOM   4725  N   LYS A 295      22.544  22.063  -4.964  1.00 46.16           N
ATOM   4726  H   LYS A 295      21.907  21.310  -5.130  1.00 46.16           H
ATOM   4727  CA  LYS A 295      23.028  22.873  -6.080  1.00 48.72           C
ATOM   4728  HA  LYS A 295      24.028  22.848  -6.092  1.00 48.72           H
ATOM   4729  C   LYS A 295      22.497  24.274  -5.813  1.00 46.90           C
ATOM   4730  O   LYS A 295      21.325  24.557  -6.050  1.00 44.29           O
ATOM   4731  CB  LYS A 295      22.594  22.318  -7.446  1.00 45.85           C
ATOM   4732 1HB  LYS A 295      21.648  22.001  -7.379  1.00 45.85           H
ATOM   4733 2HB  LYS A 295      22.654  23.050  -8.125  1.00 45.85           H
ATOM   4734  CG  LYS A 295      23.477  21.146  -7.903  1.00 41.07           C
ATOM   4735 1HG  LYS A 295      24.433  21.440  -7.891  1.00 41.07           H
ATOM   4736 2HG  LYS A 295      23.354  20.384  -7.267  1.00 41.07           H
ATOM   4737  CD  LYS A 295      23.120  20.671  -9.324  1.00 37.68           C
ATOM   4738 1HD  LYS A 295      22.174  20.348  -9.332  1.00 37.68           H
ATOM   4739 2HD  LYS A 295      23.216  21.438  -9.959  1.00 37.68           H
ATOM   4740  CE  LYS A 295      24.048  19.525  -9.773  1.00 33.44           C
ATOM   4741 1HE  LYS A 295      24.991  19.855  -9.809  1.00 33.44           H
ATOM   4742 2HE  LYS A 295      23.984  18.770  -9.121  1.00 33.44           H
ATOM   4743  NZ  LYS A 295      23.703  18.995 -11.114  1.00 31.20           N
ATOM   4744 1HZ  LYS A 295      24.321  18.254 -11.377  1.00 31.20           H
ATOM   4745 2HZ  LYS A 295      23.767  19.711 -11.810  1.00 31.20           H
ATOM   4746 3HZ  LYS A 295      22.770  18.636 -11.128  1.00 31.20           H
ATOM   4747  N   HIS A 296      23.372  25.138  -5.263  1.00 42.26           N
ATOM   4748  H   HIS A 296      24.212  24.762  -4.871  1.00 42.26           H
ATOM   4749  CA  HIS A 296      23.183  26.571  -5.199  1.00 45.61           C
ATOM   4750  HA  HIS A 296      22.363  26.747  -4.654  1.00 45.61           H
ATOM   4751  C   HIS A 296      23.001  27.084  -6.636  1.00 43.66           C
ATOM   4752  O   HIS A 296      23.946  27.477  -7.310  1.00 40.89           O
ATOM   4753  CB  HIS A 296      24.375  27.234  -4.495  1.00 41.87           C
ATOM   4754 1HB  HIS A 296      25.180  26.654  -4.618  1.00 41.87           H
ATOM   4755 2HB  HIS A 296      24.538  28.126  -4.917  1.00 41.87           H
ATOM   4756  CG  HIS A 296      24.180  27.451  -3.010  1.00 37.23           C
ATOM   4757  ND1 HIS A 296      23.529  28.525  -2.441  1.00 33.26           N
ATOM   4758  HD1 HIS A 296      23.084  29.272  -2.936  1.00 33.26           H
ATOM   4759  CD2 HIS A 296      24.637  26.662  -1.991  1.00 31.26           C
ATOM   4760  HD2 HIS A 296      25.149  25.809  -2.088  1.00 31.26           H
ATOM   4761  CE1 HIS A 296      23.597  28.393  -1.107  1.00 30.39           C
ATOM   4762  HE1 HIS A 296      23.213  29.039  -0.447  1.00 30.39           H
ATOM   4763  NE2 HIS A 296      24.257  27.266  -0.786  1.00 32.48           N
ATOM   4764  N   HIS A 297      21.760  27.033  -7.135  1.00 43.61           N
ATOM   4765  H   HIS A 297      21.082  26.431  -6.714  1.00 43.61           H
ATOM   4766  CA  HIS A 297      21.389  27.841  -8.279  1.00 46.28           C
ATOM   4767  HA  HIS A 297      22.087  27.738  -8.988  1.00 46.28           H
ATOM   4768  C   HIS A 297      21.336  29.281  -7.783  1.00 43.96           C
ATOM   4769  O   HIS A 297      20.393  29.676  -7.097  1.00 41.41           O
ATOM   4770  CB  HIS A 297      20.078  27.356  -8.910  1.00 43.94           C
ATOM   4771 1HB  HIS A 297      19.472  27.018  -8.190  1.00 43.94           H
ATOM   4772 2HB  HIS A 297      19.639  28.119  -9.385  1.00 43.94           H
ATOM   4773  CG  HIS A 297      20.314  26.242  -9.904  1.00 40.34           C
ATOM   4774  ND1 HIS A 297      21.051  26.343 -11.064  1.00 36.50           N
ATOM   4775  HD1 HIS A 297      21.512  27.166 -11.396  1.00 36.50           H
ATOM   4776  CD2 HIS A 297      19.856  24.959  -9.826  1.00 34.46           C
ATOM   4777  HD2 HIS A 297      19.288  24.579  -9.097  1.00 34.46           H
ATOM   4778  CE1 HIS A 297      21.043  25.142 -11.673  1.00 32.26           C
ATOM   4779  HE1 HIS A 297      21.504  24.933 -12.535  1.00 32.26           H
ATOM   4780  NE2 HIS A 297      20.327  24.269 -10.955  1.00 33.58           N
ATOM   4781  N   SER A 298      22.373  30.048  -8.116  1.00 43.40           N
ATOM   4782  H   SER A 298      23.177  29.604  -8.513  1.00 43.40           H
ATOM   4783  CA  SER A 298      22.408  31.493  -7.938  1.00 47.25           C
ATOM   4784  HA  SER A 298      22.478  31.667  -6.956  1.00 47.25           H
ATOM   4785  C   SER A 298      21.106  32.090  -8.494  1.00 47.88           C
ATOM   4786  O   SER A 298      20.776  31.921  -9.671  1.00 45.64           O
ATOM   4787  CB  SER A 298      23.644  32.089  -8.628  1.00 43.57           C
ATOM   4788 1HB  SER A 298      23.646  33.086  -8.548  1.00 43.57           H
ATOM   4789 2HB  SER A 298      24.483  31.721  -8.227  1.00 43.57           H
ATOM   4790  OG  SER A 298      23.675  31.784 -10.007  1.00 36.26           O
ATOM   4791  HG  SER A 298      23.682  30.834 -10.124  1.00 36.26           H
ATOM   4792  N   GLN A 299      20.366  32.770  -7.625  1.00 45.89           N
ATOM   4793  H   GLN A 299      20.627  32.729  -6.660  1.00 45.89           H
ATOM   4794  CA  GLN A 299      19.197  33.575  -7.979  1.00 48.48           C
ATOM   4795  HA  GLN A 299      18.610  33.006  -8.555  1.00 48.48           H
ATOM   4796  C   GLN A 299      19.647  34.806  -8.774  1.00 48.95           C
ATOM   4797  O   GLN A 299      19.596  35.930  -8.296  1.00 46.54           O
ATOM   4798  CB  GLN A 299      18.430  33.974  -6.703  1.00 45.46           C
ATOM   4799 1HB  GLN A 299      19.083  34.374  -6.060  1.00 45.46           H
ATOM   4800 2HB  GLN A 299      17.746  34.659  -6.953  1.00 45.46           H
ATOM   4801  CG  GLN A 299      17.707  32.831  -5.984  1.00 39.85           C
ATOM   4802 1HG  GLN A 299      17.037  32.429  -6.608  1.00 39.85           H
ATOM   4803 2HG  GLN A 299      18.378  32.137  -5.724  1.00 39.85           H
ATOM   4804  CD  GLN A 299      16.982  33.322  -4.722  1.00 35.39           C
ATOM   4805  OE1 GLN A 299      17.135  34.451  -4.289  1.00 32.81           O
ATOM   4806  NE2 GLN A 299      16.193  32.503  -4.076  1.00 33.93           N
ATOM   4807 1HE2 GLN A 299      15.729  32.808  -3.244  1.00 33.93           H
ATOM   4808 2HE2 GLN A 299      16.053  31.572  -4.414  1.00 33.93           H
ATOM   4809  N   ARG A 300      20.102  34.613 -10.001  1.00 48.71           N
ATOM   4810  H   ARG A 300      20.486  33.723 -10.247  1.00 48.71           H
ATOM   4811  CA  ARG A 300      20.055  35.673 -11.004  1.00 50.77           C
ATOM   4812  HA  ARG A 300      20.222  36.548 -10.550  1.00 50.77           H
ATOM   4813  C   ARG A 300      18.658  35.644 -11.604  1.00 49.68           C
ATOM   4814  O   ARG A 300      18.245  34.615 -12.142  1.00 46.65           O
ATOM   4815  CB  ARG A 300      21.168  35.521 -12.050  1.00 46.20           C
ATOM   4816 1HB  ARG A 300      21.348  34.549 -12.198  1.00 46.20           H
ATOM   4817 2HB  ARG A 300      20.870  35.939 -12.908  1.00 46.20           H
ATOM   4818  CG  ARG A 300      22.459  36.210 -11.570  1.00 40.78           C
ATOM   4819 1HG  ARG A 300      22.269  37.177 -11.399  1.00 40.78           H
ATOM   4820 2HG  ARG A 300      22.765  35.776 -10.723  1.00 40.78           H
ATOM   4821  CD  ARG A 300      23.576  36.101 -12.615  1.00 37.51           C
ATOM   4822 1HD  ARG A 300      23.894  35.155 -12.671  1.00 37.51           H
ATOM   4823 2HD  ARG A 300      23.231  36.390 -13.508  1.00 37.51           H
ATOM   4824  NE  ARG A 300      24.732  36.958 -12.265  1.00 34.14           N
ATOM   4825  HE  ARG A 300      24.630  37.539 -11.457  1.00 34.14           H
ATOM   4826  CZ  ARG A 300      25.885  37.036 -12.909  1.00 32.78           C
ATOM   4827  NH1 ARG A 300      26.149  36.295 -13.944  1.00 32.53           N
ATOM   4828 1HH1 ARG A 300      25.470  35.640 -14.277  1.00 32.53           H
ATOM   4829 2HH1 ARG A 300      27.031  36.380 -14.408  1.00 32.53           H
ATOM   4830  NH2 ARG A 300      26.809  37.875 -12.520  1.00 33.28           N
ATOM   4831 1HH2 ARG A 300      26.647  38.465 -11.729  1.00 33.28           H
ATOM   4832 2HH2 ARG A 300      27.677  37.927 -13.013  1.00 33.28           H
ATOM   4833  N   ALA A 301      17.941  36.766 -11.479  1.00 45.87           N
ATOM   4834  H   ALA A 301      18.329  37.500 -10.922  1.00 45.87           H
ATOM   4835  CA  ALA A 301      16.642  37.004 -12.088  1.00 47.42           C
ATOM   4836  HA  ALA A 301      15.983  36.378 -11.670  1.00 47.42           H
ATOM   4837  C   ALA A 301      16.700  36.693 -13.598  1.00 47.83           C
ATOM   4838  O   ALA A 301      17.074  37.531 -14.418  1.00 45.82           O
ATOM   4839  CB  ALA A 301      16.242  38.462 -11.795  1.00 43.12           C
ATOM   4840 1HB  ALA A 301      16.213  38.635 -10.810  1.00 43.12           H
ATOM   4841 2HB  ALA A 301      15.338  38.668 -12.170  1.00 43.12           H
ATOM   4842 3HB  ALA A 301      16.896  39.101 -12.200  1.00 43.12           H
ATOM   4843  N   ARG A 302      16.386  35.446 -13.966  1.00 51.01           N
ATOM   4844  H   ARG A 302      16.212  34.764 -13.255  1.00 51.01           H
ATOM   4845  CA  ARG A 302      16.287  35.042 -15.365  1.00 54.02           C
ATOM   4846  HA  ARG A 302      17.037  35.469 -15.870  1.00 54.02           H
ATOM   4847  C   ARG A 302      14.944  35.551 -15.892  1.00 54.55           C
ATOM   4848  O   ARG A 302      13.905  35.220 -15.329  1.00 52.53           O
ATOM   4849  CB  ARG A 302      16.457  33.517 -15.513  1.00 50.31           C
ATOM   4850 1HB  ARG A 302      15.997  33.062 -14.750  1.00 50.31           H
ATOM   4851 2HB  ARG A 302      16.042  33.225 -16.375  1.00 50.31           H
ATOM   4852  CG  ARG A 302      17.946  33.118 -15.512  1.00 44.32           C
ATOM   4853 1HG  ARG A 302      18.402  33.566 -16.281  1.00 44.32           H
ATOM   4854 2HG  ARG A 302      18.362  33.422 -14.655  1.00 44.32           H
ATOM   4855  CD  ARG A 302      18.124  31.589 -15.643  1.00 40.78           C
ATOM   4856 1HD  ARG A 302      17.847  31.142 -14.792  1.00 40.78           H
ATOM   4857 2HD  ARG A 302      17.564  31.246 -16.398  1.00 40.78           H
ATOM   4858  NE  ARG A 302      19.531  31.221 -15.915  1.00 37.33           N
ATOM   4859  HE  ARG A 302      20.151  31.971 -16.144  1.00 37.33           H
ATOM   4860  CZ  ARG A 302      20.060  30.003 -15.888  1.00 35.45           C
ATOM   4861  NH1 ARG A 302      19.360  28.948 -15.550  1.00 35.21           N
ATOM   4862 1HH1 ARG A 302      18.396  29.046 -15.302  1.00 35.21           H
ATOM   4863 2HH1 ARG A 302      19.790  28.045 -15.540  1.00 35.21           H
ATOM   4864  NH2 ARG A 302      21.305  29.811 -16.208  1.00 34.26           N
ATOM   4865 1HH2 ARG A 302      21.877  30.585 -16.479  1.00 34.26           H
ATOM   4866 2HH2 ARG A 302      21.691  28.889 -16.184  1.00 34.26           H
ATOM   4867  N   LYS A 303      14.991  36.344 -16.979  1.00 52.46           N
ATOM   4868  H   LYS A 303      15.870  36.766 -17.202  1.00 52.46           H
ATOM   4869  CA  LYS A 303      13.856  36.641 -17.866  1.00 57.47           C
ATOM   4870  HA  LYS A 303      13.372  37.421 -17.469  1.00 57.47           H
ATOM   4871  C   LYS A 303      12.951  35.408 -17.942  1.00 61.64           C
ATOM   4872  O   LYS A 303      13.479  34.300 -18.091  1.00 59.70           O
ATOM   4873  CB  LYS A 303      14.372  36.970 -19.288  1.00 51.40           C
ATOM   4874 1HB  LYS A 303      15.136  36.358 -19.495  1.00 51.40           H
ATOM   4875 2HB  LYS A 303      13.629  36.808 -19.938  1.00 51.40           H
ATOM   4876  CG  LYS A 303      14.858  38.418 -19.470  1.00 44.62           C
ATOM   4877 1HG  LYS A 303      14.092  39.041 -19.312  1.00 44.62           H
ATOM   4878 2HG  LYS A 303      15.582  38.605 -18.806  1.00 44.62           H
ATOM   4879  CD  LYS A 303      15.407  38.648 -20.888  1.00 40.38           C
ATOM   4880 1HD  LYS A 303      16.239  38.107 -21.006  1.00 40.38           H
ATOM   4881 2HD  LYS A 303      14.721  38.354 -21.554  1.00 40.38           H
ATOM   4882  CE  LYS A 303      15.737  40.128 -21.133  1.00 34.05           C
ATOM   4883 1HE  LYS A 303      14.899  40.669 -21.059  1.00 34.05           H
ATOM   4884 2HE  LYS A 303      16.396  40.437 -20.447  1.00 34.05           H
ATOM   4885  NZ  LYS A 303      16.326  40.378 -22.478  1.00 30.96           N
ATOM   4886 1HZ  LYS A 303      16.529  41.349 -22.606  1.00 30.96           H
ATOM   4887 2HZ  LYS A 303      15.696  40.098 -23.203  1.00 30.96           H
ATOM   4888 3HZ  LYS A 303      17.178  39.868 -22.597  1.00 30.96           H
ATOM   4889  N   LYS A 304      11.619  35.590 -17.832  1.00 64.79           N
ATOM   4890  H   LYS A 304      11.287  36.521 -17.680  1.00 64.79           H
ATOM   4891  CA  LYS A 304      10.619  34.511 -17.920  1.00 69.21           C
ATOM   4892  HA  LYS A 304      10.745  33.945 -17.105  1.00 69.21           H
ATOM   4893  C   LYS A 304      10.871  33.679 -19.186  1.00 73.80           C
ATOM   4894  O   LYS A 304      10.401  34.028 -20.265  1.00 69.97           O
ATOM   4895  CB  LYS A 304       9.182  35.096 -17.941  1.00 62.17           C
ATOM   4896 1HB  LYS A 304       9.181  35.899 -18.537  1.00 62.17           H
ATOM   4897 2HB  LYS A 304       8.568  34.401 -18.315  1.00 62.17           H
ATOM   4898  CG  LYS A 304       8.627  35.526 -16.571  1.00 53.30           C
ATOM   4899 1HG  LYS A 304       8.611  34.734 -15.961  1.00 53.30           H
ATOM   4900 2HG  LYS A 304       9.220  36.233 -16.185  1.00 53.30           H
ATOM   4901  CD  LYS A 304       7.193  36.086 -16.718  1.00 48.42           C
ATOM   4902 1HD  LYS A 304       7.224  36.917 -17.273  1.00 48.42           H
ATOM   4903 2HD  LYS A 304       6.623  35.402 -17.173  1.00 48.42           H
ATOM   4904  CE  LYS A 304       6.566  36.425 -15.352  1.00 41.24           C
ATOM   4905 1HE  LYS A 304       6.494  35.592 -14.804  1.00 41.24           H
ATOM   4906 2HE  LYS A 304       7.144  37.088 -14.876  1.00 41.24           H
ATOM   4907  NZ  LYS A 304       5.206  37.010 -15.471  1.00 35.79           N
ATOM   4908 1HZ  LYS A 304       4.826  37.219 -14.570  1.00 35.79           H
ATOM   4909 2HZ  LYS A 304       4.582  36.376 -15.928  1.00 35.79           H
ATOM   4910 3HZ  LYS A 304       5.226  37.858 -16.001  1.00 35.79           H
ATOM   4911  N   ASN A 305      11.666  32.643 -19.066  1.00 68.39           N
ATOM   4912  H   ASN A 305      12.089  32.457 -18.179  1.00 68.39           H
ATOM   4913  CA  ASN A 305      11.951  31.758 -20.181  1.00 72.43           C
ATOM   4914  HA  ASN A 305      12.181  32.302 -20.988  1.00 72.43           H
ATOM   4915  C   ASN A 305      10.671  30.966 -20.460  1.00 76.91           C
ATOM   4916  O   ASN A 305      10.205  30.235 -19.583  1.00 74.09           O
ATOM   4917  CB  ASN A 305      13.186  30.885 -19.860  1.00 65.63           C
ATOM   4918 1HB  ASN A 305      13.924  31.467 -19.519  1.00 65.63           H
ATOM   4919 2HB  ASN A 305      12.943  30.211 -19.162  1.00 65.63           H
ATOM   4920  CG  ASN A 305      13.683  30.148 -21.086  1.00 56.08           C
ATOM   4921  OD1 ASN A 305      13.109  30.244 -22.152  1.00 51.53           O
ATOM   4922  ND2 ASN A 305      14.770  29.415 -20.989  1.00 50.69           N
ATOM   4923 1HD2 ASN A 305      15.124  28.937 -21.793  1.00 50.69           H
ATOM   4924 2HD2 ASN A 305      15.243  29.336 -20.111  1.00 50.69           H
ATOM   4925  N   LYS A 306      10.065  31.176 -21.634  1.00 79.96           N
ATOM   4926  H   LYS A 306      10.506  31.795 -22.284  1.00 79.96           H
ATOM   4927  CA  LYS A 306       8.789  30.553 -22.032  1.00 82.82           C
ATOM   4928  HA  LYS A 306       8.253  30.498 -21.190  1.00 82.82           H
ATOM   4929  C   LYS A 306       8.965  29.130 -22.561  1.00 85.97           C
ATOM   4930  O   LYS A 306       7.973  28.462 -22.807  1.00 81.45           O
ATOM   4931  CB  LYS A 306       8.080  31.429 -23.069  1.00 76.36           C
ATOM   4932 1HB  LYS A 306       8.715  31.601 -23.822  1.00 76.36           H
ATOM   4933 2HB  LYS A 306       7.284  30.930 -23.411  1.00 76.36           H
ATOM   4934  CG  LYS A 306       7.606  32.780 -22.514  1.00 66.36           C
ATOM   4935 1HG  LYS A 306       7.031  32.629 -21.710  1.00 66.36           H
ATOM   4936 2HG  LYS A 306       8.398  33.333 -22.258  1.00 66.36           H
ATOM   4937  CD  LYS A 306       6.798  33.512 -23.591  1.00 62.26           C
ATOM   4938 1HD  LYS A 306       7.391  33.686 -24.377  1.00 62.26           H
ATOM   4939 2HD  LYS A 306       6.033  32.932 -23.871  1.00 62.26           H
ATOM   4940  CE  LYS A 306       6.245  34.848 -23.084  1.00 51.52           C
ATOM   4941 1HE  LYS A 306       5.696  34.695 -22.262  1.00 51.52           H
ATOM   4942 2HE  LYS A 306       7.001  35.466 -22.870  1.00 51.52           H
ATOM   4943  NZ  LYS A 306       5.384  35.491 -24.119  1.00 42.10           N
ATOM   4944 1HZ  LYS A 306       5.021  36.363 -23.792  1.00 42.10           H
ATOM   4945 2HZ  LYS A 306       4.609  34.905 -24.355  1.00 42.10           H
ATOM   4946 3HZ  LYS A 306       5.902  35.668 -24.956  1.00 42.10           H
ATOM   4947  N   ASN A 307      10.216  28.674 -22.705  1.00 86.93           N
ATOM   4948  H   ASN A 307      10.977  29.255 -22.418  1.00 86.93           H
ATOM   4949  CA  ASN A 307      10.508  27.360 -23.266  1.00 88.57           C
ATOM   4950  HA  ASN A 307       9.979  27.310 -24.113  1.00 88.57           H
ATOM   4951  C   ASN A 307      10.036  26.227 -22.353  1.00 90.24           C
ATOM   4952  O   ASN A 307       9.967  26.376 -21.130  1.00 87.88           O
ATOM   4953  CB  ASN A 307      12.015  27.249 -23.550  1.00 85.63           C
ATOM   4954 1HB  ASN A 307      12.512  27.415 -22.698  1.00 85.63           H
ATOM   4955 2HB  ASN A 307      12.210  26.323 -23.874  1.00 85.63           H
ATOM   4956  CG  ASN A 307      12.523  28.235 -24.596  1.00 81.27           C
ATOM   4957  OD1 ASN A 307      11.808  29.064 -25.124  1.00 74.38           O
ATOM   4958  ND2 ASN A 307      13.795  28.198 -24.897  1.00 75.28           N
ATOM   4959 1HD2 ASN A 307      14.172  28.848 -25.557  1.00 75.28           H
ATOM   4960 2HD2 ASN A 307      14.391  27.519 -24.468  1.00 75.28           H
ATOM   4961  N   CYS A 308       9.777  25.087 -22.969  1.00 88.77           N
ATOM   4962  H   CYS A 308       9.857  25.079 -23.966  1.00 88.77           H
ATOM   4963  CA  CYS A 308       9.386  23.846 -22.326  1.00 89.38           C
ATOM   4964  HA  CYS A 308       8.452  23.992 -21.999  1.00 89.38           H
ATOM   4965  C   CYS A 308      10.276  23.525 -21.117  1.00 89.76           C
ATOM   4966  O   CYS A 308      11.500  23.436 -21.223  1.00 88.59           O
ATOM   4967  CB  CYS A 308       9.439  22.717 -23.359  1.00 89.42           C
ATOM   4968 1HB  CYS A 308       8.778  22.984 -24.060  1.00 89.42           H
ATOM   4969 2HB  CYS A 308      10.363  22.764 -23.738  1.00 89.42           H
ATOM   4970  SG  CYS A 308       9.070  21.084 -22.660  1.00 88.28           S
ATOM   4971  N   ARG A 309       9.644  23.354 -19.938  1.00 92.67           N
ATOM   4972  H   ARG A 309       8.650  23.460 -19.920  1.00 92.67           H
ATOM   4973  CA  ARG A 309      10.321  23.024 -18.685  1.00 92.97           C
ATOM   4974  HA  ARG A 309      11.012  22.344 -18.929  1.00 92.97           H
ATOM   4975  C   ARG A 309       9.368  22.387 -17.685  1.00 93.94           C
ATOM   4976  O   ARG A 309       8.141  22.452 -17.834  1.00 93.13           O
ATOM   4977  CB  ARG A 309      10.983  24.283 -18.091  1.00 91.16           C
ATOM   4978 1HB  ARG A 309      11.509  24.018 -17.283  1.00 91.16           H
ATOM   4979 2HB  ARG A 309      11.598  24.675 -18.775  1.00 91.16           H
ATOM   4980  CG  ARG A 309       9.966  25.355 -17.680  1.00 86.02           C
ATOM   4981 1HG  ARG A 309       9.409  25.604 -18.472  1.00 86.02           H
ATOM   4982 2HG  ARG A 309       9.376  24.993 -16.958  1.00 86.02           H
ATOM   4983  CD  ARG A 309      10.681  26.598 -17.163  1.00 85.43           C
ATOM   4984 1HD  ARG A 309      11.232  26.365 -16.361  1.00 85.43           H
ATOM   4985 2HD  ARG A 309      11.273  26.972 -17.877  1.00 85.43           H
ATOM   4986  NE  ARG A 309       9.700  27.632 -16.776  1.00 75.22           N
ATOM   4987  HE  ARG A 309       8.733  27.402 -16.882  1.00 75.22           H
ATOM   4988  CZ  ARG A 309       9.979  28.822 -16.307  1.00 67.25           C
ATOM   4989  NH1 ARG A 309      11.205  29.213 -16.120  1.00 61.25           N
ATOM   4990 1HH1 ARG A 309      11.964  28.599 -16.336  1.00 61.25           H
ATOM   4991 2HH1 ARG A 309      11.389  30.128 -15.760  1.00 61.25           H
ATOM   4992  NH2 ARG A 309       9.013  29.644 -16.022  1.00 57.63           N
ATOM   4993 1HH2 ARG A 309       8.063  29.366 -16.161  1.00 57.63           H
ATOM   4994 2HH2 ARG A 309       9.220  30.554 -15.663  1.00 57.63           H
ATOM   4995  N   ARG A 310       9.936  21.834 -16.613  1.00 92.15           N
ATOM   4996  H   ARG A 310      10.934  21.768 -16.598  1.00 92.15           H
ATOM   4997  CA  ARG A 310       9.202  21.316 -15.456  1.00 93.02           C
ATOM   4998  HA  ARG A 310       8.388  20.847 -15.798  1.00 93.02           H
ATOM   4999  C   ARG A 310       8.716  22.458 -14.560  1.00 92.89           C
ATOM   5000  O   ARG A 310       9.475  23.370 -14.236  1.00 91.70           O
ATOM   5001  CB  ARG A 310      10.095  20.314 -14.715  1.00 92.29           C
ATOM   5002 1HB  ARG A 310      10.471  19.666 -15.378  1.00 92.29           H
ATOM   5003 2HB  ARG A 310      10.842  20.813 -14.276  1.00 92.29           H
ATOM   5004  CG  ARG A 310       9.315  19.534 -13.641  1.00 91.33           C
ATOM   5005 1HG  ARG A 310       9.053  20.161 -12.908  1.00 91.33           H
ATOM   5006 2HG  ARG A 310       8.493  19.142 -14.054  1.00 91.33           H
ATOM   5007  CD  ARG A 310      10.148  18.404 -13.043  1.00 91.39           C
ATOM   5008 1HD  ARG A 310       9.567  17.842 -12.455  1.00 91.39           H
ATOM   5009 2HD  ARG A 310      10.519  17.841 -13.782  1.00 91.39           H
ATOM   5010  NE  ARG A 310      11.283  18.893 -12.229  1.00 87.66           N
ATOM   5011  HE  ARG A 310      11.507  19.867 -12.271  1.00 87.66           H
ATOM   5012  CZ  ARG A 310      12.023  18.113 -11.444  1.00 88.66           C
ATOM   5013  NH1 ARG A 310      11.803  16.835 -11.334  1.00 81.42           N
ATOM   5014 1HH1 ARG A 310      11.058  16.410 -11.849  1.00 81.42           H
[truncated: 117,641 more chars]
