# Supplementary material for: Variety of genetic defects in GnRH and hypothalamic–pituitary signaling and development in normosmic patients with IHH
Source: Front Endocrinol (Lausanne). 2024 Jul 1;15:1396805. doi: 10.3389/fendo.2024.1396805 (PMC11246878; doi:10.3389/fendo.2024.1396805)
Supplement: Supplementary file 1 [file DataSheet_1.zip › CHD7_Afold3.pdb]

REMARK YASARA *************************************************************
REMARK YASARA *                                                           *
REMARK YASARA *                     Y  A  S  A  R  A                      *
REMARK YASARA *                                                           *
REMARK YASARA *   Yet Another Scientific Artificial Reality Application   *
REMARK YASARA *                                                           *
REMARK YASARA *            MOLECULE STRUCTURE FILE, PDB FORMAT            *
REMARK YASARA *                                                           *
REMARK YASARA * Just use YASARA every day to make your questions go away! *
REMARK YASARA *                                                           *
REMARK YASARA *                      www.YASARA.org                       *
REMARK YASARA *                                                           *
REMARK YASARA *************************************************************
REMARK YASARA
REMARK YASARA Version:           24.4.10.W.64
REMARK YASARA Written on:        Mon May 20 09:02:29 2024
REMARK YASARA Number of models:  1
REMARK YASARA Number of atoms:   46669
REMARK YASARA Please address questions or suggestions to: Eliza@yasara.org
REMARK YASARA
COMPND    MOL_ID: 1;
COMPND   2 MOLECULE: .;
COMPND   3 CHAIN: ;
SEQRES   1 A 2997  MET ALA ASP PRO GLY MET MET SER LEU PHE GLY GLU ASP 
SEQRES   2 A 2997  GLY ASN ILE PHE SER GLU GLY LEU GLU GLY LEU GLY GLU 
SEQRES   3 A 2997  CYS GLY TYR PRO GLU ASN PRO VAL ASN PRO MET GLY GLN 
SEQRES   4 A 2997  GLN MET PRO ILE ASP GLN GLY PHE ALA SER LEU GLN PRO 
SEQRES   5 A 2997  SER LEU HIS HIS PRO SER THR ASN GLN ASN GLN THR LYS 
SEQRES   6 A 2997  LEU THR HIS PHE ASP HIS TYR ASN GLN TYR GLU GLN GLN 
SEQRES   7 A 2997  LYS MET HIS LEU MET ASP GLN PRO ASN ARG MET MET SER 
SEQRES   8 A 2997  ASN THR PRO GLY ASN GLY LEU ALA SER PRO HIS SER GLN 
SEQRES   9 A 2997  TYR HIS THR PRO PRO VAL PRO GLN VAL PRO HIS GLY GLY 
SEQRES  10 A 2997  SER GLY GLY GLY GLN MET GLY VAL TYR PRO GLY MET GLN 
SEQRES  11 A 2997  ASN GLU ARG HIS GLY GLN SER PHE VAL ASP SER SER SER 
SEQRES  12 A 2997  MET TRP GLY PRO ARG ALA VAL GLN VAL PRO ASP GLN ILE 
SEQRES  13 A 2997  ARG ALA PRO TYR GLN GLN GLN GLN PRO GLN PRO GLN PRO 
SEQRES  14 A 2997  PRO GLN PRO ALA PRO SER GLY PRO PRO ALA GLN GLY HIS 
SEQRES  15 A 2997  PRO GLN HIS MET GLN GLN MET GLY SER TYR MET ALA ARG 
SEQRES  16 A 2997  GLY ASP PHE SER MET GLN GLN HIS GLY GLN PRO GLN GLN 
SEQRES  17 A 2997  ARG MET SER GLN PHE SER GLN GLY GLN GLU GLY LEU ASN 
SEQRES  18 A 2997  GLN GLY ASN PRO PHE ILE ALA THR SER GLY PRO GLY HIS 
SEQRES  19 A 2997  LEU SER HIS VAL PRO GLN GLN SER PRO SER MET ALA PRO 
SEQRES  20 A 2997  SER LEU ARG HIS SER VAL GLN GLN PHE HIS HIS HIS PRO 
SEQRES  21 A 2997  SER THR ALA LEU HIS GLY GLU SER VAL ALA HIS SER PRO 
SEQRES  22 A 2997  ARG PHE SER PRO ASN PRO PRO GLN GLN GLY ALA VAL ARG 
SEQRES  23 A 2997  PRO GLN THR LEU ASN PHE SER SER ARG SER GLN THR VAL 
SEQRES  24 A 2997  PRO SER PRO THR ILE ASN ASN SER GLY GLN TYR SER ARG 
SEQRES  25 A 2997  TYR PRO TYR SER ASN LEU ASN GLN GLY LEU VAL ASN ASN 
SEQRES  26 A 2997  THR GLY MET ASN GLN ASN LEU GLY LEU THR ASN ASN THR 
SEQRES  27 A 2997  PRO MET ASN GLN SER VAL PRO ARG TYR PRO ASN ALA VAL 
SEQRES  28 A 2997  GLY PHE PRO SER ASN SER GLY GLN GLY LEU MET HIS GLN 
SEQRES  29 A 2997  GLN PRO ILE HIS PRO SER GLY SER LEU ASN GLN MET ASN 
SEQRES  30 A 2997  THR GLN THR MET HIS PRO SER GLN PRO GLN GLY THR TYR 
SEQRES  31 A 2997  ALA SER PRO PRO PRO MET SER PRO MET LYS ALA MET SER 
SEQRES  32 A 2997  ASN PRO ALA GLY THR PRO PRO PRO GLN VAL ARG PRO GLY 
SEQRES  33 A 2997  SER ALA GLY ILE PRO MET GLU VAL GLY SER TYR PRO ASN 
SEQRES  34 A 2997  MET PRO HIS PRO GLN PRO SER HIS GLN PRO PRO GLY ALA 
SEQRES  35 A 2997  MET GLY ILE GLY GLN ARG ASN MET GLY PRO ARG ASN MET 
SEQRES  36 A 2997  GLN GLN SER ARG PRO PHE ILE GLY MET SER SER ALA PRO 
SEQRES  37 A 2997  ARG GLU LEU THR GLY HIS MET ARG PRO ASN GLY CYS PRO 
SEQRES  38 A 2997  GLY VAL GLY LEU GLY ASP PRO GLN ALA ILE GLN GLU ARG 
SEQRES  39 A 2997  LEU ILE PRO GLY GLN GLN HIS PRO GLY GLN GLN PRO SER 
SEQRES  40 A 2997  PHE GLN GLN LEU PRO THR CYS PRO PRO LEU GLN PRO HIS 
SEQRES  41 A 2997  PRO GLY LEU HIS HIS GLN SER SER PRO PRO HIS PRO HIS 
SEQRES  42 A 2997  HIS GLN PRO TRP ALA GLN LEU HIS PRO SER PRO GLN ASN 
SEQRES  43 A 2997  THR PRO GLN LYS VAL PRO VAL HIS GLN HIS SER PRO SER 
SEQRES  44 A 2997  GLU PRO PHE LEU GLU LYS PRO VAL PRO ASP MET THR GLN 
SEQRES  45 A 2997  VAL SER GLY PRO ASN ALA GLN LEU VAL LYS SER ASP ASP 
SEQRES  46 A 2997  TYR LEU PRO SER ILE GLU GLN GLN PRO GLN GLN LYS LYS 
SEQRES  47 A 2997  LYS LYS LYS LYS ASN ASN HIS ILE VAL ALA GLU ASP PRO 
SEQRES  48 A 2997  SER LYS GLY PHE GLY LYS ASP ASP PHE PRO GLY GLY VAL 
SEQRES  49 A 2997  ASP ASN GLN GLU LEU ASN ARG ASN SER LEU ASP GLY SER 
SEQRES  50 A 2997  GLN GLU GLU LYS LYS LYS LYS LYS ARG SER LYS ALA LYS 
SEQRES  51 A 2997  LYS ASP PRO LYS GLU PRO LYS GLU PRO LYS GLU LYS LYS 
SEQRES  52 A 2997  GLU PRO LYS GLU PRO LYS THR PRO LYS ALA PRO LYS ILE 
SEQRES  53 A 2997  PRO LYS GLU PRO LYS GLU LYS LYS ALA LYS THR ALA THR 
SEQRES  54 A 2997  PRO LYS PRO LYS SER SER LYS LYS SER SER ASN LYS LYS 
SEQRES  55 A 2997  PRO ASP SER GLU ALA SER ALA LEU LYS LYS LYS VAL ASN 
SEQRES  56 A 2997  LYS GLY LYS THR GLU GLY SER GLU ASN SER ASP LEU ASP 
SEQRES  57 A 2997  LYS THR PRO PRO PRO SER PRO PRO PRO GLU GLU ASP GLU 
SEQRES  58 A 2997  ASP PRO GLY VAL GLN LYS ARG ARG SER SER ARG GLN VAL 
SEQRES  59 A 2997  LYS ARG LYS ARG TYR THR GLU ASP LEU GLU PHE LYS ILE 
SEQRES  60 A 2997  SER ASP GLU GLU ALA ASP ASP ALA ASP ALA ALA GLY ARG 
SEQRES  61 A 2997  ASP SER PRO SER ASN THR SER GLN SER GLU GLN GLN GLU 
SEQRES  62 A 2997  SER VAL ASP ALA GLU GLY PRO VAL VAL GLU LYS ILE MET 
SEQRES  63 A 2997  SER SER ARG SER VAL LYS LYS GLN LYS GLU SER GLY GLU 
SEQRES  64 A 2997  GLU VAL GLU ILE GLU GLU PHE TYR VAL LYS TYR LYS ASN 
SEQRES  65 A 2997  PHE SER TYR LEU HIS CYS GLN TRP ALA SER ILE GLU ASP 
SEQRES  66 A 2997  LEU GLU LYS ASP LYS ARG ILE GLN GLN LYS ILE LYS ARG 
SEQRES  67 A 2997  PHE LYS ALA LYS GLN GLY GLN ASN LYS PHE LEU SER GLU 
SEQRES  68 A 2997  ILE GLU ASP GLU LEU PHE ASN PRO ASP TYR VAL GLU VAL 
SEQRES  69 A 2997  ASP ARG ILE MET ASP PHE ALA ARG SER THR ASP ASP ARG 
SEQRES  70 A 2997  GLY GLU PRO VAL THR HIS TYR LEU VAL LYS TRP CYS SER 
SEQRES  71 A 2997  LEU PRO TYR GLU ASP SER THR TRP GLU ARG ARG GLN ASP 
SEQRES  72 A 2997  ILE ASP GLN ALA LYS ILE GLU GLU PHE GLU LYS LEU MET 
SEQRES  73 A 2997  SER ARG GLU PRO GLU THR GLU ARG VAL GLU ARG PRO PRO 
SEQRES  74 A 2997  ALA ASP ASP TRP LYS LYS SER GLU SER SER ARG GLU TYR 
SEQRES  75 A 2997  LYS ASN ASN ASN LYS LEU ARG GLU TYR GLN LEU GLU GLY 
SEQRES  76 A 2997  VAL ASN TRP LEU LEU PHE ASN TRP TYR ASN MET ARG ASN 
SEQRES  77 A 2997  CYS ILE LEU ALA ASP GLU MET GLY LEU GLY LYS THR ILE 
SEQRES  78 A 2997  GLN SER ILE THR PHE LEU TYR GLU ILE TYR LEU LYS GLY 
SEQRES  79 A 2997  ILE HIS GLY PRO PHE LEU VAL ILE ALA PRO LEU SER THR 
SEQRES  80 A 2997  ILE PRO ASN TRP GLU ARG GLU PHE ARG THR TRP THR GLU 
SEQRES  81 A 2997  LEU ASN VAL VAL VAL TYR HIS GLY SER GLN ALA SER ARG 
SEQRES  82 A 2997  ARG THR ILE GLN LEU TYR GLU MET TYR PHE LYS ASP PRO 
SEQRES  83 A 2997  GLN GLY ARG VAL ILE LYS GLY SER TYR LYS PHE HIS ALA 
SEQRES  84 A 2997  ILE ILE THR THR PHE GLU MET ILE LEU THR ASP CYS PRO 
SEQRES  85 A 2997  GLU LEU ARG ASN ILE PRO TRP ARG CYS VAL VAL ILE ASP 
SEQRES  86 A 2997  GLU ALA HIS ARG LEU LYS ASN ARG ASN CYS LYS LEU LEU 
SEQRES  87 A 2997  GLU GLY LEU LYS MET MET ASP LEU GLU HIS LYS VAL LEU 
SEQRES  88 A 2997  LEU THR GLY THR PRO LEU GLN ASN THR VAL GLU GLU LEU 
SEQRES  89 A 2997  PHE SER LEU LEU HIS PHE LEU GLU PRO SER ARG PHE PRO 
SEQRES  90 A 2997  SER GLU THR THR PHE MET GLN GLU PHE GLY ASP LEU LYS 
SEQRES  91 A 2997  THR GLU GLU GLN VAL GLN LYS LEU GLN ALA ILE LEU LYS 
SEQRES  92 A 2997  PRO MET MET LEU ARG ARG LEU LYS GLU ASP VAL GLU LYS 
SEQRES  93 A 2997  ASN LEU ALA PRO LYS GLU GLU THR ILE ILE GLU VAL GLU 
SEQRES  94 A 2997  LEU THR ASN ILE GLN LYS LYS TYR TYR ARG ALA ILE LEU 
SEQRES  95 A 2997  GLU LYS ASN PHE THR PHE LEU SER LYS GLY GLY GLY GLN 
SEQRES  96 A 2997  ALA ASN VAL PRO ASN LEU LEU ASN THR MET MET GLU LEU 
SEQRES  97 A 2997  ARG LYS CYS CYS ASN HIS PRO TYR LEU ILE ASN GLY ALA 
SEQRES  98 A 2997  GLU GLU LYS ILE LEU GLU GLU PHE LYS GLU THR HIS ASN 
SEQRES  99 A 2997  ALA GLU SER PRO ASP PHE GLN LEU GLN ALA MET ILE GLN 
SEQRES 100 A 2997  ALA ALA GLY LYS LEU VAL LEU ILE ASP LYS LEU LEU PRO 
SEQRES 101 A 2997  LYS LEU LYS ALA GLY GLY HIS ARG VAL LEU ILE PHE SER 
SEQRES 102 A 2997  GLN MET VAL ARG CYS LEU ASP ILE LEU GLU ASP TYR LEU 
SEQRES 103 A 2997  ILE GLN ARG ARG TYR PRO TYR GLU ARG ILE ASP GLY ARG 
SEQRES 104 A 2997  VAL ARG GLY ASN LEU ARG GLN ALA ALA ILE ASP ARG PHE 
SEQRES 105 A 2997  SER LYS PRO ASP SER ASP ARG PHE VAL PHE LEU LEU CYS 
SEQRES 106 A 2997  THR ARG ALA GLY GLY LEU GLY ILE ASN LEU THR ALA ALA 
SEQRES 107 A 2997  ASP THR CYS ILE ILE PHE ASP SER ASP TRP ASN PRO GLN 
SEQRES 108 A 2997  ASN ASP LEU GLN ALA GLN ALA ARG CYS HIS ARG ILE GLY 
SEQRES 109 A 2997  GLN SER LYS SER VAL LYS ILE TYR ARG LEU ILE THR ARG 
SEQRES 110 A 2997  ASN SER TYR GLU ARG GLU MET PHE ASP LYS ALA SER LEU 
SEQRES 111 A 2997  LYS LEU GLY LEU ASP LYS ALA VAL LEU GLN SER MET SER 
SEQRES 112 A 2997  GLY ARG GLU ASN ALA THR ASN GLY VAL GLN GLN LEU SER 
SEQRES 113 A 2997  LYS LYS GLU ILE GLU ASP LEU LEU ARG LYS GLY ALA TYR 
SEQRES 114 A 2997  GLY ALA LEU MET ASP GLU GLU ASP GLU GLY SER LYS PHE 
SEQRES 115 A 2997  CYS GLU GLU ASP ILE ASP GLN ILE LEU LEU ARG ARG THR 
SEQRES 116 A 2997  HIS THR ILE THR ILE GLU SER GLU GLY LYS GLY SER THR 
SEQRES 117 A 2997  PHE ALA LYS ALA SER PHE VAL ALA SER GLY ASN ARG THR 
SEQRES 118 A 2997  ASP ILE SER LEU ASP ASP PRO ASN PHE TRP GLN LYS TRP 
SEQRES 119 A 2997  ALA LYS LYS ALA GLU LEU ASP ILE ASP ALA LEU ASN GLY 
SEQRES 120 A 2997  ARG ASN ASN LEU VAL ILE ASP THR PRO ARG VAL ARG LYS 
SEQRES 121 A 2997  GLN THR ARG LEU TYR SER ALA VAL LYS GLU ASP GLU LEU 
SEQRES 122 A 2997  MET GLU PHE SER ASP LEU GLU SER ASP SER GLU GLU LYS 
SEQRES 123 A 2997  PRO CYS ALA LYS PRO ARG ARG PRO GLN ASP LYS SER GLN 
SEQRES 124 A 2997  GLY TYR ALA ARG SER GLU CYS PHE ARG VAL GLU LYS ASN 
SEQRES 125 A 2997  LEU LEU VAL TYR GLY TRP GLY ARG TRP THR ASP ILE LEU 
SEQRES 126 A 2997  SER HIS GLY ARG TYR LYS ARG GLN LEU THR GLU GLN ASP 
SEQRES 127 A 2997  VAL GLU THR ILE CYS ARG THR ILE LEU VAL TYR CYS LEU 
SEQRES 128 A 2997  ASN HIS TYR LYS GLY ASP GLU ASN ILE LYS SER PHE ILE 
SEQRES 129 A 2997  TRP ASP LEU ILE THR PRO THR ALA ASP GLY GLN THR ARG 
SEQRES 130 A 2997  ALA LEU VAL ASN HIS SER GLY LEU SER ALA PRO VAL PRO 
SEQRES 131 A 2997  ARG GLY ARG LYS GLY LYS LYS VAL LYS ALA GLN SER THR 
SEQRES 132 A 2997  GLN PRO VAL VAL GLN ASP ALA ASP TRP LEU ALA SER CYS 
SEQRES 133 A 2997  ASN PRO ASP ALA LEU PHE GLN GLU ASP SER TYR LYS LYS 
SEQRES 134 A 2997  HIS LEU LYS HIS HIS CYS ASN LYS VAL LEU LEU ARG VAL 
SEQRES 135 A 2997  ARG MET LEU TYR TYR LEU ARG GLN GLU VAL ILE GLY ASP 
SEQRES 136 A 2997  GLN ALA ASP LYS ILE LEU GLU GLY ALA ASP SER SER GLU 
SEQRES 137 A 2997  ALA ASP VAL TRP ILE PRO GLU PRO PHE HIS ALA GLU VAL 
SEQRES 138 A 2997  PRO ALA ASP TRP TRP ASP LYS GLU ALA ASP LYS SER LEU 
SEQRES 139 A 2997  LEU ILE GLY VAL PHE LYS HIS GLY TYR GLU LYS TYR ASN 
SEQRES 140 A 2997  SER MET ARG ALA ASP PRO ALA LEU CYS PHE LEU GLU ARG 
SEQRES 141 A 2997  VAL GLY MET PRO ASP ALA LYS ALA ILE ALA ALA GLU GLN 
SEQRES 142 A 2997  ARG GLY THR ASP MET LEU ALA ASP GLY GLY ASP GLY GLY 
SEQRES 143 A 2997  GLU PHE ASP ARG GLU ASP GLU ASP PRO GLU TYR LYS PRO 
SEQRES 144 A 2997  THR ARG THR PRO PHE LYS ASP GLU ILE ASP GLU PHE ALA 
SEQRES 145 A 2997  ASN SER PRO SER GLU ASP LYS GLU GLU SER MET GLU ILE 
SEQRES 146 A 2997  HIS ALA THR GLY LYS HIS SER GLU SER ASN ALA GLU LEU 
SEQRES 147 A 2997  GLY GLN LEU TYR TRP PRO ASN THR SER THR LEU THR THR 
SEQRES 148 A 2997  ARG LEU ARG ARG LEU ILE THR ALA TYR GLN ARG SER TYR 
SEQRES 149 A 2997  LYS ARG GLN GLN MET ARG GLN GLU ALA LEU MET LYS THR 
SEQRES 150 A 2997  ASP ARG ARG ARG ARG ARG PRO ARG GLU GLU VAL ARG ALA 
SEQRES 151 A 2997  LEU GLU ALA GLU ARG GLU ALA ILE ILE SER GLU LYS ARG 
SEQRES 152 A 2997  GLN LYS TRP THR ARG ARG GLU GLU ALA ASP PHE TYR ARG 
SEQRES 153 A 2997  VAL VAL SER THR PHE GLY VAL ILE PHE ASP PRO VAL LYS 
SEQRES 154 A 2997  GLN GLN PHE ASP TRP ASN GLN PHE ARG ALA PHE ALA ARG 
SEQRES 155 A 2997  LEU ASP LYS LYS SER ASP GLU SER LEU GLU LYS TYR PHE 
SEQRES 156 A 2997  SER CYS PHE VAL ALA MET CYS ARG ARG VAL CYS ARG MET 
SEQRES 157 A 2997  PRO VAL LYS PRO ASP ASP GLU PRO PRO ASP LEU SER SER 
SEQRES 158 A 2997  ILE ILE GLU PRO ILE THR GLU GLU ARG ALA SER ARG THR 
SEQRES 159 A 2997  LEU TYR ARG ILE GLU LEU LEU ARG LYS ILE ARG GLU GLN 
SEQRES 160 A 2997  VAL LEU HIS HIS PRO GLN LEU GLY GLU ARG LEU LYS LEU 
SEQRES 161 A 2997  CYS GLN PRO SER LEU ASP LEU PRO GLU TRP TRP GLU CYS 
SEQRES 162 A 2997  GLY ARG HIS ASP ARG ASP LEU LEU VAL GLY ALA ALA LYS 
SEQRES 163 A 2997  HIS GLY VAL SER ARG THR ASP TYR HIS ILE LEU ASN ASP 
SEQRES 164 A 2997  PRO GLU LEU SER PHE LEU ASP ALA HIS LYS ASN PHE ALA 
SEQRES 165 A 2997  GLN ASN ARG GLY ALA GLY ASN THR SER SER LEU ASN PRO 
SEQRES 166 A 2997  LEU ALA VAL GLY PHE VAL GLN THR PRO PRO VAL ILE SER 
SEQRES 167 A 2997  SER ALA HIS ILE GLN ASP GLU ARG VAL LEU GLU GLN ALA 
SEQRES 168 A 2997  GLU GLY LYS VAL GLU GLU PRO GLU ASN PRO ALA ALA LYS 
SEQRES 169 A 2997  GLU LYS CYS GLU GLY LYS GLU GLU GLU GLU GLU THR ASP 
SEQRES 170 A 2997  GLY SER GLY LYS GLU SER LYS GLN GLU CYS GLU ALA GLU 
SEQRES 171 A 2997  ALA SER SER VAL LYS ASN GLU LEU LYS GLY VAL GLU VAL 
SEQRES 172 A 2997  GLY ALA ASP THR GLY SER LYS SER ILE SER GLU LYS GLY 
SEQRES 173 A 2997  SER GLU GLU ASP GLU GLU GLU LYS LEU GLU ASP ASP ASP 
SEQRES 174 A 2997  LYS SER GLU GLU SER SER GLN PRO GLU ALA GLY ALA VAL 
SEQRES 175 A 2997  SER ARG GLY LYS ASN PHE ASP GLU GLU SER ASN ALA SER 
SEQRES 176 A 2997  MET SER THR ALA ARG ASP GLU THR ARG ASP GLY PHE TYR 
SEQRES 177 A 2997  MET GLU ASP GLY ASP PRO SER VAL ALA GLN LEU LEU HIS 
SEQRES 178 A 2997  GLU ARG THR PHE ALA PHE SER PHE TRP PRO LYS ASP ARG 
SEQRES 179 A 2997  VAL MET ILE ASN ARG LEU ASP ASN ILE CYS GLU ALA VAL 
SEQRES 180 A 2997  LEU LYS GLY LYS TRP PRO VAL ASN ARG ARG GLN MET PHE 
SEQRES 181 A 2997  ASP PHE GLN GLY LEU ILE PRO GLY TYR THR PRO THR THR 
SEQRES 182 A 2997  VAL ASP SER PRO LEU GLN LYS ARG SER PHE ALA GLU LEU 
SEQRES 183 A 2997  SER MET VAL GLY GLN ALA SER ILE SER GLY SER GLU ASP 
SEQRES 184 A 2997  ILE THR THR SER PRO GLN LEU SER LYS GLU ASP ALA LEU 
SEQRES 185 A 2997  ASN LEU SER VAL PRO ARG GLN ARG ARG ARG ARG ARG ARG 
SEQRES 186 A 2997  LYS ILE GLU ILE GLU ALA GLU ARG ALA ALA LYS ARG ARG 
SEQRES 187 A 2997  ASN LEU MET GLU MET VAL ALA GLN LEU ARG GLU SER GLN 
SEQRES 188 A 2997  VAL VAL SER GLU ASN GLY GLN GLU LYS VAL VAL ASP LEU 
SEQRES 189 A 2997  SER LYS ALA SER ARG GLU ALA THR SER SER THR SER ASN 
SEQRES 190 A 2997  PHE SER SER LEU SER SER LYS PHE ILE LEU PRO ASN VAL 
SEQRES 191 A 2997  SER THR PRO VAL SER ASP ALA PHE LYS THR GLN MET GLU 
SEQRES 192 A 2997  LEU LEU GLN ALA GLY LEU SER ARG THR PRO THR ARG HIS 
SEQRES 193 A 2997  LEU LEU ASN GLY SER LEU VAL ASP GLY GLU PRO PRO MET 
SEQRES 194 A 2997  LYS ARG ARG ARG GLY ARG ARG LYS ASN VAL GLU GLY LEU 
SEQRES 195 A 2997  ASP LEU LEU PHE MET SER HIS LYS ARG THR SER LEU SER 
SEQRES 196 A 2997  ALA GLU ASP ALA GLU VAL THR LYS ALA PHE GLU GLU ASP 
SEQRES 197 A 2997  ILE GLU THR PRO PRO THR ARG ASN ILE PRO SER PRO GLY 
SEQRES 198 A 2997  GLN LEU ASP PRO ASP THR ARG ILE PRO VAL ILE ASN LEU 
SEQRES 199 A 2997  GLU ASP GLY THR ARG LEU VAL GLY GLU ASP ALA PRO LYS 
SEQRES 200 A 2997  ASN LYS ASP LEU VAL GLU TRP LEU LYS LEU HIS PRO THR 
SEQRES 201 A 2997  TYR THR VAL ASP MET PRO SER TYR VAL PRO LYS ASN ALA 
SEQRES 202 A 2997  ASP VAL LEU PHE SER SER PHE GLN LYS PRO LYS GLN LYS 
SEQRES 203 A 2997  ARG HIS ARG CYS ARG ASN PRO ASN LYS LEU ASP ILE ASN 
SEQRES 204 A 2997  THR LEU THR GLY GLU GLU ARG VAL PRO VAL VAL ASN LYS 
SEQRES 205 A 2997  ARG ASN GLY LYS LYS MET GLY GLY ALA MET ALA PRO PRO 
SEQRES 206 A 2997  MET LYS ASP LEU PRO ARG TRP LEU GLU GLU ASN PRO GLU 
SEQRES 207 A 2997  PHE ALA VAL ALA PRO ASP TRP THR ASP ILE VAL LYS GLN 
SEQRES 208 A 2997  SER GLY PHE VAL PRO GLU SER MET PHE ASP ARG LEU LEU 
SEQRES 209 A 2997  THR GLY PRO VAL VAL ARG GLY GLU GLY ALA SER ARG ARG 
SEQRES 210 A 2997  GLY ARG ARG PRO LYS SER GLU ILE ALA ARG ALA ALA ALA 
SEQRES 211 A 2997  ALA ALA ALA ALA VAL ALA SER THR SER GLY ILE ASN PRO 
SEQRES 212 A 2997  LEU LEU VAL ASN SER LEU PHE ALA GLY MET ASP LEU THR 
SEQRES 213 A 2997  SER LEU GLN ASN LEU GLN ASN LEU GLN SER LEU GLN LEU 
SEQRES 214 A 2997  ALA GLY LEU MET GLY PHE PRO PRO GLY LEU ALA THR ALA 
SEQRES 215 A 2997  ALA THR ALA GLY GLY ASP ALA LYS ASN PRO ALA ALA VAL 
SEQRES 216 A 2997  LEU PRO LEU MET LEU PRO GLY MET ALA GLY LEU PRO ASN 
SEQRES 217 A 2997  VAL PHE GLY LEU GLY GLY LEU LEU ASN ASN PRO LEU SER 
SEQRES 218 A 2997  ALA ALA THR GLY ASN THR THR THR ALA SER SER GLN GLY 
SEQRES 219 A 2997  GLU PRO GLU ASP SER THR SER LYS GLY GLU GLU LYS GLY 
SEQRES 220 A 2997  ASN GLU ASN GLU ASP GLU ASN LYS ASP SER GLU LYS SER 
SEQRES 221 A 2997  THR ASP ALA VAL SER ALA ALA ASP SER ALA ASN GLY SER 
SEQRES 222 A 2997  VAL GLY ALA ALA THR ALA PRO ALA GLY LEU PRO SER ASN 
SEQRES 223 A 2997  PRO LEU ALA PHE ASN PRO PHE LEU LEU SER THR MET ALA 
SEQRES 224 A 2997  PRO GLY LEU PHE TYR PRO SER MET PHE LEU PRO PRO GLY 
SEQRES 225 A 2997  LEU GLY GLY LEU THR LEU PRO GLY PHE PRO ALA LEU ALA 
SEQRES 226 A 2997  GLY LEU GLN ASN ALA VAL GLY SER SER GLU GLU LYS ALA 
SEQRES 227 A 2997  ALA ASP LYS ALA GLU GLY GLY PRO PHE LYS ASP GLY GLU 
SEQRES 228 A 2997  THR LEU GLU GLY SER ASP ALA GLU GLU SER LEU ASP LYS 
SEQRES 229 A 2997  THR ALA GLU SER SER LEU LEU GLU ASP GLU ILE ALA GLN 
SEQRES 230 A 2997  GLY GLU GLU LEU ASP SER LEU ASP GLY GLY ASP GLU ILE 
SEQRES 231 A 2997  GLU ASN ASN GLU ASN ASP GLU 
ATOM      1  N   MET A   1     -10.532  19.258  20.740  1.00 10.31           N
ATOM      2 1H   MET A   1     -11.431  19.660  20.915  1.00 10.31           H
ATOM      3 2H   MET A   1      -9.842  19.862  21.139  1.00 10.31           H
ATOM      4 3H   MET A   1     -10.488  18.382  21.220  1.00 10.31           H
ATOM      5  CA  MET A   1     -10.306  19.081  19.296  1.00 15.92           C
ATOM      6  HA  MET A   1     -11.019  18.466  18.960  1.00 15.92           H
ATOM      7  C   MET A   1      -8.927  18.468  19.088  1.00 15.78           C
ATOM      8  O   MET A   1      -7.930  19.141  19.298  1.00 14.43           O
ATOM      9  CB  MET A   1     -10.405  20.425  18.557  1.00 14.42           C
ATOM     10 1HB  MET A   1      -9.890  21.112  19.070  1.00 14.42           H
ATOM     11 2HB  MET A   1     -10.006  20.320  17.646  1.00 14.42           H
ATOM     12  CG  MET A   1     -11.840  20.918  18.400  1.00 12.94           C
ATOM     13 1HG  MET A   1     -12.342  20.147  18.007  1.00 12.94           H
ATOM     14 2HG  MET A   1     -12.164  21.087  19.331  1.00 12.94           H
ATOM     15  SD  MET A   1     -11.924  22.396  17.363  1.00 11.87           S
ATOM     16  CE  MET A   1     -13.714  22.584  17.204  1.00 11.21           C
ATOM     17 1HE  MET A   1     -13.942  23.380  16.643  1.00 11.21           H
ATOM     18 2HE  MET A   1     -14.142  22.706  18.099  1.00 11.21           H
ATOM     19 3HE  MET A   1     -14.122  21.778  16.775  1.00 11.21           H
ATOM     20  N   ALA A   2      -8.877  17.201  18.755  1.00 13.26           N
ATOM     21  H   ALA A   2      -9.724  16.672  18.814  1.00 13.26           H
ATOM     22  CA  ALA A   2      -7.676  16.507  18.305  1.00 27.04           C
ATOM     23  HA  ALA A   2      -6.926  17.166  18.257  1.00 27.04           H
ATOM     24  C   ALA A   2      -7.956  15.936  16.908  1.00 25.83           C
ATOM     25  O   ALA A   2      -8.943  15.232  16.707  1.00 24.17           O
ATOM     26  CB  ALA A   2      -7.271  15.439  19.321  1.00 25.13           C
ATOM     27 1HB  ALA A   2      -7.097  15.845  20.218  1.00 25.13           H
ATOM     28 2HB  ALA A   2      -6.439  14.966  19.031  1.00 25.13           H
ATOM     29 3HB  ALA A   2      -7.992  14.755  19.429  1.00 25.13           H
ATOM     30  N   ASP A   3      -7.106  16.300  15.981  1.00 17.82           N
ATOM     31  H   ASP A   3      -6.294  16.798  16.286  1.00 17.82           H
ATOM     32  CA  ASP A   3      -7.223  16.052  14.546  1.00 29.71           C
ATOM     33  HA  ASP A   3      -8.114  16.404  14.261  1.00 29.71           H
ATOM     34  C   ASP A   3      -7.177  14.539  14.223  1.00 28.07           C
ATOM     35  O   ASP A   3      -6.221  13.861  14.614  1.00 26.95           O
ATOM     36  CB  ASP A   3      -6.068  16.796  13.855  1.00 28.31           C
ATOM     37 1HB  ASP A   3      -5.601  17.352  14.542  1.00 28.31           H
ATOM     38 2HB  ASP A   3      -5.433  16.115  13.489  1.00 28.31           H
ATOM     39  CG  ASP A   3      -6.482  17.717  12.707  1.00 25.61           C
ATOM     40  OD1 ASP A   3      -7.491  17.397  12.053  1.00 24.37           O
ATOM     41  OD2 ASP A   3      -5.728  18.685  12.465  1.00 25.53           O
ATOM     42  N   PRO A   4      -8.134  13.985  13.460  1.00 19.00           N
ATOM     43  CA  PRO A   4      -8.081  12.591  13.004  1.00 27.11           C
ATOM     44  HA  PRO A   4      -7.929  12.024  13.814  1.00 27.11           H
ATOM     45  C   PRO A   4      -6.906  12.276  12.065  1.00 27.21           C
ATOM     46  O   PRO A   4      -6.625  11.111  11.785  1.00 26.24           O
ATOM     47  CB  PRO A   4      -9.426  12.342  12.301  1.00 24.75           C
ATOM     48 1HB  PRO A   4      -9.329  12.417  11.309  1.00 24.75           H
ATOM     49 2HB  PRO A   4      -9.788  11.439  12.533  1.00 24.75           H
ATOM     50  CG  PRO A   4     -10.341  13.438  12.833  1.00 26.07           C
ATOM     51 1HG  PRO A   4     -11.032  13.689  12.155  1.00 26.07           H
ATOM     52 2HG  PRO A   4     -10.792  13.150  13.678  1.00 26.07           H
ATOM     53  CD  PRO A   4      -9.390  14.595  13.092  1.00 29.42           C
ATOM     54 1HD  PRO A   4      -9.263  15.153  12.272  1.00 29.42           H
ATOM     55 2HD  PRO A   4      -9.713  15.172  13.842  1.00 29.42           H
ATOM     56  N   GLY A   5      -6.218  13.297  11.585  1.00 23.49           N
ATOM     57  H   GLY A   5      -6.502  14.219  11.847  1.00 23.49           H
ATOM     58  CA  GLY A   5      -5.065  13.160  10.692  1.00 31.64           C
ATOM     59 1HA  GLY A   5      -5.364  12.610   9.912  1.00 31.64           H
ATOM     60 2HA  GLY A   5      -4.828  14.080  10.380  1.00 31.64           H
ATOM     61  C   GLY A   5      -3.826  12.508  11.321  1.00 31.47           C
ATOM     62  O   GLY A   5      -2.983  11.986  10.591  1.00 30.14           O
ATOM     63  N   MET A   6      -3.730  12.469  12.639  1.00 24.27           N
ATOM     64  H   MET A   6      -4.470  12.853  13.191  1.00 24.27           H
ATOM     65  CA  MET A   6      -2.566  11.877  13.319  1.00 28.91           C
ATOM     66  HA  MET A   6      -1.794  12.279  12.827  1.00 28.91           H
ATOM     67  C   MET A   6      -2.447  10.347  13.177  1.00 28.95           C
ATOM     68  O   MET A   6      -1.354   9.808  13.302  1.00 28.55           O
ATOM     69  CB  MET A   6      -2.558  12.275  14.801  1.00 28.73           C
ATOM     70 1HB  MET A   6      -3.495  12.241  15.149  1.00 28.73           H
ATOM     71 2HB  MET A   6      -1.991  11.625  15.307  1.00 28.73           H
ATOM     72  CG  MET A   6      -2.001  13.689  15.014  1.00 26.92           C
ATOM     73 1HG  MET A   6      -1.749  14.002  14.098  1.00 26.92           H
ATOM     74 2HG  MET A   6      -2.780  14.220  15.346  1.00 26.92           H
ATOM     75  SD  MET A   6      -0.601  13.754  16.160  1.00 24.63           S
ATOM     76  CE  MET A   6      -1.438  13.461  17.736  1.00 22.12           C
ATOM     77 1HE  MET A   6      -0.786  13.466  18.494  1.00 22.12           H
ATOM     78 2HE  MET A   6      -1.903  12.575  17.736  1.00 22.12           H
ATOM     79 3HE  MET A   6      -2.123  14.167  17.915  1.00 22.12           H
ATOM     80  N   MET A   7      -3.522   9.648  12.858  1.00 28.00           N
ATOM     81  H   MET A   7      -4.394  10.126  12.752  1.00 28.00           H
ATOM     82  CA  MET A   7      -3.481   8.191  12.653  1.00 31.91           C
ATOM     83  HA  MET A   7      -2.870   7.860  13.372  1.00 31.91           H
ATOM     84  C   MET A   7      -2.849   7.760  11.316  1.00 31.68           C
ATOM     85  O   MET A   7      -2.557   6.579  11.122  1.00 31.12           O
ATOM     86  CB  MET A   7      -4.891   7.608  12.821  1.00 31.14           C
ATOM     87 1HB  MET A   7      -5.535   8.166  12.298  1.00 31.14           H
ATOM     88 2HB  MET A   7      -4.897   6.672  12.468  1.00 31.14           H
ATOM     89  CG  MET A   7      -5.336   7.585  14.288  1.00 29.35           C
ATOM     90 1HG  MET A   7      -5.127   8.504  14.622  1.00 29.35           H
ATOM     91 2HG  MET A   7      -6.328   7.464  14.241  1.00 29.35           H
ATOM     92  SD  MET A   7      -4.550   6.306  15.303  1.00 26.94           S
ATOM     93  CE  MET A   7      -5.597   4.888  14.903  1.00 24.54           C
ATOM     94 1HE  MET A   7      -5.295   4.070  15.393  1.00 24.54           H
ATOM     95 2HE  MET A   7      -5.570   4.688  13.924  1.00 24.54           H
ATOM     96 3HE  MET A   7      -6.549   5.063  15.155  1.00 24.54           H
ATOM     97  N   SER A   8      -2.626   8.691  10.412  1.00 21.24           N
ATOM     98  H   SER A   8      -2.912   9.627  10.616  1.00 21.24           H
ATOM     99  CA  SER A   8      -1.978   8.426   9.117  1.00 31.12           C
ATOM    100  HA  SER A   8      -2.192   7.467   8.932  1.00 31.12           H
ATOM    101  C   SER A   8      -0.445   8.549   9.143  1.00 29.94           C
ATOM    102  O   SER A   8       0.191   8.249   8.136  1.00 28.93           O
ATOM    103  CB  SER A   8      -2.570   9.350   8.049  1.00 29.70           C
ATOM    104 1HB  SER A   8      -3.569   9.319   8.066  1.00 29.70           H
ATOM    105 2HB  SER A   8      -2.263  10.292   8.184  1.00 29.70           H
ATOM    106  OG  SER A   8      -2.146   8.938   6.757  1.00 27.56           O
ATOM    107  HG  SER A   8      -1.193   8.845   6.748  1.00 27.56           H
ATOM    108  N   LEU A   9       0.122   8.990  10.247  1.00 17.01           N
ATOM    109  H   LEU A   9      -0.456   9.110  11.054  1.00 17.01           H
ATOM    110  CA  LEU A   9       1.552   9.317  10.369  1.00 26.77           C
ATOM    111  HA  LEU A   9       1.877   9.381   9.425  1.00 26.77           H
ATOM    112  C   LEU A   9       2.406   8.210  11.013  1.00 25.09           C
ATOM    113  O   LEU A   9       3.606   8.394  11.176  1.00 23.85           O
ATOM    114  CB  LEU A   9       1.699  10.666  11.094  1.00 25.08           C
ATOM    115 1HB  LEU A   9       1.016  10.711  11.823  1.00 25.08           H
ATOM    116 2HB  LEU A   9       2.615  10.715  11.492  1.00 25.08           H
ATOM    117  CG  LEU A   9       1.504  11.878  10.166  1.00 23.87           C
ATOM    118  HG  LEU A   9       0.711  11.686   9.587  1.00 23.87           H
ATOM    119  CD1 LEU A   9       1.269  13.135  10.992  1.00 23.71           C
ATOM    120 1HD1 LEU A   9       1.140  13.932  10.402  1.00 23.71           H
ATOM    121 2HD1 LEU A   9       2.047  13.319  11.593  1.00 23.71           H
ATOM    122 3HD1 LEU A   9       0.454  13.041  11.564  1.00 23.71           H
ATOM    123  CD2 LEU A   9       2.728  12.119   9.276  1.00 26.86           C
ATOM    124 1HD2 LEU A   9       2.587  12.909   8.679  1.00 26.86           H
ATOM    125 2HD2 LEU A   9       2.912  11.325   8.697  1.00 26.86           H
ATOM    126 3HD2 LEU A   9       3.544  12.292   9.828  1.00 26.86           H
ATOM    127  N   PHE A  10       1.836   7.072  11.344  1.00 18.93           N
ATOM    128  H   PHE A  10       0.849   6.970  11.219  1.00 18.93           H
ATOM    129  CA  PHE A  10       2.602   5.951  11.889  1.00 26.70           C
ATOM    130  HA  PHE A  10       3.317   6.345  12.466  1.00 26.70           H
ATOM    131  C   PHE A  10       3.317   5.172  10.773  1.00 25.14           C
ATOM    132  O   PHE A  10       2.843   4.149  10.285  1.00 23.66           O
ATOM    133  CB  PHE A  10       1.712   5.091  12.791  1.00 24.78           C
ATOM    134 1HB  PHE A  10       0.905   4.810  12.272  1.00 24.78           H
ATOM    135 2HB  PHE A  10       2.227   4.281  13.072  1.00 24.78           H
ATOM    136  CG  PHE A  10       1.249   5.825  14.040  1.00 23.63           C
ATOM    137  CD1 PHE A  10       2.137   6.029  15.107  1.00 22.80           C
ATOM    138  HD1 PHE A  10       3.065   5.659  15.060  1.00 22.80           H
ATOM    139  CD2 PHE A  10      -0.057   6.346  14.107  1.00 25.08           C
ATOM    140  HD2 PHE A  10      -0.693   6.201  13.349  1.00 25.08           H
ATOM    141  CE1 PHE A  10       1.729   6.752  16.244  1.00 24.05           C
ATOM    142  HE1 PHE A  10       2.364   6.890  17.004  1.00 24.05           H
ATOM    143  CE2 PHE A  10      -0.466   7.072  15.243  1.00 25.44           C
ATOM    144  HE2 PHE A  10      -1.394   7.441  15.291  1.00 25.44           H
ATOM    145  CZ  PHE A  10       0.425   7.280  16.308  1.00 26.70           C
ATOM    146  HZ  PHE A  10       0.134   7.802  17.110  1.00 26.70           H
ATOM    147  N   GLY A  11       4.462   5.691  10.369  1.00 22.34           N
ATOM    148  H   GLY A  11       4.651   6.648  10.591  1.00 22.34           H
ATOM    149  CA  GLY A  11       5.466   4.946   9.617  1.00 29.08           C
ATOM    150 1HA  GLY A  11       5.022   4.574   8.801  1.00 29.08           H
ATOM    151 2HA  GLY A  11       6.182   5.589   9.344  1.00 29.08           H
ATOM    152  C   GLY A  11       6.074   3.806  10.450  1.00 28.28           C
ATOM    153  O   GLY A  11       6.067   3.837  11.680  1.00 26.83           O
ATOM    154  N   GLU A  12       6.591   2.809   9.769  1.00 21.54           N
ATOM    155  H   GLU A  12       6.600   2.909   8.774  1.00 21.54           H
ATOM    156  CA  GLU A  12       7.159   1.560  10.305  1.00 28.52           C
ATOM    157  HA  GLU A  12       6.480   1.259  10.974  1.00 28.52           H
ATOM    158  C   GLU A  12       8.502   1.758  11.068  1.00 26.67           C
ATOM    159  O   GLU A  12       9.491   1.091  10.769  1.00 24.87           O
ATOM    160  CB  GLU A  12       7.327   0.531   9.149  1.00 26.92           C
ATOM    161 1HB  GLU A  12       7.927   0.938   8.461  1.00 26.92           H
ATOM    162 2HB  GLU A  12       7.760  -0.287   9.527  1.00 26.92           H
ATOM    163  CG  GLU A  12       6.042   0.080   8.429  1.00 26.22           C
ATOM    164 1HG  GLU A  12       5.441  -0.354   9.100  1.00 26.22           H
ATOM    165 2HG  GLU A  12       5.592   0.889   8.051  1.00 26.22           H
ATOM    166  CD  GLU A  12       6.307  -0.924   7.277  1.00 24.28           C
ATOM    167  OE1 GLU A  12       5.510  -1.870   7.104  1.00 23.17           O
ATOM    168  OE2 GLU A  12       7.286  -0.756   6.510  1.00 25.33           O
ATOM    169  N   ASP A  13       8.563   2.632  12.047  1.00 20.21           N
ATOM    170  H   ASP A  13       7.754   3.180  12.259  1.00 20.21           H
ATOM    171  CA  ASP A  13       9.784   2.828  12.839  1.00 27.18           C
ATOM    172  HA  ASP A  13      10.532   2.530  12.246  1.00 27.18           H
ATOM    173  C   ASP A  13       9.824   1.916  14.076  1.00 25.58           C
ATOM    174  O   ASP A  13       9.378   2.242  15.174  1.00 24.53           O
ATOM    175  CB  ASP A  13      10.015   4.315  13.148  1.00 25.37           C
ATOM    176 1HB  ASP A  13       9.138   4.729  13.394  1.00 25.37           H
ATOM    177 2HB  ASP A  13      10.645   4.385  13.921  1.00 25.37           H
ATOM    178  CG  ASP A  13      10.609   5.089  11.955  1.00 22.98           C
ATOM    179  OD1 ASP A  13      11.215   4.440  11.073  1.00 22.12           O
ATOM    180  OD2 ASP A  13      10.515   6.335  11.986  1.00 23.01           O
ATOM    181  N   GLY A  14      10.393   0.730  13.869  1.00 19.38           N
ATOM    182  H   GLY A  14      10.764   0.550  12.958  1.00 19.38           H
ATOM    183  CA  GLY A  14      10.518  -0.333  14.871  1.00 27.83           C
ATOM    184 1HA  GLY A  14       9.733  -0.239  15.484  1.00 27.83           H
ATOM    185 2HA  GLY A  14      10.453  -1.199  14.376  1.00 27.83           H
ATOM    186  C   GLY A  14      11.803  -0.342  15.713  1.00 27.25           C
ATOM    187  O   GLY A  14      12.267  -1.422  16.066  1.00 25.92           O
ATOM    188  N   ASN A  15      12.411   0.786  16.027  1.00 18.32           N
ATOM    189  H   ASN A  15      11.947   1.654  15.851  1.00 18.32           H
ATOM    190  CA  ASN A  15      13.759   0.802  16.631  1.00 26.63           C
ATOM    191  HA  ASN A  15      14.098  -0.121  16.449  1.00 26.63           H
ATOM    192  C   ASN A  15      13.821   0.889  18.173  1.00 26.41           C
ATOM    193  O   ASN A  15      14.902   1.057  18.727  1.00 25.05           O
ATOM    194  CB  ASN A  15      14.636   1.843  15.912  1.00 24.97           C
ATOM    195 1HB  ASN A  15      14.044   2.553  15.530  1.00 24.97           H
ATOM    196 2HB  ASN A  15      15.261   2.251  16.577  1.00 24.97           H
ATOM    197  CG  ASN A  15      15.465   1.256  14.780  1.00 22.32           C
ATOM    198  OD1 ASN A  15      15.585   0.059  14.584  1.00 20.80           O
ATOM    199  ND2 ASN A  15      16.105   2.100  14.004  1.00 21.87           N
ATOM    200 1HD2 ASN A  15      16.683   1.758  13.263  1.00 21.87           H
ATOM    201 2HD2 ASN A  15      16.015   3.084  14.154  1.00 21.87           H
ATOM    202  N   ILE A  16      12.718   0.718  18.875  1.00 18.46           N
ATOM    203  H   ILE A  16      11.876   0.457  18.404  1.00 18.46           H
ATOM    204  CA  ILE A  16      12.696   0.904  20.347  1.00 25.76           C
ATOM    205  HA  ILE A  16      13.455   1.519  20.562  1.00 25.76           H
ATOM    206  C   ILE A  16      13.050  -0.383  21.132  1.00 25.00           C
ATOM    207  O   ILE A  16      13.330  -0.323  22.321  1.00 24.02           O
ATOM    208  CB  ILE A  16      11.379   1.615  20.767  1.00 24.71           C
ATOM    209  HB  ILE A  16      10.616   1.036  20.480  1.00 24.71           H
ATOM    210  CG1 ILE A  16      11.299   2.998  20.079  1.00 23.78           C
ATOM    211 1HG1 ILE A  16      12.064   3.552  20.406  1.00 23.78           H
ATOM    212 2HG1 ILE A  16      11.385   2.860  19.092  1.00 23.78           H
ATOM    213  CG2 ILE A  16      11.254   1.787  22.293  1.00 24.74           C
ATOM    214 1HG2 ILE A  16      10.399   2.246  22.533  1.00 24.74           H
ATOM    215 2HG2 ILE A  16      12.009   2.334  22.655  1.00 24.74           H
ATOM    216 3HG2 ILE A  16      11.267   0.901  22.756  1.00 24.74           H
ATOM    217  CD1 ILE A  16      10.012   3.791  20.326  1.00 22.97           C
ATOM    218 1HD1 ILE A  16      10.036   4.670  19.850  1.00 22.97           H
ATOM    219 2HD1 ILE A  16       9.885   3.973  21.301  1.00 22.97           H
ATOM    220 3HD1 ILE A  16       9.212   3.287  20.000  1.00 22.97           H
ATOM    221  N   PHE A  17      13.103  -1.555  20.502  1.00 16.17           N
ATOM    222  H   PHE A  17      13.135  -1.568  19.503  1.00 16.17           H
ATOM    223  CA  PHE A  17      13.116  -2.837  21.238  1.00 25.31           C
ATOM    224  HA  PHE A  17      13.029  -2.535  22.187  1.00 25.31           H
ATOM    225  C   PHE A  17      14.440  -3.631  21.275  1.00 24.16           C
ATOM    226  O   PHE A  17      14.453  -4.734  21.811  1.00 22.71           O
ATOM    227  CB  PHE A  17      11.908  -3.683  20.812  1.00 23.50           C
ATOM    228 1HB  PHE A  17      11.709  -3.497  19.850  1.00 23.50           H
ATOM    229 2HB  PHE A  17      12.137  -4.650  20.924  1.00 23.50           H
ATOM    230  CG  PHE A  17      10.656  -3.388  21.628  1.00 22.08           C
ATOM    231  CD1 PHE A  17      10.371  -4.156  22.771  1.00 21.18           C
ATOM    232  HD1 PHE A  17      10.990  -4.893  23.043  1.00 21.18           H
ATOM    233  CD2 PHE A  17       9.787  -2.351  21.251  1.00 22.94           C
ATOM    234  HD2 PHE A  17       9.983  -1.804  20.437  1.00 22.94           H
ATOM    235  CE1 PHE A  17       9.219  -3.892  23.534  1.00 22.11           C
ATOM    236  HE1 PHE A  17       9.015  -4.447  24.341  1.00 22.11           H
ATOM    237  CE2 PHE A  17       8.638  -2.083  22.022  1.00 23.06           C
ATOM    238  HE2 PHE A  17       8.021  -1.343  21.755  1.00 23.06           H
ATOM    239  CZ  PHE A  17       8.356  -2.849  23.162  1.00 24.08           C
ATOM    240  HZ  PHE A  17       7.542  -2.653  23.709  1.00 24.08           H
ATOM    241  N   SER A  18      15.550  -3.129  20.764  1.00 20.68           N
ATOM    242  H   SER A  18      15.576  -2.163  20.508  1.00 20.68           H
ATOM    243  CA  SER A  18      16.752  -3.961  20.562  1.00 28.77           C
ATOM    244  HA  SER A  18      16.344  -4.829  20.279  1.00 28.77           H
ATOM    245  C   SER A  18      17.587  -4.295  21.811  1.00 27.28           C
ATOM    246  O   SER A  18      18.338  -5.261  21.767  1.00 26.40           O
ATOM    247  CB  SER A  18      17.637  -3.356  19.471  1.00 27.75           C
ATOM    248 1HB  SER A  18      18.503  -3.851  19.404  1.00 27.75           H
ATOM    249 2HB  SER A  18      17.171  -3.377  18.586  1.00 27.75           H
ATOM    250  OG  SER A  18      17.942  -2.004  19.759  1.00 27.39           O
ATOM    251  HG  SER A  18      18.891  -1.898  19.824  1.00 27.39           H
ATOM    252  N   GLU A  19      17.451  -3.579  22.928  1.00 17.90           N
ATOM    253  H   GLU A  19      16.728  -2.890  22.982  1.00 17.90           H
ATOM    254  CA  GLU A  19      18.348  -3.782  24.092  1.00 27.90           C
ATOM    255  HA  GLU A  19      19.047  -4.396  23.725  1.00 27.90           H
ATOM    256  C   GLU A  19      17.738  -4.544  25.289  1.00 26.35           C
ATOM    257  O   GLU A  19      18.466  -4.985  26.174  1.00 25.32           O
ATOM    258  CB  GLU A  19      18.970  -2.446  24.523  1.00 26.74           C
ATOM    259 1HB  GLU A  19      18.257  -1.744  24.533  1.00 26.74           H
ATOM    260 2HB  GLU A  19      19.351  -2.547  25.442  1.00 26.74           H
ATOM    261  CG  GLU A  19      20.090  -2.013  23.558  1.00 25.93           C
ATOM    262 1HG  GLU A  19      20.736  -2.770  23.462  1.00 25.93           H
ATOM    263 2HG  GLU A  19      19.681  -1.809  22.669  1.00 25.93           H
ATOM    264  CD  GLU A  19      20.865  -0.774  24.029  1.00 24.52           C
ATOM    265  OE1 GLU A  19      22.021  -0.622  23.565  1.00 23.44           O
ATOM    266  OE2 GLU A  19      20.310   0.006  24.827  1.00 26.54           O
ATOM    267  N   GLY A  20      16.430  -4.746  25.336  1.00 18.69           N
ATOM    268  H   GLY A  20      15.875  -4.508  24.539  1.00 18.69           H
ATOM    269  CA  GLY A  20      15.764  -5.312  26.528  1.00 28.80           C
ATOM    270 1HA  GLY A  20      16.349  -5.102  27.312  1.00 28.80           H
ATOM    271 2HA  GLY A  20      14.891  -4.833  26.625  1.00 28.80           H
ATOM    272  C   GLY A  20      15.493  -6.823  26.513  1.00 27.59           C
ATOM    273  O   GLY A  20      15.170  -7.388  27.553  1.00 26.49           O
ATOM    274  N   LEU A  21      15.597  -7.479  25.370  1.00 12.66           N
ATOM    275  H   LEU A  21      15.990  -7.006  24.581  1.00 12.66           H
ATOM    276  CA  LEU A  21      15.159  -8.877  25.207  1.00 26.42           C
ATOM    277  HA  LEU A  21      14.540  -9.036  25.976  1.00 26.42           H
ATOM    278  C   LEU A  21      16.286  -9.919  25.384  1.00 25.35           C
ATOM    279  O   LEU A  21      16.021 -11.105  25.244  1.00 24.86           O
ATOM    280  CB  LEU A  21      14.390  -9.029  23.879  1.00 25.19           C
ATOM    281 1HB  LEU A  21      14.859  -8.488  23.181  1.00 25.19           H
ATOM    282 2HB  LEU A  21      14.402  -9.994  23.618  1.00 25.19           H
ATOM    283  CG  LEU A  21      12.921  -8.563  23.948  1.00 24.22           C
ATOM    284  HG  LEU A  21      12.917  -7.694  24.442  1.00 24.22           H
ATOM    285  CD1 LEU A  21      12.350  -8.388  22.541  1.00 24.48           C
ATOM    286 1HD1 LEU A  21      11.397  -8.086  22.576  1.00 24.48           H
ATOM    287 2HD1 LEU A  21      12.381  -9.248  22.032  1.00 24.48           H
ATOM    288 3HD1 LEU A  21      12.870  -7.707  22.025  1.00 24.48           H
ATOM    289  CD2 LEU A  21      12.029  -9.567  24.688  1.00 28.48           C
ATOM    290 1HD2 LEU A  21      11.082  -9.248  24.722  1.00 28.48           H
ATOM    291 2HD2 LEU A  21      12.343  -9.700  25.628  1.00 28.48           H
ATOM    292 3HD2 LEU A  21      12.037 -10.457  24.232  1.00 28.48           H
ATOM    293  N   GLU A  22      17.492  -9.523  25.712  1.00 20.27           N
ATOM    294  H   GLU A  22      17.665  -8.545  25.829  1.00 20.27           H
ATOM    295  CA  GLU A  22      18.604 -10.473  25.915  1.00 27.36           C
ATOM    296  HA  GLU A  22      18.505 -11.098  25.140  1.00 27.36           H
ATOM    297  C   GLU A  22      18.484 -11.320  27.201  1.00 26.00           C
ATOM    298  O   GLU A  22      19.139 -12.348  27.316  1.00 25.80           O
ATOM    299  CB  GLU A  22      19.966  -9.759  25.845  1.00 26.97           C
ATOM    300 1HB  GLU A  22      19.904  -8.894  26.343  1.00 26.97           H
ATOM    301 2HB  GLU A  22      20.659 -10.341  26.271  1.00 26.97           H
ATOM    302  CG  GLU A  22      20.382  -9.469  24.389  1.00 26.70           C
ATOM    303 1HG  GLU A  22      20.301 -10.315  23.862  1.00 26.70           H
ATOM    304 2HG  GLU A  22      19.761  -8.781  24.013  1.00 26.70           H
ATOM    305  CD  GLU A  22      21.825  -8.948  24.255  1.00 25.21           C
ATOM    306  OE1 GLU A  22      22.387  -9.104  23.144  1.00 24.29           O
ATOM    307  OE2 GLU A  22      22.370  -8.420  25.250  1.00 27.22           O
ATOM    308  N   GLY A  23      17.628 -10.940  28.150  1.00 18.95           N
ATOM    309  H   GLY A  23      17.041 -10.152  27.967  1.00 18.95           H
ATOM    310  CA  GLY A  23      17.499 -11.616  29.452  1.00 29.62           C
ATOM    311 1HA  GLY A  23      18.414 -11.934  29.699  1.00 29.62           H
ATOM    312 2HA  GLY A  23      17.200 -10.920  30.105  1.00 29.62           H
ATOM    313  C   GLY A  23      16.531 -12.807  29.529  1.00 28.69           C
ATOM    314  O   GLY A  23      16.472 -13.453  30.567  1.00 27.10           O
ATOM    315  N   LEU A  24      15.783 -13.107  28.479  1.00 11.37           N
ATOM    316  H   LEU A  24      15.953 -12.625  27.619  1.00 11.37           H
ATOM    317  CA  LEU A  24      14.710 -14.120  28.518  1.00 23.67           C
ATOM    318  HA  LEU A  24      14.466 -14.183  29.486  1.00 23.67           H
ATOM    319  C   LEU A  24      15.156 -15.549  28.128  1.00 22.58           C
ATOM    320  O   LEU A  24      14.315 -16.434  28.015  1.00 22.14           O
ATOM    321  CB  LEU A  24      13.510 -13.622  27.682  1.00 22.23           C
ATOM    322 1HB  LEU A  24      13.863 -13.182  26.856  1.00 22.23           H
ATOM    323 2HB  LEU A  24      12.954 -14.413  27.427  1.00 22.23           H
ATOM    324  CG  LEU A  24      12.607 -12.612  28.422  1.00 21.39           C
ATOM    325  HG  LEU A  24      13.205 -11.953  28.877  1.00 21.39           H
ATOM    326  CD1 LEU A  24      11.688 -11.904  27.428  1.00 22.21           C
ATOM    327 1HD1 LEU A  24      11.096 -11.246  27.893  1.00 22.21           H
ATOM    328 2HD1 LEU A  24      11.103 -12.560  26.951  1.00 22.21           H
ATOM    329 3HD1 LEU A  24      12.218 -11.408  26.740  1.00 22.21           H
ATOM    330  CD2 LEU A  24      11.727 -13.297  29.474  1.00 26.32           C
ATOM    331 1HD2 LEU A  24      11.148 -12.632  29.945  1.00 26.32           H
ATOM    332 2HD2 LEU A  24      12.286 -13.760  30.162  1.00 26.32           H
ATOM    333 3HD2 LEU A  24      11.130 -13.980  29.052  1.00 26.32           H
ATOM    334  N   GLY A  25      16.438 -15.766  27.923  1.00 17.41           N
ATOM    335  H   GLY A  25      17.078 -15.019  28.104  1.00 17.41           H
ATOM    336  CA  GLY A  25      16.982 -17.048  27.442  1.00 28.96           C
ATOM    337 1HA  GLY A  25      16.259 -17.482  26.904  1.00 28.96           H
ATOM    338 2HA  GLY A  25      17.754 -16.826  26.846  1.00 28.96           H
ATOM    339  C   GLY A  25      17.459 -18.040  28.511  1.00 28.35           C
ATOM    340  O   GLY A  25      17.911 -19.118  28.153  1.00 27.38           O
ATOM    341  N   GLU A  26      17.391 -17.703  29.802  1.00 12.70           N
ATOM    342  H   GLU A  26      16.956 -16.836  30.047  1.00 12.70           H
ATOM    343  CA  GLU A  26      17.927 -18.550  30.881  1.00 24.96           C
ATOM    344  HA  GLU A  26      18.198 -19.387  30.407  1.00 24.96           H
ATOM    345  C   GLU A  26      16.850 -18.909  31.931  1.00 23.32           C
ATOM    346  O   GLU A  26      17.016 -18.666  33.117  1.00 22.40           O
ATOM    347  CB  GLU A  26      19.177 -17.917  31.545  1.00 24.01           C
ATOM    348 1HB  GLU A  26      18.972 -16.959  31.744  1.00 24.01           H
ATOM    349 2HB  GLU A  26      19.355 -18.404  32.400  1.00 24.01           H
ATOM    350  CG  GLU A  26      20.465 -17.953  30.712  1.00 23.89           C
ATOM    351 1HG  GLU A  26      20.619 -18.896  30.417  1.00 23.89           H
ATOM    352 2HG  GLU A  26      20.334 -17.370  29.910  1.00 23.89           H
ATOM    353  CD  GLU A  26      21.719 -17.463  31.482  1.00 22.68           C
ATOM    354  OE1 GLU A  26      22.837 -17.600  30.952  1.00 22.11           O
ATOM    355  OE2 GLU A  26      21.604 -16.911  32.607  1.00 24.35           O
ATOM    356  N   CYS A  27      15.766 -19.520  31.512  1.00 10.98           N
ATOM    357  H   CYS A  27      15.564 -19.529  30.533  1.00 10.98           H
ATOM    358  CA  CYS A  27      14.841 -20.190  32.434  1.00 23.70           C
ATOM    359  HA  CYS A  27      15.250 -20.142  33.345  1.00 23.70           H
ATOM    360  C   CYS A  27      14.703 -21.670  32.047  1.00 22.42           C
ATOM    361  O   CYS A  27      13.722 -22.098  31.444  1.00 21.50           O
ATOM    362  CB  CYS A  27      13.504 -19.445  32.517  1.00 22.14           C
ATOM    363 1HB  CYS A  27      13.187 -19.353  31.573  1.00 22.14           H
ATOM    364 2HB  CYS A  27      12.887 -20.051  33.019  1.00 22.14           H
ATOM    365  SG  CYS A  27      13.731 -17.839  33.340  1.00 21.10           S
ATOM    366  HG  CYS A  27      13.786 -16.883  32.432  1.00 21.10           H
ATOM    367  N   GLY A  28      15.738 -22.436  32.385  1.00 13.80           N
ATOM    368  H   GLY A  28      16.617 -21.997  32.573  1.00 13.80           H
ATOM    369  CA  GLY A  28      15.647 -23.884  32.493  1.00 26.41           C
ATOM    370 1HA  GLY A  28      15.125 -24.226  31.712  1.00 26.41           H
ATOM    371 2HA  GLY A  28      16.573 -24.261  32.466  1.00 26.41           H
ATOM    372  C   GLY A  28      14.956 -24.263  33.803  1.00 25.30           C
ATOM    373  O   GLY A  28      15.281 -23.717  34.855  1.00 24.13           O
ATOM    374  N   TYR A  29      14.025 -25.182  33.723  1.00  8.77           N
ATOM    375  H   TYR A  29      13.764 -25.486  32.807  1.00  8.77           H
ATOM    376  CA  TYR A  29      13.334 -25.802  34.851  1.00 20.82           C
ATOM    377  HA  TYR A  29      12.800 -25.066  35.267  1.00 20.82           H
ATOM    378  C   TYR A  29      14.314 -26.387  35.885  1.00 19.74           C
ATOM    379  O   TYR A  29      15.238 -27.103  35.493  1.00 18.46           O
ATOM    380  CB  TYR A  29      12.473 -26.953  34.314  1.00 19.70           C
ATOM    381 1HB  TYR A  29      13.003 -27.440  33.620  1.00 19.70           H
ATOM    382 2HB  TYR A  29      12.271 -27.571  35.074  1.00 19.70           H
ATOM    383  CG  TYR A  29      11.153 -26.560  33.685  1.00 18.79           C
ATOM    384  CD1 TYR A  29       9.988 -26.575  34.473  1.00 18.71           C
ATOM    385  HD1 TYR A  29      10.044 -26.826  35.439  1.00 18.71           H
ATOM    386  CD2 TYR A  29      11.077 -26.206  32.324  1.00 20.33           C
ATOM    387  HD2 TYR A  29      11.904 -26.199  31.762  1.00 20.33           H
ATOM    388  CE1 TYR A  29       8.747 -26.239  33.909  1.00 20.56           C
ATOM    389  HE1 TYR A  29       7.921 -26.253  34.472  1.00 20.56           H
ATOM    390  CE2 TYR A  29       9.836 -25.862  31.754  1.00 22.04           C
ATOM    391  HE2 TYR A  29       9.782 -25.605  30.789  1.00 22.04           H
ATOM    392  CZ  TYR A  29       8.668 -25.881  32.547  1.00 23.35           C
ATOM    393  OH  TYR A  29       7.465 -25.550  32.002  1.00 24.52           O
ATOM    394  HH  TYR A  29       7.555 -25.472  31.052  1.00 24.52           H
ATOM    395  N   PRO A  30      14.048 -26.224  37.169  1.00 12.99           N
ATOM    396  CA  PRO A  30      14.446 -27.211  38.157  1.00 23.89           C
ATOM    397  HA  PRO A  30      14.988 -27.935  37.730  1.00 23.89           H
ATOM    398  C   PRO A  30      13.214 -27.904  38.758  1.00 23.54           C
ATOM    399  O   PRO A  30      12.278 -27.271  39.242  1.00 22.32           O
ATOM    400  CB  PRO A  30      15.276 -26.437  39.174  1.00 21.56           C
ATOM    401 1HB  PRO A  30      15.182 -26.834  40.087  1.00 21.56           H
ATOM    402 2HB  PRO A  30      16.241 -26.427  38.912  1.00 21.56           H
ATOM    403  CG  PRO A  30      14.679 -25.029  39.124  1.00 22.29           C
ATOM    404 1HG  PRO A  30      14.082 -24.878  39.912  1.00 22.29           H
ATOM    405 2HG  PRO A  30      15.408 -24.344  39.121  1.00 22.29           H
ATOM    406  CD  PRO A  30      13.873 -24.948  37.827  1.00 25.48           C
ATOM    407 1HD  PRO A  30      12.901 -24.802  38.011  1.00 25.48           H
ATOM    408 2HD  PRO A  30      14.213 -24.220  37.232  1.00 25.48           H
ATOM    409  N   GLU A  31      13.262 -29.219  38.728  1.00 11.35           N
ATOM    410  H   GLU A  31      13.901 -29.644  38.086  1.00 11.35           H
ATOM    411  CA  GLU A  31      12.453 -30.104  39.561  1.00 22.33           C
ATOM    412  HA  GLU A  31      11.504 -29.924  39.303  1.00 22.33           H
ATOM    413  C   GLU A  31      12.657 -29.797  41.055  1.00 21.14           C
ATOM    414  O   GLU A  31      13.764 -29.500  41.507  1.00 20.38           O
ATOM    415  CB  GLU A  31      12.854 -31.564  39.285  1.00 21.55           C
ATOM    416 1HB  GLU A  31      13.848 -31.639  39.363  1.00 21.55           H
ATOM    417 2HB  GLU A  31      12.420 -32.146  39.973  1.00 21.55           H
ATOM    418  CG  GLU A  31      12.438 -32.066  37.892  1.00 21.15           C
ATOM    419 1HG  GLU A  31      11.440 -32.053  37.835  1.00 21.15           H
ATOM    420 2HG  GLU A  31      12.819 -31.447  37.205  1.00 21.15           H
ATOM    421  CD  GLU A  31      12.927 -33.495  37.590  1.00 20.45           C
ATOM    422  OE1 GLU A  31      12.194 -34.226  36.891  1.00 21.19           O
ATOM    423  OE2 GLU A  31      14.046 -33.838  38.032  1.00 24.60           O
ATOM    424  N   ASN A  32      11.589 -29.900  41.801  1.00  9.70           N
ATOM    425  H   ASN A  32      10.714 -30.048  41.340  1.00  9.70           H
ATOM    426  CA  ASN A  32      11.579 -29.815  43.256  1.00 24.98           C
ATOM    427  HA  ASN A  32      11.904 -28.893  43.468  1.00 24.98           H
ATOM    428  C   ASN A  32      12.522 -30.846  43.906  1.00 23.70           C
ATOM    429  O   ASN A  32      12.581 -31.990  43.451  1.00 22.21           O
ATOM    430  CB  ASN A  32      10.141 -30.074  43.744  1.00 23.09           C
ATOM    431 1HB  ASN A  32       9.720 -30.755  43.145  1.00 23.09           H
ATOM    432 2HB  ASN A  32      10.182 -30.431  44.677  1.00 23.09           H
ATOM    433  CG  ASN A  32       9.245 -28.854  43.756  1.00 20.75           C
ATOM    434  OD1 ASN A  32       9.663 -27.752  44.029  1.00 20.18           O
ATOM    435  ND2 ASN A  32       7.965 -29.021  43.523  1.00 22.09           N
ATOM    436 1HD2 ASN A  32       7.342 -28.240  43.572  1.00 22.09           H
ATOM    437 2HD2 ASN A  32       7.612 -29.929  43.297  1.00 22.09           H
ATOM    438  N   PRO A  33      13.123 -30.498  45.017  1.00 14.52           N
ATOM    439  CA  PRO A  33      12.802 -31.264  46.217  1.00 26.62           C
ATOM    440  HA  PRO A  33      11.893 -31.658  46.079  1.00 26.62           H
ATOM    441  C   PRO A  33      12.668 -30.426  47.503  1.00 26.24           C
ATOM    442  O   PRO A  33      13.441 -29.527  47.805  1.00 24.85           O
ATOM    443  CB  PRO A  33      13.909 -32.307  46.327  1.00 23.88           C
ATOM    444 1HB  PRO A  33      14.064 -32.563  47.281  1.00 23.88           H
ATOM    445 2HB  PRO A  33      13.684 -33.123  45.794  1.00 23.88           H
ATOM    446  CG  PRO A  33      15.131 -31.589  45.745  1.00 24.82           C
ATOM    447 1HG  PRO A  33      15.738 -31.279  46.477  1.00 24.82           H
ATOM    448 2HG  PRO A  33      15.634 -32.195  45.128  1.00 24.82           H
ATOM    449  CD  PRO A  33      14.568 -30.396  44.978  1.00 29.02           C
ATOM    450 1HD  PRO A  33      14.845 -29.534  45.403  1.00 29.02           H
ATOM    451 2HD  PRO A  33      14.869 -30.409  44.025  1.00 29.02           H
ATOM    452  N   VAL A  34      11.667 -30.803  48.238  1.00  8.99           N
ATOM    453  H   VAL A  34      10.870 -31.094  47.708  1.00  8.99           H
ATOM    454  CA  VAL A  34      11.468 -30.888  49.691  1.00 25.79           C
ATOM    455  HA  VAL A  34      10.667 -30.306  49.831  1.00 25.79           H
ATOM    456  C   VAL A  34      12.546 -30.264  50.603  1.00 24.41           C
ATOM    457  O   VAL A  34      13.701 -30.680  50.621  1.00 23.55           O
ATOM    458  CB  VAL A  34      11.269 -32.381  50.043  1.00 23.46           C
ATOM    459  HB  VAL A  34      12.158 -32.810  49.884  1.00 23.46           H
ATOM    460  CG1 VAL A  34      10.876 -32.608  51.495  1.00 22.05           C
ATOM    461 1HG1 VAL A  34      10.756 -33.582  51.686  1.00 22.05           H
ATOM    462 2HG1 VAL A  34      10.016 -32.145  51.710  1.00 22.05           H
ATOM    463 3HG1 VAL A  34      11.578 -32.257  52.115  1.00 22.05           H
ATOM    464  CG2 VAL A  34      10.157 -33.017  49.177  1.00 24.97           C
ATOM    465 1HG2 VAL A  34      10.031 -33.982  49.407  1.00 24.97           H
ATOM    466 2HG2 VAL A  34      10.383 -32.960  48.205  1.00 24.97           H
ATOM    467 3HG2 VAL A  34       9.283 -32.551  49.317  1.00 24.97           H
ATOM    468  N   ASN A  35      12.082 -29.350  51.448  1.00 10.43           N
ATOM    469  H   ASN A  35      11.188 -28.957  51.231  1.00 10.43           H
ATOM    470  CA  ASN A  35      12.735 -28.853  52.664  1.00 26.31           C
ATOM    471  HA  ASN A  35      13.609 -28.446  52.399  1.00 26.31           H
ATOM    472  C   ASN A  35      13.027 -30.001  53.660  1.00 25.12           C
ATOM    473  O   ASN A  35      12.217 -30.930  53.755  1.00 23.93           O
ATOM    474  CB  ASN A  35      11.760 -27.830  53.289  1.00 24.27           C
ATOM    475 1HB  ASN A  35      10.938 -27.789  52.721  1.00 24.27           H
ATOM    476 2HB  ASN A  35      11.517 -28.145  54.206  1.00 24.27           H
ATOM    477  CG  ASN A  35      12.295 -26.418  53.419  1.00 21.49           C
ATOM    478  OD1 ASN A  35      13.469 -26.148  53.347  1.00 21.12           O
ATOM    479  ND2 ASN A  35      11.426 -25.456  53.635  1.00 23.69           N
ATOM    480 1HD2 ASN A  35      11.740 -24.512  53.738  1.00 23.69           H
ATOM    481 2HD2 ASN A  35      10.451 -25.668  53.697  1.00 23.69           H
ATOM    482  N   PRO A  36      14.091 -29.942  54.449  1.00 10.72           N
ATOM    483  CA  PRO A  36      13.881 -29.474  55.817  1.00 25.22           C
ATOM    484  HA  PRO A  36      13.153 -28.791  55.759  1.00 25.22           H
ATOM    485  C   PRO A  36      15.058 -28.727  56.486  1.00 24.97           C
ATOM    486  O   PRO A  36      16.233 -28.961  56.233  1.00 23.42           O
ATOM    487  CB  PRO A  36      13.553 -30.747  56.601  1.00 22.83           C
ATOM    488 1HB  PRO A  36      13.808 -30.651  57.563  1.00 22.83           H
ATOM    489 2HB  PRO A  36      12.580 -30.968  56.534  1.00 22.83           H
ATOM    490  CG  PRO A  36      14.405 -31.814  55.914  1.00 24.27           C
ATOM    491 1HG  PRO A  36      15.197 -32.050  56.477  1.00 24.27           H
ATOM    492 2HG  PRO A  36      13.865 -32.637  55.737  1.00 24.27           H
ATOM    493  CD  PRO A  36      14.850 -31.173  54.605  1.00 28.88           C
ATOM    494 1HD  PRO A  36      15.826 -30.956  54.627  1.00 28.88           H
ATOM    495 2HD  PRO A  36      14.660 -31.775  53.830  1.00 28.88           H
ATOM    496  N   MET A  37      14.642 -27.882  57.398  1.00 12.05           N
ATOM    497  H   MET A  37      13.744 -27.483  57.210  1.00 12.05           H
ATOM    498  CA  MET A  37      15.264 -27.415  58.653  1.00 23.73           C
ATOM    499  HA  MET A  37      15.450 -26.455  58.444  1.00 23.73           H
ATOM    500  C   MET A  37      16.618 -28.018  59.087  1.00 22.77           C
ATOM    501  O   MET A  37      16.771 -29.233  59.183  1.00 22.36           O
ATOM    502  CB  MET A  37      14.260 -27.749  59.779  1.00 22.75           C
ATOM    503 1HB  MET A  37      13.962 -28.697  59.671  1.00 22.75           H
ATOM    504 2HB  MET A  37      14.721 -27.643  60.660  1.00 22.75           H
ATOM    505  CG  MET A  37      13.018 -26.854  59.777  1.00 22.59           C
ATOM    506 1HG  MET A  37      12.884 -26.603  58.818  1.00 22.59           H
ATOM    507 2HG  MET A  37      12.272 -27.450  60.073  1.00 22.59           H
ATOM    508  SD  MET A  37      13.179 -25.409  60.832  1.00 21.41           S
ATOM    509  CE  MET A  37      12.440 -26.069  62.349  1.00 21.11           C
ATOM    510 1HE  MET A  37      12.441 -25.383  63.076  1.00 21.11           H
ATOM    511 2HE  MET A  37      12.947 -26.866  62.677  1.00 21.11           H
ATOM    512 3HE  MET A  37      11.493 -26.350  62.193  1.00 21.11           H
ATOM    513  N   GLY A  38      17.494 -27.136  59.570  1.00 11.71           N
ATOM    514  H   GLY A  38      17.385 -26.175  59.315  1.00 11.71           H
ATOM    515  CA  GLY A  38      18.602 -27.493  60.450  1.00 26.61           C
ATOM    516 1HA  GLY A  38      18.259 -28.147  61.125  1.00 26.61           H
ATOM    517 2HA  GLY A  38      19.308 -27.929  59.892  1.00 26.61           H
ATOM    518  C   GLY A  38      19.181 -26.265  61.160  1.00 25.36           C
ATOM    519  O   GLY A  38      19.936 -25.504  60.576  1.00 24.12           O
ATOM    520  N   GLN A  39      18.775 -26.093  62.409  1.00  8.89           N
ATOM    521  H   GLN A  39      18.037 -26.691  62.721  1.00  8.89           H
ATOM    522  CA  GLN A  39      19.284 -25.126  63.386  1.00 23.99           C
ATOM    523  HA  GLN A  39      19.274 -24.241  62.921  1.00 23.99           H
ATOM    524  C   GLN A  39      20.720 -25.453  63.856  1.00 22.54           C
ATOM    525  O   GLN A  39      21.150 -26.592  63.716  1.00 21.87           O
ATOM    526  CB  GLN A  39      18.373 -25.222  64.624  1.00 22.76           C
ATOM    527 1HB  GLN A  39      18.323 -26.184  64.893  1.00 22.76           H
ATOM    528 2HB  GLN A  39      18.798 -24.692  65.358  1.00 22.76           H
ATOM    529  CG  GLN A  39      16.938 -24.715  64.463  1.00 23.02           C
ATOM    530 1HG  GLN A  39      16.958 -23.733  64.274  1.00 23.02           H
ATOM    531 2HG  GLN A  39      16.507 -25.194  63.698  1.00 23.02           H
ATOM    532  CD  GLN A  39      16.120 -24.963  65.734  1.00 22.30           C
ATOM    533  OE1 GLN A  39      16.392 -25.842  66.532  1.00 22.96           O
ATOM    534  NE2 GLN A  39      15.071 -24.207  65.969  1.00 25.97           N
ATOM    535 1HE2 GLN A  39      14.517 -24.360  66.788  1.00 25.97           H
ATOM    536 2HE2 GLN A  39      14.826 -23.478  65.329  1.00 25.97           H
ATOM    537  N   GLN A  40      21.430 -24.525  64.481  1.00 11.32           N
ATOM    538  H   GLN A  40      21.660 -23.726  63.925  1.00 11.32           H
ATOM    539  CA  GLN A  40      21.936 -24.483  65.870  1.00 24.63           C
ATOM    540  HA  GLN A  40      21.360 -23.804  66.325  1.00 24.63           H
ATOM    541  C   GLN A  40      23.417 -24.041  65.895  1.00 22.83           C
ATOM    542  O   GLN A  40      24.137 -24.355  64.963  1.00 23.52           O
ATOM    543  CB  GLN A  40      21.774 -25.842  66.591  1.00 24.82           C
ATOM    544 1HB  GLN A  40      21.845 -26.576  65.916  1.00 24.82           H
ATOM    545 2HB  GLN A  40      22.505 -25.938  67.267  1.00 24.82           H
ATOM    546  CG  GLN A  40      20.426 -25.972  67.311  1.00 25.78           C
ATOM    547 1HG  GLN A  40      20.310 -25.181  67.912  1.00 25.78           H
ATOM    548 2HG  GLN A  40      19.699 -25.978  66.624  1.00 25.78           H
ATOM    549  CD  GLN A  40      20.284 -27.226  68.154  1.00 25.36           C
ATOM    550  OE1 GLN A  40      21.180 -28.027  68.312  1.00 26.20           O
ATOM    551  NE2 GLN A  40      19.132 -27.434  68.758  1.00 28.06           N
ATOM    552 1HE2 GLN A  40      19.008 -28.242  69.335  1.00 28.06           H
ATOM    553 2HE2 GLN A  40      18.381 -26.784  68.640  1.00 28.06           H
ATOM    554  N   MET A  41      23.996 -23.405  66.868  1.00 14.36           N
ATOM    555  H   MET A  41      24.937 -23.200  66.599  1.00 14.36           H
ATOM    556  CA  MET A  41      23.770 -22.872  68.232  1.00 26.20           C
ATOM    557  HA  MET A  41      23.021 -22.210  68.241  1.00 26.20           H
ATOM    558  C   MET A  41      25.158 -22.271  68.630  1.00 24.89           C
ATOM    559  O   MET A  41      26.067 -22.375  67.808  1.00 24.45           O
ATOM    560  CB  MET A  41      23.373 -24.015  69.183  1.00 25.44           C
ATOM    561 1HB  MET A  41      23.653 -24.884  68.776  1.00 25.44           H
ATOM    562 2HB  MET A  41      23.846 -23.887  70.055  1.00 25.44           H
ATOM    563  CG  MET A  41      21.857 -24.056  69.444  1.00 25.57           C
ATOM    564 1HG  MET A  41      21.452 -23.837  68.556  1.00 25.57           H
ATOM    565 2HG  MET A  41      21.675 -25.014  69.667  1.00 25.57           H
ATOM    566  SD  MET A  41      21.253 -22.947  70.740  1.00 24.44           S
ATOM    567  CE  MET A  41      21.596 -24.002  72.164  1.00 22.62           C
ATOM    568 1HE  MET A  41      21.324 -23.554  73.016  1.00 22.62           H
ATOM    569 2HE  MET A  41      22.571 -24.214  72.226  1.00 22.62           H
ATOM    570 3HE  MET A  41      21.097 -24.866  72.098  1.00 22.62           H
ATOM    571  N   PRO A  42      25.481 -21.707  69.767  1.00 12.05           N
ATOM    572  CA  PRO A  42      25.138 -22.113  71.136  1.00 25.60           C
ATOM    573  HA  PRO A  42      24.282 -22.629  71.165  1.00 25.60           H
ATOM    574  C   PRO A  42      24.869 -20.896  72.073  1.00 25.18           C
ATOM    575  O   PRO A  42      24.938 -19.752  71.628  1.00 23.75           O
ATOM    576  CB  PRO A  42      26.377 -22.944  71.524  1.00 22.98           C
ATOM    577 1HB  PRO A  42      26.535 -22.906  72.511  1.00 22.98           H
ATOM    578 2HB  PRO A  42      26.268 -23.897  71.240  1.00 22.98           H
ATOM    579  CG  PRO A  42      27.537 -22.292  70.772  1.00 24.01           C
ATOM    580 1HG  PRO A  42      28.188 -21.877  71.408  1.00 24.01           H
ATOM    581 2HG  PRO A  42      28.011 -22.959  70.198  1.00 24.01           H
ATOM    582  CD  PRO A  42      26.870 -21.230  69.920  1.00 28.03           C
ATOM    583 1HD  PRO A  42      26.883 -20.340  70.375  1.00 28.03           H
ATOM    584 2HD  PRO A  42      27.311 -21.154  69.026  1.00 28.03           H
ATOM    585  N   ILE A  43      24.461 -20.991  73.294  1.00 10.36           N
ATOM    586  H   ILE A  43      23.502 -20.725  73.393  1.00 10.36           H
ATOM    587  CA  ILE A  43      25.065 -21.397  74.583  1.00 24.39           C
ATOM    588  HA  ILE A  43      25.432 -22.326  74.530  1.00 24.39           H
ATOM    589  C   ILE A  43      23.913 -21.254  75.627  1.00 22.79           C
ATOM    590  O   ILE A  43      23.089 -20.369  75.451  1.00 22.17           O
ATOM    591  CB  ILE A  43      26.200 -20.376  74.918  1.00 23.39           C
ATOM    592  HB  ILE A  43      25.794 -19.495  74.675  1.00 23.39           H
ATOM    593  CG1 ILE A  43      27.495 -20.632  74.110  1.00 23.83           C
ATOM    594 1HG1 ILE A  43      27.879 -21.508  74.403  1.00 23.83           H
ATOM    595 2HG1 ILE A  43      27.254 -20.681  73.141  1.00 23.83           H
ATOM    596  CG2 ILE A  43      26.591 -20.294  76.390  1.00 26.69           C
ATOM    597 1HG2 ILE A  43      27.320 -19.624  76.530  1.00 26.69           H
ATOM    598 2HG2 ILE A  43      26.918 -21.178  76.724  1.00 26.69           H
ATOM    599 3HG2 ILE A  43      25.811 -20.022  76.953  1.00 26.69           H
ATOM    600  CD1 ILE A  43      28.588 -19.582  74.257  1.00 26.56           C
ATOM    601 1HD1 ILE A  43      29.389 -19.818  73.706  1.00 26.56           H
ATOM    602 2HD1 ILE A  43      28.883 -19.502  75.209  1.00 26.56           H
ATOM    603 3HD1 ILE A  43      28.265 -18.684  73.959  1.00 26.56           H
ATOM    604  N   ASP A  44      23.742 -21.892  76.739  1.00  9.54           N
ATOM    605  H   ASP A  44      23.061 -21.445  77.319  1.00  9.54           H
ATOM    606  CA  ASP A  44      24.281 -23.094  77.371  1.00 25.88           C
ATOM    607  HA  ASP A  44      24.273 -23.788  76.651  1.00 25.88           H
ATOM    608  C   ASP A  44      23.397 -23.461  78.599  1.00 23.99           C
ATOM    609  O   ASP A  44      22.729 -22.594  79.165  1.00 23.15           O
ATOM    610  CB  ASP A  44      25.716 -22.859  77.886  1.00 23.87           C
ATOM    611 1HB  ASP A  44      26.113 -22.091  77.383  1.00 23.87           H
ATOM    612 2HB  ASP A  44      25.672 -22.633  78.859  1.00 23.87           H
ATOM    613  CG  ASP A  44      26.646 -24.049  77.727  1.00 22.21           C
ATOM    614  OD1 ASP A  44      26.153 -25.153  77.408  1.00 22.25           O
ATOM    615  OD2 ASP A  44      27.862 -23.855  77.961  1.00 24.09           O
ATOM    616  N   GLN A  45      23.503 -24.689  79.020  1.00  9.99           N
ATOM    617  H   GLN A  45      23.687 -25.361  78.303  1.00  9.99           H
ATOM    618  CA  GLN A  45      23.397 -25.253  80.376  1.00 25.40           C
ATOM    619  HA  GLN A  45      23.400 -26.214  80.100  1.00 25.40           H
ATOM    620  C   GLN A  45      22.097 -25.196  81.207  1.00 24.17           C
ATOM    621  O   GLN A  45      21.593 -24.147  81.589  1.00 23.59           O
ATOM    622  CB  GLN A  45      24.587 -24.764  81.220  1.00 24.60           C
ATOM    623 1HB  GLN A  45      24.726 -23.787  81.055  1.00 24.60           H
ATOM    624 2HB  GLN A  45      24.385 -24.913  82.188  1.00 24.60           H
ATOM    625  CG  GLN A  45      25.872 -25.510  80.865  1.00 25.68           C
ATOM    626 1HG  GLN A  45      25.785 -26.459  81.169  1.00 25.68           H
ATOM    627 2HG  GLN A  45      25.991 -25.488  79.872  1.00 25.68           H
ATOM    628  CD  GLN A  45      27.111 -24.916  81.506  1.00 24.62           C
ATOM    629  OE1 GLN A  45      27.104 -24.453  82.628  1.00 25.62           O
ATOM    630  NE2 GLN A  45      28.232 -24.941  80.817  1.00 28.06           N
ATOM    631 1HE2 GLN A  45      29.074 -24.579  81.218  1.00 28.06           H
ATOM    632 2HE2 GLN A  45      28.242 -25.322  79.892  1.00 28.06           H
ATOM    633  N   GLY A  46      21.687 -26.368  81.639  1.00 10.74           N
ATOM    634  H   GLY A  46      21.852 -27.183  81.083  1.00 10.74           H
ATOM    635  CA  GLY A  46      20.992 -26.500  82.922  1.00 28.41           C
ATOM    636 1HA  GLY A  46      21.705 -26.488  83.623  1.00 28.41           H
ATOM    637 2HA  GLY A  46      20.423 -25.683  83.011  1.00 28.41           H
ATOM    638  C   GLY A  46      20.106 -27.735  83.155  1.00 26.57           C
ATOM    639  O   GLY A  46      18.927 -27.569  83.418  1.00 24.76           O
ATOM    640  N   PHE A  47      20.703 -28.923  83.133  1.00  7.63           N
ATOM    641  H   PHE A  47      21.473 -29.015  82.501  1.00  7.63           H
ATOM    642  CA  PHE A  47      20.370 -30.125  83.927  1.00 21.75           C
ATOM    643  HA  PHE A  47      20.804 -30.783  83.311  1.00 21.75           H
ATOM    644  C   PHE A  47      18.942 -30.729  84.013  1.00 20.27           C
ATOM    645  O   PHE A  47      18.020 -30.177  84.603  1.00 19.68           O
ATOM    646  CB  PHE A  47      20.976 -29.981  85.329  1.00 20.80           C
ATOM    647 1HB  PHE A  47      20.929 -29.021  85.603  1.00 20.80           H
ATOM    648 2HB  PHE A  47      20.445 -30.537  85.968  1.00 20.80           H
ATOM    649  CG  PHE A  47      22.422 -30.425  85.402  1.00 21.21           C
ATOM    650  CD1 PHE A  47      22.728 -31.766  85.678  1.00 21.35           C
ATOM    651  HD1 PHE A  47      21.991 -32.420  85.848  1.00 21.35           H
ATOM    652  CD2 PHE A  47      23.464 -29.509  85.171  1.00 24.89           C
ATOM    653  HD2 PHE A  47      23.254 -28.550  84.982  1.00 24.89           H
ATOM    654  CE1 PHE A  47      24.066 -32.193  85.717  1.00 23.96           C
ATOM    655  HE1 PHE A  47      24.279 -33.149  85.919  1.00 23.96           H
ATOM    656  CE2 PHE A  47      24.799 -29.941  85.205  1.00 24.82           C
ATOM    657  HE2 PHE A  47      25.537 -29.288  85.037  1.00 24.82           H
ATOM    658  CZ  PHE A  47      25.104 -31.281  85.473  1.00 26.73           C
ATOM    659  HZ  PHE A  47      26.056 -31.586  85.490  1.00 26.73           H
ATOM    660  N   ALA A  48      18.916 -31.972  83.653  1.00  9.28           N
ATOM    661  H   ALA A  48      19.244 -32.146  82.724  1.00  9.28           H
ATOM    662  CA  ALA A  48      18.482 -33.171  84.390  1.00 26.94           C
ATOM    663  HA  ALA A  48      18.784 -33.836  83.706  1.00 26.94           H
ATOM    664  C   ALA A  48      16.984 -33.541  84.524  1.00 25.87           C
ATOM    665  O   ALA A  48      16.245 -33.018  85.353  1.00 23.92           O
ATOM    666  CB  ALA A  48      19.216 -33.273  85.741  1.00 24.50           C
ATOM    667 1HB  ALA A  48      20.182 -33.032  85.643  1.00 24.50           H
ATOM    668 2HB  ALA A  48      19.166 -34.202  86.106  1.00 24.50           H
ATOM    669 3HB  ALA A  48      18.812 -32.655  86.416  1.00 24.50           H
ATOM    670  N   SER A  49      16.680 -34.606  83.826  1.00 10.78           N
ATOM    671  H   SER A  49      16.798 -34.534  82.836  1.00 10.78           H
ATOM    672  CA  SER A  49      16.182 -35.905  84.332  1.00 26.33           C
ATOM    673  HA  SER A  49      16.061 -36.336  83.438  1.00 26.33           H
ATOM    674  C   SER A  49      14.795 -36.041  84.978  1.00 25.33           C
ATOM    675  O   SER A  49      14.489 -35.445  86.001  1.00 24.51           O
ATOM    676  CB  SER A  49      17.217 -36.550  85.268  1.00 24.78           C
ATOM    677 1HB  SER A  49      17.422 -35.952  86.043  1.00 24.78           H
ATOM    678 2HB  SER A  49      16.894 -37.435  85.605  1.00 24.78           H
ATOM    679  OG  SER A  49      18.425 -36.774  84.573  1.00 23.93           O
ATOM    680  HG  SER A  49      19.148 -36.825  85.198  1.00 23.93           H
ATOM    681  N   LEU A  50      14.128 -37.060  84.487  1.00  6.10           N
ATOM    682  H   LEU A  50      14.267 -37.225  83.511  1.00  6.10           H
ATOM    683  CA  LEU A  50      13.206 -37.998  85.152  1.00 22.07           C
ATOM    684  HA  LEU A  50      13.212 -38.728  84.468  1.00 22.07           H
ATOM    685  C   LEU A  50      11.705 -37.633  85.221  1.00 20.52           C
ATOM    686  O   LEU A  50      11.269 -36.650  85.802  1.00 20.03           O
ATOM    687  CB  LEU A  50      13.778 -38.506  86.493  1.00 20.36           C
ATOM    688 1HB  LEU A  50      14.067 -37.715  87.032  1.00 20.36           H
ATOM    689 2HB  LEU A  50      13.054 -38.995  86.979  1.00 20.36           H
ATOM    690  CG  LEU A  50      14.985 -39.455  86.339  1.00 19.99           C
ATOM    691  HG  LEU A  50      15.556 -39.094  85.602  1.00 19.99           H
ATOM    692  CD1 LEU A  50      15.795 -39.515  87.628  1.00 21.46           C
ATOM    693 1HD1 LEU A  50      16.578 -40.129  87.531  1.00 21.46           H
ATOM    694 2HD1 LEU A  50      15.236 -39.847  88.387  1.00 21.46           H
ATOM    695 3HD1 LEU A  50      16.143 -38.611  87.875  1.00 21.46           H
ATOM    696  CD2 LEU A  50      14.544 -40.874  85.977  1.00 26.47           C
ATOM    697 1HD2 LEU A  50      15.333 -41.481  85.880  1.00 26.47           H
ATOM    698 2HD2 LEU A  50      14.041 -40.883  85.113  1.00 26.47           H
ATOM    699 3HD2 LEU A  50      13.948 -41.255  86.684  1.00 26.47           H
ATOM    700  N   GLN A  51      10.963 -38.557  84.648  1.00 14.23           N
ATOM    701  H   GLN A  51      11.416 -39.066  83.916  1.00 14.23           H
ATOM    702  CA  GLN A  51       9.571 -38.961  84.913  1.00 29.32           C
ATOM    703  HA  GLN A  51       8.995 -38.269  84.478  1.00 29.32           H
ATOM    704  C   GLN A  51       9.226 -39.050  86.428  1.00 27.86           C
ATOM    705  O   GLN A  51      10.153 -39.078  87.224  1.00 27.40           O
ATOM    706  CB  GLN A  51       9.462 -40.402  84.371  1.00 28.46           C
ATOM    707 1HB  GLN A  51      10.236 -40.920  84.736  1.00 28.46           H
ATOM    708 2HB  GLN A  51       8.608 -40.790  84.717  1.00 28.46           H
ATOM    709  CG  GLN A  51       9.464 -40.597  82.851  1.00 29.13           C
ATOM    710 1HG  GLN A  51       8.715 -40.067  82.453  1.00 29.13           H
ATOM    711 2HG  GLN A  51      10.335 -40.273  82.482  1.00 29.13           H
ATOM    712  CD  GLN A  51       9.282 -42.077  82.484  1.00 26.81           C
ATOM    713  OE1 GLN A  51       9.410 -42.981  83.287  1.00 28.00           O
ATOM    714  NE2 GLN A  51       8.970 -42.385  81.245  1.00 29.48           N
ATOM    715 1HE2 GLN A  51       8.844 -43.342  80.984  1.00 29.48           H
ATOM    716 2HE2 GLN A  51       8.858 -41.662  80.563  1.00 29.48           H
ATOM    717  N   PRO A  52       8.029 -39.356  86.835  1.00  9.17           N
ATOM    718  CA  PRO A  52       6.666 -39.094  86.341  1.00 23.68           C
ATOM    719  HA  PRO A  52       6.691 -38.348  85.676  1.00 23.68           H
ATOM    720  C   PRO A  52       5.695 -38.660  87.477  1.00 22.99           C
ATOM    721  O   PRO A  52       6.073 -38.594  88.645  1.00 21.02           O
ATOM    722  CB  PRO A  52       6.234 -40.470  85.784  1.00 21.11           C
ATOM    723 1HB  PRO A  52       5.242 -40.585  85.840  1.00 21.11           H
ATOM    724 2HB  PRO A  52       6.530 -40.583  84.836  1.00 21.11           H
ATOM    725  CG  PRO A  52       6.942 -41.473  86.690  1.00 22.06           C
ATOM    726 1HG  PRO A  52       6.283 -41.934  87.284  1.00 22.06           H
ATOM    727 2HG  PRO A  52       7.432 -42.153  86.144  1.00 22.06           H
ATOM    728  CD  PRO A  52       7.920 -40.647  87.518  1.00 25.84           C
ATOM    729 1HD  PRO A  52       7.577 -40.508  88.447  1.00 25.84           H
ATOM    730 2HD  PRO A  52       8.819 -41.084  87.556  1.00 25.84           H
ATOM    731  N   SER A  53       4.446 -38.536  87.163  1.00 10.66           N
ATOM    732  H   SER A  53       4.241 -38.204  86.242  1.00 10.66           H
ATOM    733  CA  SER A  53       3.292 -38.840  88.040  1.00 24.86           C
ATOM    734  HA  SER A  53       2.604 -38.847  87.314  1.00 24.86           H
ATOM    735  C   SER A  53       2.745 -37.798  89.035  1.00 23.56           C
ATOM    736  O   SER A  53       3.418 -37.365  89.960  1.00 23.18           O
ATOM    737  CB  SER A  53       3.485 -40.178  88.767  1.00 23.46           C
ATOM    738 1HB  SER A  53       4.389 -40.228  89.191  1.00 23.46           H
ATOM    739 2HB  SER A  53       2.781 -40.311  89.465  1.00 23.46           H
ATOM    740  OG  SER A  53       3.386 -41.251  87.862  1.00 23.98           O
ATOM    741  HG  SER A  53       3.364 -42.076  88.346  1.00 23.98           H
ATOM    742  N   LEU A  54       1.450 -37.658  88.922  1.00  5.13           N
ATOM    743  H   LEU A  54       1.113 -37.502  87.994  1.00  5.13           H
ATOM    744  CA  LEU A  54       0.421 -37.698  89.972  1.00 21.16           C
ATOM    745  HA  LEU A  54      -0.354 -37.841  89.356  1.00 21.16           H
ATOM    746  C   LEU A  54      -0.013 -36.409  90.715  1.00 19.87           C
ATOM    747  O   LEU A  54       0.753 -35.733  91.384  1.00 19.27           O
ATOM    748  CB  LEU A  54       0.667 -38.872  90.947  1.00 19.50           C
ATOM    749 1HB  LEU A  54       1.643 -38.902  91.161  1.00 19.50           H
ATOM    750 2HB  LEU A  54       0.147 -38.699  91.783  1.00 19.50           H
ATOM    751  CG  LEU A  54       0.252 -40.253  90.399  1.00 19.50           C
ATOM    752  HG  LEU A  54       0.526 -40.278  89.438  1.00 19.50           H
ATOM    753  CD1 LEU A  54       0.941 -41.371  91.178  1.00 20.74           C
ATOM    754 1HD1 LEU A  54       0.675 -42.269  90.827  1.00 20.74           H
ATOM    755 2HD1 LEU A  54       0.697 -41.336  92.147  1.00 20.74           H
ATOM    756 3HD1 LEU A  54       1.936 -41.296  91.109  1.00 20.74           H
ATOM    757  CD2 LEU A  54      -1.257 -40.479  90.491  1.00 25.45           C
ATOM    758 1HD2 LEU A  54      -1.507 -41.378  90.132  1.00 25.45           H
ATOM    759 2HD2 LEU A  54      -1.755 -39.789  89.966  1.00 25.45           H
ATOM    760 3HD2 LEU A  54      -1.570 -40.429  91.440  1.00 25.45           H
ATOM    761  N   HIS A  55      -1.313 -36.285  90.690  1.00 11.97           N
ATOM    762  H   HIS A  55      -1.739 -36.574  89.833  1.00 11.97           H
ATOM    763  CA  HIS A  55      -2.259 -35.795  91.702  1.00 26.49           C
ATOM    764  HA  HIS A  55      -3.093 -36.033  91.204  1.00 26.49           H
ATOM    765  C   HIS A  55      -2.501 -34.282  91.902  1.00 24.91           C
ATOM    766  O   HIS A  55      -1.675 -33.525  92.395  1.00 23.25           O
ATOM    767  CB  HIS A  55      -2.123 -36.578  93.016  1.00 23.96           C
ATOM    768 1HB  HIS A  55      -1.154 -36.736  93.204  1.00 23.96           H
ATOM    769 2HB  HIS A  55      -2.524 -36.042  93.759  1.00 23.96           H
ATOM    770  CG  HIS A  55      -2.826 -37.918  92.957  1.00 23.22           C
ATOM    771  ND1 HIS A  55      -4.168 -38.111  92.757  1.00 22.50           N
ATOM    772  HD1 HIS A  55      -4.851 -37.390  92.642  1.00 22.50           H
ATOM    773  CD2 HIS A  55      -2.265 -39.153  93.077  1.00 22.86           C
ATOM    774  HD2 HIS A  55      -1.298 -39.347  93.239  1.00 22.86           H
ATOM    775  CE1 HIS A  55      -4.409 -39.424  92.742  1.00 22.16           C
ATOM    776  HE1 HIS A  55      -5.309 -39.839  92.606  1.00 22.16           H
ATOM    777  NE2 HIS A  55      -3.282 -40.101  92.933  1.00 24.12           N
ATOM    778  N   HIS A  56      -3.762 -33.954  91.590  1.00 11.76           N
ATOM    779  H   HIS A  56      -4.089 -34.331  90.724  1.00 11.76           H
ATOM    780  CA  HIS A  56      -4.750 -33.126  92.316  1.00 25.98           C
ATOM    781  HA  HIS A  56      -4.783 -32.246  91.842  1.00 25.98           H
ATOM    782  C   HIS A  56      -4.411 -32.780  93.797  1.00 24.44           C
ATOM    783  O   HIS A  56      -3.642 -33.522  94.406  1.00 22.98           O
ATOM    784  CB  HIS A  56      -6.027 -33.980  92.281  1.00 24.47           C
ATOM    785 1HB  HIS A  56      -5.791 -34.916  92.543  1.00 24.47           H
ATOM    786 2HB  HIS A  56      -6.680 -33.604  92.939  1.00 24.47           H
ATOM    787  CG  HIS A  56      -6.709 -34.035  90.933  1.00 24.46           C
ATOM    788  ND1 HIS A  56      -7.209 -32.964  90.243  1.00 24.22           N
ATOM    789  HD1 HIS A  56      -7.137 -32.005  90.517  1.00 24.22           H
ATOM    790  CD2 HIS A  56      -7.032 -35.158  90.222  1.00 25.44           C
ATOM    791  HD2 HIS A  56      -6.811 -36.101  90.469  1.00 25.44           H
ATOM    792  CE1 HIS A  56      -7.809 -33.418  89.143  1.00 24.24           C
ATOM    793  HE1 HIS A  56      -8.257 -32.845  88.457  1.00 24.24           H
ATOM    794  NE2 HIS A  56      -7.726 -34.742  89.090  1.00 25.04           N
ATOM    795  N   PRO A  57      -5.032 -31.790  94.464  1.00 12.07           N
ATOM    796  CA  PRO A  57      -6.405 -31.270  94.259  1.00 26.56           C
ATOM    797  HA  PRO A  57      -6.604 -31.330  93.281  1.00 26.56           H
ATOM    798  C   PRO A  57      -6.686 -29.771  94.603  1.00 25.94           C
ATOM    799  O   PRO A  57      -5.884 -29.091  95.230  1.00 24.03           O
ATOM    800  CB  PRO A  57      -7.186 -32.155  95.241  1.00 23.74           C
ATOM    801 1HB  PRO A  57      -8.044 -31.719  95.511  1.00 23.74           H
ATOM    802 2HB  PRO A  57      -7.379 -33.051  94.840  1.00 23.74           H
ATOM    803  CG  PRO A  57      -6.242 -32.286  96.438  1.00 25.04           C
ATOM    804 1HG  PRO A  57      -6.558 -31.726  97.203  1.00 25.04           H
ATOM    805 2HG  PRO A  57      -6.169 -33.239  96.730  1.00 25.04           H
ATOM    806  CD  PRO A  57      -4.905 -31.781  95.923  1.00 29.52           C
ATOM    807 1HD  PRO A  57      -4.721 -30.851  96.243  1.00 29.52           H
ATOM    808 2HD  PRO A  57      -4.158 -32.384  96.203  1.00 29.52           H
ATOM    809  N   SER A  58      -7.857 -29.344  94.203  1.00 15.31           N
ATOM    810  H   SER A  58      -8.104 -29.634  93.278  1.00 15.31           H
ATOM    811  CA  SER A  58      -8.891 -28.502  94.877  1.00 28.84           C
ATOM    812  HA  SER A  58      -9.363 -28.119  94.083  1.00 28.84           H
ATOM    813  C   SER A  58      -8.490 -27.222  95.655  1.00 27.60           C
ATOM    814  O   SER A  58      -7.509 -27.216  96.365  1.00 26.26           O
ATOM    815  CB  SER A  58      -9.729 -29.424  95.777  1.00 26.61           C
ATOM    816 1HB  SER A  58     -10.524 -28.938  96.140  1.00 26.61           H
ATOM    817 2HB  SER A  58     -10.034 -30.232  95.272  1.00 26.61           H
ATOM    818  OG  SER A  58      -8.982 -29.882  96.881  1.00 26.59           O
ATOM    819  HG  SER A  58      -9.560 -29.986  97.637  1.00 26.59           H
ATOM    820  N   THR A  59      -9.213 -26.108  95.670  1.00 10.15           N
ATOM    821  H   THR A  59      -8.723 -25.252  95.506  1.00 10.15           H
ATOM    822  CA  THR A  59     -10.673 -26.005  95.905  1.00 26.49           C
ATOM    823  HA  THR A  59     -11.064 -26.619  95.219  1.00 26.49           H
ATOM    824  C   THR A  59     -11.133 -24.534  95.777  1.00 25.95           C
ATOM    825  O   THR A  59     -10.399 -23.652  96.201  1.00 23.44           O
ATOM    826  CB  THR A  59     -11.051 -26.397  97.358  1.00 22.86           C
ATOM    827  HB  THR A  59     -11.341 -25.547  97.798  1.00 22.86           H
ATOM    828  OG1 THR A  59      -9.977 -26.854  98.148  1.00 21.99           O
ATOM    829  HG1 THR A  59     -10.268 -26.958  99.054  1.00 21.99           H
ATOM    830  CG2 THR A  59     -12.106 -27.494  97.420  1.00 23.61           C
ATOM    831 1HG2 THR A  59     -12.328 -27.724  98.367  1.00 23.61           H
ATOM    832 2HG2 THR A  59     -11.784 -28.326  96.969  1.00 23.61           H
ATOM    833 3HG2 THR A  59     -12.950 -27.206  96.968  1.00 23.61           H
ATOM    834  N   ASN A  60     -12.367 -24.373  95.353  1.00 11.49           N
ATOM    835  H   ASN A  60     -12.678 -25.030  94.666  1.00 11.49           H
ATOM    836  CA  ASN A  60     -13.358 -23.351  95.754  1.00 27.20           C
ATOM    837  HA  ASN A  60     -14.135 -23.570  95.164  1.00 27.20           H
ATOM    838  C   ASN A  60     -13.118 -21.862  95.368  1.00 26.23           C
ATOM    839  O   ASN A  60     -12.037 -21.339  95.556  1.00 24.31           O
ATOM    840  CB  ASN A  60     -13.647 -23.552  97.257  1.00 24.43           C
ATOM    841 1HB  ASN A  60     -12.779 -23.566  97.754  1.00 24.43           H
ATOM    842 2HB  ASN A  60     -14.206 -22.790  97.583  1.00 24.43           H
ATOM    843  CG  ASN A  60     -14.385 -24.843  97.560  1.00 21.93           C
ATOM    844  OD1 ASN A  60     -14.879 -25.530  96.684  1.00 21.74           O
ATOM    845  ND2 ASN A  60     -14.493 -25.206  98.812  1.00 23.72           N
ATOM    846 1HD2 ASN A  60     -14.981 -26.046  99.049  1.00 23.72           H
ATOM    847 2HD2 ASN A  60     -14.088 -24.643  99.532  1.00 23.72           H
ATOM    848  N   GLN A  61     -14.062 -21.080  94.896  1.00 11.94           N
ATOM    849  H   GLN A  61     -13.723 -20.246  94.461  1.00 11.94           H
ATOM    850  CA  GLN A  61     -15.524 -21.209  94.892  1.00 27.19           C
ATOM    851  HA  GLN A  61     -15.737 -22.138  94.590  1.00 27.19           H
ATOM    852  C   GLN A  61     -16.137 -20.152  93.937  1.00 25.59           C
ATOM    853  O   GLN A  61     -15.712 -19.004  93.975  1.00 24.26           O
ATOM    854  CB  GLN A  61     -16.033 -20.913  96.324  1.00 24.95           C
ATOM    855 1HB  GLN A  61     -15.241 -20.830  96.929  1.00 24.95           H
ATOM    856 2HB  GLN A  61     -16.533 -20.047  96.308  1.00 24.95           H
ATOM    857  CG  GLN A  61     -16.961 -21.979  96.910  1.00 25.56           C
ATOM    858 1HG  GLN A  61     -17.835 -21.944  96.425  1.00 25.56           H
ATOM    859 2HG  GLN A  61     -16.541 -22.877  96.777  1.00 25.56           H
ATOM    860  CD  GLN A  61     -17.226 -21.785  98.398  1.00 24.71           C
ATOM    861  OE1 GLN A  61     -16.916 -20.777  99.005  1.00 26.18           O
ATOM    862  NE2 GLN A  61     -17.830 -22.751  99.064  1.00 29.51           N
ATOM    863 1HE2 GLN A  61     -18.020 -22.642 100.040  1.00 29.51           H
ATOM    864 2HE2 GLN A  61     -18.097 -23.592  98.593  1.00 29.51           H
ATOM    865  N   ASN A  62     -17.134 -20.572  93.175  1.00 11.51           N
ATOM    866  H   ASN A  62     -17.029 -21.496  92.806  1.00 11.51           H
ATOM    867  CA  ASN A  62     -18.380 -19.876  92.789  1.00 27.38           C
ATOM    868  HA  ASN A  62     -18.747 -20.470  92.073  1.00 27.38           H
ATOM    869  C   ASN A  62     -18.304 -18.529  92.010  1.00 26.13           C
ATOM    870  O   ASN A  62     -17.643 -17.600  92.435  1.00 23.51           O
ATOM    871  CB  ASN A  62     -19.253 -19.800  94.059  1.00 24.22           C
ATOM    872 1HB  ASN A  62     -18.743 -19.322  94.774  1.00 24.22           H
ATOM    873 2HB  ASN A  62     -20.088 -19.291  93.848  1.00 24.22           H
ATOM    874  CG  ASN A  62     -19.654 -21.160  94.596  1.00 21.12           C
ATOM    875  OD1 ASN A  62     -19.507 -22.183  93.950  1.00 20.90           O
ATOM    876  ND2 ASN A  62     -20.175 -21.225  95.798  1.00 22.29           N
ATOM    877 1HD2 ASN A  62     -20.448 -22.109  96.177  1.00 22.29           H
ATOM    878 2HD2 ASN A  62     -20.299 -20.391  96.335  1.00 22.29           H
ATOM    879  N   GLN A  63     -19.008 -18.296  90.918  1.00 13.07           N
ATOM    880  H   GLN A  63     -18.595 -17.664  90.262  1.00 13.07           H
ATOM    881  CA  GLN A  63     -20.314 -18.840  90.540  1.00 25.34           C
ATOM    882  HA  GLN A  63     -20.266 -19.827  90.693  1.00 25.34           H
ATOM    883  C   GLN A  63     -20.627 -18.542  89.052  1.00 23.76           C
ATOM    884  O   GLN A  63     -20.389 -17.425  88.603  1.00 23.62           O
ATOM    885  CB  GLN A  63     -21.382 -18.132  91.409  1.00 24.99           C
ATOM    886 1HB  GLN A  63     -20.913 -17.605  92.118  1.00 24.99           H
ATOM    887 2HB  GLN A  63     -21.905 -17.512  90.824  1.00 24.99           H
ATOM    888  CG  GLN A  63     -22.372 -19.060  92.101  1.00 25.57           C
ATOM    889 1HG  GLN A  63     -22.968 -19.466  91.408  1.00 25.57           H
ATOM    890 2HG  GLN A  63     -21.861 -19.783  92.566  1.00 25.57           H
ATOM    891  CD  GLN A  63     -23.238 -18.340  93.126  1.00 25.11           C
ATOM    892  OE1 GLN A  63     -23.388 -17.134  93.132  1.00 26.12           O
ATOM    893  NE2 GLN A  63     -23.861 -19.053  94.042  1.00 28.80           N
ATOM    894 1HE2 GLN A  63     -24.440 -18.600  94.720  1.00 28.80           H
ATOM    895 2HE2 GLN A  63     -23.755 -20.047  94.060  1.00 28.80           H
ATOM    896  N   THR A  64     -21.219 -19.531  88.399  1.00  9.81           N
ATOM    897  H   THR A  64     -20.968 -20.447  88.712  1.00  9.81           H
ATOM    898  CA  THR A  64     -22.196 -19.503  87.277  1.00 23.50           C
ATOM    899  HA  THR A  64     -22.310 -20.487  87.142  1.00 23.50           H
ATOM    900  C   THR A  64     -21.740 -18.984  85.902  1.00 22.83           C
ATOM    901  O   THR A  64     -21.274 -17.858  85.816  1.00 21.71           O
ATOM    902  CB  THR A  64     -23.488 -18.782  87.696  1.00 21.49           C
ATOM    903  HB  THR A  64     -24.003 -18.582  86.862  1.00 21.49           H
ATOM    904  OG1 THR A  64     -23.242 -17.530  88.301  1.00 20.79           O
ATOM    905  HG1 THR A  64     -23.186 -16.854  87.625  1.00 20.79           H
ATOM    906  CG2 THR A  64     -24.292 -19.598  88.698  1.00 22.42           C
ATOM    907 1HG2 THR A  64     -25.129 -19.118  88.962  1.00 22.42           H
ATOM    908 2HG2 THR A  64     -23.762 -19.770  89.528  1.00 22.42           H
ATOM    909 3HG2 THR A  64     -24.554 -20.483  88.312  1.00 22.42           H
ATOM    910  N   LYS A  65     -21.957 -19.600  84.771  1.00 10.15           N
ATOM    911  H   LYS A  65     -21.612 -19.031  84.024  1.00 10.15           H
ATOM    912  CA  LYS A  65     -22.540 -20.858  84.190  1.00 23.16           C
ATOM    913  HA  LYS A  65     -21.918 -21.627  84.341  1.00 23.16           H
ATOM    914  C   LYS A  65     -22.804 -20.446  82.728  1.00 21.93           C
ATOM    915  O   LYS A  65     -23.168 -19.293  82.531  1.00 21.06           O
ATOM    916  CB  LYS A  65     -23.903 -21.237  84.818  1.00 22.30           C
ATOM    917 1HB  LYS A  65     -24.224 -20.459  85.358  1.00 22.30           H
ATOM    918 2HB  LYS A  65     -24.548 -21.416  84.075  1.00 22.30           H
ATOM    919  CG  LYS A  65     -23.896 -22.465  85.733  1.00 21.59           C
ATOM    920 1HG  LYS A  65     -23.486 -23.237  85.247  1.00 21.59           H
ATOM    921 2HG  LYS A  65     -23.359 -22.263  86.552  1.00 21.59           H
ATOM    922  CD  LYS A  65     -25.326 -22.828  86.143  1.00 21.75           C
ATOM    923 1HD  LYS A  65     -25.716 -22.071  86.668  1.00 21.75           H
ATOM    924 2HD  LYS A  65     -25.872 -22.979  85.319  1.00 21.75           H
ATOM    925  CE  LYS A  65     -25.357 -24.096  87.000  1.00 18.63           C
ATOM    926 1HE  LYS A  65     -24.936 -24.850  86.497  1.00 18.63           H
ATOM    927 2HE  LYS A  65     -24.853 -23.938  87.849  1.00 18.63           H
ATOM    928  NZ  LYS A  65     -26.748 -24.487  87.349  1.00 19.61           N
ATOM    929 1HZ  LYS A  65     -26.758 -25.316  87.908  1.00 19.61           H
ATOM    930 2HZ  LYS A  65     -27.287 -24.665  86.526  1.00 19.61           H
ATOM    931 3HZ  LYS A  65     -27.205 -23.763  87.865  1.00 19.61           H
ATOM    932  N   LEU A  66     -22.744 -21.182  81.646  1.00  8.52           N
ATOM    933  H   LEU A  66     -23.063 -20.665  80.852  1.00  8.52           H
ATOM    934  CA  LEU A  66     -22.348 -22.540  81.250  1.00 21.68           C
ATOM    935  HA  LEU A  66     -21.407 -22.715  81.538  1.00 21.68           H
ATOM    936  C   LEU A  66     -22.598 -22.546  79.716  1.00 19.98           C
ATOM    937  O   LEU A  66     -23.631 -22.036  79.295  1.00 20.06           O
ATOM    938  CB  LEU A  66     -23.258 -23.602  81.912  1.00 21.21           C
ATOM    939 1HB  LEU A  66     -23.735 -23.165  82.675  1.00 21.21           H
ATOM    940 2HB  LEU A  66     -23.925 -23.903  81.230  1.00 21.21           H
ATOM    941  CG  LEU A  66     -22.543 -24.856  82.459  1.00 21.81           C
ATOM    942  HG  LEU A  66     -21.707 -24.948  81.918  1.00 21.81           H
ATOM    943  CD1 LEU A  66     -22.201 -24.719  83.938  1.00 23.25           C
ATOM    944 1HD1 LEU A  66     -21.739 -25.539  84.276  1.00 23.25           H
ATOM    945 2HD1 LEU A  66     -23.027 -24.583  84.486  1.00 23.25           H
ATOM    946 3HD1 LEU A  66     -21.596 -23.938  84.095  1.00 23.25           H
ATOM    947  CD2 LEU A  66     -23.390 -26.113  82.316  1.00 28.07           C
ATOM    948 1HD2 LEU A  66     -22.909 -26.912  82.676  1.00 28.07           H
ATOM    949 2HD2 LEU A  66     -23.607 -26.291  81.356  1.00 28.07           H
ATOM    950 3HD2 LEU A  66     -24.252 -26.023  82.815  1.00 28.07           H
ATOM    951  N   THR A  67     -21.642 -22.877  78.830  1.00 11.82           N
ATOM    952  H   THR A  67     -20.937 -22.179  78.709  1.00 11.82           H
ATOM    953  CA  THR A  67     -21.444 -24.094  77.998  1.00 23.41           C
ATOM    954  HA  THR A  67     -20.508 -23.883  77.716  1.00 23.41           H
ATOM    955  C   THR A  67     -22.298 -24.248  76.719  1.00 22.50           C
ATOM    956  O   THR A  67     -23.507 -24.130  76.798  1.00 21.13           O
ATOM    957  CB  THR A  67     -21.512 -25.410  78.782  1.00 20.98           C
ATOM    958  HB  THR A  67     -21.572 -26.160  78.124  1.00 20.98           H
ATOM    959  OG1 THR A  67     -22.697 -25.524  79.525  1.00 20.16           O
ATOM    960  HG1 THR A  67     -23.446 -25.550  78.930  1.00 20.16           H
ATOM    961  CG2 THR A  67     -20.315 -25.616  79.697  1.00 21.30           C
ATOM    962 1HG2 THR A  67     -20.388 -26.481  80.194  1.00 21.30           H
ATOM    963 2HG2 THR A  67     -20.248 -24.880  80.370  1.00 21.30           H
ATOM    964 3HG2 THR A  67     -19.463 -25.633  79.174  1.00 21.30           H
ATOM    965  N   HIS A  68     -21.643 -24.488  75.549  1.00  8.63           N
ATOM    966  H   HIS A  68     -21.255 -23.668  75.129  1.00  8.63           H
ATOM    967  CA  HIS A  68     -21.394 -25.727  74.779  1.00 23.15           C
ATOM    968  HA  HIS A  68     -20.465 -25.600  74.432  1.00 23.15           H
ATOM    969  C   HIS A  68     -22.392 -25.882  73.600  1.00 21.94           C
ATOM    970  O   HIS A  68     -23.508 -25.401  73.722  1.00 20.83           O
ATOM    971  CB  HIS A  68     -21.427 -26.986  75.666  1.00 21.92           C
ATOM    972 1HB  HIS A  68     -21.937 -26.771  76.499  1.00 21.92           H
ATOM    973 2HB  HIS A  68     -21.898 -27.712  75.165  1.00 21.92           H
ATOM    974  CG  HIS A  68     -20.092 -27.533  76.091  1.00 21.07           C
ATOM    975  ND1 HIS A  68     -19.262 -28.283  75.302  1.00 20.57           N
ATOM    976  HD1 HIS A  68     -19.410 -28.501  74.337  1.00 20.57           H
ATOM    977  CD2 HIS A  68     -19.521 -27.503  77.329  1.00 20.19           C
ATOM    978  HD2 HIS A  68     -19.891 -27.035  78.132  1.00 20.19           H
ATOM    979  CE1 HIS A  68     -18.218 -28.675  76.043  1.00 20.80           C
ATOM    980  HE1 HIS A  68     -17.454 -29.225  75.707  1.00 20.80           H
ATOM    981  NE2 HIS A  68     -18.342 -28.229  77.288  1.00 21.42           N
ATOM    982  N   PHE A  69     -22.151 -26.564  72.474  1.00  9.75           N
ATOM    983  H   PHE A  69     -23.007 -26.691  71.973  1.00  9.75           H
ATOM    984  CA  PHE A  69     -21.043 -27.193  71.722  1.00 22.32           C
ATOM    985  HA  PHE A  69     -20.312 -26.518  71.627  1.00 22.32           H
ATOM    986  C   PHE A  69     -21.665 -27.679  70.381  1.00 20.37           C
ATOM    987  O   PHE A  69     -22.894 -27.742  70.272  1.00 19.88           O
ATOM    988  CB  PHE A  69     -20.479 -28.413  72.462  1.00 21.79           C
ATOM    989 1HB  PHE A  69     -20.733 -28.331  73.426  1.00 21.79           H
ATOM    990 2HB  PHE A  69     -20.904 -29.231  72.073  1.00 21.79           H
ATOM    991  CG  PHE A  69     -18.972 -28.611  72.404  1.00 23.29           C
ATOM    992  CD1 PHE A  69     -18.401 -29.462  71.449  1.00 23.15           C
ATOM    993  HD1 PHE A  69     -18.983 -29.913  70.772  1.00 23.15           H
ATOM    994  CD2 PHE A  69     -18.147 -27.982  73.348  1.00 26.40           C
ATOM    995  HD2 PHE A  69     -18.548 -27.373  74.032  1.00 26.40           H
ATOM    996  CE1 PHE A  69     -17.015 -29.683  71.439  1.00 25.00           C
ATOM    997  HE1 PHE A  69     -16.611 -30.291  70.756  1.00 25.00           H
ATOM    998  CE2 PHE A  69     -16.760 -28.205  73.336  1.00 25.50           C
ATOM    999  HE2 PHE A  69     -16.177 -27.754  74.012  1.00 25.50           H
ATOM   1000  CZ  PHE A  69     -16.194 -29.050  72.389  1.00 27.01           C
ATOM   1001  HZ  PHE A  69     -15.206 -29.207  72.383  1.00 27.01           H
ATOM   1002  N   ASP A  70     -20.847 -28.039  69.378  1.00 10.69           N
ATOM   1003  H   ASP A  70     -19.872 -27.878  69.532  1.00 10.69           H
ATOM   1004  CA  ASP A  70     -21.202 -28.641  68.078  1.00 23.24           C
ATOM   1005  HA  ASP A  70     -21.825 -27.973  67.671  1.00 23.24           H
ATOM   1006  C   ASP A  70     -21.913 -30.016  68.174  1.00 21.67           C
ATOM   1007  O   ASP A  70     -21.559 -30.815  69.040  1.00 20.55           O
ATOM   1008  CB  ASP A  70     -19.899 -28.883  67.300  1.00 22.04           C
ATOM   1009 1HB  ASP A  70     -19.290 -29.440  67.865  1.00 22.04           H
ATOM   1010 2HB  ASP A  70     -20.118 -29.377  66.458  1.00 22.04           H
ATOM   1011  CG  ASP A  70     -19.165 -27.592  66.926  1.00 20.44           C
ATOM   1012  OD1 ASP A  70     -19.795 -26.754  66.255  1.00 20.45           O
ATOM   1013  OD2 ASP A  70     -17.993 -27.459  67.341  1.00 22.11           O
ATOM   1014  N   HIS A  71     -22.823 -30.325  67.232  1.00  9.51           N
ATOM   1015  H   HIS A  71     -23.644 -29.754  67.210  1.00  9.51           H
ATOM   1016  CA  HIS A  71     -22.757 -31.405  66.227  1.00 23.70           C
ATOM   1017  HA  HIS A  71     -22.166 -30.964  65.551  1.00 23.70           H
ATOM   1018  C   HIS A  71     -24.136 -31.776  65.629  1.00 22.37           C
ATOM   1019  O   HIS A  71     -25.136 -31.856  66.335  1.00 20.86           O
ATOM   1020  CB  HIS A  71     -22.113 -32.712  66.736  1.00 22.40           C
ATOM   1021 1HB  HIS A  71     -22.049 -32.674  67.733  1.00 22.40           H
ATOM   1022 2HB  HIS A  71     -22.691 -33.483  66.468  1.00 22.40           H
ATOM   1023  CG  HIS A  71     -20.723 -32.954  66.186  1.00 22.70           C
ATOM   1024  ND1 HIS A  71     -20.355 -32.918  64.858  1.00 22.05           N
ATOM   1025  HD1 HIS A  71     -20.956 -32.693  64.091  1.00 22.05           H
ATOM   1026  CD2 HIS A  71     -19.604 -33.318  66.883  1.00 22.27           C
ATOM   1027  HD2 HIS A  71     -19.543 -33.438  67.874  1.00 22.27           H
ATOM   1028  CE1 HIS A  71     -19.058 -33.235  64.767  1.00 21.77           C
ATOM   1029  HE1 HIS A  71     -18.537 -33.272  63.915  1.00 21.77           H
ATOM   1030  NE2 HIS A  71     -18.563 -33.493  65.973  1.00 22.29           N
ATOM   1031  N   TYR A  72     -24.079 -32.105  64.325  1.00 10.50           N
ATOM   1032  H   TYR A  72     -23.372 -31.625  63.806  1.00 10.50           H
ATOM   1033  CA  TYR A  72     -24.883 -33.053  63.534  1.00 23.01           C
ATOM   1034  HA  TYR A  72     -24.699 -32.645  62.640  1.00 23.01           H
ATOM   1035  C   TYR A  72     -26.433 -33.040  63.563  1.00 21.07           C
ATOM   1036  O   TYR A  72     -27.076 -33.295  64.579  1.00 20.30           O
ATOM   1037  CB  TYR A  72     -24.347 -34.480  63.736  1.00 21.93           C
ATOM   1038 1HB  TYR A  72     -23.985 -34.560  64.665  1.00 21.93           H
ATOM   1039 2HB  TYR A  72     -25.100 -35.127  63.614  1.00 21.93           H
ATOM   1040  CG  TYR A  72     -23.241 -34.849  62.762  1.00 22.37           C
ATOM   1041  CD1 TYR A  72     -23.563 -35.444  61.533  1.00 22.82           C
ATOM   1042  HD1 TYR A  72     -24.517 -35.651  61.315  1.00 22.82           H
ATOM   1043  CD2 TYR A  72     -21.897 -34.575  63.067  1.00 24.88           C
ATOM   1044  HD2 TYR A  72     -21.660 -34.163  63.947  1.00 24.88           H
ATOM   1045  CE1 TYR A  72     -22.550 -35.752  60.604  1.00 25.16           C
ATOM   1046  HE1 TYR A  72     -22.785 -36.177  59.730  1.00 25.16           H
ATOM   1047  CE2 TYR A  72     -20.881 -34.878  62.137  1.00 26.02           C
ATOM   1048  HE2 TYR A  72     -19.926 -34.676  62.356  1.00 26.02           H
ATOM   1049  CZ  TYR A  72     -21.209 -35.462  60.906  1.00 27.90           C
ATOM   1050  OH  TYR A  72     -20.233 -35.740  60.002  1.00 27.91           O
ATOM   1051  HH  TYR A  72     -19.390 -35.805  60.452  1.00 27.91           H
ATOM   1052  N   ASN A  73     -26.964 -32.899  62.317  1.00  9.94           N
ATOM   1053  H   ASN A  73     -26.554 -32.168  61.771  1.00  9.94           H
ATOM   1054  CA  ASN A  73     -28.038 -33.639  61.639  1.00 23.15           C
ATOM   1055  HA  ASN A  73     -28.329 -32.895  61.037  1.00 23.15           H
ATOM   1056  C   ASN A  73     -29.370 -33.996  62.347  1.00 22.44           C
ATOM   1057  O   ASN A  73     -29.425 -34.659  63.382  1.00 20.70           O
ATOM   1058  CB  ASN A  73     -27.437 -34.899  60.962  1.00 21.12           C
ATOM   1059 1HB  ASN A  73     -26.701 -35.255  61.538  1.00 21.12           H
ATOM   1060 2HB  ASN A  73     -28.154 -35.590  60.871  1.00 21.12           H
ATOM   1061  CG  ASN A  73     -26.863 -34.630  59.577  1.00 18.60           C
ATOM   1062  OD1 ASN A  73     -26.845 -33.512  59.096  1.00 17.49           O
ATOM   1063  ND2 ASN A  73     -26.395 -35.643  58.887  1.00 19.76           N
ATOM   1064 1HD2 ASN A  73     -26.025 -35.495  57.970  1.00 19.76           H
ATOM   1065 2HD2 ASN A  73     -26.408 -36.563  59.278  1.00 19.76           H
ATOM   1066  N   GLN A  74     -30.416 -33.740  61.563  1.00 14.65           N
ATOM   1067  H   GLN A  74     -30.319 -32.930  60.985  1.00 14.65           H
ATOM   1068  CA  GLN A  74     -31.687 -34.455  61.411  1.00 26.63           C
ATOM   1069  HA  GLN A  74     -31.958 -34.034  60.545  1.00 26.63           H
ATOM   1070  C   GLN A  74     -32.872 -34.107  62.332  1.00 25.36           C
ATOM   1071  O   GLN A  74     -32.765 -34.040  63.554  1.00 24.71           O
ATOM   1072  CB  GLN A  74     -31.480 -35.974  61.275  1.00 26.19           C
ATOM   1073 1HB  GLN A  74     -30.688 -36.239  61.824  1.00 26.19           H
ATOM   1074 2HB  GLN A  74     -32.295 -36.440  61.619  1.00 26.19           H
ATOM   1075  CG  GLN A  74     -31.239 -36.414  59.820  1.00 27.41           C
ATOM   1076 1HG  GLN A  74     -32.041 -36.173  59.274  1.00 27.41           H
ATOM   1077 2HG  GLN A  74     -30.437 -35.932  59.467  1.00 27.41           H
ATOM   1078  CD  GLN A  74     -30.998 -37.913  59.683  1.00 26.17           C
ATOM   1079  OE1 GLN A  74     -30.967 -38.658  60.645  1.00 26.51           O
ATOM   1080  NE2 GLN A  74     -30.818 -38.420  58.480  1.00 28.83           N
ATOM   1081 1HE2 GLN A  74     -30.659 -39.401  58.369  1.00 28.83           H
ATOM   1082 2HE2 GLN A  74     -30.840 -37.824  57.678  1.00 28.83           H
ATOM   1083  N   TYR A  75     -34.011 -34.004  61.645  1.00  9.94           N
ATOM   1084  H   TYR A  75     -33.904 -33.968  60.651  1.00  9.94           H
ATOM   1085  CA  TYR A  75     -35.401 -33.935  62.124  1.00 22.43           C
ATOM   1086  HA  TYR A  75     -35.927 -33.823  61.281  1.00 22.43           H
ATOM   1087  C   TYR A  75     -35.783 -32.671  62.915  1.00 20.66           C
ATOM   1088  O   TYR A  75     -35.375 -32.454  64.043  1.00 19.84           O
ATOM   1089  CB  TYR A  75     -35.802 -35.259  62.784  1.00 21.39           C
ATOM   1090 1HB  TYR A  75     -35.078 -35.544  63.412  1.00 21.39           H
ATOM   1091 2HB  TYR A  75     -36.652 -35.127  63.293  1.00 21.39           H
ATOM   1092  CG  TYR A  75     -36.016 -36.356  61.757  1.00 22.09           C
ATOM   1093  CD1 TYR A  75     -37.251 -36.453  61.099  1.00 22.09           C
ATOM   1094  HD1 TYR A  75     -38.007 -35.856  61.366  1.00 22.09           H
ATOM   1095  CD2 TYR A  75     -34.959 -37.218  61.402  1.00 24.06           C
ATOM   1096  HD2 TYR A  75     -34.086 -37.166  61.886  1.00 24.06           H
ATOM   1097  CE1 TYR A  75     -37.428 -37.387  60.066  1.00 24.92           C
ATOM   1098  HE1 TYR A  75     -38.310 -37.455  59.600  1.00 24.92           H
ATOM   1099  CE2 TYR A  75     -35.136 -38.153  60.363  1.00 26.44           C
ATOM   1100  HE2 TYR A  75     -34.387 -38.764  60.107  1.00 26.44           H
ATOM   1101  CZ  TYR A  75     -36.367 -38.226  59.687  1.00 28.82           C
ATOM   1102  OH  TYR A  75     -36.528 -39.092  58.658  1.00 28.14           O
ATOM   1103  HH  TYR A  75     -36.566 -39.987  58.996  1.00 28.14           H
ATOM   1104  N   GLU A  76     -36.445 -31.733  62.281  1.00 10.41           N
ATOM   1105  H   GLU A  76     -35.917 -30.927  62.014  1.00 10.41           H
ATOM   1106  CA  GLU A  76     -37.872 -31.724  61.915  1.00 22.62           C
ATOM   1107  HA  GLU A  76     -37.888 -30.819  61.490  1.00 22.62           H
ATOM   1108  C   GLU A  76     -38.854 -31.714  63.107  1.00 21.56           C
ATOM   1109  O   GLU A  76     -38.756 -32.488  64.051  1.00 21.20           O
ATOM   1110  CB  GLU A  76     -38.300 -32.715  60.822  1.00 22.42           C
ATOM   1111 1HB  GLU A  76     -37.492 -33.199  60.486  1.00 22.42           H
ATOM   1112 2HB  GLU A  76     -38.944 -33.373  61.212  1.00 22.42           H
ATOM   1113  CG  GLU A  76     -38.974 -31.991  59.648  1.00 23.08           C
ATOM   1114 1HG  GLU A  76     -39.562 -31.271  60.015  1.00 23.08           H
ATOM   1115 2HG  GLU A  76     -38.262 -31.582  59.077  1.00 23.08           H
ATOM   1116  CD  GLU A  76     -39.823 -32.868  58.762  1.00 23.30           C
ATOM   1117  OE1 GLU A  76     -40.077 -32.426  57.616  1.00 23.70           O
ATOM   1118  OE2 GLU A  76     -40.297 -33.908  59.234  1.00 28.21           O
ATOM   1119  N   GLN A  77     -39.827 -30.867  62.928  1.00 15.39           N
ATOM   1120  H   GLN A  77     -39.639 -30.133  62.276  1.00 15.39           H
ATOM   1121  CA  GLN A  77     -41.158 -30.832  63.543  1.00 27.23           C
ATOM   1122  HA  GLN A  77     -41.579 -30.280  62.823  1.00 27.23           H
ATOM   1123  C   GLN A  77     -41.419 -29.962  64.782  1.00 25.91           C
ATOM   1124  O   GLN A  77     -40.941 -30.172  65.886  1.00 26.14           O
ATOM   1125  CB  GLN A  77     -41.802 -32.226  63.648  1.00 27.36           C
ATOM   1126 1HB  GLN A  77     -41.130 -32.873  64.008  1.00 27.36           H
ATOM   1127 2HB  GLN A  77     -42.587 -32.181  64.266  1.00 27.36           H
ATOM   1128  CG  GLN A  77     -42.276 -32.712  62.278  1.00 27.66           C
ATOM   1129 1HG  GLN A  77     -42.835 -31.993  61.865  1.00 27.66           H
ATOM   1130 2HG  GLN A  77     -41.472 -32.878  61.707  1.00 27.66           H
ATOM   1131  CD  GLN A  77     -43.099 -33.985  62.309  1.00 26.08           C
ATOM   1132  OE1 GLN A  77     -43.631 -34.394  63.319  1.00 26.85           O
ATOM   1133  NE2 GLN A  77     -43.273 -34.629  61.173  1.00 28.73           N
ATOM   1134 1HE2 GLN A  77     -43.842 -35.451  61.146  1.00 28.73           H
ATOM   1135 2HE2 GLN A  77     -42.836 -34.296  60.337  1.00 28.73           H
ATOM   1136  N   GLN A  78     -42.371 -29.110  64.512  1.00 12.76           N
ATOM   1137  H   GLN A  78     -42.296 -28.633  63.636  1.00 12.76           H
ATOM   1138  CA  GLN A  78     -43.533 -28.766  65.330  1.00 24.81           C
ATOM   1139  HA  GLN A  78     -44.077 -28.339  64.608  1.00 24.81           H
ATOM   1140  C   GLN A  78     -43.427 -27.624  66.351  1.00 23.58           C
ATOM   1141  O   GLN A  78     -42.940 -27.768  67.462  1.00 23.83           O
ATOM   1142  CB  GLN A  78     -44.221 -30.019  65.897  1.00 24.83           C
ATOM   1143 1HB  GLN A  78     -43.523 -30.649  66.236  1.00 24.83           H
ATOM   1144 2HB  GLN A  78     -44.820 -29.749  66.650  1.00 24.83           H
ATOM   1145  CG  GLN A  78     -45.058 -30.729  64.819  1.00 26.27           C
ATOM   1146 1HG  GLN A  78     -45.787 -30.111  64.523  1.00 26.27           H
ATOM   1147 2HG  GLN A  78     -44.464 -30.941  64.043  1.00 26.27           H
ATOM   1148  CD  GLN A  78     -45.698 -32.031  65.305  1.00 25.28           C
ATOM   1149  OE1 GLN A  78     -45.853 -32.287  66.483  1.00 26.55           O
ATOM   1150  NE2 GLN A  78     -46.122 -32.890  64.406  1.00 29.21           N
ATOM   1151 1HE2 GLN A  78     -46.564 -33.739  64.695  1.00 29.21           H
ATOM   1152 2HE2 GLN A  78     -46.002 -32.695  63.433  1.00 29.21           H
ATOM   1153  N   LYS A  79     -44.067 -26.539  65.929  1.00 10.61           N
ATOM   1154  H   LYS A  79     -43.699 -26.078  65.122  1.00 10.61           H
ATOM   1155  CA  LYS A  79     -45.279 -25.951  66.549  1.00 23.20           C
ATOM   1156  HA  LYS A  79     -45.316 -25.103  66.020  1.00 23.20           H
ATOM   1157  C   LYS A  79     -45.230 -25.447  67.995  1.00 21.63           C
ATOM   1158  O   LYS A  79     -44.808 -26.126  68.914  1.00 20.98           O
ATOM   1159  CB  LYS A  79     -46.496 -26.886  66.359  1.00 22.86           C
ATOM   1160 1HB  LYS A  79     -46.165 -27.819  66.218  1.00 22.86           H
ATOM   1161 2HB  LYS A  79     -47.058 -26.853  67.185  1.00 22.86           H
ATOM   1162  CG  LYS A  79     -47.373 -26.496  65.160  1.00 22.68           C
ATOM   1163 1HG  LYS A  79     -47.693 -25.558  65.290  1.00 22.68           H
ATOM   1164 2HG  LYS A  79     -46.819 -26.547  64.329  1.00 22.68           H
ATOM   1165  CD  LYS A  79     -48.594 -27.409  64.990  1.00 22.50           C
ATOM   1166 1HD  LYS A  79     -48.293 -28.349  64.831  1.00 22.50           H
ATOM   1167 2HD  LYS A  79     -49.159 -27.374  65.815  1.00 22.50           H
ATOM   1168  CE  LYS A  79     -49.407 -26.920  63.789  1.00 20.02           C
ATOM   1169 1HE  LYS A  79     -49.842 -26.050  64.023  1.00 20.02           H
ATOM   1170 2HE  LYS A  79     -48.791 -26.787  63.012  1.00 20.02           H
ATOM   1171  NZ  LYS A  79     -50.476 -27.850  63.356  1.00 20.92           N
ATOM   1172 1HZ  LYS A  79     -50.974 -27.483  62.571  1.00 20.92           H
ATOM   1173 2HZ  LYS A  79     -51.135 -28.006  64.092  1.00 20.92           H
ATOM   1174 3HZ  LYS A  79     -50.095 -28.736  63.091  1.00 20.92           H
ATOM   1175  N   MET A  80     -45.935 -24.336  68.137  1.00 20.30           N
ATOM   1176  H   MET A  80     -46.081 -23.803  67.304  1.00 20.30           H
ATOM   1177  CA  MET A  80     -46.533 -23.783  69.368  1.00 28.16           C
ATOM   1178  HA  MET A  80     -47.177 -23.110  69.005  1.00 28.16           H
ATOM   1179  C   MET A  80     -45.580 -22.975  70.263  1.00 26.83           C
ATOM   1180  O   MET A  80     -44.432 -23.339  70.431  1.00 27.00           O
ATOM   1181  CB  MET A  80     -47.283 -24.875  70.155  1.00 27.82           C
ATOM   1182 1HB  MET A  80     -46.632 -25.597  70.391  1.00 27.82           H
ATOM   1183 2HB  MET A  80     -47.647 -24.467  70.992  1.00 27.82           H
ATOM   1184  CG  MET A  80     -48.443 -25.518  69.405  1.00 28.93           C
ATOM   1185 1HG  MET A  80     -48.564 -24.958  68.585  1.00 28.93           H
ATOM   1186 2HG  MET A  80     -48.112 -26.425  69.144  1.00 28.93           H
ATOM   1187  SD  MET A  80     -49.941 -25.603  70.392  1.00 28.15           S
ATOM   1188  CE  MET A  80     -50.496 -27.269  69.977  1.00 25.49           C
ATOM   1189 1HE  MET A  80     -51.346 -27.493  70.453  1.00 25.49           H
ATOM   1190 2HE  MET A  80     -49.811 -27.950  70.235  1.00 25.49           H
ATOM   1191 3HE  MET A  80     -50.662 -27.357  68.995  1.00 25.49           H
ATOM   1192  N   HIS A  81     -45.936 -21.951  70.953  1.00 12.89           N
ATOM   1193  H   HIS A  81     -45.217 -21.650  71.579  1.00 12.89           H
ATOM   1194  CA  HIS A  81     -47.142 -21.111  71.049  1.00 26.84           C
ATOM   1195  HA  HIS A  81     -47.352 -20.772  70.132  1.00 26.84           H
ATOM   1196  C   HIS A  81     -46.797 -20.028  72.097  1.00 25.01           C
ATOM   1197  O   HIS A  81     -45.911 -20.233  72.922  1.00 24.53           O
ATOM   1198  CB  HIS A  81     -48.353 -21.904  71.583  1.00 25.64           C
ATOM   1199 1HB  HIS A  81     -48.107 -22.873  71.604  1.00 25.64           H
ATOM   1200 2HB  HIS A  81     -48.548 -21.589  72.512  1.00 25.64           H
ATOM   1201  CG  HIS A  81     -49.635 -21.784  70.792  1.00 26.06           C
ATOM   1202  ND1 HIS A  81     -50.290 -20.632  70.440  1.00 25.26           N
ATOM   1203  HD1 HIS A  81     -49.980 -19.700  70.628  1.00 25.26           H
ATOM   1204  CD2 HIS A  81     -50.413 -22.823  70.362  1.00 25.89           C
ATOM   1205  HD2 HIS A  81     -50.208 -23.795  70.475  1.00 25.89           H
ATOM   1206  CE1 HIS A  81     -51.417 -20.972  69.800  1.00 25.29           C
ATOM   1207  HE1 HIS A  81     -52.076 -20.323  69.420  1.00 25.29           H
ATOM   1208  NE2 HIS A  81     -51.534 -22.297  69.743  1.00 26.09           N
ATOM   1209  N   LEU A  82     -47.595 -19.003  72.145  1.00  7.01           N
ATOM   1210  H   LEU A  82     -47.992 -18.703  71.278  1.00  7.01           H
ATOM   1211  CA  LEU A  82     -47.975 -18.239  73.344  1.00 23.26           C
ATOM   1212  HA  LEU A  82     -48.561 -17.568  72.889  1.00 23.26           H
ATOM   1213  C   LEU A  82     -46.942 -17.357  74.077  1.00 21.36           C
ATOM   1214  O   LEU A  82     -45.977 -17.832  74.653  1.00 21.16           O
ATOM   1215  CB  LEU A  82     -48.678 -19.170  74.362  1.00 22.55           C
ATOM   1216 1HB  LEU A  82     -48.436 -20.115  74.143  1.00 22.55           H
ATOM   1217 2HB  LEU A  82     -48.345 -18.944  75.277  1.00 22.55           H
ATOM   1218  CG  LEU A  82     -50.214 -19.058  74.370  1.00 22.85           C
ATOM   1219  HG  LEU A  82     -50.438 -18.112  74.133  1.00 22.85           H
ATOM   1220  CD1 LEU A  82     -50.864 -19.984  73.352  1.00 23.61           C
ATOM   1221 1HD1 LEU A  82     -51.860 -19.897  73.373  1.00 23.61           H
ATOM   1222 2HD1 LEU A  82     -50.635 -20.939  73.539  1.00 23.61           H
ATOM   1223 3HD1 LEU A  82     -50.556 -19.770  72.425  1.00 23.61           H
ATOM   1224  CD2 LEU A  82     -50.769 -19.419  75.746  1.00 27.89           C
ATOM   1225 1HD2 LEU A  82     -51.766 -19.349  75.760  1.00 27.89           H
ATOM   1226 2HD2 LEU A  82     -50.408 -18.807  76.450  1.00 27.89           H
ATOM   1227 3HD2 LEU A  82     -50.523 -20.355  75.997  1.00 27.89           H
ATOM   1228  N   MET A  83     -47.316 -16.091  74.243  1.00 19.11           N
ATOM   1229  H   MET A  83     -47.364 -15.496  73.441  1.00 19.11           H
ATOM   1230  CA  MET A  83     -47.663 -15.529  75.564  1.00 27.17           C
ATOM   1231  HA  MET A  83     -48.016 -16.272  76.133  1.00 27.17           H
ATOM   1232  C   MET A  83     -48.732 -14.447  75.327  1.00 25.47           C
ATOM   1233  O   MET A  83     -48.529 -13.572  74.500  1.00 25.30           O
ATOM   1234  CB  MET A  83     -46.426 -14.964  76.291  1.00 26.44           C
ATOM   1235 1HB  MET A  83     -45.738 -14.708  75.612  1.00 26.44           H
ATOM   1236 2HB  MET A  83     -46.696 -14.155  76.813  1.00 26.44           H
ATOM   1237  CG  MET A  83     -45.817 -16.000  77.254  1.00 27.41           C
ATOM   1238 1HG  MET A  83     -46.607 -16.483  77.631  1.00 27.41           H
ATOM   1239 2HG  MET A  83     -45.301 -16.617  76.660  1.00 27.41           H
ATOM   1240  SD  MET A  83     -44.778 -15.311  78.557  1.00 26.70           S
ATOM   1241  CE  MET A  83     -44.498 -16.800  79.539  1.00 26.44           C
ATOM   1242 1HE  MET A  83     -43.921 -16.603  80.332  1.00 26.44           H
ATOM   1243 2HE  MET A  83     -44.044 -17.507  78.997  1.00 26.44           H
ATOM   1244 3HE  MET A  83     -45.362 -17.177  79.873  1.00 26.44           H
ATOM   1245  N   ASP A  84     -49.919 -14.623  75.751  1.00 10.80           N
ATOM   1246  H   ASP A  84     -50.565 -14.922  75.049  1.00 10.80           H
ATOM   1247  CA  ASP A  84     -50.518 -14.464  77.101  1.00 27.88           C
ATOM   1248  HA  ASP A  84     -51.304 -15.081  77.057  1.00 27.88           H
ATOM   1249  C   ASP A  84     -51.005 -13.017  77.318  1.00 25.83           C
ATOM   1250  O   ASP A  84     -50.200 -12.101  77.366  1.00 24.56           O
ATOM   1251  CB  ASP A  84     -49.686 -15.011  78.287  1.00 25.97           C
ATOM   1252 1HB  ASP A  84     -48.738 -15.110  77.986  1.00 25.97           H
ATOM   1253 2HB  ASP A  84     -49.731 -14.348  79.034  1.00 25.97           H
ATOM   1254  CG  ASP A  84     -50.137 -16.360  78.840  1.00 23.74           C
ATOM   1255  OD1 ASP A  84     -51.207 -16.860  78.434  1.00 23.19           O
ATOM   1256  OD2 ASP A  84     -49.434 -16.860  79.746  1.00 24.96           O
ATOM   1257  N   GLN A  85     -52.328 -12.784  77.271  1.00 13.52           N
ATOM   1258  H   GLN A  85     -52.679 -12.527  76.371  1.00 13.52           H
ATOM   1259  CA  GLN A  85     -53.346 -12.848  78.344  1.00 29.84           C
ATOM   1260  HA  GLN A  85     -54.201 -12.918  77.829  1.00 29.84           H
ATOM   1261  C   GLN A  85     -53.399 -11.550  79.201  1.00 27.95           C
ATOM   1262  O   GLN A  85     -52.398 -10.859  79.277  1.00 27.13           O
ATOM   1263  CB  GLN A  85     -53.240 -14.122  79.205  1.00 28.37           C
ATOM   1264 1HB  GLN A  85     -52.278 -14.389  79.255  1.00 28.37           H
ATOM   1265 2HB  GLN A  85     -53.575 -13.910  80.123  1.00 28.37           H
ATOM   1266  CG  GLN A  85     -54.042 -15.316  78.665  1.00 28.95           C
ATOM   1267 1HG  GLN A  85     -54.924 -14.988  78.328  1.00 28.95           H
ATOM   1268 2HG  GLN A  85     -53.533 -15.735  77.913  1.00 28.95           H
ATOM   1269  CD  GLN A  85     -54.291 -16.375  79.739  1.00 26.63           C
ATOM   1270  OE1 GLN A  85     -54.664 -16.082  80.856  1.00 27.65           O
ATOM   1271  NE2 GLN A  85     -54.121 -17.638  79.427  1.00 29.76           N
ATOM   1272 1HE2 GLN A  85     -54.299 -18.349  80.107  1.00 29.76           H
ATOM   1273 2HE2 GLN A  85     -53.814 -17.889  78.509  1.00 29.76           H
ATOM   1274  N   PRO A  86     -54.457 -11.167  79.880  1.00 10.75           N
ATOM   1275  CA  PRO A  86     -55.634 -11.958  80.269  1.00 27.22           C
ATOM   1276  HA  PRO A  86     -55.771 -12.646  79.556  1.00 27.22           H
ATOM   1277  C   PRO A  86     -57.011 -11.225  80.350  1.00 26.53           C
ATOM   1278  O   PRO A  86     -57.111 -10.014  80.215  1.00 24.68           O
ATOM   1279  CB  PRO A  86     -55.222 -12.419  81.678  1.00 23.67           C
ATOM   1280 1HB  PRO A  86     -56.025 -12.608  82.244  1.00 23.67           H
ATOM   1281 2HB  PRO A  86     -54.644 -13.234  81.635  1.00 23.67           H
ATOM   1282  CG  PRO A  86     -54.439 -11.221  82.223  1.00 25.22           C
ATOM   1283 1HG  PRO A  86     -54.959 -10.753  82.937  1.00 25.22           H
ATOM   1284 2HG  PRO A  86     -53.556 -11.512  82.590  1.00 25.22           H
ATOM   1285  CD  PRO A  86     -54.243 -10.309  81.021  1.00 30.61           C
ATOM   1286 1HD  PRO A  86     -54.908  -9.562  81.012  1.00 30.61           H
ATOM   1287 2HD  PRO A  86     -53.317  -9.932  80.991  1.00 30.61           H
ATOM   1288  N   ASN A  87     -57.998 -12.019  80.705  1.00  8.19           N
ATOM   1289  H   ASN A  87     -57.909 -12.956  80.367  1.00  8.19           H
ATOM   1290  CA  ASN A  87     -59.215 -11.782  81.512  1.00 24.27           C
ATOM   1291  HA  ASN A  87     -59.182 -12.610  82.071  1.00 24.27           H
ATOM   1292  C   ASN A  87     -60.568 -11.886  80.784  1.00 23.57           C
ATOM   1293  O   ASN A  87     -60.974 -10.979  80.080  1.00 21.91           O
ATOM   1294  CB  ASN A  87     -59.114 -10.558  82.451  1.00 21.87           C
ATOM   1295 1HB  ASN A  87     -58.656  -9.814  81.964  1.00 21.87           H
ATOM   1296 2HB  ASN A  87     -60.037 -10.270  82.708  1.00 21.87           H
ATOM   1297  CG  ASN A  87     -58.335 -10.839  83.725  1.00 19.00           C
ATOM   1298  OD1 ASN A  87     -58.164 -11.969  84.152  1.00 18.37           O
ATOM   1299  ND2 ASN A  87     -57.889  -9.822  84.418  1.00 20.78           N
ATOM   1300 1HD2 ASN A  87     -57.415  -9.977  85.285  1.00 20.78           H
ATOM   1301 2HD2 ASN A  87     -58.022  -8.890  84.080  1.00 20.78           H
ATOM   1302  N   ARG A  88     -61.221 -13.024  81.007  1.00  6.72           N
ATOM   1303  H   ARG A  88     -60.826 -13.832  80.570  1.00  6.72           H
ATOM   1304  CA  ARG A  88     -62.452 -13.276  81.810  1.00 21.74           C
ATOM   1305  HA  ARG A  88     -62.613 -14.254  81.676  1.00 21.74           H
ATOM   1306  C   ARG A  88     -63.715 -12.548  81.295  1.00 20.60           C
ATOM   1307  O   ARG A  88     -63.670 -11.347  81.126  1.00 20.23           O
ATOM   1308  CB  ARG A  88     -62.208 -12.966  83.305  1.00 20.98           C
ATOM   1309 1HB  ARG A  88     -61.549 -12.217  83.368  1.00 20.98           H
ATOM   1310 2HB  ARG A  88     -63.076 -12.683  83.714  1.00 20.98           H
ATOM   1311  CG  ARG A  88     -61.663 -14.147  84.119  1.00 21.27           C
ATOM   1312 1HG  ARG A  88     -62.250 -14.944  83.978  1.00 21.27           H
ATOM   1313 2HG  ARG A  88     -60.735 -14.358  83.813  1.00 21.27           H
ATOM   1314  CD  ARG A  88     -61.636 -13.797  85.612  1.00 21.39           C
ATOM   1315 1HD  ARG A  88     -61.002 -13.040  85.767  1.00 21.39           H
ATOM   1316 2HD  ARG A  88     -62.553 -13.531  85.911  1.00 21.39           H
ATOM   1317  NE  ARG A  88     -61.198 -14.937  86.444  1.00 19.65           N
ATOM   1318  HE  ARG A  88     -60.951 -15.778  85.963  1.00 19.65           H
ATOM   1319  CZ  ARG A  88     -61.100 -14.953  87.768  1.00 20.95           C
ATOM   1320  NH1 ARG A  88     -61.392 -13.912  88.491  1.00 19.50           N
ATOM   1321 1HH1 ARG A  88     -61.700 -13.068  88.051  1.00 19.50           H
ATOM   1322 2HH1 ARG A  88     -61.308 -13.955  89.487  1.00 19.50           H
ATOM   1323  NH2 ARG A  88     -60.707 -16.027  88.391  1.00 19.48           N
ATOM   1324 1HH2 ARG A  88     -60.476 -16.850  87.872  1.00 19.48           H
ATOM   1325 2HH2 ARG A  88     -60.636 -16.029  89.388  1.00 19.48           H
ATOM   1326  N   MET A  89     -64.876 -13.137  81.113  1.00 16.64           N
ATOM   1327  H   MET A  89     -65.447 -12.678  80.433  1.00 16.64           H
ATOM   1328  CA  MET A  89     -65.516 -14.328  81.696  1.00 25.56           C
ATOM   1329  HA  MET A  89     -64.841 -15.064  81.651  1.00 25.56           H
ATOM   1330  C   MET A  89     -66.810 -14.655  80.904  1.00 24.81           C
ATOM   1331  O   MET A  89     -67.470 -13.741  80.435  1.00 24.28           O
ATOM   1332  CB  MET A  89     -65.950 -14.006  83.143  1.00 24.57           C
ATOM   1333 1HB  MET A  89     -65.633 -13.084  83.366  1.00 24.57           H
ATOM   1334 2HB  MET A  89     -66.949 -14.034  83.183  1.00 24.57           H
ATOM   1335  CG  MET A  89     -65.408 -14.964  84.213  1.00 24.21           C
ATOM   1336 1HG  MET A  89     -65.605 -15.880  83.864  1.00 24.21           H
ATOM   1337 2HG  MET A  89     -64.419 -14.814  84.217  1.00 24.21           H
ATOM   1338  SD  MET A  89     -66.141 -14.688  85.839  1.00 23.52           S
ATOM   1339  CE  MET A  89     -65.238 -15.896  86.832  1.00 20.63           C
ATOM   1340 1HE  MET A  89     -65.535 -15.869  87.786  1.00 20.63           H
ATOM   1341 2HE  MET A  89     -64.255 -15.714  86.811  1.00 20.63           H
ATOM   1342 3HE  MET A  89     -65.386 -16.824  86.490  1.00 20.63           H
ATOM   1343  N   MET A  90     -67.165 -15.925  80.888  1.00 19.03           N
ATOM   1344  H   MET A  90     -66.410 -16.577  80.816  1.00 19.03           H
ATOM   1345  CA  MET A  90     -68.517 -16.529  80.961  1.00 25.33           C
ATOM   1346  HA  MET A  90     -68.209 -17.464  80.787  1.00 25.33           H
ATOM   1347  C   MET A  90     -69.595 -16.360  79.852  1.00 24.58           C
ATOM   1348  O   MET A  90     -70.234 -15.325  79.711  1.00 23.76           O
ATOM   1349  CB  MET A  90     -69.134 -16.261  82.337  1.00 24.19           C
ATOM   1350 1HB  MET A  90     -68.859 -15.349  82.643  1.00 24.19           H
ATOM   1351 2HB  MET A  90     -70.130 -16.300  82.258  1.00 24.19           H
ATOM   1352  CG  MET A  90     -68.674 -17.296  83.375  1.00 23.81           C
ATOM   1353 1HG  MET A  90     -68.863 -18.182  82.951  1.00 23.81           H
ATOM   1354 2HG  MET A  90     -67.685 -17.163  83.445  1.00 23.81           H
ATOM   1355  SD  MET A  90     -69.491 -17.129  84.978  1.00 22.28           S
ATOM   1356  CE  MET A  90     -69.340 -18.826  85.572  1.00 20.84           C
ATOM   1357 1HE  MET A  90     -69.751 -18.927  86.478  1.00 20.84           H
ATOM   1358 2HE  MET A  90     -68.380 -19.098  85.638  1.00 20.84           H
ATOM   1359 3HE  MET A  90     -69.798 -19.464  84.954  1.00 20.84           H
ATOM   1360  N   SER A  91     -69.904 -17.501  79.301  1.00 13.09           N
ATOM   1361  H   SER A  91     -69.144 -17.971  78.852  1.00 13.09           H
ATOM   1362  CA  SER A  91     -71.209 -18.213  79.235  1.00 27.81           C
ATOM   1363  HA  SER A  91     -70.810 -19.068  78.904  1.00 27.81           H
ATOM   1364  C   SER A  91     -72.264 -17.919  78.146  1.00 26.57           C
ATOM   1365  O   SER A  91     -72.798 -16.823  78.054  1.00 25.04           O
ATOM   1366  CB  SER A  91     -71.892 -18.292  80.617  1.00 25.55           C
ATOM   1367 1HB  SER A  91     -72.680 -18.907  80.587  1.00 25.55           H
ATOM   1368 2HB  SER A  91     -71.247 -18.609  81.312  1.00 25.55           H
ATOM   1369  OG  SER A  91     -72.372 -17.043  81.052  1.00 25.40           O
ATOM   1370  HG  SER A  91     -71.639 -16.436  81.151  1.00 25.40           H
ATOM   1371  N   ASN A  92     -72.640 -19.025  77.516  1.00  9.84           N
ATOM   1372  H   ASN A  92     -71.894 -19.660  77.313  1.00  9.84           H
ATOM   1373  CA  ASN A  92     -73.969 -19.480  77.063  1.00 29.83           C
ATOM   1374  HA  ASN A  92     -73.680 -20.332  76.627  1.00 29.83           H
ATOM   1375  C   ASN A  92     -74.688 -18.777  75.880  1.00 28.47           C
ATOM   1376  O   ASN A  92     -75.152 -17.653  75.975  1.00 26.06           O
ATOM   1377  CB  ASN A  92     -74.900 -19.693  78.277  1.00 26.30           C
ATOM   1378 1HB  ASN A  92     -74.899 -18.862  78.833  1.00 26.30           H
ATOM   1379 2HB  ASN A  92     -75.826 -19.872  77.945  1.00 26.30           H
ATOM   1380  CG  ASN A  92     -74.488 -20.852  79.165  1.00 24.48           C
ATOM   1381  OD1 ASN A  92     -73.577 -21.606  78.883  1.00 23.86           O
ATOM   1382  ND2 ASN A  92     -75.156 -21.032  80.277  1.00 26.92           N
ATOM   1383 1HD2 ASN A  92     -74.916 -21.786  80.888  1.00 26.92           H
ATOM   1384 2HD2 ASN A  92     -75.906 -20.415  80.515  1.00 26.92           H
ATOM   1385  N   THR A  93     -74.806 -19.559  74.792  1.00 10.52           N
ATOM   1386  H   THR A  93     -73.965 -20.041  74.545  1.00 10.52           H
ATOM   1387  CA  THR A  93     -75.962 -19.844  73.880  1.00 26.27           C
ATOM   1388  HA  THR A  93     -75.547 -19.628  72.996  1.00 26.27           H
ATOM   1389  C   THR A  93     -77.259 -18.993  73.972  1.00 25.28           C
ATOM   1390  O   THR A  93     -77.596 -18.566  75.060  1.00 23.31           O
ATOM   1391  CB  THR A  93     -76.423 -21.293  74.157  1.00 23.03           C
ATOM   1392  HB  THR A  93     -77.291 -21.426  73.679  1.00 23.03           H
ATOM   1393  OG1 THR A  93     -76.675 -21.502  75.528  1.00 22.11           O
ATOM   1394  HG1 THR A  93     -77.620 -21.549  75.675  1.00 22.11           H
ATOM   1395  CG2 THR A  93     -75.408 -22.345  73.737  1.00 23.90           C
ATOM   1396 1HG2 THR A  93     -75.744 -23.266  73.933  1.00 23.90           H
ATOM   1397 2HG2 THR A  93     -74.543 -22.223  74.224  1.00 23.90           H
ATOM   1398 3HG2 THR A  93     -75.219 -22.289  72.757  1.00 23.90           H
ATOM   1399  N   PRO A  94     -78.125 -19.004  72.974  1.00 10.12           N
ATOM   1400  CA  PRO A  94     -78.067 -19.026  71.500  1.00 26.47           C
ATOM   1401  HA  PRO A  94     -77.144 -18.779  71.204  1.00 26.47           H
ATOM   1402  C   PRO A  94     -79.052 -18.014  70.842  1.00 26.39           C
ATOM   1403  O   PRO A  94     -79.860 -17.389  71.531  1.00 24.83           O
ATOM   1404  CB  PRO A  94     -78.516 -20.460  71.163  1.00 23.11           C
ATOM   1405 1HB  PRO A  94     -78.898 -20.510  70.240  1.00 23.11           H
ATOM   1406 2HB  PRO A  94     -77.755 -21.104  71.245  1.00 23.11           H
ATOM   1407  CG  PRO A  94     -79.592 -20.744  72.219  1.00 24.28           C
ATOM   1408 1HG  PRO A  94     -80.506 -20.661  71.822  1.00 24.28           H
ATOM   1409 2HG  PRO A  94     -79.477 -21.660  72.603  1.00 24.28           H
ATOM   1410  CD  PRO A  94     -79.388 -19.693  73.296  1.00 28.92           C
ATOM   1411 1HD  PRO A  94     -80.140 -19.034  73.295  1.00 28.92           H
ATOM   1412 2HD  PRO A  94     -79.318 -20.119  74.198  1.00 28.92           H
ATOM   1413  N   GLY A  95     -79.077 -17.905  69.531  1.00 12.71           N
ATOM   1414  H   GLY A  95     -78.235 -18.048  69.010  1.00 12.71           H
ATOM   1415  CA  GLY A  95     -80.325 -17.576  68.815  1.00 26.25           C
ATOM   1416 1HA  GLY A  95     -80.538 -18.371  68.247  1.00 26.25           H
ATOM   1417 2HA  GLY A  95     -81.029 -17.469  69.517  1.00 26.25           H
ATOM   1418  C   GLY A  95     -80.341 -16.324  67.920  1.00 25.30           C
ATOM   1419  O   GLY A  95     -80.114 -15.212  68.373  1.00 23.84           O
ATOM   1420  N   ASN A  96     -80.657 -16.577  66.672  1.00  9.83           N
ATOM   1421  H   ASN A  96     -80.327 -17.462  66.343  1.00  9.83           H
ATOM   1422  CA  ASN A  96     -81.400 -15.812  65.667  1.00 25.12           C
ATOM   1423  HA  ASN A  96     -80.732 -15.849  64.924  1.00 25.12           H
ATOM   1424  C   ASN A  96     -81.666 -14.297  65.820  1.00 24.68           C
ATOM   1425  O   ASN A  96     -82.379 -13.874  66.730  1.00 23.13           O
ATOM   1426  CB  ASN A  96     -82.769 -16.512  65.501  1.00 22.54           C
ATOM   1427 1HB  ASN A  96     -83.197 -16.595  66.401  1.00 22.54           H
ATOM   1428 2HB  ASN A  96     -83.346 -15.950  64.908  1.00 22.54           H
ATOM   1429  CG  ASN A  96     -82.692 -17.902  64.893  1.00 20.29           C
ATOM   1430  OD1 ASN A  96     -81.681 -18.322  64.362  1.00 19.75           O
ATOM   1431  ND2 ASN A  96     -83.757 -18.664  64.947  1.00 22.27           N
ATOM   1432 1HD2 ASN A  96     -83.735 -19.583  64.554  1.00 22.27           H
ATOM   1433 2HD2 ASN A  96     -84.592 -18.326  65.382  1.00 22.27           H
ATOM   1434  N   GLY A  97     -81.355 -13.569  64.775  1.00 10.94           N
ATOM   1435  H   GLY A  97     -80.395 -13.444  64.526  1.00 10.94           H
ATOM   1436  CA  GLY A  97     -82.407 -12.934  63.965  1.00 27.93           C
ATOM   1437 1HA  GLY A  97     -82.358 -13.357  63.060  1.00 27.93           H
ATOM   1438 2HA  GLY A  97     -83.276 -13.173  64.398  1.00 27.93           H
ATOM   1439  C   GLY A  97     -82.357 -11.409  63.789  1.00 27.28           C
ATOM   1440  O   GLY A  97     -82.407 -10.689  64.774  1.00 25.73           O
ATOM   1441  N   LEU A  98     -82.414 -10.983  62.511  1.00  8.69           N
ATOM   1442  H   LEU A  98     -81.918 -11.538  61.843  1.00  8.69           H
ATOM   1443  CA  LEU A  98     -83.116  -9.800  61.971  1.00 22.95           C
ATOM   1444  HA  LEU A  98     -82.915  -9.830  60.992  1.00 22.95           H
ATOM   1445  C   LEU A  98     -82.571  -8.403  62.379  1.00 21.51           C
ATOM   1446  O   LEU A  98     -82.195  -8.189  63.512  1.00 21.24           O
ATOM   1447  CB  LEU A  98     -84.621  -9.976  62.279  1.00 22.20           C
ATOM   1448 1HB  LEU A  98     -84.724 -10.142  63.260  1.00 22.20           H
ATOM   1449 2HB  LEU A  98     -85.093  -9.130  62.033  1.00 22.20           H
ATOM   1450  CG  LEU A  98     -85.294 -11.135  61.525  1.00 22.07           C
ATOM   1451  HG  LEU A  98     -84.621 -11.873  61.479  1.00 22.07           H
ATOM   1452  CD1 LEU A  98     -86.542 -11.621  62.255  1.00 23.10           C
ATOM   1453 1HD1 LEU A  98     -86.976 -12.374  61.761  1.00 23.10           H
ATOM   1454 2HD1 LEU A  98     -87.214 -10.886  62.345  1.00 23.10           H
ATOM   1455 3HD1 LEU A  98     -86.316 -11.946  63.174  1.00 23.10           H
ATOM   1456  CD2 LEU A  98     -85.710 -10.721  60.108  1.00 27.03           C
ATOM   1457 1HD2 LEU A  98     -86.146 -11.481  59.626  1.00 27.03           H
ATOM   1458 2HD2 LEU A  98     -84.917 -10.432  59.572  1.00 27.03           H
ATOM   1459 3HD2 LEU A  98     -86.358  -9.960  60.133  1.00 27.03           H
ATOM   1460  N   ALA A  99     -82.517  -7.389  61.546  1.00 13.29           N
ATOM   1461  H   ALA A  99     -81.891  -6.680  61.870  1.00 13.29           H
ATOM   1462  CA  ALA A  99     -83.131  -7.023  60.269  1.00 27.42           C
ATOM   1463  HA  ALA A  99     -83.117  -7.816  59.660  1.00 27.42           H
ATOM   1464  C   ALA A  99     -82.328  -5.841  59.668  1.00 26.59           C
ATOM   1465  O   ALA A  99     -81.812  -5.031  60.424  1.00 25.93           O
ATOM   1466  CB  ALA A  99     -84.570  -6.563  60.573  1.00 25.94           C
ATOM   1467 1HB  ALA A  99     -85.110  -7.309  60.963  1.00 25.94           H
ATOM   1468 2HB  ALA A  99     -85.030  -6.252  59.741  1.00 25.94           H
ATOM   1469 3HB  ALA A  99     -84.574  -5.807  61.227  1.00 25.94           H
ATOM   1470  N   SER A 100     -82.089  -5.811  58.370  1.00  8.66           N
ATOM   1471  H   SER A 100     -81.322  -6.369  58.053  1.00  8.66           H
ATOM   1472  CA  SER A 100     -82.816  -5.053  57.322  1.00 26.82           C
ATOM   1473  HA  SER A 100     -82.362  -5.363  56.487  1.00 26.82           H
ATOM   1474  C   SER A 100     -82.651  -3.515  57.370  1.00 25.81           C
ATOM   1475  O   SER A 100     -82.436  -2.995  58.452  1.00 24.83           O
ATOM   1476  CB  SER A 100     -84.299  -5.430  57.312  1.00 25.09           C
ATOM   1477 1HB  SER A 100     -84.607  -5.688  58.228  1.00 25.09           H
ATOM   1478 2HB  SER A 100     -84.857  -4.672  56.973  1.00 25.09           H
ATOM   1479  OG  SER A 100     -84.533  -6.528  56.470  1.00 23.50           O
ATOM   1480  HG  SER A 100     -84.586  -7.327  56.994  1.00 23.50           H
ATOM   1481  N   PRO A 101     -82.843  -2.734  56.281  1.00  9.18           N
ATOM   1482  CA  PRO A 101     -83.519  -3.140  55.037  1.00 25.13           C
ATOM   1483  HA  PRO A 101     -83.333  -4.116  54.919  1.00 25.13           H
ATOM   1484  C   PRO A 101     -83.041  -2.543  53.680  1.00 24.69           C
ATOM   1485  O   PRO A 101     -82.309  -1.557  53.635  1.00 23.11           O
ATOM   1486  CB  PRO A 101     -84.953  -2.671  55.328  1.00 22.27           C
ATOM   1487 1HB  PRO A 101     -85.452  -2.500  54.478  1.00 22.27           H
ATOM   1488 2HB  PRO A 101     -85.446  -3.348  55.874  1.00 22.27           H
ATOM   1489  CG  PRO A 101     -84.766  -1.374  56.115  1.00 23.93           C
ATOM   1490 1HG  PRO A 101     -85.006  -0.581  55.555  1.00 23.93           H
ATOM   1491 2HG  PRO A 101     -85.325  -1.378  56.944  1.00 23.93           H
ATOM   1492  CD  PRO A 101     -83.277  -1.361  56.464  1.00 29.00           C
ATOM   1493 1HD  PRO A 101     -82.761  -0.760  55.853  1.00 29.00           H
ATOM   1494 2HD  PRO A 101     -83.124  -1.083  57.412  1.00 29.00           H
ATOM   1495  N   HIS A 102     -83.617  -3.114  52.649  1.00  8.99           N
ATOM   1496  H   HIS A 102     -83.842  -4.078  52.793  1.00  8.99           H
ATOM   1497  CA  HIS A 102     -83.996  -2.606  51.319  1.00 23.36           C
ATOM   1498  HA  HIS A 102     -84.491  -3.399  50.964  1.00 23.36           H
ATOM   1499  C   HIS A 102     -82.914  -2.428  50.242  1.00 22.15           C
ATOM   1500  O   HIS A 102     -81.906  -1.794  50.492  1.00 20.91           O
ATOM   1501  CB  HIS A 102     -84.883  -1.357  51.478  1.00 22.10           C
ATOM   1502 1HB  HIS A 102     -84.468  -0.745  52.151  1.00 22.10           H
ATOM   1503 2HB  HIS A 102     -84.949  -0.889  50.597  1.00 22.10           H
ATOM   1504  CG  HIS A 102     -86.281  -1.688  51.941  1.00 22.16           C
ATOM   1505  ND1 HIS A 102     -87.127  -2.587  51.342  1.00 22.00           N
ATOM   1506  HD1 HIS A 102     -86.928  -3.124  50.522  1.00 22.00           H
ATOM   1507  CD2 HIS A 102     -86.942  -1.169  53.013  1.00 23.24           C
ATOM   1508  HD2 HIS A 102     -86.593  -0.478  53.646  1.00 23.24           H
ATOM   1509  CE1 HIS A 102     -88.262  -2.621  52.044  1.00 22.78           C
ATOM   1510  HE1 HIS A 102     -89.050  -3.199  51.831  1.00 22.78           H
ATOM   1511  NE2 HIS A 102     -88.194  -1.777  53.065  1.00 23.57           N
ATOM   1512  N   SER A 103     -83.044  -2.836  48.988  1.00  7.41           N
ATOM   1513  H   SER A 103     -82.220  -2.645  48.454  1.00  7.41           H
ATOM   1514  CA  SER A 103     -84.084  -3.501  48.161  1.00 24.16           C
ATOM   1515  HA  SER A 103     -84.363  -4.360  48.590  1.00 24.16           H
ATOM   1516  C   SER A 103     -83.440  -3.659  46.763  1.00 22.87           C
ATOM   1517  O   SER A 103     -82.555  -2.876  46.464  1.00 22.18           O
ATOM   1518  CB  SER A 103     -85.306  -2.583  48.021  1.00 22.79           C
ATOM   1519 1HB  SER A 103     -85.068  -1.635  48.232  1.00 22.79           H
ATOM   1520 2HB  SER A 103     -85.688  -2.634  47.098  1.00 22.79           H
ATOM   1521  OG  SER A 103     -86.321  -2.954  48.903  1.00 22.42           O
ATOM   1522  HG  SER A 103     -87.145  -3.039  48.424  1.00 22.42           H
ATOM   1523  N   GLN A 104     -83.743  -4.525  45.821  1.00 11.19           N
ATOM   1524  H   GLN A 104     -83.030  -4.581  45.122  1.00 11.19           H
ATOM   1525  CA  GLN A 104     -84.856  -5.425  45.538  1.00 26.33           C
ATOM   1526  HA  GLN A 104     -85.012  -5.992  46.347  1.00 26.33           H
ATOM   1527  C   GLN A 104     -84.462  -6.241  44.269  1.00 24.82           C
ATOM   1528  O   GLN A 104     -83.973  -5.634  43.327  1.00 24.80           O
ATOM   1529  CB  GLN A 104     -86.107  -4.577  45.194  1.00 26.04           C
ATOM   1530 1HB  GLN A 104     -85.866  -3.610  45.272  1.00 26.04           H
ATOM   1531 2HB  GLN A 104     -86.378  -4.778  44.253  1.00 26.04           H
ATOM   1532  CG  GLN A 104     -87.314  -4.834  46.095  1.00 27.81           C
ATOM   1533 1HG  GLN A 104     -87.665  -5.750  45.899  1.00 27.81           H
ATOM   1534 2HG  GLN A 104     -87.012  -4.789  47.047  1.00 27.81           H
ATOM   1535  CD  GLN A 104     -88.451  -3.842  45.912  1.00 27.44           C
ATOM   1536  OE1 GLN A 104     -88.448  -2.986  45.049  1.00 26.82           O
ATOM   1537  NE2 GLN A 104     -89.484  -3.908  46.727  1.00 29.12           N
ATOM   1538 1HE2 GLN A 104     -90.242  -3.263  46.627  1.00 29.12           H
ATOM   1539 2HE2 GLN A 104     -89.511  -4.603  47.445  1.00 29.12           H
ATOM   1540  N   TYR A 105     -84.575  -7.574  44.246  1.00  8.98           N
ATOM   1541  H   TYR A 105     -84.016  -8.045  44.928  1.00  8.98           H
ATOM   1542  CA  TYR A 105     -85.379  -8.475  43.391  1.00 24.66           C
ATOM   1543  HA  TYR A 105     -85.025  -9.376  43.643  1.00 24.66           H
ATOM   1544  C   TYR A 105     -85.159  -8.428  41.846  1.00 23.01           C
ATOM   1545  O   TYR A 105     -85.002  -7.359  41.291  1.00 21.52           O
ATOM   1546  CB  TYR A 105     -86.857  -8.267  43.758  1.00 22.62           C
ATOM   1547 1HB  TYR A 105     -87.058  -7.289  43.709  1.00 22.62           H
ATOM   1548 2HB  TYR A 105     -87.418  -8.757  43.091  1.00 22.62           H
ATOM   1549  CG  TYR A 105     -87.251  -8.754  45.143  1.00 22.65           C
ATOM   1550  CD1 TYR A 105     -87.280 -10.125  45.421  1.00 22.57           C
ATOM   1551  HD1 TYR A 105     -87.050 -10.784  44.705  1.00 22.57           H
ATOM   1552  CD2 TYR A 105     -87.598  -7.829  46.153  1.00 23.38           C
ATOM   1553  HD2 TYR A 105     -87.591  -6.848  45.957  1.00 23.38           H
ATOM   1554  CE1 TYR A 105     -87.632 -10.579  46.706  1.00 23.13           C
ATOM   1555  HE1 TYR A 105     -87.643 -11.559  46.904  1.00 23.13           H
ATOM   1556  CE2 TYR A 105     -87.954  -8.287  47.435  1.00 25.65           C
ATOM   1557  HE2 TYR A 105     -88.198  -7.632  48.150  1.00 25.65           H
ATOM   1558  CZ  TYR A 105     -87.967  -9.660  47.708  1.00 27.12           C
ATOM   1559  OH  TYR A 105     -88.305 -10.113  48.946  1.00 27.79           O
ATOM   1560  HH  TYR A 105     -88.384  -9.372  49.547  1.00 27.79           H
ATOM   1561  N   HIS A 106     -85.203  -9.483  41.050  1.00 11.27           N
ATOM   1562  H   HIS A 106     -84.930  -9.250  40.117  1.00 11.27           H
ATOM   1563  CA  HIS A 106     -85.547 -10.909  41.171  1.00 30.45           C
ATOM   1564  HA  HIS A 106     -85.063 -11.220  41.989  1.00 30.45           H
ATOM   1565  C   HIS A 106     -85.121 -11.657  39.870  1.00 28.62           C
ATOM   1566  O   HIS A 106     -85.116 -11.076  38.791  1.00 27.33           O
ATOM   1567  CB  HIS A 106     -87.075 -11.099  41.311  1.00 27.85           C
ATOM   1568 1HB  HIS A 106     -87.515 -10.206  41.222  1.00 27.85           H
ATOM   1569 2HB  HIS A 106     -87.388 -11.700  40.576  1.00 27.85           H
ATOM   1570  CG  HIS A 106     -87.546 -11.699  42.607  1.00 28.15           C
ATOM   1571  ND1 HIS A 106     -87.109 -12.859  43.188  1.00 27.01           N
ATOM   1572  HD1 HIS A 106     -86.394 -13.459  42.829  1.00 27.01           H
ATOM   1573  CD2 HIS A 106     -88.544 -11.213  43.419  1.00 28.00           C
ATOM   1574  HD2 HIS A 106     -89.074 -10.380  43.262  1.00 28.00           H
ATOM   1575  CE1 HIS A 106     -87.800 -13.056  44.318  1.00 26.80           C
ATOM   1576  HE1 HIS A 106     -87.668 -13.827  44.941  1.00 26.80           H
ATOM   1577  NE2 HIS A 106     -88.688 -12.080  44.495  1.00 28.21           N
ATOM   1578  N   THR A 107     -84.826 -12.938  39.978  1.00 12.42           N
ATOM   1579  H   THR A 107     -84.608 -13.221  40.912  1.00 12.42           H
ATOM   1580  CA  THR A 107     -84.752 -14.051  38.982  1.00 29.23           C
ATOM   1581  HA  THR A 107     -84.233 -13.746  38.183  1.00 29.23           H
ATOM   1582  C   THR A 107     -86.172 -14.486  38.504  1.00 28.56           C
ATOM   1583  O   THR A 107     -87.114 -13.845  38.965  1.00 26.62           O
ATOM   1584  CB  THR A 107     -84.086 -15.216  39.739  1.00 26.16           C
ATOM   1585  HB  THR A 107     -84.270 -16.049  39.217  1.00 26.16           H
ATOM   1586  OG1 THR A 107     -84.651 -15.358  41.034  1.00 24.86           O
ATOM   1587  HG1 THR A 107     -85.605 -15.390  40.964  1.00 24.86           H
ATOM   1588  CG2 THR A 107     -82.590 -15.039  39.953  1.00 26.64           C
ATOM   1589 1HG2 THR A 107     -82.204 -15.818  40.447  1.00 26.64           H
ATOM   1590 2HG2 THR A 107     -82.399 -14.213  40.484  1.00 26.64           H
ATOM   1591 3HG2 THR A 107     -82.110 -14.961  39.079  1.00 26.64           H
ATOM   1592  N   PRO A 108     -86.413 -15.585  37.777  1.00 10.62           N
ATOM   1593  CA  PRO A 108     -85.749 -16.583  36.900  1.00 29.07           C
ATOM   1594  HA  PRO A 108     -84.878 -16.256  36.534  1.00 29.07           H
ATOM   1595  C   PRO A 108     -86.621 -16.912  35.625  1.00 28.98           C
ATOM   1596  O   PRO A 108     -87.230 -15.969  35.126  1.00 27.61           O
ATOM   1597  CB  PRO A 108     -85.594 -17.771  37.878  1.00 25.79           C
ATOM   1598 1HB  PRO A 108     -85.580 -18.640  37.384  1.00 25.79           H
ATOM   1599 2HB  PRO A 108     -84.758 -17.681  38.419  1.00 25.79           H
ATOM   1600  CG  PRO A 108     -86.823 -17.690  38.780  1.00 27.43           C
ATOM   1601 1HG  PRO A 108     -87.426 -18.474  38.636  1.00 27.43           H
ATOM   1602 2HG  PRO A 108     -86.558 -17.645  39.743  1.00 27.43           H
ATOM   1603  CD  PRO A 108     -87.499 -16.401  38.345  1.00 32.40           C
ATOM   1604 1HD  PRO A 108     -88.197 -16.575  37.651  1.00 32.40           H
ATOM   1605 2HD  PRO A 108     -87.913 -15.929  39.123  1.00 32.40           H
ATOM   1606  N   PRO A 109     -86.857 -18.132  35.100  1.00 10.16           N
ATOM   1607  CA  PRO A 109     -86.058 -19.172  34.437  1.00 28.04           C
ATOM   1608  HA  PRO A 109     -85.158 -18.774  34.260  1.00 28.04           H
ATOM   1609  C   PRO A 109     -86.594 -19.674  33.047  1.00 28.11           C
ATOM   1610  O   PRO A 109     -87.694 -19.334  32.621  1.00 26.89           O
ATOM   1611  CB  PRO A 109     -86.140 -20.337  35.443  1.00 25.26           C
ATOM   1612 1HB  PRO A 109     -85.983 -21.214  34.990  1.00 25.26           H
ATOM   1613 2HB  PRO A 109     -85.477 -20.220  36.183  1.00 25.26           H
ATOM   1614  CG  PRO A 109     -87.579 -20.243  35.975  1.00 26.84           C
ATOM   1615 1HG  PRO A 109     -88.160 -20.939  35.552  1.00 26.84           H
ATOM   1616 2HG  PRO A 109     -87.597 -20.353  36.969  1.00 26.84           H
ATOM   1617  CD  PRO A 109     -88.048 -18.845  35.583  1.00 31.60           C
ATOM   1618 1HD  PRO A 109     -88.731 -18.888  34.854  1.00 31.60           H
ATOM   1619 2HD  PRO A 109     -88.431 -18.362  36.371  1.00 31.60           H
ATOM   1620  N   VAL A 110     -85.816 -20.536  32.385  1.00  8.66           N
ATOM   1621  H   VAL A 110     -84.847 -20.348  32.544  1.00  8.66           H
ATOM   1622  CA  VAL A 110     -86.001 -21.712  31.466  1.00 27.04           C
ATOM   1623  HA  VAL A 110     -85.756 -21.411  30.544  1.00 27.04           H
ATOM   1624  C   VAL A 110     -87.467 -22.249  31.290  1.00 25.85           C
ATOM   1625  O   VAL A 110     -88.183 -22.189  32.283  1.00 24.89           O
ATOM   1626  CB  VAL A 110     -85.088 -22.804  32.108  1.00 24.99           C
ATOM   1627  HB  VAL A 110     -85.609 -23.033  32.930  1.00 24.99           H
ATOM   1628  CG1 VAL A 110     -84.869 -24.091  31.324  1.00 23.31           C
ATOM   1629 1HG1 VAL A 110     -84.272 -24.718  31.824  1.00 23.31           H
ATOM   1630 2HG1 VAL A 110     -84.445 -23.903  30.438  1.00 23.31           H
ATOM   1631 3HG1 VAL A 110     -85.736 -24.560  31.156  1.00 23.31           H
ATOM   1632  CG2 VAL A 110     -83.652 -22.283  32.364  1.00 26.40           C
ATOM   1633 1HG2 VAL A 110     -83.081 -22.994  32.775  1.00 26.40           H
ATOM   1634 2HG2 VAL A 110     -83.661 -21.499  32.984  1.00 26.40           H
ATOM   1635 3HG2 VAL A 110     -83.218 -21.995  31.510  1.00 26.40           H
ATOM   1636  N   PRO A 111     -87.986 -22.786  30.147  1.00 10.22           N
ATOM   1637  CA  PRO A 111     -87.476 -23.983  29.409  1.00 28.31           C
ATOM   1638  HA  PRO A 111     -86.483 -23.876  29.350  1.00 28.31           H
ATOM   1639  C   PRO A 111     -87.896 -24.225  27.905  1.00 28.38           C
ATOM   1640  O   PRO A 111     -88.683 -23.476  27.332  1.00 27.31           O
ATOM   1641  CB  PRO A 111     -88.092 -25.104  30.267  1.00 25.36           C
ATOM   1642 1HB  PRO A 111     -88.132 -25.966  29.761  1.00 25.36           H
ATOM   1643 2HB  PRO A 111     -87.576 -25.237  31.113  1.00 25.36           H
ATOM   1644  CG  PRO A 111     -89.498 -24.576  30.561  1.00 27.05           C
ATOM   1645 1HG  PRO A 111     -90.180 -25.044  29.998  1.00 27.05           H
ATOM   1646 2HG  PRO A 111     -89.728 -24.691  31.527  1.00 27.05           H
ATOM   1647  CD  PRO A 111     -89.419 -23.099  30.197  1.00 32.06           C
ATOM   1648 1HD  PRO A 111     -89.835 -22.925  29.304  1.00 32.06           H
ATOM   1649 2HD  PRO A 111     -89.865 -22.532  30.890  1.00 32.06           H
ATOM   1650  N   GLN A 112     -87.431 -25.375  27.352  1.00 14.97           N
ATOM   1651  H   GLN A 112     -86.531 -25.656  27.684  1.00 14.97           H
ATOM   1652  CA  GLN A 112     -88.025 -26.293  26.337  1.00 34.15           C
ATOM   1653  HA  GLN A 112     -87.375 -27.037  26.495  1.00 34.15           H
ATOM   1654  C   GLN A 112     -87.833 -26.071  24.799  1.00 32.41           C
ATOM   1655  O   GLN A 112     -88.512 -25.289  24.165  1.00 32.05           O
ATOM   1656  CB  GLN A 112     -89.475 -26.673  26.699  1.00 32.51           C
ATOM   1657 1HB  GLN A 112     -89.941 -25.866  27.061  1.00 32.51           H
ATOM   1658 2HB  GLN A 112     -89.944 -26.986  25.873  1.00 32.51           H
ATOM   1659  CG  GLN A 112     -89.532 -27.789  27.752  1.00 33.17           C
ATOM   1660 1HG  GLN A 112     -89.156 -28.622  27.347  1.00 33.17           H
ATOM   1661 2HG  GLN A 112     -88.970 -27.514  28.532  1.00 33.17           H
ATOM   1662  CD  GLN A 112     -90.936 -28.104  28.267  1.00 30.26           C
ATOM   1663  OE1 GLN A 112     -91.948 -27.809  27.665  1.00 30.30           O
ATOM   1664  NE2 GLN A 112     -91.049 -28.740  29.412  1.00 31.90           N
ATOM   1665 1HE2 GLN A 112     -91.954 -28.970  29.769  1.00 31.90           H
ATOM   1666 2HE2 GLN A 112     -90.230 -28.994  29.926  1.00 31.90           H
ATOM   1667  N   VAL A 113     -86.899 -26.850  24.212  1.00  8.48           N
ATOM   1668  H   VAL A 113     -85.969 -26.635  24.510  1.00  8.48           H
ATOM   1669  CA  VAL A 113     -86.950 -27.971  23.208  1.00 29.43           C
ATOM   1670  HA  VAL A 113     -86.284 -27.731  22.502  1.00 29.43           H
ATOM   1671  C   VAL A 113     -88.276 -28.140  22.397  1.00 27.77           C
ATOM   1672  O   VAL A 113     -89.322 -27.982  23.015  1.00 26.75           O
ATOM   1673  CB  VAL A 113     -86.617 -29.263  24.013  1.00 26.76           C
ATOM   1674  HB  VAL A 113     -87.448 -29.384  24.556  1.00 26.76           H
ATOM   1675  CG1 VAL A 113     -86.374 -30.528  23.197  1.00 25.55           C
ATOM   1676 1HG1 VAL A 113     -86.168 -31.305  23.792  1.00 25.55           H
ATOM   1677 2HG1 VAL A 113     -85.604 -30.408  22.571  1.00 25.55           H
ATOM   1678 3HG1 VAL A 113     -87.179 -30.763  22.652  1.00 25.55           H
ATOM   1679  CG2 VAL A 113     -85.330 -29.115  24.851  1.00 29.28           C
ATOM   1680 1HG2 VAL A 113     -85.135 -29.954  25.359  1.00 29.28           H
ATOM   1681 2HG2 VAL A 113     -85.416 -28.369  25.511  1.00 29.28           H
ATOM   1682 3HG2 VAL A 113     -84.542 -28.919  24.267  1.00 29.28           H
ATOM   1683  N   PRO A 114     -88.317 -28.471  21.058  1.00 11.86           N
ATOM   1684  CA  PRO A 114     -87.649 -29.643  20.435  1.00 31.57           C
ATOM   1685  HA  PRO A 114     -86.780 -29.738  20.921  1.00 31.57           H
ATOM   1686  C   PRO A 114     -87.212 -29.593  18.928  1.00 31.20           C
ATOM   1687  O   PRO A 114     -87.682 -28.766  18.155  1.00 29.40           O
ATOM   1688  CB  PRO A 114     -88.740 -30.720  20.579  1.00 27.29           C
ATOM   1689 1HB  PRO A 114     -88.616 -31.447  19.903  1.00 27.29           H
ATOM   1690 2HB  PRO A 114     -88.733 -31.114  21.498  1.00 27.29           H
ATOM   1691  CG  PRO A 114     -90.045 -29.956  20.324  1.00 29.43           C
ATOM   1692 1HG  PRO A 114     -90.419 -30.177  19.423  1.00 29.43           H
ATOM   1693 2HG  PRO A 114     -90.725 -30.164  21.028  1.00 29.43           H
ATOM   1694  CD  PRO A 114     -89.623 -28.489  20.392  1.00 35.30           C
ATOM   1695 1HD  PRO A 114     -89.536 -28.097  19.476  1.00 35.30           H
ATOM   1696 2HD  PRO A 114     -90.277 -27.951  20.924  1.00 35.30           H
ATOM   1697  N   HIS A 115     -86.361 -30.556  18.587  1.00 12.67           N
ATOM   1698  H   HIS A 115     -85.750 -30.815  19.335  1.00 12.67           H
ATOM   1699  CA  HIS A 115     -86.110 -31.339  17.340  1.00 31.03           C
ATOM   1700  HA  HIS A 115     -85.110 -31.364  17.339  1.00 31.03           H
ATOM   1701  C   HIS A 115     -86.413 -30.755  15.934  1.00 29.17           C
ATOM   1702  O   HIS A 115     -87.438 -30.133  15.732  1.00 27.38           O
ATOM   1703  CB  HIS A 115     -86.859 -32.673  17.500  1.00 28.04           C
ATOM   1704 1HB  HIS A 115     -87.827 -32.481  17.663  1.00 28.04           H
ATOM   1705 2HB  HIS A 115     -86.761 -33.200  16.656  1.00 28.04           H
ATOM   1706  CG  HIS A 115     -86.360 -33.527  18.638  1.00 27.79           C
ATOM   1707  ND1 HIS A 115     -85.095 -34.043  18.758  1.00 26.99           N
ATOM   1708  HD1 HIS A 115     -84.348 -33.925  18.104  1.00 26.99           H
ATOM   1709  CD2 HIS A 115     -87.072 -33.931  19.738  1.00 28.83           C
ATOM   1710  HD2 HIS A 115     -88.030 -33.721  19.933  1.00 28.83           H
ATOM   1711  CE1 HIS A 115     -85.035 -34.732  19.904  1.00 28.07           C
ATOM   1712  HE1 HIS A 115     -84.225 -35.211  20.241  1.00 28.07           H
ATOM   1713  NE2 HIS A 115     -86.215 -34.688  20.534  1.00 29.67           N
ATOM   1714  N   GLY A 116     -85.680 -31.008  14.896  1.00 14.91           N
ATOM   1715  H   GLY A 116     -85.871 -30.335  14.181  1.00 14.91           H
ATOM   1716  CA  GLY A 116     -84.651 -31.963  14.413  1.00 35.10           C
ATOM   1717 1HA  GLY A 116     -83.838 -31.893  14.992  1.00 35.10           H
ATOM   1718 2HA  GLY A 116     -85.016 -32.893  14.460  1.00 35.10           H
ATOM   1719  C   GLY A 116     -84.323 -31.572  12.951  1.00 33.93           C
ATOM   1720  O   GLY A 116     -84.976 -30.675  12.421  1.00 31.29           O
ATOM   1721  N   GLY A 117     -83.390 -32.086  12.210  1.00 14.20           N
ATOM   1722  H   GLY A 117     -83.277 -31.576  11.357  1.00 14.20           H
ATOM   1723  CA  GLY A 117     -82.467 -33.203  12.289  1.00 34.94           C
ATOM   1724 1HA  GLY A 117     -81.876 -33.066  13.084  1.00 34.94           H
ATOM   1725 2HA  GLY A 117     -82.998 -34.042  12.408  1.00 34.94           H
ATOM   1726  C   GLY A 117     -81.635 -33.254  10.980  1.00 33.73           C
ATOM   1727  O   GLY A 117     -81.963 -32.557  10.024  1.00 31.44           O
ATOM   1728  N   SER A 118     -80.633 -34.122  10.985  1.00 11.30           N
ATOM   1729  H   SER A 118     -80.426 -34.518  11.879  1.00 11.30           H
ATOM   1730  CA  SER A 118     -79.766 -34.602   9.874  1.00 32.35           C
ATOM   1731  HA  SER A 118     -79.189 -35.255  10.364  1.00 32.35           H
ATOM   1732  C   SER A 118     -78.762 -33.601   9.271  1.00 31.34           C
ATOM   1733  O   SER A 118     -79.122 -32.482   8.944  1.00 29.66           O
ATOM   1734  CB  SER A 118     -80.589 -35.306   8.783  1.00 29.38           C
ATOM   1735 1HB  SER A 118     -79.990 -35.803   8.155  1.00 29.38           H
ATOM   1736 2HB  SER A 118     -81.245 -35.941   9.191  1.00 29.38           H
ATOM   1737  OG  SER A 118     -81.330 -34.389   8.007  1.00 29.15           O
ATOM   1738  HG  SER A 118     -81.498 -34.764   7.143  1.00 29.15           H
ATOM   1739  N   GLY A 119     -77.503 -33.897   9.058  1.00 10.98           N
ATOM   1740  H   GLY A 119     -77.017 -33.135   8.630  1.00 10.98           H
ATOM   1741  CA  GLY A 119     -76.611 -35.046   9.278  1.00 31.08           C
ATOM   1742 1HA  GLY A 119     -76.744 -35.400  10.204  1.00 31.08           H
ATOM   1743 2HA  GLY A 119     -76.820 -35.763   8.613  1.00 31.08           H
ATOM   1744  C   GLY A 119     -75.176 -34.497   9.084  1.00 29.81           C
ATOM   1745  O   GLY A 119     -75.005 -33.532   8.348  1.00 27.52           O
ATOM   1746  N   GLY A 120     -74.158 -34.837   9.823  1.00  9.09           N
ATOM   1747  H   GLY A 120     -73.822 -34.123  10.437  1.00  9.09           H
ATOM   1748  CA  GLY A 120     -73.433 -36.105   9.890  1.00 27.79           C
ATOM   1749 1HA  GLY A 120     -73.131 -36.249  10.832  1.00 27.79           H
ATOM   1750 2HA  GLY A 120     -74.055 -36.841   9.622  1.00 27.79           H
ATOM   1751  C   GLY A 120     -72.223 -36.040   8.935  1.00 26.87           C
ATOM   1752  O   GLY A 120     -72.422 -35.734   7.772  1.00 25.39           O
ATOM   1753  N   GLY A 121     -70.947 -36.235   9.283  1.00  9.12           N
ATOM   1754  H   GLY A 121     -70.331 -36.091   8.509  1.00  9.12           H
ATOM   1755  CA  GLY A 121     -70.211 -36.602  10.490  1.00 28.51           C
ATOM   1756 1HA  GLY A 121     -70.562 -36.062  11.255  1.00 28.51           H
ATOM   1757 2HA  GLY A 121     -70.359 -37.574  10.672  1.00 28.51           H
ATOM   1758  C   GLY A 121     -68.710 -36.306  10.246  1.00 27.60           C
ATOM   1759  O   GLY A 121     -68.303 -36.180   9.097  1.00 26.28           O
ATOM   1760  N   GLN A 122     -67.933 -35.953  11.262  1.00  7.79           N
ATOM   1761  H   GLN A 122     -67.933 -34.975  11.470  1.00  7.79           H
ATOM   1762  CA  GLN A 122     -67.071 -36.768  12.132  1.00 22.93           C
ATOM   1763  HA  GLN A 122     -66.781 -36.096  12.814  1.00 22.93           H
ATOM   1764  C   GLN A 122     -65.792 -37.306  11.446  1.00 21.86           C
ATOM   1765  O   GLN A 122     -65.890 -37.801  10.337  1.00 22.16           O
ATOM   1766  CB  GLN A 122     -67.856 -37.897  12.823  1.00 22.60           C
ATOM   1767 1HB  GLN A 122     -68.597 -38.186  12.217  1.00 22.60           H
ATOM   1768 2HB  GLN A 122     -67.235 -38.665  12.981  1.00 22.60           H
ATOM   1769  CG  GLN A 122     -68.465 -37.481  14.169  1.00 23.04           C
ATOM   1770 1HG  GLN A 122     -67.758 -37.035  14.718  1.00 23.04           H
ATOM   1771 2HG  GLN A 122     -69.212 -36.838  14.000  1.00 23.04           H
ATOM   1772  CD  GLN A 122     -69.015 -38.667  14.956  1.00 22.36           C
ATOM   1773  OE1 GLN A 122     -69.113 -39.782  14.483  1.00 23.03           O
ATOM   1774  NE2 GLN A 122     -69.388 -38.472  16.204  1.00 26.78           N
ATOM   1775 1HE2 GLN A 122     -69.744 -39.234  16.744  1.00 26.78           H
ATOM   1776 2HE2 GLN A 122     -69.315 -37.562  16.611  1.00 26.78           H
ATOM   1777  N   MET A 123     -64.577 -37.269  11.979  1.00 11.57           N
ATOM   1778  H   MET A 123     -63.877 -37.342  11.269  1.00 11.57           H
ATOM   1779  CA  MET A 123     -63.954 -37.151  13.322  1.00 23.51           C
ATOM   1780  HA  MET A 123     -64.487 -36.524  13.890  1.00 23.51           H
ATOM   1781  C   MET A 123     -62.495 -36.668  13.090  1.00 22.50           C
ATOM   1782  O   MET A 123     -61.961 -36.927  12.018  1.00 22.81           O
ATOM   1783  CB  MET A 123     -63.902 -38.561  13.951  1.00 23.61           C
ATOM   1784 1HB  MET A 123     -63.880 -39.232  13.210  1.00 23.61           H
ATOM   1785 2HB  MET A 123     -63.062 -38.631  14.489  1.00 23.61           H
ATOM   1786  CG  MET A 123     -65.082 -38.912  14.871  1.00 24.16           C
ATOM   1787 1HG  MET A 123     -65.849 -38.362  14.540  1.00 24.16           H
ATOM   1788 2HG  MET A 123     -65.269 -39.880  14.704  1.00 24.16           H
ATOM   1789  SD  MET A 123     -64.727 -38.591  16.593  1.00 22.85           S
ATOM   1790  CE  MET A 123     -66.133 -39.429  17.365  1.00 22.10           C
ATOM   1791 1HE  MET A 123     -66.095 -39.349  18.361  1.00 22.10           H
ATOM   1792 2HE  MET A 123     -66.140 -40.402  17.135  1.00 22.10           H
ATOM   1793 3HE  MET A 123     -66.999 -39.034  17.057  1.00 22.10           H
ATOM   1794  N   GLY A 124     -61.764 -35.940  13.904  1.00  9.60           N
ATOM   1795  H   GLY A 124     -61.304 -35.175  13.454  1.00  9.60           H
ATOM   1796  CA  GLY A 124     -61.490 -36.028  15.341  1.00 26.24           C
ATOM   1797 1HA  GLY A 124     -61.170 -35.131  15.645  1.00 26.24           H
ATOM   1798 2HA  GLY A 124     -62.350 -36.249  15.801  1.00 26.24           H
ATOM   1799  C   GLY A 124     -60.424 -37.109  15.657  1.00 24.75           C
ATOM   1800  O   GLY A 124     -60.538 -38.197  15.119  1.00 23.77           O
ATOM   1801  N   VAL A 125     -59.373 -36.979  16.468  1.00  5.49           N
ATOM   1802  H   VAL A 125     -58.626 -37.592  16.211  1.00  5.49           H
ATOM   1803  CA  VAL A 125     -59.033 -36.161  17.648  1.00 23.57           C
ATOM   1804  HA  VAL A 125     -59.148 -35.199  17.401  1.00 23.57           H
ATOM   1805  C   VAL A 125     -57.558 -36.469  18.051  1.00 22.11           C
ATOM   1806  O   VAL A 125     -57.083 -37.574  17.825  1.00 21.50           O
ATOM   1807  CB  VAL A 125     -59.986 -36.558  18.816  1.00 21.97           C
ATOM   1808  HB  VAL A 125     -59.982 -37.556  18.754  1.00 21.97           H
ATOM   1809  CG1 VAL A 125     -59.547 -36.154  20.220  1.00 21.14           C
ATOM   1810 1HG1 VAL A 125     -60.216 -36.448  20.903  1.00 21.14           H
ATOM   1811 2HG1 VAL A 125     -59.449 -35.162  20.293  1.00 21.14           H
ATOM   1812 3HG1 VAL A 125     -58.667 -36.568  20.453  1.00 21.14           H
ATOM   1813  CG2 VAL A 125     -61.383 -35.953  18.667  1.00 24.93           C
ATOM   1814 1HG2 VAL A 125     -61.973 -36.223  19.428  1.00 24.93           H
ATOM   1815 2HG2 VAL A 125     -61.817 -36.257  17.819  1.00 24.93           H
ATOM   1816 3HG2 VAL A 125     -61.341 -34.954  18.650  1.00 24.93           H
ATOM   1817  N   TYR A 126     -56.863 -35.476  18.628  1.00  6.18           N
ATOM   1818  H   TYR A 126     -57.252 -34.569  18.467  1.00  6.18           H
ATOM   1819  CA  TYR A 126     -55.623 -35.456  19.463  1.00 21.51           C
ATOM   1820  HA  TYR A 126     -54.835 -35.689  18.893  1.00 21.51           H
ATOM   1821  C   TYR A 126     -55.640 -36.496  20.633  1.00 19.99           C
ATOM   1822  O   TYR A 126     -56.697 -37.090  20.835  1.00 19.23           O
ATOM   1823  CB  TYR A 126     -55.612 -34.028  20.029  1.00 20.26           C
ATOM   1824 1HB  TYR A 126     -56.560 -33.751  20.184  1.00 20.26           H
ATOM   1825 2HB  TYR A 126     -55.123 -34.047  20.901  1.00 20.26           H
ATOM   1826  CG  TYR A 126     -54.962 -32.959  19.168  1.00 20.31           C
ATOM   1827  CD1 TYR A 126     -53.618 -32.614  19.392  1.00 20.42           C
ATOM   1828  HD1 TYR A 126     -53.092 -33.092  20.096  1.00 20.42           H
ATOM   1829  CD2 TYR A 126     -55.700 -32.276  18.187  1.00 22.24           C
ATOM   1830  HD2 TYR A 126     -56.660 -32.508  18.033  1.00 22.24           H
ATOM   1831  CE1 TYR A 126     -53.011 -31.603  18.634  1.00 22.81           C
ATOM   1832  HE1 TYR A 126     -52.054 -31.364  18.796  1.00 22.81           H
ATOM   1833  CE2 TYR A 126     -55.091 -31.266  17.420  1.00 24.66           C
ATOM   1834  HE2 TYR A 126     -55.615 -30.790  16.714  1.00 24.66           H
ATOM   1835  CZ  TYR A 126     -53.745 -30.926  17.647  1.00 26.07           C
ATOM   1836  OH  TYR A 126     -53.157 -29.953  16.912  1.00 26.42           O
ATOM   1837  HH  TYR A 126     -53.018 -30.267  16.019  1.00 26.42           H
ATOM   1838  N   PRO A 127     -54.624 -36.697  21.514  1.00  7.19           N
ATOM   1839  CA  PRO A 127     -53.477 -35.864  21.971  1.00 23.19           C
ATOM   1840  HA  PRO A 127     -53.158 -35.307  21.204  1.00 23.19           H
ATOM   1841  C   PRO A 127     -52.199 -36.632  22.461  1.00 22.54           C
ATOM   1842  O   PRO A 127     -52.127 -37.857  22.408  1.00 21.30           O
ATOM   1843  CB  PRO A 127     -54.129 -35.174  23.191  1.00 20.86           C
ATOM   1844 1HB  PRO A 127     -53.436 -34.841  23.830  1.00 20.86           H
ATOM   1845 2HB  PRO A 127     -54.713 -34.414  22.906  1.00 20.86           H
ATOM   1846  CG  PRO A 127     -54.961 -36.293  23.825  1.00 22.48           C
ATOM   1847 1HG  PRO A 127     -54.521 -36.636  24.655  1.00 22.48           H
ATOM   1848 2HG  PRO A 127     -55.881 -35.970  24.045  1.00 22.48           H
ATOM   1849  CD  PRO A 127     -55.016 -37.380  22.760  1.00 26.74           C
ATOM   1850 1HD  PRO A 127     -54.374 -38.120  22.963  1.00 26.74           H
ATOM   1851 2HD  PRO A 127     -55.939 -37.754  22.671  1.00 26.74           H
ATOM   1852  N   GLY A 128     -51.261 -35.911  23.062  1.00  9.66           N
ATOM   1853  H   GLY A 128     -51.003 -35.026  22.674  1.00  9.66           H
ATOM   1854  CA  GLY A 128     -50.589 -36.382  24.288  1.00 27.84           C
ATOM   1855 1HA  GLY A 128     -50.923 -35.802  25.031  1.00 27.84           H
ATOM   1856 2HA  GLY A 128     -50.898 -37.322  24.433  1.00 27.84           H
ATOM   1857  C   GLY A 128     -49.051 -36.368  24.318  1.00 26.79           C
ATOM   1858  O   GLY A 128     -48.382 -36.981  23.500  1.00 25.18           O
ATOM   1859  N   MET A 129     -48.548 -35.688  25.326  1.00 11.83           N
ATOM   1860  H   MET A 129     -49.216 -35.218  25.903  1.00 11.83           H
ATOM   1861  CA  MET A 129     -47.144 -35.522  25.722  1.00 24.47           C
ATOM   1862  HA  MET A 129     -46.693 -35.268  24.866  1.00 24.47           H
ATOM   1863  C   MET A 129     -46.458 -36.788  26.289  1.00 24.02           C
ATOM   1864  O   MET A 129     -47.116 -37.654  26.855  1.00 24.01           O
ATOM   1865  CB  MET A 129     -47.115 -34.478  26.860  1.00 23.67           C
ATOM   1866 1HB  MET A 129     -47.903 -34.649  27.452  1.00 23.67           H
ATOM   1867 2HB  MET A 129     -46.272 -34.615  27.379  1.00 23.67           H
ATOM   1868  CG  MET A 129     -47.163 -33.006  26.455  1.00 24.05           C
ATOM   1869 1HG  MET A 129     -46.458 -32.896  25.755  1.00 24.05           H
ATOM   1870 2HG  MET A 129     -48.065 -32.868  26.045  1.00 24.05           H
ATOM   1871  SD  MET A 129     -46.884 -31.947  27.897  1.00 23.14           S
ATOM   1872  CE  MET A 129     -46.753 -30.324  27.112  1.00 21.89           C
ATOM   1873 1HE  MET A 129     -46.594 -29.609  27.792  1.00 21.89           H
ATOM   1874 2HE  MET A 129     -47.592 -30.096  26.617  1.00 21.89           H
ATOM   1875 3HE  MET A 129     -45.996 -30.302  26.459  1.00 21.89           H
ATOM   1876  N   GLN A 130     -45.129 -36.686  26.302  1.00  9.13           N
ATOM   1877  H   GLN A 130     -44.727 -36.264  25.489  1.00  9.13           H
ATOM   1878  CA  GLN A 130     -44.161 -37.102  27.336  1.00 23.53           C
ATOM   1879  HA  GLN A 130     -43.442 -36.486  27.015  1.00 23.53           H
ATOM   1880  C   GLN A 130     -43.461 -38.478  27.267  1.00 22.12           C
ATOM   1881  O   GLN A 130     -44.067 -39.539  27.298  1.00 22.20           O
ATOM   1882  CB  GLN A 130     -44.633 -36.776  28.769  1.00 23.07           C
ATOM   1883 1HB  GLN A 130     -45.632 -36.816  28.796  1.00 23.07           H
ATOM   1884 2HB  GLN A 130     -44.255 -37.458  29.395  1.00 23.07           H
ATOM   1885  CG  GLN A 130     -44.184 -35.380  29.234  1.00 24.25           C
ATOM   1886 1HG  GLN A 130     -43.184 -35.358  29.252  1.00 24.25           H
ATOM   1887 2HG  GLN A 130     -44.521 -34.704  28.579  1.00 24.25           H
ATOM   1888  CD  GLN A 130     -44.693 -34.994  30.619  1.00 24.45           C
ATOM   1889  OE1 GLN A 130     -45.299 -35.768  31.337  1.00 26.62           O
ATOM   1890  NE2 GLN A 130     -44.462 -33.778  31.054  1.00 29.95           N
ATOM   1891 1HE2 GLN A 130     -44.782 -33.502  31.960  1.00 29.95           H
ATOM   1892 2HE2 GLN A 130     -43.966 -33.127  30.479  1.00 29.95           H
ATOM   1893  N   ASN A 131     -42.144 -38.317  27.342  1.00  7.49           N
ATOM   1894  H   ASN A 131     -41.794 -37.527  26.839  1.00  7.49           H
ATOM   1895  CA  ASN A 131     -41.115 -39.099  28.036  1.00 24.84           C
ATOM   1896  HA  ASN A 131     -40.364 -38.475  27.819  1.00 24.84           H
ATOM   1897  C   ASN A 131     -40.538 -40.404  27.440  1.00 24.02           C
ATOM   1898  O   ASN A 131     -41.160 -41.454  27.385  1.00 22.81           O
ATOM   1899  CB  ASN A 131     -41.419 -39.204  29.544  1.00 22.69           C
ATOM   1900 1HB  ASN A 131     -42.391 -39.406  29.665  1.00 22.69           H
ATOM   1901 2HB  ASN A 131     -40.873 -39.946  29.933  1.00 22.69           H
ATOM   1902  CG  ASN A 131     -41.101 -37.932  30.309  1.00 20.02           C
ATOM   1903  OD1 ASN A 131     -40.621 -36.942  29.773  1.00 19.56           O
ATOM   1904  ND2 ASN A 131     -41.336 -37.909  31.596  1.00 21.80           N
ATOM   1905 1HD2 ASN A 131     -41.124 -37.090  32.128  1.00 21.80           H
ATOM   1906 2HD2 ASN A 131     -41.728 -38.711  32.047  1.00 21.80           H
ATOM   1907  N   GLU A 132     -39.257 -40.242  27.166  1.00 10.66           N
ATOM   1908  H   GLU A 132     -39.043 -39.450  26.594  1.00 10.66           H
ATOM   1909  CA  GLU A 132     -38.094 -41.050  27.574  1.00 26.30           C
ATOM   1910  HA  GLU A 132     -37.497 -40.712  26.847  1.00 26.30           H
ATOM   1911  C   GLU A 132     -38.029 -42.577  27.350  1.00 24.12           C
ATOM   1912  O   GLU A 132     -38.750 -43.378  27.934  1.00 24.11           O
ATOM   1913  CB  GLU A 132     -37.658 -40.706  29.012  1.00 25.43           C
ATOM   1914 1HB  GLU A 132     -38.470 -40.686  29.596  1.00 25.43           H
ATOM   1915 2HB  GLU A 132     -37.033 -41.416  29.335  1.00 25.43           H
ATOM   1916  CG  GLU A 132     -36.946 -39.339  29.106  1.00 26.46           C
ATOM   1917 1HG  GLU A 132     -36.378 -39.225  28.291  1.00 26.46           H
ATOM   1918 2HG  GLU A 132     -37.644 -38.623  29.130  1.00 26.46           H
ATOM   1919  CD  GLU A 132     -36.048 -39.163  30.335  1.00 26.34           C
ATOM   1920  OE1 GLU A 132     -35.518 -38.042  30.490  1.00 25.11           O
ATOM   1921  OE2 GLU A 132     -35.767 -40.149  31.051  1.00 30.98           O
ATOM   1922  N   ARG A 133     -36.944 -42.892  26.687  1.00  6.53           N
ATOM   1923  H   ARG A 133     -36.755 -42.313  25.894  1.00  6.53           H
ATOM   1924  CA  ARG A 133     -35.954 -43.963  26.919  1.00 22.56           C
ATOM   1925  HA  ARG A 133     -35.264 -43.613  26.286  1.00 22.56           H
ATOM   1926  C   ARG A 133     -36.192 -45.377  26.383  1.00 21.23           C
ATOM   1927  O   ARG A 133     -37.085 -46.105  26.779  1.00 20.68           O
ATOM   1928  CB  ARG A 133     -35.484 -44.005  28.383  1.00 21.46           C
ATOM   1929 1HB  ARG A 133     -36.276 -43.874  28.979  1.00 21.46           H
ATOM   1930 2HB  ARG A 133     -35.075 -44.899  28.564  1.00 21.46           H
ATOM   1931  CG  ARG A 133     -34.447 -42.917  28.696  1.00 21.42           C
ATOM   1932 1HG  ARG A 133     -33.641 -43.055  28.120  1.00 21.42           H
ATOM   1933 2HG  ARG A 133     -34.844 -42.019  28.505  1.00 21.42           H
ATOM   1934  CD  ARG A 133     -34.030 -42.981  30.171  1.00 21.66           C
ATOM   1935 1HD  ARG A 133     -34.838 -43.082  30.751  1.00 21.66           H
ATOM   1936 2HD  ARG A 133     -33.414 -43.755  30.320  1.00 21.66           H
ATOM   1937  NE  ARG A 133     -33.330 -41.759  30.574  1.00 20.16           N
ATOM   1938  HE  ARG A 133     -33.677 -40.911  30.173  1.00 20.16           H
ATOM   1939  CZ  ARG A 133     -32.303 -41.622  31.394  1.00 21.41           C
ATOM   1940  NH1 ARG A 133     -31.720 -42.649  31.948  1.00 20.59           N
ATOM   1941 1HH1 ARG A 133     -32.048 -43.574  31.756  1.00 20.59           H
ATOM   1942 2HH1 ARG A 133     -30.945 -42.511  32.564  1.00 20.59           H
ATOM   1943  NH2 ARG A 133     -31.862 -40.432  31.661  1.00 20.82           N
ATOM   1944 1HH2 ARG A 133     -32.298 -39.633  31.248  1.00 20.82           H
ATOM   1945 2HH2 ARG A 133     -31.085 -40.314  32.280  1.00 20.82           H
ATOM   1946  N   HIS A 134     -35.176 -45.727  25.647  1.00  9.06           N
ATOM   1947  H   HIS A 134     -34.782 -44.988  25.100  1.00  9.06           H
ATOM   1948  CA  HIS A 134     -34.515 -47.026  25.488  1.00 26.37           C
ATOM   1949  HA  HIS A 134     -33.884 -46.750  24.763  1.00 26.37           H
ATOM   1950  C   HIS A 134     -35.255 -48.211  24.840  1.00 24.52           C
ATOM   1951  O   HIS A 134     -36.136 -48.833  25.428  1.00 23.57           O
ATOM   1952  CB  HIS A 134     -33.832 -47.454  26.803  1.00 24.22           C
ATOM   1953 1HB  HIS A 134     -34.457 -47.277  27.563  1.00 24.22           H
ATOM   1954 2HB  HIS A 134     -33.631 -48.432  26.757  1.00 24.22           H
ATOM   1955  CG  HIS A 134     -32.535 -46.722  27.084  1.00 24.11           C
ATOM   1956  ND1 HIS A 134     -31.427 -46.704  26.271  1.00 24.10           N
ATOM   1957  HD1 HIS A 134     -31.341 -47.164  25.387  1.00 24.10           H
ATOM   1958  CD2 HIS A 134     -32.225 -45.983  28.197  1.00 25.29           C
ATOM   1959  HD2 HIS A 134     -32.826 -45.814  28.978  1.00 25.29           H
ATOM   1960  CE1 HIS A 134     -30.476 -45.960  26.869  1.00 25.65           C
ATOM   1961  HE1 HIS A 134     -29.571 -45.774  26.487  1.00 25.65           H
ATOM   1962  NE2 HIS A 134     -30.916 -45.506  28.045  1.00 27.31           N
ATOM   1963  N   GLY A 135     -34.677 -48.638  23.745  1.00 13.48           N
ATOM   1964  H   GLY A 135     -34.586 -48.026  22.959  1.00 13.48           H
ATOM   1965  CA  GLY A 135     -34.163 -50.009  23.666  1.00 29.20           C
ATOM   1966 1HA  GLY A 135     -33.179 -49.935  23.506  1.00 29.20           H
ATOM   1967 2HA  GLY A 135     -34.326 -50.425  24.561  1.00 29.20           H
ATOM   1968  C   GLY A 135     -34.767 -50.915  22.587  1.00 28.19           C
ATOM   1969  O   GLY A 135     -35.809 -51.526  22.800  1.00 26.71           O
ATOM   1970  N   GLN A 136     -33.991 -51.058  21.516  1.00 11.26           N
ATOM   1971  H   GLN A 136     -33.560 -50.230  21.157  1.00 11.26           H
ATOM   1972  CA  GLN A 136     -33.706 -52.318  20.808  1.00 24.73           C
ATOM   1973  HA  GLN A 136     -33.227 -51.930  20.021  1.00 24.73           H
ATOM   1974  C   GLN A 136     -34.833 -53.121  20.109  1.00 23.10           C
ATOM   1975  O   GLN A 136     -35.595 -53.853  20.724  1.00 23.41           O
ATOM   1976  CB  GLN A 136     -32.845 -53.222  21.705  1.00 24.41           C
ATOM   1977 1HB  GLN A 136     -33.206 -53.188  22.637  1.00 24.41           H
ATOM   1978 2HB  GLN A 136     -32.896 -54.160  21.361  1.00 24.41           H
ATOM   1979  CG  GLN A 136     -31.369 -52.776  21.724  1.00 26.15           C
ATOM   1980 1HG  GLN A 136     -31.029 -52.748  20.784  1.00 26.15           H
ATOM   1981 2HG  GLN A 136     -31.314 -51.862  22.126  1.00 26.15           H
ATOM   1982  CD  GLN A 136     -30.473 -53.712  22.533  1.00 25.20           C
ATOM   1983  OE1 GLN A 136     -30.914 -54.532  23.316  1.00 27.52           O
ATOM   1984  NE2 GLN A 136     -29.170 -53.618  22.378  1.00 29.78           N
ATOM   1985 1HE2 GLN A 136     -28.560 -54.215  22.899  1.00 29.78           H
ATOM   1986 2HE2 GLN A 136     -28.789 -52.950  21.739  1.00 29.78           H
ATOM   1987  N   SER A 137     -34.688 -53.091  18.788  1.00 12.36           N
ATOM   1988  H   SER A 137     -34.834 -52.204  18.350  1.00 12.36           H
ATOM   1989  CA  SER A 137     -34.337 -54.211  17.889  1.00 28.65           C
ATOM   1990  HA  SER A 137     -34.146 -53.632  17.097  1.00 28.65           H
ATOM   1991  C   SER A 137     -35.413 -55.168  17.344  1.00 26.94           C
ATOM   1992  O   SER A 137     -36.320 -55.590  18.038  1.00 26.02           O
ATOM   1993  CB  SER A 137     -33.119 -55.008  18.402  1.00 26.82           C
ATOM   1994 1HB  SER A 137     -32.780 -55.633  17.699  1.00 26.82           H
ATOM   1995 2HB  SER A 137     -32.383 -54.392  18.684  1.00 26.82           H
ATOM   1996  OG  SER A 137     -33.456 -55.792  19.525  1.00 27.16           O
ATOM   1997  HG  SER A 137     -33.532 -55.230  20.296  1.00 27.16           H
ATOM   1998  N   PHE A 138     -35.124 -55.555  16.120  1.00  6.45           N
ATOM   1999  H   PHE A 138     -34.435 -54.971  15.692  1.00  6.45           H
ATOM   2000  CA  PHE A 138     -35.567 -56.637  15.228  1.00 22.51           C
ATOM   2001  HA  PHE A 138     -34.729 -56.866  14.732  1.00 22.51           H
ATOM   2002  C   PHE A 138     -36.539 -56.183  14.120  1.00 21.10           C
ATOM   2003  O   PHE A 138     -37.626 -55.713  14.402  1.00 20.65           O
ATOM   2004  CB  PHE A 138     -35.957 -57.922  15.988  1.00 21.66           C
ATOM   2005 1HB  PHE A 138     -36.387 -57.672  16.855  1.00 21.66           H
ATOM   2006 2HB  PHE A 138     -36.603 -58.447  15.434  1.00 21.66           H
ATOM   2007  CG  PHE A 138     -34.747 -58.799  16.282  1.00 22.79           C
ATOM   2008  CD1 PHE A 138     -34.414 -59.830  15.387  1.00 22.54           C
ATOM   2009  HD1 PHE A 138     -35.004 -60.019  14.602  1.00 22.54           H
ATOM   2010  CD2 PHE A 138     -33.918 -58.546  17.384  1.00 24.49           C
ATOM   2011  HD2 PHE A 138     -34.153 -57.820  18.030  1.00 24.49           H
ATOM   2012  CE1 PHE A 138     -33.256 -60.594  15.591  1.00 23.74           C
ATOM   2013  HE1 PHE A 138     -33.027 -61.329  14.952  1.00 23.74           H
ATOM   2014  CE2 PHE A 138     -32.755 -59.315  17.580  1.00 24.67           C
ATOM   2015  HE2 PHE A 138     -32.165 -59.131  18.366  1.00 24.67           H
ATOM   2016  CZ  PHE A 138     -32.419 -60.335  16.683  1.00 26.06           C
ATOM   2017  HZ  PHE A 138     -31.588 -60.874  16.821  1.00 26.06           H
ATOM   2018  N   VAL A 139     -36.078 -56.072  12.840  1.00  8.65           N
ATOM   2019  H   VAL A 139     -36.035 -55.139  12.483  1.00  8.65           H
ATOM   2020  CA  VAL A 139     -35.629 -57.136  11.894  1.00 25.96           C
ATOM   2021  HA  VAL A 139     -35.357 -56.665  11.055  1.00 25.96           H
ATOM   2022  C   VAL A 139     -36.821 -58.065  11.569  1.00 24.34           C
ATOM   2023  O   VAL A 139     -37.449 -58.553  12.501  1.00 23.69           O
ATOM   2024  CB  VAL A 139     -34.335 -57.872  12.345  1.00 23.69           C
ATOM   2025  HB  VAL A 139     -34.616 -58.333  13.187  1.00 23.69           H
ATOM   2026  CG1 VAL A 139     -33.806 -58.902  11.348  1.00 22.59           C
ATOM   2027 1HG1 VAL A 139     -32.976 -59.340  11.692  1.00 22.59           H
ATOM   2028 2HG1 VAL A 139     -33.586 -58.473  10.472  1.00 22.59           H
ATOM   2029 3HG1 VAL A 139     -34.484 -59.618  11.178  1.00 22.59           H
ATOM   2030  CG2 VAL A 139     -33.164 -56.912  12.577  1.00 25.15           C
ATOM   2031 1HG2 VAL A 139     -32.345 -57.408  12.866  1.00 25.15           H
ATOM   2032 2HG2 VAL A 139     -33.384 -56.243  13.287  1.00 25.15           H
ATOM   2033 3HG2 VAL A 139     -32.941 -56.411  11.741  1.00 25.15           H
ATOM   2034  N   ASP A 140     -37.263 -58.290  10.346  1.00  9.43           N
ATOM   2035  H   ASP A 140     -38.260 -58.289  10.270  1.00  9.43           H
ATOM   2036  CA  ASP A 140     -36.575 -58.540   9.085  1.00 26.00           C
ATOM   2037  HA  ASP A 140     -35.930 -57.786   8.963  1.00 26.00           H
ATOM   2038  C   ASP A 140     -37.577 -58.600   7.901  1.00 24.58           C
ATOM   2039  O   ASP A 140     -38.749 -58.911   8.098  1.00 23.56           O
ATOM   2040  CB  ASP A 140     -35.909 -59.926   9.202  1.00 24.17           C
ATOM   2041 1HB  ASP A 140     -35.834 -60.166  10.170  1.00 24.17           H
ATOM   2042 2HB  ASP A 140     -36.483 -60.599   8.735  1.00 24.17           H
ATOM   2043  CG  ASP A 140     -34.518 -59.984   8.590  1.00 22.36           C
ATOM   2044  OD1 ASP A 140     -34.214 -59.090   7.765  1.00 22.33           O
ATOM   2045  OD2 ASP A 140     -33.769 -60.920   8.955  1.00 24.58           O
ATOM   2046  N   SER A 141     -37.047 -58.354   6.717  1.00 11.24           N
ATOM   2047  H   SER A 141     -36.402 -57.591   6.686  1.00 11.24           H
ATOM   2048  CA  SER A 141     -37.274 -59.053   5.419  1.00 25.23           C
ATOM   2049  HA  SER A 141     -37.048 -58.332   4.763  1.00 25.23           H
ATOM   2050  C   SER A 141     -38.710 -59.439   4.959  1.00 23.47           C
ATOM   2051  O   SER A 141     -39.559 -59.808   5.738  1.00 22.39           O
ATOM   2052  CB  SER A 141     -36.353 -60.285   5.417  1.00 23.44           C
ATOM   2053 1HB  SER A 141     -36.333 -60.709   4.512  1.00 23.44           H
ATOM   2054 2HB  SER A 141     -35.424 -60.032   5.687  1.00 23.44           H
ATOM   2055  OG  SER A 141     -36.788 -61.272   6.322  1.00 23.53           O
ATOM   2056  HG  SER A 141     -36.887 -60.886   7.192  1.00 23.53           H
ATOM   2057  N   SER A 142     -39.050 -59.506   3.706  1.00 10.04           N
ATOM   2058  H   SER A 142     -40.043 -59.483   3.588  1.00 10.04           H
ATOM   2059  CA  SER A 142     -38.352 -59.606   2.428  1.00 24.07           C
ATOM   2060  HA  SER A 142     -37.838 -58.753   2.339  1.00 24.07           H
ATOM   2061  C   SER A 142     -39.391 -59.820   1.304  1.00 22.95           C
ATOM   2062  O   SER A 142     -40.540 -60.152   1.583  1.00 22.05           O
ATOM   2063  CB  SER A 142     -37.426 -60.839   2.414  1.00 21.97           C
ATOM   2064 1HB  SER A 142     -37.109 -61.033   1.486  1.00 21.97           H
ATOM   2065 2HB  SER A 142     -36.638 -60.696   3.013  1.00 21.97           H
ATOM   2066  OG  SER A 142     -38.088 -61.999   2.874  1.00 20.92           O
ATOM   2067  HG  SER A 142     -39.021 -61.814   2.978  1.00 20.92           H
ATOM   2068  N   SER A 143     -38.895 -59.764   0.077  1.00  7.98           N
ATOM   2069  H   SER A 143     -38.082 -59.196  -0.049  1.00  7.98           H
ATOM   2070  CA  SER A 143     -39.412 -60.450  -1.129  1.00 24.71           C
ATOM   2071  HA  SER A 143     -38.620 -60.407  -1.738  1.00 24.71           H
ATOM   2072  C   SER A 143     -40.525 -59.729  -1.901  1.00 23.66           C
ATOM   2073  O   SER A 143     -41.592 -59.470  -1.374  1.00 22.92           O
ATOM   2074  CB  SER A 143     -39.776 -61.909  -0.825  1.00 23.08           C
ATOM   2075 1HB  SER A 143     -40.576 -61.963  -0.228  1.00 23.08           H
ATOM   2076 2HB  SER A 143     -39.953 -62.418  -1.667  1.00 23.08           H
ATOM   2077  OG  SER A 143     -38.712 -62.546  -0.163  1.00 22.65           O
ATOM   2078  HG  SER A 143     -38.947 -62.691   0.754  1.00 22.65           H
ATOM   2079  N   MET A 144     -40.275 -59.259  -3.080  1.00 12.66           N
ATOM   2080  H   MET A 144     -40.363 -58.264  -3.128  1.00 12.66           H
ATOM   2081  CA  MET A 144     -39.888 -59.865  -4.375  1.00 24.20           C
ATOM   2082  HA  MET A 144     -39.471 -59.044  -4.765  1.00 24.20           H
ATOM   2083  C   MET A 144     -41.083 -60.339  -5.229  1.00 23.88           C
ATOM   2084  O   MET A 144     -41.792 -61.259  -4.854  1.00 23.32           O
ATOM   2085  CB  MET A 144     -38.797 -60.964  -4.356  1.00 23.14           C
ATOM   2086 1HB  MET A 144     -38.910 -61.507  -3.524  1.00 23.14           H
ATOM   2087 2HB  MET A 144     -38.925 -61.550  -5.156  1.00 23.14           H
ATOM   2088  CG  MET A 144     -37.360 -60.440  -4.383  1.00 22.62           C
ATOM   2089 1HG  MET A 144     -37.348 -59.791  -5.144  1.00 22.62           H
ATOM   2090 2HG  MET A 144     -37.261 -59.945  -3.520  1.00 22.62           H
ATOM   2091  SD  MET A 144     -36.099 -61.728  -4.572  1.00 21.13           S
ATOM   2092  CE  MET A 144     -35.983 -61.896  -6.354  1.00 18.54           C
ATOM   2093 1HE  MET A 144     -35.308 -62.590  -6.605  1.00 18.54           H
ATOM   2094 2HE  MET A 144     -35.709 -61.033  -6.778  1.00 18.54           H
ATOM   2095 3HE  MET A 144     -36.862 -62.166  -6.746  1.00 18.54           H
ATOM   2096  N   TRP A 145     -41.146 -59.775  -6.423  1.00 11.48           N
ATOM   2097  H   TRP A 145     -40.906 -58.804  -6.438  1.00 11.48           H
ATOM   2098  CA  TRP A 145     -41.511 -60.337  -7.737  1.00 22.34           C
ATOM   2099  HA  TRP A 145     -41.322 -59.534  -8.303  1.00 22.34           H
ATOM   2100  C   TRP A 145     -42.996 -60.610  -8.074  1.00 20.61           C
ATOM   2101  O   TRP A 145     -43.735 -61.231  -7.324  1.00 19.49           O
ATOM   2102  CB  TRP A 145     -40.603 -61.524  -8.081  1.00 20.85           C
ATOM   2103 1HB  TRP A 145     -40.578 -62.144  -7.297  1.00 20.85           H
ATOM   2104 2HB  TRP A 145     -40.988 -62.001  -8.871  1.00 20.85           H
ATOM   2105  CG  TRP A 145     -39.185 -61.158  -8.417  1.00 20.53           C
ATOM   2106  CD1 TRP A 145     -38.243 -60.744  -7.536  1.00 18.42           C
ATOM   2107  HD1 TRP A 145     -38.381 -60.654  -6.550  1.00 18.42           H
ATOM   2108  CD2 TRP A 145     -38.530 -61.149  -9.725  1.00 22.61           C
ATOM   2109  NE1 TRP A 145     -37.059 -60.463  -8.201  1.00 20.31           N
ATOM   2110  HE1 TRP A 145     -36.227 -60.127  -7.759  1.00 20.31           H
ATOM   2111  CE2 TRP A 145     -37.180 -60.707  -9.547  1.00 22.86           C
ATOM   2112  CE3 TRP A 145     -38.942 -61.476 -11.034  1.00 26.89           C
ATOM   2113  HE3 TRP A 145     -39.879 -61.785 -11.195  1.00 26.89           H
ATOM   2114  CZ2 TRP A 145     -36.284 -60.596 -10.625  1.00 26.16           C
ATOM   2115  HZ2 TRP A 145     -35.346 -60.283 -10.477  1.00 26.16           H
ATOM   2116  CZ3 TRP A 145     -38.046 -61.372 -12.118  1.00 23.26           C
ATOM   2117  HZ3 TRP A 145     -38.352 -61.613 -13.039  1.00 23.26           H
ATOM   2118  CH2 TRP A 145     -36.729 -60.933 -11.914  1.00 23.72           C
ATOM   2119  HH2 TRP A 145     -36.104 -60.860 -12.691  1.00 23.72           H
ATOM   2120  N   GLY A 146     -43.331 -60.138  -9.269  1.00 10.23           N
ATOM   2121  H   GLY A 146     -42.678 -59.523  -9.711  1.00 10.23           H
ATOM   2122  CA  GLY A 146     -44.571 -60.433 -10.006  1.00 27.92           C
ATOM   2123 1HA  GLY A 146     -45.337 -60.174  -9.417  1.00 27.92           H
ATOM   2124 2HA  GLY A 146     -44.573 -59.862 -10.827  1.00 27.92           H
ATOM   2125  C   GLY A 146     -44.706 -61.922 -10.409  1.00 26.51           C
ATOM   2126  O   GLY A 146     -44.054 -62.752  -9.798  1.00 25.52           O
ATOM   2127  N   PRO A 147     -45.452 -62.356 -11.441  1.00  7.97           N
ATOM   2128  CA  PRO A 147     -45.920 -61.644 -12.648  1.00 25.57           C
ATOM   2129  HA  PRO A 147     -46.081 -60.680 -12.437  1.00 25.57           H
ATOM   2130  C   PRO A 147     -47.285 -62.126 -13.242  1.00 25.09           C
ATOM   2131  O   PRO A 147     -47.942 -63.020 -12.718  1.00 23.99           O
ATOM   2132  CB  PRO A 147     -44.764 -61.998 -13.599  1.00 23.00           C
ATOM   2133 1HB  PRO A 147     -45.043 -61.901 -14.554  1.00 23.00           H
ATOM   2134 2HB  PRO A 147     -43.966 -61.421 -13.424  1.00 23.00           H
ATOM   2135  CG  PRO A 147     -44.464 -63.463 -13.264  1.00 24.53           C
ATOM   2136 1HG  PRO A 147     -44.849 -64.072 -13.958  1.00 24.53           H
ATOM   2137 2HG  PRO A 147     -43.478 -63.617 -13.194  1.00 24.53           H
ATOM   2138  CD  PRO A 147     -45.137 -63.693 -11.919  1.00 29.64           C
ATOM   2139 1HD  PRO A 147     -45.977 -64.227 -12.015  1.00 29.64           H
ATOM   2140 2HD  PRO A 147     -44.523 -64.149 -11.275  1.00 29.64           H
ATOM   2141  N   ARG A 148     -47.606 -61.602 -14.428  1.00  6.19           N
ATOM   2142  H   ARG A 148     -47.295 -60.662 -14.571  1.00  6.19           H
ATOM   2143  CA  ARG A 148     -48.355 -62.197 -15.572  1.00 20.43           C
ATOM   2144  HA  ARG A 148     -48.191 -61.452 -16.218  1.00 20.43           H
ATOM   2145  C   ARG A 148     -49.896 -62.296 -15.561  1.00 19.39           C
ATOM   2146  O   ARG A 148     -50.489 -63.104 -14.864  1.00 18.95           O
ATOM   2147  CB  ARG A 148     -47.752 -63.552 -15.982  1.00 20.49           C
ATOM   2148 1HB  ARG A 148     -47.304 -63.960 -15.186  1.00 20.49           H
ATOM   2149 2HB  ARG A 148     -48.489 -64.152 -16.294  1.00 20.49           H
ATOM   2150  CG  ARG A 148     -46.721 -63.415 -17.109  1.00 20.22           C
ATOM   2151 1HG  ARG A 148     -47.155 -62.993 -17.905  1.00 20.22           H
ATOM   2152 2HG  ARG A 148     -45.965 -62.840 -16.797  1.00 20.22           H
ATOM   2153  CD  ARG A 148     -46.181 -64.798 -17.499  1.00 20.57           C
ATOM   2154 1HD  ARG A 148     -45.665 -65.189 -16.737  1.00 20.57           H
ATOM   2155 2HD  ARG A 148     -46.940 -65.405 -17.735  1.00 20.57           H
ATOM   2156  NE  ARG A 148     -45.283 -64.713 -18.664  1.00 20.23           N
ATOM   2157  HE  ARG A 148     -45.108 -63.802 -19.037  1.00 20.23           H
ATOM   2158  CZ  ARG A 148     -44.684 -65.737 -19.265  1.00 20.83           C
ATOM   2159  NH1 ARG A 148     -44.833 -66.959 -18.836  1.00 19.19           N
ATOM   2160 1HH1 ARG A 148     -45.408 -67.142 -18.039  1.00 19.19           H
ATOM   2161 2HH1 ARG A 148     -44.372 -67.713 -19.304  1.00 19.19           H
ATOM   2162  NH2 ARG A 148     -43.928 -65.539 -20.305  1.00 19.19           N
ATOM   2163 1HH2 ARG A 148     -43.794 -64.613 -20.657  1.00 19.19           H
ATOM   2164 2HH2 ARG A 148     -43.480 -66.313 -20.752  1.00 19.19           H
ATOM   2165  N   ALA A 149     -50.438 -61.560 -16.511  1.00  7.81           N
ATOM   2166  H   ALA A 149     -50.228 -60.584 -16.463  1.00  7.81           H
ATOM   2167  CA  ALA A 149     -51.310 -61.959 -17.638  1.00 26.31           C
ATOM   2168  HA  ALA A 149     -51.729 -61.077 -17.853  1.00 26.31           H
ATOM   2169  C   ALA A 149     -52.548 -62.856 -17.401  1.00 25.48           C
ATOM   2170  O   ALA A 149     -52.439 -63.935 -16.831  1.00 25.38           O
ATOM   2171  CB  ALA A 149     -50.412 -62.580 -18.729  1.00 25.04           C
ATOM   2172 1HB  ALA A 149     -49.606 -62.012 -18.895  1.00 25.04           H
ATOM   2173 2HB  ALA A 149     -50.908 -62.670 -19.593  1.00 25.04           H
ATOM   2174 3HB  ALA A 149     -50.097 -63.490 -18.459  1.00 25.04           H
ATOM   2175  N   VAL A 150     -53.652 -62.481 -18.023  1.00  6.22           N
ATOM   2176  H   VAL A 150     -54.042 -61.601 -17.751  1.00  6.22           H
ATOM   2177  CA  VAL A 150     -54.378 -63.232 -19.088  1.00 25.12           C
ATOM   2178  HA  VAL A 150     -53.773 -63.148 -19.880  1.00 25.12           H
ATOM   2179  C   VAL A 150     -55.757 -62.577 -19.408  1.00 24.05           C
ATOM   2180  O   VAL A 150     -56.562 -62.355 -18.524  1.00 24.49           O
ATOM   2181  CB  VAL A 150     -54.534 -64.751 -18.773  1.00 24.23           C
ATOM   2182  HB  VAL A 150     -54.695 -64.763 -17.786  1.00 24.23           H
ATOM   2183  CG1 VAL A 150     -55.689 -65.470 -19.478  1.00 23.65           C
ATOM   2184 1HG1 VAL A 150     -55.719 -66.436 -19.223  1.00 23.65           H
ATOM   2185 2HG1 VAL A 150     -55.591 -65.418 -20.472  1.00 23.65           H
ATOM   2186 3HG1 VAL A 150     -56.568 -65.061 -19.234  1.00 23.65           H
ATOM   2187  CG2 VAL A 150     -53.292 -65.533 -19.239  1.00 29.59           C
ATOM   2188 1HG2 VAL A 150     -53.387 -66.508 -19.039  1.00 29.59           H
ATOM   2189 2HG2 VAL A 150     -52.468 -65.204 -18.779  1.00 29.59           H
ATOM   2190 3HG2 VAL A 150     -53.154 -65.433 -20.224  1.00 29.59           H
ATOM   2191  N   GLN A 151     -55.947 -62.314 -20.689  1.00 11.34           N
ATOM   2192  H   GLN A 151     -55.121 -61.999 -21.157  1.00 11.34           H
ATOM   2193  CA  GLN A 151     -57.135 -62.390 -21.575  1.00 30.05           C
ATOM   2194  HA  GLN A 151     -56.764 -61.772 -22.268  1.00 30.05           H
ATOM   2195  C   GLN A 151     -58.475 -61.650 -21.324  1.00 28.38           C
ATOM   2196  O   GLN A 151     -59.114 -61.705 -20.294  1.00 28.93           O
ATOM   2197  CB  GLN A 151     -57.369 -63.849 -21.991  1.00 29.83           C
ATOM   2198 1HB  GLN A 151     -57.249 -64.441 -21.194  1.00 29.83           H
ATOM   2199 2HB  GLN A 151     -58.301 -63.945 -22.340  1.00 29.83           H
ATOM   2200  CG  GLN A 151     -56.377 -64.270 -23.084  1.00 31.06           C
ATOM   2201 1HG  GLN A 151     -56.603 -63.776 -23.923  1.00 31.06           H
ATOM   2202 2HG  GLN A 151     -55.455 -64.019 -22.788  1.00 31.06           H
ATOM   2203  CD  GLN A 151     -56.390 -65.768 -23.392  1.00 29.04           C
ATOM   2204  OE1 GLN A 151     -57.054 -66.569 -22.773  1.00 29.56           O
ATOM   2205  NE2 GLN A 151     -55.612 -66.206 -24.354  1.00 30.79           N
ATOM   2206 1HE2 GLN A 151     -55.577 -67.183 -24.562  1.00 30.79           H
ATOM   2207 2HE2 GLN A 151     -55.055 -65.562 -24.878  1.00 30.79           H
ATOM   2208  N   VAL A 152     -58.882 -61.077 -22.437  1.00  7.09           N
ATOM   2209  H   VAL A 152     -58.161 -61.050 -23.129  1.00  7.09           H
ATOM   2210  CA  VAL A 152     -60.137 -60.464 -22.920  1.00 27.12           C
ATOM   2211  HA  VAL A 152     -60.465 -59.804 -22.244  1.00 27.12           H
ATOM   2212  C   VAL A 152     -61.254 -61.530 -23.099  1.00 25.38           C
ATOM   2213  O   VAL A 152     -60.911 -62.703 -23.270  1.00 24.49           O
ATOM   2214  CB  VAL A 152     -59.756 -59.828 -24.292  1.00 25.41           C
ATOM   2215  HB  VAL A 152     -59.550 -60.638 -24.842  1.00 25.41           H
ATOM   2216  CG1 VAL A 152     -60.841 -59.048 -25.018  1.00 24.48           C
ATOM   2217 1HG1 VAL A 152     -60.500 -58.681 -25.884  1.00 24.48           H
ATOM   2218 2HG1 VAL A 152     -61.162 -58.280 -24.464  1.00 24.48           H
ATOM   2219 3HG1 VAL A 152     -61.628 -59.631 -25.220  1.00 24.48           H
ATOM   2220  CG2 VAL A 152     -58.579 -58.835 -24.166  1.00 28.60           C
ATOM   2221 1HG2 VAL A 152     -58.349 -58.438 -25.054  1.00 28.60           H
ATOM   2222 2HG2 VAL A 152     -57.762 -59.291 -23.812  1.00 28.60           H
ATOM   2223 3HG2 VAL A 152     -58.807 -58.086 -23.544  1.00 28.60           H
ATOM   2224  N   PRO A 153     -62.548 -61.195 -23.065  1.00  9.70           N
ATOM   2225  CA  PRO A 153     -63.252 -60.955 -24.336  1.00 26.57           C
ATOM   2226  HA  PRO A 153     -62.560 -60.587 -24.958  1.00 26.57           H
ATOM   2227  C   PRO A 153     -64.377 -59.880 -24.337  1.00 25.93           C
ATOM   2228  O   PRO A 153     -65.040 -59.625 -23.340  1.00 24.56           O
ATOM   2229  CB  PRO A 153     -63.838 -62.325 -24.701  1.00 23.41           C
ATOM   2230 1HB  PRO A 153     -64.675 -62.224 -25.239  1.00 23.41           H
ATOM   2231 2HB  PRO A 153     -63.176 -62.872 -25.213  1.00 23.41           H
ATOM   2232  CG  PRO A 153     -64.138 -62.965 -23.350  1.00 25.30           C
ATOM   2233 1HG  PRO A 153     -65.124 -62.997 -23.187  1.00 25.30           H
ATOM   2234 2HG  PRO A 153     -63.762 -63.891 -23.308  1.00 25.30           H
ATOM   2235  CD  PRO A 153     -63.454 -62.060 -22.330  1.00 30.74           C
ATOM   2236 1HD  PRO A 153     -64.123 -61.497 -21.846  1.00 30.74           H
ATOM   2237 2HD  PRO A 153     -62.930 -62.597 -21.669  1.00 30.74           H
ATOM   2238  N   ASP A 154     -64.520 -59.312 -25.513  1.00  7.23           N
ATOM   2239  H   ASP A 154     -63.665 -59.262 -26.029  1.00  7.23           H
ATOM   2240  CA  ASP A 154     -65.667 -58.732 -26.238  1.00 27.11           C
ATOM   2241  HA  ASP A 154     -65.300 -57.816 -26.399  1.00 27.11           H
ATOM   2242  C   ASP A 154     -67.026 -58.458 -25.552  1.00 25.79           C
ATOM   2243  O   ASP A 154     -67.666 -59.372 -25.033  1.00 24.25           O
ATOM   2244  CB  ASP A 154     -65.952 -59.665 -27.431  1.00 24.85           C
ATOM   2245 1HB  ASP A 154     -66.157 -60.578 -27.078  1.00 24.85           H
ATOM   2246 2HB  ASP A 154     -66.746 -59.313 -27.927  1.00 24.85           H
ATOM   2247  CG  ASP A 154     -64.793 -59.787 -28.417  1.00 22.68           C
ATOM   2248  OD1 ASP A 154     -64.130 -58.753 -28.638  1.00 22.40           O
ATOM   2249  OD2 ASP A 154     -64.574 -60.907 -28.927  1.00 24.55           O
ATOM   2250  N   GLN A 155     -67.599 -57.286 -25.785  1.00  7.40           N
ATOM   2251  H   GLN A 155     -67.285 -56.484 -25.277  1.00  7.40           H
ATOM   2252  CA  GLN A 155     -68.690 -57.126 -26.774  1.00 25.61           C
ATOM   2253  HA  GLN A 155     -68.223 -57.459 -27.593  1.00 25.61           H
ATOM   2254  C   GLN A 155     -69.139 -55.663 -27.021  1.00 24.00           C
ATOM   2255  O   GLN A 155     -68.989 -54.766 -26.212  1.00 24.11           O
ATOM   2256  CB  GLN A 155     -69.927 -58.005 -26.473  1.00 24.67           C
ATOM   2257 1HB  GLN A 155     -69.867 -58.351 -25.537  1.00 24.67           H
ATOM   2258 2HB  GLN A 155     -70.756 -57.454 -26.573  1.00 24.67           H
ATOM   2259  CG  GLN A 155     -69.988 -59.198 -27.453  1.00 25.08           C
ATOM   2260 1HG  GLN A 155     -69.977 -58.842 -28.388  1.00 25.08           H
ATOM   2261 2HG  GLN A 155     -69.183 -59.772 -27.305  1.00 25.08           H
ATOM   2262  CD  GLN A 155     -71.232 -60.074 -27.292  1.00 23.82           C
ATOM   2263  OE1 GLN A 155     -72.256 -59.693 -26.756  1.00 24.58           O
ATOM   2264  NE2 GLN A 155     -71.202 -61.289 -27.799  1.00 27.36           N
ATOM   2265 1HE2 GLN A 155     -72.009 -61.876 -27.739  1.00 27.36           H
ATOM   2266 2HE2 GLN A 155     -70.372 -61.625 -28.244  1.00 27.36           H
ATOM   2267  N   ILE A 156     -69.688 -55.507 -28.176  1.00  7.38           N
ATOM   2268  H   ILE A 156     -69.953 -56.379 -28.587  1.00  7.38           H
ATOM   2269  CA  ILE A 156     -70.021 -54.369 -29.037  1.00 26.06           C
ATOM   2270  HA  ILE A 156     -69.296 -53.685 -28.953  1.00 26.06           H
ATOM   2271  C   ILE A 156     -71.334 -53.662 -28.631  1.00 24.41           C
ATOM   2272  O   ILE A 156     -72.311 -54.356 -28.370  1.00 24.33           O
ATOM   2273  CB  ILE A 156     -70.192 -55.023 -30.438  1.00 24.76           C
ATOM   2274  HB  ILE A 156     -70.849 -55.760 -30.279  1.00 24.76           H
ATOM   2275  CG1 ILE A 156     -68.875 -55.623 -30.990  1.00 24.86           C
ATOM   2276 1HG1 ILE A 156     -68.351 -54.892 -31.428  1.00 24.86           H
ATOM   2277 2HG1 ILE A 156     -68.351 -55.997 -30.225  1.00 24.86           H
ATOM   2278  CG2 ILE A 156     -70.815 -54.108 -31.496  1.00 28.23           C
ATOM   2279 1HG2 ILE A 156     -70.900 -54.580 -32.373  1.00 28.23           H
ATOM   2280 2HG2 ILE A 156     -70.255 -53.292 -31.639  1.00 28.23           H
ATOM   2281 3HG2 ILE A 156     -71.728 -53.809 -31.218  1.00 28.23           H
ATOM   2282  CD1 ILE A 156     -69.085 -56.743 -32.019  1.00 26.83           C
ATOM   2283 1HD1 ILE A 156     -68.209 -57.098 -32.346  1.00 26.83           H
ATOM   2284 2HD1 ILE A 156     -69.597 -56.410 -32.811  1.00 26.83           H
ATOM   2285 3HD1 ILE A 156     -69.596 -57.505 -31.621  1.00 26.83           H
ATOM   2286  N   ARG A 157     -71.448 -52.320 -28.735  1.00  9.33           N
ATOM   2287  H   ARG A 157     -70.848 -51.754 -28.170  1.00  9.33           H
ATOM   2288  CA  ARG A 157     -72.414 -51.628 -29.640  1.00 26.41           C
ATOM   2289  HA  ARG A 157     -72.106 -51.933 -30.541  1.00 26.41           H
ATOM   2290  C   ARG A 157     -72.339 -50.090 -29.576  1.00 25.14           C
ATOM   2291  O   ARG A 157     -72.406 -49.506 -28.504  1.00 25.56           O
ATOM   2292  CB  ARG A 157     -73.873 -52.059 -29.384  1.00 26.47           C
ATOM   2293 1HB  ARG A 157     -73.873 -52.933 -28.897  1.00 26.47           H
ATOM   2294 2HB  ARG A 157     -74.323 -51.364 -28.823  1.00 26.47           H
ATOM   2295  CG  ARG A 157     -74.658 -52.222 -30.697  1.00 26.45           C
ATOM   2296 1HG  ARG A 157     -74.770 -51.325 -31.125  1.00 26.45           H
ATOM   2297 2HG  ARG A 157     -74.147 -52.823 -31.311  1.00 26.45           H
ATOM   2298  CD  ARG A 157     -76.041 -52.828 -30.448  1.00 26.86           C
ATOM   2299 1HD  ARG A 157     -75.948 -53.703 -29.974  1.00 26.86           H
ATOM   2300 2HD  ARG A 157     -76.590 -52.204 -29.892  1.00 26.86           H
ATOM   2301  NE  ARG A 157     -76.755 -53.065 -31.710  1.00 25.30           N
ATOM   2302  HE  ARG A 157     -76.327 -52.717 -32.544  1.00 25.30           H
ATOM   2303  CZ  ARG A 157     -77.914 -53.697 -31.847  1.00 24.39           C
ATOM   2304  NH1 ARG A 157     -78.547 -54.181 -30.810  1.00 21.67           N
ATOM   2305 1HH1 ARG A 157     -78.159 -54.078 -29.894  1.00 21.67           H
ATOM   2306 2HH1 ARG A 157     -79.419 -54.654 -30.933  1.00 21.67           H
ATOM   2307  NH2 ARG A 157     -78.452 -53.848 -33.020  1.00 20.53           N
ATOM   2308 1HH2 ARG A 157     -77.992 -53.486 -33.831  1.00 20.53           H
ATOM   2309 2HH2 ARG A 157     -79.326 -54.326 -33.112  1.00 20.53           H
ATOM   2310  N   ALA A 158     -72.255 -49.488 -30.726  1.00  9.10           N
ATOM   2311  H   ALA A 158     -72.017 -50.075 -31.500  1.00  9.10           H
ATOM   2312  CA  ALA A 158     -72.460 -48.064 -31.054  1.00 30.29           C
ATOM   2313  HA  ALA A 158     -72.068 -47.472 -30.350  1.00 30.29           H
ATOM   2314  C   ALA A 158     -73.977 -47.717 -31.093  1.00 28.32           C
ATOM   2315  O   ALA A 158     -74.769 -48.649 -30.903  1.00 26.48           O
ATOM   2316  CB  ALA A 158     -71.739 -47.880 -32.406  1.00 27.44           C
ATOM   2317 1HB  ALA A 158     -70.770 -48.115 -32.330  1.00 27.44           H
ATOM   2318 2HB  ALA A 158     -71.802 -46.933 -32.720  1.00 27.44           H
ATOM   2319 3HB  ALA A 158     -72.143 -48.465 -33.110  1.00 27.44           H
ATOM   2320  N   PRO A 159     -74.472 -46.472 -31.362  1.00  7.57           N
ATOM   2321  CA  PRO A 159     -74.069 -45.669 -32.543  1.00 24.44           C
ATOM   2322  HA  PRO A 159     -73.078 -45.765 -32.637  1.00 24.44           H
ATOM   2323  C   PRO A 159     -74.263 -44.112 -32.524  1.00 23.63           C
ATOM   2324  O   PRO A 159     -74.937 -43.561 -31.663  1.00 22.26           O
ATOM   2325  CB  PRO A 159     -74.997 -46.276 -33.598  1.00 21.69           C
ATOM   2326 1HB  PRO A 159     -75.108 -45.657 -34.376  1.00 21.69           H
ATOM   2327 2HB  PRO A 159     -74.647 -47.156 -33.919  1.00 21.69           H
ATOM   2328  CG  PRO A 159     -76.320 -46.453 -32.843  1.00 23.60           C
ATOM   2329 1HG  PRO A 159     -76.971 -45.736 -33.091  1.00 23.60           H
ATOM   2330 2HG  PRO A 159     -76.722 -47.349 -33.033  1.00 23.60           H
ATOM   2331  CD  PRO A 159     -75.924 -46.338 -31.373  1.00 29.14           C
ATOM   2332 1HD  PRO A 159     -76.184 -45.450 -30.993  1.00 29.14           H
ATOM   2333 2HD  PRO A 159     -76.335 -47.068 -30.826  1.00 29.14           H
ATOM   2334  N   TYR A 160     -73.749 -43.503 -33.592  1.00  5.23           N
ATOM   2335  H   TYR A 160     -72.984 -43.995 -34.009  1.00  5.23           H
ATOM   2336  CA  TYR A 160     -74.095 -42.229 -34.285  1.00 20.48           C
ATOM   2337  HA  TYR A 160     -73.349 -42.204 -34.951  1.00 20.48           H
ATOM   2338  C   TYR A 160     -73.929 -40.873 -33.560  1.00 19.08           C
ATOM   2339  O   TYR A 160     -74.195 -40.765 -32.387  1.00 17.89           O
ATOM   2340  CB  TYR A 160     -75.495 -42.341 -34.910  1.00 18.55           C
ATOM   2341 1HB  TYR A 160     -76.124 -42.692 -34.216  1.00 18.55           H
ATOM   2342 2HB  TYR A 160     -75.788 -41.428 -35.194  1.00 18.55           H
ATOM   2343  CG  TYR A 160     -75.577 -43.256 -36.121  1.00 18.27           C
ATOM   2344  CD1 TYR A 160     -74.991 -42.872 -37.337  1.00 18.76           C
ATOM   2345  HD1 TYR A 160     -74.552 -41.977 -37.419  1.00 18.76           H
ATOM   2346  CD2 TYR A 160     -76.226 -44.502 -36.018  1.00 20.42           C
ATOM   2347  HD2 TYR A 160     -76.666 -44.768 -35.160  1.00 20.42           H
ATOM   2348  CE1 TYR A 160     -75.019 -43.743 -38.441  1.00 21.59           C
ATOM   2349  HE1 TYR A 160     -74.596 -43.469 -39.305  1.00 21.59           H
ATOM   2350  CE2 TYR A 160     -76.254 -45.373 -37.125  1.00 23.42           C
ATOM   2351  HE2 TYR A 160     -76.711 -46.259 -37.051  1.00 23.42           H
ATOM   2352  CZ  TYR A 160     -75.642 -45.000 -38.330  1.00 26.26           C
ATOM   2353  OH  TYR A 160     -75.649 -45.850 -39.392  1.00 26.79           O
ATOM   2354  HH  TYR A 160     -75.651 -46.754 -39.077  1.00 26.79           H
ATOM   2355  N   GLN A 161     -73.686 -39.787 -34.228  1.00  8.15           N
ATOM   2356  H   GLN A 161     -74.279 -39.049 -33.907  1.00  8.15           H
ATOM   2357  CA  GLN A 161     -72.807 -39.294 -35.317  1.00 23.37           C
ATOM   2358  HA  GLN A 161     -71.879 -39.550 -35.046  1.00 23.37           H
ATOM   2359  C   GLN A 161     -73.066 -37.768 -35.443  1.00 22.06           C
ATOM   2360  O   GLN A 161     -74.201 -37.332 -35.295  1.00 22.28           O
ATOM   2361  CB  GLN A 161     -73.099 -39.932 -36.698  1.00 22.56           C
ATOM   2362 1HB  GLN A 161     -73.608 -40.780 -36.550  1.00 22.56           H
ATOM   2363 2HB  GLN A 161     -73.660 -39.294 -37.226  1.00 22.56           H
ATOM   2364  CG  GLN A 161     -71.846 -40.266 -37.530  1.00 23.39           C
ATOM   2365 1HG  GLN A 161     -71.285 -39.441 -37.603  1.00 23.39           H
ATOM   2366 2HG  GLN A 161     -71.331 -40.979 -37.055  1.00 23.39           H
ATOM   2367  CD  GLN A 161     -72.148 -40.761 -38.944  1.00 22.01           C
ATOM   2368  OE1 GLN A 161     -73.242 -40.658 -39.465  1.00 23.17           O
ATOM   2369  NE2 GLN A 161     -71.180 -41.315 -39.652  1.00 26.51           N
ATOM   2370 1HE2 GLN A 161     -71.360 -41.633 -40.583  1.00 26.51           H
ATOM   2371 2HE2 GLN A 161     -70.267 -41.417 -39.257  1.00 26.51           H
ATOM   2372  N   GLN A 162     -72.042 -37.034 -35.821  1.00 11.41           N
ATOM   2373  H   GLN A 162     -71.150 -37.330 -35.479  1.00 11.41           H
ATOM   2374  CA  GLN A 162     -72.028 -35.831 -36.682  1.00 26.91           C
ATOM   2375  HA  GLN A 162     -71.030 -35.797 -36.733  1.00 26.91           H
ATOM   2376  C   GLN A 162     -72.324 -34.397 -36.162  1.00 25.71           C
ATOM   2377  O   GLN A 162     -73.426 -34.045 -35.781  1.00 26.48           O
ATOM   2378  CB  GLN A 162     -72.768 -36.098 -38.009  1.00 26.14           C
ATOM   2379 1HB  GLN A 162     -73.515 -36.741 -37.841  1.00 26.14           H
ATOM   2380 2HB  GLN A 162     -73.140 -35.236 -38.353  1.00 26.14           H
ATOM   2381  CG  GLN A 162     -71.830 -36.694 -39.073  1.00 27.16           C
ATOM   2382 1HG  GLN A 162     -71.103 -36.034 -39.263  1.00 27.16           H
ATOM   2383 2HG  GLN A 162     -71.430 -37.535 -38.709  1.00 27.16           H
ATOM   2384  CD  GLN A 162     -72.523 -37.028 -40.389  1.00 26.00           C
ATOM   2385  OE1 GLN A 162     -73.674 -36.721 -40.627  1.00 25.50           O
ATOM   2386  NE2 GLN A 162     -71.837 -37.670 -41.310  1.00 28.43           N
ATOM   2387 1HE2 GLN A 162     -72.265 -37.896 -42.185  1.00 28.43           H
ATOM   2388 2HE2 GLN A 162     -70.888 -37.932 -41.135  1.00 28.43           H
ATOM   2389  N   GLN A 163     -71.326 -33.567 -36.409  1.00 14.94           N
ATOM   2390  H   GLN A 163     -70.438 -33.880 -36.070  1.00 14.94           H
ATOM   2391  CA  GLN A 163     -71.287 -32.256 -37.098  1.00 32.90           C
ATOM   2392  HA  GLN A 163     -70.296 -32.258 -37.234  1.00 32.90           H
ATOM   2393  C   GLN A 163     -71.461 -30.928 -36.322  1.00 31.24           C
ATOM   2394  O   GLN A 163     -72.452 -30.652 -35.673  1.00 32.25           O
ATOM   2395  CB  GLN A 163     -72.074 -32.271 -38.426  1.00 31.97           C
ATOM   2396 1HB  GLN A 163     -72.930 -32.770 -38.291  1.00 31.97           H
ATOM   2397 2HB  GLN A 163     -72.276 -31.329 -38.695  1.00 31.97           H
ATOM   2398  CG  GLN A 163     -71.271 -32.952 -39.554  1.00 32.46           C
ATOM   2399 1HG  GLN A 163     -70.468 -32.391 -39.754  1.00 32.46           H
ATOM   2400 2HG  GLN A 163     -70.978 -33.853 -39.234  1.00 32.46           H
ATOM   2401  CD  GLN A 163     -72.055 -33.141 -40.856  1.00 30.05           C
ATOM   2402  OE1 GLN A 163     -73.127 -32.616 -41.065  1.00 28.84           O
ATOM   2403  NE2 GLN A 163     -71.540 -33.904 -41.799  1.00 30.97           N
ATOM   2404 1HE2 GLN A 163     -72.032 -34.037 -42.659  1.00 30.97           H
ATOM   2405 2HE2 GLN A 163     -70.657 -34.350 -41.654  1.00 30.97           H
ATOM   2406  N   GLN A 164     -70.426 -30.094 -36.508  1.00 13.65           N
ATOM   2407  H   GLN A 164     -69.582 -30.554 -36.785  1.00 13.65           H
ATOM   2408  CA  GLN A 164     -70.293 -28.628 -36.383  1.00 33.77           C
ATOM   2409  HA  GLN A 164     -70.441 -28.381 -35.425  1.00 33.77           H
ATOM   2410  C   GLN A 164     -71.342 -27.869 -37.250  1.00 32.06           C
ATOM   2411  O   GLN A 164     -71.879 -28.514 -38.150  1.00 32.54           O
ATOM   2412  CB  GLN A 164     -68.877 -28.312 -36.910  1.00 31.73           C
ATOM   2413 1HB  GLN A 164     -68.753 -28.805 -37.771  1.00 31.73           H
ATOM   2414 2HB  GLN A 164     -68.824 -27.328 -37.078  1.00 31.73           H
ATOM   2415  CG  GLN A 164     -67.711 -28.690 -35.984  1.00 32.48           C
ATOM   2416 1HG  GLN A 164     -67.833 -28.230 -35.105  1.00 32.48           H
ATOM   2417 2HG  GLN A 164     -67.715 -29.680 -35.846  1.00 32.48           H
ATOM   2418  CD  GLN A 164     -66.358 -28.281 -36.568  1.00 30.00           C
ATOM   2419  OE1 GLN A 164     -66.224 -27.891 -37.717  1.00 31.13           O
ATOM   2420  NE2 GLN A 164     -65.291 -28.357 -35.805  1.00 33.19           N
ATOM   2421 1HE2 GLN A 164     -64.396 -28.098 -36.169  1.00 33.19           H
ATOM   2422 2HE2 GLN A 164     -65.374 -28.673 -34.860  1.00 33.19           H
ATOM   2423  N   PRO A 165     -71.631 -26.546 -37.070  1.00 11.93           N
ATOM   2424  CA  PRO A 165     -70.697 -25.400 -36.969  1.00 31.04           C
ATOM   2425  HA  PRO A 165     -69.887 -25.707 -36.469  1.00 31.04           H
ATOM   2426  C   PRO A 165     -71.168 -24.152 -36.150  1.00 30.64           C
ATOM   2427  O   PRO A 165     -72.247 -24.127 -35.563  1.00 28.83           O
ATOM   2428  CB  PRO A 165     -70.533 -25.031 -38.454  1.00 27.02           C
ATOM   2429 1HB  PRO A 165     -70.241 -24.080 -38.557  1.00 27.02           H
ATOM   2430 2HB  PRO A 165     -69.873 -25.634 -38.903  1.00 27.02           H
ATOM   2431  CG  PRO A 165     -71.934 -25.234 -39.032  1.00 29.01           C
ATOM   2432 1HG  PRO A 165     -72.375 -24.355 -39.212  1.00 29.01           H
ATOM   2433 2HG  PRO A 165     -71.896 -25.767 -39.877  1.00 29.01           H
ATOM   2434  CD  PRO A 165     -72.678 -26.001 -37.940  1.00 35.01           C
ATOM   2435 1HD  PRO A 165     -73.274 -25.395 -37.413  1.00 35.01           H
ATOM   2436 2HD  PRO A 165     -73.219 -26.748 -38.326  1.00 35.01           H
ATOM   2437  N   GLN A 166     -70.319 -23.118 -36.129  1.00 12.26           N
ATOM   2438  H   GLN A 166     -69.417 -23.314 -36.514  1.00 12.26           H
ATOM   2439  CA  GLN A 166     -70.487 -21.728 -35.631  1.00 35.19           C
ATOM   2440  HA  GLN A 166     -70.618 -21.812 -34.643  1.00 35.19           H
ATOM   2441  C   GLN A 166     -71.717 -20.965 -36.211  1.00 33.48           C
ATOM   2442  O   GLN A 166     -72.155 -21.357 -37.290  1.00 33.86           O
ATOM   2443  CB  GLN A 166     -69.221 -20.970 -36.085  1.00 32.57           C
ATOM   2444 1HB  GLN A 166     -69.017 -21.249 -37.023  1.00 32.57           H
ATOM   2445 2HB  GLN A 166     -69.426 -19.991 -36.065  1.00 32.57           H
ATOM   2446  CG  GLN A 166     -67.954 -21.190 -35.256  1.00 33.05           C
ATOM   2447 1HG  GLN A 166     -68.152 -20.980 -34.298  1.00 33.05           H
ATOM   2448 2HG  GLN A 166     -67.675 -22.147 -35.337  1.00 33.05           H
ATOM   2449  CD  GLN A 166     -66.809 -20.296 -35.734  1.00 30.32           C
ATOM   2450  OE1 GLN A 166     -66.847 -19.689 -36.792  1.00 31.97           O
ATOM   2451  NE2 GLN A 166     -65.737 -20.176 -34.980  1.00 34.27           N
ATOM   2452 1HE2 GLN A 166     -64.978 -19.598 -35.279  1.00 34.27           H
ATOM   2453 2HE2 GLN A 166     -65.682 -20.663 -34.108  1.00 34.27           H
ATOM   2454  N   PRO A 167     -72.235 -19.874 -35.571  1.00 11.42           N
ATOM   2455  CA  PRO A 167     -71.671 -18.500 -35.617  1.00 32.13           C
ATOM   2456  HA  PRO A 167     -70.680 -18.594 -35.518  1.00 32.13           H
ATOM   2457  C   PRO A 167     -72.071 -17.501 -34.469  1.00 32.02           C
ATOM   2458  O   PRO A 167     -72.877 -17.812 -33.595  1.00 30.67           O
ATOM   2459  CB  PRO A 167     -72.211 -17.982 -36.962  1.00 28.08           C
ATOM   2460 1HB  PRO A 167     -72.229 -16.982 -36.983  1.00 28.08           H
ATOM   2461 2HB  PRO A 167     -71.663 -18.322 -37.726  1.00 28.08           H
ATOM   2462  CG  PRO A 167     -73.627 -18.553 -37.010  1.00 30.45           C
ATOM   2463 1HG  PRO A 167     -74.301 -17.841 -36.815  1.00 30.45           H
ATOM   2464 2HG  PRO A 167     -73.815 -18.954 -37.906  1.00 30.45           H
ATOM   2465  CD  PRO A 167     -73.641 -19.629 -35.919  1.00 36.93           C
ATOM   2466 1HD  PRO A 167     -74.135 -19.314 -35.109  1.00 36.93           H
ATOM   2467 2HD  PRO A 167     -74.055 -20.476 -36.254  1.00 36.93           H
ATOM   2468  N   GLN A 168     -71.499 -16.274 -34.473  1.00 15.99           N
ATOM   2469  H   GLN A 168     -70.734 -16.180 -35.110  1.00 15.99           H
ATOM   2470  CA  GLN A 168     -71.806 -15.033 -33.695  1.00 39.66           C
ATOM   2471  HA  GLN A 168     -71.920 -15.316 -32.743  1.00 39.66           H
ATOM   2472  C   GLN A 168     -73.103 -14.302 -34.176  1.00 37.88           C
ATOM   2473  O   GLN A 168     -73.662 -14.791 -35.152  1.00 37.38           O
ATOM   2474  CB  GLN A 168     -70.633 -14.069 -33.962  1.00 36.85           C
ATOM   2475 1HB  GLN A 168     -70.542 -13.981 -34.954  1.00 36.85           H
ATOM   2476 2HB  GLN A 168     -70.883 -13.184 -33.570  1.00 36.85           H
ATOM   2477  CG  GLN A 168     -69.246 -14.416 -33.421  1.00 36.81           C
ATOM   2478 1HG  GLN A 168     -69.302 -14.523 -32.428  1.00 36.81           H
ATOM   2479 2HG  GLN A 168     -68.942 -15.275 -33.833  1.00 36.81           H
ATOM   2480  CD  GLN A 168     -68.232 -13.310 -33.753  1.00 32.88           C
ATOM   2481  OE1 GLN A 168     -68.451 -12.444 -34.581  1.00 33.45           O
ATOM   2482  NE2 GLN A 168     -67.077 -13.293 -33.122  1.00 34.71           N
ATOM   2483 1HE2 GLN A 168     -66.406 -12.581 -33.327  1.00 34.71           H
ATOM   2484 2HE2 GLN A 168     -66.871 -13.992 -32.437  1.00 34.71           H
ATOM   2485  N   PRO A 169     -73.459 -13.068 -33.711  1.00 11.91           N
ATOM   2486  CA  PRO A 169     -73.567 -12.257 -32.461  1.00 31.88           C
ATOM   2487  HA  PRO A 169     -73.315 -12.743 -31.624  1.00 31.88           H
ATOM   2488  C   PRO A 169     -75.064 -11.814 -32.244  1.00 31.64           C
ATOM   2489  O   PRO A 169     -75.911 -12.550 -32.748  1.00 30.70           O
ATOM   2490  CB  PRO A 169     -72.584 -11.107 -32.774  1.00 28.40           C
ATOM   2491 1HB  PRO A 169     -72.831 -10.280 -32.269  1.00 28.40           H
ATOM   2492 2HB  PRO A 169     -71.646 -11.369 -32.548  1.00 28.40           H
ATOM   2493  CG  PRO A 169     -72.728 -10.879 -34.279  1.00 31.16           C
ATOM   2494 1HG  PRO A 169     -73.194 -10.013 -34.462  1.00 31.16           H
ATOM   2495 2HG  PRO A 169     -71.832 -10.876 -34.723  1.00 31.16           H
ATOM   2496  CD  PRO A 169     -73.568 -12.057 -34.768  1.00 38.27           C
ATOM   2497 1HD  PRO A 169     -74.525 -11.795 -34.889  1.00 38.27           H
ATOM   2498 2HD  PRO A 169     -73.212 -12.425 -35.627  1.00 38.27           H
ATOM   2499  N   PRO A 170     -75.581 -10.712 -31.615  1.00 11.81           N
ATOM   2500  CA  PRO A 170     -75.087  -9.384 -31.182  1.00 31.93           C
ATOM   2501  HA  PRO A 170     -74.113  -9.471 -30.974  1.00 31.93           H
ATOM   2502  C   PRO A 170     -75.719  -8.788 -29.860  1.00 31.88           C
ATOM   2503  O   PRO A 170     -76.444  -9.454 -29.130  1.00 30.25           O
ATOM   2504  CB  PRO A 170     -75.485  -8.516 -32.396  1.00 28.13           C
ATOM   2505 1HB  PRO A 170     -75.552  -7.551 -32.141  1.00 28.13           H
ATOM   2506 2HB  PRO A 170     -74.827  -8.619 -33.142  1.00 28.13           H
ATOM   2507  CG  PRO A 170     -76.858  -9.070 -32.800  1.00 30.26           C
ATOM   2508 1HG  PRO A 170     -77.587  -8.433 -32.550  1.00 30.26           H
ATOM   2509 2HG  PRO A 170     -76.895  -9.250 -33.783  1.00 30.26           H
ATOM   2510  CD  PRO A 170     -76.974 -10.373 -32.002  1.00 36.52           C
ATOM   2511 1HD  PRO A 170     -77.535 -10.246 -31.184  1.00 36.52           H
ATOM   2512 2HD  PRO A 170     -77.361 -11.106 -32.562  1.00 36.52           H
ATOM   2513  N   GLN A 171     -75.440  -7.510 -29.598  1.00 13.99           N
ATOM   2514  H   GLN A 171     -74.770  -7.121 -30.230  1.00 13.99           H
ATOM   2515  CA  GLN A 171     -75.906  -6.531 -28.571  1.00 35.66           C
ATOM   2516  HA  GLN A 171     -75.632  -6.903 -27.684  1.00 35.66           H
ATOM   2517  C   GLN A 171     -77.458  -6.310 -28.489  1.00 33.89           C
ATOM   2518  O   GLN A 171     -78.126  -6.749 -29.420  1.00 34.24           O
ATOM   2519  CB  GLN A 171     -75.239  -5.204 -28.982  1.00 33.90           C
ATOM   2520 1HB  GLN A 171     -75.412  -5.062 -29.957  1.00 33.90           H
ATOM   2521 2HB  GLN A 171     -75.668  -4.469 -28.457  1.00 33.90           H
ATOM   2522  CG  GLN A 171     -73.728  -5.107 -28.762  1.00 34.66           C
ATOM   2523 1HG  GLN A 171     -73.524  -5.317 -27.806  1.00 34.66           H
ATOM   2524 2HG  GLN A 171     -73.270  -5.770 -29.354  1.00 34.66           H
ATOM   2525  CD  GLN A 171     -73.203  -3.709 -29.085  1.00 31.81           C
ATOM   2526  OE1 GLN A 171     -73.870  -2.873 -29.670  1.00 33.41           O
ATOM   2527  NE2 GLN A 171     -71.981  -3.391 -28.716  1.00 35.55           N
ATOM   2528 1HE2 GLN A 171     -71.619  -2.481 -28.917  1.00 35.55           H
ATOM   2529 2HE2 GLN A 171     -71.414  -4.060 -28.235  1.00 35.55           H
ATOM   2530  N   PRO A 172     -78.070  -5.622 -27.469  1.00 14.35           N
ATOM   2531  CA  PRO A 172     -77.811  -4.226 -27.036  1.00 33.61           C
ATOM   2532  HA  PRO A 172     -76.822  -4.089 -27.093  1.00 33.61           H
ATOM   2533  C   PRO A 172     -78.157  -3.829 -25.557  1.00 33.56           C
ATOM   2534  O   PRO A 172     -78.717  -4.603 -24.788  1.00 31.86           O
ATOM   2535  CB  PRO A 172     -78.720  -3.437 -27.995  1.00 29.88           C
ATOM   2536 1HB  PRO A 172     -78.936  -2.533 -27.625  1.00 29.88           H
ATOM   2537 2HB  PRO A 172     -78.295  -3.337 -28.894  1.00 29.88           H
ATOM   2538  CG  PRO A 172     -79.975  -4.306 -28.079  1.00 32.28           C
ATOM   2539 1HG  PRO A 172     -80.718  -3.909 -27.540  1.00 32.28           H
ATOM   2540 2HG  PRO A 172     -80.271  -4.410 -29.029  1.00 32.28           H
ATOM   2541  CD  PRO A 172     -79.541  -5.652 -27.496  1.00 38.39           C
ATOM   2542 1HD  PRO A 172     -79.892  -5.772 -26.567  1.00 38.39           H
ATOM   2543 2HD  PRO A 172     -79.851  -6.410 -28.070  1.00 38.39           H
ATOM   2544  N   ALA A 173     -77.849  -2.583 -25.197  1.00 14.27           N
ATOM   2545  H   ALA A 173     -77.321  -2.063 -25.869  1.00 14.27           H
ATOM   2546  CA  ALA A 173     -78.173  -1.854 -23.948  1.00 34.08           C
ATOM   2547  HA  ALA A 173     -78.073  -2.477 -23.172  1.00 34.08           H
ATOM   2548  C   ALA A 173     -79.654  -1.359 -23.889  1.00 32.48           C
ATOM   2549  O   ALA A 173     -80.323  -1.456 -24.921  1.00 31.05           O
ATOM   2550  CB  ALA A 173     -77.166  -0.687 -23.921  1.00 31.42           C
ATOM   2551 1HB  ALA A 173     -76.225  -1.024 -23.960  1.00 31.42           H
ATOM   2552 2HB  ALA A 173     -77.265  -0.147 -23.085  1.00 31.42           H
ATOM   2553 3HB  ALA A 173     -77.305  -0.075 -24.700  1.00 31.42           H
ATOM   2554  N   PRO A 174     -80.217  -0.812 -22.758  1.00 11.46           N
ATOM   2555  CA  PRO A 174     -79.868   0.538 -22.254  1.00 31.32           C
ATOM   2556  HA  PRO A 174     -78.873   0.615 -22.315  1.00 31.32           H
ATOM   2557  C   PRO A 174     -80.168   0.890 -20.751  1.00 31.31           C
ATOM   2558  O   PRO A 174     -80.835   0.158 -20.033  1.00 29.52           O
ATOM   2559  CB  PRO A 174     -80.748   1.418 -23.160  1.00 27.32           C
ATOM   2560 1HB  PRO A 174     -80.888   2.324 -22.759  1.00 27.32           H
ATOM   2561 2HB  PRO A 174     -80.347   1.514 -24.071  1.00 27.32           H
ATOM   2562  CG  PRO A 174     -82.061   0.637 -23.220  1.00 29.47           C
ATOM   2563 1HG  PRO A 174     -82.742   1.041 -22.609  1.00 29.47           H
ATOM   2564 2HG  PRO A 174     -82.420   0.618 -24.153  1.00 29.47           H
ATOM   2565  CD  PRO A 174     -81.684  -0.770 -22.757  1.00 35.70           C
ATOM   2566 1HD  PRO A 174     -82.024  -0.949 -21.834  1.00 35.70           H
ATOM   2567 2HD  PRO A 174     -82.040  -1.463 -23.384  1.00 35.70           H
ATOM   2568  N   SER A 175     -79.716   2.085 -20.367  1.00 14.14           N
ATOM   2569  H   SER A 175     -78.889   2.382 -20.845  1.00 14.14           H
ATOM   2570  CA  SER A 175     -80.219   3.059 -19.354  1.00 36.77           C
ATOM   2571  HA  SER A 175     -79.515   3.753 -19.501  1.00 36.77           H
ATOM   2572  C   SER A 175     -80.070   2.803 -17.830  1.00 35.29           C
ATOM   2573  O   SER A 175     -80.612   1.853 -17.286  1.00 33.26           O
ATOM   2574  CB  SER A 175     -81.632   3.539 -19.706  1.00 33.69           C
ATOM   2575 1HB  SER A 175     -81.968   4.175 -19.012  1.00 33.69           H
ATOM   2576 2HB  SER A 175     -81.637   3.987 -20.600  1.00 33.69           H
ATOM   2577  OG  SER A 175     -82.562   2.484 -19.775  1.00 33.00           O
ATOM   2578  HG  SER A 175     -83.450   2.841 -19.791  1.00 33.00           H
ATOM   2579  N   GLY A 176     -79.371   3.742 -17.159  1.00 14.34           N
ATOM   2580  H   GLY A 176     -78.884   4.413 -17.718  1.00 14.34           H
ATOM   2581  CA  GLY A 176     -79.241   3.895 -15.694  1.00 37.12           C
ATOM   2582 1HA  GLY A 176     -79.357   2.986 -15.293  1.00 37.12           H
ATOM   2583 2HA  GLY A 176     -78.314   4.223 -15.515  1.00 37.12           H
ATOM   2584  C   GLY A 176     -80.262   4.871 -15.052  1.00 36.26           C
ATOM   2585  O   GLY A 176     -81.355   4.957 -15.591  1.00 34.03           O
ATOM   2586  N   PRO A 177     -79.946   5.690 -14.018  1.00 11.48           N
ATOM   2587  CA  PRO A 177     -78.989   5.667 -12.877  1.00 32.27           C
ATOM   2588  HA  PRO A 177     -78.509   4.799 -12.750  1.00 32.27           H
ATOM   2589  C   PRO A 177     -79.755   5.904 -11.522  1.00 31.72           C
ATOM   2590  O   PRO A 177     -80.962   5.671 -11.532  1.00 29.61           O
ATOM   2591  CB  PRO A 177     -78.034   6.796 -13.294  1.00 28.14           C
ATOM   2592 1HB  PRO A 177     -77.539   7.156 -12.503  1.00 28.14           H
ATOM   2593 2HB  PRO A 177     -77.380   6.477 -13.980  1.00 28.14           H
ATOM   2594  CG  PRO A 177     -78.963   7.858 -13.882  1.00 30.74           C
ATOM   2595 1HG  PRO A 177     -79.126   8.590 -13.220  1.00 30.74           H
ATOM   2596 2HG  PRO A 177     -78.573   8.245 -14.718  1.00 30.74           H
ATOM   2597  CD  PRO A 177     -80.259   7.111 -14.189  1.00 37.37           C
ATOM   2598 1HD  PRO A 177     -80.986   7.374 -13.555  1.00 37.37           H
ATOM   2599 2HD  PRO A 177     -80.559   7.279 -15.128  1.00 37.37           H
ATOM   2600  N   PRO A 178     -79.239   6.403 -10.343  1.00 10.59           N
ATOM   2601  CA  PRO A 178     -77.955   7.046  -9.991  1.00 29.76           C
ATOM   2602  HA  PRO A 178     -77.274   6.721 -10.648  1.00 29.76           H
ATOM   2603  C   PRO A 178     -77.345   6.719  -8.578  1.00 29.72           C
ATOM   2604  O   PRO A 178     -78.007   6.163  -7.710  1.00 28.33           O
ATOM   2605  CB  PRO A 178     -78.360   8.531 -10.011  1.00 26.70           C
ATOM   2606 1HB  PRO A 178     -77.717   9.086  -9.483  1.00 26.70           H
ATOM   2607 2HB  PRO A 178     -78.410   8.878 -10.948  1.00 26.70           H
ATOM   2608  CG  PRO A 178     -79.745   8.525  -9.355  1.00 28.98           C
ATOM   2609 1HG  PRO A 178     -79.685   8.815  -8.400  1.00 28.98           H
ATOM   2610 2HG  PRO A 178     -80.373   9.127  -9.848  1.00 28.98           H
ATOM   2611  CD  PRO A 178     -80.204   7.063  -9.452  1.00 35.58           C
ATOM   2612 1HD  PRO A 178     -80.191   6.619  -8.556  1.00 35.58           H
ATOM   2613 2HD  PRO A 178     -81.122   6.997  -9.844  1.00 35.58           H
ATOM   2614  N   ALA A 179     -76.126   7.230  -8.354  1.00 11.25           N
ATOM   2615  H   ALA A 179     -75.570   7.347  -9.177  1.00 11.25           H
ATOM   2616  CA  ALA A 179     -75.458   7.652  -7.099  1.00 32.68           C
ATOM   2617  HA  ALA A 179     -74.543   7.903  -7.416  1.00 32.68           H
ATOM   2618  C   ALA A 179     -75.116   6.572  -6.023  1.00 31.69           C
ATOM   2619  O   ALA A 179     -75.909   5.691  -5.747  1.00 29.84           O
ATOM   2620  CB  ALA A 179     -76.248   8.848  -6.533  1.00 29.52           C
ATOM   2621 1HB  ALA A 179     -76.448   9.517  -7.249  1.00 29.52           H
ATOM   2622 2HB  ALA A 179     -75.730   9.312  -5.815  1.00 29.52           H
ATOM   2623 3HB  ALA A 179     -77.118   8.549  -6.140  1.00 29.52           H
ATOM   2624  N   GLN A 180     -74.000   6.568  -5.313  1.00 10.34           N
ATOM   2625  H   GLN A 180     -73.844   5.690  -4.861  1.00 10.34           H
ATOM   2626  CA  GLN A 180     -72.934   7.536  -5.025  1.00 30.84           C
ATOM   2627  HA  GLN A 180     -72.675   7.969  -5.888  1.00 30.84           H
ATOM   2628  C   GLN A 180     -71.753   6.782  -4.371  1.00 29.38           C
ATOM   2629  O   GLN A 180     -71.995   5.841  -3.615  1.00 29.27           O
ATOM   2630  CB  GLN A 180     -73.471   8.553  -3.986  1.00 29.28           C
ATOM   2631 1HB  GLN A 180     -74.454   8.402  -3.881  1.00 29.28           H
ATOM   2632 2HB  GLN A 180     -73.012   8.381  -3.114  1.00 29.28           H
ATOM   2633  CG  GLN A 180     -73.261  10.030  -4.340  1.00 30.59           C
ATOM   2634 1HG  GLN A 180     -72.288  10.246  -4.259  1.00 30.59           H
ATOM   2635 2HG  GLN A 180     -73.559  10.181  -5.283  1.00 30.59           H
ATOM   2636  CD  GLN A 180     -74.049  10.964  -3.421  1.00 28.63           C
ATOM   2637  OE1 GLN A 180     -74.597  10.580  -2.406  1.00 30.59           O
ATOM   2638  NE2 GLN A 180     -74.143  12.241  -3.738  1.00 33.20           N
ATOM   2639 1HE2 GLN A 180     -74.655  12.866  -3.149  1.00 33.20           H
ATOM   2640 2HE2 GLN A 180     -73.702  12.584  -4.567  1.00 33.20           H
ATOM   2641  N   GLY A 181     -70.504   7.237  -4.558  1.00 14.01           N
ATOM   2642  H   GLY A 181     -70.325   7.794  -5.369  1.00 14.01           H
ATOM   2643  CA  GLY A 181     -69.377   6.968  -3.643  1.00 32.40           C
ATOM   2644 1HA  GLY A 181     -69.035   7.859  -3.344  1.00 32.40           H
ATOM   2645 2HA  GLY A 181     -69.758   6.477  -2.860  1.00 32.40           H
ATOM   2646  C   GLY A 181     -68.197   6.154  -4.205  1.00 31.23           C
ATOM   2647  O   GLY A 181     -68.093   4.956  -3.987  1.00 29.30           O
ATOM   2648  N   HIS A 182     -67.300   6.834  -4.859  1.00  9.08           N
ATOM   2649  H   HIS A 182     -67.538   7.789  -5.036  1.00  9.08           H
ATOM   2650  CA  HIS A 182     -65.979   6.407  -5.381  1.00 26.70           C
ATOM   2651  HA  HIS A 182     -65.943   5.409  -5.441  1.00 26.70           H
ATOM   2652  C   HIS A 182     -64.838   6.869  -4.423  1.00 24.75           C
ATOM   2653  O   HIS A 182     -65.141   7.548  -3.447  1.00 23.89           O
ATOM   2654  CB  HIS A 182     -65.855   7.050  -6.769  1.00 25.02           C
ATOM   2655 1HB  HIS A 182     -66.548   7.767  -6.845  1.00 25.02           H
ATOM   2656 2HB  HIS A 182     -64.945   7.456  -6.845  1.00 25.02           H
ATOM   2657  CG  HIS A 182     -66.036   6.118  -7.944  1.00 25.14           C
ATOM   2658  ND1 HIS A 182     -65.338   4.957  -8.194  1.00 25.48           N
ATOM   2659  HD1 HIS A 182     -64.662   4.539  -7.588  1.00 25.48           H
ATOM   2660  CD2 HIS A 182     -66.839   6.328  -9.035  1.00 27.16           C
ATOM   2661  HD2 HIS A 182     -67.470   7.094  -9.160  1.00 27.16           H
ATOM   2662  CE1 HIS A 182     -65.721   4.482  -9.393  1.00 27.50           C
ATOM   2663  HE1 HIS A 182     -65.376   3.642  -9.812  1.00 27.50           H
ATOM   2664  NE2 HIS A 182     -66.624   5.289  -9.940  1.00 29.17           N
ATOM   2665  N   PRO A 183     -63.548   6.662  -4.714  1.00 10.28           N
ATOM   2666  CA  PRO A 183     -62.719   5.443  -4.727  1.00 27.97           C
ATOM   2667  HA  PRO A 183     -63.183   4.706  -4.236  1.00 27.97           H
ATOM   2668  C   PRO A 183     -61.334   5.682  -4.053  1.00 27.51           C
ATOM   2669  O   PRO A 183     -60.997   6.814  -3.707  1.00 26.65           O
ATOM   2670  CB  PRO A 183     -62.504   5.209  -6.230  1.00 24.91           C
ATOM   2671 1HB  PRO A 183     -61.674   4.676  -6.395  1.00 24.91           H
ATOM   2672 2HB  PRO A 183     -63.288   4.739  -6.635  1.00 24.91           H
ATOM   2673  CG  PRO A 183     -62.365   6.635  -6.789  1.00 26.74           C
ATOM   2674 1HG  PRO A 183     -61.404   6.855  -6.955  1.00 26.74           H
ATOM   2675 2HG  PRO A 183     -62.881   6.730  -7.641  1.00 26.74           H
ATOM   2676  CD  PRO A 183     -62.949   7.550  -5.698  1.00 32.18           C
ATOM   2677 1HD  PRO A 183     -62.235   8.096  -5.259  1.00 32.18           H
ATOM   2678 2HD  PRO A 183     -63.653   8.156  -6.068  1.00 32.18           H
ATOM   2679  N   GLN A 184     -60.453   4.672  -3.978  1.00  9.28           N
ATOM   2680  H   GLN A 184     -60.795   3.735  -3.903  1.00  9.28           H
ATOM   2681  CA  GLN A 184     -58.998   4.900  -4.003  1.00 27.40           C
ATOM   2682  HA  GLN A 184     -58.902   5.772  -4.483  1.00 27.40           H
ATOM   2683  C   GLN A 184     -58.290   3.795  -4.788  1.00 25.58           C
ATOM   2684  O   GLN A 184     -58.322   2.624  -4.422  1.00 24.80           O
ATOM   2685  CB  GLN A 184     -58.380   5.066  -2.600  1.00 25.81           C
ATOM   2686 1HB  GLN A 184     -58.875   4.482  -1.956  1.00 25.81           H
ATOM   2687 2HB  GLN A 184     -57.420   4.787  -2.633  1.00 25.81           H
ATOM   2688  CG  GLN A 184     -58.455   6.517  -2.107  1.00 26.76           C
ATOM   2689 1HG  GLN A 184     -58.128   7.116  -2.838  1.00 26.76           H
ATOM   2690 2HG  GLN A 184     -59.410   6.732  -1.902  1.00 26.76           H
ATOM   2691  CD  GLN A 184     -57.630   6.801  -0.860  1.00 25.55           C
ATOM   2692  OE1 GLN A 184     -57.138   5.923  -0.179  1.00 27.65           O
ATOM   2693  NE2 GLN A 184     -57.454   8.058  -0.504  1.00 31.05           N
ATOM   2694 1HE2 GLN A 184     -56.923   8.276   0.315  1.00 31.05           H
ATOM   2695 2HE2 GLN A 184     -57.852   8.793  -1.053  1.00 31.05           H
ATOM   2696  N   HIS A 185     -57.627   4.224  -5.841  1.00  6.64           N
ATOM   2697  H   HIS A 185     -57.805   5.159  -6.147  1.00  6.64           H
ATOM   2698  CA  HIS A 185     -56.652   3.443  -6.598  1.00 24.03           C
ATOM   2699  HA  HIS A 185     -56.611   2.523  -6.208  1.00 24.03           H
ATOM   2700  C   HIS A 185     -55.281   4.119  -6.470  1.00 22.60           C
ATOM   2701  O   HIS A 185     -55.177   5.341  -6.556  1.00 22.05           O
ATOM   2702  CB  HIS A 185     -57.109   3.347  -8.060  1.00 23.10           C
ATOM   2703 1HB  HIS A 185     -58.096   3.186  -8.078  1.00 23.10           H
ATOM   2704 2HB  HIS A 185     -56.903   4.212  -8.518  1.00 23.10           H
ATOM   2705  CG  HIS A 185     -56.447   2.242  -8.841  1.00 22.16           C
ATOM   2706  ND1 HIS A 185     -55.199   2.257  -9.407  1.00 22.63           N
ATOM   2707  HD1 HIS A 185     -54.550   3.017  -9.373  1.00 22.63           H
ATOM   2708  CD2 HIS A 185     -56.995   1.017  -9.128  1.00 22.86           C
ATOM   2709  HD2 HIS A 185     -57.901   0.698  -8.851  1.00 22.86           H
ATOM   2710  CE1 HIS A 185     -54.996   1.078 -10.015  1.00 24.26           C
ATOM   2711  HE1 HIS A 185     -54.162   0.822 -10.504  1.00 24.26           H
ATOM   2712  NE2 HIS A 185     -56.065   0.298  -9.873  1.00 25.49           N
ATOM   2713  N   MET A 186     -54.257   3.313  -6.244  1.00 14.10           N
ATOM   2714  H   MET A 186     -54.463   2.354  -6.051  1.00 14.10           H
ATOM   2715  CA  MET A 186     -52.847   3.708  -6.253  1.00 26.90           C
ATOM   2716  HA  MET A 186     -52.779   4.455  -5.592  1.00 26.90           H
ATOM   2717  C   MET A 186     -52.407   4.184  -7.640  1.00 25.94           C
ATOM   2718  O   MET A 186     -52.665   3.488  -8.622  1.00 26.69           O
ATOM   2719  CB  MET A 186     -51.981   2.491  -5.881  1.00 26.85           C
ATOM   2720 1HB  MET A 186     -52.352   1.688  -6.348  1.00 26.85           H
ATOM   2721 2HB  MET A 186     -51.048   2.661  -6.199  1.00 26.85           H
ATOM   2722  CG  MET A 186     -51.923   2.184  -4.381  1.00 28.07           C
ATOM   2723 1HG  MET A 186     -52.397   2.949  -3.945  1.00 28.07           H
ATOM   2724 2HG  MET A 186     -52.463   1.350  -4.270  1.00 28.07           H
ATOM   2725  SD  MET A 186     -50.242   1.987  -3.757  1.00 26.69           S
ATOM   2726  CE  MET A 186     -49.779   0.377  -4.426  1.00 24.10           C
ATOM   2727 1HE  MET A 186     -48.849   0.130  -4.155  1.00 24.10           H
ATOM   2728 2HE  MET A 186     -49.818   0.380  -5.425  1.00 24.10           H
ATOM   2729 3HE  MET A 186     -50.395  -0.339  -4.097  1.00 24.10           H
ATOM   2730  N   GLN A 187     -51.620   5.262  -7.671  1.00 10.24           N
ATOM   2731  H   GLN A 187     -51.730   5.967  -6.970  1.00 10.24           H
ATOM   2732  CA  GLN A 187     -50.603   5.436  -8.704  1.00 26.61           C
ATOM   2733  HA  GLN A 187     -50.256   4.508  -8.841  1.00 26.61           H
ATOM   2734  C   GLN A 187     -49.438   6.309  -8.227  1.00 24.86           C
ATOM   2735  O   GLN A 187     -49.563   7.164  -7.359  1.00 25.36           O
ATOM   2736  CB  GLN A 187     -51.190   5.910 -10.041  1.00 26.36           C
ATOM   2737 1HB  GLN A 187     -52.185   5.970  -9.961  1.00 26.36           H
ATOM   2738 2HB  GLN A 187     -50.818   6.811 -10.263  1.00 26.36           H
ATOM   2739  CG  GLN A 187     -50.826   4.916 -11.161  1.00 27.88           C
ATOM   2740 1HG  GLN A 187     -49.831   4.897 -11.261  1.00 27.88           H
ATOM   2741 2HG  GLN A 187     -51.153   4.007 -10.902  1.00 27.88           H
ATOM   2742  CD  GLN A 187     -51.432   5.270 -12.512  1.00 26.07           C
ATOM   2743  OE1 GLN A 187     -51.889   6.370 -12.756  1.00 26.45           O
ATOM   2744  NE2 GLN A 187     -51.451   4.351 -13.457  1.00 29.86           N
ATOM   2745 1HE2 GLN A 187     -51.836   4.565 -14.355  1.00 29.86           H
ATOM   2746 2HE2 GLN A 187     -51.080   3.440 -13.276  1.00 29.86           H
ATOM   2747  N   GLN A 188     -48.309   5.967  -8.788  1.00 11.12           N
ATOM   2748  H   GLN A 188     -48.430   5.323  -9.544  1.00 11.12           H
ATOM   2749  CA  GLN A 188     -46.916   6.313  -8.559  1.00 26.50           C
ATOM   2750  HA  GLN A 188     -46.758   6.025  -7.614  1.00 26.50           H
ATOM   2751  C   GLN A 188     -46.516   7.804  -8.613  1.00 24.81           C
ATOM   2752  O   GLN A 188     -47.062   8.569  -9.391  1.00 25.18           O
ATOM   2753  CB  GLN A 188     -46.161   5.601  -9.697  1.00 26.24           C
ATOM   2754 1HB  GLN A 188     -46.794   5.484 -10.462  1.00 26.24           H
ATOM   2755 2HB  GLN A 188     -45.401   6.187  -9.979  1.00 26.24           H
ATOM   2756  CG  GLN A 188     -45.584   4.231  -9.365  1.00 26.79           C
ATOM   2757 1HG  GLN A 188     -44.871   4.339  -8.673  1.00 26.79           H
ATOM   2758 2HG  GLN A 188     -46.314   3.651  -9.004  1.00 26.79           H
ATOM   2759  CD  GLN A 188     -44.982   3.560 -10.596  1.00 25.46           C
ATOM   2760  OE1 GLN A 188     -45.062   4.040 -11.719  1.00 24.48           O
ATOM   2761  NE2 GLN A 188     -44.343   2.420 -10.447  1.00 27.68           N
ATOM   2762 1HE2 GLN A 188     -43.937   1.967 -11.241  1.00 27.68           H
ATOM   2763 2HE2 GLN A 188     -44.263   2.006  -9.540  1.00 27.68           H
ATOM   2764  N   MET A 189     -45.396   8.051  -7.952  1.00 17.89           N
ATOM   2765  H   MET A 189     -45.310   7.557  -7.087  1.00 17.89           H
ATOM   2766  CA  MET A 189     -44.256   8.925  -8.268  1.00 28.52           C
ATOM   2767  HA  MET A 189     -43.572   8.474  -7.694  1.00 28.52           H
ATOM   2768  C   MET A 189     -44.298  10.376  -7.768  1.00 27.30           C
ATOM   2769  O   MET A 189     -45.111  11.172  -8.203  1.00 27.24           O
ATOM   2770  CB  MET A 189     -43.876   8.877  -9.757  1.00 27.54           C
ATOM   2771 1HB  MET A 189     -44.685   9.096 -10.303  1.00 27.54           H
ATOM   2772 2HB  MET A 189     -43.163   9.557  -9.929  1.00 27.54           H
ATOM   2773  CG  MET A 189     -43.354   7.504 -10.188  1.00 27.74           C
ATOM   2774 1HG  MET A 189     -44.072   6.871  -9.897  1.00 27.74           H
ATOM   2775 2HG  MET A 189     -43.338   7.555 -11.187  1.00 27.74           H
ATOM   2776  SD  MET A 189     -41.730   7.044  -9.508  1.00 26.69           S
ATOM   2777  CE  MET A 189     -40.645   8.056 -10.526  1.00 24.76           C
ATOM   2778 1HE  MET A 189     -39.687   7.919 -10.275  1.00 24.76           H
ATOM   2779 2HE  MET A 189     -40.855   9.028 -10.418  1.00 24.76           H
ATOM   2780 3HE  MET A 189     -40.745   7.826 -11.494  1.00 24.76           H
ATOM   2781  N   GLY A 190     -43.303  10.666  -6.940  1.00 12.86           N
ATOM   2782  H   GLY A 190     -43.179  10.029  -6.179  1.00 12.86           H
ATOM   2783  CA  GLY A 190     -42.360  11.787  -6.981  1.00 27.54           C
ATOM   2784 1HA  GLY A 190     -41.867  11.763  -6.111  1.00 27.54           H
ATOM   2785 2HA  GLY A 190     -41.727  11.586  -7.729  1.00 27.54           H
ATOM   2786  C   GLY A 190     -42.911  13.206  -7.184  1.00 26.10           C
ATOM   2787  O   GLY A 190     -43.747  13.436  -8.026  1.00 25.11           O
ATOM   2788  N   SER A 191     -42.427  14.226  -6.565  1.00  9.16           N
ATOM   2789  H   SER A 191     -43.012  15.033  -6.645  1.00  9.16           H
ATOM   2790  CA  SER A 191     -41.231  14.485  -5.776  1.00 27.04           C
ATOM   2791  HA  SER A 191     -41.150  13.741  -5.113  1.00 27.04           H
ATOM   2792  C   SER A 191     -41.383  15.868  -5.139  1.00 24.89           C
ATOM   2793  O   SER A 191     -42.031  16.735  -5.713  1.00 23.50           O
ATOM   2794  CB  SER A 191     -40.015  14.571  -6.703  1.00 24.91           C
ATOM   2795 1HB  SER A 191     -40.227  15.119  -7.512  1.00 24.91           H
ATOM   2796 2HB  SER A 191     -39.234  14.971  -6.224  1.00 24.91           H
ATOM   2797  OG  SER A 191     -39.611  13.304  -7.160  1.00 24.86           O
ATOM   2798  HG  SER A 191     -39.519  12.710  -6.415  1.00 24.86           H
ATOM   2799  N   TYR A 192     -40.670  16.062  -4.039  1.00  4.82           N
ATOM   2800  H   TYR A 192     -40.470  15.252  -3.488  1.00  4.82           H
ATOM   2801  CA  TYR A 192     -40.142  17.337  -3.542  1.00 19.30           C
ATOM   2802  HA  TYR A 192     -39.761  16.984  -2.688  1.00 19.30           H
ATOM   2803  C   TYR A 192     -41.071  18.454  -3.018  1.00 17.99           C
ATOM   2804  O   TYR A 192     -41.850  19.061  -3.725  1.00 17.26           O
ATOM   2805  CB  TYR A 192     -39.118  17.896  -4.539  1.00 18.40           C
ATOM   2806 1HB  TYR A 192     -39.547  17.962  -5.440  1.00 18.40           H
ATOM   2807 2HB  TYR A 192     -38.837  18.807  -4.236  1.00 18.40           H
ATOM   2808  CG  TYR A 192     -37.878  17.036  -4.667  1.00 18.62           C
ATOM   2809  CD1 TYR A 192     -36.960  16.981  -3.611  1.00 19.07           C
ATOM   2810  HD1 TYR A 192     -37.104  17.539  -2.793  1.00 19.07           H
ATOM   2811  CD2 TYR A 192     -37.671  16.251  -5.817  1.00 19.88           C
ATOM   2812  HD2 TYR A 192     -38.324  16.290  -6.573  1.00 19.88           H
ATOM   2813  CE1 TYR A 192     -35.839  16.143  -3.701  1.00 21.26           C
ATOM   2814  HE1 TYR A 192     -35.184  16.106  -2.946  1.00 21.26           H
ATOM   2815  CE2 TYR A 192     -36.547  15.412  -5.903  1.00 23.35           C
ATOM   2816  HE2 TYR A 192     -36.401  14.855  -6.720  1.00 23.35           H
ATOM   2817  CZ  TYR A 192     -35.631  15.356  -4.845  1.00 24.94           C
ATOM   2818  OH  TYR A 192     -34.549  14.550  -4.917  1.00 24.59           O
ATOM   2819  HH  TYR A 192     -34.832  13.636  -4.934  1.00 24.59           H
ATOM   2820  N   MET A 193     -40.737  18.833  -1.823  1.00 12.84           N
ATOM   2821  H   MET A 193     -40.725  18.093  -1.151  1.00 12.84           H
ATOM   2822  CA  MET A 193     -40.373  20.148  -1.272  1.00 22.81           C
ATOM   2823  HA  MET A 193     -39.570  19.826  -0.771  1.00 22.81           H
ATOM   2824  C   MET A 193     -41.305  20.769  -0.223  1.00 21.92           C
ATOM   2825  O   MET A 193     -42.469  21.056  -0.457  1.00 22.07           O
ATOM   2826  CB  MET A 193     -39.956  21.195  -2.319  1.00 22.55           C
ATOM   2827 1HB  MET A 193     -40.568  21.123  -3.106  1.00 22.55           H
ATOM   2828 2HB  MET A 193     -40.039  22.105  -1.914  1.00 22.55           H
ATOM   2829  CG  MET A 193     -38.512  21.004  -2.802  1.00 22.14           C
ATOM   2830 1HG  MET A 193     -38.497  20.073  -3.167  1.00 22.14           H
ATOM   2831 2HG  MET A 193     -38.417  21.658  -3.552  1.00 22.14           H
ATOM   2832  SD  MET A 193     -37.241  21.249  -1.529  1.00 20.99           S
ATOM   2833  CE  MET A 193     -35.891  21.858  -2.557  1.00 20.12           C
ATOM   2834 1HE  MET A 193     -35.080  22.053  -2.005  1.00 20.12           H
ATOM   2835 2HE  MET A 193     -36.151  22.701  -3.028  1.00 20.12           H
ATOM   2836 3HE  MET A 193     -35.636  21.184  -3.251  1.00 20.12           H
ATOM   2837  N   ALA A 194     -40.638  21.067   0.878  1.00  8.82           N
ATOM   2838  H   ALA A 194     -39.942  20.401   1.148  1.00  8.82           H
ATOM   2839  CA  ALA A 194     -40.767  22.225   1.758  1.00 24.38           C
ATOM   2840  HA  ALA A 194     -40.349  21.888   2.601  1.00 24.38           H
ATOM   2841  C   ALA A 194     -42.173  22.631   2.235  1.00 23.38           C
ATOM   2842  O   ALA A 194     -42.911  23.355   1.570  1.00 22.30           O
ATOM   2843  CB  ALA A 194     -40.009  23.395   1.115  1.00 22.87           C
ATOM   2844 1HB  ALA A 194     -39.099  23.110   0.813  1.00 22.87           H
ATOM   2845 2HB  ALA A 194     -39.895  24.148   1.763  1.00 22.87           H
ATOM   2846 3HB  ALA A 194     -40.501  23.747   0.319  1.00 22.87           H
ATOM   2847  N   ARG A 195     -42.443  22.295   3.483  1.00  9.17           N
ATOM   2848  H   ARG A 195     -41.985  21.493   3.868  1.00  9.17           H
ATOM   2849  CA  ARG A 195     -43.380  23.037   4.335  1.00 21.96           C
ATOM   2850  HA  ARG A 195     -44.180  23.232   3.767  1.00 21.96           H
ATOM   2851  C   ARG A 195     -42.731  24.342   4.805  1.00 20.60           C
ATOM   2852  O   ARG A 195     -41.697  24.318   5.463  1.00 19.85           O
ATOM   2853  CB  ARG A 195     -43.795  22.189   5.548  1.00 21.49           C
ATOM   2854 1HB  ARG A 195     -43.114  21.469   5.681  1.00 21.49           H
ATOM   2855 2HB  ARG A 195     -43.819  22.778   6.355  1.00 21.49           H
ATOM   2856  CG  ARG A 195     -45.168  21.532   5.390  1.00 21.94           C
ATOM   2857 1HG  ARG A 195     -45.859  22.239   5.242  1.00 21.94           H
ATOM   2858 2HG  ARG A 195     -45.151  20.912   4.606  1.00 21.94           H
ATOM   2859  CD  ARG A 195     -45.512  20.742   6.655  1.00 21.88           C
ATOM   2860 1HD  ARG A 195     -44.907  19.949   6.730  1.00 21.88           H
ATOM   2861 2HD  ARG A 195     -45.397  21.327   7.458  1.00 21.88           H
ATOM   2862  NE  ARG A 195     -46.905  20.255   6.640  1.00 22.07           N
ATOM   2863  HE  ARG A 195     -47.493  20.576   5.897  1.00 22.07           H
ATOM   2864  CZ  ARG A 195     -47.445  19.429   7.525  1.00 22.40           C
ATOM   2865  NH1 ARG A 195     -46.745  18.922   8.502  1.00 20.43           N
ATOM   2866 1HH1 ARG A 195     -45.777  19.154   8.596  1.00 20.43           H
ATOM   2867 2HH1 ARG A 195     -47.176  18.301   9.156  1.00 20.43           H
ATOM   2868  NH2 ARG A 195     -48.701  19.105   7.438  1.00 19.77           N
ATOM   2869 1HH2 ARG A 195     -49.264  19.479   6.701  1.00 19.77           H
ATOM   2870 2HH2 ARG A 195     -49.104  18.481   8.108  1.00 19.77           H
ATOM   2871  N   GLY A 196     -43.395  25.436   4.508  1.00  9.36           N
ATOM   2872  H   GLY A 196     -43.961  25.419   3.684  1.00  9.36           H
ATOM   2873  CA  GLY A 196     -43.375  26.668   5.277  1.00 26.66           C
ATOM   2874 1HA  GLY A 196     -42.935  26.498   6.159  1.00 26.66           H
ATOM   2875 2HA  GLY A 196     -42.858  27.361   4.774  1.00 26.66           H
ATOM   2876  C   GLY A 196     -44.828  27.096   5.463  1.00 25.39           C
ATOM   2877  O   GLY A 196     -45.571  27.161   4.488  1.00 23.96           O
ATOM   2878  N   ASP A 197     -45.220  27.282   6.709  1.00  9.02           N
ATOM   2879  H   ASP A 197     -44.512  27.208   7.411  1.00  9.02           H
ATOM   2880  CA  ASP A 197     -46.569  27.584   7.181  1.00 24.50           C
ATOM   2881  HA  ASP A 197     -47.121  26.799   6.899  1.00 24.50           H
ATOM   2882  C   ASP A 197     -47.174  28.856   6.558  1.00 22.65           C
ATOM   2883  O   ASP A 197     -46.477  29.850   6.381  1.00 21.72           O
ATOM   2884  CB  ASP A 197     -46.488  27.787   8.698  1.00 23.19           C
ATOM   2885 1HB  ASP A 197     -45.804  28.490   8.892  1.00 23.19           H
ATOM   2886 2HB  ASP A 197     -47.381  28.090   9.030  1.00 23.19           H
ATOM   2887  CG  ASP A 197     -46.100  26.510   9.441  1.00 22.21           C
ATOM   2888  OD1 ASP A 197     -46.814  25.508   9.234  1.00 22.92           O
ATOM   2889  OD2 ASP A 197     -45.085  26.551  10.174  1.00 24.68           O
ATOM   2890  N   PHE A 198     -48.483  28.870   6.335  1.00  4.88           N
ATOM   2891  H   PHE A 198     -48.854  28.295   5.605  1.00  4.88           H
ATOM   2892  CA  PHE A 198     -49.406  29.699   7.121  1.00 18.99           C
ATOM   2893  HA  PHE A 198     -49.196  29.399   8.052  1.00 18.99           H
ATOM   2894  C   PHE A 198     -50.880  29.396   6.793  1.00 17.53           C
ATOM   2895  O   PHE A 198     -51.246  28.930   5.718  1.00 17.03           O
ATOM   2896  CB  PHE A 198     -49.123  31.213   7.048  1.00 18.44           C
ATOM   2897 1HB  PHE A 198     -48.398  31.377   6.379  1.00 18.44           H
ATOM   2898 2HB  PHE A 198     -49.956  31.686   6.760  1.00 18.44           H
ATOM   2899  CG  PHE A 198     -48.680  31.780   8.398  1.00 19.15           C
ATOM   2900  CD1 PHE A 198     -49.636  32.182   9.347  1.00 19.49           C
ATOM   2901  HD1 PHE A 198     -50.610  32.139   9.123  1.00 19.49           H
ATOM   2902  CD2 PHE A 198     -47.315  31.849   8.726  1.00 22.09           C
ATOM   2903  HD2 PHE A 198     -46.628  31.570   8.055  1.00 22.09           H
ATOM   2904  CE1 PHE A 198     -49.226  32.645  10.613  1.00 21.99           C
ATOM   2905  HE1 PHE A 198     -49.910  32.934  11.283  1.00 21.99           H
ATOM   2906  CE2 PHE A 198     -46.909  32.309   9.995  1.00 23.56           C
ATOM   2907  HE2 PHE A 198     -45.936  32.354  10.220  1.00 23.56           H
ATOM   2908  CZ  PHE A 198     -47.860  32.702  10.939  1.00 25.68           C
ATOM   2909  HZ  PHE A 198     -47.571  33.022  11.841  1.00 25.68           H
ATOM   2910  N   SER A 199     -51.682  29.652   7.790  1.00  8.93           N
ATOM   2911  H   SER A 199     -51.300  30.235   8.507  1.00  8.93           H
ATOM   2912  CA  SER A 199     -53.056  29.211   8.011  1.00 21.90           C
ATOM   2913  HA  SER A 199     -53.209  28.383   7.472  1.00 21.90           H
ATOM   2914  C   SER A 199     -54.119  30.215   7.524  1.00 21.06           C
ATOM   2915  O   SER A 199     -53.877  31.415   7.499  1.00 20.72           O
ATOM   2916  CB  SER A 199     -53.135  29.024   9.538  1.00 21.42           C
ATOM   2917 1HB  SER A 199     -52.478  28.333   9.841  1.00 21.42           H
ATOM   2918 2HB  SER A 199     -52.951  29.888  10.007  1.00 21.42           H
ATOM   2919  OG  SER A 199     -54.378  28.597   9.996  1.00 21.31           O
ATOM   2920  HG  SER A 199     -54.975  28.499   9.254  1.00 21.31           H
ATOM   2921  N   MET A 200     -55.320  29.701   7.301  1.00 11.27           N
ATOM   2922  H   MET A 200     -55.313  28.775   6.922  1.00 11.27           H
ATOM   2923  CA  MET A 200     -56.668  30.266   7.518  1.00 20.96           C
ATOM   2924  HA  MET A 200     -57.143  29.388   7.582  1.00 20.96           H
ATOM   2925  C   MET A 200     -57.438  30.950   6.365  1.00 21.24           C
ATOM   2926  O   MET A 200     -57.157  32.065   5.952  1.00 20.51           O
ATOM   2927  CB  MET A 200     -56.739  31.084   8.820  1.00 20.21           C
ATOM   2928 1HB  MET A 200     -55.957  31.706   8.854  1.00 20.21           H
ATOM   2929 2HB  MET A 200     -57.587  31.614   8.822  1.00 20.21           H
ATOM   2930  CG  MET A 200     -56.713  30.192  10.068  1.00 19.53           C
ATOM   2931 1HG  MET A 200     -56.196  29.382   9.790  1.00 19.53           H
ATOM   2932 2HG  MET A 200     -56.185  30.711  10.740  1.00 19.53           H
ATOM   2933  SD  MET A 200     -58.339  29.759  10.693  1.00 18.50           S
ATOM   2934  CE  MET A 200     -58.333  30.735  12.206  1.00 17.21           C
ATOM   2935 1HE  MET A 200     -59.189  30.620  12.710  1.00 17.21           H
ATOM   2936 2HE  MET A 200     -58.224  31.708  12.004  1.00 17.21           H
ATOM   2937 3HE  MET A 200     -57.583  30.460  12.807  1.00 17.21           H
ATOM   2938  N   GLN A 201     -58.526  30.245   6.013  1.00 10.32           N
ATOM   2939  H   GLN A 201     -58.344  29.282   5.812  1.00 10.32           H
ATOM   2940  CA  GLN A 201     -59.947  30.639   5.869  1.00 26.21           C
ATOM   2941  HA  GLN A 201     -60.313  29.850   5.375  1.00 26.21           H
ATOM   2942  C   GLN A 201     -60.312  31.804   4.925  1.00 24.96           C
ATOM   2943  O   GLN A 201     -59.947  32.941   5.155  1.00 25.28           O
ATOM   2944  CB  GLN A 201     -60.559  30.826   7.269  1.00 25.41           C
ATOM   2945 1HB  GLN A 201     -59.907  31.320   7.844  1.00 25.41           H
ATOM   2946 2HB  GLN A 201     -61.401  31.359   7.186  1.00 25.41           H
ATOM   2947  CG  GLN A 201     -60.887  29.479   7.933  1.00 26.86           C
ATOM   2948 1HG  GLN A 201     -61.604  29.030   7.400  1.00 26.86           H
ATOM   2949 2HG  GLN A 201     -60.062  28.914   7.926  1.00 26.86           H
ATOM   2950  CD  GLN A 201     -61.370  29.593   9.374  1.00 24.69           C
ATOM   2951  OE1 GLN A 201     -61.205  30.592  10.048  1.00 25.08           O
ATOM   2952  NE2 GLN A 201     -61.957  28.552   9.930  1.00 27.57           N
ATOM   2953 1HE2 GLN A 201     -62.254  28.596  10.884  1.00 27.57           H
ATOM   2954 2HE2 GLN A 201     -62.105  27.718   9.398  1.00 27.57           H
ATOM   2955  N   GLN A 202     -60.981  31.544   3.834  1.00 10.40           N
ATOM   2956  H   GLN A 202     -60.416  31.612   3.011  1.00 10.40           H
ATOM   2957  CA  GLN A 202     -62.390  31.170   3.532  1.00 27.02           C
ATOM   2958  HA  GLN A 202     -62.212  30.816   2.614  1.00 27.02           H
ATOM   2959  C   GLN A 202     -63.382  32.354   3.451  1.00 25.48           C
ATOM   2960  O   GLN A 202     -63.617  33.062   4.417  1.00 24.38           O
ATOM   2961  CB  GLN A 202     -63.009  30.014   4.352  1.00 24.98           C
ATOM   2962 1HB  GLN A 202     -62.547  29.975   5.238  1.00 24.98           H
ATOM   2963 2HB  GLN A 202     -63.980  30.211   4.490  1.00 24.98           H
ATOM   2964  CG  GLN A 202     -62.891  28.629   3.689  1.00 24.60           C
ATOM   2965 1HG  GLN A 202     -63.156  28.713   2.728  1.00 24.60           H
ATOM   2966 2HG  GLN A 202     -61.939  28.329   3.748  1.00 24.60           H
ATOM   2967  CD  GLN A 202     -63.775  27.559   4.341  1.00 22.82           C
ATOM   2968  OE1 GLN A 202     -64.556  27.806   5.239  1.00 21.93           O
ATOM   2969  NE2 GLN A 202     -63.699  26.321   3.894  1.00 25.40           N
ATOM   2970 1HE2 GLN A 202     -64.277  25.609   4.293  1.00 25.40           H
ATOM   2971 2HE2 GLN A 202     -63.064  26.094   3.156  1.00 25.40           H
ATOM   2972  N   HIS A 203     -64.039  32.385   2.300  1.00  7.21           N
ATOM   2973  H   HIS A 203     -63.492  32.077   1.522  1.00  7.21           H
ATOM   2974  CA  HIS A 203     -65.410  32.780   1.932  1.00 25.52           C
ATOM   2975  HA  HIS A 203     -65.350  32.486   0.978  1.00 25.52           H
ATOM   2976  C   HIS A 203     -65.818  34.254   1.750  1.00 23.72           C
ATOM   2977  O   HIS A 203     -65.716  35.081   2.646  1.00 22.98           O
ATOM   2978  CB  HIS A 203     -66.438  32.022   2.786  1.00 23.58           C
ATOM   2979 1HB  HIS A 203     -66.120  32.000   3.734  1.00 23.58           H
ATOM   2980 2HB  HIS A 203     -67.315  32.500   2.739  1.00 23.58           H
ATOM   2981  CG  HIS A 203     -66.648  30.596   2.322  1.00 24.13           C
ATOM   2982  ND1 HIS A 203     -67.032  30.206   1.061  1.00 24.28           N
ATOM   2983  HD1 HIS A 203     -67.213  30.814   0.288  1.00 24.28           H
ATOM   2984  CD2 HIS A 203     -66.525  29.461   3.071  1.00 25.83           C
ATOM   2985  HD2 HIS A 203     -66.267  29.416   4.036  1.00 25.83           H
ATOM   2986  CE1 HIS A 203     -67.122  28.867   1.047  1.00 26.14           C
ATOM   2987  HE1 HIS A 203     -67.376  28.320   0.249  1.00 26.14           H
ATOM   2988  NE2 HIS A 203     -66.825  28.370   2.244  1.00 27.58           N
ATOM   2989  N   GLY A 204     -66.458  34.492   0.623  1.00  9.79           N
ATOM   2990  H   GLY A 204     -66.087  34.090  -0.214  1.00  9.79           H
ATOM   2991  CA  GLY A 204     -67.673  35.302   0.507  1.00 28.94           C
ATOM   2992 1HA  GLY A 204     -68.436  34.660   0.427  1.00 28.94           H
ATOM   2993 2HA  GLY A 204     -67.756  35.814   1.362  1.00 28.94           H
ATOM   2994  C   GLY A 204     -67.726  36.290  -0.673  1.00 27.75           C
ATOM   2995  O   GLY A 204     -67.257  37.412  -0.554  1.00 25.71           O
ATOM   2996  N   GLN A 205     -68.365  35.901  -1.776  1.00  7.20           N
ATOM   2997  H   GLN A 205     -68.449  34.914  -1.911  1.00  7.20           H
ATOM   2998  CA  GLN A 205     -68.966  36.755  -2.826  1.00 23.40           C
ATOM   2999  HA  GLN A 205     -68.286  37.412  -3.152  1.00 23.40           H
ATOM   3000  C   GLN A 205     -70.171  37.550  -2.251  1.00 22.01           C
ATOM   3001  O   GLN A 205     -70.580  37.195  -1.147  1.00 21.06           O
ATOM   3002  CB  GLN A 205     -69.404  35.807  -3.952  1.00 22.07           C
ATOM   3003 1HB  GLN A 205     -69.739  34.962  -3.536  1.00 22.07           H
ATOM   3004 2HB  GLN A 205     -70.146  36.246  -4.459  1.00 22.07           H
ATOM   3005  CG  GLN A 205     -68.299  35.441  -4.948  1.00 22.10           C
ATOM   3006 1HG  GLN A 205     -67.805  36.272  -5.203  1.00 22.10           H
ATOM   3007 2HG  GLN A 205     -67.669  34.799  -4.511  1.00 22.10           H
ATOM   3008  CD  GLN A 205     -68.852  34.796  -6.213  1.00 20.84           C
ATOM   3009  OE1 GLN A 205     -70.035  34.566  -6.369  1.00 23.45           O
ATOM   3010  NE2 GLN A 205     -68.018  34.488  -7.181  1.00 27.56           N
ATOM   3011 1HE2 GLN A 205     -68.361  34.073  -8.024  1.00 27.56           H
ATOM   3012 2HE2 GLN A 205     -67.040  34.668  -7.075  1.00 27.56           H
ATOM   3013  N   PRO A 206     -70.817  38.563  -2.900  1.00  9.13           N
ATOM   3014  CA  PRO A 206     -71.124  38.660  -4.347  1.00 25.92           C
ATOM   3015  HA  PRO A 206     -70.333  38.301  -4.843  1.00 25.92           H
ATOM   3016  C   PRO A 206     -71.338  40.081  -4.993  1.00 25.52           C
ATOM   3017  O   PRO A 206     -71.369  41.097  -4.306  1.00 24.45           O
ATOM   3018  CB  PRO A 206     -72.457  37.899  -4.370  1.00 23.26           C
ATOM   3019 1HB  PRO A 206     -72.985  38.125  -5.189  1.00 23.26           H
ATOM   3020 2HB  PRO A 206     -72.307  36.911  -4.332  1.00 23.26           H
ATOM   3021  CG  PRO A 206     -73.165  38.398  -3.103  1.00 24.94           C
ATOM   3022 1HG  PRO A 206     -73.869  39.072  -3.328  1.00 24.94           H
ATOM   3023 2HG  PRO A 206     -73.579  37.638  -2.602  1.00 24.94           H
ATOM   3024  CD  PRO A 206     -72.049  39.037  -2.287  1.00 30.05           C
ATOM   3025 1HD  PRO A 206     -72.088  40.035  -2.334  1.00 30.05           H
ATOM   3026 2HD  PRO A 206     -72.084  38.747  -1.331  1.00 30.05           H
ATOM   3027  N   GLN A 207     -71.595  40.077  -6.310  1.00  8.35           N
ATOM   3028  H   GLN A 207     -71.105  39.370  -6.819  1.00  8.35           H
ATOM   3029  CA  GLN A 207     -72.479  40.935  -7.156  1.00 23.56           C
ATOM   3030  HA  GLN A 207     -72.217  40.645  -8.077  1.00 23.56           H
ATOM   3031  C   GLN A 207     -72.229  42.478  -7.266  1.00 22.35           C
ATOM   3032  O   GLN A 207     -71.806  43.098  -6.311  1.00 22.13           O
ATOM   3033  CB  GLN A 207     -73.931  40.602  -6.774  1.00 22.22           C
ATOM   3034 1HB  GLN A 207     -73.993  40.539  -5.778  1.00 22.22           H
ATOM   3035 2HB  GLN A 207     -74.524  41.339  -7.099  1.00 22.22           H
ATOM   3036  CG  GLN A 207     -74.418  39.275  -7.381  1.00 22.02           C
ATOM   3037 1HG  GLN A 207     -74.321  39.321  -8.375  1.00 22.02           H
ATOM   3038 2HG  GLN A 207     -73.852  38.531  -7.025  1.00 22.02           H
ATOM   3039  CD  GLN A 207     -75.875  38.968  -7.055  1.00 20.78           C
ATOM   3040  OE1 GLN A 207     -76.583  39.730  -6.432  1.00 22.40           O
ATOM   3041  NE2 GLN A 207     -76.401  37.840  -7.488  1.00 26.67           N
ATOM   3042 1HE2 GLN A 207     -77.361  37.631  -7.300  1.00 26.67           H
ATOM   3043 2HE2 GLN A 207     -75.840  37.193  -8.005  1.00 26.67           H
ATOM   3044  N   GLN A 208     -72.495  43.223  -8.354  1.00  9.98           N
ATOM   3045  H   GLN A 208     -72.100  44.140  -8.290  1.00  9.98           H
ATOM   3046  CA  GLN A 208     -73.226  43.018  -9.617  1.00 27.22           C
ATOM   3047  HA  GLN A 208     -72.874  42.163  -9.997  1.00 27.22           H
ATOM   3048  C   GLN A 208     -73.010  44.232 -10.576  1.00 26.16           C
ATOM   3049  O   GLN A 208     -72.786  45.337 -10.097  1.00 25.97           O
ATOM   3050  CB  GLN A 208     -74.738  42.971  -9.312  1.00 25.83           C
ATOM   3051 1HB  GLN A 208     -74.857  42.993  -8.319  1.00 25.83           H
ATOM   3052 2HB  GLN A 208     -75.163  43.781  -9.717  1.00 25.83           H
ATOM   3053  CG  GLN A 208     -75.472  41.734  -9.848  1.00 25.98           C
ATOM   3054 1HG  GLN A 208     -75.366  41.696 -10.842  1.00 25.98           H
ATOM   3055 2HG  GLN A 208     -75.073  40.914  -9.438  1.00 25.98           H
ATOM   3056  CD  GLN A 208     -76.955  41.771  -9.518  1.00 24.60           C
ATOM   3057  OE1 GLN A 208     -77.591  42.798  -9.593  1.00 24.09           O
ATOM   3058  NE2 GLN A 208     -77.584  40.666  -9.174  1.00 27.98           N
ATOM   3059 1HE2 GLN A 208     -78.565  40.688  -8.982  1.00 27.98           H
ATOM   3060 2HE2 GLN A 208     -77.080  39.805  -9.105  1.00 27.98           H
ATOM   3061  N   ARG A 209     -73.264  44.015 -11.876  1.00  6.00           N
ATOM   3062  H   ARG A 209     -73.061  43.089 -12.193  1.00  6.00           H
ATOM   3063  CA  ARG A 209     -73.804  44.939 -12.933  1.00 20.62           C
ATOM   3064  HA  ARG A 209     -73.807  44.365 -13.752  1.00 20.62           H
ATOM   3065  C   ARG A 209     -72.940  46.137 -13.389  1.00 19.11           C
ATOM   3066  O   ARG A 209     -72.271  46.741 -12.575  1.00 18.81           O
ATOM   3067  CB  ARG A 209     -75.204  45.399 -12.487  1.00 20.34           C
ATOM   3068 1HB  ARG A 209     -75.177  45.618 -11.512  1.00 20.34           H
ATOM   3069 2HB  ARG A 209     -75.456  46.216 -13.005  1.00 20.34           H
ATOM   3070  CG  ARG A 209     -76.270  44.320 -12.720  1.00 20.49           C
ATOM   3071 1HG  ARG A 209     -76.346  44.138 -13.700  1.00 20.49           H
ATOM   3072 2HG  ARG A 209     -76.000  43.482 -12.245  1.00 20.49           H
ATOM   3073  CD  ARG A 209     -77.629  44.779 -12.190  1.00 21.02           C
ATOM   3074 1HD  ARG A 209     -77.571  44.951 -11.207  1.00 21.02           H
ATOM   3075 2HD  ARG A 209     -77.912  45.616 -12.659  1.00 21.02           H
ATOM   3076  NE  ARG A 209     -78.657  43.755 -12.417  1.00 19.58           N
ATOM   3077  HE  ARG A 209     -78.343  42.863 -12.741  1.00 19.58           H
ATOM   3078  CZ  ARG A 209     -79.962  43.900 -12.233  1.00 21.51           C
ATOM   3079  NH1 ARG A 209     -80.470  45.026 -11.826  1.00 19.78           N
ATOM   3080 1HH1 ARG A 209     -79.873  45.807 -11.644  1.00 19.78           H
ATOM   3081 2HH1 ARG A 209     -81.458  45.110 -11.695  1.00 19.78           H
ATOM   3082  NH2 ARG A 209     -80.769  42.910 -12.456  1.00 19.25           N
ATOM   3083 1HH2 ARG A 209     -80.408  42.031 -12.768  1.00 19.25           H
ATOM   3084 2HH2 ARG A 209     -81.752  43.025 -12.316  1.00 19.25           H
ATOM   3085  N   MET A 210     -72.916  46.598 -14.609  1.00 13.82           N
ATOM   3086  H   MET A 210     -72.136  47.216 -14.707  1.00 13.82           H
ATOM   3087  CA  MET A 210     -73.641  46.528 -15.907  1.00 24.81           C
ATOM   3088  HA  MET A 210     -73.787  45.578 -16.183  1.00 24.81           H
ATOM   3089  C   MET A 210     -72.759  47.363 -16.882  1.00 24.12           C
ATOM   3090  O   MET A 210     -71.958  48.144 -16.394  1.00 24.22           O
ATOM   3091  CB  MET A 210     -74.998  47.246 -15.759  1.00 24.01           C
ATOM   3092 1HB  MET A 210     -74.999  47.727 -14.882  1.00 24.01           H
ATOM   3093 2HB  MET A 210     -75.079  47.909 -16.503  1.00 24.01           H
ATOM   3094  CG  MET A 210     -76.240  46.346 -15.799  1.00 24.48           C
ATOM   3095 1HG  MET A 210     -76.029  45.632 -16.466  1.00 24.48           H
ATOM   3096 2HG  MET A 210     -76.304  45.942 -14.887  1.00 24.48           H
ATOM   3097  SD  MET A 210     -77.720  47.255 -16.236  1.00 23.96           S
ATOM   3098  CE  MET A 210     -78.994  46.052 -15.836  1.00 21.82           C
ATOM   3099 1HE  MET A 210     -79.905  46.417 -16.029  1.00 21.82           H
ATOM   3100 2HE  MET A 210     -78.961  45.804 -14.868  1.00 21.82           H
ATOM   3101 3HE  MET A 210     -78.878  45.216 -16.372  1.00 21.82           H
ATOM   3102  N   SER A 211     -72.768  47.410 -18.185  1.00 10.93           N
ATOM   3103  H   SER A 211     -72.017  47.978 -18.520  1.00 10.93           H
ATOM   3104  CA  SER A 211     -73.550  46.879 -19.305  1.00 27.33           C
ATOM   3105  HA  SER A 211     -73.449  45.886 -19.252  1.00 27.33           H
ATOM   3106  C   SER A 211     -73.013  47.536 -20.611  1.00 25.83           C
ATOM   3107  O   SER A 211     -72.552  48.670 -20.560  1.00 25.01           O
ATOM   3108  CB  SER A 211     -75.032  47.292 -19.204  1.00 25.27           C
ATOM   3109 1HB  SER A 211     -75.514  47.089 -20.056  1.00 25.27           H
ATOM   3110 2HB  SER A 211     -75.480  46.818 -18.446  1.00 25.27           H
ATOM   3111  OG  SER A 211     -75.176  48.679 -18.968  1.00 25.14           O
ATOM   3112  HG  SER A 211     -75.209  49.144 -19.804  1.00 25.14           H
ATOM   3113  N   GLN A 212     -73.210  46.865 -21.736  1.00 11.21           N
ATOM   3114  H   GLN A 212     -73.072  45.876 -21.676  1.00 11.21           H
ATOM   3115  CA  GLN A 212     -73.605  47.371 -23.068  1.00 26.06           C
ATOM   3116  HA  GLN A 212     -73.846  46.471 -23.430  1.00 26.06           H
ATOM   3117  C   GLN A 212     -72.579  47.844 -24.140  1.00 24.20           C
ATOM   3118  O   GLN A 212     -71.920  48.858 -23.990  1.00 23.67           O
ATOM   3119  CB  GLN A 212     -74.766  48.376 -22.937  1.00 24.64           C
ATOM   3120 1HB  GLN A 212     -74.612  48.949 -22.132  1.00 24.64           H
ATOM   3121 2HB  GLN A 212     -74.794  48.950 -23.755  1.00 24.64           H
ATOM   3122  CG  GLN A 212     -76.116  47.669 -22.786  1.00 25.49           C
ATOM   3123 1HG  GLN A 212     -76.244  47.061 -23.570  1.00 25.49           H
ATOM   3124 2HG  GLN A 212     -76.098  47.129 -21.945  1.00 25.49           H
ATOM   3125  CD  GLN A 212     -77.307  48.616 -22.718  1.00 24.19           C
ATOM   3126  OE1 GLN A 212     -77.213  49.813 -22.906  1.00 24.25           O
ATOM   3127  NE2 GLN A 212     -78.495  48.104 -22.476  1.00 27.28           N
ATOM   3128 1HE2 GLN A 212     -79.299  48.698 -22.449  1.00 27.28           H
ATOM   3129 2HE2 GLN A 212     -78.593  47.121 -22.319  1.00 27.28           H
ATOM   3130  N   PHE A 213     -72.677  47.142 -25.274  1.00  5.86           N
ATOM   3131  H   PHE A 213     -72.762  46.156 -25.134  1.00  5.86           H
ATOM   3132  CA  PHE A 213     -72.683  47.553 -26.710  1.00 21.16           C
ATOM   3133  HA  PHE A 213     -72.654  46.662 -27.163  1.00 21.16           H
ATOM   3134  C   PHE A 213     -71.443  48.264 -27.311  1.00 19.59           C
ATOM   3135  O   PHE A 213     -70.823  49.076 -26.653  1.00 18.67           O
ATOM   3136  CB  PHE A 213     -73.965  48.360 -26.982  1.00 19.69           C
ATOM   3137 1HB  PHE A 213     -74.106  48.987 -26.216  1.00 19.69           H
ATOM   3138 2HB  PHE A 213     -73.830  48.885 -27.822  1.00 19.69           H
ATOM   3139  CG  PHE A 213     -75.239  47.537 -27.149  1.00 20.20           C
ATOM   3140  CD1 PHE A 213     -75.649  47.135 -28.424  1.00 20.83           C
ATOM   3141  HD1 PHE A 213     -75.101  47.381 -29.224  1.00 20.83           H
ATOM   3142  CD2 PHE A 213     -76.027  47.202 -26.038  1.00 23.52           C
ATOM   3143  HD2 PHE A 213     -75.753  47.502 -25.124  1.00 23.52           H
ATOM   3144  CE1 PHE A 213     -76.826  46.388 -28.586  1.00 22.42           C
ATOM   3145  HE1 PHE A 213     -77.115  46.107 -29.501  1.00 22.42           H
ATOM   3146  CE2 PHE A 213     -77.199  46.447 -26.204  1.00 24.26           C
ATOM   3147  HE2 PHE A 213     -77.751  46.204 -25.406  1.00 24.26           H
ATOM   3148  CZ  PHE A 213     -77.597  46.035 -27.474  1.00 26.36           C
ATOM   3149  HZ  PHE A 213     -78.428  45.491 -27.590  1.00 26.36           H
ATOM   3150  N   SER A 214     -71.079  48.174 -28.571  1.00 10.71           N
ATOM   3151  H   SER A 214     -70.454  48.922 -28.795  1.00 10.71           H
ATOM   3152  CA  SER A 214     -71.292  47.328 -29.766  1.00 28.12           C
ATOM   3153  HA  SER A 214     -70.957  46.421 -29.512  1.00 28.12           H
ATOM   3154  C   SER A 214     -70.563  48.029 -30.935  1.00 26.35           C
ATOM   3155  O   SER A 214     -70.467  49.252 -30.902  1.00 25.50           O
ATOM   3156  CB  SER A 214     -72.768  47.228 -30.197  1.00 26.31           C
ATOM   3157 1HB  SER A 214     -72.848  46.759 -31.076  1.00 26.31           H
ATOM   3158 2HB  SER A 214     -73.304  46.740 -29.508  1.00 26.31           H
ATOM   3159  OG  SER A 214     -73.356  48.507 -30.353  1.00 26.14           O
ATOM   3160  HG  SER A 214     -72.669  49.172 -30.388  1.00 26.14           H
ATOM   3161  N   GLN A 215     -70.196  47.288 -31.976  1.00  7.51           N
ATOM   3162  H   GLN A 215     -70.193  46.298 -31.838  1.00  7.51           H
ATOM   3163  CA  GLN A 215     -69.788  47.769 -33.326  1.00 24.16           C
ATOM   3164  HA  GLN A 215     -69.602  46.917 -33.816  1.00 24.16           H
ATOM   3165  C   GLN A 215     -68.461  48.565 -33.398  1.00 22.88           C
ATOM   3166  O   GLN A 215     -68.154  49.342 -32.516  1.00 22.13           O
ATOM   3167  CB  GLN A 215     -70.949  48.565 -33.965  1.00 22.62           C
ATOM   3168 1HB  GLN A 215     -71.249  49.268 -33.320  1.00 22.62           H
ATOM   3169 2HB  GLN A 215     -70.617  49.000 -34.802  1.00 22.62           H
ATOM   3170  CG  GLN A 215     -72.157  47.689 -34.321  1.00 22.97           C
ATOM   3171 1HG  GLN A 215     -71.884  47.050 -35.040  1.00 22.97           H
ATOM   3172 2HG  GLN A 215     -72.429  47.178 -33.506  1.00 22.97           H
ATOM   3173  CD  GLN A 215     -73.366  48.482 -34.816  1.00 22.04           C
ATOM   3174  OE1 GLN A 215     -73.416  49.696 -34.804  1.00 24.27           O
ATOM   3175  NE2 GLN A 215     -74.409  47.814 -35.267  1.00 28.17           N
ATOM   3176 1HE2 GLN A 215     -75.217  48.307 -35.589  1.00 28.17           H
ATOM   3177 2HE2 GLN A 215     -74.392  46.814 -35.287  1.00 28.17           H
ATOM   3178  N   GLY A 216     -67.603  48.466 -34.370  1.00  9.53           N
ATOM   3179  H   GLY A 216     -66.713  48.858 -34.137  1.00  9.53           H
ATOM   3180  CA  GLY A 216     -67.637  47.915 -35.725  1.00 27.54           C
ATOM   3181 1HA  GLY A 216     -67.332  46.963 -35.695  1.00 27.54           H
ATOM   3182 2HA  GLY A 216     -68.576  47.954 -36.067  1.00 27.54           H
ATOM   3183  C   GLY A 216     -66.694  48.770 -36.598  1.00 26.22           C
ATOM   3184  O   GLY A 216     -66.684  49.982 -36.449  1.00 24.84           O
ATOM   3185  N   GLN A 217     -65.965  48.123 -37.483  1.00  8.98           N
ATOM   3186  H   GLN A 217     -65.814  47.152 -37.296  1.00  8.98           H
ATOM   3187  CA  GLN A 217     -65.340  48.645 -38.717  1.00 25.61           C
ATOM   3188  HA  GLN A 217     -64.838  47.812 -38.949  1.00 25.61           H
ATOM   3189  C   GLN A 217     -64.185  49.683 -38.689  1.00 24.89           C
ATOM   3190  O   GLN A 217     -64.291  50.772 -38.161  1.00 25.02           O
ATOM   3191  CB  GLN A 217     -66.430  49.059 -39.720  1.00 24.37           C
ATOM   3192 1HB  GLN A 217     -67.231  49.381 -39.216  1.00 24.37           H
ATOM   3193 2HB  GLN A 217     -66.079  49.797 -40.296  1.00 24.37           H
ATOM   3194  CG  GLN A 217     -66.848  47.892 -40.615  1.00 25.25           C
ATOM   3195 1HG  GLN A 217     -66.042  47.555 -41.102  1.00 25.25           H
ATOM   3196 2HG  GLN A 217     -67.219  47.163 -40.040  1.00 25.25           H
ATOM   3197  CD  GLN A 217     -67.906  48.293 -41.640  1.00 23.66           C
ATOM   3198  OE1 GLN A 217     -68.935  48.854 -41.312  1.00 25.26           O
ATOM   3199  NE2 GLN A 217     -67.704  47.998 -42.902  1.00 28.79           N
ATOM   3200 1HE2 GLN A 217     -68.393  48.234 -43.587  1.00 28.79           H
ATOM   3201 2HE2 GLN A 217     -66.861  47.537 -43.179  1.00 28.79           H
ATOM   3202  N   GLU A 218     -63.165  49.298 -39.419  1.00 11.14           N
ATOM   3203  H   GLU A 218     -62.877  48.353 -39.266  1.00 11.14           H
ATOM   3204  CA  GLU A 218     -62.372  50.025 -40.427  1.00 25.28           C
ATOM   3205  HA  GLU A 218     -61.658  49.330 -40.518  1.00 25.28           H
ATOM   3206  C   GLU A 218     -61.553  51.284 -40.070  1.00 23.49           C
ATOM   3207  O   GLU A 218     -62.076  52.325 -39.702  1.00 23.00           O
ATOM   3208  CB  GLU A 218     -63.222  50.295 -41.687  1.00 24.50           C
ATOM   3209 1HB  GLU A 218     -64.097  50.690 -41.407  1.00 24.50           H
ATOM   3210 2HB  GLU A 218     -62.735  50.944 -42.272  1.00 24.50           H
ATOM   3211  CG  GLU A 218     -63.495  49.012 -42.493  1.00 24.65           C
ATOM   3212 1HG  GLU A 218     -62.619  48.651 -42.813  1.00 24.65           H
ATOM   3213 2HG  GLU A 218     -63.928  48.346 -41.885  1.00 24.65           H
ATOM   3214  CD  GLU A 218     -64.409  49.214 -43.715  1.00 24.19           C
ATOM   3215  OE1 GLU A 218     -64.748  48.178 -44.339  1.00 24.32           O
ATOM   3216  OE2 GLU A 218     -64.780  50.360 -44.018  1.00 29.79           O
ATOM   3217  N   GLY A 219     -60.286  51.224 -40.398  1.00 13.49           N
ATOM   3218  H   GLY A 219     -59.705  50.520 -39.989  1.00 13.49           H
ATOM   3219  CA  GLY A 219     -59.706  52.170 -41.352  1.00 29.53           C
ATOM   3220 1HA  GLY A 219     -59.180  51.622 -42.002  1.00 29.53           H
ATOM   3221 2HA  GLY A 219     -60.477  52.598 -41.823  1.00 29.53           H
ATOM   3222  C   GLY A 219     -58.797  53.277 -40.803  1.00 28.87           C
ATOM   3223  O   GLY A 219     -59.274  54.265 -40.270  1.00 27.70           O
ATOM   3224  N   LEU A 220     -57.524  53.143 -41.098  1.00  6.20           N
ATOM   3225  H   LEU A 220     -57.145  52.224 -40.993  1.00  6.20           H
ATOM   3226  CA  LEU A 220     -56.586  54.176 -41.564  1.00 22.51           C
ATOM   3227  HA  LEU A 220     -55.736  53.664 -41.443  1.00 22.51           H
ATOM   3228  C   LEU A 220     -56.313  55.454 -40.723  1.00 21.10           C
ATOM   3229  O   LEU A 220     -57.190  56.255 -40.428  1.00 20.79           O
ATOM   3230  CB  LEU A 220     -56.953  54.553 -43.018  1.00 20.93           C
ATOM   3231 1HB  LEU A 220     -57.946  54.656 -43.075  1.00 20.93           H
ATOM   3232 2HB  LEU A 220     -56.514  55.424 -43.237  1.00 20.93           H
ATOM   3233  CG  LEU A 220     -56.516  53.516 -44.071  1.00 21.10           C
ATOM   3234  HG  LEU A 220     -56.701  52.609 -43.692  1.00 21.10           H
ATOM   3235  CD1 LEU A 220     -57.301  53.695 -45.364  1.00 22.70           C
ATOM   3236 1HD1 LEU A 220     -57.020  53.024 -46.050  1.00 22.70           H
ATOM   3237 2HD1 LEU A 220     -57.155  54.607 -45.749  1.00 22.70           H
ATOM   3238 3HD1 LEU A 220     -58.282  53.581 -45.206  1.00 22.70           H
ATOM   3239  CD2 LEU A 220     -55.018  53.655 -44.398  1.00 28.36           C
ATOM   3240 1HD2 LEU A 220     -54.736  52.981 -45.081  1.00 28.36           H
ATOM   3241 2HD2 LEU A 220     -54.458  53.516 -43.581  1.00 28.36           H
ATOM   3242 3HD2 LEU A 220     -54.813  54.564 -44.760  1.00 28.36           H
ATOM   3243  N   ASN A 221     -55.026  55.700 -40.606  1.00  8.30           N
ATOM   3244  H   ASN A 221     -54.448  54.895 -40.472  1.00  8.30           H
ATOM   3245  CA  ASN A 221     -54.313  56.986 -40.643  1.00 26.83           C
ATOM   3246  HA  ASN A 221     -53.399  56.588 -40.720  1.00 26.83           H
ATOM   3247  C   ASN A 221     -54.166  57.857 -39.373  1.00 26.15           C
ATOM   3248  O   ASN A 221     -55.112  58.423 -38.848  1.00 24.07           O
ATOM   3249  CB  ASN A 221     -54.738  57.833 -41.866  1.00 24.03           C
ATOM   3250 1HB  ASN A 221     -55.717  57.701 -42.022  1.00 24.03           H
ATOM   3251 2HB  ASN A 221     -54.559  58.796 -41.666  1.00 24.03           H
ATOM   3252  CG  ASN A 221     -54.011  57.482 -43.152  1.00 21.18           C
ATOM   3253  OD1 ASN A 221     -53.023  56.769 -43.179  1.00 19.99           O
ATOM   3254  ND2 ASN A 221     -54.457  58.006 -44.272  1.00 22.08           N
ATOM   3255 1HD2 ASN A 221     -53.986  57.818 -45.134  1.00 22.08           H
ATOM   3256 2HD2 ASN A 221     -55.267  58.593 -44.262  1.00 22.08           H
ATOM   3257  N   GLN A 222     -52.889  58.078 -39.083  1.00 11.96           N
ATOM   3258  H   GLN A 222     -52.311  57.262 -39.054  1.00 11.96           H
ATOM   3259  CA  GLN A 222     -52.199  59.344 -38.799  1.00 30.55           C
ATOM   3260  HA  GLN A 222     -51.307  58.945 -38.586  1.00 30.55           H
ATOM   3261  C   GLN A 222     -52.560  60.162 -37.543  1.00 29.57           C
ATOM   3262  O   GLN A 222     -53.669  60.644 -37.380  1.00 28.61           O
ATOM   3263  CB  GLN A 222     -52.235  60.278 -40.030  1.00 28.48           C
ATOM   3264 1HB  GLN A 222     -53.172  60.307 -40.379  1.00 28.48           H
ATOM   3265 2HB  GLN A 222     -51.958  61.194 -39.741  1.00 28.48           H
ATOM   3266  CG  GLN A 222     -51.308  59.832 -41.173  1.00 28.81           C
ATOM   3267 1HG  GLN A 222     -50.374  59.771 -40.820  1.00 28.81           H
ATOM   3268 2HG  GLN A 222     -51.604  58.931 -41.490  1.00 28.81           H
ATOM   3269  CD  GLN A 222     -51.313  60.793 -42.369  1.00 26.32           C
ATOM   3270  OE1 GLN A 222     -51.948  61.828 -42.390  1.00 26.77           O
ATOM   3271  NE2 GLN A 222     -50.589  60.481 -43.426  1.00 29.85           N
ATOM   3272 1HE2 GLN A 222     -50.572  61.091 -44.218  1.00 29.85           H
ATOM   3273 2HE2 GLN A 222     -50.057  59.635 -43.435  1.00 29.85           H
ATOM   3274  N   GLY A 223     -51.528  60.506 -36.799  1.00 12.98           N
ATOM   3275  H   GLY A 223     -50.849  59.811 -36.562  1.00 12.98           H
ATOM   3276  CA  GLY A 223     -51.343  61.875 -36.308  1.00 29.46           C
ATOM   3277 1HA  GLY A 223     -50.517  62.231 -36.744  1.00 29.46           H
ATOM   3278 2HA  GLY A 223     -52.135  62.403 -36.614  1.00 29.46           H
ATOM   3279  C   GLY A 223     -51.205  62.023 -34.792  1.00 28.07           C
ATOM   3280  O   GLY A 223     -52.183  62.003 -34.066  1.00 26.17           O
ATOM   3281  N   ASN A 224     -49.969  62.267 -34.348  1.00  8.54           N
ATOM   3282  H   ASN A 224     -49.219  61.846 -34.858  1.00  8.54           H
ATOM   3283  CA  ASN A 224     -49.593  63.092 -33.185  1.00 26.78           C
ATOM   3284  HA  ASN A 224     -49.775  62.588 -32.341  1.00 26.78           H
ATOM   3285  C   ASN A 224     -50.425  64.405 -33.142  1.00 25.37           C
ATOM   3286  O   ASN A 224     -50.966  64.762 -34.187  1.00 23.88           O
ATOM   3287  CB  ASN A 224     -48.095  63.407 -33.409  1.00 24.49           C
ATOM   3288 1HB  ASN A 224     -47.869  63.210 -34.363  1.00 24.49           H
ATOM   3289 2HB  ASN A 224     -47.944  64.378 -33.224  1.00 24.49           H
ATOM   3290  CG  ASN A 224     -47.132  62.623 -32.541  1.00 22.04           C
ATOM   3291  OD1 ASN A 224     -47.497  61.877 -31.662  1.00 21.01           O
ATOM   3292  ND2 ASN A 224     -45.843  62.788 -32.757  1.00 23.72           N
ATOM   3293 1HD2 ASN A 224     -45.175  62.298 -32.196  1.00 23.72           H
ATOM   3294 2HD2 ASN A 224     -45.532  63.403 -33.482  1.00 23.72           H
ATOM   3295  N   PRO A 225     -50.478  65.238 -32.067  1.00  8.23           N
ATOM   3296  CA  PRO A 225     -49.553  65.360 -30.919  1.00 25.39           C
ATOM   3297  HA  PRO A 225     -49.219  64.450 -30.674  1.00 25.39           H
ATOM   3298  C   PRO A 225     -50.150  65.898 -29.575  1.00 25.09           C
ATOM   3299  O   PRO A 225     -51.325  66.231 -29.465  1.00 23.63           O
ATOM   3300  CB  PRO A 225     -48.560  66.384 -31.502  1.00 22.59           C
ATOM   3301 1HB  PRO A 225     -48.091  66.881 -30.772  1.00 22.59           H
ATOM   3302 2HB  PRO A 225     -47.885  65.932 -32.085  1.00 22.59           H
ATOM   3303  CG  PRO A 225     -49.437  67.334 -32.326  1.00 24.12           C
ATOM   3304 1HG  PRO A 225     -49.512  68.227 -31.883  1.00 24.12           H
ATOM   3305 2HG  PRO A 225     -49.071  67.449 -33.249  1.00 24.12           H
ATOM   3306  CD  PRO A 225     -50.790  66.638 -32.366  1.00 29.06           C
ATOM   3307 1HD  PRO A 225     -51.412  67.007 -31.676  1.00 29.06           H
ATOM   3308 2HD  PRO A 225     -51.213  66.711 -33.269  1.00 29.06           H
ATOM   3309  N   PHE A 226     -49.264  66.082 -28.605  1.00  5.34           N
ATOM   3310  H   PHE A 226     -48.548  65.386 -28.550  1.00  5.34           H
ATOM   3311  CA  PHE A 226     -49.170  67.156 -27.593  1.00 22.80           C
ATOM   3312  HA  PHE A 226     -48.390  66.765 -27.105  1.00 22.80           H
ATOM   3313  C   PHE A 226     -50.162  67.299 -26.408  1.00 21.43           C
ATOM   3314  O   PHE A 226     -51.332  67.614 -26.557  1.00 20.90           O
ATOM   3315  CB  PHE A 226     -48.920  68.506 -28.289  1.00 21.59           C
ATOM   3316 1HB  PHE A 226     -49.375  68.490 -29.179  1.00 21.59           H
ATOM   3317 2HB  PHE A 226     -49.317  69.229 -27.724  1.00 21.59           H
ATOM   3318  CG  PHE A 226     -47.449  68.842 -28.519  1.00 21.74           C
ATOM   3319  CD1 PHE A 226     -46.639  69.237 -27.448  1.00 21.54           C
ATOM   3320  HD1 PHE A 226     -47.032  69.307 -26.531  1.00 21.54           H
ATOM   3321  CD2 PHE A 226     -46.888  68.779 -29.803  1.00 23.61           C
ATOM   3322  HD2 PHE A 226     -47.458  68.522 -30.583  1.00 23.61           H
ATOM   3323  CE1 PHE A 226     -45.279  69.536 -27.646  1.00 22.71           C
ATOM   3324  HE1 PHE A 226     -44.713  69.815 -26.871  1.00 22.71           H
ATOM   3325  CE2 PHE A 226     -45.528  69.076 -29.998  1.00 24.56           C
ATOM   3326  HE2 PHE A 226     -45.136  69.023 -30.917  1.00 24.56           H
ATOM   3327  CZ  PHE A 226     -44.717  69.445 -28.918  1.00 26.47           C
ATOM   3328  HZ  PHE A 226     -43.746  69.641 -29.058  1.00 26.47           H
ATOM   3329  N   ILE A 227     -49.535  67.287 -25.239  1.00  9.83           N
ATOM   3330  H   ILE A 227     -48.889  66.533 -25.121  1.00  9.83           H
ATOM   3331  CA  ILE A 227     -49.632  68.205 -24.077  1.00 25.70           C
ATOM   3332  HA  ILE A 227     -48.894  67.789 -23.545  1.00 25.70           H
ATOM   3333  C   ILE A 227     -50.799  68.075 -23.071  1.00 24.42           C
ATOM   3334  O   ILE A 227     -51.964  68.303 -23.363  1.00 24.14           O
ATOM   3335  CB  ILE A 227     -49.326  69.684 -24.472  1.00 25.21           C
ATOM   3336  HB  ILE A 227     -49.946  69.893 -25.228  1.00 25.21           H
ATOM   3337  CG1 ILE A 227     -47.839  69.831 -24.868  1.00 25.32           C
ATOM   3338 1HG1 ILE A 227     -47.279  69.604 -24.071  1.00 25.32           H
ATOM   3339 2HG1 ILE A 227     -47.646  69.185 -25.606  1.00 25.32           H
ATOM   3340  CG2 ILE A 227     -49.607  70.713 -23.373  1.00 27.63           C
ATOM   3341 1HG2 ILE A 227     -49.392  71.638 -23.685  1.00 27.63           H
ATOM   3342 2HG2 ILE A 227     -49.056  70.528 -22.559  1.00 27.63           H
ATOM   3343 3HG2 ILE A 227     -50.570  70.695 -23.103  1.00 27.63           H
ATOM   3344  CD1 ILE A 227     -47.436  71.234 -25.348  1.00 26.19           C
ATOM   3345 1HD1 ILE A 227     -46.466  71.265 -25.589  1.00 26.19           H
ATOM   3346 2HD1 ILE A 227     -47.598  71.917 -24.636  1.00 26.19           H
ATOM   3347 3HD1 ILE A 227     -47.962  71.501 -26.155  1.00 26.19           H
ATOM   3348  N   ALA A 228     -50.354  67.902 -21.830  1.00 11.41           N
ATOM   3349  H   ALA A 228     -49.592  67.259 -21.754  1.00 11.41           H
ATOM   3350  CA  ALA A 228     -50.779  68.484 -20.554  1.00 27.27           C
ATOM   3351  HA  ALA A 228     -49.924  68.297 -20.070  1.00 27.27           H
ATOM   3352  C   ALA A 228     -51.817  67.763 -19.669  1.00 26.22           C
ATOM   3353  O   ALA A 228     -52.976  67.578 -20.002  1.00 25.49           O
ATOM   3354  CB  ALA A 228     -51.076  69.986 -20.678  1.00 25.51           C
ATOM   3355 1HB  ALA A 228     -50.396  70.439 -21.254  1.00 25.51           H
ATOM   3356 2HB  ALA A 228     -51.064  70.429 -19.781  1.00 25.51           H
ATOM   3357 3HB  ALA A 228     -51.976  70.141 -21.086  1.00 25.51           H
ATOM   3358  N   THR A 229     -51.329  67.594 -18.467  1.00 10.31           N
ATOM   3359  H   THR A 229     -50.356  67.366 -18.426  1.00 10.31           H
ATOM   3360  CA  THR A 229     -52.013  67.693 -17.165  1.00 28.54           C
ATOM   3361  HA  THR A 229     -51.189  67.529 -16.623  1.00 28.54           H
ATOM   3362  C   THR A 229     -52.966  66.586 -16.716  1.00 27.52           C
ATOM   3363  O   THR A 229     -54.004  66.320 -17.293  1.00 25.56           O
ATOM   3364  CB  THR A 229     -52.639  69.077 -16.901  1.00 25.08           C
ATOM   3365  HB  THR A 229     -53.364  68.961 -16.222  1.00 25.08           H
ATOM   3366  OG1 THR A 229     -53.289  69.612 -18.023  1.00 24.73           O
ATOM   3367  HG1 THR A 229     -52.656  69.734 -18.731  1.00 24.73           H
ATOM   3368  CG2 THR A 229     -51.589  70.090 -16.475  1.00 27.31           C
ATOM   3369 1HG2 THR A 229     -52.002  70.985 -16.306  1.00 27.31           H
ATOM   3370 2HG2 THR A 229     -50.892  70.203 -17.183  1.00 27.31           H
ATOM   3371 3HG2 THR A 229     -51.130  69.799 -15.635  1.00 27.31           H
ATOM   3372  N   SER A 230     -52.609  66.128 -15.525  1.00  9.58           N
ATOM   3373  H   SER A 230     -51.630  66.166 -15.323  1.00  9.58           H
ATOM   3374  CA  SER A 230     -53.453  65.573 -14.464  1.00 30.70           C
ATOM   3375  HA  SER A 230     -52.749  65.512 -13.756  1.00 30.70           H
ATOM   3376  C   SER A 230     -53.958  64.132 -14.603  1.00 29.57           C
ATOM   3377  O   SER A 230     -54.755  63.802 -15.470  1.00 28.16           O
ATOM   3378  CB  SER A 230     -54.588  66.528 -14.064  1.00 28.16           C
ATOM   3379 1HB  SER A 230     -55.115  66.147 -13.304  1.00 28.16           H
ATOM   3380 2HB  SER A 230     -54.219  67.419 -13.800  1.00 28.16           H
ATOM   3381  OG  SER A 230     -55.500  66.765 -15.104  1.00 27.80           O
ATOM   3382  HG  SER A 230     -55.029  66.819 -15.936  1.00 27.80           H
ATOM   3383  N   GLY A 231     -53.585  63.341 -13.620  1.00 10.21           N
ATOM   3384  H   GLY A 231     -52.694  63.507 -13.198  1.00 10.21           H
ATOM   3385  CA  GLY A 231     -54.392  62.232 -13.105  1.00 30.31           C
ATOM   3386 1HA  GLY A 231     -54.266  62.218 -12.113  1.00 30.31           H
ATOM   3387 2HA  GLY A 231     -55.346  62.445 -13.317  1.00 30.31           H
ATOM   3388  C   GLY A 231     -54.052  60.847 -13.670  1.00 28.86           C
ATOM   3389  O   GLY A 231     -53.710  60.707 -14.833  1.00 26.84           O
ATOM   3390  N   PRO A 232     -54.145  59.831 -12.842  1.00  7.45           N
ATOM   3391  CA  PRO A 232     -53.590  58.518 -13.124  1.00 23.76           C
ATOM   3392  HA  PRO A 232     -52.845  58.605 -13.786  1.00 23.76           H
ATOM   3393  C   PRO A 232     -54.614  57.574 -13.767  1.00 23.54           C
ATOM   3394  O   PRO A 232     -55.806  57.664 -13.480  1.00 22.14           O
ATOM   3395  CB  PRO A 232     -53.165  58.014 -11.738  1.00 20.88           C
ATOM   3396 1HB  PRO A 232     -53.133  57.015 -11.712  1.00 20.88           H
ATOM   3397 2HB  PRO A 232     -52.273  58.384 -11.477  1.00 20.88           H
ATOM   3398  CG  PRO A 232     -54.273  58.554 -10.828  1.00 22.24           C
ATOM   3399 1HG  PRO A 232     -55.040  57.914 -10.780  1.00 22.24           H
ATOM   3400 2HG  PRO A 232     -53.926  58.729  -9.907  1.00 22.24           H
ATOM   3401  CD  PRO A 232     -54.693  59.856 -11.506  1.00 27.09           C
ATOM   3402 1HD  PRO A 232     -55.689  59.928 -11.564  1.00 27.09           H
ATOM   3403 2HD  PRO A 232     -54.329  60.650 -11.019  1.00 27.09           H
ATOM   3404  N   GLY A 233     -54.142  56.628 -14.555  1.00 10.06           N
ATOM   3405  H   GLY A 233     -53.211  56.704 -14.913  1.00 10.06           H
ATOM   3406  CA  GLY A 233     -54.956  55.473 -14.912  1.00 28.53           C
ATOM   3407 1HA  GLY A 233     -54.891  54.822 -14.156  1.00 28.53           H
ATOM   3408 2HA  GLY A 233     -55.900  55.793 -14.996  1.00 28.53           H
ATOM   3409  C   GLY A 233     -54.544  54.780 -16.207  1.00 27.49           C
ATOM   3410  O   GLY A 233     -54.708  55.330 -17.281  1.00 25.72           O
ATOM   3411  N   HIS A 234     -54.080  53.559 -16.029  1.00  7.73           N
ATOM   3412  H   HIS A 234     -53.421  53.444 -15.286  1.00  7.73           H
ATOM   3413  CA  HIS A 234     -54.413  52.350 -16.788  1.00 22.17           C
ATOM   3414  HA  HIS A 234     -53.605  51.814 -16.542  1.00 22.17           H
ATOM   3415  C   HIS A 234     -54.327  52.275 -18.332  1.00 21.37           C
ATOM   3416  O   HIS A 234     -54.972  53.011 -19.065  1.00 19.98           O
ATOM   3417  CB  HIS A 234     -55.779  51.844 -16.291  1.00 20.84           C
ATOM   3418 1HB  HIS A 234     -56.309  52.617 -15.942  1.00 20.84           H
ATOM   3419 2HB  HIS A 234     -56.269  51.420 -17.052  1.00 20.84           H
ATOM   3420  CG  HIS A 234     -55.645  50.825 -15.187  1.00 19.98           C
ATOM   3421  ND1 HIS A 234     -55.352  49.489 -15.348  1.00 19.91           N
ATOM   3422  HD1 HIS A 234     -55.195  49.027 -16.221  1.00 19.91           H
ATOM   3423  CD2 HIS A 234     -55.784  51.037 -13.845  1.00 18.63           C
ATOM   3424  HD2 HIS A 234     -56.002  51.909 -13.406  1.00 18.63           H
ATOM   3425  CE1 HIS A 234     -55.313  48.913 -14.142  1.00 20.15           C
ATOM   3426  HE1 HIS A 234     -55.121  47.946 -13.975  1.00 20.15           H
ATOM   3427  NE2 HIS A 234     -55.568  49.818 -13.192  1.00 20.91           N
ATOM   3428  N   LEU A 235     -53.720  51.159 -18.711  1.00  6.31           N
ATOM   3429  H   LEU A 235     -52.889  50.939 -18.201  1.00  6.31           H
ATOM   3430  CA  LEU A 235     -54.074  50.193 -19.762  1.00 21.88           C
ATOM   3431  HA  LEU A 235     -53.443  49.474 -19.470  1.00 21.88           H
ATOM   3432  C   LEU A 235     -53.624  50.424 -21.223  1.00 20.34           C
ATOM   3433  O   LEU A 235     -54.158  51.235 -21.965  1.00 20.40           O
ATOM   3434  CB  LEU A 235     -55.563  49.776 -19.669  1.00 20.93           C
ATOM   3435 1HB  LEU A 235     -56.110  50.598 -19.513  1.00 20.93           H
ATOM   3436 2HB  LEU A 235     -55.827  49.359 -20.539  1.00 20.93           H
ATOM   3437  CG  LEU A 235     -55.872  48.770 -18.538  1.00 21.15           C
ATOM   3438  HG  LEU A 235     -55.340  49.054 -17.740  1.00 21.15           H
ATOM   3439  CD1 LEU A 235     -57.363  48.774 -18.218  1.00 22.47           C
ATOM   3440 1HD1 LEU A 235     -57.574  48.126 -17.487  1.00 22.47           H
ATOM   3441 2HD1 LEU A 235     -57.902  48.519 -19.020  1.00 22.47           H
ATOM   3442 3HD1 LEU A 235     -57.663  49.681 -17.922  1.00 22.47           H
ATOM   3443  CD2 LEU A 235     -55.473  47.341 -18.902  1.00 26.95           C
ATOM   3444 1HD2 LEU A 235     -55.682  46.709 -18.156  1.00 26.95           H
ATOM   3445 2HD2 LEU A 235     -54.493  47.280 -19.091  1.00 26.95           H
ATOM   3446 3HD2 LEU A 235     -55.963  47.028 -19.716  1.00 26.95           H
ATOM   3447  N   SER A 236     -52.769  49.489 -21.590  1.00 10.27           N
ATOM   3448  H   SER A 236     -51.949  49.420 -21.021  1.00 10.27           H
ATOM   3449  CA  SER A 236     -52.833  48.529 -22.709  1.00 27.28           C
ATOM   3450  HA  SER A 236     -51.961  48.088 -22.495  1.00 27.28           H
ATOM   3451  C   SER A 236     -52.622  48.957 -24.170  1.00 26.11           C
ATOM   3452  O   SER A 236     -53.381  49.725 -24.739  1.00 25.61           O
ATOM   3453  CB  SER A 236     -54.078  47.632 -22.605  1.00 25.75           C
ATOM   3454 1HB  SER A 236     -54.034  46.888 -23.272  1.00 25.75           H
ATOM   3455 2HB  SER A 236     -54.162  47.250 -21.685  1.00 25.75           H
ATOM   3456  OG  SER A 236     -55.266  48.350 -22.864  1.00 25.97           O
ATOM   3457  HG  SER A 236     -55.068  49.285 -22.923  1.00 25.97           H
ATOM   3458  N   HIS A 237     -51.683  48.218 -24.747  1.00  7.68           N
ATOM   3459  H   HIS A 237     -50.885  48.026 -24.175  1.00  7.68           H
ATOM   3460  CA  HIS A 237     -51.633  47.636 -26.099  1.00 26.34           C
ATOM   3461  HA  HIS A 237     -50.731  47.208 -26.047  1.00 26.34           H
ATOM   3462  C   HIS A 237     -51.430  48.541 -27.336  1.00 24.88           C
ATOM   3463  O   HIS A 237     -52.324  49.246 -27.770  1.00 23.52           O
ATOM   3464  CB  HIS A 237     -52.783  46.622 -26.271  1.00 24.13           C
ATOM   3465 1HB  HIS A 237     -53.602  46.978 -25.821  1.00 24.13           H
ATOM   3466 2HB  HIS A 237     -52.966  46.498 -27.246  1.00 24.13           H
ATOM   3467  CG  HIS A 237     -52.465  45.268 -25.673  1.00 23.77           C
ATOM   3468  ND1 HIS A 237     -51.496  44.406 -26.111  1.00 23.50           N
ATOM   3469  HD1 HIS A 237     -50.874  44.566 -26.878  1.00 23.50           H
ATOM   3470  CD2 HIS A 237     -53.088  44.660 -24.626  1.00 23.21           C
ATOM   3471  HD2 HIS A 237     -53.850  45.034 -24.098  1.00 23.21           H
ATOM   3472  CE1 HIS A 237     -51.522  43.314 -25.339  1.00 22.87           C
ATOM   3473  HE1 HIS A 237     -50.911  42.528 -25.440  1.00 22.87           H
ATOM   3474  NE2 HIS A 237     -52.476  43.422 -24.418  1.00 23.79           N
ATOM   3475  N   VAL A 238     -50.233  48.364 -27.940  1.00  7.70           N
ATOM   3476  H   VAL A 238     -49.444  48.660 -27.402  1.00  7.70           H
ATOM   3477  CA  VAL A 238     -49.899  47.795 -29.286  1.00 24.97           C
ATOM   3478  HA  VAL A 238     -48.924  47.985 -29.398  1.00 24.97           H
ATOM   3479  C   VAL A 238     -50.572  48.499 -30.501  1.00 23.16           C
ATOM   3480  O   VAL A 238     -51.734  48.851 -30.397  1.00 22.27           O
ATOM   3481  CB  VAL A 238     -50.203  46.266 -29.266  1.00 23.33           C
ATOM   3482  HB  VAL A 238     -51.196  46.249 -29.148  1.00 23.33           H
ATOM   3483  CG1 VAL A 238     -49.835  45.492 -30.531  1.00 22.31           C
ATOM   3484 1HG1 VAL A 238     -50.061  44.523 -30.437  1.00 22.31           H
ATOM   3485 2HG1 VAL A 238     -48.856  45.562 -30.722  1.00 22.31           H
ATOM   3486 3HG1 VAL A 238     -50.329  45.847 -31.325  1.00 22.31           H
ATOM   3487  CG2 VAL A 238     -49.431  45.536 -28.153  1.00 25.85           C
ATOM   3488 1HG2 VAL A 238     -49.638  44.558 -28.155  1.00 25.85           H
ATOM   3489 2HG2 VAL A 238     -49.672  45.899 -27.253  1.00 25.85           H
ATOM   3490 3HG2 VAL A 238     -48.444  45.641 -28.273  1.00 25.85           H
ATOM   3491  N   PRO A 239     -49.987  48.607 -31.713  1.00  8.43           N
ATOM   3492  CA  PRO A 239     -48.647  48.289 -32.241  1.00 25.14           C
ATOM   3493  HA  PRO A 239     -48.038  48.197 -31.453  1.00 25.14           H
ATOM   3494  C   PRO A 239     -48.010  49.370 -33.164  1.00 24.96           C
ATOM   3495  O   PRO A 239     -48.633  50.354 -33.551  1.00 23.91           O
ATOM   3496  CB  PRO A 239     -48.920  47.037 -33.109  1.00 22.35           C
ATOM   3497 1HB  PRO A 239     -48.311  47.016 -33.902  1.00 22.35           H
ATOM   3498 2HB  PRO A 239     -48.799  46.201 -32.573  1.00 22.35           H
ATOM   3499  CG  PRO A 239     -50.380  47.178 -33.559  1.00 23.58           C
ATOM   3500 1HG  PRO A 239     -50.437  47.278 -34.552  1.00 23.58           H
ATOM   3501 2HG  PRO A 239     -50.917  46.385 -33.273  1.00 23.58           H
ATOM   3502  CD  PRO A 239     -50.878  48.441 -32.864  1.00 28.37           C
ATOM   3503 1HD  PRO A 239     -50.811  49.238 -33.464  1.00 28.37           H
ATOM   3504 2HD  PRO A 239     -51.822  48.337 -32.552  1.00 28.37           H
ATOM   3505  N   GLN A 240     -46.808  49.041 -33.589  1.00 12.75           N
ATOM   3506  H   GLN A 240     -46.230  48.575 -32.920  1.00 12.75           H
ATOM   3507  CA  GLN A 240     -46.191  49.262 -34.913  1.00 26.79           C
ATOM   3508  HA  GLN A 240     -45.265  49.035 -34.611  1.00 26.79           H
ATOM   3509  C   GLN A 240     -45.988  50.674 -35.524  1.00 25.89           C
ATOM   3510  O   GLN A 240     -46.906  51.422 -35.822  1.00 25.74           O
ATOM   3511  CB  GLN A 240     -46.820  48.327 -35.966  1.00 25.44           C
ATOM   3512 1HB  GLN A 240     -47.781  48.181 -35.731  1.00 25.44           H
ATOM   3513 2HB  GLN A 240     -46.758  48.767 -36.862  1.00 25.44           H
ATOM   3514  CG  GLN A 240     -46.120  46.958 -36.042  1.00 25.62           C
ATOM   3515 1HG  GLN A 240     -45.140  47.107 -36.177  1.00 25.62           H
ATOM   3516 2HG  GLN A 240     -46.268  46.475 -35.179  1.00 25.62           H
ATOM   3517  CD  GLN A 240     -46.626  46.073 -37.175  1.00 24.01           C
ATOM   3518  OE1 GLN A 240     -47.544  46.395 -37.909  1.00 25.06           O
ATOM   3519  NE2 GLN A 240     -46.036  44.916 -37.383  1.00 28.68           N
ATOM   3520 1HE2 GLN A 240     -46.343  44.325 -38.129  1.00 28.68           H
ATOM   3521 2HE2 GLN A 240     -45.280  44.627 -36.795  1.00 28.68           H
ATOM   3522  N   GLN A 241     -44.753  50.839 -35.936  1.00 10.75           N
ATOM   3523  H   GLN A 241     -44.055  50.460 -35.328  1.00 10.75           H
ATOM   3524  CA  GLN A 241     -44.226  51.491 -37.146  1.00 28.09           C
ATOM   3525  HA  GLN A 241     -43.279  51.181 -37.061  1.00 28.09           H
ATOM   3526  C   GLN A 241     -44.062  53.024 -37.153  1.00 26.73           C
ATOM   3527  O   GLN A 241     -44.987  53.818 -37.098  1.00 26.10           O
ATOM   3528  CB  GLN A 241     -44.865  50.938 -38.439  1.00 26.08           C
ATOM   3529 1HB  GLN A 241     -45.853  50.858 -38.307  1.00 26.08           H
ATOM   3530 2HB  GLN A 241     -44.679  51.570 -39.192  1.00 26.08           H
ATOM   3531  CG  GLN A 241     -44.290  49.550 -38.793  1.00 26.53           C
ATOM   3532 1HG  GLN A 241     -43.306  49.643 -38.946  1.00 26.53           H
ATOM   3533 2HG  GLN A 241     -44.451  48.934 -38.022  1.00 26.53           H
ATOM   3534  CD  GLN A 241     -44.906  48.919 -40.041  1.00 25.06           C
ATOM   3535  OE1 GLN A 241     -45.609  49.536 -40.818  1.00 25.65           O
ATOM   3536  NE2 GLN A 241     -44.649  47.655 -40.299  1.00 28.69           N
ATOM   3537 1HE2 GLN A 241     -45.029  47.225 -41.118  1.00 28.69           H
ATOM   3538 2HE2 GLN A 241     -44.074  47.125 -39.676  1.00 28.69           H
ATOM   3539  N   SER A 242     -42.792  53.340 -37.318  1.00 15.06           N
ATOM   3540  H   SER A 242     -42.153  52.618 -37.052  1.00 15.06           H
ATOM   3541  CA  SER A 242     -42.140  54.569 -37.826  1.00 29.01           C
ATOM   3542  HA  SER A 242     -42.091  55.209 -37.060  1.00 29.01           H
ATOM   3543  C   SER A 242     -42.927  55.261 -38.966  1.00 27.29           C
ATOM   3544  O   SER A 242     -43.666  54.574 -39.659  1.00 26.06           O
ATOM   3545  CB  SER A 242     -40.777  54.116 -38.379  1.00 26.98           C
ATOM   3546 1HB  SER A 242     -40.824  54.018 -39.373  1.00 26.98           H
ATOM   3547 2HB  SER A 242     -40.071  54.783 -38.143  1.00 26.98           H
ATOM   3548  OG  SER A 242     -40.338  52.864 -37.869  1.00 26.86           O
ATOM   3549  HG  SER A 242     -40.239  52.923 -36.919  1.00 26.86           H
ATOM   3550  N   PRO A 243     -42.737  56.551 -39.265  1.00  8.21           N
ATOM   3551  CA  PRO A 243     -41.414  57.179 -39.482  1.00 27.70           C
ATOM   3552  HA  PRO A 243     -40.766  56.786 -38.829  1.00 27.70           H
ATOM   3553  C   PRO A 243     -41.298  58.713 -39.226  1.00 27.65           C
ATOM   3554  O   PRO A 243     -42.290  59.415 -39.068  1.00 26.13           O
ATOM   3555  CB  PRO A 243     -41.223  56.889 -40.979  1.00 24.20           C
ATOM   3556 1HB  PRO A 243     -40.556  57.515 -41.383  1.00 24.20           H
ATOM   3557 2HB  PRO A 243     -40.927  55.945 -41.126  1.00 24.20           H
ATOM   3558  CG  PRO A 243     -42.617  57.122 -41.568  1.00 26.04           C
ATOM   3559 1HG  PRO A 243     -42.666  58.010 -42.026  1.00 26.04           H
ATOM   3560 2HG  PRO A 243     -42.855  56.399 -42.216  1.00 26.04           H
ATOM   3561  CD  PRO A 243     -43.544  57.087 -40.356  1.00 31.47           C
ATOM   3562 1HD  PRO A 243     -43.865  58.004 -40.118  1.00 31.47           H
ATOM   3563 2HD  PRO A 243     -44.330  56.490 -40.517  1.00 31.47           H
ATOM   3564  N   SER A 244     -40.075  59.193 -39.283  1.00  9.63           N
ATOM   3565  H   SER A 244     -39.357  58.581 -38.952  1.00  9.63           H
ATOM   3566  CA  SER A 244     -39.607  60.529 -39.774  1.00 27.68           C
ATOM   3567  HA  SER A 244     -38.699  60.590 -39.360  1.00 27.68           H
ATOM   3568  C   SER A 244     -40.292  61.826 -39.267  1.00 26.42           C
ATOM   3569  O   SER A 244     -41.494  61.879 -39.151  1.00 25.54           O
ATOM   3570  CB  SER A 244     -39.631  60.489 -41.309  1.00 25.72           C
ATOM   3571 1HB  SER A 244     -39.162  61.285 -41.692  1.00 25.72           H
ATOM   3572 2HB  SER A 244     -39.201  59.653 -41.649  1.00 25.72           H
ATOM   3573  OG  SER A 244     -40.958  60.508 -41.796  1.00 25.03           O
ATOM   3574  HG  SER A 244     -40.947  60.512 -42.753  1.00 25.03           H
ATOM   3575  N   MET A 245     -39.686  62.950 -39.028  1.00 11.31           N
ATOM   3576  H   MET A 245     -40.141  63.486 -38.317  1.00 11.31           H
ATOM   3577  CA  MET A 245     -38.494  63.617 -39.555  1.00 27.22           C
ATOM   3578  HA  MET A 245     -37.743  62.963 -39.464  1.00 27.22           H
ATOM   3579  C   MET A 245     -38.267  64.917 -38.746  1.00 26.52           C
ATOM   3580  O   MET A 245     -39.155  65.380 -38.041  1.00 25.51           O
ATOM   3581  CB  MET A 245     -38.702  64.006 -41.033  1.00 25.41           C
ATOM   3582 1HB  MET A 245     -39.595  63.670 -41.331  1.00 25.41           H
ATOM   3583 2HB  MET A 245     -38.678  65.003 -41.110  1.00 25.41           H
ATOM   3584  CG  MET A 245     -37.633  63.425 -41.960  1.00 24.36           C
ATOM   3585 1HG  MET A 245     -36.766  63.596 -41.493  1.00 24.36           H
ATOM   3586 2HG  MET A 245     -37.814  62.442 -41.978  1.00 24.36           H
ATOM   3587  SD  MET A 245     -37.659  64.140 -43.604  1.00 22.28           S
ATOM   3588  CE  MET A 245     -36.355  63.172 -44.401  1.00 20.85           C
ATOM   3589 1HE  MET A 245     -36.234  63.450 -45.354  1.00 20.85           H
ATOM   3590 2HE  MET A 245     -36.576  62.197 -44.391  1.00 20.85           H
ATOM   3591 3HE  MET A 245     -35.480  63.294 -43.932  1.00 20.85           H
ATOM   3592  N   ALA A 246     -37.097  65.476 -38.907  1.00 13.50           N
ATOM   3593  H   ALA A 246     -36.488  64.997 -39.539  1.00 13.50           H
ATOM   3594  CA  ALA A 246     -36.529  66.697 -38.309  1.00 29.71           C
ATOM   3595  HA  ALA A 246     -36.551  66.578 -37.316  1.00 29.71           H
ATOM   3596  C   ALA A 246     -37.329  68.011 -38.543  1.00 28.04           C
ATOM   3597  O   ALA A 246     -38.291  68.016 -39.303  1.00 26.90           O
ATOM   3598  CB  ALA A 246     -35.128  66.780 -38.939  1.00 27.84           C
ATOM   3599 1HB  ALA A 246     -34.616  65.934 -38.787  1.00 27.84           H
ATOM   3600 2HB  ALA A 246     -34.602  67.533 -38.544  1.00 27.84           H
ATOM   3601 3HB  ALA A 246     -35.187  66.930 -39.926  1.00 27.84           H
ATOM   3602  N   PRO A 247     -36.920  69.135 -37.926  1.00  9.05           N
ATOM   3603  CA  PRO A 247     -35.992  70.043 -38.623  1.00 26.94           C
ATOM   3604  HA  PRO A 247     -35.424  69.505 -39.246  1.00 26.94           H
ATOM   3605  C   PRO A 247     -34.965  70.766 -37.701  1.00 26.23           C
ATOM   3606  O   PRO A 247     -35.266  71.068 -36.557  1.00 24.46           O
ATOM   3607  CB  PRO A 247     -36.944  71.035 -39.307  1.00 23.92           C
ATOM   3608 1HB  PRO A 247     -36.506  71.927 -39.419  1.00 23.92           H
ATOM   3609 2HB  PRO A 247     -37.234  70.691 -40.200  1.00 23.92           H
ATOM   3610  CG  PRO A 247     -38.136  71.137 -38.358  1.00 25.67           C
ATOM   3611 1HG  PRO A 247     -38.140  72.021 -37.890  1.00 25.67           H
ATOM   3612 2HG  PRO A 247     -38.995  71.020 -38.857  1.00 25.67           H
ATOM   3613  CD  PRO A 247     -37.929  69.995 -37.359  1.00 30.98           C
ATOM   3614 1HD  PRO A 247     -37.608  70.338 -36.476  1.00 30.98           H
ATOM   3615 2HD  PRO A 247     -38.770  69.470 -37.227  1.00 30.98           H
ATOM   3616  N   SER A 248     -33.747  70.917 -38.161  1.00 10.69           N
ATOM   3617  H   SER A 248     -33.166  70.104 -38.149  1.00 10.69           H
ATOM   3618  CA  SER A 248     -33.133  72.154 -38.696  1.00 26.98           C
ATOM   3619  HA  SER A 248     -32.387  71.804 -39.263  1.00 26.98           H
ATOM   3620  C   SER A 248     -32.538  73.078 -37.603  1.00 25.38           C
ATOM   3621  O   SER A 248     -33.186  73.265 -36.593  1.00 24.77           O
ATOM   3622  CB  SER A 248     -34.117  72.938 -39.561  1.00 25.48           C
ATOM   3623 1HB  SER A 248     -35.059  72.769 -39.271  1.00 25.48           H
ATOM   3624 2HB  SER A 248     -33.926  73.919 -39.518  1.00 25.48           H
ATOM   3625  OG  SER A 248     -34.019  72.552 -40.907  1.00 25.16           O
ATOM   3626  HG  SER A 248     -33.997  71.597 -40.964  1.00 25.16           H
ATOM   3627  N   LEU A 249     -31.418  73.728 -37.698  1.00  4.68           N
ATOM   3628  H   LEU A 249     -31.019  73.896 -36.797  1.00  4.68           H
ATOM   3629  CA  LEU A 249     -30.573  74.286 -38.769  1.00 22.02           C
ATOM   3630  HA  LEU A 249     -30.412  73.595 -39.473  1.00 22.02           H
ATOM   3631  C   LEU A 249     -29.254  74.761 -38.094  1.00 20.73           C
ATOM   3632  O   LEU A 249     -29.333  75.280 -36.992  1.00 20.55           O
ATOM   3633  CB  LEU A 249     -31.316  75.522 -39.340  1.00 20.79           C
ATOM   3634 1HB  LEU A 249     -31.977  75.829 -38.656  1.00 20.79           H
ATOM   3635 2HB  LEU A 249     -30.641  76.243 -39.498  1.00 20.79           H
ATOM   3636  CG  LEU A 249     -32.078  75.299 -40.658  1.00 20.99           C
ATOM   3637  HG  LEU A 249     -32.307  74.326 -40.675  1.00 20.99           H
ATOM   3638  CD1 LEU A 249     -33.346  76.142 -40.733  1.00 22.49           C
ATOM   3639 1HD1 LEU A 249     -33.830  75.986 -41.594  1.00 22.49           H
ATOM   3640 2HD1 LEU A 249     -33.132  77.117 -40.673  1.00 22.49           H
ATOM   3641 3HD1 LEU A 249     -33.970  75.917 -39.985  1.00 22.49           H
ATOM   3642  CD2 LEU A 249     -31.243  75.630 -41.876  1.00 27.94           C
ATOM   3643 1HD2 LEU A 249     -31.761  75.477 -42.718  1.00 27.94           H
ATOM   3644 2HD2 LEU A 249     -30.421  75.061 -41.913  1.00 27.94           H
ATOM   3645 3HD2 LEU A 249     -30.954  76.587 -41.863  1.00 27.94           H
ATOM   3646  N   ARG A 250     -28.073  74.560 -38.560  1.00  8.92           N
ATOM   3647  H   ARG A 250     -27.606  73.828 -38.065  1.00  8.92           H
ATOM   3648  CA  ARG A 250     -27.215  75.120 -39.634  1.00 24.21           C
ATOM   3649  HA  ARG A 250     -27.051  74.365 -40.268  1.00 24.21           H
ATOM   3650  C   ARG A 250     -25.921  75.676 -38.979  1.00 22.42           C
ATOM   3651  O   ARG A 250     -26.018  76.177 -37.872  1.00 22.11           O
ATOM   3652  CB  ARG A 250     -27.898  76.261 -40.408  1.00 23.13           C
ATOM   3653 1HB  ARG A 250     -28.631  76.636 -39.840  1.00 23.13           H
ATOM   3654 2HB  ARG A 250     -27.219  76.973 -40.589  1.00 23.13           H
ATOM   3655  CG  ARG A 250     -28.502  75.819 -41.745  1.00 23.57           C
ATOM   3656 1HG  ARG A 250     -27.797  75.378 -42.301  1.00 23.57           H
ATOM   3657 2HG  ARG A 250     -29.248  75.174 -41.578  1.00 23.57           H
ATOM   3658  CD  ARG A 250     -29.043  77.031 -42.489  1.00 24.17           C
ATOM   3659 1HD  ARG A 250     -29.718  77.502 -41.921  1.00 24.17           H
ATOM   3660 2HD  ARG A 250     -28.293  77.657 -42.704  1.00 24.17           H
ATOM   3661  NE  ARG A 250     -29.693  76.633 -43.751  1.00 22.87           N
ATOM   3662  HE  ARG A 250     -29.746  75.653 -43.943  1.00 22.87           H
ATOM   3663  CZ  ARG A 250     -30.213  77.449 -44.655  1.00 23.98           C
ATOM   3664  NH1 ARG A 250     -30.180  78.748 -44.492  1.00 22.55           N
ATOM   3665 1HH1 ARG A 250     -29.757  79.139 -43.674  1.00 22.55           H
ATOM   3666 2HH1 ARG A 250     -30.578  79.349 -45.185  1.00 22.55           H
ATOM   3667  NH2 ARG A 250     -30.777  76.981 -45.729  1.00 22.16           N
ATOM   3668 1HH2 ARG A 250     -30.822  75.994 -45.880  1.00 22.16           H
ATOM   3669 2HH2 ARG A 250     -31.166  77.608 -46.404  1.00 22.16           H
ATOM   3670  N   HIS A 251     -24.748  75.718 -39.535  1.00  8.31           N
ATOM   3671  H   HIS A 251     -24.072  76.028 -38.867  1.00  8.31           H
ATOM   3672  CA  HIS A 251     -24.081  75.459 -40.829  1.00 25.88           C
ATOM   3673  HA  HIS A 251     -24.377  74.577 -41.197  1.00 25.88           H
ATOM   3674  C   HIS A 251     -22.561  75.536 -40.526  1.00 24.08           C
ATOM   3675  O   HIS A 251     -22.211  76.184 -39.548  1.00 22.88           O
ATOM   3676  CB  HIS A 251     -24.446  76.578 -41.819  1.00 24.33           C
ATOM   3677 1HB  HIS A 251     -24.944  77.290 -41.324  1.00 24.33           H
ATOM   3678 2HB  HIS A 251     -23.601  76.960 -42.192  1.00 24.33           H
ATOM   3679  CG  HIS A 251     -25.299  76.159 -42.981  1.00 24.09           C
ATOM   3680  ND1 HIS A 251     -25.183  75.005 -43.707  1.00 24.10           N
ATOM   3681  HD1 HIS A 251     -24.535  74.263 -43.533  1.00 24.10           H
ATOM   3682  CD2 HIS A 251     -26.284  76.906 -43.575  1.00 25.36           C
ATOM   3683  HD2 HIS A 251     -26.592  77.813 -43.287  1.00 25.36           H
ATOM   3684  CE1 HIS A 251     -26.091  75.044 -44.692  1.00 24.81           C
ATOM   3685  HE1 HIS A 251     -26.230  74.318 -45.365  1.00 24.81           H
ATOM   3686  NE2 HIS A 251     -26.778  76.174 -44.652  1.00 25.78           N
ATOM   3687  N   SER A 252     -21.588  74.946 -41.151  1.00 11.06           N
ATOM   3688  H   SER A 252     -20.941  74.542 -40.504  1.00 11.06           H
ATOM   3689  CA  SER A 252     -21.167  74.703 -42.535  1.00 29.48           C
ATOM   3690  HA  SER A 252     -21.794  74.055 -42.967  1.00 29.48           H
ATOM   3691  C   SER A 252     -19.692  74.222 -42.436  1.00 27.28           C
ATOM   3692  O   SER A 252     -19.052  74.595 -41.467  1.00 26.14           O
ATOM   3693  CB  SER A 252     -21.161  76.036 -43.288  1.00 27.35           C
ATOM   3694 1HB  SER A 252     -20.977  76.796 -42.665  1.00 27.35           H
ATOM   3695 2HB  SER A 252     -20.478  76.030 -44.018  1.00 27.35           H
ATOM   3696  OG  SER A 252     -22.405  76.282 -43.886  1.00 27.40           O
ATOM   3697  HG  SER A 252     -22.297  76.338 -44.835  1.00 27.40           H
ATOM   3698  N   VAL A 253     -19.015  73.484 -43.281  1.00  5.31           N
ATOM   3699  H   VAL A 253     -18.196  73.082 -42.872  1.00  5.31           H
ATOM   3700  CA  VAL A 253     -19.185  73.114 -44.689  1.00 23.18           C
ATOM   3701  HA  VAL A 253     -20.099  72.721 -44.791  1.00 23.18           H
ATOM   3702  C   VAL A 253     -18.108  72.055 -45.072  1.00 22.16           C
ATOM   3703  O   VAL A 253     -16.951  72.231 -44.709  1.00 21.66           O
ATOM   3704  CB  VAL A 253     -19.051  74.397 -45.560  1.00 21.42           C
ATOM   3705  HB  VAL A 253     -18.681  75.057 -44.906  1.00 21.42           H
ATOM   3706  CG1 VAL A 253     -18.067  74.406 -46.721  1.00 20.17           C
ATOM   3707 1HG1 VAL A 253     -18.080  75.286 -47.195  1.00 20.17           H
ATOM   3708 2HG1 VAL A 253     -18.292  73.695 -47.387  1.00 20.17           H
ATOM   3709 3HG1 VAL A 253     -17.134  74.243 -46.401  1.00 20.17           H
ATOM   3710  CG2 VAL A 253     -20.400  74.781 -46.151  1.00 24.51           C
ATOM   3711 1HG2 VAL A 253     -20.324  75.605 -46.713  1.00 24.51           H
ATOM   3712 2HG2 VAL A 253     -21.069  74.961 -45.430  1.00 24.51           H
ATOM   3713 3HG2 VAL A 253     -20.760  74.048 -46.728  1.00 24.51           H
ATOM   3714  N   GLN A 254     -18.545  71.037 -45.802  1.00  9.33           N
ATOM   3715  H   GLN A 254     -19.450  70.710 -45.529  1.00  9.33           H
ATOM   3716  CA  GLN A 254     -17.964  70.286 -46.940  1.00 26.15           C
ATOM   3717  HA  GLN A 254     -18.730  69.684 -47.164  1.00 26.15           H
ATOM   3718  C   GLN A 254     -16.840  69.249 -46.700  1.00 24.75           C
ATOM   3719  O   GLN A 254     -15.935  69.500 -45.934  1.00 25.40           O
ATOM   3720  CB  GLN A 254     -17.608  71.279 -48.055  1.00 25.88           C
ATOM   3721 1HB  GLN A 254     -17.171  72.082 -47.650  1.00 25.88           H
ATOM   3722 2HB  GLN A 254     -16.975  70.841 -48.694  1.00 25.88           H
ATOM   3723  CG  GLN A 254     -18.862  71.723 -48.818  1.00 27.33           C
ATOM   3724 1HG  GLN A 254     -19.222  70.938 -49.323  1.00 27.33           H
ATOM   3725 2HG  GLN A 254     -19.543  72.035 -48.156  1.00 27.33           H
ATOM   3726  CD  GLN A 254     -18.613  72.849 -49.808  1.00 25.59           C
ATOM   3727  OE1 GLN A 254     -17.510  73.301 -50.021  1.00 26.27           O
ATOM   3728  NE2 GLN A 254     -19.644  73.355 -50.455  1.00 29.53           N
ATOM   3729 1HE2 GLN A 254     -19.508  74.099 -51.109  1.00 29.53           H
ATOM   3730 2HE2 GLN A 254     -20.562  72.995 -50.292  1.00 29.53           H
ATOM   3731  N   GLN A 255     -16.819  68.078 -47.333  1.00 11.00           N
ATOM   3732  H   GLN A 255     -16.208  67.422 -46.890  1.00 11.00           H
ATOM   3733  CA  GLN A 255     -17.477  67.506 -48.532  1.00 26.49           C
ATOM   3734  HA  GLN A 255     -18.420  67.833 -48.591  1.00 26.49           H
ATOM   3735  C   GLN A 255     -17.413  65.958 -48.402  1.00 24.70           C
ATOM   3736  O   GLN A 255     -16.374  65.455 -48.007  1.00 24.99           O
ATOM   3737  CB  GLN A 255     -16.652  67.946 -49.765  1.00 25.76           C
ATOM   3738 1HB  GLN A 255     -15.847  68.443 -49.441  1.00 25.76           H
ATOM   3739 2HB  GLN A 255     -16.362  67.125 -50.256  1.00 25.76           H
ATOM   3740  CG  GLN A 255     -17.379  68.845 -50.761  1.00 26.96           C
ATOM   3741 1HG  GLN A 255     -17.979  68.276 -51.324  1.00 26.96           H
ATOM   3742 2HG  GLN A 255     -17.929  69.506 -50.250  1.00 26.96           H
ATOM   3743  CD  GLN A 255     -16.436  69.610 -51.681  1.00 25.85           C
ATOM   3744  OE1 GLN A 255     -15.274  69.306 -51.813  1.00 25.62           O
ATOM   3745  NE2 GLN A 255     -16.901  70.637 -52.367  1.00 28.80           N
ATOM   3746 1HE2 GLN A 255     -16.295  71.145 -52.980  1.00 28.80           H
ATOM   3747 2HE2 GLN A 255     -17.859  70.908 -52.274  1.00 28.80           H
ATOM   3748  N   PHE A 256     -18.477  65.154 -48.467  1.00  5.56           N
ATOM   3749  H   PHE A 256     -18.840  64.888 -47.574  1.00  5.56           H
ATOM   3750  CA  PHE A 256     -19.219  64.583 -49.610  1.00 21.88           C
ATOM   3751  HA  PHE A 256     -19.779  63.892 -49.152  1.00 21.88           H
ATOM   3752  C   PHE A 256     -18.355  63.837 -50.648  1.00 19.72           C
ATOM   3753  O   PHE A 256     -17.325  64.356 -51.045  1.00 18.80           O
ATOM   3754  CB  PHE A 256     -20.130  65.615 -50.283  1.00 20.16           C
ATOM   3755 1HB  PHE A 256     -19.635  66.482 -50.334  1.00 20.16           H
ATOM   3756 2HB  PHE A 256     -20.336  65.294 -51.207  1.00 20.16           H
ATOM   3757  CG  PHE A 256     -21.448  65.877 -49.581  1.00 20.57           C
ATOM   3758  CD1 PHE A 256     -22.565  65.074 -49.859  1.00 20.68           C
ATOM   3759  HD1 PHE A 256     -22.490  64.325 -50.517  1.00 20.68           H
ATOM   3760  CD2 PHE A 256     -21.567  66.942 -48.670  1.00 23.77           C
ATOM   3761  HD2 PHE A 256     -20.779  67.529 -48.481  1.00 23.77           H
ATOM   3762  CE1 PHE A 256     -23.789  65.321 -49.214  1.00 22.58           C
ATOM   3763  HE1 PHE A 256     -24.583  64.748 -49.416  1.00 22.58           H
ATOM   3764  CE2 PHE A 256     -22.794  67.182 -48.025  1.00 25.09           C
ATOM   3765  HE2 PHE A 256     -22.875  67.938 -47.376  1.00 25.09           H
ATOM   3766  CZ  PHE A 256     -23.902  66.369 -48.287  1.00 27.62           C
ATOM   3767  HZ  PHE A 256     -24.769  66.533 -47.817  1.00 27.62           H
ATOM   3768  N   HIS A 257     -18.731  62.752 -51.248  1.00  9.26           N
ATOM   3769  H   HIS A 257     -18.222  62.634 -52.101  1.00  9.26           H
ATOM   3770  CA  HIS A 257     -19.682  61.632 -51.060  1.00 27.69           C
ATOM   3771  HA  HIS A 257     -19.416  61.179 -50.209  1.00 27.69           H
ATOM   3772  C   HIS A 257     -19.585  60.765 -52.350  1.00 25.40           C
ATOM   3773  O   HIS A 257     -19.358  61.302 -53.431  1.00 24.89           O
ATOM   3774  CB  HIS A 257     -21.151  62.096 -50.929  1.00 25.85           C
ATOM   3775 1HB  HIS A 257     -21.175  63.091 -51.025  1.00 25.85           H
ATOM   3776 2HB  HIS A 257     -21.679  61.677 -51.667  1.00 25.85           H
ATOM   3777  CG  HIS A 257     -21.849  61.756 -49.633  1.00 26.37           C
ATOM   3778  ND1 HIS A 257     -21.852  60.546 -48.982  1.00 25.76           N
ATOM   3779  HD1 HIS A 257     -21.348  59.728 -49.261  1.00 25.76           H
ATOM   3780  CD2 HIS A 257     -22.681  62.582 -48.932  1.00 27.41           C
ATOM   3781  HD2 HIS A 257     -22.893  63.532 -49.161  1.00 27.41           H
ATOM   3782  CE1 HIS A 257     -22.647  60.651 -47.907  1.00 26.76           C
ATOM   3783  HE1 HIS A 257     -22.814  59.918 -47.247  1.00 26.76           H
ATOM   3784  NE2 HIS A 257     -23.184  61.870 -47.841  1.00 28.62           N
ATOM   3785  N   HIS A 258     -19.865  59.472 -52.187  1.00  8.47           N
ATOM   3786  H   HIS A 258     -19.464  59.036 -51.381  1.00  8.47           H
ATOM   3787  CA  HIS A 258     -20.692  58.604 -53.046  1.00 26.00           C
ATOM   3788  HA  HIS A 258     -20.323  57.735 -52.717  1.00 26.00           H
ATOM   3789  C   HIS A 258     -20.480  58.429 -54.575  1.00 24.04           C
ATOM   3790  O   HIS A 258     -20.647  59.348 -55.372  1.00 22.78           O
ATOM   3791  CB  HIS A 258     -22.163  58.930 -52.762  1.00 24.09           C
ATOM   3792 1HB  HIS A 258     -22.275  59.923 -52.722  1.00 24.09           H
ATOM   3793 2HB  HIS A 258     -22.727  58.560 -53.500  1.00 24.09           H
ATOM   3794  CG  HIS A 258     -22.650  58.349 -51.461  1.00 24.15           C
ATOM   3795  ND1 HIS A 258     -22.731  57.013 -51.161  1.00 23.80           N
ATOM   3796  HD1 HIS A 258     -22.485  56.259 -51.770  1.00 23.80           H
ATOM   3797  CD2 HIS A 258     -23.096  59.033 -50.370  1.00 25.20           C
ATOM   3798  HD2 HIS A 258     -23.166  60.027 -50.284  1.00 25.20           H
ATOM   3799  CE1 HIS A 258     -23.196  56.894 -49.913  1.00 24.54           C
ATOM   3800  HE1 HIS A 258     -23.341  56.026 -49.438  1.00 24.54           H
ATOM   3801  NE2 HIS A 258     -23.438  58.093 -49.393  1.00 26.26           N
ATOM   3802  N   HIS A 259     -20.433  57.143 -54.920  1.00 11.08           N
ATOM   3803  H   HIS A 259     -19.681  56.619 -54.519  1.00 11.08           H
ATOM   3804  CA  HIS A 259     -21.334  56.378 -55.812  1.00 26.95           C
ATOM   3805  HA  HIS A 259     -21.037  55.448 -55.597  1.00 26.95           H
ATOM   3806  C   HIS A 259     -21.081  56.368 -57.343  1.00 24.62           C
ATOM   3807  O   HIS A 259     -20.307  57.172 -57.860  1.00 23.28           O
ATOM   3808  CB  HIS A 259     -22.801  56.604 -55.400  1.00 25.05           C
ATOM   3809 1HB  HIS A 259     -22.917  57.557 -55.119  1.00 25.05           H
ATOM   3810 2HB  HIS A 259     -23.392  56.413 -56.184  1.00 25.05           H
ATOM   3811  CG  HIS A 259     -23.236  55.717 -54.253  1.00 25.19           C
ATOM   3812  ND1 HIS A 259     -23.066  54.357 -54.156  1.00 24.63           N
ATOM   3813  HD1 HIS A 259     -22.628  53.772 -54.839  1.00 24.63           H
ATOM   3814  CD2 HIS A 259     -23.898  56.106 -53.127  1.00 25.54           C
ATOM   3815  HD2 HIS A 259     -24.184  57.038 -52.906  1.00 25.54           H
ATOM   3816  CE1 HIS A 259     -23.587  53.946 -52.990  1.00 24.67           C
ATOM   3817  HE1 HIS A 259     -23.583  53.001 -52.662  1.00 24.67           H
ATOM   3818  NE2 HIS A 259     -24.107  54.973 -52.336  1.00 25.91           N
ATOM   3819  N   PRO A 260     -21.677  55.370 -58.042  1.00  8.25           N
ATOM   3820  CA  PRO A 260     -20.994  54.609 -59.090  1.00 24.68           C
ATOM   3821  HA  PRO A 260     -20.053  54.935 -59.178  1.00 24.68           H
ATOM   3822  C   PRO A 260     -21.592  54.781 -60.506  1.00 24.24           C
ATOM   3823  O   PRO A 260     -22.612  55.429 -60.697  1.00 22.80           O
ATOM   3824  CB  PRO A 260     -21.176  53.170 -58.585  1.00 22.06           C
ATOM   3825 1HB  PRO A 260     -21.084  52.513 -59.333  1.00 22.06           H
ATOM   3826 2HB  PRO A 260     -20.513  52.954 -57.868  1.00 22.06           H
ATOM   3827  CG  PRO A 260     -22.603  53.170 -58.028  1.00 23.31           C
ATOM   3828 1HG  PRO A 260     -23.249  52.804 -58.698  1.00 23.31           H
ATOM   3829 2HG  PRO A 260     -22.658  52.635 -57.185  1.00 23.31           H
ATOM   3830  CD  PRO A 260     -22.887  54.640 -57.753  1.00 27.83           C
ATOM   3831 1HD  PRO A 260     -23.621  54.980 -58.341  1.00 27.83           H
ATOM   3832 2HD  PRO A 260     -23.133  54.785 -56.795  1.00 27.83           H
ATOM   3833  N   SER A 261     -20.948  54.095 -61.434  1.00 10.00           N
ATOM   3834  H   SER A 261     -19.982  53.918 -61.247  1.00 10.00           H
ATOM   3835  CA  SER A 261     -21.460  53.555 -62.708  1.00 27.61           C
ATOM   3836  HA  SER A 261     -20.590  53.471 -63.193  1.00 27.61           H
ATOM   3837  C   SER A 261     -22.331  54.428 -63.619  1.00 26.20           C
ATOM   3838  O   SER A 261     -23.509  54.646 -63.355  1.00 25.03           O
ATOM   3839  CB  SER A 261     -22.226  52.250 -62.444  1.00 25.74           C
ATOM   3840 1HB  SER A 261     -23.021  52.413 -61.859  1.00 25.74           H
ATOM   3841 2HB  SER A 261     -22.523  51.829 -63.301  1.00 25.74           H
ATOM   3842  OG  SER A 261     -21.399  51.321 -61.783  1.00 25.28           O
ATOM   3843  HG  SER A 261     -21.885  50.510 -61.633  1.00 25.28           H
ATOM   3844  N   THR A 262     -21.848  54.710 -64.782  1.00  7.55           N
ATOM   3845  H   THR A 262     -20.907  55.045 -64.829  1.00  7.55           H
ATOM   3846  CA  THR A 262     -22.597  54.569 -66.052  1.00 25.82           C
ATOM   3847  HA  THR A 262     -23.024  53.675 -65.913  1.00 25.82           H
ATOM   3848  C   THR A 262     -21.665  54.565 -67.269  1.00 25.20           C
ATOM   3849  O   THR A 262     -20.537  55.035 -67.217  1.00 23.67           O
ATOM   3850  CB  THR A 262     -23.721  55.598 -66.286  1.00 23.63           C
ATOM   3851  HB  THR A 262     -23.558  56.031 -67.173  1.00 23.63           H
ATOM   3852  OG1 THR A 262     -23.695  56.663 -65.375  1.00 22.93           O
ATOM   3853  HG1 THR A 262     -23.689  57.492 -65.853  1.00 22.93           H
ATOM   3854  CG2 THR A 262     -25.100  54.952 -66.182  1.00 25.70           C
ATOM   3855 1HG2 THR A 262     -25.824  55.625 -66.335  1.00 25.70           H
ATOM   3856 2HG2 THR A 262     -25.240  54.550 -65.277  1.00 25.70           H
ATOM   3857 3HG2 THR A 262     -25.208  54.226 -66.861  1.00 25.70           H
ATOM   3858  N   ALA A 263     -22.175  53.982 -68.322  1.00  8.39           N
ATOM   3859  H   ALA A 263     -23.171  53.893 -68.332  1.00  8.39           H
ATOM   3860  CA  ALA A 263     -21.477  53.445 -69.485  1.00 25.29           C
ATOM   3861  HA  ALA A 263     -20.563  53.189 -69.171  1.00 25.29           H
ATOM   3862  C   ALA A 263     -21.245  54.446 -70.641  1.00 24.34           C
ATOM   3863  O   ALA A 263     -21.889  55.486 -70.721  1.00 24.05           O
ATOM   3864  CB  ALA A 263     -22.370  52.288 -69.959  1.00 24.00           C
ATOM   3865 1HB  ALA A 263     -22.529  51.632 -69.221  1.00 24.00           H
ATOM   3866 2HB  ALA A 263     -21.947  51.797 -70.720  1.00 24.00           H
ATOM   3867 3HB  ALA A 263     -23.260  52.625 -70.267  1.00 24.00           H
ATOM   3868  N   LEU A 264     -20.469  53.970 -71.583  1.00  5.69           N
ATOM   3869  H   LEU A 264     -19.726  53.389 -71.251  1.00  5.69           H
ATOM   3870  CA  LEU A 264     -20.498  54.140 -73.041  1.00 21.27           C
ATOM   3871  HA  LEU A 264     -19.977  53.313 -73.253  1.00 21.27           H
ATOM   3872  C   LEU A 264     -19.647  55.243 -73.711  1.00 19.77           C
ATOM   3873  O   LEU A 264     -19.858  56.438 -73.547  1.00 19.38           O
ATOM   3874  CB  LEU A 264     -21.942  54.101 -73.600  1.00 19.93           C
ATOM   3875 1HB  LEU A 264     -22.518  54.681 -73.023  1.00 19.93           H
ATOM   3876 2HB  LEU A 264     -21.928  54.465 -74.531  1.00 19.93           H
ATOM   3877  CG  LEU A 264     -22.576  52.701 -73.648  1.00 19.64           C
ATOM   3878  HG  LEU A 264     -22.339  52.241 -72.792  1.00 19.64           H
ATOM   3879  CD1 LEU A 264     -24.092  52.814 -73.793  1.00 21.15           C
ATOM   3880 1HD1 LEU A 264     -24.517  51.910 -73.826  1.00 21.15           H
ATOM   3881 2HD1 LEU A 264     -24.337  53.299 -74.633  1.00 21.15           H
ATOM   3882 3HD1 LEU A 264     -24.489  53.313 -73.023  1.00 21.15           H
ATOM   3883  CD2 LEU A 264     -22.044  51.866 -74.813  1.00 26.05           C
ATOM   3884 1HD2 LEU A 264     -22.467  50.960 -74.827  1.00 26.05           H
ATOM   3885 2HD2 LEU A 264     -21.054  51.741 -74.742  1.00 26.05           H
ATOM   3886 3HD2 LEU A 264     -22.236  52.309 -75.689  1.00 26.05           H
ATOM   3887  N   HIS A 265     -18.850  54.710 -74.600  1.00  9.47           N
ATOM   3888  H   HIS A 265     -18.484  53.818 -74.335  1.00  9.47           H
ATOM   3889  CA  HIS A 265     -18.391  55.177 -75.918  1.00 25.37           C
ATOM   3890  HA  HIS A 265     -17.823  54.382 -76.132  1.00 25.37           H
ATOM   3891  C   HIS A 265     -17.363  56.314 -76.050  1.00 23.84           C
ATOM   3892  O   HIS A 265     -17.634  57.474 -75.767  1.00 23.01           O
ATOM   3893  CB  HIS A 265     -19.590  55.388 -76.867  1.00 23.83           C
ATOM   3894 1HB  HIS A 265     -20.350  55.781 -76.349  1.00 23.83           H
ATOM   3895 2HB  HIS A 265     -19.321  56.018 -77.596  1.00 23.83           H
ATOM   3896  CG  HIS A 265     -20.074  54.109 -77.509  1.00 23.47           C
ATOM   3897  ND1 HIS A 265     -19.329  53.278 -78.311  1.00 23.30           N
ATOM   3898  HD1 HIS A 265     -18.372  53.417 -78.567  1.00 23.30           H
ATOM   3899  CD2 HIS A 265     -21.321  53.565 -77.433  1.00 24.96           C
ATOM   3900  HD2 HIS A 265     -22.099  53.945 -76.932  1.00 24.96           H
ATOM   3901  CE1 HIS A 265     -20.096  52.255 -78.691  1.00 25.28           C
ATOM   3902  HE1 HIS A 265     -19.797  51.501 -79.275  1.00 25.28           H
ATOM   3903  NE2 HIS A 265     -21.322  52.385 -78.177  1.00 26.72           N
ATOM   3904  N   GLY A 266     -16.302  55.962 -76.713  1.00 12.76           N
ATOM   3905  H   GLY A 266     -15.754  55.202 -76.364  1.00 12.76           H
ATOM   3906  CA  GLY A 266     -15.868  56.622 -77.945  1.00 31.16           C
ATOM   3907 1HA  GLY A 266     -16.126  56.018 -78.699  1.00 31.16           H
ATOM   3908 2HA  GLY A 266     -16.385  57.475 -78.009  1.00 31.16           H
ATOM   3909  C   GLY A 266     -14.372  56.941 -78.056  1.00 30.10           C
ATOM   3910  O   GLY A 266     -13.923  57.879 -77.414  1.00 28.40           O
ATOM   3911  N   GLU A 267     -13.710  56.197 -78.918  1.00 10.39           N
ATOM   3912  H   GLU A 267     -14.026  55.254 -79.022  1.00 10.39           H
ATOM   3913  CA  GLU A 267     -12.549  56.596 -79.754  1.00 25.40           C
ATOM   3914  HA  GLU A 267     -12.300  55.727 -80.182  1.00 25.40           H
ATOM   3915  C   GLU A 267     -11.227  57.005 -79.047  1.00 23.67           C
ATOM   3916  O   GLU A 267     -11.231  57.696 -78.051  1.00 23.24           O
ATOM   3917  CB  GLU A 267     -13.017  57.659 -80.768  1.00 24.49           C
ATOM   3918 1HB  GLU A 267     -13.456  58.409 -80.273  1.00 24.49           H
ATOM   3919 2HB  GLU A 267     -12.222  58.007 -81.264  1.00 24.49           H
ATOM   3920  CG  GLU A 267     -14.018  57.082 -81.780  1.00 25.25           C
ATOM   3921 1HG  GLU A 267     -13.599  56.290 -82.224  1.00 25.25           H
ATOM   3922 2HG  GLU A 267     -14.837  56.792 -81.285  1.00 25.25           H
ATOM   3923  CD  GLU A 267     -14.437  58.080 -82.867  1.00 24.84           C
ATOM   3924  OE1 GLU A 267     -14.846  57.597 -83.949  1.00 24.60           O
ATOM   3925  OE2 GLU A 267     -14.352  59.296 -82.620  1.00 30.35           O
ATOM   3926  N   SER A 268     -10.043  56.694 -79.492  1.00  9.65           N
ATOM   3927  H   SER A 268      -9.311  57.070 -78.925  1.00  9.65           H
ATOM   3928  CA  SER A 268      -9.530  55.921 -80.631  1.00 25.82           C
ATOM   3929  HA  SER A 268      -9.978  55.028 -80.588  1.00 25.82           H
ATOM   3930  C   SER A 268      -7.991  55.824 -80.507  1.00 24.35           C
ATOM   3931  O   SER A 268      -7.385  56.603 -79.777  1.00 24.13           O
ATOM   3932  CB  SER A 268      -9.867  56.619 -81.960  1.00 25.02           C
ATOM   3933 1HB  SER A 268      -9.424  56.153 -82.726  1.00 25.02           H
ATOM   3934 2HB  SER A 268     -10.856  56.640 -82.108  1.00 25.02           H
ATOM   3935  OG  SER A 268      -9.415  57.960 -81.968  1.00 25.27           O
ATOM   3936  HG  SER A 268      -8.458  57.974 -81.970  1.00 25.27           H
ATOM   3937  N   VAL A 269      -7.428  54.961 -81.303  1.00  6.38           N
ATOM   3938  H   VAL A 269      -8.012  54.207 -81.603  1.00  6.38           H
ATOM   3939  CA  VAL A 269      -6.041  54.943 -81.825  1.00 26.21           C
ATOM   3940  HA  VAL A 269      -6.223  54.440 -82.670  1.00 26.21           H
ATOM   3941  C   VAL A 269      -5.007  54.039 -81.115  1.00 24.90           C
ATOM   3942  O   VAL A 269      -4.322  54.449 -80.188  1.00 24.76           O
ATOM   3943  CB  VAL A 269      -5.500  56.349 -82.184  1.00 24.72           C
ATOM   3944  HB  VAL A 269      -5.366  56.803 -81.303  1.00 24.72           H
ATOM   3945  CG1 VAL A 269      -4.199  56.270 -82.992  1.00 23.73           C
ATOM   3946 1HG1 VAL A 269      -3.861  57.184 -83.217  1.00 23.73           H
ATOM   3947 2HG1 VAL A 269      -4.339  55.774 -83.849  1.00 23.73           H
ATOM   3948 3HG1 VAL A 269      -3.485  55.796 -82.476  1.00 23.73           H
ATOM   3949  CG2 VAL A 269      -6.463  57.147 -83.067  1.00 28.06           C
ATOM   3950 1HG2 VAL A 269      -6.088  58.049 -83.282  1.00 28.06           H
ATOM   3951 2HG2 VAL A 269      -7.342  57.281 -82.609  1.00 28.06           H
ATOM   3952 3HG2 VAL A 269      -6.635  56.672 -83.930  1.00 28.06           H
ATOM   3953  N   ALA A 270      -4.882  52.865 -81.691  1.00  9.96           N
ATOM   3954  H   ALA A 270      -5.738  52.361 -81.806  1.00  9.96           H
ATOM   3955  CA  ALA A 270      -3.682  52.168 -82.197  1.00 26.46           C
ATOM   3956  HA  ALA A 270      -4.066  51.306 -82.528  1.00 26.46           H
ATOM   3957  C   ALA A 270      -2.618  51.657 -81.184  1.00 25.37           C
ATOM   3958  O   ALA A 270      -2.210  52.367 -80.292  1.00 24.57           O
ATOM   3959  CB  ALA A 270      -3.077  53.036 -83.312  1.00 24.88           C
ATOM   3960 1HB  ALA A 270      -3.784  53.349 -83.946  1.00 24.88           H
ATOM   3961 2HB  ALA A 270      -2.398  52.523 -83.837  1.00 24.88           H
ATOM   3962 3HB  ALA A 270      -2.625  53.843 -82.932  1.00 24.88           H
ATOM   3963  N   HIS A 271      -2.054  50.486 -81.273  1.00  8.79           N
ATOM   3964  H   HIS A 271      -1.613  50.198 -80.423  1.00  8.79           H
ATOM   3965  CA  HIS A 271      -1.926  49.499 -82.349  1.00 26.07           C
ATOM   3966  HA  HIS A 271      -2.757  49.588 -82.898  1.00 26.07           H
ATOM   3967  C   HIS A 271      -1.782  48.072 -81.758  1.00 24.39           C
ATOM   3968  O   HIS A 271      -1.077  47.861 -80.779  1.00 22.85           O
ATOM   3969  CB  HIS A 271      -0.656  49.802 -83.167  1.00 23.98           C
ATOM   3970 1HB  HIS A 271      -0.068  50.407 -82.630  1.00 23.98           H
ATOM   3971 2HB  HIS A 271      -0.178  48.942 -83.344  1.00 23.98           H
ATOM   3972  CG  HIS A 271      -0.895  50.466 -84.494  1.00 23.52           C
ATOM   3973  ND1 HIS A 271      -1.481  49.880 -85.581  1.00 23.47           N
ATOM   3974  HD1 HIS A 271      -1.827  48.943 -85.629  1.00 23.47           H
ATOM   3975  CD2 HIS A 271      -0.555  51.738 -84.864  1.00 24.80           C
ATOM   3976  HD2 HIS A 271      -0.098  52.416 -84.288  1.00 24.80           H
ATOM   3977  CE1 HIS A 271      -1.511  50.781 -86.570  1.00 24.60           C
ATOM   3978  HE1 HIS A 271      -1.898  50.617 -87.477  1.00 24.60           H
ATOM   3979  NE2 HIS A 271      -0.957  51.923 -86.181  1.00 26.06           N
ATOM   3980  N   SER A 272      -2.420  47.125 -82.395  1.00 10.79           N
ATOM   3981  H   SER A 272      -3.098  47.452 -83.054  1.00 10.79           H
ATOM   3982  CA  SER A 272      -2.310  45.651 -82.307  1.00 27.42           C
ATOM   3983  HA  SER A 272      -2.309  45.386 -81.343  1.00 27.42           H
ATOM   3984  C   SER A 272      -0.995  45.135 -82.953  1.00 25.45           C
ATOM   3985  O   SER A 272      -0.229  45.971 -83.427  1.00 25.06           O
ATOM   3986  CB  SER A 272      -3.517  45.108 -83.080  1.00 26.28           C
ATOM   3987 1HB  SER A 272      -3.395  45.249 -84.062  1.00 26.28           H
ATOM   3988 2HB  SER A 272      -3.640  44.133 -82.896  1.00 26.28           H
ATOM   3989  OG  SER A 272      -4.722  45.741 -82.727  1.00 26.59           O
ATOM   3990  HG  SER A 272      -4.576  46.684 -82.647  1.00 26.59           H
ATOM   3991  N   PRO A 273      -0.752  43.828 -83.131  1.00  7.17           N
ATOM   3992  CA  PRO A 273      -1.581  42.614 -82.925  1.00 26.38           C
ATOM   3993  HA  PRO A 273      -2.244  42.794 -82.199  1.00 26.38           H
ATOM   3994  C   PRO A 273      -0.811  41.345 -82.449  1.00 26.11           C
ATOM   3995  O   PRO A 273       0.413  41.301 -82.504  1.00 24.83           O
ATOM   3996  CB  PRO A 273      -2.132  42.384 -84.343  1.00 23.33           C
ATOM   3997 1HB  PRO A 273      -2.311  41.413 -84.500  1.00 23.33           H
ATOM   3998 2HB  PRO A 273      -2.973  42.906 -84.485  1.00 23.33           H
ATOM   3999  CG  PRO A 273      -1.019  42.887 -85.275  1.00 24.96           C
ATOM   4000 1HG  PRO A 273      -0.616  42.130 -85.790  1.00 24.96           H
ATOM   4001 2HG  PRO A 273      -1.370  43.574 -85.911  1.00 24.96           H
ATOM   4002  CD  PRO A 273       0.010  43.503 -84.336  1.00 30.17           C
ATOM   4003 1HD  PRO A 273       0.739  42.855 -84.116  1.00 30.17           H
ATOM   4004 2HD  PRO A 273       0.408  44.334 -84.724  1.00 30.17           H
ATOM   4005  N   ARG A 274      -1.477  40.291 -81.962  1.00  8.73           N
ATOM   4006  H   ARG A 274      -1.797  40.374 -81.018  1.00  8.73           H
ATOM   4007  CA  ARG A 274      -1.802  39.010 -82.649  1.00 22.51           C
ATOM   4008  HA  ARG A 274      -2.667  39.158 -83.129  1.00 22.51           H
ATOM   4009  C   ARG A 274      -1.832  37.909 -81.556  1.00 21.10           C
ATOM   4010  O   ARG A 274      -0.987  37.957 -80.678  1.00 20.70           O
ATOM   4011  CB  ARG A 274      -0.704  38.592 -83.655  1.00 21.77           C
ATOM   4012 1HB  ARG A 274       0.175  38.931 -83.321  1.00 21.77           H
ATOM   4013 2HB  ARG A 274      -0.681  37.593 -83.699  1.00 21.77           H
ATOM   4014  CG  ARG A 274      -0.907  39.125 -85.079  1.00 21.80           C
ATOM   4015 1HG  ARG A 274      -1.829  38.893 -85.388  1.00 21.80           H
ATOM   4016 2HG  ARG A 274      -0.797  40.119 -85.076  1.00 21.80           H
ATOM   4017  CD  ARG A 274       0.110  38.514 -86.044  1.00 22.50           C
ATOM   4018 1HD  ARG A 274       1.033  38.808 -85.794  1.00 22.50           H
ATOM   4019 2HD  ARG A 274       0.056  37.516 -86.006  1.00 22.50           H
ATOM   4020  NE  ARG A 274      -0.148  38.937 -87.433  1.00 21.34           N
ATOM   4021  HE  ARG A 274      -0.898  39.583 -87.575  1.00 21.34           H
ATOM   4022  CZ  ARG A 274       0.513  38.548 -88.508  1.00 22.15           C
ATOM   4023  NH1 ARG A 274       1.524  37.723 -88.423  1.00 21.01           N
ATOM   4024 1HH1 ARG A 274       1.811  37.374 -87.531  1.00 21.01           H
ATOM   4025 2HH1 ARG A 274       2.011  37.441 -89.250  1.00 21.01           H
ATOM   4026  NH2 ARG A 274       0.175  38.976 -89.687  1.00 20.53           N
ATOM   4027 1HH2 ARG A 274      -0.594  39.607 -89.788  1.00 20.53           H
ATOM   4028 2HH2 ARG A 274       0.684  38.674 -90.493  1.00 20.53           H
ATOM   4029  N   PHE A 275      -2.596  36.863 -81.546  1.00  6.26           N
ATOM   4030  H   PHE A 275      -2.316  36.215 -80.837  1.00  6.26           H
ATOM   4031  CA  PHE A 275      -3.754  36.372 -82.287  1.00 24.73           C
ATOM   4032  HA  PHE A 275      -4.358  37.154 -82.441  1.00 24.73           H
ATOM   4033  C   PHE A 275      -4.358  35.234 -81.418  1.00 23.22           C
ATOM   4034  O   PHE A 275      -3.617  34.442 -80.836  1.00 21.84           O
ATOM   4035  CB  PHE A 275      -3.352  35.780 -83.653  1.00 22.45           C
ATOM   4036 1HB  PHE A 275      -2.361  35.869 -83.748  1.00 22.45           H
ATOM   4037 2HB  PHE A 275      -3.601  34.812 -83.655  1.00 22.45           H
ATOM   4038  CG  PHE A 275      -3.984  36.413 -84.885  1.00 21.94           C
ATOM   4039  CD1 PHE A 275      -5.303  36.114 -85.246  1.00 21.10           C
ATOM   4040  HD1 PHE A 275      -5.845  35.488 -84.686  1.00 21.10           H
ATOM   4041  CD2 PHE A 275      -3.223  37.273 -85.701  1.00 23.64           C
ATOM   4042  HD2 PHE A 275      -2.274  37.476 -85.459  1.00 23.64           H
ATOM   4043  CE1 PHE A 275      -5.865  36.694 -86.397  1.00 21.84           C
ATOM   4044  HE1 PHE A 275      -6.809  36.483 -86.649  1.00 21.84           H
ATOM   4045  CE2 PHE A 275      -3.786  37.847 -86.851  1.00 24.22           C
ATOM   4046  HE2 PHE A 275      -3.238  38.457 -87.424  1.00 24.22           H
ATOM   4047  CZ  PHE A 275      -5.110  37.568 -87.196  1.00 26.55           C
ATOM   4048  HZ  PHE A 275      -5.518  37.988 -88.007  1.00 26.55           H
ATOM   4049  N   SER A 276      -5.624  35.212 -81.343  1.00 13.92           N
ATOM   4050  H   SER A 276      -6.000  36.131 -81.464  1.00 13.92           H
ATOM   4051  CA  SER A 276      -6.711  34.225 -81.129  1.00 30.84           C
ATOM   4052  HA  SER A 276      -6.911  34.266 -80.150  1.00 30.84           H
ATOM   4053  C   SER A 276      -6.408  32.718 -81.405  1.00 29.04           C
ATOM   4054  O   SER A 276      -5.346  32.422 -81.930  1.00 28.47           O
ATOM   4055  CB  SER A 276      -7.802  34.683 -82.106  1.00 29.06           C
ATOM   4056 1HB  SER A 276      -8.197  33.891 -82.571  1.00 29.06           H
ATOM   4057 2HB  SER A 276      -8.520  35.171 -81.610  1.00 29.06           H
ATOM   4058  OG  SER A 276      -7.364  35.558 -83.125  1.00 29.34           O
ATOM   4059  HG  SER A 276      -7.265  35.071 -83.943  1.00 29.34           H
ATOM   4060  N   PRO A 277      -7.367  31.769 -81.241  1.00  8.59           N
ATOM   4061  CA  PRO A 277      -8.782  31.855 -80.836  1.00 27.98           C
ATOM   4062  HA  PRO A 277      -8.852  32.671 -80.262  1.00 27.98           H
ATOM   4063  C   PRO A 277      -9.351  30.696 -79.960  1.00 28.05           C
ATOM   4064  O   PRO A 277      -8.832  29.592 -79.897  1.00 25.91           O
ATOM   4065  CB  PRO A 277      -9.521  31.850 -82.187  1.00 24.13           C
ATOM   4066 1HB  PRO A 277     -10.436  31.458 -82.092  1.00 24.13           H
ATOM   4067 2HB  PRO A 277      -9.592  32.776 -82.559  1.00 24.13           H
ATOM   4068  CG  PRO A 277      -8.636  30.966 -83.082  1.00 25.78           C
ATOM   4069 1HG  PRO A 277      -9.099  30.108 -83.302  1.00 25.78           H
ATOM   4070 2HG  PRO A 277      -8.398  31.443 -83.928  1.00 25.78           H
ATOM   4071  CD  PRO A 277      -7.387  30.698 -82.253  1.00 30.90           C
ATOM   4072 1HD  PRO A 277      -7.435  29.805 -81.805  1.00 30.90           H
ATOM   4073 2HD  PRO A 277      -6.562  30.745 -82.817  1.00 30.90           H
ATOM   4074  N   ASN A 278     -10.482  31.002 -79.357  1.00  8.89           N
ATOM   4075  H   ASN A 278     -10.552  31.973 -79.130  1.00  8.89           H
ATOM   4076  CA  ASN A 278     -11.674  30.224 -78.940  1.00 29.92           C
ATOM   4077  HA  ASN A 278     -11.417  29.591 -78.210  1.00 29.92           H
ATOM   4078  C   ASN A 278     -12.292  29.354 -80.079  1.00 28.16           C
ATOM   4079  O   ASN A 278     -11.795  29.462 -81.193  1.00 25.94           O
ATOM   4080  CB  ASN A 278     -12.671  31.356 -78.584  1.00 26.97           C
ATOM   4081 1HB  ASN A 278     -12.354  32.199 -79.018  1.00 26.97           H
ATOM   4082 2HB  ASN A 278     -13.568  31.109 -78.950  1.00 26.97           H
ATOM   4083  CG  ASN A 278     -12.856  31.654 -77.109  1.00 24.79           C
ATOM   4084  OD1 ASN A 278     -12.473  30.908 -76.232  1.00 23.82           O
ATOM   4085  ND2 ASN A 278     -13.495  32.754 -76.785  1.00 27.15           N
ATOM   4086 1HD2 ASN A 278     -13.662  32.970 -75.823  1.00 27.15           H
ATOM   4087 2HD2 ASN A 278     -13.815  33.376 -77.500  1.00 27.15           H
ATOM   4088  N   PRO A 279     -13.450  28.726 -79.937  1.00  8.77           N
ATOM   4089  CA  PRO A 279     -14.384  28.233 -78.883  1.00 26.07           C
ATOM   4090  HA  PRO A 279     -13.954  28.076 -77.994  1.00 26.07           H
ATOM   4091  C   PRO A 279     -14.988  26.836 -79.286  1.00 25.74           C
ATOM   4092  O   PRO A 279     -14.244  26.075 -79.896  1.00 24.08           O
ATOM   4093  CB  PRO A 279     -15.408  29.391 -78.861  1.00 23.09           C
ATOM   4094 1HB  PRO A 279     -16.301  29.070 -78.547  1.00 23.09           H
ATOM   4095 2HB  PRO A 279     -15.093  30.133 -78.269  1.00 23.09           H
ATOM   4096  CG  PRO A 279     -15.489  29.863 -80.317  1.00 24.58           C
ATOM   4097 1HG  PRO A 279     -16.383  29.651 -80.712  1.00 24.58           H
ATOM   4098 2HG  PRO A 279     -15.320  30.846 -80.384  1.00 24.58           H
ATOM   4099  CD  PRO A 279     -14.389  29.078 -81.021  1.00 29.56           C
ATOM   4100 1HD  PRO A 279     -14.750  28.249 -81.449  1.00 29.56           H
ATOM   4101 2HD  PRO A 279     -13.928  29.636 -81.711  1.00 29.56           H
ATOM   4102  N   PRO A 280     -16.273  26.466 -79.163  1.00  8.44           N
ATOM   4103  CA  PRO A 280     -17.326  26.553 -78.134  1.00 25.62           C
ATOM   4104  HA  PRO A 280     -16.890  26.720 -77.250  1.00 25.62           H
ATOM   4105  C   PRO A 280     -18.192  25.254 -77.983  1.00 25.48           C
ATOM   4106  O   PRO A 280     -17.994  24.282 -78.709  1.00 24.04           O
ATOM   4107  CB  PRO A 280     -18.226  27.665 -78.703  1.00 22.54           C
ATOM   4108 1HB  PRO A 280     -19.160  27.584 -78.355  1.00 22.54           H
ATOM   4109 2HB  PRO A 280     -17.863  28.570 -78.479  1.00 22.54           H
ATOM   4110  CG  PRO A 280     -18.187  27.423 -80.213  1.00 23.73           C
ATOM   4111 1HG  PRO A 280     -19.040  27.004 -80.524  1.00 23.73           H
ATOM   4112 2HG  PRO A 280     -18.040  28.282 -80.703  1.00 23.73           H
ATOM   4113  CD  PRO A 280     -17.006  26.469 -80.429  1.00 28.45           C
ATOM   4114 1HD  PRO A 280     -17.320  25.543 -80.637  1.00 28.45           H
ATOM   4115 2HD  PRO A 280     -16.407  26.791 -81.162  1.00 28.45           H
ATOM   4116  N   GLN A 281     -19.248  25.354 -77.163  1.00  7.68           N
ATOM   4117  H   GLN A 281     -19.127  25.941 -76.363  1.00  7.68           H
ATOM   4118  CA  GLN A 281     -20.580  24.699 -77.296  1.00 23.17           C
ATOM   4119  HA  GLN A 281     -21.068  25.036 -76.491  1.00 23.17           H
ATOM   4120  C   GLN A 281     -20.659  23.159 -77.124  1.00 22.28           C
ATOM   4121  O   GLN A 281     -19.753  22.448 -77.498  1.00 21.99           O
ATOM   4122  CB  GLN A 281     -21.211  25.154 -78.628  1.00 21.74           C
ATOM   4123 1HB  GLN A 281     -20.497  25.189 -79.327  1.00 21.74           H
ATOM   4124 2HB  GLN A 281     -21.909  24.490 -78.897  1.00 21.74           H
ATOM   4125  CG  GLN A 281     -21.866  26.540 -78.528  1.00 21.50           C
ATOM   4126 1HG  GLN A 281     -22.555  26.515 -77.803  1.00 21.50           H
ATOM   4127 2HG  GLN A 281     -21.161  27.210 -78.295  1.00 21.50           H
ATOM   4128  CD  GLN A 281     -22.545  26.987 -79.821  1.00 20.26           C
ATOM   4129  OE1 GLN A 281     -22.599  26.299 -80.826  1.00 21.52           O
ATOM   4130  NE2 GLN A 281     -23.120  28.171 -79.846  1.00 25.79           N
ATOM   4131 1HE2 GLN A 281     -23.585  28.484 -80.674  1.00 25.79           H
ATOM   4132 2HE2 GLN A 281     -23.092  28.758 -79.037  1.00 25.79           H
ATOM   4133  N   GLN A 282     -21.675  22.541 -76.613  1.00 11.50           N
ATOM   4134  H   GLN A 282     -21.379  21.639 -76.299  1.00 11.50           H
ATOM   4135  CA  GLN A 282     -23.106  22.695 -76.331  1.00 29.53           C
ATOM   4136  HA  GLN A 282     -23.289  23.571 -75.886  1.00 29.53           H
ATOM   4137  C   GLN A 282     -23.443  21.443 -75.477  1.00 27.96           C
ATOM   4138  O   GLN A 282     -22.743  20.442 -75.587  1.00 27.81           O
ATOM   4139  CB  GLN A 282     -23.887  22.602 -77.665  1.00 28.12           C
ATOM   4140 1HB  GLN A 282     -23.259  22.274 -78.371  1.00 28.12           H
ATOM   4141 2HB  GLN A 282     -24.628  21.941 -77.546  1.00 28.12           H
ATOM   4142  CG  GLN A 282     -24.507  23.918 -78.163  1.00 29.03           C
ATOM   4143 1HG  GLN A 282     -25.349  24.091 -77.652  1.00 29.03           H
ATOM   4144 2HG  GLN A 282     -23.859  24.662 -77.999  1.00 29.03           H
ATOM   4145  CD  GLN A 282     -24.842  23.889 -79.652  1.00 27.69           C
ATOM   4146  OE1 GLN A 282     -25.000  22.854 -80.267  1.00 28.24           O
ATOM   4147  NE2 GLN A 282     -24.959  25.030 -80.304  1.00 30.69           N
ATOM   4148 1HE2 GLN A 282     -25.173  25.028 -81.281  1.00 30.69           H
ATOM   4149 2HE2 GLN A 282     -24.834  25.897 -79.821  1.00 30.69           H
ATOM   4150  N   GLY A 283     -24.361  21.390 -74.567  1.00 12.65           N
ATOM   4151  H   GLY A 283     -24.062  21.122 -73.651  1.00 12.65           H
ATOM   4152  CA  GLY A 283     -25.775  21.675 -74.725  1.00 29.35           C
ATOM   4153 1HA  GLY A 283     -26.037  22.358 -74.043  1.00 29.35           H
ATOM   4154 2HA  GLY A 283     -25.921  22.047 -75.642  1.00 29.35           H
ATOM   4155  C   GLY A 283     -26.574  20.370 -74.529  1.00 28.38           C
ATOM   4156  O   GLY A 283     -26.502  19.479 -75.358  1.00 27.07           O
ATOM   4157  N   ALA A 284     -27.268  20.251 -73.411  1.00  8.87           N
ATOM   4158  H   ALA A 284     -26.758  20.371 -72.559  1.00  8.87           H
ATOM   4159  CA  ALA A 284     -28.690  19.966 -73.274  1.00 26.18           C
ATOM   4160  HA  ALA A 284     -28.792  20.171 -72.301  1.00 26.18           H
ATOM   4161  C   ALA A 284     -29.180  18.497 -73.375  1.00 25.13           C
ATOM   4162  O   ALA A 284     -28.864  17.750 -74.288  1.00 24.89           O
ATOM   4163  CB  ALA A 284     -29.502  20.908 -74.185  1.00 24.77           C
ATOM   4164 1HB  ALA A 284     -29.175  21.850 -74.109  1.00 24.77           H
ATOM   4165 2HB  ALA A 284     -30.471  20.898 -73.938  1.00 24.77           H
ATOM   4166 3HB  ALA A 284     -29.426  20.633 -75.143  1.00 24.77           H
ATOM   4167  N   VAL A 285     -30.099  18.216 -72.468  1.00  6.25           N
ATOM   4168  H   VAL A 285     -29.960  18.650 -71.578  1.00  6.25           H
ATOM   4169  CA  VAL A 285     -31.300  17.361 -72.563  1.00 24.48           C
ATOM   4170  HA  VAL A 285     -31.857  17.804 -71.860  1.00 24.48           H
ATOM   4171  C   VAL A 285     -31.200  15.923 -72.028  1.00 23.74           C
ATOM   4172  O   VAL A 285     -30.560  15.040 -72.569  1.00 23.16           O
ATOM   4173  CB  VAL A 285     -32.022  17.483 -73.924  1.00 22.65           C
ATOM   4174  HB  VAL A 285     -31.405  17.050 -74.582  1.00 22.65           H
ATOM   4175  CG1 VAL A 285     -33.391  16.810 -73.900  1.00 21.27           C
ATOM   4176 1HG1 VAL A 285     -33.848  16.896 -74.785  1.00 21.27           H
ATOM   4177 2HG1 VAL A 285     -33.982  17.224 -73.208  1.00 21.27           H
ATOM   4178 3HG1 VAL A 285     -33.308  15.836 -73.690  1.00 21.27           H
ATOM   4179  CG2 VAL A 285     -32.321  18.942 -74.300  1.00 25.09           C
ATOM   4180 1HG2 VAL A 285     -32.788  18.996 -75.183  1.00 25.09           H
ATOM   4181 2HG2 VAL A 285     -31.478  19.475 -74.365  1.00 25.09           H
ATOM   4182 3HG2 VAL A 285     -32.907  19.376 -73.616  1.00 25.09           H
ATOM   4183  N   ARG A 286     -31.940  15.767 -70.929  1.00  6.40           N
ATOM   4184  H   ARG A 286     -32.096  16.608 -70.410  1.00  6.40           H
ATOM   4185  CA  ARG A 286     -32.567  14.564 -70.350  1.00 21.91           C
ATOM   4186  HA  ARG A 286     -31.841  14.058 -69.885  1.00 21.91           H
ATOM   4187  C   ARG A 286     -33.186  13.635 -71.410  1.00 20.85           C
ATOM   4188  O   ARG A 286     -33.672  14.139 -72.421  1.00 20.23           O
ATOM   4189  CB  ARG A 286     -33.699  15.074 -69.431  1.00 21.20           C
ATOM   4190 1HB  ARG A 286     -33.975  15.980 -69.752  1.00 21.20           H
ATOM   4191 2HB  ARG A 286     -34.471  14.443 -69.509  1.00 21.20           H
ATOM   4192  CG  ARG A 286     -33.338  15.192 -67.944  1.00 20.48           C
ATOM   4193 1HG  ARG A 286     -33.104  14.289 -67.583  1.00 20.48           H
ATOM   4194 2HG  ARG A 286     -32.557  15.807 -67.836  1.00 20.48           H
ATOM   4195  CD  ARG A 286     -34.551  15.756 -67.183  1.00 20.53           C
ATOM   4196 1HD  ARG A 286     -34.714  16.703 -67.460  1.00 20.53           H
ATOM   4197 2HD  ARG A 286     -35.362  15.206 -67.383  1.00 20.53           H
ATOM   4198  NE  ARG A 286     -34.341  15.740 -65.726  1.00 19.91           N
ATOM   4199  HE  ARG A 286     -33.463  15.390 -65.399  1.00 19.91           H
ATOM   4200  CZ  ARG A 286     -35.209  16.148 -64.802  1.00 21.01           C
ATOM   4201  NH1 ARG A 286     -36.357  16.667 -65.123  1.00 19.68           N
ATOM   4202 1HH1 ARG A 286     -36.608  16.769 -66.086  1.00 19.68           H
ATOM   4203 2HH1 ARG A 286     -36.989  16.965 -64.407  1.00 19.68           H
ATOM   4204  NH2 ARG A 286     -34.930  16.033 -63.537  1.00 19.46           N
ATOM   4205 1HH2 ARG A 286     -34.058  15.636 -63.251  1.00 19.46           H
ATOM   4206 2HH2 ARG A 286     -35.588  16.342 -62.850  1.00 19.46           H
ATOM   4207  N   PRO A 287     -33.309  12.356 -71.122  1.00  8.56           N
ATOM   4208  CA  PRO A 287     -34.536  11.929 -70.452  1.00 24.99           C
ATOM   4209  HA  PRO A 287     -34.862  12.714 -69.925  1.00 24.99           H
ATOM   4210  C   PRO A 287     -34.375  10.825 -69.385  1.00 24.63           C
ATOM   4211  O   PRO A 287     -33.289  10.350 -69.074  1.00 23.80           O
ATOM   4212  CB  PRO A 287     -35.463  11.498 -71.593  1.00 22.53           C
ATOM   4213 1HB  PRO A 287     -36.093  10.782 -71.291  1.00 22.53           H
ATOM   4214 2HB  PRO A 287     -35.985  12.276 -71.943  1.00 22.53           H
ATOM   4215  CG  PRO A 287     -34.502  10.965 -72.656  1.00 24.04           C
ATOM   4216 1HG  PRO A 287     -34.574   9.970 -72.730  1.00 24.04           H
ATOM   4217 2HG  PRO A 287     -34.694  11.380 -73.545  1.00 24.04           H
ATOM   4218  CD  PRO A 287     -33.115  11.366 -72.166  1.00 29.42           C
ATOM   4219 1HD  PRO A 287     -32.627  10.580 -71.787  1.00 29.42           H
ATOM   4220 2HD  PRO A 287     -32.575  11.769 -72.905  1.00 29.42           H
ATOM   4221  N   GLN A 288     -35.505  10.548 -68.818  1.00 10.00           N
ATOM   4222  H   GLN A 288     -36.292  10.981 -69.257  1.00 10.00           H
ATOM   4223  CA  GLN A 288     -35.855   9.731 -67.668  1.00 27.31           C
ATOM   4224  HA  GLN A 288     -35.251  10.054 -66.939  1.00 27.31           H
ATOM   4225  C   GLN A 288     -35.609   8.213 -67.802  1.00 25.98           C
ATOM   4226  O   GLN A 288     -35.612   7.668 -68.893  1.00 25.65           O
ATOM   4227  CB  GLN A 288     -37.377   9.937 -67.502  1.00 26.45           C
ATOM   4228 1HB  GLN A 288     -37.800   9.857 -68.405  1.00 26.45           H
ATOM   4229 2HB  GLN A 288     -37.724   9.213 -66.906  1.00 26.45           H
ATOM   4230  CG  GLN A 288     -37.811  11.280 -66.902  1.00 27.50           C
ATOM   4231 1HG  GLN A 288     -37.596  11.282 -65.925  1.00 27.50           H
ATOM   4232 2HG  GLN A 288     -37.307  12.015 -67.356  1.00 27.50           H
ATOM   4233  CD  GLN A 288     -39.311  11.531 -67.076  1.00 25.99           C
ATOM   4234  OE1 GLN A 288     -39.917  11.155 -68.060  1.00 26.39           O
ATOM   4235  NE2 GLN A 288     -39.958  12.202 -66.152  1.00 29.09           N
ATOM   4236 1HE2 GLN A 288     -40.933  12.396 -66.265  1.00 29.09           H
ATOM   4237 2HE2 GLN A 288     -39.476  12.520 -65.335  1.00 29.09           H
ATOM   4238  N   THR A 289     -35.623   7.625 -66.635  1.00 10.20           N
ATOM   4239  H   THR A 289     -35.161   8.121 -65.900  1.00 10.20           H
ATOM   4240  CA  THR A 289     -36.224   6.331 -66.246  1.00 23.43           C
ATOM   4241  HA  THR A 289     -36.126   6.506 -65.266  1.00 23.43           H
ATOM   4242  C   THR A 289     -35.450   5.024 -66.450  1.00 22.86           C
ATOM   4243  O   THR A 289     -35.264   4.537 -67.550  1.00 22.09           O
ATOM   4244  CB  THR A 289     -37.700   6.163 -66.664  1.00 21.72           C
ATOM   4245  HB  THR A 289     -37.901   5.183 -66.673  1.00 21.72           H
ATOM   4246  OG1 THR A 289     -37.965   6.568 -67.979  1.00 20.91           O
ATOM   4247  HG1 THR A 289     -38.025   5.798 -68.544  1.00 20.91           H
ATOM   4248  CG2 THR A 289     -38.634   6.943 -65.755  1.00 23.17           C
ATOM   4249 1HG2 THR A 289     -39.587   6.827 -66.035  1.00 23.17           H
ATOM   4250 2HG2 THR A 289     -38.424   7.920 -65.779  1.00 23.17           H
ATOM   4251 3HG2 THR A 289     -38.552   6.634 -64.807  1.00 23.17           H
ATOM   4252  N   LEU A 290     -35.235   4.441 -65.292  1.00  5.80           N
ATOM   4253  H   LEU A 290     -34.889   5.040 -64.570  1.00  5.80           H
ATOM   4254  CA  LEU A 290     -35.429   3.041 -64.905  1.00 22.73           C
ATOM   4255  HA  LEU A 290     -35.174   3.137 -63.943  1.00 22.73           H
ATOM   4256  C   LEU A 290     -34.436   1.962 -65.377  1.00 21.27           C
ATOM   4257  O   LEU A 290     -34.337   1.608 -66.542  1.00 20.76           O
ATOM   4258  CB  LEU A 290     -36.898   2.614 -65.112  1.00 21.07           C
ATOM   4259 1HB  LEU A 290     -37.188   2.916 -66.020  1.00 21.07           H
ATOM   4260 2HB  LEU A 290     -36.946   1.616 -65.061  1.00 21.07           H
ATOM   4261  CG  LEU A 290     -37.873   3.204 -64.067  1.00 20.91           C
ATOM   4262  HG  LEU A 290     -37.638   4.169 -63.953  1.00 20.91           H
ATOM   4263  CD1 LEU A 290     -39.312   3.056 -64.553  1.00 22.21           C
ATOM   4264 1HD1 LEU A 290     -39.956   3.433 -63.887  1.00 22.21           H
ATOM   4265 2HD1 LEU A 290     -39.545   2.094 -64.695  1.00 22.21           H
ATOM   4266 3HD1 LEU A 290     -39.449   3.536 -65.419  1.00 22.21           H
ATOM   4267  CD2 LEU A 290     -37.757   2.515 -62.705  1.00 26.99           C
ATOM   4268 1HD2 LEU A 290     -38.396   2.913 -62.047  1.00 26.99           H
ATOM   4269 2HD2 LEU A 290     -36.834   2.610 -62.333  1.00 26.99           H
ATOM   4270 3HD2 LEU A 290     -37.960   1.539 -62.779  1.00 26.99           H
ATOM   4271  N   ASN A 291     -33.889   1.364 -64.332  1.00 11.75           N
ATOM   4272  H   ASN A 291     -33.604   1.972 -63.591  1.00 11.75           H
ATOM   4273  CA  ASN A 291     -33.641  -0.057 -64.104  1.00 25.80           C
ATOM   4274  HA  ASN A 291     -33.269   0.027 -63.180  1.00 25.80           H
ATOM   4275  C   ASN A 291     -32.475  -0.768 -64.804  1.00 24.28           C
ATOM   4276  O   ASN A 291     -32.460  -1.030 -65.995  1.00 22.74           O
ATOM   4277  CB  ASN A 291     -34.960  -0.857 -64.171  1.00 23.87           C
ATOM   4278 1HB  ASN A 291     -35.507  -0.517 -64.936  1.00 23.87           H
ATOM   4279 2HB  ASN A 291     -34.747  -1.823 -64.317  1.00 23.87           H
ATOM   4280  CG  ASN A 291     -35.791  -0.741 -62.906  1.00 21.51           C
ATOM   4281  OD1 ASN A 291     -35.363  -0.222 -61.885  1.00 21.02           O
ATOM   4282  ND2 ASN A 291     -37.008  -1.237 -62.915  1.00 22.85           N
ATOM   4283 1HD2 ASN A 291     -37.574  -1.188 -62.092  1.00 22.85           H
ATOM   4284 2HD2 ASN A 291     -37.368  -1.664 -63.745  1.00 22.85           H
ATOM   4285  N   PHE A 292     -31.636  -1.226 -63.883  1.00  7.48           N
ATOM   4286  H   PHE A 292     -31.397  -0.577 -63.161  1.00  7.48           H
ATOM   4287  CA  PHE A 292     -31.011  -2.542 -63.773  1.00 22.83           C
ATOM   4288  HA  PHE A 292     -30.341  -2.300 -63.071  1.00 22.83           H
ATOM   4289  C   PHE A 292     -30.095  -3.078 -64.879  1.00 21.42           C
ATOM   4290  O   PHE A 292     -30.453  -3.243 -66.036  1.00 20.23           O
ATOM   4291  CB  PHE A 292     -32.047  -3.591 -63.337  1.00 21.20           C
ATOM   4292 1HB  PHE A 292     -32.925  -3.366 -63.759  1.00 21.20           H
ATOM   4293 2HB  PHE A 292     -31.744  -4.489 -63.655  1.00 21.20           H
ATOM   4294  CG  PHE A 292     -32.252  -3.668 -61.833  1.00 21.97           C
ATOM   4295  CD1 PHE A 292     -31.397  -4.458 -61.044  1.00 21.79           C
ATOM   4296  HD1 PHE A 292     -30.659  -4.976 -61.477  1.00 21.79           H
ATOM   4297  CD2 PHE A 292     -33.291  -2.951 -61.214  1.00 24.48           C
ATOM   4298  HD2 PHE A 292     -33.909  -2.393 -61.767  1.00 24.48           H
ATOM   4299  CE1 PHE A 292     -31.573  -4.524 -59.651  1.00 22.59           C
ATOM   4300  HE1 PHE A 292     -30.961  -5.088 -59.097  1.00 22.59           H
ATOM   4301  CE2 PHE A 292     -33.463  -3.016 -59.824  1.00 23.58           C
ATOM   4302  HE2 PHE A 292     -34.202  -2.500 -59.390  1.00 23.58           H
ATOM   4303  CZ  PHE A 292     -32.605  -3.800 -59.038  1.00 24.90           C
ATOM   4304  HZ  PHE A 292     -32.729  -3.842 -58.047  1.00 24.90           H
ATOM   4305  N   SER A 293     -29.008  -3.560 -64.349  1.00 13.91           N
ATOM   4306  H   SER A 293     -28.603  -3.027 -63.606  1.00 13.91           H
ATOM   4307  CA  SER A 293     -28.313  -4.793 -64.718  1.00 29.46           C
ATOM   4308  HA  SER A 293     -27.885  -4.996 -63.837  1.00 29.46           H
ATOM   4309  C   SER A 293     -27.127  -4.685 -65.676  1.00 27.60           C
ATOM   4310  O   SER A 293     -27.248  -4.443 -66.869  1.00 26.73           O
ATOM   4311  CB  SER A 293     -29.286  -5.906 -65.120  1.00 27.59           C
ATOM   4312 1HB  SER A 293     -30.061  -5.947 -64.490  1.00 27.59           H
ATOM   4313 2HB  SER A 293     -29.621  -5.768 -66.052  1.00 27.59           H
ATOM   4314  OG  SER A 293     -28.643  -7.159 -65.082  1.00 27.44           O
ATOM   4315  HG  SER A 293     -29.300  -7.855 -65.073  1.00 27.44           H
ATOM   4316  N   SER A 294     -25.998  -5.000 -65.080  1.00 11.01           N
ATOM   4317  H   SER A 294     -25.800  -4.538 -64.215  1.00 11.01           H
ATOM   4318  CA  SER A 294     -25.003  -5.961 -65.559  1.00 24.89           C
ATOM   4319  HA  SER A 294     -24.271  -5.743 -64.914  1.00 24.89           H
ATOM   4320  C   SER A 294     -24.340  -5.767 -66.922  1.00 24.17           C
ATOM   4321  O   SER A 294     -24.913  -6.014 -67.976  1.00 22.70           O
ATOM   4322  CB  SER A 294     -25.569  -7.384 -65.467  1.00 22.94           C
ATOM   4323 1HB  SER A 294     -26.354  -7.498 -66.076  1.00 22.94           H
ATOM   4324 2HB  SER A 294     -24.871  -8.063 -65.693  1.00 22.94           H
ATOM   4325  OG  SER A 294     -26.006  -7.631 -64.138  1.00 22.64           O
ATOM   4326  HG  SER A 294     -26.961  -7.687 -64.121  1.00 22.64           H
ATOM   4327  N   ARG A 295     -23.049  -5.589 -66.768  1.00  7.82           N
ATOM   4328  H   ARG A 295     -22.750  -4.888 -66.120  1.00  7.82           H
ATOM   4329  CA  ARG A 295     -22.008  -6.352 -67.485  1.00 21.74           C
ATOM   4330  HA  ARG A 295     -21.199  -5.888 -67.124  1.00 21.74           H
ATOM   4331  C   ARG A 295     -21.848  -6.168 -69.004  1.00 20.62           C
ATOM   4332  O   ARG A 295     -22.545  -6.757 -69.819  1.00 19.43           O
ATOM   4333  CB  ARG A 295     -22.085  -7.849 -67.111  1.00 19.92           C
ATOM   4334 1HB  ARG A 295     -22.904  -7.999 -66.556  1.00 19.92           H
ATOM   4335 2HB  ARG A 295     -22.149  -8.386 -67.952  1.00 19.92           H
ATOM   4336  CG  ARG A 295     -20.862  -8.334 -66.315  1.00 18.90           C
ATOM   4337 1HG  ARG A 295     -20.032  -8.166 -66.847  1.00 18.90           H
ATOM   4338 2HG  ARG A 295     -20.810  -7.835 -65.450  1.00 18.90           H
ATOM   4339  CD  ARG A 295     -20.981  -9.834 -66.026  1.00 19.19           C
ATOM   4340 1HD  ARG A 295     -21.777 -10.004 -65.445  1.00 19.19           H
ATOM   4341 2HD  ARG A 295     -21.082 -10.336 -66.885  1.00 19.19           H
ATOM   4342  NE  ARG A 295     -19.784 -10.348 -65.329  1.00 18.62           N
ATOM   4343  HE  ARG A 295     -19.040  -9.699 -65.169  1.00 18.62           H
ATOM   4344  CZ  ARG A 295     -19.601 -11.588 -64.895  1.00 19.81           C
ATOM   4345  NH1 ARG A 295     -20.509 -12.509 -65.049  1.00 18.21           N
ATOM   4346 1HH1 ARG A 295     -21.372 -12.289 -65.505  1.00 18.21           H
ATOM   4347 2HH1 ARG A 295     -20.344 -13.436 -64.712  1.00 18.21           H
ATOM   4348  NH2 ARG A 295     -18.493 -11.929 -64.293  1.00 18.95           N
ATOM   4349 1HH2 ARG A 295     -17.770 -11.252 -64.155  1.00 18.95           H
ATOM   4350 2HH2 ARG A 295     -18.367 -12.867 -63.971  1.00 18.95           H
ATOM   4351  N   SER A 296     -20.712  -5.593 -69.281  1.00 11.31           N
ATOM   4352  H   SER A 296     -20.554  -4.691 -68.879  1.00 11.31           H
ATOM   4353  CA  SER A 296     -19.639  -6.139 -70.126  1.00 25.68           C
ATOM   4354  HA  SER A 296     -18.932  -5.494 -69.835  1.00 25.68           H
ATOM   4355  C   SER A 296     -19.699  -5.946 -71.647  1.00 24.88           C
ATOM   4356  O   SER A 296     -20.660  -6.287 -72.312  1.00 23.92           O
ATOM   4357  CB  SER A 296     -19.294  -7.597 -69.774  1.00 23.98           C
ATOM   4358 1HB  SER A 296     -18.452  -7.879 -70.233  1.00 23.98           H
ATOM   4359 2HB  SER A 296     -19.187  -7.703 -68.785  1.00 23.98           H
ATOM   4360  OG  SER A 296     -20.303  -8.501 -70.177  1.00 23.49           O
ATOM   4361  HG  SER A 296     -21.133  -8.033 -70.268  1.00 23.49           H
ATOM   4362  N   GLN A 297     -18.524  -5.568 -72.102  1.00 13.76           N
ATOM   4363  H   GLN A 297     -18.020  -4.936 -71.513  1.00 13.76           H
ATOM   4364  CA  GLN A 297     -17.846  -5.939 -73.348  1.00 31.26           C
ATOM   4365  HA  GLN A 297     -16.908  -5.831 -73.018  1.00 31.26           H
ATOM   4366  C   GLN A 297     -17.882  -4.952 -74.529  1.00 30.29           C
ATOM   4367  O   GLN A 297     -18.872  -4.761 -75.208  1.00 30.13           O
ATOM   4368  CB  GLN A 297     -18.075  -7.406 -73.745  1.00 29.75           C
ATOM   4369 1HB  GLN A 297     -19.026  -7.652 -73.558  1.00 29.75           H
ATOM   4370 2HB  GLN A 297     -17.889  -7.514 -74.722  1.00 29.75           H
ATOM   4371  CG  GLN A 297     -17.143  -8.336 -72.944  1.00 31.14           C
ATOM   4372 1HG  GLN A 297     -16.195  -8.090 -73.148  1.00 31.14           H
ATOM   4373 2HG  GLN A 297     -17.320  -8.202 -71.969  1.00 31.14           H
ATOM   4374  CD  GLN A 297     -17.324  -9.814 -73.257  1.00 29.66           C
ATOM   4375  OE1 GLN A 297     -18.091 -10.221 -74.111  1.00 29.17           O
ATOM   4376  NE2 GLN A 297     -16.613 -10.688 -72.577  1.00 31.17           N
ATOM   4377 1HE2 GLN A 297     -16.708 -11.665 -72.766  1.00 31.17           H
ATOM   4378 2HE2 GLN A 297     -15.977 -10.375 -71.871  1.00 31.17           H
ATOM   4379  N   THR A 298     -16.689  -4.413 -74.722  1.00 10.83           N
ATOM   4380  H   THR A 298     -16.278  -3.958 -73.932  1.00 10.83           H
ATOM   4381  CA  THR A 298     -15.889  -4.403 -75.970  1.00 28.18           C
ATOM   4382  HA  THR A 298     -15.258  -3.659 -75.749  1.00 28.18           H
ATOM   4383  C   THR A 298     -16.562  -3.951 -77.274  1.00 27.50           C
ATOM   4384  O   THR A 298     -17.369  -4.658 -77.849  1.00 26.30           O
ATOM   4385  CB  THR A 298     -15.188  -5.756 -76.184  1.00 25.36           C
ATOM   4386  HB  THR A 298     -14.858  -5.803 -77.127  1.00 25.36           H
ATOM   4387  OG1 THR A 298     -16.100  -6.817 -76.021  1.00 24.86           O
ATOM   4388  HG1 THR A 298     -16.991  -6.469 -75.984  1.00 24.86           H
ATOM   4389  CG2 THR A 298     -14.054  -5.980 -75.191  1.00 27.10           C
ATOM   4390 1HG2 THR A 298     -13.611  -6.863 -75.346  1.00 27.10           H
ATOM   4391 2HG2 THR A 298     -14.393  -5.967 -74.250  1.00 27.10           H
ATOM   4392 3HG2 THR A 298     -13.357  -5.268 -75.276  1.00 27.10           H
ATOM   4393  N   VAL A 299     -16.129  -2.756 -77.722  1.00  8.31           N
ATOM   4394  H   VAL A 299     -16.474  -1.949 -77.244  1.00  8.31           H
ATOM   4395  CA  VAL A 299     -15.192  -2.508 -78.852  1.00 26.90           C
ATOM   4396  HA  VAL A 299     -15.360  -1.539 -79.034  1.00 26.90           H
ATOM   4397  C   VAL A 299     -15.518  -3.243 -80.170  1.00 25.85           C
ATOM   4398  O   VAL A 299     -15.607  -4.467 -80.179  1.00 24.90           O
ATOM   4399  CB  VAL A 299     -13.715  -2.757 -78.432  1.00 24.56           C
ATOM   4400  HB  VAL A 299     -13.674  -3.745 -78.286  1.00 24.56           H
ATOM   4401  CG1 VAL A 299     -12.684  -2.342 -79.488  1.00 23.13           C
ATOM   4402 1HG1 VAL A 299     -11.753  -2.522 -79.170  1.00 23.13           H
ATOM   4403 2HG1 VAL A 299     -12.755  -1.366 -79.694  1.00 23.13           H
ATOM   4404 3HG1 VAL A 299     -12.821  -2.847 -80.340  1.00 23.13           H
ATOM   4405  CG2 VAL A 299     -13.329  -1.958 -77.172  1.00 26.65           C
ATOM   4406 1HG2 VAL A 299     -12.378  -2.130 -76.916  1.00 26.65           H
ATOM   4407 2HG2 VAL A 299     -13.906  -2.212 -76.396  1.00 26.65           H
ATOM   4408 3HG2 VAL A 299     -13.434  -0.975 -77.325  1.00 26.65           H
ATOM   4409  N   PRO A 300     -15.584  -2.513 -81.263  1.00 12.95           N
ATOM   4410  CA  PRO A 300     -14.521  -2.738 -82.236  1.00 29.80           C
ATOM   4411  HA  PRO A 300     -13.754  -3.124 -81.724  1.00 29.80           H
ATOM   4412  C   PRO A 300     -13.939  -1.468 -82.892  1.00 29.62           C
ATOM   4413  O   PRO A 300     -14.563  -0.422 -83.015  1.00 27.57           O
ATOM   4414  CB  PRO A 300     -15.117  -3.691 -83.272  1.00 26.34           C
ATOM   4415 1HB  PRO A 300     -14.713  -3.536 -84.174  1.00 26.34           H
ATOM   4416 2HB  PRO A 300     -14.977  -4.644 -83.003  1.00 26.34           H
ATOM   4417  CG  PRO A 300     -16.602  -3.340 -83.275  1.00 27.80           C
ATOM   4418 1HG  PRO A 300     -16.843  -2.846 -84.111  1.00 27.80           H
ATOM   4419 2HG  PRO A 300     -17.157  -4.169 -83.206  1.00 27.80           H
ATOM   4420  CD  PRO A 300     -16.804  -2.449 -82.043  1.00 32.54           C
ATOM   4421 1HD  PRO A 300     -16.970  -1.499 -82.309  1.00 32.54           H
ATOM   4422 2HD  PRO A 300     -17.565  -2.776 -81.483  1.00 32.54           H
ATOM   4423  N   SER A 301     -12.709  -1.669 -83.290  1.00 13.96           N
ATOM   4424  H   SER A 301     -12.344  -2.565 -83.036  1.00 13.96           H
ATOM   4425  CA  SER A 301     -11.758  -0.832 -84.039  1.00 28.63           C
ATOM   4426  HA  SER A 301     -11.612   0.006 -83.514  1.00 28.63           H
ATOM   4427  C   SER A 301     -12.277  -0.403 -85.432  1.00 26.74           C
ATOM   4428  O   SER A 301     -13.351  -0.857 -85.833  1.00 25.48           O
ATOM   4429  CB  SER A 301     -10.512  -1.712 -84.202  1.00 26.81           C
ATOM   4430 1HB  SER A 301     -10.635  -2.352 -84.960  1.00 26.81           H
ATOM   4431 2HB  SER A 301      -9.705  -1.146 -84.371  1.00 26.81           H
ATOM   4432  OG  SER A 301     -10.242  -2.487 -83.042  1.00 26.82           O
ATOM   4433  HG  SER A 301     -10.181  -1.911 -82.280  1.00 26.82           H
ATOM   4434  N   PRO A 302     -11.542   0.369 -86.205  1.00  8.90           N
ATOM   4435  CA  PRO A 302     -10.500  -0.305 -86.988  1.00 26.74           C
ATOM   4436  HA  PRO A 302     -10.101  -1.002 -86.392  1.00 26.74           H
ATOM   4437  C   PRO A 302      -9.263   0.532 -87.426  1.00 26.77           C
ATOM   4438  O   PRO A 302      -9.285   1.755 -87.479  1.00 25.14           O
ATOM   4439  CB  PRO A 302     -11.284  -0.787 -88.213  1.00 23.85           C
ATOM   4440 1HB  PRO A 302     -10.676  -0.929 -88.994  1.00 23.85           H
ATOM   4441 2HB  PRO A 302     -11.774  -1.636 -88.013  1.00 23.85           H
ATOM   4442  CG  PRO A 302     -12.263   0.356 -88.485  1.00 25.30           C
ATOM   4443 1HG  PRO A 302     -11.962   0.903 -89.266  1.00 25.30           H
ATOM   4444 2HG  PRO A 302     -13.182   0.002 -88.660  1.00 25.30           H
ATOM   4445  CD  PRO A 302     -12.238   1.186 -87.201  1.00 30.44           C
ATOM   4446 1HD  PRO A 302     -11.741   2.043 -87.336  1.00 30.44           H
ATOM   4447 2HD  PRO A 302     -13.165   1.384 -86.882  1.00 30.44           H
ATOM   4448  N   THR A 303      -8.278  -0.244 -87.825  1.00 12.95           N
ATOM   4449  H   THR A 303      -8.157  -1.073 -87.279  1.00 12.95           H
ATOM   4450  CA  THR A 303      -7.316  -0.101 -88.946  1.00 26.85           C
ATOM   4451  HA  THR A 303      -6.908  -1.014 -88.950  1.00 26.85           H
ATOM   4452  C   THR A 303      -6.092   0.821 -88.731  1.00 26.49           C
ATOM   4453  O   THR A 303      -6.247   1.924 -88.267  1.00 25.19           O
ATOM   4454  CB  THR A 303      -8.048   0.171 -90.277  1.00 24.71           C
ATOM   4455  HB  THR A 303      -7.383   0.639 -90.859  1.00 24.71           H
ATOM   4456  OG1 THR A 303      -9.126   1.072 -90.186  1.00 23.62           O
ATOM   4457  HG1 THR A 303      -8.792   1.969 -90.165  1.00 23.62           H
ATOM   4458  CG2 THR A 303      -8.614  -1.100 -90.900  1.00 25.68           C
ATOM   4459 1HG2 THR A 303      -9.083  -0.899 -91.760  1.00 25.68           H
ATOM   4460 2HG2 THR A 303      -9.271  -1.538 -90.286  1.00 25.68           H
ATOM   4461 3HG2 THR A 303      -7.887  -1.759 -91.093  1.00 25.68           H
ATOM   4462  N   ILE A 304      -4.869   0.471 -89.043  1.00 11.73           N
ATOM   4463  H   ILE A 304      -4.192   0.833 -88.402  1.00 11.73           H
ATOM   4464  CA  ILE A 304      -4.258  -0.330 -90.116  1.00 26.39           C
ATOM   4465  HA  ILE A 304      -4.688  -1.233 -90.117  1.00 26.39           H
ATOM   4466  C   ILE A 304      -2.729  -0.486 -89.838  1.00 25.30           C
ATOM   4467  O   ILE A 304      -2.106   0.483 -89.426  1.00 24.77           O
ATOM   4468  CB  ILE A 304      -4.512   0.420 -91.465  1.00 24.88           C
ATOM   4469  HB  ILE A 304      -4.847   1.310 -91.155  1.00 24.88           H
ATOM   4470  CG1 ILE A 304      -5.542  -0.310 -92.351  1.00 25.11           C
ATOM   4471 1HG1 ILE A 304      -5.065  -1.005 -92.889  1.00 25.11           H
ATOM   4472 2HG1 ILE A 304      -6.216  -0.752 -91.759  1.00 25.11           H
ATOM   4473  CG2 ILE A 304      -3.304   0.754 -92.327  1.00 27.20           C
ATOM   4474 1HG2 ILE A 304      -3.580   1.231 -93.162  1.00 27.20           H
ATOM   4475 2HG2 ILE A 304      -2.814  -0.076 -92.595  1.00 27.20           H
ATOM   4476 3HG2 ILE A 304      -2.664   1.343 -91.834  1.00 27.20           H
ATOM   4477  CD1 ILE A 304      -6.285   0.616 -93.315  1.00 26.43           C
ATOM   4478 1HD1 ILE A 304      -6.941   0.104 -93.869  1.00 26.43           H
ATOM   4479 2HD1 ILE A 304      -5.648   1.072 -93.936  1.00 26.43           H
ATOM   4480 3HD1 ILE A 304      -6.788   1.323 -92.817  1.00 26.43           H
ATOM   4481  N   ASN A 305      -2.184  -1.655 -90.132  1.00 14.61           N
ATOM   4482  H   ASN A 305      -2.796  -2.435 -89.998  1.00 14.61           H
ATOM   4483  CA  ASN A 305      -0.826  -2.027 -90.627  1.00 30.16           C
ATOM   4484  HA  ASN A 305      -0.831  -3.018 -90.495  1.00 30.16           H
ATOM   4485  C   ASN A 305       0.455  -1.634 -89.825  1.00 28.59           C
ATOM   4486  O   ASN A 305       0.561  -0.532 -89.333  1.00 26.40           O
ATOM   4487  CB  ASN A 305      -0.743  -1.551 -92.089  1.00 27.14           C
ATOM   4488 1HB  ASN A 305      -0.925  -0.568 -92.117  1.00 27.14           H
ATOM   4489 2HB  ASN A 305       0.179  -1.729 -92.432  1.00 27.14           H
ATOM   4490  CG  ASN A 305      -1.732  -2.241 -93.014  1.00 24.65           C
ATOM   4491  OD1 ASN A 305      -2.428  -3.174 -92.648  1.00 24.13           O
ATOM   4492  ND2 ASN A 305      -1.829  -1.801 -94.247  1.00 26.55           N
ATOM   4493 1HD2 ASN A 305      -2.471  -2.230 -94.882  1.00 26.55           H
ATOM   4494 2HD2 ASN A 305      -1.261  -1.037 -94.551  1.00 26.55           H
ATOM   4495  N   ASN A 306       1.522  -2.377 -89.759  1.00  9.73           N
ATOM   4496  H   ASN A 306       2.214  -1.974 -89.160  1.00  9.73           H
ATOM   4497  CA  ASN A 306       1.978  -3.647 -90.329  1.00 26.52           C
ATOM   4498  HA  ASN A 306       1.243  -4.301 -90.150  1.00 26.52           H
ATOM   4499  C   ASN A 306       3.334  -4.029 -89.674  1.00 24.95           C
ATOM   4500  O   ASN A 306       4.115  -3.129 -89.378  1.00 22.58           O
ATOM   4501  CB  ASN A 306       2.255  -3.488 -91.841  1.00 23.63           C
ATOM   4502 1HB  ASN A 306       2.066  -2.542 -92.102  1.00 23.63           H
ATOM   4503 2HB  ASN A 306       3.218  -3.695 -92.012  1.00 23.63           H
ATOM   4504  CG  ASN A 306       1.429  -4.383 -92.736  1.00 21.32           C
ATOM   4505  OD1 ASN A 306       0.792  -5.331 -92.314  1.00 20.54           O
ATOM   4506  ND2 ASN A 306       1.417  -4.112 -94.026  1.00 22.68           N
ATOM   4507 1HD2 ASN A 306       0.887  -4.684 -94.652  1.00 22.68           H
ATOM   4508 2HD2 ASN A 306       1.938  -3.335 -94.379  1.00 22.68           H
ATOM   4509  N   SER A 307       3.624  -5.308 -89.607  1.00  9.43           N
ATOM   4510  H   SER A 307       2.837  -5.917 -89.512  1.00  9.43           H
ATOM   4511  CA  SER A 307       4.949  -5.988 -89.651  1.00 25.30           C
ATOM   4512  HA  SER A 307       4.698  -6.906 -89.344  1.00 25.30           H
ATOM   4513  C   SER A 307       6.052  -5.564 -88.661  1.00 23.96           C
ATOM   4514  O   SER A 307       6.303  -4.392 -88.476  1.00 23.12           O
ATOM   4515  CB  SER A 307       5.494  -5.909 -91.081  1.00 23.12           C
ATOM   4516 1HB  SER A 307       6.374  -6.379 -91.149  1.00 23.12           H
ATOM   4517 2HB  SER A 307       4.848  -6.315 -91.727  1.00 23.12           H
ATOM   4518  OG  SER A 307       5.704  -4.574 -91.487  1.00 22.99           O
ATOM   4519  HG  SER A 307       5.752  -4.534 -92.442  1.00 22.99           H
ATOM   4520  N   GLY A 308       6.830  -6.412 -88.042  1.00  7.68           N
ATOM   4521  H   GLY A 308       7.352  -6.004 -87.293  1.00  7.68           H
ATOM   4522  CA  GLY A 308       7.089  -7.836 -88.226  1.00 23.44           C
ATOM   4523 1HA  GLY A 308       6.426  -8.352 -87.684  1.00 23.44           H
ATOM   4524 2HA  GLY A 308       6.973  -8.058 -89.194  1.00 23.44           H
ATOM   4525  C   GLY A 308       8.530  -8.139 -87.763  1.00 22.95           C
ATOM   4526  O   GLY A 308       9.422  -7.336 -88.001  1.00 21.48           O
ATOM   4527  N   GLN A 309       8.704  -9.298 -87.183  1.00  9.80           N
ATOM   4528  H   GLN A 309       7.912  -9.647 -86.682  1.00  9.80           H
ATOM   4529  CA  GLN A 309       9.894 -10.164 -87.159  1.00 22.44           C
ATOM   4530  HA  GLN A 309       9.541 -10.841 -86.513  1.00 22.44           H
ATOM   4531  C   GLN A 309      11.207  -9.746 -86.448  1.00 21.21           C
ATOM   4532  O   GLN A 309      11.955  -8.897 -86.885  1.00 20.67           O
ATOM   4533  CB  GLN A 309      10.170 -10.682 -88.577  1.00 21.48           C
ATOM   4534 1HB  GLN A 309      10.102  -9.919 -89.220  1.00 21.48           H
ATOM   4535 2HB  GLN A 309      11.093 -11.064 -88.609  1.00 21.48           H
ATOM   4536  CG  GLN A 309       9.159 -11.772 -88.980  1.00 22.24           C
ATOM   4537 1HG  GLN A 309       9.172 -12.493 -88.287  1.00 22.24           H
ATOM   4538 2HG  GLN A 309       8.247 -11.364 -89.019  1.00 22.24           H
ATOM   4539  CD  GLN A 309       9.463 -12.404 -90.339  1.00 21.70           C
ATOM   4540  OE1 GLN A 309      10.274 -11.947 -91.116  1.00 22.78           O
ATOM   4541  NE2 GLN A 309       8.813 -13.498 -90.672  1.00 25.90           N
ATOM   4542 1HE2 GLN A 309       8.992 -13.937 -91.552  1.00 25.90           H
ATOM   4543 2HE2 GLN A 309       8.140 -13.890 -90.045  1.00 25.90           H
ATOM   4544  N   TYR A 310      11.496 -10.540 -85.423  1.00  6.60           N
ATOM   4545  H   TYR A 310      10.821 -10.560 -84.685  1.00  6.60           H
ATOM   4546  CA  TYR A 310      12.688 -11.400 -85.230  1.00 19.10           C
ATOM   4547  HA  TYR A 310      12.646 -11.447 -84.232  1.00 19.10           H
ATOM   4548  C   TYR A 310      14.126 -10.881 -85.465  1.00 18.19           C
ATOM   4549  O   TYR A 310      14.538 -10.572 -86.572  1.00 17.48           O
ATOM   4550  CB  TYR A 310      12.492 -12.723 -85.997  1.00 18.06           C
ATOM   4551 1HB  TYR A 310      11.965 -12.534 -86.825  1.00 18.06           H
ATOM   4552 2HB  TYR A 310      13.392 -13.079 -86.249  1.00 18.06           H
ATOM   4553  CG  TYR A 310      11.765 -13.808 -85.224  1.00 17.69           C
ATOM   4554  CD1 TYR A 310      12.482 -14.658 -84.366  1.00 17.75           C
ATOM   4555  HD1 TYR A 310      13.469 -14.540 -84.261  1.00 17.75           H
ATOM   4556  CD2 TYR A 310      10.377 -13.983 -85.378  1.00 19.32           C
ATOM   4557  HD2 TYR A 310       9.863 -13.387 -85.995  1.00 19.32           H
ATOM   4558  CE1 TYR A 310      11.821 -15.674 -83.654  1.00 20.14           C
ATOM   4559  HE1 TYR A 310      12.337 -16.275 -83.044  1.00 20.14           H
ATOM   4560  CE2 TYR A 310       9.712 -14.998 -84.662  1.00 21.49           C
ATOM   4561  HE2 TYR A 310       8.725 -15.118 -84.766  1.00 21.49           H
ATOM   4562  CZ  TYR A 310      10.435 -15.844 -83.800  1.00 22.99           C
ATOM   4563  OH  TYR A 310       9.796 -16.822 -83.106  1.00 23.83           O
ATOM   4564  HH  TYR A 310       9.646 -16.530 -82.207  1.00 23.83           H
ATOM   4565  N   SER A 311      14.912 -11.160 -84.457  1.00  7.90           N
ATOM   4566  H   SER A 311      14.596 -10.839 -83.564  1.00  7.90           H
ATOM   4567  CA  SER A 311      16.205 -11.885 -84.452  1.00 24.59           C
ATOM   4568  HA  SER A 311      16.080 -12.243 -83.527  1.00 24.59           H
ATOM   4569  C   SER A 311      17.539 -11.126 -84.400  1.00 23.41           C
ATOM   4570  O   SER A 311      17.882 -10.360 -85.291  1.00 22.51           O
ATOM   4571  CB  SER A 311      16.305 -12.966 -85.539  1.00 22.66           C
ATOM   4572 1HB  SER A 311      15.631 -12.810 -86.261  1.00 22.66           H
ATOM   4573 2HB  SER A 311      17.222 -12.987 -85.938  1.00 22.66           H
ATOM   4574  OG  SER A 311      16.050 -14.245 -84.986  1.00 21.69           O
ATOM   4575  HG  SER A 311      15.993 -14.175 -84.033  1.00 21.69           H
ATOM   4576  N   ARG A 312      18.333 -11.599 -83.444  1.00  8.64           N
ATOM   4577  H   ARG A 312      17.886 -11.777 -82.567  1.00  8.64           H
ATOM   4578  CA  ARG A 312      19.783 -11.901 -83.487  1.00 23.02           C
ATOM   4579  HA  ARG A 312      19.882 -12.316 -82.583  1.00 23.02           H
ATOM   4580  C   ARG A 312      20.802 -10.742 -83.451  1.00 21.91           C
ATOM   4581  O   ARG A 312      20.921  -9.953 -84.370  1.00 20.75           O
ATOM   4582  CB  ARG A 312      20.096 -12.868 -84.641  1.00 21.39           C
ATOM   4583 1HB  ARG A 312      19.577 -12.583 -85.447  1.00 21.39           H
ATOM   4584 2HB  ARG A 312      21.075 -12.821 -84.841  1.00 21.39           H
ATOM   4585  CG  ARG A 312      19.732 -14.324 -84.313  1.00 21.05           C
ATOM   4586 1HG  ARG A 312      20.253 -14.622 -83.513  1.00 21.05           H
ATOM   4587 2HG  ARG A 312      18.754 -14.382 -84.114  1.00 21.05           H
ATOM   4588  CD  ARG A 312      20.063 -15.238 -85.503  1.00 20.01           C
ATOM   4589 1HD  ARG A 312      19.505 -14.982 -86.292  1.00 20.01           H
ATOM   4590 2HD  ARG A 312      21.031 -15.151 -85.737  1.00 20.01           H
ATOM   4591  NE  ARG A 312      19.795 -16.654 -85.198  1.00 18.84           N
ATOM   4592  HE  ARG A 312      19.274 -16.846 -84.366  1.00 18.84           H
ATOM   4593  CZ  ARG A 312      20.177 -17.698 -85.919  1.00 17.72           C
ATOM   4594  NH1 ARG A 312      20.845 -17.557 -87.025  1.00 16.69           N
ATOM   4595 1HH1 ARG A 312      21.084 -16.643 -87.352  1.00 16.69           H
ATOM   4596 2HH1 ARG A 312      21.120 -18.363 -87.549  1.00 16.69           H
ATOM   4597  NH2 ARG A 312      19.889 -18.908 -85.541  1.00 17.13           N
ATOM   4598 1HH2 ARG A 312      19.374 -19.059 -84.697  1.00 17.13           H
ATOM   4599 2HH2 ARG A 312      20.183 -19.688 -86.094  1.00 17.13           H
ATOM   4600  N   TYR A 313      21.628 -10.820 -82.392  1.00  5.71           N
ATOM   4601  H   TYR A 313      21.175 -10.880 -81.503  1.00  5.71           H
ATOM   4602  CA  TYR A 313      23.113 -10.830 -82.347  1.00 20.05           C
ATOM   4603  HA  TYR A 313      23.355 -10.022 -81.810  1.00 20.05           H
ATOM   4604  C   TYR A 313      23.867 -10.665 -83.697  1.00 18.57           C
ATOM   4605  O   TYR A 313      23.316 -11.077 -84.711  1.00 17.41           O
ATOM   4606  CB  TYR A 313      23.489 -12.193 -81.741  1.00 18.59           C
ATOM   4607 1HB  TYR A 313      22.892 -12.889 -82.140  1.00 18.59           H
ATOM   4608 2HB  TYR A 313      24.439 -12.391 -81.981  1.00 18.59           H
ATOM   4609  CG  TYR A 313      23.366 -12.293 -80.232  1.00 17.79           C
ATOM   4610  CD1 TYR A 313      24.366 -11.750 -79.417  1.00 17.40           C
ATOM   4611  HD1 TYR A 313      25.142 -11.276 -79.833  1.00 17.40           H
ATOM   4612  CD2 TYR A 313      22.277 -12.969 -79.647  1.00 18.39           C
ATOM   4613  HD2 TYR A 313      21.565 -13.367 -80.225  1.00 18.39           H
ATOM   4614  CE1 TYR A 313      24.289 -11.866 -78.019  1.00 19.39           C
ATOM   4615  HE1 TYR A 313      25.007 -11.475 -77.444  1.00 19.39           H
ATOM   4616  CE2 TYR A 313      22.195 -13.082 -78.246  1.00 21.28           C
ATOM   4617  HE2 TYR A 313      21.419 -13.555 -77.828  1.00 21.28           H
ATOM   4618  CZ  TYR A 313      23.203 -12.531 -77.432  1.00 23.43           C
ATOM   4619  OH  TYR A 313      23.124 -12.639 -76.080  1.00 24.41           O
ATOM   4620  HH  TYR A 313      23.105 -11.765 -75.690  1.00 24.41           H
ATOM   4621  N   PRO A 314      25.160 -10.306 -83.742  1.00  8.93           N
ATOM   4622  CA  PRO A 314      26.225 -10.206 -82.716  1.00 22.70           C
ATOM   4623  HA  PRO A 314      25.796  -9.934 -81.854  1.00 22.70           H
ATOM   4624  C   PRO A 314      27.352  -9.137 -82.956  1.00 22.47           C
ATOM   4625  O   PRO A 314      27.301  -8.378 -83.923  1.00 20.64           O
ATOM   4626  CB  PRO A 314      26.852 -11.612 -82.835  1.00 20.21           C
ATOM   4627 1HB  PRO A 314      27.823 -11.590 -82.598  1.00 20.21           H
ATOM   4628 2HB  PRO A 314      26.379 -12.264 -82.243  1.00 20.21           H
ATOM   4629  CG  PRO A 314      26.671 -11.996 -84.301  1.00 20.86           C
ATOM   4630 1HG  PRO A 314      27.556 -12.092 -84.756  1.00 20.86           H
ATOM   4631 2HG  PRO A 314      26.158 -12.850 -84.385  1.00 20.86           H
ATOM   4632  CD  PRO A 314      25.888 -10.843 -84.895  1.00 24.24           C
ATOM   4633 1HD  PRO A 314      26.493 -10.147 -85.281  1.00 24.24           H
ATOM   4634 2HD  PRO A 314      25.248 -11.155 -85.597  1.00 24.24           H
ATOM   4635  N   TYR A 315      28.415  -9.217 -82.142  1.00  7.59           N
ATOM   4636  H   TYR A 315      28.230  -9.608 -81.240  1.00  7.59           H
ATOM   4637  CA  TYR A 315      29.832  -8.811 -82.378  1.00 18.92           C
ATOM   4638  HA  TYR A 315      30.253  -8.986 -81.488  1.00 18.92           H
ATOM   4639  C   TYR A 315      30.139  -7.300 -82.596  1.00 18.38           C
ATOM   4640  O   TYR A 315      29.330  -6.573 -83.123  1.00 17.54           O
ATOM   4641  CB  TYR A 315      30.428  -9.702 -83.481  1.00 18.03           C
ATOM   4642 1HB  TYR A 315      29.750  -9.790 -84.211  1.00 18.03           H
ATOM   4643 2HB  TYR A 315      31.246  -9.251 -83.838  1.00 18.03           H
ATOM   4644  CG  TYR A 315      30.825 -11.109 -83.040  1.00 17.94           C
ATOM   4645  CD1 TYR A 315      31.899 -11.303 -82.158  1.00 17.78           C
ATOM   4646  HD1 TYR A 315      32.417 -10.515 -81.825  1.00 17.78           H
ATOM   4647  CD2 TYR A 315      30.117 -12.225 -83.527  1.00 19.61           C
ATOM   4648  HD2 TYR A 315      29.362 -12.096 -84.170  1.00 19.61           H
ATOM   4649  CE1 TYR A 315      32.253 -12.602 -81.739  1.00 20.63           C
ATOM   4650  HE1 TYR A 315      33.018 -12.733 -81.108  1.00 20.63           H
ATOM   4651  CE2 TYR A 315      30.473 -13.526 -83.108  1.00 21.31           C
ATOM   4652  HE2 TYR A 315      29.969 -14.317 -83.454  1.00 21.31           H
ATOM   4653  CZ  TYR A 315      31.532 -13.710 -82.208  1.00 22.49           C
ATOM   4654  OH  TYR A 315      31.864 -14.959 -81.788  1.00 23.39           O
ATOM   4655  HH  TYR A 315      31.942 -14.965 -80.834  1.00 23.39           H
ATOM   4656  N   SER A 316      31.289  -6.752 -82.280  1.00  8.77           N
ATOM   4657  H   SER A 316      31.273  -5.761 -82.409  1.00  8.77           H
ATOM   4658  CA  SER A 316      32.593  -7.214 -81.786  1.00 22.91           C
ATOM   4659  HA  SER A 316      32.375  -7.756 -80.974  1.00 22.91           H
ATOM   4660  C   SER A 316      33.504  -5.997 -81.505  1.00 21.70           C
ATOM   4661  O   SER A 316      33.393  -4.992 -82.194  1.00 20.74           O
ATOM   4662  CB  SER A 316      33.330  -8.038 -82.854  1.00 21.26           C
ATOM   4663 1HB  SER A 316      34.311  -8.068 -82.661  1.00 21.26           H
ATOM   4664 2HB  SER A 316      32.969  -8.970 -82.891  1.00 21.26           H
ATOM   4665  OG  SER A 316      33.178  -7.483 -84.146  1.00 20.81           O
ATOM   4666  HG  SER A 316      33.144  -8.187 -84.794  1.00 20.81           H
ATOM   4667  N   ASN A 317      34.394  -6.192 -80.548  1.00  9.01           N
ATOM   4668  H   ASN A 317      34.059  -6.683 -79.744  1.00  9.01           H
ATOM   4669  CA  ASN A 317      35.814  -5.787 -80.498  1.00 19.62           C
ATOM   4670  HA  ASN A 317      35.867  -5.480 -79.548  1.00 19.62           H
ATOM   4671  C   ASN A 317      36.345  -4.573 -81.301  1.00 19.36           C
ATOM   4672  O   ASN A 317      36.198  -4.525 -82.515  1.00 17.72           O
ATOM   4673  CB  ASN A 317      36.631  -7.017 -80.946  1.00 18.10           C
ATOM   4674 1HB  ASN A 317      36.244  -7.361 -81.801  1.00 18.10           H
ATOM   4675 2HB  ASN A 317      37.577  -6.732 -81.098  1.00 18.10           H
ATOM   4676  CG  ASN A 317      36.650  -8.162 -79.957  1.00 16.00           C
ATOM   4677  OD1 ASN A 317      36.343  -8.009 -78.794  1.00 15.38           O
ATOM   4678  ND2 ASN A 317      37.033  -9.340 -80.388  1.00 16.79           N
ATOM   4679 1HD2 ASN A 317      37.072 -10.115 -79.757  1.00 16.79           H
ATOM   4680 2HD2 ASN A 317      37.286  -9.463 -81.348  1.00 16.79           H
ATOM   4681  N   LEU A 318      37.169  -3.772 -80.684  1.00  5.74           N
ATOM   4682  H   LEU A 318      36.783  -3.075 -80.080  1.00  5.74           H
ATOM   4683  CA  LEU A 318      38.642  -3.833 -80.825  1.00 19.58           C
ATOM   4684  HA  LEU A 318      38.864  -4.658 -80.305  1.00 19.58           H
ATOM   4685  C   LEU A 318      39.352  -2.600 -80.217  1.00 18.31           C
ATOM   4686  O   LEU A 318      38.990  -1.475 -80.529  1.00 17.90           O
ATOM   4687  CB  LEU A 318      39.095  -3.976 -82.300  1.00 18.54           C
ATOM   4688 1HB  LEU A 318      38.363  -3.637 -82.890  1.00 18.54           H
ATOM   4689 2HB  LEU A 318      39.916  -3.421 -82.434  1.00 18.54           H
ATOM   4690  CG  LEU A 318      39.418  -5.428 -82.714  1.00 18.43           C
ATOM   4691  HG  LEU A 318      38.830  -6.010 -82.152  1.00 18.43           H
ATOM   4692  CD1 LEU A 318      39.128  -5.688 -84.183  1.00 19.90           C
ATOM   4693 1HD1 LEU A 318      39.344  -6.633 -84.429  1.00 19.90           H
ATOM   4694 2HD1 LEU A 318      39.672  -5.086 -84.768  1.00 19.90           H
ATOM   4695 3HD1 LEU A 318      38.163  -5.529 -84.391  1.00 19.90           H
ATOM   4696  CD2 LEU A 318      40.882  -5.778 -82.472  1.00 24.17           C
ATOM   4697 1HD2 LEU A 318      41.075  -6.721 -82.745  1.00 24.17           H
ATOM   4698 2HD2 LEU A 318      41.118  -5.684 -81.505  1.00 24.17           H
ATOM   4699 3HD2 LEU A 318      41.486  -5.177 -82.996  1.00 24.17           H
ATOM   4700  N   ASN A 319      40.409  -2.910 -79.510  1.00  9.13           N
ATOM   4701  H   ASN A 319      40.298  -3.674 -78.875  1.00  9.13           H
ATOM   4702  CA  ASN A 319      41.746  -2.279 -79.527  1.00 20.21           C
ATOM   4703  HA  ASN A 319      42.195  -2.704 -78.741  1.00 20.21           H
ATOM   4704  C   ASN A 319      41.880  -0.779 -79.177  1.00 19.66           C
ATOM   4705  O   ASN A 319      41.027   0.021 -79.508  1.00 18.17           O
ATOM   4706  CB  ASN A 319      42.377  -2.607 -80.894  1.00 18.28           C
ATOM   4707 1HB  ASN A 319      41.707  -2.423 -81.613  1.00 18.28           H
ATOM   4708 2HB  ASN A 319      43.180  -2.026 -81.029  1.00 18.28           H
ATOM   4709  CG  ASN A 319      42.813  -4.055 -81.010  1.00 16.00           C
ATOM   4710  OD1 ASN A 319      42.749  -4.837 -80.071  1.00 15.36           O
ATOM   4711  ND2 ASN A 319      43.286  -4.467 -82.162  1.00 17.26           N
ATOM   4712 1HD2 ASN A 319      43.591  -5.414 -82.268  1.00 17.26           H
ATOM   4713 2HD2 ASN A 319      43.342  -3.835 -82.935  1.00 17.26           H
ATOM   4714  N   GLN A 320      42.919  -0.287 -78.642  1.00 11.66           N
ATOM   4715  H   GLN A 320      42.765   0.686 -78.470  1.00 11.66           H
ATOM   4716  CA  GLN A 320      44.271  -0.645 -78.186  1.00 23.09           C
ATOM   4717  HA  GLN A 320      44.245  -1.431 -77.568  1.00 23.09           H
ATOM   4718  C   GLN A 320      44.761   0.694 -77.583  1.00 22.17           C
ATOM   4719  O   GLN A 320      44.370   1.742 -78.082  1.00 21.70           O
ATOM   4720  CB  GLN A 320      45.177  -1.003 -79.386  1.00 22.40           C
ATOM   4721 1HB  GLN A 320      44.697  -0.744 -80.224  1.00 22.40           H
ATOM   4722 2HB  GLN A 320      46.020  -0.472 -79.307  1.00 22.40           H
ATOM   4723  CG  GLN A 320      45.565  -2.487 -79.505  1.00 23.06           C
ATOM   4724 1HG  GLN A 320      46.223  -2.706 -78.785  1.00 23.06           H
ATOM   4725 2HG  GLN A 320      44.743  -3.045 -79.387  1.00 23.06           H
ATOM   4726  CD  GLN A 320      46.194  -2.825 -80.861  1.00 22.39           C
ATOM   4727  OE1 GLN A 320      46.652  -1.979 -81.603  1.00 23.37           O
ATOM   4728  NE2 GLN A 320      46.232  -4.090 -81.244  1.00 25.44           N
ATOM   4729 1HE2 GLN A 320      46.632  -4.333 -82.128  1.00 25.44           H
ATOM   4730 2HE2 GLN A 320      45.861  -4.804 -80.650  1.00 25.44           H
ATOM   4731  N   GLY A 321      45.467   0.797 -76.525  1.00 11.21           N
ATOM   4732  H   GLY A 321      45.070   1.303 -75.759  1.00 11.21           H
ATOM   4733  CA  GLY A 321      46.791   0.246 -76.337  1.00 25.90           C
ATOM   4734 1HA  GLY A 321      46.763  -0.392 -75.567  1.00 25.90           H
ATOM   4735 2HA  GLY A 321      47.052  -0.245 -77.168  1.00 25.90           H
ATOM   4736  C   GLY A 321      47.759   1.416 -76.055  1.00 25.12           C
ATOM   4737  O   GLY A 321      47.566   2.502 -76.579  1.00 23.99           O
ATOM   4738  N   LEU A 322      48.809   1.102 -75.339  1.00  6.30           N
ATOM   4739  H   LEU A 322      48.752   0.251 -74.818  1.00  6.30           H
ATOM   4740  CA  LEU A 322      50.066   1.863 -75.215  1.00 21.00           C
ATOM   4741  HA  LEU A 322      50.635   1.234 -74.685  1.00 21.00           H
ATOM   4742  C   LEU A 322      50.041   3.141 -74.339  1.00 20.07           C
ATOM   4743  O   LEU A 322      49.113   3.919 -74.410  1.00 19.54           O
ATOM   4744  CB  LEU A 322      50.643   2.125 -76.623  1.00 20.15           C
ATOM   4745 1HB  LEU A 322      49.917   2.509 -77.193  1.00 20.15           H
ATOM   4746 2HB  LEU A 322      51.387   2.788 -76.539  1.00 20.15           H
ATOM   4747  CG  LEU A 322      51.195   0.878 -77.331  1.00 20.05           C
ATOM   4748  HG  LEU A 322      51.051   0.115 -76.700  1.00 20.05           H
ATOM   4749  CD1 LEU A 322      50.474   0.584 -78.636  1.00 20.90           C
ATOM   4750 1HD1 LEU A 322      50.850  -0.231 -79.078  1.00 20.90           H
ATOM   4751 2HD1 LEU A 322      50.563   1.348 -79.275  1.00 20.90           H
ATOM   4752 3HD1 LEU A 322      49.499   0.426 -78.479  1.00 20.90           H
ATOM   4753  CD2 LEU A 322      52.680   1.050 -77.664  1.00 25.57           C
ATOM   4754 1HD2 LEU A 322      53.040   0.239 -78.125  1.00 25.57           H
ATOM   4755 2HD2 LEU A 322      53.219   1.197 -76.834  1.00 25.57           H
ATOM   4756 3HD2 LEU A 322      52.824   1.835 -78.267  1.00 25.57           H
ATOM   4757  N   VAL A 323      51.045   3.495 -73.584  1.00  8.36           N
ATOM   4758  H   VAL A 323      50.935   4.409 -73.193  1.00  8.36           H
ATOM   4759  CA  VAL A 323      52.308   2.843 -73.180  1.00 23.20           C
ATOM   4760  HA  VAL A 323      52.074   1.974 -72.745  1.00 23.20           H
ATOM   4761  C   VAL A 323      53.026   3.802 -72.203  1.00 22.67           C
ATOM   4762  O   VAL A 323      52.950   5.005 -72.423  1.00 21.97           O
ATOM   4763  CB  VAL A 323      53.208   2.551 -74.413  1.00 21.33           C
ATOM   4764  HB  VAL A 323      52.683   2.985 -75.145  1.00 21.33           H
ATOM   4765  CG1 VAL A 323      54.597   3.182 -74.523  1.00 20.03           C
ATOM   4766 1HG1 VAL A 323      55.052   2.901 -75.368  1.00 20.03           H
ATOM   4767 2HG1 VAL A 323      55.177   2.908 -73.756  1.00 20.03           H
ATOM   4768 3HG1 VAL A 323      54.538   4.180 -74.523  1.00 20.03           H
ATOM   4769  CG2 VAL A 323      53.429   1.041 -74.547  1.00 22.48           C
ATOM   4770 1HG2 VAL A 323      54.007   0.832 -75.336  1.00 22.48           H
ATOM   4771 2HG2 VAL A 323      52.560   0.561 -74.667  1.00 22.48           H
ATOM   4772 3HG2 VAL A 323      53.875   0.670 -73.732  1.00 22.48           H
ATOM   4773  N   ASN A 324      53.715   3.239 -71.241  1.00 10.56           N
ATOM   4774  H   ASN A 324      53.381   2.348 -70.934  1.00 10.56           H
ATOM   4775  CA  ASN A 324      54.918   3.744 -70.549  1.00 25.79           C
ATOM   4776  HA  ASN A 324      54.981   3.100 -69.787  1.00 25.79           H
ATOM   4777  C   ASN A 324      54.873   5.106 -69.823  1.00 24.56           C
ATOM   4778  O   ASN A 324      54.267   6.048 -70.283  1.00 22.43           O
ATOM   4779  CB  ASN A 324      56.086   3.707 -71.553  1.00 23.00           C
ATOM   4780 1HB  ASN A 324      55.816   4.204 -72.378  1.00 23.00           H
ATOM   4781 2HB  ASN A 324      56.879   4.153 -71.139  1.00 23.00           H
ATOM   4782  CG  ASN A 324      56.500   2.312 -71.966  1.00 20.41           C
ATOM   4783  OD1 ASN A 324      56.066   1.310 -71.421  1.00 19.80           O
ATOM   4784  ND2 ASN A 324      57.360   2.201 -72.948  1.00 22.10           N
ATOM   4785 1HD2 ASN A 324      57.660   1.296 -73.250  1.00 22.10           H
ATOM   4786 2HD2 ASN A 324      57.716   3.021 -73.396  1.00 22.10           H
ATOM   4787  N   ASN A 325      55.610   5.371 -68.852  1.00 10.07           N
ATOM   4788  H   ASN A 325      55.663   6.361 -68.723  1.00 10.07           H
ATOM   4789  CA  ASN A 325      56.422   4.691 -67.841  1.00 26.86           C
ATOM   4790  HA  ASN A 325      55.808   4.089 -67.331  1.00 26.86           H
ATOM   4791  C   ASN A 325      57.081   5.830 -67.038  1.00 25.00           C
ATOM   4792  O   ASN A 325      57.367   6.887 -67.597  1.00 22.81           O
ATOM   4793  CB  ASN A 325      57.556   3.834 -68.447  1.00 23.89           C
ATOM   4794 1HB  ASN A 325      57.444   3.819 -69.441  1.00 23.89           H
ATOM   4795 2HB  ASN A 325      58.431   4.260 -68.216  1.00 23.89           H
ATOM   4796  CG  ASN A 325      57.607   2.394 -67.970  1.00 22.00           C
ATOM   4797  OD1 ASN A 325      56.894   1.963 -67.085  1.00 21.34           O
ATOM   4798  ND2 ASN A 325      58.472   1.599 -68.557  1.00 22.84           N
ATOM   4799 1HD2 ASN A 325      58.543   0.642 -68.276  1.00 22.84           H
ATOM   4800 2HD2 ASN A 325      59.060   1.951 -69.285  1.00 22.84           H
ATOM   4801  N   THR A 326      57.396   5.548 -65.823  1.00  7.86           N
ATOM   4802  H   THR A 326      56.804   4.902 -65.341  1.00  7.86           H
ATOM   4803  CA  THR A 326      58.549   6.086 -65.069  1.00 24.42           C
ATOM   4804  HA  THR A 326      58.317   5.655 -64.197  1.00 24.42           H
ATOM   4805  C   THR A 326      58.652   7.585 -64.759  1.00 23.90           C
ATOM   4806  O   THR A 326      58.689   8.425 -65.638  1.00 22.46           O
ATOM   4807  CB  THR A 326      59.884   5.654 -65.694  1.00 21.67           C
ATOM   4808  HB  THR A 326      60.596   6.257 -65.335  1.00 21.67           H
ATOM   4809  OG1 THR A 326      59.913   5.844 -67.087  1.00 20.85           O
ATOM   4810  HG1 THR A 326      59.920   4.993 -67.525  1.00 20.85           H
ATOM   4811  CG2 THR A 326      60.203   4.196 -65.424  1.00 22.55           C
ATOM   4812 1HG2 THR A 326      61.075   3.937 -65.839  1.00 22.55           H
ATOM   4813 2HG2 THR A 326      59.494   3.599 -65.799  1.00 22.55           H
ATOM   4814 3HG2 THR A 326      60.266   4.019 -64.442  1.00 22.55           H
ATOM   4815  N   GLY A 327      58.909   7.863 -63.521  1.00 10.98           N
ATOM   4816  H   GLY A 327      58.524   7.288 -62.799  1.00 10.98           H
ATOM   4817  CA  GLY A 327      59.754   9.005 -63.157  1.00 26.51           C
ATOM   4818 1HA  GLY A 327      60.696   8.674 -63.108  1.00 26.51           H
ATOM   4819 2HA  GLY A 327      59.675   9.679 -63.891  1.00 26.51           H
ATOM   4820  C   GLY A 327      59.390   9.666 -61.834  1.00 26.27           C
ATOM   4821  O   GLY A 327      58.421  10.403 -61.736  1.00 24.51           O
ATOM   4822  N   MET A 328      60.203   9.405 -60.882  1.00 12.29           N
ATOM   4823  H   MET A 328      60.880   8.691 -61.059  1.00 12.29           H
ATOM   4824  CA  MET A 328      60.252  10.036 -59.563  1.00 22.37           C
ATOM   4825  HA  MET A 328      59.412   9.719 -59.122  1.00 22.37           H
ATOM   4826  C   MET A 328      60.247  11.575 -59.562  1.00 21.93           C
ATOM   4827  O   MET A 328      60.914  12.208 -60.369  1.00 21.24           O
ATOM   4828  CB  MET A 328      61.581   9.609 -58.914  1.00 21.12           C
ATOM   4829 1HB  MET A 328      62.269   9.536 -59.636  1.00 21.12           H
ATOM   4830 2HB  MET A 328      61.852  10.321 -58.266  1.00 21.12           H
ATOM   4831  CG  MET A 328      61.559   8.281 -58.160  1.00 20.29           C
ATOM   4832 1HG  MET A 328      60.793   8.347 -57.520  1.00 20.29           H
ATOM   4833 2HG  MET A 328      61.359   7.583 -58.848  1.00 20.29           H
ATOM   4834  SD  MET A 328      63.137   8.000 -57.326  1.00 19.52           S
ATOM   4835  CE  MET A 328      62.660   6.713 -56.152  1.00 19.21           C
ATOM   4836 1HE  MET A 328      63.439   6.432 -55.592  1.00 19.21           H
[truncated: 3,304,840 more chars]
