# Supplementary material for: Variety of genetic defects in GnRH and hypothalamic–pituitary signaling and development in normosmic patients with IHH
Source: Front Endocrinol (Lausanne). 2024 Jul 1;15:1396805. doi: 10.3389/fendo.2024.1396805 (PMC11246878; doi:10.3389/fendo.2024.1396805)
Supplement: Supplementary file 1 [file DataSheet_1.zip › CHD7_Arg2361Lys_Afold3.pdb]

REMARK YASARA *************************************************************
REMARK YASARA *                                                           *
REMARK YASARA *                     Y  A  S  A  R  A                      *
REMARK YASARA *                                                           *
REMARK YASARA *   Yet Another Scientific Artificial Reality Application   *
REMARK YASARA *                                                           *
REMARK YASARA *            MOLECULE STRUCTURE FILE, PDB FORMAT            *
REMARK YASARA *                                                           *
REMARK YASARA * Just use YASARA every day to make your questions go away! *
REMARK YASARA *                                                           *
REMARK YASARA *                      www.YASARA.org                       *
REMARK YASARA *                                                           *
REMARK YASARA *************************************************************
REMARK YASARA
REMARK YASARA Version:           24.4.10.W.64
REMARK YASARA Written on:        Mon May 20 11:04:09 2024
REMARK YASARA Number of models:  1
REMARK YASARA Number of atoms:   46667
REMARK YASARA Please address questions or suggestions to: Eliza@yasara.org
REMARK YASARA
COMPND    MOL_ID: 1;
COMPND   2 MOLECULE: .;
COMPND   3 CHAIN: ;
SEQRES   1 A 2997  MET ALA ASP PRO GLY MET MET SER LEU PHE GLY GLU ASP 
SEQRES   2 A 2997  GLY ASN ILE PHE SER GLU GLY LEU GLU GLY LEU GLY GLU 
SEQRES   3 A 2997  CYS GLY TYR PRO GLU ASN PRO VAL ASN PRO MET GLY GLN 
SEQRES   4 A 2997  GLN MET PRO ILE ASP GLN GLY PHE ALA SER LEU GLN PRO 
SEQRES   5 A 2997  SER LEU HIS HIS PRO SER THR ASN GLN ASN GLN THR LYS 
SEQRES   6 A 2997  LEU THR HIS PHE ASP HIS TYR ASN GLN TYR GLU GLN GLN 
SEQRES   7 A 2997  LYS MET HIS LEU MET ASP GLN PRO ASN ARG MET MET SER 
SEQRES   8 A 2997  ASN THR PRO GLY ASN GLY LEU ALA SER PRO HIS SER GLN 
SEQRES   9 A 2997  TYR HIS THR PRO PRO VAL PRO GLN VAL PRO HIS GLY GLY 
SEQRES  10 A 2997  SER GLY GLY GLY GLN MET GLY VAL TYR PRO GLY MET GLN 
SEQRES  11 A 2997  ASN GLU ARG HIS GLY GLN SER PHE VAL ASP SER SER SER 
SEQRES  12 A 2997  MET TRP GLY PRO ARG ALA VAL GLN VAL PRO ASP GLN ILE 
SEQRES  13 A 2997  ARG ALA PRO TYR GLN GLN GLN GLN PRO GLN PRO GLN PRO 
SEQRES  14 A 2997  PRO GLN PRO ALA PRO SER GLY PRO PRO ALA GLN GLY HIS 
SEQRES  15 A 2997  PRO GLN HIS MET GLN GLN MET GLY SER TYR MET ALA ARG 
SEQRES  16 A 2997  GLY ASP PHE SER MET GLN GLN HIS GLY GLN PRO GLN GLN 
SEQRES  17 A 2997  ARG MET SER GLN PHE SER GLN GLY GLN GLU GLY LEU ASN 
SEQRES  18 A 2997  GLN GLY ASN PRO PHE ILE ALA THR SER GLY PRO GLY HIS 
SEQRES  19 A 2997  LEU SER HIS VAL PRO GLN GLN SER PRO SER MET ALA PRO 
SEQRES  20 A 2997  SER LEU ARG HIS SER VAL GLN GLN PHE HIS HIS HIS PRO 
SEQRES  21 A 2997  SER THR ALA LEU HIS GLY GLU SER VAL ALA HIS SER PRO 
SEQRES  22 A 2997  ARG PHE SER PRO ASN PRO PRO GLN GLN GLY ALA VAL ARG 
SEQRES  23 A 2997  PRO GLN THR LEU ASN PHE SER SER ARG SER GLN THR VAL 
SEQRES  24 A 2997  PRO SER PRO THR ILE ASN ASN SER GLY GLN TYR SER ARG 
SEQRES  25 A 2997  TYR PRO TYR SER ASN LEU ASN GLN GLY LEU VAL ASN ASN 
SEQRES  26 A 2997  THR GLY MET ASN GLN ASN LEU GLY LEU THR ASN ASN THR 
SEQRES  27 A 2997  PRO MET ASN GLN SER VAL PRO ARG TYR PRO ASN ALA VAL 
SEQRES  28 A 2997  GLY PHE PRO SER ASN SER GLY GLN GLY LEU MET HIS GLN 
SEQRES  29 A 2997  GLN PRO ILE HIS PRO SER GLY SER LEU ASN GLN MET ASN 
SEQRES  30 A 2997  THR GLN THR MET HIS PRO SER GLN PRO GLN GLY THR TYR 
SEQRES  31 A 2997  ALA SER PRO PRO PRO MET SER PRO MET LYS ALA MET SER 
SEQRES  32 A 2997  ASN PRO ALA GLY THR PRO PRO PRO GLN VAL ARG PRO GLY 
SEQRES  33 A 2997  SER ALA GLY ILE PRO MET GLU VAL GLY SER TYR PRO ASN 
SEQRES  34 A 2997  MET PRO HIS PRO GLN PRO SER HIS GLN PRO PRO GLY ALA 
SEQRES  35 A 2997  MET GLY ILE GLY GLN ARG ASN MET GLY PRO ARG ASN MET 
SEQRES  36 A 2997  GLN GLN SER ARG PRO PHE ILE GLY MET SER SER ALA PRO 
SEQRES  37 A 2997  ARG GLU LEU THR GLY HIS MET ARG PRO ASN GLY CYS PRO 
SEQRES  38 A 2997  GLY VAL GLY LEU GLY ASP PRO GLN ALA ILE GLN GLU ARG 
SEQRES  39 A 2997  LEU ILE PRO GLY GLN GLN HIS PRO GLY GLN GLN PRO SER 
SEQRES  40 A 2997  PHE GLN GLN LEU PRO THR CYS PRO PRO LEU GLN PRO HIS 
SEQRES  41 A 2997  PRO GLY LEU HIS HIS GLN SER SER PRO PRO HIS PRO HIS 
SEQRES  42 A 2997  HIS GLN PRO TRP ALA GLN LEU HIS PRO SER PRO GLN ASN 
SEQRES  43 A 2997  THR PRO GLN LYS VAL PRO VAL HIS GLN HIS SER PRO SER 
SEQRES  44 A 2997  GLU PRO PHE LEU GLU LYS PRO VAL PRO ASP MET THR GLN 
SEQRES  45 A 2997  VAL SER GLY PRO ASN ALA GLN LEU VAL LYS SER ASP ASP 
SEQRES  46 A 2997  TYR LEU PRO SER ILE GLU GLN GLN PRO GLN GLN LYS LYS 
SEQRES  47 A 2997  LYS LYS LYS LYS ASN ASN HIS ILE VAL ALA GLU ASP PRO 
SEQRES  48 A 2997  SER LYS GLY PHE GLY LYS ASP ASP PHE PRO GLY GLY VAL 
SEQRES  49 A 2997  ASP ASN GLN GLU LEU ASN ARG ASN SER LEU ASP GLY SER 
SEQRES  50 A 2997  GLN GLU GLU LYS LYS LYS LYS LYS ARG SER LYS ALA LYS 
SEQRES  51 A 2997  LYS ASP PRO LYS GLU PRO LYS GLU PRO LYS GLU LYS LYS 
SEQRES  52 A 2997  GLU PRO LYS GLU PRO LYS THR PRO LYS ALA PRO LYS ILE 
SEQRES  53 A 2997  PRO LYS GLU PRO LYS GLU LYS LYS ALA LYS THR ALA THR 
SEQRES  54 A 2997  PRO LYS PRO LYS SER SER LYS LYS SER SER ASN LYS LYS 
SEQRES  55 A 2997  PRO ASP SER GLU ALA SER ALA LEU LYS LYS LYS VAL ASN 
SEQRES  56 A 2997  LYS GLY LYS THR GLU GLY SER GLU ASN SER ASP LEU ASP 
SEQRES  57 A 2997  LYS THR PRO PRO PRO SER PRO PRO PRO GLU GLU ASP GLU 
SEQRES  58 A 2997  ASP PRO GLY VAL GLN LYS ARG ARG SER SER ARG GLN VAL 
SEQRES  59 A 2997  LYS ARG LYS ARG TYR THR GLU ASP LEU GLU PHE LYS ILE 
SEQRES  60 A 2997  SER ASP GLU GLU ALA ASP ASP ALA ASP ALA ALA GLY ARG 
SEQRES  61 A 2997  ASP SER PRO SER ASN THR SER GLN SER GLU GLN GLN GLU 
SEQRES  62 A 2997  SER VAL ASP ALA GLU GLY PRO VAL VAL GLU LYS ILE MET 
SEQRES  63 A 2997  SER SER ARG SER VAL LYS LYS GLN LYS GLU SER GLY GLU 
SEQRES  64 A 2997  GLU VAL GLU ILE GLU GLU PHE TYR VAL LYS TYR LYS ASN 
SEQRES  65 A 2997  PHE SER TYR LEU HIS CYS GLN TRP ALA SER ILE GLU ASP 
SEQRES  66 A 2997  LEU GLU LYS ASP LYS ARG ILE GLN GLN LYS ILE LYS ARG 
SEQRES  67 A 2997  PHE LYS ALA LYS GLN GLY GLN ASN LYS PHE LEU SER GLU 
SEQRES  68 A 2997  ILE GLU ASP GLU LEU PHE ASN PRO ASP TYR VAL GLU VAL 
SEQRES  69 A 2997  ASP ARG ILE MET ASP PHE ALA ARG SER THR ASP ASP ARG 
SEQRES  70 A 2997  GLY GLU PRO VAL THR HIS TYR LEU VAL LYS TRP CYS SER 
SEQRES  71 A 2997  LEU PRO TYR GLU ASP SER THR TRP GLU ARG ARG GLN ASP 
SEQRES  72 A 2997  ILE ASP GLN ALA LYS ILE GLU GLU PHE GLU LYS LEU MET 
SEQRES  73 A 2997  SER ARG GLU PRO GLU THR GLU ARG VAL GLU ARG PRO PRO 
SEQRES  74 A 2997  ALA ASP ASP TRP LYS LYS SER GLU SER SER ARG GLU TYR 
SEQRES  75 A 2997  LYS ASN ASN ASN LYS LEU ARG GLU TYR GLN LEU GLU GLY 
SEQRES  76 A 2997  VAL ASN TRP LEU LEU PHE ASN TRP TYR ASN MET ARG ASN 
SEQRES  77 A 2997  CYS ILE LEU ALA ASP GLU MET GLY LEU GLY LYS THR ILE 
SEQRES  78 A 2997  GLN SER ILE THR PHE LEU TYR GLU ILE TYR LEU LYS GLY 
SEQRES  79 A 2997  ILE HIS GLY PRO PHE LEU VAL ILE ALA PRO LEU SER THR 
SEQRES  80 A 2997  ILE PRO ASN TRP GLU ARG GLU PHE ARG THR TRP THR GLU 
SEQRES  81 A 2997  LEU ASN VAL VAL VAL TYR HIS GLY SER GLN ALA SER ARG 
SEQRES  82 A 2997  ARG THR ILE GLN LEU TYR GLU MET TYR PHE LYS ASP PRO 
SEQRES  83 A 2997  GLN GLY ARG VAL ILE LYS GLY SER TYR LYS PHE HIS ALA 
SEQRES  84 A 2997  ILE ILE THR THR PHE GLU MET ILE LEU THR ASP CYS PRO 
SEQRES  85 A 2997  GLU LEU ARG ASN ILE PRO TRP ARG CYS VAL VAL ILE ASP 
SEQRES  86 A 2997  GLU ALA HIS ARG LEU LYS ASN ARG ASN CYS LYS LEU LEU 
SEQRES  87 A 2997  GLU GLY LEU LYS MET MET ASP LEU GLU HIS LYS VAL LEU 
SEQRES  88 A 2997  LEU THR GLY THR PRO LEU GLN ASN THR VAL GLU GLU LEU 
SEQRES  89 A 2997  PHE SER LEU LEU HIS PHE LEU GLU PRO SER ARG PHE PRO 
SEQRES  90 A 2997  SER GLU THR THR PHE MET GLN GLU PHE GLY ASP LEU LYS 
SEQRES  91 A 2997  THR GLU GLU GLN VAL GLN LYS LEU GLN ALA ILE LEU LYS 
SEQRES  92 A 2997  PRO MET MET LEU ARG ARG LEU LYS GLU ASP VAL GLU LYS 
SEQRES  93 A 2997  ASN LEU ALA PRO LYS GLU GLU THR ILE ILE GLU VAL GLU 
SEQRES  94 A 2997  LEU THR ASN ILE GLN LYS LYS TYR TYR ARG ALA ILE LEU 
SEQRES  95 A 2997  GLU LYS ASN PHE THR PHE LEU SER LYS GLY GLY GLY GLN 
SEQRES  96 A 2997  ALA ASN VAL PRO ASN LEU LEU ASN THR MET MET GLU LEU 
SEQRES  97 A 2997  ARG LYS CYS CYS ASN HIS PRO TYR LEU ILE ASN GLY ALA 
SEQRES  98 A 2997  GLU GLU LYS ILE LEU GLU GLU PHE LYS GLU THR HIS ASN 
SEQRES  99 A 2997  ALA GLU SER PRO ASP PHE GLN LEU GLN ALA MET ILE GLN 
SEQRES 100 A 2997  ALA ALA GLY LYS LEU VAL LEU ILE ASP LYS LEU LEU PRO 
SEQRES 101 A 2997  LYS LEU LYS ALA GLY GLY HIS ARG VAL LEU ILE PHE SER 
SEQRES 102 A 2997  GLN MET VAL ARG CYS LEU ASP ILE LEU GLU ASP TYR LEU 
SEQRES 103 A 2997  ILE GLN ARG ARG TYR PRO TYR GLU ARG ILE ASP GLY ARG 
SEQRES 104 A 2997  VAL ARG GLY ASN LEU ARG GLN ALA ALA ILE ASP ARG PHE 
SEQRES 105 A 2997  SER LYS PRO ASP SER ASP ARG PHE VAL PHE LEU LEU CYS 
SEQRES 106 A 2997  THR ARG ALA GLY GLY LEU GLY ILE ASN LEU THR ALA ALA 
SEQRES 107 A 2997  ASP THR CYS ILE ILE PHE ASP SER ASP TRP ASN PRO GLN 
SEQRES 108 A 2997  ASN ASP LEU GLN ALA GLN ALA ARG CYS HIS ARG ILE GLY 
SEQRES 109 A 2997  GLN SER LYS SER VAL LYS ILE TYR ARG LEU ILE THR ARG 
SEQRES 110 A 2997  ASN SER TYR GLU ARG GLU MET PHE ASP LYS ALA SER LEU 
SEQRES 111 A 2997  LYS LEU GLY LEU ASP LYS ALA VAL LEU GLN SER MET SER 
SEQRES 112 A 2997  GLY ARG GLU ASN ALA THR ASN GLY VAL GLN GLN LEU SER 
SEQRES 113 A 2997  LYS LYS GLU ILE GLU ASP LEU LEU ARG LYS GLY ALA TYR 
SEQRES 114 A 2997  GLY ALA LEU MET ASP GLU GLU ASP GLU GLY SER LYS PHE 
SEQRES 115 A 2997  CYS GLU GLU ASP ILE ASP GLN ILE LEU LEU ARG ARG THR 
SEQRES 116 A 2997  HIS THR ILE THR ILE GLU SER GLU GLY LYS GLY SER THR 
SEQRES 117 A 2997  PHE ALA LYS ALA SER PHE VAL ALA SER GLY ASN ARG THR 
SEQRES 118 A 2997  ASP ILE SER LEU ASP ASP PRO ASN PHE TRP GLN LYS TRP 
SEQRES 119 A 2997  ALA LYS LYS ALA GLU LEU ASP ILE ASP ALA LEU ASN GLY 
SEQRES 120 A 2997  ARG ASN ASN LEU VAL ILE ASP THR PRO ARG VAL ARG LYS 
SEQRES 121 A 2997  GLN THR ARG LEU TYR SER ALA VAL LYS GLU ASP GLU LEU 
SEQRES 122 A 2997  MET GLU PHE SER ASP LEU GLU SER ASP SER GLU GLU LYS 
SEQRES 123 A 2997  PRO CYS ALA LYS PRO ARG ARG PRO GLN ASP LYS SER GLN 
SEQRES 124 A 2997  GLY TYR ALA ARG SER GLU CYS PHE ARG VAL GLU LYS ASN 
SEQRES 125 A 2997  LEU LEU VAL TYR GLY TRP GLY ARG TRP THR ASP ILE LEU 
SEQRES 126 A 2997  SER HIS GLY ARG TYR LYS ARG GLN LEU THR GLU GLN ASP 
SEQRES 127 A 2997  VAL GLU THR ILE CYS ARG THR ILE LEU VAL TYR CYS LEU 
SEQRES 128 A 2997  ASN HIS TYR LYS GLY ASP GLU ASN ILE LYS SER PHE ILE 
SEQRES 129 A 2997  TRP ASP LEU ILE THR PRO THR ALA ASP GLY GLN THR ARG 
SEQRES 130 A 2997  ALA LEU VAL ASN HIS SER GLY LEU SER ALA PRO VAL PRO 
SEQRES 131 A 2997  ARG GLY ARG LYS GLY LYS LYS VAL LYS ALA GLN SER THR 
SEQRES 132 A 2997  GLN PRO VAL VAL GLN ASP ALA ASP TRP LEU ALA SER CYS 
SEQRES 133 A 2997  ASN PRO ASP ALA LEU PHE GLN GLU ASP SER TYR LYS LYS 
SEQRES 134 A 2997  HIS LEU LYS HIS HIS CYS ASN LYS VAL LEU LEU ARG VAL 
SEQRES 135 A 2997  ARG MET LEU TYR TYR LEU ARG GLN GLU VAL ILE GLY ASP 
SEQRES 136 A 2997  GLN ALA ASP LYS ILE LEU GLU GLY ALA ASP SER SER GLU 
SEQRES 137 A 2997  ALA ASP VAL TRP ILE PRO GLU PRO PHE HIS ALA GLU VAL 
SEQRES 138 A 2997  PRO ALA ASP TRP TRP ASP LYS GLU ALA ASP LYS SER LEU 
SEQRES 139 A 2997  LEU ILE GLY VAL PHE LYS HIS GLY TYR GLU LYS TYR ASN 
SEQRES 140 A 2997  SER MET ARG ALA ASP PRO ALA LEU CYS PHE LEU GLU ARG 
SEQRES 141 A 2997  VAL GLY MET PRO ASP ALA LYS ALA ILE ALA ALA GLU GLN 
SEQRES 142 A 2997  ARG GLY THR ASP MET LEU ALA ASP GLY GLY ASP GLY GLY 
SEQRES 143 A 2997  GLU PHE ASP ARG GLU ASP GLU ASP PRO GLU TYR LYS PRO 
SEQRES 144 A 2997  THR ARG THR PRO PHE LYS ASP GLU ILE ASP GLU PHE ALA 
SEQRES 145 A 2997  ASN SER PRO SER GLU ASP LYS GLU GLU SER MET GLU ILE 
SEQRES 146 A 2997  HIS ALA THR GLY LYS HIS SER GLU SER ASN ALA GLU LEU 
SEQRES 147 A 2997  GLY GLN LEU TYR TRP PRO ASN THR SER THR LEU THR THR 
SEQRES 148 A 2997  ARG LEU ARG ARG LEU ILE THR ALA TYR GLN ARG SER TYR 
SEQRES 149 A 2997  LYS ARG GLN GLN MET ARG GLN GLU ALA LEU MET LYS THR 
SEQRES 150 A 2997  ASP ARG ARG ARG ARG ARG PRO ARG GLU GLU VAL ARG ALA 
SEQRES 151 A 2997  LEU GLU ALA GLU ARG GLU ALA ILE ILE SER GLU LYS ARG 
SEQRES 152 A 2997  GLN LYS TRP THR ARG ARG GLU GLU ALA ASP PHE TYR ARG 
SEQRES 153 A 2997  VAL VAL SER THR PHE GLY VAL ILE PHE ASP PRO VAL LYS 
SEQRES 154 A 2997  GLN GLN PHE ASP TRP ASN GLN PHE ARG ALA PHE ALA ARG 
SEQRES 155 A 2997  LEU ASP LYS LYS SER ASP GLU SER LEU GLU LYS TYR PHE 
SEQRES 156 A 2997  SER CYS PHE VAL ALA MET CYS ARG ARG VAL CYS ARG MET 
SEQRES 157 A 2997  PRO VAL LYS PRO ASP ASP GLU PRO PRO ASP LEU SER SER 
SEQRES 158 A 2997  ILE ILE GLU PRO ILE THR GLU GLU ARG ALA SER ARG THR 
SEQRES 159 A 2997  LEU TYR ARG ILE GLU LEU LEU ARG LYS ILE ARG GLU GLN 
SEQRES 160 A 2997  VAL LEU HIS HIS PRO GLN LEU GLY GLU ARG LEU LYS LEU 
SEQRES 161 A 2997  CYS GLN PRO SER LEU ASP LEU PRO GLU TRP TRP GLU CYS 
SEQRES 162 A 2997  GLY ARG HIS ASP ARG ASP LEU LEU VAL GLY ALA ALA LYS 
SEQRES 163 A 2997  HIS GLY VAL SER ARG THR ASP TYR HIS ILE LEU ASN ASP 
SEQRES 164 A 2997  PRO GLU LEU SER PHE LEU ASP ALA HIS LYS ASN PHE ALA 
SEQRES 165 A 2997  GLN ASN ARG GLY ALA GLY ASN THR SER SER LEU ASN PRO 
SEQRES 166 A 2997  LEU ALA VAL GLY PHE VAL GLN THR PRO PRO VAL ILE SER 
SEQRES 167 A 2997  SER ALA HIS ILE GLN ASP GLU ARG VAL LEU GLU GLN ALA 
SEQRES 168 A 2997  GLU GLY LYS VAL GLU GLU PRO GLU ASN PRO ALA ALA LYS 
SEQRES 169 A 2997  GLU LYS CYS GLU GLY LYS GLU GLU GLU GLU GLU THR ASP 
SEQRES 170 A 2997  GLY SER GLY LYS GLU SER LYS GLN GLU CYS GLU ALA GLU 
SEQRES 171 A 2997  ALA SER SER VAL LYS ASN GLU LEU LYS GLY VAL GLU VAL 
SEQRES 172 A 2997  GLY ALA ASP THR GLY SER LYS SER ILE SER GLU LYS GLY 
SEQRES 173 A 2997  SER GLU GLU ASP GLU GLU GLU LYS LEU GLU ASP ASP ASP 
SEQRES 174 A 2997  LYS SER GLU GLU SER SER GLN PRO GLU ALA GLY ALA VAL 
SEQRES 175 A 2997  SER ARG GLY LYS ASN PHE ASP GLU GLU SER ASN ALA SER 
SEQRES 176 A 2997  MET SER THR ALA ARG ASP GLU THR ARG ASP GLY PHE TYR 
SEQRES 177 A 2997  MET GLU ASP GLY ASP PRO SER VAL ALA GLN LEU LEU HIS 
SEQRES 178 A 2997  GLU ARG THR PHE ALA PHE SER PHE TRP PRO LYS ASP ARG 
SEQRES 179 A 2997  VAL MET ILE ASN ARG LEU ASP ASN ILE CYS GLU ALA VAL 
SEQRES 180 A 2997  LEU LYS GLY LYS TRP PRO VAL ASN ARG ARG GLN MET PHE 
SEQRES 181 A 2997  ASP PHE GLN GLY LEU ILE PRO GLY TYR THR PRO THR THR 
SEQRES 182 A 2997  VAL ASP SER PRO LEU GLN LYS LYS SER PHE ALA GLU LEU 
SEQRES 183 A 2997  SER MET VAL GLY GLN ALA SER ILE SER GLY SER GLU ASP 
SEQRES 184 A 2997  ILE THR THR SER PRO GLN LEU SER LYS GLU ASP ALA LEU 
SEQRES 185 A 2997  ASN LEU SER VAL PRO ARG GLN ARG ARG ARG ARG ARG ARG 
SEQRES 186 A 2997  LYS ILE GLU ILE GLU ALA GLU ARG ALA ALA LYS ARG ARG 
SEQRES 187 A 2997  ASN LEU MET GLU MET VAL ALA GLN LEU ARG GLU SER GLN 
SEQRES 188 A 2997  VAL VAL SER GLU ASN GLY GLN GLU LYS VAL VAL ASP LEU 
SEQRES 189 A 2997  SER LYS ALA SER ARG GLU ALA THR SER SER THR SER ASN 
SEQRES 190 A 2997  PHE SER SER LEU SER SER LYS PHE ILE LEU PRO ASN VAL 
SEQRES 191 A 2997  SER THR PRO VAL SER ASP ALA PHE LYS THR GLN MET GLU 
SEQRES 192 A 2997  LEU LEU GLN ALA GLY LEU SER ARG THR PRO THR ARG HIS 
SEQRES 193 A 2997  LEU LEU ASN GLY SER LEU VAL ASP GLY GLU PRO PRO MET 
SEQRES 194 A 2997  LYS ARG ARG ARG GLY ARG ARG LYS ASN VAL GLU GLY LEU 
SEQRES 195 A 2997  ASP LEU LEU PHE MET SER HIS LYS ARG THR SER LEU SER 
SEQRES 196 A 2997  ALA GLU ASP ALA GLU VAL THR LYS ALA PHE GLU GLU ASP 
SEQRES 197 A 2997  ILE GLU THR PRO PRO THR ARG ASN ILE PRO SER PRO GLY 
SEQRES 198 A 2997  GLN LEU ASP PRO ASP THR ARG ILE PRO VAL ILE ASN LEU 
SEQRES 199 A 2997  GLU ASP GLY THR ARG LEU VAL GLY GLU ASP ALA PRO LYS 
SEQRES 200 A 2997  ASN LYS ASP LEU VAL GLU TRP LEU LYS LEU HIS PRO THR 
SEQRES 201 A 2997  TYR THR VAL ASP MET PRO SER TYR VAL PRO LYS ASN ALA 
SEQRES 202 A 2997  ASP VAL LEU PHE SER SER PHE GLN LYS PRO LYS GLN LYS 
SEQRES 203 A 2997  ARG HIS ARG CYS ARG ASN PRO ASN LYS LEU ASP ILE ASN 
SEQRES 204 A 2997  THR LEU THR GLY GLU GLU ARG VAL PRO VAL VAL ASN LYS 
SEQRES 205 A 2997  ARG ASN GLY LYS LYS MET GLY GLY ALA MET ALA PRO PRO 
SEQRES 206 A 2997  MET LYS ASP LEU PRO ARG TRP LEU GLU GLU ASN PRO GLU 
SEQRES 207 A 2997  PHE ALA VAL ALA PRO ASP TRP THR ASP ILE VAL LYS GLN 
SEQRES 208 A 2997  SER GLY PHE VAL PRO GLU SER MET PHE ASP ARG LEU LEU 
SEQRES 209 A 2997  THR GLY PRO VAL VAL ARG GLY GLU GLY ALA SER ARG ARG 
SEQRES 210 A 2997  GLY ARG ARG PRO LYS SER GLU ILE ALA ARG ALA ALA ALA 
SEQRES 211 A 2997  ALA ALA ALA ALA VAL ALA SER THR SER GLY ILE ASN PRO 
SEQRES 212 A 2997  LEU LEU VAL ASN SER LEU PHE ALA GLY MET ASP LEU THR 
SEQRES 213 A 2997  SER LEU GLN ASN LEU GLN ASN LEU GLN SER LEU GLN LEU 
SEQRES 214 A 2997  ALA GLY LEU MET GLY PHE PRO PRO GLY LEU ALA THR ALA 
SEQRES 215 A 2997  ALA THR ALA GLY GLY ASP ALA LYS ASN PRO ALA ALA VAL 
SEQRES 216 A 2997  LEU PRO LEU MET LEU PRO GLY MET ALA GLY LEU PRO ASN 
SEQRES 217 A 2997  VAL PHE GLY LEU GLY GLY LEU LEU ASN ASN PRO LEU SER 
SEQRES 218 A 2997  ALA ALA THR GLY ASN THR THR THR ALA SER SER GLN GLY 
SEQRES 219 A 2997  GLU PRO GLU ASP SER THR SER LYS GLY GLU GLU LYS GLY 
SEQRES 220 A 2997  ASN GLU ASN GLU ASP GLU ASN LYS ASP SER GLU LYS SER 
SEQRES 221 A 2997  THR ASP ALA VAL SER ALA ALA ASP SER ALA ASN GLY SER 
SEQRES 222 A 2997  VAL GLY ALA ALA THR ALA PRO ALA GLY LEU PRO SER ASN 
SEQRES 223 A 2997  PRO LEU ALA PHE ASN PRO PHE LEU LEU SER THR MET ALA 
SEQRES 224 A 2997  PRO GLY LEU PHE TYR PRO SER MET PHE LEU PRO PRO GLY 
SEQRES 225 A 2997  LEU GLY GLY LEU THR LEU PRO GLY PHE PRO ALA LEU ALA 
SEQRES 226 A 2997  GLY LEU GLN ASN ALA VAL GLY SER SER GLU GLU LYS ALA 
SEQRES 227 A 2997  ALA ASP LYS ALA GLU GLY GLY PRO PHE LYS ASP GLY GLU 
SEQRES 228 A 2997  THR LEU GLU GLY SER ASP ALA GLU GLU SER LEU ASP LYS 
SEQRES 229 A 2997  THR ALA GLU SER SER LEU LEU GLU ASP GLU ILE ALA GLN 
SEQRES 230 A 2997  GLY GLU GLU LEU ASP SER LEU ASP GLY GLY ASP GLU ILE 
SEQRES 231 A 2997  GLU ASN ASN GLU ASN ASP GLU 
ATOM      1  N   MET A   1       4.709  16.291 -18.377  1.00  9.74           N
ATOM      2 1H   MET A   1       4.181  16.275 -19.226  1.00  9.74           H
ATOM      3 2H   MET A   1       5.408  17.001 -18.463  1.00  9.74           H
ATOM      4 3H   MET A   1       4.092  16.555 -17.636  1.00  9.74           H
ATOM      5  CA  MET A   1       5.321  14.978 -18.112  1.00 15.43           C
ATOM      6  HA  MET A   1       4.580  14.312 -18.029  1.00 15.43           H
ATOM      7  C   MET A   1       6.110  15.070 -16.807  1.00 15.29           C
ATOM      8  O   MET A   1       7.260  15.492 -16.822  1.00 13.89           O
ATOM      9  CB  MET A   1       6.237  14.555 -19.274  1.00 13.89           C
ATOM     10 1HB  MET A   1       6.778  15.346 -19.558  1.00 13.89           H
ATOM     11 2HB  MET A   1       6.847  13.831 -18.952  1.00 13.89           H
ATOM     12  CG  MET A   1       5.476  14.033 -20.492  1.00 12.33           C
ATOM     13 1HG  MET A   1       4.722  14.678 -20.617  1.00 12.33           H
ATOM     14 2HG  MET A   1       6.120  14.121 -21.252  1.00 12.33           H
ATOM     15  SD  MET A   1       4.891  12.333 -20.287  1.00 11.31           S
ATOM     16  CE  MET A   1       4.650  11.880 -22.026  1.00 10.57           C
ATOM     17 1HE  MET A   1       4.317  10.941 -22.109  1.00 10.57           H
ATOM     18 2HE  MET A   1       5.507  11.949 -22.536  1.00 10.57           H
ATOM     19 3HE  MET A   1       3.982  12.482 -22.464  1.00 10.57           H
ATOM     20  N   ALA A   2       5.461  14.740 -15.703  1.00 12.25           N
ATOM     21  H   ALA A   2       4.469  14.621 -15.748  1.00 12.25           H
ATOM     22  CA  ALA A   2       6.130  14.542 -14.423  1.00 24.91           C
ATOM     23  HA  ALA A   2       6.821  15.256 -14.316  1.00 24.91           H
ATOM     24  C   ALA A   2       6.827  13.172 -14.425  1.00 23.73           C
ATOM     25  O   ALA A   2       6.271  12.190 -14.921  1.00 22.26           O
ATOM     26  CB  ALA A   2       5.111  14.690 -13.295  1.00 23.15           C
ATOM     27 1HB  ALA A   2       4.676  15.590 -13.321  1.00 23.15           H
ATOM     28 2HB  ALA A   2       5.548  14.585 -12.402  1.00 23.15           H
ATOM     29 3HB  ALA A   2       4.392  13.999 -13.369  1.00 23.15           H
ATOM     30  N   ASP A   3       8.041  13.131 -13.915  1.00 15.00           N
ATOM     31  H   ASP A   3       8.432  13.986 -13.575  1.00 15.00           H
ATOM     32  CA  ASP A   3       8.854  11.922 -13.813  1.00 27.50           C
ATOM     33  HA  ASP A   3       8.949  11.597 -14.754  1.00 27.50           H
ATOM     34  C   ASP A   3       8.158  10.846 -12.957  1.00 26.08           C
ATOM     35  O   ASP A   3       7.782  11.118 -11.813  1.00 24.76           O
ATOM     36  CB  ASP A   3      10.225  12.262 -13.197  1.00 25.84           C
ATOM     37 1HB  ASP A   3      10.135  13.108 -12.672  1.00 25.84           H
ATOM     38 2HB  ASP A   3      10.491  11.517 -12.586  1.00 25.84           H
ATOM     39  CG  ASP A   3      11.341  12.456 -14.225  1.00 23.23           C
ATOM     40  OD1 ASP A   3      11.355  11.685 -15.210  1.00 22.04           O
ATOM     41  OD2 ASP A   3      12.201  13.332 -13.988  1.00 23.43           O
ATOM     42  N   PRO A   4       8.062   9.597 -13.430  1.00 16.43           N
ATOM     43  CA  PRO A   4       7.504   8.485 -12.653  1.00 25.52           C
ATOM     44  HA  PRO A   4       6.649   8.796 -12.237  1.00 25.52           H
ATOM     45  C   PRO A   4       8.364   8.061 -11.444  1.00 25.84           C
ATOM     46  O   PRO A   4       8.041   7.097 -10.758  1.00 24.71           O
ATOM     47  CB  PRO A   4       7.299   7.355 -13.675  1.00 23.10           C
ATOM     48 1HB  PRO A   4       7.468   6.462 -13.258  1.00 23.10           H
ATOM     49 2HB  PRO A   4       6.373   7.378 -14.051  1.00 23.10           H
ATOM     50  CG  PRO A   4       8.327   7.642 -14.763  1.00 24.36           C
ATOM     51 1HG  PRO A   4       9.208   7.225 -14.540  1.00 24.36           H
ATOM     52 2HG  PRO A   4       8.012   7.302 -15.649  1.00 24.36           H
ATOM     53  CD  PRO A   4       8.429   9.165 -14.767  1.00 28.12           C
ATOM     54 1HD  PRO A   4       9.362   9.465 -14.968  1.00 28.12           H
ATOM     55 2HD  PRO A   4       7.799   9.568 -15.430  1.00 28.12           H
ATOM     56  N   GLY A   5       9.451   8.770 -11.172  1.00 19.96           N
ATOM     57  H   GLY A   5       9.691   9.520 -11.789  1.00 19.96           H
ATOM     58  CA  GLY A   5      10.321   8.519 -10.021  1.00 29.30           C
ATOM     59 1HA  GLY A   5      10.401   7.526  -9.931  1.00 29.30           H
ATOM     60 2HA  GLY A   5      11.215   8.907 -10.246  1.00 29.30           H
ATOM     61  C   GLY A   5       9.844   9.105  -8.683  1.00 29.38           C
ATOM     62  O   GLY A   5      10.341   8.681  -7.645  1.00 27.95           O
ATOM     63  N   MET A   6       8.893  10.033  -8.692  1.00 21.46           N
ATOM     64  H   MET A   6       8.484  10.290  -9.567  1.00 21.46           H
ATOM     65  CA  MET A   6       8.415  10.701  -7.467  1.00 26.44           C
ATOM     66  HA  MET A   6       9.224  10.756  -6.882  1.00 26.44           H
ATOM     67  C   MET A   6       7.368   9.895  -6.679  1.00 26.47           C
ATOM     68  O   MET A   6       7.205  10.111  -5.486  1.00 26.01           O
ATOM     69  CB  MET A   6       7.888  12.100  -7.823  1.00 26.27           C
ATOM     70 1HB  MET A   6       7.391  12.048  -8.689  1.00 26.27           H
ATOM     71 2HB  MET A   6       7.268  12.405  -7.101  1.00 26.27           H
ATOM     72  CG  MET A   6       9.020  13.123  -7.965  1.00 24.82           C
ATOM     73 1HG  MET A   6       9.795  12.591  -8.306  1.00 24.82           H
ATOM     74 2HG  MET A   6       8.703  13.747  -8.679  1.00 24.82           H
ATOM     75  SD  MET A   6       9.427  14.001  -6.435  1.00 22.72           S
ATOM     76  CE  MET A   6       8.130  15.268  -6.439  1.00 20.52           C
ATOM     77 1HE  MET A   6       8.206  15.862  -5.638  1.00 20.52           H
ATOM     78 2HE  MET A   6       7.221  14.851  -6.427  1.00 20.52           H
ATOM     79 3HE  MET A   6       8.193  15.843  -7.255  1.00 20.52           H
ATOM     80  N   MET A   7       6.711   8.939  -7.297  1.00 24.54           N
ATOM     81  H   MET A   7       6.917   8.764  -8.260  1.00 24.54           H
ATOM     82  CA  MET A   7       5.684   8.112  -6.637  1.00 28.10           C
ATOM     83  HA  MET A   7       5.257   8.729  -5.976  1.00 28.10           H
ATOM     84  C   MET A   7       6.252   6.937  -5.816  1.00 27.87           C
ATOM     85  O   MET A   7       5.505   6.228  -5.153  1.00 27.43           O
ATOM     86  CB  MET A   7       4.660   7.635  -7.682  1.00 27.69           C
ATOM     87 1HB  MET A   7       5.151   7.283  -8.479  1.00 27.69           H
ATOM     88 2HB  MET A   7       4.105   6.905  -7.283  1.00 27.69           H
ATOM     89  CG  MET A   7       3.731   8.763  -8.137  1.00 26.09           C
ATOM     90 1HG  MET A   7       4.338   9.548  -8.260  1.00 26.09           H
ATOM     91 2HG  MET A   7       3.393   8.460  -9.028  1.00 26.09           H
ATOM     92  SD  MET A   7       2.378   9.132  -6.993  1.00 23.74           S
ATOM     93  CE  MET A   7       1.156   7.928  -7.560  1.00 21.70           C
ATOM     94 1HE  MET A   7       0.315   7.991  -7.023  1.00 21.70           H
ATOM     95 2HE  MET A   7       1.506   6.995  -7.475  1.00 21.70           H
ATOM     96 3HE  MET A   7       0.920   8.082  -8.519  1.00 21.70           H
ATOM     97  N   SER A   8       7.547   6.726  -5.845  1.00 18.61           N
ATOM     98  H   SER A   8       8.114   7.330  -6.406  1.00 18.61           H
ATOM     99  CA  SER A   8       8.209   5.644  -5.093  1.00 27.81           C
ATOM    100  HA  SER A   8       7.500   4.946  -4.996  1.00 27.81           H
ATOM    101  C   SER A   8       8.640   6.036  -3.671  1.00 26.92           C
ATOM    102  O   SER A   8       9.153   5.189  -2.953  1.00 26.24           O
ATOM    103  CB  SER A   8       9.400   5.115  -5.894  1.00 26.71           C
ATOM    104 1HB  SER A   8       9.118   4.868  -6.821  1.00 26.71           H
ATOM    105 2HB  SER A   8      10.127   5.800  -5.937  1.00 26.71           H
ATOM    106  OG  SER A   8       9.947   3.952  -5.292  1.00 25.04           O
ATOM    107  HG  SER A   8      10.070   4.105  -4.355  1.00 25.04           H
ATOM    108  N   LEU A   9       8.462   7.298  -3.277  1.00 14.82           N
ATOM    109  H   LEU A   9       7.971   7.920  -3.887  1.00 14.82           H
ATOM    110  CA  LEU A   9       8.950   7.821  -1.992  1.00 25.09           C
ATOM    111  HA  LEU A   9       9.616   7.143  -1.682  1.00 25.09           H
ATOM    112  C   LEU A   9       7.884   7.872  -0.885  1.00 23.55           C
ATOM    113  O   LEU A   9       8.229   8.131   0.258  1.00 22.39           O
ATOM    114  CB  LEU A   9       9.632   9.180  -2.220  1.00 23.28           C
ATOM    115 1HB  LEU A   9       9.103   9.692  -2.897  1.00 23.28           H
ATOM    116 2HB  LEU A   9       9.640   9.681  -1.354  1.00 23.28           H
ATOM    117  CG  LEU A   9      11.082   9.049  -2.726  1.00 22.08           C
ATOM    118  HG  LEU A   9      11.088   8.337  -3.428  1.00 22.08           H
ATOM    119  CD1 LEU A   9      11.560  10.371  -3.312  1.00 21.90           C
ATOM    120 1HD1 LEU A   9      12.501  10.297  -3.644  1.00 21.90           H
ATOM    121 2HD1 LEU A   9      11.532  11.098  -2.626  1.00 21.90           H
ATOM    122 3HD1 LEU A   9      10.985  10.651  -4.080  1.00 21.90           H
ATOM    123  CD2 LEU A   9      12.045   8.653  -1.604  1.00 25.26           C
ATOM    124 1HD2 LEU A   9      12.981   8.572  -1.947  1.00 25.26           H
ATOM    125 2HD2 LEU A   9      11.787   7.774  -1.204  1.00 25.26           H
ATOM    126 3HD2 LEU A   9      12.044   9.335  -0.873  1.00 25.26           H
ATOM    127  N   PHE A  10       6.633   7.566  -1.176  1.00 16.80           N
ATOM    128  H   PHE A  10       6.409   7.345  -2.125  1.00 16.80           H
ATOM    129  CA  PHE A  10       5.549   7.533  -0.177  1.00 23.82           C
ATOM    130  HA  PHE A  10       5.881   8.089   0.585  1.00 23.82           H
ATOM    131  C   PHE A  10       5.296   6.141   0.439  1.00 22.54           C
ATOM    132  O   PHE A  10       4.255   5.902   1.039  1.00 21.31           O
ATOM    133  CB  PHE A  10       4.292   8.178  -0.772  1.00 22.02           C
ATOM    134 1HB  PHE A  10       4.169   7.844  -1.707  1.00 22.02           H
ATOM    135 2HB  PHE A  10       3.502   7.916  -0.218  1.00 22.02           H
ATOM    136  CG  PHE A  10       4.367   9.692  -0.812  1.00 20.55           C
ATOM    137  CD1 PHE A  10       4.121  10.427   0.362  1.00 19.58           C
ATOM    138  HD1 PHE A  10       3.889   9.948   1.209  1.00 19.58           H
ATOM    139  CD2 PHE A  10       4.704  10.365  -2.001  1.00 21.45           C
ATOM    140  HD2 PHE A  10       4.884   9.846  -2.837  1.00 21.45           H
ATOM    141  CE1 PHE A  10       4.199  11.827   0.351  1.00 20.82           C
ATOM    142  HE1 PHE A  10       4.018  12.345   1.187  1.00 20.82           H
ATOM    143  CE2 PHE A  10       4.787  11.768  -2.012  1.00 22.18           C
ATOM    144  HE2 PHE A  10       5.028  12.246  -2.856  1.00 22.18           H
ATOM    145  CZ  PHE A  10       4.532  12.502  -0.839  1.00 23.13           C
ATOM    146  HZ  PHE A  10       4.587  13.500  -0.850  1.00 23.13           H
ATOM    147  N   GLY A  11       6.225   5.221   0.267  1.00 22.11           N
ATOM    148  H   GLY A  11       7.085   5.497  -0.163  1.00 22.11           H
ATOM    149  CA  GLY A  11       6.076   3.818   0.667  1.00 28.99           C
ATOM    150 1HA  GLY A  11       5.094   3.647   0.742  1.00 28.99           H
ATOM    151 2HA  GLY A  11       6.454   3.269  -0.078  1.00 28.99           H
ATOM    152  C   GLY A  11       6.746   3.391   1.975  1.00 28.45           C
ATOM    153  O   GLY A  11       6.685   2.205   2.298  1.00 26.96           O
ATOM    154  N   GLU A  12       7.373   4.306   2.701  1.00 22.51           N
ATOM    155  H   GLU A  12       7.407   5.249   2.370  1.00 22.51           H
ATOM    156  CA  GLU A  12       8.020   3.974   3.979  1.00 28.92           C
ATOM    157  HA  GLU A  12       7.715   3.050   4.208  1.00 28.92           H
ATOM    158  C   GLU A  12       7.542   4.921   5.090  1.00 27.58           C
ATOM    159  O   GLU A  12       7.774   6.124   5.045  1.00 25.55           O
ATOM    160  CB  GLU A  12       9.550   3.921   3.842  1.00 27.37           C
ATOM    161 1HB  GLU A  12       9.870   4.774   3.429  1.00 27.37           H
ATOM    162 2HB  GLU A  12       9.955   3.818   4.750  1.00 27.37           H
ATOM    163  CG  GLU A  12       9.985   2.736   2.957  1.00 26.32           C
ATOM    164 1HG  GLU A  12       9.469   1.928   3.241  1.00 26.32           H
ATOM    165 2HG  GLU A  12       9.764   2.957   2.007  1.00 26.32           H
ATOM    166  CD  GLU A  12      11.480   2.396   3.030  1.00 24.29           C
ATOM    167  OE1 GLU A  12      11.792   1.207   2.781  1.00 23.05           O
ATOM    168  OE2 GLU A  12      12.284   3.288   3.348  1.00 25.22           O
ATOM    169  N   ASP A  13       6.883   4.347   6.079  1.00 22.32           N
ATOM    170  H   ASP A  13       6.831   3.349   6.047  1.00 22.32           H
ATOM    171  CA  ASP A  13       6.213   4.989   7.225  1.00 29.09           C
ATOM    172  HA  ASP A  13       5.664   5.718   6.815  1.00 29.09           H
ATOM    173  C   ASP A  13       7.178   5.684   8.230  1.00 27.48           C
ATOM    174  O   ASP A  13       7.037   5.567   9.447  1.00 26.21           O
ATOM    175  CB  ASP A  13       5.340   3.924   7.936  1.00 26.98           C
ATOM    176 1HB  ASP A  13       5.922   3.145   8.170  1.00 26.98           H
ATOM    177 2HB  ASP A  13       4.969   4.327   8.773  1.00 26.98           H
ATOM    178  CG  ASP A  13       4.163   3.400   7.104  1.00 24.45           C
ATOM    179  OD1 ASP A  13       3.456   4.233   6.506  1.00 23.43           O
ATOM    180  OD2 ASP A  13       3.975   2.162   7.082  1.00 24.24           O
ATOM    181  N   GLY A  14       8.182   6.379   7.739  1.00 21.25           N
ATOM    182  H   GLY A  14       8.236   6.486   6.746  1.00 21.25           H
ATOM    183  CA  GLY A  14       9.227   7.006   8.554  1.00 28.71           C
ATOM    184 1HA  GLY A  14       9.300   6.463   9.391  1.00 28.71           H
ATOM    185 2HA  GLY A  14      10.077   6.931   8.033  1.00 28.71           H
ATOM    186  C   GLY A  14       9.014   8.474   8.938  1.00 28.25           C
ATOM    187  O   GLY A  14       9.579   8.907   9.938  1.00 26.95           O
ATOM    188  N   ASN A  15       8.205   9.228   8.205  1.00 19.93           N
ATOM    189  H   ASN A  15       7.636   8.780   7.515  1.00 19.93           H
ATOM    190  CA  ASN A  15       8.099  10.688   8.352  1.00 27.43           C
ATOM    191  HA  ASN A  15       8.638  10.919   9.162  1.00 27.43           H
ATOM    192  C   ASN A  15       6.664  11.148   8.647  1.00 27.14           C
ATOM    193  O   ASN A  15       6.015  11.765   7.809  1.00 25.57           O
ATOM    194  CB  ASN A  15       8.698  11.375   7.108  1.00 25.84           C
ATOM    195 1HB  ASN A  15       8.418  10.864   6.295  1.00 25.84           H
ATOM    196 2HB  ASN A  15       8.340  12.307   7.055  1.00 25.84           H
ATOM    197  CG  ASN A  15      10.212  11.458   7.105  1.00 23.11           C
ATOM    198  OD1 ASN A  15      10.902  11.083   8.033  1.00 21.32           O
ATOM    199  ND2 ASN A  15      10.787  11.976   6.044  1.00 21.96           N
ATOM    200 1HD2 ASN A  15      11.783  12.059   6.005  1.00 21.96           H
ATOM    201 2HD2 ASN A  15      10.229  12.288   5.275  1.00 21.96           H
ATOM    202  N   ILE A  16       6.168  10.849   9.832  1.00 19.86           N
ATOM    203  H   ILE A  16       6.724  10.312  10.466  1.00 19.86           H
ATOM    204  CA  ILE A  16       4.821  11.280  10.254  1.00 26.26           C
ATOM    205  HA  ILE A  16       4.396  11.704   9.454  1.00 26.26           H
ATOM    206  C   ILE A  16       4.850  12.421  11.292  1.00 25.43           C
ATOM    207  O   ILE A  16       3.842  13.083  11.493  1.00 24.31           O
ATOM    208  CB  ILE A  16       3.977  10.039  10.640  1.00 25.05           C
ATOM    209  HB  ILE A  16       4.520   9.476  11.264  1.00 25.05           H
ATOM    210  CG1 ILE A  16       3.631   9.252   9.355  1.00 23.80           C
ATOM    211 1HG1 ILE A  16       3.060   9.837   8.779  1.00 23.80           H
ATOM    212 2HG1 ILE A  16       4.486   9.047   8.879  1.00 23.80           H
ATOM    213  CG2 ILE A  16       2.695  10.398  11.410  1.00 24.56           C
ATOM    214 1HG2 ILE A  16       2.175   9.576  11.643  1.00 24.56           H
ATOM    215 2HG2 ILE A  16       2.103  10.991  10.864  1.00 24.56           H
ATOM    216 3HG2 ILE A  16       2.910  10.877  12.261  1.00 24.56           H
ATOM    217  CD1 ILE A  16       2.882   7.927   9.563  1.00 22.56           C
ATOM    218 1HD1 ILE A  16       2.695   7.480   8.688  1.00 22.56           H
ATOM    219 2HD1 ILE A  16       2.007   8.078  10.024  1.00 22.56           H
ATOM    220 3HD1 ILE A  16       3.419   7.296  10.123  1.00 22.56           H
ATOM    221  N   PHE A  17       5.993  12.700  11.901  1.00 17.49           N
ATOM    222  H   PHE A  17       6.830  12.250  11.591  1.00 17.49           H
ATOM    223  CA  PHE A  17       6.068  13.654  13.022  1.00 25.22           C
ATOM    224  HA  PHE A  17       5.150  14.048  13.065  1.00 25.22           H
ATOM    225  C   PHE A  17       6.969  14.880  12.810  1.00 24.17           C
ATOM    226  O   PHE A  17       7.063  15.709  13.712  1.00 22.77           O
ATOM    227  CB  PHE A  17       6.405  12.883  14.301  1.00 23.43           C
ATOM    228 1HB  PHE A  17       7.180  12.278  14.116  1.00 23.43           H
ATOM    229 2HB  PHE A  17       6.656  13.538  15.013  1.00 23.43           H
ATOM    230  CG  PHE A  17       5.249  12.038  14.813  1.00 21.96           C
ATOM    231  CD1 PHE A  17       4.165  12.659  15.462  1.00 20.99           C
ATOM    232  HD1 PHE A  17       4.163  13.651  15.591  1.00 20.99           H
ATOM    233  CD2 PHE A  17       5.245  10.643  14.627  1.00 22.41           C
ATOM    234  HD2 PHE A  17       6.012  10.197  14.165  1.00 22.41           H
ATOM    235  CE1 PHE A  17       3.087  11.889  15.928  1.00 21.56           C
ATOM    236  HE1 PHE A  17       2.322  12.332  16.394  1.00 21.56           H
ATOM    237  CE2 PHE A  17       4.161   9.877  15.092  1.00 22.27           C
ATOM    238  HE2 PHE A  17       4.160   8.886  14.960  1.00 22.27           H
ATOM    239  CZ  PHE A  17       3.082  10.495  15.740  1.00 22.82           C
ATOM    240  HZ  PHE A  17       2.312   9.947  16.067  1.00 22.82           H
ATOM    241  N   SER A  18       7.595  15.041  11.655  1.00 20.16           N
ATOM    242  H   SER A  18       7.456  14.367  10.929  1.00 20.16           H
ATOM    243  CA  SER A  18       8.490  16.184  11.408  1.00 27.37           C
ATOM    244  HA  SER A  18       8.855  16.389  12.316  1.00 27.37           H
ATOM    245  C   SER A  18       7.788  17.461  10.930  1.00 26.16           C
ATOM    246  O   SER A  18       8.339  18.534  11.107  1.00 25.23           O
ATOM    247  CB  SER A  18       9.607  15.781  10.445  1.00 26.51           C
ATOM    248 1HB  SER A  18      10.050  16.591  10.060  1.00 26.51           H
ATOM    249 2HB  SER A  18      10.289  15.218  10.912  1.00 26.51           H
ATOM    250  OG  SER A  18       9.103  15.022   9.364  1.00 25.79           O
ATOM    251  HG  SER A  18       8.989  14.112   9.638  1.00 25.79           H
ATOM    252  N   GLU A  19       6.573  17.377  10.412  1.00 19.40           N
ATOM    253  H   GLU A  19       6.126  16.483  10.375  1.00 19.40           H
ATOM    254  CA  GLU A  19       5.851  18.559   9.884  1.00 27.41           C
ATOM    255  HA  GLU A  19       6.583  19.167   9.578  1.00 27.41           H
ATOM    256  C   GLU A  19       5.056  19.350  10.943  1.00 25.98           C
ATOM    257  O   GLU A  19       4.540  20.423  10.657  1.00 24.98           O
ATOM    258  CB  GLU A  19       4.959  18.148   8.701  1.00 26.10           C
ATOM    259 1HB  GLU A  19       4.481  17.302   8.937  1.00 26.10           H
ATOM    260 2HB  GLU A  19       4.291  18.873   8.534  1.00 26.10           H
ATOM    261  CG  GLU A  19       5.773  17.917   7.416  1.00 24.81           C
ATOM    262 1HG  GLU A  19       6.274  18.756   7.205  1.00 24.81           H
ATOM    263 2HG  GLU A  19       6.421  17.174   7.582  1.00 24.81           H
ATOM    264  CD  GLU A  19       4.905  17.545   6.197  1.00 23.21           C
ATOM    265  OE1 GLU A  19       5.411  17.685   5.060  1.00 21.95           O
ATOM    266  OE2 GLU A  19       3.763  17.073   6.392  1.00 24.73           O
ATOM    267  N   GLY A  20       4.963  18.862  12.167  1.00 18.87           N
ATOM    268  H   GLY A  20       5.442  18.010  12.378  1.00 18.87           H
ATOM    269  CA  GLY A  20       4.187  19.514  13.236  1.00 26.70           C
ATOM    270 1HA  GLY A  20       3.479  20.061  12.789  1.00 26.70           H
ATOM    271 2HA  GLY A  20       3.758  18.785  13.770  1.00 26.70           H
ATOM    272  C   GLY A  20       4.988  20.419  14.185  1.00 25.78           C
ATOM    273  O   GLY A  20       4.400  20.970  15.111  1.00 24.58           O
ATOM    274  N   LEU A  21       6.296  20.532  14.011  1.00 12.26           N
ATOM    275  H   LEU A  21       6.699  20.140  13.184  1.00 12.26           H
ATOM    276  CA  LEU A  21       7.190  21.205  14.971  1.00 23.10           C
ATOM    277  HA  LEU A  21       6.571  21.541  15.681  1.00 23.10           H
ATOM    278  C   LEU A  21       7.891  22.469  14.436  1.00 22.57           C
ATOM    279  O   LEU A  21       8.583  23.126  15.207  1.00 21.84           O
ATOM    280  CB  LEU A  21       8.184  20.179  15.548  1.00 21.99           C
ATOM    281 1HB  LEU A  21       8.417  19.527  14.827  1.00 21.99           H
ATOM    282 2HB  LEU A  21       9.008  20.667  15.836  1.00 21.99           H
ATOM    283  CG  LEU A  21       7.636  19.393  16.757  1.00 20.63           C
ATOM    284  HG  LEU A  21       6.697  19.132  16.535  1.00 20.63           H
ATOM    285  CD1 LEU A  21       8.488  18.153  17.017  1.00 20.66           C
ATOM    286 1HD1 LEU A  21       8.140  17.637  17.800  1.00 20.66           H
ATOM    287 2HD1 LEU A  21       9.436  18.404  17.211  1.00 20.66           H
ATOM    288 3HD1 LEU A  21       8.488  17.545  16.223  1.00 20.66           H
ATOM    289  CD2 LEU A  21       7.632  20.235  18.036  1.00 23.65           C
ATOM    290 1HD2 LEU A  21       7.274  19.711  18.809  1.00 23.65           H
ATOM    291 2HD2 LEU A  21       7.062  21.050  17.927  1.00 23.65           H
ATOM    292 3HD2 LEU A  21       8.557  20.536  18.270  1.00 23.65           H
ATOM    293  N   GLU A  22       7.677  22.850  13.197  1.00 18.25           N
ATOM    294  H   GLU A  22       7.077  22.292  12.624  1.00 18.25           H
ATOM    295  CA  GLU A  22       8.281  24.066  12.610  1.00 25.25           C
ATOM    296  HA  GLU A  22       9.135  24.180  13.117  1.00 25.25           H
ATOM    297  C   GLU A  22       7.480  25.360  12.865  1.00 24.20           C
ATOM    298  O   GLU A  22       7.886  26.435  12.454  1.00 23.88           O
ATOM    299  CB  GLU A  22       8.603  23.843  11.125  1.00 24.81           C
ATOM    300 1HB  GLU A  22       7.830  23.383  10.687  1.00 24.81           H
ATOM    301 2HB  GLU A  22       8.756  24.728  10.686  1.00 24.81           H
ATOM    302  CG  GLU A  22       9.863  22.976  10.967  1.00 24.03           C
ATOM    303 1HG  GLU A  22      10.615  23.427  11.448  1.00 24.03           H
ATOM    304 2HG  GLU A  22       9.684  22.086  11.387  1.00 24.03           H
ATOM    305  CD  GLU A  22      10.298  22.741   9.512  1.00 22.31           C
ATOM    306  OE1 GLU A  22      11.463  22.314   9.336  1.00 21.30           O
ATOM    307  OE2 GLU A  22       9.459  22.916   8.604  1.00 24.26           O
ATOM    308  N   GLY A  23       6.377  25.286  13.599  1.00 19.08           N
ATOM    309  H   GLY A  23       6.137  24.401  13.998  1.00 19.08           H
ATOM    310  CA  GLY A  23       5.484  26.430  13.862  1.00 28.23           C
ATOM    311 1HA  GLY A  23       5.618  27.076  13.110  1.00 28.23           H
ATOM    312 2HA  GLY A  23       4.549  26.075  13.834  1.00 28.23           H
ATOM    313  C   GLY A  23       5.686  27.176  15.191  1.00 27.39           C
ATOM    314  O   GLY A  23       4.810  27.948  15.566  1.00 25.82           O
ATOM    315  N   LEU A  24       6.768  26.945  15.930  1.00 10.38           N
ATOM    316  H   LEU A  24       7.453  26.302  15.589  1.00 10.38           H
ATOM    317  CA  LEU A  24       6.997  27.598  17.229  1.00 20.78           C
ATOM    318  HA  LEU A  24       6.327  28.339  17.269  1.00 20.78           H
ATOM    319  C   LEU A  24       8.383  28.262  17.320  1.00 19.89           C
ATOM    320  O   LEU A  24       9.349  27.688  17.822  1.00 19.49           O
ATOM    321  CB  LEU A  24       6.717  26.617  18.384  1.00 19.49           C
ATOM    322 1HB  LEU A  24       7.147  25.743  18.159  1.00 19.49           H
ATOM    323 2HB  LEU A  24       7.132  26.989  19.214  1.00 19.49           H
ATOM    324  CG  LEU A  24       5.222  26.358  18.669  1.00 18.48           C
ATOM    325  HG  LEU A  24       4.785  26.165  17.790  1.00 18.48           H
ATOM    326  CD1 LEU A  24       5.085  25.185  19.645  1.00 18.88           C
ATOM    327 1HD1 LEU A  24       4.124  24.997  19.846  1.00 18.88           H
ATOM    328 2HD1 LEU A  24       5.547  25.382  20.510  1.00 18.88           H
ATOM    329 3HD1 LEU A  24       5.488  24.353  19.264  1.00 18.88           H
ATOM    330  CD2 LEU A  24       4.523  27.564  19.304  1.00 22.29           C
ATOM    331 1HD2 LEU A  24       3.558  27.368  19.477  1.00 22.29           H
ATOM    332 2HD2 LEU A  24       4.572  28.363  18.705  1.00 22.29           H
ATOM    333 3HD2 LEU A  24       4.949  27.807  20.176  1.00 22.29           H
ATOM    334  N   GLY A  25       8.430  29.487  16.869  1.00 15.90           N
ATOM    335  H   GLY A  25       7.684  29.749  16.256  1.00 15.90           H
ATOM    336  CA  GLY A  25       9.421  30.530  17.135  1.00 26.48           C
ATOM    337 1HA  GLY A  25       9.533  30.639  18.123  1.00 26.48           H
ATOM    338 2HA  GLY A  25      10.296  30.270  16.726  1.00 26.48           H
ATOM    339  C   GLY A  25       8.867  31.809  16.495  1.00 25.89           C
ATOM    340  O   GLY A  25       8.488  31.773  15.334  1.00 24.89           O
ATOM    341  N   GLU A  26       8.650  32.922  17.162  1.00 11.93           N
ATOM    342  H   GLU A  26       7.810  33.386  16.882  1.00 11.93           H
ATOM    343  CA  GLU A  26       9.361  33.628  18.217  1.00 23.29           C
ATOM    344  HA  GLU A  26       9.761  32.922  18.802  1.00 23.29           H
ATOM    345  C   GLU A  26       8.392  34.545  18.989  1.00 21.91           C
ATOM    346  O   GLU A  26       7.440  35.073  18.420  1.00 21.04           O
ATOM    347  CB  GLU A  26      10.392  34.563  17.550  1.00 22.46           C
ATOM    348 1HB  GLU A  26       9.924  35.100  16.848  1.00 22.46           H
ATOM    349 2HB  GLU A  26      10.760  35.177  18.249  1.00 22.46           H
ATOM    350  CG  GLU A  26      11.567  33.844  16.888  1.00 22.08           C
ATOM    351 1HG  GLU A  26      12.066  33.335  17.589  1.00 22.08           H
ATOM    352 2HG  GLU A  26      11.209  33.207  16.205  1.00 22.08           H
ATOM    353  CD  GLU A  26      12.534  34.814  16.199  1.00 20.87           C
ATOM    354  OE1 GLU A  26      13.754  34.570  16.333  1.00 20.02           O
ATOM    355  OE2 GLU A  26      12.045  35.759  15.570  1.00 22.69           O
ATOM    356  N   CYS A  27       8.693  34.790  20.245  1.00 10.65           N
ATOM    357  H   CYS A  27       9.193  34.093  20.759  1.00 10.65           H
ATOM    358  CA  CYS A  27       8.332  36.033  20.929  1.00 23.41           C
ATOM    359  HA  CYS A  27       8.259  36.725  20.211  1.00 23.41           H
ATOM    360  C   CYS A  27       9.438  36.403  21.934  1.00 22.11           C
ATOM    361  O   CYS A  27       9.621  35.710  22.936  1.00 21.23           O
ATOM    362  CB  CYS A  27       6.970  35.916  21.635  1.00 21.73           C
ATOM    363 1HB  CYS A  27       6.934  34.977  21.976  1.00 21.73           H
ATOM    364 2HB  CYS A  27       7.022  36.550  22.407  1.00 21.73           H
ATOM    365  SG  CYS A  27       5.582  36.300  20.516  1.00 20.58           S
ATOM    366  HG  CYS A  27       6.028  36.393  19.277  1.00 20.58           H
ATOM    367  N   GLY A  28      10.130  37.505  21.663  1.00 14.51           N
ATOM    368  H   GLY A  28      10.479  37.621  20.733  1.00 14.51           H
ATOM    369  CA  GLY A  28      10.413  38.557  22.635  1.00 25.81           C
ATOM    370 1HA  GLY A  28      10.526  39.393  22.098  1.00 25.81           H
ATOM    371 2HA  GLY A  28       9.588  38.630  23.196  1.00 25.81           H
ATOM    372  C   GLY A  28      11.627  38.419  23.576  1.00 24.84           C
ATOM    373  O   GLY A  28      11.566  37.770  24.606  1.00 23.64           O
ATOM    374  N   TYR A  29      12.673  39.157  23.255  1.00  8.55           N
ATOM    375  H   TYR A  29      12.704  39.432  22.294  1.00  8.55           H
ATOM    376  CA  TYR A  29      13.811  39.651  24.068  1.00 20.34           C
ATOM    377  HA  TYR A  29      14.333  38.866  24.402  1.00 20.34           H
ATOM    378  C   TYR A  29      13.370  40.435  25.346  1.00 19.11           C
ATOM    379  O   TYR A  29      12.184  40.768  25.439  1.00 17.86           O
ATOM    380  CB  TYR A  29      14.605  40.541  23.101  1.00 19.16           C
ATOM    381 1HB  TYR A  29      13.957  41.025  22.514  1.00 19.16           H
ATOM    382 2HB  TYR A  29      15.127  41.203  23.639  1.00 19.16           H
ATOM    383  CG  TYR A  29      15.579  39.798  22.205  1.00 18.09           C
ATOM    384  CD1 TYR A  29      16.875  39.519  22.675  1.00 17.95           C
ATOM    385  HD1 TYR A  29      17.144  39.808  23.594  1.00 17.95           H
ATOM    386  CD2 TYR A  29      15.199  39.398  20.911  1.00 19.15           C
ATOM    387  HD2 TYR A  29      14.280  39.602  20.574  1.00 19.15           H
ATOM    388  CE1 TYR A  29      17.793  38.836  21.858  1.00 19.40           C
ATOM    389  HE1 TYR A  29      18.714  38.639  22.195  1.00 19.40           H
ATOM    390  CE2 TYR A  29      16.114  38.710  20.090  1.00 20.86           C
ATOM    391  HE2 TYR A  29      15.843  38.420  19.172  1.00 20.86           H
ATOM    392  CZ  TYR A  29      17.413  38.430  20.563  1.00 21.89           C
ATOM    393  OH  TYR A  29      18.295  37.761  19.775  1.00 23.08           O
ATOM    394  HH  TYR A  29      19.103  37.604  20.263  1.00 23.08           H
ATOM    395  N   PRO A  30      14.265  40.829  26.323  1.00 12.19           N
ATOM    396  CA  PRO A  30      15.624  41.358  26.090  1.00 23.59           C
ATOM    397  HA  PRO A  30      15.963  40.875  25.282  1.00 23.59           H
ATOM    398  C   PRO A  30      16.756  41.101  27.145  1.00 23.44           C
ATOM    399  O   PRO A  30      16.524  40.785  28.304  1.00 22.35           O
ATOM    400  CB  PRO A  30      15.345  42.865  26.009  1.00 21.25           C
ATOM    401 1HB  PRO A  30      16.167  43.393  26.223  1.00 21.25           H
ATOM    402 2HB  PRO A  30      15.013  43.119  25.101  1.00 21.25           H
ATOM    403  CG  PRO A  30      14.260  43.086  27.070  1.00 21.96           C
ATOM    404 1HG  PRO A  30      14.642  43.526  27.883  1.00 21.96           H
ATOM    405 2HG  PRO A  30      13.515  43.645  26.706  1.00 21.96           H
ATOM    406  CD  PRO A  30      13.765  41.683  27.402  1.00 25.05           C
ATOM    407 1HD  PRO A  30      14.130  41.368  28.278  1.00 25.05           H
ATOM    408 2HD  PRO A  30      12.766  41.648  27.425  1.00 25.05           H
ATOM    409  N   GLU A  31      17.974  41.327  26.653  1.00 11.48           N
ATOM    410  H   GLU A  31      18.106  41.008  25.714  1.00 11.48           H
ATOM    411  CA  GLU A  31      19.169  41.970  27.257  1.00 22.60           C
ATOM    412  HA  GLU A  31      19.786  41.745  26.502  1.00 22.60           H
ATOM    413  C   GLU A  31      19.989  41.330  28.416  1.00 21.30           C
ATOM    414  O   GLU A  31      19.677  41.418  29.595  1.00 20.46           O
ATOM    415  CB  GLU A  31      18.932  43.476  27.451  1.00 21.82           C
ATOM    416 1HB  GLU A  31      18.072  43.610  27.943  1.00 21.82           H
ATOM    417 2HB  GLU A  31      19.685  43.858  27.986  1.00 21.82           H
ATOM    418  CG  GLU A  31      18.857  44.203  26.095  1.00 21.39           C
ATOM    419 1HG  GLU A  31      19.718  44.051  25.610  1.00 21.39           H
ATOM    420 2HG  GLU A  31      18.103  43.809  25.569  1.00 21.39           H
ATOM    421  CD  GLU A  31      18.628  45.713  26.189  1.00 20.46           C
ATOM    422  OE1 GLU A  31      18.584  46.337  25.105  1.00 21.09           O
ATOM    423  OE2 GLU A  31      18.531  46.243  27.320  1.00 24.92           O
ATOM    424  N   ASN A  32      21.145  40.791  27.997  1.00 10.04           N
ATOM    425  H   ASN A  32      21.030  40.050  27.335  1.00 10.04           H
ATOM    426  CA  ASN A  32      22.571  41.087  28.331  1.00 25.46           C
ATOM    427  HA  ASN A  32      22.943  40.183  28.543  1.00 25.46           H
ATOM    428  C   ASN A  32      22.935  41.881  29.630  1.00 24.12           C
ATOM    429  O   ASN A  32      22.167  42.735  30.040  1.00 22.50           O
ATOM    430  CB  ASN A  32      23.134  41.802  27.082  1.00 23.40           C
ATOM    431 1HB  ASN A  32      22.394  42.311  26.642  1.00 23.40           H
ATOM    432 2HB  ASN A  32      23.850  42.438  27.371  1.00 23.40           H
ATOM    433  CG  ASN A  32      23.732  40.859  26.052  1.00 21.10           C
ATOM    434  OD1 ASN A  32      24.006  39.699  26.296  1.00 20.38           O
ATOM    435  ND2 ASN A  32      23.990  41.342  24.859  1.00 22.38           N
ATOM    436 1HD2 ASN A  32      24.407  40.758  24.163  1.00 22.38           H
ATOM    437 2HD2 ASN A  32      23.769  42.294  24.647  1.00 22.38           H
ATOM    438  N   PRO A  33      24.177  41.754  30.223  1.00 15.23           N
ATOM    439  CA  PRO A  33      25.470  41.545  29.538  1.00 27.30           C
ATOM    440  HA  PRO A  33      25.284  40.939  28.765  1.00 27.30           H
ATOM    441  C   PRO A  33      26.633  40.800  30.290  1.00 27.00           C
ATOM    442  O   PRO A  33      26.611  40.594  31.496  1.00 25.56           O
ATOM    443  CB  PRO A  33      25.883  43.005  29.279  1.00 24.62           C
ATOM    444 1HB  PRO A  33      26.871  43.080  29.146  1.00 24.62           H
ATOM    445 2HB  PRO A  33      25.410  43.375  28.480  1.00 24.62           H
ATOM    446  CG  PRO A  33      25.446  43.730  30.558  1.00 25.65           C
ATOM    447 1HG  PRO A  33      26.235  43.943  31.134  1.00 25.65           H
ATOM    448 2HG  PRO A  33      24.955  44.573  30.340  1.00 25.65           H
ATOM    449  CD  PRO A  33      24.525  42.739  31.255  1.00 30.01           C
ATOM    450 1HD  PRO A  33      24.990  42.286  32.016  1.00 30.01           H
ATOM    451 2HD  PRO A  33      23.697  43.188  31.590  1.00 30.01           H
ATOM    452  N   VAL A  34      27.703  40.545  29.530  1.00  9.66           N
ATOM    453  H   VAL A  34      27.500  40.331  28.574  1.00  9.66           H
ATOM    454  CA  VAL A  34      29.151  40.530  29.884  1.00 26.49           C
ATOM    455  HA  VAL A  34      29.506  40.518  28.949  1.00 26.49           H
ATOM    456  C   VAL A  34      29.803  39.244  30.461  1.00 25.11           C
ATOM    457  O   VAL A  34      29.565  38.808  31.579  1.00 24.03           O
ATOM    458  CB  VAL A  34      29.577  41.813  30.636  1.00 23.99           C
ATOM    459  HB  VAL A  34      29.040  41.785  31.479  1.00 23.99           H
ATOM    460  CG1 VAL A  34      31.072  41.875  30.959  1.00 22.39           C
ATOM    461 1HG1 VAL A  34      31.299  42.720  31.444  1.00 22.39           H
ATOM    462 2HG1 VAL A  34      31.621  41.843  30.124  1.00 22.39           H
ATOM    463 3HG1 VAL A  34      31.346  41.106  31.536  1.00 22.39           H
ATOM    464  CG2 VAL A  34      29.308  43.075  29.808  1.00 25.12           C
ATOM    465 1HG2 VAL A  34      29.588  43.896  30.305  1.00 25.12           H
ATOM    466 2HG2 VAL A  34      28.335  43.162  29.593  1.00 25.12           H
ATOM    467 3HG2 VAL A  34      29.812  43.052  28.945  1.00 25.12           H
ATOM    468  N   ASN A  35      30.753  38.749  29.664  1.00 11.03           N
ATOM    469  H   ASN A  35      30.703  39.047  28.711  1.00 11.03           H
ATOM    470  CA  ASN A  35      31.868  37.828  29.972  1.00 26.42           C
ATOM    471  HA  ASN A  35      31.608  37.182  30.690  1.00 26.42           H
ATOM    472  C   ASN A  35      33.092  38.642  30.492  1.00 25.34           C
ATOM    473  O   ASN A  35      33.147  39.838  30.193  1.00 24.16           O
ATOM    474  CB  ASN A  35      32.169  37.112  28.627  1.00 24.41           C
ATOM    475 1HB  ASN A  35      31.393  37.257  28.013  1.00 24.41           H
ATOM    476 2HB  ASN A  35      32.990  37.521  28.229  1.00 24.41           H
ATOM    477  CG  ASN A  35      32.406  35.619  28.701  1.00 21.66           C
ATOM    478  OD1 ASN A  35      32.484  35.005  29.742  1.00 21.15           O
ATOM    479  ND2 ASN A  35      32.530  34.969  27.565  1.00 23.63           N
ATOM    480 1HD2 ASN A  35      32.686  33.981  27.569  1.00 23.63           H
ATOM    481 2HD2 ASN A  35      32.468  35.462  26.697  1.00 23.63           H
ATOM    482  N   PRO A  36      34.100  38.078  31.193  1.00 10.62           N
ATOM    483  CA  PRO A  36      35.127  37.271  30.525  1.00 25.01           C
ATOM    484  HA  PRO A  36      34.639  36.734  29.837  1.00 25.01           H
ATOM    485  C   PRO A  36      35.877  36.202  31.364  1.00 24.77           C
ATOM    486  O   PRO A  36      35.821  36.135  32.588  1.00 23.40           O
ATOM    487  CB  PRO A  36      36.125  38.327  30.034  1.00 22.90           C
ATOM    488 1HB  PRO A  36      37.034  37.930  29.905  1.00 22.90           H
ATOM    489 2HB  PRO A  36      35.817  38.742  29.178  1.00 22.90           H
ATOM    490  CG  PRO A  36      36.131  39.353  31.169  1.00 24.47           C
ATOM    491 1HG  PRO A  36      36.965  39.273  31.715  1.00 24.47           H
ATOM    492 2HG  PRO A  36      36.057  40.282  30.807  1.00 24.47           H
ATOM    493  CD  PRO A  36      34.902  38.998  32.005  1.00 29.16           C
ATOM    494 1HD  PRO A  36      35.166  38.546  32.857  1.00 29.16           H
ATOM    495 2HD  PRO A  36      34.363  39.814  32.214  1.00 29.16           H
ATOM    496  N   MET A  37      36.607  35.421  30.622  1.00 12.05           N
ATOM    497  H   MET A  37      36.496  35.577  29.641  1.00 12.05           H
ATOM    498  CA  MET A  37      37.564  34.353  30.947  1.00 23.90           C
ATOM    499  HA  MET A  37      36.990  33.620  31.312  1.00 23.90           H
ATOM    500  C   MET A  37      38.642  34.678  32.004  1.00 23.17           C
ATOM    501  O   MET A  37      39.171  35.787  32.019  1.00 22.69           O
ATOM    502  CB  MET A  37      38.347  34.113  29.640  1.00 22.94           C
ATOM    503 1HB  MET A  37      38.679  34.997  29.310  1.00 22.94           H
ATOM    504 2HB  MET A  37      39.125  33.521  29.849  1.00 22.94           H
ATOM    505  CG  MET A  37      37.555  33.459  28.504  1.00 22.58           C
ATOM    506 1HG  MET A  37      36.594  33.610  28.736  1.00 22.58           H
ATOM    507 2HG  MET A  37      37.788  33.987  27.687  1.00 22.58           H
ATOM    508  SD  MET A  37      37.931  31.716  28.305  1.00 21.35           S
ATOM    509  CE  MET A  37      39.456  31.825  27.333  1.00 21.01           C
ATOM    510 1HE  MET A  37      39.815  30.915  27.126  1.00 21.01           H
ATOM    511 2HE  MET A  37      40.163  32.328  27.830  1.00 21.01           H
ATOM    512 3HE  MET A  37      39.295  32.297  26.466  1.00 21.01           H
ATOM    513  N   GLY A  38      39.127  33.624  32.665  1.00 12.00           N
ATOM    514  H   GLY A  38      38.497  32.982  33.102  1.00 12.00           H
ATOM    515  CA  GLY A  38      40.575  33.397  32.758  1.00 25.43           C
ATOM    516 1HA  GLY A  38      40.794  32.705  32.070  1.00 25.43           H
ATOM    517 2HA  GLY A  38      41.010  34.263  32.511  1.00 25.43           H
ATOM    518  C   GLY A  38      41.145  32.936  34.108  1.00 24.35           C
ATOM    519  O   GLY A  38      41.219  33.712  35.051  1.00 23.31           O
ATOM    520  N   GLN A  39      41.691  31.726  34.074  1.00  9.38           N
ATOM    521  H   GLN A  39      41.200  31.038  33.539  1.00  9.38           H
ATOM    522  CA  GLN A  39      42.931  31.272  34.727  1.00 23.57           C
ATOM    523  HA  GLN A  39      42.916  30.352  34.336  1.00 23.57           H
ATOM    524  C   GLN A  39      43.000  30.951  36.242  1.00 22.31           C
ATOM    525  O   GLN A  39      42.780  31.778  37.109  1.00 21.95           O
ATOM    526  CB  GLN A  39      44.119  32.150  34.295  1.00 22.75           C
ATOM    527 1HB  GLN A  39      43.846  33.111  34.348  1.00 22.75           H
ATOM    528 2HB  GLN A  39      44.885  31.986  34.917  1.00 22.75           H
ATOM    529  CG  GLN A  39      44.575  31.846  32.862  1.00 23.11           C
ATOM    530 1HG  GLN A  39      44.764  30.867  32.788  1.00 23.11           H
ATOM    531 2HG  GLN A  39      43.837  32.092  32.233  1.00 23.11           H
ATOM    532  CD  GLN A  39      45.829  32.609  32.451  1.00 22.35           C
ATOM    533  OE1 GLN A  39      46.399  33.391  33.186  1.00 23.29           O
ATOM    534  NE2 GLN A  39      46.319  32.404  31.246  1.00 26.50           N
ATOM    535 1HE2 GLN A  39      47.144  32.887  30.953  1.00 26.50           H
ATOM    536 2HE2 GLN A  39      45.866  31.765  30.624  1.00 26.50           H
ATOM    537  N   GLN A  40      43.545  29.756  36.453  1.00 11.92           N
ATOM    538  H   GLN A  40      43.228  29.034  35.837  1.00 11.92           H
ATOM    539  CA  GLN A  40      44.539  29.329  37.448  1.00 24.04           C
ATOM    540  HA  GLN A  40      44.681  28.400  37.107  1.00 24.04           H
ATOM    541  C   GLN A  40      44.099  29.060  38.899  1.00 22.33           C
ATOM    542  O   GLN A  40      43.733  29.939  39.665  1.00 22.81           O
ATOM    543  CB  GLN A  40      45.818  30.183  37.363  1.00 24.33           C
ATOM    544 1HB  GLN A  40      45.563  31.144  37.254  1.00 24.33           H
ATOM    545 2HB  GLN A  40      46.342  30.071  38.207  1.00 24.33           H
ATOM    546  CG  GLN A  40      46.692  29.759  36.171  1.00 25.17           C
ATOM    547 1HG  GLN A  40      47.030  28.833  36.339  1.00 25.17           H
ATOM    548 2HG  GLN A  40      46.127  29.763  35.346  1.00 25.17           H
ATOM    549  CD  GLN A  40      47.895  30.666  35.927  1.00 24.64           C
ATOM    550  OE1 GLN A  40      48.117  31.671  36.574  1.00 25.34           O
ATOM    551  NE2 GLN A  40      48.721  30.356  34.952  1.00 27.22           N
ATOM    552 1HE2 GLN A  40      49.508  30.941  34.758  1.00 27.22           H
ATOM    553 2HE2 GLN A  40      48.562  29.535  34.404  1.00 27.22           H
ATOM    554  N   MET A  41      44.298  27.800  39.255  1.00 14.99           N
ATOM    555  H   MET A  41      44.272  27.113  38.528  1.00 14.99           H
ATOM    556  CA  MET A  41      44.554  27.318  40.619  1.00 27.03           C
ATOM    557  HA  MET A  41      43.718  27.473  41.146  1.00 27.03           H
ATOM    558  C   MET A  41      45.726  28.089  41.269  1.00 25.55           C
ATOM    559  O   MET A  41      46.666  28.450  40.555  1.00 24.96           O
ATOM    560  CB  MET A  41      44.919  25.827  40.526  1.00 26.25           C
ATOM    561 1HB  MET A  41      45.657  25.724  39.859  1.00 26.25           H
ATOM    562 2HB  MET A  41      45.237  25.524  41.424  1.00 26.25           H
ATOM    563  CG  MET A  41      43.761  24.921  40.099  1.00 26.36           C
ATOM    564 1HG  MET A  41      42.975  25.534  40.019  1.00 26.36           H
ATOM    565 2HG  MET A  41      44.019  24.589  39.192  1.00 26.36           H
ATOM    566  SD  MET A  41      43.441  23.569  41.240  1.00 25.02           S
ATOM    567  CE  MET A  41      44.829  22.474  40.860  1.00 23.30           C
ATOM    568 1HE  MET A  41      44.800  21.649  41.425  1.00 23.30           H
ATOM    569 2HE  MET A  41      45.702  22.931  41.028  1.00 23.30           H
ATOM    570 3HE  MET A  41      44.810  22.191  39.901  1.00 23.30           H
ATOM    571  N   PRO A  42      45.706  28.272  42.582  1.00 12.37           N
ATOM    572  CA  PRO A  42      46.348  27.282  43.449  1.00 25.81           C
ATOM    573  HA  PRO A  42      46.266  26.399  42.986  1.00 25.81           H
ATOM    574  C   PRO A  42      45.685  27.061  44.834  1.00 25.48           C
ATOM    575  O   PRO A  42      45.142  27.966  45.455  1.00 24.03           O
ATOM    576  CB  PRO A  42      47.773  27.811  43.611  1.00 23.22           C
ATOM    577 1HB  PRO A  42      48.166  27.515  44.481  1.00 23.22           H
ATOM    578 2HB  PRO A  42      48.356  27.502  42.859  1.00 23.22           H
ATOM    579  CG  PRO A  42      47.604  29.327  43.579  1.00 24.26           C
ATOM    580 1HG  PRO A  42      47.726  29.714  44.493  1.00 24.26           H
ATOM    581 2HG  PRO A  42      48.262  29.741  42.950  1.00 24.26           H
ATOM    582  CD  PRO A  42      46.178  29.551  43.088  1.00 28.29           C
ATOM    583 1HD  PRO A  42      45.584  29.850  43.835  1.00 28.29           H
ATOM    584 2HD  PRO A  42      46.154  30.227  42.351  1.00 28.29           H
ATOM    585  N   ILE A  43      45.770  25.824  45.249  1.00  9.28           N
ATOM    586  H   ILE A  43      45.452  25.139  44.594  1.00  9.28           H
ATOM    587  CA  ILE A  43      46.261  25.275  46.532  1.00 24.45           C
ATOM    588  HA  ILE A  43      45.571  24.585  46.748  1.00 24.45           H
ATOM    589  C   ILE A  43      46.223  26.192  47.789  1.00 22.99           C
ATOM    590  O   ILE A  43      46.957  27.165  47.887  1.00 22.29           O
ATOM    591  CB  ILE A  43      47.687  24.706  46.277  1.00 23.27           C
ATOM    592  HB  ILE A  43      48.260  25.496  46.057  1.00 23.27           H
ATOM    593  CG1 ILE A  43      47.684  23.687  45.110  1.00 23.59           C
ATOM    594 1HG1 ILE A  43      47.175  22.876  45.399  1.00 23.59           H
ATOM    595 2HG1 ILE A  43      47.227  24.106  44.325  1.00 23.59           H
ATOM    596  CG2 ILE A  43      48.302  24.034  47.502  1.00 26.16           C
ATOM    597 1HG2 ILE A  43      49.216  23.683  47.297  1.00 26.16           H
ATOM    598 2HG2 ILE A  43      47.740  23.267  47.810  1.00 26.16           H
ATOM    599 3HG2 ILE A  43      48.384  24.679  48.261  1.00 26.16           H
ATOM    600  CD1 ILE A  43      49.061  23.228  44.651  1.00 25.82           C
ATOM    601 1HD1 ILE A  43      48.988  22.574  43.898  1.00 25.82           H
ATOM    602 2HD1 ILE A  43      49.558  22.784  45.397  1.00 25.82           H
ATOM    603 3HD1 ILE A  43      49.609  24.002  44.334  1.00 25.82           H
ATOM    604  N   ASP A  44      45.469  25.720  48.728  1.00 10.42           N
ATOM    605  H   ASP A  44      44.496  25.664  48.504  1.00 10.42           H
ATOM    606  CA  ASP A  44      45.829  25.251  50.083  1.00 26.78           C
ATOM    607  HA  ASP A  44      45.362  24.373  49.979  1.00 26.78           H
ATOM    608  C   ASP A  44      45.170  25.927  51.317  1.00 24.86           C
ATOM    609  O   ASP A  44      45.083  27.137  51.451  1.00 23.79           O
ATOM    610  CB  ASP A  44      47.345  25.041  50.315  1.00 24.60           C
ATOM    611 1HB  ASP A  44      47.827  25.236  49.461  1.00 24.60           H
ATOM    612 2HB  ASP A  44      47.649  25.678  51.023  1.00 24.60           H
ATOM    613  CG  ASP A  44      47.722  23.626  50.759  1.00 22.65           C
ATOM    614  OD1 ASP A  44      46.814  22.782  50.897  1.00 22.35           O
ATOM    615  OD2 ASP A  44      48.935  23.401  50.989  1.00 23.95           O
ATOM    616  N   GLN A  45      44.849  25.029  52.225  1.00  9.69           N
ATOM    617  H   GLN A  45      44.582  24.140  51.854  1.00  9.69           H
ATOM    618  CA  GLN A  45      44.817  25.114  53.692  1.00 26.13           C
ATOM    619  HA  GLN A  45      44.597  24.155  53.870  1.00 26.13           H
ATOM    620  C   GLN A  45      43.658  25.806  54.426  1.00 24.88           C
ATOM    621  O   GLN A  45      43.379  26.989  54.284  1.00 24.16           O
ATOM    622  CB  GLN A  45      46.186  25.564  54.229  1.00 25.12           C
ATOM    623 1HB  GLN A  45      46.560  26.270  53.627  1.00 25.12           H
ATOM    624 2HB  GLN A  45      46.072  25.936  55.150  1.00 25.12           H
ATOM    625  CG  GLN A  45      47.163  24.391  54.285  1.00 26.30           C
ATOM    626 1HG  GLN A  45      46.869  23.764  55.007  1.00 26.30           H
ATOM    627 2HG  GLN A  45      47.145  23.918  53.404  1.00 26.30           H
ATOM    628  CD  GLN A  45      48.592  24.816  54.572  1.00 25.01           C
ATOM    629  OE1 GLN A  45      48.855  25.716  55.344  1.00 26.03           O
ATOM    630  NE2 GLN A  45      49.561  24.156  53.974  1.00 28.62           N
ATOM    631 1HE2 GLN A  45      50.515  24.395  54.155  1.00 28.62           H
ATOM    632 2HE2 GLN A  45      49.343  23.415  53.339  1.00 28.62           H
ATOM    633  N   GLY A  46      43.097  25.036  55.339  1.00 11.02           N
ATOM    634  H   GLY A  46      43.109  24.045  55.203  1.00 11.02           H
ATOM    635  CA  GLY A  46      42.459  25.570  56.540  1.00 28.54           C
ATOM    636 1HA  GLY A  46      43.169  25.636  57.241  1.00 28.54           H
ATOM    637 2HA  GLY A  46      42.130  26.486  56.311  1.00 28.54           H
ATOM    638  C   GLY A  46      41.292  24.739  57.085  1.00 26.59           C
ATOM    639  O   GLY A  46      40.142  25.126  56.945  1.00 24.88           O
ATOM    640  N   PHE A  47      41.610  23.635  57.722  1.00  7.51           N
ATOM    641  H   PHE A  47      42.548  23.306  57.615  1.00  7.51           H
ATOM    642  CA  PHE A  47      40.721  22.838  58.576  1.00 21.97           C
ATOM    643  HA  PHE A  47      39.965  22.554  57.987  1.00 21.97           H
ATOM    644  C   PHE A  47      40.160  23.633  59.766  1.00 20.56           C
ATOM    645  O   PHE A  47      40.881  24.431  60.364  1.00 20.01           O
ATOM    646  CB  PHE A  47      41.555  21.683  59.145  1.00 21.08           C
ATOM    647 1HB  PHE A  47      42.518  21.947  59.100  1.00 21.08           H
ATOM    648 2HB  PHE A  47      41.290  21.552  60.100  1.00 21.08           H
ATOM    649  CG  PHE A  47      41.420  20.343  58.451  1.00 21.66           C
ATOM    650  CD1 PHE A  47      40.542  19.376  58.972  1.00 21.77           C
ATOM    651  HD1 PHE A  47      39.980  19.591  59.771  1.00 21.77           H
ATOM    652  CD2 PHE A  47      42.206  20.039  57.326  1.00 24.91           C
ATOM    653  HD2 PHE A  47      42.833  20.723  56.953  1.00 24.91           H
ATOM    654  CE1 PHE A  47      40.452  18.111  58.375  1.00 23.94           C
ATOM    655  HE1 PHE A  47      39.829  17.425  58.752  1.00 23.94           H
ATOM    656  CE2 PHE A  47      42.109  18.772  56.727  1.00 24.68           C
ATOM    657  HE2 PHE A  47      42.666  18.557  55.925  1.00 24.68           H
ATOM    658  CZ  PHE A  47      41.232  17.804  57.251  1.00 26.45           C
ATOM    659  HZ  PHE A  47      41.166  16.902  56.824  1.00 26.45           H
ATOM    660  N   ALA A  48      38.941  23.328  60.155  1.00  9.99           N
ATOM    661  H   ALA A  48      38.206  23.525  59.507  1.00  9.99           H
ATOM    662  CA  ALA A  48      38.538  22.729  61.439  1.00 27.61           C
ATOM    663  HA  ALA A  48      38.681  21.746  61.327  1.00 27.61           H
ATOM    664  C   ALA A  48      37.052  23.053  61.710  1.00 26.36           C
ATOM    665  O   ALA A  48      36.668  24.212  61.706  1.00 24.79           O
ATOM    666  CB  ALA A  48      39.420  23.188  62.609  1.00 25.52           C
ATOM    667 1HB  ALA A  48      40.382  22.979  62.436  1.00 25.52           H
ATOM    668 2HB  ALA A  48      39.155  22.732  63.458  1.00 25.52           H
ATOM    669 3HB  ALA A  48      39.340  24.174  62.752  1.00 25.52           H
ATOM    670  N   SER A  49      36.193  22.038  61.724  1.00  9.87           N
ATOM    671  H   SER A  49      35.850  21.710  60.844  1.00  9.87           H
ATOM    672  CA  SER A  49      35.708  21.359  62.943  1.00 25.93           C
ATOM    673  HA  SER A  49      35.061  20.682  62.592  1.00 25.93           H
ATOM    674  C   SER A  49      34.960  22.310  63.893  1.00 25.22           C
ATOM    675  O   SER A  49      35.524  23.302  64.310  1.00 24.63           O
ATOM    676  CB  SER A  49      36.844  20.642  63.686  1.00 24.65           C
ATOM    677 1HB  SER A  49      37.558  21.289  63.954  1.00 24.65           H
ATOM    678 2HB  SER A  49      36.498  20.172  64.498  1.00 24.65           H
ATOM    679  OG  SER A  49      37.444  19.667  62.855  1.00 23.83           O
ATOM    680  HG  SER A  49      37.579  18.862  63.354  1.00 23.83           H
ATOM    681  N   LEU A  50      33.736  22.110  64.300  1.00  6.34           N
ATOM    682  H   LEU A  50      33.127  22.897  64.201  1.00  6.34           H
ATOM    683  CA  LEU A  50      33.115  20.924  64.875  1.00 23.89           C
ATOM    684  HA  LEU A  50      33.323  20.165  64.258  1.00 23.89           H
ATOM    685  C   LEU A  50      31.590  21.150  65.006  1.00 22.22           C
ATOM    686  O   LEU A  50      31.128  22.264  65.236  1.00 21.81           O
ATOM    687  CB  LEU A  50      33.689  20.714  66.297  1.00 22.08           C
ATOM    688 1HB  LEU A  50      34.008  21.599  66.637  1.00 22.08           H
ATOM    689 2HB  LEU A  50      32.952  20.377  66.883  1.00 22.08           H
ATOM    690  CG  LEU A  50      34.861  19.721  66.395  1.00 21.90           C
ATOM    691  HG  LEU A  50      35.366  19.769  65.533  1.00 21.90           H
ATOM    692  CD1 LEU A  50      35.803  20.084  67.533  1.00 23.35           C
ATOM    693 1HD1 LEU A  50      36.562  19.435  67.591  1.00 23.35           H
ATOM    694 2HD1 LEU A  50      35.324  20.076  68.411  1.00 23.35           H
ATOM    695 3HD1 LEU A  50      36.189  20.997  67.401  1.00 23.35           H
ATOM    696  CD2 LEU A  50      34.357  18.296  66.606  1.00 28.83           C
ATOM    697 1HD2 LEU A  50      35.119  17.652  66.669  1.00 28.83           H
ATOM    698 2HD2 LEU A  50      33.773  18.007  65.848  1.00 28.83           H
ATOM    699 3HD2 LEU A  50      33.824  18.226  67.449  1.00 28.83           H
ATOM    700  N   GLN A  51      30.862  20.066  64.920  1.00 14.54           N
ATOM    701  H   GLN A  51      31.271  19.329  64.383  1.00 14.54           H
ATOM    702  CA  GLN A  51      29.533  19.754  65.488  1.00 27.82           C
ATOM    703  HA  GLN A  51      28.840  20.233  64.948  1.00 27.82           H
ATOM    704  C   GLN A  51      29.370  20.211  66.967  1.00 26.65           C
ATOM    705  O   GLN A  51      30.377  20.571  67.570  1.00 26.44           O
ATOM    706  CB  GLN A  51      29.471  18.222  65.437  1.00 27.75           C
ATOM    707 1HB  GLN A  51      30.388  17.873  65.632  1.00 27.75           H
ATOM    708 2HB  GLN A  51      28.840  17.918  66.150  1.00 27.75           H
ATOM    709  CG  GLN A  51      29.009  17.607  64.112  1.00 28.51           C
ATOM    710 1HG  GLN A  51      28.121  17.995  63.866  1.00 28.51           H
ATOM    711 2HG  GLN A  51      29.678  17.826  63.401  1.00 28.51           H
ATOM    712  CD  GLN A  51      28.874  16.087  64.212  1.00 26.44           C
ATOM    713  OE1 GLN A  51      29.213  15.458  65.197  1.00 28.00           O
ATOM    714  NE2 GLN A  51      28.362  15.437  63.194  1.00 30.01           N
ATOM    715 1HE2 GLN A  51      28.257  14.443  63.237  1.00 30.01           H
ATOM    716 2HE2 GLN A  51      28.077  15.935  62.375  1.00 30.01           H
ATOM    717  N   PRO A  52      28.217  20.066  67.647  1.00  9.79           N
ATOM    718  CA  PRO A  52      26.915  19.481  67.280  1.00 24.67           C
ATOM    719  HA  PRO A  52      26.820  19.566  66.288  1.00 24.67           H
ATOM    720  C   PRO A  52      25.655  20.181  67.878  1.00 23.89           C
ATOM    721  O   PRO A  52      25.724  20.988  68.794  1.00 21.96           O
ATOM    722  CB  PRO A  52      27.023  18.062  67.876  1.00 22.06           C
ATOM    723 1HB  PRO A  52      26.120  17.708  68.120  1.00 22.06           H
ATOM    724 2HB  PRO A  52      27.463  17.437  67.231  1.00 22.06           H
ATOM    725  CG  PRO A  52      27.884  18.234  69.124  1.00 23.20           C
ATOM    726 1HG  PRO A  52      27.346  18.073  69.951  1.00 23.20           H
ATOM    727 2HG  PRO A  52      28.664  17.608  69.106  1.00 23.20           H
ATOM    728  CD  PRO A  52      28.353  19.682  69.058  1.00 27.17           C
ATOM    729 1HD  PRO A  52      27.782  20.273  69.627  1.00 27.17           H
ATOM    730 2HD  PRO A  52      29.308  19.766  69.342  1.00 27.17           H
ATOM    731  N   SER A  53      24.526  19.744  67.389  1.00 10.86           N
ATOM    732  H   SER A  53      24.500  19.648  66.394  1.00 10.86           H
ATOM    733  CA  SER A  53      23.274  19.369  68.095  1.00 25.97           C
ATOM    734  HA  SER A  53      22.691  19.361  67.282  1.00 25.97           H
ATOM    735  C   SER A  53      22.498  20.330  69.022  1.00 24.55           C
ATOM    736  O   SER A  53      23.005  20.825  70.019  1.00 24.24           O
ATOM    737  CB  SER A  53      23.488  18.043  68.836  1.00 24.69           C
ATOM    738 1HB  SER A  53      22.621  17.687  69.186  1.00 24.69           H
ATOM    739 2HB  SER A  53      23.909  17.364  68.235  1.00 24.69           H
ATOM    740  OG  SER A  53      24.343  18.206  69.939  1.00 25.19           O
ATOM    741  HG  SER A  53      23.824  18.243  70.742  1.00 25.19           H
ATOM    742  N   LEU A  54      21.190  20.289  68.796  1.00  4.91           N
ATOM    743  H   LEU A  54      20.922  20.331  67.833  1.00  4.91           H
ATOM    744  CA  LEU A  54      20.075  20.191  69.755  1.00 21.89           C
ATOM    745  HA  LEU A  54      19.430  19.743  69.136  1.00 21.89           H
ATOM    746  C   LEU A  54      19.312  21.473  70.172  1.00 20.66           C
ATOM    747  O   LEU A  54      19.867  22.478  70.587  1.00 19.93           O
ATOM    748  CB  LEU A  54      20.422  19.297  70.968  1.00 20.06           C
ATOM    749 1HB  LEU A  54      21.375  19.465  71.219  1.00 20.06           H
ATOM    750 2HB  LEU A  54      19.826  19.555  71.729  1.00 20.06           H
ATOM    751  CG  LEU A  54      20.250  17.785  70.713  1.00 19.89           C
ATOM    752  HG  LEU A  54      20.574  17.601  69.785  1.00 19.89           H
ATOM    753  CD1 LEU A  54      21.067  16.978  71.716  1.00 20.94           C
ATOM    754 1HD1 LEU A  54      20.961  15.996  71.557  1.00 20.94           H
ATOM    755 2HD1 LEU A  54      20.776  17.171  72.653  1.00 20.94           H
ATOM    756 3HD1 LEU A  54      22.040  17.197  71.645  1.00 20.94           H
ATOM    757  CD2 LEU A  54      18.784  17.351  70.823  1.00 25.66           C
ATOM    758 1HD2 LEU A  54      18.687  16.370  70.656  1.00 25.66           H
ATOM    759 2HD2 LEU A  54      18.216  17.834  70.156  1.00 25.66           H
ATOM    760 3HD2 LEU A  54      18.420  17.545  71.734  1.00 25.66           H
ATOM    761  N   HIS A  55      18.007  21.243  70.155  1.00 12.46           N
ATOM    762  H   HIS A  55      17.734  20.458  69.598  1.00 12.46           H
ATOM    763  CA  HIS A  55      16.889  21.939  70.811  1.00 26.77           C
ATOM    764  HA  HIS A  55      16.211  21.208  70.737  1.00 26.77           H
ATOM    765  C   HIS A  55      16.158  23.078  70.063  1.00 25.20           C
ATOM    766  O   HIS A  55      16.586  24.219  69.962  1.00 23.67           O
ATOM    767  CB  HIS A  55      17.181  22.228  72.289  1.00 24.35           C
ATOM    768 1HB  HIS A  55      18.093  22.629  72.373  1.00 24.35           H
ATOM    769 2HB  HIS A  55      16.500  22.871  72.641  1.00 24.35           H
ATOM    770  CG  HIS A  55      17.129  20.965  73.119  1.00 23.85           C
ATOM    771  ND1 HIS A  55      16.001  20.236  73.389  1.00 23.28           N
ATOM    772  HD1 HIS A  55      15.072  20.466  73.100  1.00 23.28           H
ATOM    773  CD2 HIS A  55      18.174  20.309  73.695  1.00 23.87           C
ATOM    774  HD2 HIS A  55      19.132  20.597  73.679  1.00 23.87           H
ATOM    775  CE1 HIS A  55      16.355  19.166  74.104  1.00 23.12           C
ATOM    776  HE1 HIS A  55      15.722  18.467  74.436  1.00 23.12           H
ATOM    777  NE2 HIS A  55      17.669  19.161  74.313  1.00 25.12           N
ATOM    778  N   HIS A  56      14.932  22.700  69.659  1.00 11.55           N
ATOM    779  H   HIS A  56      14.858  21.773  69.292  1.00 11.55           H
ATOM    780  CA  HIS A  56      13.686  23.483  69.690  1.00 26.28           C
ATOM    781  HA  HIS A  56      13.735  24.149  68.946  1.00 26.28           H
ATOM    782  C   HIS A  56      13.485  24.230  71.036  1.00 24.54           C
ATOM    783  O   HIS A  56      14.129  23.859  72.014  1.00 23.18           O
ATOM    784  CB  HIS A  56      12.561  22.441  69.579  1.00 24.69           C
ATOM    785 1HB  HIS A  56      12.829  21.634  70.105  1.00 24.69           H
ATOM    786 2HB  HIS A  56      11.730  22.835  69.971  1.00 24.69           H
ATOM    787  CG  HIS A  56      12.224  21.977  68.184  1.00 24.75           C
ATOM    788  ND1 HIS A  56      11.694  22.755  67.186  1.00 24.68           N
ATOM    789  HD1 HIS A  56      11.548  23.743  67.227  1.00 24.68           H
ATOM    790  CD2 HIS A  56      12.242  20.684  67.723  1.00 26.08           C
ATOM    791  HD2 HIS A  56      12.572  19.882  68.221  1.00 26.08           H
ATOM    792  CE1 HIS A  56      11.406  21.959  66.144  1.00 25.05           C
ATOM    793  HE1 HIS A  56      11.016  22.269  65.277  1.00 25.05           H
ATOM    794  NE2 HIS A  56      11.716  20.694  66.435  1.00 26.08           N
ATOM    795  N   PRO A  57      12.459  25.086  71.192  1.00 12.28           N
ATOM    796  CA  PRO A  57      11.604  25.868  70.276  1.00 26.27           C
ATOM    797  HA  PRO A  57      12.019  25.906  69.367  1.00 26.27           H
ATOM    798  C   PRO A  57      11.425  27.337  70.748  1.00 25.62           C
ATOM    799  O   PRO A  57      11.901  27.729  71.810  1.00 23.98           O
ATOM    800  CB  PRO A  57      10.257  25.120  70.359  1.00 23.60           C
ATOM    801 1HB  PRO A  57       9.492  25.750  70.226  1.00 23.60           H
ATOM    802 2HB  PRO A  57      10.212  24.392  69.675  1.00 23.60           H
ATOM    803  CG  PRO A  57      10.226  24.531  71.769  1.00 24.83           C
ATOM    804 1HG  PRO A  57       9.516  24.971  72.319  1.00 24.83           H
ATOM    805 2HG  PRO A  57      10.059  23.546  71.736  1.00 24.83           H
ATOM    806  CD  PRO A  57      11.603  24.818  72.349  1.00 29.14           C
ATOM    807 1HD  PRO A  57      11.584  25.618  72.949  1.00 29.14           H
ATOM    808 2HD  PRO A  57      11.954  24.030  72.855  1.00 29.14           H
ATOM    809  N   SER A  58      10.635  28.105  70.015  1.00 14.62           N
ATOM    810  H   SER A  58      10.836  28.173  69.038  1.00 14.62           H
ATOM    811  CA  SER A  58       9.480  28.870  70.525  1.00 27.80           C
ATOM    812  HA  SER A  58       8.775  28.380  70.012  1.00 27.80           H
ATOM    813  C   SER A  58       9.414  30.361  70.116  1.00 26.73           C
ATOM    814  O   SER A  58      10.394  31.091  70.134  1.00 25.22           O
ATOM    815  CB  SER A  58       9.208  28.712  72.038  1.00 25.62           C
ATOM    816 1HB  SER A  58       8.312  29.087  72.277  1.00 25.62           H
ATOM    817 2HB  SER A  58       9.249  27.749  72.306  1.00 25.62           H
ATOM    818  OG  SER A  58      10.148  29.388  72.832  1.00 25.43           O
ATOM    819  HG  SER A  58       9.780  29.542  73.702  1.00 25.43           H
ATOM    820  N   THR A  59       8.184  30.719  69.845  1.00 10.05           N
ATOM    821  H   THR A  59       7.626  30.009  69.416  1.00 10.05           H
ATOM    822  CA  THR A  59       7.486  32.004  70.071  1.00 25.25           C
ATOM    823  HA  THR A  59       6.592  31.692  69.750  1.00 25.25           H
ATOM    824  C   THR A  59       7.763  33.220  69.164  1.00 24.69           C
ATOM    825  O   THR A  59       8.714  33.964  69.347  1.00 22.41           O
ATOM    826  CB  THR A  59       7.475  32.409  71.550  1.00 21.94           C
ATOM    827  HB  THR A  59       7.215  33.373  71.604  1.00 21.94           H
ATOM    828  OG1 THR A  59       8.755  32.333  72.136  1.00 21.04           O
ATOM    829  HG1 THR A  59       8.669  32.316  73.089  1.00 21.04           H
ATOM    830  CG2 THR A  59       6.558  31.502  72.365  1.00 22.94           C
ATOM    831 1HG2 THR A  59       6.554  31.769  73.329  1.00 22.94           H
ATOM    832 2HG2 THR A  59       6.857  30.549  72.312  1.00 22.94           H
ATOM    833 3HG2 THR A  59       5.617  31.548  72.029  1.00 22.94           H
ATOM    834  N   ASN A  60       6.787  33.438  68.313  1.00 10.18           N
ATOM    835  H   ASN A  60       6.685  32.766  67.580  1.00 10.18           H
ATOM    836  CA  ASN A  60       5.826  34.552  68.308  1.00 25.50           C
ATOM    837  HA  ASN A  60       5.558  34.458  67.349  1.00 25.50           H
ATOM    838  C   ASN A  60       6.277  36.031  68.382  1.00 24.61           C
ATOM    839  O   ASN A  60       7.047  36.435  69.242  1.00 22.76           O
ATOM    840  CB  ASN A  60       4.735  34.300  69.377  1.00 23.00           C
ATOM    841 1HB  ASN A  60       5.143  33.796  70.138  1.00 23.00           H
ATOM    842 2HB  ASN A  60       4.398  35.183  69.704  1.00 23.00           H
ATOM    843  CG  ASN A  60       3.542  33.504  68.882  1.00 20.54           C
ATOM    844  OD1 ASN A  60       3.405  33.202  67.716  1.00 20.14           O
ATOM    845  ND2 ASN A  60       2.623  33.161  69.758  1.00 21.95           N
ATOM    846 1HD2 ASN A  60       1.814  32.653  69.461  1.00 21.95           H
ATOM    847 2HD2 ASN A  60       2.733  33.408  70.721  1.00 21.95           H
ATOM    848  N   GLN A  61       5.513  36.790  67.621  1.00 11.82           N
ATOM    849  H   GLN A  61       5.085  36.308  66.856  1.00 11.82           H
ATOM    850  CA  GLN A  61       5.177  38.226  67.698  1.00 26.75           C
ATOM    851  HA  GLN A  61       4.321  38.254  67.182  1.00 26.75           H
ATOM    852  C   GLN A  61       6.132  39.179  66.955  1.00 25.25           C
ATOM    853  O   GLN A  61       7.334  39.031  67.036  1.00 23.85           O
ATOM    854  CB  GLN A  61       4.947  38.674  69.158  1.00 24.51           C
ATOM    855 1HB  GLN A  61       5.762  38.451  69.693  1.00 24.51           H
ATOM    856 2HB  GLN A  61       4.800  39.663  69.170  1.00 24.51           H
ATOM    857  CG  GLN A  61       3.738  37.999  69.816  1.00 24.97           C
ATOM    858 1HG  GLN A  61       2.937  38.142  69.235  1.00 24.97           H
ATOM    859 2HG  GLN A  61       3.922  37.019  69.894  1.00 24.97           H
ATOM    860  CD  GLN A  61       3.424  38.537  71.203  1.00 24.10           C
ATOM    861  OE1 GLN A  61       4.079  39.403  71.749  1.00 25.31           O
ATOM    862  NE2 GLN A  61       2.378  38.045  71.834  1.00 28.73           N
ATOM    863 1HE2 GLN A  61       2.137  38.385  72.743  1.00 28.73           H
ATOM    864 2HE2 GLN A  61       1.825  37.332  71.404  1.00 28.73           H
ATOM    865  N   ASN A  62       5.718  40.205  66.298  1.00 10.90           N
ATOM    866  H   ASN A  62       6.472  40.807  66.035  1.00 10.90           H
ATOM    867  CA  ASN A  62       4.424  40.717  65.836  1.00 25.99           C
ATOM    868  HA  ASN A  62       3.971  39.981  65.333  1.00 25.99           H
ATOM    869  C   ASN A  62       4.759  41.980  65.007  1.00 24.62           C
ATOM    870  O   ASN A  62       5.713  42.676  65.361  1.00 22.36           O
ATOM    871  CB  ASN A  62       3.530  41.160  67.019  1.00 23.25           C
ATOM    872 1HB  ASN A  62       4.049  41.054  67.867  1.00 23.25           H
ATOM    873 2HB  ASN A  62       3.290  42.122  66.893  1.00 23.25           H
ATOM    874  CG  ASN A  62       2.239  40.384  67.175  1.00 20.40           C
ATOM    875  OD1 ASN A  62       1.792  39.668  66.303  1.00 20.26           O
ATOM    876  ND2 ASN A  62       1.578  40.519  68.308  1.00 21.61           N
ATOM    877 1HD2 ASN A  62       0.715  40.033  68.444  1.00 21.61           H
ATOM    878 2HD2 ASN A  62       1.940  41.107  69.031  1.00 21.61           H
ATOM    879  N   GLN A  63       3.919  42.311  64.044  1.00 13.26           N
ATOM    880  H   GLN A  63       3.520  41.567  63.507  1.00 13.26           H
ATOM    881  CA  GLN A  63       3.520  43.688  63.694  1.00 25.43           C
ATOM    882  HA  GLN A  63       2.898  43.548  62.924  1.00 25.43           H
ATOM    883  C   GLN A  63       4.595  44.635  63.086  1.00 23.86           C
ATOM    884  O   GLN A  63       5.736  44.639  63.500  1.00 24.04           O
ATOM    885  CB  GLN A  63       2.844  44.297  64.940  1.00 25.35           C
ATOM    886 1HB  GLN A  63       3.413  44.106  65.740  1.00 25.35           H
ATOM    887 2HB  GLN A  63       2.768  45.286  64.813  1.00 25.35           H
ATOM    888  CG  GLN A  63       1.440  43.727  65.193  1.00 26.41           C
ATOM    889 1HG  GLN A  63       0.870  43.915  64.393  1.00 26.41           H
ATOM    890 2HG  GLN A  63       1.515  42.739  65.325  1.00 26.41           H
ATOM    891  CD  GLN A  63       0.757  44.322  66.417  1.00 26.15           C
ATOM    892  OE1 GLN A  63       1.215  45.263  67.041  1.00 27.28           O
ATOM    893  NE2 GLN A  63      -0.394  43.805  66.799  1.00 30.00           N
ATOM    894 1HE2 GLN A  63      -0.876  44.185  67.589  1.00 30.00           H
ATOM    895 2HE2 GLN A  63      -0.786  43.032  66.299  1.00 30.00           H
ATOM    896  N   THR A  64       4.345  45.517  62.155  1.00  9.53           N
ATOM    897  H   THR A  64       5.175  45.904  61.753  1.00  9.53           H
ATOM    898  CA  THR A  64       3.112  46.068  61.566  1.00 23.61           C
ATOM    899  HA  THR A  64       2.598  45.249  61.311  1.00 23.61           H
ATOM    900  C   THR A  64       3.489  47.019  60.411  1.00 22.71           C
ATOM    901  O   THR A  64       4.589  47.562  60.427  1.00 21.74           O
ATOM    902  CB  THR A  64       2.324  46.978  62.539  1.00 21.79           C
ATOM    903  HB  THR A  64       2.357  47.900  62.153  1.00 21.79           H
ATOM    904  OG1 THR A  64       2.920  47.145  63.802  1.00 21.23           O
ATOM    905  HG1 THR A  64       2.239  47.183  64.474  1.00 21.23           H
ATOM    906  CG2 THR A  64       0.896  46.496  62.762  1.00 23.20           C
ATOM    907 1HG2 THR A  64       0.409  47.099  63.393  1.00 23.20           H
ATOM    908 2HG2 THR A  64       0.885  45.574  63.148  1.00 23.20           H
ATOM    909 3HG2 THR A  64       0.387  46.475  61.902  1.00 23.20           H
ATOM    910  N   LYS A  65       2.488  47.338  59.621  1.00  9.75           N
ATOM    911  H   LYS A  65       1.760  46.654  59.579  1.00  9.75           H
ATOM    912  CA  LYS A  65       2.253  48.537  58.782  1.00 21.76           C
ATOM    913  HA  LYS A  65       1.255  48.586  58.753  1.00 21.76           H
ATOM    914  C   LYS A  65       2.675  48.389  57.314  1.00 20.74           C
ATOM    915  O   LYS A  65       3.854  48.281  57.030  1.00 19.70           O
ATOM    916  CB  LYS A  65       2.790  49.825  59.446  1.00 20.99           C
ATOM    917 1HB  LYS A  65       3.739  49.680  59.726  1.00 20.99           H
ATOM    918 2HB  LYS A  65       2.747  50.577  58.789  1.00 20.99           H
ATOM    919  CG  LYS A  65       1.964  50.199  60.677  1.00 20.38           C
ATOM    920 1HG  LYS A  65       1.014  50.336  60.398  1.00 20.38           H
ATOM    921 2HG  LYS A  65       2.013  49.450  61.337  1.00 20.38           H
ATOM    922  CD  LYS A  65       2.465  51.475  61.347  1.00 20.46           C
ATOM    923 1HD  LYS A  65       3.404  51.341  61.663  1.00 20.46           H
ATOM    924 2HD  LYS A  65       2.438  52.230  60.692  1.00 20.46           H
ATOM    925  CE  LYS A  65       1.566  51.799  62.537  1.00 17.67           C
ATOM    926 1HE  LYS A  65       0.624  51.919  62.223  1.00 17.67           H
ATOM    927 2HE  LYS A  65       1.604  51.051  63.200  1.00 17.67           H
ATOM    928  NZ  LYS A  65       2.000  53.050  63.213  1.00 18.61           N
ATOM    929 1HZ  LYS A  65       1.409  53.260  63.992  1.00 18.61           H
ATOM    930 2HZ  LYS A  65       1.967  53.827  62.584  1.00 18.61           H
ATOM    931 3HZ  LYS A  65       2.937  52.968  63.551  1.00 18.61           H
ATOM    932  N   LEU A  66       1.724  48.252  56.366  1.00  8.42           N
ATOM    933  H   LEU A  66       1.706  47.371  55.893  1.00  8.42           H
ATOM    934  CA  LEU A  66       0.704  49.233  55.934  1.00 21.47           C
ATOM    935  HA  LEU A  66       0.315  48.831  55.105  1.00 21.47           H
ATOM    936  C   LEU A  66       1.343  50.580  55.569  1.00 19.95           C
ATOM    937  O   LEU A  66       2.052  51.129  56.399  1.00 20.01           O
ATOM    938  CB  LEU A  66      -0.437  49.402  56.970  1.00 20.97           C
ATOM    939 1HB  LEU A  66      -0.025  49.443  57.880  1.00 20.97           H
ATOM    940 2HB  LEU A  66      -0.905  50.264  56.776  1.00 20.97           H
ATOM    941  CG  LEU A  66      -1.499  48.288  56.989  1.00 21.47           C
ATOM    942  HG  LEU A  66      -1.025  47.434  56.774  1.00 21.47           H
ATOM    943  CD1 LEU A  66      -2.166  48.202  58.359  1.00 22.84           C
ATOM    944 1HD1 LEU A  66      -2.857  47.479  58.376  1.00 22.84           H
ATOM    945 2HD1 LEU A  66      -2.616  49.064  58.593  1.00 22.84           H
ATOM    946 3HD1 LEU A  66      -1.494  48.002  59.073  1.00 22.84           H
ATOM    947  CD2 LEU A  66      -2.613  48.557  55.964  1.00 27.85           C
ATOM    948 1HD2 LEU A  66      -3.299  47.830  55.982  1.00 27.85           H
ATOM    949 2HD2 LEU A  66      -2.242  48.607  55.037  1.00 27.85           H
ATOM    950 3HD2 LEU A  66      -3.076  49.422  56.157  1.00 27.85           H
ATOM    951  N   THR A  67       1.188  51.162  54.420  1.00 10.53           N
ATOM    952  H   THR A  67       2.053  51.563  54.118  1.00 10.53           H
ATOM    953  CA  THR A  67       0.133  51.417  53.419  1.00 21.80           C
ATOM    954  HA  THR A  67      -0.139  50.557  52.988  1.00 21.80           H
ATOM    955  C   THR A  67       0.770  52.480  52.481  1.00 21.02           C
ATOM    956  O   THR A  67       1.770  53.069  52.882  1.00 19.70           O
ATOM    957  CB  THR A  67      -1.100  52.062  54.084  1.00 19.53           C
ATOM    958  HB  THR A  67      -1.421  52.773  53.458  1.00 19.53           H
ATOM    959  OG1 THR A  67      -0.787  52.734  55.288  1.00 18.73           O
ATOM    960  HG1 THR A  67      -0.716  53.674  55.120  1.00 18.73           H
ATOM    961  CG2 THR A  67      -2.208  51.064  54.401  1.00 19.78           C
ATOM    962 1HG2 THR A  67      -2.988  51.519  54.830  1.00 19.78           H
ATOM    963 2HG2 THR A  67      -1.883  50.355  55.027  1.00 19.78           H
ATOM    964 3HG2 THR A  67      -2.534  50.614  53.569  1.00 19.78           H
ATOM    965  N   HIS A  68       0.359  52.865  51.297  1.00  8.72           N
ATOM    966  H   HIS A  68       1.099  53.280  50.767  1.00  8.72           H
ATOM    967  CA  HIS A  68      -0.894  52.848  50.548  1.00 22.46           C
ATOM    968  HA  HIS A  68      -1.181  51.899  50.419  1.00 22.46           H
ATOM    969  C   HIS A  68      -0.618  53.608  49.219  1.00 21.32           C
ATOM    970  O   HIS A  68       0.070  54.619  49.239  1.00 20.11           O
ATOM    971  CB  HIS A  68      -1.948  53.643  51.342  1.00 21.20           C
ATOM    972 1HB  HIS A  68      -1.837  53.424  52.311  1.00 21.20           H
ATOM    973 2HB  HIS A  68      -1.775  54.617  51.198  1.00 21.20           H
ATOM    974  CG  HIS A  68      -3.391  53.404  51.006  1.00 20.17           C
ATOM    975  ND1 HIS A  68      -4.173  54.179  50.199  1.00 19.66           N
ATOM    976  HD1 HIS A  68      -3.863  54.954  49.648  1.00 19.66           H
ATOM    977  CD2 HIS A  68      -4.215  52.469  51.581  1.00 19.50           C
ATOM    978  HD2 HIS A  68      -3.935  51.754  52.222  1.00 19.50           H
ATOM    979  CE1 HIS A  68      -5.436  53.717  50.275  1.00 20.17           C
ATOM    980  HE1 HIS A  68      -6.213  54.093  49.770  1.00 20.17           H
ATOM    981  NE2 HIS A  68      -5.504  52.689  51.117  1.00 20.78           N
ATOM    982  N   PHE A  69      -1.184  53.093  48.152  1.00 10.08           N
ATOM    983  H   PHE A  69      -1.235  52.094  48.142  1.00 10.08           H
ATOM    984  CA  PHE A  69      -1.759  53.759  46.961  1.00 22.84           C
ATOM    985  HA  PHE A  69      -1.669  52.967  46.357  1.00 22.84           H
ATOM    986  C   PHE A  69      -1.016  54.803  46.098  1.00 20.86           C
ATOM    987  O   PHE A  69      -0.476  55.806  46.548  1.00 20.40           O
ATOM    988  CB  PHE A  69      -3.175  54.239  47.288  1.00 22.13           C
ATOM    989 1HB  PHE A  69      -3.230  54.444  48.265  1.00 22.13           H
ATOM    990 2HB  PHE A  69      -3.366  55.067  46.762  1.00 22.13           H
ATOM    991  CG  PHE A  69      -4.228  53.199  46.952  1.00 23.46           C
ATOM    992  CD1 PHE A  69      -4.985  53.328  45.778  1.00 23.14           C
ATOM    993  HD1 PHE A  69      -4.845  54.116  45.179  1.00 23.14           H
ATOM    994  CD2 PHE A  69      -4.432  52.090  47.784  1.00 26.24           C
ATOM    995  HD2 PHE A  69      -3.898  51.994  48.624  1.00 26.24           H
ATOM    996  CE1 PHE A  69      -5.940  52.353  45.441  1.00 24.81           C
ATOM    997  HE1 PHE A  69      -6.480  52.451  44.605  1.00 24.81           H
ATOM    998  CE2 PHE A  69      -5.384  51.111  47.443  1.00 25.35           C
ATOM    999  HE2 PHE A  69      -5.521  50.320  48.039  1.00 25.35           H
ATOM   1000  CZ  PHE A  69      -6.136  51.241  46.277  1.00 26.85           C
ATOM   1001  HZ  PHE A  69      -6.813  50.545  46.036  1.00 26.85           H
ATOM   1002  N   ASP A  70      -1.201  54.547  44.825  1.00 11.06           N
ATOM   1003  H   ASP A  70      -1.410  53.585  44.651  1.00 11.06           H
ATOM   1004  CA  ASP A  70      -1.171  55.348  43.603  1.00 24.13           C
ATOM   1005  HA  ASP A  70      -0.195  55.388  43.391  1.00 24.13           H
ATOM   1006  C   ASP A  70      -1.702  56.792  43.707  1.00 22.39           C
ATOM   1007  O   ASP A  70      -2.734  57.033  44.329  1.00 21.25           O
ATOM   1008  CB  ASP A  70      -2.105  54.643  42.602  1.00 22.89           C
ATOM   1009 1HB  ASP A  70      -3.031  54.639  42.979  1.00 22.89           H
ATOM   1010 2HB  ASP A  70      -2.097  55.155  41.743  1.00 22.89           H
ATOM   1011  CG  ASP A  70      -1.702  53.198  42.303  1.00 21.18           C
ATOM   1012  OD1 ASP A  70      -0.533  53.016  41.919  1.00 21.14           O
ATOM   1013  OD2 ASP A  70      -2.549  52.299  42.506  1.00 22.97           O
ATOM   1014  N   HIS A  71      -1.104  57.693  42.945  1.00  9.84           N
ATOM   1015  H   HIS A  71      -0.166  57.953  43.173  1.00  9.84           H
ATOM   1016  CA  HIS A  71      -1.737  58.336  41.782  1.00 24.40           C
ATOM   1017  HA  HIS A  71      -1.862  57.558  41.166  1.00 24.40           H
ATOM   1018  C   HIS A  71      -0.839  59.409  41.122  1.00 22.97           C
ATOM   1019  O   HIS A  71      -0.077  60.104  41.784  1.00 21.37           O
ATOM   1020  CB  HIS A  71      -3.097  58.973  42.123  1.00 22.92           C
ATOM   1021 1HB  HIS A  71      -3.276  58.857  43.100  1.00 22.92           H
ATOM   1022 2HB  HIS A  71      -3.065  59.948  41.903  1.00 22.92           H
ATOM   1023  CG  HIS A  71      -4.243  58.355  41.357  1.00 22.89           C
ATOM   1024  ND1 HIS A  71      -4.462  58.452  40.000  1.00 22.05           N
ATOM   1025  HD1 HIS A  71      -3.883  58.941  39.348  1.00 22.05           H
ATOM   1026  CD2 HIS A  71      -5.271  57.606  41.859  1.00 22.28           C
ATOM   1027  HD2 HIS A  71      -5.398  57.356  42.819  1.00 22.28           H
ATOM   1028  CE1 HIS A  71      -5.586  57.778  39.701  1.00 21.78           C
ATOM   1029  HE1 HIS A  71      -5.971  57.686  38.783  1.00 21.78           H
ATOM   1030  NE2 HIS A  71      -6.112  57.250  40.806  1.00 22.25           N
ATOM   1031  N   TYR A  72      -1.104  59.584  39.844  1.00 10.23           N
ATOM   1032  H   TYR A  72      -1.550  58.811  39.394  1.00 10.23           H
ATOM   1033  CA  TYR A  72      -0.843  60.747  38.976  1.00 23.01           C
ATOM   1034  HA  TYR A  72      -1.345  60.418  38.176  1.00 23.01           H
ATOM   1035  C   TYR A  72       0.566  60.962  38.381  1.00 21.09           C
ATOM   1036  O   TYR A  72       1.475  61.514  38.997  1.00 20.43           O
ATOM   1037  CB  TYR A  72      -1.471  62.036  39.531  1.00 22.01           C
ATOM   1038 1HB  TYR A  72      -1.394  62.032  40.528  1.00 22.01           H
ATOM   1039 2HB  TYR A  72      -0.978  62.824  39.161  1.00 22.01           H
ATOM   1040  CG  TYR A  72      -2.941  62.167  39.159  1.00 22.46           C
ATOM   1041  CD1 TYR A  72      -3.300  62.591  37.867  1.00 22.90           C
ATOM   1042  HD1 TYR A  72      -2.591  62.865  37.217  1.00 22.90           H
ATOM   1043  CD2 TYR A  72      -3.942  61.804  40.076  1.00 24.69           C
ATOM   1044  HD2 TYR A  72      -3.691  61.515  41.000  1.00 24.69           H
ATOM   1045  CE1 TYR A  72      -4.654  62.631  37.485  1.00 25.02           C
ATOM   1046  HE1 TYR A  72      -4.906  62.931  36.565  1.00 25.02           H
ATOM   1047  CE2 TYR A  72      -5.298  61.846  39.697  1.00 25.79           C
ATOM   1048  HE2 TYR A  72      -6.008  61.589  40.353  1.00 25.79           H
ATOM   1049  CZ  TYR A  72      -5.654  62.248  38.400  1.00 27.31           C
ATOM   1050  OH  TYR A  72      -6.959  62.264  38.024  1.00 27.30           O
ATOM   1051  HH  TYR A  72      -7.016  62.268  37.069  1.00 27.30           H
ATOM   1052  N   ASN A  73       0.657  60.616  37.101  1.00  9.51           N
ATOM   1053  H   ASN A  73       0.654  59.636  36.902  1.00  9.51           H
ATOM   1054  CA  ASN A  73       0.762  61.522  35.942  1.00 22.16           C
ATOM   1055  HA  ASN A  73       1.337  60.954  35.354  1.00 22.16           H
ATOM   1056  C   ASN A  73       1.557  62.849  36.060  1.00 21.31           C
ATOM   1057  O   ASN A  73       1.292  63.698  36.900  1.00 19.60           O
ATOM   1058  CB  ASN A  73      -0.661  61.825  35.414  1.00 20.18           C
ATOM   1059 1HB  ASN A  73      -1.320  61.608  36.134  1.00 20.18           H
ATOM   1060 2HB  ASN A  73      -0.717  62.799  35.193  1.00 20.18           H
ATOM   1061  CG  ASN A  73      -1.058  61.044  34.171  1.00 17.68           C
ATOM   1062  OD1 ASN A  73      -0.258  60.408  33.524  1.00 16.52           O
ATOM   1063  ND2 ASN A  73      -2.319  61.083  33.787  1.00 18.75           N
ATOM   1064 1HD2 ASN A  73      -2.607  60.589  32.967  1.00 18.75           H
ATOM   1065 2HD2 ASN A  73      -2.987  61.606  34.316  1.00 18.75           H
ATOM   1066  N   GLN A  74       2.309  63.054  35.004  1.00 13.98           N
ATOM   1067  H   GLN A  74       2.829  62.259  34.691  1.00 13.98           H
ATOM   1068  CA  GLN A  74       2.501  64.276  34.214  1.00 26.90           C
ATOM   1069  HA  GLN A  74       2.620  63.803  33.341  1.00 26.90           H
ATOM   1070  C   GLN A  74       3.811  65.076  34.355  1.00 25.65           C
ATOM   1071  O   GLN A  74       4.110  65.672  35.379  1.00 25.24           O
ATOM   1072  CB  GLN A  74       1.258  65.193  34.197  1.00 26.38           C
ATOM   1073 1HB  GLN A  74       0.736  65.046  35.037  1.00 26.38           H
ATOM   1074 2HB  GLN A  74       1.559  66.146  34.153  1.00 26.38           H
ATOM   1075  CG  GLN A  74       0.346  64.907  32.992  1.00 27.69           C
ATOM   1076 1HG  GLN A  74       0.883  65.018  32.155  1.00 27.69           H
ATOM   1077 2HG  GLN A  74       0.021  63.963  33.058  1.00 27.69           H
ATOM   1078  CD  GLN A  74      -0.871  65.820  32.897  1.00 26.35           C
ATOM   1079  OE1 GLN A  74      -1.064  66.752  33.659  1.00 26.33           O
ATOM   1080  NE2 GLN A  74      -1.743  65.600  31.932  1.00 28.63           N
ATOM   1081 1HE2 GLN A  74      -2.543  66.192  31.836  1.00 28.63           H
ATOM   1082 2HE2 GLN A  74      -1.604  64.841  31.296  1.00 28.63           H
ATOM   1083  N   TYR A  75       4.434  65.180  33.208  1.00  9.73           N
ATOM   1084  H   TYR A  75       4.474  64.338  32.671  1.00  9.73           H
ATOM   1085  CA  TYR A  75       5.084  66.344  32.588  1.00 22.90           C
ATOM   1086  HA  TYR A  75       5.303  65.932  31.703  1.00 22.90           H
ATOM   1087  C   TYR A  75       6.486  66.788  33.044  1.00 21.18           C
ATOM   1088  O   TYR A  75       6.713  67.156  34.189  1.00 20.44           O
ATOM   1089  CB  TYR A  75       4.093  67.512  32.475  1.00 21.81           C
ATOM   1090 1HB  TYR A  75       3.407  67.420  33.196  1.00 21.81           H
ATOM   1091 2HB  TYR A  75       4.594  68.369  32.599  1.00 21.81           H
ATOM   1092  CG  TYR A  75       3.373  67.564  31.128  1.00 22.38           C
ATOM   1093  CD1 TYR A  75       3.751  68.520  30.174  1.00 22.39           C
ATOM   1094  HD1 TYR A  75       4.476  69.176  30.386  1.00 22.39           H
ATOM   1095  CD2 TYR A  75       2.345  66.654  30.823  1.00 24.20           C
ATOM   1096  HD2 TYR A  75       2.061  65.979  31.504  1.00 24.20           H
ATOM   1097  CE1 TYR A  75       3.113  68.561  28.915  1.00 24.85           C
ATOM   1098  HE1 TYR A  75       3.386  69.246  28.239  1.00 24.85           H
ATOM   1099  CE2 TYR A  75       1.711  66.687  29.562  1.00 26.13           C
ATOM   1100  HE2 TYR A  75       0.988  66.030  29.348  1.00 26.13           H
ATOM   1101  CZ  TYR A  75       2.096  67.641  28.610  1.00 28.43           C
ATOM   1102  OH  TYR A  75       1.499  67.668  27.388  1.00 27.67           O
ATOM   1103  HH  TYR A  75       2.170  67.674  26.705  1.00 27.67           H
ATOM   1104  N   GLU A  76       7.346  66.825  32.028  1.00  9.72           N
ATOM   1105  H   GLU A  76       7.411  65.991  31.479  1.00  9.72           H
ATOM   1106  CA  GLU A  76       8.218  67.945  31.609  1.00 22.74           C
ATOM   1107  HA  GLU A  76       8.824  67.496  30.952  1.00 22.74           H
ATOM   1108  C   GLU A  76       9.207  68.528  32.654  1.00 21.55           C
ATOM   1109  O   GLU A  76       8.912  68.651  33.826  1.00 21.08           O
ATOM   1110  CB  GLU A  76       7.347  69.041  30.963  1.00 22.47           C
ATOM   1111 1HB  GLU A  76       6.528  69.167  31.523  1.00 22.47           H
ATOM   1112 2HB  GLU A  76       7.871  69.892  30.942  1.00 22.47           H
ATOM   1113  CG  GLU A  76       6.908  68.704  29.528  1.00 23.00           C
ATOM   1114 1HG  GLU A  76       7.716  68.430  29.006  1.00 23.00           H
ATOM   1115 2HG  GLU A  76       6.261  67.943  29.566  1.00 23.00           H
ATOM   1116  CD  GLU A  76       6.235  69.879  28.800  1.00 22.85           C
ATOM   1117  OE1 GLU A  76       6.145  69.803  27.554  1.00 23.29           O
ATOM   1118  OE2 GLU A  76       5.861  70.873  29.457  1.00 28.12           O
ATOM   1119  N   GLN A  77      10.393  68.971  32.360  1.00 13.85           N
ATOM   1120  H   GLN A  77      11.046  68.866  33.110  1.00 13.85           H
ATOM   1121  CA  GLN A  77      10.981  69.587  31.177  1.00 26.93           C
ATOM   1122  HA  GLN A  77      10.899  68.945  30.415  1.00 26.93           H
ATOM   1123  C   GLN A  77      12.443  69.940  31.532  1.00 25.42           C
ATOM   1124  O   GLN A  77      12.773  70.076  32.710  1.00 25.75           O
ATOM   1125  CB  GLN A  77      10.244  70.917  30.905  1.00 27.11           C
ATOM   1126 1HB  GLN A  77       9.419  70.937  31.470  1.00 27.11           H
ATOM   1127 2HB  GLN A  77      10.848  71.668  31.171  1.00 27.11           H
ATOM   1128  CG  GLN A  77       9.822  71.146  29.447  1.00 27.57           C
ATOM   1129 1HG  GLN A  77      10.639  71.225  28.876  1.00 27.57           H
ATOM   1130 2HG  GLN A  77       9.273  70.370  29.138  1.00 27.57           H
ATOM   1131  CD  GLN A  77       8.997  72.422  29.310  1.00 26.21           C
ATOM   1132  OE1 GLN A  77       9.306  73.444  29.896  1.00 26.83           O
ATOM   1133  NE2 GLN A  77       7.934  72.427  28.524  1.00 29.16           N
ATOM   1134 1HE2 GLN A  77       7.395  73.263  28.417  1.00 29.16           H
ATOM   1135 2HE2 GLN A  77       7.669  71.595  28.037  1.00 29.16           H
ATOM   1136  N   GLN A  78      13.205  70.273  30.502  1.00 12.77           N
ATOM   1137  H   GLN A  78      13.004  69.833  29.626  1.00 12.77           H
ATOM   1138  CA  GLN A  78      14.323  71.234  30.530  1.00 26.40           C
ATOM   1139  HA  GLN A  78      14.527  71.292  29.553  1.00 26.40           H
ATOM   1140  C   GLN A  78      15.662  70.799  31.158  1.00 24.96           C
ATOM   1141  O   GLN A  78      15.708  70.122  32.160  1.00 25.63           O
ATOM   1142  CB  GLN A  78      13.845  72.557  31.163  1.00 26.61           C
ATOM   1143 1HB  GLN A  78      13.315  72.348  31.985  1.00 26.61           H
ATOM   1144 2HB  GLN A  78      14.645  73.103  31.412  1.00 26.61           H
ATOM   1145  CG  GLN A  78      12.970  73.387  30.226  1.00 28.40           C
ATOM   1146 1HG  GLN A  78      13.528  73.693  29.454  1.00 28.40           H
ATOM   1147 2HG  GLN A  78      12.224  72.812  29.891  1.00 28.40           H
ATOM   1148  CD  GLN A  78      12.371  74.611  30.907  1.00 27.60           C
ATOM   1149  OE1 GLN A  78      12.907  75.173  31.848  1.00 28.87           O
ATOM   1150  NE2 GLN A  78      11.243  75.095  30.431  1.00 31.29           N
ATOM   1151 1HE2 GLN A  78      10.837  75.912  30.840  1.00 31.29           H
ATOM   1152 2HE2 GLN A  78      10.792  74.645  29.660  1.00 31.29           H
ATOM   1153  N   LYS A  79      16.797  71.253  30.743  1.00 11.64           N
ATOM   1154  H   LYS A  79      17.492  71.182  31.458  1.00 11.64           H
ATOM   1155  CA  LYS A  79      17.366  71.850  29.509  1.00 24.91           C
ATOM   1156  HA  LYS A  79      17.260  71.173  28.781  1.00 24.91           H
ATOM   1157  C   LYS A  79      18.805  72.226  29.888  1.00 23.11           C
ATOM   1158  O   LYS A  79      19.018  72.749  30.978  1.00 22.68           O
ATOM   1159  CB  LYS A  79      16.665  73.154  29.061  1.00 24.69           C
ATOM   1160 1HB  LYS A  79      15.857  73.287  29.635  1.00 24.69           H
ATOM   1161 2HB  LYS A  79      17.301  73.914  29.198  1.00 24.69           H
ATOM   1162  CG  LYS A  79      16.211  73.178  27.594  1.00 24.56           C
ATOM   1163 1HG  LYS A  79      17.003  73.033  27.001  1.00 24.56           H
ATOM   1164 2HG  LYS A  79      15.543  72.450  27.443  1.00 24.56           H
ATOM   1165  CD  LYS A  79      15.569  74.534  27.262  1.00 24.35           C
ATOM   1166 1HD  LYS A  79      14.776  74.675  27.854  1.00 24.35           H
ATOM   1167 2HD  LYS A  79      16.237  75.261  27.421  1.00 24.35           H
ATOM   1168  CE  LYS A  79      15.115  74.588  25.804  1.00 21.70           C
ATOM   1169 1HE  LYS A  79      15.910  74.503  25.203  1.00 21.70           H
ATOM   1170 2HE  LYS A  79      14.478  73.838  25.624  1.00 21.70           H
ATOM   1171  NZ  LYS A  79      14.429  75.867  25.491  1.00 22.42           N
ATOM   1172 1HZ  LYS A  79      14.136  75.892  24.535  1.00 22.42           H
ATOM   1173 2HZ  LYS A  79      15.036  76.647  25.647  1.00 22.42           H
ATOM   1174 3HZ  LYS A  79      13.619  75.989  26.064  1.00 22.42           H
ATOM   1175  N   MET A  80      19.689  72.026  28.960  1.00 20.61           N
ATOM   1176  H   MET A  80      19.631  71.156  28.470  1.00 20.61           H
ATOM   1177  CA  MET A  80      20.771  72.941  28.548  1.00 28.57           C
ATOM   1178  HA  MET A  80      21.290  72.292  27.991  1.00 28.57           H
ATOM   1179  C   MET A  80      21.828  73.454  29.542  1.00 26.93           C
ATOM   1180  O   MET A  80      21.523  74.012  30.582  1.00 27.17           O
ATOM   1181  CB  MET A  80      20.153  74.146  27.831  1.00 28.37           C
ATOM   1182 1HB  MET A  80      19.429  74.520  28.411  1.00 28.37           H
ATOM   1183 2HB  MET A  80      20.866  74.835  27.701  1.00 28.37           H
ATOM   1184  CG  MET A  80      19.550  73.823  26.467  1.00 29.64           C
ATOM   1185 1HG  MET A  80      19.945  72.940  26.212  1.00 29.64           H
ATOM   1186 2HG  MET A  80      18.570  73.714  26.636  1.00 29.64           H
ATOM   1187  SD  MET A  80      19.883  75.086  25.241  1.00 28.67           S
ATOM   1188  CE  MET A  80      18.227  75.354  24.589  1.00 26.06           C
ATOM   1189 1HE  MET A  80      18.233  76.051  23.872  1.00 26.06           H
ATOM   1190 2HE  MET A  80      17.603  75.659  25.309  1.00 26.06           H
ATOM   1191 3HE  MET A  80      17.856  74.512  24.197  1.00 26.06           H
ATOM   1192  N   HIS A  81      23.058  73.405  29.084  1.00 11.19           N
ATOM   1193  H   HIS A  81      23.475  72.496  29.058  1.00 11.19           H
ATOM   1194  CA  HIS A  81      23.908  74.514  28.602  1.00 25.70           C
ATOM   1195  HA  HIS A  81      23.673  74.681  27.644  1.00 25.70           H
ATOM   1196  C   HIS A  81      25.394  74.072  28.741  1.00 24.01           C
ATOM   1197  O   HIS A  81      25.692  73.293  29.636  1.00 23.62           O
ATOM   1198  CB  HIS A  81      23.612  75.824  29.366  1.00 24.61           C
ATOM   1199 1HB  HIS A  81      23.225  75.596  30.259  1.00 24.61           H
ATOM   1200 2HB  HIS A  81      24.469  76.324  29.492  1.00 24.61           H
ATOM   1201  CG  HIS A  81      22.637  76.741  28.656  1.00 25.18           C
ATOM   1202  ND1 HIS A  81      22.824  77.270  27.396  1.00 24.61           N
ATOM   1203  HD1 HIS A  81      23.600  77.085  26.794  1.00 24.61           H
ATOM   1204  CD2 HIS A  81      21.472  77.260  29.122  1.00 25.36           C
ATOM   1205  HD2 HIS A  81      21.063  77.074  30.015  1.00 25.36           H
ATOM   1206  CE1 HIS A  81      21.792  78.072  27.116  1.00 25.17           C
ATOM   1207  HE1 HIS A  81      21.676  78.578  26.261  1.00 25.17           H
ATOM   1208  NE2 HIS A  81      20.943  78.099  28.138  1.00 26.19           N
ATOM   1209  N   LEU A  82      26.363  74.448  27.946  1.00  6.80           N
ATOM   1210  H   LEU A  82      27.061  73.746  27.801  1.00  6.80           H
ATOM   1211  CA  LEU A  82      26.624  75.696  27.228  1.00 21.88           C
ATOM   1212  HA  LEU A  82      25.818  75.900  26.672  1.00 21.88           H
ATOM   1213  C   LEU A  82      27.896  75.537  26.339  1.00 20.15           C
ATOM   1214  O   LEU A  82      28.814  74.833  26.749  1.00 20.04           O
ATOM   1215  CB  LEU A  82      26.934  76.769  28.311  1.00 21.41           C
ATOM   1216 1HB  LEU A  82      26.430  76.526  29.140  1.00 21.41           H
ATOM   1217 2HB  LEU A  82      27.916  76.743  28.498  1.00 21.41           H
ATOM   1218  CG  LEU A  82      26.571  78.221  27.963  1.00 22.22           C
ATOM   1219  HG  LEU A  82      26.801  78.318  26.995  1.00 22.22           H
ATOM   1220  CD1 LEU A  82      25.097  78.549  28.149  1.00 23.50           C
ATOM   1221 1HD1 LEU A  82      24.909  79.502  27.911  1.00 23.50           H
ATOM   1222 2HD1 LEU A  82      24.815  78.408  29.098  1.00 23.50           H
ATOM   1223 3HD1 LEU A  82      24.525  77.969  27.569  1.00 23.50           H
ATOM   1224  CD2 LEU A  82      27.345  79.203  28.846  1.00 28.95           C
ATOM   1225 1HD2 LEU A  82      27.110  80.149  28.621  1.00 28.95           H
ATOM   1226 2HD2 LEU A  82      28.331  79.094  28.724  1.00 28.95           H
ATOM   1227 3HD2 LEU A  82      27.137  79.056  29.813  1.00 28.95           H
ATOM   1228  N   MET A  83      27.956  76.292  25.264  1.00 18.60           N
ATOM   1229  H   MET A  83      27.077  76.447  24.813  1.00 18.60           H
ATOM   1230  CA  MET A  83      29.118  76.954  24.607  1.00 26.87           C
ATOM   1231  HA  MET A  83      28.637  77.540  23.955  1.00 26.87           H
ATOM   1232  C   MET A  83      30.064  76.116  23.693  1.00 25.05           C
ATOM   1233  O   MET A  83      30.439  75.017  24.049  1.00 24.88           O
ATOM   1234  CB  MET A  83      29.919  77.742  25.657  1.00 26.24           C
ATOM   1235 1HB  MET A  83      30.164  77.120  26.400  1.00 26.24           H
ATOM   1236 2HB  MET A  83      30.751  78.090  25.225  1.00 26.24           H
ATOM   1237  CG  MET A  83      29.146  78.930  26.252  1.00 27.52           C
ATOM   1238 1HG  MET A  83      28.310  78.523  26.619  1.00 27.52           H
ATOM   1239 2HG  MET A  83      29.721  79.247  27.006  1.00 27.52           H
ATOM   1240  SD  MET A  83      28.779  80.258  25.102  1.00 26.63           S
ATOM   1241  CE  MET A  83      28.984  81.683  26.179  1.00 26.34           C
ATOM   1242 1HE  MET A  83      28.811  82.534  25.684  1.00 26.34           H
ATOM   1243 2HE  MET A  83      29.913  81.724  26.546  1.00 26.34           H
ATOM   1244 3HE  MET A  83      28.350  81.643  26.951  1.00 26.34           H
ATOM   1245  N   ASP A  84      30.588  76.590  22.570  1.00 10.20           N
ATOM   1246  H   ASP A  84      31.204  75.949  22.112  1.00 10.20           H
ATOM   1247  CA  ASP A  84      30.441  77.876  21.865  1.00 28.69           C
ATOM   1248  HA  ASP A  84      29.462  78.068  21.929  1.00 28.69           H
ATOM   1249  C   ASP A  84      30.899  77.768  20.383  1.00 26.62           C
ATOM   1250  O   ASP A  84      31.579  76.832  19.990  1.00 25.27           O
ATOM   1251  CB  ASP A  84      31.261  78.991  22.549  1.00 26.53           C
ATOM   1252 1HB  ASP A  84      31.492  78.699  23.477  1.00 26.53           H
ATOM   1253 2HB  ASP A  84      32.101  79.139  22.028  1.00 26.53           H
ATOM   1254  CG  ASP A  84      30.514  80.317  22.638  1.00 24.29           C
ATOM   1255  OD1 ASP A  84      29.531  80.501  21.883  1.00 23.67           O
ATOM   1256  OD2 ASP A  84      30.911  81.149  23.484  1.00 25.47           O
ATOM   1257  N   GLN A  85      30.540  78.770  19.646  1.00 13.00           N
ATOM   1258  H   GLN A  85      30.141  79.505  20.195  1.00 13.00           H
ATOM   1259  CA  GLN A  85      30.562  79.118  18.210  1.00 30.13           C
ATOM   1260  HA  GLN A  85      30.221  78.342  17.679  1.00 30.13           H
ATOM   1261  C   GLN A  85      31.977  79.394  17.598  1.00 28.18           C
ATOM   1262  O   GLN A  85      32.949  79.260  18.339  1.00 27.45           O
ATOM   1263  CB  GLN A  85      29.691  80.379  18.199  1.00 28.63           C
ATOM   1264 1HB  GLN A  85      29.828  80.857  19.067  1.00 28.63           H
ATOM   1265 2HB  GLN A  85      29.999  80.960  17.446  1.00 28.63           H
ATOM   1266  CG  GLN A  85      28.194  80.149  18.027  1.00 29.37           C
ATOM   1267 1HG  GLN A  85      28.048  79.518  17.265  1.00 29.37           H
ATOM   1268 2HG  GLN A  85      27.829  79.748  18.867  1.00 29.37           H
ATOM   1269  CD  GLN A  85      27.460  81.458  17.739  1.00 26.93           C
ATOM   1270  OE1 GLN A  85      28.024  82.460  17.334  1.00 27.91           O
ATOM   1271  NE2 GLN A  85      26.163  81.485  17.915  1.00 30.42           N
ATOM   1272 1HE2 GLN A  85      25.649  82.320  17.718  1.00 30.42           H
ATOM   1273 2HE2 GLN A  85      25.686  80.671  18.247  1.00 30.42           H
ATOM   1274  N   PRO A  86      32.198  79.915  16.354  1.00 10.66           N
ATOM   1275  CA  PRO A  86      31.259  80.563  15.399  1.00 27.54           C
ATOM   1276  HA  PRO A  86      30.392  80.078  15.515  1.00 27.54           H
ATOM   1277  C   PRO A  86      31.518  80.494  13.848  1.00 27.03           C
ATOM   1278  O   PRO A  86      32.631  80.237  13.401  1.00 25.29           O
ATOM   1279  CB  PRO A  86      31.409  82.035  15.814  1.00 24.00           C
ATOM   1280 1HB  PRO A  86      31.157  82.645  15.063  1.00 24.00           H
ATOM   1281 2HB  PRO A  86      30.844  82.240  16.614  1.00 24.00           H
ATOM   1282  CG  PRO A  86      32.896  82.172  16.150  1.00 25.43           C
ATOM   1283 1HG  PRO A  86      33.376  82.685  15.438  1.00 25.43           H
ATOM   1284 2HG  PRO A  86      33.021  82.628  17.031  1.00 25.43           H
ATOM   1285  CD  PRO A  86      33.394  80.726  16.209  1.00 30.69           C
ATOM   1286 1HD  PRO A  86      33.872  80.469  15.369  1.00 30.69           H
ATOM   1287 2HD  PRO A  86      33.995  80.578  16.994  1.00 30.69           H
ATOM   1288  N   ASN A  87      30.498  80.962  13.111  1.00  8.36           N
ATOM   1289  H   ASN A  87      29.592  80.696  13.440  1.00  8.36           H
ATOM   1290  CA  ASN A  87      30.486  81.810  11.887  1.00 23.69           C
ATOM   1291  HA  ASN A  87      29.506  81.857  11.693  1.00 23.69           H
ATOM   1292  C   ASN A  87      31.023  81.256  10.540  1.00 22.99           C
ATOM   1293  O   ASN A  87      32.038  80.587  10.531  1.00 21.56           O
ATOM   1294  CB  ASN A  87      31.162  83.153  12.252  1.00 21.59           C
ATOM   1295 1HB  ASN A  87      31.967  82.967  12.815  1.00 21.59           H
ATOM   1296 2HB  ASN A  87      31.443  83.613  11.410  1.00 21.59           H
ATOM   1297  CG  ASN A  87      30.264  84.098  13.022  1.00 18.99           C
ATOM   1298  OD1 ASN A  87      29.049  83.989  13.038  1.00 18.27           O
ATOM   1299  ND2 ASN A  87      30.825  85.098  13.656  1.00 20.64           N
ATOM   1300 1HD2 ASN A  87      30.258  85.761  14.145  1.00 20.64           H
ATOM   1301 2HD2 ASN A  87      31.820  85.198  13.650  1.00 20.64           H
ATOM   1302  N   ARG A  88      30.509  81.563   9.364  1.00  7.03           N
ATOM   1303  H   ARG A  88      30.862  80.922   8.682  1.00  7.03           H
ATOM   1304  CA  ARG A  88      29.586  82.528   8.684  1.00 21.21           C
ATOM   1305  HA  ARG A  88      28.667  82.476   9.076  1.00 21.21           H
ATOM   1306  C   ARG A  88      29.679  82.149   7.179  1.00 20.40           C
ATOM   1307  O   ARG A  88      30.707  81.598   6.812  1.00 19.81           O
ATOM   1308  CB  ARG A  88      30.157  83.961   8.832  1.00 20.46           C
ATOM   1309 1HB  ARG A  88      31.049  83.893   9.278  1.00 20.46           H
ATOM   1310 2HB  ARG A  88      30.271  84.344   7.915  1.00 20.46           H
ATOM   1311  CG  ARG A  88      29.318  84.953   9.640  1.00 20.32           C
ATOM   1312 1HG  ARG A  88      28.424  85.066   9.207  1.00 20.32           H
ATOM   1313 2HG  ARG A  88      29.197  84.609  10.571  1.00 20.32           H
ATOM   1314  CD  ARG A  88      30.038  86.300   9.683  1.00 20.10           C
ATOM   1315 1HD  ARG A  88      30.921  86.194  10.141  1.00 20.10           H
ATOM   1316 2HD  ARG A  88      30.184  86.632   8.751  1.00 20.10           H
ATOM   1317  NE  ARG A  88      29.266  87.320  10.414  1.00 18.63           N
ATOM   1318  HE  ARG A  88      28.386  87.038  10.795  1.00 18.63           H
ATOM   1319  CZ  ARG A  88      29.635  88.581  10.612  1.00 19.93           C
ATOM   1320  NH1 ARG A  88      30.769  89.043  10.170  1.00 18.57           N
ATOM   1321 1HH1 ARG A  88      31.390  88.444   9.665  1.00 18.57           H
ATOM   1322 2HH1 ARG A  88      31.019  89.997  10.335  1.00 18.57           H
ATOM   1323  NH2 ARG A  88      28.863  89.399  11.263  1.00 18.62           N
ATOM   1324 1HH2 ARG A  88      27.984  89.081  11.619  1.00 18.62           H
ATOM   1325 2HH2 ARG A  88      29.148  90.347  11.408  1.00 18.62           H
ATOM   1326  N   MET A  89      28.864  82.382   6.201  1.00 15.63           N
ATOM   1327  H   MET A  89      29.177  81.887   5.390  1.00 15.63           H
ATOM   1328  CA  MET A  89      27.640  83.120   5.868  1.00 25.19           C
ATOM   1329  HA  MET A  89      26.912  82.764   6.455  1.00 25.19           H
ATOM   1330  C   MET A  89      27.442  82.943   4.333  1.00 24.50           C
ATOM   1331  O   MET A  89      28.447  82.905   3.629  1.00 23.88           O
ATOM   1332  CB  MET A  89      27.842  84.635   6.080  1.00 24.09           C
ATOM   1333 1HB  MET A  89      28.790  84.786   6.359  1.00 24.09           H
ATOM   1334 2HB  MET A  89      27.673  85.096   5.209  1.00 24.09           H
ATOM   1335  CG  MET A  89      26.936  85.281   7.134  1.00 23.77           C
ATOM   1336 1HG  MET A  89      26.050  84.828   7.035  1.00 23.77           H
ATOM   1337 2HG  MET A  89      27.339  85.036   8.016  1.00 23.77           H
ATOM   1338  SD  MET A  89      26.813  87.060   6.919  1.00 23.05           S
ATOM   1339  CE  MET A  89      25.982  87.528   8.445  1.00 20.33           C
ATOM   1340 1HE  MET A  89      25.834  88.516   8.484  1.00 20.33           H
ATOM   1341 2HE  MET A  89      26.525  87.267   9.243  1.00 20.33           H
ATOM   1342 3HE  MET A  89      25.091  87.080   8.520  1.00 20.33           H
ATOM   1343  N   MET A  90      26.201  82.955   3.852  1.00 18.34           N
ATOM   1344  H   MET A  90      25.527  82.445   4.386  1.00 18.34           H
ATOM   1345  CA  MET A  90      25.677  83.626   2.624  1.00 25.94           C
ATOM   1346  HA  MET A  90      24.756  83.239   2.591  1.00 25.94           H
ATOM   1347  C   MET A  90      26.253  83.283   1.216  1.00 25.08           C
ATOM   1348  O   MET A  90      27.443  83.064   1.091  1.00 24.35           O
ATOM   1349  CB  MET A  90      25.769  85.141   2.847  1.00 24.83           C
ATOM   1350 1HB  MET A  90      26.674  85.355   3.215  1.00 24.83           H
ATOM   1351 2HB  MET A  90      25.650  85.601   1.967  1.00 24.83           H
ATOM   1352  CG  MET A  90      24.709  85.669   3.821  1.00 24.76           C
ATOM   1353 1HG  MET A  90      23.843  85.294   3.490  1.00 24.76           H
ATOM   1354 2HG  MET A  90      24.937  85.254   4.702  1.00 24.76           H
ATOM   1355  SD  MET A  90      24.677  87.469   3.910  1.00 23.13           S
ATOM   1356  CE  MET A  90      22.982  87.713   4.486  1.00 21.71           C
ATOM   1357 1HE  MET A  90      22.778  88.686   4.596  1.00 21.71           H
ATOM   1358 2HE  MET A  90      22.836  87.266   5.368  1.00 21.71           H
ATOM   1359 3HE  MET A  90      22.324  87.333   3.836  1.00 21.71           H
ATOM   1360  N   SER A  91      25.580  83.353   0.080  1.00 13.65           N
ATOM   1361  H   SER A  91      26.195  83.237  -0.700  1.00 13.65           H
ATOM   1362  CA  SER A  91      24.184  83.552  -0.381  1.00 28.83           C
ATOM   1363  HA  SER A  91      23.692  82.746  -0.052  1.00 28.83           H
ATOM   1364  C   SER A  91      24.187  83.720  -1.922  1.00 27.48           C
ATOM   1365  O   SER A  91      25.183  84.194  -2.457  1.00 25.90           O
ATOM   1366  CB  SER A  91      23.559  84.850   0.182  1.00 26.59           C
ATOM   1367 1HB  SER A  91      22.685  85.046  -0.262  1.00 26.59           H
ATOM   1368 2HB  SER A  91      23.423  84.780   1.170  1.00 26.59           H
ATOM   1369  OG  SER A  91      24.401  85.965  -0.045  1.00 26.62           O
ATOM   1370  HG  SER A  91      25.311  85.673  -0.096  1.00 26.62           H
ATOM   1371  N   ASN A  92      23.046  83.482  -2.552  1.00 10.34           N
ATOM   1372  H   ASN A  92      22.475  82.766  -2.151  1.00 10.34           H
ATOM   1373  CA  ASN A  92      22.497  84.127  -3.767  1.00 29.73           C
ATOM   1374  HA  ASN A  92      21.561  83.817  -3.600  1.00 29.73           H
ATOM   1375  C   ASN A  92      22.719  83.556  -5.196  1.00 28.58           C
ATOM   1376  O   ASN A  92      23.815  83.441  -5.719  1.00 26.20           O
ATOM   1377  CB  ASN A  92      22.681  85.659  -3.723  1.00 26.33           C
ATOM   1378 1HB  ASN A  92      23.639  85.864  -3.525  1.00 26.33           H
ATOM   1379 2HB  ASN A  92      22.436  86.040  -4.614  1.00 26.33           H
ATOM   1380  CG  ASN A  92      21.828  86.339  -2.671  1.00 24.30           C
ATOM   1381  OD1 ASN A  92      20.941  85.767  -2.065  1.00 23.75           O
ATOM   1382  ND2 ASN A  92      22.058  87.602  -2.424  1.00 26.68           N
ATOM   1383 1HD2 ASN A  92      21.508  88.087  -1.744  1.00 26.68           H
ATOM   1384 2HD2 ASN A  92      22.784  88.083  -2.915  1.00 26.68           H
ATOM   1385  N   THR A  93      21.556  83.345  -5.815  1.00 10.93           N
ATOM   1386  H   THR A  93      20.812  83.188  -5.166  1.00 10.93           H
ATOM   1387  CA  THR A  93      21.082  83.283  -7.230  1.00 27.47           C
ATOM   1388  HA  THR A  93      21.568  82.545  -7.699  1.00 27.47           H
ATOM   1389  C   THR A  93      21.350  84.596  -8.027  1.00 26.45           C
ATOM   1390  O   THR A  93      21.895  85.507  -7.406  1.00 24.28           O
ATOM   1391  CB  THR A  93      19.559  83.093  -7.095  1.00 23.94           C
ATOM   1392  HB  THR A  93      19.153  83.314  -7.982  1.00 23.94           H
ATOM   1393  OG1 THR A  93      19.022  83.982  -6.124  1.00 23.06           O
ATOM   1394  HG1 THR A  93      18.901  84.847  -6.515  1.00 23.06           H
ATOM   1395  CG2 THR A  93      19.162  81.693  -6.643  1.00 24.69           C
ATOM   1396 1HG2 THR A  93      18.168  81.609  -6.567  1.00 24.69           H
ATOM   1397 2HG2 THR A  93      19.557  81.479  -5.750  1.00 24.69           H
ATOM   1398 3HG2 THR A  93      19.480  81.003  -7.293  1.00 24.69           H
ATOM   1399  N   PRO A  94      20.923  84.811  -9.297  1.00 10.53           N
ATOM   1400  CA  PRO A  94      20.041  84.177 -10.319  1.00 27.27           C
ATOM   1401  HA  PRO A  94      19.877  83.211 -10.117  1.00 27.27           H
ATOM   1402  C   PRO A  94      20.666  84.190 -11.764  1.00 27.36           C
ATOM   1403  O   PRO A  94      21.831  84.549 -11.891  1.00 25.68           O
ATOM   1404  CB  PRO A  94      18.799  85.094 -10.223  1.00 23.82           C
ATOM   1405 1HB  PRO A  94      18.283  85.088 -11.080  1.00 23.82           H
ATOM   1406 2HB  PRO A  94      18.202  84.810  -9.472  1.00 23.82           H
ATOM   1407  CG  PRO A  94      19.377  86.485  -9.954  1.00 25.23           C
ATOM   1408 1HG  PRO A  94      19.279  87.073 -10.757  1.00 25.23           H
ATOM   1409 2HG  PRO A  94      18.927  86.913  -9.170  1.00 25.23           H
ATOM   1410  CD  PRO A  94      20.842  86.233  -9.654  1.00 30.18           C
ATOM   1411 1HD  PRO A  94      21.411  86.416 -10.456  1.00 30.18           H
ATOM   1412 2HD  PRO A  94      21.155  86.795  -8.888  1.00 30.18           H
ATOM   1413  N   GLY A  95      20.093  83.855 -12.893  1.00 13.92           N
ATOM   1414  H   GLY A  95      20.784  83.506 -13.526  1.00 13.92           H
ATOM   1415  CA  GLY A  95      18.779  83.820 -13.539  1.00 27.79           C
ATOM   1416 1HA  GLY A  95      18.376  82.921 -13.366  1.00 27.79           H
ATOM   1417 2HA  GLY A  95      18.211  84.527 -13.118  1.00 27.79           H
ATOM   1418  C   GLY A  95      18.922  84.072 -15.076  1.00 26.84           C
ATOM   1419  O   GLY A  95      19.930  84.628 -15.497  1.00 25.22           O
ATOM   1420  N   ASN A  96      17.880  83.720 -15.858  1.00  9.72           N
ATOM   1421  H   ASN A  96      17.246  83.074 -15.433  1.00  9.72           H
ATOM   1422  CA  ASN A  96      17.507  84.124 -17.244  1.00 26.01           C
ATOM   1423  HA  ASN A  96      16.641  83.637 -17.357  1.00 26.01           H
ATOM   1424  C   ASN A  96      18.345  83.594 -18.442  1.00 25.58           C
ATOM   1425  O   ASN A  96      19.558  83.551 -18.363  1.00 23.86           O
ATOM   1426  CB  ASN A  96      17.371  85.662 -17.292  1.00 23.30           C
ATOM   1427 1HB  ASN A  96      18.242  86.070 -17.019  1.00 23.30           H
ATOM   1428 2HB  ASN A  96      17.153  85.936 -18.229  1.00 23.30           H
ATOM   1429  CG  ASN A  96      16.291  86.214 -16.380  1.00 20.97           C
ATOM   1430  OD1 ASN A  96      15.434  85.514 -15.877  1.00 20.21           O
ATOM   1431  ND2 ASN A  96      16.282  87.505 -16.154  1.00 22.72           N
ATOM   1432 1HD2 ASN A  96      15.574  87.906 -15.572  1.00 22.72           H
ATOM   1433 2HD2 ASN A  96      16.983  88.089 -16.563  1.00 22.72           H
ATOM   1434  N   GLY A  97      17.812  83.253 -19.617  1.00 11.24           N
ATOM   1435  H   GLY A  97      18.505  82.945 -20.269  1.00 11.24           H
ATOM   1436  CA  GLY A  97      16.454  83.217 -20.194  1.00 27.53           C
ATOM   1437 1HA  GLY A  97      15.993  82.399 -19.850  1.00 27.53           H
ATOM   1438 2HA  GLY A  97      15.964  84.032 -19.884  1.00 27.53           H
ATOM   1439  C   GLY A  97      16.515  83.185 -21.747  1.00 26.75           C
ATOM   1440  O   GLY A  97      17.537  83.569 -22.301  1.00 25.52           O
ATOM   1441  N   LEU A  98      15.398  82.822 -22.415  1.00  9.06           N
ATOM   1442  H   LEU A  98      14.724  82.324 -21.869  1.00  9.06           H
ATOM   1443  CA  LEU A  98      15.012  83.047 -23.836  1.00 22.98           C
ATOM   1444  HA  LEU A  98      14.073  82.704 -23.871  1.00 22.98           H
ATOM   1445  C   LEU A  98      15.737  82.191 -24.918  1.00 21.64           C
ATOM   1446  O   LEU A  98      16.915  81.924 -24.787  1.00 21.35           O
ATOM   1447  CB  LEU A  98      15.099  84.566 -24.130  1.00 22.15           C
ATOM   1448 1HB  LEU A  98      16.030  84.872 -23.930  1.00 22.15           H
ATOM   1449 2HB  LEU A  98      14.901  84.710 -25.100  1.00 22.15           H
ATOM   1450  CG  LEU A  98      14.129  85.436 -23.314  1.00 21.79           C
ATOM   1451  HG  LEU A  98      14.086  85.038 -22.398  1.00 21.79           H
ATOM   1452  CD1 LEU A  98      14.624  86.876 -23.229  1.00 22.48           C
ATOM   1453 1HD1 LEU A  98      13.993  87.441 -22.698  1.00 22.48           H
ATOM   1454 2HD1 LEU A  98      14.707  87.281 -24.140  1.00 22.48           H
ATOM   1455 3HD1 LEU A  98      15.521  86.921 -22.789  1.00 22.48           H
ATOM   1456  CD2 LEU A  98      12.727  85.449 -23.926  1.00 26.40           C
ATOM   1457 1HD2 LEU A  98      12.106  86.018 -23.387  1.00 26.40           H
ATOM   1458 2HD2 LEU A  98      12.344  84.526 -23.964  1.00 26.40           H
ATOM   1459 3HD2 LEU A  98      12.746  85.812 -24.857  1.00 26.40           H
ATOM   1460  N   ALA A  99      15.155  81.747 -26.035  1.00 13.19           N
ATOM   1461  H   ALA A  99      15.775  81.172 -26.569  1.00 13.19           H
ATOM   1462  CA  ALA A  99      13.844  81.880 -26.688  1.00 26.72           C
ATOM   1463  HA  ALA A  99      13.165  81.766 -25.963  1.00 26.72           H
ATOM   1464  C   ALA A  99      13.672  80.805 -27.801  1.00 26.08           C
ATOM   1465  O   ALA A  99      14.657  80.304 -28.333  1.00 25.52           O
ATOM   1466  CB  ALA A  99      13.763  83.266 -27.357  1.00 25.18           C
ATOM   1467 1HB  ALA A  99      13.868  83.996 -26.682  1.00 25.18           H
ATOM   1468 2HB  ALA A  99      12.882  83.393 -27.813  1.00 25.18           H
ATOM   1469 3HB  ALA A  99      14.482  83.375 -28.043  1.00 25.18           H
ATOM   1470  N   SER A 100      12.423  80.536 -28.173  1.00  8.18           N
ATOM   1471  H   SER A 100      11.718  80.894 -27.561  1.00  8.18           H
ATOM   1472  CA  SER A 100      11.904  79.789 -29.352  1.00 25.14           C
ATOM   1473  HA  SER A 100      12.389  78.917 -29.411  1.00 25.14           H
ATOM   1474  C   SER A 100      12.141  80.527 -30.695  1.00 24.23           C
ATOM   1475  O   SER A 100      12.535  81.694 -30.617  1.00 23.35           O
ATOM   1476  CB  SER A 100      10.399  79.651 -29.097  1.00 23.64           C
ATOM   1477 1HB  SER A 100      10.073  80.377 -28.492  1.00 23.64           H
ATOM   1478 2HB  SER A 100       9.889  79.679 -29.957  1.00 23.64           H
ATOM   1479  OG  SER A 100      10.083  78.440 -28.480  1.00 22.06           O
ATOM   1480  HG  SER A 100      10.011  78.572 -27.535  1.00 22.06           H
ATOM   1481  N   PRO A 101      11.873  79.966 -31.932  1.00  8.88           N
ATOM   1482  CA  PRO A 101      10.523  79.543 -32.387  1.00 25.02           C
ATOM   1483  HA  PRO A 101      10.076  79.101 -31.609  1.00 25.02           H
ATOM   1484  C   PRO A 101      10.407  78.466 -33.523  1.00 24.57           C
ATOM   1485  O   PRO A 101      11.383  78.143 -34.187  1.00 23.07           O
ATOM   1486  CB  PRO A 101       9.977  80.877 -32.903  1.00 22.25           C
ATOM   1487 1HB  PRO A 101       9.218  80.731 -33.537  1.00 22.25           H
ATOM   1488 2HB  PRO A 101       9.673  81.455 -32.146  1.00 22.25           H
ATOM   1489  CG  PRO A 101      11.179  81.500 -33.621  1.00 23.87           C
ATOM   1490 1HG  PRO A 101      11.093  81.400 -34.612  1.00 23.87           H
ATOM   1491 2HG  PRO A 101      11.270  82.469 -33.390  1.00 23.87           H
ATOM   1492  CD  PRO A 101      12.372  80.706 -33.100  1.00 28.66           C
ATOM   1493 1HD  PRO A 101      12.706  80.064 -33.790  1.00 28.66           H
ATOM   1494 2HD  PRO A 101      13.116  81.314 -32.822  1.00 28.66           H
ATOM   1495  N   HIS A 102       9.155  78.021 -33.733  1.00  8.78           N
ATOM   1496  H   HIS A 102       8.613  77.943 -32.896  1.00  8.78           H
ATOM   1497  CA  HIS A 102       8.411  77.620 -34.965  1.00 23.95           C
ATOM   1498  HA  HIS A 102       7.794  76.925 -34.597  1.00 23.95           H
ATOM   1499  C   HIS A 102       9.104  76.826 -36.118  1.00 22.69           C
ATOM   1500  O   HIS A 102      10.249  77.075 -36.430  1.00 21.32           O
ATOM   1501  CB  HIS A 102       7.762  78.901 -35.514  1.00 22.34           C
ATOM   1502 1HB  HIS A 102       8.432  79.642 -35.472  1.00 22.34           H
ATOM   1503 2HB  HIS A 102       7.499  78.743 -36.466  1.00 22.34           H
ATOM   1504  CG  HIS A 102       6.530  79.345 -34.759  1.00 22.13           C
ATOM   1505  ND1 HIS A 102       5.395  78.598 -34.567  1.00 21.76           N
ATOM   1506  HD1 HIS A 102       5.252  77.660 -34.884  1.00 21.76           H
ATOM   1507  CD2 HIS A 102       6.303  80.567 -34.185  1.00 22.84           C
ATOM   1508  HD2 HIS A 102       6.939  81.338 -34.165  1.00 22.84           H
ATOM   1509  CE1 HIS A 102       4.512  79.335 -33.884  1.00 22.57           C
ATOM   1510  HE1 HIS A 102       3.603  79.026 -33.604  1.00 22.57           H
ATOM   1511  NE2 HIS A 102       5.019  80.539 -33.631  1.00 23.52           N
ATOM   1512  N   SER A 103       8.476  75.965 -36.929  1.00  7.84           N
ATOM   1513  H   SER A 103       9.127  75.495 -37.526  1.00  7.84           H
ATOM   1514  CA  SER A 103       7.096  75.513 -37.192  1.00 23.99           C
ATOM   1515  HA  SER A 103       6.774  75.157 -36.315  1.00 23.99           H
ATOM   1516  C   SER A 103       7.090  74.461 -38.336  1.00 22.75           C
ATOM   1517  O   SER A 103       7.993  74.477 -39.164  1.00 22.03           O
ATOM   1518  CB  SER A 103       6.237  76.682 -37.714  1.00 22.77           C
ATOM   1519 1HB  SER A 103       5.346  76.355 -38.028  1.00 22.77           H
ATOM   1520 2HB  SER A 103       6.107  77.373 -37.002  1.00 22.77           H
ATOM   1521  OG  SER A 103       6.844  77.329 -38.807  1.00 22.49           O
ATOM   1522  HG  SER A 103       6.982  76.699 -39.515  1.00 22.49           H
ATOM   1523  N   GLN A 104       5.993  73.707 -38.432  1.00 11.08           N
ATOM   1524  H   GLN A 104       5.597  73.410 -37.563  1.00 11.08           H
ATOM   1525  CA  GLN A 104       5.281  73.249 -39.646  1.00 25.32           C
ATOM   1526  HA  GLN A 104       4.516  72.832 -39.155  1.00 25.32           H
ATOM   1527  C   GLN A 104       5.761  72.038 -40.499  1.00 24.02           C
ATOM   1528  O   GLN A 104       6.701  72.110 -41.270  1.00 23.91           O
ATOM   1529  CB  GLN A 104       4.914  74.451 -40.536  1.00 24.74           C
ATOM   1530 1HB  GLN A 104       5.667  75.109 -40.517  1.00 24.74           H
ATOM   1531 2HB  GLN A 104       4.776  74.129 -41.473  1.00 24.74           H
ATOM   1532  CG  GLN A 104       3.630  75.151 -40.057  1.00 26.21           C
ATOM   1533 1HG  GLN A 104       2.872  74.501 -40.117  1.00 26.21           H
ATOM   1534 2HG  GLN A 104       3.756  75.430 -39.105  1.00 26.21           H
ATOM   1535  CD  GLN A 104       3.261  76.387 -40.870  1.00 25.58           C
ATOM   1536  OE1 GLN A 104       3.893  76.757 -41.838  1.00 25.32           O
ATOM   1537  NE2 GLN A 104       2.202  77.079 -40.501  1.00 27.75           N
ATOM   1538 1HE2 GLN A 104       1.932  77.893 -41.016  1.00 27.75           H
ATOM   1539 2HE2 GLN A 104       1.668  76.790 -39.706  1.00 27.75           H
ATOM   1540  N   TYR A 105       4.915  71.006 -40.446  1.00  8.86           N
ATOM   1541  H   TYR A 105       4.774  70.639 -39.527  1.00  8.86           H
ATOM   1542  CA  TYR A 105       4.147  70.306 -41.504  1.00 23.78           C
ATOM   1543  HA  TYR A 105       3.803  69.589 -40.897  1.00 23.78           H
ATOM   1544  C   TYR A 105       4.799  69.433 -42.616  1.00 22.03           C
ATOM   1545  O   TYR A 105       5.688  69.844 -43.349  1.00 20.68           O
ATOM   1546  CB  TYR A 105       3.100  71.257 -42.109  1.00 21.89           C
ATOM   1547 1HB  TYR A 105       3.502  72.171 -42.171  1.00 21.89           H
ATOM   1548 2HB  TYR A 105       2.870  70.931 -43.026  1.00 21.89           H
ATOM   1549  CG  TYR A 105       1.808  71.366 -41.312  1.00 21.91           C
ATOM   1550  CD1 TYR A 105       0.845  70.352 -41.401  1.00 21.82           C
ATOM   1551  HD1 TYR A 105       1.010  69.557 -41.985  1.00 21.82           H
ATOM   1552  CD2 TYR A 105       1.563  72.487 -40.499  1.00 22.71           C
ATOM   1553  HD2 TYR A 105       2.243  73.218 -40.442  1.00 22.71           H
ATOM   1554  CE1 TYR A 105      -0.357  70.449 -40.669  1.00 22.80           C
ATOM   1555  HE1 TYR A 105      -1.040  69.722 -40.733  1.00 22.80           H
ATOM   1556  CE2 TYR A 105       0.367  72.585 -39.765  1.00 25.24           C
ATOM   1557  HE2 TYR A 105       0.202  73.381 -39.182  1.00 25.24           H
ATOM   1558  CZ  TYR A 105      -0.596  71.565 -39.850  1.00 26.74           C
ATOM   1559  OH  TYR A 105      -1.755  71.649 -39.143  1.00 27.40           O
ATOM   1560  HH  TYR A 105      -2.497  71.669 -39.747  1.00 27.40           H
ATOM   1561  N   HIS A 106       4.100  68.313 -42.823  1.00 10.99           N
ATOM   1562  H   HIS A 106       3.694  67.943 -41.987  1.00 10.99           H
ATOM   1563  CA  HIS A 106       3.798  67.504 -44.022  1.00 29.66           C
ATOM   1564  HA  HIS A 106       3.041  66.996 -43.611  1.00 29.66           H
ATOM   1565  C   HIS A 106       4.736  66.347 -44.455  1.00 27.94           C
ATOM   1566  O   HIS A 106       5.773  66.535 -45.064  1.00 26.55           O
ATOM   1567  CB  HIS A 106       3.324  68.366 -45.204  1.00 27.23           C
ATOM   1568 1HB  HIS A 106       3.939  69.149 -45.302  1.00 27.23           H
ATOM   1569 2HB  HIS A 106       3.350  67.815 -46.038  1.00 27.23           H
ATOM   1570  CG  HIS A 106       1.911  68.889 -45.022  1.00 27.23           C
ATOM   1571  ND1 HIS A 106       0.788  68.125 -44.810  1.00 25.95           N
ATOM   1572  HD1 HIS A 106       0.761  67.126 -44.763  1.00 25.95           H
ATOM   1573  CD2 HIS A 106       1.499  70.194 -45.035  1.00 26.81           C
ATOM   1574  HD2 HIS A 106       2.082  70.993 -45.180  1.00 26.81           H
ATOM   1575  CE1 HIS A 106      -0.263  68.943 -44.677  1.00 25.82           C
ATOM   1576  HE1 HIS A 106      -1.201  68.644 -44.503  1.00 25.82           H
ATOM   1577  NE2 HIS A 106       0.119  70.212 -44.809  1.00 27.18           N
ATOM   1578  N   THR A 107       4.254  65.129 -44.155  1.00 12.04           N
ATOM   1579  H   THR A 107       4.121  64.987 -43.174  1.00 12.04           H
ATOM   1580  CA  THR A 107       3.873  63.935 -44.984  1.00 27.72           C
ATOM   1581  HA  THR A 107       4.290  63.246 -44.391  1.00 27.72           H
ATOM   1582  C   THR A 107       4.546  63.624 -46.364  1.00 27.16           C
ATOM   1583  O   THR A 107       5.140  64.492 -46.971  1.00 25.43           O
ATOM   1584  CB  THR A 107       2.333  63.855 -45.124  1.00 25.01           C
ATOM   1585  HB  THR A 107       2.139  63.417 -46.002  1.00 25.01           H
ATOM   1586  OG1 THR A 107       1.714  65.115 -45.188  1.00 23.88           O
ATOM   1587  HG1 THR A 107       2.383  65.799 -45.203  1.00 23.88           H
ATOM   1588  CG2 THR A 107       1.691  63.144 -43.938  1.00 25.27           C
ATOM   1589 1HG2 THR A 107       0.697  63.100 -44.042  1.00 25.27           H
ATOM   1590 2HG2 THR A 107       1.890  63.623 -43.083  1.00 25.27           H
ATOM   1591 3HG2 THR A 107       2.033  62.208 -43.853  1.00 25.27           H
ATOM   1592  N   PRO A 108       4.395  62.361 -46.828  1.00 10.22           N
ATOM   1593  CA  PRO A 108       5.370  61.477 -47.487  1.00 28.89           C
ATOM   1594  HA  PRO A 108       6.318  61.777 -47.378  1.00 28.89           H
ATOM   1595  C   PRO A 108       5.185  61.441 -49.041  1.00 28.75           C
ATOM   1596  O   PRO A 108       4.484  62.322 -49.530  1.00 27.39           O
ATOM   1597  CB  PRO A 108       5.049  60.161 -46.763  1.00 25.67           C
ATOM   1598 1HB  PRO A 108       5.383  59.374 -47.282  1.00 25.67           H
ATOM   1599 2HB  PRO A 108       5.447  60.149 -45.845  1.00 25.67           H
ATOM   1600  CG  PRO A 108       3.528  60.156 -46.693  1.00 27.21           C
ATOM   1601 1HG  PRO A 108       3.135  59.666 -47.471  1.00 27.21           H
ATOM   1602 2HG  PRO A 108       3.210  59.740 -45.841  1.00 27.21           H
ATOM   1603  CD  PRO A 108       3.167  61.628 -46.743  1.00 31.96           C
ATOM   1604 1HD  PRO A 108       2.609  61.835 -47.547  1.00 31.96           H
ATOM   1605 2HD  PRO A 108       2.679  61.908 -45.916  1.00 31.96           H
ATOM   1606  N   PRO A 109       5.725  60.543 -49.900  1.00 10.28           N
ATOM   1607  CA  PRO A 109       5.582  59.069 -49.919  1.00 27.73           C
ATOM   1608  HA  PRO A 109       5.649  58.754 -48.972  1.00 27.73           H
ATOM   1609  C   PRO A 109       6.679  58.226 -50.665  1.00 27.60           C
ATOM   1610  O   PRO A 109       7.605  58.730 -51.292  1.00 26.44           O
ATOM   1611  CB  PRO A 109       4.238  58.925 -50.656  1.00 25.04           C
ATOM   1612 1HB  PRO A 109       4.143  58.013 -51.056  1.00 25.04           H
ATOM   1613 2HB  PRO A 109       3.470  59.101 -50.040  1.00 25.04           H
ATOM   1614  CG  PRO A 109       4.319  59.996 -51.749  1.00 26.54           C
ATOM   1615 1HG  PRO A 109       4.494  59.581 -52.642  1.00 26.54           H
ATOM   1616 2HG  PRO A 109       3.474  60.529 -51.789  1.00 26.54           H
ATOM   1617  CD  PRO A 109       5.491  60.875 -51.323  1.00 31.16           C
ATOM   1618 1HD  PRO A 109       6.309  60.670 -51.861  1.00 31.16           H
ATOM   1619 2HD  PRO A 109       5.266  61.845 -51.415  1.00 31.16           H
ATOM   1620  N   VAL A 110       6.453  56.919 -50.616  1.00  8.96           N
ATOM   1621  H   VAL A 110       5.842  56.664 -49.866  1.00  8.96           H
ATOM   1622  CA  VAL A 110       6.899  55.735 -51.422  1.00 26.93           C
ATOM   1623  HA  VAL A 110       7.880  55.562 -51.332  1.00 26.93           H
ATOM   1624  C   VAL A 110       6.661  55.971 -52.952  1.00 25.79           C
ATOM   1625  O   VAL A 110       5.905  56.899 -53.222  1.00 24.95           O
ATOM   1626  CB  VAL A 110       5.997  54.594 -50.844  1.00 25.15           C
ATOM   1627  HB  VAL A 110       5.114  54.870 -51.224  1.00 25.15           H
ATOM   1628  CG1 VAL A 110       6.229  53.157 -51.280  1.00 23.50           C
ATOM   1629 1HG1 VAL A 110       5.583  52.538 -50.833  1.00 23.50           H
ATOM   1630 2HG1 VAL A 110       7.154  52.857 -51.047  1.00 23.50           H
ATOM   1631 3HG1 VAL A 110       6.114  53.059 -52.269  1.00 23.50           H
ATOM   1632  CG2 VAL A 110       6.081  54.509 -49.305  1.00 26.68           C
ATOM   1633 1HG2 VAL A 110       5.499  53.775 -48.954  1.00 26.68           H
ATOM   1634 2HG2 VAL A 110       5.785  55.365 -48.882  1.00 26.68           H
ATOM   1635 3HG2 VAL A 110       7.018  54.327 -49.007  1.00 26.68           H
ATOM   1636  N   PRO A 111       7.157  55.254 -53.994  1.00 10.10           N
ATOM   1637  CA  PRO A 111       7.530  53.816 -54.155  1.00 27.30           C
ATOM   1638  HA  PRO A 111       7.956  53.521 -53.300  1.00 27.30           H
ATOM   1639  C   PRO A 111       8.597  53.429 -55.250  1.00 27.26           C
ATOM   1640  O   PRO A 111       9.126  54.271 -55.967  1.00 26.43           O
ATOM   1641  CB  PRO A 111       6.159  53.233 -54.580  1.00 24.56           C
ATOM   1642 1HB  PRO A 111       6.278  52.399 -55.119  1.00 24.56           H
ATOM   1643 2HB  PRO A 111       5.592  53.036 -53.780  1.00 24.56           H
ATOM   1644  CG  PRO A 111       5.523  54.340 -55.432  1.00 26.01           C
ATOM   1645 1HG  PRO A 111       5.450  54.060 -56.389  1.00 26.01           H
ATOM   1646 2HG  PRO A 111       4.617  54.584 -55.086  1.00 26.01           H
ATOM   1647  CD  PRO A 111       6.490  55.506 -55.283  1.00 30.55           C
ATOM   1648 1HD  PRO A 111       7.162  55.519 -56.023  1.00 30.55           H
ATOM   1649 2HD  PRO A 111       6.006  56.380 -55.256  1.00 30.55           H
ATOM   1650  N   GLN A 112       8.734  52.108 -55.444  1.00 14.76           N
ATOM   1651  H   GLN A 112       8.752  51.567 -54.603  1.00 14.76           H
ATOM   1652  CA  GLN A 112       8.864  51.307 -56.693  1.00 32.48           C
ATOM   1653  HA  GLN A 112       8.494  50.483 -56.264  1.00 32.48           H
ATOM   1654  C   GLN A 112      10.229  50.761 -57.205  1.00 30.62           C
ATOM   1655  O   GLN A 112      11.161  51.465 -57.535  1.00 30.53           O
ATOM   1656  CB  GLN A 112       7.985  51.846 -57.843  1.00 31.39           C
ATOM   1657 1HB  GLN A 112       7.890  52.836 -57.743  1.00 31.39           H
ATOM   1658 2HB  GLN A 112       8.429  51.640 -58.715  1.00 31.39           H
ATOM   1659  CG  GLN A 112       6.583  51.210 -57.837  1.00 32.25           C
ATOM   1660 1HG  GLN A 112       6.678  50.233 -58.029  1.00 32.25           H
ATOM   1661 2HG  GLN A 112       6.183  51.334 -56.929  1.00 32.25           H
ATOM   1662  CD  GLN A 112       5.618  51.798 -58.860  1.00 29.55           C
ATOM   1663  OE1 GLN A 112       5.987  52.377 -59.862  1.00 29.71           O
ATOM   1664  NE2 GLN A 112       4.328  51.652 -58.655  1.00 31.20           N
ATOM   1665 1HE2 GLN A 112       3.672  52.014 -59.317  1.00 31.20           H
ATOM   1666 2HE2 GLN A 112       4.002  51.179 -57.837  1.00 31.20           H
ATOM   1667  N   VAL A 113      10.186  49.428 -57.333  1.00  8.85           N
ATOM   1668  H   VAL A 113       9.507  49.031 -56.715  1.00  8.85           H
ATOM   1669  CA  VAL A 113      10.867  48.359 -58.141  1.00 28.63           C
ATOM   1670  HA  VAL A 113      11.817  48.279 -57.839  1.00 28.63           H
ATOM   1671  C   VAL A 113      10.915  48.700 -59.668  1.00 26.85           C
ATOM   1672  O   VAL A 113      10.292  49.707 -60.015  1.00 25.94           O
ATOM   1673  CB  VAL A 113      10.020  47.074 -57.892  1.00 26.21           C
ATOM   1674  HB  VAL A 113       9.518  47.028 -58.756  1.00 26.21           H
ATOM   1675  CG1 VAL A 113      10.855  45.822 -57.628  1.00 24.84           C
ATOM   1676 1HG1 VAL A 113      10.269  45.026 -57.475  1.00 24.84           H
ATOM   1677 2HG1 VAL A 113      11.432  45.940 -56.819  1.00 24.84           H
ATOM   1678 3HG1 VAL A 113      11.452  45.619 -58.404  1.00 24.84           H
ATOM   1679  CG2 VAL A 113       9.039  47.105 -56.700  1.00 28.37           C
ATOM   1680 1HG2 VAL A 113       8.543  46.240 -56.621  1.00 28.37           H
ATOM   1681 2HG2 VAL A 113       8.366  47.836 -56.809  1.00 28.37           H
ATOM   1682 3HG2 VAL A 113       9.525  47.260 -55.840  1.00 28.37           H
ATOM   1683  N   PRO A 114      11.459  47.922 -60.644  1.00 11.65           N
ATOM   1684  CA  PRO A 114      11.972  46.522 -60.673  1.00 30.18           C
ATOM   1685  HA  PRO A 114      12.370  46.358 -59.770  1.00 30.18           H
ATOM   1686  C   PRO A 114      13.126  46.134 -61.680  1.00 29.90           C
ATOM   1687  O   PRO A 114      13.537  46.912 -62.535  1.00 28.21           O
ATOM   1688  CB  PRO A 114      10.701  45.769 -61.125  1.00 26.19           C
ATOM   1689 1HB  PRO A 114      10.939  44.919 -61.596  1.00 26.19           H
ATOM   1690 2HB  PRO A 114      10.112  45.564 -60.344  1.00 26.19           H
ATOM   1691  CG  PRO A 114      10.005  46.742 -62.085  1.00 28.04           C
ATOM   1692 1HG  PRO A 114      10.035  46.401 -63.025  1.00 28.04           H
ATOM   1693 2HG  PRO A 114       9.054  46.893 -61.815  1.00 28.04           H
ATOM   1694  CD  PRO A 114      10.817  48.025 -61.948  1.00 33.11           C
ATOM   1695 1HD  PRO A 114      11.512  48.095 -62.663  1.00 33.11           H
ATOM   1696 2HD  PRO A 114      10.229  48.834 -61.973  1.00 33.11           H
ATOM   1697  N   HIS A 115      13.472  44.837 -61.625  1.00 12.97           N
ATOM   1698  H   HIS A 115      13.518  44.477 -60.693  1.00 12.97           H
ATOM   1699  CA  HIS A 115      13.803  43.821 -62.671  1.00 29.73           C
ATOM   1700  HA  HIS A 115      14.076  43.140 -61.991  1.00 29.73           H
ATOM   1701  C   HIS A 115      15.062  43.823 -63.577  1.00 27.85           C
ATOM   1702  O   HIS A 115      15.391  44.786 -64.254  1.00 26.36           O
ATOM   1703  CB  HIS A 115      12.573  43.557 -63.564  1.00 27.28           C
ATOM   1704 1HB  HIS A 115      12.117  44.427 -63.751  1.00 27.28           H
ATOM   1705 2HB  HIS A 115      12.880  43.150 -64.424  1.00 27.28           H
ATOM   1706  CG  HIS A 115      11.557  42.627 -62.952  1.00 26.97           C
ATOM   1707  ND1 HIS A 115      11.809  41.393 -62.402  1.00 26.17           N
ATOM   1708  HD1 HIS A 115      12.706  40.957 -62.327  1.00 26.17           H
ATOM   1709  CD2 HIS A 115      10.207  42.828 -62.877  1.00 28.14           C
ATOM   1710  HD2 HIS A 115       9.711  43.631 -63.208  1.00 28.14           H
ATOM   1711  CE1 HIS A 115      10.647  40.875 -61.984  1.00 27.29           C
ATOM   1712  HE1 HIS A 115      10.545  39.988 -61.533  1.00 27.29           H
ATOM   1713  NE2 HIS A 115       9.644  41.713 -62.256  1.00 29.05           N
ATOM   1714  N   GLY A 116      15.554  42.594 -63.728  1.00 14.84           N
ATOM   1715  H   GLY A 116      15.617  42.058 -62.886  1.00 14.84           H
ATOM   1716  CA  GLY A 116      16.023  41.898 -64.952  1.00 34.12           C
ATOM   1717 1HA  GLY A 116      15.545  41.021 -64.995  1.00 34.12           H
ATOM   1718 2HA  GLY A 116      15.756  42.462 -65.733  1.00 34.12           H
ATOM   1719  C   GLY A 116      17.543  41.644 -65.014  1.00 33.04           C
ATOM   1720  O   GLY A 116      18.306  42.513 -64.628  1.00 30.65           O
ATOM   1721  N   GLY A 117      18.103  40.541 -65.460  1.00 14.03           N
ATOM   1722  H   GLY A 117      19.098  40.569 -65.368  1.00 14.03           H
ATOM   1723  CA  GLY A 117      17.649  39.281 -66.057  1.00 32.74           C
ATOM   1724 1HA  GLY A 117      17.328  38.683 -65.322  1.00 32.74           H
ATOM   1725 2HA  GLY A 117      16.891  39.483 -66.678  1.00 32.74           H
ATOM   1726  C   GLY A 117      18.827  38.621 -66.826  1.00 31.72           C
ATOM   1727  O   GLY A 117      19.772  39.313 -67.183  1.00 29.75           O
ATOM   1728  N   SER A 118      18.686  37.318 -67.115  1.00 11.34           N
ATOM   1729  H   SER A 118      17.974  36.844 -66.598  1.00 11.34           H
ATOM   1730  CA  SER A 118      19.431  36.467 -68.092  1.00 31.59           C
ATOM   1731  HA  SER A 118      18.935  35.604 -67.995  1.00 31.59           H
ATOM   1732  C   SER A 118      20.892  36.059 -67.764  1.00 30.42           C
ATOM   1733  O   SER A 118      21.619  36.825 -67.158  1.00 28.90           O
ATOM   1734  CB  SER A 118      19.303  37.046 -69.512  1.00 28.78           C
ATOM   1735 1HB  SER A 118      19.429  36.331 -70.200  1.00 28.78           H
ATOM   1736 2HB  SER A 118      18.410  37.478 -69.640  1.00 28.78           H
ATOM   1737  OG  SER A 118      20.274  38.030 -69.762  1.00 28.51           O
ATOM   1738  HG  SER A 118      21.137  37.620 -69.819  1.00 28.51           H
ATOM   1739  N   GLY A 119      21.427  34.891 -68.138  1.00 10.47           N
ATOM   1740  H   GLY A 119      22.378  34.776 -67.850  1.00 10.47           H
ATOM   1741  CA  GLY A 119      20.897  33.742 -68.888  1.00 28.95           C
ATOM   1742 1HA  GLY A 119      20.294  33.227 -68.279  1.00 28.95           H
ATOM   1743 2HA  GLY A 119      20.369  34.094 -69.661  1.00 28.95           H
ATOM   1744  C   GLY A 119      22.043  32.834 -69.396  1.00 27.71           C
ATOM   1745  O   GLY A 119      23.158  33.311 -69.566  1.00 25.91           O
ATOM   1746  N   GLY A 120      21.709  31.575 -69.677  1.00  9.86           N
ATOM   1747  H   GLY A 120      20.892  31.229 -69.216  1.00  9.86           H
ATOM   1748  CA  GLY A 120      22.388  30.623 -70.581  1.00 27.56           C
ATOM   1749 1HA  GLY A 120      21.676  30.020 -70.941  1.00 27.56           H
ATOM   1750 2HA  GLY A 120      22.773  31.167 -71.326  1.00 27.56           H
ATOM   1751  C   GLY A 120      23.513  29.751 -69.977  1.00 26.67           C
ATOM   1752  O   GLY A 120      24.315  30.244 -69.209  1.00 25.25           O
ATOM   1753  N   GLY A 121      23.684  28.466 -70.266  1.00  9.34           N
ATOM   1754  H   GLY A 121      24.463  28.050 -69.796  1.00  9.34           H
ATOM   1755  CA  GLY A 121      22.958  27.535 -71.137  1.00 28.00           C
ATOM   1756 1HA  GLY A 121      22.083  27.324 -70.701  1.00 28.00           H
ATOM   1757 2HA  GLY A 121      22.793  27.995 -72.010  1.00 28.00           H
ATOM   1758  C   GLY A 121      23.779  26.234 -71.359  1.00 27.11           C
ATOM   1759  O   GLY A 121      24.978  26.223 -71.106  1.00 25.85           O
ATOM   1760  N   GLN A 122      23.094  25.210 -71.903  1.00  7.29           N
ATOM   1761  H   GLN A 122      22.102  25.271 -71.795  1.00  7.29           H
ATOM   1762  CA  GLN A 122      23.561  24.006 -72.636  1.00 22.80           C
ATOM   1763  HA  GLN A 122      22.684  23.641 -72.948  1.00 22.80           H
ATOM   1764  C   GLN A 122      24.119  22.802 -71.834  1.00 21.89           C
ATOM   1765  O   GLN A 122      25.062  22.941 -71.076  1.00 22.10           O
ATOM   1766  CB  GLN A 122      24.454  24.416 -73.821  1.00 22.26           C
ATOM   1767 1HB  GLN A 122      25.155  25.052 -73.499  1.00 22.26           H
ATOM   1768 2HB  GLN A 122      24.892  23.600 -74.199  1.00 22.26           H
ATOM   1769  CG  GLN A 122      23.625  25.097 -74.922  1.00 22.56           C
ATOM   1770 1HG  GLN A 122      22.852  24.506 -75.150  1.00 22.56           H
ATOM   1771 2HG  GLN A 122      23.285  25.970 -74.571  1.00 22.56           H
ATOM   1772  CD  GLN A 122      24.409  25.370 -76.200  1.00 21.77           C
ATOM   1773  OE1 GLN A 122      25.616  25.260 -76.278  1.00 22.38           O
ATOM   1774  NE2 GLN A 122      23.734  25.747 -77.268  1.00 26.17           N
ATOM   1775 1HE2 GLN A 122      24.216  25.937 -78.123  1.00 26.17           H
ATOM   1776 2HE2 GLN A 122      22.740  25.843 -77.223  1.00 26.17           H
ATOM   1777  N   MET A 123      23.404  21.665 -71.873  1.00 11.56           N
ATOM   1778  H   MET A 123      22.732  21.600 -71.135  1.00 11.56           H
ATOM   1779  CA  MET A 123      23.393  20.478 -72.777  1.00 23.61           C
ATOM   1780  HA  MET A 123      22.454  20.155 -72.662  1.00 23.61           H
ATOM   1781  C   MET A 123      24.431  19.415 -72.334  1.00 22.63           C
ATOM   1782  O   MET A 123      25.558  19.775 -72.051  1.00 22.88           O
ATOM   1783  CB  MET A 123      23.593  20.783 -74.277  1.00 23.63           C
ATOM   1784 1HB  MET A 123      24.278  21.507 -74.362  1.00 23.63           H
ATOM   1785 2HB  MET A 123      23.927  19.953 -74.724  1.00 23.63           H
ATOM   1786  CG  MET A 123      22.321  21.241 -75.008  1.00 24.07           C
ATOM   1787 1HG  MET A 123      21.573  20.979 -74.399  1.00 24.07           H
ATOM   1788 2HG  MET A 123      22.393  22.238 -75.038  1.00 24.07           H
ATOM   1789  SD  MET A 123      22.123  20.531 -76.660  1.00 22.71           S
ATOM   1790  CE  MET A 123      23.165  21.625 -77.635  1.00 22.03           C
ATOM   1791 1HE  MET A 123      23.162  21.358 -78.599  1.00 22.03           H
ATOM   1792 2HE  MET A 123      24.111  21.601 -77.312  1.00 22.03           H
ATOM   1793 3HE  MET A 123      22.845  22.571 -77.577  1.00 22.03           H
ATOM   1794  N   GLY A 124      24.195  18.117 -72.292  1.00  9.80           N
ATOM   1795  H   GLY A 124      24.970  17.600 -71.929  1.00  9.80           H
ATOM   1796  CA  GLY A 124      23.068  17.255 -72.651  1.00 26.90           C
ATOM   1797 1HA  GLY A 124      22.325  17.430 -72.005  1.00 26.90           H
ATOM   1798 2HA  GLY A 124      22.772  17.500 -73.574  1.00 26.90           H
ATOM   1799  C   GLY A 124      23.501  15.763 -72.594  1.00 25.47           C
ATOM   1800  O   GLY A 124      24.687  15.473 -72.493  1.00 24.45           O
ATOM   1801  N   VAL A 125      22.519  14.879 -72.737  1.00  5.37           N
ATOM   1802  H   VAL A 125      21.635  15.168 -72.370  1.00  5.37           H
ATOM   1803  CA  VAL A 125      22.529  13.529 -73.356  1.00 23.89           C
ATOM   1804  HA  VAL A 125      21.554  13.491 -73.575  1.00 23.89           H
ATOM   1805  C   VAL A 125      22.682  12.272 -72.452  1.00 22.20           C
ATOM   1806  O   VAL A 125      23.671  12.043 -71.785  1.00 21.70           O
ATOM   1807  CB  VAL A 125      23.362  13.474 -74.660  1.00 22.30           C
ATOM   1808  HB  VAL A 125      24.314  13.530 -74.360  1.00 22.30           H
ATOM   1809  CG1 VAL A 125      23.098  12.192 -75.453  1.00 21.53           C
ATOM   1810 1HG1 VAL A 125      23.642  12.171 -76.292  1.00 21.53           H
ATOM   1811 2HG1 VAL A 125      22.134  12.122 -75.710  1.00 21.53           H
ATOM   1812 3HG1 VAL A 125      23.332  11.383 -74.914  1.00 21.53           H
ATOM   1813  CG2 VAL A 125      23.009  14.616 -75.627  1.00 25.35           C
ATOM   1814 1HG2 VAL A 125      23.558  14.562 -76.461  1.00 25.35           H
ATOM   1815 2HG2 VAL A 125      23.178  15.507 -75.206  1.00 25.35           H
ATOM   1816 3HG2 VAL A 125      22.045  14.578 -75.890  1.00 25.35           H
ATOM   1817  N   TYR A 126      21.614  11.478 -72.529  1.00  6.46           N
ATOM   1818  H   TYR A 126      20.852  11.954 -72.968  1.00  6.46           H
ATOM   1819  CA  TYR A 126      21.223  10.095 -72.155  1.00 22.10           C
ATOM   1820  HA  TYR A 126      21.305  10.000 -71.163  1.00 22.10           H
ATOM   1821  C   TYR A 126      22.114   8.967 -72.766  1.00 20.46           C
ATOM   1822  O   TYR A 126      23.010   9.302 -73.537  1.00 19.73           O
ATOM   1823  CB  TYR A 126      19.810   9.992 -72.756  1.00 20.86           C
ATOM   1824 1HB  TYR A 126      19.780  10.577 -73.567  1.00 20.86           H
ATOM   1825 2HB  TYR A 126      19.662   9.040 -73.025  1.00 20.86           H
ATOM   1826  CG  TYR A 126      18.642  10.394 -71.871  1.00 21.09           C
ATOM   1827  CD1 TYR A 126      18.020   9.420 -71.067  1.00 21.37           C
ATOM   1828  HD1 TYR A 126      18.381   8.488 -71.047  1.00 21.37           H
ATOM   1829  CD2 TYR A 126      18.129  11.702 -71.906  1.00 23.47           C
ATOM   1830  HD2 TYR A 126      18.563  12.394 -72.483  1.00 23.47           H
ATOM   1831  CE1 TYR A 126      16.895   9.751 -70.293  1.00 23.88           C
ATOM   1832  HE1 TYR A 126      16.459   9.056 -69.721  1.00 23.88           H
ATOM   1833  CE2 TYR A 126      17.003  12.039 -71.127  1.00 25.70           C
ATOM   1834  HE2 TYR A 126      16.645  12.972 -71.144  1.00 25.70           H
ATOM   1835  CZ  TYR A 126      16.382  11.061 -70.324  1.00 27.01           C
ATOM   1836  OH  TYR A 126      15.298  11.377 -69.571  1.00 27.20           O
ATOM   1837  HH  TYR A 126      14.528  11.451 -70.135  1.00 27.20           H
ATOM   1838  N   PRO A 127      21.801   7.640 -72.652  1.00  7.08           N
ATOM   1839  CA  PRO A 127      20.812   6.821 -71.889  1.00 23.28           C
ATOM   1840  HA  PRO A 127      20.530   7.365 -71.099  1.00 23.28           H
ATOM   1841  C   PRO A 127      21.325   5.457 -71.310  1.00 22.73           C
ATOM   1842  O   PRO A 127      22.387   4.975 -71.682  1.00 21.53           O
ATOM   1843  CB  PRO A 127      19.764   6.490 -72.976  1.00 20.97           C
ATOM   1844 1HB  PRO A 127      19.318   5.615 -72.788  1.00 20.97           H
ATOM   1845 2HB  PRO A 127      19.073   7.210 -73.037  1.00 20.97           H
ATOM   1846  CG  PRO A 127      20.577   6.412 -74.271  1.00 22.70           C
ATOM   1847 1HG  PRO A 127      20.600   5.474 -74.616  1.00 22.70           H
ATOM   1848 2HG  PRO A 127      20.187   7.014 -74.968  1.00 22.70           H
ATOM   1849  CD  PRO A 127      21.980   6.875 -73.890  1.00 27.27           C
ATOM   1850 1HD  PRO A 127      22.587   6.098 -73.724  1.00 27.27           H
ATOM   1851 2HD  PRO A 127      22.374   7.461 -74.598  1.00 27.27           H
ATOM   1852  N   GLY A 128      20.464   4.773 -70.518  1.00  9.85           N
ATOM   1853  H   GLY A 128      20.223   5.149 -69.623  1.00  9.85           H
ATOM   1854  CA  GLY A 128      19.874   3.491 -70.940  1.00 28.93           C
ATOM   1855 1HA  GLY A 128      18.891   3.655 -71.025  1.00 28.93           H
ATOM   1856 2HA  GLY A 128      20.259   3.294 -71.842  1.00 28.93           H
ATOM   1857  C   GLY A 128      20.088   2.253 -70.034  1.00 27.77           C
ATOM   1858  O   GLY A 128      21.211   1.796 -69.903  1.00 26.14           O
ATOM   1859  N   MET A 129      18.949   1.680 -69.585  1.00 12.20           N
ATOM   1860  H   MET A 129      18.253   2.320 -69.259  1.00 12.20           H
ATOM   1861  CA  MET A 129      18.572   0.243 -69.502  1.00 24.75           C
ATOM   1862  HA  MET A 129      17.710   0.297 -68.998  1.00 24.75           H
ATOM   1863  C   MET A 129      19.415  -0.728 -68.625  1.00 24.31           C
ATOM   1864  O   MET A 129      20.621  -0.599 -68.554  1.00 24.30           O
ATOM   1865  CB  MET A 129      18.444  -0.291 -70.935  1.00 24.09           C
ATOM   1866 1HB  MET A 129      19.262  -0.030 -71.447  1.00 24.09           H
ATOM   1867 2HB  MET A 129      18.378  -1.288 -70.899  1.00 24.09           H
ATOM   1868  CG  MET A 129      17.204   0.263 -71.665  1.00 24.36           C
ATOM   1869 1HG  MET A 129      16.466   0.226 -70.992  1.00 24.36           H
ATOM   1870 2HG  MET A 129      17.424   1.217 -71.867  1.00 24.36           H
ATOM   1871  SD  MET A 129      16.805  -0.671 -73.160  1.00 23.35           S
ATOM   1872  CE  MET A 129      15.235   0.106 -73.606  1.00 22.28           C
ATOM   1873 1HE  MET A 129      14.857  -0.301 -74.438  1.00 22.28           H
ATOM   1874 2HE  MET A 129      15.353   1.085 -73.769  1.00 22.28           H
ATOM   1875 3HE  MET A 129      14.560  -0.005 -72.876  1.00 22.28           H
ATOM   1876  N   GLN A 130      18.915  -1.794 -68.001  1.00  9.20           N
ATOM   1877  H   GLN A 130      19.642  -2.295 -67.531  1.00  9.20           H
ATOM   1878  CA  GLN A 130      17.615  -2.461 -67.792  1.00 24.61           C
ATOM   1879  HA  GLN A 130      16.992  -1.772 -67.421  1.00 24.61           H
ATOM   1880  C   GLN A 130      17.875  -3.675 -66.860  1.00 23.14           C
ATOM   1881  O   GLN A 130      18.956  -4.248 -66.947  1.00 23.22           O
ATOM   1882  CB  GLN A 130      17.075  -3.041 -69.122  1.00 24.03           C
ATOM   1883 1HB  GLN A 130      17.733  -2.830 -69.845  1.00 24.03           H
ATOM   1884 2HB  GLN A 130      16.996  -4.033 -69.021  1.00 24.03           H
ATOM   1885  CG  GLN A 130      15.700  -2.496 -69.556  1.00 25.19           C
ATOM   1886 1HG  GLN A 130      15.018  -2.761 -68.874  1.00 25.19           H
ATOM   1887 2HG  GLN A 130      15.750  -1.499 -69.607  1.00 25.19           H
ATOM   1888  CD  GLN A 130      15.255  -3.028 -70.917  1.00 25.05           C
ATOM   1889  OE1 GLN A 130      15.888  -3.866 -71.543  1.00 27.04           O
ATOM   1890  NE2 GLN A 130      14.145  -2.568 -71.445  1.00 30.17           N
ATOM   1891 1HE2 GLN A 130      13.838  -2.904 -72.336  1.00 30.17           H
ATOM   1892 2HE2 GLN A 130      13.606  -1.882 -70.957  1.00 30.17           H
ATOM   1893  N   ASN A 131      16.842  -4.095 -66.098  1.00  7.75           N
ATOM   1894  H   ASN A 131      16.252  -3.374 -65.734  1.00  7.75           H
ATOM   1895  CA  ASN A 131      16.464  -5.482 -65.727  1.00 25.53           C
ATOM   1896  HA  ASN A 131      15.779  -5.323 -65.016  1.00 25.53           H
ATOM   1897  C   ASN A 131      17.473  -6.397 -64.966  1.00 24.53           C
ATOM   1898  O   ASN A 131      18.667  -6.318 -65.162  1.00 23.32           O
ATOM   1899  CB  ASN A 131      15.942  -6.155 -67.016  1.00 23.50           C
ATOM   1900 1HB  ASN A 131      16.606  -6.007 -67.749  1.00 23.50           H
ATOM   1901 2HB  ASN A 131      15.841  -7.136 -66.850  1.00 23.50           H
ATOM   1902  CG  ASN A 131      14.601  -5.616 -67.480  1.00 21.02           C
ATOM   1903  OD1 ASN A 131      14.023  -4.699 -66.914  1.00 20.75           O
ATOM   1904  ND2 ASN A 131      14.051  -6.168 -68.529  1.00 23.21           N
ATOM   1905 1HD2 ASN A 131      13.167  -5.840 -68.861  1.00 23.21           H
ATOM   1906 2HD2 ASN A 131      14.515  -6.919 -69.000  1.00 23.21           H
ATOM   1907  N   GLU A 132      17.103  -7.380 -64.170  1.00 10.58           N
ATOM   1908  H   GLU A 132      17.890  -7.939 -63.908  1.00 10.58           H
ATOM   1909  CA  GLU A 132      15.869  -7.895 -63.554  1.00 26.60           C
ATOM   1910  HA  GLU A 132      15.452  -7.117 -63.084  1.00 26.60           H
ATOM   1911  C   GLU A 132      16.267  -9.075 -62.621  1.00 24.44           C
ATOM   1912  O   GLU A 132      17.229  -9.782 -62.915  1.00 24.30           O
ATOM   1913  CB  GLU A 132      14.897  -8.462 -64.615  1.00 25.70           C
ATOM   1914 1HB  GLU A 132      15.318  -8.360 -65.516  1.00 25.70           H
ATOM   1915 2HB  GLU A 132      14.750  -9.432 -64.423  1.00 25.70           H
ATOM   1916  CG  GLU A 132      13.522  -7.753 -64.634  1.00 26.69           C
ATOM   1917 1HG  GLU A 132      13.130  -7.796 -63.715  1.00 26.69           H
ATOM   1918 2HG  GLU A 132      13.661  -6.797 -64.894  1.00 26.69           H
ATOM   1919  CD  GLU A 132      12.517  -8.375 -65.614  1.00 26.43           C
ATOM   1920  OE1 GLU A 132      11.372  -7.863 -65.663  1.00 25.25           O
ATOM   1921  OE2 GLU A 132      12.824  -9.402 -66.255  1.00 30.95           O
ATOM   1922  N   ARG A 133      15.450  -9.306 -61.589  1.00  6.44           N
ATOM   1923  H   ARG A 133      15.140  -8.493 -61.095  1.00  6.44           H
ATOM   1924  CA  ARG A 133      14.937 -10.602 -61.072  1.00 22.85           C
ATOM   1925  HA  ARG A 133      14.445 -10.224 -60.288  1.00 22.85           H
ATOM   1926  C   ARG A 133      15.814 -11.660 -60.366  1.00 21.54           C
ATOM   1927  O   ARG A 133      16.765 -12.191 -60.910  1.00 20.89           O
ATOM   1928  CB  ARG A 133      14.125 -11.284 -62.181  1.00 21.71           C
ATOM   1929 1HB  ARG A 133      14.605 -11.169 -63.051  1.00 21.71           H
ATOM   1930 2HB  ARG A 133      14.045 -12.258 -61.971  1.00 21.71           H
ATOM   1931  CG  ARG A 133      12.719 -10.689 -62.310  1.00 21.73           C
ATOM   1932 1HG  ARG A 133      12.221 -10.823 -61.453  1.00 21.73           H
ATOM   1933 2HG  ARG A 133      12.788  -9.711 -62.506  1.00 21.73           H
ATOM   1934  CD  ARG A 133      11.967 -11.383 -63.448  1.00 22.06           C
ATOM   1935 1HD  ARG A 133      12.508 -11.348 -64.288  1.00 22.06           H
ATOM   1936 2HD  ARG A 133      11.785 -12.336 -63.208  1.00 22.06           H
ATOM   1937  NE  ARG A 133      10.683 -10.718 -63.699  1.00 20.41           N
ATOM   1938  HE  ARG A 133      10.634  -9.744 -63.476  1.00 20.41           H
ATOM   1939  CZ  ARG A 133       9.585 -11.266 -64.187  1.00 21.82           C
ATOM   1940  NH1 ARG A 133       9.524 -12.533 -64.483  1.00 20.86           N
ATOM   1941 1HH1 ARG A 133      10.322 -13.118 -64.342  1.00 20.86           H
ATOM   1942 2HH1 ARG A 133       8.679 -12.920 -64.851  1.00 20.86           H
ATOM   1943  NH2 ARG A 133       8.538 -10.529 -64.387  1.00 20.98           N
ATOM   1944 1HH2 ARG A 133       8.565  -9.553 -64.172  1.00 20.98           H
ATOM   1945 2HH2 ARG A 133       7.703 -10.937 -64.756  1.00 20.98           H
ATOM   1946  N   HIS A 134      15.204 -12.092 -59.257  1.00  8.86           N
ATOM   1947  H   HIS A 134      14.781 -11.366 -58.716  1.00  8.86           H
ATOM   1948  CA  HIS A 134      15.039 -13.449 -58.681  1.00 25.97           C
ATOM   1949  HA  HIS A 134      14.647 -13.224 -57.789  1.00 25.97           H
ATOM   1950  C   HIS A 134      16.302 -14.263 -58.304  1.00 24.23           C
ATOM   1951  O   HIS A 134      17.289 -14.245 -59.012  1.00 23.33           O
ATOM   1952  CB  HIS A 134      14.096 -14.270 -59.584  1.00 23.94           C
ATOM   1953 1HB  HIS A 134      14.434 -14.223 -60.524  1.00 23.94           H
ATOM   1954 2HB  HIS A 134      14.105 -15.221 -59.274  1.00 23.94           H
ATOM   1955  CG  HIS A 134      12.657 -13.800 -59.587  1.00 23.78           C
ATOM   1956  ND1 HIS A 134      11.867 -13.599 -58.487  1.00 23.60           N
ATOM   1957  HD1 HIS A 134      12.146 -13.722 -57.535  1.00 23.60           H
ATOM   1958  CD2 HIS A 134      11.882 -13.538 -60.691  1.00 24.87           C
ATOM   1959  HD2 HIS A 134      12.172 -13.607 -61.646  1.00 24.87           H
ATOM   1960  CE1 HIS A 134      10.651 -13.208 -58.907  1.00 25.13           C
ATOM   1961  HE1 HIS A 134       9.884 -12.987 -58.305  1.00 25.13           H
ATOM   1962  NE2 HIS A 134      10.612 -13.157 -60.238  1.00 26.88           N
ATOM   1963  N   GLY A 135      16.334 -15.063 -57.256  1.00 13.15           N
ATOM   1964  H   GLY A 135      17.243 -15.450 -57.102  1.00 13.15           H
ATOM   1965  CA  GLY A 135      15.360 -15.521 -56.264  1.00 27.62           C
ATOM   1966 1HA  GLY A 135      15.160 -14.764 -55.642  1.00 27.62           H
ATOM   1967 2HA  GLY A 135      14.524 -15.790 -56.742  1.00 27.62           H
ATOM   1968  C   GLY A 135      15.954 -16.718 -55.490  1.00 26.46           C
ATOM   1969  O   GLY A 135      16.808 -17.420 -56.016  1.00 25.34           O
ATOM   1970  N   GLN A 136      15.473 -16.888 -54.262  1.00 11.25           N
ATOM   1971  H   GLN A 136      15.235 -16.047 -53.775  1.00 11.25           H
ATOM   1972  CA  GLN A 136      15.239 -18.140 -53.513  1.00 25.83           C
ATOM   1973  HA  GLN A 136      15.225 -17.738 -52.597  1.00 25.83           H
ATOM   1974  C   GLN A 136      16.327 -19.237 -53.327  1.00 24.44           C
ATOM   1975  O   GLN A 136      16.687 -19.954 -54.250  1.00 24.43           O
ATOM   1976  CB  GLN A 136      13.933 -18.765 -54.021  1.00 24.94           C
ATOM   1977 1HB  GLN A 136      13.906 -18.688 -55.018  1.00 24.94           H
ATOM   1978 2HB  GLN A 136      13.916 -19.730 -53.761  1.00 24.94           H
ATOM   1979  CG  GLN A 136      12.693 -18.069 -53.434  1.00 26.23           C
ATOM   1980 1HG  GLN A 136      12.768 -18.064 -52.437  1.00 26.23           H
ATOM   1981 2HG  GLN A 136      12.662 -17.128 -53.771  1.00 26.23           H
ATOM   1982  CD  GLN A 136      11.388 -18.761 -53.816  1.00 24.61           C
ATOM   1983  OE1 GLN A 136      11.327 -19.615 -54.684  1.00 26.56           O
ATOM   1984  NE2 GLN A 136      10.287 -18.415 -53.186  1.00 28.63           N
ATOM   1985 1HE2 GLN A 136       9.418 -18.851 -53.422  1.00 28.63           H
ATOM   1986 2HE2 GLN A 136      10.318 -17.716 -52.471  1.00 28.63           H
ATOM   1987  N   SER A 137      16.579 -19.475 -52.040  1.00 13.19           N
ATOM   1988  H   SER A 137      17.028 -18.736 -51.538  1.00 13.19           H
ATOM   1989  CA  SER A 137      16.277 -20.700 -51.258  1.00 28.98           C
ATOM   1990  HA  SER A 137      16.270 -20.256 -50.362  1.00 28.98           H
ATOM   1991  C   SER A 137      17.339 -21.807 -51.067  1.00 27.22           C
ATOM   1992  O   SER A 137      18.199 -22.020 -51.905  1.00 26.28           O
ATOM   1993  CB  SER A 137      14.921 -21.309 -51.657  1.00 26.95           C
ATOM   1994 1HB  SER A 137      14.611 -21.968 -50.972  1.00 26.95           H
ATOM   1995 2HB  SER A 137      14.230 -20.595 -51.770  1.00 26.95           H
ATOM   1996  OG  SER A 137      15.015 -21.997 -52.885  1.00 27.08           O
ATOM   1997  HG  SER A 137      15.036 -22.940 -52.722  1.00 27.08           H
ATOM   1998  N   PHE A 138      17.103 -22.544 -49.975  1.00  6.35           N
ATOM   1999  H   PHE A 138      16.378 -22.172 -49.395  1.00  6.35           H
ATOM   2000  CA  PHE A 138      17.690 -23.793 -49.448  1.00 22.02           C
ATOM   2001  HA  PHE A 138      16.970 -24.096 -48.823  1.00 22.02           H
ATOM   2002  C   PHE A 138      18.919 -23.641 -48.524  1.00 20.70           C
ATOM   2003  O   PHE A 138      19.913 -23.031 -48.891  1.00 20.21           O
ATOM   2004  CB  PHE A 138      17.857 -24.853 -50.547  1.00 21.12           C
ATOM   2005 1HB  PHE A 138      18.214 -24.414 -51.372  1.00 21.12           H
ATOM   2006 2HB  PHE A 138      18.504 -25.548 -50.233  1.00 21.12           H
ATOM   2007  CG  PHE A 138      16.547 -25.536 -50.894  1.00 21.87           C
ATOM   2008  CD1 PHE A 138      16.160 -26.691 -50.193  1.00 21.68           C
ATOM   2009  HD1 PHE A 138      16.770 -27.086 -49.507  1.00 21.68           H
ATOM   2010  CD2 PHE A 138      15.691 -24.995 -51.867  1.00 23.58           C
ATOM   2011  HD2 PHE A 138      15.967 -24.181 -52.378  1.00 23.58           H
ATOM   2012  CE1 PHE A 138      14.923 -27.288 -50.454  1.00 23.02           C
ATOM   2013  HE1 PHE A 138      14.654 -28.112 -49.955  1.00 23.02           H
ATOM   2014  CE2 PHE A 138      14.445 -25.598 -52.123  1.00 24.03           C
ATOM   2015  HE2 PHE A 138      13.836 -25.210 -52.815  1.00 24.03           H
ATOM   2016  CZ  PHE A 138      14.057 -26.739 -51.411  1.00 25.34           C
ATOM   2017  HZ  PHE A 138      13.167 -27.161 -51.584  1.00 25.34           H
ATOM   2018  N   VAL A 139      18.857 -24.021 -47.253  1.00  8.35           N
ATOM   2019  H   VAL A 139      19.170 -23.293 -46.643  1.00  8.35           H
ATOM   2020  CA  VAL A 139      18.451 -25.231 -46.482  1.00 24.35           C
ATOM   2021  HA  VAL A 139      18.171 -24.798 -45.625  1.00 24.35           H
ATOM   2022  C   VAL A 139      19.639 -26.178 -46.207  1.00 22.92           C
ATOM   2023  O   VAL A 139      20.273 -26.674 -47.125  1.00 22.32           O
ATOM   2024  CB  VAL A 139      17.166 -25.971 -46.931  1.00 22.33           C
ATOM   2025  HB  VAL A 139      17.296 -26.103 -47.914  1.00 22.33           H
ATOM   2026  CG1 VAL A 139      16.936 -27.336 -46.252  1.00 21.10           C
ATOM   2027 1HG1 VAL A 139      16.094 -27.763 -46.582  1.00 21.10           H
ATOM   2028 2HG1 VAL A 139      16.861 -27.235 -45.260  1.00 21.10           H
ATOM   2029 3HG1 VAL A 139      17.693 -27.962 -46.441  1.00 21.10           H
ATOM   2030  CG2 VAL A 139      15.919 -25.151 -46.604  1.00 23.44           C
ATOM   2031 1HG2 VAL A 139      15.090 -25.629 -46.894  1.00 23.44           H
ATOM   2032 2HG2 VAL A 139      15.941 -24.265 -47.067  1.00 23.44           H
ATOM   2033 3HG2 VAL A 139      15.849 -24.982 -45.621  1.00 23.44           H
ATOM   2034  N   ASP A 140      19.815 -26.384 -44.918  1.00  9.01           N
ATOM   2035  H   ASP A 140      19.570 -25.605 -44.341  1.00  9.01           H
ATOM   2036  CA  ASP A 140      20.307 -27.554 -44.175  1.00 24.71           C
ATOM   2037  HA  ASP A 140      20.388 -27.075 -43.301  1.00 24.71           H
ATOM   2038  C   ASP A 140      21.758 -28.077 -44.277  1.00 23.38           C
ATOM   2039  O   ASP A 140      22.281 -28.498 -45.294  1.00 22.42           O
ATOM   2040  CB  ASP A 140      19.267 -28.681 -44.207  1.00 23.00           C
ATOM   2041 1HB  ASP A 140      18.875 -28.725 -45.126  1.00 23.00           H
ATOM   2042 2HB  ASP A 140      19.728 -29.544 -44.000  1.00 23.00           H
ATOM   2043  CG  ASP A 140      18.127 -28.483 -43.199  1.00 21.12           C
ATOM   2044  OD1 ASP A 140      18.316 -27.692 -42.250  1.00 20.96           O
ATOM   2045  OD2 ASP A 140      17.085 -29.149 -43.385  1.00 22.85           O
ATOM   2046  N   SER A 141      22.241 -28.197 -43.101  1.00 10.34           N
ATOM   2047  H   SER A 141      22.436 -27.321 -42.660  1.00 10.34           H
ATOM   2048  CA  SER A 141      22.569 -29.358 -42.264  1.00 24.10           C
ATOM   2049  HA  SER A 141      22.303 -28.955 -41.388  1.00 24.10           H
ATOM   2050  C   SER A 141      24.050 -29.714 -42.019  1.00 22.58           C
ATOM   2051  O   SER A 141      24.790 -30.146 -42.877  1.00 21.63           O
ATOM   2052  CB  SER A 141      21.692 -30.581 -42.581  1.00 22.51           C
ATOM   2053 1HB  SER A 141      21.852 -31.311 -41.917  1.00 22.51           H
ATOM   2054 2HB  SER A 141      20.724 -30.331 -42.576  1.00 22.51           H
ATOM   2055  OG  SER A 141      21.973 -31.116 -43.856  1.00 22.71           O
ATOM   2056  HG  SER A 141      22.037 -32.069 -43.795  1.00 22.71           H
ATOM   2057  N   SER A 142      24.370 -29.614 -40.760  1.00 10.03           N
ATOM   2058  H   SER A 142      24.207 -28.716 -40.352  1.00 10.03           H
ATOM   2059  CA  SER A 142      24.935 -30.621 -39.845  1.00 23.65           C
ATOM   2060  HA  SER A 142      25.238 -29.983 -39.138  1.00 23.65           H
ATOM   2061  C   SER A 142      26.257 -31.364 -40.144  1.00 22.75           C
ATOM   2062  O   SER A 142      26.421 -32.088 -41.110  1.00 21.77           O
ATOM   2063  CB  SER A 142      23.831 -31.615 -39.440  1.00 21.68           C
ATOM   2064 1HB  SER A 142      24.139 -32.201 -38.691  1.00 21.68           H
ATOM   2065 2HB  SER A 142      23.001 -31.130 -39.165  1.00 21.68           H
ATOM   2066  OG  SER A 142      23.475 -32.464 -40.503  1.00 20.62           O
ATOM   2067  HG  SER A 142      23.394 -33.362 -40.181  1.00 20.62           H
ATOM   2068  N   SER A 143      27.066 -31.325 -39.141  1.00  7.15           N
ATOM   2069  H   SER A 143      27.307 -30.409 -38.822  1.00  7.15           H
ATOM   2070  CA  SER A 143      27.689 -32.439 -38.394  1.00 22.94           C
ATOM   2071  HA  SER A 143      27.675 -31.974 -37.509  1.00 22.94           H
ATOM   2072  C   SER A 143      29.200 -32.737 -38.556  1.00 21.89           C
ATOM   2073  O   SER A 143      29.705 -33.066 -39.613  1.00 21.19           O
ATOM   2074  CB  SER A 143      26.815 -33.711 -38.352  1.00 21.47           C
ATOM   2075 1HB  SER A 143      27.099 -34.307 -37.601  1.00 21.47           H
ATOM   2076 2HB  SER A 143      25.851 -33.470 -38.241  1.00 21.47           H
ATOM   2077  OG  SER A 143      26.890 -34.488 -39.512  1.00 20.80           O
ATOM   2078  HG  SER A 143      26.907 -35.415 -39.275  1.00 20.80           H
ATOM   2079  N   MET A 144      29.853 -32.696 -37.409  1.00 13.39           N
ATOM   2080  H   MET A 144      29.890 -31.789 -36.989  1.00 13.39           H
ATOM   2081  CA  MET A 144      30.535 -33.746 -36.640  1.00 24.53           C
ATOM   2082  HA  MET A 144      30.631 -33.217 -35.797  1.00 24.53           H
ATOM   2083  C   MET A 144      32.008 -34.128 -36.930  1.00 24.05           C
ATOM   2084  O   MET A 144      32.401 -34.376 -38.058  1.00 23.46           O
ATOM   2085  CB  MET A 144      29.638 -34.998 -36.511  1.00 23.42           C
ATOM   2086 1HB  MET A 144      28.822 -34.873 -37.076  1.00 23.42           H
ATOM   2087 2HB  MET A 144      30.147 -35.797 -36.832  1.00 23.42           H
ATOM   2088  CG  MET A 144      29.198 -35.247 -35.065  1.00 23.03           C
ATOM   2089 1HG  MET A 144      29.506 -34.440 -34.562  1.00 23.03           H
ATOM   2090 2HG  MET A 144      28.199 -35.258 -35.100  1.00 23.03           H
ATOM   2091  SD  MET A 144      29.851 -36.755 -34.359  1.00 21.43           S
ATOM   2092  CE  MET A 144      28.343 -37.744 -34.329  1.00 18.75           C
ATOM   2093 1HE  MET A 144      28.518 -38.653 -33.952  1.00 18.75           H
ATOM   2094 2HE  MET A 144      27.972 -37.859 -35.250  1.00 18.75           H
ATOM   2095 3HE  MET A 144      27.640 -37.309 -33.767  1.00 18.75           H
ATOM   2096  N   TRP A 145      32.720 -34.301 -35.826  1.00 11.47           N
ATOM   2097  H   TRP A 145      32.300 -33.897 -35.013  1.00 11.47           H
ATOM   2098  CA  TRP A 145      34.014 -34.972 -35.551  1.00 22.02           C
ATOM   2099  HA  TRP A 145      33.910 -35.200 -34.583  1.00 22.02           H
ATOM   2100  C   TRP A 145      35.266 -34.076 -35.627  1.00 20.40           C
ATOM   2101  O   TRP A 145      35.449 -33.385 -36.617  1.00 19.35           O
ATOM   2102  CB  TRP A 145      34.182 -36.263 -36.370  1.00 20.61           C
ATOM   2103 1HB  TRP A 145      34.053 -36.048 -37.338  1.00 20.61           H
ATOM   2104 2HB  TRP A 145      35.107 -36.616 -36.227  1.00 20.61           H
ATOM   2105  CG  TRP A 145      33.226 -37.359 -36.024  1.00 20.35           C
ATOM   2106  CD1 TRP A 145      31.908 -37.383 -36.302  1.00 18.39           C
ATOM   2107  HD1 TRP A 145      31.418 -36.685 -36.825  1.00 18.39           H
ATOM   2108  CD2 TRP A 145      33.501 -38.576 -35.276  1.00 22.66           C
ATOM   2109  NE1 TRP A 145      31.333 -38.516 -35.757  1.00 20.39           N
ATOM   2110  HE1 TRP A 145      30.362 -38.747 -35.820  1.00 20.39           H
ATOM   2111  CE2 TRP A 145      32.278 -39.283 -35.116  1.00 22.89           C
ATOM   2112  CE3 TRP A 145      34.664 -39.149 -34.718  1.00 26.69           C
ATOM   2113  HE3 TRP A 145      35.544 -38.684 -34.820  1.00 26.69           H
ATOM   2114  CZ2 TRP A 145      32.201 -40.496 -34.412  1.00 26.22           C
ATOM   2115  HZ2 TRP A 145      31.326 -40.969 -34.305  1.00 26.22           H
ATOM   2116  CZ3 TRP A 145      34.596 -40.366 -34.021  1.00 23.20           C
ATOM   2117  HZ3 TRP A 145      35.429 -40.761 -33.634  1.00 23.20           H
ATOM   2118  CH2 TRP A 145      33.377 -41.032 -33.862  1.00 23.71           C
ATOM   2119  HH2 TRP A 145      33.342 -41.893 -33.355  1.00 23.71           H
ATOM   2120  N   GLY A 146      36.146 -33.992 -34.677  1.00  9.80           N
ATOM   2121  H   GLY A 146      36.544 -33.077 -34.612  1.00  9.80           H
ATOM   2122  CA  GLY A 146      36.707 -34.918 -33.664  1.00 27.90           C
ATOM   2123 1HA  GLY A 146      36.279 -34.734 -32.779  1.00 27.90           H
ATOM   2124 2HA  GLY A 146      36.514 -35.860 -33.939  1.00 27.90           H
ATOM   2125  C   GLY A 146      38.242 -34.656 -33.607  1.00 26.70           C
ATOM   2126  O   GLY A 146      38.747 -33.980 -34.490  1.00 25.22           O
ATOM   2127  N   PRO A 147      38.999 -35.160 -32.649  1.00  8.09           N
ATOM   2128  CA  PRO A 147      39.431 -34.533 -31.391  1.00 25.45           C
ATOM   2129  HA  PRO A 147      39.162 -33.570 -31.394  1.00 25.45           H
ATOM   2130  C   PRO A 147      40.968 -34.539 -31.151  1.00 25.06           C
ATOM   2131  O   PRO A 147      41.715 -35.094 -31.952  1.00 23.88           O
ATOM   2132  CB  PRO A 147      38.763 -35.463 -30.368  1.00 22.89           C
ATOM   2133 1HB  PRO A 147      39.230 -35.421 -29.485  1.00 22.89           H
ATOM   2134 2HB  PRO A 147      37.798 -35.230 -30.246  1.00 22.89           H
ATOM   2135  CG  PRO A 147      38.919 -36.847 -31.008  1.00 24.51           C
ATOM   2136 1HG  PRO A 147      39.715 -37.322 -30.632  1.00 24.51           H
ATOM   2137 2HG  PRO A 147      38.099 -37.400 -30.858  1.00 24.51           H
ATOM   2138  CD  PRO A 147      39.114 -36.567 -32.500  1.00 29.91           C
ATOM   2139 1HD  PRO A 147      40.018 -36.854 -32.816  1.00 29.91           H
ATOM   2140 2HD  PRO A 147      38.411 -37.011 -33.055  1.00 29.91           H
ATOM   2141  N   ARG A 148      41.353 -34.056 -29.969  1.00  6.57           N
ATOM   2142  H   ARG A 148      40.726 -33.399 -29.550  1.00  6.57           H
ATOM   2143  CA  ARG A 148      42.584 -34.355 -29.183  1.00 20.90           C
ATOM   2144  HA  ARG A 148      42.415 -33.832 -28.347  1.00 20.90           H
ATOM   2145  C   ARG A 148      43.929 -33.819 -29.720  1.00 19.88           C
ATOM   2146  O   ARG A 148      44.158 -33.848 -30.913  1.00 19.43           O
ATOM   2147  CB  ARG A 148      42.691 -35.875 -28.955  1.00 20.98           C
ATOM   2148 1HB  ARG A 148      42.357 -36.342 -29.774  1.00 20.98           H
ATOM   2149 2HB  ARG A 148      43.653 -36.106 -28.808  1.00 20.98           H
ATOM   2150  CG  ARG A 148      41.885 -36.379 -27.750  1.00 20.63           C
ATOM   2151 1HG  ARG A 148      42.193 -35.909 -26.923  1.00 20.63           H
ATOM   2152 2HG  ARG A 148      40.914 -36.192 -27.898  1.00 20.63           H
ATOM   2153  CD  ARG A 148      42.092 -37.887 -27.583  1.00 20.81           C
ATOM   2154 1HD  ARG A 148      41.649 -38.375 -28.335  1.00 20.81           H
ATOM   2155 2HD  ARG A 148      43.070 -38.096 -27.580  1.00 20.81           H
ATOM   2156  NE  ARG A 148      41.516 -38.375 -26.319  1.00 20.16           N
ATOM   2157  HE  ARG A 148      41.032 -37.707 -25.754  1.00 20.16           H
ATOM   2158  CZ  ARG A 148      41.580 -39.621 -25.859  1.00 20.55           C
ATOM   2159  NH1 ARG A 148      42.154 -40.575 -26.540  1.00 18.94           N
ATOM   2160 1HH1 ARG A 148      42.560 -40.378 -27.432  1.00 18.94           H
ATOM   2161 2HH1 ARG A 148      42.188 -41.503 -26.170  1.00 18.94           H
ATOM   2162  NH2 ARG A 148      41.078 -39.925 -24.697  1.00 18.95           N
ATOM   2163 1HH2 ARG A 148      40.639 -39.219 -24.142  1.00 18.95           H
ATOM   2164 2HH2 ARG A 148      41.131 -40.865 -24.360  1.00 18.95           H
ATOM   2165  N   ALA A 149      44.922 -33.490 -28.933  1.00  7.61           N
ATOM   2166  H   ALA A 149      45.780 -33.412 -29.441  1.00  7.61           H
ATOM   2167  CA  ALA A 149      45.116 -33.204 -27.503  1.00 25.84           C
ATOM   2168  HA  ALA A 149      44.548 -32.413 -27.275  1.00 25.84           H
ATOM   2169  C   ALA A 149      46.640 -32.984 -27.320  1.00 24.97           C
ATOM   2170  O   ALA A 149      47.407 -33.367 -28.204  1.00 24.69           O
ATOM   2171  CB  ALA A 149      44.687 -34.391 -26.617  1.00 24.53           C
ATOM   2172 1HB  ALA A 149      43.707 -34.568 -26.705  1.00 24.53           H
ATOM   2173 2HB  ALA A 149      44.881 -34.207 -25.653  1.00 24.53           H
ATOM   2174 3HB  ALA A 149      45.174 -35.225 -26.875  1.00 24.53           H
ATOM   2175  N   VAL A 150      47.017 -32.536 -26.140  1.00  6.02           N
ATOM   2176  H   VAL A 150      46.352 -31.974 -25.648  1.00  6.02           H
ATOM   2177  CA  VAL A 150      48.311 -32.766 -25.455  1.00 23.73           C
ATOM   2178  HA  VAL A 150      47.970 -32.784 -24.515  1.00 23.73           H
ATOM   2179  C   VAL A 150      49.331 -31.601 -25.456  1.00 22.68           C
ATOM   2180  O   VAL A 150      49.978 -31.325 -26.449  1.00 22.63           O
ATOM   2181  CB  VAL A 150      48.954 -34.141 -25.785  1.00 22.44           C
ATOM   2182  HB  VAL A 150      49.223 -34.061 -26.745  1.00 22.44           H
ATOM   2183  CG1 VAL A 150      50.151 -34.458 -24.880  1.00 21.48           C
ATOM   2184 1HG1 VAL A 150      50.549 -35.346 -25.110  1.00 21.48           H
ATOM   2185 2HG1 VAL A 150      49.877 -34.483 -23.919  1.00 21.48           H
ATOM   2186 3HG1 VAL A 150      50.867 -33.766 -24.977  1.00 21.48           H
ATOM   2187  CG2 VAL A 150      47.994 -35.319 -25.572  1.00 26.07           C
ATOM   2188 1HG2 VAL A 150      48.438 -36.187 -25.793  1.00 26.07           H
ATOM   2189 2HG2 VAL A 150      47.185 -35.231 -26.153  1.00 26.07           H
ATOM   2190 3HG2 VAL A 150      47.687 -35.364 -24.621  1.00 26.07           H
ATOM   2191  N   GLN A 151      49.403 -30.985 -24.279  1.00 10.01           N
ATOM   2192  H   GLN A 151      48.517 -30.682 -23.928  1.00 10.01           H
ATOM   2193  CA  GLN A 151      50.540 -30.661 -23.389  1.00 27.88           C
ATOM   2194  HA  GLN A 151      50.144 -29.961 -22.794  1.00 27.88           H
ATOM   2195  C   GLN A 151      51.767 -29.935 -24.001  1.00 26.39           C
ATOM   2196  O   GLN A 151      52.365 -30.429 -24.939  1.00 26.74           O
ATOM   2197  CB  GLN A 151      50.944 -31.936 -22.629  1.00 27.62           C
ATOM   2198 1HB  GLN A 151      51.043 -32.684 -23.285  1.00 27.62           H
ATOM   2199 2HB  GLN A 151      51.819 -31.775 -22.172  1.00 27.62           H
ATOM   2200  CG  GLN A 151      49.896 -32.336 -21.572  1.00 28.60           C
ATOM   2201 1HG  GLN A 151      49.897 -31.647 -20.848  1.00 28.60           H
ATOM   2202 2HG  GLN A 151      48.997 -32.359 -22.010  1.00 28.60           H
ATOM   2203  CD  GLN A 151      50.141 -33.696 -20.928  1.00 26.68           C
ATOM   2204  OE1 GLN A 151      50.930 -34.510 -21.367  1.00 27.57           O
ATOM   2205  NE2 GLN A 151      49.432 -34.026 -19.869  1.00 29.23           N
ATOM   2206 1HE2 GLN A 151      49.551 -34.925 -19.448  1.00 29.23           H
ATOM   2207 2HE2 GLN A 151      48.775 -33.377 -19.485  1.00 29.23           H
ATOM   2208  N   VAL A 152      52.136 -28.702 -23.560  1.00  7.06           N
ATOM   2209  H   VAL A 152      51.947 -27.957 -24.200  1.00  7.06           H
ATOM   2210  CA  VAL A 152      52.781 -28.270 -22.270  1.00 25.11           C
ATOM   2211  HA  VAL A 152      52.860 -27.275 -22.335  1.00 25.11           H
ATOM   2212  C   VAL A 152      54.204 -28.869 -22.136  1.00 23.47           C
ATOM   2213  O   VAL A 152      54.332 -30.049 -22.423  1.00 22.52           O
ATOM   2214  CB  VAL A 152      51.898 -28.566 -21.027  1.00 23.39           C
ATOM   2215  HB  VAL A 152      51.805 -29.561 -21.062  1.00 23.39           H
ATOM   2216  CG1 VAL A 152      52.503 -28.144 -19.676  1.00 22.20           C
ATOM   2217 1HG1 VAL A 152      51.884 -28.363 -18.922  1.00 22.20           H
ATOM   2218 2HG1 VAL A 152      52.678 -27.160 -19.654  1.00 22.20           H
ATOM   2219 3HG1 VAL A 152      53.370 -28.614 -19.509  1.00 22.20           H
ATOM   2220  CG2 VAL A 152      50.545 -27.847 -21.085  1.00 25.65           C
ATOM   2221 1HG2 VAL A 152      49.995 -28.052 -20.276  1.00 25.65           H
ATOM   2222 2HG2 VAL A 152      50.024 -28.129 -21.890  1.00 25.65           H
ATOM   2223 3HG2 VAL A 152      50.668 -26.856 -21.130  1.00 25.65           H
ATOM   2224  N   PRO A 153      55.269 -28.195 -21.651  1.00  8.71           N
ATOM   2225  CA  PRO A 153      55.428 -26.857 -21.039  1.00 25.46           C
ATOM   2226  HA  PRO A 153      54.696 -26.277 -21.397  1.00 25.46           H
ATOM   2227  C   PRO A 153      56.750 -26.091 -21.362  1.00 24.91           C
ATOM   2228  O   PRO A 153      57.682 -26.616 -21.946  1.00 23.79           O
ATOM   2229  CB  PRO A 153      55.430 -27.208 -19.534  1.00 22.52           C
ATOM   2230 1HB  PRO A 153      55.987 -26.557 -19.018  1.00 22.52           H
ATOM   2231 2HB  PRO A 153      54.499 -27.214 -19.169  1.00 22.52           H
ATOM   2232  CG  PRO A 153      56.041 -28.609 -19.464  1.00 24.21           C
ATOM   2233 1HG  PRO A 153      56.922 -28.589 -18.992  1.00 24.21           H
ATOM   2234 2HG  PRO A 153      55.425 -29.242 -18.994  1.00 24.21           H
ATOM   2235  CD  PRO A 153      56.221 -29.017 -20.920  1.00 29.32           C
ATOM   2236 1HD  PRO A 153      57.149 -28.829 -21.241  1.00 29.32           H
ATOM   2237 2HD  PRO A 153      56.010 -29.985 -21.058  1.00 29.32           H
ATOM   2238  N   ASP A 154      56.788 -24.881 -20.847  1.00  7.71           N
ATOM   2239  H   ASP A 154      55.998 -24.304 -21.053  1.00  7.71           H
ATOM   2240  CA  ASP A 154      57.830 -24.249 -20.007  1.00 27.71           C
ATOM   2241  HA  ASP A 154      57.343 -23.380 -19.919  1.00 27.71           H
ATOM   2242  C   ASP A 154      59.177 -23.714 -20.557  1.00 26.49           C
ATOM   2243  O   ASP A 154      60.012 -24.401 -21.121  1.00 25.25           O
ATOM   2244  CB  ASP A 154      58.034 -25.060 -18.709  1.00 25.41           C
ATOM   2245 1HB  ASP A 154      57.807 -26.016 -18.896  1.00 25.41           H
ATOM   2246 2HB  ASP A 154      58.995 -24.991 -18.442  1.00 25.41           H
ATOM   2247  CG  ASP A 154      57.180 -24.594 -17.526  1.00 23.25           C
ATOM   2248  OD1 ASP A 154      56.540 -23.530 -17.638  1.00 22.99           O
ATOM   2249  OD2 ASP A 154      57.221 -25.283 -16.479  1.00 24.97           O
ATOM   2250  N   GLN A 155      59.408 -22.501 -20.121  1.00  8.53           N
ATOM   2251  H   GLN A 155      58.681 -21.841 -20.314  1.00  8.53           H
ATOM   2252  CA  GLN A 155      60.564 -21.950 -19.393  1.00 25.62           C
ATOM   2253  HA  GLN A 155      60.055 -21.197 -18.975  1.00 25.62           H
ATOM   2254  C   GLN A 155      61.680 -21.157 -20.118  1.00 24.10           C
ATOM   2255  O   GLN A 155      62.534 -21.683 -20.807  1.00 24.39           O
ATOM   2256  CB  GLN A 155      61.121 -22.956 -18.364  1.00 24.86           C
ATOM   2257 1HB  GLN A 155      61.012 -23.883 -18.722  1.00 24.86           H
ATOM   2258 2HB  GLN A 155      62.092 -22.767 -18.216  1.00 24.86           H
ATOM   2259  CG  GLN A 155      60.378 -22.848 -17.018  1.00 25.39           C
ATOM   2260 1HG  GLN A 155      60.356 -21.886 -16.745  1.00 25.39           H
ATOM   2261 2HG  GLN A 155      59.443 -23.180 -17.145  1.00 25.39           H
ATOM   2262  CD  GLN A 155      60.997 -23.636 -15.879  1.00 24.17           C
ATOM   2263  OE1 GLN A 155      62.196 -23.818 -15.781  1.00 24.99           O
ATOM   2264  NE2 GLN A 155      60.210 -24.078 -14.926  1.00 27.85           N
ATOM   2265 1HE2 GLN A 155      60.599 -24.555 -14.137  1.00 27.85           H
ATOM   2266 2HE2 GLN A 155      59.222 -23.938 -14.989  1.00 27.85           H
ATOM   2267  N   ILE A 156      61.756 -19.901 -19.691  1.00  6.48           N
ATOM   2268  H   ILE A 156      60.925 -19.356 -19.799  1.00  6.48           H
ATOM   2269  CA  ILE A 156      62.909 -19.200 -19.076  1.00 25.19           C
ATOM   2270  HA  ILE A 156      62.415 -18.399 -18.736  1.00 25.19           H
ATOM   2271  C   ILE A 156      63.966 -18.501 -19.974  1.00 23.60           C
ATOM   2272  O   ILE A 156      64.688 -19.108 -20.752  1.00 23.45           O
ATOM   2273  CB  ILE A 156      63.531 -20.051 -17.925  1.00 23.67           C
ATOM   2274  HB  ILE A 156      63.699 -20.953 -18.322  1.00 23.67           H
ATOM   2275  CG1 ILE A 156      62.560 -20.089 -16.719  1.00 23.47           C
ATOM   2276 1HG1 ILE A 156      62.500 -19.168 -16.334  1.00 23.47           H
ATOM   2277 2HG1 ILE A 156      61.659 -20.372 -17.048  1.00 23.47           H
ATOM   2278  CG2 ILE A 156      64.882 -19.561 -17.407  1.00 26.53           C
ATOM   2279 1HG2 ILE A 156      65.220 -20.151 -16.674  1.00 26.53           H
ATOM   2280 2HG2 ILE A 156      64.811 -18.631 -17.046  1.00 26.53           H
ATOM   2281 3HG2 ILE A 156      65.565 -19.556 -18.137  1.00 26.53           H
ATOM   2282  CD1 ILE A 156      62.983 -21.052 -15.594  1.00 24.91           C
ATOM   2283 1HD1 ILE A 156      62.323 -21.037 -14.843  1.00 24.91           H
ATOM   2284 2HD1 ILE A 156      63.877 -20.799 -15.223  1.00 24.91           H
ATOM   2285 3HD1 ILE A 156      63.044 -21.992 -15.931  1.00 24.91           H
ATOM   2286  N   ARG A 157      64.154 -17.219 -19.644  1.00  8.80           N
ATOM   2287  H   ARG A 157      63.318 -16.753 -19.355  1.00  8.80           H
ATOM   2288  CA  ARG A 157      65.361 -16.348 -19.621  1.00 26.02           C
ATOM   2289  HA  ARG A 157      64.952 -15.571 -19.142  1.00 26.02           H
ATOM   2290  C   ARG A 157      65.880 -15.696 -20.914  1.00 24.84           C
ATOM   2291  O   ARG A 157      66.341 -16.339 -21.848  1.00 25.17           O
ATOM   2292  CB  ARG A 157      66.512 -17.009 -18.847  1.00 25.89           C
ATOM   2293 1HB  ARG A 157      66.422 -18.002 -18.921  1.00 25.89           H
ATOM   2294 2HB  ARG A 157      67.380 -16.721 -19.252  1.00 25.89           H
ATOM   2295  CG  ARG A 157      66.510 -16.625 -17.364  1.00 25.58           C
ATOM   2296 1HG  ARG A 157      66.685 -15.644 -17.277  1.00 25.58           H
ATOM   2297 2HG  ARG A 157      65.617 -16.841 -16.969  1.00 25.58           H
ATOM   2298  CD  ARG A 157      67.594 -17.398 -16.611  1.00 25.82           C
ATOM   2299 1HD  ARG A 157      67.396 -18.378 -16.646  1.00 25.82           H
ATOM   2300 2HD  ARG A 157      68.486 -17.222 -17.028  1.00 25.82           H
ATOM   2301  NE  ARG A 157      67.663 -16.995 -15.196  1.00 24.42           N
ATOM   2302  HE  ARG A 157      67.158 -16.173 -14.934  1.00 24.42           H
ATOM   2303  CZ  ARG A 157      68.334 -17.622 -14.233  1.00 23.66           C
ATOM   2304  NH1 ARG A 157      69.015 -18.709 -14.479  1.00 21.08           N
ATOM   2305 1HH1 ARG A 157      69.039 -19.085 -15.405  1.00 21.08           H
ATOM   2306 2HH1 ARG A 157      69.513 -19.165 -13.741  1.00 21.08           H
ATOM   2307  NH2 ARG A 157      68.328 -17.167 -13.014  1.00 20.02           N
ATOM   2308 1HH2 ARG A 157      67.815 -16.337 -12.792  1.00 20.02           H
ATOM   2309 2HH2 ARG A 157      68.836 -17.647 -12.299  1.00 20.02           H
ATOM   2310  N   ALA A 158      65.973 -14.394 -20.801  1.00  8.84           N
ATOM   2311  H   ALA A 158      65.282 -13.957 -20.225  1.00  8.84           H
ATOM   2312  CA  ALA A 158      66.962 -13.489 -21.412  1.00 28.76           C
ATOM   2313  HA  ALA A 158      66.849 -13.481 -22.406  1.00 28.76           H
ATOM   2314  C   ALA A 158      68.421 -13.959 -21.138  1.00 26.74           C
ATOM   2315  O   ALA A 158      68.587 -14.820 -20.268  1.00 25.20           O
ATOM   2316  CB  ALA A 158      66.668 -12.126 -20.743  1.00 26.30           C
ATOM   2317 1HB  ALA A 158      65.729 -11.833 -20.924  1.00 26.30           H
ATOM   2318 2HB  ALA A 158      67.284 -11.417 -21.088  1.00 26.30           H
ATOM   2319 3HB  ALA A 158      66.787 -12.180 -19.752  1.00 26.30           H
ATOM   2320  N   PRO A 159      69.509 -13.417 -21.738  1.00  7.59           N
ATOM   2321  CA  PRO A 159      69.679 -12.073 -22.327  1.00 24.72           C
ATOM   2322  HA  PRO A 159      68.799 -11.782 -22.703  1.00 24.72           H
ATOM   2323  C   PRO A 159      70.666 -11.942 -23.534  1.00 23.92           C
ATOM   2324  O   PRO A 159      71.351 -12.878 -23.917  1.00 22.79           O
ATOM   2325  CB  PRO A 159      70.253 -11.320 -21.114  1.00 22.09           C
ATOM   2326 1HB  PRO A 159      70.757 -10.507 -21.404  1.00 22.09           H
ATOM   2327 2HB  PRO A 159      69.526 -11.054 -20.481  1.00 22.09           H
ATOM   2328  CG  PRO A 159      71.193 -12.341 -20.465  1.00 24.18           C
ATOM   2329 1HG  PRO A 159      72.148 -12.117 -20.658  1.00 24.18           H
ATOM   2330 2HG  PRO A 159      71.052 -12.375 -19.476  1.00 24.18           H
ATOM   2331  CD  PRO A 159      70.809 -13.670 -21.111  1.00 30.03           C
ATOM   2332 1HD  PRO A 159      71.474 -13.943 -21.806  1.00 30.03           H
ATOM   2333 2HD  PRO A 159      70.722 -14.396 -20.428  1.00 30.03           H
ATOM   2334  N   TYR A 160      70.765 -10.722 -24.036  1.00  5.40           N
ATOM   2335  H   TYR A 160      69.922 -10.186 -23.989  1.00  5.40           H
ATOM   2336  CA  TYR A 160      71.913 -10.010 -24.658  1.00 20.77           C
ATOM   2337  HA  TYR A 160      71.367  -9.323 -25.137  1.00 20.77           H
ATOM   2338  C   TYR A 160      72.740 -10.589 -25.847  1.00 19.27           C
ATOM   2339  O   TYR A 160      73.353 -11.641 -25.784  1.00 18.18           O
ATOM   2340  CB  TYR A 160      72.850  -9.495 -23.550  1.00 19.07           C
ATOM   2341 1HB  TYR A 160      72.724 -10.065 -22.738  1.00 19.07           H
ATOM   2342 2HB  TYR A 160      73.794  -9.574 -23.870  1.00 19.07           H
ATOM   2343  CG  TYR A 160      72.606  -8.044 -23.152  1.00 18.98           C
ATOM   2344  CD1 TYR A 160      73.233  -7.004 -23.856  1.00 19.51           C
ATOM   2345  HD1 TYR A 160      73.844  -7.216 -24.619  1.00 19.51           H
ATOM   2346  CD2 TYR A 160      71.756  -7.740 -22.074  1.00 21.17           C
ATOM   2347  HD2 TYR A 160      71.315  -8.478 -21.563  1.00 21.17           H
ATOM   2348  CE1 TYR A 160      73.005  -5.664 -23.493  1.00 22.33           C
ATOM   2349  HE1 TYR A 160      73.453  -4.926 -23.998  1.00 22.33           H
ATOM   2350  CE2 TYR A 160      71.525  -6.400 -21.712  1.00 24.17           C
ATOM   2351  HE2 TYR A 160      70.916  -6.187 -20.948  1.00 24.17           H
ATOM   2352  CZ  TYR A 160      72.148  -5.361 -22.421  1.00 26.78           C
ATOM   2353  OH  TYR A 160      71.926  -4.066 -22.074  1.00 27.12           O
ATOM   2354  HH  TYR A 160      71.874  -3.528 -22.864  1.00 27.12           H
ATOM   2355  N   GLN A 161      72.935  -9.692 -26.807  1.00  8.08           N
ATOM   2356  H   GLN A 161      72.115  -9.174 -27.049  1.00  8.08           H
ATOM   2357  CA  GLN A 161      74.139  -9.311 -27.591  1.00 23.89           C
ATOM   2358  HA  GLN A 161      73.778  -8.411 -27.835  1.00 23.89           H
ATOM   2359  C   GLN A 161      74.431  -9.918 -28.989  1.00 22.57           C
ATOM   2360  O   GLN A 161      74.762 -11.082 -29.144  1.00 22.95           O
ATOM   2361  CB  GLN A 161      75.419  -9.240 -26.728  1.00 23.31           C
ATOM   2362 1HB  GLN A 161      75.306  -9.832 -25.930  1.00 23.31           H
ATOM   2363 2HB  GLN A 161      76.195  -9.558 -27.272  1.00 23.31           H
ATOM   2364  CG  GLN A 161      75.707  -7.807 -26.245  1.00 24.17           C
ATOM   2365 1HG  GLN A 161      75.764  -7.209 -27.045  1.00 24.17           H
ATOM   2366 2HG  GLN A 161      74.950  -7.512 -25.661  1.00 24.17           H
ATOM   2367  CD  GLN A 161      77.003  -7.659 -25.451  1.00 22.61           C
ATOM   2368  OE1 GLN A 161      77.792  -8.573 -25.294  1.00 23.75           O
ATOM   2369  NE2 GLN A 161      77.293  -6.483 -24.929  1.00 26.88           N
ATOM   2370 1HE2 GLN A 161      78.144  -6.359 -24.419  1.00 26.88           H
ATOM   2371 2HE2 GLN A 161      76.662  -5.716 -25.043  1.00 26.88           H
ATOM   2372  N   GLN A 162      74.464  -8.984 -29.961  1.00 10.82           N
ATOM   2373  H   GLN A 162      73.689  -8.352 -29.955  1.00 10.82           H
ATOM   2374  CA  GLN A 162      75.448  -8.735 -31.033  1.00 25.63           C
ATOM   2375  HA  GLN A 162      74.907  -8.087 -31.569  1.00 25.63           H
ATOM   2376  C   GLN A 162      75.802  -9.848 -32.046  1.00 24.51           C
ATOM   2377  O   GLN A 162      76.482 -10.806 -31.709  1.00 25.56           O
ATOM   2378  CB  GLN A 162      76.755  -8.184 -30.421  1.00 25.22           C
ATOM   2379 1HB  GLN A 162      76.974  -8.724 -29.608  1.00 25.22           H
ATOM   2380 2HB  GLN A 162      77.486  -8.286 -31.096  1.00 25.22           H
ATOM   2381  CG  GLN A 162      76.691  -6.706 -30.008  1.00 26.72           C
ATOM   2382 1HG  GLN A 162      76.454  -6.159 -30.811  1.00 26.72           H
ATOM   2383 2HG  GLN A 162      75.983  -6.599 -29.310  1.00 26.72           H
ATOM   2384  CD  GLN A 162      78.017  -6.190 -29.440  1.00 25.56           C
ATOM   2385  OE1 GLN A 162      79.007  -6.894 -29.329  1.00 25.41           O
ATOM   2386  NE2 GLN A 162      78.093  -4.933 -29.049  1.00 28.51           N
ATOM   2387 1HE2 GLN A 162      78.948  -4.577 -28.672  1.00 28.51           H
ATOM   2388 2HE2 GLN A 162      77.295  -4.335 -29.130  1.00 28.51           H
ATOM   2389  N   GLN A 163      75.551  -9.586 -33.345  1.00 14.53           N
ATOM   2390  H   GLN A 163      74.602  -9.672 -33.650  1.00 14.53           H
ATOM   2391  CA  GLN A 163      76.551  -9.182 -34.364  1.00 34.93           C
ATOM   2392  HA  GLN A 163      76.773  -8.248 -34.084  1.00 34.93           H
ATOM   2393  C   GLN A 163      75.960  -9.199 -35.796  1.00 33.30           C
ATOM   2394  O   GLN A 163      75.291 -10.134 -36.199  1.00 34.59           O
ATOM   2395  CB  GLN A 163      77.836 -10.048 -34.337  1.00 34.13           C
ATOM   2396 1HB  GLN A 163      77.616 -10.945 -33.954  1.00 34.13           H
ATOM   2397 2HB  GLN A 163      78.175 -10.158 -35.271  1.00 34.13           H
ATOM   2398  CG  GLN A 163      78.942  -9.400 -33.481  1.00 34.82           C
ATOM   2399 1HG  GLN A 163      79.198  -8.531 -33.904  1.00 34.82           H
ATOM   2400 2HG  GLN A 163      78.573  -9.230 -32.567  1.00 34.82           H
ATOM   2401  CD  GLN A 163      80.209 -10.241 -33.329  1.00 32.25           C
ATOM   2402  OE1 GLN A 163      80.530 -11.105 -34.126  1.00 30.58           O
ATOM   2403  NE2 GLN A 163      81.007  -9.998 -32.306  1.00 32.71           N
ATOM   2404 1HE2 GLN A 163      81.854 -10.518 -32.198  1.00 32.71           H
ATOM   2405 2HE2 GLN A 163      80.764  -9.294 -31.639  1.00 32.71           H
ATOM   2406  N   GLN A 164      76.255  -8.155 -36.554  1.00 14.45           N
ATOM   2407  H   GLN A 164      76.578  -7.344 -36.066  1.00 14.45           H
ATOM   2408  CA  GLN A 164      76.172  -8.027 -38.020  1.00 34.18           C
ATOM   2409  HA  GLN A 164      75.312  -8.434 -38.328  1.00 34.18           H
ATOM   2410  C   GLN A 164      77.350  -8.778 -38.697  1.00 32.35           C
ATOM   2411  O   GLN A 164      78.305  -9.092 -37.975  1.00 33.67           O
ATOM   2412  CB  GLN A 164      76.233  -6.522 -38.335  1.00 32.78           C
ATOM   2413 1HB  GLN A 164      76.868  -6.094 -37.692  1.00 32.78           H
ATOM   2414 2HB  GLN A 164      76.578  -6.412 -39.267  1.00 32.78           H
ATOM   2415  CG  GLN A 164      74.893  -5.786 -38.237  1.00 33.86           C
ATOM   2416 1HG  GLN A 164      74.211  -6.281 -38.776  1.00 33.86           H
ATOM   2417 2HG  GLN A 164      74.607  -5.760 -37.279  1.00 33.86           H
ATOM   2418  CD  GLN A 164      74.988  -4.356 -38.760  1.00 31.47           C
ATOM   2419  OE1 GLN A 164      76.038  -3.862 -39.136  1.00 32.64           O
ATOM   2420  NE2 GLN A 164      73.893  -3.630 -38.813  1.00 34.69           N
ATOM   2421 1HE2 GLN A 164      73.931  -2.692 -39.157  1.00 34.69           H
ATOM   2422 2HE2 GLN A 164      73.022  -4.016 -38.510  1.00 34.69           H
ATOM   2423  N   PRO A 165      77.349  -9.072 -40.033  1.00 12.24           N
ATOM   2424  CA  PRO A 165      77.455  -8.036 -41.079  1.00 33.20           C
ATOM   2425  HA  PRO A 165      76.902  -7.269 -40.752  1.00 33.20           H
ATOM   2426  C   PRO A 165      76.868  -8.318 -42.501  1.00 32.82           C
ATOM   2427  O   PRO A 165      76.675  -9.452 -42.921  1.00 30.86           O
ATOM   2428  CB  PRO A 165      78.974  -7.864 -41.192  1.00 28.97           C
ATOM   2429 1HB  PRO A 165      79.226  -7.496 -42.087  1.00 28.97           H
ATOM   2430 2HB  PRO A 165      79.319  -7.260 -40.474  1.00 28.97           H
ATOM   2431  CG  PRO A 165      79.511  -9.289 -41.015  1.00 31.39           C
ATOM   2432 1HG  PRO A 165      79.816  -9.666 -41.890  1.00 31.39           H
ATOM   2433 2HG  PRO A 165      80.268  -9.306 -40.362  1.00 31.39           H
ATOM   2434  CD  PRO A 165      78.317 -10.072 -40.477  1.00 38.12           C
ATOM   2435 1HD  PRO A 165      77.907 -10.640 -41.190  1.00 38.12           H
ATOM   2436 2HD  PRO A 165      78.582 -10.647 -39.703  1.00 38.12           H
ATOM   2437  N   GLN A 166      76.639  -7.212 -43.197  1.00 12.39           N
ATOM   2438  H   GLN A 166      76.316  -6.465 -42.616  1.00 12.39           H
ATOM   2439  CA  GLN A 166      76.741  -6.800 -44.628  1.00 37.67           C
ATOM   2440  HA  GLN A 166      75.806  -6.483 -44.787  1.00 37.67           H
ATOM   2441  C   GLN A 166      76.908  -7.811 -45.807  1.00 35.68           C
ATOM   2442  O   GLN A 166      77.508  -8.858 -45.615  1.00 36.06           O
ATOM   2443  CB  GLN A 166      77.899  -5.791 -44.672  1.00 34.95           C
ATOM   2444 1HB  GLN A 166      78.588  -6.064 -44.001  1.00 34.95           H
ATOM   2445 2HB  GLN A 166      78.302  -5.804 -45.587  1.00 34.95           H
ATOM   2446  CG  GLN A 166      77.446  -4.361 -44.356  1.00 35.61           C
ATOM   2447 1HG  GLN A 166      76.632  -4.154 -44.899  1.00 35.61           H
ATOM   2448 2HG  GLN A 166      77.222  -4.302 -43.383  1.00 35.61           H
ATOM   2449  CD  GLN A 166      78.506  -3.318 -44.666  1.00 32.76           C
ATOM   2450  OE1 GLN A 166      79.592  -3.604 -45.144  1.00 34.39           O
ATOM   2451  NE2 GLN A 166      78.233  -2.058 -44.427  1.00 36.58           N
ATOM   2452 1HE2 GLN A 166      78.909  -1.352 -44.636  1.00 36.58           H
ATOM   2453 2HE2 GLN A 166      77.349  -1.804 -44.036  1.00 36.58           H
ATOM   2454  N   PRO A 167      76.468  -7.453 -47.061  1.00 11.64           N
ATOM   2455  CA  PRO A 167      77.193  -6.477 -47.902  1.00 33.82           C
ATOM   2456  HA  PRO A 167      77.571  -5.805 -47.265  1.00 33.82           H
ATOM   2457  C   PRO A 167      76.376  -5.600 -48.913  1.00 33.72           C
ATOM   2458  O   PRO A 167      75.241  -5.894 -49.266  1.00 32.19           O
ATOM   2459  CB  PRO A 167      78.180  -7.364 -48.666  1.00 29.54           C
ATOM   2460 1HB  PRO A 167      78.443  -6.942 -49.533  1.00 29.54           H
ATOM   2461 2HB  PRO A 167      78.998  -7.542 -48.119  1.00 29.54           H
ATOM   2462  CG  PRO A 167      77.400  -8.651 -48.906  1.00 32.14           C
ATOM   2463 1HG  PRO A 167      77.124  -8.723 -49.864  1.00 32.14           H
ATOM   2464 2HG  PRO A 167      77.949  -9.449 -48.656  1.00 32.14           H
ATOM   2465  CD  PRO A 167      76.179  -8.533 -48.002  1.00 39.34           C
ATOM   2466 1HD  PRO A 167      75.362  -8.304 -48.531  1.00 39.34           H
ATOM   2467 2HD  PRO A 167      76.023  -9.382 -47.497  1.00 39.34           H
ATOM   2468  N   GLN A 168      77.024  -4.524 -49.401  1.00 16.35           N
ATOM   2469  H   GLN A 168      77.897  -4.357 -48.943  1.00 16.35           H
ATOM   2470  CA  GLN A 168      76.733  -3.527 -50.469  1.00 41.69           C
ATOM   2471  HA  GLN A 168      75.754  -3.323 -50.459  1.00 41.69           H
ATOM   2472  C   GLN A 168      77.091  -4.043 -51.901  1.00 39.67           C
ATOM   2473  O   GLN A 168      77.459  -5.216 -51.967  1.00 39.74           O
ATOM   2474  CB  GLN A 168      77.650  -2.341 -50.121  1.00 39.47           C
ATOM   2475 1HB  GLN A 168      78.514  -2.716 -49.785  1.00 39.47           H
ATOM   2476 2HB  GLN A 168      77.814  -1.828 -50.964  1.00 39.47           H
ATOM   2477  CG  GLN A 168      77.156  -1.345 -49.077  1.00 39.84           C
ATOM   2478 1HG  GLN A 168      76.253  -1.011 -49.347  1.00 39.84           H
ATOM   2479 2HG  GLN A 168      77.091  -1.806 -48.192  1.00 39.84           H
ATOM   2480  CD  GLN A 168      78.117  -0.159 -48.958  1.00 36.06           C
ATOM   2481  OE1 GLN A 168      79.192  -0.120 -49.524  1.00 36.83           O
ATOM   2482  NE2 GLN A 168      77.768   0.863 -48.216  1.00 37.64           N
ATOM   2483 1HE2 GLN A 168      78.381   1.648 -48.127  1.00 37.64           H
ATOM   2484 2HE2 GLN A 168      76.889   0.858 -47.739  1.00 37.64           H
ATOM   2485  N   PRO A 169      77.180  -3.269 -53.036  1.00 13.60           N
ATOM   2486  CA  PRO A 169      76.985  -1.846 -53.439  1.00 35.06           C
ATOM   2487  HA  PRO A 169      76.379  -1.355 -52.814  1.00 35.06           H
ATOM   2488  C   PRO A 169      76.298  -1.698 -54.856  1.00 34.81           C
ATOM   2489  O   PRO A 169      75.639  -2.660 -55.240  1.00 33.77           O
ATOM   2490  CB  PRO A 169      78.446  -1.356 -53.424  1.00 31.33           C
ATOM   2491 1HB  PRO A 169      78.562  -0.557 -54.014  1.00 31.33           H
ATOM   2492 2HB  PRO A 169      78.738  -1.130 -52.495  1.00 31.33           H
ATOM   2493  CG  PRO A 169      79.236  -2.550 -53.966  1.00 34.52           C
ATOM   2494 1HG  PRO A 169      79.559  -2.370 -54.895  1.00 34.52           H
ATOM   2495 2HG  PRO A 169      80.016  -2.757 -53.376  1.00 34.52           H
ATOM   2496  CD  PRO A 169      78.228  -3.701 -53.956  1.00 42.40           C
ATOM   2497 1HD  PRO A 169      77.839  -3.855 -54.864  1.00 42.40           H
ATOM   2498 2HD  PRO A 169      78.643  -4.548 -53.623  1.00 42.40           H
ATOM   2499  N   PRO A 170      76.409  -0.649 -55.732  1.00 13.13           N
ATOM   2500  CA  PRO A 170      77.268   0.557 -55.783  1.00 34.40           C
ATOM   2501  HA  PRO A 170      77.562   0.708 -54.839  1.00 34.40           H
ATOM   2502  C   PRO A 170      76.621   1.927 -56.232  1.00 34.17           C
ATOM   2503  O   PRO A 170      75.675   1.954 -57.003  1.00 32.48           O
ATOM   2504  CB  PRO A 170      78.322   0.160 -56.838  1.00 30.49           C
ATOM   2505 1HB  PRO A 170      78.703   0.970 -57.284  1.00 30.49           H
ATOM   2506 2HB  PRO A 170      79.060  -0.371 -56.422  1.00 30.49           H
ATOM   2507  CG  PRO A 170      77.545  -0.693 -57.844  1.00 33.01           C
ATOM   2508 1HG  PRO A 170      77.416  -0.198 -58.703  1.00 33.01           H
ATOM   2509 2HG  PRO A 170      78.023  -1.553 -58.023  1.00 33.01           H
ATOM   2510  CD  PRO A 170      76.199  -0.952 -57.158  1.00 40.05           C
ATOM   2511 1HD  PRO A 170      75.486  -0.355 -57.527  1.00 40.05           H
ATOM   2512 2HD  PRO A 170      75.920  -1.907 -57.261  1.00 40.05           H
ATOM   2513  N   GLN A 171      77.158   3.021 -55.756  1.00 15.75           N
ATOM   2514  H   GLN A 171      77.194   2.999 -54.757  1.00 15.75           H
ATOM   2515  CA  GLN A 171      77.735   4.298 -56.289  1.00 39.39           C
ATOM   2516  HA  GLN A 171      77.454   4.923 -55.561  1.00 39.39           H
ATOM   2517  C   GLN A 171      77.150   5.025 -57.553  1.00 37.35           C
ATOM   2518  O   GLN A 171      76.575   4.355 -58.392  1.00 37.93           O
ATOM   2519  CB  GLN A 171      79.243   4.078 -56.455  1.00 37.29           C
ATOM   2520 1HB  GLN A 171      79.392   3.227 -56.959  1.00 37.29           H
ATOM   2521 2HB  GLN A 171      79.626   4.843 -56.972  1.00 37.29           H
ATOM   2522  CG  GLN A 171      79.962   3.985 -55.105  1.00 38.15           C
ATOM   2523 1HG  GLN A 171      79.372   4.389 -54.406  1.00 38.15           H
ATOM   2524 2HG  GLN A 171      80.114   3.019 -54.896  1.00 38.15           H
ATOM   2525  CD  GLN A 171      81.297   4.682 -55.032  1.00 35.00           C
ATOM   2526  OE1 GLN A 171      81.782   5.300 -55.958  1.00 36.60           O
ATOM   2527  NE2 GLN A 171      81.952   4.636 -53.892  1.00 38.04           N
ATOM   2528 1HE2 GLN A 171      82.831   5.104 -53.801  1.00 38.04           H
ATOM   2529 2HE2 GLN A 171      81.571   4.133 -53.116  1.00 38.04           H
ATOM   2530  N   PRO A 172      77.338   6.349 -57.804  1.00 15.35           N
ATOM   2531  CA  PRO A 172      78.375   7.268 -57.278  1.00 35.44           C
ATOM   2532  HA  PRO A 172      78.665   6.863 -56.411  1.00 35.44           H
ATOM   2533  C   PRO A 172      77.972   8.728 -56.876  1.00 35.36           C
ATOM   2534  O   PRO A 172      76.868   9.197 -57.112  1.00 33.73           O
ATOM   2535  CB  PRO A 172      79.385   7.327 -58.439  1.00 31.77           C
ATOM   2536 1HB  PRO A 172      79.897   8.186 -58.427  1.00 31.77           H
ATOM   2537 2HB  PRO A 172      80.023   6.558 -58.400  1.00 31.77           H
ATOM   2538  CG  PRO A 172      78.503   7.239 -59.684  1.00 34.57           C
ATOM   2539 1HG  PRO A 172      78.483   8.116 -60.164  1.00 34.57           H
ATOM   2540 2HG  PRO A 172      78.836   6.527 -60.302  1.00 34.57           H
ATOM   2541  CD  PRO A 172      77.113   6.883 -59.145  1.00 41.65           C
ATOM   2542 1HD  PRO A 172      76.527   7.691 -59.089  1.00 41.65           H
ATOM   2543 2HD  PRO A 172      76.670   6.188 -59.712  1.00 41.65           H
ATOM   2544  N   ALA A 173      78.937   9.386 -56.282  1.00 15.36           N
ATOM   2545  H   ALA A 173      79.787   8.861 -56.237  1.00 15.36           H
ATOM   2546  CA  ALA A 173      79.065  10.725 -55.661  1.00 35.38           C
ATOM   2547  HA  ALA A 173      78.259  10.912 -55.100  1.00 35.38           H
ATOM   2548  C   ALA A 173      79.085  11.933 -56.667  1.00 33.78           C
ATOM   2549  O   ALA A 173      78.933  11.675 -57.856  1.00 32.39           O
ATOM   2550  CB  ALA A 173      80.387  10.575 -54.879  1.00 32.68           C
ATOM   2551 1HB  ALA A 173      80.344   9.800 -54.248  1.00 32.68           H
ATOM   2552 2HB  ALA A 173      80.582  11.397 -54.343  1.00 32.68           H
ATOM   2553 3HB  ALA A 173      81.156  10.424 -55.500  1.00 32.68           H
ATOM   2554  N   PRO A 174      79.318  13.220 -56.310  1.00 12.86           N
ATOM   2555  CA  PRO A 174      80.122  13.719 -55.167  1.00 33.80           C
ATOM   2556  HA  PRO A 174      79.968  13.077 -54.416  1.00 33.80           H
ATOM   2557  C   PRO A 174      79.779  15.111 -54.521  1.00 33.74           C
ATOM   2558  O   PRO A 174      79.019  15.912 -55.054  1.00 31.76           O
ATOM   2559  CB  PRO A 174      81.507  13.818 -55.830  1.00 29.76           C
ATOM   2560 1HB  PRO A 174      82.104  14.443 -55.327  1.00 29.76           H
ATOM   2561 2HB  PRO A 174      81.942  12.920 -55.893  1.00 29.76           H
ATOM   2562  CG  PRO A 174      81.181  14.371 -57.224  1.00 32.40           C
ATOM   2563 1HG  PRO A 174      81.405  15.344 -57.282  1.00 32.40           H
ATOM   2564 2HG  PRO A 174      81.681  13.871 -57.931  1.00 32.40           H
ATOM   2565  CD  PRO A 174      79.676  14.154 -57.371  1.00 39.71           C
ATOM   2566 1HD  PRO A 174      79.171  15.009 -57.251  1.00 39.71           H
ATOM   2567 2HD  PRO A 174      79.451  13.756 -58.260  1.00 39.71           H
ATOM   2568  N   SER A 175      80.486  15.360 -53.441  1.00 15.73           N
ATOM   2569  H   SER A 175      80.626  14.564 -52.853  1.00 15.73           H
ATOM   2570  CA  SER A 175      81.117  16.611 -52.932  1.00 39.26           C
ATOM   2571  HA  SER A 175      81.742  16.160 -52.295  1.00 39.26           H
ATOM   2572  C   SER A 175      80.359  17.563 -51.976  1.00 37.68           C
ATOM   2573  O   SER A 175      79.462  18.296 -52.383  1.00 35.27           O
ATOM   2574  CB  SER A 175      81.864  17.374 -54.034  1.00 35.93           C
ATOM   2575 1HB  SER A 175      82.318  18.180 -53.654  1.00 35.93           H
ATOM   2576 2HB  SER A 175      82.543  16.783 -54.469  1.00 35.93           H
ATOM   2577  OG  SER A 175      81.016  17.835 -55.058  1.00 35.23           O
ATOM   2578  HG  SER A 175      81.519  17.940 -55.866  1.00 35.23           H
ATOM   2579  N   GLY A 176      80.829  17.603 -50.740  1.00 15.13           N
ATOM   2580  H   GLY A 176      81.239  16.762 -50.387  1.00 15.13           H
ATOM   2581  CA  GLY A 176      80.808  18.768 -49.827  1.00 37.73           C
ATOM   2582 1HA  GLY A 176      79.971  19.285 -50.005  1.00 37.73           H
ATOM   2583 2HA  GLY A 176      80.795  18.425 -48.888  1.00 37.73           H
ATOM   2584  C   GLY A 176      82.045  19.676 -50.041  1.00 36.65           C
ATOM   2585  O   GLY A 176      82.576  19.637 -51.143  1.00 34.38           O
ATOM   2586  N   PRO A 177      82.611  20.373 -49.072  1.00 11.97           N
ATOM   2587  CA  PRO A 177      82.312  20.737 -47.660  1.00 32.47           C
ATOM   2588  HA  PRO A 177      81.358  20.626 -47.382  1.00 32.47           H
ATOM   2589  C   PRO A 177      82.614  22.260 -47.409  1.00 31.71           C
ATOM   2590  O   PRO A 177      82.511  23.006 -48.380  1.00 29.85           O
ATOM   2591  CB  PRO A 177      83.262  19.758 -46.951  1.00 28.46           C
ATOM   2592 1HB  PRO A 177      83.446  20.051 -46.013  1.00 28.46           H
ATOM   2593 2HB  PRO A 177      82.884  18.832 -46.943  1.00 28.46           H
ATOM   2594  CG  PRO A 177      84.532  19.819 -47.798  1.00 31.03           C
ATOM   2595 1HG  PRO A 177      85.222  20.397 -47.362  1.00 31.03           H
ATOM   2596 2HG  PRO A 177      84.907  18.903 -47.943  1.00 31.03           H
ATOM   2597  CD  PRO A 177      84.071  20.430 -49.119  1.00 37.91           C
ATOM   2598 1HD  PRO A 177      84.370  21.380 -49.205  1.00 37.91           H
ATOM   2599 2HD  PRO A 177      84.405  19.903 -49.900  1.00 37.91           H
ATOM   2600  N   PRO A 178      83.122  22.794 -46.293  1.00 10.89           N
ATOM   2601  CA  PRO A 178      82.971  22.570 -44.845  1.00 30.68           C
ATOM   2602  HA  PRO A 178      82.163  21.996 -44.713  1.00 30.68           H
ATOM   2603  C   PRO A 178      82.746  23.866 -43.991  1.00 30.61           C
ATOM   2604  O   PRO A 178      82.902  24.984 -44.467  1.00 29.31           O
ATOM   2605  CB  PRO A 178      84.341  21.970 -44.462  1.00 27.47           C
ATOM   2606 1HB  PRO A 178      84.547  22.132 -43.497  1.00 27.47           H
ATOM   2607 2HB  PRO A 178      84.368  20.988 -44.649  1.00 27.47           H
ATOM   2608  CG  PRO A 178      85.326  22.722 -45.361  1.00 29.76           C
ATOM   2609 1HG  PRO A 178      85.831  23.406 -44.834  1.00 29.76           H
ATOM   2610 2HG  PRO A 178      85.970  22.086 -45.786  1.00 29.76           H
ATOM   2611  CD  PRO A 178      84.459  23.397 -46.423  1.00 36.66           C
ATOM   2612 1HD  PRO A 178      84.400  24.383 -46.266  1.00 36.66           H
ATOM   2613 2HD  PRO A 178      84.817  23.226 -47.341  1.00 36.66           H
ATOM   2614  N   ALA A 179      82.462  23.661 -42.731  1.00 11.66           N
ATOM   2615  H   ALA A 179      81.750  22.976 -42.579  1.00 11.66           H
ATOM   2616  CA  ALA A 179      83.002  24.258 -41.486  1.00 32.39           C
ATOM   2617  HA  ALA A 179      82.198  24.083 -40.918  1.00 32.39           H
ATOM   2618  C   ALA A 179      83.178  25.789 -41.242  1.00 31.35           C
ATOM   2619  O   ALA A 179      83.727  26.529 -42.047  1.00 29.70           O
ATOM   2620  CB  ALA A 179      84.319  23.532 -41.159  1.00 29.34           C
ATOM   2621 1HB  ALA A 179      84.232  22.547 -41.308  1.00 29.34           H
ATOM   2622 2HB  ALA A 179      84.581  23.677 -40.205  1.00 29.34           H
ATOM   2623 3HB  ALA A 179      85.065  23.865 -41.736  1.00 29.34           H
ATOM   2624  N   GLN A 180      82.944  26.093 -39.989  1.00 10.41           N
ATOM   2625  H   GLN A 180      82.156  25.627 -39.586  1.00 10.41           H
ATOM   2626  CA  GLN A 180      83.654  27.012 -39.073  1.00 30.94           C
ATOM   2627  HA  GLN A 180      83.300  26.601 -38.233  1.00 30.94           H
ATOM   2628  C   GLN A 180      83.228  28.491 -38.962  1.00 29.55           C
ATOM   2629  O   GLN A 180      83.237  29.243 -39.920  1.00 29.71           O
ATOM   2630  CB  GLN A 180      85.189  26.915 -39.214  1.00 29.67           C
ATOM   2631 1HB  GLN A 180      85.411  26.727 -40.171  1.00 29.67           H
ATOM   2632 2HB  GLN A 180      85.591  27.790 -38.944  1.00 29.67           H
ATOM   2633  CG  GLN A 180      85.807  25.809 -38.347  1.00 31.28           C
ATOM   2634 1HG  GLN A 180      85.593  25.999 -37.389  1.00 31.28           H
ATOM   2635 2HG  GLN A 180      85.402  24.934 -38.612  1.00 31.28           H
ATOM   2636  CD  GLN A 180      87.327  25.702 -38.491  1.00 29.55           C
ATOM   2637  OE1 GLN A 180      87.977  26.416 -39.230  1.00 31.72           O
ATOM   2638  NE2 GLN A 180      87.962  24.790 -37.782  1.00 34.20           N
ATOM   2639 1HE2 GLN A 180      88.955  24.698 -37.860  1.00 34.20           H
ATOM   2640 2HE2 GLN A 180      87.451  24.190 -37.167  1.00 34.20           H
ATOM   2641  N   GLY A 181      83.028  28.893 -37.724  1.00 13.11           N
ATOM   2642  H   GLY A 181      82.440  28.350 -37.124  1.00 13.11           H
ATOM   2643  CA  GLY A 181      83.648  30.120 -37.202  1.00 32.21           C
ATOM   2644 1HA  GLY A 181      84.196  29.849 -36.411  1.00 32.21           H
ATOM   2645 2HA  GLY A 181      84.250  30.465 -37.923  1.00 32.21           H
ATOM   2646  C   GLY A 181      82.688  31.246 -36.777  1.00 31.13           C
ATOM   2647  O   GLY A 181      82.176  31.977 -37.612  1.00 29.22           O
ATOM   2648  N   HIS A 182      82.544  31.433 -35.462  1.00  8.55           N
ATOM   2649  H   HIS A 182      82.508  30.629 -34.868  1.00  8.55           H
ATOM   2650  CA  HIS A 182      82.435  32.766 -34.844  1.00 27.12           C
ATOM   2651  HA  HIS A 182      81.530  33.149 -35.030  1.00 27.12           H
ATOM   2652  C   HIS A 182      83.512  33.716 -35.435  1.00 25.07           C
ATOM   2653  O   HIS A 182      84.525  33.189 -35.903  1.00 24.12           O
ATOM   2654  CB  HIS A 182      82.682  32.543 -33.340  1.00 25.13           C
ATOM   2655 1HB  HIS A 182      83.352  31.809 -33.233  1.00 25.13           H
ATOM   2656 2HB  HIS A 182      83.047  33.388 -32.948  1.00 25.13           H
ATOM   2657  CG  HIS A 182      81.458  32.163 -32.545  1.00 25.25           C
ATOM   2658  ND1 HIS A 182      80.349  32.954 -32.356  1.00 25.49           N
ATOM   2659  HD1 HIS A 182      80.188  33.848 -32.774  1.00 25.49           H
ATOM   2660  CD2 HIS A 182      81.278  31.041 -31.779  1.00 26.94           C
ATOM   2661  HD2 HIS A 182      81.916  30.276 -31.694  1.00 26.94           H
ATOM   2662  CE1 HIS A 182      79.522  32.320 -31.515  1.00 27.19           C
ATOM   2663  HE1 HIS A 182      78.636  32.672 -31.212  1.00 27.19           H
ATOM   2664  NE2 HIS A 182      80.045  31.158 -31.140  1.00 28.91           N
ATOM   2665  N   PRO A 183      83.435  35.060 -35.404  1.00  9.65           N
ATOM   2666  CA  PRO A 183      82.827  35.905 -34.352  1.00 28.69           C
ATOM   2667  HA  PRO A 183      82.014  35.437 -34.006  1.00 28.69           H
ATOM   2668  C   PRO A 183      82.281  37.315 -34.772  1.00 28.21           C
ATOM   2669  O   PRO A 183      82.410  37.753 -35.908  1.00 27.19           O
ATOM   2670  CB  PRO A 183      84.045  36.077 -33.424  1.00 25.62           C
ATOM   2671 1HB  PRO A 183      83.943  36.882 -32.840  1.00 25.62           H
ATOM   2672 2HB  PRO A 183      84.181  35.267 -32.854  1.00 25.62           H
ATOM   2673  CG  PRO A 183      85.207  36.257 -34.405  1.00 27.64           C
ATOM   2674 1HG  PRO A 183      85.488  37.216 -34.452  1.00 27.64           H
ATOM   2675 2HG  PRO A 183      85.988  35.693 -34.138  1.00 27.64           H
ATOM   2676  CD  PRO A 183      84.645  35.797 -35.743  1.00 33.37           C
ATOM   2677 1HD  PRO A 183      84.416  36.574 -36.329  1.00 33.37           H
ATOM   2678 2HD  PRO A 183      85.285  35.196 -36.221  1.00 33.37           H
ATOM   2679  N   GLN A 184      81.751  37.987 -33.776  1.00  9.38           N
ATOM   2680  H   GLN A 184      81.178  37.451 -33.156  1.00  9.38           H
ATOM   2681  CA  GLN A 184      81.878  39.422 -33.438  1.00 28.14           C
ATOM   2682  HA  GLN A 184      81.154  39.423 -32.748  1.00 28.14           H
ATOM   2683  C   GLN A 184      81.393  40.565 -34.372  1.00 25.98           C
ATOM   2684  O   GLN A 184      81.934  40.827 -35.435  1.00 25.27           O
ATOM   2685  CB  GLN A 184      83.308  39.713 -32.946  1.00 26.33           C
ATOM   2686 1HB  GLN A 184      83.949  39.167 -33.484  1.00 26.33           H
ATOM   2687 2HB  GLN A 184      83.502  40.685 -33.081  1.00 26.33           H
ATOM   2688  CG  GLN A 184      83.508  39.378 -31.462  1.00 27.44           C
ATOM   2689 1HG  GLN A 184      82.881  39.938 -30.921  1.00 27.44           H
ATOM   2690 2HG  GLN A 184      83.298  38.410 -31.322  1.00 27.44           H
ATOM   2691  CD  GLN A 184      84.928  39.637 -30.971  1.00 26.31           C
ATOM   2692  OE1 GLN A 184      85.847  39.915 -31.718  1.00 28.42           O
ATOM   2693  NE2 GLN A 184      85.172  39.549 -29.682  1.00 31.73           N
ATOM   2694 1HE2 GLN A 184      86.096  39.709 -29.336  1.00 31.73           H
ATOM   2695 2HE2 GLN A 184      84.433  39.322 -29.048  1.00 31.73           H
ATOM   2696  N   HIS A 185      80.529  41.335 -33.750  1.00  6.33           N
ATOM   2697  H   HIS A 185      79.704  40.879 -33.416  1.00  6.33           H
ATOM   2698  CA  HIS A 185      80.614  42.790 -33.478  1.00 24.43           C
ATOM   2699  HA  HIS A 185      79.888  42.780 -32.790  1.00 24.43           H
ATOM   2700  C   HIS A 185      80.088  43.839 -34.480  1.00 23.01           C
ATOM   2701  O   HIS A 185      80.418  43.839 -35.657  1.00 22.35           O
ATOM   2702  CB  HIS A 185      82.000  43.207 -32.938  1.00 23.28           C
ATOM   2703 1HB  HIS A 185      82.609  42.414 -32.971  1.00 23.28           H
ATOM   2704 2HB  HIS A 185      82.366  43.933 -33.520  1.00 23.28           H
ATOM   2705  CG  HIS A 185      81.987  43.720 -31.515  1.00 22.29           C
ATOM   2706  ND1 HIS A 185      81.104  44.607 -30.955  1.00 22.85           N
ATOM   2707  HD1 HIS A 185      80.321  45.023 -31.418  1.00 22.85           H
ATOM   2708  CD2 HIS A 185      82.900  43.415 -30.543  1.00 23.05           C
ATOM   2709  HD2 HIS A 185      83.679  42.796 -30.641  1.00 23.05           H
ATOM   2710  CE1 HIS A 185      81.466  44.822 -29.685  1.00 24.46           C
ATOM   2711  HE1 HIS A 185      80.988  45.425 -29.047  1.00 24.46           H
ATOM   2712  NE2 HIS A 185      82.552  44.118 -29.396  1.00 25.84           N
ATOM   2713  N   MET A 186      79.455  44.821 -33.848  1.00 14.03           N
ATOM   2714  H   MET A 186      79.024  44.556 -32.986  1.00 14.03           H
ATOM   2715  CA  MET A 186      79.286  46.245 -34.216  1.00 27.74           C
ATOM   2716  HA  MET A 186      78.883  46.648 -33.394  1.00 27.74           H
ATOM   2717  C   MET A 186      78.240  46.532 -35.309  1.00 26.70           C
ATOM   2718  O   MET A 186      78.202  45.840 -36.309  1.00 27.68           O
ATOM   2719  CB  MET A 186      80.663  46.882 -34.511  1.00 27.79           C
ATOM   2720 1HB  MET A 186      81.145  46.318 -35.181  1.00 27.79           H
ATOM   2721 2HB  MET A 186      80.523  47.799 -34.885  1.00 27.79           H
ATOM   2722  CG  MET A 186      81.532  46.996 -33.257  1.00 29.37           C
ATOM   2723 1HG  MET A 186      81.102  46.375 -32.602  1.00 29.37           H
ATOM   2724 2HG  MET A 186      82.418  46.625 -33.536  1.00 29.37           H
ATOM   2725  SD  MET A 186      81.693  48.652 -32.588  1.00 28.08           S
ATOM   2726  CE  MET A 186      83.245  49.148 -33.360  1.00 25.28           C
ATOM   2727 1HE  MET A 186      83.499  50.077 -33.090  1.00 25.28           H
ATOM   2728 2HE  MET A 186      83.172  49.126 -34.357  1.00 25.28           H
ATOM   2729 3HE  MET A 186      83.990  48.536 -33.093  1.00 25.28           H
ATOM   2730  N   GLN A 187      77.378  47.497 -35.224  1.00 10.13           N
ATOM   2731  H   GLN A 187      76.634  47.370 -35.880  1.00 10.13           H
ATOM   2732  CA  GLN A 187      77.182  48.729 -34.436  1.00 27.73           C
ATOM   2733  HA  GLN A 187      77.265  48.558 -33.454  1.00 27.73           H
ATOM   2734  C   GLN A 187      75.773  49.223 -34.859  1.00 25.96           C
ATOM   2735  O   GLN A 187      75.343  48.881 -35.955  1.00 26.59           O
ATOM   2736  CB  GLN A 187      78.255  49.754 -34.873  1.00 27.31           C
ATOM   2737 1HB  GLN A 187      78.793  49.348 -35.612  1.00 27.31           H
ATOM   2738 2HB  GLN A 187      77.788  50.571 -35.211  1.00 27.31           H
ATOM   2739  CG  GLN A 187      79.227  50.191 -33.768  1.00 28.86           C
ATOM   2740 1HG  GLN A 187      78.745  50.794 -33.133  1.00 28.86           H
ATOM   2741 2HG  GLN A 187      79.548  49.380 -33.279  1.00 28.86           H
ATOM   2742  CD  GLN A 187      80.437  50.935 -34.319  1.00 27.10           C
ATOM   2743  OE1 GLN A 187      80.499  51.336 -35.465  1.00 27.79           O
ATOM   2744  NE2 GLN A 187      81.462  51.163 -33.520  1.00 31.02           N
ATOM   2745 1HE2 GLN A 187      82.263  51.654 -33.862  1.00 31.02           H
ATOM   2746 2HE2 GLN A 187      81.438  50.844 -32.572  1.00 31.02           H
ATOM   2747  N   GLN A 188      74.949  49.911 -34.126  1.00 11.53           N
ATOM   2748  H   GLN A 188      74.059  49.478 -33.984  1.00 11.53           H
ATOM   2749  CA  GLN A 188      75.103  51.206 -33.477  1.00 28.80           C
ATOM   2750  HA  GLN A 188      75.908  51.168 -32.885  1.00 28.80           H
ATOM   2751  C   GLN A 188      73.789  51.478 -32.696  1.00 27.14           C
ATOM   2752  O   GLN A 188      72.724  51.224 -33.240  1.00 27.59           O
ATOM   2753  CB  GLN A 188      75.259  52.291 -34.575  1.00 28.25           C
ATOM   2754 1HB  GLN A 188      75.097  51.871 -35.468  1.00 28.25           H
ATOM   2755 2HB  GLN A 188      74.582  53.009 -34.416  1.00 28.25           H
ATOM   2756  CG  GLN A 188      76.639  52.941 -34.602  1.00 28.72           C
ATOM   2757 1HG  GLN A 188      76.743  53.488 -33.772  1.00 28.72           H
ATOM   2758 2HG  GLN A 188      77.326  52.215 -34.611  1.00 28.72           H
ATOM   2759  CD  GLN A 188      76.899  53.844 -35.791  1.00 27.21           C
ATOM   2760  OE1 GLN A 188      76.038  54.153 -36.588  1.00 26.08           O
ATOM   2761  NE2 GLN A 188      78.123  54.317 -35.955  1.00 29.48           N
ATOM   2762 1HE2 GLN A 188      78.327  54.919 -36.727  1.00 29.48           H
ATOM   2763 2HE2 GLN A 188      78.845  54.072 -35.307  1.00 29.48           H
ATOM   2764  N   MET A 189      73.890  51.820 -31.441  1.00 18.39           N
ATOM   2765  H   MET A 189      74.212  51.106 -30.819  1.00 18.39           H
ATOM   2766  CA  MET A 189      73.591  53.124 -30.821  1.00 30.52           C
ATOM   2767  HA  MET A 189      73.925  52.975 -29.890  1.00 30.52           H
ATOM   2768  C   MET A 189      72.092  53.470 -30.776  1.00 29.30           C
ATOM   2769  O   MET A 189      71.437  53.448 -31.803  1.00 29.17           O
ATOM   2770  CB  MET A 189      74.342  54.282 -31.496  1.00 29.36           C
ATOM   2771 1HB  MET A 189      74.183  54.228 -32.482  1.00 29.36           H
ATOM   2772 2HB  MET A 189      73.974  55.143 -31.145  1.00 29.36           H
ATOM   2773  CG  MET A 189      75.856  54.272 -31.253  1.00 29.79           C
ATOM   2774 1HG  MET A 189      76.113  53.308 -31.317  1.00 29.79           H
ATOM   2775 2HG  MET A 189      76.237  54.771 -32.031  1.00 29.79           H
ATOM   2776  SD  MET A 189      76.371  54.991 -29.689  1.00 28.73           S
ATOM   2777  CE  MET A 189      77.837  55.896 -30.259  1.00 26.54           C
ATOM   2778 1HE  MET A 189      78.277  56.379 -29.502  1.00 26.54           H
ATOM   2779 2HE  MET A 189      77.593  56.572 -30.954  1.00 26.54           H
ATOM   2780 3HE  MET A 189      78.510  55.273 -30.659  1.00 26.54           H
ATOM   2781  N   GLY A 190      71.490  53.843 -29.709  1.00 12.16           N
ATOM   2782  H   GLY A 190      70.497  53.888 -29.816  1.00 12.16           H
ATOM   2783  CA  GLY A 190      71.937  54.218 -28.368  1.00 28.13           C
ATOM   2784 1HA  GLY A 190      72.581  53.527 -28.039  1.00 28.13           H
ATOM   2785 2HA  GLY A 190      72.396  55.105 -28.418  1.00 28.13           H
ATOM   2786  C   GLY A 190      70.700  54.293 -27.453  1.00 26.51           C
ATOM   2787  O   GLY A 190      69.602  54.495 -27.944  1.00 25.34           O
ATOM   2788  N   SER A 191      70.800  53.910 -26.223  1.00 10.45           N
ATOM   2789  H   SER A 191      70.510  52.971 -26.038  1.00 10.45           H
ATOM   2790  CA  SER A 191      71.280  54.663 -25.063  1.00 29.41           C
ATOM   2791  HA  SER A 191      71.740  53.919 -24.578  1.00 29.41           H
ATOM   2792  C   SER A 191      70.157  55.262 -24.212  1.00 27.07           C
ATOM   2793  O   SER A 191      69.509  56.201 -24.655  1.00 25.49           O
ATOM   2794  CB  SER A 191      72.286  55.783 -25.383  1.00 27.04           C
ATOM   2795 1HB  SER A 191      71.904  56.430 -26.043  1.00 27.04           H
ATOM   2796 2HB  SER A 191      72.554  56.272 -24.553  1.00 27.04           H
ATOM   2797  OG  SER A 191      73.457  55.259 -25.950  1.00 26.96           O
ATOM   2798  HG  SER A 191      74.117  55.140 -25.267  1.00 26.96           H
ATOM   2799  N   TYR A 192      70.050  54.735 -23.009  1.00  5.24           N
ATOM   2800  H   TYR A 192      70.067  53.736 -22.972  1.00  5.24           H
ATOM   2801  CA  TYR A 192      69.908  55.417 -21.709  1.00 21.24           C
ATOM   2802  HA  TYR A 192      69.892  54.662 -21.054  1.00 21.24           H
ATOM   2803  C   TYR A 192      68.559  56.124 -21.419  1.00 19.67           C
ATOM   2804  O   TYR A 192      68.002  56.772 -22.282  1.00 18.87           O
ATOM   2805  CB  TYR A 192      71.135  56.321 -21.505  1.00 19.99           C
ATOM   2806 1HB  TYR A 192      71.241  56.893 -22.318  1.00 19.99           H
ATOM   2807 2HB  TYR A 192      70.967  56.901 -20.708  1.00 19.99           H
ATOM   2808  CG  TYR A 192      72.450  55.580 -21.278  1.00 20.33           C
ATOM   2809  CD1 TYR A 192      72.663  54.878 -20.082  1.00 20.96           C
ATOM   2810  HD1 TYR A 192      71.956  54.872 -19.375  1.00 20.96           H
ATOM   2811  CD2 TYR A 192      73.462  55.604 -22.263  1.00 21.92           C
ATOM   2812  HD2 TYR A 192      73.323  56.115 -23.111  1.00 21.92           H
ATOM   2813  CE1 TYR A 192      73.868  54.183 -19.875  1.00 22.85           C
ATOM   2814  HE1 TYR A 192      74.012  53.677 -19.024  1.00 22.85           H
ATOM   2815  CE2 TYR A 192      74.666  54.909 -22.050  1.00 25.02           C
ATOM   2816  HE2 TYR A 192      75.379  54.923 -22.751  1.00 25.02           H
ATOM   2817  CZ  TYR A 192      74.870  54.197 -20.859  1.00 26.49           C
ATOM   2818  OH  TYR A 192      76.027  53.523 -20.649  1.00 26.00           O
ATOM   2819  HH  TYR A 192      75.845  52.584 -20.600  1.00 26.00           H
ATOM   2820  N   MET A 193      67.954  56.048 -20.263  1.00 12.30           N
ATOM   2821  H   MET A 193      66.958  56.030 -20.348  1.00 12.30           H
ATOM   2822  CA  MET A 193      68.407  55.983 -18.867  1.00 22.73           C
ATOM   2823  HA  MET A 193      69.132  55.294 -18.857  1.00 22.73           H
ATOM   2824  C   MET A 193      67.231  55.603 -17.944  1.00 21.73           C
ATOM   2825  O   MET A 193      66.067  55.713 -18.320  1.00 21.94           O
ATOM   2826  CB  MET A 193      68.902  57.375 -18.410  1.00 22.51           C
ATOM   2827 1HB  MET A 193      68.482  58.071 -18.993  1.00 22.51           H
ATOM   2828 2HB  MET A 193      68.619  57.519 -17.462  1.00 22.51           H
ATOM   2829  CG  MET A 193      70.417  57.548 -18.483  1.00 22.51           C
ATOM   2830 1HG  MET A 193      70.702  56.949 -19.232  1.00 22.51           H
ATOM   2831 2HG  MET A 193      70.548  58.503 -18.751  1.00 22.51           H
ATOM   2832  SD  MET A 193      71.277  57.160 -16.954  1.00 21.64           S
ATOM   2833  CE  MET A 193      71.566  58.835 -16.344  1.00 20.95           C
ATOM   2834 1HE  MET A 193      72.052  58.819 -15.470  1.00 20.95           H
ATOM   2835 2HE  MET A 193      70.703  59.321 -16.207  1.00 20.95           H
ATOM   2836 3HE  MET A 193      72.116  59.362 -16.992  1.00 20.95           H
ATOM   2837  N   ALA A 194      67.583  55.201 -16.765  1.00  7.83           N
ATOM   2838  H   ALA A 194      68.569  55.150 -16.608  1.00  7.83           H
ATOM   2839  CA  ALA A 194      66.753  54.812 -15.635  1.00 23.86           C
ATOM   2840  HA  ALA A 194      66.002  54.266 -16.007  1.00 23.86           H
ATOM   2841  C   ALA A 194      66.101  55.992 -14.886  1.00 23.09           C
ATOM   2842  O   ALA A 194      66.569  57.118 -14.986  1.00 22.12           O
ATOM   2843  CB  ALA A 194      67.710  54.068 -14.692  1.00 22.67           C
ATOM   2844 1HB  ALA A 194      68.145  53.297 -15.158  1.00 22.67           H
ATOM   2845 2HB  ALA A 194      67.222  53.710 -13.896  1.00 22.67           H
ATOM   2846 3HB  ALA A 194      68.433  54.676 -14.363  1.00 22.67           H
ATOM   2847  N   ARG A 195      65.135  55.602 -14.053  1.00  8.56           N
ATOM   2848  H   ARG A 195      64.597  54.812 -14.347  1.00  8.56           H
ATOM   2849  CA  ARG A 195      64.760  56.190 -12.750  1.00 21.85           C
ATOM   2850  HA  ARG A 195      63.974  55.609 -12.538  1.00 21.85           H
ATOM   2851  C   ARG A 195      64.205  57.619 -12.702  1.00 20.50           C
ATOM   2852  O   ARG A 195      64.768  58.545 -13.261  1.00 19.81           O
ATOM   2853  CB  ARG A 195      65.933  56.084 -11.763  1.00 21.36           C
ATOM   2854 1HB  ARG A 195      66.788  56.177 -12.274  1.00 21.36           H
ATOM   2855 2HB  ARG A 195      65.858  56.828 -11.099  1.00 21.36           H
ATOM   2856  CG  ARG A 195      65.973  54.762 -10.998  1.00 21.65           C
ATOM   2857 1HG  ARG A 195      65.126  54.655 -10.477  1.00 21.65           H
ATOM   2858 2HG  ARG A 195      66.064  54.006 -11.647  1.00 21.65           H
ATOM   2859  CD  ARG A 195      67.167  54.758 -10.038  1.00 21.76           C
ATOM   2860 1HD  ARG A 195      68.018  54.662 -10.555  1.00 21.76           H
ATOM   2861 2HD  ARG A 195      67.187  55.611  -9.517  1.00 21.76           H
ATOM   2862  NE  ARG A 195      67.082  53.641  -9.084  1.00 21.94           N
ATOM   2863  HE  ARG A 195      66.213  53.148  -9.042  1.00 21.94           H
ATOM   2864  CZ  ARG A 195      68.044  53.226  -8.277  1.00 22.35           C
ATOM   2865  NH1 ARG A 195      69.244  53.735  -8.320  1.00 20.40           N
ATOM   2866 1HH1 ARG A 195      69.457  54.459  -8.976  1.00 20.40           H
ATOM   2867 2HH1 ARG A 195      69.951  53.401  -7.697  1.00 20.40           H
ATOM   2868  NH2 ARG A 195      67.808  52.297  -7.404  1.00 20.01           N
ATOM   2869 1HH2 ARG A 195      66.896  51.892  -7.339  1.00 20.01           H
ATOM   2870 2HH2 ARG A 195      68.538  51.986  -6.795  1.00 20.01           H
ATOM   2871  N   GLY A 196      63.210  57.747 -11.851  1.00  9.09           N
ATOM   2872  H   GLY A 196      62.549  57.002 -11.761  1.00  9.09           H
ATOM   2873  CA  GLY A 196      63.043  58.945 -11.034  1.00 26.99           C
ATOM   2874 1HA  GLY A 196      63.240  58.689 -10.088  1.00 26.99           H
ATOM   2875 2HA  GLY A 196      63.718  59.614 -11.346  1.00 26.99           H
ATOM   2876  C   GLY A 196      61.647  59.562 -11.111  1.00 25.76           C
ATOM   2877  O   GLY A 196      61.342  60.262 -12.064  1.00 24.29           O
ATOM   2878  N   ASP A 197      60.841  59.278 -10.115  1.00  8.70           N
ATOM   2879  H   ASP A 197      60.642  58.310  -9.963  1.00  8.70           H
ATOM   2880  CA  ASP A 197      60.204  60.227  -9.205  1.00 25.44           C
ATOM   2881  HA  ASP A 197      59.424  59.654  -8.954  1.00 25.44           H
ATOM   2882  C   ASP A 197      59.497  61.501  -9.706  1.00 23.49           C
ATOM   2883  O   ASP A 197      59.970  62.274 -10.525  1.00 22.49           O
ATOM   2884  CB  ASP A 197      61.210  60.589  -8.095  1.00 24.08           C
ATOM   2885 1HB  ASP A 197      62.115  60.699  -8.505  1.00 24.08           H
ATOM   2886 2HB  ASP A 197      60.928  61.451  -7.674  1.00 24.08           H
ATOM   2887  CG  ASP A 197      61.304  59.528  -7.000  1.00 23.06           C
ATOM   2888  OD1 ASP A 197      60.385  58.687  -6.925  1.00 23.88           O
ATOM   2889  OD2 ASP A 197      62.283  59.593  -6.232  1.00 25.78           O
ATOM   2890  N   PHE A 198      58.449  61.746  -8.969  1.00  4.55           N
ATOM   2891  H   PHE A 198      57.992  60.940  -8.593  1.00  4.55           H
ATOM   2892  CA  PHE A 198      57.848  63.029  -8.614  1.00 20.39           C
ATOM   2893  HA  PHE A 198      57.189  62.665  -7.955  1.00 20.39           H
ATOM   2894  C   PHE A 198      56.898  63.738  -9.592  1.00 18.72           C
ATOM   2895  O   PHE A 198      57.282  64.406 -10.542  1.00 18.17           O
ATOM   2896  CB  PHE A 198      58.866  63.973  -7.950  1.00 19.58           C
ATOM   2897 1HB  PHE A 198      59.766  63.808  -8.353  1.00 19.58           H
ATOM   2898 2HB  PHE A 198      58.590  64.918  -8.126  1.00 19.58           H
ATOM   2899  CG  PHE A 198      58.972  63.777  -6.441  1.00 20.54           C
ATOM   2900  CD1 PHE A 198      58.059  64.407  -5.588  1.00 20.94           C
ATOM   2901  HD1 PHE A 198      57.367  65.022  -5.966  1.00 20.94           H
ATOM   2902  CD2 PHE A 198      59.958  62.936  -5.903  1.00 23.84           C
ATOM   2903  HD2 PHE A 198      60.627  62.498  -6.504  1.00 23.84           H
ATOM   2904  CE1 PHE A 198      58.110  64.179  -4.204  1.00 23.24           C
ATOM   2905  HE1 PHE A 198      57.455  64.632  -3.599  1.00 23.24           H
ATOM   2906  CE2 PHE A 198      60.002  62.711  -4.517  1.00 24.76           C
ATOM   2907  HE2 PHE A 198      60.703  62.110  -4.134  1.00 24.76           H
ATOM   2908  CZ  PHE A 198      59.073  63.321  -3.669  1.00 27.15           C
ATOM   2909  HZ  PHE A 198      59.098  63.144  -2.685  1.00 27.15           H
ATOM   2910  N   SER A 199      55.657  63.686  -9.163  1.00  9.13           N
ATOM   2911  H   SER A 199      55.226  62.786  -9.094  1.00  9.13           H
ATOM   2912  CA  SER A 199      54.859  64.859  -8.778  1.00 23.33           C
ATOM   2913  HA  SER A 199      54.022  64.352  -8.573  1.00 23.33           H
ATOM   2914  C   SER A 199      54.444  65.900  -9.817  1.00 22.15           C
ATOM   2915  O   SER A 199      55.254  66.618 -10.393  1.00 21.83           O
ATOM   2916  CB  SER A 199      55.507  65.615  -7.606  1.00 22.73           C
ATOM   2917 1HB  SER A 199      56.425  65.931  -7.846  1.00 22.73           H
ATOM   2918 2HB  SER A 199      54.947  66.396  -7.329  1.00 22.73           H
ATOM   2919  OG  SER A 199      55.631  64.768  -6.489  1.00 22.65           O
ATOM   2920  HG  SER A 199      55.659  65.295  -5.690  1.00 22.65           H
ATOM   2921  N   MET A 200      53.157  66.130  -9.753  1.00 10.36           N
ATOM   2922  H   MET A 200      52.553  65.334  -9.722  1.00 10.36           H
ATOM   2923  CA  MET A 200      52.523  67.449  -9.723  1.00 20.68           C
ATOM   2924  HA  MET A 200      51.608  67.141  -9.462  1.00 20.68           H
ATOM   2925  C   MET A 200      52.274  68.195 -11.039  1.00 20.74           C
ATOM   2926  O   MET A 200      53.165  68.508 -11.814  1.00 20.00           O
ATOM   2927  CB  MET A 200      53.185  68.374  -8.676  1.00 20.05           C
ATOM   2928 1HB  MET A 200      54.177  68.255  -8.718  1.00 20.05           H
ATOM   2929 2HB  MET A 200      52.954  69.323  -8.889  1.00 20.05           H
ATOM   2930  CG  MET A 200      52.715  68.064  -7.250  1.00 19.56           C
ATOM   2931 1HG  MET A 200      52.703  67.065  -7.203  1.00 19.56           H
ATOM   2932 2HG  MET A 200      53.445  68.417  -6.664  1.00 19.56           H
ATOM   2933  SD  MET A 200      51.107  68.778  -6.827  1.00 18.44           S
ATOM   2934  CE  MET A 200      51.670  70.195  -5.861  1.00 17.46           C
ATOM   2935 1HE  MET A 200      50.895  70.732  -5.528  1.00 17.46           H
ATOM   2936 2HE  MET A 200      52.248  70.797  -6.412  1.00 17.46           H
ATOM   2937 3HE  MET A 200      52.202  69.899  -5.068  1.00 17.46           H
ATOM   2938  N   GLN A 201      51.046  68.609 -11.068  1.00 10.02           N
ATOM   2939  H   GLN A 201      50.357  67.961 -10.744  1.00 10.02           H
ATOM   2940  CA  GLN A 201      50.544  69.911 -11.517  1.00 26.32           C
ATOM   2941  HA  GLN A 201      49.631  69.864 -11.111  1.00 26.32           H
ATOM   2942  C   GLN A 201      50.197  70.103 -12.997  1.00 24.96           C
ATOM   2943  O   GLN A 201      51.043  70.277 -13.858  1.00 25.45           O
ATOM   2944  CB  GLN A 201      51.360  71.071 -10.918  1.00 25.78           C
ATOM   2945 1HB  GLN A 201      52.319  70.795 -10.847  1.00 25.78           H
ATOM   2946 2HB  GLN A 201      51.285  71.868 -11.517  1.00 25.78           H
ATOM   2947  CG  GLN A 201      50.839  71.442  -9.520  1.00 27.55           C
ATOM   2948 1HG  GLN A 201      49.894  71.758  -9.608  1.00 27.55           H
ATOM   2949 2HG  GLN A 201      50.865  70.624  -8.945  1.00 27.55           H
ATOM   2950  CD  GLN A 201      51.639  72.535  -8.822  1.00 25.50           C
ATOM   2951  OE1 GLN A 201      52.594  73.090  -9.327  1.00 26.14           O
ATOM   2952  NE2 GLN A 201      51.270  72.900  -7.612  1.00 28.83           N
ATOM   2953 1HE2 GLN A 201      51.773  73.618  -7.131  1.00 28.83           H
ATOM   2954 2HE2 GLN A 201      50.487  72.459  -7.174  1.00 28.83           H
ATOM   2955  N   GLN A 202      48.897  70.204 -13.155  1.00 10.63           N
ATOM   2956  H   GLN A 202      48.359  69.374 -13.006  1.00 10.63           H
ATOM   2957  CA  GLN A 202      48.158  71.413 -13.528  1.00 27.53           C
ATOM   2958  HA  GLN A 202      47.246  71.043 -13.349  1.00 27.53           H
ATOM   2959  C   GLN A 202      48.142  71.849 -14.996  1.00 26.07           C
ATOM   2960  O   GLN A 202      49.166  71.962 -15.656  1.00 25.58           O
ATOM   2961  CB  GLN A 202      48.523  72.627 -12.646  1.00 26.04           C
ATOM   2962 1HB  GLN A 202      49.502  72.590 -12.445  1.00 26.04           H
ATOM   2963 2HB  GLN A 202      48.319  73.462 -13.157  1.00 26.04           H
ATOM   2964  CG  GLN A 202      47.763  72.682 -11.314  1.00 26.20           C
ATOM   2965 1HG  GLN A 202      46.782  72.640 -11.502  1.00 26.20           H
ATOM   2966 2HG  GLN A 202      48.030  71.894 -10.759  1.00 26.20           H
ATOM   2967  CD  GLN A 202      48.058  73.962 -10.525  1.00 24.66           C
ATOM   2968  OE1 GLN A 202      48.766  74.856 -10.953  1.00 24.21           O
ATOM   2969  NE2 GLN A 202      47.514  74.107  -9.334  1.00 28.04           N
ATOM   2970 1HE2 GLN A 202      47.686  74.937  -8.803  1.00 28.04           H
ATOM   2971 2HE2 GLN A 202      46.929  73.387  -8.961  1.00 28.04           H
ATOM   2972  N   HIS A 203      46.954  72.283 -15.346  1.00  7.92           N
ATOM   2973  H   HIS A 203      46.194  71.953 -14.787  1.00  7.92           H
ATOM   2974  CA  HIS A 203      46.585  73.184 -16.442  1.00 27.70           C
ATOM   2975  HA  HIS A 203      45.586  73.213 -16.404  1.00 27.70           H
ATOM   2976  C   HIS A 203      46.883  72.653 -17.853  1.00 25.62           C
ATOM   2977  O   HIS A 203      47.907  72.064 -18.123  1.00 24.76           O
ATOM   2978  CB  HIS A 203      47.176  74.579 -16.175  1.00 25.56           C
ATOM   2979 1HB  HIS A 203      48.163  74.491 -16.037  1.00 25.56           H
ATOM   2980 2HB  HIS A 203      47.001  75.161 -16.969  1.00 25.56           H
ATOM   2981  CG  HIS A 203      46.590  75.257 -14.956  1.00 26.42           C
ATOM   2982  ND1 HIS A 203      45.271  75.583 -14.774  1.00 26.24           N
ATOM   2983  HD1 HIS A 203      44.531  75.420 -15.426  1.00 26.24           H
ATOM   2984  CD2 HIS A 203      47.261  75.671 -13.837  1.00 27.88           C
ATOM   2985  HD2 HIS A 203      48.244  75.586 -13.673  1.00 27.88           H
ATOM   2986  CE1 HIS A 203      45.146  76.158 -13.570  1.00 27.94           C
ATOM   2987  HE1 HIS A 203      44.284  76.484 -13.182  1.00 27.94           H
ATOM   2988  NE2 HIS A 203      46.324  76.234 -12.965  1.00 29.57           N
ATOM   2989  N   GLY A 204      46.062  72.786 -18.815  1.00 10.48           N
ATOM   2990  H   GLY A 204      46.246  72.173 -19.583  1.00 10.48           H
ATOM   2991  CA  GLY A 204      44.912  73.646 -19.026  1.00 31.92           C
ATOM   2992 1HA  GLY A 204      44.123  73.277 -18.534  1.00 31.92           H
ATOM   2993 2HA  GLY A 204      45.115  74.566 -18.690  1.00 31.92           H
ATOM   2994  C   GLY A 204      44.683  73.640 -20.538  1.00 30.48           C
ATOM   2995  O   GLY A 204      45.598  73.361 -21.312  1.00 28.20           O
ATOM   2996  N   GLN A 205      43.473  73.923 -20.916  1.00  6.92           N
ATOM   2997  H   GLN A 205      42.751  73.850 -20.228  1.00  6.92           H
ATOM   2998  CA  GLN A 205      43.073  74.343 -22.271  1.00 23.83           C
ATOM   2999  HA  GLN A 205      43.044  73.536 -22.861  1.00 23.83           H
ATOM   3000  C   GLN A 205      44.082  75.354 -22.893  1.00 22.31           C
ATOM   3001  O   GLN A 205      44.866  75.920 -22.138  1.00 21.35           O
ATOM   3002  CB  GLN A 205      41.710  75.020 -22.076  1.00 22.58           C
ATOM   3003 1HB  GLN A 205      41.780  75.631 -21.288  1.00 22.58           H
ATOM   3004 2HB  GLN A 205      41.512  75.556 -22.897  1.00 22.58           H
ATOM   3005  CG  GLN A 205      40.529  74.074 -21.835  1.00 22.73           C
ATOM   3006 1HG  GLN A 205      40.480  73.415 -22.585  1.00 22.73           H
ATOM   3007 2HG  GLN A 205      40.670  73.588 -20.972  1.00 22.73           H
ATOM   3008  CD  GLN A 205      39.210  74.840 -21.762  1.00 21.42           C
ATOM   3009  OE1 GLN A 205      39.161  76.057 -21.720  1.00 24.38           O
ATOM   3010  NE2 GLN A 205      38.087  74.159 -21.760  1.00 28.44           N
ATOM   3011 1HE2 GLN A 205      37.211  74.640 -21.724  1.00 28.44           H
ATOM   3012 2HE2 GLN A 205      38.108  73.160 -21.794  1.00 28.44           H
ATOM   3013  N   PRO A 206      44.045  75.737 -24.187  1.00  8.92           N
ATOM   3014  CA  PRO A 206      42.974  75.584 -25.188  1.00 26.32           C
ATOM   3015  HA  PRO A 206      42.480  74.737 -24.991  1.00 26.32           H
ATOM   3016  C   PRO A 206      43.424  75.429 -26.675  1.00 25.93           C
ATOM   3017  O   PRO A 206      44.596  75.529 -27.022  1.00 24.89           O
ATOM   3018  CB  PRO A 206      42.235  76.925 -25.013  1.00 23.62           C
ATOM   3019 1HB  PRO A 206      41.750  77.178 -25.850  1.00 23.62           H
ATOM   3020 2HB  PRO A 206      41.586  76.879 -24.253  1.00 23.62           H
ATOM   3021  CG  PRO A 206      43.350  77.928 -24.711  1.00 25.53           C
ATOM   3022 1HG  PRO A 206      43.494  78.543 -25.486  1.00 25.53           H
ATOM   3023 2HG  PRO A 206      43.135  78.464 -23.895  1.00 25.53           H
ATOM   3024  CD  PRO A 206      44.580  77.064 -24.476  1.00 31.39           C
ATOM   3025 1HD  PRO A 206      45.162  77.028 -25.289  1.00 31.39           H
ATOM   3026 2HD  PRO A 206      45.114  77.393 -23.698  1.00 31.39           H
ATOM   3027  N   GLN A 207      42.418  75.257 -27.506  1.00  7.96           N
ATOM   3028  H   GLN A 207      41.747  74.571 -27.226  1.00  7.96           H
ATOM   3029  CA  GLN A 207      42.134  75.929 -28.793  1.00 23.78           C
ATOM   3030  HA  GLN A 207      41.592  75.192 -29.196  1.00 23.78           H
ATOM   3031  C   GLN A 207      43.215  76.174 -29.871  1.00 22.49           C
ATOM   3032  O   GLN A 207      44.251  76.774 -29.627  1.00 22.49           O
ATOM   3033  CB  GLN A 207      41.449  77.280 -28.497  1.00 22.81           C
ATOM   3034 1HB  GLN A 207      41.857  77.669 -27.671  1.00 22.81           H
ATOM   3035 2HB  GLN A 207      41.609  77.894 -29.270  1.00 22.81           H
ATOM   3036  CG  GLN A 207      39.939  77.174 -28.278  1.00 23.12           C
ATOM   3037 1HG  GLN A 207      39.529  76.731 -29.075  1.00 23.12           H
ATOM   3038 2HG  GLN A 207      39.771  76.618 -27.464  1.00 23.12           H
ATOM   3039  CD  GLN A 207      39.278  78.535 -28.083  1.00 22.02           C
ATOM   3040  OE1 GLN A 207      39.906  79.582 -28.064  1.00 24.12           O
ATOM   3041  NE2 GLN A 207      37.973  78.585 -27.938  1.00 28.31           N
ATOM   3042 1HE2 GLN A 207      37.517  79.466 -27.816  1.00 28.31           H
ATOM   3043 2HE2 GLN A 207      37.436  77.742 -27.950  1.00 28.31           H
ATOM   3044  N   GLN A 208      42.750  75.970 -31.108  1.00  9.76           N
ATOM   3045  H   GLN A 208      42.149  75.179 -31.222  1.00  9.76           H
ATOM   3046  CA  GLN A 208      43.008  76.761 -32.328  1.00 28.24           C
ATOM   3047  HA  GLN A 208      42.389  76.366 -33.007  1.00 28.24           H
ATOM   3048  C   GLN A 208      44.407  76.571 -32.969  1.00 27.07           C
ATOM   3049  O   GLN A 208      45.394  76.432 -32.270  1.00 27.20           O
ATOM   3050  CB  GLN A 208      42.647  78.240 -32.051  1.00 27.25           C
ATOM   3051 1HB  GLN A 208      42.985  78.488 -31.143  1.00 27.25           H
ATOM   3052 2HB  GLN A 208      43.091  78.813 -32.740  1.00 27.25           H
ATOM   3053  CG  GLN A 208      41.135  78.512 -32.096  1.00 27.92           C
ATOM   3054 1HG  GLN A 208      40.803  78.318 -33.019  1.00 27.92           H
ATOM   3055 2HG  GLN A 208      40.682  77.904 -31.444  1.00 27.92           H
ATOM   3056  CD  GLN A 208      40.770  79.956 -31.744  1.00 26.62           C
ATOM   3057  OE1 GLN A 208      41.551  80.888 -31.850  1.00 26.19           O
ATOM   3058  NE2 GLN A 208      39.544  80.219 -31.341  1.00 29.92           N
ATOM   3059 1HE2 GLN A 208      39.277  81.160 -31.132  1.00 29.92           H
ATOM   3060 2HE2 GLN A 208      38.880  79.478 -31.244  1.00 29.92           H
ATOM   3061  N   ARG A 209      44.616  76.544 -34.269  1.00  6.43           N
ATOM   3062  H   ARG A 209      45.339  75.916 -34.555  1.00  6.43           H
ATOM   3063  CA  ARG A 209      43.976  77.273 -35.376  1.00 20.84           C
ATOM   3064  HA  ARG A 209      42.995  77.084 -35.347  1.00 20.84           H
ATOM   3065  C   ARG A 209      44.602  76.816 -36.709  1.00 19.23           C
ATOM   3066  O   ARG A 209      45.784  76.496 -36.728  1.00 18.99           O
ATOM   3067  CB  ARG A 209      44.328  78.771 -35.198  1.00 20.60           C
ATOM   3068 1HB  ARG A 209      44.686  78.903 -34.274  1.00 20.60           H
ATOM   3069 2HB  ARG A 209      45.032  79.011 -35.866  1.00 20.60           H
ATOM   3070  CG  ARG A 209      43.160  79.736 -35.386  1.00 20.88           C
ATOM   3071 1HG  ARG A 209      42.827  79.682 -36.327  1.00 20.88           H
ATOM   3072 2HG  ARG A 209      42.421  79.496 -34.757  1.00 20.88           H
ATOM   3073  CD  ARG A 209      43.648  81.156 -35.092  1.00 21.61           C
ATOM   3074 1HD  ARG A 209      44.028  81.198 -34.168  1.00 21.61           H
ATOM   3075 2HD  ARG A 209      44.351  81.416 -35.754  1.00 21.61           H
ATOM   3076  NE  ARG A 209      42.560  82.137 -35.179  1.00 20.41           N
ATOM   3077  HE  ARG A 209      41.632  81.779 -35.283  1.00 20.41           H
ATOM   3078  CZ  ARG A 209      42.695  83.455 -35.132  1.00 22.26           C
ATOM   3079  NH1 ARG A 209      43.869  84.014 -35.004  1.00 20.24           N
ATOM   3080 1HH1 ARG A 209      44.689  83.445 -34.939  1.00 20.24           H
ATOM   3081 2HH1 ARG A 209      43.947  85.010 -34.971  1.00 20.24           H
ATOM   3082  NH2 ARG A 209      41.656  84.224 -35.223  1.00 19.80           N
ATOM   3083 1HH2 ARG A 209      40.746  83.824 -35.329  1.00 19.80           H
ATOM   3084 2HH2 ARG A 209      41.765  85.217 -35.187  1.00 19.80           H
ATOM   3085  N   MET A 210      43.837  76.952 -37.768  1.00 14.34           N
ATOM   3086  H   MET A 210      42.881  76.679 -37.657  1.00 14.34           H
ATOM   3087  CA  MET A 210      44.217  77.462 -39.111  1.00 25.03           C
ATOM   3088  HA  MET A 210      43.374  77.307 -39.625  1.00 25.03           H
ATOM   3089  C   MET A 210      45.259  76.678 -39.934  1.00 24.23           C
ATOM   3090  O   MET A 210      46.415  76.563 -39.544  1.00 24.50           O
ATOM   3091  CB  MET A 210      44.606  78.949 -38.990  1.00 24.53           C
ATOM   3092 1HB  MET A 210      45.334  79.040 -38.310  1.00 24.53           H
ATOM   3093 2HB  MET A 210      44.936  79.272 -39.877  1.00 24.53           H
ATOM   3094  CG  MET A 210      43.424  79.821 -38.561  1.00 25.50           C
ATOM   3095 1HG  MET A 210      42.824  79.190 -38.070  1.00 25.50           H
ATOM   3096 2HG  MET A 210      43.825  80.471 -37.915  1.00 25.50           H
ATOM   3097  SD  MET A 210      42.548  80.665 -39.877  1.00 25.21           S
ATOM   3098  CE  MET A 210      43.594  82.139 -40.023  1.00 23.41           C
ATOM   3099 1HE  MET A 210      43.251  82.753 -40.734  1.00 23.41           H
ATOM   3100 2HE  MET A 210      44.533  81.890 -40.259  1.00 23.41           H
ATOM   3101 3HE  MET A 210      43.618  82.648 -39.163  1.00 23.41           H
ATOM   3102  N   SER A 211      44.894  76.050 -41.030  1.00 11.52           N
ATOM   3103  H   SER A 211      44.777  75.061 -40.938  1.00 11.52           H
ATOM   3104  CA  SER A 211      44.631  76.598 -42.385  1.00 29.21           C
ATOM   3105  HA  SER A 211      44.269  75.773 -42.819  1.00 29.21           H
ATOM   3106  C   SER A 211      45.886  77.068 -43.139  1.00 27.42           C
ATOM   3107  O   SER A 211      46.594  77.932 -42.643  1.00 26.62           O
ATOM   3108  CB  SER A 211      43.571  77.721 -42.437  1.00 27.29           C
ATOM   3109 1HB  SER A 211      43.276  77.887 -43.378  1.00 27.29           H
ATOM   3110 2HB  SER A 211      42.778  77.486 -41.875  1.00 27.29           H
ATOM   3111  OG  SER A 211      44.069  78.943 -41.946  1.00 27.16           O
ATOM   3112  HG  SER A 211      45.018  78.880 -41.835  1.00 27.16           H
ATOM   3113  N   GLN A 212      46.062  76.602 -44.389  1.00 10.43           N
ATOM   3114  H   GLN A 212      46.152  75.614 -44.517  1.00 10.43           H
ATOM   3115  CA  GLN A 212      46.129  77.467 -45.579  1.00 26.08           C
ATOM   3116  HA  GLN A 212      45.188  77.803 -45.623  1.00 26.08           H
ATOM   3117  C   GLN A 212      46.483  76.702 -46.884  1.00 24.14           C
ATOM   3118  O   GLN A 212      47.451  75.960 -46.910  1.00 23.60           O
ATOM   3119  CB  GLN A 212      47.118  78.641 -45.405  1.00 24.82           C
ATOM   3120 1HB  GLN A 212      47.782  78.404 -44.696  1.00 24.82           H
ATOM   3121 2HB  GLN A 212      47.595  78.796 -46.270  1.00 24.82           H
ATOM   3122  CG  GLN A 212      46.391  79.938 -44.996  1.00 25.81           C
ATOM   3123 1HG  GLN A 212      45.642  80.097 -45.640  1.00 25.81           H
ATOM   3124 2HG  GLN A 212      46.019  79.816 -44.076  1.00 25.81           H
ATOM   3125  CD  GLN A 212      47.271  81.182 -44.984  1.00 24.60           C
ATOM   3126  OE1 GLN A 212      48.435  81.179 -45.331  1.00 24.87           O
ATOM   3127  NE2 GLN A 212      46.731  82.328 -44.611  1.00 28.11           N
ATOM   3128 1HE2 GLN A 212      47.279  83.165 -44.619  1.00 28.11           H
ATOM   3129 2HE2 GLN A 212      45.775  82.359 -44.321  1.00 28.11           H
ATOM   3130  N   PHE A 213      45.727  77.048 -47.928  1.00  6.39           N
ATOM   3131  H   PHE A 213      44.765  77.197 -47.699  1.00  6.39           H
ATOM   3132  CA  PHE A 213      46.040  77.254 -49.363  1.00 22.47           C
ATOM   3133  HA  PHE A 213      45.135  77.433 -49.750  1.00 22.47           H
ATOM   3134  C   PHE A 213      46.490  76.047 -50.223  1.00 20.69           C
ATOM   3135  O   PHE A 213      47.269  75.224 -49.763  1.00 19.71           O
ATOM   3136  CB  PHE A 213      47.016  78.447 -49.462  1.00 20.70           C
ATOM   3137 1HB  PHE A 213      47.683  78.372 -48.721  1.00 20.70           H
ATOM   3138 2HB  PHE A 213      47.488  78.397 -50.342  1.00 20.70           H
ATOM   3139  CG  PHE A 213      46.360  79.818 -49.362  1.00 21.37           C
ATOM   3140  CD1 PHE A 213      46.253  80.627 -50.500  1.00 22.02           C
ATOM   3141  HD1 PHE A 213      46.625  80.311 -51.373  1.00 22.02           H
ATOM   3142  CD2 PHE A 213      45.852  80.288 -48.139  1.00 24.84           C
ATOM   3143  HD2 PHE A 213      45.943  79.728 -47.316  1.00 24.84           H
ATOM   3144  CE1 PHE A 213      45.625  81.881 -50.419  1.00 23.44           C
ATOM   3145  HE1 PHE A 213      45.555  82.456 -51.234  1.00 23.44           H
ATOM   3146  CE2 PHE A 213      45.217  81.540 -48.065  1.00 25.16           C
ATOM   3147  HE2 PHE A 213      44.851  81.863 -47.192  1.00 25.16           H
ATOM   3148  CZ  PHE A 213      45.096  82.330 -49.202  1.00 27.28           C
ATOM   3149  HZ  PHE A 213      44.633  83.215 -49.152  1.00 27.28           H
ATOM   3150  N   SER A 214      46.147  75.846 -51.477  1.00 12.23           N
ATOM   3151  H   SER A 214      46.485  74.957 -51.787  1.00 12.23           H
ATOM   3152  CA  SER A 214      45.414  76.525 -52.579  1.00 30.02           C
ATOM   3153  HA  SER A 214      44.501  76.794 -52.274  1.00 30.02           H
ATOM   3154  C   SER A 214      45.433  75.500 -53.751  1.00 27.86           C
ATOM   3155  O   SER A 214      46.266  74.607 -53.706  1.00 27.01           O
ATOM   3156  CB  SER A 214      46.186  77.780 -53.018  1.00 28.02           C
ATOM   3157 1HB  SER A 214      47.158  77.697 -52.798  1.00 28.02           H
ATOM   3158 2HB  SER A 214      46.079  77.941 -53.999  1.00 28.02           H
ATOM   3159  OG  SER A 214      45.718  78.923 -52.366  1.00 27.67           O
ATOM   3160  HG  SER A 214      45.611  79.631 -53.001  1.00 27.67           H
ATOM   3161  N   GLN A 215      44.684  75.485 -54.816  1.00  6.92           N
ATOM   3162  H   GLN A 215      44.558  74.563 -55.181  1.00  6.92           H
ATOM   3163  CA  GLN A 215      43.982  76.499 -55.606  1.00 23.85           C
ATOM   3164  HA  GLN A 215      43.360  76.981 -54.989  1.00 23.85           H
ATOM   3165  C   GLN A 215      43.237  75.799 -56.771  1.00 22.47           C
ATOM   3166  O   GLN A 215      43.756  74.828 -57.315  1.00 21.68           O
ATOM   3167  CB  GLN A 215      45.048  77.421 -56.245  1.00 22.34           C
ATOM   3168 1HB  GLN A 215      45.887  77.350 -55.706  1.00 22.34           H
ATOM   3169 2HB  GLN A 215      45.222  77.101 -57.176  1.00 22.34           H
ATOM   3170  CG  GLN A 215      44.672  78.900 -56.326  1.00 22.59           C
ATOM   3171 1HG  GLN A 215      43.976  79.017 -57.034  1.00 22.59           H
ATOM   3172 2HG  GLN A 215      44.301  79.187 -55.443  1.00 22.59           H
ATOM   3173  CD  GLN A 215      45.878  79.780 -56.666  1.00 21.67           C
ATOM   3174  OE1 GLN A 215      46.898  79.336 -57.162  1.00 23.72           O
ATOM   3175  NE2 GLN A 215      45.821  81.069 -56.412  1.00 28.07           N
ATOM   3176 1HE2 GLN A 215      46.602  81.656 -56.626  1.00 28.07           H
ATOM   3177 2HE2 GLN A 215      44.997  81.462 -56.005  1.00 28.07           H
ATOM   3178  N   GLY A 216      42.139  76.354 -57.206  1.00  9.54           N
ATOM   3179  H   GLY A 216      41.580  76.820 -56.520  1.00  9.54           H
ATOM   3180  CA  GLY A 216      41.622  76.377 -58.588  1.00 28.00           C
ATOM   3181 1HA  GLY A 216      41.115  77.233 -58.685  1.00 28.00           H
ATOM   3182 2HA  GLY A 216      42.422  76.394 -59.188  1.00 28.00           H
ATOM   3183  C   GLY A 216      40.708  75.217 -59.027  1.00 26.70           C
ATOM   3184  O   GLY A 216      41.026  74.075 -58.753  1.00 25.36           O
ATOM   3185  N   GLN A 217      39.615  75.375 -59.744  1.00  8.58           N
ATOM   3186  H   GLN A 217      39.074  74.539 -59.838  1.00  8.58           H
ATOM   3187  CA  GLN A 217      39.031  76.535 -60.435  1.00 24.54           C
ATOM   3188  HA  GLN A 217      39.058  77.308 -59.801  1.00 24.54           H
ATOM   3189  C   GLN A 217      37.579  76.187 -60.850  1.00 23.65           C
ATOM   3190  O   GLN A 217      37.326  75.048 -61.204  1.00 24.15           O
ATOM   3191  CB  GLN A 217      39.857  76.819 -61.715  1.00 23.84           C
ATOM   3192 1HB  GLN A 217      40.716  76.310 -61.658  1.00 23.84           H
ATOM   3193 2HB  GLN A 217      39.334  76.504 -62.507  1.00 23.84           H
ATOM   3194  CG  GLN A 217      40.198  78.293 -61.933  1.00 24.99           C
ATOM   3195 1HG  GLN A 217      39.349  78.807 -62.057  1.00 24.99           H
ATOM   3196 2HG  GLN A 217      40.681  78.636 -61.127  1.00 24.99           H
ATOM   3197  CD  GLN A 217      41.085  78.490 -63.167  1.00 23.69           C
ATOM   3198  OE1 GLN A 217      41.990  77.728 -63.452  1.00 25.62           O
ATOM   3199  NE2 GLN A 217      40.865  79.525 -63.942  1.00 29.65           N
ATOM   3200 1HE2 GLN A 217      41.436  79.676 -64.749  1.00 29.65           H
ATOM   3201 2HE2 GLN A 217      40.126  80.163 -63.726  1.00 29.65           H
ATOM   3202  N   GLU A 218      36.722  77.194 -60.843  1.00 10.93           N
ATOM   3203  H   GLU A 218      36.928  77.918 -60.184  1.00 10.93           H
ATOM   3204  CA  GLU A 218      35.502  77.420 -61.659  1.00 24.87           C
ATOM   3205  HA  GLU A 218      35.143  78.244 -61.220  1.00 24.87           H
ATOM   3206  C   GLU A 218      34.304  76.444 -61.536  1.00 23.09           C
ATOM   3207  O   GLU A 218      34.461  75.242 -61.604  1.00 22.74           O
ATOM   3208  CB  GLU A 218      35.916  77.622 -63.131  1.00 24.45           C
ATOM   3209 1HB  GLU A 218      36.531  76.881 -63.401  1.00 24.45           H
ATOM   3210 2HB  GLU A 218      35.097  77.603 -63.705  1.00 24.45           H
ATOM   3211  CG  GLU A 218      36.635  78.961 -63.340  1.00 25.08           C
ATOM   3212 1HG  GLU A 218      35.950  79.689 -63.327  1.00 25.08           H
ATOM   3213 2HG  GLU A 218      37.276  79.093 -62.584  1.00 25.08           H
ATOM   3214  CD  GLU A 218      37.418  79.057 -64.661  1.00 25.04           C
ATOM   3215  OE1 GLU A 218      38.351  79.901 -64.709  1.00 25.13           O
ATOM   3216  OE2 GLU A 218      37.114  78.288 -65.594  1.00 30.79           O
ATOM   3217  N   GLY A 219      33.063  76.842 -61.410  1.00 14.76           N
ATOM   3218  H   GLY A 219      32.407  76.091 -61.339  1.00 14.76           H
ATOM   3219  CA  GLY A 219      32.444  78.169 -61.352  1.00 31.41           C
ATOM   3220 1HA  GLY A 219      32.624  78.558 -60.449  1.00 31.41           H
ATOM   3221 2HA  GLY A 219      32.868  78.743 -62.053  1.00 31.41           H
ATOM   3222  C   GLY A 219      30.922  78.056 -61.597  1.00 30.47           C
ATOM   3223  O   GLY A 219      30.533  77.289 -62.463  1.00 29.32           O
ATOM   3224  N   LEU A 220      30.140  78.847 -60.871  1.00  6.23           N
ATOM   3225  H   LEU A 220      30.458  79.031 -59.941  1.00  6.23           H
ATOM   3226  CA  LEU A 220      28.863  79.493 -61.248  1.00 22.73           C
ATOM   3227  HA  LEU A 220      28.532  79.877 -60.386  1.00 22.73           H
ATOM   3228  C   LEU A 220      27.675  78.580 -61.671  1.00 21.44           C
ATOM   3229  O   LEU A 220      27.858  77.651 -62.430  1.00 20.98           O
ATOM   3230  CB  LEU A 220      29.204  80.553 -62.323  1.00 21.13           C
ATOM   3231 1HB  LEU A 220      29.648  80.090 -63.090  1.00 21.13           H
ATOM   3232 2HB  LEU A 220      28.350  80.970 -62.634  1.00 21.13           H
ATOM   3233  CG  LEU A 220      30.136  81.680 -61.843  1.00 21.35           C
ATOM   3234  HG  LEU A 220      30.859  81.246 -61.306  1.00 21.35           H
ATOM   3235  CD1 LEU A 220      30.744  82.426 -63.027  1.00 22.99           C
ATOM   3236 1HD1 LEU A 220      31.350  83.158 -62.716  1.00 22.99           H
ATOM   3237 2HD1 LEU A 220      30.032  82.837 -63.596  1.00 22.99           H
ATOM   3238 3HD1 LEU A 220      31.279  81.808 -63.603  1.00 22.99           H
ATOM   3239  CD2 LEU A 220      29.406  82.694 -60.962  1.00 28.86           C
ATOM   3240 1HD2 LEU A 220      30.026  83.418 -60.660  1.00 28.86           H
ATOM   3241 2HD2 LEU A 220      29.027  82.254 -60.148  1.00 28.86           H
ATOM   3242 3HD2 LEU A 220      28.652  83.123 -61.459  1.00 28.86           H
ATOM   3243  N   ASN A 221      26.429  78.746 -61.284  1.00  8.54           N
ATOM   3244  H   ASN A 221      25.913  77.889 -61.299  1.00  8.54           H
ATOM   3245  CA  ASN A 221      25.610  79.873 -60.837  1.00 26.61           C
ATOM   3246  HA  ASN A 221      26.118  80.353 -60.122  1.00 26.61           H
ATOM   3247  C   ASN A 221      24.258  79.307 -60.332  1.00 25.87           C
ATOM   3248  O   ASN A 221      23.765  78.342 -60.907  1.00 23.94           O
ATOM   3249  CB  ASN A 221      25.317  80.786 -62.058  1.00 23.97           C
ATOM   3250 1HB  ASN A 221      25.657  80.336 -62.884  1.00 23.97           H
ATOM   3251 2HB  ASN A 221      24.328  80.916 -62.132  1.00 23.97           H
ATOM   3252  CG  ASN A 221      25.953  82.156 -61.991  1.00 21.38           C
ATOM   3253  OD1 ASN A 221      26.316  82.658 -60.940  1.00 20.30           O
ATOM   3254  ND2 ASN A 221      26.108  82.820 -63.111  1.00 22.28           N
ATOM   3255 1HD2 ASN A 221      26.521  83.731 -63.099  1.00 22.28           H
ATOM   3256 2HD2 ASN A 221      25.813  82.416 -63.977  1.00 22.28           H
ATOM   3257  N   GLN A 222      23.723  79.773 -59.224  1.00 12.38           N
ATOM   3258  H   GLN A 222      24.203  79.543 -58.377  1.00 12.38           H
ATOM   3259  CA  GLN A 222      22.511  80.587 -59.072  1.00 30.95           C
ATOM   3260  HA  GLN A 222      22.484  80.564 -58.073  1.00 30.95           H
ATOM   3261  C   GLN A 222      21.165  80.017 -59.561  1.00 29.79           C
ATOM   3262  O   GLN A 222      20.986  79.738 -60.739  1.00 28.95           O
ATOM   3263  CB  GLN A 222      22.678  82.000 -59.673  1.00 28.99           C
ATOM   3264 1HB  GLN A 222      23.146  81.917 -60.553  1.00 28.99           H
ATOM   3265 2HB  GLN A 222      21.770  82.394 -59.814  1.00 28.99           H
ATOM   3266  CG  GLN A 222      23.483  82.962 -58.795  1.00 29.46           C
ATOM   3267 1HG  GLN A 222      23.072  82.984 -57.884  1.00 29.46           H
ATOM   3268 2HG  GLN A 222      24.422  82.625 -58.729  1.00 29.46           H
ATOM   3269  CD  GLN A 222      23.509  84.388 -59.359  1.00 27.08           C
ATOM   3270  OE1 GLN A 222      22.865  84.729 -60.333  1.00 27.43           O
ATOM   3271  NE2 GLN A 222      24.256  85.285 -58.750  1.00 30.60           N
ATOM   3272 1HE2 GLN A 222      24.286  86.225 -59.090  1.00 30.60           H
ATOM   3273 2HE2 GLN A 222      24.794  85.026 -57.947  1.00 30.60           H
ATOM   3274  N   GLY A 223      20.168  80.034 -58.683  1.00 14.06           N
ATOM   3275  H   GLY A 223      20.364  79.783 -57.735  1.00 14.06           H
ATOM   3276  CA  GLY A 223      18.791  80.404 -59.037  1.00 30.68           C
ATOM   3277 1HA  GLY A 223      18.637  81.321 -58.670  1.00 30.68           H
ATOM   3278 2HA  GLY A 223      18.750  80.433 -60.036  1.00 30.68           H
ATOM   3279  C   GLY A 223      17.680  79.482 -58.529  1.00 29.07           C
ATOM   3280  O   GLY A 223      17.343  78.501 -59.172  1.00 27.15           O
ATOM   3281  N   ASN A 224      17.065  79.854 -57.408  1.00  8.82           N
ATOM   3282  H   ASN A 224      17.606  80.362 -56.738  1.00  8.82           H
ATOM   3283  CA  ASN A 224      15.653  79.582 -57.066  1.00 26.27           C
ATOM   3284  HA  ASN A 224      15.461  78.603 -57.139  1.00 26.27           H
ATOM   3285  C   ASN A 224      14.731  80.353 -58.050  1.00 24.85           C
ATOM   3286  O   ASN A 224      15.255  81.252 -58.716  1.00 23.42           O
ATOM   3287  CB  ASN A 224      15.473  80.116 -55.622  1.00 24.11           C
ATOM   3288 1HB  ASN A 224      16.292  80.633 -55.372  1.00 24.11           H
ATOM   3289 2HB  ASN A 224      14.678  80.722 -55.606  1.00 24.11           H
ATOM   3290  CG  ASN A 224      15.260  79.066 -54.553  1.00 21.71           C
ATOM   3291  OD1 ASN A 224      15.166  77.885 -54.793  1.00 20.72           O
ATOM   3292  ND2 ASN A 224      15.170  79.477 -53.305  1.00 23.66           N
ATOM   3293 1HD2 ASN A 224      15.026  78.815 -52.570  1.00 23.66           H
ATOM   3294 2HD2 ASN A 224      15.246  80.451 -53.093  1.00 23.66           H
ATOM   3295  N   PRO A 225      13.388  80.204 -58.078  1.00  8.41           N
ATOM   3296  CA  PRO A 225      12.429  79.309 -57.393  1.00 25.77           C
ATOM   3297  HA  PRO A 225      12.901  78.476 -57.104  1.00 25.77           H
ATOM   3298  C   PRO A 225      11.244  78.816 -58.284  1.00 25.47           C
ATOM   3299  O   PRO A 225      11.163  79.136 -59.470  1.00 24.02           O
ATOM   3300  CB  PRO A 225      11.897  80.244 -56.281  1.00 23.03           C
ATOM   3301 1HB  PRO A 225      10.952  80.015 -56.046  1.00 23.03           H
ATOM   3302 2HB  PRO A 225      12.468  80.184 -55.463  1.00 23.03           H
ATOM   3303  CG  PRO A 225      11.973  81.650 -56.885  1.00 24.62           C
ATOM   3304 1HG  PRO A 225      11.059  82.039 -56.998  1.00 24.62           H
ATOM   3305 2HG  PRO A 225      12.524  82.255 -56.310  1.00 24.62           H
ATOM   3306  CD  PRO A 225      12.638  81.446 -58.238  1.00 29.59           C
ATOM   3307 1HD  PRO A 225      11.962  81.347 -58.968  1.00 29.59           H
ATOM   3308 2HD  PRO A 225      13.260  82.197 -58.458  1.00 29.59           H
ATOM   3309  N   PHE A 226      10.272  78.161 -57.654  1.00  5.74           N
ATOM   3310  H   PHE A 226      10.557  77.628 -56.857  1.00  5.74           H
ATOM   3311  CA  PHE A 226       8.822  78.113 -57.973  1.00 23.22           C
ATOM   3312  HA  PHE A 226       8.536  77.656 -57.131  1.00 23.22           H
ATOM   3313  C   PHE A 226       8.255  77.133 -59.036  1.00 21.71           C
ATOM   3314  O   PHE A 226       8.666  77.100 -60.190  1.00 21.26           O
ATOM   3315  CB  PHE A 226       8.248  79.539 -58.140  1.00 22.11           C
ATOM   3316 1HB  PHE A 226       8.996  80.154 -58.388  1.00 22.11           H
ATOM   3317 2HB  PHE A 226       7.571  79.524 -58.876  1.00 22.11           H
ATOM   3318  CG  PHE A 226       7.571  80.104 -56.895  1.00 22.52           C
ATOM   3319  CD1 PHE A 226       6.175  80.060 -56.759  1.00 22.51           C
ATOM   3320  HD1 PHE A 226       5.618  79.662 -57.488  1.00 22.51           H
ATOM   3321  CD2 PHE A 226       8.331  80.688 -55.873  1.00 24.61           C
ATOM   3322  HD2 PHE A 226       9.325  80.745 -55.965  1.00 24.61           H
ATOM   3323  CE1 PHE A 226       5.553  80.571 -55.605  1.00 23.50           C
ATOM   3324  HE1 PHE A 226       4.558  80.534 -55.517  1.00 23.50           H
ATOM   3325  CE2 PHE A 226       7.707  81.194 -54.721  1.00 25.20           C
ATOM   3326  HE2 PHE A 226       8.261  81.604 -53.996  1.00 25.20           H
ATOM   3327  CZ  PHE A 226       6.323  81.130 -54.580  1.00 26.88           C
ATOM   3328  HZ  PHE A 226       5.884  81.481 -53.753  1.00 26.88           H
ATOM   3329  N   ILE A 227       7.171  76.474 -58.587  1.00 10.51           N
ATOM   3330  H   ILE A 227       7.201  76.241 -57.615  1.00 10.51           H
ATOM   3331  CA  ILE A 227       5.939  76.034 -59.286  1.00 26.52           C
ATOM   3332  HA  ILE A 227       5.420  75.756 -58.478  1.00 26.52           H
ATOM   3333  C   ILE A 227       5.964  74.717 -60.098  1.00 25.12           C
ATOM   3334  O   ILE A 227       6.588  74.590 -61.139  1.00 24.80           O
ATOM   3335  CB  ILE A 227       5.229  77.204 -60.025  1.00 25.91           C
ATOM   3336  HB  ILE A 227       5.914  77.590 -60.642  1.00 25.91           H
ATOM   3337  CG1 ILE A 227       4.714  78.252 -59.012  1.00 26.10           C
ATOM   3338 1HG1 ILE A 227       3.880  77.900 -58.587  1.00 26.10           H
ATOM   3339 2HG1 ILE A 227       5.415  78.388 -58.311  1.00 26.10           H
ATOM   3340  CG2 ILE A 227       4.024  76.757 -60.867  1.00 28.42           C
ATOM   3341 1HG2 ILE A 227       3.597  77.537 -61.324  1.00 28.42           H
ATOM   3342 2HG2 ILE A 227       3.330  76.319 -60.296  1.00 28.42           H
ATOM   3343 3HG2 ILE A 227       4.301  76.102 -61.570  1.00 28.42           H
ATOM   3344  CD1 ILE A 227       4.393  79.616 -59.641  1.00 26.87           C
ATOM   3345 1HD1 ILE A 227       4.064  80.260 -58.951  1.00 26.87           H
ATOM   3346 2HD1 ILE A 227       3.686  79.530 -60.343  1.00 26.87           H
ATOM   3347 3HD1 ILE A 227       5.205  80.013 -60.070  1.00 26.87           H
ATOM   3348  N   ALA A 228       5.171  73.781 -59.561  1.00 11.10           N
ATOM   3349  H   ALA A 228       5.293  73.648 -58.577  1.00 11.10           H
ATOM   3350  CA  ALA A 228       4.149  72.914 -60.173  1.00 27.38           C
ATOM   3351  HA  ALA A 228       4.252  72.132 -59.559  1.00 27.38           H
ATOM   3352  C   ALA A 228       4.348  72.242 -61.557  1.00 26.23           C
ATOM   3353  O   ALA A 228       4.740  72.843 -62.544  1.00 25.49           O
ATOM   3354  CB  ALA A 228       2.803  73.669 -60.147  1.00 25.81           C
ATOM   3355 1HB  ALA A 228       2.656  74.110 -59.261  1.00 25.81           H
ATOM   3356 2HB  ALA A 228       2.039  73.045 -60.310  1.00 25.81           H
ATOM   3357 3HB  ALA A 228       2.776  74.378 -60.851  1.00 25.81           H
ATOM   3358  N   THR A 229       3.782  71.054 -61.585  1.00 10.74           N
ATOM   3359  H   THR A 229       3.786  70.560 -60.715  1.00 10.74           H
ATOM   3360  CA  THR A 229       3.141  70.340 -62.710  1.00 29.03           C
ATOM   3361  HA  THR A 229       2.773  69.608 -62.137  1.00 29.03           H
ATOM   3362  C   THR A 229       4.018  69.622 -63.747  1.00 27.92           C
ATOM   3363  O   THR A 229       4.843  70.211 -64.426  1.00 25.96           O
ATOM   3364  CB  THR A 229       2.019  71.131 -63.414  1.00 25.69           C
ATOM   3365  HB  THR A 229       1.965  70.794 -64.354  1.00 25.69           H
ATOM   3366  OG1 THR A 229       2.291  72.507 -63.551  1.00 25.36           O
ATOM   3367  HG1 THR A 229       3.238  72.644 -63.582  1.00 25.36           H
ATOM   3368  CG2 THR A 229       0.700  71.013 -62.679  1.00 27.96           C
ATOM   3369 1HG2 THR A 229      -0.018  71.530 -63.146  1.00 27.96           H
ATOM   3370 2HG2 THR A 229       0.776  71.366 -61.747  1.00 27.96           H
ATOM   3371 3HG2 THR A 229       0.405  70.059 -62.623  1.00 27.96           H
ATOM   3372  N   SER A 230       3.667  68.342 -63.888  1.00  9.56           N
ATOM   3373  H   SER A 230       3.399  67.871 -63.048  1.00  9.56           H
ATOM   3374  CA  SER A 230       3.622  67.528 -65.120  1.00 30.91           C
ATOM   3375  HA  SER A 230       3.512  66.620 -64.716  1.00 30.91           H
ATOM   3376  C   SER A 230       4.899  67.385 -65.975  1.00 29.56           C
ATOM   3377  O   SER A 230       5.470  68.361 -66.439  1.00 28.10           O
ATOM   3378  CB  SER A 230       2.434  67.964 -65.989  1.00 28.32           C
ATOM   3379 1HB  SER A 230       2.422  67.459 -66.852  1.00 28.32           H
ATOM   3380 2HB  SER A 230       1.570  67.819 -65.506  1.00 28.32           H
ATOM   3381  OG  SER A 230       2.504  69.333 -66.311  1.00 27.81           O
ATOM   3382  HG  SER A 230       2.520  69.437 -67.262  1.00 27.81           H
ATOM   3383  N   GLY A 231       5.244  66.093 -66.226  1.00 10.52           N
ATOM   3384  H   GLY A 231       4.729  65.376 -65.756  1.00 10.52           H
ATOM   3385  CA  GLY A 231       6.323  65.674 -67.141  1.00 31.20           C
ATOM   3386 1HA  GLY A 231       7.176  66.047 -66.776  1.00 31.20           H
ATOM   3387 2HA  GLY A 231       6.357  64.675 -67.114  1.00 31.20           H
ATOM   3388  C   GLY A 231       6.143  66.143 -68.612  1.00 29.75           C
ATOM   3389  O   GLY A 231       5.447  67.114 -68.833  1.00 27.55           O
ATOM   3390  N   PRO A 232       6.619  65.465 -69.630  1.00  8.29           N
ATOM   3391  CA  PRO A 232       7.535  64.312 -69.748  1.00 25.65           C
ATOM   3392  HA  PRO A 232       8.066  64.184 -68.911  1.00 25.65           H
ATOM   3393  C   PRO A 232       8.580  64.483 -70.893  1.00 25.50           C
ATOM   3394  O   PRO A 232       8.713  65.560 -71.477  1.00 23.94           O
ATOM   3395  CB  PRO A 232       6.532  63.199 -70.099  1.00 22.52           C
ATOM   3396 1HB  PRO A 232       6.984  62.440 -70.568  1.00 22.52           H
ATOM   3397 2HB  PRO A 232       6.070  62.858 -69.280  1.00 22.52           H
ATOM   3398  CG  PRO A 232       5.546  63.912 -71.030  1.00 24.34           C
ATOM   3399 1HG  PRO A 232       5.729  63.675 -71.984  1.00 24.34           H
ATOM   3400 2HG  PRO A 232       4.604  63.667 -70.800  1.00 24.34           H
ATOM   3401  CD  PRO A 232       5.780  65.400 -70.798  1.00 29.87           C
ATOM   3402 1HD  PRO A 232       6.250  65.824 -71.572  1.00 29.87           H
ATOM   3403 2HD  PRO A 232       4.923  65.885 -70.622  1.00 29.87           H
ATOM   3404  N   GLY A 233       9.246  63.414 -71.270  1.00 10.89           N
ATOM   3405  H   GLY A 233       9.397  62.697 -70.589  1.00 10.89           H
ATOM   3406  CA  GLY A 233       9.787  63.195 -72.627  1.00 30.60           C
ATOM   3407 1HA  GLY A 233       9.471  62.297 -72.933  1.00 30.60           H
ATOM   3408 2HA  GLY A 233       9.403  63.904 -73.219  1.00 30.60           H
ATOM   3409  C   GLY A 233      11.323  63.245 -72.708  1.00 29.66           C
ATOM   3410  O   GLY A 233      11.955  63.895 -71.896  1.00 27.63           O
ATOM   3411  N   HIS A 234      12.011  62.635 -73.642  1.00  8.71           N
ATOM   3412  H   HIS A 234      12.995  62.684 -73.472  1.00  8.71           H
ATOM   3413  CA  HIS A 234      11.704  61.893 -74.882  1.00 23.69           C
ATOM   3414  HA  HIS A 234      11.163  61.071 -74.703  1.00 23.69           H
ATOM   3415  C   HIS A 234      13.123  61.603 -75.476  1.00 22.79           C
ATOM   3416  O   HIS A 234      14.077  62.266 -75.065  1.00 21.43           O
ATOM   3417  CB  HIS A 234      10.858  62.779 -75.820  1.00 22.32           C
ATOM   3418 1HB  HIS A 234      10.675  63.645 -75.355  1.00 22.32           H
ATOM   3419 2HB  HIS A 234      11.386  62.952 -76.652  1.00 22.32           H
ATOM   3420  CG  HIS A 234       9.525  62.197 -76.240  1.00 21.38           C
ATOM   3421  ND1 HIS A 234       9.301  60.966 -76.810  1.00 21.41           N
ATOM   3422  HD1 HIS A 234       9.992  60.261 -76.971  1.00 21.41           H
ATOM   3423  CD2 HIS A 234       8.318  62.843 -76.223  1.00 20.28           C
ATOM   3424  HD2 HIS A 234       8.151  63.765 -75.875  1.00 20.28           H
ATOM   3425  CE1 HIS A 234       8.002  60.872 -77.113  1.00 21.56           C
ATOM   3426  HE1 HIS A 234       7.570  60.074 -77.534  1.00 21.56           H
ATOM   3427  NE2 HIS A 234       7.364  61.993 -76.775  1.00 22.44           N
ATOM   3428  N   LEU A 235      13.459  60.697 -76.365  1.00  6.92           N
ATOM   3429  H   LEU A 235      14.281  60.193 -76.100  1.00  6.92           H
ATOM   3430  CA  LEU A 235      12.924  60.246 -77.647  1.00 22.59           C
ATOM   3431  HA  LEU A 235      12.003  59.882 -77.509  1.00 22.59           H
ATOM   3432  C   LEU A 235      13.936  59.192 -78.188  1.00 21.03           C
ATOM   3433  O   LEU A 235      15.139  59.405 -78.046  1.00 21.04           O
ATOM   3434  CB  LEU A 235      12.913  61.455 -78.618  1.00 21.74           C
ATOM   3435 1HB  LEU A 235      13.421  62.201 -78.187  1.00 21.74           H
ATOM   3436 2HB  LEU A 235      13.377  61.178 -79.459  1.00 21.74           H
ATOM   3437  CG  LEU A 235      11.524  61.999 -79.008  1.00 21.99           C
ATOM   3438  HG  LEU A 235      10.966  61.930 -78.181  1.00 21.99           H
ATOM   3439  CD1 LEU A 235      11.625  63.441 -79.489  1.00 23.40           C
ATOM   3440 1HD1 LEU A 235      10.726  63.798 -79.743  1.00 23.40           H
ATOM   3441 2HD1 LEU A 235      12.221  63.511 -80.289  1.00 23.40           H
ATOM   3442 3HD1 LEU A 235      11.999  64.032 -78.774  1.00 23.40           H
ATOM   3443  CD2 LEU A 235      10.830  61.200 -80.097  1.00 28.50           C
ATOM   3444 1HD2 LEU A 235       9.936  61.591 -80.314  1.00 28.50           H
ATOM   3445 2HD2 LEU A 235      10.690  60.252 -79.812  1.00 28.50           H
ATOM   3446 3HD2 LEU A 235      11.373  61.191 -80.936  1.00 28.50           H
ATOM   3447  N   SER A 236      13.492  58.065 -78.711  1.00 11.15           N
ATOM   3448  H   SER A 236      13.186  57.372 -78.058  1.00 11.15           H
ATOM   3449  CA  SER A 236      13.388  57.694 -80.143  1.00 28.39           C
ATOM   3450  HA  SER A 236      12.595  57.085 -80.143  1.00 28.39           H
ATOM   3451  C   SER A 236      14.605  56.906 -80.685  1.00 26.82           C
ATOM   3452  O   SER A 236      15.713  57.144 -80.238  1.00 26.26           O
ATOM   3453  CB  SER A 236      13.115  58.916 -81.033  1.00 26.82           C
ATOM   3454 1HB  SER A 236      12.838  58.633 -81.951  1.00 26.82           H
ATOM   3455 2HB  SER A 236      12.404  59.495 -80.634  1.00 26.82           H
ATOM   3456  OG  SER A 236      14.265  59.712 -81.176  1.00 27.02           O
ATOM   3457  HG  SER A 236      15.040  59.151 -81.208  1.00 27.02           H
ATOM   3458  N   HIS A 237      14.532  55.980 -81.598  1.00  7.87           N
ATOM   3459  H   HIS A 237      15.309  55.355 -81.524  1.00  7.87           H
ATOM   3460  CA  HIS A 237      13.649  55.575 -82.709  1.00 25.21           C
ATOM   3461  HA  HIS A 237      12.695  55.733 -82.454  1.00 25.21           H
ATOM   3462  C   HIS A 237      13.941  54.074 -83.005  1.00 23.76           C
ATOM   3463  O   HIS A 237      15.098  53.681 -82.916  1.00 22.78           O
ATOM   3464  CB  HIS A 237      14.048  56.410 -83.944  1.00 23.72           C
ATOM   3465 1HB  HIS A 237      14.937  56.834 -83.769  1.00 23.72           H
ATOM   3466 2HB  HIS A 237      14.119  55.799 -84.733  1.00 23.72           H
ATOM   3467  CG  HIS A 237      13.093  57.508 -84.313  1.00 23.69           C
ATOM   3468  ND1 HIS A 237      11.865  57.324 -84.893  1.00 23.83           N
ATOM   3469  HD1 HIS A 237      11.449  56.444 -85.122  1.00 23.83           H
ATOM   3470  CD2 HIS A 237      13.277  58.855 -84.201  1.00 24.15           C
ATOM   3471  HD2 HIS A 237      14.087  59.308 -83.828  1.00 24.15           H
ATOM   3472  CE1 HIS A 237      11.322  58.526 -85.098  1.00 23.96           C
ATOM   3473  HE1 HIS A 237      10.420  58.680 -85.500  1.00 23.96           H
ATOM   3474  NE2 HIS A 237      12.141  59.488 -84.696  1.00 25.09           N
ATOM   3475  N   VAL A 238      13.002  53.156 -83.155  1.00  7.64           N
ATOM   3476  H   VAL A 238      12.905  52.557 -82.360  1.00  7.64           H
ATOM   3477  CA  VAL A 238      12.055  52.824 -84.262  1.00 26.96           C
ATOM   3478  HA  VAL A 238      11.579  52.025 -83.895  1.00 26.96           H
ATOM   3479  C   VAL A 238      12.744  52.362 -85.576  1.00 25.07           C
ATOM   3480  O   VAL A 238      13.655  53.062 -86.011  1.00 24.16           O
ATOM   3481  CB  VAL A 238      11.001  53.932 -84.504  1.00 25.13           C
ATOM   3482  HB  VAL A 238      11.549  54.722 -84.780  1.00 25.13           H
ATOM   3483  CG1 VAL A 238       9.974  53.613 -85.597  1.00 24.08           C
ATOM   3484 1HG1 VAL A 238       9.322  54.364 -85.706  1.00 24.08           H
ATOM   3485 2HG1 VAL A 238       9.457  52.787 -85.373  1.00 24.08           H
ATOM   3486 3HG1 VAL A 238      10.423  53.465 -86.478  1.00 24.08           H
ATOM   3487  CG2 VAL A 238      10.167  54.195 -83.246  1.00 28.24           C
ATOM   3488 1HG2 VAL A 238       9.489  54.911 -83.409  1.00 28.24           H
ATOM   3489 2HG2 VAL A 238      10.747  54.488 -82.486  1.00 28.24           H
ATOM   3490 3HG2 VAL A 238       9.680  53.370 -82.960  1.00 28.24           H
ATOM   3491  N   PRO A 239      12.394  51.217 -86.213  1.00  8.82           N
ATOM   3492  CA  PRO A 239      11.199  51.152 -87.071  1.00 25.70           C
ATOM   3493  HA  PRO A 239      10.567  51.860 -86.755  1.00 25.70           H
ATOM   3494  C   PRO A 239      10.364  49.836 -86.986  1.00 25.48           C
ATOM   3495  O   PRO A 239      10.923  48.772 -86.769  1.00 24.31           O
ATOM   3496  CB  PRO A 239      11.775  51.354 -88.483  1.00 23.00           C
ATOM   3497 1HB  PRO A 239      11.248  50.834 -89.156  1.00 23.00           H
ATOM   3498 2HB  PRO A 239      11.769  52.323 -88.731  1.00 23.00           H
ATOM   3499  CG  PRO A 239      13.208  50.833 -88.414  1.00 24.33           C
ATOM   3500 1HG  PRO A 239      13.328  50.041 -89.012  1.00 24.33           H
ATOM   3501 2HG  PRO A 239      13.859  51.547 -88.671  1.00 24.33           H
ATOM   3502  CD  PRO A 239      13.385  50.440 -86.952  1.00 29.50           C
ATOM   3503 1HD  PRO A 239      13.215  49.464 -86.817  1.00 29.50           H
ATOM   3504 2HD  PRO A 239      14.302  50.668 -86.625  1.00 29.50           H
ATOM   3505  N   GLN A 240       9.077  49.971 -87.046  1.00 12.15           N
ATOM   3506  H   GLN A 240       8.666  50.283 -86.189  1.00 12.15           H
ATOM   3507  CA  GLN A 240       8.094  49.755 -88.133  1.00 28.36           C
ATOM   3508  HA  GLN A 240       7.343  50.357 -87.862  1.00 28.36           H
ATOM   3509  C   GLN A 240       7.575  48.295 -88.207  1.00 27.17           C
ATOM   3510  O   GLN A 240       8.377  47.385 -88.123  1.00 27.10           O
ATOM   3511  CB  GLN A 240       8.636  50.192 -89.509  1.00 27.20           C
ATOM   3512 1HB  GLN A 240       9.618  50.007 -89.536  1.00 27.20           H
ATOM   3513 2HB  GLN A 240       8.176  49.655 -90.216  1.00 27.20           H
ATOM   3514  CG  GLN A 240       8.421  51.676 -89.822  1.00 27.78           C
ATOM   3515 1HG  GLN A 240       7.447  51.885 -89.731  1.00 27.78           H
ATOM   3516 2HG  GLN A 240       8.942  52.221 -89.165  1.00 27.78           H
ATOM   3517  CD  GLN A 240       8.869  52.054 -91.230  1.00 26.08           C
ATOM   3518  OE1 GLN A 240       9.518  51.309 -91.943  1.00 27.20           O
ATOM   3519  NE2 GLN A 240       8.538  53.242 -91.692  1.00 30.52           N
ATOM   3520 1HE2 GLN A 240       8.819  53.517 -92.611  1.00 30.52           H
ATOM   3521 2HE2 GLN A 240       8.006  53.869 -91.123  1.00 30.52           H
ATOM   3522  N   GLN A 241       6.308  47.972 -88.398  1.00 10.55           N
ATOM   3523  H   GLN A 241       6.150  47.005 -88.200  1.00 10.55           H
ATOM   3524  CA  GLN A 241       5.059  48.637 -88.822  1.00 29.69           C
ATOM   3525  HA  GLN A 241       4.967  49.515 -88.351  1.00 29.69           H
ATOM   3526  C   GLN A 241       3.912  47.642 -88.489  1.00 28.34           C
ATOM   3527  O   GLN A 241       4.070  46.461 -88.751  1.00 27.56           O
ATOM   3528  CB  GLN A 241       5.108  48.850 -90.355  1.00 27.44           C
ATOM   3529 1HB  GLN A 241       5.897  48.354 -90.718  1.00 27.44           H
ATOM   3530 2HB  GLN A 241       4.269  48.479 -90.752  1.00 27.44           H
ATOM   3531  CG  GLN A 241       5.230  50.311 -90.794  1.00 28.12           C
ATOM   3532 1HG  GLN A 241       4.347  50.760 -90.654  1.00 28.12           H
ATOM   3533 2HG  GLN A 241       5.924  50.756 -90.228  1.00 28.12           H
ATOM   3534  CD  GLN A 241       5.626  50.471 -92.259  1.00 26.58           C
ATOM   3535  OE1 GLN A 241       5.605  49.554 -93.056  1.00 27.15           O
ATOM   3536  NE2 GLN A 241       6.004  51.658 -92.686  1.00 30.09           N
ATOM   3537 1HE2 GLN A 241       6.264  51.786 -93.643  1.00 30.09           H
ATOM   3538 2HE2 GLN A 241       6.031  52.432 -92.053  1.00 30.09           H
ATOM   3539  N   SER A 242       2.888  47.991 -87.745  1.00 14.55           N
ATOM   3540  H   SER A 242       3.100  48.020 -86.768  1.00 14.55           H
ATOM   3541  CA  SER A 242       1.473  48.354 -88.053  1.00 30.04           C
ATOM   3542  HA  SER A 242       1.025  48.174 -87.177  1.00 30.04           H
ATOM   3543  C   SER A 242       0.721  47.466 -89.084  1.00 28.26           C
ATOM   3544  O   SER A 242       1.377  46.899 -89.940  1.00 27.04           O
ATOM   3545  CB  SER A 242       1.384  49.836 -88.453  1.00 28.05           C
ATOM   3546 1HB  SER A 242       0.430  50.132 -88.500  1.00 28.05           H
ATOM   3547 2HB  SER A 242       1.878  50.408 -87.799  1.00 28.05           H
ATOM   3548  OG  SER A 242       1.952  50.078 -89.721  1.00 28.04           O
ATOM   3549  HG  SER A 242       2.904  50.133 -89.639  1.00 28.04           H
ATOM   3550  N   PRO A 243      -0.638  47.423 -89.177  1.00  7.70           N
ATOM   3551  CA  PRO A 243      -1.669  48.188 -88.436  1.00 27.70           C
ATOM   3552  HA  PRO A 243      -1.296  48.382 -87.529  1.00 27.70           H
ATOM   3553  C   PRO A 243      -3.037  47.482 -88.151  1.00 27.75           C
ATOM   3554  O   PRO A 243      -3.373  46.484 -88.772  1.00 26.31           O
ATOM   3555  CB  PRO A 243      -1.920  49.353 -89.408  1.00 24.29           C
ATOM   3556 1HB  PRO A 243      -2.836  49.732 -89.280  1.00 24.29           H
ATOM   3557 2HB  PRO A 243      -1.239  50.075 -89.282  1.00 24.29           H
ATOM   3558  CG  PRO A 243      -1.784  48.710 -90.797  1.00 26.16           C
ATOM   3559 1HG  PRO A 243      -2.678  48.623 -91.236  1.00 26.16           H
ATOM   3560 2HG  PRO A 243      -1.177  49.250 -91.380  1.00 26.16           H
ATOM   3561  CD  PRO A 243      -1.181  47.330 -90.522  1.00 31.82           C
ATOM   3562 1HD  PRO A 243      -1.876  46.612 -90.555  1.00 31.82           H
ATOM   3563 2HD  PRO A 243      -0.448  47.114 -91.167  1.00 31.82           H
ATOM   3564  N   SER A 244      -3.835  48.127 -87.312  1.00  9.32           N
ATOM   3565  H   SER A 244      -3.398  48.450 -86.473  1.00  9.32           H
ATOM   3566  CA  SER A 244      -5.294  48.444 -87.433  1.00 27.38           C
ATOM   3567  HA  SER A 244      -5.471  48.867 -86.544  1.00 27.38           H
ATOM   3568  C   SER A 244      -6.345  47.308 -87.461  1.00 26.21           C
ATOM   3569  O   SER A 244      -6.084  46.260 -88.007  1.00 25.59           O
ATOM   3570  CB  SER A 244      -5.479  49.363 -88.649  1.00 25.59           C
ATOM   3571 1HB  SER A 244      -6.418  49.704 -88.695  1.00 25.59           H
ATOM   3572 2HB  SER A 244      -4.846  50.136 -88.608  1.00 25.59           H
ATOM   3573  OG  SER A 244      -5.225  48.683 -89.857  1.00 24.93           O
ATOM   3574  HG  SER A 244      -5.167  47.743 -89.688  1.00 24.93           H
ATOM   3575  N   MET A 245      -7.578  47.438 -87.026  1.00 11.92           N
ATOM   3576  H   MET A 245      -8.061  46.563 -87.047  1.00 11.92           H
ATOM   3577  CA  MET A 245      -8.452  48.514 -86.514  1.00 25.80           C
ATOM   3578  HA  MET A 245      -7.907  49.015 -85.842  1.00 25.80           H
ATOM   3579  C   MET A 245      -9.719  47.855 -85.924  1.00 24.92           C
ATOM   3580  O   MET A 245     -10.095  46.768 -86.343  1.00 24.17           O
ATOM   3581  CB  MET A 245      -8.916  49.460 -87.650  1.00 24.60           C
ATOM   3582 1HB  MET A 245      -8.845  48.972 -88.520  1.00 24.60           H
ATOM   3583 2HB  MET A 245      -9.870  49.712 -87.486  1.00 24.60           H
ATOM   3584  CG  MET A 245      -8.094  50.750 -87.757  1.00 23.76           C
ATOM   3585 1HG  MET A 245      -7.171  50.476 -87.487  1.00 23.76           H
ATOM   3586 2HG  MET A 245      -8.105  50.968 -88.733  1.00 23.76           H
ATOM   3587  SD  MET A 245      -8.692  52.128 -86.765  1.00 21.84           S
ATOM   3588  CE  MET A 245      -9.619  53.019 -88.048  1.00 20.44           C
ATOM   3589 1HE  MET A 245     -10.041  53.846 -87.676  1.00 20.44           H
ATOM   3590 2HE  MET A 245     -10.346  52.447 -88.427  1.00 20.44           H
ATOM   3591 3HE  MET A 245      -9.019  53.291 -88.800  1.00 20.44           H
ATOM   3592  N   ALA A 246     -10.373  48.540 -85.017  1.00 12.82           N
ATOM   3593  H   ALA A 246      -9.879  49.314 -84.622  1.00 12.82           H
ATOM   3594  CA  ALA A 246     -11.742  48.325 -84.497  1.00 28.00           C
ATOM   3595  HA  ALA A 246     -11.870  47.381 -84.193  1.00 28.00           H
ATOM   3596  C   ALA A 246     -12.817  48.551 -85.605  1.00 26.33           C
ATOM   3597  O   ALA A 246     -12.416  48.829 -86.735  1.00 25.53           O
ATOM   3598  CB  ALA A 246     -11.840  49.330 -83.334  1.00 26.54           C
ATOM   3599 1HB  ALA A 246     -11.136  49.152 -82.646  1.00 26.54           H
ATOM   3600 2HB  ALA A 246     -12.731  49.271 -82.884  1.00 26.54           H
ATOM   3601 3HB  ALA A 246     -11.721  50.268 -83.660  1.00 26.54           H
ATOM   3602  N   PRO A 247     -14.149  48.585 -85.384  1.00  8.09           N
ATOM   3603  CA  PRO A 247     -14.973  48.520 -84.158  1.00 25.70           C
ATOM   3604  HA  PRO A 247     -14.468  47.990 -83.477  1.00 25.70           H
ATOM   3605  C   PRO A 247     -16.349  47.793 -84.279  1.00 25.13           C
ATOM   3606  O   PRO A 247     -16.780  47.369 -85.346  1.00 23.59           O
ATOM   3607  CB  PRO A 247     -15.216  50.016 -83.883  1.00 23.03           C
ATOM   3608 1HB  PRO A 247     -16.059  50.152 -83.362  1.00 23.03           H
ATOM   3609 2HB  PRO A 247     -14.447  50.418 -83.385  1.00 23.03           H
ATOM   3610  CG  PRO A 247     -15.337  50.625 -85.288  1.00 24.68           C
ATOM   3611 1HG  PRO A 247     -16.280  50.898 -85.477  1.00 24.68           H
ATOM   3612 2HG  PRO A 247     -14.735  51.418 -85.385  1.00 24.68           H
ATOM   3613  CD  PRO A 247     -14.904  49.505 -86.229  1.00 29.69           C
ATOM   3614 1HD  PRO A 247     -15.693  49.034 -86.624  1.00 29.69           H
ATOM   3615 2HD  PRO A 247     -14.319  49.850 -86.963  1.00 29.69           H
ATOM   3616  N   SER A 248     -17.024  47.725 -83.151  1.00 10.06           N
ATOM   3617  H   SER A 248     -16.438  47.639 -82.345  1.00 10.06           H
ATOM   3618  CA  SER A 248     -18.474  47.749 -82.821  1.00 24.95           C
ATOM   3619  HA  SER A 248     -18.555  46.884 -82.326  1.00 24.95           H
ATOM   3620  C   SER A 248     -19.566  47.656 -83.909  1.00 23.65           C
ATOM   3621  O   SER A 248     -19.564  48.443 -84.846  1.00 23.27           O
ATOM   3622  CB  SER A 248     -18.718  49.079 -82.098  1.00 23.93           C
ATOM   3623 1HB  SER A 248     -19.679  49.172 -81.839  1.00 23.93           H
ATOM   3624 2HB  SER A 248     -18.144  49.151 -81.282  1.00 23.93           H
ATOM   3625  OG  SER A 248     -18.402  50.171 -82.929  1.00 23.59           O
ATOM   3626  HG  SER A 248     -18.330  49.872 -83.836  1.00 23.59           H
ATOM   3627  N   LEU A 249     -20.631  46.885 -83.627  1.00  4.48           N
ATOM   3628  H   LEU A 249     -20.474  45.900 -83.559  1.00  4.48           H
ATOM   3629  CA  LEU A 249     -22.024  47.366 -83.407  1.00 20.40           C
ATOM   3630  HA  LEU A 249     -21.945  47.761 -82.492  1.00 20.40           H
ATOM   3631  C   LEU A 249     -23.079  46.225 -83.415  1.00 19.21           C
ATOM   3632  O   LEU A 249     -23.156  45.445 -84.349  1.00 19.10           O
ATOM   3633  CB  LEU A 249     -22.469  48.452 -84.421  1.00 19.29           C
ATOM   3634 1HB  LEU A 249     -21.930  48.344 -85.257  1.00 19.29           H
ATOM   3635 2HB  LEU A 249     -23.437  48.314 -84.628  1.00 19.29           H
ATOM   3636  CG  LEU A 249     -22.285  49.898 -83.909  1.00 19.30           C
ATOM   3637  HG  LEU A 249     -21.457  49.891 -83.348  1.00 19.30           H
ATOM   3638  CD1 LEU A 249     -22.127  50.891 -85.059  1.00 20.75           C
ATOM   3639 1HD1 LEU A 249     -22.009  51.822 -84.715  1.00 20.75           H
ATOM   3640 2HD1 LEU A 249     -22.932  50.883 -85.653  1.00 20.75           H
ATOM   3641 3HD1 LEU A 249     -21.329  50.667 -85.619  1.00 20.75           H
ATOM   3642  CD2 LEU A 249     -23.481  50.362 -83.075  1.00 25.96           C
ATOM   3643 1HD2 LEU A 249     -23.350  51.299 -82.750  1.00 25.96           H
ATOM   3644 2HD2 LEU A 249     -23.610  49.775 -82.276  1.00 25.96           H
ATOM   3645 3HD2 LEU A 249     -24.324  50.339 -83.613  1.00 25.96           H
ATOM   3646  N   ARG A 250     -23.924  46.259 -82.394  1.00  8.14           N
ATOM   3647  H   ARG A 250     -23.490  46.420 -81.507  1.00  8.14           H
ATOM   3648  CA  ARG A 250     -25.400  46.101 -82.331  1.00 21.72           C
ATOM   3649  HA  ARG A 250     -25.448  45.812 -81.375  1.00 21.72           H
ATOM   3650  C   ARG A 250     -26.163  44.958 -83.051  1.00 20.21           C
ATOM   3651  O   ARG A 250     -26.179  44.851 -84.267  1.00 19.87           O
ATOM   3652  CB  ARG A 250     -26.054  47.440 -82.721  1.00 20.92           C
ATOM   3653 1HB  ARG A 250     -25.552  47.827 -83.494  1.00 20.92           H
ATOM   3654 2HB  ARG A 250     -27.001  47.266 -82.992  1.00 20.92           H
ATOM   3655  CG  ARG A 250     -26.057  48.467 -81.582  1.00 21.10           C
ATOM   3656 1HG  ARG A 250     -26.486  48.063 -80.774  1.00 21.10           H
ATOM   3657 2HG  ARG A 250     -25.115  48.724 -81.366  1.00 21.10           H
ATOM   3658  CD  ARG A 250     -26.839  49.717 -81.997  1.00 21.46           C
ATOM   3659 1HD  ARG A 250     -26.381  50.164 -82.766  1.00 21.46           H
ATOM   3660 2HD  ARG A 250     -27.768  49.462 -82.264  1.00 21.46           H
ATOM   3661  NE  ARG A 250     -26.933  50.687 -80.901  1.00 20.62           N
ATOM   3662  HE  ARG A 250     -26.392  50.495 -80.082  1.00 20.62           H
ATOM   3663  CZ  ARG A 250     -27.664  51.793 -80.887  1.00 21.82           C
ATOM   3664  NH1 ARG A 250     -28.386  52.147 -81.915  1.00 20.66           N
ATOM   3665 1HH1 ARG A 250     -28.396  51.579 -82.738  1.00 20.66           H
ATOM   3666 2HH1 ARG A 250     -28.929  52.986 -81.880  1.00 20.66           H
ATOM   3667  NH2 ARG A 250     -27.679  52.567 -79.843  1.00 20.33           N
ATOM   3668 1HH2 ARG A 250     -27.135  52.331 -79.038  1.00 20.33           H
ATOM   3669 2HH2 ARG A 250     -28.235  53.398 -79.845  1.00 20.33           H
ATOM   3670  N   HIS A 251     -27.028  44.383 -82.230  1.00  7.70           N
ATOM   3671  H   HIS A 251     -26.648  44.114 -81.345  1.00  7.70           H
ATOM   3672  CA  HIS A 251     -28.461  44.073 -82.406  1.00 24.07           C
ATOM   3673  HA  HIS A 251     -28.612  43.901 -81.433  1.00 24.07           H
ATOM   3674  C   HIS A 251     -28.933  42.746 -83.038  1.00 22.45           C
ATOM   3675  O   HIS A 251     -28.739  42.467 -84.212  1.00 21.20           O
ATOM   3676  CB  HIS A 251     -29.265  45.269 -82.963  1.00 22.72           C
ATOM   3677 1HB  HIS A 251     -28.671  45.805 -83.562  1.00 22.72           H
ATOM   3678 2HB  HIS A 251     -30.041  44.919 -83.488  1.00 22.72           H
ATOM   3679  CG  HIS A 251     -29.806  46.195 -81.889  1.00 22.41           C
ATOM   3680  ND1 HIS A 251     -30.580  45.839 -80.811  1.00 22.54           N
ATOM   3681  HD1 HIS A 251     -30.872  44.910 -80.583  1.00 22.54           H
ATOM   3682  CD2 HIS A 251     -29.666  47.553 -81.833  1.00 23.68           C
ATOM   3683  HD2 HIS A 251     -29.166  48.119 -82.488  1.00 23.68           H
ATOM   3684  CE1 HIS A 251     -30.877  46.944 -80.119  1.00 23.46           C
ATOM   3685  HE1 HIS A 251     -31.423  46.964 -79.282  1.00 23.46           H
ATOM   3686  NE2 HIS A 251     -30.343  48.011 -80.703  1.00 24.38           N
ATOM   3687  N   SER A 252     -29.751  42.097 -82.218  1.00  9.28           N
ATOM   3688  H   SER A 252     -29.399  41.957 -81.292  1.00  9.28           H
ATOM   3689  CA  SER A 252     -31.103  41.549 -82.463  1.00 26.86           C
ATOM   3690  HA  SER A 252     -31.314  41.370 -81.502  1.00 26.86           H
ATOM   3691  C   SER A 252     -31.292  40.165 -83.106  1.00 24.58           C
ATOM   3692  O   SER A 252     -31.062  39.979 -84.287  1.00 24.05           O
ATOM   3693  CB  SER A 252     -32.033  42.583 -83.125  1.00 25.72           C
ATOM   3694 1HB  SER A 252     -32.945  42.199 -83.269  1.00 25.72           H
ATOM   3695 2HB  SER A 252     -32.103  43.408 -82.564  1.00 25.72           H
ATOM   3696  OG  SER A 252     -31.561  42.987 -84.383  1.00 25.79           O
ATOM   3697  HG  SER A 252     -30.609  43.079 -84.352  1.00 25.79           H
ATOM   3698  N   VAL A 253     -31.907  39.300 -82.293  1.00  4.61           N
ATOM   3699  H   VAL A 253     -31.450  39.108 -81.424  1.00  4.61           H
ATOM   3700  CA  VAL A 253     -33.184  38.594 -82.530  1.00 21.67           C
ATOM   3701  HA  VAL A 253     -33.256  38.101 -81.663  1.00 21.67           H
ATOM   3702  C   VAL A 253     -33.223  37.436 -83.555  1.00 20.68           C
ATOM   3703  O   VAL A 253     -32.851  37.578 -84.709  1.00 20.15           O
ATOM   3704  CB  VAL A 253     -34.339  39.611 -82.736  1.00 20.01           C
ATOM   3705  HB  VAL A 253     -34.056  40.122 -83.548  1.00 20.01           H
ATOM   3706  CG1 VAL A 253     -35.715  39.006 -83.002  1.00 18.83           C
ATOM   3707 1HG1 VAL A 253     -36.403  39.721 -83.124  1.00 18.83           H
ATOM   3708 2HG1 VAL A 253     -36.005  38.426 -82.240  1.00 18.83           H
ATOM   3709 3HG1 VAL A 253     -35.706  38.444 -83.829  1.00 18.83           H
ATOM   3710  CG2 VAL A 253     -34.534  40.483 -81.485  1.00 23.30           C
ATOM   3711 1HG2 VAL A 253     -35.278  41.138 -81.617  1.00 23.30           H
ATOM   3712 2HG2 VAL A 253     -33.704  40.999 -81.275  1.00 23.30           H
ATOM   3713 3HG2 VAL A 253     -34.757  39.922 -80.688  1.00 23.30           H
ATOM   3714  N   GLN A 254     -33.838  36.358 -83.076  1.00  9.14           N
ATOM   3715  H   GLN A 254     -33.770  36.247 -82.085  1.00  9.14           H
ATOM   3716  CA  GLN A 254     -34.602  35.301 -83.758  1.00 25.06           C
ATOM   3717  HA  GLN A 254     -35.055  34.977 -82.927  1.00 25.06           H
ATOM   3718  C   GLN A 254     -33.912  34.010 -84.252  1.00 23.78           C
ATOM   3719  O   GLN A 254     -33.133  33.992 -85.189  1.00 24.41           O
ATOM   3720  CB  GLN A 254     -35.592  35.867 -84.797  1.00 25.03           C
ATOM   3721 1HB  GLN A 254     -35.228  36.724 -85.162  1.00 25.03           H
ATOM   3722 2HB  GLN A 254     -35.698  35.206 -85.540  1.00 25.03           H
ATOM   3723  CG  GLN A 254     -36.970  36.138 -84.169  1.00 26.46           C
ATOM   3724 1HG  GLN A 254     -37.371  35.264 -83.894  1.00 26.46           H
ATOM   3725 2HG  GLN A 254     -36.843  36.716 -83.363  1.00 26.46           H
ATOM   3726  CD  GLN A 254     -37.953  36.837 -85.103  1.00 24.81           C
ATOM   3727  OE1 GLN A 254     -37.688  37.127 -86.250  1.00 25.60           O
ATOM   3728  NE2 GLN A 254     -39.153  37.134 -84.639  1.00 28.95           N
ATOM   3729 1HE2 GLN A 254     -39.819  37.588 -85.230  1.00 28.95           H
ATOM   3730 2HE2 GLN A 254     -39.395  36.905 -83.696  1.00 28.95           H
ATOM   3731  N   GLN A 255     -34.426  32.942 -83.648  1.00 11.32           N
ATOM   3732  H   GLN A 255     -34.410  32.963 -82.648  1.00 11.32           H
ATOM   3733  CA  GLN A 255     -35.014  31.737 -84.247  1.00 26.38           C
ATOM   3734  HA  GLN A 255     -35.257  31.301 -83.380  1.00 26.38           H
ATOM   3735  C   GLN A 255     -34.124  30.669 -84.919  1.00 24.64           C
ATOM   3736  O   GLN A 255     -33.569  30.853 -85.989  1.00 25.05           O
ATOM   3737  CB  GLN A 255     -36.221  32.086 -85.140  1.00 25.93           C
ATOM   3738 1HB  GLN A 255     -36.002  32.904 -85.673  1.00 25.93           H
ATOM   3739 2HB  GLN A 255     -36.395  31.321 -85.760  1.00 25.93           H
ATOM   3740  CG  GLN A 255     -37.494  32.357 -84.315  1.00 27.17           C
ATOM   3741 1HG  GLN A 255     -37.696  31.547 -83.764  1.00 27.17           H
ATOM   3742 2HG  GLN A 255     -37.324  33.137 -83.712  1.00 27.17           H
ATOM   3743  CD  GLN A 255     -38.721  32.672 -85.175  1.00 26.07           C
ATOM   3744  OE1 GLN A 255     -38.672  32.797 -86.381  1.00 25.78           O
ATOM   3745  NE2 GLN A 255     -39.889  32.815 -84.577  1.00 28.90           N
ATOM   3746 1HE2 GLN A 255     -40.705  33.021 -85.117  1.00 28.90           H
ATOM   3747 2HE2 GLN A 255     -39.958  32.717 -83.584  1.00 28.90           H
ATOM   3748  N   PHE A 256     -34.221  29.499 -84.306  1.00  5.28           N
ATOM   3749  H   PHE A 256     -34.072  29.517 -83.317  1.00  5.28           H
ATOM   3750  CA  PHE A 256     -34.517  28.180 -84.877  1.00 21.45           C
ATOM   3751  HA  PHE A 256     -34.265  27.644 -84.071  1.00 21.45           H
ATOM   3752  C   PHE A 256     -33.614  27.550 -85.965  1.00 19.21           C
ATOM   3753  O   PHE A 256     -33.396  28.086 -87.045  1.00 18.31           O
ATOM   3754  CB  PHE A 256     -36.003  28.102 -85.278  1.00 19.65           C
ATOM   3755 1HB  PHE A 256     -36.277  28.988 -85.652  1.00 19.65           H
ATOM   3756 2HB  PHE A 256     -36.105  27.398 -85.980  1.00 19.65           H
ATOM   3757  CG  PHE A 256     -36.951  27.764 -84.138  1.00 20.07           C
ATOM   3758  CD1 PHE A 256     -37.104  26.431 -83.725  1.00 20.22           C
ATOM   3759  HD1 PHE A 256     -36.587  25.707 -84.182  1.00 20.22           H
ATOM   3760  CD2 PHE A 256     -37.694  28.775 -83.500  1.00 23.73           C
ATOM   3761  HD2 PHE A 256     -37.601  29.726 -83.795  1.00 23.73           H
ATOM   3762  CE1 PHE A 256     -37.977  26.106 -82.675  1.00 22.53           C
ATOM   3763  HE1 PHE A 256     -38.080  25.154 -82.387  1.00 22.53           H
ATOM   3764  CE2 PHE A 256     -38.567  28.448 -82.447  1.00 25.15           C
ATOM   3765  HE2 PHE A 256     -39.092  29.169 -81.994  1.00 25.15           H
ATOM   3766  CZ  PHE A 256     -38.705  27.118 -82.030  1.00 27.89           C
ATOM   3767  HZ  PHE A 256     -39.320  26.890 -81.275  1.00 27.89           H
ATOM   3768  N   HIS A 257     -33.327  26.293 -85.666  1.00  9.47           N
ATOM   3769  H   HIS A 257     -33.187  26.116 -84.692  1.00  9.47           H
ATOM   3770  CA  HIS A 257     -33.180  25.115 -86.533  1.00 26.69           C
ATOM   3771  HA  HIS A 257     -33.174  24.455 -85.782  1.00 26.69           H
ATOM   3772  C   HIS A 257     -31.837  24.790 -87.227  1.00 24.51           C
ATOM   3773  O   HIS A 257     -31.304  25.543 -88.032  1.00 24.05           O
ATOM   3774  CB  HIS A 257     -34.382  24.947 -87.485  1.00 25.01           C
ATOM   3775 1HB  HIS A 257     -34.662  25.848 -87.815  1.00 25.01           H
ATOM   3776 2HB  HIS A 257     -34.104  24.379 -88.260  1.00 25.01           H
ATOM   3777  CG  HIS A 257     -35.580  24.291 -86.821  1.00 25.52           C
ATOM   3778  ND1 HIS A 257     -35.587  23.086 -86.160  1.00 24.95           N
ATOM   3779  HD1 HIS A 257     -34.798  22.486 -86.028  1.00 24.95           H
ATOM   3780  CD2 HIS A 257     -36.857  24.764 -86.785  1.00 26.45           C
ATOM   3781  HD2 HIS A 257     -37.178  25.620 -87.190  1.00 26.45           H
ATOM   3782  CE1 HIS A 257     -36.833  22.852 -85.723  1.00 26.05           C
ATOM   3783  HE1 HIS A 257     -37.113  22.047 -85.201  1.00 26.05           H
ATOM   3784  NE2 HIS A 257     -37.641  23.841 -86.082  1.00 27.90           N
ATOM   3785  N   HIS A 258     -31.462  23.543 -86.960  1.00  7.69           N
ATOM   3786  H   HIS A 258     -31.683  23.239 -86.034  1.00  7.69           H
ATOM   3787  CA  HIS A 258     -30.782  22.532 -87.778  1.00 24.74           C
ATOM   3788  HA  HIS A 258     -30.751  21.809 -87.088  1.00 24.74           H
ATOM   3789  C   HIS A 258     -29.279  22.675 -88.120  1.00 22.82           C
ATOM   3790  O   HIS A 258     -28.849  23.610 -88.787  1.00 21.67           O
ATOM   3791  CB  HIS A 258     -31.639  22.163 -89.003  1.00 22.90           C
ATOM   3792 1HB  HIS A 258     -31.937  23.003 -89.456  1.00 22.90           H
ATOM   3793 2HB  HIS A 258     -31.086  21.621 -89.635  1.00 22.90           H
ATOM   3794  CG  HIS A 258     -32.871  21.357 -88.635  1.00 22.98           C
ATOM   3795  ND1 HIS A 258     -32.876  20.127 -88.030  1.00 22.84           N
ATOM   3796  HD1 HIS A 258     -32.068  19.599 -87.769  1.00 22.84           H
ATOM   3797  CD2 HIS A 258     -34.174  21.707 -88.832  1.00 24.61           C
ATOM   3798  HD2 HIS A 258     -34.499  22.548 -89.265  1.00 24.61           H
ATOM   3799  CE1 HIS A 258     -34.149  19.755 -87.849  1.00 24.38           C
ATOM   3800  HE1 HIS A 258     -34.436  18.899 -87.418  1.00 24.38           H
ATOM   3801  NE2 HIS A 258     -34.977  20.677 -88.319  1.00 26.23           N
ATOM   3802  N   HIS A 259     -28.563  21.618 -87.677  1.00  9.99           N
ATOM   3803  H   HIS A 259     -28.795  21.331 -86.748  1.00  9.99           H
ATOM   3804  CA  HIS A 259     -27.496  20.803 -88.311  1.00 25.96           C
ATOM   3805  HA  HIS A 259     -26.843  20.719 -87.558  1.00 25.96           H
ATOM   3806  C   HIS A 259     -26.655  21.388 -89.483  1.00 23.64           C
ATOM   3807  O   HIS A 259     -27.181  22.142 -90.287  1.00 22.46           O
ATOM   3808  CB  HIS A 259     -28.175  19.519 -88.817  1.00 24.30           C
ATOM   3809 1HB  HIS A 259     -28.976  19.775 -89.359  1.00 24.30           H
ATOM   3810 2HB  HIS A 259     -27.527  19.022 -89.394  1.00 24.30           H
ATOM   3811  CG  HIS A 259     -28.638  18.578 -87.734  1.00 24.55           C
ATOM   3812  ND1 HIS A 259     -27.841  17.956 -86.807  1.00 24.20           N
ATOM   3813  HD1 HIS A 259     -26.854  18.078 -86.706  1.00 24.20           H
ATOM   3814  CD2 HIS A 259     -29.918  18.120 -87.537  1.00 25.30           C
ATOM   3815  HD2 HIS A 259     -30.727  18.380 -88.063  1.00 25.30           H
ATOM   3816  CE1 HIS A 259     -28.614  17.157 -86.061  1.00 24.81           C
ATOM   3817  HE1 HIS A 259     -28.287  16.589 -85.305  1.00 24.81           H
ATOM   3818  NE2 HIS A 259     -29.881  17.226 -86.469  1.00 26.18           N
ATOM   3819  N   PRO A 260     -25.478  20.840 -89.785  1.00  7.67           N
ATOM   3820  CA  PRO A 260     -24.472  20.080 -89.025  1.00 23.96           C
ATOM   3821  HA  PRO A 260     -24.592  20.274 -88.051  1.00 23.96           H
ATOM   3822  C   PRO A 260     -23.007  20.461 -89.377  1.00 23.52           C
ATOM   3823  O   PRO A 260     -22.741  21.223 -90.301  1.00 22.07           O
ATOM   3824  CB  PRO A 260     -24.738  18.627 -89.477  1.00 21.53           C
ATOM   3825 1HB  PRO A 260     -23.908  18.072 -89.414  1.00 21.53           H
ATOM   3826 2HB  PRO A 260     -25.463  18.207 -88.931  1.00 21.53           H
ATOM   3827  CG  PRO A 260     -25.177  18.782 -90.934  1.00 22.85           C
ATOM   3828 1HG  PRO A 260     -24.456  18.467 -91.552  1.00 22.85           H
ATOM   3829 2HG  PRO A 260     -26.014  18.261 -91.105  1.00 22.85           H
ATOM   3830  CD  PRO A 260     -25.430  20.276 -91.127  1.00 27.58           C
ATOM   3831 1HD  PRO A 260     -24.690  20.706 -91.645  1.00 27.58           H
ATOM   3832 2HD  PRO A 260     -26.301  20.440 -91.590  1.00 27.58           H
ATOM   3833  N   SER A 261     -22.093  19.837 -88.662  1.00 10.00           N
ATOM   3834  H   SER A 261     -22.339  19.681 -87.705  1.00 10.00           H
ATOM   3835  CA  SER A 261     -20.758  19.331 -89.054  1.00 27.51           C
ATOM   3836  HA  SER A 261     -20.421  19.229 -88.118  1.00 27.51           H
ATOM   3837  C   SER A 261     -19.661  20.220 -89.673  1.00 25.93           C
ATOM   3838  O   SER A 261     -19.830  20.886 -90.682  1.00 24.77           O
ATOM   3839  CB  SER A 261     -20.905  18.053 -89.896  1.00 25.48           C
ATOM   3840 1HB  SER A 261     -20.009  17.663 -90.109  1.00 25.48           H
ATOM   3841 2HB  SER A 261     -21.459  17.373 -89.416  1.00 25.48           H
ATOM   3842  OG  SER A 261     -21.543  18.313 -91.123  1.00 25.05           O
ATOM   3843  HG  SER A 261     -20.887  18.372 -91.818  1.00 25.05           H
ATOM   3844  N   THR A 262     -18.499  19.925 -89.145  1.00  6.79           N
ATOM   3845  H   THR A 262     -18.524  19.723 -88.166  1.00  6.79           H
ATOM   3846  CA  THR A 262     -17.153  19.841 -89.760  1.00 24.13           C
ATOM   3847  HA  THR A 262     -16.835  19.215 -89.048  1.00 24.13           H
ATOM   3848  C   THR A 262     -16.172  21.016 -89.654  1.00 23.62           C
ATOM   3849  O   THR A 262     -16.274  22.018 -90.343  1.00 22.18           O
ATOM   3850  CB  THR A 262     -17.088  19.173 -91.153  1.00 22.04           C
ATOM   3851  HB  THR A 262     -16.271  19.525 -91.610  1.00 22.04           H
ATOM   3852  OG1 THR A 262     -18.133  19.534 -92.016  1.00 21.18           O
ATOM   3853  HG1 THR A 262     -17.796  19.616 -92.908  1.00 21.18           H
ATOM   3854  CG2 THR A 262     -17.110  17.657 -91.050  1.00 24.10           C
ATOM   3855 1HG2 THR A 262     -17.068  17.236 -91.956  1.00 24.10           H
ATOM   3856 2HG2 THR A 262     -17.946  17.340 -90.603  1.00 24.10           H
ATOM   3857 3HG2 THR A 262     -16.332  17.323 -90.519  1.00 24.10           H
ATOM   3858  N   ALA A 263     -15.154  20.708 -88.881  1.00  8.09           N
ATOM   3859  H   ALA A 263     -15.382  20.431 -87.948  1.00  8.09           H
ATOM   3860  CA  ALA A 263     -13.727  20.720 -89.215  1.00 24.86           C
ATOM   3861  HA  ALA A 263     -13.412  20.168 -88.443  1.00 24.86           H
ATOM   3862  C   ALA A 263     -12.872  21.994 -89.019  1.00 23.92           C
ATOM   3863  O   ALA A 263     -13.044  23.013 -89.676  1.00 23.73           O
ATOM   3864  CB  ALA A 263     -13.497  20.056 -90.582  1.00 23.77           C
ATOM   3865 1HB  ALA A 263     -14.061  19.236 -90.682  1.00 23.77           H
ATOM   3866 2HB  ALA A 263     -12.540  19.786 -90.693  1.00 23.77           H
ATOM   3867 3HB  ALA A 263     -13.728  20.681 -91.327  1.00 23.77           H
ATOM   3868  N   LEU A 264     -11.836  21.750 -88.243  1.00  5.65           N
ATOM   3869  H   LEU A 264     -12.042  21.235 -87.411  1.00  5.65           H
ATOM   3870  CA  LEU A 264     -10.426  22.118 -88.412  1.00 21.15           C
ATOM   3871  HA  LEU A 264     -10.062  21.471 -87.742  1.00 21.15           H
ATOM   3872  C   LEU A 264      -9.893  23.460 -87.859  1.00 19.68           C
ATOM   3873  O   LEU A 264     -10.235  24.545 -88.304  1.00 19.26           O
ATOM   3874  CB  LEU A 264      -9.939  21.838 -89.853  1.00 19.92           C
ATOM   3875 1HB  LEU A 264     -10.618  22.203 -90.490  1.00 19.92           H
ATOM   3876 2HB  LEU A 264      -9.068  22.311 -89.987  1.00 19.92           H
ATOM   3877  CG  LEU A 264      -9.730  20.342 -90.175  1.00 19.70           C
ATOM   3878  HG  LEU A 264     -10.507  19.848 -89.785  1.00 19.70           H
ATOM   3879  CD1 LEU A 264      -9.661  20.135 -91.686  1.00 21.16           C
ATOM   3880 1HD1 LEU A 264      -9.526  19.170 -91.910  1.00 21.16           H
ATOM   3881 2HD1 LEU A 264      -8.903  20.652 -92.084  1.00 21.16           H
ATOM   3882 3HD1 LEU A 264     -10.505  20.438 -92.128  1.00 21.16           H
ATOM   3883  CD2 LEU A 264      -8.450  19.778 -89.558  1.00 26.32           C
ATOM   3884 1HD2 LEU A 264      -8.341  18.810 -89.782  1.00 26.32           H
ATOM   3885 2HD2 LEU A 264      -8.465  19.863 -88.562  1.00 26.32           H
ATOM   3886 3HD2 LEU A 264      -7.645  20.265 -89.896  1.00 26.32           H
ATOM   3887  N   HIS A 265      -8.927  23.231 -87.004  1.00  8.97           N
ATOM   3888  H   HIS A 265      -9.076  22.443 -86.407  1.00  8.97           H
ATOM   3889  CA  HIS A 265      -7.662  23.941 -86.778  1.00 24.46           C
ATOM   3890  HA  HIS A 265      -7.366  23.389 -85.999  1.00 24.46           H
ATOM   3891  C   HIS A 265      -7.630  25.360 -86.182  1.00 23.01           C
ATOM   3892  O   HIS A 265      -8.129  26.320 -86.755  1.00 22.27           O
ATOM   3893  CB  HIS A 265      -6.763  23.855 -88.027  1.00 23.02           C
ATOM   3894 1HB  HIS A 265      -7.334  23.934 -88.844  1.00 23.02           H
ATOM   3895 2HB  HIS A 265      -6.105  24.608 -88.005  1.00 23.02           H
ATOM   3896  CG  HIS A 265      -5.990  22.555 -88.116  1.00 22.65           C
ATOM   3897  ND1 HIS A 265      -5.038  22.115 -87.225  1.00 22.42           N
ATOM   3898  HD1 HIS A 265      -4.741  22.598 -86.401  1.00 22.42           H
ATOM   3899  CD2 HIS A 265      -6.077  21.605 -89.095  1.00 24.10           C
ATOM   3900  HD2 HIS A 265      -6.674  21.639 -89.896  1.00 24.10           H
ATOM   3901  CE1 HIS A 265      -4.578  20.935 -87.645  1.00 24.66           C
ATOM   3902  HE1 HIS A 265      -3.878  20.395 -87.177  1.00 24.66           H
ATOM   3903  NE2 HIS A 265      -5.184  20.578 -88.778  1.00 26.02           N
ATOM   3904  N   GLY A 266      -6.836  25.443 -85.133  1.00 12.96           N
ATOM   3905  H   GLY A 266      -6.956  24.785 -84.390  1.00 12.96           H
ATOM   3906  CA  GLY A 266      -5.787  26.454 -85.006  1.00 30.28           C
ATOM   3907 1HA  GLY A 266      -4.909  25.978 -85.062  1.00 30.28           H
ATOM   3908 2HA  GLY A 266      -5.880  27.075 -85.784  1.00 30.28           H
ATOM   3909  C   GLY A 266      -5.844  27.261 -83.704  1.00 29.22           C
ATOM   3910  O   GLY A 266      -6.764  28.039 -83.512  1.00 27.92           O
ATOM   3911  N   GLU A 267      -4.846  27.009 -82.852  1.00  9.58           N
ATOM   3912  H   GLU A 267      -4.641  26.043 -82.697  1.00  9.58           H
ATOM   3913  CA  GLU A 267      -4.005  27.970 -82.108  1.00 24.14           C
ATOM   3914  HA  GLU A 267      -3.932  27.553 -81.202  1.00 24.14           H
ATOM   3915  C   GLU A 267      -4.578  29.382 -81.828  1.00 22.37           C
ATOM   3916  O   GLU A 267      -5.138  30.016 -82.701  1.00 22.18           O
ATOM   3917  CB  GLU A 267      -2.692  28.099 -82.904  1.00 23.46           C
ATOM   3918 1HB  GLU A 267      -2.915  28.291 -83.860  1.00 23.46           H
ATOM   3919 2HB  GLU A 267      -2.162  28.858 -82.526  1.00 23.46           H
ATOM   3920  CG  GLU A 267      -1.832  26.823 -82.847  1.00 24.36           C
ATOM   3921 1HG  GLU A 267      -1.616  26.625 -81.891  1.00 24.36           H
ATOM   3922 2HG  GLU A 267      -2.358  26.065 -83.234  1.00 24.36           H
ATOM   3923  CD  GLU A 267      -0.519  26.944 -83.623  1.00 24.14           C
ATOM   3924  OE1 GLU A 267       0.457  26.290 -83.190  1.00 23.96           O
ATOM   3925  OE2 GLU A 267      -0.503  27.661 -84.643  1.00 29.99           O
ATOM   3926  N   SER A 268      -4.381  30.032 -80.713  1.00  9.37           N
ATOM   3927  H   SER A 268      -5.058  30.750 -80.554  1.00  9.37           H
ATOM   3928  CA  SER A 268      -3.385  29.937 -79.647  1.00 24.52           C
ATOM   3929  HA  SER A 268      -3.484  29.028 -79.243  1.00 24.52           H
ATOM   3930  C   SER A 268      -3.644  31.077 -78.636  1.00 23.17           C
ATOM   3931  O   SER A 268      -4.202  32.107 -79.003  1.00 22.96           O
ATOM   3932  CB  SER A 268      -1.974  30.135 -80.229  1.00 23.90           C
ATOM   3933 1HB  SER A 268      -1.298  30.218 -79.497  1.00 23.90           H
ATOM   3934 2HB  SER A 268      -1.728  29.371 -80.826  1.00 23.90           H
ATOM   3935  OG  SER A 268      -1.887  31.311 -81.006  1.00 23.88           O
ATOM   3936  HG  SER A 268      -1.867  31.080 -81.935  1.00 23.88           H
ATOM   3937  N   VAL A 269      -3.141  30.875 -77.418  1.00  5.67           N
ATOM   3938  H   VAL A 269      -3.260  29.966 -77.019  1.00  5.67           H
ATOM   3939  CA  VAL A 269      -2.423  31.879 -76.608  1.00 24.52           C
ATOM   3940  HA  VAL A 269      -2.228  31.339 -75.789  1.00 24.52           H
ATOM   3941  C   VAL A 269      -3.200  33.051 -75.958  1.00 23.31           C
ATOM   3942  O   VAL A 269      -3.541  34.047 -76.576  1.00 23.08           O
ATOM   3943  CB  VAL A 269      -1.147  32.319 -77.370  1.00 23.08           C
ATOM   3944  HB  VAL A 269      -1.497  32.724 -78.215  1.00 23.08           H
ATOM   3945  CG1 VAL A 269      -0.282  33.358 -76.662  1.00 22.02           C
ATOM   3946 1HG1 VAL A 269       0.520  33.592 -77.212  1.00 22.02           H
ATOM   3947 2HG1 VAL A 269       0.040  33.015 -75.779  1.00 22.02           H
ATOM   3948 3HG1 VAL A 269      -0.796  34.199 -76.496  1.00 22.02           H
ATOM   3949  CG2 VAL A 269      -0.214  31.115 -77.580  1.00 26.22           C
ATOM   3950 1HG2 VAL A 269       0.614  31.385 -78.071  1.00 26.22           H
ATOM   3951 2HG2 VAL A 269      -0.667  30.399 -78.111  1.00 26.22           H
ATOM   3952 3HG2 VAL A 269       0.063  30.719 -76.704  1.00 26.22           H
ATOM   3953  N   ALA A 270      -3.287  32.923 -74.652  1.00  9.58           N
ATOM   3954  H   ALA A 270      -3.770  32.107 -74.335  1.00  9.58           H
ATOM   3955  CA  ALA A 270      -2.779  33.803 -73.590  1.00 25.17           C
ATOM   3956  HA  ALA A 270      -2.930  33.145 -72.853  1.00 25.17           H
ATOM   3957  C   ALA A 270      -3.574  35.006 -73.032  1.00 24.15           C
ATOM   3958  O   ALA A 270      -3.972  35.929 -73.723  1.00 23.50           O
ATOM   3959  CB  ALA A 270      -1.315  34.181 -73.871  1.00 23.75           C
ATOM   3960 1HB  ALA A 270      -0.806  33.399 -74.232  1.00 23.75           H
ATOM   3961 2HB  ALA A 270      -0.857  34.487 -73.036  1.00 23.75           H
ATOM   3962 3HB  ALA A 270      -1.258  34.921 -74.542  1.00 23.75           H
ATOM   3963  N   HIS A 271      -3.523  35.002 -71.727  1.00  8.97           N
ATOM   3964  H   HIS A 271      -3.699  34.108 -71.314  1.00  8.97           H
ATOM   3965  CA  HIS A 271      -3.255  36.068 -70.757  1.00 25.26           C
ATOM   3966  HA  HIS A 271      -3.136  35.492 -69.948  1.00 25.26           H
ATOM   3967  C   HIS A 271      -4.399  36.986 -70.291  1.00 23.68           C
ATOM   3968  O   HIS A 271      -4.745  37.957 -70.945  1.00 22.42           O
ATOM   3969  CB  HIS A 271      -1.970  36.832 -71.119  1.00 23.35           C
ATOM   3970 1HB  HIS A 271      -1.982  37.042 -72.097  1.00 23.35           H
ATOM   3971 2HB  HIS A 271      -1.940  37.683 -70.595  1.00 23.35           H
ATOM   3972  CG  HIS A 271      -0.711  36.043 -70.817  1.00 22.97           C
ATOM   3973  ND1 HIS A 271      -0.387  35.463 -69.618  1.00 22.94           N
ATOM   3974  HD1 HIS A 271      -0.943  35.489 -68.787  1.00 22.94           H
ATOM   3975  CD2 HIS A 271       0.325  35.783 -71.672  1.00 24.53           C
ATOM   3976  HD2 HIS A 271       0.394  36.082 -72.624  1.00 24.53           H
ATOM   3977  CE1 HIS A 271       0.800  34.855 -69.746  1.00 24.29           C
ATOM   3978  HE1 HIS A 271       1.264  34.348 -69.020  1.00 24.29           H
ATOM   3979  NE2 HIS A 271       1.271  35.023 -70.976  1.00 25.83           N
ATOM   3980  N   SER A 272      -4.787  36.707 -69.027  1.00  9.86           N
ATOM   3981  H   SER A 272      -5.221  35.818 -68.879  1.00  9.86           H
ATOM   3982  CA  SER A 272      -4.637  37.580 -67.835  1.00 26.41           C
ATOM   3983  HA  SER A 272      -5.149  37.058 -67.153  1.00 26.41           H
ATOM   3984  C   SER A 272      -5.306  38.979 -67.854  1.00 24.45           C
ATOM   3985  O   SER A 272      -5.511  39.536 -68.902  1.00 24.00           O
ATOM   3986  CB  SER A 272      -3.135  37.751 -67.535  1.00 25.36           C
ATOM   3987 1HB  SER A 272      -2.680  38.249 -68.273  1.00 25.36           H
ATOM   3988 2HB  SER A 272      -2.999  38.236 -66.671  1.00 25.36           H
ATOM   3989  OG  SER A 272      -2.482  36.509 -67.415  1.00 25.44           O
ATOM   3990  HG  SER A 272      -3.133  35.807 -67.388  1.00 25.44           H
ATOM   3991  N   PRO A 273      -5.417  39.651 -66.716  1.00  6.39           N
ATOM   3992  CA  PRO A 273      -5.832  39.277 -65.357  1.00 24.67           C
ATOM   3993  HA  PRO A 273      -6.378  38.440 -65.386  1.00 24.67           H
ATOM   3994  C   PRO A 273      -6.719  40.363 -64.676  1.00 24.51           C
ATOM   3995  O   PRO A 273      -6.947  41.441 -65.223  1.00 23.33           O
ATOM   3996  CB  PRO A 273      -4.475  39.173 -64.632  1.00 22.06           C
ATOM   3997 1HB  PRO A 273      -4.580  39.327 -63.650  1.00 22.06           H
ATOM   3998 2HB  PRO A 273      -4.053  38.280 -64.787  1.00 22.06           H
ATOM   3999  CG  PRO A 273      -3.641  40.291 -65.275  1.00 23.51           C
ATOM   4000 1HG  PRO A 273      -3.565  41.074 -64.657  1.00 23.51           H
ATOM   4001 2HG  PRO A 273      -2.727  39.959 -65.507  1.00 23.51           H
ATOM   4002  CD  PRO A 273      -4.410  40.679 -66.543  1.00 28.22           C
ATOM   4003 1HD  PRO A 273      -4.857  41.568 -66.442  1.00 28.22           H
ATOM   4004 2HD  PRO A 273      -3.811  40.695 -67.344  1.00 28.22           H
ATOM   4005  N   ARG A 274      -7.055  40.107 -63.422  1.00  8.13           N
ATOM   4006  H   ARG A 274      -7.334  39.168 -63.220  1.00  8.13           H
ATOM   4007  CA  ARG A 274      -7.064  41.055 -62.284  1.00 21.40           C
ATOM   4008  HA  ARG A 274      -7.243  40.381 -61.567  1.00 21.40           H
ATOM   4009  C   ARG A 274      -8.218  42.064 -62.061  1.00 20.14           C
ATOM   4010  O   ARG A 274      -8.510  42.917 -62.880  1.00 19.67           O
ATOM   4011  CB  ARG A 274      -5.708  41.788 -62.213  1.00 20.65           C
ATOM   4012 1HB  ARG A 274      -5.326  41.848 -63.135  1.00 20.65           H
ATOM   4013 2HB  ARG A 274      -5.859  42.709 -61.854  1.00 20.65           H
ATOM   4014  CG  ARG A 274      -4.692  41.075 -61.312  1.00 20.55           C
ATOM   4015 1HG  ARG A 274      -5.047  41.041 -60.378  1.00 20.55           H
ATOM   4016 2HG  ARG A 274      -4.549  40.144 -61.649  1.00 20.55           H
ATOM   4017  CD  ARG A 274      -3.355  41.820 -61.314  1.00 21.26           C
ATOM   4018 1HD  ARG A 274      -2.983  41.841 -62.242  1.00 21.26           H
ATOM   4019 2HD  ARG A 274      -3.491  42.755 -60.987  1.00 21.26           H
ATOM   4020  NE  ARG A 274      -2.364  41.165 -60.436  1.00 20.08           N
ATOM   4021  HE  ARG A 274      -2.560  40.226 -60.152  1.00 20.08           H
ATOM   4022  CZ  ARG A 274      -1.236  41.706 -59.988  1.00 20.82           C
ATOM   4023  NH1 ARG A 274      -0.882  42.919 -60.311  1.00 19.83           N
ATOM   4024 1HH1 ARG A 274      -1.465  43.467 -60.911  1.00 19.83           H
ATOM   4025 2HH1 ARG A 274      -0.027  43.301 -59.959  1.00 19.83           H
ATOM   4026  NH2 ARG A 274      -0.444  41.038 -59.204  1.00 19.35           N
ATOM   4027 1HH2 ARG A 274      -0.680  40.105 -58.931  1.00 19.35           H
ATOM   4028 2HH2 ARG A 274       0.402  41.456 -58.874  1.00 19.35           H
ATOM   4029  N   PHE A 275      -8.625  42.042 -60.804  1.00  5.86           N
ATOM   4030  H   PHE A 275      -8.737  41.120 -60.434  1.00  5.86           H
ATOM   4031  CA  PHE A 275      -8.947  43.111 -59.839  1.00 23.90           C
ATOM   4032  HA  PHE A 275      -8.876  42.539 -59.022  1.00 23.90           H
ATOM   4033  C   PHE A 275     -10.392  43.632 -59.715  1.00 22.54           C
ATOM   4034  O   PHE A 275     -10.970  44.220 -60.621  1.00 21.28           O
ATOM   4035  CB  PHE A 275      -7.896  44.240 -59.829  1.00 21.75           C
ATOM   4036 1HB  PHE A 275      -7.598  44.405 -60.769  1.00 21.75           H
ATOM   4037 2HB  PHE A 275      -8.322  45.068 -59.464  1.00 21.75           H
ATOM   4038  CG  PHE A 275      -6.660  43.933 -58.987  1.00 21.13           C
ATOM   4039  CD1 PHE A 275      -6.777  43.779 -57.599  1.00 20.22           C
ATOM   4040  HD1 PHE A 275      -7.670  43.887 -57.162  1.00 20.22           H
ATOM   4041  CD2 PHE A 275      -5.396  43.813 -59.586  1.00 22.76           C
ATOM   4042  HD2 PHE A 275      -5.296  43.943 -60.572  1.00 22.76           H
ATOM   4043  CE1 PHE A 275      -5.648  43.473 -56.815  1.00 21.12           C
ATOM   4044  HE1 PHE A 275      -5.745  43.358 -55.826  1.00 21.12           H
ATOM   4045  CE2 PHE A 275      -4.266  43.509 -58.795  1.00 23.47           C
ATOM   4046  HE2 PHE A 275      -3.368  43.421 -59.226  1.00 23.47           H
ATOM   4047  CZ  PHE A 275      -4.393  43.329 -57.411  1.00 25.86           C
ATOM   4048  HZ  PHE A 275      -3.593  43.100 -56.856  1.00 25.86           H
ATOM   4049  N   SER A 276     -10.860  43.487 -58.464  1.00 13.90           N
ATOM   4050  H   SER A 276     -10.492  42.697 -57.974  1.00 13.90           H
ATOM   4051  CA  SER A 276     -11.825  44.294 -57.686  1.00 30.60           C
ATOM   4052  HA  SER A 276     -12.736  44.119 -58.060  1.00 30.60           H
ATOM   4053  C   SER A 276     -11.526  45.816 -57.779  1.00 28.81           C
ATOM   4054  O   SER A 276     -10.454  46.153 -58.275  1.00 28.15           O
ATOM   4055  CB  SER A 276     -11.630  43.860 -56.216  1.00 28.86           C
ATOM   4056 1HB  SER A 276     -10.924  44.419 -55.781  1.00 28.86           H
ATOM   4057 2HB  SER A 276     -12.488  43.954 -55.711  1.00 28.86           H
ATOM   4058  OG  SER A 276     -11.221  42.507 -56.069  1.00 28.98           O
ATOM   4059  HG  SER A 276     -11.993  41.942 -56.036  1.00 28.98           H
ATOM   4060  N   PRO A 277     -12.306  46.746 -57.195  1.00  7.65           N
ATOM   4061  CA  PRO A 277     -13.466  46.675 -56.278  1.00 26.58           C
ATOM   4062  HA  PRO A 277     -13.914  45.789 -56.401  1.00 26.58           H
ATOM   4063  C   PRO A 277     -14.579  47.746 -56.516  1.00 26.69           C
ATOM   4064  O   PRO A 277     -14.367  48.738 -57.201  1.00 24.72           O
ATOM   4065  CB  PRO A 277     -12.788  46.967 -54.924  1.00 23.03           C
ATOM   4066 1HB  PRO A 277     -13.441  47.361 -54.277  1.00 23.03           H
ATOM   4067 2HB  PRO A 277     -12.395  46.134 -54.536  1.00 23.03           H
ATOM   4068  CG  PRO A 277     -11.686  47.978 -55.264  1.00 24.51           C
ATOM   4069 1HG  PRO A 277     -11.925  48.889 -54.928  1.00 24.51           H
ATOM   4070 2HG  PRO A 277     -10.812  47.695 -54.869  1.00 24.51           H
ATOM   4071  CD  PRO A 277     -11.611  47.973 -56.786  1.00 29.16           C
ATOM   4072 1HD  PRO A 277     -12.072  48.771 -57.174  1.00 29.16           H
ATOM   4073 2HD  PRO A 277     -10.663  47.949 -57.102  1.00 29.16           H
ATOM   4074  N   ASN A 278     -15.726  47.558 -55.847  1.00  7.68           N
ATOM   4075  H   ASN A 278     -15.988  46.600 -55.731  1.00  7.68           H
ATOM   4076  CA  ASN A 278     -16.676  48.540 -55.247  1.00 27.30           C
ATOM   4077  HA  ASN A 278     -17.521  48.005 -55.257  1.00 27.30           H
ATOM   4078  C   ASN A 278     -17.237  49.772 -56.044  1.00 25.78           C
ATOM   4079  O   ASN A 278     -16.747  50.102 -57.112  1.00 23.82           O
ATOM   4080  CB  ASN A 278     -16.125  48.885 -53.839  1.00 24.83           C
ATOM   4081 1HB  ASN A 278     -15.127  48.935 -53.884  1.00 24.83           H
ATOM   4082 2HB  ASN A 278     -16.491  49.771 -53.555  1.00 24.83           H
ATOM   4083  CG  ASN A 278     -16.494  47.865 -52.778  1.00 22.71           C
ATOM   4084  OD1 ASN A 278     -17.173  46.885 -53.016  1.00 21.85           O
ATOM   4085  ND2 ASN A 278     -16.065  48.069 -51.554  1.00 24.94           N
ATOM   4086 1HD2 ASN A 278     -16.297  47.421 -50.828  1.00 24.94           H
ATOM   4087 2HD2 ASN A 278     -15.506  48.872 -51.347  1.00 24.94           H
ATOM   4088  N   PRO A 279     -18.272  50.462 -55.497  1.00  8.05           N
ATOM   4089  CA  PRO A 279     -19.647  50.611 -56.015  1.00 25.35           C
ATOM   4090  HA  PRO A 279     -19.902  49.972 -56.740  1.00 25.35           H
ATOM   4091  C   PRO A 279     -19.824  52.017 -56.676  1.00 25.02           C
ATOM   4092  O   PRO A 279     -18.795  52.617 -56.975  1.00 23.61           O
ATOM   4093  CB  PRO A 279     -20.437  50.376 -54.713  1.00 22.65           C
ATOM   4094 1HB  PRO A 279     -21.361  50.753 -54.779  1.00 22.65           H
ATOM   4095 2HB  PRO A 279     -20.489  49.402 -54.494  1.00 22.65           H
ATOM   4096  CG  PRO A 279     -19.614  51.129 -53.664  1.00 24.07           C
ATOM   4097 1HG  PRO A 279     -19.979  52.048 -53.518  1.00 24.07           H
ATOM   4098 2HG  PRO A 279     -19.604  50.632 -52.796  1.00 24.07           H
ATOM   4099  CD  PRO A 279     -18.216  51.198 -54.255  1.00 28.86           C
ATOM   4100 1HD  PRO A 279     -17.947  52.143 -54.441  1.00 28.86           H
ATOM   4101 2HD  PRO A 279     -17.544  50.774 -53.648  1.00 28.86           H
ATOM   4102  N   PRO A 280     -20.984  52.674 -56.934  1.00  7.70           N
ATOM   4103  CA  PRO A 280     -22.354  52.562 -56.393  1.00 25.34           C
ATOM   4104  HA  PRO A 280     -22.515  51.610 -56.132  1.00 25.34           H
ATOM   4105  C   PRO A 280     -23.530  52.897 -57.383  1.00 25.25           C
ATOM   4106  O   PRO A 280     -23.327  53.244 -58.540  1.00 24.00           O
ATOM   4107  CB  PRO A 280     -22.292  53.625 -55.276  1.00 22.45           C
ATOM   4108 1HB  PRO A 280     -23.209  53.936 -55.025  1.00 22.45           H
ATOM   4109 2HB  PRO A 280     -21.828  53.267 -54.466  1.00 22.45           H
ATOM   4110  CG  PRO A 280     -21.481  54.766 -55.915  1.00 23.76           C
ATOM   4111 1HG  PRO A 280     -22.076  55.527 -56.173  1.00 23.76           H
ATOM   4112 2HG  PRO A 280     -20.771  55.094 -55.291  1.00 23.76           H
ATOM   4113  CD  PRO A 280     -20.857  54.130 -57.151  1.00 28.70           C
ATOM   4114 1HD  PRO A 280     -21.347  54.397 -57.981  1.00 28.70           H
ATOM   4115 2HD  PRO A 280     -19.893  54.381 -57.238  1.00 28.70           H
ATOM   4116  N   GLN A 281     -24.738  52.851 -56.830  1.00  7.29           N
ATOM   4117  H   GLN A 281     -24.855  52.124 -56.153  1.00  7.29           H
ATOM   4118  CA  GLN A 281     -25.943  53.690 -57.042  1.00 22.87           C
ATOM   4119  HA  GLN A 281     -26.562  53.065 -56.566  1.00 22.87           H
ATOM   4120  C   GLN A 281     -26.679  53.827 -58.404  1.00 21.98           C
ATOM   4121  O   GLN A 281     -26.170  54.352 -59.380  1.00 21.74           O
ATOM   4122  CB  GLN A 281     -25.729  55.082 -56.417  1.00 21.55           C
ATOM   4123 1HB  GLN A 281     -24.789  55.372 -56.594  1.00 21.55           H
ATOM   4124 2HB  GLN A 281     -26.363  55.727 -56.844  1.00 21.55           H
ATOM   4125  CG  GLN A 281     -25.968  55.090 -54.898  1.00 21.38           C
ATOM   4126 1HG  GLN A 281     -26.886  54.738 -54.718  1.00 21.38           H
ATOM   4127 2HG  GLN A 281     -25.291  54.494 -54.466  1.00 21.38           H
ATOM   4128  CD  GLN A 281     -25.855  56.479 -54.271  1.00 20.17           C
ATOM   4129  OE1 GLN A 281     -25.559  57.472 -54.910  1.00 21.38           O
ATOM   4130  NE2 GLN A 281     -26.099  56.608 -52.984  1.00 25.71           N
ATOM   4131 1HE2 GLN A 281     -26.039  57.508 -52.552  1.00 25.71           H
ATOM   4132 2HE2 GLN A 281     -26.344  55.806 -52.439  1.00 25.71           H
ATOM   4133  N   GLN A 282     -27.994  53.528 -58.310  1.00 10.70           N
ATOM   4134  H   GLN A 282     -28.181  52.639 -57.893  1.00 10.70           H
ATOM   4135  CA  GLN A 282     -29.207  54.274 -58.711  1.00 29.10           C
ATOM   4136  HA  GLN A 282     -29.853  53.548 -58.475  1.00 29.10           H
ATOM   4137  C   GLN A 282     -29.528  54.561 -60.196  1.00 27.66           C
ATOM   4138  O   GLN A 282     -28.767  55.189 -60.914  1.00 27.59           O
ATOM   4139  CB  GLN A 282     -29.337  55.589 -57.905  1.00 28.02           C
ATOM   4140 1HB  GLN A 282     -28.455  56.060 -57.925  1.00 28.02           H
ATOM   4141 2HB  GLN A 282     -30.031  56.161 -58.343  1.00 28.02           H
ATOM   4142  CG  GLN A 282     -29.741  55.384 -56.432  1.00 29.05           C
ATOM   4143 1HG  GLN A 282     -30.596  54.866 -56.403  1.00 29.05           H
ATOM   4144 2HG  GLN A 282     -29.021  54.866 -55.971  1.00 29.05           H
ATOM   4145  CD  GLN A 282     -29.947  56.704 -55.680  1.00 27.63           C
ATOM   4146  OE1 GLN A 282     -29.868  57.789 -56.219  1.00 28.09           O
ATOM   4147  NE2 GLN A 282     -30.232  56.660 -54.394  1.00 30.69           N
ATOM   4148 1HE2 GLN A 282     -30.378  57.508 -53.885  1.00 30.69           H
ATOM   4149 2HE2 GLN A 282     -30.303  55.778 -53.927  1.00 30.69           H
ATOM   4150  N   GLY A 283     -30.782  54.274 -60.547  1.00 12.26           N
ATOM   4151  H   GLY A 283     -31.175  53.402 -60.256  1.00 12.26           H
ATOM   4152  CA  GLY A 283     -31.609  55.192 -61.347  1.00 29.76           C
ATOM   4153 1HA  GLY A 283     -32.213  55.659 -60.701  1.00 29.76           H
ATOM   4154 2HA  GLY A 283     -30.979  55.854 -61.753  1.00 29.76           H
ATOM   4155  C   GLY A 283     -32.470  54.599 -62.468  1.00 28.68           C
ATOM   4156  O   GLY A 283     -32.046  54.577 -63.613  1.00 27.35           O
ATOM   4157  N   ALA A 284     -33.697  54.222 -62.127  1.00  8.98           N
ATOM   4158  H   ALA A 284     -33.761  53.611 -61.338  1.00  8.98           H
ATOM   4159  CA  ALA A 284     -34.981  54.590 -62.764  1.00 26.75           C
ATOM   4160  HA  ALA A 284     -35.570  53.945 -62.277  1.00 26.75           H
ATOM   4161  C   ALA A 284     -35.351  54.214 -64.229  1.00 25.74           C
ATOM   4162  O   ALA A 284     -34.617  54.428 -65.179  1.00 25.49           O
ATOM   4163  CB  ALA A 284     -35.202  56.092 -62.509  1.00 25.38           C
ATOM   4164 1HB  ALA A 284     -34.965  56.335 -61.568  1.00 25.38           H
ATOM   4165 2HB  ALA A 284     -36.158  56.344 -62.660  1.00 25.38           H
ATOM   4166 3HB  ALA A 284     -34.638  56.646 -63.121  1.00 25.38           H
ATOM   4167  N   VAL A 285     -36.641  53.892 -64.362  1.00  5.95           N
ATOM   4168  H   VAL A 285     -36.999  53.332 -63.615  1.00  5.95           H
ATOM   4169  CA  VAL A 285     -37.649  54.212 -65.419  1.00 24.37           C
ATOM   4170  HA  VAL A 285     -38.393  54.455 -64.797  1.00 24.37           H
ATOM   4171  C   VAL A 285     -38.230  53.035 -66.242  1.00 23.60           C
ATOM   4172  O   VAL A 285     -37.555  52.312 -66.949  1.00 22.92           O
ATOM   4173  CB  VAL A 285     -37.337  55.468 -66.271  1.00 22.31           C
ATOM   4174  HB  VAL A 285     -36.527  55.216 -66.801  1.00 22.31           H
ATOM   4175  CG1 VAL A 285     -38.525  55.862 -67.161  1.00 20.63           C
ATOM   4176 1HG1 VAL A 285     -38.311  56.673 -67.705  1.00 20.63           H
ATOM   4177 2HG1 VAL A 285     -39.334  56.066 -66.609  1.00 20.63           H
ATOM   4178 3HG1 VAL A 285     -38.761  55.122 -67.791  1.00 20.63           H
ATOM   4179  CG2 VAL A 285     -37.086  56.718 -65.415  1.00 24.21           C
ATOM   4180 1HG2 VAL A 285     -36.888  57.512 -65.990  1.00 24.21           H
ATOM   4181 2HG2 VAL A 285     -36.309  56.581 -64.800  1.00 24.21           H
ATOM   4182 3HG2 VAL A 285     -37.886  56.936 -64.856  1.00 24.21           H
ATOM   4183  N   ARG A 286     -39.551  52.940 -66.108  1.00  6.30           N
ATOM   4184  H   ARG A 286     -39.894  53.541 -65.386  1.00  6.30           H
ATOM   4185  CA  ARG A 286     -40.648  52.172 -66.754  1.00 22.83           C
ATOM   4186  HA  ARG A 286     -40.485  51.205 -66.556  1.00 22.83           H
ATOM   4187  C   ARG A 286     -40.713  52.316 -68.302  1.00 21.57           C
ATOM   4188  O   ARG A 286     -40.107  53.266 -68.800  1.00 21.04           O
ATOM   4189  CB  ARG A 286     -41.936  52.781 -66.164  1.00 22.04           C
ATOM   4190 1HB  ARG A 286     -41.754  53.742 -65.956  1.00 22.04           H
ATOM   4191 2HB  ARG A 286     -42.651  52.720 -66.860  1.00 22.04           H
ATOM   4192  CG  ARG A 286     -42.477  52.128 -64.889  1.00 21.33           C
ATOM   4193 1HG  ARG A 286     -42.709  51.172 -65.071  1.00 21.33           H
ATOM   4194 2HG  ARG A 286     -41.786  52.172 -64.167  1.00 21.33           H
ATOM   4195  CD  ARG A 286     -43.733  52.896 -64.456  1.00 21.51           C
ATOM   4196 1HD  ARG A 286     -43.477  53.810 -64.140  1.00 21.51           H
ATOM   4197 2HD  ARG A 286     -44.363  52.974 -65.228  1.00 21.51           H
ATOM   4198  NE  ARG A 286     -44.444  52.221 -63.359  1.00 20.86           N
ATOM   4199  HE  ARG A 286     -44.052  51.365 -63.022  1.00 20.86           H
ATOM   4200  CZ  ARG A 286     -45.558  52.644 -62.776  1.00 21.95           C
ATOM   4201  NH1 ARG A 286     -46.127  53.764 -63.118  1.00 20.62           N
ATOM   4202 1HH1 ARG A 286     -45.724  54.330 -63.837  1.00 20.62           H
ATOM   4203 2HH1 ARG A 286     -46.967  54.058 -62.661  1.00 20.62           H
ATOM   4204  NH2 ARG A 286     -46.124  51.942 -61.836  1.00 20.44           N
ATOM   4205 1HH2 ARG A 286     -45.719  51.075 -61.547  1.00 20.44           H
ATOM   4206 2HH2 ARG A 286     -46.964  52.270 -61.403  1.00 20.44           H
ATOM   4207  N   PRO A 287     -41.509  51.520 -69.058  1.00  8.75           N
ATOM   4208  CA  PRO A 287     -42.980  51.720 -69.081  1.00 25.58           C
ATOM   4209  HA  PRO A 287     -43.236  51.908 -68.133  1.00 25.58           H
ATOM   4210  C   PRO A 287     -43.927  50.531 -69.467  1.00 25.32           C
ATOM   4211  O   PRO A 287     -43.532  49.591 -70.143  1.00 24.53           O
ATOM   4212  CB  PRO A 287     -43.123  52.829 -70.131  1.00 23.12           C
ATOM   4213 1HB  PRO A 287     -44.038  52.824 -70.535  1.00 23.12           H
ATOM   4214 2HB  PRO A 287     -42.940  53.727 -69.730  1.00 23.12           H
ATOM   4215  CG  PRO A 287     -42.064  52.472 -71.176  1.00 24.70           C
ATOM   4216 1HG  PRO A 287     -42.489  52.085 -71.994  1.00 24.70           H
ATOM   4217 2HG  PRO A 287     -41.528  53.278 -71.428  1.00 24.70           H
ATOM   4218  CD  PRO A 287     -41.185  51.436 -70.484  1.00 30.18           C
ATOM   4219 1HD  PRO A 287     -41.383  50.515 -70.819  1.00 30.18           H
ATOM   4220 2HD  PRO A 287     -40.215  51.639 -70.620  1.00 30.18           H
ATOM   4221  N   GLN A 288     -45.182  50.727 -69.057  1.00  9.91           N
ATOM   4222  H   GLN A 288     -45.251  51.061 -68.117  1.00  9.91           H
ATOM   4223  CA  GLN A 288     -46.494  50.545 -69.725  1.00 28.64           C
ATOM   4224  HA  GLN A 288     -47.097  50.767 -68.959  1.00 28.64           H
ATOM   4225  C   GLN A 288     -47.020  49.128 -70.082  1.00 27.29           C
ATOM   4226  O   GLN A 288     -46.421  48.417 -70.863  1.00 27.11           O
ATOM   4227  CB  GLN A 288     -46.598  51.529 -70.902  1.00 27.82           C
ATOM   4228 1HB  GLN A 288     -45.745  51.507 -71.424  1.00 27.82           H
ATOM   4229 2HB  GLN A 288     -47.357  51.254 -71.492  1.00 27.82           H
ATOM   4230  CG  GLN A 288     -46.844  52.962 -70.396  1.00 28.93           C
ATOM   4231 1HG  GLN A 288     -47.683  52.967 -69.852  1.00 28.93           H
ATOM   4232 2HG  GLN A 288     -46.072  53.232 -69.820  1.00 28.93           H
ATOM   4233  CD  GLN A 288     -46.993  54.000 -71.501  1.00 27.49           C
ATOM   4234  OE1 GLN A 288     -46.959  53.720 -72.679  1.00 27.49           O
ATOM   4235  NE2 GLN A 288     -47.175  55.258 -71.152  1.00 30.31           N
ATOM   4236 1HE2 GLN A 288     -47.282  55.961 -71.855  1.00 30.31           H
ATOM   4237 2HE2 GLN A 288     -47.206  55.509 -70.185  1.00 30.31           H
ATOM   4238  N   THR A 289     -48.093  48.680 -69.412  1.00 10.41           N
ATOM   4239  H   THR A 289     -47.851  48.127 -68.615  1.00 10.41           H
ATOM   4240  CA  THR A 289     -49.582  48.826 -69.596  1.00 24.31           C
ATOM   4241  HA  THR A 289     -49.880  48.657 -68.656  1.00 24.31           H
ATOM   4242  C   THR A 289     -50.170  47.792 -70.567  1.00 23.55           C
ATOM   4243  O   THR A 289     -49.615  47.624 -71.633  1.00 23.05           O
ATOM   4244  CB  THR A 289     -50.108  50.219 -69.992  1.00 22.84           C
ATOM   4245  HB  THR A 289     -51.068  50.127 -70.258  1.00 22.84           H
ATOM   4246  OG1 THR A 289     -49.491  50.695 -71.155  1.00 22.43           O
ATOM   4247  HG1 THR A 289     -48.553  50.804 -70.997  1.00 22.43           H
ATOM   4248  CG2 THR A 289     -50.023  51.254 -68.885  1.00 25.31           C
ATOM   4249 1HG2 THR A 289     -50.376  52.138 -69.193  1.00 25.31           H
ATOM   4250 2HG2 THR A 289     -49.077  51.387 -68.590  1.00 25.31           H
ATOM   4251 3HG2 THR A 289     -50.556  50.971 -68.088  1.00 25.31           H
ATOM   4252  N   LEU A 290     -51.250  47.065 -70.247  1.00  5.24           N
ATOM   4253  H   LEU A 290     -51.043  46.101 -70.081  1.00  5.24           H
ATOM   4254  CA  LEU A 290     -52.683  47.392 -70.088  1.00 23.11           C
ATOM   4255  HA  LEU A 290     -52.780  48.131 -69.422  1.00 23.11           H
ATOM   4256  C   LEU A 290     -53.416  46.083 -69.648  1.00 21.55           C
ATOM   4257  O   LEU A 290     -52.910  45.017 -69.965  1.00 21.22           O
ATOM   4258  CB  LEU A 290     -53.221  47.787 -71.487  1.00 21.51           C
ATOM   4259 1HB  LEU A 290     -52.807  47.169 -72.155  1.00 21.51           H
ATOM   4260 2HB  LEU A 290     -54.212  47.654 -71.478  1.00 21.51           H
ATOM   4261  CG  LEU A 290     -52.961  49.221 -71.974  1.00 21.50           C
ATOM   4262  HG  LEU A 290     -52.043  49.467 -71.662  1.00 21.50           H
ATOM   4263  CD1 LEU A 290     -53.031  49.309 -73.492  1.00 22.92           C
ATOM   4264 1HD1 LEU A 290     -52.861  50.243 -73.805  1.00 22.92           H
ATOM   4265 2HD1 LEU A 290     -53.932  49.032 -73.826  1.00 22.92           H
ATOM   4266 3HD1 LEU A 290     -52.349  48.714 -73.917  1.00 22.92           H
ATOM   4267  CD2 LEU A 290     -53.971  50.208 -71.399  1.00 28.34           C
ATOM   4268 1HD2 LEU A 290     -53.790  51.136 -71.724  1.00 28.34           H
ATOM   4269 2HD2 LEU A 290     -53.932  50.219 -70.400  1.00 28.34           H
ATOM   4270 3HD2 LEU A 290     -54.903  49.965 -71.668  1.00 28.34           H
ATOM   4271  N   ASN A 291     -54.574  45.994 -69.028  1.00 11.89           N
ATOM   4272  H   ASN A 291     -54.844  45.045 -68.866  1.00 11.89           H
ATOM   4273  CA  ASN A 291     -55.562  46.946 -68.518  1.00 27.92           C
ATOM   4274  HA  ASN A 291     -55.038  47.589 -67.959  1.00 27.92           H
ATOM   4275  C   ASN A 291     -56.666  46.213 -67.686  1.00 25.97           C
ATOM   4276  O   ASN A 291     -56.922  45.039 -67.945  1.00 24.43           O
ATOM   4277  CB  ASN A 291     -56.263  47.629 -69.711  1.00 26.03           C
ATOM   4278 1HB  ASN A 291     -55.767  47.407 -70.550  1.00 26.03           H
ATOM   4279 2HB  ASN A 291     -57.200  47.287 -69.777  1.00 26.03           H
ATOM   4280  CG  ASN A 291     -56.327  49.126 -69.598  1.00 23.84           C
ATOM   4281  OD1 ASN A 291     -56.065  49.714 -68.567  1.00 23.55           O
ATOM   4282  ND2 ASN A 291     -56.670  49.808 -70.672  1.00 25.45           N
ATOM   4283 1HD2 ASN A 291     -56.714  50.806 -70.637  1.00 25.45           H
ATOM   4284 2HD2 ASN A 291     -56.886  49.327 -71.522  1.00 25.45           H
ATOM   4285  N   PHE A 292     -57.382  46.984 -66.890  1.00  7.25           N
ATOM   4286  H   PHE A 292     -56.945  47.859 -66.679  1.00  7.25           H
ATOM   4287  CA  PHE A 292     -58.710  46.810 -66.244  1.00 23.91           C
ATOM   4288  HA  PHE A 292     -58.800  47.704 -65.805  1.00 23.91           H
ATOM   4289  C   PHE A 292     -58.852  45.848 -65.043  1.00 22.43           C
ATOM   4290  O   PHE A 292     -58.467  44.696 -65.133  1.00 21.29           O
ATOM   4291  CB  PHE A 292     -59.790  46.550 -67.314  1.00 22.02           C
ATOM   4292 1HB  PHE A 292     -59.477  45.813 -67.913  1.00 22.02           H
ATOM   4293 2HB  PHE A 292     -60.634  46.272 -66.856  1.00 22.02           H
ATOM   4294  CG  PHE A 292     -60.103  47.756 -68.180  1.00 22.85           C
ATOM   4295  CD1 PHE A 292     -60.859  48.811 -67.652  1.00 22.83           C
ATOM   4296  HD1 PHE A 292     -61.224  48.747 -66.723  1.00 22.83           H
ATOM   4297  CD2 PHE A 292     -59.617  47.836 -69.494  1.00 25.54           C
ATOM   4298  HD2 PHE A 292     -59.095  47.077 -69.884  1.00 25.54           H
ATOM   4299  CE1 PHE A 292     -61.104  49.955 -68.422  1.00 23.34           C
ATOM   4300  HE1 PHE A 292     -61.644  50.706 -68.041  1.00 23.34           H
ATOM   4301  CE2 PHE A 292     -59.868  48.988 -70.259  1.00 24.25           C
ATOM   4302  HE2 PHE A 292     -59.522  49.047 -71.195  1.00 24.25           H
ATOM   4303  CZ  PHE A 292     -60.597  50.051 -69.721  1.00 25.49           C
ATOM   4304  HZ  PHE A 292     -60.755  50.877 -70.262  1.00 25.49           H
ATOM   4305  N   SER A 293     -59.493  46.167 -63.935  1.00 13.42           N
ATOM   4306  H   SER A 293     -59.587  45.366 -63.343  1.00 13.42           H
ATOM   4307  CA  SER A 293     -60.119  47.360 -63.299  1.00 31.38           C
ATOM   4308  HA  SER A 293     -59.447  48.098 -63.238  1.00 31.38           H
ATOM   4309  C   SER A 293     -60.660  46.849 -61.939  1.00 29.54           C
ATOM   4310  O   SER A 293     -60.989  45.678 -61.870  1.00 28.86           O
ATOM   4311  CB  SER A 293     -61.315  47.845 -64.124  1.00 29.59           C
ATOM   4312 1HB  SER A 293     -61.454  47.265 -64.927  1.00 29.59           H
ATOM   4313 2HB  SER A 293     -62.149  47.857 -63.572  1.00 29.59           H
ATOM   4314  OG  SER A 293     -61.109  49.149 -64.588  1.00 29.58           O
ATOM   4315  HG  SER A 293     -61.062  49.144 -65.544  1.00 29.58           H
ATOM   4316  N   SER A 294     -60.859  47.533 -60.828  1.00 10.20           N
ATOM   4317  H   SER A 294     -60.960  46.924 -60.041  1.00 10.20           H
ATOM   4318  CA  SER A 294     -60.973  48.939 -60.428  1.00 26.97           C
ATOM   4319  HA  SER A 294     -60.246  49.432 -60.906  1.00 26.97           H
ATOM   4320  C   SER A 294     -60.898  48.980 -58.877  1.00 25.86           C
ATOM   4321  O   SER A 294     -61.480  48.103 -58.252  1.00 24.27           O
ATOM   4322  CB  SER A 294     -62.359  49.492 -60.792  1.00 24.97           C
ATOM   4323 1HB  SER A 294     -63.017  49.275 -60.071  1.00 24.97           H
ATOM   4324 2HB  SER A 294     -62.313  50.483 -60.915  1.00 24.97           H
ATOM   4325  OG  SER A 294     -62.901  48.976 -61.982  1.00 24.46           O
ATOM   4326  HG  SER A 294     -62.203  48.859 -62.626  1.00 24.46           H
ATOM   4327  N   ARG A 295     -60.133  49.870 -58.254  1.00  7.40           N
ATOM   4328  H   ARG A 295     -59.151  49.695 -58.320  1.00  7.40           H
ATOM   4329  CA  ARG A 295     -60.496  51.083 -57.475  1.00 23.74           C
ATOM   4330  HA  ARG A 295     -59.596  51.456 -57.250  1.00 23.74           H
ATOM   4331  C   ARG A 295     -61.202  50.833 -56.120  1.00 22.40           C
ATOM   4332  O   ARG A 295     -62.131  50.051 -56.083  1.00 21.42           O
ATOM   4333  CB  ARG A 295     -61.305  52.068 -58.339  1.00 21.95           C
ATOM   4334 1HB  ARG A 295     -61.806  51.551 -59.033  1.00 21.95           H
ATOM   4335 2HB  ARG A 295     -61.953  52.553 -57.752  1.00 21.95           H
ATOM   4336  CG  ARG A 295     -60.416  53.100 -59.044  1.00 21.11           C
ATOM   4337 1HG  ARG A 295     -59.826  53.544 -58.370  1.00 21.11           H
ATOM   4338 2HG  ARG A 295     -59.852  52.638 -59.729  1.00 21.11           H
ATOM   4339  CD  ARG A 295     -61.284  54.158 -59.733  1.00 21.80           C
ATOM   4340 1HD  ARG A 295     -61.759  53.753 -60.514  1.00 21.80           H
ATOM   4341 2HD  ARG A 295     -61.955  54.521 -59.087  1.00 21.80           H
ATOM   4342  NE  ARG A 295     -60.464  55.278 -60.223  1.00 20.94           N
ATOM   4343  HE  ARG A 295     -59.490  55.255 -60.000  1.00 20.94           H
ATOM   4344  CZ  ARG A 295     -60.892  56.318 -60.934  1.00 22.21           C
ATOM   4345  NH1 ARG A 295     -62.137  56.418 -61.310  1.00 20.01           N
ATOM   4346 1HH1 ARG A 295     -62.792  55.704 -61.064  1.00 20.01           H
ATOM   4347 2HH1 ARG A 295     -62.436  57.209 -61.844  1.00 20.01           H
ATOM   4348  NH2 ARG A 295     -60.077  57.273 -61.276  1.00 20.93           N
ATOM   4349 1HH2 ARG A 295     -59.116  57.231 -61.004  1.00 20.93           H
ATOM   4350 2HH2 ARG A 295     -60.412  58.049 -61.811  1.00 20.93           H
ATOM   4351  N   SER A 296     -60.918  51.506 -54.990  1.00 11.61           N
ATOM   4352  H   SER A 296     -61.244  51.048 -54.163  1.00 11.61           H
ATOM   4353  CA  SER A 296     -60.220  52.789 -54.716  1.00 27.69           C
ATOM   4354  HA  SER A 296     -59.325  52.715 -55.155  1.00 27.69           H
ATOM   4355  C   SER A 296     -60.106  53.028 -53.185  1.00 26.66           C
ATOM   4356  O   SER A 296     -61.050  52.690 -52.494  1.00 26.08           O
ATOM   4357  CB  SER A 296     -61.052  53.950 -55.278  1.00 26.30           C
ATOM   4358 1HB  SER A 296     -60.859  54.794 -54.777  1.00 26.30           H
ATOM   4359 2HB  SER A 296     -60.853  54.085 -56.249  1.00 26.30           H
ATOM   4360  OG  SER A 296     -62.438  53.728 -55.176  1.00 26.19           O
ATOM   4361  HG  SER A 296     -62.895  54.569 -55.153  1.00 26.19           H
ATOM   4362  N   GLN A 297     -58.969  53.524 -52.665  1.00 13.76           N
ATOM   4363  H   GLN A 297     -58.209  52.875 -52.634  1.00 13.76           H
ATOM   4364  CA  GLN A 297     -58.650  54.871 -52.130  1.00 33.67           C
ATOM   4365  HA  GLN A 297     -57.654  54.913 -52.213  1.00 33.67           H
ATOM   4366  C   GLN A 297     -58.983  55.053 -50.620  1.00 32.56           C
ATOM   4367  O   GLN A 297     -59.987  54.538 -50.175  1.00 32.40           O
ATOM   4368  CB  GLN A 297     -59.262  55.983 -52.999  1.00 32.02           C
ATOM   4369 1HB  GLN A 297     -60.155  55.674 -53.327  1.00 32.02           H
ATOM   4370 2HB  GLN A 297     -59.379  56.799 -52.434  1.00 32.02           H
ATOM   4371  CG  GLN A 297     -58.400  56.354 -54.214  1.00 33.54           C
ATOM   4372 1HG  GLN A 297     -57.500  56.647 -53.891  1.00 33.54           H
ATOM   4373 2HG  GLN A 297     -58.299  55.546 -54.795  1.00 33.54           H
ATOM   4374  CD  GLN A 297     -58.997  57.476 -55.053  1.00 32.00           C
ATOM   4375  OE1 GLN A 297     -60.093  57.953 -54.841  1.00 31.16           O
ATOM   4376  NE2 GLN A 297     -58.300  57.947 -56.065  1.00 33.15           N
ATOM   4377 1HE2 GLN A 297     -58.677  58.678 -56.634  1.00 33.15           H
ATOM   4378 2HE2 GLN A 297     -57.394  57.574 -56.265  1.00 33.15           H
ATOM   4379  N   THR A 298     -58.231  55.747 -49.743  1.00 11.44           N
ATOM   4380  H   THR A 298     -58.267  55.395 -48.808  1.00 11.44           H
ATOM   4381  CA  THR A 298     -57.358  56.939 -49.909  1.00 29.38           C
ATOM   4382  HA  THR A 298     -56.842  56.712 -50.735  1.00 29.38           H
ATOM   4383  C   THR A 298     -56.441  57.176 -48.675  1.00 28.32           C
ATOM   4384  O   THR A 298     -56.786  56.809 -47.568  1.00 26.81           O
ATOM   4385  CB  THR A 298     -58.190  58.240 -50.049  1.00 26.57           C
ATOM   4386  HB  THR A 298     -58.158  58.700 -49.161  1.00 26.57           H
ATOM   4387  OG1 THR A 298     -59.556  58.009 -50.309  1.00 26.19           O
ATOM   4388  HG1 THR A 298     -59.697  57.957 -51.254  1.00 26.19           H
ATOM   4389  CG2 THR A 298     -57.701  59.117 -51.194  1.00 28.88           C
ATOM   4390 1HG2 THR A 298     -58.250  59.950 -51.267  1.00 28.88           H
ATOM   4391 2HG2 THR A 298     -57.760  58.632 -52.067  1.00 28.88           H
ATOM   4392 3HG2 THR A 298     -56.748  59.388 -51.056  1.00 28.88           H
ATOM   4393  N   VAL A 299     -55.323  57.863 -48.911  1.00  8.30           N
ATOM   4394  H   VAL A 299     -55.189  58.036 -49.887  1.00  8.30           H
ATOM   4395  CA  VAL A 299     -54.218  58.440 -48.081  1.00 27.61           C
ATOM   4396  HA  VAL A 299     -54.024  57.851 -47.297  1.00 27.61           H
ATOM   4397  C   VAL A 299     -54.641  59.842 -47.521  1.00 26.56           C
ATOM   4398  O   VAL A 299     -55.797  60.197 -47.772  1.00 25.48           O
ATOM   4399  CB  VAL A 299     -52.992  58.534 -49.034  1.00 25.19           C
ATOM   4400  HB  VAL A 299     -53.041  59.502 -49.282  1.00 25.19           H
ATOM   4401  CG1 VAL A 299     -51.652  58.182 -48.392  1.00 23.78           C
ATOM   4402 1HG1 VAL A 299     -50.906  58.261 -49.053  1.00 23.78           H
ATOM   4403 2HG1 VAL A 299     -51.656  57.244 -48.044  1.00 23.78           H
ATOM   4404 3HG1 VAL A 299     -51.450  58.793 -47.626  1.00 23.78           H
ATOM   4405  CG2 VAL A 299     -53.038  57.629 -50.283  1.00 27.56           C
ATOM   4406 1HG2 VAL A 299     -52.217  57.747 -50.842  1.00 27.56           H
ATOM   4407 2HG2 VAL A 299     -53.831  57.844 -50.853  1.00 27.56           H
ATOM   4408 3HG2 VAL A 299     -53.098  56.665 -50.025  1.00 27.56           H
ATOM   4409  N   PRO A 300     -53.856  60.745 -46.889  1.00 12.36           N
ATOM   4410  CA  PRO A 300     -52.388  60.894 -46.728  1.00 30.70           C
ATOM   4411  HA  PRO A 300     -52.036  59.959 -46.681  1.00 30.70           H
ATOM   4412  C   PRO A 300     -51.813  61.585 -45.440  1.00 30.70           C
ATOM   4413  O   PRO A 300     -52.530  62.073 -44.580  1.00 28.70           O
ATOM   4414  CB  PRO A 300     -52.037  61.792 -47.927  1.00 27.13           C
ATOM   4415 1HB  PRO A 300     -51.203  62.314 -47.751  1.00 27.13           H
ATOM   4416 2HB  PRO A 300     -51.921  61.249 -48.759  1.00 27.13           H
ATOM   4417  CG  PRO A 300     -53.250  62.724 -48.047  1.00 28.65           C
ATOM   4418 1HG  PRO A 300     -53.006  63.661 -47.797  1.00 28.65           H
ATOM   4419 2HG  PRO A 300     -53.618  62.712 -48.977  1.00 28.65           H
ATOM   4420  CD  PRO A 300     -54.260  62.144 -47.056  1.00 33.83           C
ATOM   4421 1HD  PRO A 300     -54.220  62.617 -46.176  1.00 33.83           H
ATOM   4422 2HD  PRO A 300     -55.192  62.188 -47.417  1.00 33.83           H
ATOM   4423  N   SER A 301     -50.472  61.692 -45.428  1.00 14.77           N
ATOM   4424  H   SER A 301     -50.045  61.167 -46.164  1.00 14.77           H
ATOM   4425  CA  SER A 301     -49.461  62.404 -44.584  1.00 30.53           C
ATOM   4426  HA  SER A 301     -49.613  62.141 -43.631  1.00 30.53           H
ATOM   4427  C   SER A 301     -49.561  63.966 -44.632  1.00 28.40           C
ATOM   4428  O   SER A 301     -50.493  64.434 -45.278  1.00 27.07           O
ATOM   4429  CB  SER A 301     -48.113  61.965 -45.179  1.00 28.51           C
ATOM   4430 1HB  SER A 301     -47.866  62.555 -45.948  1.00 28.51           H
ATOM   4431 2HB  SER A 301     -47.397  62.007 -44.482  1.00 28.51           H
ATOM   4432  OG  SER A 301     -48.114  60.641 -45.673  1.00 28.46           O
ATOM   4433  HG  SER A 301     -48.114  60.026 -44.939  1.00 28.46           H
ATOM   4434  N   PRO A 302     -48.641  64.818 -44.043  1.00  8.74           N
ATOM   4435  CA  PRO A 302     -47.182  64.904 -44.338  1.00 26.90           C
ATOM   4436  HA  PRO A 302     -46.841  63.964 -44.339  1.00 26.90           H
ATOM   4437  C   PRO A 302     -46.205  65.625 -43.327  1.00 26.96           C
ATOM   4438  O   PRO A 302     -46.616  66.372 -42.458  1.00 25.43           O
ATOM   4439  CB  PRO A 302     -47.223  65.710 -45.643  1.00 24.24           C
ATOM   4440 1HB  PRO A 302     -46.333  66.122 -45.838  1.00 24.24           H
ATOM   4441 2HB  PRO A 302     -47.500  65.134 -46.412  1.00 24.24           H
ATOM   4442  CG  PRO A 302     -48.280  66.787 -45.349  1.00 25.91           C
ATOM   4443 1HG  PRO A 302     -47.849  67.665 -45.139  1.00 25.91           H
ATOM   4444 2HG  PRO A 302     -48.904  66.898 -46.123  1.00 25.91           H
ATOM   4445  CD  PRO A 302     -49.021  66.244 -44.131  1.00 31.29           C
ATOM   4446 1HD  PRO A 302     -48.742  66.722 -43.298  1.00 31.29           H
ATOM   4447 2HD  PRO A 302     -50.011  66.326 -44.247  1.00 31.29           H
ATOM   4448  N   THR A 303     -44.891  65.369 -43.506  1.00 13.17           N
ATOM   4449  H   THR A 303     -44.706  64.392 -43.611  1.00 13.17           H
ATOM   4450  CA  THR A 303     -43.631  66.202 -43.586  1.00 27.39           C
ATOM   4451  HA  THR A 303     -42.988  65.501 -43.276  1.00 27.39           H
ATOM   4452  C   THR A 303     -43.314  67.375 -42.607  1.00 26.87           C
ATOM   4453  O   THR A 303     -44.195  68.150 -42.296  1.00 25.86           O
ATOM   4454  CB  THR A 303     -43.475  66.720 -45.025  1.00 25.22           C
ATOM   4455  HB  THR A 303     -42.814  67.470 -44.996  1.00 25.22           H
ATOM   4456  OG1 THR A 303     -44.670  67.266 -45.518  1.00 24.15           O
ATOM   4457  HG1 THR A 303     -44.567  68.211 -45.630  1.00 24.15           H
ATOM   4458  CG2 THR A 303     -43.047  65.645 -46.011  1.00 26.31           C
ATOM   4459 1HG2 THR A 303     -42.957  66.020 -46.934  1.00 26.31           H
ATOM   4460 2HG2 THR A 303     -43.717  64.903 -46.045  1.00 26.31           H
ATOM   4461 3HG2 THR A 303     -42.165  65.251 -45.752  1.00 26.31           H
ATOM   4462  N   ILE A 304     -42.042  67.626 -42.164  1.00 11.14           N
ATOM   4463  H   ILE A 304     -41.821  67.281 -41.252  1.00 11.14           H
ATOM   4464  CA  ILE A 304     -40.944  68.350 -42.872  1.00 27.18           C
ATOM   4465  HA  ILE A 304     -40.736  67.798 -43.679  1.00 27.18           H
ATOM   4466  C   ILE A 304     -39.659  68.469 -41.976  1.00 26.13           C
ATOM   4467  O   ILE A 304     -39.783  68.812 -40.815  1.00 25.48           O
ATOM   4468  CB  ILE A 304     -41.443  69.782 -43.266  1.00 25.58           C
ATOM   4469  HB  ILE A 304     -42.075  70.009 -42.525  1.00 25.58           H
ATOM   4470  CG1 ILE A 304     -42.127  69.790 -44.650  1.00 25.81           C
ATOM   4471 1HG1 ILE A 304     -41.420  69.665 -45.346  1.00 25.81           H
ATOM   4472 2HG1 ILE A 304     -42.767  69.022 -44.684  1.00 25.81           H
ATOM   4473  CG2 ILE A 304     -40.388  70.893 -43.297  1.00 28.00           C
ATOM   4474 1HG2 ILE A 304     -40.796  71.768 -43.557  1.00 28.00           H
ATOM   4475 2HG2 ILE A 304     -39.666  70.683 -43.956  1.00 28.00           H
ATOM   4476 3HG2 ILE A 304     -39.962  71.008 -42.400  1.00 28.00           H
ATOM   4477  CD1 ILE A 304     -42.906  71.061 -45.001  1.00 27.12           C
ATOM   4478 1HD1 ILE A 304     -43.318  70.989 -45.909  1.00 27.12           H
ATOM   4479 2HD1 ILE A 304     -42.306  71.861 -44.998  1.00 27.12           H
ATOM   4480 3HD1 ILE A 304     -43.640  71.225 -44.342  1.00 27.12           H
ATOM   4481  N   ASN A 305     -38.461  68.226 -42.574  1.00 14.84           N
ATOM   4482  H   ASN A 305     -38.487  67.439 -43.191  1.00 14.84           H
ATOM   4483  CA  ASN A 305     -37.108  68.876 -42.514  1.00 30.45           C
ATOM   4484  HA  ASN A 305     -36.519  68.136 -42.839  1.00 30.45           H
ATOM   4485  C   ASN A 305     -36.392  69.198 -41.160  1.00 28.75           C
ATOM   4486  O   ASN A 305     -37.039  69.539 -40.195  1.00 26.73           O
ATOM   4487  CB  ASN A 305     -37.207  70.129 -43.402  1.00 27.60           C
ATOM   4488 1HB  ASN A 305     -37.944  70.709 -43.055  1.00 27.60           H
ATOM   4489 2HB  ASN A 305     -36.340  70.625 -43.352  1.00 27.60           H
ATOM   4490  CG  ASN A 305     -37.493  69.830 -44.862  1.00 25.09           C
ATOM   4491  OD1 ASN A 305     -37.488  68.695 -45.306  1.00 24.38           O
ATOM   4492  ND2 ASN A 305     -37.765  70.836 -45.655  1.00 26.77           N
ATOM   4493 1HD2 ASN A 305     -37.967  70.671 -46.620  1.00 26.77           H
ATOM   4494 2HD2 ASN A 305     -37.770  71.769 -45.295  1.00 26.77           H
ATOM   4495  N   ASN A 306     -35.060  69.268 -41.004  1.00  9.22           N
ATOM   4496  H   ASN A 306     -34.797  69.287 -40.039  1.00  9.22           H
ATOM   4497  CA  ASN A 306     -33.885  69.324 -41.897  1.00 25.73           C
ATOM   4498  HA  ASN A 306     -33.988  68.559 -42.533  1.00 25.73           H
ATOM   4499  C   ASN A 306     -32.567  69.233 -41.066  1.00 24.28           C
ATOM   4500  O   ASN A 306     -32.569  69.680 -39.924  1.00 22.03           O
ATOM   4501  CB  ASN A 306     -33.862  70.704 -42.597  1.00 23.06           C
ATOM   4502 1HB  ASN A 306     -34.722  71.176 -42.402  1.00 23.06           H
ATOM   4503 2HB  ASN A 306     -33.099  71.236 -42.231  1.00 23.06           H
ATOM   4504  CG  ASN A 306     -33.702  70.654 -44.096  1.00 20.81           C
ATOM   4505  OD1 ASN A 306     -33.450  69.629 -44.702  1.00 20.13           O
ATOM   4506  ND2 ASN A 306     -33.872  71.779 -44.761  1.00 22.05           N
ATOM   4507 1HD2 ASN A 306     -33.794  71.787 -45.758  1.00 22.05           H
ATOM   4508 2HD2 ASN A 306     -34.079  72.624 -44.269  1.00 22.05           H
ATOM   4509  N   SER A 307     -31.464  68.795 -41.687  1.00  9.64           N
ATOM   4510  H   SER A 307     -31.634  68.106 -42.391  1.00  9.64           H
ATOM   4511  CA  SER A 307     -30.019  69.155 -41.513  1.00 26.73           C
ATOM   4512  HA  SER A 307     -29.584  68.353 -41.922  1.00 26.73           H
ATOM   4513  C   SER A 307     -29.395  69.227 -40.102  1.00 25.27           C
ATOM   4514  O   SER A 307     -29.974  69.798 -39.204  1.00 24.34           O
ATOM   4515  CB  SER A 307     -29.769  70.497 -42.213  1.00 24.45           C
ATOM   4516 1HB  SER A 307     -28.804  70.752 -42.159  1.00 24.45           H
ATOM   4517 2HB  SER A 307     -30.050  70.456 -43.172  1.00 24.45           H
ATOM   4518  OG  SER A 307     -30.507  71.530 -41.606  1.00 24.36           O
ATOM   4519  HG  SER A 307     -29.940  72.289 -41.468  1.00 24.36           H
ATOM   4520  N   GLY A 308     -28.160  68.827 -39.796  1.00  8.06           N
ATOM   4521  H   GLY A 308     -28.011  68.752 -38.810  1.00  8.06           H
ATOM   4522  CA  GLY A 308     -26.974  68.473 -40.577  1.00 24.03           C
ATOM   4523 1HA  GLY A 308     -27.055  67.517 -40.858  1.00 24.03           H
ATOM   4524 2HA  GLY A 308     -26.944  69.057 -41.388  1.00 24.03           H
ATOM   4525  C   GLY A 308     -25.710  68.682 -39.706  1.00 23.48           C
ATOM   4526  O   GLY A 308     -25.729  69.495 -38.789  1.00 22.03           O
ATOM   4527  N   GLN A 309     -24.624  67.997 -40.052  1.00 10.20           N
ATOM   4528  H   GLN A 309     -24.807  67.146 -40.544  1.00 10.20           H
ATOM   4529  CA  GLN A 309     -23.191  68.286 -39.829  1.00 23.30           C
ATOM   4530  HA  GLN A 309     -22.864  67.483 -40.327  1.00 23.30           H
ATOM   4531  C   GLN A 309     -22.489  68.078 -38.457  1.00 22.03           C
ATOM   4532  O   GLN A 309     -22.720  68.768 -37.483  1.00 21.72           O
ATOM   4533  CB  GLN A 309     -22.810  69.644 -40.444  1.00 22.67           C
ATOM   4534 1HB  GLN A 309     -23.491  70.325 -40.174  1.00 22.67           H
ATOM   4535 2HB  GLN A 309     -21.912  69.916 -40.098  1.00 22.67           H
ATOM   4536  CG  GLN A 309     -22.752  69.585 -41.975  1.00 23.76           C
ATOM   4537 1HG  GLN A 309     -22.215  68.785 -42.243  1.00 23.76           H
ATOM   4538 2HG  GLN A 309     -23.684  69.494 -42.326  1.00 23.76           H
ATOM   4539  CD  GLN A 309     -22.119  70.821 -42.607  1.00 23.26           C
ATOM   4540  OE1 GLN A 309     -21.889  71.839 -41.983  1.00 24.31           O
ATOM   4541  NE2 GLN A 309     -21.801  70.771 -43.884  1.00 27.67           N
ATOM   4542 1HE2 GLN A 309     -21.378  71.562 -44.325  1.00 27.67           H
ATOM   4543 2HE2 GLN A 309     -21.983  69.942 -44.413  1.00 27.67           H
ATOM   4544  N   TYR A 310     -21.484  67.181 -38.531  1.00  6.82           N
ATOM   4545  H   TYR A 310     -21.737  66.311 -38.954  1.00  6.82           H
ATOM   4546  CA  TYR A 310     -20.068  67.262 -38.093  1.00 20.20           C
ATOM   4547  HA  TYR A 310     -19.866  66.288 -38.196  1.00 20.20           H
ATOM   4548  C   TYR A 310     -19.664  67.482 -36.612  1.00 19.06           C
ATOM   4549  O   TYR A 310     -19.660  68.590 -36.098  1.00 18.41           O
ATOM   4550  CB  TYR A 310     -19.280  68.201 -39.022  1.00 19.12           C
ATOM   4551 1HB  TYR A 310     -19.872  68.965 -39.279  1.00 19.12           H
ATOM   4552 2HB  TYR A 310     -18.485  68.548 -38.524  1.00 19.12           H
ATOM   4553  CG  TYR A 310     -18.786  67.533 -40.299  1.00 18.91           C
ATOM   4554  CD1 TYR A 310     -17.547  66.876 -40.311  1.00 19.09           C
ATOM   4555  HD1 TYR A 310     -16.987  66.855 -39.483  1.00 19.09           H
ATOM   4556  CD2 TYR A 310     -19.565  67.565 -41.469  1.00 20.54           C
ATOM   4557  HD2 TYR A 310     -20.445  68.041 -41.469  1.00 20.54           H
ATOM   4558  CE1 TYR A 310     -17.089  66.246 -41.482  1.00 21.30           C
ATOM   4559  HE1 TYR A 310     -16.204  65.781 -41.485  1.00 21.30           H
ATOM   4560  CE2 TYR A 310     -19.110  66.929 -42.641  1.00 22.62           C
ATOM   4561  HE2 TYR A 310     -19.670  66.948 -43.469  1.00 22.62           H
ATOM   4562  CZ  TYR A 310     -17.872  66.269 -42.648  1.00 24.06           C
ATOM   4563  OH  TYR A 310     -17.431  65.653 -43.776  1.00 24.83           O
ATOM   4564  HH  TYR A 310     -17.327  64.716 -43.609  1.00 24.83           H
ATOM   4565  N   SER A 311     -19.083  66.400 -36.044  1.00  8.11           N
ATOM   4566  H   SER A 311     -19.692  65.626 -35.870  1.00  8.11           H
ATOM   4567  CA  SER A 311     -17.665  66.200 -35.642  1.00 25.79           C
ATOM   4568  HA  SER A 311     -17.795  65.290 -35.249  1.00 25.79           H
ATOM   4569  C   SER A 311     -17.013  66.981 -34.474  1.00 24.51           C
ATOM   4570  O   SER A 311     -16.916  68.199 -34.493  1.00 23.70           O
ATOM   4571  CB  SER A 311     -16.746  66.294 -36.872  1.00 23.74           C
ATOM   4572 1HB  SER A 311     -17.232  66.011 -37.699  1.00 23.74           H
ATOM   4573 2HB  SER A 311     -16.405  67.227 -36.988  1.00 23.74           H
ATOM   4574  OG  SER A 311     -15.618  65.455 -36.750  1.00 22.65           O
ATOM   4575  HG  SER A 311     -15.901  64.541 -36.722  1.00 22.65           H
ATOM   4576  N   ARG A 312     -16.353  66.194 -33.614  1.00  7.63           N
ATOM   4577  H   ARG A 312     -16.781  65.301 -33.476  1.00  7.63           H
ATOM   4578  CA  ARG A 312     -15.108  66.388 -32.824  1.00 21.54           C
ATOM   4579  HA  ARG A 312     -14.956  65.432 -32.573  1.00 21.54           H
ATOM   4580  C   ARG A 312     -15.169  67.088 -31.448  1.00 20.54           C
ATOM   4581  O   ARG A 312     -15.531  68.244 -31.327  1.00 19.57           O
ATOM   4582  CB  ARG A 312     -13.974  66.962 -33.693  1.00 20.09           C
ATOM   4583 1HB  ARG A 312     -14.361  67.634 -34.324  1.00 20.09           H
ATOM   4584 2HB  ARG A 312     -13.308  67.410 -33.097  1.00 20.09           H
ATOM   4585  CG  ARG A 312     -13.253  65.878 -34.510  1.00 19.68           C
ATOM   4586 1HG  ARG A 312     -12.860  65.202 -33.887  1.00 19.68           H
ATOM   4587 2HG  ARG A 312     -13.910  65.431 -35.117  1.00 19.68           H
ATOM   4588  CD  ARG A 312     -12.132  66.493 -35.352  1.00 19.03           C
ATOM   4589 1HD  ARG A 312     -12.521  67.137 -36.011  1.00 19.03           H
ATOM   4590 2HD  ARG A 312     -11.488  66.973 -34.756  1.00 19.03           H
ATOM   4591  NE  ARG A 312     -11.385  65.463 -36.102  1.00 18.02           N
ATOM   4592  HE  ARG A 312     -11.754  64.534 -36.086  1.00 18.02           H
ATOM   4593  CZ  ARG A 312     -10.270  65.655 -36.795  1.00 17.55           C
ATOM   4594  NH1 ARG A 312      -9.720  66.830 -36.898  1.00 16.59           N
ATOM   4595 1HH1 ARG A 312     -10.138  67.619 -36.448  1.00 16.59           H
ATOM   4596 2HH1 ARG A 312      -8.879  66.944 -37.427  1.00 16.59           H
ATOM   4597  NH2 ARG A 312      -9.687  64.661 -37.400  1.00 16.74           N
ATOM   4598 1HH2 ARG A 312     -10.079  63.743 -37.345  1.00 16.74           H
ATOM   4599 2HH2 ARG A 312      -8.847  64.816 -37.920  1.00 16.74           H
ATOM   4600  N   TYR A 313     -14.665  66.307 -30.448  1.00  5.73           N
ATOM   4601  H   TYR A 313     -14.897  65.340 -30.549  1.00  5.73           H
ATOM   4602  CA  TYR A 313     -13.843  66.590 -29.240  1.00 20.76           C
ATOM   4603  HA  TYR A 313     -14.457  66.432 -28.466  1.00 20.76           H
ATOM   4604  C   TYR A 313     -13.332  68.047 -29.054  1.00 19.09           C
ATOM   4605  O   TYR A 313     -13.091  68.697 -30.068  1.00 17.85           O
ATOM   4606  CB  TYR A 313     -12.631  65.648 -29.354  1.00 19.18           C
ATOM   4607 1HB  TYR A 313     -12.280  65.702 -30.289  1.00 19.18           H
ATOM   4608 2HB  TYR A 313     -11.929  65.962 -28.715  1.00 19.18           H
ATOM   4609  CG  TYR A 313     -12.912  64.184 -29.049  1.00 18.37           C
ATOM   4610  CD1 TYR A 313     -12.969  63.752 -27.718  1.00 17.92           C
ATOM   4611  HD1 TYR A 313     -12.841  64.411 -26.977  1.00 17.92           H
ATOM   4612  CD2 TYR A 313     -13.083  63.253 -30.092  1.00 19.02           C
ATOM   4613  HD2 TYR A 313     -13.032  63.554 -31.044  1.00 19.02           H
ATOM   4614  CE1 TYR A 313     -13.205  62.399 -27.414  1.00 20.05           C
ATOM   4615  HE1 TYR A 313     -13.244  62.099 -26.461  1.00 20.05           H
ATOM   4616  CE2 TYR A 313     -13.327  61.895 -29.794  1.00 22.07           C
ATOM   4617  HE2 TYR A 313     -13.458  61.235 -30.534  1.00 22.07           H
ATOM   4618  CZ  TYR A 313     -13.385  61.471 -28.451  1.00 24.54           C
ATOM   4619  OH  TYR A 313     -13.620  60.165 -28.158  1.00 25.37           O
ATOM   4620  HH  TYR A 313     -13.675  60.056 -27.209  1.00 25.37           H
ATOM   4621  N   PRO A 314     -13.002  68.550 -27.821  1.00  8.83           N
ATOM   4622  CA  PRO A 314     -12.446  67.857 -26.635  1.00 23.30           C
ATOM   4623  HA  PRO A 314     -12.820  66.929 -26.625  1.00 23.30           H
ATOM   4624  C   PRO A 314     -12.820  68.406 -25.214  1.00 23.09           C
ATOM   4625  O   PRO A 314     -13.548  69.379 -25.065  1.00 21.28           O
ATOM   4626  CB  PRO A 314     -10.938  68.050 -26.885  1.00 20.73           C
ATOM   4627 1HB  PRO A 314     -10.420  67.973 -26.033  1.00 20.73           H
ATOM   4628 2HB  PRO A 314     -10.595  67.381 -27.545  1.00 20.73           H
ATOM   4629  CG  PRO A 314     -10.846  69.470 -27.452  1.00 21.54           C
ATOM   4630 1HG  PRO A 314     -10.473  70.100 -26.771  1.00 21.54           H
ATOM   4631 2HG  PRO A 314     -10.274  69.488 -28.272  1.00 21.54           H
ATOM   4632  CD  PRO A 314     -12.293  69.834 -27.793  1.00 25.18           C
ATOM   4633 1HD  PRO A 314     -12.694  70.429 -27.096  1.00 25.18           H
ATOM   4634 2HD  PRO A 314     -12.357  70.277 -28.687  1.00 25.18           H
ATOM   4635  N   TYR A 315     -12.267  67.749 -24.183  1.00  7.67           N
ATOM   4636  H   TYR A 315     -12.099  66.783 -24.378  1.00  7.67           H
ATOM   4637  CA  TYR A 315     -11.851  68.150 -22.814  1.00 19.81           C
ATOM   4638  HA  TYR A 315     -12.362  67.486 -22.269  1.00 19.81           H
ATOM   4639  C   TYR A 315     -12.288  69.506 -22.203  1.00 19.09           C
ATOM   4640  O   TYR A 315     -11.908  70.567 -22.695  1.00 18.33           O
ATOM   4641  CB  TYR A 315     -10.315  68.082 -22.784  1.00 18.99           C
ATOM   4642 1HB  TYR A 315      -9.974  68.296 -23.699  1.00 18.99           H
ATOM   4643 2HB  TYR A 315      -9.983  68.767 -22.135  1.00 18.99           H
ATOM   4644  CG  TYR A 315      -9.729  66.745 -22.378  1.00 18.96           C
ATOM   4645  CD1 TYR A 315      -9.422  66.501 -21.030  1.00 18.70           C
ATOM   4646  HD1 TYR A 315      -9.608  67.204 -20.343  1.00 18.70           H
ATOM   4647  CD2 TYR A 315      -9.462  65.757 -23.342  1.00 20.42           C
ATOM   4648  HD2 TYR A 315      -9.670  65.930 -24.305  1.00 20.42           H
ATOM   4649  CE1 TYR A 315      -8.855  65.276 -20.639  1.00 21.36           C
ATOM   4650  HE1 TYR A 315      -8.637  65.109 -19.677  1.00 21.36           H
ATOM   4651  CE2 TYR A 315      -8.903  64.524 -22.955  1.00 22.03           C
ATOM   4652  HE2 TYR A 315      -8.725  63.818 -23.641  1.00 22.03           H
ATOM   4653  CZ  TYR A 315      -8.594  64.285 -21.602  1.00 23.22           C
ATOM   4654  OH  TYR A 315      -8.056  63.095 -21.226  1.00 24.00           O
ATOM   4655  HH  TYR A 315      -8.752  62.444 -21.138  1.00 24.00           H
ATOM   4656  N   SER A 316     -12.842  69.458 -20.995  1.00  8.96           N
ATOM   4657  H   SER A 316     -13.802  69.179 -20.958  1.00  8.96           H
ATOM   4658  CA  SER A 316     -12.199  69.771 -19.696  1.00 25.10           C
ATOM   4659  HA  SER A 316     -12.030  68.834 -19.391  1.00 25.10           H
ATOM   4660  C   SER A 316     -13.103  70.503 -18.674  1.00 23.70           C
ATOM   4661  O   SER A 316     -13.783  71.459 -19.008  1.00 22.61           O
ATOM   4662  CB  SER A 316     -10.866  70.542 -19.806  1.00 23.34           C
ATOM   4663 1HB  SER A 316     -10.454  70.661 -18.903  1.00 23.34           H
ATOM   4664 2HB  SER A 316     -10.227  70.055 -20.402  1.00 23.34           H
ATOM   4665  OG  SER A 316     -11.023  71.834 -20.352  1.00 23.00           O
ATOM   4666  HG  SER A 316     -11.059  71.775 -21.307  1.00 23.00           H
ATOM   4667  N   ASN A 317     -12.960  70.035 -17.422  1.00  9.63           N
ATOM   4668  H   ASN A 317     -12.856  69.044 -17.342  1.00  9.63           H
ATOM   4669  CA  ASN A 317     -12.935  70.780 -16.154  1.00 21.52           C
ATOM   4670  HA  ASN A 317     -12.933  69.978 -15.556  1.00 21.52           H
ATOM   4671  C   ASN A 317     -14.168  71.522 -15.575  1.00 20.95           C
ATOM   4672  O   ASN A 317     -14.776  72.385 -16.193  1.00 19.32           O
ATOM   4673  CB  ASN A 317     -11.679  71.677 -16.132  1.00 19.90           C
ATOM   4674 1HB  ASN A 317     -11.526  72.041 -17.051  1.00 19.90           H
ATOM   4675 2HB  ASN A 317     -11.833  72.433 -15.495  1.00 19.90           H
ATOM   4676  CG  ASN A 317     -10.422  70.950 -15.701  1.00 17.63           C
ATOM   4677  OD1 ASN A 317     -10.450  69.842 -15.201  1.00 16.92           O
ATOM   4678  ND2 ASN A 317      -9.271  71.563 -15.861  1.00 18.22           N
ATOM   4679 1HD2 ASN A 317      -8.423  71.118 -15.572  1.00 18.22           H
ATOM   4680 2HD2 ASN A 317      -9.243  72.474 -16.272  1.00 18.22           H
ATOM   4681  N   LEU A 318     -14.298  71.302 -14.281  1.00  5.74           N
ATOM   4682  H   LEU A 318     -14.162  70.349 -14.009  1.00  5.74           H
ATOM   4683  CA  LEU A 318     -14.608  72.211 -13.169  1.00 20.89           C
ATOM   4684  HA  LEU A 318     -14.279  71.622 -12.431  1.00 20.89           H
ATOM   4685  C   LEU A 318     -16.072  72.436 -12.743  1.00 19.42           C
ATOM   4686  O   LEU A 318     -16.844  73.141 -13.380  1.00 19.07           O
ATOM   4687  CB  LEU A 318     -13.808  73.529 -13.278  1.00 19.72           C
ATOM   4688 1HB  LEU A 318     -13.804  73.820 -14.235  1.00 19.72           H
ATOM   4689 2HB  LEU A 318     -14.262  74.223 -12.720  1.00 19.72           H
ATOM   4690  CG  LEU A 318     -12.346  73.397 -12.801  1.00 19.80           C
ATOM   4691  HG  LEU A 318     -12.035  72.478 -13.045  1.00 19.80           H
ATOM   4692  CD1 LEU A 318     -11.459  74.442 -13.474  1.00 21.29           C
ATOM   4693 1HD1 LEU A 318     -10.511  74.359 -13.167  1.00 21.29           H
ATOM   4694 2HD1 LEU A 318     -11.771  75.368 -13.261  1.00 21.29           H
ATOM   4695 3HD1 LEU A 318     -11.470  74.335 -14.468  1.00 21.29           H
ATOM   4696  CD2 LEU A 318     -12.230  73.578 -11.290  1.00 26.00           C
ATOM   4697 1HD2 LEU A 318     -11.280  73.491 -10.991  1.00 26.00           H
ATOM   4698 2HD2 LEU A 318     -12.770  72.890 -10.804  1.00 26.00           H
ATOM   4699 3HD2 LEU A 318     -12.559  74.480 -11.011  1.00 26.00           H
ATOM   4700  N   ASN A 319     -16.307  71.942 -11.544  1.00  9.30           N
ATOM   4701  H   ASN A 319     -16.100  70.970 -11.430  1.00  9.30           H
ATOM   4702  CA  ASN A 319     -16.831  72.622 -10.350  1.00 21.90           C
ATOM   4703  HA  ASN A 319     -16.992  71.799  -9.805  1.00 21.90           H
ATOM   4704  C   ASN A 319     -18.228  73.277 -10.340  1.00 21.19           C
ATOM   4705  O   ASN A 319     -18.542  74.186 -11.096  1.00 19.57           O
ATOM   4706  CB  ASN A 319     -15.770  73.607  -9.802  1.00 19.82           C
ATOM   4707 1HB  ASN A 319     -15.270  74.001 -10.573  1.00 19.82           H
ATOM   4708 2HB  ASN A 319     -16.237  74.335  -9.300  1.00 19.82           H
ATOM   4709  CG  ASN A 319     -14.757  72.969  -8.865  1.00 17.38           C
ATOM   4710  OD1 ASN A 319     -14.883  71.837  -8.438  1.00 16.56           O
ATOM   4711  ND2 ASN A 319     -13.724  73.688  -8.489  1.00 18.70           N
ATOM   4712 1HD2 ASN A 319     -13.051  73.304  -7.858  1.00 18.70           H
ATOM   4713 2HD2 ASN A 319     -13.611  74.620  -8.834  1.00 18.70           H
ATOM   4714  N   GLN A 320     -18.901  72.918  -9.258  1.00 12.48           N
ATOM   4715  H   GLN A 320     -18.833  71.952  -9.010  1.00 12.48           H
ATOM   4716  CA  GLN A 320     -19.731  73.740  -8.374  1.00 25.56           C
ATOM   4717  HA  GLN A 320     -19.961  73.024  -7.714  1.00 25.56           H
ATOM   4718  C   GLN A 320     -21.099  74.237  -8.866  1.00 24.48           C
ATOM   4719  O   GLN A 320     -21.209  75.145  -9.679  1.00 23.92           O
ATOM   4720  CB  GLN A 320     -18.922  74.910  -7.777  1.00 24.81           C
ATOM   4721 1HB  GLN A 320     -18.372  75.320  -8.505  1.00 24.81           H
ATOM   4722 2HB  GLN A 320     -19.562  75.590  -7.419  1.00 24.81           H
ATOM   4723  CG  GLN A 320     -17.980  74.480  -6.637  1.00 25.75           C
ATOM   4724 1HG  GLN A 320     -18.525  74.066  -5.908  1.00 25.75           H
ATOM   4725 2HG  GLN A 320     -17.332  73.807  -6.992  1.00 25.75           H
ATOM   4726  CD  GLN A 320     -17.189  75.650  -6.046  1.00 24.60           C
ATOM   4727  OE1 GLN A 320     -17.341  76.803  -6.405  1.00 25.24           O
ATOM   4728  NE2 GLN A 320     -16.311  75.394  -5.098  1.00 27.47           N
ATOM   4729 1HE2 GLN A 320     -15.785  76.140  -4.689  1.00 27.47           H
ATOM   4730 2HE2 GLN A 320     -16.170  74.454  -4.788  1.00 27.47           H
ATOM   4731  N   GLY A 321     -22.099  73.753  -8.177  1.00 12.93           N
ATOM   4732  H   GLY A 321     -22.318  72.778  -8.215  1.00 12.93           H
ATOM   4733  CA  GLY A 321     -22.893  74.664  -7.348  1.00 27.60           C
ATOM   4734 1HA  GLY A 321     -22.914  74.269  -6.430  1.00 27.60           H
ATOM   4735 2HA  GLY A 321     -22.399  75.533  -7.326  1.00 27.60           H
ATOM   4736  C   GLY A 321     -24.334  74.926  -7.806  1.00 26.54           C
ATOM   4737  O   GLY A 321     -24.547  75.427  -8.901  1.00 25.43           O
ATOM   4738  N   LEU A 322     -25.257  74.710  -6.864  1.00  6.14           N
ATOM   4739  H   LEU A 322     -25.063  73.971  -6.219  1.00  6.14           H
ATOM   4740  CA  LEU A 322     -26.525  75.430  -6.662  1.00 21.34           C
ATOM   4741  HA  LEU A 322     -26.925  74.991  -5.858  1.00 21.34           H
ATOM   4742  C   LEU A 322     -27.626  75.212  -7.723  1.00 20.26           C
ATOM   4743  O   LEU A 322     -27.454  75.513  -8.891  1.00 19.82           O
ATOM   4744  CB  LEU A 322     -26.196  76.912  -6.395  1.00 20.33           C
ATOM   4745 1HB  LEU A 322     -25.513  77.213  -7.060  1.00 20.33           H
ATOM   4746 2HB  LEU A 322     -27.031  77.451  -6.507  1.00 20.33           H
ATOM   4747  CG  LEU A 322     -25.641  77.143  -4.971  1.00 20.46           C
ATOM   4748  HG  LEU A 322     -25.316  76.257  -4.641  1.00 20.46           H
ATOM   4749  CD1 LEU A 322     -24.481  78.130  -4.964  1.00 21.25           C
ATOM   4750 1HD1 LEU A 322     -24.134  78.268  -4.036  1.00 21.25           H
ATOM   4751 2HD1 LEU A 322     -24.765  79.020  -5.322  1.00 21.25           H
ATOM   4752 3HD1 LEU A 322     -23.725  77.799  -5.529  1.00 21.25           H
ATOM   4753  CD2 LEU A 322     -26.725  77.695  -4.041  1.00 26.71           C
ATOM   4754 1HD2 LEU A 322     -26.365  77.844  -3.120  1.00 26.71           H
ATOM   4755 2HD2 LEU A 322     -27.495  77.060  -3.971  1.00 26.71           H
ATOM   4756 3HD2 LEU A 322     -27.076  78.568  -4.379  1.00 26.71           H
ATOM   4757  N   VAL A 323     -28.734  74.561  -7.383  1.00  9.49           N
ATOM   4758  H   VAL A 323     -28.793  73.625  -7.730  1.00  9.49           H
ATOM   4759  CA  VAL A 323     -29.900  74.999  -6.571  1.00 24.52           C
ATOM   4760  HA  VAL A 323     -30.256  74.112  -6.279  1.00 24.52           H
ATOM   4761  C   VAL A 323     -30.971  75.715  -7.412  1.00 23.99           C
ATOM   4762  O   VAL A 323     -30.655  76.602  -8.194  1.00 23.21           O
ATOM   4763  CB  VAL A 323     -29.574  75.769  -5.263  1.00 22.59           C
ATOM   4764  HB  VAL A 323     -28.944  76.484  -5.567  1.00 22.59           H
ATOM   4765  CG1 VAL A 323     -30.788  76.402  -4.566  1.00 21.42           C
ATOM   4766 1HG1 VAL A 323     -30.513  76.882  -3.733  1.00 21.42           H
ATOM   4767 2HG1 VAL A 323     -31.459  75.705  -4.312  1.00 21.42           H
ATOM   4768 3HG1 VAL A 323     -31.241  77.062  -5.165  1.00 21.42           H
ATOM   4769  CG2 VAL A 323     -28.964  74.851  -4.204  1.00 24.20           C
ATOM   4770 1HG2 VAL A 323     -28.758  75.357  -3.367  1.00 24.20           H
ATOM   4771 2HG2 VAL A 323     -28.113  74.441  -4.532  1.00 24.20           H
ATOM   4772 3HG2 VAL A 323     -29.592  74.109  -3.968  1.00 24.20           H
ATOM   4773  N   ASN A 324     -32.223  75.356  -7.120  1.00 11.26           N
ATOM   4774  H   ASN A 324     -32.298  74.491  -6.623  1.00 11.26           H
ATOM   4775  CA  ASN A 324     -33.516  76.008  -7.400  1.00 29.17           C
ATOM   4776  HA  ASN A 324     -34.074  75.630  -6.661  1.00 29.17           H
ATOM   4777  C   ASN A 324     -34.267  75.577  -8.670  1.00 27.59           C
ATOM   4778  O   ASN A 324     -33.682  75.446  -9.724  1.00 25.32           O
ATOM   4779  CB  ASN A 324     -33.390  77.543  -7.294  1.00 26.18           C
ATOM   4780 1HB  ASN A 324     -32.640  77.848  -7.881  1.00 26.18           H
ATOM   4781 2HB  ASN A 324     -34.245  77.960  -7.601  1.00 26.18           H
ATOM   4782  CG  ASN A 324     -33.111  78.032  -5.891  1.00 23.52           C
ATOM   4783  OD1 ASN A 324     -33.341  77.348  -4.910  1.00 22.94           O
ATOM   4784  ND2 ASN A 324     -32.637  79.246  -5.749  1.00 25.36           N
ATOM   4785 1HD2 ASN A 324     -32.464  79.611  -4.834  1.00 25.36           H
ATOM   4786 2HD2 ASN A 324     -32.449  79.807  -6.555  1.00 25.36           H
ATOM   4787  N   ASN A 325     -35.585  75.476  -8.689  1.00 11.67           N
ATOM   4788  H   ASN A 325     -35.956  75.524  -9.616  1.00 11.67           H
ATOM   4789  CA  ASN A 325     -36.641  75.309  -7.669  1.00 29.39           C
ATOM   4790  HA  ASN A 325     -36.414  74.491  -7.140  1.00 29.39           H
ATOM   4791  C   ASN A 325     -37.990  75.209  -8.426  1.00 27.33           C
ATOM   4792  O   ASN A 325     -38.053  75.557  -9.604  1.00 25.15           O
ATOM   4793  CB  ASN A 325     -36.704  76.524  -6.722  1.00 26.18           C
ATOM   4794 1HB  ASN A 325     -35.800  76.951  -6.689  1.00 26.18           H
ATOM   4795 2HB  ASN A 325     -37.369  77.177  -7.084  1.00 26.18           H
ATOM   4796  CG  ASN A 325     -37.110  76.189  -5.302  1.00 24.28           C
ATOM   4797  OD1 ASN A 325     -37.520  75.092  -4.973  1.00 23.64           O
ATOM   4798  ND2 ASN A 325     -36.988  77.146  -4.411  1.00 25.08           N
ATOM   4799 1HD2 ASN A 325     -37.233  76.975  -3.457  1.00 25.08           H
ATOM   4800 2HD2 ASN A 325     -36.650  78.046  -4.687  1.00 25.08           H
ATOM   4801  N   THR A 326     -39.039  74.939  -7.695  1.00  8.67           N
ATOM   4802  H   THR A 326     -38.854  74.444  -6.846  1.00  8.67           H
ATOM   4803  CA  THR A 326     -40.470  75.264  -7.947  1.00 27.30           C
ATOM   4804  HA  THR A 326     -40.821  75.047  -7.036  1.00 27.30           H
ATOM   4805  C   THR A 326     -41.267  74.357  -8.894  1.00 26.63           C
ATOM   4806  O   THR A 326     -40.778  73.973  -9.936  1.00 24.86           O
ATOM   4807  CB  THR A 326     -40.698  76.747  -8.305  1.00 24.09           C
ATOM   4808  HB  THR A 326     -41.651  76.830  -8.596  1.00 24.09           H
ATOM   4809  OG1 THR A 326     -39.953  77.181  -9.412  1.00 23.58           O
ATOM   4810  HG1 THR A 326     -39.035  77.280  -9.160  1.00 23.58           H
ATOM   4811  CG2 THR A 326     -40.367  77.682  -7.158  1.00 25.93           C
ATOM   4812 1HG2 THR A 326     -40.523  78.635  -7.416  1.00 25.93           H
ATOM   4813 2HG2 THR A 326     -39.409  77.590  -6.886  1.00 25.93           H
ATOM   4814 3HG2 THR A 326     -40.934  77.483  -6.359  1.00 25.93           H
ATOM   4815  N   GLY A 327     -42.512  74.017  -8.621  1.00 12.55           N
ATOM   4816  H   GLY A 327     -42.876  73.334  -9.254  1.00 12.55           H
ATOM   4817  CA  GLY A 327     -43.489  74.420  -7.589  1.00 27.63           C
ATOM   4818 1HA  GLY A 327     -43.002  74.568  -6.728  1.00 27.63           H
ATOM   4819 2HA  GLY A 327     -43.925  75.272  -7.877  1.00 27.63           H
ATOM   4820  C   GLY A 327     -44.542  73.312  -7.422  1.00 27.15           C
ATOM   4821  O   GLY A 327     -44.505  72.346  -8.171  1.00 25.50           O
ATOM   4822  N   MET A 328     -45.419  73.317  -6.443  1.00 13.05           N
ATOM   4823  H   MET A 328     -45.449  72.466  -5.918  1.00 13.05           H
ATOM   4824  CA  MET A 328     -46.364  74.343  -5.977  1.00 23.28           C
ATOM   4825  HA  MET A 328     -45.984  75.247  -6.174  1.00 23.28           H
ATOM   4826  C   MET A 328     -46.597  74.124  -4.454  1.00 22.84           C
ATOM   4827  O   MET A 328     -46.704  72.983  -4.039  1.00 22.05           O
ATOM   4828  CB  MET A 328     -47.694  74.119  -6.714  1.00 22.08           C
ATOM   4829 1HB  MET A 328     -47.849  73.133  -6.777  1.00 22.08           H
ATOM   4830 2HB  MET A 328     -48.422  74.537  -6.170  1.00 22.08           H
ATOM   4831  CG  MET A 328     -47.774  74.699  -8.131  1.00 21.61           C
ATOM   4832 1HG  MET A 328     -47.229  75.537  -8.107  1.00 21.61           H
ATOM   4833 2HG  MET A 328     -47.326  74.027  -8.720  1.00 21.61           H
ATOM   4834  SD  MET A 328     -49.477  75.008  -8.624  1.00 20.84           S
ATOM   4835  CE  MET A 328     -49.227  75.731 -10.256  1.00 20.58           C
ATOM   4836 1HE  MET A 328     -50.101  75.967 -10.681  1.00 20.58           H
[truncated: 3,304,682 more chars]
