# Supplementary material for: Variety of genetic defects in GnRH and hypothalamic–pituitary signaling and development in normosmic patients with IHH
Source: Front Endocrinol (Lausanne). 2024 Jul 1;15:1396805. doi: 10.3389/fendo.2024.1396805 (PMC11246878; doi:10.3389/fendo.2024.1396805)
Supplement: Supplementary file 1 [file DataSheet_1.zip › CHD7_homology.pdb]

REMARK YASARA *************************************************************
REMARK YASARA *                                                           *
REMARK YASARA *                     Y  A  S  A  R  A                      *
REMARK YASARA *                                                           *
REMARK YASARA *   Yet Another Scientific Artificial Reality Application   *
REMARK YASARA *                                                           *
REMARK YASARA *            MOLECULE STRUCTURE FILE, PDB FORMAT            *
REMARK YASARA *                                                           *
REMARK YASARA * Just use YASARA every day to make your questions go away! *
REMARK YASARA *                                                           *
REMARK YASARA *                      www.YASARA.org                       *
REMARK YASARA *                                                           *
REMARK YASARA *************************************************************
REMARK YASARA
REMARK YASARA Version:           24.4.10.W.64
REMARK YASARA Written on:        Mon May 20 09:04:54 2024
REMARK YASARA Number of models:  1
REMARK YASARA Number of atoms:   22737
REMARK YASARA Please address questions or suggestions to: Eliza@yasara.org
REMARK YASARA
REMARK   2 RESOLUTION. 2.30 ANGSTROMS.
REMARK 350 COORDINATES FOR A COMPLETE MULTIMER REPRESENTING THE KNOWN
REMARK 350 BIOLOGICALLY SIGNIFICANT OLIGOMERIZATION STATE OF THE
REMARK 350 MOLECULE CAN BE GENERATED BY APPLYING BIOMT TRANSFORMATIONS
REMARK 350 GIVEN BELOW. BOTH NON-CRYSTALLOGRAPHIC AND
REMARK 350 CRYSTALLOGRAPHIC OPERATIONS ARE GIVEN.
REMARK 350
REMARK 350 BIOMOLECULE: 1
REMARK 350 APPLY THE FOLLOWING TO CHAINS: A, I, J
REMARK 350   BIOMT1   1  1.000000  0.000000  0.000000        0.00000
REMARK 350   BIOMT2   1  0.000000  1.000000  0.000000        0.00000
REMARK 350   BIOMT3   1  0.000000  0.000000  1.000000        0.00000
COMPND    MOL_ID: 1;
COMPND   2 MOLECULE: HISTONE H3;
COMPND   3 CHAIN: ;
COMPND   4 MOL_ID: 2;
COMPND   5 MOLECULE: DNA TRACKING STRAND;
COMPND   6 CHAIN: ;
COMPND   7 MOL_ID: 3;
COMPND   8 MOLECULE: DNA LAGGING STRAND;
COMPND   9 CHAIN: ;
SEQRES   1 A 1227  GLU ALA SER ALA LEU LYS LYS LYS VAL ASN LYS GLY LYS 
SEQRES   2 A 1227  THR GLU GLY SER GLU ASN SER ASP LEU ASP LYS THR PRO 
SEQRES   3 A 1227  PRO PRO SER PRO PRO PRO GLU GLU ASP GLU ASP PRO GLY 
SEQRES   4 A 1227  VAL GLN LYS ARG ARG SER SER ARG GLN VAL LYS ARG LYS 
SEQRES   5 A 1227  ARG TYR THR GLU ASP LEU GLU PHE LYS ILE SER ASP GLU 
SEQRES   6 A 1227  GLU ALA ASP ASP ALA ASP ALA ALA GLY ARG ASP SER PRO 
SEQRES   7 A 1227  SER ASN THR SER GLN SER GLU GLN GLN GLU SER VAL ASP 
SEQRES   8 A 1227  ALA GLU GLY PRO VAL VAL GLU LYS ILE MET SER SER ARG 
SEQRES   9 A 1227  SER VAL LYS LYS GLN LYS GLU SER GLY GLU GLU VAL GLU 
SEQRES  10 A 1227  ILE GLU GLU PHE TYR VAL LYS TYR LYS ASN PHE SER TYR 
SEQRES  11 A 1227  LEU HIS CYS GLN TRP ALA SER ILE GLU ASP LEU GLU LYS 
SEQRES  12 A 1227  ASP LYS ARG ILE GLN GLN LYS ILE LYS ARG PHE LYS ALA 
SEQRES  13 A 1227  LYS GLN GLY GLN ASN LYS PHE LEU SER GLU ILE GLU ASP 
SEQRES  14 A 1227  GLU LEU PHE ASN PRO ASP TYR VAL GLU VAL ASP ARG ILE 
SEQRES  15 A 1227  MET ASP PHE ALA ARG SER THR ASP ASP ARG GLY GLU PRO 
SEQRES  16 A 1227  VAL THR HIS TYR LEU VAL LYS TRP CYS SER LEU PRO TYR 
SEQRES  17 A 1227  GLU ASP SER THR TRP GLU ARG ARG GLN ASP ILE ASP GLN 
SEQRES  18 A 1227  ALA LYS ILE GLU GLU PHE GLU LYS LEU MET SER ARG GLU 
SEQRES  19 A 1227  PRO GLU THR GLU ARG VAL GLU ARG PRO PRO ALA ASP ASP 
SEQRES  20 A 1227  TRP LYS LYS SER GLU SER SER ARG GLU TYR LYS ASN ASN 
SEQRES  21 A 1227  ASN LYS LEU ARG GLU TYR GLN LEU GLU GLY VAL ASN TRP 
SEQRES  22 A 1227  LEU LEU PHE ASN TRP TYR ASN MET ARG ASN CYS ILE LEU 
SEQRES  23 A 1227  ALA ASP GLU MET GLY LEU GLY LYS THR ILE GLN SER ILE 
SEQRES  24 A 1227  THR PHE LEU TYR GLU ILE TYR LEU LYS GLY ILE HIS GLY 
SEQRES  25 A 1227  PRO PHE LEU VAL ILE ALA PRO LEU SER THR ILE PRO ASN 
SEQRES  26 A 1227  TRP GLU ARG GLU PHE ARG THR TRP THR GLU LEU ASN VAL 
SEQRES  27 A 1227  VAL VAL TYR HIS GLY SER GLN ALA SER ARG ARG THR ILE 
SEQRES  28 A 1227  GLN LEU TYR GLU MET TYR PHE LYS ASP PRO GLN GLY ARG 
SEQRES  29 A 1227  VAL ILE LYS GLY SER TYR LYS PHE HIS ALA ILE ILE THR 
SEQRES  30 A 1227  THR PHE GLU MET ILE LEU THR ASP CYS PRO GLU LEU ARG 
SEQRES  31 A 1227  ASN ILE PRO TRP ARG CYS VAL VAL ILE ASP GLU ALA HIS 
SEQRES  32 A 1227  ARG LEU LYS ASN ARG ASN CYS LYS LEU LEU GLU GLY LEU 
SEQRES  33 A 1227  LYS MET MET ASP LEU GLU HIS LYS VAL LEU LEU THR GLY 
SEQRES  34 A 1227  THR PRO LEU GLN ASN THR VAL GLU GLU LEU PHE SER LEU 
SEQRES  35 A 1227  LEU HIS PHE LEU GLU PRO SER ARG PHE PRO SER GLU THR 
SEQRES  36 A 1227  THR PHE MET GLN GLU PHE GLY ASP LEU LYS THR GLU GLU 
SEQRES  37 A 1227  GLN VAL GLN LYS LEU GLN ALA ILE LEU LYS PRO MET MET 
SEQRES  38 A 1227  LEU ARG ARG LEU LYS GLU ASP VAL GLU LYS ASN LEU ALA 
SEQRES  39 A 1227  PRO LYS GLU GLU THR ILE ILE GLU VAL GLU LEU THR ASN 
SEQRES  40 A 1227  ILE GLN LYS LYS TYR TYR ARG ALA ILE LEU GLU LYS ASN 
SEQRES  41 A 1227  PHE THR PHE LEU SER LYS GLY GLY GLY GLN ALA ASN VAL 
SEQRES  42 A 1227  PRO ASN LEU LEU ASN THR MET MET GLU LEU ARG LYS CYS 
SEQRES  43 A 1227  CYS ASN HIS PRO TYR LEU ILE ASN GLY ALA GLU GLU LYS 
SEQRES  44 A 1227  ILE LEU GLU GLU PHE LYS GLU THR HIS ASN ALA GLU SER 
SEQRES  45 A 1227  PRO ASP PHE GLN LEU GLN ALA MET ILE GLN ALA ALA GLY 
SEQRES  46 A 1227  LYS LEU VAL LEU ILE ASP LYS LEU LEU PRO LYS LEU LYS 
SEQRES  47 A 1227  ALA GLY GLY HIS ARG VAL LEU ILE PHE SER GLN MET VAL 
SEQRES  48 A 1227  ARG CYS LEU ASP ILE LEU GLU ASP TYR LEU ILE GLN ARG 
SEQRES  49 A 1227  ARG TYR PRO TYR GLU ARG ILE ASP GLY ARG VAL ARG GLY 
SEQRES  50 A 1227  ASN LEU ARG GLN ALA ALA ILE ASP ARG PHE SER LYS PRO 
SEQRES  51 A 1227  ASP SER ASP ARG PHE VAL PHE LEU LEU CYS THR ARG ALA 
SEQRES  52 A 1227  GLY GLY LEU GLY ILE ASN LEU THR ALA ALA ASP THR CYS 
SEQRES  53 A 1227  ILE ILE PHE ASP SER ASP TRP ASN PRO GLN ASN ASP LEU 
SEQRES  54 A 1227  GLN ALA GLN ALA ARG CYS HIS ARG ILE GLY GLN SER LYS 
SEQRES  55 A 1227  SER VAL LYS ILE TYR ARG LEU ILE THR ARG ASN SER TYR 
SEQRES  56 A 1227  GLU ARG GLU MET PHE ASP LYS ALA SER LEU LYS LEU GLY 
SEQRES  57 A 1227  LEU ASP LYS ALA VAL LEU GLN SER MET SER GLY ARG GLU 
SEQRES  58 A 1227  ASN ALA THR ASN GLY VAL GLN GLN LEU SER LYS LYS GLU 
SEQRES  59 A 1227  ILE GLU ASP LEU LEU ARG LYS GLY ALA TYR GLY ALA LEU 
SEQRES  60 A 1227  MET ASP GLU GLU ASP GLU GLY SER LYS PHE CYS GLU GLU 
SEQRES  61 A 1227  ASP ILE ASP GLN ILE LEU LEU ARG ARG THR HIS THR ILE 
SEQRES  62 A 1227  THR ILE GLU SER GLU GLY LYS GLY SER THR PHE ALA LYS 
SEQRES  63 A 1227  ALA SER PHE VAL ALA SER GLY ASN ARG THR ASP ILE SER 
SEQRES  64 A 1227  LEU ASP ASP PRO ASN PHE TRP GLN LYS TRP ALA LYS LYS 
SEQRES  65 A 1227  ALA GLU LEU ASP ILE ASP ALA LEU ASN GLY ARG ASN ASN 
SEQRES  66 A 1227  LEU VAL ILE ASP THR PRO ARG VAL ARG LYS GLN THR ARG 
SEQRES  67 A 1227  LEU TYR SER ALA VAL LYS GLU ASP GLU LEU MET GLU PHE 
SEQRES  68 A 1227  SER ASP LEU GLU SER ASP SER GLU GLU LYS PRO CYS ALA 
SEQRES  69 A 1227  LYS PRO ARG ARG PRO GLN ASP LYS SER GLN GLY TYR ALA 
SEQRES  70 A 1227  ARG SER GLU CYS PHE ARG VAL GLU LYS ASN LEU LEU VAL 
SEQRES  71 A 1227  TYR GLY TRP GLY ARG TRP THR ASP ILE LEU SER HIS GLY 
SEQRES  72 A 1227  ARG TYR LYS ARG GLN LEU THR GLU GLN ASP VAL GLU THR 
SEQRES  73 A 1227  ILE CYS ARG THR ILE LEU VAL TYR CYS LEU ASN HIS TYR 
SEQRES  74 A 1227  LYS GLY ASP GLU ASN ILE LYS SER PHE ILE TRP ASP LEU 
SEQRES  75 A 1227  ILE THR PRO THR ALA ASP GLY GLN THR ARG ALA LEU VAL 
SEQRES  76 A 1227  ASN HIS SER GLY LEU SER ALA PRO VAL PRO ARG GLY ARG 
SEQRES  77 A 1227  LYS GLY LYS LYS VAL LYS ALA GLN SER THR GLN PRO VAL 
SEQRES  78 A 1227  VAL GLN ASP ALA ASP TRP LEU ALA SER CYS ASN PRO ASP 
SEQRES  79 A 1227  ALA LEU PHE GLN GLU ASP SER TYR LYS LYS HIS LEU LYS 
SEQRES  80 A 1227  HIS HIS CYS ASN LYS VAL LEU LEU ARG VAL ARG MET LEU 
SEQRES  81 A 1227  TYR TYR LEU ARG GLN GLU VAL ILE GLY ASP GLN ALA ASP 
SEQRES  82 A 1227  LYS ILE LEU GLU GLY ALA ASP SER SER GLU ALA ASP VAL 
SEQRES  83 A 1227  TRP ILE PRO GLU PRO PHE HIS ALA GLU VAL PRO ALA ASP 
SEQRES  84 A 1227  TRP TRP ASP LYS GLU ALA ASP LYS SER LEU LEU ILE GLY 
SEQRES  85 A 1227  VAL PHE LYS HIS GLY TYR GLU LYS TYR ASN SER MET ARG 
SEQRES  86 A 1227  ALA ASP PRO ALA LEU CYS PHE LEU GLU ARG VAL GLY MET 
SEQRES  87 A 1227  PRO ASP ALA LYS ALA ILE ALA ALA GLU GLN ARG GLY THR 
SEQRES  88 A 1227  ASP MET LEU ALA ASP GLY GLY ASP GLY GLY GLU PHE ASP 
SEQRES  89 A 1227  ARG GLU ASP GLU ASP PRO GLU TYR LYS PRO THR ARG THR 
SEQRES  90 A 1227  PRO PHE LYS ASP GLU ILE ASP GLU PHE ALA ASN SER PRO 
SEQRES  91 A 1227  SER GLU ASP LYS GLU GLU SER MET GLU ILE HIS ALA THR 
SEQRES  92 A 1227  GLY LYS HIS SER GLU SER ASN ALA GLU LEU GLY GLN LEU 
SEQRES  93 A 1227  TYR TRP PRO ASN THR SER THR LEU THR THR ARG LEU ARG 
SEQRES  94 A 1227  ARG LEU ILE THR ALA TYR GLN ARG SER TYR LYS ARG GLN 
SEQRES  95 A 1227  GLN MET ARG GLN GLU 
SEQRES   1 I   25   DC  DA  DG  DC  DT  DC  DT  DA  DG  DC  DA  DA  DC 
SEQRES   2 I   25   DC  DG  DC  DT  DT  DA  DA  DA  DC  DG  DC  DA 
SEQRES   1 I   19   DT  DC  DA  DG  DA  DT  DA  DT  DA  DT  DA  DC  DA 
SEQRES   2 I   19   DT  DC  DC  DT  DG  DT 
SEQRES   1 J   15   DT  DA  DC  DA  DT  DG  DC  DA  DC  DA  DG  DG  DA 
SEQRES   2 J   15   DT  DG 
SEQRES   1 J   33   DG  DC  DG  DT  DA  DC  DG  DT  DG  DC  DG  DT  DT 
SEQRES   2 J   33   DT  DA  DA  DG  DC  DG  DG  DT  DT  DG  DC  DT  DA 
SEQRES   3 J   33   DG  DA  DG  DC  DT  DG  DT 
LINK         O3*  DC I2998                 P    DA I2999                  1.62
LINK         O3*  DT I3029                 P    DC I3030                  1.62
LINK         O3*  DT J3048                 P    DA J3049                  1.62
LINK         O3*  DG J3063                 P    DC J3064                  1.62
CRYST1    1.000    1.000    1.000  90.00  90.00  90.00 P 1           0
ORIGX1      1.000000  0.000000  0.000000        0.00000
ORIGX2      0.000000  1.000000  0.000000        0.00000
ORIGX3      0.000000  0.000000  1.000000        0.00000
SCALE1      1.000000  0.000000  0.000000        0.00000
SCALE2      0.000000  1.000000  0.000000        0.00000
SCALE3      0.000000  0.000000  1.000000        0.00000
ATOM      1  N   GLU A 706      -0.338 -28.386 -43.659  0.90-14.63           N
ATOM      2 1H   GLU A 706      -1.226 -28.694 -44.033  0.90-14.63           H
ATOM      3 2H   GLU A 706      -0.301 -28.608 -42.675  0.90-14.63           H
ATOM      4 3H   GLU A 706       0.409 -28.863 -44.145  0.90-14.63           H
ATOM      5  CA  GLU A 706      -0.205 -26.913 -43.854  0.90-14.63           C
ATOM      6  HA  GLU A 706      -0.283 -26.698 -44.920  0.90-14.63           H
ATOM      7  C   GLU A 706       1.154 -26.395 -43.388  0.90-14.63           C
ATOM      8  O   GLU A 706       1.778 -25.641 -44.127  0.90-14.63           O
ATOM      9  CB  GLU A 706      -1.344 -26.185 -43.146  0.90-14.63           C
ATOM     10 1HB  GLU A 706      -2.279 -26.624 -43.494  0.90-14.63           H
ATOM     11 2HB  GLU A 706      -1.267 -26.341 -42.070  0.90-14.63           H
ATOM     12  CG  GLU A 706      -1.358 -24.701 -43.439  0.90-14.63           C
ATOM     13 1HG  GLU A 706      -0.533 -24.223 -42.910  0.90-14.63           H
ATOM     14 2HG  GLU A 706      -1.218 -24.555 -44.511  0.90-14.63           H
ATOM     15  CD  GLU A 706      -2.664 -24.061 -43.039  0.90-14.63           C
ATOM     16  OE1 GLU A 706      -3.685 -24.378 -43.678  0.90-14.63           O
ATOM     17  OE2 GLU A 706      -2.684 -23.190 -42.152  0.90-14.63           O
ATOM     18  N   ALA A 707       1.652 -26.789 -42.219  0.90 -1.74           N
ATOM     19  H   ALA A 707       1.147 -27.410 -41.608  0.90 -1.74           H
ATOM     20  CA  ALA A 707       2.935 -26.276 -41.722  0.90 -1.74           C
ATOM     21  HA  ALA A 707       2.826 -25.204 -41.583  0.90 -1.74           H
ATOM     22  C   ALA A 707       4.126 -26.482 -42.668  0.90 -1.74           C
ATOM     23  O   ALA A 707       5.028 -25.667 -42.729  0.90 -1.74           O
ATOM     24  CB  ALA A 707       3.230 -26.876 -40.363  0.90 -1.74           C
ATOM     25 1HB  ALA A 707       2.405 -26.676 -39.678  0.90 -1.74           H
ATOM     26 2HB  ALA A 707       4.127 -26.402 -39.954  0.90 -1.74           H
ATOM     27 3HB  ALA A 707       3.400 -27.951 -40.440  0.90 -1.74           H
ATOM     28  N   SER A 708       4.079 -27.513 -43.497  0.90  0.88           N
ATOM     29  H   SER A 708       3.331 -28.182 -43.427  0.90  0.88           H
ATOM     30  CA  SER A 708       5.070 -27.725 -44.549  0.90  0.88           C
ATOM     31  HA  SER A 708       6.039 -27.920 -44.088  0.90  0.88           H
ATOM     32  C   SER A 708       5.244 -26.552 -45.525  0.90  0.88           C
ATOM     33  O   SER A 708       6.293 -26.420 -46.155  0.90  0.88           O
ATOM     34  CB  SER A 708       4.629 -28.964 -45.321  0.90  0.88           C
ATOM     35 1HB  SER A 708       4.671 -28.765 -46.393  0.90  0.88           H
ATOM     36 2HB  SER A 708       5.298 -29.792 -45.080  0.90  0.88           H
ATOM     37  OG  SER A 708       3.298 -29.306 -44.939  0.90  0.88           O
ATOM     38  HG  SER A 708       3.105 -30.170 -45.324  0.90  0.88           H
ATOM     39  N   ALA A 709       4.232 -25.702 -45.637  0.90  1.11           N
ATOM     40  H   ALA A 709       3.379 -25.882 -45.119  0.90  1.11           H
ATOM     41  CA  ALA A 709       4.300 -24.468 -46.417  0.90  1.11           C
ATOM     42  HA  ALA A 709       5.148 -24.509 -47.101  0.90  1.11           H
ATOM     43  C   ALA A 709       4.490 -23.259 -45.485  0.90  1.11           C
ATOM     44  O   ALA A 709       5.220 -22.324 -45.801  0.90  1.11           O
ATOM     45  CB  ALA A 709       3.010 -24.323 -47.236  0.90  1.11           C
ATOM     46 1HB  ALA A 709       2.902 -25.172 -47.911  0.90  1.11           H
ATOM     47 2HB  ALA A 709       3.050 -23.407 -47.824  0.90  1.11           H
ATOM     48 3HB  ALA A 709       2.145 -24.274 -46.572  0.90  1.11           H
ATOM     49  N   LEU A 710       3.853 -23.288 -44.322  0.90  7.38           N
ATOM     50  H   LEU A 710       3.260 -24.075 -44.101  0.90  7.38           H
ATOM     51  CA  LEU A 710       3.926 -22.184 -43.361  0.90  7.38           C
ATOM     52  HA  LEU A 710       3.662 -21.269 -43.891  0.90  7.38           H
ATOM     53  C   LEU A 710       5.311 -21.968 -42.734  0.90  7.38           C
ATOM     54  O   LEU A 710       5.721 -20.832 -42.528  0.90  7.38           O
ATOM     55  CB  LEU A 710       2.883 -22.415 -42.267  0.90  7.38           C
ATOM     56 1HB  LEU A 710       1.952 -22.705 -42.754  0.90  7.38           H
ATOM     57 2HB  LEU A 710       3.222 -23.253 -41.666  0.90  7.38           H
ATOM     58  CG  LEU A 710       2.558 -21.267 -41.301  0.90  7.38           C
ATOM     59  HG  LEU A 710       3.466 -20.980 -40.773  0.90  7.38           H
ATOM     60  CD1 LEU A 710       1.999 -20.033 -42.012  0.90  7.38           C
ATOM     61 1HD1 LEU A 710       1.728 -19.277 -41.275  0.90  7.38           H
ATOM     62 2HD1 LEU A 710       1.118 -20.300 -42.596  0.90  7.38           H
ATOM     63 3HD1 LEU A 710       2.757 -19.611 -42.671  0.90  7.38           H
ATOM     64  CD2 LEU A 710       1.537 -21.767 -40.281  0.90  7.38           C
ATOM     65 1HD2 LEU A 710       1.329 -20.980 -39.556  0.90  7.38           H
ATOM     66 2HD2 LEU A 710       1.950 -22.624 -39.744  0.90  7.38           H
ATOM     67 3HD2 LEU A 710       0.608 -22.057 -40.773  0.90  7.38           H
ATOM     68  N   LYS A 711       6.094 -23.027 -42.559  0.90  3.06           N
ATOM     69  H   LYS A 711       5.691 -23.955 -42.656  0.90  3.06           H
ATOM     70  CA  LYS A 711       7.511 -22.913 -42.167  0.90  3.06           C
ATOM     71  HA  LYS A 711       7.583 -22.409 -41.202  0.90  3.06           H
ATOM     72  C   LYS A 711       8.325 -22.111 -43.174  0.90  3.06           C
ATOM     73  O   LYS A 711       9.330 -21.500 -42.839  0.90  3.06           O
ATOM     74  CB  LYS A 711       8.142 -24.308 -42.050  0.90  3.06           C
ATOM     75 1HB  LYS A 711       7.920 -24.862 -42.962  0.90  3.06           H
ATOM     76 2HB  LYS A 711       9.224 -24.197 -41.968  0.90  3.06           H
ATOM     77  CG  LYS A 711       7.656 -25.111 -40.849  0.90  3.06           C
ATOM     78 1HG  LYS A 711       7.967 -24.596 -39.943  0.90  3.06           H
ATOM     79 2HG  LYS A 711       6.571 -25.157 -40.869  0.90  3.06           H
ATOM     80  CD  LYS A 711       8.190 -26.538 -40.825  0.90  3.06           C
ATOM     81 1HD  LYS A 711       8.017 -26.988 -41.803  0.90  3.06           H
ATOM     82 2HD  LYS A 711       9.262 -26.521 -40.629  0.90  3.06           H
ATOM     83  CE  LYS A 711       7.481 -27.403 -39.772  0.90  3.06           C
ATOM     84 1HE  LYS A 711       6.414 -27.418 -40.003  0.90  3.06           H
ATOM     85 2HE  LYS A 711       7.845 -28.429 -39.865  0.90  3.06           H
ATOM     86  NZ  LYS A 711       7.635 -26.987 -38.337  0.90  3.06           N
ATOM     87 1HZ  LYS A 711       7.167 -27.658 -37.736  0.90  3.06           H
ATOM     88 2HZ  LYS A 711       7.215 -26.071 -38.195  0.90  3.06           H
ATOM     89 3HZ  LYS A 711       8.609 -26.948 -38.083  0.90  3.06           H
ATOM     90  N   LYS A 712       7.873 -22.117 -44.421  0.90-11.84           N
ATOM     91  H   LYS A 712       7.016 -22.615 -44.619  0.90-11.84           H
ATOM     92  CA  LYS A 712       8.536 -21.427 -45.531  0.90-11.84           C
ATOM     93  HA  LYS A 712       9.584 -21.251 -45.284  0.90-11.84           H
ATOM     94  C   LYS A 712       7.864 -20.083 -45.801  0.90-11.84           C
ATOM     95  O   LYS A 712       8.220 -19.387 -46.742  0.90-11.84           O
ATOM     96  CB  LYS A 712       8.447 -22.302 -46.785  0.90-11.84           C
ATOM     97 1HB  LYS A 712       7.398 -22.399 -47.052  0.90-11.84           H
ATOM     98 2HB  LYS A 712       8.966 -21.806 -47.607  0.90-11.84           H
ATOM     99  CG  LYS A 712       9.013 -23.706 -46.614  0.90-11.84           C
ATOM    100 1HG  LYS A 712      10.085 -23.649 -46.421  0.90-11.84           H
ATOM    101 2HG  LYS A 712       8.524 -24.199 -45.775  0.90-11.84           H
ATOM    102  CD  LYS A 712       8.752 -24.538 -47.855  0.90-11.84           C
ATOM    103 1HD  LYS A 712       7.680 -24.539 -48.054  0.90-11.84           H
ATOM    104 2HD  LYS A 712       9.275 -24.100 -48.706  0.90-11.84           H
ATOM    105  CE  LYS A 712       9.217 -25.972 -47.639  0.90-11.84           C
ATOM    106 1HE  LYS A 712      10.299 -25.980 -47.489  0.90-11.84           H
ATOM    107 2HE  LYS A 712       8.735 -26.364 -46.740  0.90-11.84           H
ATOM    108  NZ  LYS A 712       8.854 -26.839 -48.808  0.90-11.84           N
ATOM    109 1HZ  LYS A 712       9.181 -27.783 -48.649  0.90-11.84           H
ATOM    110 2HZ  LYS A 712       9.277 -26.476 -49.651  0.90-11.84           H
ATOM    111 3HZ  LYS A 712       7.849 -26.851 -48.917  0.90-11.84           H
ATOM    112  N   LYS A 713       6.873 -19.764 -44.974  0.90  3.78           N
ATOM    113  H   LYS A 713       6.655 -20.408 -44.225  0.90  3.78           H
ATOM    114  CA  LYS A 713       6.058 -18.541 -45.038  0.90  3.78           C
ATOM    115  HA  LYS A 713       5.263 -18.657 -44.303  0.90  3.78           H
ATOM    116  C   LYS A 713       5.347 -18.350 -46.374  0.90  3.78           C
ATOM    117  O   LYS A 713       5.121 -17.230 -46.828  0.90  3.78           O
ATOM    118  CB  LYS A 713       6.888 -17.309 -44.629  0.90  3.78           C
ATOM    119 1HB  LYS A 713       7.635 -17.123 -45.400  0.90  3.78           H
ATOM    120 2HB  LYS A 713       6.230 -16.441 -44.575  0.90  3.78           H
ATOM    121  CG  LYS A 713       7.618 -17.452 -43.278  0.90  3.78           C
ATOM    122 1HG  LYS A 713       8.274 -18.321 -43.323  0.90  3.78           H
ATOM    123 2HG  LYS A 713       8.239 -16.571 -43.114  0.90  3.78           H
ATOM    124  CD  LYS A 713       6.671 -17.613 -42.084  0.90  3.78           C
ATOM    125 1HD  LYS A 713       6.142 -16.676 -41.903  0.90  3.78           H
ATOM    126 2HD  LYS A 713       5.940 -18.385 -42.301  0.90  3.78           H
ATOM    127  CE  LYS A 713       7.428 -18.036 -40.838  0.90  3.78           C
ATOM    128 1HE  LYS A 713       8.048 -18.904 -41.074  0.90  3.78           H
ATOM    129 2HE  LYS A 713       8.066 -17.218 -40.497  0.90  3.78           H
ATOM    130  NZ  LYS A 713       6.456 -18.408 -39.768  0.90  3.78           N
ATOM    131 1HZ  LYS A 713       6.952 -18.631 -38.910  0.90  3.78           H
ATOM    132 2HZ  LYS A 713       5.900 -19.202 -40.054  0.90  3.78           H
ATOM    133 3HZ  LYS A 713       5.848 -17.622 -39.559  0.90  3.78           H
ATOM    134  N   VAL A 714       4.958 -19.456 -46.988  0.90 -4.89           N
ATOM    135  H   VAL A 714       5.153 -20.359 -46.575  0.90 -4.89           H
ATOM    136  CA  VAL A 714       4.174 -19.400 -48.218  0.90 -4.89           C
ATOM    137  HA  VAL A 714       4.530 -18.578 -48.837  0.90 -4.89           H
ATOM    138  C   VAL A 714       2.743 -19.116 -47.777  0.90 -4.89           C
ATOM    139  O   VAL A 714       2.185 -19.818 -46.934  0.90 -4.89           O
ATOM    140  CB  VAL A 714       4.269 -20.722 -49.023  0.90 -4.89           C
ATOM    141  HB  VAL A 714       3.940 -21.537 -48.384  0.90 -4.89           H
ATOM    142  CG1 VAL A 714       3.382 -20.695 -50.279  0.90 -4.89           C
ATOM    143 1HG1 VAL A 714       3.484 -21.633 -50.823  0.90 -4.89           H
ATOM    144 2HG1 VAL A 714       3.673 -19.870 -50.931  0.90 -4.89           H
ATOM    145 3HG1 VAL A 714       2.335 -20.576 -49.995  0.90 -4.89           H
ATOM    146  CG2 VAL A 714       5.726 -20.989 -49.435  0.90 -4.89           C
ATOM    147 1HG2 VAL A 714       5.788 -21.930 -49.978  0.90 -4.89           H
ATOM    148 2HG2 VAL A 714       6.359 -21.050 -48.552  0.90 -4.89           H
ATOM    149 3HG2 VAL A 714       6.089 -20.180 -50.072  0.90 -4.89           H
ATOM    150  N   ASN A 715       2.170 -18.046 -48.306  0.90  1.09           N
ATOM    151  H   ASN A 715       2.675 -17.501 -48.984  0.90  1.09           H
ATOM    152  CA  ASN A 715       0.816 -17.646 -47.938  0.90  1.09           C
ATOM    153  HA  ASN A 715       0.636 -17.910 -46.895  0.90  1.09           H
ATOM    154  C   ASN A 715      -0.217 -18.374 -48.783  0.90  1.09           C
ATOM    155  O   ASN A 715       0.069 -18.850 -49.879  0.90  1.09           O
ATOM    156  CB  ASN A 715       0.653 -16.134 -48.091  0.90  1.09           C
ATOM    157 1HB  ASN A 715       1.126 -15.810 -49.015  0.90  1.09           H
ATOM    158 2HB  ASN A 715      -0.407 -15.891 -48.140  0.90  1.09           H
ATOM    159  CG  ASN A 715       1.231 -15.388 -46.926  0.90  1.09           C
ATOM    160  OD1 ASN A 715       0.833 -15.607 -45.796  0.90  1.09           O
ATOM    161  ND2 ASN A 715       2.170 -14.518 -47.175  0.90  1.09           N
ATOM    162 1HD2 ASN A 715       2.579 -14.030 -46.398  0.90  1.09           H
ATOM    163 2HD2 ASN A 715       2.481 -14.359 -48.115  0.90  1.09           H
ATOM    164  N   LYS A 716      -1.427 -18.464 -48.253  1.00 -6.33           N
ATOM    165  H   LYS A 716      -1.601 -18.032 -47.359  1.00 -6.33           H
ATOM    166  CA  LYS A 716      -2.520 -19.174 -48.917  1.00 -6.33           C
ATOM    167  HA  LYS A 716      -2.145 -20.128 -49.285  1.00 -6.33           H
ATOM    168  C   LYS A 716      -3.069 -18.368 -50.089  1.00 -6.33           C
ATOM    169  O   LYS A 716      -3.239 -17.159 -49.978  1.00 -6.33           O
ATOM    170  CB  LYS A 716      -3.648 -19.424 -47.911  1.00 -6.33           C
ATOM    171 1HB  LYS A 716      -4.044 -18.462 -47.585  1.00 -6.33           H
ATOM    172 2HB  LYS A 716      -4.444 -19.982 -48.406  1.00 -6.33           H
ATOM    173  CG  LYS A 716      -3.180 -20.195 -46.681  1.00 -6.33           C
ATOM    174 1HG  LYS A 716      -2.727 -21.135 -46.998  1.00 -6.33           H
ATOM    175 2HG  LYS A 716      -2.432 -19.605 -46.153  1.00 -6.33           H
ATOM    176  CD  LYS A 716      -4.311 -20.494 -45.713  1.00 -6.33           C
ATOM    177 1HD  LYS A 716      -4.827 -19.570 -45.450  1.00 -6.33           H
ATOM    178 2HD  LYS A 716      -5.012 -21.187 -46.179  1.00 -6.33           H
ATOM    179  CE  LYS A 716      -3.718 -21.120 -44.460  1.00 -6.33           C
ATOM    180 1HE  LYS A 716      -3.100 -21.967 -44.766  1.00 -6.33           H
ATOM    181 2HE  LYS A 716      -3.063 -20.391 -43.977  1.00 -6.33           H
ATOM    182  NZ  LYS A 716      -4.712 -21.622 -43.453  1.00 -6.33           N
ATOM    183 1HZ  LYS A 716      -4.202 -22.088 -42.704  1.00 -6.33           H
ATOM    184 2HZ  LYS A 716      -5.309 -22.316 -43.882  1.00 -6.33           H
ATOM    185 3HZ  LYS A 716      -5.260 -20.865 -43.076  1.00 -6.33           H
ATOM    186  N   GLY A 717      -3.382 -19.047 -51.183  1.00 19.26           N
ATOM    187  H   GLY A 717      -3.204 -20.036 -51.220  1.00 19.26           H
ATOM    188  CA  GLY A 717      -4.044 -18.415 -52.315  1.00 19.26           C
ATOM    189 1HA  GLY A 717      -3.897 -17.335 -52.280  1.00 19.26           H
ATOM    190 2HA  GLY A 717      -3.625 -18.798 -53.245  1.00 19.26           H
ATOM    191  C   GLY A 717      -5.530 -18.717 -52.283  1.00 19.26           C
ATOM    192  O   GLY A 717      -5.984 -19.438 -51.399  1.00 19.26           O
ATOM    193  N   LYS A 718      -6.288 -18.206 -53.245  1.00 -4.56           N
ATOM    194  H   LYS A 718      -5.867 -17.626 -53.962  1.00 -4.56           H
ATOM    195  CA  LYS A 718      -7.724 -18.477 -53.375  1.00 -4.56           C
ATOM    196  HA  LYS A 718      -7.973 -19.431 -52.910  1.00 -4.56           H
ATOM    197  C   LYS A 718      -7.925 -18.562 -54.880  1.00 -4.56           C
ATOM    198  O   LYS A 718      -7.283 -17.809 -55.604  1.00 -4.56           O
ATOM    199  CB  LYS A 718      -8.536 -17.344 -52.732  1.00 -4.56           C
ATOM    200 1HB  LYS A 718      -8.208 -17.254 -51.696  1.00 -4.56           H
ATOM    201 2HB  LYS A 718      -8.302 -16.409 -53.242  1.00 -4.56           H
ATOM    202  CG  LYS A 718     -10.053 -17.530 -52.728  1.00 -4.56           C
ATOM    203 1HG  LYS A 718     -10.426 -17.485 -53.750  1.00 -4.56           H
ATOM    204 2HG  LYS A 718     -10.293 -18.507 -52.307  1.00 -4.56           H
ATOM    205  CD  LYS A 718     -10.723 -16.448 -51.879  1.00 -4.56           C
ATOM    206 1HD  LYS A 718     -10.324 -16.520 -50.866  1.00 -4.56           H
ATOM    207 2HD  LYS A 718     -10.483 -15.463 -52.281  1.00 -4.56           H
ATOM    208  CE  LYS A 718     -12.239 -16.610 -51.815  1.00 -4.56           C
ATOM    209 1HE  LYS A 718     -12.477 -17.671 -51.695  1.00 -4.56           H
ATOM    210 2HE  LYS A 718     -12.626 -16.073 -50.948  1.00 -4.56           H
ATOM    211  NZ  LYS A 718     -12.919 -16.097 -53.042  1.00 -4.56           N
ATOM    212 1HZ  LYS A 718     -13.858 -16.493 -53.109  1.00 -4.56           H
ATOM    213 2HZ  LYS A 718     -12.415 -16.386 -53.873  1.00 -4.56           H
ATOM    214 3HZ  LYS A 718     -12.984 -15.092 -53.030  1.00 -4.56           H
ATOM    215  N   THR A 719      -8.742 -19.495 -55.342  1.00 -6.23           N
ATOM    216  H   THR A 719      -9.250 -20.078 -54.695  1.00 -6.23           H
ATOM    217  CA  THR A 719      -8.884 -19.810 -56.771  1.00 -6.23           C
ATOM    218  HA  THR A 719      -8.243 -19.161 -57.367  1.00 -6.23           H
ATOM    219  C   THR A 719     -10.326 -19.617 -57.230  1.00 -6.23           C
ATOM    220  O   THR A 719     -10.821 -20.313 -58.106  1.00 -6.23           O
ATOM    221  CB  THR A 719      -8.488 -21.284 -57.027  1.00 -6.23           C
ATOM    222  HB  THR A 719      -8.646 -21.537 -58.075  1.00 -6.23           H
ATOM    223  OG1 THR A 719      -9.284 -22.128 -56.192  1.00 -6.23           O
ATOM    224  HG1 THR A 719     -10.140 -22.231 -56.622  1.00 -6.23           H
ATOM    225  CG2 THR A 719      -7.034 -21.550 -56.669  1.00 -6.23           C
ATOM    226 1HG2 THR A 719      -6.786 -22.574 -56.948  1.00 -6.23           H
ATOM    227 2HG2 THR A 719      -6.880 -21.432 -55.597  1.00 -6.23           H
ATOM    228 3HG2 THR A 719      -6.385 -20.865 -57.214  1.00 -6.23           H
ATOM    229  N   GLU A 720     -11.013 -18.686 -56.589  1.00  6.90           N
ATOM    230  H   GLU A 720     -10.551 -18.090 -55.919  1.00  6.90           H
ATOM    231  CA  GLU A 720     -12.438 -18.451 -56.804  1.00  6.90           C
ATOM    232  HA  GLU A 720     -12.735 -18.676 -57.830  1.00  6.90           H
ATOM    233  C   GLU A 720     -12.598 -16.960 -56.527  1.00  6.90           C
ATOM    234  O   GLU A 720     -11.847 -16.424 -55.703  1.00  6.90           O
ATOM    235  CB  GLU A 720     -13.214 -19.330 -55.809  1.00  6.90           C
ATOM    236 1HB  GLU A 720     -13.146 -20.361 -56.155  1.00  6.90           H
ATOM    237 2HB  GLU A 720     -12.700 -19.279 -54.849  1.00  6.90           H
ATOM    238  CG  GLU A 720     -14.686 -18.999 -55.577  1.00  6.90           C
ATOM    239 1HG  GLU A 720     -15.095 -18.523 -56.469  1.00  6.90           H
ATOM    240 2HG  GLU A 720     -15.230 -19.928 -55.398  1.00  6.90           H
ATOM    241  CD  GLU A 720     -14.866 -18.093 -54.370  1.00  6.90           C
ATOM    242  OE1 GLU A 720     -15.212 -16.905 -54.537  1.00  6.90           O
ATOM    243  OE2 GLU A 720     -14.544 -18.520 -53.241  1.00  6.90           O
ATOM    244  N   GLY A 721     -13.528 -16.289 -57.189  1.00 27.68           N
ATOM    245  H   GLY A 721     -14.126 -16.746 -57.869  1.00 27.68           H
ATOM    246  CA  GLY A 721     -13.794 -14.889 -56.923  1.00 27.68           C
ATOM    247 1HA  GLY A 721     -13.910 -14.734 -55.851  1.00 27.68           H
ATOM    248 2HA  GLY A 721     -12.978 -14.276 -57.305  1.00 27.68           H
ATOM    249  C   GLY A 721     -15.084 -14.529 -57.624  1.00 27.68           C
ATOM    250  O   GLY A 721     -15.598 -15.331 -58.396  1.00 27.68           O
ATOM    251  N   SER A 722     -15.589 -13.333 -57.360  1.00 -1.66           N
ATOM    252  H   SER A 722     -15.121 -12.739 -56.701  1.00 -1.66           H
ATOM    253  CA  SER A 722     -16.756 -12.794 -58.055  1.00 -1.66           C
ATOM    254  HA  SER A 722     -17.509 -13.568 -58.203  1.00 -1.66           H
ATOM    255  C   SER A 722     -16.222 -12.310 -59.401  1.00 -1.66           C
ATOM    256  O   SER A 722     -15.076 -11.851 -59.458  1.00 -1.66           O
ATOM    257  CB  SER A 722     -17.337 -11.636 -57.240  1.00 -1.66           C
ATOM    258 1HB  SER A 722     -17.660 -12.016 -56.270  1.00 -1.66           H
ATOM    259 2HB  SER A 722     -16.554 -10.897 -57.078  1.00 -1.66           H
ATOM    260  OG  SER A 722     -18.438 -11.016 -57.878  1.00 -1.66           O
ATOM    261  HG  SER A 722     -18.249 -10.074 -57.954  1.00 -1.66           H
ATOM    262  N   GLU A 723     -17.004 -12.409 -60.467  1.00  6.62           N
ATOM    263  H   GLU A 723     -17.963 -12.709 -60.363  1.00  6.62           H
ATOM    264  CA  GLU A 723     -16.554 -12.101 -61.829  1.00  6.62           C
ATOM    265  HA  GLU A 723     -15.691 -11.439 -61.802  1.00  6.62           H
ATOM    266  C   GLU A 723     -17.683 -11.403 -62.574  1.00  6.62           C
ATOM    267  O   GLU A 723     -18.832 -11.466 -62.132  1.00  6.62           O
ATOM    268  CB  GLU A 723     -16.183 -13.382 -62.592  1.00  6.62           C
ATOM    269 1HB  GLU A 723     -17.042 -14.054 -62.583  1.00  6.62           H
ATOM    270 2HB  GLU A 723     -15.957 -13.116 -63.623  1.00  6.62           H
ATOM    271  CG  GLU A 723     -14.983 -14.108 -62.013  1.00  6.62           C
ATOM    272 1HG  GLU A 723     -14.140 -13.417 -62.005  1.00  6.62           H
ATOM    273 2HG  GLU A 723     -15.202 -14.392 -60.985  1.00  6.62           H
ATOM    274  CD  GLU A 723     -14.576 -15.358 -62.774  1.00  6.62           C
ATOM    275  OE1 GLU A 723     -15.103 -15.664 -63.862  1.00  6.62           O
ATOM    276  OE2 GLU A 723     -13.636 -16.021 -62.272  1.00  6.62           O
ATOM    277  N   ASN A 724     -17.357 -10.757 -63.686  0.72 31.48           N
ATOM    278  H   ASN A 724     -16.375 -10.705 -63.952  0.72 31.48           H
ATOM    279  CA  ASN A 724     -18.351 -10.124 -64.553  0.72 31.48           C
ATOM    280  HA  ASN A 724     -19.258  -9.935 -63.978  0.72 31.48           H
ATOM    281  C   ASN A 724     -18.657 -11.090 -65.700  0.72 31.48           C
ATOM    282  O   ASN A 724     -18.058 -12.155 -65.791  0.72 31.48           O
ATOM    283  CB  ASN A 724     -17.825  -8.787 -65.115  0.72 31.48           C
ATOM    284 1HB  ASN A 724     -17.322  -8.242 -64.321  0.72 31.48           H
ATOM    285 2HB  ASN A 724     -17.102  -8.980 -65.906  0.72 31.48           H
ATOM    286  CG  ASN A 724     -18.938  -7.908 -65.648  0.72 31.48           C
ATOM    287  OD1 ASN A 724     -20.072  -8.015 -65.212  0.72 31.48           O
ATOM    288  ND2 ASN A 724     -18.662  -7.110 -66.633  0.72 31.48           N
ATOM    289 1HD2 ASN A 724     -19.392  -6.528 -67.002  0.72 31.48           H
ATOM    290 2HD2 ASN A 724     -17.739  -7.102 -67.065  0.72 31.48           H
ATOM    291  N   SER A 725     -19.480 -10.667 -66.649  0.72 -0.03           N
ATOM    292  H   SER A 725     -19.956  -9.778 -66.534  0.72 -0.03           H
ATOM    293  CA  SER A 725     -19.711 -11.392 -67.902  0.72 -0.03           C
ATOM    294  HA  SER A 725     -20.169 -12.360 -67.699  0.72 -0.03           H
ATOM    295  C   SER A 725     -18.438 -11.628 -68.711  0.72 -0.03           C
ATOM    296  O   SER A 725     -18.353 -12.549 -69.514  0.72 -0.03           O
ATOM    297  CB  SER A 725     -20.650 -10.538 -68.751  0.72 -0.03           C
ATOM    298 1HB  SER A 725     -20.685 -10.925 -69.771  0.72 -0.03           H
ATOM    299 2HB  SER A 725     -21.649 -10.577 -68.317  0.72 -0.03           H
ATOM    300  OG  SER A 725     -20.211  -9.185 -68.746  0.72 -0.03           O
ATOM    301  HG  SER A 725     -19.461  -9.079 -69.349  0.72 -0.03           H
ATOM    302  N   ASP A 726     -17.449 -10.780 -68.479  0.72  4.71           N
ATOM    303  H   ASP A 726     -17.587 -10.052 -67.798  0.72  4.71           H
ATOM    304  CA  ASP A 726     -16.187 -10.799 -69.216  0.72  4.71           C
ATOM    305  HA  ASP A 726     -16.382 -11.096 -70.247  0.72  4.71           H
ATOM    306  C   ASP A 726     -15.189 -11.767 -68.586  0.72  4.71           C
ATOM    307  O   ASP A 726     -14.049 -11.876 -69.031  0.72  4.71           O
ATOM    308  CB  ASP A 726     -15.565  -9.400 -69.200  0.72  4.71           C
ATOM    309 1HB  ASP A 726     -15.046  -9.270 -68.250  0.72  4.71           H
ATOM    310 2HB  ASP A 726     -14.838  -9.314 -70.008  0.72  4.71           H
ATOM    311  CG  ASP A 726     -16.599  -8.295 -69.313  0.72  4.71           C
ATOM    312  OD1 ASP A 726     -17.520  -8.354 -70.159  0.72  4.71           O
ATOM    313  OD2 ASP A 726     -16.537  -7.386 -68.461  0.72  4.71           O
ATOM    314  N   LEU A 727     -15.628 -12.392 -67.497  0.72 29.45           N
ATOM    315  H   LEU A 727     -16.587 -12.225 -67.213  0.72 29.45           H
ATOM    316  CA  LEU A 727     -14.869 -13.315 -66.639  0.72 29.45           C
ATOM    317  HA  LEU A 727     -15.560 -13.647 -65.863  0.72 29.45           H
ATOM    318  C   LEU A 727     -13.694 -12.691 -65.885  0.72 29.45           C
ATOM    319  O   LEU A 727     -13.023 -13.348 -65.085  0.72 29.45           O
ATOM    320  CB  LEU A 727     -14.431 -14.576 -67.399  0.72 29.45           C
ATOM    321 1HB  LEU A 727     -13.677 -14.287 -68.130  0.72 29.45           H
ATOM    322 2HB  LEU A 727     -13.958 -15.250 -66.685  0.72 29.45           H
ATOM    323  CG  LEU A 727     -15.528 -15.366 -68.134  0.72 29.45           C
ATOM    324  HG  LEU A 727     -16.007 -14.710 -68.860  0.72 29.45           H
ATOM    325  CD1 LEU A 727     -14.894 -16.528 -68.901  0.72 29.45           C
ATOM    326 1HD1 LEU A 727     -15.663 -17.054 -69.464  0.72 29.45           H
ATOM    327 2HD1 LEU A 727     -14.417 -17.219 -68.204  0.72 29.45           H
ATOM    328 3HD1 LEU A 727     -14.150 -16.142 -69.599  0.72 29.45           H
ATOM    329  CD2 LEU A 727     -16.605 -15.905 -67.190  0.72 29.45           C
ATOM    330 1HD2 LEU A 727     -17.304 -16.534 -67.737  0.72 29.45           H
ATOM    331 2HD2 LEU A 727     -17.157 -15.073 -66.752  0.72 29.45           H
ATOM    332 3HD2 LEU A 727     -16.144 -16.481 -66.383  0.72 29.45           H
ATOM    333  N   ASP A 728     -13.459 -11.404 -66.085  0.72 15.09           N
ATOM    334  H   ASP A 728     -13.951 -10.919 -66.817  0.72 15.09           H
ATOM    335  CA  ASP A 728     -12.530 -10.673 -65.231  0.72 15.09           C
ATOM    336  HA  ASP A 728     -11.662 -11.305 -65.053  0.72 15.09           H
ATOM    337  C   ASP A 728     -13.223 -10.397 -63.893  0.72 15.09           C
ATOM    338  O   ASP A 728     -14.456 -10.394 -63.792  0.72 15.09           O
ATOM    339  CB  ASP A 728     -12.039  -9.377 -65.875  0.72 15.09           C
ATOM    340 1HB  ASP A 728     -11.849  -9.565 -66.932  0.72 15.09           H
ATOM    341 2HB  ASP A 728     -12.816  -8.617 -65.788  0.72 15.09           H
ATOM    342  CG  ASP A 728     -10.747  -8.869 -65.237  0.72 15.09           C
ATOM    343  OD1 ASP A 728     -10.198  -9.562 -64.339  0.72 15.09           O
ATOM    344  OD2 ASP A 728     -10.266  -7.794 -65.632  0.72 15.09           O
ATOM    345  N   LYS A 729     -12.424 -10.241 -62.850  0.72 23.35           N
ATOM    346  H   LYS A 729     -11.431 -10.074 -63.038  0.72 23.35           H
ATOM    347  CA  LYS A 729     -12.895 -10.310 -61.468  0.72 23.35           C
ATOM    348  HA  LYS A 729     -13.562 -11.166 -61.380  0.72 23.35           H
ATOM    349  C   LYS A 729     -13.672  -9.044 -61.112  0.72 23.35           C
ATOM    350  O   LYS A 729     -13.383  -7.973 -61.629  0.72 23.35           O
ATOM    351  CB  LYS A 729     -11.709 -10.502 -60.513  0.72 23.35           C
ATOM    352 1HB  LYS A 729     -11.201  -9.542 -60.417  0.72 23.35           H
ATOM    353 2HB  LYS A 729     -12.100 -10.771 -59.531  0.72 23.35           H
ATOM    354  CG  LYS A 729     -10.645 -11.541 -60.937  0.72 23.35           C
ATOM    355 1HG  LYS A 729     -10.150 -11.181 -61.840  0.72 23.35           H
ATOM    356 2HG  LYS A 729      -9.891 -11.586 -60.151  0.72 23.35           H
ATOM    357  CD  LYS A 729     -11.147 -12.971 -61.198  0.72 23.35           C
ATOM    358 1HD  LYS A 729     -10.614 -13.659 -60.543  0.72 23.35           H
ATOM    359 2HD  LYS A 729     -12.213 -13.038 -60.984  0.72 23.35           H
ATOM    360  CE  LYS A 729     -10.884 -13.352 -62.658  0.72 23.35           C
ATOM    361 1HE  LYS A 729     -11.415 -12.642 -63.293  0.72 23.35           H
ATOM    362 2HE  LYS A 729      -9.817 -13.250 -62.864  0.72 23.35           H
ATOM    363  NZ  LYS A 729     -11.325 -14.731 -63.043  0.72 23.35           N
ATOM    364 1HZ  LYS A 729     -11.345 -14.813 -64.052  0.72 23.35           H
ATOM    365 2HZ  LYS A 729     -12.272 -14.906 -62.712  0.72 23.35           H
ATOM    366 3HZ  LYS A 729     -10.719 -15.431 -62.648  0.72 23.35           H
ATOM    367  N   THR A 730     -14.666  -9.150 -60.245  0.72 24.09           N
ATOM    368  H   THR A 730     -14.865 -10.058 -59.832  0.72 24.09           H
ATOM    369  CA  THR A 730     -15.538  -8.016 -59.916  0.72 24.09           C
ATOM    370  HA  THR A 730     -15.152  -7.123 -60.399  0.72 24.09           H
ATOM    371  C   THR A 730     -15.692  -7.741 -58.420  0.72 24.09           C
ATOM    372  O   THR A 730     -16.172  -8.602 -57.679  0.72 24.09           O
ATOM    373  CB  THR A 730     -16.926  -8.283 -60.512  0.72 24.09           C
ATOM    374  HB  THR A 730     -17.371  -9.160 -60.040  0.72 24.09           H
ATOM    375  OG1 THR A 730     -16.752  -8.522 -61.904  0.72 24.09           O
ATOM    376  HG1 THR A 730     -15.810  -8.544 -62.100  0.72 24.09           H
ATOM    377  CG2 THR A 730     -17.872  -7.105 -60.403  0.72 24.09           C
ATOM    378 1HG2 THR A 730     -18.782  -7.334 -60.958  0.72 24.09           H
ATOM    379 2HG2 THR A 730     -17.413  -6.213 -60.829  0.72 24.09           H
ATOM    380 3HG2 THR A 730     -18.134  -6.926 -59.361  0.72 24.09           H
ATOM    381  N   PRO A 731     -15.300  -6.543 -57.947  0.72 -5.54           N
ATOM    382  CA  PRO A 731     -15.587  -6.281 -56.530  0.72 -5.54           C
ATOM    383  HA  PRO A 731     -15.244  -7.109 -55.911  0.72 -5.54           H
ATOM    384  C   PRO A 731     -17.079  -6.013 -56.290  0.72 -5.54           C
ATOM    385  O   PRO A 731     -17.794  -5.598 -57.206  0.72 -5.54           O
ATOM    386  CB  PRO A 731     -14.754  -5.028 -56.249  0.72 -5.54           C
ATOM    387 1HB  PRO A 731     -15.202  -4.429 -55.455  0.72 -5.54           H
ATOM    388 2HB  PRO A 731     -13.733  -5.308 -55.989  0.72 -5.54           H
ATOM    389  CG  PRO A 731     -14.772  -4.298 -57.539  0.72 -5.54           C
ATOM    390 1HG  PRO A 731     -15.723  -3.778 -57.658  0.72 -5.54           H
ATOM    391 2HG  PRO A 731     -13.942  -3.594 -57.601  0.72 -5.54           H
ATOM    392  CD  PRO A 731     -14.639  -5.382 -58.578  0.72 -5.54           C
ATOM    393 1HD  PRO A 731     -15.148  -5.091 -59.498  0.72 -5.54           H
ATOM    394 2HD  PRO A 731     -13.588  -5.605 -58.769  0.72 -5.54           H
ATOM    395  N   PRO A 732     -17.575  -6.244 -55.062  0.72 -8.16           N
ATOM    396  CA  PRO A 732     -19.001  -5.932 -54.899  0.72 -8.16           C
ATOM    397  HA  PRO A 732     -19.579  -6.413 -55.687  0.72 -8.16           H
ATOM    398  C   PRO A 732     -19.279  -4.420 -54.880  0.72 -8.16           C
ATOM    399  O   PRO A 732     -18.411  -3.631 -54.493  0.72 -8.16           O
ATOM    400  CB  PRO A 732     -19.329  -6.572 -53.548  0.72 -8.16           C
ATOM    401 1HB  PRO A 732     -20.137  -6.038 -53.046  0.72 -8.16           H
ATOM    402 2HB  PRO A 732     -19.591  -7.622 -53.685  0.72 -8.16           H
ATOM    403  CG  PRO A 732     -18.058  -6.461 -52.785  0.72 -8.16           C
ATOM    404 1HG  PRO A 732     -17.940  -5.445 -52.405  0.72 -8.16           H
ATOM    405 2HG  PRO A 732     -18.030  -7.181 -51.967  0.72 -8.16           H
ATOM    406  CD  PRO A 732     -16.992  -6.764 -53.810  0.72 -8.16           C
ATOM    407 1HD  PRO A 732     -16.065  -6.245 -53.562  0.72 -8.16           H
ATOM    408 2HD  PRO A 732     -16.830  -7.840 -53.888  0.72 -8.16           H
ATOM    409  N   PRO A 733     -20.490  -3.996 -55.285  0.72 -8.51           N
ATOM    410  CA  PRO A 733     -20.796  -2.565 -55.158  0.72 -8.51           C
ATOM    411  HA  PRO A 733     -19.979  -1.952 -55.537  0.72 -8.51           H
ATOM    412  C   PRO A 733     -21.120  -2.180 -53.714  0.72 -8.51           C
ATOM    413  O   PRO A 733     -21.302  -3.044 -52.854  0.72 -8.51           O
ATOM    414  CB  PRO A 733     -22.030  -2.413 -56.051  0.72 -8.51           C
ATOM    415 1HB  PRO A 733     -22.653  -1.578 -55.730  0.72 -8.51           H
ATOM    416 2HB  PRO A 733     -21.728  -2.287 -57.090  0.72 -8.51           H
ATOM    417  CG  PRO A 733     -22.740  -3.702 -55.875  0.72 -8.51           C
ATOM    418 1HG  PRO A 733     -23.278  -3.704 -54.926  0.72 -8.51           H
ATOM    419 2HG  PRO A 733     -23.426  -3.885 -56.702  0.72 -8.51           H
ATOM    420  CD  PRO A 733     -21.638  -4.733 -55.850  0.72 -8.51           C
ATOM    421 1HD  PRO A 733     -21.918  -5.575 -55.215  0.72 -8.51           H
ATOM    422 2HD  PRO A 733     -21.406  -5.069 -56.863  0.72 -8.51           H
ATOM    423  N   SER A 734     -21.267  -0.888 -53.458  0.72 11.08           N
ATOM    424  H   SER A 734     -21.136  -0.205 -54.189  0.72 11.08           H
ATOM    425  CA  SER A 734     -21.693  -0.391 -52.152  0.72 11.08           C
ATOM    426  HA  SER A 734     -21.910  -1.223 -51.484  0.72 11.08           H
ATOM    427  C   SER A 734     -22.956   0.432 -52.379  0.72 11.08           C
ATOM    428  O   SER A 734     -23.202   0.870 -53.509  0.72 11.08           O
ATOM    429  CB  SER A 734     -20.602   0.491 -51.539  0.72 11.08           C
ATOM    430 1HB  SER A 734     -20.885   0.765 -50.522  0.72 11.08           H
ATOM    431 2HB  SER A 734     -19.666  -0.069 -51.507  0.72 11.08           H
ATOM    432  OG  SER A 734     -20.421   1.673 -52.303  0.72 11.08           O
ATOM    433  HG  SER A 734     -21.118   2.300 -52.065  0.72 11.08           H
ATOM    434  N   PRO A 735     -23.756   0.675 -51.327  0.72  3.99           N
ATOM    435  CA  PRO A 735     -24.714   1.777 -51.475  0.72  3.99           C
ATOM    436  HA  PRO A 735     -25.412   1.580 -52.288  0.72  3.99           H
ATOM    437  C   PRO A 735     -23.993   3.114 -51.681  0.72  3.99           C
ATOM    438  O   PRO A 735     -22.793   3.227 -51.378  0.72  3.99           O
ATOM    439  CB  PRO A 735     -25.437   1.784 -50.119  0.72  3.99           C
ATOM    440 1HB  PRO A 735     -24.975   2.515 -49.456  0.72  3.99           H
ATOM    441 2HB  PRO A 735     -26.498   1.999 -50.243  0.72  3.99           H
ATOM    442  CG  PRO A 735     -25.233   0.421 -49.573  0.72  3.99           C
ATOM    443 1HG  PRO A 735     -25.351   0.411 -48.489  0.72  3.99           H
ATOM    444 2HG  PRO A 735     -25.921  -0.280 -50.047  0.72  3.99           H
ATOM    445  CD  PRO A 735     -23.821   0.111 -49.966  0.72  3.99           C
ATOM    446 1HD  PRO A 735     -23.114   0.619 -49.307  0.72  3.99           H
ATOM    447 2HD  PRO A 735     -23.651  -0.966 -49.973  0.72  3.99           H
ATOM    448  N   PRO A 736     -24.706   4.153 -52.153  0.72  1.04           N
ATOM    449  CA  PRO A 736     -24.085   5.465 -51.931  0.72  1.04           C
ATOM    450  HA  PRO A 736     -23.071   5.500 -52.325  0.72  1.04           H
ATOM    451  C   PRO A 736     -24.105   5.779 -50.432  0.72  1.04           C
ATOM    452  O   PRO A 736     -24.848   5.137 -49.690  0.72  1.04           O
ATOM    453  CB  PRO A 736     -25.006   6.409 -52.709  0.72  1.04           C
ATOM    454 1HB  PRO A 736     -25.015   7.404 -52.264  0.72  1.04           H
ATOM    455 2HB  PRO A 736     -24.698   6.457 -53.754  0.72  1.04           H
ATOM    456  CG  PRO A 736     -26.340   5.770 -52.593  0.72  1.04           C
ATOM    457 1HG  PRO A 736     -26.764   5.982 -51.611  0.72  1.04           H
ATOM    458 2HG  PRO A 736     -27.010   6.116 -53.380  0.72  1.04           H
ATOM    459  CD  PRO A 736     -26.059   4.293 -52.729  0.72  1.04           C
ATOM    460 1HD  PRO A 736     -26.792   3.716 -52.164  0.72  1.04           H
ATOM    461 2HD  PRO A 736     -26.054   3.998 -53.779  0.72  1.04           H
ATOM    462  N   PRO A 737     -23.285   6.738 -49.963  0.72 -8.24           N
ATOM    463  CA  PRO A 737     -23.556   7.149 -48.579  0.72 -8.24           C
ATOM    464  HA  PRO A 737     -23.408   6.311 -47.897  0.72 -8.24           H
ATOM    465  C   PRO A 737     -24.970   7.709 -48.455  0.72 -8.24           C
ATOM    466  O   PRO A 737     -25.362   8.589 -49.219  0.72 -8.24           O
ATOM    467  CB  PRO A 737     -22.518   8.250 -48.332  0.72 -8.24           C
ATOM    468 1HB  PRO A 737     -22.949   9.229 -48.543  0.72 -8.24           H
ATOM    469 2HB  PRO A 737     -22.145   8.210 -47.309  0.72 -8.24           H
ATOM    470  CG  PRO A 737     -21.435   7.958 -49.313  0.72 -8.24           C
ATOM    471 1HG  PRO A 737     -20.830   8.844 -49.506  0.72 -8.24           H
ATOM    472 2HG  PRO A 737     -20.815   7.136 -48.951  0.72 -8.24           H
ATOM    473  CD  PRO A 737     -22.193   7.538 -50.543  0.72 -8.24           C
ATOM    474 1HD  PRO A 737     -22.595   8.406 -51.069  0.72 -8.24           H
ATOM    475 2HD  PRO A 737     -21.563   6.935 -51.197  0.72 -8.24           H
ATOM    476  N   GLU A 738     -25.730   7.165 -47.520  0.72 19.32           N
ATOM    477  H   GLU A 738     -25.328   6.428 -46.927  0.72 19.32           H
ATOM    478  CA  GLU A 738     -27.143   7.496 -47.330  0.72 19.32           C
ATOM    479  HA  GLU A 738     -27.422   8.351 -47.947  0.72 19.32           H
ATOM    480  C   GLU A 738     -27.320   7.835 -45.846  0.72 19.32           C
ATOM    481  O   GLU A 738     -28.421   7.922 -45.306  0.72 19.32           O
ATOM    482  CB  GLU A 738     -27.985   6.275 -47.729  0.72 19.32           C
ATOM    483 1HB  GLU A 738     -27.479   5.760 -48.545  0.72 19.32           H
ATOM    484 2HB  GLU A 738     -28.017   5.595 -46.878  0.72 19.32           H
ATOM    485  CG  GLU A 738     -29.419   6.574 -48.174  0.72 19.32           C
ATOM    486 1HG  GLU A 738     -30.008   5.660 -48.078  0.72 19.32           H
ATOM    487 2HG  GLU A 738     -29.849   7.325 -47.510  0.72 19.32           H
ATOM    488  CD  GLU A 738     -29.519   7.059 -49.619  0.72 19.32           C
ATOM    489  OE1 GLU A 738     -29.233   6.265 -50.546  0.72 19.32           O
ATOM    490  OE2 GLU A 738     -29.948   8.214 -49.837  0.72 19.32           O
ATOM    491  N   GLU A 739     -26.187   7.966 -45.173  0.72 13.14           N
ATOM    492  H   GLU A 739     -25.311   7.919 -45.671  0.72 13.14           H
ATOM    493  CA  GLU A 739     -26.124   8.137 -43.727  0.72 13.14           C
ATOM    494  HA  GLU A 739     -27.132   8.137 -43.315  0.72 13.14           H
ATOM    495  C   GLU A 739     -25.440   9.460 -43.390  0.72 13.14           C
ATOM    496  O   GLU A 739     -24.525   9.879 -44.100  0.72 13.14           O
ATOM    497  CB  GLU A 739     -25.317   6.988 -43.101  0.72 13.14           C
ATOM    498 1HB  GLU A 739     -24.269   7.103 -43.379  0.72 13.14           H
ATOM    499 2HB  GLU A 739     -25.385   7.083 -42.018  0.72 13.14           H
ATOM    500  CG  GLU A 739     -25.766   5.572 -43.489  0.72 13.14           C
ATOM    501 1HG  GLU A 739     -25.720   4.951 -42.593  0.72 13.14           H
ATOM    502 2HG  GLU A 739     -26.804   5.599 -43.823  0.72 13.14           H
ATOM    503  CD  GLU A 739     -24.890   4.918 -44.567  0.72 13.14           C
ATOM    504  OE1 GLU A 739     -24.447   5.595 -45.527  0.72 13.14           O
ATOM    505  OE2 GLU A 739     -24.635   3.700 -44.442  0.72 13.14           O
ATOM    506  N   ASP A 740     -25.863  10.102 -42.310  0.72 16.17           N
ATOM    507  H   ASP A 740     -26.610   9.723 -41.748  0.72 16.17           H
ATOM    508  CA  ASP A 740     -25.286  11.364 -41.851  0.72 16.17           C
ATOM    509  HA  ASP A 740     -24.223  11.410 -42.091  0.72 16.17           H
ATOM    510  C   ASP A 740     -25.490  11.397 -40.338  0.72 16.17           C
ATOM    511  O   ASP A 740     -26.508  10.881 -39.867  0.72 16.17           O
ATOM    512  CB  ASP A 740     -26.022  12.545 -42.492  0.72 16.17           C
ATOM    513 1HB  ASP A 740     -26.071  12.393 -43.570  0.72 16.17           H
ATOM    514 2HB  ASP A 740     -27.039  12.581 -42.099  0.72 16.17           H
ATOM    515  CG  ASP A 740     -25.342  13.871 -42.215  0.72 16.17           C
ATOM    516  OD1 ASP A 740     -24.114  13.879 -41.982  0.72 16.17           O
ATOM    517  OD2 ASP A 740     -26.034  14.911 -42.241  0.72 16.17           O
ATOM    518  N   GLU A 741     -24.551  11.950 -39.582  0.72  3.14           N
ATOM    519  H   GLU A 741     -23.745  12.386 -40.020  0.72  3.14           H
ATOM    520  CA  GLU A 741     -24.634  12.009 -38.120  0.72  3.14           C
ATOM    521  HA  GLU A 741     -25.665  12.191 -37.820  0.72  3.14           H
ATOM    522  C   GLU A 741     -23.740  13.148 -37.627  0.72  3.14           C
ATOM    523  O   GLU A 741     -22.651  13.337 -38.164  0.72  3.14           O
ATOM    524  CB  GLU A 741     -24.139  10.690 -37.496  0.72  3.14           C
ATOM    525 1HB  GLU A 741     -24.705   9.869 -37.936  0.72  3.14           H
ATOM    526 2HB  GLU A 741     -23.089  10.557 -37.754  0.72  3.14           H
ATOM    527  CG  GLU A 741     -24.280  10.611 -35.971  0.72  3.14           C
ATOM    528 1HG  GLU A 741     -23.734  11.440 -35.520  0.72  3.14           H
ATOM    529 2HG  GLU A 741     -25.334  10.708 -35.707  0.72  3.14           H
ATOM    530  CD  GLU A 741     -23.735   9.315 -35.392  0.72  3.14           C
ATOM    531  OE1 GLU A 741     -24.282   8.235 -35.705  0.72  3.14           O
ATOM    532  OE2 GLU A 741     -22.768   9.377 -34.600  0.72  3.14           O
ATOM    533  N   ASP A 742     -24.158  13.855 -36.583  0.72 10.12           N
ATOM    534  H   ASP A 742     -25.080  13.705 -36.210  0.72 10.12           H
ATOM    535  CA  ASP A 742     -23.292  14.798 -35.872  0.72 10.12           C
ATOM    536  HA  ASP A 742     -22.282  14.734 -36.270  0.72 10.12           H
ATOM    537  C   ASP A 742     -23.300  14.409 -34.383  0.72 10.12           C
ATOM    538  O   ASP A 742     -24.321  14.580 -33.702  0.72 10.12           O
ATOM    539  CB  ASP A 742     -23.771  16.241 -36.055  0.72 10.12           C
ATOM    540 1HB  ASP A 742     -23.877  16.441 -37.121  0.72 10.12           H
ATOM    541 2HB  ASP A 742     -24.747  16.360 -35.583  0.72 10.12           H
ATOM    542  CG  ASP A 742     -22.799  17.257 -35.465  0.72 10.12           C
ATOM    543  OD1 ASP A 742     -21.716  16.861 -34.978  0.72 10.12           O
ATOM    544  OD2 ASP A 742     -23.103  18.468 -35.524  0.72 10.12           O
ATOM    545  N   PRO A 743     -22.217  13.794 -33.872  0.72  2.64           N
ATOM    546  CA  PRO A 743     -22.225  13.390 -32.460  0.72  2.64           C
ATOM    547  HA  PRO A 743     -23.162  12.888 -32.224  0.72  2.64           H
ATOM    548  C   PRO A 743     -22.022  14.545 -31.463  0.72  2.64           C
ATOM    549  O   PRO A 743     -20.897  14.943 -31.155  0.72  2.64           O
ATOM    550  CB  PRO A 743     -21.089  12.365 -32.408  0.72  2.64           C
ATOM    551 1HB  PRO A 743     -20.648  12.308 -31.413  0.72  2.64           H
ATOM    552 2HB  PRO A 743     -21.464  11.388 -32.716  0.72  2.64           H
ATOM    553  CG  PRO A 743     -20.108  12.865 -33.412  0.72  2.64           C
ATOM    554 1HG  PRO A 743     -19.511  13.670 -32.983  0.72  2.64           H
ATOM    555 2HG  PRO A 743     -19.464  12.059 -33.762  0.72  2.64           H
ATOM    556  CD  PRO A 743     -20.958  13.398 -34.535  0.72  2.64           C
ATOM    557 1HD  PRO A 743     -20.476  14.258 -35.002  0.72  2.64           H
ATOM    558 2HD  PRO A 743     -21.153  12.614 -35.269  0.72  2.64           H
ATOM    559  N   GLY A 744     -23.126  15.066 -30.941  0.72 30.63           N
ATOM    560  H   GLY A 744     -24.022  14.734 -31.263  0.72 30.63           H
ATOM    561  CA  GLY A 744     -23.084  16.130 -29.943  0.72 30.63           C
ATOM    562 1HA  GLY A 744     -22.611  17.001 -30.396  0.72 30.63           H
ATOM    563 2HA  GLY A 744     -24.105  16.411 -29.683  0.72 30.63           H
ATOM    564  C   GLY A 744     -22.334  15.819 -28.655  0.72 30.63           C
ATOM    565  O   GLY A 744     -22.117  14.651 -28.316  0.72 30.63           O
ATOM    566  N   VAL A 745     -21.906  16.856 -27.943  0.72 -8.49           N
ATOM    567  H   VAL A 745     -22.258  17.787 -28.173  0.72 -8.49           H
ATOM    568  CA  VAL A 745     -20.910  16.723 -26.868  0.72 -8.49           C
ATOM    569  HA  VAL A 745     -20.780  15.664 -26.656  0.72 -8.49           H
ATOM    570  C   VAL A 745     -21.285  17.402 -25.549  0.72 -8.49           C
ATOM    571  O   VAL A 745     -22.086  18.332 -25.507  0.72 -8.49           O
ATOM    572  CB  VAL A 745     -19.523  17.289 -27.320  0.72 -8.49           C
ATOM    573  HB  VAL A 745     -18.819  17.164 -26.498  0.72 -8.49           H
ATOM    574  CG1 VAL A 745     -18.976  16.510 -28.524  0.72 -8.49           C
ATOM    575 1HG1 VAL A 745     -17.964  16.840 -28.749  0.72 -8.49           H
ATOM    576 2HG1 VAL A 745     -19.605  16.677 -29.402  0.72 -8.49           H
ATOM    577 3HG1 VAL A 745     -18.966  15.443 -28.302  0.72 -8.49           H
ATOM    578  CG2 VAL A 745     -19.599  18.789 -27.669  0.72 -8.49           C
ATOM    579 1HG2 VAL A 745     -18.615  19.150 -27.967  0.72 -8.49           H
ATOM    580 2HG2 VAL A 745     -19.921  19.358 -26.796  0.72 -8.49           H
ATOM    581 3HG2 VAL A 745     -20.303  18.957 -28.485  0.72 -8.49           H
ATOM    582  N   GLN A 746     -20.676  16.942 -24.463  0.72 26.17           N
ATOM    583  H   GLN A 746     -20.029  16.170 -24.542  0.72 26.17           H
ATOM    584  CA  GLN A 746     -20.850  17.517 -23.130  0.72 26.17           C
ATOM    585  HA  GLN A 746     -21.064  18.584 -23.200  0.72 26.17           H
ATOM    586  C   GLN A 746     -19.540  17.326 -22.376  0.72 26.17           C
ATOM    587  O   GLN A 746     -18.786  16.407 -22.703  0.72 26.17           O
ATOM    588  CB  GLN A 746     -21.973  16.793 -22.372  0.72 26.17           C
ATOM    589 1HB  GLN A 746     -21.965  15.738 -22.648  0.72 26.17           H
ATOM    590 2HB  GLN A 746     -21.768  16.861 -21.303  0.72 26.17           H
ATOM    591  CG  GLN A 746     -23.360  17.374 -22.619  0.72 26.17           C
ATOM    592 1HG  GLN A 746     -23.613  17.290 -23.675  0.72 26.17           H
ATOM    593 2HG  GLN A 746     -24.090  16.808 -22.040  0.72 26.17           H
ATOM    594  CD  GLN A 746     -23.423  18.827 -22.200  0.72 26.17           C
ATOM    595  OE1 GLN A 746     -22.876  19.195 -21.168  0.72 26.17           O
ATOM    596  NE2 GLN A 746     -24.056  19.655 -22.980  0.72 26.17           N
ATOM    597 1HE2 GLN A 746     -24.158  20.613 -22.676  0.72 26.17           H
ATOM    598 2HE2 GLN A 746     -24.417  19.342 -23.870  0.72 26.17           H
ATOM    599  N   LYS A 747     -19.263  18.170 -21.386  0.72 24.86           N
ATOM    600  H   LYS A 747     -19.926  18.903 -21.151  0.72 24.86           H
ATOM    601  CA  LYS A 747     -18.031  18.084 -20.593  0.72 24.86           C
ATOM    602  HA  LYS A 747     -17.802  17.033 -20.420  0.72 24.86           H
ATOM    603  C   LYS A 747     -18.218  18.782 -19.247  0.72 24.86           C
ATOM    604  O   LYS A 747     -19.148  19.560 -19.093  0.72 24.86           O
ATOM    605  CB  LYS A 747     -16.866  18.714 -21.373  0.72 24.86           C
ATOM    606 1HB  LYS A 747     -15.932  18.525 -20.844  0.72 24.86           H
ATOM    607 2HB  LYS A 747     -16.813  18.215 -22.340  0.72 24.86           H
ATOM    608  CG  LYS A 747     -16.986  20.212 -21.620  0.72 24.86           C
ATOM    609 1HG  LYS A 747     -17.988  20.452 -21.973  0.72 24.86           H
ATOM    610 2HG  LYS A 747     -16.799  20.747 -20.688  0.72 24.86           H
ATOM    611  CD  LYS A 747     -15.992  20.651 -22.682  0.72 24.86           C
ATOM    612 1HD  LYS A 747     -14.984  20.341 -22.409  0.72 24.86           H
ATOM    613 2HD  LYS A 747     -16.274  20.190 -23.630  0.72 24.86           H
ATOM    614  CE  LYS A 747     -16.050  22.152 -22.821  0.72 24.86           C
ATOM    615 1HE  LYS A 747     -17.102  22.434 -22.843  0.72 24.86           H
ATOM    616 2HE  LYS A 747     -15.596  22.608 -21.940  0.72 24.86           H
ATOM    617  NZ  LYS A 747     -15.412  22.694 -24.056  0.72 24.86           N
ATOM    618 1HZ  LYS A 747     -15.398  23.703 -24.008  0.72 24.86           H
ATOM    619 2HZ  LYS A 747     -15.974  22.435 -24.864  0.72 24.86           H
ATOM    620 3HZ  LYS A 747     -14.475  22.339 -24.158  0.72 24.86           H
ATOM    621  N   ARG A 748     -17.336  18.510 -18.294  0.72 32.40           N
ATOM    622  H   ARG A 748     -16.563  17.890 -18.501  0.72 32.40           H
ATOM    623  CA  ARG A 748     -17.357  19.098 -16.946  0.72 32.40           C
ATOM    624  HA  ARG A 748     -17.772  20.107 -16.975  0.72 32.40           H
ATOM    625  C   ARG A 748     -15.879  19.159 -16.586  0.72 32.40           C
ATOM    626  O   ARG A 748     -15.121  18.403 -17.196  0.72 32.40           O
ATOM    627  CB  ARG A 748     -18.165  18.219 -15.969  0.72 32.40           C
ATOM    628 1HB  ARG A 748     -18.091  18.647 -14.969  0.72 32.40           H
ATOM    629 2HB  ARG A 748     -19.210  18.260 -16.275  0.72 32.40           H
ATOM    630  CG  ARG A 748     -17.759  16.737 -15.912  0.72 32.40           C
ATOM    631 1HG  ARG A 748     -17.878  16.302 -16.905  0.72 32.40           H
ATOM    632 2HG  ARG A 748     -16.714  16.653 -15.614  0.72 32.40           H
ATOM    633  CD  ARG A 748     -18.622  15.934 -14.935  0.72 32.40           C
ATOM    634 1HD  ARG A 748     -18.393  16.244 -13.914  0.72 32.40           H
ATOM    635 2HD  ARG A 748     -19.671  16.157 -15.137  0.72 32.40           H
ATOM    636  NE  ARG A 748     -18.386  14.482 -15.084  0.72 32.40           N
ATOM    637  HE  ARG A 748     -17.432  14.168 -15.017  0.72 32.40           H
ATOM    638  CZ  ARG A 748     -19.303  13.555 -15.346  0.72 32.40           C
ATOM    639  NH1 ARG A 748     -18.930  12.337 -15.624  0.72 32.40           N
ATOM    640 1HH1 ARG A 748     -17.959  12.073 -15.619  0.72 32.40           H
ATOM    641 2HH1 ARG A 748     -19.632  11.645 -15.854  0.72 32.40           H
ATOM    642  NH2 ARG A 748     -20.586  13.787 -15.345  0.72 32.40           N
ATOM    643 1HH2 ARG A 748     -20.939  14.667 -14.992  0.72 32.40           H
ATOM    644 2HH2 ARG A 748     -21.223  13.069 -15.663  0.72 32.40           H
ATOM    645  N   ARG A 749     -15.453  20.023 -15.668  0.72 23.85           N
ATOM    646  H   ARG A 749     -16.124  20.618 -15.174  0.72 23.85           H
ATOM    647  CA  ARG A 749     -14.017  20.228 -15.390  0.72 23.85           C
ATOM    648  HA  ARG A 749     -13.483  19.306 -15.625  0.72 23.85           H
ATOM    649  C   ARG A 749     -13.670  20.571 -13.935  0.72 23.85           C
ATOM    650  O   ARG A 749     -12.630  21.171 -13.640  0.72 23.85           O
ATOM    651  CB  ARG A 749     -13.494  21.339 -16.319  0.72 23.85           C
ATOM    652 1HB  ARG A 749     -12.429  21.483 -16.134  0.72 23.85           H
ATOM    653 2HB  ARG A 749     -13.608  21.000 -17.349  0.72 23.85           H
ATOM    654  CG  ARG A 749     -14.212  22.692 -16.189  0.72 23.85           C
ATOM    655 1HG  ARG A 749     -15.236  22.589 -16.547  0.72 23.85           H
ATOM    656 2HG  ARG A 749     -14.226  23.006 -15.146  0.72 23.85           H
ATOM    657  CD  ARG A 749     -13.503  23.753 -17.019  0.72 23.85           C
ATOM    658 1HD  ARG A 749     -12.508  23.921 -16.606  0.72 23.85           H
ATOM    659 2HD  ARG A 749     -13.392  23.372 -18.036  0.72 23.85           H
ATOM    660  NE  ARG A 749     -14.230  25.029 -17.096  0.72 23.85           N
ATOM    661  HE  ARG A 749     -14.795  25.176 -17.928  0.72 23.85           H
ATOM    662  CZ  ARG A 749     -14.198  26.037 -16.236  0.72 23.85           C
ATOM    663  NH1 ARG A 749     -14.800  27.139 -16.574  0.72 23.85           N
ATOM    664 1HH1 ARG A 749     -15.257  27.180 -17.483  0.72 23.85           H
ATOM    665 2HH1 ARG A 749     -14.800  27.937 -15.962  0.72 23.85           H
ATOM    666  NH2 ARG A 749     -13.588  26.007 -15.079  0.72 23.85           N
ATOM    667 1HH2 ARG A 749     -13.150  25.157 -14.780  0.72 23.85           H
ATOM    668 2HH2 ARG A 749     -13.574  26.831 -14.503  0.72 23.85           H
ATOM    669  N   SER A 750     -14.555  20.232 -13.012  0.72 36.97           N
ATOM    670  H   SER A 750     -15.383  19.726 -13.272  0.72 36.97           H
ATOM    671  CA  SER A 750     -14.394  20.677 -11.633  0.72 36.97           C
ATOM    672  HA  SER A 750     -14.086  21.721 -11.672  0.72 36.97           H
ATOM    673  C   SER A 750     -13.336  19.910 -10.851  0.72 36.97           C
ATOM    674  O   SER A 750     -13.397  18.699 -10.699  0.72 36.97           O
ATOM    675  CB  SER A 750     -15.724  20.626 -10.889  0.72 36.97           C
ATOM    676 1HB  SER A 750     -16.541  20.548 -11.607  0.72 36.97           H
ATOM    677 2HB  SER A 750     -15.746  19.764 -10.222  0.72 36.97           H
ATOM    678  OG  SER A 750     -15.871  21.828 -10.152  0.72 36.97           O
ATOM    679  HG  SER A 750     -16.142  22.519 -10.778  0.72 36.97           H
ATOM    680  N   SER A 751     -12.372  20.656 -10.335  0.72 43.11           N
ATOM    681  H   SER A 751     -12.378  21.646 -10.519  0.72 43.11           H
ATOM    682  CA  SER A 751     -11.252  20.112  -9.562  0.72 43.11           C
ATOM    683  HA  SER A 751     -11.485  19.108  -9.205  0.72 43.11           H
ATOM    684  C   SER A 751     -11.007  21.009  -8.350  0.72 43.11           C
ATOM    685  O   SER A 751      -9.898  21.147  -7.845  0.72 43.11           O
ATOM    686  CB  SER A 751     -10.026  20.058 -10.474  0.72 43.11           C
ATOM    687 1HB  SER A 751      -9.129  19.864  -9.885  0.72 43.11           H
ATOM    688 2HB  SER A 751     -10.161  19.250 -11.194  0.72 43.11           H
ATOM    689  OG  SER A 751      -9.905  21.279 -11.193  0.72 43.11           O
ATOM    690  HG  SER A 751     -10.488  21.224 -11.961  0.72 43.11           H
ATOM    691  N   ARG A 752     -12.079  21.659  -7.918  1.00 21.20           N
ATOM    692  H   ARG A 752     -12.983  21.381  -8.273  1.00 21.20           H
ATOM    693  CA  ARG A 752     -12.051  22.728  -6.914  1.00 21.20           C
ATOM    694  HA  ARG A 752     -11.050  22.855  -6.496  1.00 21.20           H
ATOM    695  C   ARG A 752     -13.007  22.259  -5.835  1.00 21.20           C
ATOM    696  O   ARG A 752     -13.856  21.439  -6.152  1.00 21.20           O
ATOM    697  CB  ARG A 752     -12.556  24.041  -7.535  1.00 21.20           C
ATOM    698 1HB  ARG A 752     -13.568  23.876  -7.904  1.00 21.20           H
ATOM    699 2HB  ARG A 752     -12.593  24.804  -6.756  1.00 21.20           H
ATOM    700  CG  ARG A 752     -11.699  24.559  -8.693  1.00 21.20           C
ATOM    701 1HG  ARG A 752     -10.684  24.701  -8.322  1.00 21.20           H
ATOM    702 2HG  ARG A 752     -11.677  23.820  -9.494  1.00 21.20           H
ATOM    703  CD  ARG A 752     -12.188  25.888  -9.269  1.00 21.20           C
ATOM    704 1HD  ARG A 752     -12.351  26.587  -8.446  1.00 21.20           H
ATOM    705 2HD  ARG A 752     -11.397  26.288  -9.905  1.00 21.20           H
ATOM    706  NE  ARG A 752     -13.422  25.799 -10.075  1.00 21.20           N
ATOM    707  HE  ARG A 752     -13.910  24.921 -10.098  1.00 21.20           H
ATOM    708  CZ  ARG A 752     -13.957  26.789 -10.784  1.00 21.20           C
ATOM    709  NH1 ARG A 752     -14.964  26.559 -11.574  1.00 21.20           N
ATOM    710 1HH1 ARG A 752     -15.370  25.634 -11.662  1.00 21.20           H
ATOM    711 2HH1 ARG A 752     -15.361  27.336 -12.080  1.00 21.20           H
ATOM    712  NH2 ARG A 752     -13.469  27.998 -10.807  1.00 21.20           N
ATOM    713 1HH2 ARG A 752     -12.706  28.260 -10.216  1.00 21.20           H
ATOM    714 2HH2 ARG A 752     -13.872  28.696 -11.430  1.00 21.20           H
ATOM    715  N   GLN A 753     -12.910  22.746  -4.607  1.00 -7.11           N
ATOM    716  H   GLN A 753     -12.177  23.419  -4.391  1.00 -7.11           H
ATOM    717  CA  GLN A 753     -13.855  22.374  -3.544  1.00 -7.11           C
ATOM    718  HA  GLN A 753     -14.805  22.058  -3.975  1.00 -7.11           H
ATOM    719  C   GLN A 753     -14.059  23.615  -2.686  1.00 -7.11           C
ATOM    720  O   GLN A 753     -13.090  24.319  -2.440  1.00 -7.11           O
ATOM    721  CB  GLN A 753     -13.287  21.260  -2.649  1.00 -7.11           C
ATOM    722 1HB  GLN A 753     -12.366  21.628  -2.207  1.00 -7.11           H
ATOM    723 2HB  GLN A 753     -13.990  21.067  -1.839  1.00 -7.11           H
ATOM    724  CG  GLN A 753     -12.983  19.933  -3.354  1.00 -7.11           C
ATOM    725 1HG  GLN A 753     -13.917  19.486  -3.691  1.00 -7.11           H
ATOM    726 2HG  GLN A 753     -12.360  20.126  -4.225  1.00 -7.11           H
ATOM    727  CD  GLN A 753     -12.239  18.942  -2.480  1.00 -7.11           C
ATOM    728  OE1 GLN A 753     -11.817  19.254  -1.375  1.00 -7.11           O
ATOM    729  NE2 GLN A 753     -12.015  17.761  -2.995  1.00 -7.11           N
ATOM    730 1HE2 GLN A 753     -11.469  17.093  -2.468  1.00 -7.11           H
ATOM    731 2HE2 GLN A 753     -12.385  17.515  -3.897  1.00 -7.11           H
ATOM    732  N   VAL A 754     -15.260  23.877  -2.190  1.00 17.12           N
ATOM    733  H   VAL A 754     -16.039  23.271  -2.398  1.00 17.12           H
ATOM    734  CA  VAL A 754     -15.493  25.012  -1.288  1.00 17.12           C
ATOM    735  HA  VAL A 754     -14.578  25.589  -1.173  1.00 17.12           H
ATOM    736  C   VAL A 754     -15.857  24.392   0.052  1.00 17.12           C
ATOM    737  O   VAL A 754     -16.885  23.723   0.180  1.00 17.12           O
ATOM    738  CB  VAL A 754     -16.619  25.960  -1.796  1.00 17.12           C
ATOM    739  HB  VAL A 754     -17.543  25.388  -1.881  1.00 17.12           H
ATOM    740  CG1 VAL A 754     -16.849  27.121  -0.812  1.00 17.12           C
ATOM    741 1HG1 VAL A 754     -17.625  27.780  -1.203  1.00 17.12           H
ATOM    742 2HG1 VAL A 754     -15.931  27.696  -0.684  1.00 17.12           H
ATOM    743 3HG1 VAL A 754     -17.170  26.740   0.155  1.00 17.12           H
ATOM    744  CG2 VAL A 754     -16.271  26.516  -3.181  1.00 17.12           C
ATOM    745 1HG2 VAL A 754     -17.090  27.141  -3.539  1.00 17.12           H
ATOM    746 2HG2 VAL A 754     -16.128  25.704  -3.892  1.00 17.12           H
ATOM    747 3HG2 VAL A 754     -15.362  27.116  -3.134  1.00 17.12           H
ATOM    748  N   LYS A 755     -14.994  24.557   1.043  1.00 25.68           N
ATOM    749  H   LYS A 755     -14.193  25.176   0.912  1.00 25.68           H
ATOM    750  CA  LYS A 755     -15.156  23.867   2.324  1.00 25.68           C
ATOM    751  HA  LYS A 755     -15.494  22.847   2.136  1.00 25.68           H
ATOM    752  C   LYS A 755     -16.191  24.530   3.224  1.00 25.68           C
ATOM    753  O   LYS A 755     -17.152  23.889   3.641  1.00 25.68           O
ATOM    754  CB  LYS A 755     -13.819  23.813   3.070  1.00 25.68           C
ATOM    755 1HB  LYS A 755     -13.404  24.819   3.117  1.00 25.68           H
ATOM    756 2HB  LYS A 755     -14.024  23.484   4.089  1.00 25.68           H
ATOM    757  CG  LYS A 755     -12.767  22.872   2.473  1.00 25.68           C
ATOM    758 1HG  LYS A 755     -13.183  21.867   2.404  1.00 25.68           H
ATOM    759 2HG  LYS A 755     -12.468  23.215   1.482  1.00 25.68           H
ATOM    760  CD  LYS A 755     -11.557  22.852   3.403  1.00 25.68           C
ATOM    761 1HD  LYS A 755     -11.139  23.854   3.444  1.00 25.68           H
ATOM    762 2HD  LYS A 755     -11.897  22.576   4.402  1.00 25.68           H
ATOM    763  CE  LYS A 755     -10.450  21.888   3.007  1.00 25.68           C
ATOM    764 1HE  LYS A 755     -10.857  20.879   2.901  1.00 25.68           H
ATOM    765 2HE  LYS A 755      -9.991  22.204   2.069  1.00 25.68           H
ATOM    766  NZ  LYS A 755      -9.435  21.892   4.113  1.00 25.68           N
ATOM    767 1HZ  LYS A 755      -8.690  21.225   3.926  1.00 25.68           H
ATOM    768 2HZ  LYS A 755      -9.858  21.581   4.983  1.00 25.68           H
ATOM    769 3HZ  LYS A 755      -9.022  22.802   4.247  1.00 25.68           H
ATOM    770  N   ARG A 756     -16.015  25.809   3.524  1.00  7.90           N
ATOM    771  H   ARG A 756     -15.257  26.322   3.089  1.00  7.90           H
ATOM    772  CA  ARG A 756     -16.877  26.510   4.484  1.00  7.90           C
ATOM    773  HA  ARG A 756     -17.897  26.134   4.393  1.00  7.90           H
ATOM    774  C   ARG A 756     -16.893  27.999   4.183  1.00  7.90           C
ATOM    775  O   ARG A 756     -16.287  28.411   3.203  1.00  7.90           O
ATOM    776  CB  ARG A 756     -16.406  26.266   5.927  1.00  7.90           C
ATOM    777 1HB  ARG A 756     -17.149  26.700   6.595  1.00  7.90           H
ATOM    778 2HB  ARG A 756     -16.398  25.192   6.116  1.00  7.90           H
ATOM    779  CG  ARG A 756     -15.022  26.825   6.289  1.00  7.90           C
ATOM    780 1HG  ARG A 756     -14.253  26.186   5.855  1.00  7.90           H
ATOM    781 2HG  ARG A 756     -14.910  27.834   5.896  1.00  7.90           H
ATOM    782  CD  ARG A 756     -14.853  26.882   7.798  1.00  7.90           C
ATOM    783 1HD  ARG A 756     -15.096  25.904   8.218  1.00  7.90           H
ATOM    784 2HD  ARG A 756     -13.814  27.123   8.032  1.00  7.90           H
ATOM    785  NE  ARG A 756     -15.729  27.915   8.378  1.00  7.90           N
ATOM    786  HE  ARG A 756     -16.018  28.665   7.765  1.00  7.90           H
ATOM    787  CZ  ARG A 756     -16.177  27.973   9.624  1.00  7.90           C
ATOM    788  NH1 ARG A 756     -16.966  28.962   9.935  1.00  7.90           N
ATOM    789 1HH1 ARG A 756     -17.223  29.634   9.224  1.00  7.90           H
ATOM    790 2HH1 ARG A 756     -17.323  29.047  10.871  1.00  7.90           H
ATOM    791  NH2 ARG A 756     -15.911  27.078  10.541  1.00  7.90           N
ATOM    792 1HH2 ARG A 756     -15.330  26.293  10.311  1.00  7.90           H
ATOM    793 2HH2 ARG A 756     -16.301  27.165  11.463  1.00  7.90           H
ATOM    794  N   LYS A 757     -17.551  28.780   5.030  1.00 27.40           N
ATOM    795  H   LYS A 757     -17.996  28.368   5.836  1.00 27.40           H
ATOM    796  CA  LYS A 757     -17.660  30.232   4.876  1.00 27.40           C
ATOM    797  HA  LYS A 757     -16.832  30.593   4.266  1.00 27.40           H
ATOM    798  C   LYS A 757     -17.583  30.941   6.231  1.00 27.40           C
ATOM    799  O   LYS A 757     -17.627  30.254   7.266  1.00 27.40           O
ATOM    800  CB  LYS A 757     -18.965  30.541   4.132  1.00 27.40           C
ATOM    801 1HB  LYS A 757     -18.975  31.598   3.874  1.00 27.40           H
ATOM    802 2HB  LYS A 757     -18.936  29.981   3.200  1.00 27.40           H
ATOM    803  CG  LYS A 757     -20.277  30.159   4.846  1.00 27.40           C
ATOM    804 1HG  LYS A 757     -20.975  29.777   4.101  1.00 27.40           H
ATOM    805 2HG  LYS A 757     -20.081  29.365   5.565  1.00 27.40           H
ATOM    806  CD  LYS A 757     -20.948  31.321   5.573  1.00 27.40           C
ATOM    807 1HD  LYS A 757     -21.759  30.935   6.192  1.00 27.40           H
ATOM    808 2HD  LYS A 757     -20.222  31.807   6.217  1.00 27.40           H
ATOM    809  CE  LYS A 757     -21.516  32.338   4.598  1.00 27.40           C
ATOM    810 1HE  LYS A 757     -20.748  32.631   3.879  1.00 27.40           H
ATOM    811 2HE  LYS A 757     -22.344  31.895   4.042  1.00 27.40           H
ATOM    812  NZ  LYS A 757     -21.982  33.572   5.281  1.00 27.40           N
ATOM    813 1HZ  LYS A 757     -22.320  34.228   4.576  1.00 27.40           H
ATOM    814 2HZ  LYS A 757     -21.205  34.016   5.753  1.00 27.40           H
ATOM    815 3HZ  LYS A 757     -22.733  33.371   5.922  1.00 27.40           H
ATOM    816  N   ARG A 758     -17.506  32.268   6.236  1.00 -2.86           N
ATOM    817  H   ARG A 758     -17.442  32.758   5.337  1.00 -2.86           H
ATOM    818  CA  ARG A 758     -17.573  33.094   7.456  1.00 -2.86           C
ATOM    819  HA  ARG A 758     -17.829  32.472   8.312  1.00 -2.86           H
ATOM    820  C   ARG A 758     -18.695  34.098   7.202  1.00 -2.86           C
ATOM    821  O   ARG A 758     -19.126  34.259   6.067  1.00 -2.86           O
ATOM    822  CB  ARG A 758     -16.236  33.814   7.722  1.00 -2.86           C
ATOM    823 1HB  ARG A 758     -15.431  33.085   7.625  1.00 -2.86           H
ATOM    824 2HB  ARG A 758     -16.112  34.566   6.952  1.00 -2.86           H
ATOM    825  CG  ARG A 758     -16.087  34.510   9.095  1.00 -2.86           C
ATOM    826 1HG  ARG A 758     -16.834  35.296   9.182  1.00 -2.86           H
ATOM    827 2HG  ARG A 758     -16.263  33.771   9.878  1.00 -2.86           H
ATOM    828  CD  ARG A 758     -14.718  35.145   9.332  1.00 -2.86           C
ATOM    829 1HD  ARG A 758     -14.678  35.502  10.361  1.00 -2.86           H
ATOM    830 2HD  ARG A 758     -13.947  34.384   9.196  1.00 -2.86           H
ATOM    831  NE  ARG A 758     -14.428  36.269   8.430  1.00 -2.86           N
ATOM    832  HE  ARG A 758     -15.046  36.417   7.640  1.00 -2.86           H
ATOM    833  CZ  ARG A 758     -13.380  37.079   8.506  1.00 -2.86           C
ATOM    834  NH1 ARG A 758     -13.044  37.802   7.487  1.00 -2.86           N
ATOM    835 1HH1 ARG A 758     -13.470  37.676   6.583  1.00 -2.86           H
ATOM    836 2HH1 ARG A 758     -12.338  38.515   7.600  1.00 -2.86           H
ATOM    837  NH2 ARG A 758     -12.711  37.288   9.606  1.00 -2.86           N
ATOM    838 1HH2 ARG A 758     -12.881  36.733  10.418  1.00 -2.86           H
ATOM    839 2HH2 ARG A 758     -12.052  38.064   9.625  1.00 -2.86           H
ATOM    840  N   TYR A 759     -19.210  34.717   8.253  1.00 24.55           N
ATOM    841  H   TYR A 759     -18.842  34.525   9.168  1.00 24.55           H
ATOM    842  CA  TYR A 759     -20.259  35.723   8.125  1.00 24.55           C
ATOM    843  HA  TYR A 759     -21.027  35.360   7.442  1.00 24.55           H
ATOM    844  C   TYR A 759     -19.730  37.036   7.552  1.00 24.55           C
ATOM    845  O   TYR A 759     -20.185  37.455   6.502  1.00 24.55           O
ATOM    846  CB  TYR A 759     -20.895  35.954   9.498  1.00 24.55           C
ATOM    847 1HB  TYR A 759     -21.442  35.057   9.786  1.00 24.55           H
ATOM    848 2HB  TYR A 759     -20.102  36.117  10.228  1.00 24.55           H
ATOM    849  CG  TYR A 759     -21.830  37.142   9.559  1.00 24.55           C
ATOM    850  CD1 TYR A 759     -22.883  37.300   8.630  1.00 24.55           C
ATOM    851  HD1 TYR A 759     -23.044  36.564   7.855  1.00 24.55           H
ATOM    852  CD2 TYR A 759     -21.654  38.131  10.550  1.00 24.55           C
ATOM    853  HD2 TYR A 759     -20.869  38.030  11.285  1.00 24.55           H
ATOM    854  CE1 TYR A 759     -23.734  38.435   8.691  1.00 24.55           C
ATOM    855  HE1 TYR A 759     -24.537  38.551   7.981  1.00 24.55           H
ATOM    856  CE2 TYR A 759     -22.498  39.269  10.600  1.00 24.55           C
ATOM    857  HE2 TYR A 759     -22.352  40.027  11.355  1.00 24.55           H
ATOM    858  CZ  TYR A 759     -23.522  39.409   9.668  1.00 24.55           C
ATOM    859  OH  TYR A 759     -24.328  40.511   9.734  1.00 24.55           O
ATOM    860  HH  TYR A 759     -24.958  40.565   9.014  1.00 24.55           H
ATOM    861  N   THR A 760     -18.787  37.690   8.212  1.00 22.56           N
ATOM    862  H   THR A 760     -18.399  37.344   9.073  1.00 22.56           H
ATOM    863  CA  THR A 760     -18.255  38.950   7.702  1.00 22.56           C
ATOM    864  HA  THR A 760     -19.040  39.514   7.203  1.00 22.56           H
ATOM    865  C   THR A 760     -17.128  38.692   6.711  1.00 22.56           C
ATOM    866  O   THR A 760     -16.555  37.597   6.692  1.00 22.56           O
ATOM    867  CB  THR A 760     -17.699  39.803   8.843  1.00 22.56           C
ATOM    868  HB  THR A 760     -17.195  40.676   8.430  1.00 22.56           H
ATOM    869  OG1 THR A 760     -16.786  39.020   9.617  1.00 22.56           O
ATOM    870  HG1 THR A 760     -16.111  39.632   9.945  1.00 22.56           H
ATOM    871  CG2 THR A 760     -18.788  40.261   9.783  1.00 22.56           C
ATOM    872 1HG2 THR A 760     -18.344  40.933  10.513  1.00 22.56           H
ATOM    873 2HG2 THR A 760     -19.228  39.413  10.299  1.00 22.56           H
ATOM    874 3HG2 THR A 760     -19.552  40.805   9.225  1.00 22.56           H
ATOM    875  N   GLU A 761     -16.830  39.696   5.902  1.00 32.93           N
ATOM    876  H   GLU A 761     -17.360  40.564   5.975  1.00 32.93           H
ATOM    877  CA  GLU A 761     -15.757  39.626   4.911  1.00 32.93           C
ATOM    878  HA  GLU A 761     -15.578  38.582   4.652  1.00 32.93           H
ATOM    879  C   GLU A 761     -14.477  40.201   5.529  1.00 32.93           C
ATOM    880  O   GLU A 761     -13.406  39.659   5.296  1.00 32.93           O
ATOM    881  CB  GLU A 761     -16.196  40.364   3.645  1.00 32.93           C
ATOM    882 1HB  GLU A 761     -17.226  40.082   3.465  1.00 32.93           H
ATOM    883 2HB  GLU A 761     -16.168  41.433   3.836  1.00 32.93           H
ATOM    884  CG  GLU A 761     -15.434  40.070   2.365  1.00 32.93           C
ATOM    885 1HG  GLU A 761     -14.417  40.455   2.456  1.00 32.93           H
ATOM    886 2HG  GLU A 761     -15.386  38.990   2.219  1.00 32.93           H
ATOM    887  CD  GLU A 761     -16.118  40.711   1.154  1.00 32.93           C
ATOM    888  OE1 GLU A 761     -16.598  41.860   1.296  1.00 32.93           O
ATOM    889  OE2 GLU A 761     -16.142  40.112   0.051  1.00 32.93           O
ATOM    890  N   ASP A 762     -14.607  41.166   6.440  1.00 36.75           N
ATOM    891  H   ASP A 762     -15.155  41.984   6.224  1.00 36.75           H
ATOM    892  CA  ASP A 762     -14.018  41.061   7.788  1.00 36.75           C
ATOM    893  HA  ASP A 762     -14.015  40.010   8.057  1.00 36.75           H
ATOM    894  C   ASP A 762     -14.764  41.795   8.904  1.00 36.75           C
ATOM    895  O   ASP A 762     -15.072  41.206   9.944  1.00 36.75           O
ATOM    896  CB  ASP A 762     -12.566  41.551   7.834  1.00 36.75           C
ATOM    897 1HB  ASP A 762     -12.020  41.131   6.990  1.00 36.75           H
ATOM    898 2HB  ASP A 762     -12.544  42.638   7.752  1.00 36.75           H
ATOM    899  CG  ASP A 762     -11.867  41.129   9.117  1.00 36.75           C
ATOM    900  OD1 ASP A 762     -11.662  39.899   9.285  1.00 36.75           O
ATOM    901  OD2 ASP A 762     -11.529  41.988   9.961  1.00 36.75           O
ATOM    902  N   LEU A 763     -15.053  43.074   8.709  1.00 -3.77           N
ATOM    903  H   LEU A 763     -14.791  43.517   7.824  1.00 -3.77           H
ATOM    904  CA  LEU A 763     -15.650  43.905   9.757  1.00 -3.77           C
ATOM    905  HA  LEU A 763     -15.257  43.569  10.716  1.00 -3.77           H
ATOM    906  C   LEU A 763     -17.176  43.846   9.845  1.00 -3.77           C
ATOM    907  O   LEU A 763     -17.862  43.447   8.914  1.00 -3.77           O
ATOM    908  CB  LEU A 763     -15.226  45.362   9.550  1.00 -3.77           C
ATOM    909 1HB  LEU A 763     -15.632  45.690   8.595  1.00 -3.77           H
ATOM    910 2HB  LEU A 763     -15.690  45.961  10.332  1.00 -3.77           H
ATOM    911  CG  LEU A 763     -13.725  45.689   9.555  1.00 -3.77           C
ATOM    912  HG  LEU A 763     -13.233  45.135   8.758  1.00 -3.77           H
ATOM    913  CD1 LEU A 763     -13.551  47.184   9.285  1.00 -3.77           C
ATOM    914 1HD1 LEU A 763     -12.490  47.425   9.261  1.00 -3.77           H
ATOM    915 2HD1 LEU A 763     -14.048  47.775  10.053  1.00 -3.77           H
ATOM    916 3HD1 LEU A 763     -13.974  47.421   8.306  1.00 -3.77           H
ATOM    917  CD2 LEU A 763     -13.056  45.326  10.883  1.00 -3.77           C
ATOM    918 1HD2 LEU A 763     -12.014  45.642  10.861  1.00 -3.77           H
ATOM    919 2HD2 LEU A 763     -13.064  44.240  11.007  1.00 -3.77           H
ATOM    920 3HD2 LEU A 763     -13.570  45.800  11.716  1.00 -3.77           H
ATOM    921  N   GLU A 764     -17.707  44.272  10.984  1.00 39.44           N
ATOM    922  H   GLU A 764     -17.103  44.670  11.684  1.00 39.44           H
ATOM    923  CA  GLU A 764     -19.127  44.128  11.311  1.00 39.44           C
ATOM    924  HA  GLU A 764     -19.647  43.725  10.442  1.00 39.44           H
ATOM    925  C   GLU A 764     -19.786  45.472  11.677  1.00 39.44           C
ATOM    926  O   GLU A 764     -20.034  45.762  12.843  1.00 39.44           O
ATOM    927  CB  GLU A 764     -19.233  43.106  12.456  1.00 39.44           C
ATOM    928 1HB  GLU A 764     -18.498  42.323  12.273  1.00 39.44           H
ATOM    929 2HB  GLU A 764     -18.960  43.584  13.396  1.00 39.44           H
ATOM    930  CG  GLU A 764     -20.585  42.428  12.609  1.00 39.44           C
ATOM    931 1HG  GLU A 764     -21.276  42.852  11.881  1.00 39.44           H
ATOM    932 2HG  GLU A 764     -20.474  41.364  12.393  1.00 39.44           H
ATOM    933  CD  GLU A 764     -21.166  42.596  14.004  1.00 39.44           C
ATOM    934  OE1 GLU A 764     -20.774  41.893  14.957  1.00 39.44           O
ATOM    935  OE2 GLU A 764     -22.080  43.424  14.150  1.00 39.44           O
ATOM    936  N   PHE A 765     -20.060  46.304  10.680  1.00 29.46           N
ATOM    937  H   PHE A 765     -19.887  46.014   9.728  1.00 29.46           H
ATOM    938  CA  PHE A 765     -20.609  47.658  10.873  1.00 29.46           C
ATOM    939  HA  PHE A 765     -20.890  47.819  11.915  1.00 29.46           H
ATOM    940  C   PHE A 765     -21.840  47.844   9.988  1.00 29.46           C
ATOM    941  O   PHE A 765     -22.073  47.011   9.121  1.00 29.46           O
ATOM    942  CB  PHE A 765     -19.552  48.693  10.462  1.00 29.46           C
ATOM    943 1HB  PHE A 765     -19.956  49.694  10.609  1.00 29.46           H
ATOM    944 2HB  PHE A 765     -18.683  48.579  11.110  1.00 29.46           H
ATOM    945  CG  PHE A 765     -19.103  48.553   9.024  1.00 29.46           C
ATOM    946  CD1 PHE A 765     -19.803  49.193   7.982  1.00 29.46           C
ATOM    947  HD1 PHE A 765     -20.638  49.836   8.212  1.00 29.46           H
ATOM    948  CD2 PHE A 765     -17.992  47.756   8.702  1.00 29.46           C
ATOM    949  HD2 PHE A 765     -17.432  47.277   9.491  1.00 29.46           H
ATOM    950  CE1 PHE A 765     -19.439  48.993   6.628  1.00 29.46           C
ATOM    951  HE1 PHE A 765     -20.003  49.466   5.836  1.00 29.46           H
ATOM    952  CE2 PHE A 765     -17.602  47.561   7.356  1.00 29.46           C
ATOM    953  HE2 PHE A 765     -16.742  46.952   7.125  1.00 29.46           H
ATOM    954  CZ  PHE A 765     -18.334  48.172   6.315  1.00 29.46           C
ATOM    955  HZ  PHE A 765     -18.043  48.021   5.285  1.00 29.46           H
ATOM    956  N   LYS A 766     -22.555  48.952  10.134  0.87 47.73           N
ATOM    957  H   LYS A 766     -22.390  49.531  10.959  0.87 47.73           H
ATOM    958  CA  LYS A 766     -23.457  49.508   9.113  0.87 47.73           C
ATOM    959  HA  LYS A 766     -23.314  49.045   8.136  0.87 47.73           H
ATOM    960  C   LYS A 766     -22.984  50.946   9.148  0.87 47.73           C
ATOM    961  O   LYS A 766     -22.484  51.340  10.192  0.87 47.73           O
ATOM    962  CB  LYS A 766     -24.930  49.564   9.532  0.87 47.73           C
ATOM    963 1HB  LYS A 766     -24.993  50.286  10.343  0.87 47.73           H
ATOM    964 2HB  LYS A 766     -25.509  49.966   8.700  0.87 47.73           H
ATOM    965  CG  LYS A 766     -25.604  48.301  10.029  0.87 47.73           C
ATOM    966 1HG  LYS A 766     -25.040  47.917  10.875  0.87 47.73           H
ATOM    967 2HG  LYS A 766     -26.595  48.585  10.384  0.87 47.73           H
ATOM    968  CD  LYS A 766     -25.781  47.193   9.008  0.87 47.73           C
ATOM    969 1HD  LYS A 766     -26.218  47.594   8.092  0.87 47.73           H
ATOM    970 2HD  LYS A 766     -24.815  46.739   8.790  0.87 47.73           H
ATOM    971  CE  LYS A 766     -26.727  46.166   9.622  0.87 47.73           C
ATOM    972 1HE  LYS A 766     -26.328  45.874  10.596  0.87 47.73           H
ATOM    973 2HE  LYS A 766     -27.693  46.644   9.794  0.87 47.73           H
ATOM    974  NZ  LYS A 766     -26.945  44.919   8.824  0.87 47.73           N
ATOM    975 1HZ  LYS A 766     -27.652  44.355   9.287  0.87 47.73           H
ATOM    976 2HZ  LYS A 766     -26.084  44.383   8.802  0.87 47.73           H
ATOM    977 3HZ  LYS A 766     -27.240  45.143   7.884  0.87 47.73           H
ATOM    978  N   ILE A 767     -23.173  51.748   8.115  0.87 12.19           N
ATOM    979  H   ILE A 767     -23.599  51.406   7.252  0.87 12.19           H
ATOM    980  CA  ILE A 767     -22.845  53.172   8.220  0.87 12.19           C
ATOM    981  HA  ILE A 767     -22.338  53.361   9.166  0.87 12.19           H
ATOM    982  C   ILE A 767     -24.209  53.859   8.256  0.87 12.19           C
ATOM    983  O   ILE A 767     -24.946  53.865   7.276  0.87 12.19           O
ATOM    984  CB  ILE A 767     -21.921  53.682   7.078  0.87 12.19           C
ATOM    985  HB  ILE A 767     -22.480  53.684   6.148  0.87 12.19           H
ATOM    986  CG1 ILE A 767     -20.707  52.744   6.900  0.87 12.19           C
ATOM    987 1HG1 ILE A 767     -20.092  52.793   7.800  0.87 12.19           H
ATOM    988 2HG1 ILE A 767     -21.062  51.721   6.790  0.87 12.19           H
ATOM    989  CG2 ILE A 767     -21.453  55.119   7.391  0.87 12.19           C
ATOM    990 1HG2 ILE A 767     -20.934  55.550   6.535  0.87 12.19           H
ATOM    991 2HG2 ILE A 767     -20.786  55.121   8.256  0.87 12.19           H
ATOM    992 3HG2 ILE A 767     -22.307  55.753   7.632  0.87 12.19           H
ATOM    993  CD1 ILE A 767     -19.820  53.035   5.681  0.87 12.19           C
ATOM    994 1HD1 ILE A 767     -19.057  52.260   5.602  0.87 12.19           H
ATOM    995 2HD1 ILE A 767     -19.331  54.003   5.788  0.87 12.19           H
ATOM    996 3HD1 ILE A 767     -20.425  53.027   4.773  0.87 12.19           H
ATOM    997  N   SER A 768     -24.606  54.330   9.423  0.87 10.98           N
ATOM    998  H   SER A 768     -23.950  54.366  10.196  0.87 10.98           H
ATOM    999  CA  SER A 768     -25.961  54.832   9.628  0.87 10.98           C
ATOM   1000  HA  SER A 768     -26.663  54.201   9.086  0.87 10.98           H
ATOM   1001  C   SER A 768     -26.081  56.265   9.109  0.87 10.98           C
ATOM   1002  O   SER A 768     -25.080  56.955   8.920  0.87 10.98           O
ATOM   1003  CB  SER A 768     -26.299  54.772  11.116  0.87 10.98           C
ATOM   1004 1HB  SER A 768     -25.618  55.424  11.652  0.87 10.98           H
ATOM   1005 2HB  SER A 768     -27.324  55.104  11.282  0.87 10.98           H
ATOM   1006  OG  SER A 768     -26.132  53.451  11.604  0.87 10.98           O
ATOM   1007  HG  SER A 768     -26.055  53.495  12.566  0.87 10.98           H
ATOM   1008  N   ASP A 769     -27.303  56.722   8.887  0.87 21.53           N
ATOM   1009  H   ASP A 769     -28.109  56.143   9.070  0.87 21.53           H
ATOM   1010  CA  ASP A 769     -27.567  58.080   8.416  0.87 21.53           C
ATOM   1011  HA  ASP A 769     -26.734  58.738   8.661  0.87 21.53           H
ATOM   1012  C   ASP A 769     -28.809  58.509   9.176  0.87 21.53           C
ATOM   1013  O   ASP A 769     -29.825  57.815   9.121  0.87 21.53           O
ATOM   1014  CB  ASP A 769     -27.814  58.090   6.908  0.87 21.53           C
ATOM   1015 1HB  ASP A 769     -27.050  57.474   6.437  0.87 21.53           H
ATOM   1016 2HB  ASP A 769     -28.786  57.651   6.686  0.87 21.53           H
ATOM   1017  CG  ASP A 769     -27.729  59.480   6.316  0.87 21.53           C
ATOM   1018  OD1 ASP A 769     -28.545  60.373   6.630  0.87 21.53           O
ATOM   1019  OD2 ASP A 769     -26.793  59.674   5.509  0.87 21.53           O
ATOM   1020  N   GLU A 770     -28.694  59.552   9.982  0.87  6.38           N
ATOM   1021  H   GLU A 770     -27.832  60.104   9.978  0.87  6.38           H
ATOM   1022  CA  GLU A 770     -29.741  59.917  10.936  0.87  6.38           C
ATOM   1023  HA  GLU A 770     -30.681  59.441  10.663  0.87  6.38           H
ATOM   1024  C   GLU A 770     -29.918  61.427  10.894  0.87  6.38           C
ATOM   1025  O   GLU A 770     -29.008  62.156  11.258  0.87  6.38           O
ATOM   1026  CB  GLU A 770     -29.343  59.459  12.346  0.87  6.38           C
ATOM   1027 1HB  GLU A 770     -28.351  59.847  12.577  0.87  6.38           H
ATOM   1028 2HB  GLU A 770     -30.056  59.871  13.060  0.87  6.38           H
ATOM   1029  CG  GLU A 770     -29.321  57.937  12.492  0.87  6.38           C
ATOM   1030 1HG  GLU A 770     -30.309  57.545  12.244  0.87  6.38           H
ATOM   1031 2HG  GLU A 770     -28.600  57.521  11.787  0.87  6.38           H
ATOM   1032  CD  GLU A 770     -28.942  57.473  13.885  0.87  6.38           C
ATOM   1033  OE1 GLU A 770     -29.657  57.801  14.857  0.87  6.38           O
ATOM   1034  OE2 GLU A 770     -27.938  56.733  14.002  0.87  6.38           O
ATOM   1035  N   GLU A 771     -31.054  61.886  10.376  0.87 -2.53           N
ATOM   1036  H   GLU A 771     -31.769  61.228  10.104  0.87 -2.53           H
ATOM   1037  CA  GLU A 771     -31.339  63.317  10.176  0.87 -2.53           C
ATOM   1038  HA  GLU A 771     -32.245  63.384   9.573  0.87 -2.53           H
ATOM   1039  C   GLU A 771     -30.228  64.023   9.385  0.87 -2.53           C
ATOM   1040  O   GLU A 771     -29.888  65.179   9.636  0.87 -2.53           O
ATOM   1041  CB  GLU A 771     -31.638  64.021  11.511  0.87 -2.53           C
ATOM   1042 1HB  GLU A 771     -30.746  64.002  12.137  0.87 -2.53           H
ATOM   1043 2HB  GLU A 771     -31.895  65.061  11.309  0.87 -2.53           H
ATOM   1044  CG  GLU A 771     -32.790  63.383  12.288  0.87 -2.53           C
ATOM   1045 1HG  GLU A 771     -32.499  62.374  12.585  0.87 -2.53           H
ATOM   1046 2HG  GLU A 771     -32.977  63.963  13.193  0.87 -2.53           H
ATOM   1047  CD  GLU A 771     -34.069  63.304  11.464  0.87 -2.53           C
ATOM   1048  OE1 GLU A 771     -34.621  64.361  11.087  0.87 -2.53           O
ATOM   1049  OE2 GLU A 771     -34.511  62.173  11.164  0.87 -2.53           O
ATOM   1050  N   ALA A 772     -29.668  63.273   8.438  0.87 25.11           N
ATOM   1051  H   ALA A 772     -30.001  62.326   8.332  0.87 25.11           H
ATOM   1052  CA  ALA A 772     -28.554  63.666   7.569  0.87 25.11           C
ATOM   1053  HA  ALA A 772     -28.395  62.826   6.894  0.87 25.11           H
ATOM   1054  C   ALA A 772     -27.203  63.877   8.276  0.87 25.11           C
ATOM   1055  O   ALA A 772     -26.267  64.407   7.673  0.87 25.11           O
ATOM   1056  CB  ALA A 772     -28.937  64.875   6.684  0.87 25.11           C
ATOM   1057 1HB  ALA A 772     -29.887  64.681   6.189  0.87 25.11           H
ATOM   1058 2HB  ALA A 772     -28.161  65.036   5.936  0.87 25.11           H
ATOM   1059 3HB  ALA A 772     -29.024  65.768   7.305  0.87 25.11           H
ATOM   1060  N   ASP A 773     -27.068  63.408   9.508  0.87  9.61           N
ATOM   1061  H   ASP A 773     -27.877  63.039  10.003  0.87  9.61           H
ATOM   1062  CA  ASP A 773     -25.767  63.289  10.170  0.87  9.61           C
ATOM   1063  HA  ASP A 773     -25.053  63.970   9.707  0.87  9.61           H
ATOM   1064  C   ASP A 773     -25.304  61.842   9.964  0.87  9.61           C
ATOM   1065  O   ASP A 773     -26.099  60.990   9.552  0.87  9.61           O
ATOM   1066  CB  ASP A 773     -25.881  63.629  11.660  0.87  9.61           C
ATOM   1067 1HB  ASP A 773     -26.587  64.452  11.772  0.87  9.61           H
ATOM   1068 2HB  ASP A 773     -26.270  62.763  12.197  0.87  9.61           H
ATOM   1069  CG  ASP A 773     -24.548  64.057  12.272  0.87  9.61           C
ATOM   1070  OD1 ASP A 773     -23.496  63.963  11.596  0.87  9.61           O
ATOM   1071  OD2 ASP A 773     -24.558  64.531  13.428  0.87  9.61           O
ATOM   1072  N   ASP A 774     -24.032  61.560  10.205  0.87  9.42           N
ATOM   1073  H   ASP A 774     -23.456  62.269  10.666  0.87  9.42           H
ATOM   1074  CA  ASP A 774     -23.431  60.262   9.887  0.87  9.42           C
ATOM   1075  HA  ASP A 774     -24.141  59.672   9.309  0.87  9.42           H
ATOM   1076  C   ASP A 774     -23.100  59.498  11.169  0.87  9.42           C
ATOM   1077  O   ASP A 774     -22.665  60.098  12.156  0.87  9.42           O
ATOM   1078  CB  ASP A 774     -22.170  60.476   9.046  0.87  9.42           C
ATOM   1079 1HB  ASP A 774     -22.256  61.431   8.528  0.87  9.42           H
ATOM   1080 2HB  ASP A 774     -21.298  60.515   9.699  0.87  9.42           H
ATOM   1081  CG  ASP A 774     -21.983  59.394   8.009  0.87  9.42           C
ATOM   1082  OD1 ASP A 774     -22.090  58.207   8.348  0.87  9.42           O
ATOM   1083  OD2 ASP A 774     -21.826  59.720   6.814  0.87  9.42           O
ATOM   1084  N   ALA A 775     -23.347  58.195  11.182  0.87 20.64           N
ATOM   1085  H   ALA A 775     -23.581  57.720  10.312  0.87 20.64           H
ATOM   1086  CA  ALA A 775     -23.313  57.407  12.412  0.87 20.64           C
ATOM   1087  HA  ALA A 775     -22.542  57.809  13.069  0.87 20.64           H
ATOM   1088  C   ALA A 775     -22.953  55.938  12.119  0.87 20.64           C
ATOM   1089  O   ALA A 775     -22.571  55.595  11.006  0.87 20.64           O
ATOM   1090  CB  ALA A 775     -24.679  57.551  13.133  0.87 20.64           C
ATOM   1091 1HB  ALA A 775     -24.806  58.589  13.445  0.87 20.64           H
ATOM   1092 2HB  ALA A 775     -24.731  56.917  14.017  0.87 20.64           H
ATOM   1093 3HB  ALA A 775     -25.496  57.303  12.458  0.87 20.64           H
ATOM   1094  N   ASP A 776     -23.063  55.069  13.113  0.87  3.54           N
ATOM   1095  H   ASP A 776     -23.497  55.356  13.979  0.87  3.54           H
ATOM   1096  CA  ASP A 776     -22.595  53.679  13.042  0.87  3.54           C
ATOM   1097  HA  ASP A 776     -22.443  53.360  12.010  0.87  3.54           H
ATOM   1098  C   ASP A 776     -23.661  52.801  13.700  0.87  3.54           C
ATOM   1099  O   ASP A 776     -24.423  53.301  14.530  0.87  3.54           O
ATOM   1100  CB  ASP A 776     -21.275  53.580  13.824  0.87  3.54           C
ATOM   1101 1HB  ASP A 776     -20.574  54.317  13.430  0.87  3.54           H
ATOM   1102 2HB  ASP A 776     -21.474  53.818  14.869  0.87  3.54           H
ATOM   1103  CG  ASP A 776     -20.633  52.199  13.756  0.87  3.54           C
ATOM   1104  OD1 ASP A 776     -20.838  51.453  12.776  0.87  3.54           O
ATOM   1105  OD2 ASP A 776     -19.895  51.865  14.708  0.87  3.54           O
ATOM   1106  N   ALA A 777     -23.714  51.523  13.353  0.87 24.95           N
ATOM   1107  H   ALA A 777     -23.026  51.173  12.684  0.87 24.95           H
ATOM   1108  CA  ALA A 777     -24.603  50.538  13.972  0.87 24.95           C
ATOM   1109  HA  ALA A 777     -24.689  50.734  15.042  0.87 24.95           H
ATOM   1110  C   ALA A 777     -23.890  49.204  13.752  0.87 24.95           C
ATOM   1111  O   ALA A 777     -22.970  49.136  12.943  0.87 24.95           O
ATOM   1112  CB  ALA A 777     -26.000  50.548  13.330  0.87 24.95           C
ATOM   1113 1HB  ALA A 777     -26.498  51.488  13.569  0.87 24.95           H
ATOM   1114 2HB  ALA A 777     -26.593  49.722  13.726  0.87 24.95           H
ATOM   1115 3HB  ALA A 777     -25.918  50.454  12.252  0.87 24.95           H
ATOM   1116  N   ALA A 778     -24.275  48.150  14.453  0.87  5.86           N
ATOM   1117  H   ALA A 778     -25.102  48.192  15.045  0.87  5.86           H
ATOM   1118  CA  ALA A 778     -23.547  46.893  14.345  0.87  5.86           C
ATOM   1119  HA  ALA A 778     -22.476  47.105  14.311  0.87  5.86           H
ATOM   1120  C   ALA A 778     -23.946  46.175  13.052  0.87  5.86           C
ATOM   1121  O   ALA A 778     -25.108  46.173  12.663  0.87  5.86           O
ATOM   1122  CB  ALA A 778     -23.838  46.036  15.570  0.87  5.86           C
ATOM   1123 1HB  ALA A 778     -23.589  46.592  16.472  0.87  5.86           H
ATOM   1124 2HB  ALA A 778     -23.237  45.133  15.526  0.87  5.86           H
ATOM   1125 3HB  ALA A 778     -24.893  45.768  15.593  0.87  5.86           H
ATOM   1126  N   GLY A 779     -23.003  45.526  12.389  1.00 21.03           N
ATOM   1127  H   GLY A 779     -22.057  45.495  12.768  1.00 21.03           H
ATOM   1128  CA  GLY A 779     -23.293  44.859  11.126  1.00 21.03           C
ATOM   1129 1HA  GLY A 779     -23.723  45.590  10.445  1.00 21.03           H
ATOM   1130 2HA  GLY A 779     -22.362  44.498  10.692  1.00 21.03           H
ATOM   1131  C   GLY A 779     -24.257  43.699  11.231  1.00 21.03           C
ATOM   1132  O   GLY A 779     -24.979  43.387  10.286  1.00 21.03           O
ATOM   1133  N   ARG A 780     -24.310  43.098  12.410  1.00  0.78           N
ATOM   1134  H   ARG A 780     -23.655  43.398  13.138  1.00  0.78           H
ATOM   1135  CA  ARG A 780     -25.255  42.023  12.719  1.00  0.78           C
ATOM   1136  HA  ARG A 780     -25.278  41.324  11.884  1.00  0.78           H
ATOM   1137  C   ARG A 780     -26.680  42.512  12.946  1.00  0.78           C
ATOM   1138  O   ARG A 780     -27.586  41.694  13.066  1.00  0.78           O
ATOM   1139  CB  ARG A 780     -24.776  41.281  13.972  1.00  0.78           C
ATOM   1140 1HB  ARG A 780     -25.369  40.375  14.103  1.00  0.78           H
ATOM   1141 2HB  ARG A 780     -23.736  40.993  13.818  1.00  0.78           H
ATOM   1142  CG  ARG A 780     -24.869  42.119  15.246  1.00  0.78           C
ATOM   1143 1HG  ARG A 780     -24.472  43.112  15.047  1.00  0.78           H
ATOM   1144 2HG  ARG A 780     -25.913  42.222  15.543  1.00  0.78           H
ATOM   1145  CD  ARG A 780     -24.081  41.517  16.388  1.00  0.78           C
ATOM   1146 1HD  ARG A 780     -24.553  40.584  16.695  1.00  0.78           H
ATOM   1147 2HD  ARG A 780     -23.062  41.309  16.057  1.00  0.78           H
ATOM   1148  NE  ARG A 780     -24.056  42.463  17.513  1.00  0.78           N
ATOM   1149  HE  ARG A 780     -24.876  42.480  18.093  1.00  0.78           H
ATOM   1150  CZ  ARG A 780     -23.083  43.320  17.800  1.00  0.78           C
ATOM   1151  NH1 ARG A 780     -23.279  44.167  18.773  1.00  0.78           N
ATOM   1152 1HH1 ARG A 780     -24.158  44.178  19.258  1.00  0.78           H
ATOM   1153 2HH1 ARG A 780     -22.559  44.824  19.009  1.00  0.78           H
ATOM   1154  NH2 ARG A 780     -21.933  43.383  17.181  1.00  0.78           N
ATOM   1155 1HH2 ARG A 780     -21.751  42.788  16.372  1.00  0.78           H
ATOM   1156 2HH2 ARG A 780     -21.233  44.045  17.455  1.00  0.78           H
ATOM   1157  N   ASP A 781     -26.878  43.819  13.063  1.00 18.06           N
ATOM   1158  H   ASP A 781     -26.106  44.468  12.956  1.00 18.06           H
ATOM   1159  CA  ASP A 781     -28.205  44.357  13.365  1.00 18.06           C
ATOM   1160  HA  ASP A 781     -28.588  43.853  14.252  1.00 18.06           H
ATOM   1161  C   ASP A 781     -29.145  44.049  12.205  1.00 18.06           C
ATOM   1162  O   ASP A 781     -28.728  43.968  11.044  1.00 18.06           O
ATOM   1163  CB  ASP A 781     -28.181  45.867  13.641  1.00 18.06           C
ATOM   1164 1HB  ASP A 781     -27.674  46.373  12.821  1.00 18.06           H
ATOM   1165 2HB  ASP A 781     -29.209  46.229  13.682  1.00 18.06           H
ATOM   1166  CG  ASP A 781     -27.501  46.214  14.963  1.00 18.06           C
ATOM   1167  OD1 ASP A 781     -27.397  45.319  15.834  1.00 18.06           O
ATOM   1168  OD2 ASP A 781     -27.085  47.380  15.148  1.00 18.06           O
ATOM   1169  N   SER A 782     -30.409  43.844  12.554  1.00 30.02           N
ATOM   1170  H   SER A 782     -30.676  44.028  13.507  1.00 30.02           H
ATOM   1171  CA  SER A 782     -31.429  43.294  11.653  1.00 30.02           C
ATOM   1172  HA  SER A 782     -32.314  43.082  12.250  1.00 30.02           H
ATOM   1173  C   SER A 782     -31.022  41.981  10.957  1.00 30.02           C
ATOM   1174  O   SER A 782     -30.993  41.916   9.727  1.00 30.02           O
ATOM   1175  CB  SER A 782     -31.832  44.340  10.608  1.00 30.02           C
ATOM   1176 1HB  SER A 782     -30.986  44.540   9.950  1.00 30.02           H
ATOM   1177 2HB  SER A 782     -32.664  43.959  10.015  1.00 30.02           H
ATOM   1178  OG  SER A 782     -32.221  45.543  11.253  1.00 30.02           O
ATOM   1179  HG  SER A 782     -32.249  46.245  10.596  1.00 30.02           H
ATOM   1180  N   PRO A 783     -30.749  40.896  11.714  1.00 15.77           N
ATOM   1181  CA  PRO A 783     -30.339  39.624  11.092  1.00 15.77           C
ATOM   1182  HA  PRO A 783     -29.613  39.810  10.301  1.00 15.77           H
ATOM   1183  C   PRO A 783     -31.509  38.797  10.535  1.00 15.77           C
ATOM   1184  O   PRO A 783     -31.480  37.563  10.494  1.00 15.77           O
ATOM   1185  CB  PRO A 783     -29.659  38.904  12.259  1.00 15.77           C
ATOM   1186 1HB  PRO A 783     -29.659  37.823  12.129  1.00 15.77           H
ATOM   1187 2HB  PRO A 783     -28.638  39.267  12.382  1.00 15.77           H
ATOM   1188  CG  PRO A 783     -30.487  39.295  13.416  1.00 15.77           C
ATOM   1189 1HG  PRO A 783     -31.408  38.713  13.427  1.00 15.77           H
ATOM   1190 2HG  PRO A 783     -29.939  39.158  14.348  1.00 15.77           H
ATOM   1191  CD  PRO A 783     -30.793  40.753  13.185  1.00 15.77           C
ATOM   1192 1HD  PRO A 783     -31.780  41.002  13.576  1.00 15.77           H
ATOM   1193 2HD  PRO A 783     -30.026  41.374  13.650  1.00 15.77           H
ATOM   1194  N   SER A 784     -32.573  39.487  10.161  1.00  8.25           N
ATOM   1195  H   SER A 784     -32.509  40.496  10.150  1.00  8.25           H
ATOM   1196  CA  SER A 784     -33.850  38.905   9.777  1.00  8.25           C
ATOM   1197  HA  SER A 784     -34.196  38.271  10.593  1.00  8.25           H
ATOM   1198  C   SER A 784     -33.864  38.094   8.483  1.00  8.25           C
ATOM   1199  O   SER A 784     -32.881  38.056   7.737  1.00  8.25           O
ATOM   1200  CB  SER A 784     -34.815  40.078   9.621  1.00  8.25           C
ATOM   1201 1HB  SER A 784     -34.618  40.578   8.672  1.00  8.25           H
ATOM   1202 2HB  SER A 784     -35.846  39.722   9.639  1.00  8.25           H
ATOM   1203  OG  SER A 784     -34.589  40.999  10.678  1.00  8.25           O
ATOM   1204  HG  SER A 784     -35.298  41.649  10.676  1.00  8.25           H
ATOM   1205  N   ASN A 785     -35.023  37.502   8.212  1.00 19.92           N
ATOM   1206  H   ASN A 785     -35.749  37.518   8.911  1.00 19.92           H
ATOM   1207  CA  ASN A 785     -35.360  36.883   6.925  1.00 19.92           C
ATOM   1208  HA  ASN A 785     -36.306  36.352   7.043  1.00 19.92           H
ATOM   1209  C   ASN A 785     -34.292  35.869   6.502  1.00 19.92           C
ATOM   1210  O   ASN A 785     -33.747  35.138   7.333  1.00 19.92           O
ATOM   1211  CB  ASN A 785     -35.570  37.974   5.851  1.00 19.92           C
ATOM   1212 1HB  ASN A 785     -34.621  38.470   5.649  1.00 19.92           H
ATOM   1213 2HB  ASN A 785     -35.933  37.520   4.930  1.00 19.92           H
ATOM   1214  CG  ASN A 785     -36.572  39.023   6.268  1.00 19.92           C
ATOM   1215  OD1 ASN A 785     -37.417  38.795   7.120  1.00 19.92           O
ATOM   1216  ND2 ASN A 785     -36.475  40.187   5.688  1.00 19.92           N
ATOM   1217 1HD2 ASN A 785     -37.132  40.906   5.941  1.00 19.92           H
ATOM   1218 2HD2 ASN A 785     -35.770  40.355   4.988  1.00 19.92           H
ATOM   1219  N   THR A 786     -33.986  35.835   5.217  1.00 21.31           N
ATOM   1220  H   THR A 786     -34.568  36.322   4.543  1.00 21.31           H
ATOM   1221  CA  THR A 786     -32.737  35.317   4.685  1.00 21.31           C
ATOM   1222  HA  THR A 786     -31.926  35.427   5.401  1.00 21.31           H
ATOM   1223  C   THR A 786     -32.576  36.297   3.539  1.00 21.31           C
ATOM   1224  O   THR A 786     -33.587  36.753   3.009  1.00 21.31           O
ATOM   1225  CB  THR A 786     -32.852  33.864   4.206  1.00 21.31           C
ATOM   1226  HB  THR A 786     -33.659  33.785   3.478  1.00 21.31           H
ATOM   1227  OG1 THR A 786     -33.138  33.035   5.336  1.00 21.31           O
ATOM   1228  HG1 THR A 786     -33.676  33.547   5.948  1.00 21.31           H
ATOM   1229  CG2 THR A 786     -31.564  33.355   3.595  1.00 21.31           C
ATOM   1230 1HG2 THR A 786     -31.668  32.292   3.395  1.00 21.31           H
ATOM   1231 2HG2 THR A 786     -30.728  33.507   4.277  1.00 21.31           H
ATOM   1232 3HG2 THR A 786     -31.371  33.870   2.653  1.00 21.31           H
ATOM   1233  N   SER A 787     -31.350  36.680   3.238  1.00 13.60           N
ATOM   1234  H   SER A 787     -30.554  36.284   3.715  1.00 13.60           H
ATOM   1235  CA  SER A 787     -31.050  37.711   2.259  1.00 13.60           C
ATOM   1236  HA  SER A 787     -31.658  38.593   2.465  1.00 13.60           H
ATOM   1237  C   SER A 787     -31.261  37.297   0.801  1.00 13.60           C
ATOM   1238  O   SER A 787     -31.278  36.103   0.468  1.00 13.60           O
ATOM   1239  CB  SER A 787     -29.582  38.051   2.484  1.00 13.60           C
ATOM   1240 1HB  SER A 787     -29.008  37.805   1.590  1.00 13.60           H
ATOM   1241 2HB  SER A 787     -29.478  39.115   2.704  1.00 13.60           H
ATOM   1242  OG  SER A 787     -29.106  37.279   3.584  1.00 13.60           O
ATOM   1243  HG  SER A 787     -28.249  36.900   3.325  1.00 13.60           H
ATOM   1244  N   GLN A 788     -31.365  38.286  -0.075  1.00 -3.50           N
ATOM   1245  H   GLN A 788     -31.371  39.247   0.268  1.00 -3.50           H
ATOM   1246  CA  GLN A 788     -31.406  38.067  -1.518  1.00 -3.50           C
ATOM   1247  HA  GLN A 788     -32.133  37.289  -1.747  1.00 -3.50           H
ATOM   1248  C   GLN A 788     -30.025  37.621  -1.974  1.00 -3.50           C
ATOM   1249  O   GLN A 788     -29.068  37.714  -1.220  1.00 -3.50           O
ATOM   1250  CB  GLN A 788     -31.784  39.345  -2.273  1.00 -3.50           C
ATOM   1251 1HB  GLN A 788     -30.974  40.063  -2.156  1.00 -3.50           H
ATOM   1252 2HB  GLN A 788     -31.871  39.102  -3.329  1.00 -3.50           H
ATOM   1253  CG  GLN A 788     -33.074  40.026  -1.844  1.00 -3.50           C
ATOM   1254 1HG  GLN A 788     -32.975  40.359  -0.813  1.00 -3.50           H
ATOM   1255 2HG  GLN A 788     -33.214  40.907  -2.469  1.00 -3.50           H
ATOM   1256  CD  GLN A 788     -34.326  39.177  -1.946  1.00 -3.50           C
ATOM   1257  OE1 GLN A 788     -34.351  38.099  -2.533  1.00 -3.50           O
ATOM   1258  NE2 GLN A 788     -35.382  39.660  -1.356  1.00 -3.50           N
ATOM   1259 1HE2 GLN A 788     -36.240  39.140  -1.387  1.00 -3.50           H
ATOM   1260 2HE2 GLN A 788     -35.324  40.568  -0.890  1.00 -3.50           H
ATOM   1261  N   SER A 789     -29.882  37.143  -3.200  1.00  0.61           N
ATOM   1262  H   SER A 789     -30.659  37.157  -3.851  1.00  0.61           H
ATOM   1263  CA  SER A 789     -28.582  36.641  -3.657  1.00  0.61           C
ATOM   1264  HA  SER A 789     -28.184  35.940  -2.925  1.00  0.61           H
ATOM   1265  C   SER A 789     -27.589  37.785  -3.824  1.00  0.61           C
ATOM   1266  O   SER A 789     -26.389  37.636  -3.654  1.00  0.61           O
ATOM   1267  CB  SER A 789     -28.772  35.927  -4.989  1.00  0.61           C
ATOM   1268 1HB  SER A 789     -29.115  36.646  -5.735  1.00  0.61           H
ATOM   1269 2HB  SER A 789     -27.825  35.495  -5.315  1.00  0.61           H
ATOM   1270  OG  SER A 789     -29.752  34.906  -4.839  1.00  0.61           O
ATOM   1271  HG  SER A 789     -30.072  34.688  -5.722  1.00  0.61           H
ATOM   1272  N   GLU A 790     -28.135  38.949  -4.117  1.00 13.14           N
ATOM   1273  H   GLU A 790     -29.143  38.990  -4.279  1.00 13.14           H
ATOM   1274  CA  GLU A 790     -27.388  40.179  -4.333  1.00 13.14           C
ATOM   1275  HA  GLU A 790     -26.565  40.004  -5.028  1.00 13.14           H
ATOM   1276  C   GLU A 790     -26.820  40.663  -3.003  1.00 13.14           C
ATOM   1277  O   GLU A 790     -25.712  41.168  -2.935  1.00 13.14           O
ATOM   1278  CB  GLU A 790     -28.356  41.214  -4.920  1.00 13.14           C
ATOM   1279 1HB  GLU A 790     -29.204  41.296  -4.243  1.00 13.14           H
ATOM   1280 2HB  GLU A 790     -27.855  42.182  -4.959  1.00 13.14           H
ATOM   1281  CG  GLU A 790     -28.896  40.885  -6.331  1.00 13.14           C
ATOM   1282 1HG  GLU A 790     -29.492  41.730  -6.680  1.00 13.14           H
ATOM   1283 2HG  GLU A 790     -28.046  40.767  -7.005  1.00 13.14           H
ATOM   1284  CD  GLU A 790     -29.749  39.608  -6.395  1.00 13.14           C
ATOM   1285  OE1 GLU A 790     -30.552  39.356  -5.462  1.00 13.14           O
ATOM   1286  OE2 GLU A 790     -29.522  38.779  -7.295  1.00 13.14           O
ATOM   1287  N   GLN A 791     -27.550  40.399  -1.927  1.00  6.10           N
ATOM   1288  H   GLN A 791     -28.438  39.939  -2.046  1.00  6.10           H
ATOM   1289  CA  GLN A 791     -27.123  40.727  -0.562  1.00  6.10           C
ATOM   1290  HA  GLN A 791     -26.631  41.698  -0.563  1.00  6.10           H
ATOM   1291  C   GLN A 791     -26.138  39.685  -0.017  1.00  6.10           C
ATOM   1292  O   GLN A 791     -25.797  39.676   1.163  1.00  6.10           O
ATOM   1293  CB  GLN A 791     -28.340  40.796   0.366  1.00  6.10           C
ATOM   1294 1HB  GLN A 791     -28.829  39.827   0.347  1.00  6.10           H
ATOM   1295 2HB  GLN A 791     -27.998  40.990   1.383  1.00  6.10           H
ATOM   1296  CG  GLN A 791     -29.370  41.856   0.007  1.00  6.10           C
ATOM   1297 1HG  GLN A 791     -28.899  42.835   0.032  1.00  6.10           H
ATOM   1298 2HG  GLN A 791     -29.736  41.674  -1.000  1.00  6.10           H
ATOM   1299  CD  GLN A 791     -30.559  41.845   0.950  1.00  6.10           C
ATOM   1300  OE1 GLN A 791     -31.211  40.820   1.104  1.00  6.10           O
ATOM   1301  NE2 GLN A 791     -30.854  42.946   1.571  1.00  6.10           N
ATOM   1302 1HE2 GLN A 791     -31.717  43.006   2.084  1.00  6.10           H
ATOM   1303 2HE2 GLN A 791     -30.214  43.739   1.529  1.00  6.10           H
ATOM   1304  N   GLN A 792     -25.712  38.767  -0.873  1.00 14.57           N
ATOM   1305  H   GLN A 792     -26.050  38.784  -1.828  1.00 14.57           H
ATOM   1306  CA  GLN A 792     -24.744  37.731  -0.520  1.00 14.57           C
ATOM   1307  HA  GLN A 792     -24.396  37.882   0.502  1.00 14.57           H
ATOM   1308  C   GLN A 792     -23.539  37.854  -1.454  1.00 14.57           C
ATOM   1309  O   GLN A 792     -22.759  36.922  -1.599  1.00 14.57           O
ATOM   1310  CB  GLN A 792     -25.376  36.337  -0.643  1.00 14.57           C
ATOM   1311 1HB  GLN A 792     -25.727  36.227  -1.667  1.00 14.57           H
ATOM   1312 2HB  GLN A 792     -24.606  35.582  -0.490  1.00 14.57           H
ATOM   1313  CG  GLN A 792     -26.564  36.031   0.292  1.00 14.57           C
ATOM   1314 1HG  GLN A 792     -27.276  36.849   0.239  1.00 14.57           H
ATOM   1315 2HG  GLN A 792     -27.054  35.128  -0.067  1.00 14.57           H
ATOM   1316  CD  GLN A 792     -26.205  35.814   1.752  1.00 14.57           C
ATOM   1317  OE1 GLN A 792     -27.072  35.813   2.615  1.00 14.57           O
ATOM   1318  NE2 GLN A 792     -24.962  35.581   2.038  1.00 14.57           N
ATOM   1319 1HE2 GLN A 792     -24.676  35.503   3.002  1.00 14.57           H
ATOM   1320 2HE2 GLN A 792     -24.269  35.516   1.309  1.00 14.57           H
ATOM   1321  N   GLU A 793     -23.404  39.010  -2.090  1.00 31.77           N
ATOM   1322  H   GLU A 793     -24.091  39.743  -1.944  1.00 31.77           H
ATOM   1323  CA  GLU A 793     -22.298  39.300  -3.011  1.00 31.77           C
ATOM   1324  HA  GLU A 793     -21.574  38.485  -3.001  1.00 31.77           H
ATOM   1325  C   GLU A 793     -21.613  40.563  -2.483  1.00 31.77           C
ATOM   1326  O   GLU A 793     -21.297  41.488  -3.228  1.00 31.77           O
ATOM   1327  CB  GLU A 793     -22.819  39.491  -4.444  1.00 31.77           C
ATOM   1328 1HB  GLU A 793     -23.716  40.107  -4.403  1.00 31.77           H
ATOM   1329 2HB  GLU A 793     -22.070  40.019  -5.034  1.00 31.77           H
ATOM   1330  CG  GLU A 793     -23.143  38.199  -5.189  1.00 31.77           C
ATOM   1331 1HG  GLU A 793     -23.387  37.410  -4.477  1.00 31.77           H
ATOM   1332 2HG  GLU A 793     -24.016  38.377  -5.819  1.00 31.77           H
ATOM   1333  CD  GLU A 793     -21.990  37.755  -6.085  1.00 31.77           C
ATOM   1334  OE1 GLU A 793     -21.900  38.250  -7.232  1.00 31.77           O
ATOM   1335  OE2 GLU A 793     -21.146  36.931  -5.669  1.00 31.77           O
ATOM   1336  N   SER A 794     -21.456  40.589  -1.163  1.00 70.75           N
ATOM   1337  H   SER A 794     -21.726  39.763  -0.651  1.00 70.75           H
ATOM   1338  CA  SER A 794     -20.909  41.702  -0.365  1.00 70.75           C
ATOM   1339  HA  SER A 794     -20.894  41.351   0.663  1.00 70.75           H
ATOM   1340  C   SER A 794     -21.727  43.008  -0.334  1.00 70.75           C
ATOM   1341  O   SER A 794     -21.982  43.561   0.733  1.00 70.75           O
ATOM   1342  CB  SER A 794     -19.437  41.958  -0.716  1.00 70.75           C
ATOM   1343 1HB  SER A 794     -18.891  41.014  -0.663  1.00 70.75           H
ATOM   1344 2HB  SER A 794     -19.365  42.351  -1.730  1.00 70.75           H
ATOM   1345  OG  SER A 794     -18.846  42.877   0.184  1.00 70.75           O
ATOM   1346  HG  SER A 794     -18.034  42.481   0.542  1.00 70.75           H
ATOM   1347  N   VAL A 795     -22.207  43.484  -1.472  0.71 24.44           N
ATOM   1348  H   VAL A 795     -21.989  42.997  -2.335  0.71 24.44           H
ATOM   1349  CA  VAL A 795     -23.072  44.666  -1.514  0.71 24.44           C
ATOM   1350  HA  VAL A 795     -22.600  45.466  -0.944  0.71 24.44           H
ATOM   1351  C   VAL A 795     -24.427  44.364  -0.869  0.71 24.44           C
ATOM   1352  O   VAL A 795     -24.807  43.204  -0.717  0.71 24.44           O
ATOM   1353  CB  VAL A 795     -23.279  45.164  -2.975  0.71 24.44           C
ATOM   1354  HB  VAL A 795     -23.943  46.027  -2.953  0.71 24.44           H
ATOM   1355  CG1 VAL A 795     -21.940  45.614  -3.577  0.71 24.44           C
ATOM   1356 1HG1 VAL A 795     -22.113  46.062  -4.555  0.71 24.44           H
ATOM   1357 2HG1 VAL A 795     -21.261  44.766  -3.683  0.71 24.44           H
ATOM   1358 3HG1 VAL A 795     -21.479  46.363  -2.930  0.71 24.44           H
ATOM   1359  CG2 VAL A 795     -23.912  44.083  -3.874  0.71 24.44           C
ATOM   1360 1HG2 VAL A 795     -24.100  44.494  -4.864  0.71 24.44           H
ATOM   1361 2HG2 VAL A 795     -24.860  43.753  -3.449  0.71 24.44           H
ATOM   1362 3HG2 VAL A 795     -23.250  43.221  -3.967  0.71 24.44           H
ATOM   1363  N   ASP A 796     -25.180  45.397  -0.518  0.71 44.21           N
ATOM   1364  H   ASP A 796     -24.854  46.339  -0.675  0.71 44.21           H
ATOM   1365  CA  ASP A 796     -26.513  45.231   0.065  0.71 44.21           C
ATOM   1366  HA  ASP A 796     -26.765  44.172   0.114  0.71 44.21           H
ATOM   1367  C   ASP A 796     -27.527  45.926  -0.838  0.71 44.21           C
ATOM   1368  O   ASP A 796     -27.656  47.147  -0.824  0.71 44.21           O
ATOM   1369  CB  ASP A 796     -26.569  45.805   1.485  0.71 44.21           C
ATOM   1370 1HB  ASP A 796     -25.773  45.353   2.078  0.71 44.21           H
ATOM   1371 2HB  ASP A 796     -26.401  46.881   1.442  0.71 44.21           H
ATOM   1372  CG  ASP A 796     -27.902  45.533   2.171  0.71 44.21           C
ATOM   1373  OD1 ASP A 796     -28.719  44.791   1.584  0.71 44.21           O
ATOM   1374  OD2 ASP A 796     -28.131  45.999   3.307  0.71 44.21           O
ATOM   1375  N   ALA A 797     -28.200  45.152  -1.680  0.71 30.57           N
ATOM   1376  H   ALA A 797     -28.053  44.155  -1.674  0.71 30.57           H
ATOM   1377  CA  ALA A 797     -29.198  45.690  -2.595  0.71 30.57           C
ATOM   1378  HA  ALA A 797     -29.700  46.532  -2.118  0.71 30.57           H
ATOM   1379  C   ALA A 797     -30.228  44.603  -2.895  0.71 30.57           C
ATOM   1380  O   ALA A 797     -29.904  43.421  -2.907  0.71 30.57           O
ATOM   1381  CB  ALA A 797     -28.520  46.164  -3.888  0.71 30.57           C
ATOM   1382 1HB  ALA A 797     -27.820  46.972  -3.659  0.71 30.57           H
ATOM   1383 2HB  ALA A 797     -29.264  46.538  -4.592  0.71 30.57           H
ATOM   1384 3HB  ALA A 797     -27.974  45.335  -4.338  0.71 30.57           H
ATOM   1385  N   GLU A 798     -31.455  45.024  -3.170  0.71  3.81           N
ATOM   1386  H   GLU A 798     -31.643  46.013  -3.129  0.71  3.81           H
ATOM   1387  CA  GLU A 798     -32.570  44.127  -3.498  0.71  3.81           C
ATOM   1388  HA  GLU A 798     -32.193  43.118  -3.671  0.71  3.81           H
ATOM   1389  C   GLU A 798     -33.219  44.647  -4.783  0.71  3.81           C
ATOM   1390  O   GLU A 798     -34.434  44.647  -4.958  0.71  3.81           O
ATOM   1391  CB  GLU A 798     -33.602  44.090  -2.362  0.71  3.81           C
ATOM   1392 1HB  GLU A 798     -34.044  45.081  -2.249  0.71  3.81           H
ATOM   1393 2HB  GLU A 798     -34.389  43.392  -2.646  0.71  3.81           H
ATOM   1394  CG  GLU A 798     -33.039  43.662  -1.015  0.71  3.81           C
ATOM   1395 1HG  GLU A 798     -32.396  42.794  -1.163  0.71  3.81           H
ATOM   1396 2HG  GLU A 798     -32.433  44.474  -0.610  0.71  3.81           H
ATOM   1397  CD  GLU A 798     -34.131  43.295  -0.018  0.71  3.81           C
ATOM   1398  OE1 GLU A 798     -34.280  43.988   1.010  0.71  3.81           O
ATOM   1399  OE2 GLU A 798     -34.843  42.292  -0.260  0.71  3.81           O
ATOM   1400  N   GLY A 799     -32.389  45.206  -5.649  0.71 29.95           N
ATOM   1401  H   GLY A 799     -31.389  45.146  -5.508  0.71 29.95           H
ATOM   1402  CA  GLY A 799     -32.867  45.930  -6.812  0.71 29.95           C
ATOM   1403 1HA  GLY A 799     -33.560  45.315  -7.386  0.71 29.95           H
ATOM   1404 2HA  GLY A 799     -33.359  46.847  -6.489  0.71 29.95           H
ATOM   1405  C   GLY A 799     -31.651  46.261  -7.650  0.71 29.95           C
ATOM   1406  O   GLY A 799     -30.638  45.585  -7.456  0.71 29.95           O
ATOM   1407  N   PRO A 800     -31.693  47.259  -8.553  0.71 -1.93           N
ATOM   1408  CA  PRO A 800     -30.472  47.606  -9.296  0.71 -1.93           C
ATOM   1409  HA  PRO A 800     -30.161  46.776  -9.930  0.71 -1.93           H
ATOM   1410  C   PRO A 800     -29.340  48.001  -8.354  0.71 -1.93           C
ATOM   1411  O   PRO A 800     -29.594  48.489  -7.257  0.71 -1.93           O
ATOM   1412  CB  PRO A 800     -30.905  48.812 -10.137  0.71 -1.93           C
ATOM   1413 1HB  PRO A 800     -30.675  49.736  -9.605  0.71 -1.93           H
ATOM   1414 2HB  PRO A 800     -30.420  48.802 -11.112  0.71 -1.93           H
ATOM   1415  CG  PRO A 800     -32.377  48.655 -10.273  0.71 -1.93           C
ATOM   1416 1HG  PRO A 800     -32.852  49.607 -10.510  0.71 -1.93           H
ATOM   1417 2HG  PRO A 800     -32.603  47.909 -11.036  0.71 -1.93           H
ATOM   1418  CD  PRO A 800     -32.803  48.157  -8.920  0.71 -1.93           C
ATOM   1419 1HD  PRO A 800     -32.874  48.981  -8.207  0.71 -1.93           H
ATOM   1420 2HD  PRO A 800     -33.747  47.615  -8.991  0.71 -1.93           H
ATOM   1421  N   VAL A 801     -28.108  47.778  -8.789  0.71 19.38           N
ATOM   1422  H   VAL A 801     -27.953  47.459  -9.730  0.71 19.38           H
ATOM   1423  CA  VAL A 801     -26.928  47.985  -7.955  0.71 19.38           C
ATOM   1424  HA  VAL A 801     -27.232  48.297  -6.958  0.71 19.38           H
ATOM   1425  C   VAL A 801     -26.126  49.092  -8.626  0.71 19.38           C
ATOM   1426  O   VAL A 801     -26.150  49.153  -9.859  0.71 19.38           O
ATOM   1427  CB  VAL A 801     -26.091  46.672  -7.844  0.71 19.38           C
ATOM   1428  HB  VAL A 801     -25.687  46.436  -8.829  0.71 19.38           H
ATOM   1429  CG1 VAL A 801     -24.926  46.814  -6.849  0.71 19.38           C
ATOM   1430 1HG1 VAL A 801     -24.398  45.866  -6.753  0.71 19.38           H
ATOM   1431 2HG1 VAL A 801     -25.304  47.119  -5.868  0.71 19.38           H
ATOM   1432 3HG1 VAL A 801     -24.221  47.564  -7.204  0.71 19.38           H
ATOM   1433  CG2 VAL A 801     -26.981  45.491  -7.416  0.71 19.38           C
ATOM   1434 1HG2 VAL A 801     -26.371  44.605  -7.239  0.71 19.38           H
ATOM   1435 2HG2 VAL A 801     -27.705  45.260  -8.195  0.71 19.38           H
ATOM   1436 3HG2 VAL A 801     -27.514  45.746  -6.503  0.71 19.38           H
ATOM   1437  N   VAL A 802     -25.464  49.902  -7.803  0.71 42.88           N
ATOM   1438  H   VAL A 802     -25.636  49.732  -6.805  0.71 42.88           H
ATOM   1439  CA  VAL A 802     -24.539  51.026  -8.100  0.71 42.88           C
ATOM   1440  HA  VAL A 802     -23.666  50.870  -7.470  0.71 42.88           H
ATOM   1441  C   VAL A 802     -25.242  52.257  -7.535  0.71 42.88           C
ATOM   1442  O   VAL A 802     -25.854  53.090  -8.204  0.71 42.88           O
ATOM   1443  CB  VAL A 802     -23.980  51.223  -9.561  0.71 42.88           C
ATOM   1444  HB  VAL A 802     -24.809  51.303 -10.263  0.71 42.88           H
ATOM   1445  CG1 VAL A 802     -23.114  52.506  -9.674  0.71 42.88           C
ATOM   1446 1HG1 VAL A 802     -22.670  52.564 -10.668  0.71 42.88           H
ATOM   1447 2HG1 VAL A 802     -22.327  52.496  -8.920  0.71 42.88           H
ATOM   1448 3HG1 VAL A 802     -23.743  53.384  -9.533  0.71 42.88           H
ATOM   1449  CG2 VAL A 802     -23.070  50.036  -9.964  0.71 42.88           C
ATOM   1450 1HG2 VAL A 802     -22.716  50.175 -10.985  0.71 42.88           H
ATOM   1451 2HG2 VAL A 802     -23.636  49.107  -9.923  0.71 42.88           H
ATOM   1452 3HG2 VAL A 802     -22.220  49.963  -9.285  0.71 42.88           H
ATOM   1453  N   GLU A 803     -25.173  52.307  -6.220  0.71 38.69           N
ATOM   1454  H   GLU A 803     -24.669  51.573  -5.716  0.71 38.69           H
ATOM   1455  CA  GLU A 803     -25.801  53.332  -5.411  0.71 38.69           C
ATOM   1456  HA  GLU A 803     -26.800  53.550  -5.785  0.71 38.69           H
ATOM   1457  C   GLU A 803     -24.885  54.540  -5.559  0.71 38.69           C
ATOM   1458  O   GLU A 803     -23.700  54.457  -5.238  0.71 38.69           O
ATOM   1459  CB  GLU A 803     -25.850  52.858  -3.948  0.71 38.69           C
ATOM   1460 1HB  GLU A 803     -24.827  52.707  -3.606  0.71 38.69           H
ATOM   1461 2HB  GLU A 803     -26.292  53.648  -3.340  0.71 38.69           H
ATOM   1462  CG  GLU A 803     -26.634  51.545  -3.705  0.71 38.69           C
ATOM   1463 1HG  GLU A 803     -26.710  51.381  -2.629  0.71 38.69           H
ATOM   1464 2HG  GLU A 803     -27.642  51.667  -4.104  0.71 38.69           H
ATOM   1465  CD  GLU A 803     -25.991  50.313  -4.360  0.71 38.69           C
ATOM   1466  OE1 GLU A 803     -24.744  50.205  -4.375  0.71 38.69           O
ATOM   1467  OE2 GLU A 803     -26.702  49.558  -5.045  0.71 38.69           O
ATOM   1468  N   LYS A 804     -25.376  55.647  -6.100  0.71  8.45           N
ATOM   1469  H   LYS A 804     -26.348  55.687  -6.376  0.71  8.45           H
ATOM   1470  CA  LYS A 804     -24.538  56.831  -6.303  0.71  8.45           C
ATOM   1471  HA  LYS A 804     -23.674  56.766  -5.648  0.71  8.45           H
ATOM   1472  C   LYS A 804     -25.284  58.076  -5.886  0.71  8.45           C
ATOM   1473  O   LYS A 804     -26.510  58.139  -5.936  0.71  8.45           O
ATOM   1474  CB  LYS A 804     -24.053  56.941  -7.753  0.71  8.45           C
ATOM   1475 1HB  LYS A 804     -24.850  56.592  -8.410  0.71  8.45           H
ATOM   1476 2HB  LYS A 804     -23.858  57.988  -7.986  0.71  8.45           H
ATOM   1477  CG  LYS A 804     -22.777  56.143  -8.042  0.71  8.45           C
ATOM   1478 1HG  LYS A 804     -22.880  55.139  -7.636  0.71  8.45           H
ATOM   1479 2HG  LYS A 804     -22.655  56.063  -9.122  0.71  8.45           H
ATOM   1480  CD  LYS A 804     -21.519  56.818  -7.466  0.71  8.45           C
ATOM   1481 1HD  LYS A 804     -20.962  57.247  -8.299  0.71  8.45           H
ATOM   1482 2HD  LYS A 804     -21.807  57.633  -6.802  0.71  8.45           H
ATOM   1483  CE  LYS A 804     -20.593  55.865  -6.700  0.71  8.45           C
ATOM   1484 1HE  LYS A 804     -20.448  54.957  -7.289  0.71  8.45           H
ATOM   1485 2HE  LYS A 804     -19.626  56.356  -6.580  0.71  8.45           H
ATOM   1486  NZ  LYS A 804     -21.106  55.501  -5.335  0.71  8.45           N
ATOM   1487 1HZ  LYS A 804     -20.438  54.930  -4.837  0.71  8.45           H
ATOM   1488 2HZ  LYS A 804     -21.982  54.989  -5.411  0.71  8.45           H
ATOM   1489 3HZ  LYS A 804     -21.289  56.347  -4.800  0.71  8.45           H
ATOM   1490  N   ILE A 805     -24.513  59.032  -5.402  0.71 31.17           N
ATOM   1491  H   ILE A 805     -23.509  58.887  -5.354  0.71 31.17           H
ATOM   1492  CA  ILE A 805     -25.053  60.250  -4.828  0.71 31.17           C
ATOM   1493  HA  ILE A 805     -25.721  59.949  -4.022  0.71 31.17           H
ATOM   1494  C   ILE A 805     -25.893  61.079  -5.806  0.71 31.17           C
ATOM   1495  O   ILE A 805     -25.493  61.411  -6.920  0.71 31.17           O
ATOM   1496  CB  ILE A 805     -23.889  61.060  -4.200  0.71 31.17           C
ATOM   1497  HB  ILE A 805     -23.368  60.390  -3.520  0.71 31.17           H
ATOM   1498  CG1 ILE A 805     -24.455  62.208  -3.357  0.71 31.17           C
ATOM   1499 1HG1 ILE A 805     -24.985  62.903  -4.005  0.71 31.17           H
ATOM   1500 2HG1 ILE A 805     -25.166  61.791  -2.643  0.71 31.17           H
ATOM   1501  CG2 ILE A 805     -22.847  61.515  -5.264  0.71 31.17           C
ATOM   1502 1HG2 ILE A 805     -21.956  61.906  -4.772  0.71 31.17           H
ATOM   1503 2HG2 ILE A 805     -23.270  62.286  -5.909  0.71 31.17           H
ATOM   1504 3HG2 ILE A 805     -22.539  60.671  -5.881  0.71 31.17           H
ATOM   1505  CD1 ILE A 805     -23.416  62.969  -2.601  0.71 31.17           C
ATOM   1506 1HD1 ILE A 805     -23.910  63.652  -1.914  0.71 31.17           H
ATOM   1507 2HD1 ILE A 805     -22.791  63.543  -3.286  0.71 31.17           H
ATOM   1508 3HD1 ILE A 805     -22.798  62.275  -2.029  0.71 31.17           H
ATOM   1509  N   MET A 806     -27.083  61.444  -5.353  0.71  1.12           N
ATOM   1510  H   MET A 806     -27.380  61.105  -4.453  0.71  1.12           H
ATOM   1511  CA  MET A 806     -27.992  62.307  -6.110  0.71  1.12           C
ATOM   1512  HA  MET A 806     -27.894  62.091  -7.175  0.71  1.12           H
ATOM   1513  C   MET A 806     -27.628  63.775  -5.863  0.71  1.12           C
ATOM   1514  O   MET A 806     -28.421  64.525  -5.283  0.71  1.12           O
ATOM   1515  CB  MET A 806     -29.433  62.036  -5.668  0.71  1.12           C
ATOM   1516 1HB  MET A 806     -29.515  62.252  -4.602  0.71  1.12           H
ATOM   1517 2HB  MET A 806     -30.101  62.703  -6.213  0.71  1.12           H
ATOM   1518  CG  MET A 806     -29.887  60.600  -5.888  0.71  1.12           C
ATOM   1519 1HG  MET A 806     -29.824  60.352  -6.948  0.71  1.12           H
ATOM   1520 2HG  MET A 806     -29.234  59.929  -5.330  0.71  1.12           H
ATOM   1521  SD  MET A 806     -31.584  60.363  -5.314  0.71  1.12           S
ATOM   1522  CE  MET A 806     -32.577  60.969  -6.705  0.71  1.12           C
ATOM   1523 1HE  MET A 806     -33.636  60.823  -6.485  0.71  1.12           H
ATOM   1524 2HE  MET A 806     -32.322  60.409  -7.606  0.71  1.12           H
ATOM   1525 3HE  MET A 806     -32.386  62.028  -6.870  0.71  1.12           H
ATOM   1526  N   SER A 807     -26.385  64.124  -6.169  0.71 17.43           N
ATOM   1527  H   SER A 807     -25.830  63.478  -6.725  0.71 17.43           H
ATOM   1528  CA  SER A 807     -25.756  65.362  -5.697  0.71 17.43           C
ATOM   1529  HA  SER A 807     -25.681  65.302  -4.612  0.71 17.43           H
ATOM   1530  C   SER A 807     -26.540  66.623  -6.035  0.71 17.43           C
ATOM   1531  O   SER A 807     -26.994  66.826  -7.159  0.71 17.43           O
ATOM   1532  CB  SER A 807     -24.340  65.489  -6.267  0.71 17.43           C
ATOM   1533 1HB  SER A 807     -23.783  64.582  -6.033  0.71 17.43           H
ATOM   1534 2HB  SER A 807     -24.393  65.605  -7.351  0.71 17.43           H
ATOM   1535  OG  SER A 807     -23.663  66.599  -5.701  0.71 17.43           O
ATOM   1536  HG  SER A 807     -23.679  67.339  -6.325  0.71 17.43           H
ATOM   1537  N   SER A 808     -26.691  67.484  -5.041  0.71 22.92           N
ATOM   1538  H   SER A 808     -26.254  67.294  -4.140  0.71 22.92           H
ATOM   1539  CA  SER A 808     -27.399  68.746  -5.199  0.71 22.92           C
ATOM   1540  HA  SER A 808     -28.217  68.628  -5.909  0.71 22.92           H
ATOM   1541  C   SER A 808     -26.405  69.756  -5.736  0.71 22.92           C
ATOM   1542  O   SER A 808     -25.743  70.443  -4.964  0.71 22.92           O
ATOM   1543  CB  SER A 808     -27.954  69.205  -3.852  0.71 22.92           C
ATOM   1544 1HB  SER A 808     -27.141  69.285  -3.129  0.71 22.92           H
ATOM   1545 2HB  SER A 808     -28.445  70.173  -3.962  0.71 22.92           H
ATOM   1546  OG  SER A 808     -28.885  68.234  -3.411  0.71 22.92           O
ATOM   1547  HG  SER A 808     -28.528  67.379  -3.665  0.71 22.92           H
ATOM   1548  N   ARG A 809     -26.263  69.800  -7.057  0.71 13.22           N
ATOM   1549  H   ARG A 809     -26.809  69.152  -7.614  0.71 13.22           H
ATOM   1550  CA  ARG A 809     -25.280  70.661  -7.730  0.71 13.22           C
ATOM   1551  HA  ARG A 809     -25.260  70.391  -8.787  0.71 13.22           H
ATOM   1552  C   ARG A 809     -23.904  70.316  -7.132  0.71 13.22           C
ATOM   1553  O   ARG A 809     -23.587  69.142  -6.974  0.71 13.22           O
ATOM   1554  CB  ARG A 809     -25.713  72.136  -7.601  0.71 13.22           C
ATOM   1555 1HB  ARG A 809     -26.797  72.165  -7.723  0.71 13.22           H
ATOM   1556 2HB  ARG A 809     -25.488  72.493  -6.597  0.71 13.22           H
ATOM   1557  CG  ARG A 809     -25.122  73.108  -8.623  0.71 13.22           C
ATOM   1558 1HG  ARG A 809     -24.035  73.095  -8.560  0.71 13.22           H
ATOM   1559 2HG  ARG A 809     -25.426  72.801  -9.624  0.71 13.22           H
ATOM   1560  CD  ARG A 809     -25.619  74.522  -8.355  0.71 13.22           C
ATOM   1561 1HD  ARG A 809     -26.710  74.513  -8.361  0.71 13.22           H
ATOM   1562 2HD  ARG A 809     -25.273  74.847  -7.371  0.71 13.22           H
ATOM   1563  NE  ARG A 809     -25.144  75.465  -9.380  0.71 13.22           N
ATOM   1564  HE  ARG A 809     -24.534  75.089 -10.088  0.71 13.22           H
ATOM   1565  CZ  ARG A 809     -25.454  76.753  -9.469  0.71 13.22           C
ATOM   1566  NH1 ARG A 809     -25.006  77.433 -10.487  0.71 13.22           N
ATOM   1567 1HH1 ARG A 809     -24.423  76.992 -11.177  0.71 13.22           H
ATOM   1568 2HH1 ARG A 809     -25.252  78.402 -10.590  0.71 13.22           H
ATOM   1569  NH2 ARG A 809     -26.224  77.379  -8.614  0.71 13.22           N
ATOM   1570 1HH2 ARG A 809     -26.593  76.885  -7.821  0.71 13.22           H
ATOM   1571 2HH2 ARG A 809     -26.442  78.351  -8.746  0.71 13.22           H
ATOM   1572  N   SER A 810     -23.107  71.305  -6.759  0.71 29.30           N
ATOM   1573  H   SER A 810     -23.407  72.258  -6.876  0.71 29.30           H
ATOM   1574  CA  SER A 810     -21.794  71.097  -6.151  0.71 29.30           C
ATOM   1575  HA  SER A 810     -21.341  70.179  -6.527  0.71 29.30           H
ATOM   1576  C   SER A 810     -21.853  71.020  -4.625  0.71 29.30           C
ATOM   1577  O   SER A 810     -20.828  70.917  -3.967  0.71 29.30           O
ATOM   1578  CB  SER A 810     -20.919  72.287  -6.540  0.71 29.30           C
ATOM   1579 1HB  SER A 810     -19.955  72.225  -6.034  0.71 29.30           H
ATOM   1580 2HB  SER A 810     -20.760  72.271  -7.618  0.71 29.30           H
ATOM   1581  OG  SER A 810     -21.587  73.493  -6.198  0.71 29.30           O
ATOM   1582  HG  SER A 810     -21.147  73.864  -5.424  0.71 29.30           H
ATOM   1583  N   VAL A 811     -23.049  71.082  -4.054  0.71 -2.65           N
ATOM   1584  H   VAL A 811     -23.888  71.088  -4.625  0.71 -2.65           H
ATOM   1585  CA  VAL A 811     -23.231  71.167  -2.597  0.71 -2.65           C
ATOM   1586  HA  VAL A 811     -22.335  71.612  -2.167  0.71 -2.65           H
ATOM   1587  C   VAL A 811     -23.386  69.764  -2.008  0.71 -2.65           C
ATOM   1588  O   VAL A 811     -23.755  69.562  -0.848  0.71 -2.65           O
ATOM   1589  CB  VAL A 811     -24.439  72.078  -2.222  0.71 -2.65           C
ATOM   1590  HB  VAL A 811     -25.351  71.481  -2.221  0.71 -2.65           H
ATOM   1591  CG1 VAL A 811     -24.241  72.704  -0.828  0.71 -2.65           C
ATOM   1592 1HG1 VAL A 811     -25.099  73.326  -0.575  0.71 -2.65           H
ATOM   1593 2HG1 VAL A 811     -23.336  73.312  -0.811  0.71 -2.65           H
ATOM   1594 3HG1 VAL A 811     -24.156  71.918  -0.078  0.71 -2.65           H
ATOM   1595  CG2 VAL A 811     -24.607  73.226  -3.251  0.71 -2.65           C
ATOM   1596 1HG2 VAL A 811     -25.363  73.926  -2.892  0.71 -2.65           H
ATOM   1597 2HG2 VAL A 811     -24.949  72.829  -4.204  0.71 -2.65           H
ATOM   1598 3HG2 VAL A 811     -23.663  73.757  -3.380  0.71 -2.65           H
ATOM   1599  N   LYS A 812     -23.051  68.786  -2.841  0.71 23.28           N
ATOM   1600  H   LYS A 812     -22.782  69.036  -3.779  0.71 23.28           H
ATOM   1601  CA  LYS A 812     -23.020  67.375  -2.467  0.71 23.28           C
ATOM   1602  HA  LYS A 812     -22.871  66.797  -3.377  0.71 23.28           H
ATOM   1603  C   LYS A 812     -24.380  66.960  -1.885  0.71 23.28           C
ATOM   1604  O   LYS A 812     -25.396  67.174  -2.547  0.71 23.28           O
ATOM   1605  CB  LYS A 812     -21.803  67.125  -1.556  0.71 23.28           C
ATOM   1606 1HB  LYS A 812     -20.960  67.700  -1.940  0.71 23.28           H
ATOM   1607 2HB  LYS A 812     -22.026  67.499  -0.556  0.71 23.28           H
ATOM   1608  CG  LYS A 812     -21.370  65.668  -1.467  0.71 23.28           C
ATOM   1609 1HG  LYS A 812     -22.256  65.062  -1.339  0.71 23.28           H
ATOM   1610 2HG  LYS A 812     -20.874  65.373  -2.392  0.71 23.28           H
ATOM   1611  CD  LYS A 812     -20.463  65.407  -0.279  0.71 23.28           C
ATOM   1612 1HD  LYS A 812     -19.522  65.937  -0.434  0.71 23.28           H
ATOM   1613 2HD  LYS A 812     -20.935  65.792   0.625  0.71 23.28           H
ATOM   1614  CE  LYS A 812     -20.177  63.909  -0.083  0.71 23.28           C
ATOM   1615 1HE  LYS A 812     -19.795  63.492  -1.018  0.71 23.28           H
ATOM   1616 2HE  LYS A 812     -19.391  63.817   0.669  0.71 23.28           H
ATOM   1617  NZ  LYS A 812     -21.372  63.103   0.382  0.71 23.28           N
ATOM   1618 1HZ  LYS A 812     -21.071  62.229   0.792  0.71 23.28           H
ATOM   1619 2HZ  LYS A 812     -21.992  62.904  -0.392  0.71 23.28           H
ATOM   1620 3HZ  LYS A 812     -21.899  63.631   1.070  0.71 23.28           H
ATOM   1621  N   LYS A 813     -24.381  66.348  -0.704  0.71 37.59           N
ATOM   1622  H   LYS A 813     -23.488  66.252  -0.240  0.71 37.59           H
ATOM   1623  CA  LYS A 813     -25.515  65.766   0.029  0.71 37.59           C
ATOM   1624  HA  LYS A 813     -26.087  66.547   0.531  0.71 37.59           H
ATOM   1625  C   LYS A 813     -24.780  64.913   1.058  0.71 37.59           C
ATOM   1626  O   LYS A 813     -23.543  64.953   1.106  0.71 37.59           O
ATOM   1627  CB  LYS A 813     -26.436  64.892  -0.850  0.71 37.59           C
ATOM   1628 1HB  LYS A 813     -26.011  64.837  -1.850  0.71 37.59           H
ATOM   1629 2HB  LYS A 813     -26.482  63.872  -0.472  0.71 37.59           H
ATOM   1630  CG  LYS A 813     -27.858  65.437  -0.956  0.71 37.59           C
ATOM   1631 1HG  LYS A 813     -28.345  65.396   0.018  0.71 37.59           H
ATOM   1632 2HG  LYS A 813     -27.812  66.474  -1.291  0.71 37.59           H
ATOM   1633  CD  LYS A 813     -28.654  64.634  -1.971  0.71 37.59           C
ATOM   1634 1HD  LYS A 813     -28.088  64.636  -2.897  0.71 37.59           H
ATOM   1635 2HD  LYS A 813     -28.763  63.604  -1.627  0.71 37.59           H
ATOM   1636  CE  LYS A 813     -30.034  65.243  -2.234  0.71 37.59           C
ATOM   1637 1HE  LYS A 813     -30.665  65.101  -1.354  0.71 37.59           H
ATOM   1638 2HE  LYS A 813     -29.912  66.315  -2.398  0.71 37.59           H
ATOM   1639  NZ  LYS A 813     -30.696  64.650  -3.449  0.71 37.59           N
ATOM   1640 1HZ  LYS A 813     -31.553  65.146  -3.654  0.71 37.59           H
ATOM   1641 2HZ  LYS A 813     -30.900  63.673  -3.292  0.71 37.59           H
ATOM   1642 3HZ  LYS A 813     -30.068  64.730  -4.245  0.71 37.59           H
ATOM   1643  N   GLN A 814     -25.507  64.097   1.801  0.71 20.07           N
ATOM   1644  H   GLN A 814     -26.509  64.163   1.779  0.71 20.07           H
ATOM   1645  CA  GLN A 814     -24.917  62.985   2.541  0.71 20.07           C
ATOM   1646  HA  GLN A 814     -24.104  63.355   3.167  0.71 20.07           H
ATOM   1647  C   GLN A 814     -24.339  61.939   1.575  0.71 20.07           C
ATOM   1648  O   GLN A 814     -24.298  62.147   0.362  0.71 20.07           O
ATOM   1649  CB  GLN A 814     -25.991  62.361   3.446  0.71 20.07           C
ATOM   1650 1HB  GLN A 814     -26.964  62.738   3.132  0.71 20.07           H
ATOM   1651 2HB  GLN A 814     -26.010  61.278   3.332  0.71 20.07           H
ATOM   1652  CG  GLN A 814     -25.802  62.693   4.922  0.71 20.07           C
ATOM   1653 1HG  GLN A 814     -25.697  63.771   5.037  0.71 20.07           H
ATOM   1654 2HG  GLN A 814     -26.692  62.376   5.463  0.71 20.07           H
ATOM   1655  CD  GLN A 814     -24.599  62.011   5.555  0.71 20.07           C
ATOM   1656  OE1 GLN A 814     -23.854  61.289   4.902  0.71 20.07           O
ATOM   1657  NE2 GLN A 814     -24.362  62.285   6.800  0.71 20.07           N
ATOM   1658 1HE2 GLN A 814     -23.579  61.845   7.254  0.71 20.07           H
ATOM   1659 2HE2 GLN A 814     -24.973  62.918   7.303  0.71 20.07           H
ATOM   1660  N   LYS A 815     -23.854  60.832   2.113  0.71 30.41           N
ATOM   1661  H   LYS A 815     -23.865  60.744   3.133  0.71 30.41           H
ATOM   1662  CA  LYS A 815     -23.414  59.678   1.327  0.71 30.41           C
ATOM   1663  HA  LYS A 815     -22.630  59.974   0.632  0.71 30.41           H
ATOM   1664  C   LYS A 815     -24.574  59.099   0.514  0.71 30.41           C
ATOM   1665  O   LYS A 815     -25.739  59.386   0.758  0.71 30.41           O
ATOM   1666  CB  LYS A 815     -22.867  58.619   2.296  0.71 30.41           C
ATOM   1667 1HB  LYS A 815     -22.500  57.761   1.731  0.71 30.41           H
ATOM   1668 2HB  LYS A 815     -22.027  59.061   2.832  0.71 30.41           H
ATOM   1669  CG  LYS A 815     -23.890  58.139   3.334  0.71 30.41           C
ATOM   1670 1HG  LYS A 815     -24.340  59.003   3.814  0.71 30.41           H
ATOM   1671 2HG  LYS A 815     -24.680  57.571   2.842  0.71 30.41           H
ATOM   1672  CD  LYS A 815     -23.244  57.278   4.407  0.71 30.41           C
ATOM   1673 1HD  LYS A 815     -22.942  56.327   3.972  0.71 30.41           H
ATOM   1674 2HD  LYS A 815     -22.360  57.784   4.798  0.71 30.41           H
ATOM   1675  CE  LYS A 815     -24.206  57.034   5.557  0.71 30.41           C
ATOM   1676 1HE  LYS A 815     -25.169  56.689   5.175  0.71 30.41           H
ATOM   1677 2HE  LYS A 815     -23.792  56.265   6.209  0.71 30.41           H
ATOM   1678  NZ  LYS A 815     -24.381  58.291   6.353  0.71 30.41           N
ATOM   1679 1HZ  LYS A 815     -24.748  58.062   7.270  0.71 30.41           H
ATOM   1680 2HZ  LYS A 815     -25.021  58.926   5.883  0.71 30.41           H
ATOM   1681 3HZ  LYS A 815     -23.481  58.748   6.474  0.71 30.41           H
ATOM   1682  N   GLU A 816     -24.230  58.287  -0.470  0.71 42.45           N
ATOM   1683  H   GLU A 816     -23.244  58.172  -0.684  0.71 42.45           H
ATOM   1684  CA  GLU A 816     -25.213  57.577  -1.291  0.71 42.45           C
ATOM   1685  HA  GLU A 816     -25.942  58.292  -1.672  0.71 42.45           H
ATOM   1686  C   GLU A 816     -25.985  56.488  -0.556  0.71 42.45           C
ATOM   1687  O   GLU A 816     -27.173  56.300  -0.790  0.71 42.45           O
ATOM   1688  CB  GLU A 816     -24.541  56.874  -2.479  0.71 42.45           C
ATOM   1689 1HB  GLU A 816     -25.006  55.896  -2.596  0.71 42.45           H
ATOM   1690 2HB  GLU A 816     -24.768  57.443  -3.371  0.71 42.45           H
ATOM   1691  CG  GLU A 816     -23.025  56.667  -2.418  0.71 42.45           C
ATOM   1692 1HG  GLU A 816     -22.719  56.406  -1.404  0.71 42.45           H
ATOM   1693 2HG  GLU A 816     -22.774  55.829  -3.067  0.71 42.45           H
ATOM   1694  CD  GLU A 816     -22.254  57.885  -2.906  0.71 42.45           C
ATOM   1695  OE1 GLU A 816     -21.888  58.747  -2.077  0.71 42.45           O
ATOM   1696  OE2 GLU A 816     -22.023  57.989  -4.137  0.71 42.45           O
ATOM   1697  N   SER A 817     -25.282  55.738   0.276  0.71 18.14           N
ATOM   1698  H   SER A 817     -24.308  55.942   0.454  0.71 18.14           H
ATOM   1699  CA  SER A 817     -25.821  54.568   0.957  0.71 18.14           C
ATOM   1700  HA  SER A 817     -26.831  54.738   1.330  0.71 18.14           H
ATOM   1701  C   SER A 817     -24.834  54.378   2.089  0.71 18.14           C
ATOM   1702  O   SER A 817     -23.707  54.867   1.980  0.71 18.14           O
ATOM   1703  CB  SER A 817     -25.766  53.347   0.030  0.71 18.14           C
ATOM   1704 1HB  SER A 817     -26.458  53.495  -0.800  0.71 18.14           H
ATOM   1705 2HB  SER A 817     -24.755  53.250  -0.367  0.71 18.14           H
ATOM   1706  OG  SER A 817     -26.105  52.152   0.712  0.71 18.14           O
ATOM   1707  HG  SER A 817     -27.068  52.149   0.852  0.71 18.14           H
ATOM   1708  N   GLY A 818     -25.224  53.669   3.135  0.71 43.94           N
ATOM   1709  H   GLY A 818     -26.219  53.455   3.262  0.71 43.94           H
ATOM   1710  CA  GLY A 818     -24.276  53.127   4.092  0.71 43.94           C
ATOM   1711 1HA  GLY A 818     -23.276  53.117   3.658  0.71 43.94           H
ATOM   1712 2HA  GLY A 818     -24.281  53.739   4.988  0.71 43.94           H
ATOM   1713  C   GLY A 818     -24.678  51.709   4.444  0.71 43.94           C
ATOM   1714  O   GLY A 818     -24.362  51.178   5.511  0.71 43.94           O
ATOM   1715  N   GLU A 819     -25.461  51.123   3.549  0.71 22.71           N
ATOM   1716  H   GLU A 819     -25.693  51.615   2.693  0.71 22.71           H
ATOM   1717  CA  GLU A 819     -26.046  49.800   3.759  0.71 22.71           C
ATOM   1718  HA  GLU A 819     -26.260  49.659   4.817  0.71 22.71           H
ATOM   1719  C   GLU A 819     -25.063  48.723   3.325  0.71 22.71           C
ATOM   1720  O   GLU A 819     -25.109  47.599   3.807  0.71 22.71           O
ATOM   1721  CB  GLU A 819     -27.354  49.646   2.968  0.71 22.71           C
ATOM   1722 1HB  GLU A 819     -27.151  49.800   1.908  0.71 22.71           H
ATOM   1723 2HB  GLU A 819     -27.703  48.624   3.100  0.71 22.71           H
ATOM   1724  CG  GLU A 819     -28.485  50.589   3.406  0.71 22.71           C
ATOM   1725 1HG  GLU A 819     -29.438  50.169   3.082  0.71 22.71           H
ATOM   1726 2HG  GLU A 819     -28.490  50.646   4.496  0.71 22.71           H
ATOM   1727  CD  GLU A 819     -28.350  51.991   2.824  0.71 22.71           C
ATOM   1728  OE1 GLU A 819     -28.588  52.174   1.614  0.71 22.71           O
ATOM   1729  OE2 GLU A 819     -27.925  52.915   3.552  0.71 22.71           O
ATOM   1730  N   GLU A 820     -24.154  49.087   2.433  0.71 33.01           N
ATOM   1731  H   GLU A 820     -24.169  50.022   2.063  0.71 33.01           H
ATOM   1732  CA  GLU A 820     -23.091  48.183   2.002  0.71 33.01           C
ATOM   1733  HA  GLU A 820     -23.545  47.241   1.696  0.71 33.01           H
ATOM   1734  C   GLU A 820     -22.162  47.884   3.187  0.71 33.01           C
ATOM   1735  O   GLU A 820     -21.821  48.768   3.983  0.71 33.01           O
ATOM   1736  CB  GLU A 820     -22.341  48.772   0.794  0.71 33.01           C
ATOM   1737 1HB  GLU A 820     -21.572  48.061   0.491  0.71 33.01           H
ATOM   1738 2HB  GLU A 820     -23.058  48.865  -0.022  0.71 33.01           H
ATOM   1739  CG  GLU A 820     -21.694  50.154   1.007  0.71 33.01           C
ATOM   1740 1HG  GLU A 820     -22.455  50.852   1.361  0.71 33.01           H
ATOM   1741 2HG  GLU A 820     -20.919  50.071   1.769  0.71 33.01           H
ATOM   1742  CD  GLU A 820     -21.069  50.726  -0.268  0.71 33.01           C
ATOM   1743  OE1 GLU A 820     -20.714  49.948  -1.180  0.71 33.01           O
ATOM   1744  OE2 GLU A 820     -20.908  51.966  -0.349  0.71 33.01           O
ATOM   1745  N   VAL A 821     -21.816  46.614   3.347  0.71 35.51           N
ATOM   1746  H   VAL A 821     -22.073  45.925   2.649  0.71 35.51           H
ATOM   1747  CA  VAL A 821     -21.091  46.121   4.518  0.71 35.51           C
ATOM   1748  HA  VAL A 821     -20.549  46.935   4.995  0.71 35.51           H
ATOM   1749  C   VAL A 821     -20.096  45.069   4.062  0.71 35.51           C
ATOM   1750  O   VAL A 821     -20.204  44.547   2.966  0.71 35.51           O
ATOM   1751  CB  VAL A 821     -22.051  45.465   5.558  0.71 35.51           C
ATOM   1752  HB  VAL A 821     -21.447  45.001   6.338  0.71 35.51           H
ATOM   1753  CG1 VAL A 821     -22.927  46.512   6.222  0.71 35.51           C
ATOM   1754 1HG1 VAL A 821     -23.477  46.061   7.044  0.71 35.51           H
ATOM   1755 2HG1 VAL A 821     -23.626  46.934   5.507  0.71 35.51           H
ATOM   1756 3HG1 VAL A 821     -22.304  47.318   6.608  0.71 35.51           H
ATOM   1757  CG2 VAL A 821     -22.952  44.390   4.920  0.71 35.51           C
ATOM   1758 1HG2 VAL A 821     -23.497  43.858   5.698  0.71 35.51           H
ATOM   1759 2HG2 VAL A 821     -22.347  43.677   4.363  0.71 35.51           H
ATOM   1760 3HG2 VAL A 821     -23.670  44.852   4.236  0.71 35.51           H
ATOM   1761  N   GLU A 822     -19.146  44.725   4.913  0.71 24.37           N
ATOM   1762  H   GLU A 822     -19.074  45.179   5.808  0.71 24.37           H
ATOM   1763  CA  GLU A 822     -18.211  43.648   4.606  0.71 24.37           C
ATOM   1764  HA  GLU A 822     -17.996  43.630   3.535  0.71 24.37           H
ATOM   1765  C   GLU A 822     -18.835  42.312   5.006  0.71 24.37           C
ATOM   1766  O   GLU A 822     -18.732  41.886   6.157  0.71 24.37           O
ATOM   1767  CB  GLU A 822     -16.916  43.879   5.379  0.71 24.37           C
ATOM   1768 1HB  GLU A 822     -17.165  44.058   6.424  0.71 24.37           H
ATOM   1769 2HB  GLU A 822     -16.304  42.985   5.315  0.71 24.37           H
ATOM   1770  CG  GLU A 822     -16.112  45.055   4.864  0.71 24.37           C
ATOM   1771 1HG  GLU A 822     -15.782  44.845   3.845  0.71 24.37           H
ATOM   1772 2HG  GLU A 822     -16.743  45.945   4.851  0.71 24.37           H
ATOM   1773  CD  GLU A 822     -14.911  45.331   5.740  0.71 24.37           C
ATOM   1774  OE1 GLU A 822     -14.342  44.366   6.294  0.71 24.37           O
ATOM   1775  OE2 GLU A 822     -14.567  46.515   5.933  0.71 24.37           O
ATOM   1776  N   ILE A 823     -19.496  41.641   4.076  0.71 47.53           N
ATOM   1777  H   ILE A 823     -19.532  41.999   3.127  0.71 47.53           H
ATOM   1778  CA  ILE A 823     -20.188  40.383   4.363  0.71 47.53           C
ATOM   1779  HA  ILE A 823     -19.884  40.021   5.340  0.71 47.53           H
ATOM   1780  C   ILE A 823     -19.725  39.349   3.332  0.71 47.53           C
ATOM   1781  O   ILE A 823     -19.441  39.712   2.197  0.71 47.53           O
ATOM   1782  CB  ILE A 823     -21.739  40.630   4.408  0.71 47.53           C
ATOM   1783  HB  ILE A 823     -21.902  41.492   5.054  0.71 47.53           H
ATOM   1784  CG1 ILE A 823     -22.476  39.444   5.055  0.71 47.53           C
ATOM   1785 1HG1 ILE A 823     -22.333  38.564   4.435  0.71 47.53           H
ATOM   1786 2HG1 ILE A 823     -22.020  39.251   6.025  0.71 47.53           H
ATOM   1787  CG2 ILE A 823     -22.301  40.991   3.019  0.71 47.53           C
ATOM   1788 1HG2 ILE A 823     -23.348  41.285   3.089  0.71 47.53           H
ATOM   1789 2HG2 ILE A 823     -22.212  40.145   2.337  0.71 47.53           H
ATOM   1790 3HG2 ILE A 823     -21.751  41.840   2.613  0.71 47.53           H
ATOM   1791  CD1 ILE A 823     -23.987  39.633   5.270  0.71 47.53           C
ATOM   1792 1HD1 ILE A 823     -24.391  38.747   5.755  0.71 47.53           H
ATOM   1793 2HD1 ILE A 823     -24.493  39.758   4.311  0.71 47.53           H
ATOM   1794 3HD1 ILE A 823     -24.167  40.507   5.896  0.71 47.53           H
ATOM   1795  N   GLU A 824     -19.653  38.094   3.769  1.00 53.06           N
ATOM   1796  H   GLU A 824     -19.908  37.928   4.739  1.00 53.06           H
ATOM   1797  CA  GLU A 824     -19.279  36.903   2.985  1.00 53.06           C
ATOM   1798  HA  GLU A 824     -19.509  36.052   3.624  1.00 53.06           H
ATOM   1799  C   GLU A 824     -17.817  36.692   2.551  1.00 53.06           C
ATOM   1800  O   GLU A 824     -17.343  37.260   1.582  1.00 53.06           O
ATOM   1801  CB  GLU A 824     -20.172  36.755   1.741  1.00 53.06           C
ATOM   1802 1HB  GLU A 824     -19.931  37.548   1.037  1.00 53.06           H
ATOM   1803 2HB  GLU A 824     -19.934  35.805   1.267  1.00 53.06           H
ATOM   1804  CG  GLU A 824     -21.667  36.805   1.994  1.00 53.06           C
ATOM   1805 1HG  GLU A 824     -21.937  37.767   2.423  1.00 53.06           H
ATOM   1806 2HG  GLU A 824     -22.187  36.702   1.043  1.00 53.06           H
ATOM   1807  CD  GLU A 824     -22.115  35.696   2.910  1.00 53.06           C
ATOM   1808  OE1 GLU A 824     -21.941  34.520   2.533  1.00 53.06           O
ATOM   1809  OE2 GLU A 824     -22.667  35.943   4.008  1.00 53.06           O
ATOM   1810  N   GLU A 825     -17.140  35.741   3.186  1.00 23.34           N
ATOM   1811  H   GLU A 825     -17.518  35.323   4.019  1.00 23.34           H
ATOM   1812  CA  GLU A 825     -15.913  35.162   2.620  1.00 23.34           C
ATOM   1813  HA  GLU A 825     -15.821  35.467   1.577  1.00 23.34           H
ATOM   1814  C   GLU A 825     -16.047  33.636   2.651  1.00 23.34           C
ATOM   1815  O   GLU A 825     -16.849  33.091   3.432  1.00 23.34           O
ATOM   1816  CB  GLU A 825     -14.635  35.599   3.356  1.00 23.34           C
ATOM   1817 1HB  GLU A 825     -13.791  35.152   2.835  1.00 23.34           H
ATOM   1818 2HB  GLU A 825     -14.538  36.684   3.301  1.00 23.34           H
ATOM   1819  CG  GLU A 825     -14.576  35.174   4.810  1.00 23.34           C
ATOM   1820 1HG  GLU A 825     -15.168  35.869   5.402  1.00 23.34           H
ATOM   1821 2HG  GLU A 825     -15.024  34.187   4.906  1.00 23.34           H
ATOM   1822  CD  GLU A 825     -13.175  35.082   5.390  1.00 23.34           C
ATOM   1823  OE1 GLU A 825     -12.190  35.537   4.783  1.00 23.34           O
ATOM   1824  OE2 GLU A 825     -13.074  34.506   6.496  1.00 23.34           O
ATOM   1825  N   PHE A 826     -15.284  32.949   1.808  1.00 -4.33           N
ATOM   1826  H   PHE A 826     -14.620  33.461   1.220  1.00 -4.33           H
ATOM   1827  CA  PHE A 826     -15.357  31.492   1.655  1.00 -4.33           C
ATOM   1828  HA  PHE A 826     -15.951  31.071   2.462  1.00 -4.33           H
ATOM   1829  C   PHE A 826     -13.978  30.843   1.697  1.00 -4.33           C
ATOM   1830  O   PHE A 826     -12.999  31.433   1.268  1.00 -4.33           O
ATOM   1831  CB  PHE A 826     -16.032  31.140   0.325  1.00 -4.33           C
ATOM   1832 1HB  PHE A 826     -15.505  31.650  -0.482  1.00 -4.33           H
ATOM   1833 2HB  PHE A 826     -15.944  30.066   0.166  1.00 -4.33           H
ATOM   1834  CG  PHE A 826     -17.493  31.500   0.278  1.00 -4.33           C
ATOM   1835  CD1 PHE A 826     -17.910  32.807  -0.037  1.00 -4.33           C
ATOM   1836  HD1 PHE A 826     -17.179  33.558  -0.307  1.00 -4.33           H
ATOM   1837  CD2 PHE A 826     -18.465  30.530   0.582  1.00 -4.33           C
ATOM   1838  HD2 PHE A 826     -18.161  29.517   0.797  1.00 -4.33           H
ATOM   1839  CE1 PHE A 826     -19.277  33.164   0.026  1.00 -4.33           C
ATOM   1840  HE1 PHE A 826     -19.584  34.175  -0.192  1.00 -4.33           H
ATOM   1841  CE2 PHE A 826     -19.843  30.874   0.640  1.00 -4.33           C
ATOM   1842  HE2 PHE A 826     -20.584  30.130   0.889  1.00 -4.33           H
ATOM   1843  CZ  PHE A 826     -20.240  32.201   0.388  1.00 -4.33           C
ATOM   1844  HZ  PHE A 826     -21.278  32.487   0.476  1.00 -4.33           H
ATOM   1845  N   TYR A 827     -13.912  29.620   2.207  1.00 22.61           N
ATOM   1846  H   TYR A 827     -14.771  29.176   2.511  1.00 22.61           H
ATOM   1847  CA  TYR A 827     -12.657  28.881   2.366  1.00 22.61           C
ATOM   1848  HA  TYR A 827     -11.818  29.564   2.246  1.00 22.61           H
ATOM   1849  C   TYR A 827     -12.576  27.796   1.300  1.00 22.61           C
ATOM   1850  O   TYR A 827     -13.451  26.919   1.247  1.00 22.61           O
ATOM   1851  CB  TYR A 827     -12.612  28.262   3.764  1.00 22.61           C
ATOM   1852 1HB  TYR A 827     -12.833  29.042   4.484  1.00 22.61           H
ATOM   1853 2HB  TYR A 827     -13.387  27.502   3.842  1.00 22.61           H
ATOM   1854  CG  TYR A 827     -11.281  27.651   4.138  1.00 22.61           C
ATOM   1855  CD1 TYR A 827     -10.095  28.405   4.045  1.00 22.61           C
ATOM   1856  HD1 TYR A 827     -10.136  29.435   3.727  1.00 22.61           H
ATOM   1857  CD2 TYR A 827     -11.196  26.330   4.619  1.00 22.61           C
ATOM   1858  HD2 TYR A 827     -12.092  25.743   4.743  1.00 22.61           H
ATOM   1859  CE1 TYR A 827      -8.841  27.836   4.379  1.00 22.61           C
ATOM   1860  HE1 TYR A 827      -7.940  28.425   4.310  1.00 22.61           H
ATOM   1861  CE2 TYR A 827      -9.936  25.759   4.958  1.00 22.61           C
ATOM   1862  HE2 TYR A 827      -9.869  24.751   5.338  1.00 22.61           H
ATOM   1863  CZ  TYR A 827      -8.770  26.510   4.800  1.00 22.61           C
ATOM   1864  OH  TYR A 827      -7.562  25.917   5.053  1.00 22.61           O
ATOM   1865  HH  TYR A 827      -6.811  26.477   4.825  1.00 22.61           H
ATOM   1866  N   VAL A 828     -11.604  27.893   0.404  1.00 -3.68           N
ATOM   1867  H   VAL A 828     -10.843  28.563   0.543  1.00 -3.68           H
ATOM   1868  CA  VAL A 828     -11.649  27.174  -0.873  1.00 -3.68           C
ATOM   1869  HA  VAL A 828     -12.488  26.483  -0.863  1.00 -3.68           H
ATOM   1870  C   VAL A 828     -10.372  26.374  -1.153  1.00 -3.68           C
ATOM   1871  O   VAL A 828      -9.248  26.858  -0.992  1.00 -3.68           O
ATOM   1872  CB  VAL A 828     -11.889  28.202  -2.031  1.00 -3.68           C
ATOM   1873  HB  VAL A 828     -11.023  28.850  -2.083  1.00 -3.68           H
ATOM   1874  CG1 VAL A 828     -12.075  27.521  -3.399  1.00 -3.68           C
ATOM   1875 1HG1 VAL A 828     -12.290  28.278  -4.156  1.00 -3.68           H
ATOM   1876 2HG1 VAL A 828     -12.897  26.808  -3.360  1.00 -3.68           H
ATOM   1877 3HG1 VAL A 828     -11.158  27.012  -3.687  1.00 -3.68           H
ATOM   1878  CG2 VAL A 828     -13.112  29.094  -1.751  1.00 -3.68           C
ATOM   1879 1HG2 VAL A 828     -13.296  29.746  -2.606  1.00 -3.68           H
ATOM   1880 2HG2 VAL A 828     -12.917  29.736  -0.891  1.00 -3.68           H
ATOM   1881 3HG2 VAL A 828     -13.993  28.484  -1.564  1.00 -3.68           H
ATOM   1882  N   LYS A 829     -10.546  25.145  -1.625  1.00  6.11           N
ATOM   1883  H   LYS A 829     -11.490  24.777  -1.699  1.00  6.11           H
ATOM   1884  CA  LYS A 829      -9.461  24.377  -2.231  1.00  6.11           C
ATOM   1885  HA  LYS A 829      -8.516  24.630  -1.752  1.00  6.11           H
ATOM   1886  C   LYS A 829      -9.420  24.806  -3.688  1.00  6.11           C
ATOM   1887  O   LYS A 829     -10.236  24.368  -4.510  1.00  6.11           O
ATOM   1888  CB  LYS A 829      -9.695  22.863  -2.152  1.00  6.11           C
ATOM   1889 1HB  LYS A 829      -9.895  22.583  -1.117  1.00  6.11           H
ATOM   1890 2HB  LYS A 829     -10.571  22.625  -2.748  1.00  6.11           H
ATOM   1891  CG  LYS A 829      -8.523  22.028  -2.674  1.00  6.11           C
ATOM   1892 1HG  LYS A 829      -8.240  22.387  -3.658  1.00  6.11           H
ATOM   1893 2HG  LYS A 829      -7.674  22.132  -1.999  1.00  6.11           H
ATOM   1894  CD  LYS A 829      -8.898  20.568  -2.808  1.00  6.11           C
ATOM   1895 1HD  LYS A 829      -9.261  20.204  -1.848  1.00  6.11           H
ATOM   1896 2HD  LYS A 829      -9.694  20.476  -3.547  1.00  6.11           H
ATOM   1897  CE  LYS A 829      -7.706  19.727  -3.250  1.00  6.11           C
ATOM   1898 1HE  LYS A 829      -7.289  20.140  -4.169  1.00  6.11           H
ATOM   1899 2HE  LYS A 829      -6.939  19.753  -2.473  1.00  6.11           H
ATOM   1900  NZ  LYS A 829      -8.119  18.311  -3.486  1.00  6.11           N
ATOM   1901 1HZ  LYS A 829      -7.327  17.738  -3.776  1.00  6.11           H
ATOM   1902 2HZ  LYS A 829      -8.821  18.244  -4.205  1.00  6.11           H
ATOM   1903 3HZ  LYS A 829      -8.487  17.894  -2.639  1.00  6.11           H
ATOM   1904  N   TYR A 830      -8.480  25.682  -3.993  1.00 19.64           N
ATOM   1905  H   TYR A 830      -7.937  26.102  -3.253  1.00 19.64           H
ATOM   1906  CA  TYR A 830      -8.164  26.042  -5.369  1.00 19.64           C
ATOM   1907  HA  TYR A 830      -9.074  26.331  -5.892  1.00 19.64           H
ATOM   1908  C   TYR A 830      -7.566  24.789  -5.998  1.00 19.64           C
ATOM   1909  O   TYR A 830      -7.123  23.898  -5.271  1.00 19.64           O
ATOM   1910  CB  TYR A 830      -7.184  27.210  -5.357  1.00 19.64           C
ATOM   1911 1HB  TYR A 830      -6.238  26.871  -4.948  1.00 19.64           H
ATOM   1912 2HB  TYR A 830      -7.027  27.576  -6.372  1.00 19.64           H
ATOM   1913  CG  TYR A 830      -7.704  28.315  -4.474  1.00 19.64           C
ATOM   1914  CD1 TYR A 830      -7.149  28.528  -3.194  1.00 19.64           C
ATOM   1915  HD1 TYR A 830      -6.285  27.962  -2.878  1.00 19.64           H
ATOM   1916  CD2 TYR A 830      -8.810  29.094  -4.867  1.00 19.64           C
ATOM   1917  HD2 TYR A 830      -9.243  28.968  -5.849  1.00 19.64           H
ATOM   1918  CE1 TYR A 830      -7.728  29.460  -2.303  1.00 19.64           C
ATOM   1919  HE1 TYR A 830      -7.323  29.592  -1.319  1.00 19.64           H
ATOM   1920  CE2 TYR A 830      -9.387  30.026  -3.972  1.00 19.64           C
ATOM   1921  HE2 TYR A 830     -10.250  30.605  -4.264  1.00 19.64           H
ATOM   1922  CZ  TYR A 830      -8.846  30.192  -2.695  1.00 19.64           C
ATOM   1923  OH  TYR A 830      -9.450  31.065  -1.833  1.00 19.64           O
ATOM   1924  HH  TYR A 830      -9.028  31.110  -0.972  1.00 19.64           H
ATOM   1925  N   LYS A 831      -7.608  24.652  -7.317  1.00 18.15           N
ATOM   1926  H   LYS A 831      -7.785  25.447  -7.910  1.00 18.15           H
ATOM   1927  CA  LYS A 831      -7.429  23.320  -7.899  1.00 18.15           C
ATOM   1928  HA  LYS A 831      -8.187  22.691  -7.440  1.00 18.15           H
ATOM   1929  C   LYS A 831      -6.090  22.673  -7.552  1.00 18.15           C
ATOM   1930  O   LYS A 831      -5.033  23.278  -7.676  1.00 18.15           O
ATOM   1931  CB  LYS A 831      -7.680  23.294  -9.412  1.00 18.15           C
ATOM   1932 1HB  LYS A 831      -7.671  22.248  -9.715  1.00 18.15           H
ATOM   1933 2HB  LYS A 831      -8.677  23.690  -9.604  1.00 18.15           H
ATOM   1934  CG  LYS A 831      -6.680  24.068 -10.279  1.00 18.15           C
ATOM   1935 1HG  LYS A 831      -6.705  25.119  -9.990  1.00 18.15           H
ATOM   1936 2HG  LYS A 831      -5.676  23.687 -10.105  1.00 18.15           H
ATOM   1937  CD  LYS A 831      -6.983  23.964 -11.777  1.00 18.15           C
ATOM   1938 1HD  LYS A 831      -8.009  24.288 -11.953  1.00 18.15           H
ATOM   1939 2HD  LYS A 831      -6.314  24.643 -12.307  1.00 18.15           H
ATOM   1940  CE  LYS A 831      -6.799  22.549 -12.358  1.00 18.15           C
ATOM   1941 1HE  LYS A 831      -7.514  21.872 -11.884  1.00 18.15           H
ATOM   1942 2HE  LYS A 831      -7.029  22.585 -13.425  1.00 18.15           H
ATOM   1943  NZ  LYS A 831      -5.414  21.988 -12.178  1.00 18.15           N
ATOM   1944 1HZ  LYS A 831      -5.312  21.141 -12.719  1.00 18.15           H
ATOM   1945 2HZ  LYS A 831      -5.267  21.751 -11.200  1.00 18.15           H
ATOM   1946 3HZ  LYS A 831      -4.719  22.661 -12.467  1.00 18.15           H
ATOM   1947  N   ASN A 832      -6.193  21.438  -7.075  1.00  1.46           N
ATOM   1948  H   ASN A 832      -7.118  21.045  -6.989  1.00  1.46           H
ATOM   1949  CA  ASN A 832      -5.059  20.606  -6.648  1.00  1.46           C
ATOM   1950  HA  ASN A 832      -5.477  19.678  -6.254  1.00  1.46           H
ATOM   1951  C   ASN A 832      -4.188  21.200  -5.531  1.00  1.46           C
ATOM   1952  O   ASN A 832      -3.026  20.831  -5.394  1.00  1.46           O
ATOM   1953  CB  ASN A 832      -4.182  20.226  -7.855  1.00  1.46           C
ATOM   1954 1HB  ASN A 832      -3.697  21.119  -8.243  1.00  1.46           H
ATOM   1955 2HB  ASN A 832      -3.409  19.529  -7.532  1.00  1.46           H
ATOM   1956  CG  ASN A 832      -4.969  19.587  -8.963  1.00  1.46           C
ATOM   1957  OD1 ASN A 832      -5.386  20.250  -9.911  1.00  1.46           O
ATOM   1958  ND2 ASN A 832      -5.196  18.305  -8.860  1.00  1.46           N
ATOM   1959 1HD2 ASN A 832      -5.729  17.844  -9.577  1.00  1.46           H
ATOM   1960 2HD2 ASN A 832      -4.833  17.784  -8.078  1.00  1.46           H
ATOM   1961  N   PHE A 833      -4.724  22.103  -4.720  1.00 35.70           N
ATOM   1962  H   PHE A 833      -5.668  22.437  -4.868  1.00 35.70           H
ATOM   1963  CA  PHE A 833      -3.953  22.634  -3.596  1.00 35.70           C
ATOM   1964  HA  PHE A 833      -2.956  22.911  -3.941  1.00 35.70           H
ATOM   1965  C   PHE A 833      -3.785  21.572  -2.518  1.00 35.70           C
ATOM   1966  O   PHE A 833      -4.700  20.792  -2.248  1.00 35.70           O
ATOM   1967  CB  PHE A 833      -4.632  23.865  -2.985  1.00 35.70           C
ATOM   1968 1HB  PHE A 833      -5.713  23.752  -3.059  1.00 35.70           H
ATOM   1969 2HB  PHE A 833      -4.371  23.906  -1.927  1.00 35.70           H
ATOM   1970  CG  PHE A 833      -4.207  25.173  -3.606  1.00 35.70           C
ATOM   1971  CD1 PHE A 833      -4.015  25.312  -4.997  1.00 35.70           C
ATOM   1972  HD1 PHE A 833      -4.198  24.483  -5.662  1.00 35.70           H
ATOM   1973  CD2 PHE A 833      -3.968  26.282  -2.775  1.00 35.70           C
ATOM   1974  HD2 PHE A 833      -4.104  26.196  -1.708  1.00 35.70           H
ATOM   1975  CE1 PHE A 833      -3.571  26.538  -5.550  1.00 35.70           C
ATOM   1976  HE1 PHE A 833      -3.413  26.625  -6.616  1.00 35.70           H
ATOM   1977  CE2 PHE A 833      -3.537  27.518  -3.314  1.00 35.70           C
ATOM   1978  HE2 PHE A 833      -3.353  28.359  -2.660  1.00 35.70           H
ATOM   1979  CZ  PHE A 833      -3.337  27.646  -4.706  1.00 35.70           C
ATOM   1980  HZ  PHE A 833      -2.998  28.584  -5.122  1.00 35.70           H
ATOM   1981  N   SER A 834      -2.614  21.586  -1.896  1.00 32.15           N
ATOM   1982  H   SER A 834      -1.928  22.280  -2.161  1.00 32.15           H
ATOM   1983  CA  SER A 834      -2.179  20.647  -0.863  1.00 32.15           C
ATOM   1984  HA  SER A 834      -2.424  19.633  -1.177  1.00 32.15           H
ATOM   1985  C   SER A 834      -2.810  20.871   0.520  1.00 32.15           C
ATOM   1986  O   SER A 834      -2.116  21.049   1.513  1.00 32.15           O
ATOM   1987  CB  SER A 834      -0.654  20.772  -0.815  1.00 32.15           C
ATOM   1988 1HB  SER A 834      -0.268  20.531   0.176  1.00 32.15           H
ATOM   1989 2HB  SER A 834      -0.224  20.076  -1.535  1.00 32.15           H
ATOM   1990  OG  SER A 834      -0.286  22.093  -1.194  1.00 32.15           O
ATOM   1991  HG  SER A 834       0.676  22.136  -1.213  1.00 32.15           H
ATOM   1992  N   TYR A 835      -4.137  20.879   0.534  1.00 23.38           N
ATOM   1993  H   TYR A 835      -4.589  20.762  -0.367  1.00 23.38           H
ATOM   1994  CA  TYR A 835      -5.038  20.953   1.697  1.00 23.38           C
ATOM   1995  HA  TYR A 835      -5.969  21.334   1.286  1.00 23.38           H
ATOM   1996  C   TYR A 835      -4.835  21.832   2.932  1.00 23.38           C
ATOM   1997  O   TYR A 835      -5.674  22.686   3.206  1.00 23.38           O
ATOM   1998  CB  TYR A 835      -5.358  19.538   2.155  1.00 23.38           C
ATOM   1999 1HB  TYR A 835      -4.477  18.905   2.062  1.00 23.38           H
ATOM   2000 2HB  TYR A 835      -5.661  19.569   3.197  1.00 23.38           H
ATOM   2001  CG  TYR A 835      -6.494  18.977   1.344  1.00 23.38           C
ATOM   2002  CD1 TYR A 835      -6.282  17.955   0.402  1.00 23.38           C
ATOM   2003  HD1 TYR A 835      -5.296  17.528   0.282  1.00 23.38           H
ATOM   2004  CD2 TYR A 835      -7.793  19.505   1.488  1.00 23.38           C
ATOM   2005  HD2 TYR A 835      -7.967  20.280   2.219  1.00 23.38           H
ATOM   2006  CE1 TYR A 835      -7.352  17.471  -0.384  1.00 23.38           C
ATOM   2007  HE1 TYR A 835      -7.183  16.683  -1.105  1.00 23.38           H
ATOM   2008  CE2 TYR A 835      -8.865  19.027   0.702  1.00 23.38           C
ATOM   2009  HE2 TYR A 835      -9.858  19.432   0.825  1.00 23.38           H
ATOM   2010  CZ  TYR A 835      -8.633  18.006  -0.215  1.00 23.38           C
ATOM   2011  OH  TYR A 835      -9.683  17.560  -0.968  1.00 23.38           O
ATOM   2012  HH  TYR A 835     -10.495  18.047  -0.783  1.00 23.38           H
ATOM   2013  N   LEU A 836      -3.710  21.712   3.621  1.00 -7.37           N
ATOM   2014  H   LEU A 836      -3.042  21.007   3.330  1.00 -7.37           H
ATOM   2015  CA  LEU A 836      -3.352  22.606   4.723  1.00 -7.37           C
ATOM   2016  HA  LEU A 836      -4.119  22.598   5.498  1.00 -7.37           H
ATOM   2017  C   LEU A 836      -3.209  24.016   4.170  1.00 -7.37           C
ATOM   2018  O   LEU A 836      -3.419  25.016   4.845  1.00 -7.37           O
ATOM   2019  CB  LEU A 836      -1.992  22.188   5.287  1.00 -7.37           C
ATOM   2020 1HB  LEU A 836      -1.296  22.137   4.450  1.00 -7.37           H
ATOM   2021 2HB  LEU A 836      -1.642  22.972   5.959  1.00 -7.37           H
ATOM   2022  CG  LEU A 836      -1.923  20.855   6.039  1.00 -7.37           C
ATOM   2023  HG  LEU A 836      -2.456  20.103   5.461  1.00 -7.37           H
ATOM   2024  CD1 LEU A 836      -0.472  20.404   6.173  1.00 -7.37           C
ATOM   2025 1HD1 LEU A 836      -0.445  19.440   6.683  1.00 -7.37           H
ATOM   2026 2HD1 LEU A 836       0.101  21.134   6.745  1.00 -7.37           H
ATOM   2027 3HD1 LEU A 836      -0.030  20.288   5.183  1.00 -7.37           H
ATOM   2028  CD2 LEU A 836      -2.558  20.972   7.425  1.00 -7.37           C
ATOM   2029 1HD2 LEU A 836      -2.521  20.000   7.920  1.00 -7.37           H
ATOM   2030 2HD2 LEU A 836      -3.604  21.260   7.330  1.00 -7.37           H
ATOM   2031 3HD2 LEU A 836      -2.029  21.709   8.028  1.00 -7.37           H
ATOM   2032  N   HIS A 837      -2.836  24.066   2.900  1.00 18.77           N
ATOM   2033  H   HIS A 837      -2.689  23.196   2.409  1.00 18.77           H
ATOM   2034  CA  HIS A 837      -2.580  25.321   2.209  1.00 18.77           C
ATOM   2035  HA  HIS A 837      -2.292  26.060   2.958  1.00 18.77           H
ATOM   2036  C   HIS A 837      -3.801  25.872   1.474  1.00 18.77           C
ATOM   2037  O   HIS A 837      -3.666  26.793   0.670  1.00 18.77           O
ATOM   2038  CB  HIS A 837      -1.389  25.119   1.269  1.00 18.77           C
ATOM   2039 1HB  HIS A 837      -1.706  24.491   0.436  1.00 18.77           H
ATOM   2040 2HB  HIS A 837      -1.073  26.086   0.877  1.00 18.77           H
ATOM   2041  CG  HIS A 837      -0.225  24.457   1.940  1.00 18.77           C
ATOM   2042  ND1 HIS A 837       0.561  25.091   2.883  1.00 18.77           N
ATOM   2043  CD2 HIS A 837       0.213  23.171   1.859  1.00 18.77           C
ATOM   2044  HD2 HIS A 837      -0.202  22.426   1.196  1.00 18.77           H
ATOM   2045  CE1 HIS A 837       1.357  24.112   3.412  1.00 18.77           C
ATOM   2046  HE1 HIS A 837       2.031  24.259   4.245  1.00 18.77           H
ATOM   2047  NE2 HIS A 837       1.210  22.937   2.764  1.00 18.77           N
ATOM   2048  HE2 HIS A 837       1.711  22.062   2.934  1.00 18.77           H
ATOM   2049  N   CYS A 838      -4.995  25.352   1.740  1.00  7.65           N
ATOM   2050  H   CYS A 838      -5.082  24.570   2.386  1.00  7.65           H
ATOM   2051  CA  CYS A 838      -6.216  25.987   1.233  1.00  7.65           C
ATOM   2052  HA  CYS A 838      -6.132  26.151   0.159  1.00  7.65           H
ATOM   2053  C   CYS A 838      -6.349  27.338   1.933  1.00  7.65           C
ATOM   2054  O   CYS A 838      -5.944  27.472   3.086  1.00  7.65           O
ATOM   2055  CB  CYS A 838      -7.457  25.145   1.536  1.00  7.65           C
ATOM   2056 1HB  CYS A 838      -7.505  24.973   2.613  1.00  7.65           H
ATOM   2057 2HB  CYS A 838      -8.340  25.716   1.242  1.00  7.65           H
ATOM   2058  SG  CYS A 838      -7.492  23.554   0.690  1.00  7.65           S
ATOM   2059  HG  CYS A 838      -6.972  23.986  -0.461  1.00  7.65           H
ATOM   2060  N   GLN A 839      -6.918  28.328   1.259  1.00 -7.72           N
ATOM   2061  H   GLN A 839      -7.336  28.149   0.356  1.00 -7.72           H
ATOM   2062  CA  GLN A 839      -6.984  29.691   1.791  1.00 -7.72           C
ATOM   2063  HA  GLN A 839      -6.721  29.687   2.848  1.00 -7.72           H
ATOM   2064  C   GLN A 839      -8.403  30.223   1.656  1.00 -7.72           C
ATOM   2065  O   GLN A 839      -9.236  29.642   0.953  1.00 -7.72           O
ATOM   2066  CB  GLN A 839      -6.012  30.635   1.061  1.00 -7.72           C
ATOM   2067 1HB  GLN A 839      -6.318  30.721   0.022  1.00 -7.72           H
ATOM   2068 2HB  GLN A 839      -6.091  31.625   1.510  1.00 -7.72           H
ATOM   2069  CG  GLN A 839      -4.541  30.222   1.088  1.00 -7.72           C
ATOM   2070 1HG  GLN A 839      -4.427  29.267   0.581  1.00 -7.72           H
ATOM   2071 2HG  GLN A 839      -3.961  30.967   0.544  1.00 -7.72           H
ATOM   2072  CD  GLN A 839      -3.977  30.107   2.491  1.00 -7.72           C
ATOM   2073  OE1 GLN A 839      -4.187  30.967   3.333  1.00 -7.72           O
ATOM   2074  NE2 GLN A 839      -3.251  29.055   2.746  1.00 -7.72           N
ATOM   2075 1HE2 GLN A 839      -2.873  28.948   3.671  1.00 -7.72           H
ATOM   2076 2HE2 GLN A 839      -3.118  28.355   2.033  1.00 -7.72           H
ATOM   2077  N   TRP A 840      -8.659  31.334   2.326  1.00 11.03           N
ATOM   2078  H   TRP A 840      -7.935  31.756   2.886  1.00 11.03           H
ATOM   2079  CA  TRP A 840      -9.922  32.050   2.212  1.00 11.03           C
ATOM   2080  HA  TRP A 840     -10.746  31.352   2.097  1.00 11.03           H
ATOM   2081  C   TRP A 840      -9.857  32.952   0.986  1.00 11.03           C
ATOM   2082  O   TRP A 840      -8.766  33.209   0.473  1.00 11.03           O
ATOM   2083  CB  TRP A 840     -10.147  32.895   3.467  1.00 11.03           C
ATOM   2084 1HB  TRP A 840      -9.257  33.495   3.660  1.00 11.03           H
ATOM   2085 2HB  TRP A 840     -10.986  33.570   3.298  1.00 11.03           H
ATOM   2086  CG  TRP A 840     -10.456  32.061   4.677  1.00 11.03           C
ATOM   2087  CD1 TRP A 840      -9.579  31.545   5.581  1.00 11.03           C
ATOM   2088  HD1 TRP A 840      -8.507  31.681   5.527  1.00 11.03           H
ATOM   2089  CD2 TRP A 840     -11.757  31.667   5.140  1.00 11.03           C
ATOM   2090  NE1 TRP A 840     -10.227  30.846   6.565  1.00 11.03           N
ATOM   2091  HE1 TRP A 840      -9.762  30.383   7.331  1.00 11.03           H
ATOM   2092  CE2 TRP A 840     -11.574  30.908   6.331  1.00 11.03           C
ATOM   2093  CE3 TRP A 840     -13.067  31.893   4.677  1.00 11.03           C
ATOM   2094  HE3 TRP A 840     -13.226  32.488   3.790  1.00 11.03           H
ATOM   2095  CZ2 TRP A 840     -12.663  30.380   7.063  1.00 11.03           C
ATOM   2096  HZ2 TRP A 840     -12.495  29.816   7.967  1.00 11.03           H
ATOM   2097  CZ3 TRP A 840     -14.158  31.378   5.407  1.00 11.03           C
ATOM   2098  HZ3 TRP A 840     -15.156  31.583   5.062  1.00 11.03           H
ATOM   2099  CH2 TRP A 840     -13.944  30.628   6.600  1.00 11.03           C
ATOM   2100  HH2 TRP A 840     -14.792  30.264   7.157  1.00 11.03           H
ATOM   2101  N   ALA A 841     -11.010  33.429   0.543  1.00 17.77           N
ATOM   2102  H   ALA A 841     -11.876  33.099   0.957  1.00 17.77           H
ATOM   2103  CA  ALA A 841     -11.127  34.472  -0.468  1.00 17.77           C
ATOM   2104  HA  ALA A 841     -10.279  35.155  -0.400  1.00 17.77           H
ATOM   2105  C   ALA A 841     -12.415  35.237  -0.160  1.00 17.77           C
ATOM   2106  O   ALA A 841     -13.391  34.642   0.316  1.00 17.77           O
ATOM   2107  CB  ALA A 841     -11.195  33.866  -1.873  1.00 17.77           C
ATOM   2108 1HB  ALA A 841     -10.226  33.441  -2.125  1.00 17.77           H
ATOM   2109 2HB  ALA A 841     -11.442  34.645  -2.595  1.00 17.77           H
ATOM   2110 3HB  ALA A 841     -11.960  33.088  -1.906  1.00 17.77           H
ATOM   2111  N   SER A 842     -12.402  36.524  -0.469  1.00 10.80           N
ATOM   2112  H   SER A 842     -11.536  36.934  -0.820  1.00 10.80           H
ATOM   2113  CA  SER A 842     -13.573  37.396  -0.394  1.00 10.80           C
ATOM   2114  HA  SER A 842     -14.120  37.209   0.530  1.00 10.80           H
ATOM   2115  C   SER A 842     -14.465  37.106  -1.601  1.00 10.80           C
ATOM   2116  O   SER A 842     -14.108  36.270  -2.442  1.00 10.80           O
ATOM   2117  CB  SER A 842     -13.108  38.854  -0.440  1.00 10.80           C
ATOM   2118 1HB  SER A 842     -13.909  39.499  -0.098  1.00 10.80           H
ATOM   2119 2HB  SER A 842     -12.253  38.981   0.225  1.00 10.80           H
ATOM   2120  OG  SER A 842     -12.757  39.241  -1.760  1.00 10.80           O
ATOM   2121  HG  SER A 842     -11.829  39.522  -1.770  1.00 10.80           H
ATOM   2122  N   ILE A 843     -15.583  37.806  -1.746  1.00 30.00           N
ATOM   2123  H   ILE A 843     -15.855  38.500  -1.038  1.00 30.00           H
ATOM   2124  CA  ILE A 843     -16.438  37.627  -2.926  1.00 30.00           C
ATOM   2125  HA  ILE A 843     -16.711  36.577  -3.015  1.00 30.00           H
ATOM   2126  C   ILE A 843     -15.683  37.997  -4.207  1.00 30.00           C
ATOM   2127  O   ILE A 843     -15.813  37.322  -5.230  1.00 30.00           O
ATOM   2128  CB  ILE A 843     -17.739  38.495  -2.790  1.00 30.00           C
ATOM   2129  HB  ILE A 843     -17.436  39.508  -2.519  1.00 30.00           H
ATOM   2130  CG1 ILE A 843     -18.650  37.951  -1.672  1.00 30.00           C
ATOM   2131 1HG1 ILE A 843     -18.092  37.954  -0.739  1.00 30.00           H
ATOM   2132 2HG1 ILE A 843     -19.480  38.644  -1.552  1.00 30.00           H
ATOM   2133  CG2 ILE A 843     -18.536  38.593  -4.108  1.00 30.00           C
ATOM   2134 1HG2 ILE A 843     -19.453  39.157  -3.945  1.00 30.00           H
ATOM   2135 2HG2 ILE A 843     -18.782  37.600  -4.487  1.00 30.00           H
ATOM   2136 3HG2 ILE A 843     -17.948  39.125  -4.853  1.00 30.00           H
ATOM   2137  CD1 ILE A 843     -19.247  36.530  -1.886  1.00 30.00           C
ATOM   2138 1HD1 ILE A 843     -19.936  36.309  -1.074  1.00 30.00           H
ATOM   2139 2HD1 ILE A 843     -18.452  35.784  -1.891  1.00 30.00           H
ATOM   2140 3HD1 ILE A 843     -19.806  36.482  -2.820  1.00 30.00           H
ATOM   2141  N   GLU A 844     -14.887  39.056  -4.155  1.00 -4.32           N
ATOM   2142  H   GLU A 844     -14.710  39.501  -3.264  1.00 -4.32           H
ATOM   2143  CA  GLU A 844     -14.339  39.660  -5.374  1.00 -4.32           C
ATOM   2144  HA  GLU A 844     -14.873  39.255  -6.234  1.00 -4.32           H
ATOM   2145  C   GLU A 844     -12.852  39.396  -5.612  1.00 -4.32           C
ATOM   2146  O   GLU A 844     -12.273  39.912  -6.562  1.00 -4.32           O
ATOM   2147  CB  GLU A 844     -14.592  41.175  -5.342  1.00 -4.32           C
ATOM   2148 1HB  GLU A 844     -14.129  41.579  -4.441  1.00 -4.32           H
ATOM   2149 2HB  GLU A 844     -14.112  41.634  -6.205  1.00 -4.32           H
ATOM   2150  CG  GLU A 844     -16.067  41.591  -5.356  1.00 -4.32           C
ATOM   2151 1HG  GLU A 844     -16.608  41.056  -4.576  1.00 -4.32           H
ATOM   2152 2HG  GLU A 844     -16.120  42.657  -5.126  1.00 -4.32           H
ATOM   2153  CD  GLU A 844     -16.746  41.352  -6.704  1.00 -4.32           C
ATOM   2154  OE1 GLU A 844     -16.976  42.340  -7.431  1.00 -4.32           O
ATOM   2155  OE2 GLU A 844     -17.082  40.190  -7.039  1.00 -4.32           O
ATOM   2156  N   ASP A 845     -12.214  38.608  -4.757  1.00 -1.57           N
ATOM   2157  H   ASP A 845     -12.718  38.207  -3.977  1.00 -1.57           H
ATOM   2158  CA  ASP A 845     -10.769  38.366  -4.896  1.00 -1.57           C
ATOM   2159  HA  ASP A 845     -10.243  39.320  -4.943  1.00 -1.57           H
ATOM   2160  C   ASP A 845     -10.420  37.568  -6.150  1.00 -1.57           C
ATOM   2161  O   ASP A 845      -9.335  37.704  -6.719  1.00 -1.57           O
ATOM   2162  CB  ASP A 845     -10.219  37.539  -3.726  1.00 -1.57           C
ATOM   2163 1HB  ASP A 845     -10.880  36.690  -3.554  1.00 -1.57           H
ATOM   2164 2HB  ASP A 845      -9.235  37.161  -4.001  1.00 -1.57           H
ATOM   2165  CG  ASP A 845     -10.066  38.326  -2.442  1.00 -1.57           C
ATOM   2166  OD1 ASP A 845     -10.065  39.574  -2.443  1.00 -1.57           O
ATOM   2167  OD2 ASP A 845      -9.990  37.664  -1.386  1.00 -1.57           O
ATOM   2168  N   LEU A 846     -11.310  36.656  -6.518  1.00  7.11           N
ATOM   2169  H   LEU A 846     -12.234  36.684  -6.109  1.00  7.11           H
ATOM   2170  CA  LEU A 846     -11.012  35.585  -7.468  1.00  7.11           C
ATOM   2171  HA  LEU A 846     -10.262  35.907  -8.190  1.00  7.11           H
ATOM   2172  C   LEU A 846     -12.310  35.252  -8.196  1.00  7.11           C
ATOM   2173  O   LEU A 846     -13.341  35.859  -7.927  1.00  7.11           O
ATOM   2174  CB  LEU A 846     -10.508  34.341  -6.709  1.00  7.11           C
ATOM   2175 1HB  LEU A 846     -11.267  34.085  -5.968  1.00  7.11           H
ATOM   2176 2HB  LEU A 846     -10.448  33.511  -7.411  1.00  7.11           H
ATOM   2177  CG  LEU A 846      -9.151  34.404  -5.985  1.00  7.11           C
ATOM   2178  HG  LEU A 846      -9.154  35.252  -5.308  1.00  7.11           H
ATOM   2179  CD1 LEU A 846      -8.944  33.151  -5.154  1.00  7.11           C
ATOM   2180 1HD1 LEU A 846      -8.026  33.249  -4.574  1.00  7.11           H
ATOM   2181 2HD1 LEU A 846      -8.879  32.274  -5.796  1.00  7.11           H
ATOM   2182 3HD1 LEU A 846      -9.774  33.035  -4.459  1.00  7.11           H
ATOM   2183  CD2 LEU A 846      -7.970  34.560  -6.951  1.00  7.11           C
ATOM   2184 1HD2 LEU A 846      -7.039  34.581  -6.386  1.00  7.11           H
ATOM   2185 2HD2 LEU A 846      -8.062  35.509  -7.481  1.00  7.11           H
ATOM   2186 3HD2 LEU A 846      -7.949  33.740  -7.666  1.00  7.11           H
ATOM   2187  N   GLU A 847     -12.273  34.259  -9.075  0.98  7.08           N
ATOM   2188  H   GLU A 847     -11.394  33.809  -9.268  0.98  7.08           H
ATOM   2189  CA  GLU A 847     -13.474  33.723  -9.721  0.98  7.08           C
ATOM   2190  HA  GLU A 847     -14.018  34.532 -10.207  0.98  7.08           H
ATOM   2191  C   GLU A 847     -14.393  33.072  -8.681  0.98  7.08           C
ATOM   2192  O   GLU A 847     -14.255  31.887  -8.357  0.98  7.08           O
ATOM   2193  CB  GLU A 847     -13.086  32.666 -10.771  0.98  7.08           C
ATOM   2194 1HB  GLU A 847     -12.348  33.097 -11.448  0.98  7.08           H
ATOM   2195 2HB  GLU A 847     -12.608  31.837 -10.250  0.98  7.08           H
ATOM   2196  CG  GLU A 847     -14.256  32.107 -11.613  0.98  7.08           C
ATOM   2197 1HG  GLU A 847     -15.121  31.960 -10.966  0.98  7.08           H
ATOM   2198 2HG  GLU A 847     -14.522  32.837 -12.379  0.98  7.08           H
ATOM   2199  CD  GLU A 847     -13.920  30.763 -12.266  0.98  7.08           C
ATOM   2200  OE1 GLU A 847     -12.726  30.480 -12.498  0.98  7.08           O
ATOM   2201  OE2 GLU A 847     -14.830  29.923 -12.478  0.98  7.08           O
ATOM   2202  N   LYS A 848     -15.350  33.833  -8.165  0.98 25.94           N
ATOM   2203  H   LYS A 848     -15.279  34.841  -8.240  0.98 25.94           H
ATOM   2204  CA  LYS A 848     -16.523  33.221  -7.553  0.98 25.94           C
ATOM   2205  HA  LYS A 848     -16.161  32.439  -6.890  0.98 25.94           H
ATOM   2206  C   LYS A 848     -17.267  32.548  -8.704  0.98 25.94           C
ATOM   2207  O   LYS A 848     -17.506  33.149  -9.749  0.98 25.94           O
ATOM   2208  CB  LYS A 848     -17.368  34.200  -6.713  0.98 25.94           C
ATOM   2209 1HB  LYS A 848     -18.032  33.595  -6.103  0.98 25.94           H
ATOM   2210 2HB  LYS A 848     -16.696  34.727  -6.035  0.98 25.94           H
ATOM   2211  CG  LYS A 848     -18.260  35.239  -7.403  0.98 25.94           C
ATOM   2212 1HG  LYS A 848     -18.926  34.733  -8.101  0.98 25.94           H
ATOM   2213 2HG  LYS A 848     -18.873  35.693  -6.625  0.98 25.94           H
ATOM   2214  CD  LYS A 848     -17.520  36.355  -8.145  0.98 25.94           C
ATOM   2215 1HD  LYS A 848     -16.768  36.797  -7.492  0.98 25.94           H
ATOM   2216 2HD  LYS A 848     -17.025  35.935  -9.020  0.98 25.94           H
ATOM   2217  CE  LYS A 848     -18.489  37.444  -8.594  0.98 25.94           C
ATOM   2218 1HE  LYS A 848     -17.961  38.142  -9.247  0.98 25.94           H
ATOM   2219 2HE  LYS A 848     -19.307  36.984  -9.150  0.98 25.94           H
ATOM   2220  NZ  LYS A 848     -19.050  38.212  -7.438  0.98 25.94           N
ATOM   2221 1HZ  LYS A 848     -19.346  37.581  -6.701  0.98 25.94           H
ATOM   2222 2HZ  LYS A 848     -19.867  38.737  -7.726  0.98 25.94           H
ATOM   2223 3HZ  LYS A 848     -18.350  38.858  -7.077  0.98 25.94           H
ATOM   2224  N   ASP A 849     -17.505  31.259  -8.547  1.00 14.08           N
ATOM   2225  H   ASP A 849     -17.296  30.821  -7.664  1.00 14.08           H
ATOM   2226  CA  ASP A 849     -17.957  30.385  -9.626  1.00 14.08           C
ATOM   2227  HA  ASP A 849     -18.091  30.958 -10.543  1.00 14.08           H
ATOM   2228  C   ASP A 849     -19.266  29.714  -9.230  1.00 14.08           C
ATOM   2229  O   ASP A 849     -19.810  30.006  -8.164  1.00 14.08           O
ATOM   2230  CB  ASP A 849     -16.907  29.294  -9.856  1.00 14.08           C
ATOM   2231 1HB  ASP A 849     -17.091  28.839 -10.830  1.00 14.08           H
ATOM   2232 2HB  ASP A 849     -15.913  29.740  -9.863  1.00 14.08           H
ATOM   2233  CG  ASP A 849     -16.974  28.199  -8.809  1.00 14.08           C
ATOM   2234  OD1 ASP A 849     -17.006  28.493  -7.595  1.00 14.08           O
ATOM   2235  OD2 ASP A 849     -17.143  27.026  -9.206  1.00 14.08           O
ATOM   2236  N   LYS A 850     -19.728  28.751 -10.022  1.00 18.21           N
ATOM   2237  H   LYS A 850     -19.227  28.524 -10.868  1.00 18.21           H
ATOM   2238  CA  LYS A 850     -20.917  27.974  -9.659  1.00 18.21           C
ATOM   2239  HA  LYS A 850     -21.767  28.654  -9.598  1.00 18.21           H
ATOM   2240  C   LYS A 850     -20.815  27.294  -8.297  1.00 18.21           C
ATOM   2241  O   LYS A 850     -21.822  27.203  -7.620  1.00 18.21           O
ATOM   2242  CB  LYS A 850     -21.242  26.877 -10.677  1.00 18.21           C
ATOM   2243 1HB  LYS A 850     -20.327  26.347 -10.937  1.00 18.21           H
ATOM   2244 2HB  LYS A 850     -21.907  26.173 -10.176  1.00 18.21           H
ATOM   2245  CG  LYS A 850     -21.950  27.326 -11.950  1.00 18.21           C
ATOM   2246 1HG  LYS A 850     -22.753  28.014 -11.685  1.00 18.21           H
ATOM   2247 2HG  LYS A 850     -21.244  27.827 -12.613  1.00 18.21           H
ATOM   2248  CD  LYS A 850     -22.567  26.107 -12.643  1.00 18.21           C
ATOM   2249 1HD  LYS A 850     -21.785  25.389 -12.898  1.00 18.21           H
ATOM   2250 2HD  LYS A 850     -23.259  25.635 -11.946  1.00 18.21           H
ATOM   2251  CE  LYS A 850     -23.337  26.495 -13.900  1.00 18.21           C
ATOM   2252 1HE  LYS A 850     -23.997  27.332 -13.664  1.00 18.21           H
ATOM   2253 2HE  LYS A 850     -22.632  26.810 -14.672  1.00 18.21           H
ATOM   2254  NZ  LYS A 850     -24.170  25.353 -14.399  1.00 18.21           N
ATOM   2255 1HZ  LYS A 850     -24.594  25.579 -15.293  1.00 18.21           H
ATOM   2256 2HZ  LYS A 850     -24.916  25.148 -13.750  1.00 18.21           H
ATOM   2257 3HZ  LYS A 850     -23.602  24.519 -14.523  1.00 18.21           H
ATOM   2258  N   ARG A 851     -19.655  26.828  -7.851  1.00  8.85           N
ATOM   2259  H   ARG A 851     -18.809  26.919  -8.414  1.00  8.85           H
ATOM   2260  CA  ARG A 851     -19.558  26.211  -6.523  1.00  8.85           C
ATOM   2261  HA  ARG A 851     -20.344  25.462  -6.419  1.00  8.85           H
ATOM   2262  C   ARG A 851     -19.761  27.244  -5.426  1.00  8.85           C
ATOM   2263  O   ARG A 851     -20.437  26.949  -4.446  1.00  8.85           O
ATOM   2264  CB  ARG A 851     -18.206  25.531  -6.308  1.00  8.85           C
ATOM   2265 1HB  ARG A 851     -17.408  26.254  -6.469  1.00  8.85           H
ATOM   2266 2HB  ARG A 851     -18.164  25.202  -5.270  1.00  8.85           H
ATOM   2267  CG  ARG A 851     -17.965  24.326  -7.189  1.00  8.85           C
ATOM   2268 1HG  ARG A 851     -18.729  23.579  -6.984  1.00  8.85           H
ATOM   2269 2HG  ARG A 851     -18.016  24.612  -8.239  1.00  8.85           H
ATOM   2270  CD  ARG A 851     -16.603  23.737  -6.881  1.00  8.85           C
ATOM   2271 1HD  ARG A 851     -15.834  24.371  -7.324  1.00  8.85           H
ATOM   2272 2HD  ARG A 851     -16.456  23.719  -5.802  1.00  8.85           H
ATOM   2273  NE  ARG A 851     -16.480  22.373  -7.410  1.00  8.85           N
ATOM   2274  HE  ARG A 851     -16.120  22.278  -8.348  1.00  8.85           H
ATOM   2275  CZ  ARG A 851     -16.812  21.249  -6.788  1.00  8.85           C
ATOM   2276  NH1 ARG A 851     -16.532  20.113  -7.360  1.00  8.85           N
ATOM   2277 1HH1 ARG A 851     -15.996  20.099  -8.205  1.00  8.85           H
ATOM   2278 2HH1 ARG A 851     -16.922  19.269  -6.982  1.00  8.85           H
ATOM   2279  NH2 ARG A 851     -17.447  21.212  -5.643  1.00  8.85           N
ATOM   2280 1HH2 ARG A 851     -17.775  22.066  -5.236  1.00  8.85           H
ATOM   2281 2HH2 ARG A 851     -17.712  20.327  -5.253  1.00  8.85           H
ATOM   2282  N   ILE A 852     -19.238  28.452  -5.579  1.00  7.02           N
ATOM   2283  H   ILE A 852     -18.641  28.642  -6.387  1.00  7.02           H
ATOM   2284  CA  ILE A 852     -19.522  29.527  -4.617  1.00  7.02           C
ATOM   2285  HA  ILE A 852     -19.311  29.165  -3.612  1.00  7.02           H
ATOM   2286  C   ILE A 852     -21.014  29.859  -4.678  1.00  7.02           C
ATOM   2287  O   ILE A 852     -21.665  29.931  -3.641  1.00  7.02           O
ATOM   2288  CB  ILE A 852     -18.672  30.814  -4.872  1.00  7.02           C
ATOM   2289  HB  ILE A 852     -18.856  31.141  -5.895  1.00  7.02           H
ATOM   2290  CG1 ILE A 852     -17.162  30.526  -4.729  1.00  7.02           C
ATOM   2291 1HG1 ILE A 852     -16.902  29.681  -5.361  1.00  7.02           H
ATOM   2292 2HG1 ILE A 852     -16.622  31.392  -5.106  1.00  7.02           H
ATOM   2293  CG2 ILE A 852     -19.088  31.970  -3.920  1.00  7.02           C
ATOM   2294 1HG2 ILE A 852     -18.369  32.789  -3.979  1.00  7.02           H
ATOM   2295 2HG2 ILE A 852     -19.144  31.623  -2.886  1.00  7.02           H
ATOM   2296 3HG2 ILE A 852     -20.063  32.357  -4.215  1.00  7.02           H
ATOM   2297  CD1 ILE A 852     -16.636  30.250  -3.315  1.00  7.02           C
ATOM   2298 1HD1 ILE A 852     -15.600  29.921  -3.381  1.00  7.02           H
ATOM   2299 2HD1 ILE A 852     -17.227  29.476  -2.831  1.00  7.02           H
ATOM   2300 3HD1 ILE A 852     -16.672  31.163  -2.719  1.00  7.02           H
ATOM   2301  N   GLN A 853     -21.595  29.983  -5.865  1.00 -4.18           N
ATOM   2302  H   GLN A 853     -21.031  29.906  -6.711  1.00 -4.18           H
ATOM   2303  CA  GLN A 853     -23.032  30.261  -5.982  1.00 -4.18           C
ATOM   2304  HA  GLN A 853     -23.245  31.195  -5.462  1.00 -4.18           H
ATOM   2305  C   GLN A 853     -23.888  29.167  -5.332  1.00 -4.18           C
ATOM   2306  O   GLN A 853     -24.842  29.458  -4.609  1.00 -4.18           O
ATOM   2307  CB  GLN A 853     -23.432  30.419  -7.454  1.00 -4.18           C
ATOM   2308 1HB  GLN A 853     -23.128  29.525  -7.995  1.00 -4.18           H
ATOM   2309 2HB  GLN A 853     -24.517  30.501  -7.513  1.00 -4.18           H
ATOM   2310  CG  GLN A 853     -22.823  31.647  -8.137  1.00 -4.18           C
ATOM   2311 1HG  GLN A 853     -23.206  32.544  -7.653  1.00 -4.18           H
ATOM   2312 2HG  GLN A 853     -21.742  31.634  -8.024  1.00 -4.18           H
ATOM   2313  CD  GLN A 853     -23.144  31.711  -9.620  1.00 -4.18           C
ATOM   2314  OE1 GLN A 853     -22.760  30.849 -10.396  1.00 -4.18           O
ATOM   2315  NE2 GLN A 853     -23.841  32.740 -10.026  1.00 -4.18           N
ATOM   2316 1HE2 GLN A 853     -24.070  32.803 -11.002  1.00 -4.18           H
ATOM   2317 2HE2 GLN A 853     -24.141  33.442  -9.373  1.00 -4.18           H
ATOM   2318  N   GLN A 854     -23.536  27.903  -5.523  1.00 -4.69           N
ATOM   2319  H   GLN A 854     -22.760  27.688  -6.147  1.00 -4.69           H
ATOM   2320  CA  GLN A 854     -24.247  26.803  -4.870  1.00 -4.69           C
ATOM   2321  HA  GLN A 854     -25.315  26.904  -5.062  1.00 -4.69           H
ATOM   2322  C   GLN A 854     -24.032  26.857  -3.360  1.00 -4.69           C
ATOM   2323  O   GLN A 854     -24.955  26.583  -2.599  1.00 -4.69           O
ATOM   2324  CB  GLN A 854     -23.772  25.440  -5.393  1.00 -4.69           C
ATOM   2325 1HB  GLN A 854     -22.687  25.401  -5.295  1.00 -4.69           H
ATOM   2326 2HB  GLN A 854     -24.194  24.659  -4.760  1.00 -4.69           H
ATOM   2327  CG  GLN A 854     -24.136  25.118  -6.849  1.00 -4.69           C
ATOM   2328 1HG  GLN A 854     -23.970  25.993  -7.472  1.00 -4.69           H
ATOM   2329 2HG  GLN A 854     -23.481  24.319  -7.195  1.00 -4.69           H
ATOM   2330  CD  GLN A 854     -25.569  24.668  -7.035  1.00 -4.69           C
ATOM   2331  OE1 GLN A 854     -26.497  25.463  -7.046  1.00 -4.69           O
ATOM   2332  NE2 GLN A 854     -25.764  23.387  -7.188  1.00 -4.69           N
ATOM   2333 1HE2 GLN A 854     -26.700  23.059  -7.357  1.00 -4.69           H
ATOM   2334 2HE2 GLN A 854     -24.982  22.754  -7.166  1.00 -4.69           H
ATOM   2335  N   LYS A 855     -22.843  27.230  -2.902  1.00 -6.32           N
ATOM   2336  H   LYS A 855     -22.089  27.430  -3.559  1.00 -6.32           H
ATOM   2337  CA  LYS A 855     -22.579  27.348  -1.466  1.00 -6.32           C
ATOM   2338  HA  LYS A 855     -22.884  26.419  -0.988  1.00 -6.32           H
ATOM   2339  C   LYS A 855     -23.399  28.484  -0.860  1.00 -6.32           C
ATOM   2340  O   LYS A 855     -23.917  28.332   0.235  1.00 -6.32           O
ATOM   2341  CB  LYS A 855     -21.083  27.584  -1.209  1.00 -6.32           C
ATOM   2342 1HB  LYS A 855     -20.509  27.018  -1.940  1.00 -6.32           H
ATOM   2343 2HB  LYS A 855     -20.870  28.642  -1.365  1.00 -6.32           H
ATOM   2344  CG  LYS A 855     -20.580  27.181   0.178  1.00 -6.32           C
ATOM   2345 1HG  LYS A 855     -19.634  27.689   0.358  1.00 -6.32           H
ATOM   2346 2HG  LYS A 855     -21.295  27.495   0.938  1.00 -6.32           H
ATOM   2347  CD  LYS A 855     -20.337  25.670   0.276  1.00 -6.32           C
ATOM   2348 1HD  LYS A 855     -21.274  25.137   0.115  1.00 -6.32           H
ATOM   2349 2HD  LYS A 855     -19.629  25.381  -0.501  1.00 -6.32           H
ATOM   2350  CE  LYS A 855     -19.756  25.285   1.636  1.00 -6.32           C
ATOM   2351 1HE  LYS A 855     -18.860  25.883   1.814  1.00 -6.32           H
ATOM   2352 2HE  LYS A 855     -20.487  25.514   2.415  1.00 -6.32           H
ATOM   2353  NZ  LYS A 855     -19.383  23.826   1.706  1.00 -6.32           N
ATOM   2354 1HZ  LYS A 855     -18.952  23.623   2.603  1.00 -6.32           H
ATOM   2355 2HZ  LYS A 855     -18.704  23.612   0.982  1.00 -6.32           H
ATOM   2356 3HZ  LYS A 855     -20.198  23.242   1.586  1.00 -6.32           H
ATOM   2357  N   ILE A 856     -23.579  29.579  -1.586  1.00  9.72           N
ATOM   2358  H   ILE A 856     -23.085  29.670  -2.471  1.00  9.72           H
ATOM   2359  CA  ILE A 856     -24.445  30.683  -1.153  1.00  9.72           C
ATOM   2360  HA  ILE A 856     -24.153  30.991  -0.149  1.00  9.72           H
ATOM   2361  C   ILE A 856     -25.892  30.201  -1.076  1.00  9.72           C
ATOM   2362  O   ILE A 856     -26.575  30.449  -0.088  1.00  9.72           O
ATOM   2363  CB  ILE A 856     -24.327  31.920  -2.104  1.00  9.72           C
ATOM   2364  HB  ILE A 856     -24.425  31.579  -3.133  1.00  9.72           H
ATOM   2365  CG1 ILE A 856     -22.944  32.578  -1.924  1.00  9.72           C
ATOM   2366 1HG1 ILE A 856     -22.921  33.056  -0.944  1.00  9.72           H
ATOM   2367 2HG1 ILE A 856     -22.181  31.802  -1.929  1.00  9.72           H
ATOM   2368  CG2 ILE A 856     -25.451  32.951  -1.829  1.00  9.72           C
ATOM   2369 1HG2 ILE A 856     -25.315  33.831  -2.461  1.00  9.72           H
ATOM   2370 2HG2 ILE A 856     -25.426  33.254  -0.781  1.00  9.72           H
ATOM   2371 3HG2 ILE A 856     -26.424  32.520  -2.060  1.00  9.72           H
ATOM   2372  CD1 ILE A 856     -22.545  33.625  -2.974  1.00  9.72           C
ATOM   2373 1HD1 ILE A 856     -21.525  33.958  -2.777  1.00  9.72           H
ATOM   2374 2HD1 ILE A 856     -23.202  34.494  -2.918  1.00  9.72           H
ATOM   2375 3HD1 ILE A 856     -22.591  33.192  -3.973  1.00  9.72           H
ATOM   2376  N   LYS A 857     -26.368  29.446  -2.058  1.00 -4.16           N
ATOM   2377  H   LYS A 857     -25.787  29.256  -2.875  1.00 -4.16           H
ATOM   2378  CA  LYS A 857     -27.733  28.903  -1.982  1.00 -4.16           C
ATOM   2379  HA  LYS A 857     -28.440  29.723  -1.849  1.00 -4.16           H
ATOM   2380  C   LYS A 857     -27.894  27.964  -0.795  1.00 -4.16           C
ATOM   2381  O   LYS A 857     -28.948  27.908  -0.189  1.00 -4.16           O
ATOM   2382  CB  LYS A 857     -28.097  28.121  -3.242  1.00 -4.16           C
ATOM   2383 1HB  LYS A 857     -27.345  27.346  -3.381  1.00 -4.16           H
ATOM   2384 2HB  LYS A 857     -29.060  27.632  -3.084  1.00 -4.16           H
ATOM   2385  CG  LYS A 857     -28.183  28.940  -4.514  1.00 -4.16           C
ATOM   2386 1HG  LYS A 857     -29.023  29.633  -4.465  1.00 -4.16           H
ATOM   2387 2HG  LYS A 857     -27.265  29.500  -4.648  1.00 -4.16           H
ATOM   2388  CD  LYS A 857     -28.346  27.988  -5.673  1.00 -4.16           C
ATOM   2389 1HD  LYS A 857     -27.580  27.220  -5.588  1.00 -4.16           H
ATOM   2390 2HD  LYS A 857     -29.328  27.516  -5.627  1.00 -4.16           H
ATOM   2391  CE  LYS A 857     -28.163  28.675  -7.005  1.00 -4.16           C
ATOM   2392 1HE  LYS A 857     -28.933  29.435  -7.157  1.00 -4.16           H
ATOM   2393 2HE  LYS A 857     -27.176  29.143  -7.043  1.00 -4.16           H
ATOM   2394  NZ  LYS A 857     -28.255  27.635  -8.062  1.00 -4.16           N
ATOM   2395 1HZ  LYS A 857     -27.983  28.045  -8.949  1.00 -4.16           H
ATOM   2396 2HZ  LYS A 857     -29.204  27.300  -8.144  1.00 -4.16           H
ATOM   2397 3HZ  LYS A 857     -27.630  26.865  -7.851  1.00 -4.16           H
ATOM   2398  N   ARG A 858     -26.849  27.231  -0.445  0.97-12.35           N
ATOM   2399  H   ARG A 858     -26.000  27.281  -1.002  0.97-12.35           H
ATOM   2400  CA  ARG A 858     -26.903  26.321   0.704  0.97-12.35           C
ATOM   2401  HA  ARG A 858     -27.913  25.912   0.769  0.97-12.35           H
ATOM   2402  C   ARG A 858     -26.664  27.053   2.023  0.97-12.35           C
ATOM   2403  O   ARG A 858     -27.060  26.566   3.065  0.97-12.35           O
ATOM   2404  CB  ARG A 858     -25.948  25.142   0.480  0.97-12.35           C
ATOM   2405 1HB  ARG A 858     -24.943  25.526   0.298  0.97-12.35           H
ATOM   2406 2HB  ARG A 858     -25.936  24.514   1.372  0.97-12.35           H
ATOM   2407  CG  ARG A 858     -26.409  24.298  -0.721  0.97-12.35           C
ATOM   2408 1HG  ARG A 858     -27.369  23.839  -0.482  0.97-12.35           H
ATOM   2409 2HG  ARG A 858     -26.565  24.956  -1.571  0.97-12.35           H
ATOM   2410  CD  ARG A 858     -25.445  23.212  -1.171  0.97-12.35           C
ATOM   2411 1HD  ARG A 858     -24.437  23.624  -1.235  0.97-12.35           H
ATOM   2412 2HD  ARG A 858     -25.462  22.389  -0.456  0.97-12.35           H
ATOM   2413  NE  ARG A 858     -25.863  22.760  -2.509  0.97-12.35           N
ATOM   2414  HE  ARG A 858     -26.094  23.485  -3.166  0.97-12.35           H
ATOM   2415  CZ  ARG A 858     -25.989  21.510  -2.936  0.97-12.35           C
ATOM   2416  NH1 ARG A 858     -26.452  21.316  -4.136  0.97-12.35           N
ATOM   2417 1HH1 ARG A 858     -26.671  22.077  -4.747  0.97-12.35           H
ATOM   2418 2HH1 ARG A 858     -26.605  20.355  -4.434  0.97-12.35           H
ATOM   2419  NH2 ARG A 858     -25.715  20.448  -2.229  0.97-12.35           N
ATOM   2420 1HH2 ARG A 858     -25.336  20.527  -1.306  0.97-12.35           H
ATOM   2421 2HH2 ARG A 858     -25.897  19.534  -2.638  0.97-12.35           H
ATOM   2422  N   PHE A 859     -26.124  28.263   1.992  0.97 26.61           N
ATOM   2423  H   PHE A 859     -25.719  28.609   1.129  0.97 26.61           H
ATOM   2424  CA  PHE A 859     -26.109  29.137   3.169  0.97 26.61           C
ATOM   2425  HA  PHE A 859     -25.798  28.564   4.042  0.97 26.61           H
ATOM   2426  C   PHE A 859     -27.528  29.645   3.426  0.97 26.61           C
ATOM   2427  O   PHE A 859     -27.938  29.856   4.569  0.97 26.61           O
ATOM   2428  CB  PHE A 859     -25.134  30.306   2.974  0.97 26.61           C
ATOM   2429 1HB  PHE A 859     -24.131  29.901   2.842  0.97 26.61           H
ATOM   2430 2HB  PHE A 859     -25.404  30.851   2.074  0.97 26.61           H
ATOM   2431  CG  PHE A 859     -25.122  31.283   4.123  0.97 26.61           C
ATOM   2432  CD1 PHE A 859     -24.753  30.873   5.418  0.97 26.61           C
ATOM   2433  HD1 PHE A 859     -24.464  29.847   5.597  0.97 26.61           H
ATOM   2434  CD2 PHE A 859     -25.501  32.622   3.912  0.97 26.61           C
ATOM   2435  HD2 PHE A 859     -25.789  32.951   2.924  0.97 26.61           H
ATOM   2436  CE1 PHE A 859     -24.777  31.787   6.505  0.97 26.61           C
ATOM   2437  HE1 PHE A 859     -24.515  31.454   7.499  0.97 26.61           H
ATOM   2438  CE2 PHE A 859     -25.520  33.550   4.984  0.97 26.61           C
ATOM   2439  HE2 PHE A 859     -25.816  34.575   4.805  0.97 26.61           H
ATOM   2440  CZ  PHE A 859     -25.165  33.130   6.285  0.97 26.61           C
ATOM   2441  HZ  PHE A 859     -25.193  33.830   7.107  0.97 26.61           H
ATOM   2442  N   LYS A 860     -28.344  29.713   2.381  0.97 12.36           N
ATOM   2443  H   LYS A 860     -27.979  29.562   1.447  0.97 12.36           H
ATOM   2444  CA  LYS A 860     -29.774  29.989   2.552  0.97 12.36           C
ATOM   2445  HA  LYS A 860     -29.854  30.789   3.287  0.97 12.36           H
ATOM   2446  C   LYS A 860     -30.572  28.809   3.120  0.97 12.36           C
ATOM   2447  O   LYS A 860     -31.789  28.900   3.228  0.97 12.36           O
ATOM   2448  CB  LYS A 860     -30.431  30.504   1.267  0.97 12.36           C
ATOM   2449 1HB  LYS A 860     -30.460  29.715   0.520  0.97 12.36           H
ATOM   2450 2HB  LYS A 860     -31.458  30.773   1.508  0.97 12.36           H
ATOM   2451  CG  LYS A 860     -29.755  31.730   0.671  0.97 12.36           C
ATOM   2452 1HG  LYS A 860     -29.536  32.445   1.463  0.97 12.36           H
ATOM   2453 2HG  LYS A 860     -28.827  31.434   0.191  0.97 12.36           H
ATOM   2454  CD  LYS A 860     -30.659  32.397  -0.348  0.97 12.36           C
ATOM   2455 1HD  LYS A 860     -30.969  31.664  -1.094  0.97 12.36           H
ATOM   2456 2HD  LYS A 860     -31.544  32.775   0.166  0.97 12.36           H
ATOM   2457  CE  LYS A 860     -29.950  33.553  -1.041  0.97 12.36           C
ATOM   2458 1HE  LYS A 860     -29.520  34.218  -0.287  0.97 12.36           H
ATOM   2459 2HE  LYS A 860     -29.148  33.161  -1.670  0.97 12.36           H
ATOM   2460  NZ  LYS A 860     -30.930  34.327  -1.869  0.97 12.36           N
ATOM   2461 1HZ  LYS A 860     -30.436  34.949  -2.496  0.97 12.36           H
ATOM   2462 2HZ  LYS A 860     -31.515  34.881  -1.251  0.97 12.36           H
ATOM   2463 3HZ  LYS A 860     -31.510  33.698  -2.407  0.97 12.36           H
ATOM   2464  N   ALA A 861     -29.899  27.796   3.657  1.00 14.35           N
ATOM   2465  H   ALA A 861     -28.904  27.708   3.497  1.00 14.35           H
ATOM   2466  CA  ALA A 861     -30.522  26.846   4.586  1.00 14.35           C
ATOM   2467  HA  ALA A 861     -31.368  26.368   4.090  1.00 14.35           H
ATOM   2468  C   ALA A 861     -31.056  27.581   5.825  1.00 14.35           C
ATOM   2469  O   ALA A 861     -31.976  27.102   6.486  1.00 14.35           O
ATOM   2470  CB  ALA A 861     -29.520  25.764   4.999  1.00 14.35           C
ATOM   2471 1HB  ALA A 861     -29.184  25.213   4.120  1.00 14.35           H
ATOM   2472 2HB  ALA A 861     -29.996  25.068   5.693  1.00 14.35           H
ATOM   2473 3HB  ALA A 861     -28.657  26.218   5.489  1.00 14.35           H
ATOM   2474  N   LYS A 862     -30.584  28.807   6.039  1.00  9.62           N
ATOM   2475  H   LYS A 862     -29.776  29.115   5.505  1.00  9.62           H
ATOM   2476  CA  LYS A 862     -31.205  29.753   6.971  1.00  9.62           C
ATOM   2477  HA  LYS A 862     -31.037  29.392   7.985  1.00  9.62           H
ATOM   2478  C   LYS A 862     -32.723  29.877   6.776  1.00  9.62           C
ATOM   2479  O   LYS A 862     -33.436  30.059   7.749  1.00  9.62           O
ATOM   2480  CB  LYS A 862     -30.534  31.127   6.823  1.00  9.62           C
ATOM   2481 1HB  LYS A 862     -29.452  30.993   6.845  1.00  9.62           H
ATOM   2482 2HB  LYS A 862     -30.809  31.528   5.849  1.00  9.62           H
ATOM   2483  CG  LYS A 862     -30.918  32.153   7.899  1.00  9.62           C
ATOM   2484 1HG  LYS A 862     -32.004  32.213   7.956  1.00  9.62           H
ATOM   2485 2HG  LYS A 862     -30.533  31.827   8.865  1.00  9.62           H
ATOM   2486  CD  LYS A 862     -30.395  33.551   7.577  1.00  9.62           C
ATOM   2487 1HD  LYS A 862     -29.308  33.534   7.490  1.00  9.62           H
ATOM   2488 2HD  LYS A 862     -30.824  33.861   6.627  1.00  9.62           H
ATOM   2489  CE  LYS A 862     -30.820  34.552   8.653  1.00  9.62           C
ATOM   2490 1HE  LYS A 862     -31.877  34.389   8.876  1.00  9.62           H
ATOM   2491 2HE  LYS A 862     -30.249  34.361   9.564  1.00  9.62           H
ATOM   2492  NZ  LYS A 862     -30.652  35.990   8.241  1.00  9.62           N
ATOM   2493 1HZ  LYS A 862     -30.862  36.593   9.032  1.00  9.62           H
ATOM   2494 2HZ  LYS A 862     -31.307  36.218   7.503  1.00  9.62           H
ATOM   2495 3HZ  LYS A 862     -29.708  36.167   7.929  1.00  9.62           H
ATOM   2496  N   GLN A 863     -33.253  29.704   5.572  1.00 -2.67           N
ATOM   2497  H   GLN A 863     -32.649  29.522   4.775  1.00 -2.67           H
ATOM   2498  CA  GLN A 863     -34.704  29.734   5.358  1.00 -2.67           C
ATOM   2499  HA  GLN A 863     -35.088  30.678   5.734  1.00 -2.67           H
ATOM   2500  C   GLN A 863     -35.447  28.618   6.097  1.00 -2.67           C
ATOM   2501  O   GLN A 863     -36.574  28.818   6.532  1.00 -2.67           O
ATOM   2502  CB  GLN A 863     -35.028  29.644   3.860  1.00 -2.67           C
ATOM   2503 1HB  GLN A 863     -34.559  28.748   3.455  1.00 -2.67           H
ATOM   2504 2HB  GLN A 863     -36.109  29.552   3.747  1.00 -2.67           H
ATOM   2505  CG  GLN A 863     -34.554  30.864   3.068  1.00 -2.67           C
ATOM   2506 1HG  GLN A 863     -35.085  31.742   3.433  1.00 -2.67           H
ATOM   2507 2HG  GLN A 863     -33.492  31.004   3.248  1.00 -2.67           H
ATOM   2508  CD  GLN A 863     -34.751  30.766   1.566  1.00 -2.67           C
ATOM   2509  OE1 GLN A 863     -33.906  31.201   0.799  1.00 -2.67           O
ATOM   2510  NE2 GLN A 863     -35.867  30.237   1.133  1.00 -2.67           N
ATOM   2511 1HE2 GLN A 863     -36.012  30.183   0.139  1.00 -2.67           H
ATOM   2512 2HE2 GLN A 863     -36.555  29.896   1.781  1.00 -2.67           H
ATOM   2513  N   GLY A 864     -34.813  27.466   6.268  1.00  7.41           N
ATOM   2514  H   GLY A 864     -33.873  27.343   5.909  1.00  7.41           H
ATOM   2515  CA  GLY A 864     -35.424  26.370   7.005  1.00  7.41           C
ATOM   2516 1HA  GLY A 864     -36.502  26.380   6.855  1.00  7.41           H
ATOM   2517 2HA  GLY A 864     -35.028  25.425   6.634  1.00  7.41           H
ATOM   2518  C   GLY A 864     -35.131  26.463   8.488  1.00  7.41           C
ATOM   2519  O   GLY A 864     -35.958  26.137   9.325  1.00  7.41           O
ATOM   2520  N   GLN A 865     -33.934  26.927   8.814  1.00  9.17           N
ATOM   2521  H   GLN A 865     -33.282  27.176   8.078  1.00  9.17           H
ATOM   2522  CA  GLN A 865     -33.498  27.051  10.206  1.00  9.17           C
ATOM   2523  HA  GLN A 865     -33.683  26.113  10.730  1.00  9.17           H
ATOM   2524  C   GLN A 865     -34.237  28.171  10.946  1.00  9.17           C
ATOM   2525  O   GLN A 865     -34.490  28.090  12.146  1.00  9.17           O
ATOM   2526  CB  GLN A 865     -31.995  27.355  10.218  1.00  9.17           C
ATOM   2527 1HB  GLN A 865     -31.843  28.254   9.625  1.00  9.17           H
ATOM   2528 2HB  GLN A 865     -31.681  27.567  11.239  1.00  9.17           H
ATOM   2529  CG  GLN A 865     -31.101  26.234   9.663  1.00  9.17           C
ATOM   2530 1HG  GLN A 865     -31.116  25.391  10.353  1.00  9.17           H
ATOM   2531 2HG  GLN A 865     -31.489  25.894   8.706  1.00  9.17           H
ATOM   2532  CD  GLN A 865     -29.663  26.681   9.450  1.00  9.17           C
ATOM   2533  OE1 GLN A 865     -29.383  27.857   9.239  1.00  9.17           O
ATOM   2534  NE2 GLN A 865     -28.745  25.757   9.490  1.00  9.17           N
ATOM   2535 1HE2 GLN A 865     -27.787  26.016   9.356  1.00  9.17           H
ATOM   2536 2HE2 GLN A 865     -29.004  24.781   9.652  1.00  9.17           H
ATOM   2537  N   ASN A 866     -34.568  29.243  10.242  1.00  3.63           N
ATOM   2538  H   ASN A 866     -34.349  29.280   9.251  1.00  3.63           H
ATOM   2539  CA  ASN A 866     -35.231  30.387  10.857  1.00  3.63           C
ATOM   2540  HA  ASN A 866     -34.711  30.635  11.783  1.00  3.63           H
ATOM   2541  C   ASN A 866     -36.686  30.053  11.189  1.00  3.63           C
ATOM   2542  O   ASN A 866     -37.497  29.821  10.298  1.00  3.63           O
ATOM   2543  CB  ASN A 866     -35.168  31.593   9.907  1.00  3.63           C
ATOM   2544 1HB  ASN A 866     -34.139  31.730   9.580  1.00  3.63           H
ATOM   2545 2HB  ASN A 866     -35.786  31.393   9.034  1.00  3.63           H
ATOM   2546  CG  ASN A 866     -35.629  32.874  10.548  1.00  3.63           C
ATOM   2547  OD1 ASN A 866     -36.176  32.885  11.637  1.00  3.63           O
ATOM   2548  ND2 ASN A 866     -35.392  33.974   9.889  1.00  3.63           N
ATOM   2549 1HD2 ASN A 866     -35.689  34.842  10.297  1.00  3.63           H
ATOM   2550 2HD2 ASN A 866     -34.927  33.945   8.995  1.00  3.63           H
ATOM   2551  N   LYS A 867     -37.027  30.115  12.470  0.94  7.92           N
ATOM   2552  H   LYS A 867     -36.311  30.340  13.143  0.94  7.92           H
ATOM   2553  CA  LYS A 867     -38.391  29.871  12.955  0.94  7.92           C
ATOM   2554  HA  LYS A 867     -38.712  28.875  12.645  0.94  7.92           H
ATOM   2555  C   LYS A 867     -39.422  30.851  12.405  0.94  7.92           C
ATOM   2556  O   LYS A 867     -40.604  30.554  12.375  0.94  7.92           O
ATOM   2557  CB  LYS A 867     -38.410  29.965  14.484  0.94  7.92           C
ATOM   2558 1HB  LYS A 867     -37.941  30.909  14.764  0.94  7.92           H
ATOM   2559 2HB  LYS A 867     -39.446  29.996  14.823  0.94  7.92           H
ATOM   2560  CG  LYS A 867     -37.697  28.835  15.228  0.94  7.92           C
ATOM   2561 1HG  LYS A 867     -36.734  28.629  14.759  0.94  7.92           H
ATOM   2562 2HG  LYS A 867     -37.519  29.168  16.250  0.94  7.92           H
ATOM   2563  CD  LYS A 867     -38.528  27.553  15.291  0.94  7.92           C
ATOM   2564 1HD  LYS A 867     -39.509  27.792  15.702  0.94  7.92           H
ATOM   2565 2HD  LYS A 867     -38.650  27.131  14.293  0.94  7.92           H
ATOM   2566  CE  LYS A 867     -37.844  26.539  16.205  0.94  7.92           C
ATOM   2567 1HE  LYS A 867     -36.891  26.239  15.763  0.94  7.92           H
ATOM   2568 2HE  LYS A 867     -37.634  27.018  17.163  0.94  7.92           H
ATOM   2569  NZ  LYS A 867     -38.669  25.319  16.473  0.94  7.92           N
ATOM   2570 1HZ  LYS A 867     -38.190  24.738  17.159  0.94  7.92           H
ATOM   2571 2HZ  LYS A 867     -38.805  24.779  15.623  0.94  7.92           H
ATOM   2572 3HZ  LYS A 867     -39.567  25.574  16.855  0.94  7.92           H
ATOM   2573  N   PHE A 868     -38.978  32.016  11.958  0.94-34.05           N
ATOM   2574  H   PHE A 868     -37.989  32.237  12.019  0.94-34.05           H
ATOM   2575  CA  PHE A 868     -39.880  32.998  11.358  0.94-34.05           C
ATOM   2576  HA  PHE A 868     -40.851  32.929  11.848  0.94-34.05           H
ATOM   2577  C   PHE A 868     -40.105  32.757   9.865  0.94-34.05           C
ATOM   2578  O   PHE A 868     -40.878  33.476   9.243  0.94-34.05           O
ATOM   2579  CB  PHE A 868     -39.337  34.414  11.575  0.94-34.05           C
ATOM   2580 1HB  PHE A 868     -38.356  34.498  11.110  0.94-34.05           H
ATOM   2581 2HB  PHE A 868     -40.008  35.121  11.087  0.94-34.05           H
ATOM   2582  CG  PHE A 868     -39.233  34.798  13.027  0.94-34.05           C
ATOM   2583  CD1 PHE A 868     -37.984  34.860  13.671  0.94-34.05           C
ATOM   2584  HD1 PHE A 868     -37.083  34.644  13.119  0.94-34.05           H
ATOM   2585  CD2 PHE A 868     -40.395  35.101  13.760  0.94-34.05           C
ATOM   2586  HD2 PHE A 868     -41.362  35.064  13.276  0.94-34.05           H
ATOM   2587  CE1 PHE A 868     -37.889  35.208  15.041  0.94-34.05           C
ATOM   2588  HE1 PHE A 868     -36.924  35.249  15.524  0.94-34.05           H
ATOM   2589  CE2 PHE A 868     -40.319  35.450  15.132  0.94-34.05           C
ATOM   2590  HE2 PHE A 868     -41.219  35.679  15.684  0.94-34.05           H
ATOM   2591  CZ  PHE A 868     -39.061  35.503  15.774  0.94-34.05           C
ATOM   2592  HZ  PHE A 868     -38.996  35.776  16.818  0.94-34.05           H
ATOM   2593  N   LEU A 869     -39.428  31.770   9.288  0.94  1.66           N
ATOM   2594  H   LEU A 869     -38.781  31.219   9.837  0.94  1.66           H
ATOM   2595  CA  LEU A 869     -39.607  31.426   7.873  0.94  1.66           C
ATOM   2596  HA  LEU A 869     -40.382  32.062   7.448  0.94  1.66           H
ATOM   2597  C   LEU A 869     -40.062  29.987   7.649  0.94  1.66           C
ATOM   2598  O   LEU A 869     -40.729  29.713   6.656  0.94  1.66           O
ATOM   2599  CB  LEU A 869     -38.315  31.662   7.086  0.94  1.66           C
ATOM   2600 1HB  LEU A 869     -37.533  31.053   7.535  0.94  1.66           H
ATOM   2601 2HB  LEU A 869     -38.482  31.285   6.077  0.94  1.66           H
ATOM   2602  CG  LEU A 869     -37.791  33.100   6.955  0.94  1.66           C
ATOM   2603  HG  LEU A 869     -37.574  33.492   7.947  0.94  1.66           H
ATOM   2604  CD1 LEU A 869     -36.496  33.071   6.152  0.94  1.66           C
ATOM   2605 1HD1 LEU A 869     -36.155  34.083   5.968  0.94  1.66           H
ATOM   2606 2HD1 LEU A 869     -36.663  32.578   5.193  0.94  1.66           H
ATOM   2607 3HD1 LEU A 869     -35.733  32.530   6.709  0.94  1.66           H
ATOM   2608  CD2 LEU A 869     -38.780  34.043   6.268  0.94  1.66           C
ATOM   2609 1HD2 LEU A 869     -38.341  35.032   6.153  0.94  1.66           H
ATOM   2610 2HD2 LEU A 869     -39.678  34.139   6.882  0.94  1.66           H
ATOM   2611 3HD2 LEU A 869     -39.060  33.649   5.290  0.94  1.66           H
ATOM   2612  N   SER A 870     -39.731  29.081   8.560  0.94 18.23           N
ATOM   2613  H   SER A 870     -39.125  29.328   9.333  0.94 18.23           H
ATOM   2614  CA  SER A 870     -40.232  27.709   8.511  0.94 18.23           C
ATOM   2615  HA  SER A 870     -41.139  27.675   7.909  0.94 18.23           H
ATOM   2616  C   SER A 870     -40.552  27.217   9.916  0.94 18.23           C
ATOM   2617  O   SER A 870     -39.845  27.528  10.872  0.94 18.23           O
ATOM   2618  CB  SER A 870     -39.189  26.768   7.909  0.94 18.23           C
ATOM   2619 1HB  SER A 870     -38.286  26.803   8.518  0.94 18.23           H
ATOM   2620 2HB  SER A 870     -39.581  25.751   7.917  0.94 18.23           H
ATOM   2621  OG  SER A 870     -38.867  27.128   6.576  0.94 18.23           O
ATOM   2622  HG  SER A 870     -38.335  27.935   6.599  0.94 18.23           H
ATOM   2623  N   GLU A 871     -41.594  26.408  10.032  0.94  1.16           N
ATOM   2624  H   GLU A 871     -42.145  26.193   9.214  0.94  1.16           H
ATOM   2625  CA  GLU A 871     -42.026  25.818  11.303  0.94  1.16           C
ATOM   2626  HA  GLU A 871     -41.861  26.538  12.105  0.94  1.16           H
ATOM   2627  C   GLU A 871     -41.224  24.549  11.618  0.94  1.16           C
ATOM   2628  O   GLU A 871     -41.762  23.460  11.785  0.94  1.16           O
ATOM   2629  CB  GLU A 871     -43.524  25.505  11.232  0.94  1.16           C
ATOM   2630 1HB  GLU A 871     -43.698  24.835  10.390  0.94  1.16           H
ATOM   2631 2HB  GLU A 871     -43.828  25.002  12.151  0.94  1.16           H
ATOM   2632  CG  GLU A 871     -44.392  26.747  11.062  0.94  1.16           C
ATOM   2633 1HG  GLU A 871     -44.221  27.410  11.912  0.94  1.16           H
ATOM   2634 2HG  GLU A 871     -44.102  27.270  10.149  0.94  1.16           H
ATOM   2635  CD  GLU A 871     -45.871  26.409  10.980  0.94  1.16           C
ATOM   2636  OE1 GLU A 871     -46.276  25.737  10.006  0.94  1.16           O
ATOM   2637  OE2 GLU A 871     -46.632  26.824  11.881  0.94  1.16           O
ATOM   2638  N   ILE A 872     -39.906  24.683  11.618  0.94 32.28           N
ATOM   2639  H   ILE A 872     -39.510  25.604  11.458  0.94 32.28           H
ATOM   2640  CA  ILE A 872     -39.010  23.548  11.828  0.94 32.28           C
ATOM   2641  HA  ILE A 872     -39.288  22.773  11.114  0.94 32.28           H
ATOM   2642  C   ILE A 872     -39.191  22.947  13.235  0.94 32.28           C
ATOM   2643  O   ILE A 872     -39.277  23.673  14.232  0.94 32.28           O
ATOM   2644  CB  ILE A 872     -37.539  23.985  11.506  0.94 32.28           C
ATOM   2645  HB  ILE A 872     -37.565  24.434  10.513  0.94 32.28           H
ATOM   2646  CG1 ILE A 872     -36.616  22.757  11.423  0.94 32.28           C
ATOM   2647 1HG1 ILE A 872     -36.467  22.364  12.427  0.94 32.28           H
ATOM   2648 2HG1 ILE A 872     -37.124  21.996  10.834  0.94 32.28           H
ATOM   2649  CG2 ILE A 872     -37.018  25.079  12.480  0.94 32.28           C
ATOM   2650 1HG2 ILE A 872     -36.050  25.446  12.135  0.94 32.28           H
ATOM   2651 2HG2 ILE A 872     -36.913  24.671  13.485  0.94 32.28           H
ATOM   2652 3HG2 ILE A 872     -37.703  25.926  12.494  0.94 32.28           H
ATOM   2653  CD1 ILE A 872     -35.240  23.004  10.788  0.94 32.28           C
ATOM   2654 1HD1 ILE A 872     -34.695  22.061  10.725  0.94 32.28           H
ATOM   2655 2HD1 ILE A 872     -34.663  23.702  11.393  0.94 32.28           H
ATOM   2656 3HD1 ILE A 872     -35.362  23.412   9.784  0.94 32.28           H
ATOM   2657  N   GLU A 873     -39.262  21.622  13.315  1.00  8.52           N
ATOM   2658  H   GLU A 873     -39.216  21.070  12.477  1.00  8.52           H
ATOM   2659  CA  GLU A 873     -39.362  20.917  14.597  1.00  8.52           C
ATOM   2660  HA  GLU A 873     -40.165  21.337  15.203  1.00  8.52           H
ATOM   2661  C   GLU A 873     -38.026  21.110  15.311  1.00  8.52           C
ATOM   2662  O   GLU A 873     -36.986  21.170  14.662  1.00  8.52           O
ATOM   2663  CB  GLU A 873     -39.590  19.413  14.384  1.00  8.52           C
ATOM   2664 1HB  GLU A 873     -38.835  19.049  13.688  1.00  8.52           H
ATOM   2665 2HB  GLU A 873     -39.436  18.916  15.335  1.00  8.52           H
ATOM   2666  CG  GLU A 873     -40.971  19.005  13.871  1.00  8.52           C
ATOM   2667 1HG  GLU A 873     -41.730  19.437  14.524  1.00  8.52           H
ATOM   2668 2HG  GLU A 873     -41.107  19.407  12.866  1.00  8.52           H
ATOM   2669  CD  GLU A 873     -41.151  17.481  13.834  1.00  8.52           C
ATOM   2670  OE1 GLU A 873     -40.265  16.789  13.293  1.00  8.52           O
ATOM   2671  OE2 GLU A 873     -42.187  16.961  14.326  1.00  8.52           O
ATOM   2672  N   ASP A 874     -37.997  21.200  16.632  1.00-18.28           N
ATOM   2673  H   ASP A 874     -38.847  21.092  17.174  1.00-18.28           H
ATOM   2674  CA  ASP A 874     -36.729  21.453  17.325  1.00-18.28           C
ATOM   2675  HA  ASP A 874     -36.178  22.219  16.783  1.00-18.28           H
ATOM   2676  C   ASP A 874     -35.870  20.196  17.348  1.00-18.28           C
ATOM   2677  O   ASP A 874     -34.638  20.251  17.280  1.00-18.28           O
ATOM   2678  CB  ASP A 874     -36.983  21.980  18.733  1.00-18.28           C
ATOM   2679 1HB  ASP A 874     -37.741  21.362  19.215  1.00-18.28           H
ATOM   2680 2HB  ASP A 874     -36.060  21.919  19.309  1.00-18.28           H
ATOM   2681  CG  ASP A 874     -37.435  23.421  18.706  1.00-18.28           C
ATOM   2682  OD1 ASP A 874     -36.632  24.271  18.269  1.00-18.28           O
ATOM   2683  OD2 ASP A 874     -38.619  23.714  18.960  1.00-18.28           O
ATOM   2684  N   GLU A 875     -36.537  19.054  17.319  1.00 32.50           N
ATOM   2685  H   GLU A 875     -37.558  19.072  17.404  1.00 32.50           H
ATOM   2686  CA  GLU A 875     -35.896  17.749  17.162  1.00 32.50           C
ATOM   2687  HA  GLU A 875     -35.036  17.706  17.830  1.00 32.50           H
ATOM   2688  C   GLU A 875     -35.365  17.523  15.741  1.00 32.50           C
ATOM   2689  O   GLU A 875     -34.682  16.533  15.482  1.00 32.50           O
ATOM   2690  CB  GLU A 875     -36.864  16.627  17.572  1.00 32.50           C
ATOM   2691 1HB  GLU A 875     -36.355  15.674  17.432  1.00 32.50           H
ATOM   2692 2HB  GLU A 875     -37.076  16.732  18.637  1.00 32.50           H
ATOM   2693  CG  GLU A 875     -38.202  16.574  16.829  1.00 32.50           C
ATOM   2694 1HG  GLU A 875     -38.088  17.028  15.844  1.00 32.50           H
ATOM   2695 2HG  GLU A 875     -38.475  15.526  16.692  1.00 32.50           H
ATOM   2696  CD  GLU A 875     -39.330  17.272  17.592  1.00 32.50           C
ATOM   2697  OE1 GLU A 875     -39.248  18.511  17.794  1.00 32.50           O
ATOM   2698  OE2 GLU A 875     -40.291  16.582  18.006  1.00 32.50           O
ATOM   2699  N   LEU A 876     -35.609  18.475  14.847  1.00 12.92           N
ATOM   2700  H   LEU A 876     -36.220  19.238  15.108  1.00 12.92           H
ATOM   2701  CA  LEU A 876     -34.989  18.503  13.519  1.00 12.92           C
ATOM   2702  HA  LEU A 876     -34.475  17.560  13.341  1.00 12.92           H
ATOM   2703  C   LEU A 876     -33.952  19.629  13.423  1.00 12.92           C
ATOM   2704  O   LEU A 876     -32.850  19.426  12.923  1.00 12.92           O
ATOM   2705  CB  LEU A 876     -36.071  18.676  12.448  1.00 12.92           C
ATOM   2706 1HB  LEU A 876     -36.816  17.894  12.598  1.00 12.92           H
ATOM   2707 2HB  LEU A 876     -36.560  19.634  12.613  1.00 12.92           H
ATOM   2708  CG  LEU A 876     -35.623  18.634  10.978  1.00 12.92           C
ATOM   2709  HG  LEU A 876     -34.915  19.444  10.807  1.00 12.92           H
ATOM   2710  CD1 LEU A 876     -34.951  17.313  10.593  1.00 12.92           C
ATOM   2711 1HD1 LEU A 876     -34.718  17.318   9.528  1.00 12.92           H
ATOM   2712 2HD1 LEU A 876     -35.612  16.475  10.820  1.00 12.92           H
ATOM   2713 3HD1 LEU A 876     -34.016  17.202  11.143  1.00 12.92           H
ATOM   2714  CD2 LEU A 876     -36.838  18.862  10.080  1.00 12.92           C
ATOM   2715 1HD2 LEU A 876     -36.523  18.885   9.037  1.00 12.92           H
ATOM   2716 2HD2 LEU A 876     -37.304  19.814  10.323  1.00 12.92           H
ATOM   2717 3HD2 LEU A 876     -37.566  18.060  10.222  1.00 12.92           H
ATOM   2718  N   PHE A 877     -34.273  20.791  13.974  1.00  4.74           N
ATOM   2719  H   PHE A 877     -35.202  20.902  14.371  1.00  4.74           H
ATOM   2720  CA  PHE A 877     -33.371  21.945  14.015  1.00  4.74           C
ATOM   2721  HA  PHE A 877     -33.123  22.245  12.996  1.00  4.74           H
ATOM   2722  C   PHE A 877     -32.057  21.671  14.745  1.00  4.74           C
ATOM   2723  O   PHE A 877     -30.985  22.051  14.284  1.00  4.74           O
ATOM   2724  CB  PHE A 877     -34.102  23.088  14.727  1.00  4.74           C
ATOM   2725 1HB  PHE A 877     -35.003  23.335  14.169  1.00  4.74           H
ATOM   2726 2HB  PHE A 877     -34.396  22.742  15.716  1.00  4.74           H
ATOM   2727  CG  PHE A 877     -33.273  24.329  14.909  1.00  4.74           C
ATOM   2728  CD1 PHE A 877     -33.182  25.293  13.892  1.00  4.74           C
ATOM   2729  HD1 PHE A 877     -33.707  25.147  12.959  1.00  4.74           H
ATOM   2730  CD2 PHE A 877     -32.591  24.546  16.122  1.00  4.74           C
ATOM   2731  HD2 PHE A 877     -32.658  23.817  16.917  1.00  4.74           H
ATOM   2732  CE1 PHE A 877     -32.412  26.470  14.080  1.00  4.74           C
ATOM   2733  HE1 PHE A 877     -32.358  27.212  13.300  1.00  4.74           H
ATOM   2734  CE2 PHE A 877     -31.809  25.709  16.319  1.00  4.74           C
ATOM   2735  HE2 PHE A 877     -31.283  25.855  17.251  1.00  4.74           H
ATOM   2736  CZ  PHE A 877     -31.723  26.676  15.295  1.00  4.74           C
ATOM   2737  HZ  PHE A 877     -31.130  27.567  15.438  1.00  4.74           H
ATOM   2738  N   ASN A 878     -32.115  20.999  15.884  1.00  6.31           N
ATOM   2739  H   ASN A 878     -33.012  20.681  16.245  1.00  6.31           H
ATOM   2740  CA  ASN A 878     -30.881  20.731  16.622  1.00  6.31           C
ATOM   2741  HA  ASN A 878     -30.320  21.666  16.677  1.00  6.31           H
ATOM   2742  C   ASN A 878     -29.963  19.740  15.884  1.00  6.31           C
ATOM   2743  O   ASN A 878     -28.786  20.052  15.681  1.00  6.31           O
ATOM   2744  CB  ASN A 878     -31.183  20.301  18.063  1.00  6.31           C
ATOM   2745 1HB  ASN A 878     -31.982  19.564  18.066  1.00  6.31           H
ATOM   2746 2HB  ASN A 878     -30.288  19.857  18.494  1.00  6.31           H
ATOM   2747  CG  ASN A 878     -31.582  21.464  18.934  1.00  6.31           C
ATOM   2748  OD1 ASN A 878     -30.745  22.223  19.383  1.00  6.31           O
ATOM   2749  ND2 ASN A 878     -32.855  21.622  19.170  1.00  6.31           N
ATOM   2750 1HD2 ASN A 878     -33.142  22.384  19.761  1.00  6.31           H
ATOM   2751 2HD2 ASN A 878     -33.533  21.008  18.739  1.00  6.31           H
ATOM   2752  N   PRO A 879     -30.467  18.570  15.428  1.00 34.47           N
ATOM   2753  CA  PRO A 879     -29.562  17.815  14.548  1.00 34.47           C
ATOM   2754  HA  PRO A 879     -28.671  17.531  15.106  1.00 34.47           H
ATOM   2755  C   PRO A 879     -29.116  18.484  13.248  1.00 34.47           C
ATOM   2756  O   PRO A 879     -28.030  18.166  12.794  1.00 34.47           O
ATOM   2757  CB  PRO A 879     -30.372  16.561  14.204  1.00 34.47           C
ATOM   2758 1HB  PRO A 879     -30.919  16.712  13.272  1.00 34.47           H
ATOM   2759 2HB  PRO A 879     -29.721  15.690  14.127  1.00 34.47           H
ATOM   2760  CG  PRO A 879     -31.303  16.411  15.324  1.00 34.47           C
ATOM   2761 1HG  PRO A 879     -32.159  15.801  15.040  1.00 34.47           H
ATOM   2762 2HG  PRO A 879     -30.786  15.974  16.180  1.00 34.47           H
ATOM   2763  CD  PRO A 879     -31.717  17.814  15.636  1.00 34.47           C
ATOM   2764 1HD  PRO A 879     -32.488  18.145  14.948  1.00 34.47           H
ATOM   2765 2HD  PRO A 879     -32.063  17.885  16.666  1.00 34.47           H
ATOM   2766  N   ASP A 880     -29.874  19.401  12.658  1.00  1.74           N
ATOM   2767  H   ASP A 880     -30.789  19.637  13.032  1.00  1.74           H
ATOM   2768  CA  ASP A 880     -29.426  20.089  11.435  1.00  1.74           C
ATOM   2769  HA  ASP A 880     -29.287  19.359  10.638  1.00  1.74           H
ATOM   2770  C   ASP A 880     -28.082  20.781  11.659  1.00  1.74           C
ATOM   2771  O   ASP A 880     -27.135  20.589  10.900  1.00  1.74           O
ATOM   2772  CB  ASP A 880     -30.463  21.125  10.988  1.00  1.74           C
ATOM   2773 1HB  ASP A 880     -31.400  20.618  10.754  1.00  1.74           H
ATOM   2774 2HB  ASP A 880     -30.644  21.820  11.804  1.00  1.74           H
ATOM   2775  CG  ASP A 880     -30.004  21.934   9.786  1.00  1.74           C
ATOM   2776  OD1 ASP A 880     -30.271  21.522   8.641  1.00  1.74           O
ATOM   2777  OD2 ASP A 880     -29.427  23.027   9.989  1.00  1.74           O
ATOM   2778  N   TYR A 881     -27.957  21.491  12.771  1.00 -6.56           N
ATOM   2779  H   TYR A 881     -28.760  21.597  13.383  1.00 -6.56           H
ATOM   2780  CA  TYR A 881     -26.692  22.139  13.117  1.00 -6.56           C
ATOM   2781  HA  TYR A 881     -26.421  22.831  12.320  1.00 -6.56           H
ATOM   2782  C   TYR A 881     -25.546  21.134  13.277  1.00 -6.56           C
ATOM   2783  O   TYR A 881     -24.406  21.377  12.867  1.00 -6.56           O
ATOM   2784  CB  TYR A 881     -26.878  22.921  14.419  1.00 -6.56           C
ATOM   2785 1HB  TYR A 881     -27.694  23.632  14.287  1.00 -6.56           H
ATOM   2786 2HB  TYR A 881     -27.153  22.227  15.212  1.00 -6.56           H
ATOM   2787  CG  TYR A 881     -25.636  23.671  14.845  1.00 -6.56           C
ATOM   2788  CD1 TYR A 881     -25.325  24.927  14.286  1.00 -6.56           C
ATOM   2789  HD1 TYR A 881     -25.989  25.365  13.554  1.00 -6.56           H
ATOM   2790  CD2 TYR A 881     -24.754  23.120  15.798  1.00 -6.56           C
ATOM   2791  HD2 TYR A 881     -24.973  22.158  16.239  1.00 -6.56           H
ATOM   2792  CE1 TYR A 881     -24.143  25.620  14.666  1.00 -6.56           C
ATOM   2793  HE1 TYR A 881     -23.912  26.578  14.227  1.00 -6.56           H
ATOM   2794  CE2 TYR A 881     -23.570  23.808  16.176  1.00 -6.56           C
ATOM   2795  HE2 TYR A 881     -22.894  23.376  16.898  1.00 -6.56           H
ATOM   2796  CZ  TYR A 881     -23.277  25.047  15.605  1.00 -6.56           C
ATOM   2797  OH  TYR A 881     -22.134  25.708  15.980  1.00 -6.56           O
ATOM   2798  HH  TYR A 881     -22.031  26.547  15.530  1.00 -6.56           H
ATOM   2799  N   VAL A 882     -25.855  19.983  13.857  1.00 -3.02           N
ATOM   2800  H   VAL A 882     -26.810  19.817  14.150  1.00 -3.02           H
ATOM   2801  CA  VAL A 882     -24.857  18.932  14.056  1.00 -3.02           C
ATOM   2802  HA  VAL A 882     -23.984  19.371  14.537  1.00 -3.02           H
ATOM   2803  C   VAL A 882     -24.413  18.379  12.704  1.00 -3.02           C
ATOM   2804  O   VAL A 882     -23.220  18.189  12.493  1.00 -3.02           O
ATOM   2805  CB  VAL A 882     -25.411  17.790  14.966  1.00 -3.02           C
ATOM   2806  HB  VAL A 882     -26.308  17.379  14.510  1.00 -3.02           H
ATOM   2807  CG1 VAL A 882     -24.403  16.642  15.147  1.00 -3.02           C
ATOM   2808 1HG1 VAL A 882     -24.841  15.866  15.775  1.00 -3.02           H
ATOM   2809 2HG1 VAL A 882     -23.495  17.015  15.614  1.00 -3.02           H
ATOM   2810 3HG1 VAL A 882     -24.170  16.202  14.176  1.00 -3.02           H
ATOM   2811  CG2 VAL A 882     -25.780  18.343  16.353  1.00 -3.02           C
ATOM   2812 1HG2 VAL A 882     -26.177  17.542  16.976  1.00 -3.02           H
ATOM   2813 2HG2 VAL A 882     -26.546  19.111  16.258  1.00 -3.02           H
ATOM   2814 3HG2 VAL A 882     -24.902  18.776  16.834  1.00 -3.02           H
ATOM   2815  N   GLU A 883     -25.335  18.142  11.781  1.00 -2.48           N
ATOM   2816  H   GLU A 883     -26.317  18.338  11.980  1.00 -2.48           H
ATOM   2817  CA  GLU A 883     -24.981  17.580  10.475  1.00 -2.48           C
ATOM   2818  HA  GLU A 883     -24.375  16.688  10.631  1.00 -2.48           H
ATOM   2819  C   GLU A 883     -24.143  18.567   9.655  1.00 -2.48           C
ATOM   2820  O   GLU A 883     -23.226  18.161   8.946  1.00 -2.48           O
ATOM   2821  CB  GLU A 883     -26.229  17.167   9.678  1.00 -2.48           C
ATOM   2822 1HB  GLU A 883     -26.845  18.056   9.546  1.00 -2.48           H
ATOM   2823 2HB  GLU A 883     -25.910  16.835   8.690  1.00 -2.48           H
ATOM   2824  CG  GLU A 883     -27.121  16.061  10.296  1.00 -2.48           C
ATOM   2825 1HG  GLU A 883     -27.366  16.328  11.320  1.00 -2.48           H
ATOM   2826 2HG  GLU A 883     -28.052  16.033   9.727  1.00 -2.48           H
ATOM   2827  CD  GLU A 883     -26.531  14.646  10.306  1.00 -2.48           C
ATOM   2828  OE1 GLU A 883     -25.356  14.439   9.932  1.00 -2.48           O
ATOM   2829  OE2 GLU A 883     -27.279  13.713  10.700  1.00 -2.48           O
ATOM   2830  N   VAL A 884     -24.378  19.866   9.792  1.00-15.56           N
ATOM   2831  H   VAL A 884     -25.162  20.180  10.364  1.00-15.56           H
ATOM   2832  CA  VAL A 884     -23.529  20.861   9.121  1.00-15.56           C
ATOM   2833  HA  VAL A 884     -23.485  20.620   8.061  1.00-15.56           H
ATOM   2834  C   VAL A 884     -22.098  20.778   9.662  1.00-15.56           C
ATOM   2835  O   VAL A 884     -21.122  20.843   8.906  1.00-15.56           O
ATOM   2836  CB  VAL A 884     -24.110  22.300   9.275  1.00-15.56           C
ATOM   2837  HB  VAL A 884     -24.266  22.504  10.333  1.00-15.56           H
ATOM   2838  CG1 VAL A 884     -23.158  23.374   8.710  1.00-15.56           C
ATOM   2839 1HG1 VAL A 884     -23.632  24.354   8.778  1.00-15.56           H
ATOM   2840 2HG1 VAL A 884     -22.923  23.155   7.668  1.00-15.56           H
ATOM   2841 3HG1 VAL A 884     -22.239  23.394   9.293  1.00-15.56           H
ATOM   2842  CG2 VAL A 884     -25.458  22.414   8.543  1.00-15.56           C
ATOM   2843 1HG2 VAL A 884     -25.888  23.401   8.712  1.00-15.56           H
ATOM   2844 2HG2 VAL A 884     -26.163  21.676   8.925  1.00-15.56           H
ATOM   2845 3HG2 VAL A 884     -25.327  22.253   7.474  1.00-15.56           H
ATOM   2846  N   ASP A 885     -21.941  20.568  10.959  1.00  1.96           N
ATOM   2847  H   ASP A 885     -22.752  20.525  11.573  1.00  1.96           H
ATOM   2848  CA  ASP A 885     -20.602  20.380  11.516  1.00  1.96           C
ATOM   2849  HA  ASP A 885     -19.955  21.165  11.129  1.00  1.96           H
ATOM   2850  C   ASP A 885     -19.994  19.038  11.086  1.00  1.96           C
ATOM   2851  O   ASP A 885     -18.783  18.934  10.941  1.00  1.96           O
ATOM   2852  CB  ASP A 885     -20.623  20.516  13.037  1.00  1.96           C
ATOM   2853 1HB  ASP A 885     -21.157  21.428  13.302  1.00  1.96           H
ATOM   2854 2HB  ASP A 885     -21.158  19.668  13.455  1.00  1.96           H
ATOM   2855  CG  ASP A 885     -19.221  20.575  13.637  1.00  1.96           C
ATOM   2856  OD1 ASP A 885     -18.363  21.359  13.161  1.00  1.96           O
ATOM   2857  OD2 ASP A 885     -18.965  19.826  14.604  1.00  1.96           O
ATOM   2858  N   ARG A 886     -20.801  18.029  10.774  1.00 -8.40           N
ATOM   2859  H   ARG A 886     -21.804  18.128  10.915  1.00 -8.40           H
ATOM   2860  CA  ARG A 886     -20.261  16.779  10.208  1.00 -8.40           C
ATOM   2861  HA  ARG A 886     -19.394  16.484  10.799  1.00 -8.40           H
ATOM   2862  C   ARG A 886     -19.780  16.974   8.771  1.00 -8.40           C
ATOM   2863  O   ARG A 886     -18.843  16.310   8.336  1.00 -8.40           O
ATOM   2864  CB  ARG A 886     -21.269  15.616  10.211  1.00 -8.40           C
ATOM   2865 1HB  ARG A 886     -22.093  15.875   9.547  1.00 -8.40           H
ATOM   2866 2HB  ARG A 886     -20.766  14.749   9.783  1.00 -8.40           H
ATOM   2867  CG  ARG A 886     -21.871  15.185  11.554  1.00 -8.40           C
ATOM   2868 1HG  ARG A 886     -22.541  15.963  11.899  1.00 -8.40           H
ATOM   2869 2HG  ARG A 886     -22.473  14.293  11.381  1.00 -8.40           H
ATOM   2870  CD  ARG A 886     -20.872  14.884  12.673  1.00 -8.40           C
ATOM   2871 1HD  ARG A 886     -21.020  13.855  13.005  1.00 -8.40           H
ATOM   2872 2HD  ARG A 886     -19.855  14.981  12.300  1.00 -8.40           H
ATOM   2873  NE  ARG A 886     -21.099  15.794  13.808  1.00 -8.40           N
ATOM   2874  HE  ARG A 886     -21.961  15.666  14.306  1.00 -8.40           H
ATOM   2875  CZ  ARG A 886     -20.325  16.803  14.187  1.00 -8.40           C
ATOM   2876  NH1 ARG A 886     -20.766  17.630  15.085  1.00 -8.40           N
ATOM   2877 1HH1 ARG A 886     -21.669  17.510  15.495  1.00 -8.40           H
ATOM   2878 2HH1 ARG A 886     -20.186  18.431  15.312  1.00 -8.40           H
ATOM   2879  NH2 ARG A 886     -19.121  17.032  13.759  1.00 -8.40           N
ATOM   2880 1HH2 ARG A 886     -18.641  16.359  13.169  1.00 -8.40           H
ATOM   2881 2HH2 ARG A 886     -18.647  17.883  14.027  1.00 -8.40           H
ATOM   2882  N   ILE A 887     -20.360  17.908   8.030  1.00-11.56           N
ATOM   2883  H   ILE A 887     -21.182  18.390   8.388  1.00-11.56           H
ATOM   2884  CA  ILE A 887     -19.828  18.250   6.703  1.00-11.56           C
ATOM   2885  HA  ILE A 887     -19.691  17.337   6.125  1.00-11.56           H
ATOM   2886  C   ILE A 887     -18.454  18.884   6.925  1.00-11.56           C
ATOM   2887  O   ILE A 887     -17.480  18.597   6.216  1.00-11.56           O
ATOM   2888  CB  ILE A 887     -20.768  19.215   5.909  1.00-11.56           C
ATOM   2889  HB  ILE A 887     -20.945  20.103   6.511  1.00-11.56           H
ATOM   2890  CG1 ILE A 887     -22.119  18.522   5.638  1.00-11.56           C
ATOM   2891 1HG1 ILE A 887     -21.961  17.730   4.905  1.00-11.56           H
ATOM   2892 2HG1 ILE A 887     -22.467  18.053   6.554  1.00-11.56           H
ATOM   2893  CG2 ILE A 887     -20.118  19.658   4.565  1.00-11.56           C
ATOM   2894 1HG2 ILE A 887     -20.788  20.326   4.026  1.00-11.56           H
ATOM   2895 2HG2 ILE A 887     -19.906  18.783   3.948  1.00-11.56           H
ATOM   2896 3HG2 ILE A 887     -19.186  20.190   4.760  1.00-11.56           H
ATOM   2897  CD1 ILE A 887     -23.248  19.436   5.137  1.00-11.56           C
ATOM   2898 1HD1 ILE A 887     -24.179  18.869   5.109  1.00-11.56           H
ATOM   2899 2HD1 ILE A 887     -23.025  19.801   4.135  1.00-11.56           H
ATOM   2900 3HD1 ILE A 887     -23.371  20.279   5.817  1.00-11.56           H
ATOM   2901  N   MET A 888     -18.342  19.709   7.956  1.00  1.74           N
ATOM   2902  H   MET A 888     -19.154  19.921   8.530  1.00  1.74           H
ATOM   2903  CA  MET A 888     -17.049  20.293   8.286  1.00  1.74           C
ATOM   2904  HA  MET A 888     -16.618  20.669   7.361  1.00  1.74           H
ATOM   2905  C   MET A 888     -16.059  19.260   8.828  1.00  1.74           C
ATOM   2906  O   MET A 888     -14.865  19.449   8.649  1.00  1.74           O
ATOM   2907  CB  MET A 888     -17.185  21.491   9.229  1.00  1.74           C
ATOM   2908 1HB  MET A 888     -17.695  21.189  10.142  1.00  1.74           H
ATOM   2909 2HB  MET A 888     -16.184  21.837   9.484  1.00  1.74           H
ATOM   2910  CG  MET A 888     -17.935  22.648   8.568  1.00  1.74           C
ATOM   2911 1HG  MET A 888     -17.500  22.810   7.582  1.00  1.74           H
ATOM   2912 2HG  MET A 888     -18.980  22.365   8.437  1.00  1.74           H
ATOM   2913  SD  MET A 888     -17.857  24.217   9.471  1.00  1.74           S
ATOM   2914  CE  MET A 888     -18.966  23.884  10.853  1.00  1.74           C
ATOM   2915 1HE  MET A 888     -19.077  24.775  11.468  1.00  1.74           H
ATOM   2916 2HE  MET A 888     -18.560  23.078  11.466  1.00  1.74           H
ATOM   2917 3HE  MET A 888     -19.946  23.581  10.478  1.00  1.74           H
ATOM   2918  N   ASP A 889     -16.497  18.145   9.398  1.00 -9.02           N
ATOM   2919  H   ASP A 889     -17.485  18.037   9.607  1.00 -9.02           H
ATOM   2920  CA  ASP A 889     -15.556  17.079   9.766  1.00 -9.02           C
ATOM   2921  HA  ASP A 889     -14.803  17.485  10.440  1.00 -9.02           H
ATOM   2922  C   ASP A 889     -14.846  16.554   8.541  1.00 -9.02           C
ATOM   2923  O   ASP A 889     -13.634  16.373   8.569  1.00 -9.02           O
ATOM   2924  CB  ASP A 889     -16.203  15.854  10.414  1.00 -9.02           C
ATOM   2925 1HB  ASP A 889     -17.055  15.529   9.823  1.00 -9.02           H
ATOM   2926 2HB  ASP A 889     -15.472  15.045  10.425  1.00 -9.02           H
ATOM   2927  CG  ASP A 889     -16.638  16.097  11.827  1.00 -9.02           C
ATOM   2928  OD1 ASP A 889     -16.153  17.054  12.462  1.00 -9.02           O
ATOM   2929  OD2 ASP A 889     -17.469  15.313  12.320  1.00 -9.02           O
ATOM   2930  N   PHE A 890     -15.562  16.327   7.449  1.00-17.10           N
ATOM   2931  H   PHE A 890     -16.565  16.492   7.445  1.00-17.10           H
ATOM   2932  CA  PHE A 890     -14.880  15.813   6.268  1.00-17.10           C
ATOM   2933  HA  PHE A 890     -14.282  14.957   6.577  1.00-17.10           H
ATOM   2934  C   PHE A 890     -13.935  16.877   5.723  1.00-17.10           C
ATOM   2935  O   PHE A 890     -12.795  16.581   5.377  1.00-17.10           O
ATOM   2936  CB  PHE A 890     -15.829  15.343   5.171  1.00-17.10           C
ATOM   2937 1HB  PHE A 890     -16.561  14.666   5.611  1.00-17.10           H
ATOM   2938 2HB  PHE A 890     -16.356  16.202   4.755  1.00-17.10           H
ATOM   2939  CG  PHE A 890     -15.111  14.615   4.065  1.00-17.10           C
ATOM   2940  CD1 PHE A 890     -14.784  13.254   4.216  1.00-17.10           C
ATOM   2941  HD1 PHE A 890     -15.094  12.721   5.104  1.00-17.10           H
ATOM   2942  CD2 PHE A 890     -14.692  15.293   2.906  1.00-17.10           C
ATOM   2943  HD2 PHE A 890     -14.929  16.340   2.778  1.00-17.10           H
ATOM   2944  CE1 PHE A 890     -14.032  12.572   3.227  1.00-17.10           C
ATOM   2945  HE1 PHE A 890     -13.779  11.530   3.358  1.00-17.10           H
ATOM   2946  CE2 PHE A 890     -13.935  14.626   1.908  1.00-17.10           C
ATOM   2947  HE2 PHE A 890     -13.607  15.160   1.028  1.00-17.10           H
ATOM   2948  CZ  PHE A 890     -13.603  13.262   2.074  1.00-17.10           C
ATOM   2949  HZ  PHE A 890     -13.031  12.745   1.319  1.00-17.10           H
ATOM   2950  N   ALA A 891     -14.382  18.126   5.737  1.00 11.63           N
ATOM   2951  H   ALA A 891     -15.323  18.305   6.075  1.00 11.63           H
ATOM   2952  CA  ALA A 891     -13.573  19.252   5.274  1.00 11.63           C
ATOM   2953  HA  ALA A 891     -13.287  19.067   4.238  1.00 11.63           H
ATOM   2954  C   ALA A 891     -12.278  19.442   6.078  1.00 11.63           C
ATOM   2955  O   ALA A 891     -11.321  20.020   5.575  1.00 11.63           O
ATOM   2956  CB  ALA A 891     -14.422  20.527   5.326  1.00 11.63           C
ATOM   2957 1HB  ALA A 891     -15.342  20.385   4.756  1.00 11.63           H
ATOM   2958 2HB  ALA A 891     -13.855  21.350   4.902  1.00 11.63           H
ATOM   2959 3HB  ALA A 891     -14.665  20.763   6.361  1.00 11.63           H
ATOM   2960  N   ARG A 892     -12.274  18.983   7.324  1.00-15.92           N
ATOM   2961  H   ARG A 892     -13.142  18.618   7.705  1.00-15.92           H
ATOM   2962  CA  ARG A 892     -11.082  18.986   8.181  1.00-15.92           C
ATOM   2963  HA  ARG A 892     -10.428  19.815   7.898  1.00-15.92           H
ATOM   2964  C   ARG A 892     -10.263  17.697   8.025  1.00-15.92           C
ATOM   2965  O   ARG A 892      -9.043  17.721   8.074  1.00-15.92           O
ATOM   2966  CB  ARG A 892     -11.522  19.172   9.647  1.00-15.92           C
ATOM   2967 1HB  ARG A 892     -12.278  18.423   9.882  1.00-15.92           H
ATOM   2968 2HB  ARG A 892     -10.658  19.002  10.291  1.00-15.92           H
ATOM   2969  CG  ARG A 892     -12.082  20.579   9.960  1.00-15.92           C
ATOM   2970 1HG  ARG A 892     -11.276  21.296   9.804  1.00-15.92           H
ATOM   2971 2HG  ARG A 892     -12.880  20.820   9.261  1.00-15.92           H
ATOM   2972  CD  ARG A 892     -12.619  20.764  11.399  1.00-15.92           C
ATOM   2973 1HD  ARG A 892     -11.856  20.416  12.098  1.00-15.92           H
ATOM   2974 2HD  ARG A 892     -12.754  21.832  11.565  1.00-15.92           H
ATOM   2975  NE  ARG A 892     -13.890  20.072  11.704  1.00-15.92           N
ATOM   2976  HE  ARG A 892     -13.928  19.082  11.511  1.00-15.92           H
ATOM   2977  CZ  ARG A 892     -14.996  20.606  12.218  1.00-15.92           C
ATOM   2978  NH1 ARG A 892     -15.997  19.843  12.524  1.00-15.92           N
ATOM   2979 1HH1 ARG A 892     -15.952  18.830  12.422  1.00-15.92           H
ATOM   2980 2HH1 ARG A 892     -16.858  20.253  12.876  1.00-15.92           H
ATOM   2981  NH2 ARG A 892     -15.169  21.877  12.471  1.00-15.92           N
ATOM   2982 1HH2 ARG A 892     -14.432  22.530  12.296  1.00-15.92           H
ATOM   2983 2HH2 ARG A 892     -16.060  22.164  12.853  1.00-15.92           H
ATOM   2984  N   SER A 893     -10.914  16.559   7.825  1.00  3.53           N
ATOM   2985  H   SER A 893     -11.929  16.575   7.786  1.00  3.53           H
ATOM   2986  CA  SER A 893     -10.232  15.258   7.738  1.00  3.53           C
ATOM   2987  HA  SER A 893      -9.652  15.120   8.650  1.00  3.53           H
ATOM   2988  C   SER A 893      -9.277  15.094   6.558  1.00  3.53           C
ATOM   2989  O   SER A 893      -8.397  14.233   6.563  1.00  3.53           O
ATOM   2990  CB  SER A 893     -11.269  14.137   7.657  1.00  3.53           C
ATOM   2991 1HB  SER A 893     -10.764  13.177   7.773  1.00  3.53           H
ATOM   2992 2HB  SER A 893     -11.991  14.255   8.465  1.00  3.53           H
ATOM   2993  OG  SER A 893     -11.944  14.151   6.409  1.00  3.53           O
ATOM   2994  HG  SER A 893     -12.206  15.056   6.193  1.00  3.53           H
ATOM   2995  N   THR A 894      -9.438  15.934   5.549  1.00 20.97           N
ATOM   2996  H   THR A 894     -10.177  16.626   5.569  1.00 20.97           H
ATOM   2997  CA  THR A 894      -8.568  15.923   4.381  1.00 20.97           C
ATOM   2998  HA  THR A 894      -8.427  14.906   4.017  1.00 20.97           H
ATOM   2999  C   THR A 894      -7.201  16.524   4.666  1.00 20.97           C
ATOM   3000  O   THR A 894      -6.296  16.407   3.857  1.00 20.97           O
ATOM   3001  CB  THR A 894      -9.202  16.782   3.280  1.00 20.97           C
ATOM   3002  HB  THR A 894      -8.492  16.913   2.465  1.00 20.97           H
ATOM   3003  OG1 THR A 894      -9.583  18.049   3.829  1.00 20.97           O
ATOM   3004  HG1 THR A 894      -8.786  18.543   4.071  1.00 20.97           H
ATOM   3005  CG2 THR A 894     -10.477  16.159   2.736  1.00 20.97           C
ATOM   3006 1HG2 THR A 894     -10.846  16.771   1.915  1.00 20.97           H
ATOM   3007 2HG2 THR A 894     -11.237  16.110   3.511  1.00 20.97           H
ATOM   3008 3HG2 THR A 894     -10.269  15.156   2.367  1.00 20.97           H
ATOM   3009  N   ASP A 895      -7.065  17.225   5.781  1.00 13.73           N
ATOM   3010  H   ASP A 895      -7.805  17.249   6.473  1.00 13.73           H
ATOM   3011  CA  ASP A 895      -5.927  18.126   5.946  1.00 13.73           C
ATOM   3012  HA  ASP A 895      -5.594  18.443   4.960  1.00 13.73           H
ATOM   3013  C   ASP A 895      -4.734  17.475   6.626  1.00 13.73           C
ATOM   3014  O   ASP A 895      -3.623  17.980   6.557  1.00 13.73           O
ATOM   3015  CB  ASP A 895      -6.372  19.379   6.705  1.00 13.73           C
ATOM   3016 1HB  ASP A 895      -6.754  19.084   7.682  1.00 13.73           H
ATOM   3017 2HB  ASP A 895      -5.512  20.030   6.850  1.00 13.73           H
ATOM   3018  CG  ASP A 895      -7.453  20.154   5.963  1.00 13.73           C
ATOM   3019  OD1 ASP A 895      -7.641  19.923   4.743  1.00 13.73           O
ATOM   3020  OD2 ASP A 895      -8.142  20.999   6.580  1.00 13.73           O
ATOM   3021  N   ASP A 896      -4.927  16.332   7.264  1.00  8.48           N
ATOM   3022  H   ASP A 896      -5.843  15.919   7.306  1.00  8.48           H
ATOM   3023  CA  ASP A 896      -3.781  15.643   7.858  1.00  8.48           C
ATOM   3024  HA  ASP A 896      -3.068  16.390   8.206  1.00  8.48           H
ATOM   3025  C   ASP A 896      -3.094  14.784   6.793  1.00  8.48           C
ATOM   3026  O   ASP A 896      -3.747  14.057   6.027  1.00  8.48           O
ATOM   3027  CB  ASP A 896      -4.178  14.794   9.067  1.00  8.48           C
ATOM   3028 1HB  ASP A 896      -4.756  15.411   9.755  1.00  8.48           H
ATOM   3029 2HB  ASP A 896      -4.806  13.971   8.733  1.00  8.48           H
ATOM   3030  CG  ASP A 896      -2.959  14.244   9.800  1.00  8.48           C
ATOM   3031  OD1 ASP A 896      -1.876  14.849   9.653  1.00  8.48           O
ATOM   3032  OD2 ASP A 896      -3.042  13.214  10.501  1.00  8.48           O
ATOM   3033  N   ARG A 897      -1.771  14.854   6.740  1.00 -4.64           N
ATOM   3034  H   ARG A 897      -1.290  15.391   7.456  1.00 -4.64           H
ATOM   3035  CA  ARG A 897      -0.988  14.101   5.758  1.00 -4.64           C
ATOM   3036  HA  ARG A 897      -1.471  14.166   4.782  1.00 -4.64           H
ATOM   3037  C   ARG A 897      -0.975  12.661   6.247  1.00 -4.64           C
ATOM   3038  O   ARG A 897      -0.488  12.391   7.330  1.00 -4.64           O
ATOM   3039  CB  ARG A 897       0.449  14.631   5.675  1.00 -4.64           C
ATOM   3040 1HB  ARG A 897       0.951  14.417   6.619  1.00 -4.64           H
ATOM   3041 2HB  ARG A 897       0.971  14.093   4.884  1.00 -4.64           H
ATOM   3042  CG  ARG A 897       0.565  16.130   5.425  1.00 -4.64           C
ATOM   3043 1HG  ARG A 897      -0.020  16.402   4.550  1.00 -4.64           H
ATOM   3044 2HG  ARG A 897       0.192  16.670   6.295  1.00 -4.64           H
ATOM   3045  CD  ARG A 897       2.011  16.515   5.186  1.00 -4.64           C
ATOM   3046 1HD  ARG A 897       2.633  16.039   5.944  1.00 -4.64           H
ATOM   3047 2HD  ARG A 897       2.312  16.134   4.213  1.00 -4.64           H
ATOM   3048  NE  ARG A 897       2.243  17.966   5.218  1.00 -4.64           N
ATOM   3049  HE  ARG A 897       2.004  18.500   4.389  1.00 -4.64           H
ATOM   3050  CZ  ARG A 897       2.790  18.654   6.210  1.00 -4.64           C
ATOM   3051  NH1 ARG A 897       3.134  19.883   5.979  1.00 -4.64           N
ATOM   3052 1HH1 ARG A 897       2.884  20.307   5.092  1.00 -4.64           H
ATOM   3053 2HH1 ARG A 897       3.676  20.381   6.669  1.00 -4.64           H
ATOM   3054  NH2 ARG A 897       3.080  18.169   7.386  1.00 -4.64           N
ATOM   3055 1HH2 ARG A 897       2.754  17.246   7.662  1.00 -4.64           H
ATOM   3056 2HH2 ARG A 897       3.651  18.718   8.013  1.00 -4.64           H
ATOM   3057  N   GLY A 898      -1.522  11.733   5.486  1.00 23.94           N
ATOM   3058  H   GLY A 898      -1.863  11.975   4.564  1.00 23.94           H
ATOM   3059  CA  GLY A 898      -1.643  10.367   5.966  1.00 23.94           C
ATOM   3060 1HA  GLY A 898      -1.919  10.387   7.020  1.00 23.94           H
ATOM   3061 2HA  GLY A 898      -2.441   9.869   5.416  1.00 23.94           H
ATOM   3062  C   GLY A 898      -0.384   9.546   5.830  1.00 23.94           C
ATOM   3063  O   GLY A 898      -0.045   8.780   6.722  1.00 23.94           O
ATOM   3064  N   GLU A 899       0.299   9.675   4.702  1.00 27.37           N
ATOM   3065  H   GLU A 899      -0.002  10.338   4.002  1.00 27.37           H
ATOM   3066  CA  GLU A 899       1.462   8.834   4.409  1.00 27.37           C
ATOM   3067  HA  GLU A 899       2.021   8.645   5.324  1.00 27.37           H
ATOM   3068  C   GLU A 899       2.346   9.524   3.370  1.00 27.37           C
ATOM   3069  O   GLU A 899       1.844   9.916   2.307  1.00 27.37           O
ATOM   3070  CB  GLU A 899       0.948   7.499   3.853  1.00 27.37           C
ATOM   3071 1HB  GLU A 899       0.202   7.121   4.553  1.00 27.37           H
ATOM   3072 2HB  GLU A 899       0.456   7.689   2.904  1.00 27.37           H
ATOM   3073  CG  GLU A 899       1.969   6.404   3.640  1.00 27.37           C
ATOM   3074 1HG  GLU A 899       2.626   6.682   2.819  1.00 27.37           H
ATOM   3075 2HG  GLU A 899       2.562   6.298   4.550  1.00 27.37           H
ATOM   3076  CD  GLU A 899       1.303   5.068   3.331  1.00 27.37           C
ATOM   3077  OE1 GLU A 899       0.117   5.037   2.917  1.00 27.37           O
ATOM   3078  OE2 GLU A 899       1.923   4.023   3.612  1.00 27.37           O
ATOM   3079  N   PRO A 900       3.634   9.769   3.677  1.00 20.08           N
ATOM   3080  CA  PRO A 900       4.498  10.125   2.547  1.00 20.08           C
ATOM   3081  HA  PRO A 900       4.112  11.006   2.040  1.00 20.08           H
ATOM   3082  C   PRO A 900       4.655   8.969   1.573  1.00 20.08           C
ATOM   3083  O   PRO A 900       4.708   7.809   1.951  1.00 20.08           O
ATOM   3084  CB  PRO A 900       5.846  10.430   3.213  1.00 20.08           C
ATOM   3085 1HB  PRO A 900       6.487   9.549   3.176  1.00 20.08           H
ATOM   3086 2HB  PRO A 900       6.333  11.280   2.735  1.00 20.08           H
ATOM   3087  CG  PRO A 900       5.498  10.740   4.619  1.00 20.08           C
ATOM   3088 1HG  PRO A 900       6.357  10.602   5.271  1.00 20.08           H
ATOM   3089 2HG  PRO A 900       5.112  11.758   4.694  1.00 20.08           H
ATOM   3090  CD  PRO A 900       4.414   9.745   4.924  1.00 20.08           C
ATOM   3091 1HD  PRO A 900       4.830   8.751   5.101  1.00 20.08           H
ATOM   3092 2HD  PRO A 900       3.812  10.079   5.767  1.00 20.08           H
ATOM   3093  N   VAL A 901       4.764   9.308   0.305  0.97 17.47           N
ATOM   3094  H   VAL A 901       4.694  10.293   0.052  0.97 17.47           H
ATOM   3095  CA  VAL A 901       4.957   8.375  -0.788  0.97 17.47           C
ATOM   3096  HA  VAL A 901       5.206   7.381  -0.419  0.97 17.47           H
ATOM   3097  C   VAL A 901       6.157   9.035  -1.451  0.97 17.47           C
ATOM   3098  O   VAL A 901       6.233  10.261  -1.476  0.97 17.47           O
ATOM   3099  CB  VAL A 901       3.690   8.318  -1.691  0.97 17.47           C
ATOM   3100  HB  VAL A 901       3.467   9.325  -2.040  0.97 17.47           H
ATOM   3101  CG1 VAL A 901       3.912   7.423  -2.907  0.97 17.47           C
ATOM   3102 1HG1 VAL A 901       3.005   7.405  -3.513  0.97 17.47           H
ATOM   3103 2HG1 VAL A 901       4.138   6.403  -2.588  0.97 17.47           H
ATOM   3104 3HG1 VAL A 901       4.724   7.815  -3.515  0.97 17.47           H
ATOM   3105  CG2 VAL A 901       2.471   7.806  -0.901  0.97 17.47           C
ATOM   3106 1HG2 VAL A 901       1.597   7.772  -1.548  0.97 17.47           H
ATOM   3107 2HG2 VAL A 901       2.258   8.473  -0.066  0.97 17.47           H
ATOM   3108 3HG2 VAL A 901       2.667   6.802  -0.511  0.97 17.47           H
ATOM   3109  N   THR A 902       7.133   8.244  -1.883  0.97 58.00           N
ATOM   3110  H   THR A 902       6.999   7.249  -1.819  0.97 58.00           H
ATOM   3111  CA  THR A 902       8.402   8.748  -2.438  0.97 58.00           C
ATOM   3112  HA  THR A 902       9.125   7.938  -2.368  0.97 58.00           H
ATOM   3113  C   THR A 902       9.009   9.916  -1.639  0.97 58.00           C
ATOM   3114  O   THR A 902       9.504  10.890  -2.201  0.97 58.00           O
ATOM   3115  CB  THR A 902       8.277   9.092  -3.957  0.97 58.00           C
ATOM   3116  HB  THR A 902       9.222   9.498  -4.319  0.97 58.00           H
ATOM   3117  OG1 THR A 902       7.225  10.033  -4.182  0.97 58.00           O
ATOM   3118  HG1 THR A 902       7.232  10.272  -5.110  0.97 58.00           H
ATOM   3119  CG2 THR A 902       7.920   7.856  -4.777  0.97 58.00           C
ATOM   3120 1HG2 THR A 902       7.921   8.118  -5.835  0.97 58.00           H
ATOM   3121 2HG2 THR A 902       6.929   7.495  -4.505  0.97 58.00           H
ATOM   3122 3HG2 THR A 902       8.658   7.070  -4.612  0.97 58.00           H
ATOM   3123  N   HIS A 903       8.943   9.784  -0.315  0.97 30.10           N
ATOM   3124  H   HIS A 903       8.527   8.938   0.042  0.97 30.10           H
ATOM   3125  CA  HIS A 903       9.387  10.757   0.700  0.97 30.10           C
ATOM   3126  HA  HIS A 903       9.262  10.256   1.661  0.97 30.10           H
ATOM   3127  C   HIS A 903       8.627  12.083   0.832  0.97 30.10           C
ATOM   3128  O   HIS A 903       8.665  12.665   1.911  0.97 30.10           O
ATOM   3129  CB  HIS A 903      10.882  11.098   0.585  0.97 30.10           C
ATOM   3130 1HB  HIS A 903      11.019  11.799  -0.238  0.97 30.10           H
ATOM   3131 2HB  HIS A 903      11.196  11.593   1.505  0.97 30.10           H
ATOM   3132  CG  HIS A 903      11.767   9.915   0.348  0.97 30.10           C
ATOM   3133  ND1 HIS A 903      12.213   9.526  -0.893  0.97 30.10           N
ATOM   3134  HD1 HIS A 903      11.991   9.981  -1.766  0.97 30.10           H
ATOM   3135  CD2 HIS A 903      12.357   9.057   1.221  0.97 30.10           C
ATOM   3136  HD2 HIS A 903      12.250   9.095   2.296  0.97 30.10           H
ATOM   3137  CE1 HIS A 903      13.002   8.461  -0.735  0.97 30.10           C
ATOM   3138  HE1 HIS A 903      13.502   7.942  -1.542  0.97 30.10           H
ATOM   3139  NE2 HIS A 903      13.104   8.124   0.534  0.97 30.10           N
ATOM   3140  N   TYR A 904       7.977  12.583  -0.213  1.00 26.14           N
ATOM   3141  H   TYR A 904       7.978  12.074  -1.086  1.00 26.14           H
ATOM   3142  CA  TYR A 904       7.310  13.894  -0.133  1.00 26.14           C
ATOM   3143  HA  TYR A 904       7.009  14.028   0.905  1.00 26.14           H
ATOM   3144  C   TYR A 904       6.039  14.120  -0.961  1.00 26.14           C
ATOM   3145  O   TYR A 904       5.406  15.166  -0.839  1.00 26.14           O
ATOM   3146  CB  TYR A 904       8.318  15.009  -0.442  1.00 26.14           C
ATOM   3147 1HB  TYR A 904       7.917  15.946  -0.057  1.00 26.14           H
ATOM   3148 2HB  TYR A 904       9.245  14.801   0.093  1.00 26.14           H
ATOM   3149  CG  TYR A 904       8.633  15.203  -1.911  1.00 26.14           C
ATOM   3150  CD1 TYR A 904       8.142  16.331  -2.601  1.00 26.14           C
ATOM   3151  HD1 TYR A 904       7.521  17.049  -2.083  1.00 26.14           H
ATOM   3152  CD2 TYR A 904       9.438  14.284  -2.616  1.00 26.14           C
ATOM   3153  HD2 TYR A 904       9.837  13.418  -2.108  1.00 26.14           H
ATOM   3154  CE1 TYR A 904       8.460  16.546  -3.967  1.00 26.14           C
ATOM   3155  HE1 TYR A 904       8.091  17.418  -4.484  1.00 26.14           H
ATOM   3156  CE2 TYR A 904       9.734  14.482  -3.992  1.00 26.14           C
ATOM   3157  HE2 TYR A 904      10.341  13.765  -4.523  1.00 26.14           H
ATOM   3158  CZ  TYR A 904       9.245  15.616  -4.650  1.00 26.14           C
ATOM   3159  OH  TYR A 904       9.529  15.825  -5.975  1.00 26.14           O
ATOM   3160  HH  TYR A 904      10.075  15.134  -6.352  1.00 26.14           H
ATOM   3161  N   LEU A 905       5.620  13.152  -1.764  1.00  6.35           N
ATOM   3162  H   LEU A 905       6.165  12.307  -1.880  1.00  6.35           H
ATOM   3163  CA  LEU A 905       4.257  13.148  -2.297  1.00  6.35           C
ATOM   3164  HA  LEU A 905       3.940  14.131  -2.631  1.00  6.35           H
ATOM   3165  C   LEU A 905       3.472  12.714  -1.067  1.00  6.35           C
ATOM   3166  O   LEU A 905       3.938  11.814  -0.393  1.00  6.35           O
ATOM   3167  CB  LEU A 905       4.128  12.118  -3.430  1.00  6.35           C
ATOM   3168 1HB  LEU A 905       4.784  12.435  -4.238  1.00  6.35           H
ATOM   3169 2HB  LEU A 905       4.514  11.174  -3.057  1.00  6.35           H
ATOM   3170  CG  LEU A 905       2.744  11.822  -4.030  1.00  6.35           C
ATOM   3171  HG  LEU A 905       2.097  11.446  -3.238  1.00  6.35           H
ATOM   3172  CD1 LEU A 905       2.086  13.047  -4.642  1.00  6.35           C
ATOM   3173 1HD1 LEU A 905       1.131  12.775  -5.092  1.00  6.35           H
ATOM   3174 2HD1 LEU A 905       2.728  13.480  -5.407  1.00  6.35           H
ATOM   3175 3HD1 LEU A 905       1.901  13.785  -3.869  1.00  6.35           H
ATOM   3176  CD2 LEU A 905       2.873  10.735  -5.101  1.00  6.35           C
ATOM   3177 1HD2 LEU A 905       1.884  10.476  -5.480  1.00  6.35           H
ATOM   3178 2HD2 LEU A 905       3.325   9.842  -4.671  1.00  6.35           H
ATOM   3179 3HD2 LEU A 905       3.491  11.090  -5.927  1.00  6.35           H
ATOM   3180  N   VAL A 906       2.344  13.309  -0.715  1.00  0.44           N
ATOM   3181  H   VAL A 906       1.983  14.100  -1.242  1.00  0.44           H
ATOM   3182  CA  VAL A 906       1.599  12.842   0.460  1.00  0.44           C
ATOM   3183  HA  VAL A 906       2.076  11.937   0.826  1.00  0.44           H
ATOM   3184  C   VAL A 906       0.172  12.420   0.135  1.00  0.44           C
ATOM   3185  O   VAL A 906      -0.591  13.121  -0.527  1.00  0.44           O
ATOM   3186  CB  VAL A 906       1.648  13.851   1.651  1.00  0.44           C
ATOM   3187  HB  VAL A 906       1.077  13.427   2.476  1.00  0.44           H
ATOM   3188  CG1 VAL A 906       3.100  14.035   2.128  1.00  0.44           C
ATOM   3189 1HG1 VAL A 906       3.126  14.658   3.017  1.00  0.44           H
ATOM   3190 2HG1 VAL A 906       3.700  14.506   1.347  1.00  0.44           H
ATOM   3191 3HG1 VAL A 906       3.534  13.067   2.371  1.00  0.44           H
ATOM   3192  CG2 VAL A 906       1.049  15.219   1.304  1.00  0.44           C
ATOM   3193 1HG2 VAL A 906       1.033  15.850   2.190  1.00  0.44           H
ATOM   3194 2HG2 VAL A 906       0.024  15.100   0.954  1.00  0.44           H
ATOM   3195 3HG2 VAL A 906       1.638  15.708   0.527  1.00  0.44           H
ATOM   3196  N   LYS A 907      -0.162  11.242   0.641  1.00 12.44           N
ATOM   3197  H   LYS A 907       0.565  10.698   1.108  1.00 12.44           H
ATOM   3198  CA  LYS A 907      -1.532  10.730   0.700  1.00 12.44           C
ATOM   3199  HA  LYS A 907      -2.042  10.813  -0.260  1.00 12.44           H
ATOM   3200  C   LYS A 907      -2.183  11.613   1.756  1.00 12.44           C
ATOM   3201  O   LYS A 907      -1.527  11.917   2.748  1.00 12.44           O
ATOM   3202  CB  LYS A 907      -1.443   9.280   1.192  1.00 12.44           C
ATOM   3203 1HB  LYS A 907      -0.799   8.730   0.504  1.00 12.44           H
ATOM   3204 2HB  LYS A 907      -0.938   9.316   2.155  1.00 12.44           H
ATOM   3205  CG  LYS A 907      -2.725   8.463   1.391  1.00 12.44           C
ATOM   3206 1HG  LYS A 907      -3.434   9.015   2.008  1.00 12.44           H
ATOM   3207 2HG  LYS A 907      -3.172   8.224   0.426  1.00 12.44           H
ATOM   3208  CD  LYS A 907      -2.302   7.182   2.125  1.00 12.44           C
ATOM   3209 1HD  LYS A 907      -1.507   6.710   1.547  1.00 12.44           H
ATOM   3210 2HD  LYS A 907      -1.890   7.471   3.091  1.00 12.44           H
ATOM   3211  CE  LYS A 907      -3.379   6.135   2.379  1.00 12.44           C
ATOM   3212 1HE  LYS A 907      -4.205   6.576   2.942  1.00 12.44           H
ATOM   3213 2HE  LYS A 907      -3.744   5.756   1.424  1.00 12.44           H
ATOM   3214  NZ  LYS A 907      -2.749   5.008   3.176  1.00 12.44           N
ATOM   3215 1HZ  LYS A 907      -3.394   4.238   3.308  1.00 12.44           H
ATOM   3216 2HZ  LYS A 907      -2.467   5.340   4.087  1.00 12.44           H
ATOM   3217 3HZ  LYS A 907      -1.909   4.676   2.706  1.00 12.44           H
ATOM   3218  N   TRP A 908      -3.436  12.001   1.602  1.00 54.58           N
ATOM   3219  H   TRP A 908      -3.947  11.743   0.772  1.00 54.58           H
ATOM   3220  CA  TRP A 908      -4.142  12.762   2.638  1.00 54.58           C
ATOM   3221  HA  TRP A 908      -3.440  13.205   3.345  1.00 54.58           H
ATOM   3222  C   TRP A 908      -5.034  11.767   3.372  1.00 54.58           C
ATOM   3223  O   TRP A 908      -5.467  10.795   2.761  1.00 54.58           O
ATOM   3224  CB  TRP A 908      -4.952  13.878   1.989  1.00 54.58           C
ATOM   3225 1HB  TRP A 908      -5.594  13.447   1.226  1.00 54.58           H
ATOM   3226 2HB  TRP A 908      -5.572  14.349   2.746  1.00 54.58           H
ATOM   3227  CG  TRP A 908      -4.066  14.915   1.352  1.00 54.58           C
ATOM   3228  CD1 TRP A 908      -3.791  15.059   0.026  1.00 54.58           C
ATOM   3229  HD1 TRP A 908      -4.217  14.444  -0.759  1.00 54.58           H
ATOM   3230  CD2 TRP A 908      -3.303  15.947   2.012  1.00 54.58           C
ATOM   3231  NE1 TRP A 908      -2.905  16.075  -0.193  1.00 54.58           N
ATOM   3232  HE1 TRP A 908      -2.574  16.357  -1.109  1.00 54.58           H
ATOM   3233  CE2 TRP A 908      -2.562  16.631   1.007  1.00 54.58           C
ATOM   3234  CE3 TRP A 908      -3.163  16.364   3.351  1.00 54.58           C
ATOM   3235  HE3 TRP A 908      -3.730  15.883   4.135  1.00 54.58           H
ATOM   3236  CZ2 TRP A 908      -1.669  17.680   1.310  1.00 54.58           C
ATOM   3237  HZ2 TRP A 908      -1.100  18.163   0.535  1.00 54.58           H
ATOM   3238  CZ3 TRP A 908      -2.286  17.438   3.654  1.00 54.58           C
ATOM   3239  HZ3 TRP A 908      -2.175  17.770   4.674  1.00 54.58           H
ATOM   3240  CH2 TRP A 908      -1.541  18.077   2.626  1.00 54.58           C
ATOM   3241  HH2 TRP A 908      -0.874  18.890   2.878  1.00 54.58           H
ATOM   3242  N   CYS A 909      -5.265  11.940   4.667  1.00 16.32           N
ATOM   3243  H   CYS A 909      -4.965  12.802   5.129  1.00 16.32           H
ATOM   3244  CA  CYS A 909      -5.856  10.867   5.480  1.00 16.32           C
ATOM   3245  HA  CYS A 909      -5.178  10.014   5.447  1.00 16.32           H
ATOM   3246  C   CYS A 909      -7.214  10.320   5.055  1.00 16.32           C
ATOM   3247  O   CYS A 909      -7.425   9.112   5.096  1.00 16.32           O
ATOM   3248  CB  CYS A 909      -5.982  11.305   6.938  1.00 16.32           C
ATOM   3249 1HB  CYS A 909      -6.504  12.263   6.992  1.00 16.32           H
ATOM   3250 2HB  CYS A 909      -6.581  10.558   7.463  1.00 16.32           H
ATOM   3251  SG  CYS A 909      -4.402  11.422   7.779  1.00 16.32           S
ATOM   3252  HG  CYS A 909      -3.982  12.536   7.162  1.00 16.32           H
ATOM   3253  N   SER A 910      -8.144  11.172   4.659  1.00 33.14           N
ATOM   3254  H   SER A 910      -7.959  12.167   4.639  1.00 33.14           H
ATOM   3255  CA  SER A 910      -9.474  10.702   4.277  1.00 33.14           C
ATOM   3256  HA  SER A 910      -9.720   9.800   4.837  1.00 33.14           H
ATOM   3257  C   SER A 910      -9.596  10.373   2.793  1.00 33.14           C
ATOM   3258  O   SER A 910     -10.696  10.088   2.319  1.00 33.14           O
ATOM   3259  CB  SER A 910     -10.495  11.776   4.638  1.00 33.14           C
ATOM   3260 1HB  SER A 910     -11.494  11.447   4.351  1.00 33.14           H
ATOM   3261 2HB  SER A 910     -10.469  11.935   5.716  1.00 33.14           H
ATOM   3262  OG  SER A 910     -10.181  12.994   3.993  1.00 33.14           O
ATOM   3263  HG  SER A 910     -10.853  13.640   4.236  1.00 33.14           H
ATOM   3264  N   LEU A 911      -8.499  10.452   2.046  1.00 10.01           N
ATOM   3265  H   LEU A 911      -7.589  10.561   2.480  1.00 10.01           H
ATOM   3266  CA  LEU A 911      -8.583  10.449   0.587  1.00 10.01           C
ATOM   3267  HA  LEU A 911      -9.626  10.316   0.318  1.00 10.01           H
ATOM   3268  C   LEU A 911      -7.787   9.361  -0.136  1.00 10.01           C
ATOM   3269  O   LEU A 911      -6.697   8.968   0.291  1.00 10.01           O
ATOM   3270  CB  LEU A 911      -8.141  11.819   0.057  1.00 10.01           C
ATOM   3271 1HB  LEU A 911      -7.110  11.983   0.364  1.00 10.01           H
ATOM   3272 2HB  LEU A 911      -8.161  11.784  -1.033  1.00 10.01           H
ATOM   3273  CG  LEU A 911      -8.983  13.026   0.501  1.00 10.01           C
ATOM   3274  HG  LEU A 911      -8.994  13.069   1.588  1.00 10.01           H
ATOM   3275  CD1 LEU A 911      -8.366  14.300  -0.010  1.00 10.01           C
ATOM   3276 1HD1 LEU A 911      -8.958  15.152   0.317  1.00 10.01           H
ATOM   3277 2HD1 LEU A 911      -8.329  14.294  -1.099  1.00 10.01           H
ATOM   3278 3HD1 LEU A 911      -7.359  14.416   0.383  1.00 10.01           H
ATOM   3279  CD2 LEU A 911     -10.429  12.953   0.000  1.00 10.01           C
ATOM   3280 1HD2 LEU A 911     -10.967  13.850   0.307  1.00 10.01           H
ATOM   3281 2HD2 LEU A 911     -10.929  12.090   0.439  1.00 10.01           H
ATOM   3282 3HD2 LEU A 911     -10.448  12.877  -1.088  1.00 10.01           H
ATOM   3283  N   PRO A 912      -8.314   8.873  -1.275  1.00 23.24           N
ATOM   3284  CA  PRO A 912      -7.490   7.961  -2.076  1.00 23.24           C
ATOM   3285  HA  PRO A 912      -7.103   7.152  -1.460  1.00 23.24           H
ATOM   3286  C   PRO A 912      -6.319   8.671  -2.754  1.00 23.24           C
ATOM   3287  O   PRO A 912      -6.256   9.896  -2.839  1.00 23.24           O
ATOM   3288  CB  PRO A 912      -8.493   7.408  -3.087  1.00 23.24           C
ATOM   3289 1HB  PRO A 912      -8.008   7.142  -4.025  1.00 23.24           H
ATOM   3290 2HB  PRO A 912      -9.009   6.546  -2.666  1.00 23.24           H
ATOM   3291  CG  PRO A 912      -9.450   8.518  -3.278  1.00 23.24           C
ATOM   3292 1HG  PRO A 912      -9.027   9.269  -3.939  1.00 23.24           H
ATOM   3293 2HG  PRO A 912     -10.398   8.153  -3.673  1.00 23.24           H
ATOM   3294  CD  PRO A 912      -9.624   9.102  -1.917  1.00 23.24           C
ATOM   3295 1HD  PRO A 912      -9.852  10.167  -1.988  1.00 23.24           H
ATOM   3296 2HD  PRO A 912     -10.408   8.574  -1.371  1.00 23.24           H
ATOM   3297  N   TYR A 913      -5.389   7.872  -3.260  1.00 20.97           N
ATOM   3298  H   TYR A 913      -5.543   6.878  -3.240  1.00 20.97           H
ATOM   3299  CA  TYR A 913      -4.106   8.353  -3.787  1.00 20.97           C
ATOM   3300  HA  TYR A 913      -3.641   8.965  -3.017  1.00 20.97           H
ATOM   3301  C   TYR A 913      -4.165   9.212  -5.063  1.00 20.97           C
ATOM   3302  O   TYR A 913      -3.139   9.630  -5.587  1.00 20.97           O
ATOM   3303  CB  TYR A 913      -3.199   7.144  -4.053  1.00 20.97           C
ATOM   3304 1HB  TYR A 913      -3.729   6.453  -4.708  1.00 20.97           H
ATOM   3305 2HB  TYR A 913      -2.309   7.484  -4.581  1.00 20.97           H
ATOM   3306  CG  TYR A 913      -2.728   6.386  -2.819  1.00 20.97           C
ATOM   3307  CD1 TYR A 913      -3.541   5.414  -2.190  1.00 20.97           C
ATOM   3308  HD1 TYR A 913      -4.552   5.247  -2.532  1.00 20.97           H
ATOM   3309  CD2 TYR A 913      -1.419   6.576  -2.325  1.00 20.97           C
ATOM   3310  HD2 TYR A 913      -0.778   7.327  -2.767  1.00 20.97           H
ATOM   3311  CE1 TYR A 913      -3.027   4.599  -1.140  1.00 20.97           C
ATOM   3312  HE1 TYR A 913      -3.632   3.822  -0.698  1.00 20.97           H
ATOM   3313  CE2 TYR A 913      -0.909   5.763  -1.272  1.00 20.97           C
ATOM   3314  HE2 TYR A 913       0.103   5.894  -0.916  1.00 20.97           H
ATOM   3315  CZ  TYR A 913      -1.710   4.770  -0.706  1.00 20.97           C
ATOM   3316  OH  TYR A 913      -1.212   3.946   0.272  1.00 20.97           O
ATOM   3317  HH  TYR A 913      -0.252   4.034   0.367  1.00 20.97           H
ATOM   3318  N   GLU A 914      -5.359   9.469  -5.574  1.00 13.01           N
ATOM   3319  H   GLU A 914      -6.176   9.129  -5.094  1.00 13.01           H
ATOM   3320  CA  GLU A 914      -5.565  10.292  -6.771  1.00 13.01           C
ATOM   3321  HA  GLU A 914      -4.723  10.163  -7.451  1.00 13.01           H
ATOM   3322  C   GLU A 914      -5.634  11.771  -6.411  1.00 13.01           C
ATOM   3323  O   GLU A 914      -5.500  12.622  -7.280  1.00 13.01           O
ATOM   3324  CB  GLU A 914      -6.844   9.859  -7.505  1.00 13.01           C
ATOM   3325 1HB  GLU A 914      -7.013  10.511  -8.362  1.00 13.01           H
ATOM   3326 2HB  GLU A 914      -6.668   8.860  -7.888  1.00 13.01           H
ATOM   3327  CG  GLU A 914      -8.112   9.802  -6.652  1.00 13.01           C
ATOM   3328 1HG  GLU A 914      -7.848   9.448  -5.659  1.00 13.01           H
ATOM   3329 2HG  GLU A 914      -8.540  10.801  -6.560  1.00 13.01           H
ATOM   3330  CD  GLU A 914      -9.140   8.835  -7.220  1.00 13.01           C
ATOM   3331  OE1 GLU A 914      -9.659   9.068  -8.322  1.00 13.01           O
ATOM   3332  OE2 GLU A 914      -9.391   7.775  -6.593  1.00 13.01           O
ATOM   3333  N   ASP A 915      -5.794  12.073  -5.128  1.00 31.39           N
ATOM   3334  H   ASP A 915      -5.917  11.333  -4.446  1.00 31.39           H
ATOM   3335  CA  ASP A 915      -5.823  13.461  -4.653  1.00 31.39           C
ATOM   3336  HA  ASP A 915      -5.816  14.133  -5.511  1.00 31.39           H
ATOM   3337  C   ASP A 915      -4.570  13.737  -3.821  1.00 31.39           C
ATOM   3338  O   ASP A 915      -4.488  14.680  -3.035  1.00 31.39           O
ATOM   3339  CB  ASP A 915      -7.104  13.725  -3.857  1.00 31.39           C
ATOM   3340 1HB  ASP A 915      -7.910  13.136  -4.296  1.00 31.39           H
ATOM   3341 2HB  ASP A 915      -6.958  13.397  -2.827  1.00 31.39           H
ATOM   3342  CG  ASP A 915      -7.521  15.195  -3.880  1.00 31.39           C
ATOM   3343  OD1 ASP A 915      -8.612  15.511  -3.350  1.00 31.39           O
ATOM   3344  OD2 ASP A 915      -6.815  16.058  -4.455  1.00 31.39           O
ATOM   3345  N   SER A 916      -3.578  12.874  -3.983  1.00 11.68           N
ATOM   3346  H   SER A 916      -3.685  12.111  -4.633  1.00 11.68           H
ATOM   3347  CA  SER A 916      -2.294  13.062  -3.312  1.00 11.68           C
ATOM   3348  HA  SER A 916      -2.460  13.288  -2.260  1.00 11.68           H
ATOM   3349  C   SER A 916      -1.565  14.230  -3.967  1.00 11.68           C
ATOM   3350  O   SER A 916      -1.589  14.374  -5.190  1.00 11.68           O
ATOM   3351  CB  SER A 916      -1.415  11.819  -3.441  1.00 11.68           C
ATOM   3352 1HB  SER A 916      -1.269  11.595  -4.498  1.00 11.68           H
ATOM   3353 2HB  SER A 916      -0.446  12.020  -2.984  1.00 11.68           H
ATOM   3354  OG  SER A 916      -2.003  10.701  -2.800  1.00 11.68           O
ATOM   3355  HG  SER A 916      -1.507   9.921  -3.062  1.00 11.68           H
ATOM   3356  N   THR A 917      -0.891  15.046  -3.172  1.00 -6.26           N
ATOM   3357  H   THR A 917      -0.863  14.859  -2.175  1.00 -6.26           H
ATOM   3358  CA  THR A 917      -0.177  16.218  -3.686  1.00 -6.26           C
ATOM   3359  HA  THR A 917      -0.115  16.179  -4.773  1.00 -6.26           H
ATOM   3360  C   THR A 917       1.223  16.227  -3.100  1.00 -6.26           C
ATOM   3361  O   THR A 917       1.439  15.636  -2.050  1.00 -6.26           O
ATOM   3362  CB  THR A 917      -0.858  17.530  -3.254  1.00 -6.26           C
ATOM   3363  HB  THR A 917      -0.267  18.376  -3.604  1.00 -6.26           H
ATOM   3364  OG1 THR A 917      -0.932  17.556  -1.828  1.00 -6.26           O
ATOM   3365  HG1 THR A 917      -0.061  17.348  -1.476  1.00 -6.26           H
ATOM   3366  CG2 THR A 917      -2.278  17.655  -3.785  1.00 -6.26           C
ATOM   3367 1HG2 THR A 917      -2.679  18.631  -3.518  1.00 -6.26           H
ATOM   3368 2HG2 THR A 917      -2.915  16.879  -3.358  1.00 -6.26           H
ATOM   3369 3HG2 THR A 917      -2.278  17.557  -4.871  1.00 -6.26           H
ATOM   3370  N   TRP A 918       2.171  16.890  -3.739  1.00  9.72           N
ATOM   3371  H   TRP A 918       1.966  17.368  -4.600  1.00  9.72           H
ATOM   3372  CA  TRP A 918       3.517  16.993  -3.182  1.00  9.72           C
ATOM   3373  HA  TRP A 918       3.807  16.047  -2.736  1.00  9.72           H
ATOM   3374  C   TRP A 918       3.542  18.048  -2.087  1.00  9.72           C
ATOM   3375  O   TRP A 918       2.808  19.035  -2.152  1.00  9.72           O
ATOM   3376  CB  TRP A 918       4.523  17.342  -4.276  1.00  9.72           C
ATOM   3377 1HB  TRP A 918       4.163  18.206  -4.835  1.00  9.72           H
ATOM   3378 2HB  TRP A 918       5.474  17.599  -3.809  1.00  9.72           H
ATOM   3379  CG  TRP A 918       4.757  16.194  -5.215  1.00  9.72           C
ATOM   3380  CD1 TRP A 918       5.690  15.216  -5.082  1.00  9.72           C
ATOM   3381  HD1 TRP A 918       6.388  15.155  -4.255  1.00  9.72           H
ATOM   3382  CD2 TRP A 918       4.043  15.879  -6.426  1.00  9.72           C
ATOM   3383  NE1 TRP A 918       5.645  14.332  -6.122  1.00  9.72           N
ATOM   3384  HE1 TRP A 918       6.270  13.548  -6.230  1.00  9.72           H
ATOM   3385  CE2 TRP A 918       4.629  14.694  -6.961  1.00  9.72           C
ATOM   3386  CE3 TRP A 918       2.953  16.463  -7.106  1.00  9.72           C
ATOM   3387  HE3 TRP A 918       2.501  17.371  -6.738  1.00  9.72           H
ATOM   3388  CZ2 TRP A 918       4.145  14.075  -8.133  1.00  9.72           C
ATOM   3389  HZ2 TRP A 918       4.601  13.173  -8.511  1.00  9.72           H
ATOM   3390  CZ3 TRP A 918       2.460  15.841  -8.284  1.00  9.72           C
ATOM   3391  HZ3 TRP A 918       1.619  16.273  -8.808  1.00  9.72           H
ATOM   3392  CH2 TRP A 918       3.065  14.649  -8.781  1.00  9.72           C
ATOM   3393  HH2 TRP A 918       2.674  14.187  -9.676  1.00  9.72           H
ATOM   3394  N   GLU A 919       4.394  17.835  -1.096  1.00  8.50           N
ATOM   3395  H   GLU A 919       4.962  16.990  -1.095  1.00  8.50           H
ATOM   3396  CA  GLU A 919       4.549  18.745   0.029  1.00  8.50           C
ATOM   3397  HA  GLU A 919       4.038  19.679  -0.203  1.00  8.50           H
ATOM   3398  C   GLU A 919       6.003  19.093   0.330  1.00  8.50           C
ATOM   3399  O   GLU A 919       6.933  18.429  -0.124  1.00  8.50           O
ATOM   3400  CB  GLU A 919       3.887  18.133   1.264  1.00  8.50           C
ATOM   3401 1HB  GLU A 919       3.720  17.071   1.083  1.00  8.50           H
ATOM   3402 2HB  GLU A 919       4.550  18.235   2.123  1.00  8.50           H
ATOM   3403  CG  GLU A 919       2.565  18.798   1.591  1.00  8.50           C
ATOM   3404 1HG  GLU A 919       2.000  18.950   0.670  1.00  8.50           H
ATOM   3405 2HG  GLU A 919       1.992  18.138   2.243  1.00  8.50           H
ATOM   3406  CD  GLU A 919       2.757  20.131   2.295  1.00  8.50           C
ATOM   3407  OE1 GLU A 919       2.150  20.292   3.370  1.00  8.50           O
ATOM   3408  OE2 GLU A 919       3.501  21.022   1.827  1.00  8.50           O
ATOM   3409  N   ARG A 920       6.208  20.169   1.076  1.00-10.12           N
ATOM   3410  H   ARG A 920       5.398  20.665   1.458  1.00-10.12           H
ATOM   3411  CA  ARG A 920       7.560  20.659   1.364  1.00-10.12           C
ATOM   3412  HA  ARG A 920       8.129  20.664   0.435  1.00-10.12           H
ATOM   3413  C   ARG A 920       8.274  19.761   2.370  1.00-10.12           C
ATOM   3414  O   ARG A 920       7.717  19.434   3.409  1.00-10.12           O
ATOM   3415  CB  ARG A 920       7.477  22.083   1.919  1.00-10.12           C
ATOM   3416 1HB  ARG A 920       6.895  22.059   2.839  1.00-10.12           H
ATOM   3417 2HB  ARG A 920       8.485  22.424   2.154  1.00-10.12           H
ATOM   3418  CG  ARG A 920       6.831  23.080   0.956  1.00-10.12           C
ATOM   3419 1HG  ARG A 920       7.353  23.030   0.001  1.00-10.12           H
ATOM   3420 2HG  ARG A 920       5.785  22.815   0.799  1.00-10.12           H
ATOM   3421  CD  ARG A 920       6.908  24.513   1.476  1.00-10.12           C
ATOM   3422 1HD  ARG A 920       7.955  24.747   1.678  1.00-10.12           H
ATOM   3423 2HD  ARG A 920       6.550  25.193   0.702  1.00-10.12           H
ATOM   3424  NE  ARG A 920       6.136  24.733   2.708  1.00-10.12           N
ATOM   3425  HE  ARG A 920       6.637  24.573   3.588  1.00-10.12           H
ATOM   3426  CZ  ARG A 920       4.872  25.127   2.801  1.00-10.12           C
ATOM   3427  NH1 ARG A 920       4.390  25.405   3.976  1.00-10.12           N
ATOM   3428 1HH1 ARG A 920       4.955  25.211   4.804  1.00-10.12           H
ATOM   3429 2HH1 ARG A 920       3.467  25.790   4.074  1.00-10.12           H
ATOM   3430  NH2 ARG A 920       4.071  25.278   1.775  1.00-10.12           N
ATOM   3431 1HH2 ARG A 920       4.413  25.094   0.852  1.00-10.12           H
ATOM   3432 2HH2 ARG A 920       3.112  25.545   1.923  1.00-10.12           H
ATOM   3433  N   ARG A 921       9.525  19.402   2.095  1.00 23.16           N
ATOM   3434  H   ARG A 921       9.941  19.710   1.232  1.00 23.16           H
ATOM   3435  CA  ARG A 921      10.293  18.524   2.997  1.00 23.16           C
ATOM   3436  HA  ARG A 921       9.727  17.601   3.145  1.00 23.16           H
ATOM   3437  C   ARG A 921      10.521  19.117   4.382  1.00 23.16           C
ATOM   3438  O   ARG A 921      10.591  18.396   5.361  1.00 23.16           O
ATOM   3439  CB  ARG A 921      11.672  18.173   2.418  1.00 23.16           C
ATOM   3440 1HB  ARG A 921      12.236  19.093   2.260  1.00 23.16           H
ATOM   3441 2HB  ARG A 921      12.200  17.580   3.165  1.00 23.16           H
ATOM   3442  CG  ARG A 921      11.651  17.371   1.119  1.00 23.16           C
ATOM   3443 1HG  ARG A 921      10.921  16.568   1.219  1.00 23.16           H
ATOM   3444 2HG  ARG A 921      11.356  18.014   0.290  1.00 23.16           H
ATOM   3445  CD  ARG A 921      13.020  16.742   0.823  1.00 23.16           C
ATOM   3446 1HD  ARG A 921      13.321  16.146   1.688  1.00 23.16           H
ATOM   3447 2HD  ARG A 921      12.905  16.069  -0.028  1.00 23.16           H
ATOM   3448  NE  ARG A 921      14.094  17.706   0.512  1.00 23.16           N
ATOM   3449  HE  ARG A 921      13.856  18.686   0.507  1.00 23.16           H
ATOM   3450  CZ  ARG A 921      15.354  17.399   0.226  1.00 23.16           C
ATOM   3451  NH1 ARG A 921      16.194  18.341  -0.090  1.00 23.16           N
ATOM   3452 1HH1 ARG A 921      15.915  19.319  -0.093  1.00 23.16           H
ATOM   3453 2HH1 ARG A 921      17.152  18.109  -0.289  1.00 23.16           H
ATOM   3454  NH2 ARG A 921      15.838  16.188   0.296  1.00 23.16           N
ATOM   3455 1HH2 ARG A 921      15.254  15.430   0.608  1.00 23.16           H
ATOM   3456 2HH2 ARG A 921      16.818  16.026   0.101  1.00 23.16           H
ATOM   3457  N   GLN A 922      10.651  20.432   4.446  1.00 20.84           N
ATOM   3458  H   GLN A 922      10.603  20.973   3.602  1.00 20.84           H
ATOM   3459  CA  GLN A 922      10.879  21.139   5.705  1.00 20.84           C
ATOM   3460  HA  GLN A 922      11.734  20.700   6.221  1.00 20.84           H
ATOM   3461  C   GLN A 922       9.667  21.069   6.637  1.00 20.84           C
ATOM   3462  O   GLN A 922       9.792  21.134   7.856  1.00 20.84           O
ATOM   3463  CB  GLN A 922      11.195  22.605   5.364  1.00 20.84           C
ATOM   3464 1HB  GLN A 922      12.044  22.613   4.681  1.00 20.84           H
ATOM   3465 2HB  GLN A 922      10.340  23.033   4.842  1.00 20.84           H
ATOM   3466  CG  GLN A 922      11.526  23.506   6.551  1.00 20.84           C
ATOM   3467 1HG  GLN A 922      11.753  24.508   6.188  1.00 20.84           H
ATOM   3468 2HG  GLN A 922      10.654  23.569   7.201  1.00 20.84           H
ATOM   3469  CD  GLN A 922      12.696  22.997   7.365  1.00 20.84           C
ATOM   3470  OE1 GLN A 922      13.812  22.863   6.878  1.00 20.84           O
ATOM   3471  NE2 GLN A 922      12.444  22.689   8.606  1.00 20.84           N
ATOM   3472 1HE2 GLN A 922      13.194  22.344   9.179  1.00 20.84           H
ATOM   3473 2HE2 GLN A 922      11.501  22.738   8.956  1.00 20.84           H
ATOM   3474  N   ASP A 923       8.485  20.975   6.051  1.00 -4.23           N
ATOM   3475  H   ASP A 923       8.424  20.852   5.052  1.00 -4.23           H
ATOM   3476  CA  ASP A 923       7.240  21.149   6.794  1.00 -4.23           C
ATOM   3477  HA  ASP A 923       7.432  21.698   7.716  1.00 -4.23           H
ATOM   3478  C   ASP A 923       6.596  19.810   7.134  1.00 -4.23           C
ATOM   3479  O   ASP A 923       5.506  19.762   7.709  1.00 -4.23           O
ATOM   3480  CB  ASP A 923       6.243  21.934   5.931  1.00 -4.23           C
ATOM   3481 1HB  ASP A 923       6.094  21.402   4.992  1.00 -4.23           H
ATOM   3482 2HB  ASP A 923       5.286  21.986   6.449  1.00 -4.23           H
ATOM   3483  CG  ASP A 923       6.696  23.353   5.625  1.00 -4.23           C
ATOM   3484  OD1 ASP A 923       7.673  23.556   4.871  1.00 -4.23           O
ATOM   3485  OD2 ASP A 923       5.969  24.292   6.008  1.00 -4.23           O
ATOM   3486  N   ILE A 924       7.210  18.732   6.667  0.98 36.47           N
ATOM   3487  H   ILE A 924       8.128  18.826   6.260  0.98 36.47           H
ATOM   3488  CA  ILE A 924       6.575  17.416   6.671  0.98 36.47           C
ATOM   3489  HA  ILE A 924       5.559  17.557   6.307  0.98 36.47           H
ATOM   3490  C   ILE A 924       6.484  16.820   8.081  0.98 36.47           C
ATOM   3491  O   ILE A 924       7.242  17.164   8.985  0.98 36.47           O
ATOM   3492  CB  ILE A 924       7.302  16.469   5.660  0.98 36.47           C
ATOM   3493  HB  ILE A 924       7.572  17.079   4.798  0.98 36.47           H
ATOM   3494  CG1 ILE A 924       6.339  15.377   5.151  0.98 36.47           C
ATOM   3495 1HG1 ILE A 924       6.194  14.637   5.938  0.98 36.47           H
ATOM   3496 2HG1 ILE A 924       5.376  15.844   4.941  0.98 36.47           H
ATOM   3497  CG2 ILE A 924       8.603  15.881   6.252  0.98 36.47           C
ATOM   3498 1HG2 ILE A 924       9.188  15.407   5.465  0.98 36.47           H
ATOM   3499 2HG2 ILE A 924       8.375  15.147   7.027  0.98 36.47           H
ATOM   3500 3HG2 ILE A 924       9.205  16.677   6.695  0.98 36.47           H
ATOM   3501  CD1 ILE A 924       6.788  14.653   3.885  0.98 36.47           C
ATOM   3502 1HD1 ILE A 924       6.019  13.944   3.580  0.98 36.47           H
ATOM   3503 2HD1 ILE A 924       7.715  14.109   4.068  0.98 36.47           H
ATOM   3504 3HD1 ILE A 924       6.945  15.373   3.080  0.98 36.47           H
ATOM   3505  N   ASP A 925       5.544  15.906   8.271  0.98 16.05           N
ATOM   3506  H   ASP A 925       4.915  15.680   7.518  0.98 16.05           H
ATOM   3507  CA  ASP A 925       5.381  15.192   9.533  0.98 16.05           C
ATOM   3508  HA  ASP A 925       5.205  15.903  10.340  0.98 16.05           H
ATOM   3509  C   ASP A 925       6.615  14.356   9.849  0.98 16.05           C
ATOM   3510  O   ASP A 925       6.863  13.345   9.193  0.98 16.05           O
ATOM   3511  CB  ASP A 925       4.215  14.212   9.437  0.98 16.05           C
ATOM   3512 1HB  ASP A 925       4.334  13.613   8.536  0.98 16.05           H
ATOM   3513 2HB  ASP A 925       4.239  13.555  10.307  0.98 16.05           H
ATOM   3514  CG  ASP A 925       2.873  14.891   9.385  0.98 16.05           C
ATOM   3515  OD1 ASP A 925       2.576  15.570   8.379  0.98 16.05           O
ATOM   3516  OD2 ASP A 925       2.092  14.700  10.332  0.98 16.05           O
ATOM   3517  N   GLN A 926       7.356  14.741  10.878  1.00 17.92           N
ATOM   3518  H   GLN A 926       7.107  15.583  11.375  1.00 17.92           H
ATOM   3519  CA  GLN A 926       8.575  14.032  11.264  1.00 17.92           C
ATOM   3520  HA  GLN A 926       9.288  14.114  10.443  1.00 17.92           H
ATOM   3521  C   GLN A 926       8.353  12.543  11.517  1.00 17.92           C
ATOM   3522  O   GLN A 926       9.093  11.708  11.011  1.00 17.92           O
ATOM   3523  CB  GLN A 926       9.170  14.700  12.510  1.00 17.92           C
ATOM   3524 1HB  GLN A 926       9.387  15.740  12.268  1.00 17.92           H
ATOM   3525 2HB  GLN A 926       8.422  14.687  13.302  1.00 17.92           H
ATOM   3526  CG  GLN A 926      10.435  14.044  13.052  1.00 17.92           C
ATOM   3527 1HG  GLN A 926      10.746  14.569  13.951  1.00 17.92           H
ATOM   3528 2HG  GLN A 926      10.217  13.013  13.328  1.00 17.92           H
ATOM   3529  CD  GLN A 926      11.576  14.039  12.064  1.00 17.92           C
ATOM   3530  OE1 GLN A 926      11.757  14.956  11.276  1.00 17.92           O
ATOM   3531  NE2 GLN A 926      12.344  12.995  12.084  1.00 17.92           N
ATOM   3532 1HE2 GLN A 926      13.108  12.945  11.436  1.00 17.92           H
ATOM   3533 2HE2 GLN A 926      12.146  12.233  12.733  1.00 17.92           H
ATOM   3534  N   ALA A 927       7.316  12.192  12.266  1.00 -6.82           N
ATOM   3535  H   ALA A 927       6.714  12.895  12.659  1.00 -6.82           H
ATOM   3536  CA  ALA A 927       7.074  10.784  12.560  1.00 -6.82           C
ATOM   3537  HA  ALA A 927       7.977  10.358  13.004  1.00 -6.82           H
ATOM   3538  C   ALA A 927       6.773  10.004  11.279  1.00 -6.82           C
ATOM   3539  O   ALA A 927       7.280   8.917  11.066  1.00 -6.82           O
ATOM   3540  CB  ALA A 927       5.919  10.651  13.557  1.00 -6.82           C
ATOM   3541 1HB  ALA A 927       6.189  11.123  14.502  1.00 -6.82           H
ATOM   3542 2HB  ALA A 927       5.721   9.590  13.732  1.00 -6.82           H
ATOM   3543 3HB  ALA A 927       5.016  11.113  13.156  1.00 -6.82           H
ATOM   3544  N   LYS A 928       5.972  10.584  10.398  1.00  6.60           N
ATOM   3545  H   LYS A 928       5.634  11.517  10.567  1.00  6.60           H
ATOM   3546  CA  LYS A 928       5.519   9.858   9.213  1.00  6.60           C
ATOM   3547  HA  LYS A 928       5.298   8.835   9.515  1.00  6.60           H
ATOM   3548  C   LYS A 928       6.609   9.782   8.150  1.00  6.60           C
ATOM   3549  O   LYS A 928       6.662   8.833   7.374  1.00  6.60           O
ATOM   3550  CB  LYS A 928       4.216  10.465   8.686  1.00  6.60           C
ATOM   3551 1HB  LYS A 928       4.425  11.469   8.328  1.00  6.60           H
ATOM   3552 2HB  LYS A 928       3.862   9.863   7.852  1.00  6.60           H
ATOM   3553  CG  LYS A 928       3.104  10.530   9.749  1.00  6.60           C
ATOM   3554 1HG  LYS A 928       2.841   9.521  10.065  1.00  6.60           H
ATOM   3555 2HG  LYS A 928       3.473  11.080  10.614  1.00  6.60           H
ATOM   3556  CD  LYS A 928       1.858  11.250   9.249  1.00  6.60           C
ATOM   3557 1HD  LYS A 928       2.154  12.216   8.848  1.00  6.60           H
ATOM   3558 2HD  LYS A 928       1.386  10.671   8.454  1.00  6.60           H
ATOM   3559  CE  LYS A 928       0.856  11.485  10.389  1.00  6.60           C
ATOM   3560 1HE  LYS A 928       0.260  10.581  10.531  1.00  6.60           H
ATOM   3561 2HE  LYS A 928       1.406  11.690  11.308  1.00  6.60           H
ATOM   3562  NZ  LYS A 928      -0.045  12.659  10.108  1.00  6.60           N
ATOM   3563 1HZ  LYS A 928      -0.823  12.704  10.756  1.00  6.60           H
ATOM   3564 2HZ  LYS A 928      -0.427  12.590   9.171  1.00  6.60           H
ATOM   3565 3HZ  LYS A 928       0.479  13.529  10.168  1.00  6.60           H
ATOM   3566  N   ILE A 929       7.525  10.739   8.125  1.00 38.49           N
ATOM   3567  H   ILE A 929       7.444  11.547   8.738  1.00 38.49           H
ATOM   3568  CA  ILE A 929       8.658  10.642   7.205  1.00 38.49           C
ATOM   3569  HA  ILE A 929       8.279  10.228   6.272  1.00 38.49           H
ATOM   3570  C   ILE A 929       9.641   9.612   7.777  1.00 38.49           C
ATOM   3571  O   ILE A 929      10.220   8.837   7.025  1.00 38.49           O
ATOM   3572  CB  ILE A 929       9.240  12.052   6.856  1.00 38.49           C
ATOM   3573  HB  ILE A 929       8.395  12.740   6.896  1.00 38.49           H
ATOM   3574  CG1 ILE A 929       9.745  12.119   5.398  1.00 38.49           C
ATOM   3575 1HG1 ILE A 929       8.920  11.838   4.743  1.00 38.49           H
ATOM   3576 2HG1 ILE A 929       9.983  13.161   5.185  1.00 38.49           H
ATOM   3577  CG2 ILE A 929      10.270  12.556   7.881  1.00 38.49           C
ATOM   3578 1HG2 ILE A 929      10.578  13.570   7.626  1.00 38.49           H
ATOM   3579 2HG2 ILE A 929      11.147  11.907   7.906  1.00 38.49           H
ATOM   3580 3HG2 ILE A 929       9.821  12.585   8.868  1.00 38.49           H
ATOM   3581  CD1 ILE A 929      10.972  11.281   4.997  1.00 38.49           C
ATOM   3582 1HD1 ILE A 929      11.290  11.572   3.997  1.00 38.49           H
ATOM   3583 2HD1 ILE A 929      10.714  10.223   4.986  1.00 38.49           H
ATOM   3584 3HD1 ILE A 929      11.795  11.448   5.693  1.00 38.49           H
ATOM   3585  N   GLU A 930       9.747   9.491   9.096  1.00-16.68           N
ATOM   3586  H   GLU A 930       9.280  10.144   9.719  1.00-16.68           H
ATOM   3587  CA  GLU A 930      10.533   8.401   9.682  1.00-16.68           C
ATOM   3588  HA  GLU A 930      11.527   8.386   9.233  1.00-16.68           H
ATOM   3589  C   GLU A 930       9.879   7.056   9.407  1.00-16.68           C
ATOM   3590  O   GLU A 930      10.574   6.089   9.154  1.00-16.68           O
ATOM   3591  CB  GLU A 930      10.674   8.528  11.198  1.00-16.68           C
ATOM   3592 1HB  GLU A 930       9.710   8.792  11.625  1.00-16.68           H
ATOM   3593 2HB  GLU A 930      10.962   7.553  11.589  1.00-16.68           H
ATOM   3594  CG  GLU A 930      11.701   9.530  11.660  1.00-16.68           C
ATOM   3595 1HG  GLU A 930      12.682   9.233  11.284  1.00-16.68           H
ATOM   3596 2HG  GLU A 930      11.455  10.510  11.254  1.00-16.68           H
ATOM   3597  CD  GLU A 930      11.744   9.608  13.178  1.00-16.68           C
ATOM   3598  OE1 GLU A 930      11.879   8.554  13.839  1.00-16.68           O
ATOM   3599  OE2 GLU A 930      11.634  10.733  13.718  1.00-16.68           O
ATOM   3600  N   GLU A 931       8.558   6.973   9.423  1.00 -0.93           N
ATOM   3601  H   GLU A 931       8.006   7.777   9.711  1.00 -0.93           H
ATOM   3602  CA  GLU A 931       7.868   5.730   9.069  1.00 -0.93           C
ATOM   3603  HA  GLU A 931       8.224   4.920   9.701  1.00 -0.93           H
ATOM   3604  C   GLU A 931       8.205   5.367   7.626  1.00 -0.93           C
ATOM   3605  O   GLU A 931       8.527   4.223   7.330  1.00 -0.93           O
ATOM   3606  CB  GLU A 931       6.354   5.874   9.260  1.00 -0.93           C
ATOM   3607 1HB  GLU A 931       6.042   6.784   8.756  1.00 -0.93           H
ATOM   3608 2HB  GLU A 931       5.854   5.031   8.783  1.00 -0.93           H
ATOM   3609  CG  GLU A 931       5.909   5.938  10.727  1.00 -0.93           C
ATOM   3610 1HG  GLU A 931       5.696   4.926  11.075  1.00 -0.93           H
ATOM   3611 2HG  GLU A 931       6.725   6.334  11.331  1.00 -0.93           H
ATOM   3612  CD  GLU A 931       4.678   6.822  10.935  1.00 -0.93           C
ATOM   3613  OE1 GLU A 931       4.598   7.520  11.971  1.00 -0.93           O
ATOM   3614  OE2 GLU A 931       3.796   6.852  10.048  1.00 -0.93           O
ATOM   3615  N   PHE A 932       8.227   6.336   6.723  1.00 22.37           N
ATOM   3616  H   PHE A 932       7.969   7.282   6.987  1.00 22.37           H
ATOM   3617  CA  PHE A 932       8.601   6.038   5.343  1.00 22.37           C
ATOM   3618  HA  PHE A 932       7.987   5.204   5.003  1.00 22.37           H
ATOM   3619  C   PHE A 932      10.068   5.613   5.227  1.00 22.37           C
ATOM   3620  O   PHE A 932      10.402   4.708   4.464  1.00 22.37           O
ATOM   3621  CB  PHE A 932       8.325   7.240   4.438  1.00 22.37           C
ATOM   3622 1HB  PHE A 932       7.311   7.589   4.631  1.00 22.37           H
ATOM   3623 2HB  PHE A 932       9.018   8.044   4.685  1.00 22.37           H
ATOM   3624  CG  PHE A 932       8.442   6.917   2.973  1.00 22.37           C
ATOM   3625  CD1 PHE A 932       7.355   6.344   2.295  1.00 22.37           C
ATOM   3626  HD1 PHE A 932       6.430   6.159   2.825  1.00 22.37           H
ATOM   3627  CD2 PHE A 932       9.640   7.142   2.274  1.00 22.37           C
ATOM   3628  HD2 PHE A 932      10.489   7.571   2.787  1.00 22.37           H
ATOM   3629  CE1 PHE A 932       7.449   5.994   0.927  1.00 22.37           C
ATOM   3630  HE1 PHE A 932       6.592   5.562   0.431  1.00 22.37           H
ATOM   3631  CE2 PHE A 932       9.757   6.781   0.906  1.00 22.37           C
ATOM   3632  HE2 PHE A 932      10.690   6.939   0.386  1.00 22.37           H
ATOM   3633  CZ  PHE A 932       8.661   6.200   0.233  1.00 22.37           C
ATOM   3634  HZ  PHE A 932       8.754   5.908  -0.803  1.00 22.37           H
ATOM   3635  N   GLU A 933      10.946   6.246   5.993  1.00  4.04           N
ATOM   3636  H   GLU A 933      10.632   7.006   6.595  1.00  4.04           H
ATOM   3637  CA  GLU A 933      12.364   5.894   5.988  1.00  4.04           C
ATOM   3638  HA  GLU A 933      12.716   5.884   4.957  1.00  4.04           H
ATOM   3639  C   GLU A 933      12.592   4.499   6.572  1.00  4.04           C
ATOM   3640  O   GLU A 933      13.360   3.718   6.024  1.00  4.04           O
ATOM   3641  CB  GLU A 933      13.171   6.937   6.772  1.00  4.04           C
ATOM   3642 1HB  GLU A 933      12.922   7.925   6.384  1.00  4.04           H
ATOM   3643 2HB  GLU A 933      12.874   6.893   7.819  1.00  4.04           H
ATOM   3644  CG  GLU A 933      14.684   6.750   6.678  1.00  4.04           C
ATOM   3645 1HG  GLU A 933      14.947   5.777   7.093  1.00  4.04           H
ATOM   3646 2HG  GLU A 933      14.974   6.768   5.627  1.00  4.04           H
ATOM   3647  CD  GLU A 933      15.461   7.825   7.425  1.00  4.04           C
ATOM   3648  OE1 GLU A 933      16.441   8.364   6.865  1.00  4.04           O
ATOM   3649  OE2 GLU A 933      15.139   8.122   8.595  1.00  4.04           O
ATOM   3650  N   LYS A 934      11.905   4.144   7.650  1.00  1.43           N
ATOM   3651  H   LYS A 934      11.278   4.818   8.088  1.00  1.43           H
ATOM   3652  CA  LYS A 934      12.044   2.809   8.243  1.00  1.43           C
ATOM   3653  HA  LYS A 934      13.100   2.595   8.413  1.00  1.43           H
ATOM   3654  C   LYS A 934      11.508   1.738   7.312  1.00  1.43           C
ATOM   3655  O   LYS A 934      12.073   0.664   7.224  1.00  1.43           O
ATOM   3656  CB  LYS A 934      11.300   2.716   9.577  1.00  1.43           C
ATOM   3657 1HB  LYS A 934      10.293   3.105   9.430  1.00  1.43           H
ATOM   3658 2HB  LYS A 934      11.222   1.665   9.855  1.00  1.43           H
ATOM   3659  CG  LYS A 934      11.991   3.455  10.729  1.00  1.43           C
ATOM   3660 1HG  LYS A 934      12.944   2.964  10.924  1.00  1.43           H
ATOM   3661 2HG  LYS A 934      12.188   4.487  10.443  1.00  1.43           H
ATOM   3662  CD  LYS A 934      11.160   3.446  12.015  1.00  1.43           C
ATOM   3663 1HD  LYS A 934      10.797   2.433  12.198  1.00  1.43           H
ATOM   3664 2HD  LYS A 934      11.794   3.752  12.847  1.00  1.43           H
ATOM   3665  CE  LYS A 934       9.979   4.404  11.918  1.00  1.43           C
ATOM   3666 1HE  LYS A 934      10.358   5.408  11.722  1.00  1.43           H
ATOM   3667 2HE  LYS A 934       9.367   4.098  11.071  1.00  1.43           H
ATOM   3668  NZ  LYS A 934       9.097   4.431  13.122  1.00  1.43           N
ATOM   3669 1HZ  LYS A 934       8.347   5.092  12.977  1.00  1.43           H
ATOM   3670 2HZ  LYS A 934       9.626   4.683  13.942  1.00  1.43           H
ATOM   3671 3HZ  LYS A 934       8.681   3.508  13.250  1.00  1.43           H
ATOM   3672  N   LEU A 935      10.448   2.026   6.575  1.00 20.09           N
ATOM   3673  H   LEU A 935       9.973   2.919   6.692  1.00 20.09           H
ATOM   3674  CA  LEU A 935       9.928   1.045   5.622  1.00 20.09           C
ATOM   3675  HA  LEU A 935       9.933   0.067   6.103  1.00 20.09           H
ATOM   3676  C   LEU A 935      10.814   0.915   4.382  1.00 20.09           C
ATOM   3677  O   LEU A 935      10.760  -0.095   3.682  1.00 20.09           O
ATOM   3678  CB  LEU A 935       8.482   1.383   5.244  1.00 20.09           C
ATOM   3679 1HB  LEU A 935       8.460   2.392   4.832  1.00 20.09           H
ATOM   3680 2HB  LEU A 935       8.168   0.693   4.462  1.00 20.09           H
ATOM   3681  CG  LEU A 935       7.460   1.293   6.394  1.00 20.09           C
ATOM   3682  HG  LEU A 935       7.771   1.953   7.194  1.00 20.09           H
ATOM   3683  CD1 LEU A 935       6.093   1.764   5.910  1.00 20.09           C
ATOM   3684 1HD1 LEU A 935       5.376   1.715   6.729  1.00 20.09           H
ATOM   3685 2HD1 LEU A 935       5.743   1.147   5.084  1.00 20.09           H
ATOM   3686 3HD1 LEU A 935       6.162   2.801   5.581  1.00 20.09           H
ATOM   3687  CD2 LEU A 935       7.363  -0.105   6.995  1.00 20.09           C
ATOM   3688 1HD2 LEU A 935       6.509  -0.159   7.670  1.00 20.09           H
ATOM   3689 2HD2 LEU A 935       8.263  -0.317   7.573  1.00 20.09           H
ATOM   3690 3HD2 LEU A 935       7.259  -0.843   6.206  1.00 20.09           H
ATOM   3691  N   MET A 936      11.652   1.910   4.123  1.00  6.35           N
ATOM   3692  H   MET A 936      11.598   2.759   4.676  1.00  6.35           H
ATOM   3693  CA  MET A 936      12.676   1.822   3.077  1.00  6.35           C
ATOM   3694  HA  MET A 936      12.267   1.297   2.213  1.00  6.35           H
ATOM   3695  C   MET A 936      13.907   1.064   3.595  1.00  6.35           C
ATOM   3696  O   MET A 936      14.628   0.379   2.862  1.00  6.35           O
ATOM   3697  CB  MET A 936      13.085   3.244   2.668  1.00  6.35           C
ATOM   3698 1HB  MET A 936      12.180   3.829   2.511  1.00  6.35           H
ATOM   3699 2HB  MET A 936      13.635   3.696   3.491  1.00  6.35           H
ATOM   3700  CG  MET A 936      13.943   3.339   1.415  1.00  6.35           C
ATOM   3701 1HG  MET A 936      14.266   4.372   1.288  1.00  6.35           H
ATOM   3702 2HG  MET A 936      14.827   2.714   1.543  1.00  6.35           H
ATOM   3703  SD  MET A 936      13.065   2.820  -0.077  1.00  6.35           S
ATOM   3704  CE  MET A 936      11.974   4.208  -0.384  1.00  6.35           C
ATOM   3705 1HE  MET A 936      11.439   4.044  -1.318  1.00  6.35           H
ATOM   3706 2HE  MET A 936      12.562   5.124  -0.458  1.00  6.35           H
ATOM   3707 3HE  MET A 936      11.260   4.300   0.435  1.00  6.35           H
ATOM   3708  N   SER A 937      14.165   1.205   4.886  1.00 25.11           N
ATOM   3709  H   SER A 937      13.540   1.769   5.452  1.00 25.11           H
ATOM   3710  CA  SER A 937      15.318   0.603   5.546  1.00 25.11           C
ATOM   3711  HA  SER A 937      16.197   0.731   4.916  1.00 25.11           H
ATOM   3712  C   SER A 937      15.067  -0.885   5.773  1.00 25.11           C
ATOM   3713  O   SER A 937      14.367  -1.274   6.698  1.00 25.11           O
ATOM   3714  CB  SER A 937      15.550   1.310   6.887  1.00 25.11           C
ATOM   3715 1HB  SER A 937      15.633   2.383   6.708  1.00 25.11           H
ATOM   3716 2HB  SER A 937      14.689   1.135   7.534  1.00 25.11           H
ATOM   3717  OG  SER A 937      16.723   0.869   7.550  1.00 25.11           O
ATOM   3718  HG  SER A 937      16.536   0.908   8.508  1.00 25.11           H
ATOM   3719  N   ARG A 938      15.618  -1.752   4.928  0.84 28.16           N
ATOM   3720  H   ARG A 938      16.120  -1.407   4.123  0.84 28.16           H
ATOM   3721  CA  ARG A 938      15.460  -3.196   5.146  0.84 28.16           C
ATOM   3722  HA  ARG A 938      14.424  -3.344   5.456  0.84 28.16           H
ATOM   3723  C   ARG A 938      16.333  -3.691   6.303  0.84 28.16           C
ATOM   3724  O   ARG A 938      17.477  -4.119   6.151  0.84 28.16           O
ATOM   3725  CB  ARG A 938      15.664  -4.017   3.866  0.84 28.16           C
ATOM   3726 1HB  ARG A 938      15.541  -3.356   3.006  0.84 28.16           H
ATOM   3727 2HB  ARG A 938      16.673  -4.418   3.843  0.84 28.16           H
ATOM   3728  CG  ARG A 938      14.665  -5.177   3.718  0.84 28.16           C
ATOM   3729 1HG  ARG A 938      13.665  -4.759   3.601  0.84 28.16           H
ATOM   3730 2HG  ARG A 938      14.913  -5.737   2.816  0.84 28.16           H
ATOM   3731  CD  ARG A 938      14.648  -6.135   4.915  0.84 28.16           C
ATOM   3732 1HD  ARG A 938      15.664  -6.485   5.107  0.84 28.16           H
ATOM   3733 2HD  ARG A 938      14.293  -5.599   5.796  0.84 28.16           H
ATOM   3734  NE  ARG A 938      13.774  -7.294   4.691  0.84 28.16           N
ATOM   3735  HE  ARG A 938      13.419  -7.421   3.760  0.84 28.16           H
ATOM   3736  CZ  ARG A 938      13.441  -8.207   5.596  0.84 28.16           C
ATOM   3737  NH1 ARG A 938      12.816  -9.272   5.193  0.84 28.16           N
ATOM   3738 1HH1 ARG A 938      12.486  -9.367   4.252  0.84 28.16           H
ATOM   3739 2HH1 ARG A 938      12.701 -10.033   5.865  0.84 28.16           H
ATOM   3740  NH2 ARG A 938      13.692  -8.117   6.876  0.84 28.16           N
ATOM   3741 1HH2 ARG A 938      14.172  -7.309   7.261  0.84 28.16           H
ATOM   3742 2HH2 ARG A 938      13.408  -8.878   7.486  0.84 28.16           H
ATOM   3743  N   GLU A 939      15.790  -3.539   7.491  0.84 11.72           N
ATOM   3744  H   GLU A 939      14.889  -3.067   7.546  0.84 11.72           H
ATOM   3745  CA  GLU A 939      16.403  -3.958   8.742  0.84 11.72           C
ATOM   3746  HA  GLU A 939      17.473  -3.759   8.718  0.84 11.72           H
ATOM   3747  C   GLU A 939      16.206  -5.469   8.901  0.84 11.72           C
ATOM   3748  O   GLU A 939      15.413  -6.074   8.164  0.84 11.72           O
ATOM   3749  CB  GLU A 939      15.785  -3.086   9.840  0.84 11.72           C
ATOM   3750 1HB  GLU A 939      14.706  -3.044   9.693  0.84 11.72           H
ATOM   3751 2HB  GLU A 939      16.008  -3.489  10.826  0.84 11.72           H
ATOM   3752  CG  GLU A 939      16.392  -1.687   9.714  0.84 11.72           C
ATOM   3753 1HG  GLU A 939      17.453  -1.744   9.966  0.84 11.72           H
ATOM   3754 2HG  GLU A 939      16.323  -1.376   8.675  0.84 11.72           H
ATOM   3755  CD  GLU A 939      15.739  -0.601  10.543  0.84 11.72           C
ATOM   3756  OE1 GLU A 939      14.984  -0.880  11.494  0.84 11.72           O
ATOM   3757  OE2 GLU A 939      16.023   0.575  10.210  0.84 11.72           O
ATOM   3758  N   PRO A 940      17.003  -6.115   9.768  0.84  9.47           N
ATOM   3759  CA  PRO A 940      16.957  -7.580   9.763  0.84  9.47           C
ATOM   3760  HA  PRO A 940      16.971  -7.957   8.744  0.84  9.47           H
ATOM   3761  C   PRO A 940      15.764  -8.163  10.507  0.84  9.47           C
ATOM   3762  O   PRO A 940      15.053  -7.463  11.214  0.84  9.47           O
ATOM   3763  CB  PRO A 940      18.261  -7.942  10.474  0.84  9.47           C
ATOM   3764 1HB  PRO A 940      18.193  -8.913  10.956  0.84  9.47           H
ATOM   3765 2HB  PRO A 940      19.089  -7.928   9.767  0.84  9.47           H
ATOM   3766  CG  PRO A 940      18.423  -6.877  11.475  0.84  9.47           C
ATOM   3767 1HG  PRO A 940      17.767  -7.062  12.327  0.84  9.47           H
ATOM   3768 2HG  PRO A 940      19.460  -6.804  11.803  0.84  9.47           H
ATOM   3769  CD  PRO A 940      17.995  -5.630  10.749  0.84  9.47           C
ATOM   3770 1HD  PRO A 940      17.546  -4.926  11.450  0.84  9.47           H
ATOM   3771 2HD  PRO A 940      18.838  -5.176  10.235  0.84  9.47           H
ATOM   3772  N   GLU A 941      15.616  -9.480  10.448  0.84 24.48           N
ATOM   3773  H   GLU A 941      16.202 -10.035   9.840  0.84 24.48           H
ATOM   3774  CA  GLU A 941      14.621 -10.166  11.282  0.84 24.48           C
ATOM   3775  HA  GLU A 941      13.680  -9.612  11.246  0.84 24.48           H
ATOM   3776  C   GLU A 941      15.119 -10.219  12.733  0.84 24.48           C
ATOM   3777  O   GLU A 941      14.391 -10.599  13.651  0.84 24.48           O
ATOM   3778  CB  GLU A 941      14.367 -11.601  10.793  0.84 24.48           C
ATOM   3779 1HB  GLU A 941      15.166 -12.229  11.188  0.84 24.48           H
ATOM   3780 2HB  GLU A 941      13.429 -11.949  11.227  0.84 24.48           H
ATOM   3781  CG  GLU A 941      14.332 -11.833   9.270  0.84 24.48           C
ATOM   3782 1HG  GLU A 941      15.310 -11.578   8.859  0.84 24.48           H
ATOM   3783 2HG  GLU A 941      14.172 -12.897   9.093  0.84 24.48           H
ATOM   3784  CD  GLU A 941      13.274 -11.045   8.496  0.84 24.48           C
ATOM   3785  OE1 GLU A 941      12.434 -10.326   9.064  0.84 24.48           O
ATOM   3786  OE2 GLU A 941      13.352 -11.074   7.250  0.84 24.48           O
ATOM   3787  N   THR A 942      16.383  -9.833  12.889  0.84 51.43           N
ATOM   3788  H   THR A 942      16.858  -9.484  12.075  0.84 51.43           H
ATOM   3789  CA  THR A 942      17.160  -9.902  14.130  0.84 51.43           C
ATOM   3790  HA  THR A 942      18.146  -9.484  13.929  0.84 51.43           H
ATOM   3791  C   THR A 942      17.350 -11.384  14.433  0.84 51.43           C
ATOM   3792  O   THR A 942      16.988 -11.912  15.486  0.84 51.43           O
ATOM   3793  CB  THR A 942      16.538  -9.067  15.276  0.84 51.43           C
ATOM   3794  HB  THR A 942      15.682  -9.593  15.698  0.84 51.43           H
ATOM   3795  OG1 THR A 942      16.105  -7.814  14.741  0.84 51.43           O
ATOM   3796  HG1 THR A 942      15.468  -7.996  14.044  0.84 51.43           H
ATOM   3797  CG2 THR A 942      17.545  -8.755  16.371  0.84 51.43           C
ATOM   3798 1HG2 THR A 942      17.073  -8.117  17.116  0.84 51.43           H
ATOM   3799 2HG2 THR A 942      18.407  -8.233  15.949  0.84 51.43           H
ATOM   3800 3HG2 THR A 942      17.872  -9.679  16.845  0.84 51.43           H
ATOM   3801  N   GLU A 943      17.887 -12.071  13.433  0.84 10.83           N
ATOM   3802  H   GLU A 943      18.186 -11.593  12.596  0.84 10.83           H
ATOM   3803  CA  GLU A 943      18.097 -13.510  13.519  0.84 10.83           C
ATOM   3804  HA  GLU A 943      17.143 -13.993  13.722  0.84 10.83           H
ATOM   3805  C   GLU A 943      19.071 -13.800  14.663  0.84 10.83           C
ATOM   3806  O   GLU A 943      20.025 -13.053  14.904  0.84 10.83           O
ATOM   3807  CB  GLU A 943      18.671 -14.054  12.203  0.84 10.83           C
ATOM   3808 1HB  GLU A 943      18.107 -13.630  11.371  0.84 10.83           H
ATOM   3809 2HB  GLU A 943      19.706 -13.722  12.119  0.84 10.83           H
ATOM   3810  CG  GLU A 943      18.624 -15.581  12.087  0.84 10.83           C
ATOM   3811 1HG  GLU A 943      18.976 -16.021  13.019  0.84 10.83           H
ATOM   3812 2HG  GLU A 943      17.591 -15.895  11.931  0.84 10.83           H
ATOM   3813  CD  GLU A 943      19.499 -16.114  10.968  0.84 10.83           C
ATOM   3814  OE1 GLU A 943      19.046 -16.235   9.808  0.84 10.83           O
ATOM   3815  OE2 GLU A 943      20.675 -16.409  11.252  0.84 10.83           O
ATOM   3816  N   ARG A 944      18.854 -14.901  15.366  0.84 18.28           N
ATOM   3817  H   ARG A 944      18.052 -15.479  15.159  0.84 18.28           H
ATOM   3818  CA  ARG A 944      19.795 -15.358  16.378  0.84 18.28           C
ATOM   3819  HA  ARG A 944      20.711 -14.778  16.312  0.84 18.28           H
ATOM   3820  C   ARG A 944      20.152 -16.790  16.060  0.84 18.28           C
ATOM   3821  O   ARG A 944      19.309 -17.680  16.122  0.84 18.28           O
ATOM   3822  CB  ARG A 944      19.201 -15.219  17.786  0.84 18.28           C
ATOM   3823 1HB  ARG A 944      18.208 -15.670  17.793  0.84 18.28           H
ATOM   3824 2HB  ARG A 944      19.830 -15.772  18.481  0.84 18.28           H
ATOM   3825  CG  ARG A 944      19.099 -13.773  18.283  0.84 18.28           C
ATOM   3826 1HG  ARG A 944      18.583 -13.167  17.539  0.84 18.28           H
ATOM   3827 2HG  ARG A 944      18.530 -13.754  19.213  0.84 18.28           H
ATOM   3828  CD  ARG A 944      20.491 -13.196  18.543  0.84 18.28           C
ATOM   3829 1HD  ARG A 944      20.970 -13.788  19.325  0.84 18.28           H
ATOM   3830 2HD  ARG A 944      21.092 -13.276  17.638  0.84 18.28           H
ATOM   3831  NE  ARG A 944      20.476 -11.788  18.958  0.84 18.28           N
ATOM   3832  HE  ARG A 944      20.420 -11.611  19.948  0.84 18.28           H
ATOM   3833  CZ  ARG A 944      20.600 -10.733  18.161  0.84 18.28           C
ATOM   3834  NH1 ARG A 944      20.778  -9.569  18.712  0.84 18.28           N
ATOM   3835 1HH1 ARG A 944      20.766  -9.448  19.708  0.84 18.28           H
ATOM   3836 2HH1 ARG A 944      20.991  -8.782  18.101  0.84 18.28           H
ATOM   3837  NH2 ARG A 944      20.609 -10.781  16.851  0.84 18.28           N
ATOM   3838 1HH2 ARG A 944      20.449 -11.647  16.353  0.84 18.28           H
ATOM   3839 2HH2 ARG A 944      20.784  -9.926  16.326  0.84 18.28           H
ATOM   3840  N   VAL A 945      21.431 -16.995  15.780  0.84 29.40           N
ATOM   3841  H   VAL A 945      22.057 -16.207  15.746  0.84 29.40           H
ATOM   3842  CA  VAL A 945      21.996 -18.313  15.472  0.84 29.40           C
ATOM   3843  HA  VAL A 945      21.386 -18.780  14.697  0.84 29.40           H
ATOM   3844  C   VAL A 945      21.960 -19.223  16.701  0.84 29.40           C
ATOM   3845  O   VAL A 945      22.137 -20.428  16.627  0.84 29.40           O
ATOM   3846  CB  VAL A 945      23.454 -18.176  14.934  0.84 29.40           C
ATOM   3847  HB  VAL A 945      23.801 -19.160  14.624  0.84 29.40           H
ATOM   3848  CG1 VAL A 945      23.493 -17.235  13.718  0.84 29.40           C
ATOM   3849 1HG1 VAL A 945      24.452 -17.343  13.212  0.84 29.40           H
ATOM   3850 2HG1 VAL A 945      23.353 -16.196  14.012  0.84 29.40           H
ATOM   3851 3HG1 VAL A 945      22.711 -17.510  13.012  0.84 29.40           H
ATOM   3852  CG2 VAL A 945      24.425 -17.629  16.006  0.84 29.40           C
ATOM   3853 1HG2 VAL A 945      25.427 -17.564  15.582  0.84 29.40           H
ATOM   3854 2HG2 VAL A 945      24.463 -18.313  16.854  0.84 29.40           H
ATOM   3855 3HG2 VAL A 945      24.119 -16.640  16.346  0.84 29.40           H
ATOM   3856  N   GLU A 946      21.641 -18.619  17.838  0.84  3.76           N
ATOM   3857  H   GLU A 946      21.523 -17.622  17.833  0.84  3.76           H
ATOM   3858  CA  GLU A 946      21.402 -19.326  19.091  0.84  3.76           C
ATOM   3859  HA  GLU A 946      22.300 -19.856  19.410  0.84  3.76           H
ATOM   3860  C   GLU A 946      20.246 -20.308  18.961  0.84  3.76           C
ATOM   3861  O   GLU A 946      20.176 -21.300  19.682  0.84  3.76           O
ATOM   3862  CB  GLU A 946      20.954 -18.321  20.154  0.84  3.76           C
ATOM   3863 1HB  GLU A 946      19.997 -17.919  19.825  0.84  3.76           H
ATOM   3864 2HB  GLU A 946      20.791 -18.852  21.092  0.84  3.76           H
ATOM   3865  CG  GLU A 946      21.875 -17.145  20.413  0.84  3.76           C
ATOM   3866 1HG  GLU A 946      22.825 -17.510  20.807  0.84  3.76           H
ATOM   3867 2HG  GLU A 946      22.058 -16.611  19.478  0.84  3.76           H
ATOM   3868  CD  GLU A 946      21.230 -16.188  21.400  0.84  3.76           C
ATOM   3869  OE1 GLU A 946      20.134 -15.677  21.077  0.84  3.76           O
ATOM   3870  OE2 GLU A 946      21.776 -15.974  22.495  0.84  3.76           O
ATOM   3871  N   ARG A 947      19.301 -19.991  18.080  0.84 16.32           N
ATOM   3872  H   ARG A 947      19.428 -19.180  17.478  0.84 16.32           H
ATOM   3873  CA  ARG A 947      18.075 -20.776  17.939  0.84 16.32           C
ATOM   3874  HA  ARG A 947      18.161 -21.667  18.558  0.84 16.32           H
ATOM   3875  C   ARG A 947      17.832 -21.261  16.509  0.84 16.32           C
ATOM   3876  O   ARG A 947      16.987 -20.703  15.805  0.84 16.32           O
ATOM   3877  CB  ARG A 947      16.855 -19.987  18.443  0.84 16.32           C
ATOM   3878 1HB  ARG A 947      16.706 -19.122  17.796  0.84 16.32           H
ATOM   3879 2HB  ARG A 947      15.980 -20.633  18.352  0.84 16.32           H
ATOM   3880  CG  ARG A 947      16.920 -19.482  19.891  0.84 16.32           C
ATOM   3881 1HG  ARG A 947      17.681 -18.706  19.964  0.84 16.32           H
ATOM   3882 2HG  ARG A 947      15.957 -19.033  20.135  0.84 16.32           H
ATOM   3883  CD  ARG A 947      17.233 -20.569  20.928  0.84 16.32           C
ATOM   3884 1HD  ARG A 947      17.165 -21.548  20.452  0.84 16.32           H
ATOM   3885 2HD  ARG A 947      18.257 -20.436  21.281  0.84 16.32           H
ATOM   3886  NE  ARG A 947      16.312 -20.559  22.071  0.84 16.32           N
ATOM   3887  HE  ARG A 947      15.592 -21.283  22.085  0.84 16.32           H
ATOM   3888  CZ  ARG A 947      16.325 -19.745  23.114  0.84 16.32           C
ATOM   3889  NH1 ARG A 947      15.415 -19.941  24.024  0.84 16.32           N
ATOM   3890 1HH1 ARG A 947      14.770 -20.717  23.892  0.84 16.32           H
ATOM   3891 2HH1 ARG A 947      15.357 -19.353  24.834  0.84 16.32           H
ATOM   3892  NH2 ARG A 947      17.179 -18.763  23.276  0.84 16.32           N
ATOM   3893 1HH2 ARG A 947      17.890 -18.609  22.581  0.84 16.32           H
ATOM   3894 2HH2 ARG A 947      17.131 -18.172  24.085  0.84 16.32           H
ATOM   3895  N   PRO A 948      18.464 -22.383  16.112  0.84 -1.99           N
ATOM   3896  CA  PRO A 948      17.972 -23.110  14.931  0.84 -1.99           C
ATOM   3897  HA  PRO A 948      17.979 -22.477  14.043  0.84 -1.99           H
ATOM   3898  C   PRO A 948      16.542 -23.607  15.220  0.84 -1.99           C
ATOM   3899  O   PRO A 948      16.102 -23.480  16.368  0.84 -1.99           O
ATOM   3900  CB  PRO A 948      19.001 -24.243  14.794  0.84 -1.99           C
ATOM   3901 1HB  PRO A 948      18.555 -25.139  14.366  0.84 -1.99           H
ATOM   3902 2HB  PRO A 948      19.845 -23.912  14.186  0.84 -1.99           H
ATOM   3903  CG  PRO A 948      19.443 -24.497  16.171  0.84 -1.99           C
ATOM   3904 1HG  PRO A 948      18.689 -25.077  16.705  0.84 -1.99           H
ATOM   3905 2HG  PRO A 948      20.404 -25.013  16.183  0.84 -1.99           H
ATOM   3906  CD  PRO A 948      19.565 -23.125  16.760  0.84 -1.99           C
ATOM   3907 1HD  PRO A 948      19.444 -23.170  17.842  0.84 -1.99           H
ATOM   3908 2HD  PRO A 948      20.526 -22.677  16.498  0.84 -1.99           H
ATOM   3909  N   PRO A 949      15.791 -24.160  14.234  0.84 24.65           N
ATOM   3910  CA  PRO A 949      14.389 -24.579  14.442  0.84 24.65           C
ATOM   3911  HA  PRO A 949      13.840 -23.738  14.852  0.84 24.65           H
ATOM   3912  C   PRO A 949      14.107 -25.784  15.368  0.84 24.65           C
ATOM   3913  O   PRO A 949      13.441 -26.760  15.011  0.84 24.65           O
ATOM   3914  CB  PRO A 949      13.889 -24.800  13.009  0.84 24.65           C
ATOM   3915 1HB  PRO A 949      13.080 -25.527  12.962  0.84 24.65           H
ATOM   3916 2HB  PRO A 949      13.559 -23.857  12.574  0.84 24.65           H
ATOM   3917  CG  PRO A 949      15.075 -25.277  12.300  0.84 24.65           C
ATOM   3918 1HG  PRO A 949      15.266 -26.322  12.548  0.84 24.65           H
ATOM   3919 2HG  PRO A 949      14.958 -25.154  11.224  0.84 24.65           H
ATOM   3920  CD  PRO A 949      16.174 -24.386  12.824  0.84 24.65           C
ATOM   3921 1HD  PRO A 949      17.135 -24.892  12.742  0.84 24.65           H
ATOM   3922 2HD  PRO A 949      16.189 -23.439  12.281  0.84 24.65           H
ATOM   3923  N   ALA A 950      14.583 -25.674  16.598  0.84 15.58           N
ATOM   3924  H   ALA A 950      15.149 -24.857  16.807  0.84 15.58           H
ATOM   3925  CA  ALA A 950      14.290 -26.566  17.706  0.84 15.58           C
ATOM   3926  HA  ALA A 950      14.333 -27.603  17.370  0.84 15.58           H
ATOM   3927  C   ALA A 950      12.875 -26.255  18.216  0.84 15.58           C
ATOM   3928  O   ALA A 950      12.116 -25.497  17.601  0.84 15.58           O
ATOM   3929  CB  ALA A 950      15.343 -26.347  18.810  0.84 15.58           C
ATOM   3930 1HB  ALA A 950      16.344 -26.468  18.394  0.84 15.58           H
ATOM   3931 2HB  ALA A 950      15.210 -27.071  19.613  0.84 15.58           H
ATOM   3932 3HB  ALA A 950      15.250 -25.338  19.220  0.84 15.58           H
ATOM   3933  N   ASP A 951      12.513 -26.853  19.340  0.84  1.38           N
ATOM   3934  H   ASP A 951      13.188 -27.400  19.854  0.84  1.38           H
ATOM   3935  CA  ASP A 951      11.143 -26.788  19.850  0.84  1.38           C
ATOM   3936  HA  ASP A 951      10.490 -27.133  19.055  0.84  1.38           H
ATOM   3937  C   ASP A 951      10.672 -25.389  20.258  0.84  1.38           C
ATOM   3938  O   ASP A 951       9.477 -25.095  20.260  0.84  1.38           O
ATOM   3939  CB  ASP A 951      10.987 -27.752  21.024  0.84  1.38           C
ATOM   3940 1HB  ASP A 951      11.771 -28.507  20.962  0.84  1.38           H
ATOM   3941 2HB  ASP A 951      11.105 -27.205  21.959  0.84  1.38           H
ATOM   3942  CG  ASP A 951       9.645 -28.458  21.008  0.84  1.38           C
ATOM   3943  OD1 ASP A 951       9.270 -28.990  19.942  0.84  1.38           O
ATOM   3944  OD2 ASP A 951       8.950 -28.507  22.042  0.84  1.38           O
ATOM   3945  N   ASP A 952      11.634 -24.504  20.487  0.84  2.37           N
ATOM   3946  H   ASP A 952      12.602 -24.810  20.434  0.84  2.37           H
ATOM   3947  CA  ASP A 952      11.411 -23.097  20.839  0.84  2.37           C
ATOM   3948  HA  ASP A 952      10.981 -23.035  21.839  0.84  2.37           H
ATOM   3949  C   ASP A 952      10.510 -22.357  19.857  0.84  2.37           C
ATOM   3950  O   ASP A 952       9.773 -21.435  20.201  0.84  2.37           O
ATOM   3951  CB  ASP A 952      12.748 -22.345  20.791  0.84  2.37           C
ATOM   3952 1HB  ASP A 952      13.135 -22.386  19.772  0.84  2.37           H
ATOM   3953 2HB  ASP A 952      12.578 -21.301  21.056  0.84  2.37           H
ATOM   3954  CG  ASP A 952      13.796 -22.925  21.709  0.84  2.37           C
ATOM   3955  OD1 ASP A 952      14.363 -23.983  21.361  0.84  2.37           O
ATOM   3956  OD2 ASP A 952      14.144 -22.269  22.717  0.84  2.37           O
ATOM   3957  N   TRP A 953      10.601 -22.745  18.597  0.84 81.41           N
ATOM   3958  H   TRP A 953      11.213 -23.517  18.360  0.84 81.41           H
ATOM   3959  CA  TRP A 953       9.856 -22.074  17.541  0.84 81.41           C
ATOM   3960  HA  TRP A 953       9.901 -20.996  17.688  0.84 81.41           H
ATOM   3961  C   TRP A 953       8.390 -22.481  17.499  0.84 81.41           C
ATOM   3962  O   TRP A 953       7.558 -21.735  16.988  0.84 81.41           O
ATOM   3963  CB  TRP A 953      10.497 -22.409  16.196  0.84 81.41           C
ATOM   3964 1HB  TRP A 953      10.624 -23.488  16.119  0.84 81.41           H
ATOM   3965 2HB  TRP A 953       9.834 -22.080  15.397  0.84 81.41           H
ATOM   3966  CG  TRP A 953      11.824 -21.730  16.014  0.84 81.41           C
ATOM   3967  CD1 TRP A 953      13.023 -22.083  16.555  0.84 81.41           C
ATOM   3968  HD1 TRP A 953      13.166 -22.925  17.222  0.84 81.41           H
ATOM   3969  CD2 TRP A 953      12.095 -20.562  15.216  0.84 81.41           C
ATOM   3970  NE1 TRP A 953      14.024 -21.252  16.135  0.84 81.41           N
ATOM   3971  HE1 TRP A 953      15.006 -21.357  16.376  0.84 81.41           H
ATOM   3972  CE2 TRP A 953      13.491 -20.296  15.320  0.84 81.41           C
ATOM   3973  CE3 TRP A 953      11.304 -19.722  14.404  0.84 81.41           C
ATOM   3974  HE3 TRP A 953      10.243 -19.900  14.297  0.84 81.41           H
ATOM   3975  CZ2 TRP A 953      14.108 -19.225  14.641  0.84 81.41           C
ATOM   3976  HZ2 TRP A 953      15.171 -19.054  14.733  0.84 81.41           H
ATOM   3977  CZ3 TRP A 953      11.923 -18.648  13.714  0.84 81.41           C
ATOM   3978  HZ3 TRP A 953      11.332 -18.012  13.074  0.84 81.41           H
ATOM   3979  CH2 TRP A 953      13.321 -18.411  13.845  0.84 81.41           C
ATOM   3980  HH2 TRP A 953      13.774 -17.590  13.307  0.84 81.41           H
ATOM   3981  N   LYS A 954       8.078 -23.675  17.990  1.00 45.02           N
ATOM   3982  H   LYS A 954       8.706 -24.115  18.664  1.00 45.02           H
ATOM   3983  CA  LYS A 954       6.899 -24.413  17.518  1.00 45.02           C
ATOM   3984  HA  LYS A 954       6.927 -24.438  16.427  1.00 45.02           H
ATOM   3985  C   LYS A 954       5.554 -23.817  17.889  1.00 45.02           C
ATOM   3986  O   LYS A 954       4.608 -23.976  17.135  1.00 45.02           O
ATOM   3987  CB  LYS A 954       6.927 -25.850  18.041  1.00 45.02           C
ATOM   3988 1HB  LYS A 954       6.918 -25.807  19.129  1.00 45.02           H
ATOM   3989 2HB  LYS A 954       6.026 -26.368  17.712  1.00 45.02           H
ATOM   3990  CG  LYS A 954       8.136 -26.667  17.620  1.00 45.02           C
ATOM   3991 1HG  LYS A 954       9.037 -26.094  17.821  1.00 45.02           H
ATOM   3992 2HG  LYS A 954       8.157 -27.563  18.233  1.00 45.02           H
ATOM   3993  CD  LYS A 954       8.151 -27.110  16.170  1.00 45.02           C
ATOM   3994 1HD  LYS A 954       7.299 -27.768  15.994  1.00 45.02           H
ATOM   3995 2HD  LYS A 954       8.083 -26.250  15.502  1.00 45.02           H
ATOM   3996  CE  LYS A 954       9.450 -27.866  15.903  1.00 45.02           C
ATOM   3997 1HE  LYS A 954       9.693 -28.489  16.768  1.00 45.02           H
ATOM   3998 2HE  LYS A 954       9.306 -28.511  15.035  1.00 45.02           H
ATOM   3999  NZ  LYS A 954      10.577 -26.914  15.611  1.00 45.02           N
ATOM   4000 1HZ  LYS A 954      11.441 -27.418  15.447  1.00 45.02           H
ATOM   4001 2HZ  LYS A 954      10.725 -26.277  16.386  1.00 45.02           H
ATOM   4002 3HZ  LYS A 954      10.364 -26.383  14.774  1.00 45.02           H
ATOM   4003  N   LYS A 955       5.440 -23.171  19.040  1.00  5.06           N
ATOM   4004  H   LYS A 955       6.246 -23.071  19.646  1.00  5.06           H
ATOM   4005  CA  LYS A 955       4.187 -22.529  19.446  1.00  5.06           C
ATOM   4006  HA  LYS A 955       3.657 -22.167  18.564  1.00  5.06           H
ATOM   4007  C   LYS A 955       4.592 -21.352  20.314  1.00  5.06           C
ATOM   4008  O   LYS A 955       5.515 -21.477  21.107  1.00  5.06           O
ATOM   4009  CB  LYS A 955       3.288 -23.500  20.232  1.00  5.06           C
ATOM   4010 1HB  LYS A 955       3.152 -24.401  19.636  1.00  5.06           H
ATOM   4011 2HB  LYS A 955       3.794 -23.767  21.161  1.00  5.06           H
ATOM   4012  CG  LYS A 955       1.908 -22.934  20.570  1.00  5.06           C
ATOM   4013 1HG  LYS A 955       2.041 -22.006  21.123  1.00  5.06           H
ATOM   4014 2HG  LYS A 955       1.379 -22.718  19.646  1.00  5.06           H
ATOM   4015  CD  LYS A 955       1.056 -23.869  21.418  1.00  5.06           C
ATOM   4016 1HD  LYS A 955       0.852 -24.792  20.874  1.00  5.06           H
ATOM   4017 2HD  LYS A 955       1.611 -24.110  22.323  1.00  5.06           H
ATOM   4018  CE  LYS A 955      -0.264 -23.179  21.809  1.00  5.06           C
ATOM   4019 1HE  LYS A 955      -0.030 -22.171  22.159  1.00  5.06           H
ATOM   4020 2HE  LYS A 955      -0.908 -23.099  20.932  1.00  5.06           H
ATOM   4021  NZ  LYS A 955      -0.989 -23.901  22.919  1.00  5.06           N
ATOM   4022 1HZ  LYS A 955      -1.818 -23.389  23.189  1.00  5.06           H
ATOM   4023 2HZ  LYS A 955      -0.373 -23.965  23.732  1.00  5.06           H
ATOM   4024 3HZ  LYS A 955      -1.248 -24.833  22.633  1.00  5.06           H
ATOM   4025  N   SER A 956       3.909 -20.229  20.179  1.00 26.20           N
ATOM   4026  H   SER A 956       3.185 -20.171  19.470  1.00 26.20           H
ATOM   4027  CA  SER A 956       4.104 -19.089  21.066  1.00 26.20           C
ATOM   4028  HA  SER A 956       5.086 -19.158  21.533  1.00 26.20           H
ATOM   4029  C   SER A 956       3.038 -19.164  22.161  1.00 26.20           C
ATOM   4030  O   SER A 956       1.849 -19.096  21.887  1.00 26.20           O
ATOM   4031  CB  SER A 956       4.029 -17.782  20.267  1.00 26.20           C
ATOM   4032 1HB  SER A 956       4.123 -16.940  20.949  1.00 26.20           H
ATOM   4033 2HB  SER A 956       4.868 -17.760  19.578  1.00 26.20           H
ATOM   4034  OG  SER A 956       2.834 -17.643  19.512  1.00 26.20           O
ATOM   4035  HG  SER A 956       2.853 -18.247  18.761  1.00 26.20           H
ATOM   4036  N   GLU A 957       3.450 -19.371  23.403  1.00  4.93           N
ATOM   4037  H   GLU A 957       4.432 -19.519  23.587  1.00  4.93           H
ATOM   4038  CA  GLU A 957       2.510 -19.472  24.533  1.00  4.93           C
ATOM   4039  HA  GLU A 957       1.489 -19.449  24.155  1.00  4.93           H
ATOM   4040  C   GLU A 957       2.665 -18.255  25.438  1.00  4.93           C
ATOM   4041  O   GLU A 957       2.147 -18.160  26.542  1.00  4.93           O
ATOM   4042  CB  GLU A 957       2.685 -20.808  25.260  1.00  4.93           C
ATOM   4043 1HB  GLU A 957       3.702 -20.897  25.641  1.00  4.93           H
ATOM   4044 2HB  GLU A 957       1.979 -20.852  26.089  1.00  4.93           H
ATOM   4045  CG  GLU A 957       2.388 -21.950  24.302  1.00  4.93           C
ATOM   4046 1HG  GLU A 957       1.466 -21.705  23.773  1.00  4.93           H
ATOM   4047 2HG  GLU A 957       3.190 -22.026  23.566  1.00  4.93           H
ATOM   4048  CD  GLU A 957       2.196 -23.298  24.963  1.00  4.93           C
ATOM   4049  OE1 GLU A 957       3.145 -23.862  25.527  1.00  4.93           O
ATOM   4050  OE2 GLU A 957       1.074 -23.842  24.822  1.00  4.93           O
ATOM   4051  N   SER A 958       3.349 -17.279  24.869  1.00 12.68           N
ATOM   4052  H   SER A 958       3.722 -17.426  23.941  1.00 12.68           H
ATOM   4053  CA  SER A 958       3.485 -15.933  25.399  1.00 12.68           C
ATOM   4054  HA  SER A 958       2.619 -15.649  25.996  1.00 12.68           H
ATOM   4055  C   SER A 958       3.511 -15.193  24.073  1.00 12.68           C
ATOM   4056  O   SER A 958       3.680 -15.835  23.032  1.00 12.68           O
ATOM   4057  CB  SER A 958       4.783 -15.748  26.183  1.00 12.68           C
ATOM   4058 1HB  SER A 958       4.777 -16.417  27.044  1.00 12.68           H
ATOM   4059 2HB  SER A 958       5.630 -15.995  25.542  1.00 12.68           H
ATOM   4060  OG  SER A 958       4.903 -14.407  26.632  1.00 12.68           O
ATOM   4061  HG  SER A 958       5.729 -14.322  27.116  1.00 12.68           H
ATOM   4062  N   SER A 959       3.325 -13.886  24.066  1.00 21.51           N
ATOM   4063  H   SER A 959       3.257 -13.386  24.939  1.00 21.51           H
ATOM   4064  CA  SER A 959       3.285 -13.159  22.802  1.00 21.51           C
ATOM   4065  HA  SER A 959       2.587 -13.655  22.128  1.00 21.51           H
ATOM   4066  C   SER A 959       4.671 -13.155  22.166  1.00 21.51           C
ATOM   4067  O   SER A 959       5.676 -13.061  22.864  1.00 21.51           O
ATOM   4068  CB  SER A 959       2.825 -11.721  23.028  1.00 21.51           C
ATOM   4069 1HB  SER A 959       1.843 -11.734  23.501  1.00 21.51           H
ATOM   4070 2HB  SER A 959       3.532 -11.211  23.684  1.00 21.51           H
ATOM   4071  OG  SER A 959       2.733 -11.028  21.798  1.00 21.51           O
ATOM   4072  HG  SER A 959       3.610 -10.689  21.562  1.00 21.51           H
ATOM   4073  N   ARG A 960       4.726 -13.204  20.840  1.00 26.27           N
ATOM   4074  H   ARG A 960       3.881 -13.346  20.316  1.00 26.27           H
ATOM   4075  CA  ARG A 960       5.974 -12.918  20.134  1.00 26.27           C
ATOM   4076  HA  ARG A 960       6.793 -13.487  20.576  1.00 26.27           H
ATOM   4077  C   ARG A 960       6.243 -11.434  20.336  1.00 26.27           C
ATOM   4078  O   ARG A 960       5.331 -10.653  20.606  1.00 26.27           O
ATOM   4079  CB  ARG A 960       5.889 -13.190  18.629  1.00 26.27           C
ATOM   4080 1HB  ARG A 960       5.075 -12.587  18.228  1.00 26.27           H
ATOM   4081 2HB  ARG A 960       6.809 -12.847  18.160  1.00 26.27           H
ATOM   4082  CG  ARG A 960       5.664 -14.628  18.200  1.00 26.27           C
ATOM   4083 1HG  ARG A 960       4.718 -14.983  18.610  1.00 26.27           H
ATOM   4084 2HG  ARG A 960       5.576 -14.610  17.117  1.00 26.27           H
ATOM   4085  CD  ARG A 960       6.761 -15.645  18.542  1.00 26.27           C
ATOM   4086 1HD  ARG A 960       7.736 -15.250  18.252  1.00 26.27           H
ATOM   4087 2HD  ARG A 960       6.745 -15.862  19.611  1.00 26.27           H
ATOM   4088  NE  ARG A 960       6.459 -16.854  17.759  1.00 26.27           N
ATOM   4089  HE  ARG A 960       5.728 -16.755  17.052  1.00 26.27           H
ATOM   4090  CZ  ARG A 960       6.996 -18.062  17.845  1.00 26.27           C
ATOM   4091  NH1 ARG A 960       6.529 -18.967  17.033  1.00 26.27           N
ATOM   4092 1HH1 ARG A 960       5.804 -18.712  16.375  1.00 26.27           H
ATOM   4093 2HH1 ARG A 960       6.884 -19.918  17.043  1.00 26.27           H
ATOM   4094  NH2 ARG A 960       7.910 -18.409  18.715  1.00 26.27           N
ATOM   4095 1HH2 ARG A 960       8.274 -17.728  19.355  1.00 26.27           H
ATOM   4096 2HH2 ARG A 960       8.237 -19.361  18.749  1.00 26.27           H
ATOM   4097  N   GLU A 961       7.491 -11.065  20.125  1.00  7.52           N
ATOM   4098  H   GLU A 961       8.159 -11.768  19.818  1.00  7.52           H
ATOM   4099  CA  GLU A 961       7.982  -9.704  20.281  1.00  7.52           C
ATOM   4100  HA  GLU A 961       7.672  -9.332  21.258  1.00  7.52           H
ATOM   4101  C   GLU A 961       7.413  -8.745  19.231  1.00  7.52           C
ATOM   4102  O   GLU A 961       7.283  -7.555  19.470  1.00  7.52           O
ATOM   4103  CB  GLU A 961       9.523  -9.735  20.240  1.00  7.52           C
ATOM   4104 1HB  GLU A 961       9.876  -8.721  20.430  1.00  7.52           H
ATOM   4105 2HB  GLU A 961       9.871 -10.362  21.061  1.00  7.52           H
ATOM   4106  CG  GLU A 961      10.206 -10.235  18.940  1.00  7.52           C
ATOM   4107 1HG  GLU A 961       9.672  -9.835  18.083  1.00  7.52           H
ATOM   4108 2HG  GLU A 961      11.215  -9.823  18.920  1.00  7.52           H
ATOM   4109  CD  GLU A 961      10.321 -11.763  18.795  1.00  7.52           C
ATOM   4110  OE1 GLU A 961      11.454 -12.284  18.801  1.00  7.52           O
ATOM   4111  OE2 GLU A 961       9.295 -12.466  18.624  1.00  7.52           O
ATOM   4112  N   TYR A 962       7.022  -9.263  18.076  1.00 37.10           N
ATOM   4113  H   TYR A 962       7.131 -10.254  17.929  1.00 37.10           H
ATOM   4114  CA  TYR A 962       6.507  -8.437  16.978  1.00 37.10           C
ATOM   4115  HA  TYR A 962       7.036  -7.483  16.993  1.00 37.10           H
ATOM   4116  C   TYR A 962       5.003  -8.146  17.062  1.00 37.10           C
ATOM   4117  O   TYR A 962       4.296  -8.174  16.052  1.00 37.10           O
ATOM   4118  CB  TYR A 962       6.807  -9.125  15.645  1.00 37.10           C
ATOM   4119 1HB  TYR A 962       6.113  -9.955  15.515  1.00 37.10           H
ATOM   4120 2HB  TYR A 962       6.650  -8.414  14.834  1.00 37.10           H
ATOM   4121  CG  TYR A 962       8.211  -9.677  15.552  1.00 37.10           C
ATOM   4122  CD1 TYR A 962       8.418 -11.067  15.568  1.00 37.10           C
ATOM   4123  HD1 TYR A 962       7.577 -11.739  15.668  1.00 37.10           H
ATOM   4124  CD2 TYR A 962       9.336  -8.830  15.420  1.00 37.10           C
ATOM   4125  HD2 TYR A 962       9.205  -7.757  15.414  1.00 37.10           H
ATOM   4126  CE1 TYR A 962       9.712 -11.603  15.425  1.00 37.10           C
ATOM   4127  HE1 TYR A 962       9.847 -12.662  15.385  1.00 37.10           H
ATOM   4128  CE2 TYR A 962      10.652  -9.380  15.280  1.00 37.10           C
ATOM   4129  HE2 TYR A 962      11.507  -8.731  15.162  1.00 37.10           H
ATOM   4130  CZ  TYR A 962      10.819 -10.769  15.284  1.00 37.10           C
ATOM   4131  OH  TYR A 962      12.033 -11.397  15.129  1.00 37.10           O
ATOM   4132  HH  TYR A 962      12.740 -10.815  14.822  1.00 37.10           H
ATOM   4133  N   LYS A 963       4.484  -7.952  18.269  1.00 19.22           N
ATOM   4134  H   LYS A 963       5.112  -7.926  19.070  1.00 19.22           H
ATOM   4135  CA  LYS A 963       3.038  -7.789  18.479  1.00 19.22           C
ATOM   4136  HA  LYS A 963       2.582  -7.551  17.519  1.00 19.22           H
ATOM   4137  C   LYS A 963       2.712  -6.629  19.417  1.00 19.22           C
ATOM   4138  O   LYS A 963       2.199  -6.815  20.510  1.00 19.22           O
ATOM   4139  CB  LYS A 963       2.412  -9.096  18.985  1.00 19.22           C
ATOM   4140 1HB  LYS A 963       2.876  -9.363  19.932  1.00 19.22           H
ATOM   4141 2HB  LYS A 963       1.351  -8.924  19.155  1.00 19.22           H
ATOM   4142  CG  LYS A 963       2.553 -10.266  18.014  1.00 19.22           C
ATOM   4143 1HG  LYS A 963       2.212  -9.948  17.028  1.00 19.22           H
ATOM   4144 2HG  LYS A 963       3.602 -10.555  17.948  1.00 19.22           H
ATOM   4145  CD  LYS A 963       1.731 -11.469  18.439  1.00 19.22           C
ATOM   4146 1HD  LYS A 963       2.019 -11.769  19.445  1.00 19.22           H
ATOM   4147 2HD  LYS A 963       0.677 -11.194  18.433  1.00 19.22           H
ATOM   4148  CE  LYS A 963       1.964 -12.626  17.478  1.00 19.22           C
ATOM   4149 1HE  LYS A 963       1.773 -12.287  16.457  1.00 19.22           H
ATOM   4150 2HE  LYS A 963       3.012 -12.922  17.534  1.00 19.22           H
ATOM   4151  NZ  LYS A 963       1.111 -13.827  17.756  1.00 19.22           N
ATOM   4152 1HZ  LYS A 963       1.452 -14.605  17.190  1.00 19.22           H
ATOM   4153 2HZ  LYS A 963       0.149 -13.639  17.517  1.00 19.22           H
ATOM   4154 3HZ  LYS A 963       1.179 -14.090  18.728  1.00 19.22           H
ATOM   4155  N   ASN A 964       3.034  -5.427  18.968  1.00  7.09           N
ATOM   4156  H   ASN A 964       3.396  -5.343  18.022  1.00  7.09           H
ATOM   4157  CA  ASN A 964       2.974  -4.216  19.792  1.00  7.09           C
ATOM   4158  HA  ASN A 964       3.518  -4.408  20.720  1.00  7.09           H
ATOM   4159  C   ASN A 964       1.599  -3.661  20.171  1.00  7.09           C
ATOM   4160  O   ASN A 964       1.488  -2.944  21.156  1.00  7.09           O
ATOM   4161  CB  ASN A 964       3.682  -3.080  19.043  1.00  7.09           C
ATOM   4162 1HB  ASN A 964       3.152  -2.886  18.114  1.00  7.09           H
ATOM   4163 2HB  ASN A 964       3.649  -2.178  19.653  1.00  7.09           H
ATOM   4164  CG  ASN A 964       5.116  -3.393  18.719  1.00  7.09           C
ATOM   4165  OD1 ASN A 964       5.863  -3.896  19.534  1.00  7.09           O
ATOM   4166  ND2 ASN A 964       5.511  -3.104  17.510  1.00  7.09           N
ATOM   4167 1HD2 ASN A 964       6.460  -3.315  17.257  1.00  7.09           H
ATOM   4168 2HD2 ASN A 964       4.864  -2.695  16.860  1.00  7.09           H
ATOM   4169  N   ASN A 965       0.577  -3.886  19.353  1.00 38.86           N
ATOM   4170  H   ASN A 965       0.674  -4.543  18.600  1.00 38.86           H
ATOM   4171  CA  ASN A 965      -0.653  -3.086  19.457  1.00 38.86           C
ATOM   4172  HA  ASN A 965      -0.369  -2.032  19.423  1.00 38.86           H
ATOM   4173  C   ASN A 965      -1.458  -3.286  20.743  1.00 38.86           C
ATOM   4174  O   ASN A 965      -1.923  -2.323  21.349  1.00 38.86           O
ATOM   4175  CB  ASN A 965      -1.570  -3.381  18.263  1.00 38.86           C
ATOM   4176 1HB  ASN A 965      -0.999  -3.315  17.340  1.00 38.86           H
ATOM   4177 2HB  ASN A 965      -1.959  -4.386  18.366  1.00 38.86           H
ATOM   4178  CG  ASN A 965      -2.748  -2.433  18.166  1.00 38.86           C
ATOM   4179  OD1 ASN A 965      -2.681  -1.289  18.579  1.00 38.86           O
ATOM   4180  ND2 ASN A 965      -3.828  -2.902  17.605  1.00 38.86           N
ATOM   4181 1HD2 ASN A 965      -4.624  -2.294  17.493  1.00 38.86           H
ATOM   4182 2HD2 ASN A 965      -3.864  -3.836  17.234  1.00 38.86           H
ATOM   4183  N   ASN A 966      -1.689  -4.530  21.148  1.00 36.77           N
ATOM   4184  H   ASN A 966      -1.269  -5.315  20.671  1.00 36.77           H
ATOM   4185  CA  ASN A 966      -2.572  -4.784  22.287  1.00 36.77           C
ATOM   4186  HA  ASN A 966      -2.346  -4.043  23.056  1.00 36.77           H
ATOM   4187  C   ASN A 966      -2.423  -6.173  22.900  1.00 36.77           C
ATOM   4188  O   ASN A 966      -1.677  -7.014  22.395  1.00 36.77           O
ATOM   4189  CB  ASN A 966      -4.031  -4.601  21.848  1.00 36.77           C
ATOM   4190 1HB  ASN A 966      -4.054  -4.008  20.936  1.00 36.77           H
ATOM   4191 2HB  ASN A 966      -4.480  -5.571  21.637  1.00 36.77           H
ATOM   4192  CG  ASN A 966      -4.846  -3.882  22.886  1.00 36.77           C
ATOM   4193  OD1 ASN A 966      -5.236  -4.453  23.897  1.00 36.77           O
ATOM   4194  ND2 ASN A 966      -5.067  -2.616  22.676  1.00 36.77           N
ATOM   4195 1HD2 ASN A 966      -5.625  -2.102  23.333  1.00 36.77           H
ATOM   4196 2HD2 ASN A 966      -4.649  -2.163  21.876  1.00 36.77           H
ATOM   4197  N   LYS A 967      -3.171  -6.441  23.965  1.00 16.17           N
ATOM   4198  H   LYS A 967      -3.791  -5.718  24.326  1.00 16.17           H
ATOM   4199  CA  LYS A 967      -3.219  -7.772  24.569  1.00 16.17           C
ATOM   4200  HA  LYS A 967      -2.209  -8.181  24.580  1.00 16.17           H
ATOM   4201  C   LYS A 967      -4.073  -8.676  23.688  1.00 16.17           C
ATOM   4202  O   LYS A 967      -5.299  -8.750  23.807  1.00 16.17           O
ATOM   4203  CB  LYS A 967      -3.746  -7.721  26.014  1.00 16.17           C
ATOM   4204 1HB  LYS A 967      -3.035  -7.148  26.610  1.00 16.17           H
ATOM   4205 2HB  LYS A 967      -4.697  -7.188  26.016  1.00 16.17           H
ATOM   4206  CG  LYS A 967      -3.975  -9.088  26.695  1.00 16.17           C
ATOM   4207 1HG  LYS A 967      -4.376  -8.917  27.694  1.00 16.17           H
ATOM   4208 2HG  LYS A 967      -4.721  -9.640  26.125  1.00 16.17           H
ATOM   4209  CD  LYS A 967      -2.732  -9.968  26.802  1.00 16.17           C
ATOM   4210 1HD  LYS A 967      -2.293 -10.100  25.814  1.00 16.17           H
ATOM   4211 2HD  LYS A 967      -2.001  -9.503  27.464  1.00 16.17           H
ATOM   4212  CE  LYS A 967      -3.134 -11.338  27.335  1.00 16.17           C
ATOM   4213 1HE  LYS A 967      -3.533 -11.234  28.347  1.00 16.17           H
ATOM   4214 2HE  LYS A 967      -3.925 -11.742  26.698  1.00 16.17           H
ATOM   4215  NZ  LYS A 967      -2.000 -12.310  27.344  1.00 16.17           N
ATOM   4216 1HZ  LYS A 967      -2.345 -13.207  27.683  1.00 16.17           H
ATOM   4217 2HZ  LYS A 967      -1.264 -11.991  27.955  1.00 16.17           H
ATOM   4218 3HZ  LYS A 967      -1.649 -12.437  26.405  1.00 16.17           H
ATOM   4219  N   LEU A 968      -3.376  -9.371  22.807  1.00 15.11           N
ATOM   4220  H   LEU A 968      -2.403  -9.131  22.668  1.00 15.11           H
ATOM   4221  CA  LEU A 968      -3.941 -10.488  22.067  1.00 15.11           C
ATOM   4222  HA  LEU A 968      -4.829 -10.162  21.525  1.00 15.11           H
ATOM   4223  C   LEU A 968      -4.315 -11.517  23.138  1.00 15.11           C
ATOM   4224  O   LEU A 968      -3.496 -11.829  24.009  1.00 15.11           O
ATOM   4225  CB  LEU A 968      -2.876 -11.025  21.100  1.00 15.11           C
ATOM   4226 1HB  LEU A 968      -2.416 -10.167  20.612  1.00 15.11           H
ATOM   4227 2HB  LEU A 968      -2.104 -11.504  21.702  1.00 15.11           H
ATOM   4228  CG  LEU A 968      -3.282 -12.007  19.992  1.00 15.11           C
ATOM   4229  HG  LEU A 968      -3.825 -12.837  20.441  1.00 15.11           H
ATOM   4230  CD1 LEU A 968      -4.164 -11.339  18.939  1.00 15.11           C
ATOM   4231 1HD1 LEU A 968      -4.393 -12.048  18.142  1.00 15.11           H
ATOM   4232 2HD1 LEU A 968      -3.656 -10.474  18.508  1.00 15.11           H
ATOM   4233 3HD1 LEU A 968      -5.101 -11.014  19.392  1.00 15.11           H
ATOM   4234  CD2 LEU A 968      -2.041 -12.561  19.305  1.00 15.11           C
ATOM   4235 1HD2 LEU A 968      -2.345 -13.299  18.563  1.00 15.11           H
ATOM   4236 2HD2 LEU A 968      -1.400 -13.042  20.043  1.00 15.11           H
ATOM   4237 3HD2 LEU A 968      -1.501 -11.753  18.810  1.00 15.11           H
ATOM   4238  N   ARG A 969      -5.551 -11.994  23.127  1.00  1.98           N
ATOM   4239  H   ARG A 969      -6.186 -11.695  22.387  1.00  1.98           H
ATOM   4240  CA  ARG A 969      -6.024 -12.943  24.142  1.00  1.98           C
ATOM   4241  HA  ARG A 969      -5.795 -12.568  25.140  1.00  1.98           H
ATOM   4242  C   ARG A 969      -5.328 -14.273  23.944  1.00  1.98           C
ATOM   4243  O   ARG A 969      -4.856 -14.563  22.856  1.00  1.98           O
ATOM   4244  CB  ARG A 969      -7.528 -13.187  24.000  1.00  1.98           C
ATOM   4245 1HB  ARG A 969      -7.703 -13.615  23.017  1.00  1.98           H
ATOM   4246 2HB  ARG A 969      -7.836 -13.924  24.743  1.00  1.98           H
ATOM   4247  CG  ARG A 969      -8.423 -11.970  24.146  1.00  1.98           C
ATOM   4248 1HG  ARG A 969      -8.139 -11.205  23.424  1.00  1.98           H
ATOM   4249 2HG  ARG A 969      -9.446 -12.278  23.930  1.00  1.98           H
ATOM   4250  CD  ARG A 969      -8.395 -11.377  25.542  1.00  1.98           C
ATOM   4251 1HD  ARG A 969      -8.495 -12.182  26.272  1.00  1.98           H
ATOM   4252 2HD  ARG A 969      -7.457 -10.847  25.712  1.00  1.98           H
ATOM   4253  NE  ARG A 969      -9.542 -10.474  25.679  1.00  1.98           N
ATOM   4254  HE  ARG A 969     -10.425 -10.916  25.949  1.00  1.98           H
ATOM   4255  CZ  ARG A 969      -9.575  -9.172  25.439  1.00  1.98           C
ATOM   4256  NH1 ARG A 969     -10.730  -8.578  25.528  1.00  1.98           N
ATOM   4257 1HH1 ARG A 969     -11.551  -9.155  25.709  1.00  1.98           H
ATOM   4258 2HH1 ARG A 969     -10.820  -7.588  25.393  1.00  1.98           H
ATOM   4259  NH2 ARG A 969      -8.533  -8.462  25.073  1.00  1.98           N
ATOM   4260 1HH2 ARG A 969      -7.641  -8.912  24.947  1.00  1.98           H
ATOM   4261 2HH2 ARG A 969      -8.627  -7.480  24.900  1.00  1.98           H
ATOM   4262  N   GLU A 970      -5.355 -15.126  24.950  1.00 -0.12           N
ATOM   4263  H   GLU A 970      -5.765 -14.843  25.847  1.00 -0.12           H
ATOM   4264  CA  GLU A 970      -4.773 -16.462  24.867  1.00 -0.12           C
ATOM   4265  HA  GLU A 970      -3.705 -16.378  24.665  1.00 -0.12           H
ATOM   4266  C   GLU A 970      -5.394 -17.285  23.742  1.00 -0.12           C
ATOM   4267  O   GLU A 970      -4.675 -17.922  22.985  1.00 -0.12           O
ATOM   4268  CB  GLU A 970      -4.984 -17.190  26.202  1.00 -0.12           C
ATOM   4269 1HB  GLU A 970      -6.032 -17.087  26.485  1.00 -0.12           H
ATOM   4270 2HB  GLU A 970      -4.784 -18.250  26.051  1.00 -0.12           H
ATOM   4271  CG  GLU A 970      -4.102 -16.706  27.363  1.00 -0.12           C
ATOM   4272 1HG  GLU A 970      -4.261 -17.363  28.219  1.00 -0.12           H
ATOM   4273 2HG  GLU A 970      -3.058 -16.794  27.057  1.00 -0.12           H
ATOM   4274  CD  GLU A 970      -4.358 -15.261  27.787  1.00 -0.12           C
ATOM   4275  OE1 GLU A 970      -5.505 -14.763  27.691  1.00 -0.12           O
ATOM   4276  OE2 GLU A 970      -3.370 -14.574  28.120  1.00 -0.12           O
ATOM   4277  N   TYR A 971      -6.709 -17.243  23.570  1.00  8.74           N
ATOM   4278  H   TYR A 971      -7.287 -16.712  24.202  1.00  8.74           H
ATOM   4279  CA  TYR A 971      -7.331 -18.009  22.484  1.00  8.74           C
ATOM   4280  HA  TYR A 971      -6.889 -19.007  22.489  1.00  8.74           H
ATOM   4281  C   TYR A 971      -7.051 -17.382  21.112  1.00  8.74           C
ATOM   4282  O   TYR A 971      -7.068 -18.053  20.084  1.00  8.74           O
ATOM   4283  CB  TYR A 971      -8.839 -18.176  22.712  1.00  8.74           C
ATOM   4284 1HB  TYR A 971      -9.195 -18.979  22.069  1.00  8.74           H
ATOM   4285 2HB  TYR A 971      -9.008 -18.473  23.746  1.00  8.74           H
ATOM   4286  CG  TYR A 971      -9.660 -16.942  22.411  1.00  8.74           C
ATOM   4287  CD1 TYR A 971     -10.138 -16.699  21.105  1.00  8.74           C
ATOM   4288  HD1 TYR A 971      -9.945 -17.413  20.320  1.00  8.74           H
ATOM   4289  CD2 TYR A 971      -9.966 -16.008  23.421  1.00  8.74           C
ATOM   4290  HD2 TYR A 971      -9.655 -16.187  24.441  1.00  8.74           H
ATOM   4291  CE1 TYR A 971     -10.852 -15.521  20.800  1.00  8.74           C
ATOM   4292  HE1 TYR A 971     -11.190 -15.342  19.790  1.00  8.74           H
ATOM   4293  CE2 TYR A 971     -10.685 -14.827  23.117  1.00  8.74           C
ATOM   4294  HE2 TYR A 971     -10.907 -14.108  23.890  1.00  8.74           H
ATOM   4295  CZ  TYR A 971     -11.099 -14.585  21.806  1.00  8.74           C
ATOM   4296  OH  TYR A 971     -11.722 -13.412  21.487  1.00  8.74           O
ATOM   4297  HH  TYR A 971     -11.903 -13.344  20.547  1.00  8.74           H
ATOM   4298  N   GLN A 972      -6.758 -16.091  21.077  1.00 -9.24           N
ATOM   4299  H   GLN A 972      -6.722 -15.561  21.934  1.00 -9.24           H
ATOM   4300  CA  GLN A 972      -6.444 -15.429  19.812  1.00 -9.24           C
ATOM   4301  HA  GLN A 972      -7.096 -15.807  19.024  1.00 -9.24           H
ATOM   4302  C   GLN A 972      -4.998 -15.746  19.444  1.00 -9.24           C
ATOM   4303  O   GLN A 972      -4.688 -15.999  18.289  1.00 -9.24           O
ATOM   4304  CB  GLN A 972      -6.624 -13.919  19.928  1.00 -9.24           C
ATOM   4305 1HB  GLN A 972      -6.026 -13.575  20.767  1.00 -9.24           H
ATOM   4306 2HB  GLN A 972      -6.245 -13.454  19.020  1.00 -9.24           H
ATOM   4307  CG  GLN A 972      -8.062 -13.466  20.128  1.00 -9.24           C
ATOM   4308 1HG  GLN A 972      -8.646 -13.718  19.244  1.00 -9.24           H
ATOM   4309 2HG  GLN A 972      -8.483 -13.991  20.981  1.00 -9.24           H
ATOM   4310  CD  GLN A 972      -8.172 -11.979  20.392  1.00 -9.24           C
ATOM   4311  OE1 GLN A 972      -7.246 -11.359  20.894  1.00 -9.24           O
ATOM   4312  NE2 GLN A 972      -9.300 -11.403  20.090  1.00 -9.24           N
ATOM   4313 1HE2 GLN A 972      -9.407 -10.423  20.286  1.00 -9.24           H
ATOM   4314 2HE2 GLN A 972     -10.051 -11.942  19.679  1.00 -9.24           H
ATOM   4315  N   LEU A 973      -4.128 -15.799  20.442  1.00 18.35           N
ATOM   4316  H   LEU A 973      -4.433 -15.537  21.376  1.00 18.35           H
ATOM   4317  CA  LEU A 973      -2.740 -16.211  20.264  1.00 18.35           C
ATOM   4318  HA  LEU A 973      -2.274 -15.605  19.489  1.00 18.35           H
ATOM   4319  C   LEU A 973      -2.718 -17.669  19.828  1.00 18.35           C
ATOM   4320  O   LEU A 973      -1.991 -18.045  18.918  1.00 18.35           O
ATOM   4321  CB  LEU A 973      -1.991 -16.036  21.590  1.00 18.35           C
ATOM   4322 1HB  LEU A 973      -2.086 -14.993  21.891  1.00 18.35           H
ATOM   4323 2HB  LEU A 973      -2.507 -16.636  22.336  1.00 18.35           H
ATOM   4324  CG  LEU A 973      -0.506 -16.420  21.668  1.00 18.35           C
ATOM   4325  HG  LEU A 973      -0.406 -17.469  21.397  1.00 18.35           H
ATOM   4326  CD1 LEU A 973       0.370 -15.593  20.735  1.00 18.35           C
ATOM   4327 1HD1 LEU A 973       1.416 -15.867  20.894  1.00 18.35           H
ATOM   4328 2HD1 LEU A 973       0.235 -14.531  20.936  1.00 18.35           H
ATOM   4329 3HD1 LEU A 973       0.113 -15.827  19.703  1.00 18.35           H
ATOM   4330  CD2 LEU A 973      -0.027 -16.249  23.104  1.00 18.35           C
ATOM   4331 1HD2 LEU A 973       1.010 -16.576  23.176  1.00 18.35           H
ATOM   4332 2HD2 LEU A 973      -0.623 -16.874  23.771  1.00 18.35           H
ATOM   4333 3HD2 LEU A 973      -0.104 -15.206  23.413  1.00 18.35           H
ATOM   4334  N   GLU A 974      -3.570 -18.487  20.425  1.00-15.20           N
ATOM   4335  H   GLU A 974      -4.129 -18.148  21.207  1.00-15.20           H
ATOM   4336  CA  GLU A 974      -3.725 -19.877  20.011  1.00-15.20           C
ATOM   4337  HA  GLU A 974      -2.765 -20.385  20.076  1.00-15.20           H
ATOM   4338  C   GLU A 974      -4.207 -19.955  18.569  1.00-15.20           C
ATOM   4339  O   GLU A 974      -3.747 -20.803  17.822  1.00-15.20           O
ATOM   4340  CB  GLU A 974      -4.730 -20.579  20.919  1.00-15.20           C
ATOM   4341 1HB  GLU A 974      -4.399 -20.472  21.952  1.00-15.20           H
ATOM   4342 2HB  GLU A 974      -5.687 -20.077  20.811  1.00-15.20           H
ATOM   4343  CG  GLU A 974      -4.931 -22.048  20.622  1.00-15.20           C
ATOM   4344 1HG  GLU A 974      -5.208 -22.175  19.575  1.00-15.20           H
ATOM   4345 2HG  GLU A 974      -3.996 -22.580  20.807  1.00-15.20           H
ATOM   4346  CD  GLU A 974      -6.030 -22.629  21.480  1.00-15.20           C
ATOM   4347  OE1 GLU A 974      -7.192 -22.173  21.366  1.00-15.20           O
ATOM   4348  OE2 GLU A 974      -5.722 -23.537  22.275  1.00-15.20           O
ATOM   4349  N   GLY A 975      -5.076 -19.044  18.156  1.00 -2.44           N
ATOM   4350  H   GLY A 975      -5.442 -18.361  18.808  1.00 -2.44           H
ATOM   4351  CA  GLY A 975      -5.517 -19.003  16.773  1.00 -2.44           C
ATOM   4352 1HA  GLY A 975      -5.921 -19.978  16.500  1.00 -2.44           H
ATOM   4353 2HA  GLY A 975      -6.298 -18.255  16.668  1.00 -2.44           H
ATOM   4354  C   GLY A 975      -4.389 -18.672  15.819  1.00 -2.44           C
ATOM   4355  O   GLY A 975      -4.279 -19.295  14.773  1.00 -2.44           O
ATOM   4356  N   VAL A 976      -3.499 -17.761  16.187  1.00 -0.91           N
ATOM   4357  H   VAL A 976      -3.633 -17.257  17.060  1.00 -0.91           H
ATOM   4358  CA  VAL A 976      -2.323 -17.471  15.358  1.00 -0.91           C
ATOM   4359  HA  VAL A 976      -2.651 -17.188  14.359  1.00 -0.91           H
ATOM   4360  C   VAL A 976      -1.458 -18.716  15.246  1.00 -0.91           C
ATOM   4361  O   VAL A 976      -1.017 -19.086  14.164  1.00 -0.91           O
ATOM   4362  CB  VAL A 976      -1.447 -16.334  15.952  1.00 -0.91           C
ATOM   4363  HB  VAL A 976      -1.147 -16.602  16.962  1.00 -0.91           H
ATOM   4364  CG1 VAL A 976      -0.178 -16.117  15.116  1.00 -0.91           C
ATOM   4365 1HG1 VAL A 976       0.282 -15.156  15.340  1.00 -0.91           H
ATOM   4366 2HG1 VAL A 976      -0.422 -16.158  14.058  1.00 -0.91           H
ATOM   4367 3HG1 VAL A 976       0.547 -16.903  15.338  1.00 -0.91           H
ATOM   4368  CG2 VAL A 976      -2.237 -15.048  16.022  1.00 -0.91           C
ATOM   4369 1HG2 VAL A 976      -1.640 -14.278  16.502  1.00 -0.91           H
ATOM   4370 2HG2 VAL A 976      -3.148 -15.183  16.596  1.00 -0.91           H
ATOM   4371 3HG2 VAL A 976      -2.496 -14.719  15.018  1.00 -0.91           H
ATOM   4372  N   ASN A 977      -1.247 -19.393  16.363  1.00 -6.92           N
ATOM   4373  H   ASN A 977      -1.642 -19.050  17.236  1.00 -6.92           H
ATOM   4374  CA  ASN A 977      -0.443 -20.608  16.354  1.00 -6.92           C
ATOM   4375  HA  ASN A 977       0.528 -20.392  15.906  1.00 -6.92           H
ATOM   4376  C   ASN A 977      -1.108 -21.695  15.525  1.00 -6.92           C
ATOM   4377  O   ASN A 977      -0.440 -22.420  14.820  1.00 -6.92           O
ATOM   4378  CB  ASN A 977      -0.235 -21.122  17.773  1.00 -6.92           C
ATOM   4379 1HB  ASN A 977      -1.193 -21.168  18.284  1.00 -6.92           H
ATOM   4380 2HB  ASN A 977       0.180 -22.125  17.717  1.00 -6.92           H
ATOM   4381  CG  ASN A 977       0.713 -20.273  18.558  1.00 -6.92           C
ATOM   4382  OD1 ASN A 977       1.878 -20.138  18.221  1.00 -6.92           O
ATOM   4383  ND2 ASN A 977       0.246 -19.735  19.639  1.00 -6.92           N
ATOM   4384 1HD2 ASN A 977       0.880 -19.265  20.277  1.00 -6.92           H
ATOM   4385 2HD2 ASN A 977      -0.742 -19.738  19.818  1.00 -6.92           H
ATOM   4386  N   TRP A 978      -2.424 -21.800  15.584  1.00 34.89           N
ATOM   4387  H   TRP A 978      -2.945 -21.199  16.216  1.00 34.89           H
ATOM   4388  CA  TRP A 978      -3.164 -22.772  14.788  1.00 34.89           C
ATOM   4389  HA  TRP A 978      -2.763 -23.764  14.962  1.00 34.89           H
ATOM   4390  C   TRP A 978      -3.050 -22.483  13.295  1.00 34.89           C
ATOM   4391  O   TRP A 978      -2.843 -23.389  12.480  1.00 34.89           O
ATOM   4392  CB  TRP A 978      -4.621 -22.749  15.232  1.00 34.89           C
ATOM   4393 1HB  TRP A 978      -4.671 -23.008  16.289  1.00 34.89           H
ATOM   4394 2HB  TRP A 978      -5.022 -21.747  15.101  1.00 34.89           H
ATOM   4395  CG  TRP A 978      -5.458 -23.688  14.463  1.00 34.89           C
ATOM   4396  CD1 TRP A 978      -5.587 -25.020  14.661  1.00 34.89           C
ATOM   4397  HD1 TRP A 978      -5.068 -25.569  15.433  1.00 34.89           H
ATOM   4398  CD2 TRP A 978      -6.299 -23.380  13.341  1.00 34.89           C
ATOM   4399  NE1 TRP A 978      -6.460 -25.576  13.774  1.00 34.89           N
ATOM   4400  HE1 TRP A 978      -6.726 -26.560  13.765  1.00 34.89           H
ATOM   4401  CE2 TRP A 978      -6.915 -24.596  12.940  1.00 34.89           C
ATOM   4402  CE3 TRP A 978      -6.614 -22.196  12.642  1.00 34.89           C
ATOM   4403  HE3 TRP A 978      -6.167 -21.256  12.932  1.00 34.89           H
ATOM   4404  CZ2 TRP A 978      -7.813 -24.661  11.870  1.00 34.89           C
ATOM   4405  HZ2 TRP A 978      -8.247 -25.605  11.598  1.00 34.89           H
ATOM   4406  CZ3 TRP A 978      -7.534 -22.257  11.564  1.00 34.89           C
ATOM   4407  HZ3 TRP A 978      -7.793 -21.359  11.022  1.00 34.89           H
ATOM   4408  CH2 TRP A 978      -8.128 -23.495  11.197  1.00 34.89           C
ATOM   4409  HH2 TRP A 978      -8.840 -23.521  10.386  1.00 34.89           H
ATOM   4410  N   LEU A 979      -3.117 -21.209  12.941  1.00-27.78           N
ATOM   4411  H   LEU A 979      -3.306 -20.500  13.646  1.00-27.78           H
ATOM   4412  CA  LEU A 979      -2.927 -20.795  11.557  1.00-27.78           C
ATOM   4413  HA  LEU A 979      -3.606 -21.357  10.918  1.00-27.78           H
ATOM   4414  C   LEU A 979      -1.507 -21.116  11.119  1.00-27.78           C
ATOM   4415  O   LEU A 979      -1.306 -21.619  10.021  1.00-27.78           O
ATOM   4416  CB  LEU A 979      -3.197 -19.296  11.399  1.00-27.78           C
ATOM   4417 1HB  LEU A 979      -2.590 -18.764  12.130  1.00-27.78           H
ATOM   4418 2HB  LEU A 979      -2.849 -19.006  10.411  1.00-27.78           H
ATOM   4419  CG  LEU A 979      -4.644 -18.805  11.529  1.00-27.78           C
ATOM   4420  HG  LEU A 979      -5.063 -19.159  12.464  1.00-27.78           H
ATOM   4421  CD1 LEU A 979      -4.697 -17.282  11.526  1.00-27.78           C
ATOM   4422 1HD1 LEU A 979      -5.725 -16.951  11.631  1.00-27.78           H
ATOM   4423 2HD1 LEU A 979      -4.285 -16.894  10.596  1.00-27.78           H
ATOM   4424 3HD1 LEU A 979      -4.122 -16.899  12.369  1.00-27.78           H
ATOM   4425  CD2 LEU A 979      -5.489 -19.355  10.404  1.00-27.78           C
ATOM   4426 1HD2 LEU A 979      -6.493 -18.942  10.465  1.00-27.78           H
ATOM   4427 2HD2 LEU A 979      -5.560 -20.437  10.493  1.00-27.78           H
ATOM   4428 3HD2 LEU A 979      -5.043 -19.104   9.442  1.00-27.78           H
ATOM   4429  N   LEU A 980      -0.529 -20.904  11.988  1.00 -9.13           N
ATOM   4430  H   LEU A 980      -0.736 -20.455  12.877  1.00 -9.13           H
ATOM   4431  CA  LEU A 980       0.850 -21.288  11.694  1.00 -9.13           C
ATOM   4432  HA  LEU A 980       1.141 -20.858  10.739  1.00 -9.13           H
ATOM   4433  C   LEU A 980       1.025 -22.790  11.582  1.00 -9.13           C
ATOM   4434  O   LEU A 980       1.740 -23.235  10.703  1.00 -9.13           O
ATOM   4435  CB  LEU A 980       1.810 -20.791  12.770  1.00 -9.13           C
ATOM   4436 1HB  LEU A 980       1.381 -21.030  13.740  1.00 -9.13           H
ATOM   4437 2HB  LEU A 980       2.735 -21.358  12.676  1.00 -9.13           H
ATOM   4438  CG  LEU A 980       2.185 -19.308  12.762  1.00 -9.13           C
ATOM   4439  HG  LEU A 980       1.277 -18.709  12.733  1.00 -9.13           H
ATOM   4440  CD1 LEU A 980       2.912 -19.018  14.058  1.00 -9.13           C
ATOM   4441 1HD1 LEU A 980       3.184 -17.969  14.087  1.00 -9.13           H
ATOM   4442 2HD1 LEU A 980       3.814 -19.625  14.136  1.00 -9.13           H
ATOM   4443 3HD1 LEU A 980       2.260 -19.223  14.906  1.00 -9.13           H
ATOM   4444  CD2 LEU A 980       3.070 -18.933  11.562  1.00 -9.13           C
ATOM   4445 1HD2 LEU A 980       3.326 -17.876  11.610  1.00 -9.13           H
ATOM   4446 2HD2 LEU A 980       2.534 -19.113  10.632  1.00 -9.13           H
ATOM   4447 3HD2 LEU A 980       3.985 -19.526  11.570  1.00 -9.13           H
ATOM   4448  N   PHE A 981       0.355 -23.586  12.404  1.00 37.75           N
ATOM   4449  H   PHE A 981      -0.230 -23.182  13.131  1.00 37.75           H
ATOM   4450  CA  PHE A 981       0.482 -25.040  12.307  1.00 37.75           C
ATOM   4451  HA  PHE A 981       1.532 -25.313  12.401  1.00 37.75           H
ATOM   4452  C   PHE A 981      -0.021 -25.491  10.947  1.00 37.75           C
ATOM   4453  O   PHE A 981       0.501 -26.422  10.334  1.00 37.75           O
ATOM   4454  CB  PHE A 981      -0.358 -25.786  13.354  1.00 37.75           C
ATOM   4455 1HB  PHE A 981      -1.410 -25.577  13.165  1.00 37.75           H
ATOM   4456 2HB  PHE A 981      -0.201 -26.856  13.223  1.00 37.75           H
ATOM   4457  CG  PHE A 981      -0.067 -25.431  14.791  1.00 37.75           C
ATOM   4458  CD1 PHE A 981       1.210 -25.041  15.241  1.00 37.75           C
ATOM   4459  HD1 PHE A 981       2.039 -24.964  14.552  1.00 37.75           H
ATOM   4460  CD2 PHE A 981      -1.117 -25.515  15.726  1.00 37.75           C
ATOM   4461  HD2 PHE A 981      -2.101 -25.819  15.398  1.00 37.75           H
ATOM   4462  CE1 PHE A 981       1.418 -24.729  16.607  1.00 37.75           C
ATOM   4463  HE1 PHE A 981       2.384 -24.400  16.942  1.00 37.75           H
ATOM   4464  CE2 PHE A 981      -0.910 -25.225  17.091  1.00 37.75           C
ATOM   4465  HE2 PHE A 981      -1.728 -25.297  17.791  1.00 37.75           H
ATOM   4466  CZ  PHE A 981       0.362 -24.839  17.530  1.00 37.75           C
ATOM   4467  HZ  PHE A 981       0.528 -24.617  18.570  1.00 37.75           H
ATOM   4468  N   ASN A 982      -1.066 -24.837  10.469  1.00-19.01           N
ATOM   4469  H   ASN A 982      -1.500 -24.100  11.021  1.00-19.01           H
ATOM   4470  CA  ASN A 982      -1.587 -25.162   9.154  1.00-19.01           C
ATOM   4471  HA  ASN A 982      -1.625 -26.243   9.059  1.00-19.01           H
ATOM   4472  C   ASN A 982      -0.624 -24.669   8.076  1.00-19.01           C
ATOM   4473  O   ASN A 982      -0.236 -25.443   7.211  1.00-19.01           O
ATOM   4474  CB  ASN A 982      -3.011 -24.627   9.002  1.00-19.01           C
ATOM   4475 1HB  ASN A 982      -3.095 -23.661   9.496  1.00-19.01           H
ATOM   4476 2HB  ASN A 982      -3.233 -24.496   7.948  1.00-19.01           H
ATOM   4477  CG  ASN A 982      -4.030 -25.582   9.569  1.00-19.01           C
ATOM   4478  OD1 ASN A 982      -4.049 -26.750   9.213  1.00-19.01           O
ATOM   4479  ND2 ASN A 982      -4.839 -25.128  10.475  1.00-19.01           N
ATOM   4480 1HD2 ASN A 982      -5.524 -25.764  10.864  1.00-19.01           H
ATOM   4481 2HD2 ASN A 982      -4.773 -24.176  10.794  1.00-19.01           H
ATOM   4482  N   TRP A 983      -0.155 -23.435   8.183  1.00 56.86           N
ATOM   4483  H   TRP A 983      -0.483 -22.846   8.943  1.00 56.86           H
ATOM   4484  CA  TRP A 983       0.791 -22.856   7.226  1.00 56.86           C
ATOM   4485  HA  TRP A 983       0.324 -22.840   6.240  1.00 56.86           H
ATOM   4486  C   TRP A 983       2.104 -23.631   7.101  1.00 56.86           C
ATOM   4487  O   TRP A 983       2.605 -23.839   6.001  1.00 56.86           O
ATOM   4488  CB  TRP A 983       1.085 -21.416   7.660  1.00 56.86           C
ATOM   4489 1HB  TRP A 983       0.136 -20.904   7.795  1.00 56.86           H
ATOM   4490 2HB  TRP A 983       1.610 -21.431   8.613  1.00 56.86           H
ATOM   4491  CG  TRP A 983       1.907 -20.655   6.677  1.00 56.86           C
ATOM   4492  CD1 TRP A 983       1.467 -19.991   5.580  1.00 56.86           C
ATOM   4493  HD1 TRP A 983       0.423 -19.891   5.311  1.00 56.86           H
ATOM   4494  CD2 TRP A 983       3.340 -20.542   6.642  1.00 56.86           C
ATOM   4495  NE1 TRP A 983       2.506 -19.518   4.828  1.00 56.86           N
ATOM   4496  HE1 TRP A 983       2.394 -19.038   3.943  1.00 56.86           H
ATOM   4497  CE2 TRP A 983       3.680 -19.886   5.425  1.00 56.86           C
ATOM   4498  CE3 TRP A 983       4.378 -20.959   7.500  1.00 56.86           C
ATOM   4499  HE3 TRP A 983       4.142 -21.432   8.441  1.00 56.86           H
ATOM   4500  CZ2 TRP A 983       5.015 -19.716   5.009  1.00 56.86           C
ATOM   4501  HZ2 TRP A 983       5.237 -19.258   4.062  1.00 56.86           H
ATOM   4502  CZ3 TRP A 983       5.727 -20.756   7.104  1.00 56.86           C
ATOM   4503  HZ3 TRP A 983       6.529 -21.071   7.756  1.00 56.86           H
ATOM   4504  CH2 TRP A 983       6.027 -20.148   5.849  1.00 56.86           C
ATOM   4505  HH2 TRP A 983       7.057 -20.016   5.554  1.00 56.86           H
ATOM   4506  N   TYR A 984       2.643 -24.113   8.214  1.00 45.12           N
ATOM   4507  H   TYR A 984       2.188 -23.941   9.108  1.00 45.12           H
ATOM   4508  CA  TYR A 984       3.906 -24.851   8.209  1.00 45.12           C
ATOM   4509  HA  TYR A 984       4.692 -24.223   7.794  1.00 45.12           H
ATOM   4510  C   TYR A 984       3.821 -26.111   7.359  1.00 45.12           C
ATOM   4511  O   TYR A 984       4.760 -26.481   6.667  1.00 45.12           O
ATOM   4512  CB  TYR A 984       4.280 -25.301   9.628  1.00 45.12           C
ATOM   4513 1HB  TYR A 984       3.437 -25.852  10.043  1.00 45.12           H
ATOM   4514 2HB  TYR A 984       5.110 -25.994   9.539  1.00 45.12           H
ATOM   4515  CG  TYR A 984       4.685 -24.229  10.626  1.00 45.12           C
ATOM   4516  CD1 TYR A 984       4.394 -24.394  11.998  1.00 45.12           C
ATOM   4517  HD1 TYR A 984       3.873 -25.279  12.330  1.00 45.12           H
ATOM   4518  CD2 TYR A 984       5.385 -23.068  10.229  1.00 45.12           C
ATOM   4519  HD2 TYR A 984       5.640 -22.915   9.192  1.00 45.12           H
ATOM   4520  CE1 TYR A 984       4.787 -23.417  12.954  1.00 45.12           C
ATOM   4521  HE1 TYR A 984       4.569 -23.557  14.003  1.00 45.12           H
ATOM   4522  CE2 TYR A 984       5.765 -22.082  11.181  1.00 45.12           C
ATOM   4523  HE2 TYR A 984       6.289 -21.193  10.864  1.00 45.12           H
ATOM   4524  CZ  TYR A 984       5.462 -22.270  12.533  1.00 45.12           C
ATOM   4525  OH  TYR A 984       5.846 -21.321  13.446  1.00 45.12           O
ATOM   4526  HH  TYR A 984       6.298 -20.581  13.036  1.00 45.12           H
ATOM   4527  N   ASN A 985       2.665 -26.754   7.412  1.00 17.85           N
ATOM   4528  H   ASN A 985       1.911 -26.359   7.958  1.00 17.85           H
ATOM   4529  CA  ASN A 985       2.445 -28.034   6.749  1.00 17.85           C
ATOM   4530  HA  ASN A 985       3.405 -28.529   6.595  1.00 17.85           H
ATOM   4531  C   ASN A 985       1.765 -27.856   5.385  1.00 17.85           C
ATOM   4532  O   ASN A 985       1.310 -28.822   4.783  1.00 17.85           O
ATOM   4533  CB  ASN A 985       1.594 -28.871   7.707  1.00 17.85           C
ATOM   4534 1HB  ASN A 985       1.999 -28.749   8.707  1.00 17.85           H
ATOM   4535 2HB  ASN A 985       0.577 -28.498   7.692  1.00 17.85           H
ATOM   4536  CG  ASN A 985       1.591 -30.345   7.378  1.00 17.85           C
ATOM   4537  OD1 ASN A 985       0.623 -30.883   6.852  1.00 17.85           O
ATOM   4538  ND2 ASN A 985       2.627 -31.028   7.772  1.00 17.85           N
ATOM   4539 1HD2 ASN A 985       2.668 -32.010   7.573  1.00 17.85           H
ATOM   4540 2HD2 ASN A 985       3.351 -30.588   8.330  1.00 17.85           H
ATOM   4541  N   MET A 986       1.666 -26.607   4.938  1.00 12.47           N
ATOM   4542  H   MET A 986       2.089 -25.861   5.480  1.00 12.47           H
ATOM   4543  CA  MET A 986       0.928 -26.225   3.726  1.00 12.47           C
ATOM   4544  HA  MET A 986       0.807 -25.142   3.765  1.00 12.47           H
ATOM   4545  C   MET A 986      -0.486 -26.816   3.721  1.00 12.47           C
ATOM   4546  O   MET A 986      -0.902 -27.591   2.855  1.00 12.47           O
ATOM   4547  CB  MET A 986       1.728 -26.520   2.449  1.00 12.47           C
ATOM   4548 1HB  MET A 986       2.739 -26.147   2.602  1.00 12.47           H
ATOM   4549 2HB  MET A 986       1.780 -27.597   2.292  1.00 12.47           H
ATOM   4550  CG  MET A 986       1.154 -25.852   1.192  1.00 12.47           C
ATOM   4551 1HG  MET A 986       0.175 -26.283   0.985  1.00 12.47           H
ATOM   4552 2HG  MET A 986       1.027 -24.785   1.377  1.00 12.47           H
ATOM   4553  SD  MET A 986       2.196 -26.060  -0.270  1.00 12.47           S
ATOM   4554  CE  MET A 986       3.459 -24.800   0.016  1.00 12.47           C
ATOM   4555 1HE  MET A 986       4.141 -24.767  -0.832  1.00 12.47           H
ATOM   4556 2HE  MET A 986       4.018 -25.033   0.922  1.00 12.47           H
ATOM   4557 3HE  MET A 986       2.978 -23.826   0.126  1.00 12.47           H
ATOM   4558  N   ARG A 987      -1.224 -26.437   4.752  1.00 19.26           N
ATOM   4559  H   ARG A 987      -0.809 -25.824   5.450  1.00 19.26           H
ATOM   4560  CA  ARG A 987      -2.628 -26.793   4.919  1.00 19.26           C
ATOM   4561  HA  ARG A 987      -2.978 -27.391   4.077  1.00 19.26           H
ATOM   4562  C   ARG A 987      -3.351 -25.462   4.920  1.00 19.26           C
ATOM   4563  O   ARG A 987      -2.883 -24.501   5.522  1.00 19.26           O
ATOM   4564  CB  ARG A 987      -2.845 -27.539   6.233  1.00 19.26           C
ATOM   4565 1HB  ARG A 987      -2.469 -26.918   7.039  1.00 19.26           H
ATOM   4566 2HB  ARG A 987      -3.913 -27.676   6.383  1.00 19.26           H
ATOM   4567  CG  ARG A 987      -2.162 -28.894   6.300  1.00 19.26           C
ATOM   4568 1HG  ARG A 987      -2.535 -29.512   5.484  1.00 19.26           H
ATOM   4569 2HG  ARG A 987      -1.089 -28.768   6.175  1.00 19.26           H
ATOM   4570  CD  ARG A 987      -2.436 -29.606   7.624  1.00 19.26           C
ATOM   4571 1HD  ARG A 987      -3.515 -29.661   7.777  1.00 19.26           H
ATOM   4572 2HD  ARG A 987      -2.035 -30.618   7.556  1.00 19.26           H
ATOM   4573  NE  ARG A 987      -1.821 -28.935   8.781  1.00 19.26           N
ATOM   4574  HE  ARG A 987      -1.277 -28.111   8.586  1.00 19.26           H
ATOM   4575  CZ  ARG A 987      -1.906 -29.315  10.048  1.00 19.26           C
ATOM   4576  NH1 ARG A 987      -1.272 -28.638  10.958  1.00 19.26           N
ATOM   4577 1HH1 ARG A 987      -0.691 -27.855  10.686  1.00 19.26           H
ATOM   4578 2HH1 ARG A 987      -1.314 -28.912  11.923  1.00 19.26           H
ATOM   4579  NH2 ARG A 987      -2.545 -30.387  10.440  1.00 19.26           N
ATOM   4580 1HH2 ARG A 987      -3.026 -30.942   9.758  1.00 19.26           H
ATOM   4581 2HH2 ARG A 987      -2.535 -30.649  11.408  1.00 19.26           H
ATOM   4582  N   ASN A 988      -4.447 -25.395   4.191  1.00 -3.71           N
ATOM   4583  H   ASN A 988      -4.785 -26.242   3.733  1.00 -3.71           H
ATOM   4584  CA  ASN A 988      -5.151 -24.150   3.919  1.00 -3.71           C
ATOM   4585  HA  ASN A 988      -4.578 -23.294   4.278  1.00 -3.71           H
ATOM   4586  C   ASN A 988      -6.492 -24.216   4.641  1.00 -3.71           C
ATOM   4587  O   ASN A 988      -7.169 -25.236   4.565  1.00 -3.71           O
ATOM   4588  CB  ASN A 988      -5.336 -24.057   2.405  1.00 -3.71           C
ATOM   4589 1HB  ASN A 988      -5.853 -24.949   2.063  1.00 -3.71           H
ATOM   4590 2HB  ASN A 988      -5.932 -23.185   2.164  1.00 -3.71           H
ATOM   4591  CG  ASN A 988      -4.038 -23.942   1.665  1.00 -3.71           C
ATOM   4592  OD1 ASN A 988      -3.559 -22.846   1.457  1.00 -3.71           O
ATOM   4593  ND2 ASN A 988      -3.474 -25.036   1.238  1.00 -3.71           N
ATOM   4594 1HD2 ASN A 988      -2.603 -24.973   0.738  1.00 -3.71           H
ATOM   4595 2HD2 ASN A 988      -3.902 -25.935   1.435  1.00 -3.71           H
ATOM   4596  N   CYS A 989      -6.850 -23.190   5.401  1.00 38.55           N
ATOM   4597  H   CYS A 989      -6.397 -22.292   5.287  1.00 38.55           H
ATOM   4598  CA  CYS A 989      -7.803 -23.369   6.499  1.00 38.55           C
ATOM   4599  HA  CYS A 989      -8.353 -24.297   6.340  1.00 38.55           H
ATOM   4600  C   CYS A 989      -8.869 -22.281   6.701  1.00 38.55           C
ATOM   4601  O   CYS A 989      -8.805 -21.199   6.116  1.00 38.55           O
ATOM   4602  CB  CYS A 989      -6.961 -23.541   7.765  1.00 38.55           C
ATOM   4603 1HB  CYS A 989      -7.616 -23.724   8.613  1.00 38.55           H
ATOM   4604 2HB  CYS A 989      -6.326 -24.419   7.631  1.00 38.55           H
ATOM   4605  SG  CYS A 989      -5.890 -22.128   8.111  1.00 38.55           S
ATOM   4606  HG  CYS A 989      -6.865 -21.232   8.295  1.00 38.55           H
ATOM   4607  N   ILE A 990      -9.863 -22.586   7.530  1.00 -5.94           N
ATOM   4608  H   ILE A 990      -9.860 -23.503   7.976  1.00 -5.94           H
ATOM   4609  CA  ILE A 990     -10.998 -21.700   7.817  1.00 -5.94           C
ATOM   4610  HA  ILE A 990     -10.937 -20.822   7.180  1.00 -5.94           H
ATOM   4611  C   ILE A 990     -10.997 -21.249   9.280  1.00 -5.94           C
ATOM   4612  O   ILE A 990     -11.067 -22.074  10.192  1.00 -5.94           O
ATOM   4613  CB  ILE A 990     -12.372 -22.419   7.544  1.00 -5.94           C
ATOM   4614  HB  ILE A 990     -12.436 -23.300   8.183  1.00 -5.94           H
ATOM   4615  CG1 ILE A 990     -12.452 -22.883   6.077  1.00 -5.94           C
ATOM   4616 1HG1 ILE A 990     -12.428 -22.001   5.437  1.00 -5.94           H
ATOM   4617 2HG1 ILE A 990     -11.570 -23.482   5.864  1.00 -5.94           H
ATOM   4618  CG2 ILE A 990     -13.571 -21.485   7.872  1.00 -5.94           C
ATOM   4619 1HG2 ILE A 990     -14.515 -21.987   7.665  1.00 -5.94           H
ATOM   4620 2HG2 ILE A 990     -13.507 -20.571   7.278  1.00 -5.94           H
ATOM   4621 3HG2 ILE A 990     -13.563 -21.226   8.929  1.00 -5.94           H
ATOM   4622  CD1 ILE A 990     -13.670 -23.732   5.677  1.00 -5.94           C
ATOM   4623 1HD1 ILE A 990     -13.557 -24.051   4.640  1.00 -5.94           H
ATOM   4624 2HD1 ILE A 990     -14.588 -23.152   5.763  1.00 -5.94           H
ATOM   4625 3HD1 ILE A 990     -13.728 -24.614   6.314  1.00 -5.94           H
ATOM   4626  N   LEU A 991     -11.036 -19.942   9.505  1.00  3.88           N
ATOM   4627  H   LEU A 991     -10.938 -19.297   8.723  1.00  3.88           H
ATOM   4628  CA  LEU A 991     -11.447 -19.397  10.798  1.00  3.88           C
ATOM   4629  HA  LEU A 991     -11.300 -20.137  11.584  1.00  3.88           H
ATOM   4630  C   LEU A 991     -12.934 -19.088  10.682  1.00  3.88           C
ATOM   4631  O   LEU A 991     -13.380 -18.377   9.783  1.00  3.88           O
ATOM   4632  CB  LEU A 991     -10.724 -18.095  11.167  1.00  3.88           C
ATOM   4633 1HB  LEU A 991     -10.846 -17.405  10.335  1.00  3.88           H
ATOM   4634 2HB  LEU A 991     -11.259 -17.672  12.017  1.00  3.88           H
ATOM   4635  CG  LEU A 991      -9.237 -18.112  11.550  1.00  3.88           C
ATOM   4636  HG  LEU A 991      -8.661 -18.457  10.693  1.00  3.88           H
ATOM   4637  CD1 LEU A 991      -8.794 -16.691  11.907  1.00  3.88           C
ATOM   4638 1HD1 LEU A 991      -7.754 -16.697  12.224  1.00  3.88           H
ATOM   4639 2HD1 LEU A 991      -9.399 -16.301  12.725  1.00  3.88           H
ATOM   4640 3HD1 LEU A 991      -8.895 -16.038  11.040  1.00  3.88           H
ATOM   4641  CD2 LEU A 991      -8.943 -19.029  12.736  1.00  3.88           C
ATOM   4642 1HD2 LEU A 991      -7.879 -18.988  12.979  1.00  3.88           H
ATOM   4643 2HD2 LEU A 991      -9.196 -20.057  12.482  1.00  3.88           H
ATOM   4644 3HD2 LEU A 991      -9.518 -18.720  13.610  1.00  3.88           H
ATOM   4645  N   ALA A 992     -13.709 -19.605  11.615  1.00 17.65           N
ATOM   4646  H   ALA A 992     -13.302 -20.228  12.312  1.00 17.65           H
ATOM   4647  CA  ALA A 992     -15.132 -19.306  11.696  1.00 17.65           C
ATOM   4648  HA  ALA A 992     -15.377 -18.482  11.025  1.00 17.65           H
ATOM   4649  C   ALA A 992     -15.403 -18.836  13.122  1.00 17.65           C
ATOM   4650  O   ALA A 992     -16.496 -19.005  13.649  1.00 17.65           O
ATOM   4651  CB  ALA A 992     -15.958 -20.530  11.298  1.00 17.65           C
ATOM   4652 1HB  ALA A 992     -15.740 -20.795  10.264  1.00 17.65           H
ATOM   4653 2HB  ALA A 992     -17.020 -20.302  11.391  1.00 17.65           H
ATOM   4654 3HB  ALA A 992     -15.705 -21.371  11.938  1.00 17.65           H
ATOM   4655  N   ASP A 993     -14.366 -18.274  13.730  1.00  1.74           N
ATOM   4656  H   ASP A 993     -13.484 -18.230  13.250  1.00  1.74           H
ATOM   4657  CA  ASP A 993     -14.474 -17.626  15.038  1.00  1.74           C
ATOM   4658  HA  ASP A 993     -14.845 -18.328  15.784  1.00  1.74           H
ATOM   4659  C   ASP A 993     -15.480 -16.495  14.874  1.00  1.74           C
ATOM   4660  O   ASP A 993     -15.440 -15.743  13.899  1.00  1.74           O
ATOM   4661  CB  ASP A 993     -13.131 -17.030  15.472  1.00  1.74           C
ATOM   4662 1HB  ASP A 993     -12.463 -16.996  14.612  1.00  1.74           H
ATOM   4663 2HB  ASP A 993     -13.301 -16.010  15.819  1.00  1.74           H
ATOM   4664  CG  ASP A 993     -12.464 -17.802  16.595  1.00  1.74           C
ATOM   4665  OD1 ASP A 993     -12.714 -19.010  16.775  1.00  1.74           O
ATOM   4666  OD2 ASP A 993     -11.643 -17.189  17.308  1.00  1.74           O
ATOM   4667  N   GLU A 994     -16.425 -16.404  15.793  1.00  9.73           N
ATOM   4668  H   GLU A 994     -16.417 -17.031  16.596  1.00  9.73           H
ATOM   4669  CA  GLU A 994     -17.538 -15.478  15.625  1.00  9.73           C
ATOM   4670  HA  GLU A 994     -17.858 -15.542  14.585  1.00  9.73           H
ATOM   4671  C   GLU A 994     -17.260 -13.991  15.885  1.00  9.73           C
ATOM   4672  O   GLU A 994     -16.157 -13.547  16.218  1.00  9.73           O
ATOM   4673  CB  GLU A 994     -18.718 -15.955  16.471  1.00  9.73           C
ATOM   4674 1HB  GLU A 994     -18.392 -16.082  17.501  1.00  9.73           H
ATOM   4675 2HB  GLU A 994     -19.507 -15.206  16.443  1.00  9.73           H
ATOM   4676  CG  GLU A 994     -19.323 -17.245  15.956  1.00  9.73           C
ATOM   4677 1HG  GLU A 994     -19.426 -17.168  14.873  1.00  9.73           H
ATOM   4678 2HG  GLU A 994     -18.665 -18.082  16.189  1.00  9.73           H
ATOM   4679  CD  GLU A 994     -20.697 -17.485  16.547  1.00  9.73           C
ATOM   4680  OE1 GLU A 994     -20.887 -17.160  17.735  1.00  9.73           O
ATOM   4681  OE2 GLU A 994     -21.618 -17.931  15.826  1.00  9.73           O
ATOM   4682  N   MET A 995     -18.304 -13.205  15.673  1.00 15.02           N
ATOM   4683  H   MET A 995     -19.188 -13.632  15.448  1.00 15.02           H
ATOM   4684  CA  MET A 995     -18.254 -11.753  15.778  1.00 15.02           C
ATOM   4685  HA  MET A 995     -17.548 -11.369  15.044  1.00 15.02           H
ATOM   4686  C   MET A 995     -17.804 -11.321  17.168  1.00 15.02           C
ATOM   4687  O   MET A 995     -18.278 -11.820  18.179  1.00 15.02           O
ATOM   4688  CB  MET A 995     -19.652 -11.204  15.497  1.00 15.02           C
ATOM   4689 1HB  MET A 995     -20.338 -11.656  16.214  1.00 15.02           H
ATOM   4690 2HB  MET A 995     -19.656 -10.124  15.646  1.00 15.02           H
ATOM   4691  CG  MET A 995     -20.148 -11.522  14.092  1.00 15.02           C
ATOM   4692 1HG  MET A 995     -19.596 -10.928  13.364  1.00 15.02           H
ATOM   4693 2HG  MET A 995     -19.980 -12.577  13.879  1.00 15.02           H
ATOM   4694  SD  MET A 995     -21.906 -11.216  13.924  1.00 15.02           S
ATOM   4695  CE  MET A 995     -22.023  -9.454  13.944  1.00 15.02           C
ATOM   4696 1HE  MET A 995     -23.046  -9.158  13.711  1.00 15.02           H
ATOM   4697 2HE  MET A 995     -21.353  -9.033  13.194  1.00 15.02           H
ATOM   4698 3HE  MET A 995     -21.752  -9.077  14.929  1.00 15.02           H
ATOM   4699  N   GLY A 996     -16.865 -10.387  17.197  1.00  5.20           N
ATOM   4700  H   GLY A 996     -16.526  -9.996  16.334  1.00  5.20           H
ATOM   4701  CA  GLY A 996     -16.286  -9.926  18.448  1.00  5.20           C
ATOM   4702 1HA  GLY A 996     -15.987  -8.884  18.335  1.00  5.20           H
ATOM   4703 2HA  GLY A 996     -17.038  -9.976  19.234  1.00  5.20           H
ATOM   4704  C   GLY A 996     -15.071 -10.714  18.904  1.00  5.20           C
ATOM   4705  O   GLY A 996     -14.249 -10.172  19.628  1.00  5.20           O
ATOM   4706  N   LEU A 997     -14.877 -11.941  18.431  1.00 12.34           N
ATOM   4707  H   LEU A 997     -15.552 -12.368  17.800  1.00 12.34           H
ATOM   4708  CA  LEU A 997     -13.728 -12.743  18.871  1.00 12.34           C
ATOM   4709  HA  LEU A 997     -13.612 -12.587  19.944  1.00 12.34           H
ATOM   4710  C   LEU A 997     -12.393 -12.359  18.240  1.00 12.34           C
ATOM   4711  O   LEU A 997     -11.342 -12.904  18.582  1.00 12.34           O
ATOM   4712  CB  LEU A 997     -13.967 -14.237  18.631  1.00 12.34           C
ATOM   4713 1HB  LEU A 997     -14.061 -14.408  17.560  1.00 12.34           H
ATOM   4714 2HB  LEU A 997     -13.067 -14.754  18.954  1.00 12.34           H
ATOM   4715  CG  LEU A 997     -15.143 -14.930  19.332  1.00 12.34           C
ATOM   4716  HG  LEU A 997     -16.058 -14.736  18.773  1.00 12.34           H
ATOM   4717  CD1 LEU A 997     -14.849 -16.419  19.302  1.00 12.34           C
ATOM   4718 1HD1 LEU A 997     -15.685 -16.960  19.738  1.00 12.34           H
ATOM   4719 2HD1 LEU A 997     -13.949 -16.646  19.876  1.00 12.34           H
ATOM   4720 3HD1 LEU A 997     -14.720 -16.758  18.275  1.00 12.34           H
ATOM   4721  CD2 LEU A 997     -15.351 -14.462  20.774  1.00 12.34           C
ATOM   4722 1HD2 LEU A 997     -16.016 -15.150  21.299  1.00 12.34           H
ATOM   4723 2HD2 LEU A 997     -15.809 -13.473  20.780  1.00 12.34           H
ATOM   4724 3HD2 LEU A 997     -14.399 -14.421  21.300  1.00 12.34           H
ATOM   4725  N   GLY A 998     -12.412 -11.393  17.336  1.00 15.21           N
ATOM   4726  H   GLY A 998     -13.291 -10.967  17.093  1.00 15.21           H
ATOM   4727  CA  GLY A 998     -11.168 -10.877  16.788  1.00 15.21           C
ATOM   4728 1HA  GLY A 998     -11.367  -9.918  16.311  1.00 15.21           H
ATOM   4729 2HA  GLY A 998     -10.476 -10.703  17.612  1.00 15.21           H
ATOM   4730  C   GLY A 998     -10.471 -11.771  15.781  1.00 15.21           C
ATOM   4731  O   GLY A 998      -9.252 -11.729  15.675  1.00 15.21           O
ATOM   4732  N   LYS A 999     -11.212 -12.550  14.999  1.00 12.39           N
ATOM   4733  H   LYS A 999     -12.212 -12.585  15.130  1.00 12.39           H
ATOM   4734  CA  LYS A 999     -10.600 -13.356  13.929  1.00 12.39           C
ATOM   4735  HA  LYS A 999      -9.927 -14.083  14.383  1.00 12.39           H
ATOM   4736  C   LYS A 999      -9.747 -12.528  12.969  1.00 12.39           C
ATOM   4737  O   LYS A 999      -8.738 -13.002  12.465  1.00 12.39           O
ATOM   4738  CB  LYS A 999     -11.659 -14.125  13.128  1.00 12.39           C
ATOM   4739 1HB  LYS A 999     -11.168 -14.566  12.260  1.00 12.39           H
ATOM   4740 2HB  LYS A 999     -12.047 -14.933  13.744  1.00 12.39           H
ATOM   4741  CG  LYS A 999     -12.839 -13.286  12.651  1.00 12.39           C
ATOM   4742 1HG  LYS A 999     -13.471 -13.033  13.503  1.00 12.39           H
ATOM   4743 2HG  LYS A 999     -12.469 -12.369  12.194  1.00 12.39           H
ATOM   4744  CD  LYS A 999     -13.657 -14.019  11.615  1.00 12.39           C
ATOM   4745 1HD  LYS A 999     -13.009 -14.272  10.783  1.00 12.39           H
ATOM   4746 2HD  LYS A 999     -14.061 -14.938  12.033  1.00 12.39           H
ATOM   4747  CE  LYS A 999     -14.786 -13.127  11.132  1.00 12.39           C
ATOM   4748 1HE  LYS A 999     -15.479 -12.960  11.958  1.00 12.39           H
ATOM   4749 2HE  LYS A 999     -14.367 -12.167  10.815  1.00 12.39           H
ATOM   4750  NZ  LYS A 999     -15.517 -13.720   9.979  1.00 12.39           N
ATOM   4751 1HZ  LYS A 999     -16.374 -13.210   9.821  1.00 12.39           H
ATOM   4752 2HZ  LYS A 999     -15.725 -14.698  10.155  1.00 12.39           H
ATOM   4753 3HZ  LYS A 999     -14.945 -13.625   9.142  1.00 12.39           H
ATOM   4754  N   THR A1000     -10.108 -11.268  12.776  1.00  3.54           N
ATOM   4755  H   THR A1000     -10.936 -10.909  13.216  1.00  3.54           H
ATOM   4756  CA  THR A1000      -9.322 -10.357  11.957  1.00  3.54           C
ATOM   4757  HA  THR A1000      -9.226 -10.765  10.950  1.00  3.54           H
ATOM   4758  C   THR A1000      -7.919 -10.180  12.529  1.00  3.54           C
ATOM   4759  O   THR A1000      -6.948 -10.402  11.824  1.00  3.54           O
ATOM   4760  CB  THR A1000     -10.012  -8.980  11.892  1.00  3.54           C
ATOM   4761  HB  THR A1000      -9.356  -8.258  11.406  1.00  3.54           H
ATOM   4762  OG1 THR A1000     -10.337  -8.561  13.222  1.00  3.54           O
ATOM   4763  HG1 THR A1000     -10.571  -7.628  13.185  1.00  3.54           H
ATOM   4764  CG2 THR A1000     -11.335  -9.053  11.153  1.00  3.54           C
ATOM   4765 1HG2 THR A1000     -11.717  -8.045  10.996  1.00  3.54           H
ATOM   4766 2HG2 THR A1000     -12.065  -9.628  11.721  1.00  3.54           H
ATOM   4767 3HG2 THR A1000     -11.196  -9.526  10.181  1.00  3.54           H
ATOM   4768  N   ILE A1001      -7.785  -9.838  13.805  1.00 35.26           N
ATOM   4769  H   ILE A1001      -8.606  -9.688  14.373  1.00 35.26           H
ATOM   4770  CA  ILE A1001      -6.465  -9.599  14.394  1.00 35.26           C
ATOM   4771  HA  ILE A1001      -5.911  -9.003  13.676  1.00 35.26           H
ATOM   4772  C   ILE A1001      -5.666 -10.882  14.591  1.00 35.26           C
ATOM   4773  O   ILE A1001      -4.436 -10.843  14.658  1.00 35.26           O
ATOM   4774  CB  ILE A1001      -6.519  -8.753  15.700  1.00 35.26           C
ATOM   4775  HB  ILE A1001      -5.493  -8.513  15.979  1.00 35.26           H
ATOM   4776  CG1 ILE A1001      -7.168  -9.512  16.875  1.00 35.26           C
ATOM   4777 1HG1 ILE A1001      -8.232  -9.615  16.676  1.00 35.26           H
ATOM   4778 2HG1 ILE A1001      -6.732 -10.508  16.941  1.00 35.26           H
ATOM   4779  CG2 ILE A1001      -7.264  -7.432  15.416  1.00 35.26           C
ATOM   4780 1HG2 ILE A1001      -7.122  -6.737  16.247  1.00 35.26           H
ATOM   4781 2HG2 ILE A1001      -8.330  -7.600  15.269  1.00 35.26           H
ATOM   4782 3HG2 ILE A1001      -6.847  -6.959  14.526  1.00 35.26           H
ATOM   4783  CD1 ILE A1001      -7.001  -8.841  18.242  1.00 35.26           C
ATOM   4784 1HD1 ILE A1001      -7.448  -9.470  19.009  1.00 35.26           H
ATOM   4785 2HD1 ILE A1001      -7.494  -7.868  18.254  1.00 35.26           H
ATOM   4786 3HD1 ILE A1001      -5.941  -8.712  18.464  1.00 35.26           H
ATOM   4787  N   GLN A1002      -6.337 -12.027  14.592  1.00 -5.92           N
ATOM   4788  H   GLN A1002      -7.350 -12.016  14.571  1.00 -5.92           H
ATOM   4789  CA  GLN A1002      -5.626 -13.305  14.576  1.00 -5.92           C
ATOM   4790  HA  GLN A1002      -4.863 -13.301  15.355  1.00 -5.92           H
ATOM   4791  C   GLN A1002      -4.930 -13.420  13.222  1.00 -5.92           C
ATOM   4792  O   GLN A1002      -3.756 -13.758  13.148  1.00 -5.92           O
ATOM   4793  CB  GLN A1002      -6.577 -14.490  14.790  1.00 -5.92           C
ATOM   4794 1HB  GLN A1002      -7.361 -14.452  14.038  1.00 -5.92           H
ATOM   4795 2HB  GLN A1002      -6.017 -15.415  14.653  1.00 -5.92           H
ATOM   4796  CG  GLN A1002      -7.226 -14.517  16.168  1.00 -5.92           C
ATOM   4797 1HG  GLN A1002      -6.447 -14.652  16.912  1.00 -5.92           H
ATOM   4798 2HG  GLN A1002      -7.712 -13.564  16.358  1.00 -5.92           H
ATOM   4799  CD  GLN A1002      -8.260 -15.617  16.329  1.00 -5.92           C
ATOM   4800  OE1 GLN A1002      -8.033 -16.762  15.977  1.00 -5.92           O
ATOM   4801  NE2 GLN A1002      -9.400 -15.277  16.876  1.00 -5.92           N
ATOM   4802 1HE2 GLN A1002     -10.115 -15.989  16.996  1.00 -5.92           H
ATOM   4803 2HE2 GLN A1002      -9.565 -14.332  17.179  1.00 -5.92           H
ATOM   4804  N   SER A1003      -5.615 -13.078  12.141  1.00  8.22           N
ATOM   4805  H   SER A1003      -6.592 -12.805  12.211  1.00  8.22           H
ATOM   4806  CA  SER A1003      -4.988 -13.108  10.824  1.00  8.22           C
ATOM   4807  HA  SER A1003      -4.466 -14.058  10.723  1.00  8.22           H
ATOM   4808  C   SER A1003      -3.967 -11.995  10.605  1.00  8.22           C
ATOM   4809  O   SER A1003      -2.985 -12.212   9.905  1.00  8.22           O
ATOM   4810  CB  SER A1003      -6.061 -13.045   9.748  1.00  8.22           C
ATOM   4811 1HB  SER A1003      -6.579 -12.086   9.799  1.00  8.22           H
ATOM   4812 2HB  SER A1003      -5.602 -13.160   8.766  1.00  8.22           H
ATOM   4813  OG  SER A1003      -6.984 -14.091   9.980  1.00  8.22           O
ATOM   4814  HG  SER A1003      -6.497 -14.913  10.084  1.00  8.22           H
ATOM   4815  N   ILE A1004      -4.147 -10.838  11.231  1.00 -4.34           N
ATOM   4816  H   ILE A1004      -5.001 -10.687  11.762  1.00 -4.34           H
ATOM   4817  CA  ILE A1004      -3.146  -9.767  11.158  1.00 -4.34           C
ATOM   4818  HA  ILE A1004      -2.970  -9.506  10.115  1.00 -4.34           H
ATOM   4819  C   ILE A1004      -1.842 -10.300  11.746  1.00 -4.34           C
ATOM   4820  O   ILE A1004      -0.793 -10.272  11.103  1.00 -4.34           O
ATOM   4821  CB  ILE A1004      -3.562  -8.491  11.977  1.00 -4.34           C
ATOM   4822  HB  ILE A1004      -3.795  -8.814  12.990  1.00 -4.34           H
ATOM   4823  CG1 ILE A1004      -4.821  -7.803  11.415  1.00 -4.34           C
ATOM   4824 1HG1 ILE A1004      -5.581  -8.551  11.232  1.00 -4.34           H
ATOM   4825 2HG1 ILE A1004      -5.203  -7.139  12.188  1.00 -4.34           H
ATOM   4826  CG2 ILE A1004      -2.412  -7.476  12.077  1.00 -4.34           C
ATOM   4827 1HG2 ILE A1004      -2.779  -6.532  12.479  1.00 -4.34           H
ATOM   4828 2HG2 ILE A1004      -1.979  -7.295  11.091  1.00 -4.34           H
ATOM   4829 3HG2 ILE A1004      -1.641  -7.852  12.748  1.00 -4.34           H
ATOM   4830  CD1 ILE A1004      -4.668  -6.987  10.148  1.00 -4.34           C
ATOM   4831 1HD1 ILE A1004      -5.631  -6.545   9.896  1.00 -4.34           H
ATOM   4832 2HD1 ILE A1004      -4.348  -7.634   9.335  1.00 -4.34           H
ATOM   4833 3HD1 ILE A1004      -3.952  -6.176  10.281  1.00 -4.34           H
ATOM   4834  N   THR A1005      -1.896 -10.803  12.971  1.00 -9.66           N
ATOM   4835  H   THR A1005      -2.789 -10.883  13.447  1.00 -9.66           H
ATOM   4836  CA  THR A1005      -0.673 -11.176  13.680  1.00 -9.66           C
ATOM   4837  HA  THR A1005       0.069 -10.403  13.503  1.00 -9.66           H
ATOM   4838  C   THR A1005      -0.058 -12.471  13.155  1.00 -9.66           C
ATOM   4839  O   THR A1005       1.152 -12.668  13.247  1.00 -9.66           O
ATOM   4840  CB  THR A1005      -0.908 -11.221  15.198  1.00 -9.66           C
ATOM   4841  HB  THR A1005      -0.030 -11.636  15.687  1.00 -9.66           H
ATOM   4842  OG1 THR A1005      -2.056 -12.012  15.498  1.00 -9.66           O
ATOM   4843  HG1 THR A1005      -2.852 -11.499  15.306  1.00 -9.66           H
ATOM   4844  CG2 THR A1005      -1.182  -9.843  15.757  1.00 -9.66           C
ATOM   4845 1HG2 THR A1005      -1.336  -9.913  16.834  1.00 -9.66           H
ATOM   4846 2HG2 THR A1005      -2.077  -9.413  15.304  1.00 -9.66           H
ATOM   4847 3HG2 THR A1005      -0.332  -9.189  15.563  1.00 -9.66           H
ATOM   4848  N   PHE A1006      -0.864 -13.295  12.504  1.00  0.84           N
ATOM   4849  H   PHE A1006      -1.864 -13.124  12.515  1.00  0.84           H
ATOM   4850  CA  PHE A1006      -0.371 -14.442  11.743  1.00  0.84           C
ATOM   4851  HA  PHE A1006       0.207 -15.094  12.395  1.00  0.84           H
ATOM   4852  C   PHE A1006       0.553 -14.031  10.605  1.00  0.84           C
ATOM   4853  O   PHE A1006       1.613 -14.628  10.438  1.00  0.84           O
ATOM   4854  CB  PHE A1006      -1.597 -15.196  11.230  1.00  0.84           C
ATOM   4855 1HB  PHE A1006      -2.106 -15.650  12.079  1.00  0.84           H
ATOM   4856 2HB  PHE A1006      -2.271 -14.473  10.782  1.00  0.84           H
ATOM   4857  CG  PHE A1006      -1.323 -16.247  10.193  1.00  0.84           C
ATOM   4858  CD1 PHE A1006      -0.402 -17.288  10.408  1.00  0.84           C
ATOM   4859  HD1 PHE A1006       0.194 -17.310  11.308  1.00  0.84           H
ATOM   4860  CD2 PHE A1006      -2.074 -16.230   9.001  1.00  0.84           C
ATOM   4861  HD2 PHE A1006      -2.765 -15.420   8.811  1.00  0.84           H
ATOM   4862  CE1 PHE A1006      -0.261 -18.328   9.453  1.00  0.84           C
ATOM   4863  HE1 PHE A1006       0.453 -19.121   9.616  1.00  0.84           H
ATOM   4864  CE2 PHE A1006      -1.972 -17.278   8.063  1.00  0.84           C
ATOM   4865  HE2 PHE A1006      -2.592 -17.277   7.178  1.00  0.84           H
ATOM   4866  CZ  PHE A1006      -1.070 -18.334   8.291  1.00  0.84           C
ATOM   4867  HZ  PHE A1006      -0.991 -19.136   7.573  1.00  0.84           H
ATOM   4868  N   LEU A1007       0.220 -12.991   9.854  1.00-20.25           N
ATOM   4869  H   LEU A1007      -0.641 -12.480  10.031  1.00-20.25           H
ATOM   4870  CA  LEU A1007       1.084 -12.589   8.742  1.00-20.25           C
ATOM   4871  HA  LEU A1007       1.290 -13.467   8.130  1.00-20.25           H
ATOM   4872  C   LEU A1007       2.433 -12.064   9.224  1.00-20.25           C
ATOM   4873  O   LEU A1007       3.457 -12.293   8.578  1.00-20.25           O
ATOM   4874  CB  LEU A1007       0.397 -11.539   7.866  1.00-20.25           C
ATOM   4875 1HB  LEU A1007       0.172 -10.671   8.485  1.00-20.25           H
ATOM   4876 2HB  LEU A1007       1.113 -11.229   7.107  1.00-20.25           H
ATOM   4877  CG  LEU A1007      -0.893 -11.968   7.145  1.00-20.25           C
ATOM   4878  HG  LEU A1007      -1.637 -12.226   7.887  1.00-20.25           H
ATOM   4879  CD1 LEU A1007      -1.423 -10.796   6.340  1.00-20.25           C
ATOM   4880 1HD1 LEU A1007      -2.321 -11.089   5.798  1.00-20.25           H
ATOM   4881 2HD1 LEU A1007      -0.670 -10.446   5.635  1.00-20.25           H
ATOM   4882 3HD1 LEU A1007      -1.678  -9.992   7.024  1.00-20.25           H
ATOM   4883  CD2 LEU A1007      -0.710 -13.182   6.246  1.00-20.25           C
ATOM   4884 1HD2 LEU A1007      -1.606 -13.339   5.645  1.00-20.25           H
ATOM   4885 2HD2 LEU A1007      -0.551 -14.066   6.862  1.00-20.25           H
ATOM   4886 3HD2 LEU A1007       0.146 -13.037   5.592  1.00-20.25           H
ATOM   4887  N   TYR A1008       2.462 -11.435  10.391  1.00 23.88           N
ATOM   4888  H   TYR A1008       1.604 -11.274  10.900  1.00 23.88           H
ATOM   4889  CA  TYR A1008       3.737 -10.996  10.959  1.00 23.88           C
ATOM   4890  HA  TYR A1008       4.287 -10.439  10.199  1.00 23.88           H
ATOM   4891  C   TYR A1008       4.598 -12.177  11.369  1.00 23.88           C
ATOM   4892  O   TYR A1008       5.813 -12.093  11.298  1.00 23.88           O
ATOM   4893  CB  TYR A1008       3.555 -10.104  12.187  1.00 23.88           C
ATOM   4894 1HB  TYR A1008       2.879 -10.589  12.889  1.00 23.88           H
ATOM   4895 2HB  TYR A1008       4.525  -9.985  12.671  1.00 23.88           H
ATOM   4896  CG  TYR A1008       3.035  -8.733  11.849  1.00 23.88           C
ATOM   4897  CD1 TYR A1008       3.910  -7.706  11.446  1.00 23.88           C
ATOM   4898  HD1 TYR A1008       4.973  -7.895  11.377  1.00 23.88           H
ATOM   4899  CD2 TYR A1008       1.664  -8.447  11.927  1.00 23.88           C
ATOM   4900  HD2 TYR A1008       0.977  -9.210  12.238  1.00 23.88           H
ATOM   4901  CE1 TYR A1008       3.409  -6.412  11.139  1.00 23.88           C
ATOM   4902  HE1 TYR A1008       4.076  -5.618  10.846  1.00 23.88           H
ATOM   4903  CE2 TYR A1008       1.173  -7.169  11.604  1.00 23.88           C
ATOM   4904  HE2 TYR A1008       0.124  -6.953  11.653  1.00 23.88           H
ATOM   4905  CZ  TYR A1008       2.046  -6.165  11.235  1.00 23.88           C
ATOM   4906  OH  TYR A1008       1.498  -4.940  11.006  1.00 23.88           O
ATOM   4907  HH  TYR A1008       2.153  -4.244  10.867  1.00 23.88           H
ATOM   4908  N   GLU A1009       4.013 -13.292  11.774  1.00 -3.76           N
ATOM   4909  H   GLU A1009       3.004 -13.360  11.835  1.00 -3.76           H
ATOM   4910  CA  GLU A1009       4.842 -14.442  12.123  1.00 -3.76           C
ATOM   4911  HA  GLU A1009       5.741 -14.079  12.621  1.00 -3.76           H
ATOM   4912  C   GLU A1009       5.323 -15.193  10.889  1.00 -3.76           C
ATOM   4913  O   GLU A1009       6.434 -15.707  10.899  1.00 -3.76           O
ATOM   4914  CB  GLU A1009       4.142 -15.377  13.104  1.00 -3.76           C
ATOM   4915 1HB  GLU A1009       3.159 -15.657  12.725  1.00 -3.76           H
ATOM   4916 2HB  GLU A1009       4.756 -16.272  13.195  1.00 -3.76           H
ATOM   4917  CG  GLU A1009       4.009 -14.741  14.478  1.00 -3.76           C
ATOM   4918 1HG  GLU A1009       4.945 -14.228  14.708  1.00 -3.76           H
ATOM   4919 2HG  GLU A1009       3.210 -14.000  14.464  1.00 -3.76           H
ATOM   4920  CD  GLU A1009       3.755 -15.748  15.583  1.00 -3.76           C
ATOM   4921  OE1 GLU A1009       4.568 -16.682  15.743  1.00 -3.76           O
ATOM   4922  OE2 GLU A1009       2.831 -15.533  16.393  1.00 -3.76           O
ATOM   4923  N   ILE A1010       4.568 -15.177   9.797  1.00 -2.47           N
ATOM   4924  H   ILE A1010       3.644 -14.755   9.825  1.00 -2.47           H
ATOM   4925  CA  ILE A1010       5.068 -15.754   8.543  1.00 -2.47           C
ATOM   4926  HA  ILE A1010       5.387 -16.781   8.723  1.00 -2.47           H
ATOM   4927  C   ILE A1010       6.282 -14.940   8.086  1.00 -2.47           C
ATOM   4928  O   ILE A1010       7.265 -15.491   7.602  1.00 -2.47           O
ATOM   4929  CB  ILE A1010       4.020 -15.740   7.389  1.00 -2.47           C
ATOM   4930  HB  ILE A1010       3.727 -14.707   7.205  1.00 -2.47           H
ATOM   4931  CG1 ILE A1010       2.758 -16.536   7.765  1.00 -2.47           C
ATOM   4932 1HG1 ILE A1010       2.999 -17.599   7.792  1.00 -2.47           H
ATOM   4933 2HG1 ILE A1010       2.432 -16.243   8.758  1.00 -2.47           H
[truncated: 1,415,031 more chars]
