# Supplementary material for: Variety of genetic defects in GnRH and hypothalamic–pituitary signaling and development in normosmic patients with IHH
Source: Front Endocrinol (Lausanne). 2024 Jul 1;15:1396805. doi: 10.3389/fendo.2024.1396805 (PMC11246878; doi:10.3389/fendo.2024.1396805)
Supplement: Supplementary file 1 [file DataSheet_1.zip › CHD7_Lys850Gln_Afold3.pdb]

REMARK YASARA *************************************************************
REMARK YASARA *                                                           *
REMARK YASARA *                     Y  A  S  A  R  A                      *
REMARK YASARA *                                                           *
REMARK YASARA *   Yet Another Scientific Artificial Reality Application   *
REMARK YASARA *                                                           *
REMARK YASARA *            MOLECULE STRUCTURE FILE, PDB FORMAT            *
REMARK YASARA *                                                           *
REMARK YASARA * Just use YASARA every day to make your questions go away! *
REMARK YASARA *                                                           *
REMARK YASARA *                      www.YASARA.org                       *
REMARK YASARA *                                                           *
REMARK YASARA *************************************************************
REMARK YASARA
REMARK YASARA Version:           24.4.10.W.64
REMARK YASARA Written on:        Mon May 20 10:59:17 2024
REMARK YASARA Number of models:  1
REMARK YASARA Number of atoms:   46654
REMARK YASARA Please address questions or suggestions to: Eliza@yasara.org
REMARK YASARA
COMPND    MOL_ID: 1;
COMPND   2 MOLECULE: .;
COMPND   3 CHAIN: ;
SEQRES   1 A 2997  MET ALA ASP PRO GLY MET MET SER LEU PHE GLY GLU ASP 
SEQRES   2 A 2997  GLY ASN ILE PHE SER GLU GLY LEU GLU GLY LEU GLY GLU 
SEQRES   3 A 2997  CYS GLY TYR PRO GLU ASN PRO VAL ASN PRO MET GLY GLN 
SEQRES   4 A 2997  GLN MET PRO ILE ASP GLN GLY PHE ALA SER LEU GLN PRO 
SEQRES   5 A 2997  SER LEU HIS HIS PRO SER THR ASN GLN ASN GLN THR LYS 
SEQRES   6 A 2997  LEU THR HIS PHE ASP HIS TYR ASN GLN TYR GLU GLN GLN 
SEQRES   7 A 2997  LYS MET HIS LEU MET ASP GLN PRO ASN ARG MET MET SER 
SEQRES   8 A 2997  ASN THR PRO GLY ASN GLY LEU ALA SER PRO HIS SER GLN 
SEQRES   9 A 2997  TYR HIS THR PRO PRO VAL PRO GLN VAL PRO HIS GLY GLY 
SEQRES  10 A 2997  SER GLY GLY GLY GLN MET GLY VAL TYR PRO GLY MET GLN 
SEQRES  11 A 2997  ASN GLU ARG HIS GLY GLN SER PHE VAL ASP SER SER SER 
SEQRES  12 A 2997  MET TRP GLY PRO ARG ALA VAL GLN VAL PRO ASP GLN ILE 
SEQRES  13 A 2997  ARG ALA PRO TYR GLN GLN GLN GLN PRO GLN PRO GLN PRO 
SEQRES  14 A 2997  PRO GLN PRO ALA PRO SER GLY PRO PRO ALA GLN GLY HIS 
SEQRES  15 A 2997  PRO GLN HIS MET GLN GLN MET GLY SER TYR MET ALA ARG 
SEQRES  16 A 2997  GLY ASP PHE SER MET GLN GLN HIS GLY GLN PRO GLN GLN 
SEQRES  17 A 2997  ARG MET SER GLN PHE SER GLN GLY GLN GLU GLY LEU ASN 
SEQRES  18 A 2997  GLN GLY ASN PRO PHE ILE ALA THR SER GLY PRO GLY HIS 
SEQRES  19 A 2997  LEU SER HIS VAL PRO GLN GLN SER PRO SER MET ALA PRO 
SEQRES  20 A 2997  SER LEU ARG HIS SER VAL GLN GLN PHE HIS HIS HIS PRO 
SEQRES  21 A 2997  SER THR ALA LEU HIS GLY GLU SER VAL ALA HIS SER PRO 
SEQRES  22 A 2997  ARG PHE SER PRO ASN PRO PRO GLN GLN GLY ALA VAL ARG 
SEQRES  23 A 2997  PRO GLN THR LEU ASN PHE SER SER ARG SER GLN THR VAL 
SEQRES  24 A 2997  PRO SER PRO THR ILE ASN ASN SER GLY GLN TYR SER ARG 
SEQRES  25 A 2997  TYR PRO TYR SER ASN LEU ASN GLN GLY LEU VAL ASN ASN 
SEQRES  26 A 2997  THR GLY MET ASN GLN ASN LEU GLY LEU THR ASN ASN THR 
SEQRES  27 A 2997  PRO MET ASN GLN SER VAL PRO ARG TYR PRO ASN ALA VAL 
SEQRES  28 A 2997  GLY PHE PRO SER ASN SER GLY GLN GLY LEU MET HIS GLN 
SEQRES  29 A 2997  GLN PRO ILE HIS PRO SER GLY SER LEU ASN GLN MET ASN 
SEQRES  30 A 2997  THR GLN THR MET HIS PRO SER GLN PRO GLN GLY THR TYR 
SEQRES  31 A 2997  ALA SER PRO PRO PRO MET SER PRO MET LYS ALA MET SER 
SEQRES  32 A 2997  ASN PRO ALA GLY THR PRO PRO PRO GLN VAL ARG PRO GLY 
SEQRES  33 A 2997  SER ALA GLY ILE PRO MET GLU VAL GLY SER TYR PRO ASN 
SEQRES  34 A 2997  MET PRO HIS PRO GLN PRO SER HIS GLN PRO PRO GLY ALA 
SEQRES  35 A 2997  MET GLY ILE GLY GLN ARG ASN MET GLY PRO ARG ASN MET 
SEQRES  36 A 2997  GLN GLN SER ARG PRO PHE ILE GLY MET SER SER ALA PRO 
SEQRES  37 A 2997  ARG GLU LEU THR GLY HIS MET ARG PRO ASN GLY CYS PRO 
SEQRES  38 A 2997  GLY VAL GLY LEU GLY ASP PRO GLN ALA ILE GLN GLU ARG 
SEQRES  39 A 2997  LEU ILE PRO GLY GLN GLN HIS PRO GLY GLN GLN PRO SER 
SEQRES  40 A 2997  PHE GLN GLN LEU PRO THR CYS PRO PRO LEU GLN PRO HIS 
SEQRES  41 A 2997  PRO GLY LEU HIS HIS GLN SER SER PRO PRO HIS PRO HIS 
SEQRES  42 A 2997  HIS GLN PRO TRP ALA GLN LEU HIS PRO SER PRO GLN ASN 
SEQRES  43 A 2997  THR PRO GLN LYS VAL PRO VAL HIS GLN HIS SER PRO SER 
SEQRES  44 A 2997  GLU PRO PHE LEU GLU LYS PRO VAL PRO ASP MET THR GLN 
SEQRES  45 A 2997  VAL SER GLY PRO ASN ALA GLN LEU VAL LYS SER ASP ASP 
SEQRES  46 A 2997  TYR LEU PRO SER ILE GLU GLN GLN PRO GLN GLN LYS LYS 
SEQRES  47 A 2997  LYS LYS LYS LYS ASN ASN HIS ILE VAL ALA GLU ASP PRO 
SEQRES  48 A 2997  SER LYS GLY PHE GLY LYS ASP ASP PHE PRO GLY GLY VAL 
SEQRES  49 A 2997  ASP ASN GLN GLU LEU ASN ARG ASN SER LEU ASP GLY SER 
SEQRES  50 A 2997  GLN GLU GLU LYS LYS LYS LYS LYS ARG SER LYS ALA LYS 
SEQRES  51 A 2997  LYS ASP PRO LYS GLU PRO LYS GLU PRO LYS GLU LYS LYS 
SEQRES  52 A 2997  GLU PRO LYS GLU PRO LYS THR PRO LYS ALA PRO LYS ILE 
SEQRES  53 A 2997  PRO LYS GLU PRO LYS GLU LYS LYS ALA LYS THR ALA THR 
SEQRES  54 A 2997  PRO LYS PRO LYS SER SER LYS LYS SER SER ASN LYS LYS 
SEQRES  55 A 2997  PRO ASP SER GLU ALA SER ALA LEU LYS LYS LYS VAL ASN 
SEQRES  56 A 2997  LYS GLY LYS THR GLU GLY SER GLU ASN SER ASP LEU ASP 
SEQRES  57 A 2997  LYS THR PRO PRO PRO SER PRO PRO PRO GLU GLU ASP GLU 
SEQRES  58 A 2997  ASP PRO GLY VAL GLN LYS ARG ARG SER SER ARG GLN VAL 
SEQRES  59 A 2997  LYS ARG LYS ARG TYR THR GLU ASP LEU GLU PHE LYS ILE 
SEQRES  60 A 2997  SER ASP GLU GLU ALA ASP ASP ALA ASP ALA ALA GLY ARG 
SEQRES  61 A 2997  ASP SER PRO SER ASN THR SER GLN SER GLU GLN GLN GLU 
SEQRES  62 A 2997  SER VAL ASP ALA GLU GLY PRO VAL VAL GLU LYS ILE MET 
SEQRES  63 A 2997  SER SER ARG SER VAL LYS LYS GLN LYS GLU SER GLY GLU 
SEQRES  64 A 2997  GLU VAL GLU ILE GLU GLU PHE TYR VAL LYS TYR LYS ASN 
SEQRES  65 A 2997  PHE SER TYR LEU HIS CYS GLN TRP ALA SER ILE GLU ASP 
SEQRES  66 A 2997  LEU GLU LYS ASP GLY ARG ILE GLN GLN LYS ILE LYS ARG 
SEQRES  67 A 2997  PHE LYS ALA LYS GLN GLY GLN ASN LYS PHE LEU SER GLU 
SEQRES  68 A 2997  ILE GLU ASP GLU LEU PHE ASN PRO ASP TYR VAL GLU VAL 
SEQRES  69 A 2997  ASP ARG ILE MET ASP PHE ALA ARG SER THR ASP ASP ARG 
SEQRES  70 A 2997  GLY GLU PRO VAL THR HIS TYR LEU VAL LYS TRP CYS SER 
SEQRES  71 A 2997  LEU PRO TYR GLU ASP SER THR TRP GLU ARG ARG GLN ASP 
SEQRES  72 A 2997  ILE ASP GLN ALA LYS ILE GLU GLU PHE GLU LYS LEU MET 
SEQRES  73 A 2997  SER ARG GLU PRO GLU THR GLU ARG VAL GLU ARG PRO PRO 
SEQRES  74 A 2997  ALA ASP ASP TRP LYS LYS SER GLU SER SER ARG GLU TYR 
SEQRES  75 A 2997  LYS ASN ASN ASN LYS LEU ARG GLU TYR GLN LEU GLU GLY 
SEQRES  76 A 2997  VAL ASN TRP LEU LEU PHE ASN TRP TYR ASN MET ARG ASN 
SEQRES  77 A 2997  CYS ILE LEU ALA ASP GLU MET GLY LEU GLY LYS THR ILE 
SEQRES  78 A 2997  GLN SER ILE THR PHE LEU TYR GLU ILE TYR LEU LYS GLY 
SEQRES  79 A 2997  ILE HIS GLY PRO PHE LEU VAL ILE ALA PRO LEU SER THR 
SEQRES  80 A 2997  ILE PRO ASN TRP GLU ARG GLU PHE ARG THR TRP THR GLU 
SEQRES  81 A 2997  LEU ASN VAL VAL VAL TYR HIS GLY SER GLN ALA SER ARG 
SEQRES  82 A 2997  ARG THR ILE GLN LEU TYR GLU MET TYR PHE LYS ASP PRO 
SEQRES  83 A 2997  GLN GLY ARG VAL ILE LYS GLY SER TYR LYS PHE HIS ALA 
SEQRES  84 A 2997  ILE ILE THR THR PHE GLU MET ILE LEU THR ASP CYS PRO 
SEQRES  85 A 2997  GLU LEU ARG ASN ILE PRO TRP ARG CYS VAL VAL ILE ASP 
SEQRES  86 A 2997  GLU ALA HIS ARG LEU LYS ASN ARG ASN CYS LYS LEU LEU 
SEQRES  87 A 2997  GLU GLY LEU LYS MET MET ASP LEU GLU HIS LYS VAL LEU 
SEQRES  88 A 2997  LEU THR GLY THR PRO LEU GLN ASN THR VAL GLU GLU LEU 
SEQRES  89 A 2997  PHE SER LEU LEU HIS PHE LEU GLU PRO SER ARG PHE PRO 
SEQRES  90 A 2997  SER GLU THR THR PHE MET GLN GLU PHE GLY ASP LEU LYS 
SEQRES  91 A 2997  THR GLU GLU GLN VAL GLN LYS LEU GLN ALA ILE LEU LYS 
SEQRES  92 A 2997  PRO MET MET LEU ARG ARG LEU LYS GLU ASP VAL GLU LYS 
SEQRES  93 A 2997  ASN LEU ALA PRO LYS GLU GLU THR ILE ILE GLU VAL GLU 
SEQRES  94 A 2997  LEU THR ASN ILE GLN LYS LYS TYR TYR ARG ALA ILE LEU 
SEQRES  95 A 2997  GLU LYS ASN PHE THR PHE LEU SER LYS GLY GLY GLY GLN 
SEQRES  96 A 2997  ALA ASN VAL PRO ASN LEU LEU ASN THR MET MET GLU LEU 
SEQRES  97 A 2997  ARG LYS CYS CYS ASN HIS PRO TYR LEU ILE ASN GLY ALA 
SEQRES  98 A 2997  GLU GLU LYS ILE LEU GLU GLU PHE LYS GLU THR HIS ASN 
SEQRES  99 A 2997  ALA GLU SER PRO ASP PHE GLN LEU GLN ALA MET ILE GLN 
SEQRES 100 A 2997  ALA ALA GLY LYS LEU VAL LEU ILE ASP LYS LEU LEU PRO 
SEQRES 101 A 2997  LYS LEU LYS ALA GLY GLY HIS ARG VAL LEU ILE PHE SER 
SEQRES 102 A 2997  GLN MET VAL ARG CYS LEU ASP ILE LEU GLU ASP TYR LEU 
SEQRES 103 A 2997  ILE GLN ARG ARG TYR PRO TYR GLU ARG ILE ASP GLY ARG 
SEQRES 104 A 2997  VAL ARG GLY ASN LEU ARG GLN ALA ALA ILE ASP ARG PHE 
SEQRES 105 A 2997  SER LYS PRO ASP SER ASP ARG PHE VAL PHE LEU LEU CYS 
SEQRES 106 A 2997  THR ARG ALA GLY GLY LEU GLY ILE ASN LEU THR ALA ALA 
SEQRES 107 A 2997  ASP THR CYS ILE ILE PHE ASP SER ASP TRP ASN PRO GLN 
SEQRES 108 A 2997  ASN ASP LEU GLN ALA GLN ALA ARG CYS HIS ARG ILE GLY 
SEQRES 109 A 2997  GLN SER LYS SER VAL LYS ILE TYR ARG LEU ILE THR ARG 
SEQRES 110 A 2997  ASN SER TYR GLU ARG GLU MET PHE ASP LYS ALA SER LEU 
SEQRES 111 A 2997  LYS LEU GLY LEU ASP LYS ALA VAL LEU GLN SER MET SER 
SEQRES 112 A 2997  GLY ARG GLU ASN ALA THR ASN GLY VAL GLN GLN LEU SER 
SEQRES 113 A 2997  LYS LYS GLU ILE GLU ASP LEU LEU ARG LYS GLY ALA TYR 
SEQRES 114 A 2997  GLY ALA LEU MET ASP GLU GLU ASP GLU GLY SER LYS PHE 
SEQRES 115 A 2997  CYS GLU GLU ASP ILE ASP GLN ILE LEU LEU ARG ARG THR 
SEQRES 116 A 2997  HIS THR ILE THR ILE GLU SER GLU GLY LYS GLY SER THR 
SEQRES 117 A 2997  PHE ALA LYS ALA SER PHE VAL ALA SER GLY ASN ARG THR 
SEQRES 118 A 2997  ASP ILE SER LEU ASP ASP PRO ASN PHE TRP GLN LYS TRP 
SEQRES 119 A 2997  ALA LYS LYS ALA GLU LEU ASP ILE ASP ALA LEU ASN GLY 
SEQRES 120 A 2997  ARG ASN ASN LEU VAL ILE ASP THR PRO ARG VAL ARG LYS 
SEQRES 121 A 2997  GLN THR ARG LEU TYR SER ALA VAL LYS GLU ASP GLU LEU 
SEQRES 122 A 2997  MET GLU PHE SER ASP LEU GLU SER ASP SER GLU GLU LYS 
SEQRES 123 A 2997  PRO CYS ALA LYS PRO ARG ARG PRO GLN ASP LYS SER GLN 
SEQRES 124 A 2997  GLY TYR ALA ARG SER GLU CYS PHE ARG VAL GLU LYS ASN 
SEQRES 125 A 2997  LEU LEU VAL TYR GLY TRP GLY ARG TRP THR ASP ILE LEU 
SEQRES 126 A 2997  SER HIS GLY ARG TYR LYS ARG GLN LEU THR GLU GLN ASP 
SEQRES 127 A 2997  VAL GLU THR ILE CYS ARG THR ILE LEU VAL TYR CYS LEU 
SEQRES 128 A 2997  ASN HIS TYR LYS GLY ASP GLU ASN ILE LYS SER PHE ILE 
SEQRES 129 A 2997  TRP ASP LEU ILE THR PRO THR ALA ASP GLY GLN THR ARG 
SEQRES 130 A 2997  ALA LEU VAL ASN HIS SER GLY LEU SER ALA PRO VAL PRO 
SEQRES 131 A 2997  ARG GLY ARG LYS GLY LYS LYS VAL LYS ALA GLN SER THR 
SEQRES 132 A 2997  GLN PRO VAL VAL GLN ASP ALA ASP TRP LEU ALA SER CYS 
SEQRES 133 A 2997  ASN PRO ASP ALA LEU PHE GLN GLU ASP SER TYR LYS LYS 
SEQRES 134 A 2997  HIS LEU LYS HIS HIS CYS ASN LYS VAL LEU LEU ARG VAL 
SEQRES 135 A 2997  ARG MET LEU TYR TYR LEU ARG GLN GLU VAL ILE GLY ASP 
SEQRES 136 A 2997  GLN ALA ASP LYS ILE LEU GLU GLY ALA ASP SER SER GLU 
SEQRES 137 A 2997  ALA ASP VAL TRP ILE PRO GLU PRO PHE HIS ALA GLU VAL 
SEQRES 138 A 2997  PRO ALA ASP TRP TRP ASP LYS GLU ALA ASP LYS SER LEU 
SEQRES 139 A 2997  LEU ILE GLY VAL PHE LYS HIS GLY TYR GLU LYS TYR ASN 
SEQRES 140 A 2997  SER MET ARG ALA ASP PRO ALA LEU CYS PHE LEU GLU ARG 
SEQRES 141 A 2997  VAL GLY MET PRO ASP ALA LYS ALA ILE ALA ALA GLU GLN 
SEQRES 142 A 2997  ARG GLY THR ASP MET LEU ALA ASP GLY GLY ASP GLY GLY 
SEQRES 143 A 2997  GLU PHE ASP ARG GLU ASP GLU ASP PRO GLU TYR LYS PRO 
SEQRES 144 A 2997  THR ARG THR PRO PHE LYS ASP GLU ILE ASP GLU PHE ALA 
SEQRES 145 A 2997  ASN SER PRO SER GLU ASP LYS GLU GLU SER MET GLU ILE 
SEQRES 146 A 2997  HIS ALA THR GLY LYS HIS SER GLU SER ASN ALA GLU LEU 
SEQRES 147 A 2997  GLY GLN LEU TYR TRP PRO ASN THR SER THR LEU THR THR 
SEQRES 148 A 2997  ARG LEU ARG ARG LEU ILE THR ALA TYR GLN ARG SER TYR 
SEQRES 149 A 2997  LYS ARG GLN GLN MET ARG GLN GLU ALA LEU MET LYS THR 
SEQRES 150 A 2997  ASP ARG ARG ARG ARG ARG PRO ARG GLU GLU VAL ARG ALA 
SEQRES 151 A 2997  LEU GLU ALA GLU ARG GLU ALA ILE ILE SER GLU LYS ARG 
SEQRES 152 A 2997  GLN LYS TRP THR ARG ARG GLU GLU ALA ASP PHE TYR ARG 
SEQRES 153 A 2997  VAL VAL SER THR PHE GLY VAL ILE PHE ASP PRO VAL LYS 
SEQRES 154 A 2997  GLN GLN PHE ASP TRP ASN GLN PHE ARG ALA PHE ALA ARG 
SEQRES 155 A 2997  LEU ASP LYS LYS SER ASP GLU SER LEU GLU LYS TYR PHE 
SEQRES 156 A 2997  SER CYS PHE VAL ALA MET CYS ARG ARG VAL CYS ARG MET 
SEQRES 157 A 2997  PRO VAL LYS PRO ASP ASP GLU PRO PRO ASP LEU SER SER 
SEQRES 158 A 2997  ILE ILE GLU PRO ILE THR GLU GLU ARG ALA SER ARG THR 
SEQRES 159 A 2997  LEU TYR ARG ILE GLU LEU LEU ARG LYS ILE ARG GLU GLN 
SEQRES 160 A 2997  VAL LEU HIS HIS PRO GLN LEU GLY GLU ARG LEU LYS LEU 
SEQRES 161 A 2997  CYS GLN PRO SER LEU ASP LEU PRO GLU TRP TRP GLU CYS 
SEQRES 162 A 2997  GLY ARG HIS ASP ARG ASP LEU LEU VAL GLY ALA ALA LYS 
SEQRES 163 A 2997  HIS GLY VAL SER ARG THR ASP TYR HIS ILE LEU ASN ASP 
SEQRES 164 A 2997  PRO GLU LEU SER PHE LEU ASP ALA HIS LYS ASN PHE ALA 
SEQRES 165 A 2997  GLN ASN ARG GLY ALA GLY ASN THR SER SER LEU ASN PRO 
SEQRES 166 A 2997  LEU ALA VAL GLY PHE VAL GLN THR PRO PRO VAL ILE SER 
SEQRES 167 A 2997  SER ALA HIS ILE GLN ASP GLU ARG VAL LEU GLU GLN ALA 
SEQRES 168 A 2997  GLU GLY LYS VAL GLU GLU PRO GLU ASN PRO ALA ALA LYS 
SEQRES 169 A 2997  GLU LYS CYS GLU GLY LYS GLU GLU GLU GLU GLU THR ASP 
SEQRES 170 A 2997  GLY SER GLY LYS GLU SER LYS GLN GLU CYS GLU ALA GLU 
SEQRES 171 A 2997  ALA SER SER VAL LYS ASN GLU LEU LYS GLY VAL GLU VAL 
SEQRES 172 A 2997  GLY ALA ASP THR GLY SER LYS SER ILE SER GLU LYS GLY 
SEQRES 173 A 2997  SER GLU GLU ASP GLU GLU GLU LYS LEU GLU ASP ASP ASP 
SEQRES 174 A 2997  LYS SER GLU GLU SER SER GLN PRO GLU ALA GLY ALA VAL 
SEQRES 175 A 2997  SER ARG GLY LYS ASN PHE ASP GLU GLU SER ASN ALA SER 
SEQRES 176 A 2997  MET SER THR ALA ARG ASP GLU THR ARG ASP GLY PHE TYR 
SEQRES 177 A 2997  MET GLU ASP GLY ASP PRO SER VAL ALA GLN LEU LEU HIS 
SEQRES 178 A 2997  GLU ARG THR PHE ALA PHE SER PHE TRP PRO LYS ASP ARG 
SEQRES 179 A 2997  VAL MET ILE ASN ARG LEU ASP ASN ILE CYS GLU ALA VAL 
SEQRES 180 A 2997  LEU LYS GLY LYS TRP PRO VAL ASN ARG ARG GLN MET PHE 
SEQRES 181 A 2997  ASP PHE GLN GLY LEU ILE PRO GLY TYR THR PRO THR THR 
SEQRES 182 A 2997  VAL ASP SER PRO LEU GLN LYS ARG SER PHE ALA GLU LEU 
SEQRES 183 A 2997  SER MET VAL GLY GLN ALA SER ILE SER GLY SER GLU ASP 
SEQRES 184 A 2997  ILE THR THR SER PRO GLN LEU SER LYS GLU ASP ALA LEU 
SEQRES 185 A 2997  ASN LEU SER VAL PRO ARG GLN ARG ARG ARG ARG ARG ARG 
SEQRES 186 A 2997  LYS ILE GLU ILE GLU ALA GLU ARG ALA ALA LYS ARG ARG 
SEQRES 187 A 2997  ASN LEU MET GLU MET VAL ALA GLN LEU ARG GLU SER GLN 
SEQRES 188 A 2997  VAL VAL SER GLU ASN GLY GLN GLU LYS VAL VAL ASP LEU 
SEQRES 189 A 2997  SER LYS ALA SER ARG GLU ALA THR SER SER THR SER ASN 
SEQRES 190 A 2997  PHE SER SER LEU SER SER LYS PHE ILE LEU PRO ASN VAL 
SEQRES 191 A 2997  SER THR PRO VAL SER ASP ALA PHE LYS THR GLN MET GLU 
SEQRES 192 A 2997  LEU LEU GLN ALA GLY LEU SER ARG THR PRO THR ARG HIS 
SEQRES 193 A 2997  LEU LEU ASN GLY SER LEU VAL ASP GLY GLU PRO PRO MET 
SEQRES 194 A 2997  LYS ARG ARG ARG GLY ARG ARG LYS ASN VAL GLU GLY LEU 
SEQRES 195 A 2997  ASP LEU LEU PHE MET SER HIS LYS ARG THR SER LEU SER 
SEQRES 196 A 2997  ALA GLU ASP ALA GLU VAL THR LYS ALA PHE GLU GLU ASP 
SEQRES 197 A 2997  ILE GLU THR PRO PRO THR ARG ASN ILE PRO SER PRO GLY 
SEQRES 198 A 2997  GLN LEU ASP PRO ASP THR ARG ILE PRO VAL ILE ASN LEU 
SEQRES 199 A 2997  GLU ASP GLY THR ARG LEU VAL GLY GLU ASP ALA PRO LYS 
SEQRES 200 A 2997  ASN LYS ASP LEU VAL GLU TRP LEU LYS LEU HIS PRO THR 
SEQRES 201 A 2997  TYR THR VAL ASP MET PRO SER TYR VAL PRO LYS ASN ALA 
SEQRES 202 A 2997  ASP VAL LEU PHE SER SER PHE GLN LYS PRO LYS GLN LYS 
SEQRES 203 A 2997  ARG HIS ARG CYS ARG ASN PRO ASN LYS LEU ASP ILE ASN 
SEQRES 204 A 2997  THR LEU THR GLY GLU GLU ARG VAL PRO VAL VAL ASN LYS 
SEQRES 205 A 2997  ARG ASN GLY LYS LYS MET GLY GLY ALA MET ALA PRO PRO 
SEQRES 206 A 2997  MET LYS ASP LEU PRO ARG TRP LEU GLU GLU ASN PRO GLU 
SEQRES 207 A 2997  PHE ALA VAL ALA PRO ASP TRP THR ASP ILE VAL LYS GLN 
SEQRES 208 A 2997  SER GLY PHE VAL PRO GLU SER MET PHE ASP ARG LEU LEU 
SEQRES 209 A 2997  THR GLY PRO VAL VAL ARG GLY GLU GLY ALA SER ARG ARG 
SEQRES 210 A 2997  GLY ARG ARG PRO LYS SER GLU ILE ALA ARG ALA ALA ALA 
SEQRES 211 A 2997  ALA ALA ALA ALA VAL ALA SER THR SER GLY ILE ASN PRO 
SEQRES 212 A 2997  LEU LEU VAL ASN SER LEU PHE ALA GLY MET ASP LEU THR 
SEQRES 213 A 2997  SER LEU GLN ASN LEU GLN ASN LEU GLN SER LEU GLN LEU 
SEQRES 214 A 2997  ALA GLY LEU MET GLY PHE PRO PRO GLY LEU ALA THR ALA 
SEQRES 215 A 2997  ALA THR ALA GLY GLY ASP ALA LYS ASN PRO ALA ALA VAL 
SEQRES 216 A 2997  LEU PRO LEU MET LEU PRO GLY MET ALA GLY LEU PRO ASN 
SEQRES 217 A 2997  VAL PHE GLY LEU GLY GLY LEU LEU ASN ASN PRO LEU SER 
SEQRES 218 A 2997  ALA ALA THR GLY ASN THR THR THR ALA SER SER GLN GLY 
SEQRES 219 A 2997  GLU PRO GLU ASP SER THR SER LYS GLY GLU GLU LYS GLY 
SEQRES 220 A 2997  ASN GLU ASN GLU ASP GLU ASN LYS ASP SER GLU LYS SER 
SEQRES 221 A 2997  THR ASP ALA VAL SER ALA ALA ASP SER ALA ASN GLY SER 
SEQRES 222 A 2997  VAL GLY ALA ALA THR ALA PRO ALA GLY LEU PRO SER ASN 
SEQRES 223 A 2997  PRO LEU ALA PHE ASN PRO PHE LEU LEU SER THR MET ALA 
SEQRES 224 A 2997  PRO GLY LEU PHE TYR PRO SER MET PHE LEU PRO PRO GLY 
SEQRES 225 A 2997  LEU GLY GLY LEU THR LEU PRO GLY PHE PRO ALA LEU ALA 
SEQRES 226 A 2997  GLY LEU GLN ASN ALA VAL GLY SER SER GLU GLU LYS ALA 
SEQRES 227 A 2997  ALA ASP LYS ALA GLU GLY GLY PRO PHE LYS ASP GLY GLU 
SEQRES 228 A 2997  THR LEU GLU GLY SER ASP ALA GLU GLU SER LEU ASP LYS 
SEQRES 229 A 2997  THR ALA GLU SER SER LEU LEU GLU ASP GLU ILE ALA GLN 
SEQRES 230 A 2997  GLY GLU GLU LEU ASP SER LEU ASP GLY GLY ASP GLU ILE 
SEQRES 231 A 2997  GLU ASN ASN GLU ASN ASP GLU 
ATOM      1  N   MET A   1       4.514 -19.692  21.976  1.00 13.11           N
ATOM      2 1H   MET A   1       4.444 -20.632  22.309  1.00 13.11           H
ATOM      3 2H   MET A   1       4.320 -19.079  22.742  1.00 13.11           H
ATOM      4 3H   MET A   1       5.459 -19.537  21.690  1.00 13.11           H
ATOM      5  CA  MET A   1       3.580 -19.456  20.863  1.00 19.10           C
ATOM      6  HA  MET A   1       3.815 -20.090  20.126  1.00 19.10           H
ATOM      7  C   MET A   1       3.744 -18.013  20.414  1.00 19.07           C
ATOM      8  O   MET A   1       3.525 -17.117  21.212  1.00 17.70           O
ATOM      9  CB  MET A   1       2.131 -19.717  21.299  1.00 17.61           C
ATOM     10 1HB  MET A   1       1.987 -19.307  22.200  1.00 17.61           H
ATOM     11 2HB  MET A   1       1.514 -19.292  20.637  1.00 17.61           H
ATOM     12  CG  MET A   1       1.802 -21.209  21.384  1.00 15.90           C
ATOM     13 1HG  MET A   1       2.017 -21.577  20.480  1.00 15.90           H
ATOM     14 2HG  MET A   1       2.442 -21.581  22.056  1.00 15.90           H
ATOM     15  SD  MET A   1       0.077 -21.491  21.848  1.00 14.38           S
ATOM     16  CE  MET A   1      -0.059 -23.273  21.580  1.00 13.10           C
ATOM     17 1HE  MET A   1      -0.979 -23.599  21.797  1.00 13.10           H
ATOM     18 2HE  MET A   1       0.588 -23.772  22.156  1.00 13.10           H
ATOM     19 3HE  MET A   1       0.133 -23.508  20.627  1.00 13.10           H
ATOM     20  N   ALA A   2       4.192 -17.803  19.197  1.00 16.48           N
ATOM     21  H   ALA A   2       4.571 -18.577  18.689  1.00 16.48           H
ATOM     22  CA  ALA A   2       4.164 -16.496  18.550  1.00 28.21           C
ATOM     23  HA  ALA A   2       4.215 -15.781  19.247  1.00 28.21           H
ATOM     24  C   ALA A   2       2.838 -16.386  17.788  1.00 27.12           C
ATOM     25  O   ALA A   2       2.527 -17.258  16.973  1.00 25.39           O
ATOM     26  CB  ALA A   2       5.387 -16.345  17.645  1.00 26.36           C
ATOM     27 1HB  ALA A   2       6.234 -16.421  18.171  1.00 26.36           H
ATOM     28 2HB  ALA A   2       5.388 -15.455  17.189  1.00 26.36           H
ATOM     29 3HB  ALA A   2       5.399 -17.052  16.938  1.00 26.36           H
ATOM     30  N   ASP A   3       2.072 -15.360  18.103  1.00 19.40           N
ATOM     31  H   ASP A   3       2.403 -14.732  18.807  1.00 19.40           H
ATOM     32  CA  ASP A   3       0.775 -15.077  17.497  1.00 30.20           C
ATOM     33  HA  ASP A   3       0.210 -15.869  17.728  1.00 30.20           H
ATOM     34  C   ASP A   3       0.873 -14.937  15.966  1.00 28.57           C
ATOM     35  O   ASP A   3       1.691 -14.152  15.470  1.00 27.23           O
ATOM     36  CB  ASP A   3       0.209 -13.773  18.083  1.00 28.84           C
ATOM     37 1HB  ASP A   3       0.949 -13.278  18.538  1.00 28.84           H
ATOM     38 2HB  ASP A   3      -0.154 -13.217  17.336  1.00 28.84           H
ATOM     39  CG  ASP A   3      -0.908 -14.004  19.096  1.00 26.12           C
ATOM     40  OD1 ASP A   3      -1.721 -14.905  18.813  1.00 24.56           O
ATOM     41  OD2 ASP A   3      -0.919 -13.259  20.093  1.00 25.52           O
ATOM     42  N   PRO A   4       0.004 -15.601  15.196  1.00 22.12           N
ATOM     43  CA  PRO A   4      -0.121 -15.359  13.755  1.00 29.13           C
ATOM     44  HA  PRO A   4       0.779 -15.499  13.343  1.00 29.13           H
ATOM     45  C   PRO A   4      -0.515 -13.913  13.409  1.00 29.42           C
ATOM     46  O   PRO A   4      -0.292 -13.463  12.286  1.00 28.34           O
ATOM     47  CB  PRO A   4      -1.183 -16.356  13.269  1.00 26.67           C
ATOM     48 1HB  PRO A   4      -2.073 -15.910  13.177  1.00 26.67           H
ATOM     49 2HB  PRO A   4      -0.918 -16.757  12.392  1.00 26.67           H
ATOM     50  CG  PRO A   4      -1.231 -17.427  14.354  1.00 28.12           C
ATOM     51 1HG  PRO A   4      -2.144 -17.829  14.420  1.00 28.12           H
ATOM     52 2HG  PRO A   4      -0.561 -18.148  14.176  1.00 28.12           H
ATOM     53  CD  PRO A   4      -0.882 -16.662  15.621  1.00 31.46           C
ATOM     54 1HD  PRO A   4      -1.697 -16.268  16.045  1.00 31.46           H
ATOM     55 2HD  PRO A   4      -0.411 -17.246  16.282  1.00 31.46           H
ATOM     56  N   GLY A   5      -1.077 -13.184  14.372  1.00 25.97           N
ATOM     57  H   GLY A   5      -1.288 -13.635  15.239  1.00 25.97           H
ATOM     58  CA  GLY A   5      -1.406 -11.761  14.240  1.00 33.51           C
ATOM     59 1HA  GLY A   5      -1.913 -11.653  13.385  1.00 33.51           H
ATOM     60 2HA  GLY A   5      -1.997 -11.522  15.010  1.00 33.51           H
ATOM     61  C   GLY A   5      -0.188 -10.826  14.228  1.00 33.59           C
ATOM     62  O   GLY A   5      -0.229  -9.779  13.581  1.00 32.05           O
ATOM     63  N   MET A   6       0.913 -11.217  14.845  1.00 26.25           N
ATOM     64  H   MET A   6       0.916 -12.108  15.299  1.00 26.25           H
ATOM     65  CA  MET A   6       2.135 -10.398  14.893  1.00 30.72           C
ATOM     66  HA  MET A   6       1.821  -9.503  15.211  1.00 30.72           H
ATOM     67  C   MET A   6       2.789 -10.192  13.514  1.00 30.97           C
ATOM     68  O   MET A   6       3.385  -9.152  13.258  1.00 30.26           O
ATOM     69  CB  MET A   6       3.135 -11.017  15.882  1.00 30.18           C
ATOM     70 1HB  MET A   6       3.099 -12.013  15.799  1.00 30.18           H
ATOM     71 2HB  MET A   6       4.055 -10.696  15.656  1.00 30.18           H
ATOM     72  CG  MET A   6       2.825 -10.635  17.330  1.00 28.10           C
ATOM     73 1HG  MET A   6       1.864 -10.360  17.318  1.00 28.10           H
ATOM     74 2HG  MET A   6       2.922 -11.488  17.843  1.00 28.10           H
ATOM     75  SD  MET A   6       3.903  -9.325  17.974  1.00 25.68           S
ATOM     76  CE  MET A   6       5.265 -10.337  18.603  1.00 22.94           C
ATOM     77 1HE  MET A   6       5.978  -9.766  19.009  1.00 22.94           H
ATOM     78 2HE  MET A   6       5.681 -10.874  17.869  1.00 22.94           H
ATOM     79 3HE  MET A   6       4.944 -10.973  19.305  1.00 22.94           H
ATOM     80  N   MET A   7       2.619 -11.127  12.591  1.00 30.43           N
ATOM     81  H   MET A   7       2.152 -11.975  12.842  1.00 30.43           H
ATOM     82  CA  MET A   7       3.094 -10.960  11.208  1.00 34.12           C
ATOM     83  HA  MET A   7       4.011 -10.573  11.308  1.00 34.12           H
ATOM     84  C   MET A   7       2.268  -9.953  10.384  1.00 34.15           C
ATOM     85  O   MET A   7       2.716  -9.512   9.326  1.00 33.18           O
ATOM     86  CB  MET A   7       3.142 -12.329  10.512  1.00 33.07           C
ATOM     87 1HB  MET A   7       2.326 -12.848  10.768  1.00 33.07           H
ATOM     88 2HB  MET A   7       3.150 -12.186   9.522  1.00 33.07           H
ATOM     89  CG  MET A   7       4.378 -13.146  10.895  1.00 31.01           C
ATOM     90 1HG  MET A   7       4.421 -13.081  11.892  1.00 31.01           H
ATOM     91 2HG  MET A   7       4.150 -14.083  10.631  1.00 31.01           H
ATOM     92  SD  MET A   7       5.909 -12.576  10.113  1.00 28.48           S
ATOM     93  CE  MET A   7       6.980 -13.992  10.458  1.00 25.83           C
ATOM     94 1HE  MET A   7       7.897 -13.847  10.086  1.00 25.83           H
ATOM     95 2HE  MET A   7       6.612 -14.828  10.050  1.00 25.83           H
ATOM     96 3HE  MET A   7       7.068 -14.143  11.443  1.00 25.83           H
ATOM     97  N   SER A   8       1.087  -9.593  10.855  1.00 25.22           N
ATOM     98  H   SER A   8       0.764 -10.026  11.697  1.00 25.22           H
ATOM     99  CA  SER A   8       0.220  -8.594  10.215  1.00 33.61           C
ATOM    100  HA  SER A   8       0.463  -8.639   9.246  1.00 33.61           H
ATOM    101  C   SER A   8       0.481  -7.157  10.694  1.00 32.62           C
ATOM    102  O   SER A   8       0.128  -6.218   9.990  1.00 31.46           O
ATOM    103  CB  SER A   8      -1.246  -8.969  10.442  1.00 32.06           C
ATOM    104 1HB  SER A   8      -1.405  -9.934  10.232  1.00 32.06           H
ATOM    105 2HB  SER A   8      -1.520  -8.783  11.386  1.00 32.06           H
ATOM    106  OG  SER A   8      -2.077  -8.201   9.593  1.00 29.69           O
ATOM    107  HG  SER A   8      -1.620  -8.028   8.770  1.00 29.69           H
ATOM    108  N   LEU A   9       1.109  -7.004  11.851  1.00 20.50           N
ATOM    109  H   LEU A   9       1.444  -7.825  12.313  1.00 20.50           H
ATOM    110  CA  LEU A   9       1.346  -5.703  12.500  1.00 29.85           C
ATOM    111  HA  LEU A   9       0.632  -5.098  12.147  1.00 29.85           H
ATOM    112  C   LEU A   9       2.675  -5.032  12.103  1.00 28.26           C
ATOM    113  O   LEU A   9       2.850  -3.851  12.363  1.00 26.75           O
ATOM    114  CB  LEU A   9       1.218  -5.889  14.022  1.00 27.67           C
ATOM    115 1HB  LEU A   9       1.593  -6.783  14.267  1.00 27.67           H
ATOM    116 2HB  LEU A   9       1.744  -5.171  14.477  1.00 27.67           H
ATOM    117  CG  LEU A   9      -0.237  -5.816  14.512  1.00 26.16           C
ATOM    118  HG  LEU A   9      -0.805  -6.283  13.834  1.00 26.16           H
ATOM    119  CD1 LEU A   9      -0.385  -6.499  15.864  1.00 25.62           C
ATOM    120 1HD1 LEU A   9      -1.330  -6.454  16.187  1.00 25.62           H
ATOM    121 2HD1 LEU A   9       0.196  -6.063  16.551  1.00 25.62           H
ATOM    122 3HD1 LEU A   9      -0.125  -7.463  15.809  1.00 25.62           H
ATOM    123  CD2 LEU A   9      -0.701  -4.366  14.656  1.00 28.42           C
ATOM    124 1HD2 LEU A   9      -1.648  -4.323  14.975  1.00 28.42           H
ATOM    125 2HD2 LEU A   9      -0.649  -3.885  13.781  1.00 28.42           H
ATOM    126 3HD2 LEU A   9      -0.132  -3.871  15.313  1.00 28.42           H
ATOM    127  N   PHE A  10       3.567  -5.724  11.428  1.00 22.00           N
ATOM    128  H   PHE A  10       3.372  -6.684  11.228  1.00 22.00           H
ATOM    129  CA  PHE A  10       4.839  -5.153  10.952  1.00 29.51           C
ATOM    130  HA  PHE A  10       5.025  -4.384  11.564  1.00 29.51           H
ATOM    131  C   PHE A  10       4.744  -4.527   9.546  1.00 27.72           C
ATOM    132  O   PHE A  10       5.598  -4.726   8.684  1.00 26.02           O
ATOM    133  CB  PHE A  10       5.974  -6.168  11.118  1.00 27.13           C
ATOM    134 1HB  PHE A  10       5.700  -7.029  10.689  1.00 27.13           H
ATOM    135 2HB  PHE A  10       6.791  -5.813  10.663  1.00 27.13           H
ATOM    136  CG  PHE A  10       6.320  -6.447  12.570  1.00 25.87           C
ATOM    137  CD1 PHE A  10       7.010  -5.483  13.325  1.00 24.72           C
ATOM    138  HD1 PHE A  10       7.287  -4.622  12.899  1.00 24.72           H
ATOM    139  CD2 PHE A  10       5.927  -7.656  13.169  1.00 26.71           C
ATOM    140  HD2 PHE A  10       5.435  -8.344  12.635  1.00 26.71           H
ATOM    141  CE1 PHE A  10       7.312  -5.725  14.676  1.00 25.39           C
ATOM    142  HE1 PHE A  10       7.807  -5.039  15.209  1.00 25.39           H
ATOM    143  CE2 PHE A  10       6.228  -7.896  14.523  1.00 26.65           C
ATOM    144  HE2 PHE A  10       5.949  -8.757  14.949  1.00 26.65           H
ATOM    145  CZ  PHE A  10       6.917  -6.934  15.278  1.00 27.77           C
ATOM    146  HZ  PHE A  10       7.126  -7.107  16.240  1.00 27.77           H
ATOM    147  N   GLY A  11       3.690  -3.763   9.329  1.00 25.53           N
ATOM    148  H   GLY A  11       2.917  -3.825   9.960  1.00 25.53           H
ATOM    149  CA  GLY A  11       3.604  -2.835   8.212  1.00 31.07           C
ATOM    150 1HA  GLY A  11       4.041  -3.261   7.420  1.00 31.07           H
ATOM    151 2HA  GLY A  11       2.637  -2.676   8.014  1.00 31.07           H
ATOM    152  C   GLY A  11       4.300  -1.514   8.555  1.00 30.29           C
ATOM    153  O   GLY A  11       3.719  -0.686   9.235  1.00 28.69           O
ATOM    154  N   GLU A  12       5.495  -1.351   8.056  1.00 23.62           N
ATOM    155  H   GLU A  12       5.983  -2.170   7.755  1.00 23.62           H
ATOM    156  CA  GLU A  12       6.182  -0.061   7.901  1.00 29.24           C
ATOM    157  HA  GLU A  12       7.084  -0.408   7.644  1.00 29.24           H
ATOM    158  C   GLU A  12       6.442   0.796   9.163  1.00 27.45           C
ATOM    159  O   GLU A  12       5.911   1.892   9.276  1.00 25.44           O
ATOM    160  CB  GLU A  12       5.519   0.791   6.795  1.00 27.45           C
ATOM    161 1HB  GLU A  12       4.582   0.997   7.076  1.00 27.45           H
ATOM    162 2HB  GLU A  12       6.035   1.643   6.702  1.00 27.45           H
ATOM    163  CG  GLU A  12       5.461   0.124   5.418  1.00 26.47           C
ATOM    164 1HG  GLU A  12       6.370  -0.224   5.190  1.00 26.47           H
ATOM    165 2HG  GLU A  12       4.812  -0.636   5.455  1.00 26.47           H
ATOM    166  CD  GLU A  12       5.015   1.107   4.325  1.00 24.32           C
ATOM    167  OE1 GLU A  12       5.505   1.002   3.177  1.00 22.94           O
ATOM    168  OE2 GLU A  12       4.204   2.014   4.581  1.00 24.84           O
ATOM    169  N   ASP A  13       7.402   0.388   9.972  1.00 21.91           N
ATOM    170  H   ASP A  13       7.597  -0.589  10.060  1.00 21.91           H
ATOM    171  CA  ASP A  13       8.186   1.365  10.745  1.00 28.17           C
ATOM    172  HA  ASP A  13       8.051   2.240  10.281  1.00 28.17           H
ATOM    173  C   ASP A  13       9.680   1.011  10.696  1.00 26.57           C
ATOM    174  O   ASP A  13      10.212   0.206  11.457  1.00 25.31           O
ATOM    175  CB  ASP A  13       7.653   1.549  12.175  1.00 26.21           C
ATOM    176 1HB  ASP A  13       7.260   0.682  12.482  1.00 26.21           H
ATOM    177 2HB  ASP A  13       8.417   1.798  12.770  1.00 26.21           H
ATOM    178  CG  ASP A  13       6.573   2.642  12.277  1.00 23.74           C
ATOM    179  OD1 ASP A  13       6.685   3.629  11.513  1.00 22.70           O
ATOM    180  OD2 ASP A  13       5.713   2.496  13.170  1.00 23.35           O
ATOM    181  N   GLY A  14      10.341   1.597   9.716  1.00 21.38           N
ATOM    182  H   GLY A  14       9.825   2.181   9.089  1.00 21.38           H
ATOM    183  CA  GLY A  14      11.778   1.450   9.484  1.00 28.61           C
ATOM    184 1HA  GLY A  14      12.074   0.613   9.945  1.00 28.61           H
ATOM    185 2HA  GLY A  14      11.916   1.354   8.498  1.00 28.61           H
ATOM    186  C   GLY A  14      12.596   2.634  10.001  1.00 28.18           C
ATOM    187  O   GLY A  14      13.467   3.101   9.271  1.00 26.80           O
ATOM    188  N   ASN A  15      12.308   3.131  11.192  1.00 20.42           N
ATOM    189  H   ASN A  15      11.615   2.669  11.745  1.00 20.42           H
ATOM    190  CA  ASN A  15      12.958   4.331  11.743  1.00 27.71           C
ATOM    191  HA  ASN A  15      13.672   4.542  11.076  1.00 27.71           H
ATOM    192  C   ASN A  15      13.734   4.117  13.060  1.00 27.54           C
ATOM    193  O   ASN A  15      14.091   5.094  13.704  1.00 26.04           O
ATOM    194  CB  ASN A  15      11.933   5.479  11.817  1.00 25.95           C
ATOM    195 1HB  ASN A  15      11.014   5.085  11.822  1.00 25.95           H
ATOM    196 2HB  ASN A  15      12.083   5.985  12.666  1.00 25.95           H
ATOM    197  CG  ASN A  15      12.012   6.467  10.664  1.00 23.18           C
ATOM    198  OD1 ASN A  15      12.696   6.300   9.663  1.00 21.50           O
ATOM    199  ND2 ASN A  15      11.298   7.566  10.781  1.00 22.14           N
ATOM    200 1HD2 ASN A  15      11.318   8.255  10.056  1.00 22.14           H
ATOM    201 2HD2 ASN A  15      10.736   7.713  11.595  1.00 22.14           H
ATOM    202  N   ILE A  16      14.030   2.876  13.443  1.00 21.28           N
ATOM    203  H   ILE A  16      13.844   2.109  12.829  1.00 21.28           H
ATOM    204  CA  ILE A  16      14.634   2.625  14.775  1.00 27.48           C
ATOM    205  HA  ILE A  16      14.432   3.441  15.317  1.00 27.48           H
ATOM    206  C   ILE A  16      16.179   2.617  14.786  1.00 26.74           C
ATOM    207  O   ILE A  16      16.777   2.741  15.841  1.00 25.46           O
ATOM    208  CB  ILE A  16      13.929   1.430  15.463  1.00 26.26           C
ATOM    209  HB  ILE A  16      13.983   0.643  14.849  1.00 26.26           H
ATOM    210  CG1 ILE A  16      12.460   1.822  15.742  1.00 25.16           C
ATOM    211 1HG1 ILE A  16      12.461   2.620  16.344  1.00 25.16           H
ATOM    212 2HG1 ILE A  16      12.032   2.062  14.871  1.00 25.16           H
ATOM    213  CG2 ILE A  16      14.614   0.998  16.773  1.00 26.09           C
ATOM    214 1HG2 ILE A  16      14.135   0.226  17.190  1.00 26.09           H
ATOM    215 2HG2 ILE A  16      14.626   1.747  17.435  1.00 26.09           H
ATOM    216 3HG2 ILE A  16      15.560   0.719  16.608  1.00 26.09           H
ATOM    217  CD1 ILE A  16      11.595   0.747  16.401  1.00 23.99           C
ATOM    218 1HD1 ILE A  16      10.663   1.077  16.547  1.00 23.99           H
ATOM    219 2HD1 ILE A  16      11.969   0.480  17.289  1.00 23.99           H
ATOM    220 3HD1 ILE A  16      11.545  -0.072  15.830  1.00 23.99           H
ATOM    221  N   PHE A  17      16.861   2.567  13.640  1.00 18.69           N
ATOM    222  H   PHE A  17      16.373   2.543  12.767  1.00 18.69           H
ATOM    223  CA  PHE A  17      18.336   2.547  13.663  1.00 26.60           C
ATOM    224  HA  PHE A  17      18.583   3.005  14.517  1.00 26.60           H
ATOM    225  C   PHE A  17      18.981   3.375  12.539  1.00 25.46           C
ATOM    226  O   PHE A  17      19.398   2.835  11.515  1.00 23.89           O
ATOM    227  CB  PHE A  17      18.841   1.095  13.685  1.00 24.66           C
ATOM    228 1HB  PHE A  17      18.421   0.602  12.923  1.00 24.66           H
ATOM    229 2HB  PHE A  17      19.834   1.103  13.570  1.00 24.66           H
ATOM    230  CG  PHE A  17      18.523   0.339  14.965  1.00 23.23           C
ATOM    231  CD1 PHE A  17      19.245   0.604  16.143  1.00 22.40           C
ATOM    232  HD1 PHE A  17      19.993   1.268  16.130  1.00 22.40           H
ATOM    233  CD2 PHE A  17      17.476  -0.601  14.986  1.00 24.06           C
ATOM    234  HD2 PHE A  17      16.964  -0.798  14.150  1.00 24.06           H
ATOM    235  CE1 PHE A  17      18.920  -0.060  17.337  1.00 22.91           C
ATOM    236  HE1 PHE A  17      19.439   0.128  18.171  1.00 22.91           H
ATOM    237  CE2 PHE A  17      17.151  -1.262  16.182  1.00 23.77           C
ATOM    238  HE2 PHE A  17      16.407  -1.930  16.194  1.00 23.77           H
ATOM    239  CZ  PHE A  17      17.864  -0.990  17.359  1.00 24.50           C
ATOM    240  HZ  PHE A  17      17.623  -1.455  18.211  1.00 24.50           H
ATOM    241  N   SER A  18      19.114   4.663  12.755  1.00 22.39           N
ATOM    242  H   SER A  18      18.639   5.056  13.542  1.00 22.39           H
ATOM    243  CA  SER A  18      19.916   5.566  11.914  1.00 29.09           C
ATOM    244  HA  SER A  18      20.376   4.956  11.268  1.00 29.09           H
ATOM    245  C   SER A  18      21.011   6.294  12.703  1.00 27.66           C
ATOM    246  O   SER A  18      21.173   7.493  12.561  1.00 26.72           O
ATOM    247  CB  SER A  18      19.029   6.529  11.119  1.00 27.97           C
ATOM    248 1HB  SER A  18      19.578   7.079  10.489  1.00 27.97           H
ATOM    249 2HB  SER A  18      18.334   6.027  10.605  1.00 27.97           H
ATOM    250  OG  SER A  18      18.353   7.423  11.974  1.00 27.45           O
ATOM    251  HG  SER A  18      18.200   8.249  11.516  1.00 27.45           H
ATOM    252  N   GLU A  19      21.770   5.570  13.522  1.00 21.12           N
ATOM    253  H   GLU A  19      21.453   4.664  13.803  1.00 21.12           H
ATOM    254  CA  GLU A  19      23.061   6.061  14.027  1.00 29.81           C
ATOM    255  HA  GLU A  19      23.361   6.732  13.349  1.00 29.81           H
ATOM    256  C   GLU A  19      24.054   4.897  14.120  1.00 28.05           C
ATOM    257  O   GLU A  19      23.835   3.932  14.849  1.00 26.95           O
ATOM    258  CB  GLU A  19      22.941   6.779  15.385  1.00 28.28           C
ATOM    259 1HB  GLU A  19      22.328   6.250  15.971  1.00 28.28           H
ATOM    260 2HB  GLU A  19      23.848   6.821  15.803  1.00 28.28           H
ATOM    261  CG  GLU A  19      22.390   8.211  15.270  1.00 27.22           C
ATOM    262 1HG  GLU A  19      22.854   8.667  14.511  1.00 27.22           H
ATOM    263 2HG  GLU A  19      21.410   8.157  15.079  1.00 27.22           H
ATOM    264  CD  GLU A  19      22.589   9.058  16.536  1.00 25.72           C
ATOM    265  OE1 GLU A  19      22.565  10.300  16.397  1.00 24.27           O
ATOM    266  OE2 GLU A  19      22.815   8.478  17.620  1.00 27.04           O
ATOM    267  N   GLY A  20      25.128   4.982  13.365  1.00 21.66           N
ATOM    268  H   GLY A  20      25.173   5.693  12.664  1.00 21.66           H
ATOM    269  CA  GLY A  20      26.263   4.064  13.521  1.00 30.63           C
ATOM    270 1HA  GLY A  20      26.976   4.569  14.007  1.00 30.63           H
ATOM    271 2HA  GLY A  20      25.944   3.306  14.090  1.00 30.63           H
ATOM    272  C   GLY A  20      26.857   3.494  12.229  1.00 29.47           C
ATOM    273  O   GLY A  20      27.170   2.310  12.190  1.00 28.13           O
ATOM    274  N   LEU A  21      27.031   4.304  11.204  1.00 14.15           N
ATOM    275  H   LEU A  21      26.598   5.205  11.226  1.00 14.15           H
ATOM    276  CA  LEU A  21      27.840   3.935  10.025  1.00 27.71           C
ATOM    277  HA  LEU A  21      28.514   3.274  10.355  1.00 27.71           H
ATOM    278  C   LEU A  21      28.656   5.130   9.484  1.00 26.88           C
ATOM    279  O   LEU A  21      28.772   5.333   8.283  1.00 26.08           O
ATOM    280  CB  LEU A  21      26.980   3.208   8.969  1.00 26.37           C
ATOM    281 1HB  LEU A  21      26.025   3.465   9.117  1.00 26.37           H
ATOM    282 2HB  LEU A  21      27.273   3.518   8.065  1.00 26.37           H
ATOM    283  CG  LEU A  21      27.075   1.662   9.004  1.00 25.29           C
ATOM    284  HG  LEU A  21      26.979   1.379   9.958  1.00 25.29           H
ATOM    285  CD1 LEU A  21      25.971   1.056   8.138  1.00 25.64           C
ATOM    286 1HD1 LEU A  21      26.016   0.057   8.148  1.00 25.64           H
ATOM    287 2HD1 LEU A  21      26.054   1.358   7.188  1.00 25.64           H
ATOM    288 3HD1 LEU A  21      25.067   1.327   8.469  1.00 25.64           H
ATOM    289  CD2 LEU A  21      28.417   1.145   8.479  1.00 29.86           C
ATOM    290 1HD2 LEU A  21      28.454   0.146   8.512  1.00 29.86           H
ATOM    291 2HD2 LEU A  21      29.176   1.499   9.026  1.00 29.86           H
ATOM    292 3HD2 LEU A  21      28.564   1.427   7.531  1.00 29.86           H
ATOM    293  N   GLU A  22      29.253   5.895  10.389  1.00 22.69           N
ATOM    294  H   GLU A  22      28.926   5.856  11.333  1.00 22.69           H
ATOM    295  CA  GLU A  22      30.371   6.797  10.074  1.00 29.27           C
ATOM    296  HA  GLU A  22      30.445   6.839   9.078  1.00 29.27           H
ATOM    297  C   GLU A  22      31.639   6.208  10.697  1.00 27.81           C
ATOM    298  O   GLU A  22      31.956   6.459  11.855  1.00 27.51           O
ATOM    299  CB  GLU A  22      30.114   8.228  10.572  1.00 28.78           C
ATOM    300 1HB  GLU A  22      29.746   8.180  11.501  1.00 28.78           H
ATOM    301 2HB  GLU A  22      30.983   8.722  10.582  1.00 28.78           H
ATOM    302  CG  GLU A  22      29.121   9.004   9.692  1.00 28.48           C
ATOM    303 1HG  GLU A  22      29.403   8.912   8.737  1.00 28.48           H
ATOM    304 2HG  GLU A  22      28.211   8.606   9.812  1.00 28.48           H
ATOM    305  CD  GLU A  22      29.051  10.500  10.040  1.00 26.70           C
ATOM    306  OE1 GLU A  22      28.630  11.274   9.149  1.00 25.65           O
ATOM    307  OE2 GLU A  22      29.449  10.876  11.162  1.00 28.36           O
ATOM    308  N   GLY A  23      32.306   5.356   9.945  1.00 22.69           N
ATOM    309  H   GLY A  23      31.981   5.152   9.022  1.00 22.69           H
ATOM    310  CA  GLY A  23      33.521   4.703  10.447  1.00 32.02           C
ATOM    311 1HA  GLY A  23      34.169   5.430  10.673  1.00 32.02           H
ATOM    312 2HA  GLY A  23      33.265   4.214  11.281  1.00 32.02           H
ATOM    313  C   GLY A  23      34.197   3.723   9.493  1.00 31.09           C
ATOM    314  O   GLY A  23      34.939   2.867   9.959  1.00 29.08           O
ATOM    315  N   LEU A  24      33.957   3.809   8.204  1.00 13.35           N
ATOM    316  H   LEU A  24      33.231   4.423   7.893  1.00 13.35           H
ATOM    317  CA  LEU A  24      34.707   3.044   7.200  1.00 24.48           C
ATOM    318  HA  LEU A  24      35.527   2.695   7.653  1.00 24.48           H
ATOM    319  C   LEU A  24      35.145   3.979   6.061  1.00 23.29           C
ATOM    320  O   LEU A  24      34.566   4.004   4.981  1.00 22.85           O
ATOM    321  CB  LEU A  24      33.908   1.817   6.721  1.00 22.92           C
ATOM    322 1HB  LEU A  24      32.964   2.105   6.562  1.00 22.92           H
ATOM    323 2HB  LEU A  24      34.310   1.502   5.861  1.00 22.92           H
ATOM    324  CG  LEU A  24      33.890   0.628   7.708  1.00 22.08           C
ATOM    325  HG  LEU A  24      33.634   0.993   8.603  1.00 22.08           H
ATOM    326  CD1 LEU A  24      32.888  -0.424   7.228  1.00 23.05           C
ATOM    327 1HD1 LEU A  24      32.860  -1.204   7.853  1.00 23.05           H
ATOM    328 2HD1 LEU A  24      33.134  -0.766   6.321  1.00 23.05           H
ATOM    329 3HD1 LEU A  24      31.966  -0.041   7.172  1.00 23.05           H
ATOM    330  CD2 LEU A  24      35.258  -0.057   7.832  1.00 27.43           C
ATOM    331 1HD2 LEU A  24      35.219  -0.821   8.475  1.00 27.43           H
ATOM    332 2HD2 LEU A  24      35.952   0.585   8.159  1.00 27.43           H
ATOM    333 3HD2 LEU A  24      35.561  -0.414   6.949  1.00 27.43           H
ATOM    334  N   GLY A  25      36.148   4.758   6.361  1.00 19.50           N
ATOM    335  H   GLY A  25      36.369   4.872   7.329  1.00 19.50           H
ATOM    336  CA  GLY A  25      36.968   5.472   5.397  1.00 30.17           C
ATOM    337 1HA  GLY A  25      36.724   5.165   4.477  1.00 30.17           H
ATOM    338 2HA  GLY A  25      36.785   6.451   5.482  1.00 30.17           H
ATOM    339  C   GLY A  25      38.434   5.170   5.695  1.00 29.38           C
ATOM    340  O   GLY A  25      38.857   5.300   6.840  1.00 28.31           O
ATOM    341  N   GLU A  26      39.163   4.755   4.672  1.00 14.40           N
ATOM    342  H   GLU A  26      38.659   4.495   3.848  1.00 14.40           H
ATOM    343  CA  GLU A  26      40.621   4.632   4.604  1.00 25.17           C
ATOM    344  HA  GLU A  26      40.721   4.298   3.667  1.00 25.17           H
ATOM    345  C   GLU A  26      41.281   3.536   5.465  1.00 23.60           C
ATOM    346  O   GLU A  26      41.775   3.764   6.562  1.00 22.75           O
ATOM    347  CB  GLU A  26      41.301   6.000   4.783  1.00 24.05           C
ATOM    348 1HB  GLU A  26      41.027   6.383   5.665  1.00 24.05           H
ATOM    349 2HB  GLU A  26      42.293   5.871   4.769  1.00 24.05           H
ATOM    350  CG  GLU A  26      40.915   6.991   3.671  1.00 23.59           C
ATOM    351 1HG  GLU A  26      41.174   6.596   2.790  1.00 23.59           H
ATOM    352 2HG  GLU A  26      39.925   7.127   3.697  1.00 23.59           H
ATOM    353  CD  GLU A  26      41.600   8.362   3.812  1.00 22.40           C
ATOM    354  OE1 GLU A  26      41.694   9.058   2.779  1.00 21.42           O
ATOM    355  OE2 GLU A  26      41.992   8.717   4.942  1.00 23.93           O
ATOM    356  N   CYS A  27      41.421   2.360   4.876  1.00 12.15           N
ATOM    357  H   CYS A  27      40.710   2.042   4.249  1.00 12.15           H
ATOM    358  CA  CYS A  27      42.587   1.513   5.117  1.00 24.84           C
ATOM    359  HA  CYS A  27      43.137   1.940   5.835  1.00 24.84           H
ATOM    360  C   CYS A  27      43.391   1.435   3.811  1.00 23.34           C
ATOM    361  O   CYS A  27      43.104   0.626   2.926  1.00 22.51           O
ATOM    362  CB  CYS A  27      42.176   0.143   5.655  1.00 23.16           C
ATOM    363 1HB  CYS A  27      41.429  -0.167   5.067  1.00 23.16           H
ATOM    364 2HB  CYS A  27      42.971  -0.449   5.524  1.00 23.16           H
ATOM    365  SG  CYS A  27      41.684   0.292   7.404  1.00 22.12           S
ATOM    366  HG  CYS A  27      40.367   0.328   7.490  1.00 22.12           H
ATOM    367  N   GLY A  28      44.372   2.331   3.701  1.00 14.64           N
ATOM    368  H   GLY A  28      44.391   3.100   4.340  1.00 14.64           H
ATOM    369  CA  GLY A  28      45.415   2.238   2.692  1.00 26.04           C
ATOM    370 1HA  GLY A  28      44.977   2.141   1.798  1.00 26.04           H
ATOM    371 2HA  GLY A  28      45.946   3.085   2.713  1.00 26.04           H
ATOM    372  C   GLY A  28      46.321   1.038   2.971  1.00 25.00           C
ATOM    373  O   GLY A  28      46.806   0.869   4.086  1.00 23.90           O
ATOM    374  N   TYR A  29      46.553   0.230   1.959  1.00  8.96           N
ATOM    375  H   TYR A  29      45.985   0.319   1.141  1.00  8.96           H
ATOM    376  CA  TYR A  29      47.600  -0.792   1.971  1.00 20.44           C
ATOM    377  HA  TYR A  29      47.478  -1.320   2.812  1.00 20.44           H
ATOM    378  C   TYR A  29      48.983  -0.119   1.954  1.00 19.33           C
ATOM    379  O   TYR A  29      49.204   0.772   1.129  1.00 18.06           O
ATOM    380  CB  TYR A  29      47.446  -1.702   0.749  1.00 19.29           C
ATOM    381 1HB  TYR A  29      47.064  -1.162  -0.001  1.00 19.29           H
ATOM    382 2HB  TYR A  29      48.351  -2.039   0.490  1.00 19.29           H
ATOM    383  CG  TYR A  29      46.547  -2.902   0.964  1.00 18.24           C
ATOM    384  CD1 TYR A  29      47.112  -4.122   1.387  1.00 18.23           C
ATOM    385  HD1 TYR A  29      48.096  -4.183   1.554  1.00 18.23           H
ATOM    386  CD2 TYR A  29      45.161  -2.811   0.737  1.00 19.60           C
ATOM    387  HD2 TYR A  29      44.759  -1.945   0.438  1.00 19.60           H
ATOM    388  CE1 TYR A  29      46.299  -5.254   1.576  1.00 19.82           C
ATOM    389  HE1 TYR A  29      46.703  -6.119   1.873  1.00 19.82           H
ATOM    390  CE2 TYR A  29      44.340  -3.938   0.930  1.00 21.19           C
ATOM    391  HE2 TYR A  29      43.354  -3.872   0.774  1.00 21.19           H
ATOM    392  CZ  TYR A  29      44.911  -5.163   1.344  1.00 22.42           C
ATOM    393  OH  TYR A  29      44.120  -6.260   1.524  1.00 23.63           O
ATOM    394  HH  TYR A  29      43.203  -5.989   1.566  1.00 23.63           H
ATOM    395  N   PRO A  30      49.932  -0.540   2.786  1.00 12.45           N
ATOM    396  CA  PRO A  30      51.316  -0.136   2.624  1.00 23.79           C
ATOM    397  HA  PRO A  30      51.366   0.814   2.315  1.00 23.79           H
ATOM    398  C   PRO A  30      51.999  -0.981   1.538  1.00 23.52           C
ATOM    399  O   PRO A  30      51.981  -2.212   1.573  1.00 22.46           O
ATOM    400  CB  PRO A  30      51.942  -0.302   4.008  1.00 21.43           C
ATOM    401 1HB  PRO A  30      52.911  -0.539   3.936  1.00 21.43           H
ATOM    402 2HB  PRO A  30      51.842   0.533   4.549  1.00 21.43           H
ATOM    403  CG  PRO A  30      51.142  -1.450   4.622  1.00 22.13           C
ATOM    404 1HG  PRO A  30      51.584  -2.327   4.433  1.00 22.13           H
ATOM    405 2HG  PRO A  30      51.053  -1.327   5.610  1.00 22.13           H
ATOM    406  CD  PRO A  30      49.773  -1.383   3.948  1.00 25.24           C
ATOM    407 1HD  PRO A  30      49.467  -2.289   3.657  1.00 25.24           H
ATOM    408 2HD  PRO A  30      49.089  -0.979   4.555  1.00 25.24           H
ATOM    409  N   GLU A  31      52.631  -0.304   0.611  1.00 11.87           N
ATOM    410  H   GLU A  31      52.422   0.670   0.524  1.00 11.87           H
ATOM    411  CA  GLU A  31      53.619  -0.870  -0.304  1.00 22.43           C
ATOM    412  HA  GLU A  31      53.123  -1.571  -0.816  1.00 22.43           H
ATOM    413  C   GLU A  31      54.797  -1.485   0.469  1.00 21.12           C
ATOM    414  O   GLU A  31      55.308  -0.900   1.426  1.00 20.31           O
ATOM    415  CB  GLU A  31      54.174   0.232  -1.224  1.00 21.63           C
ATOM    416 1HB  GLU A  31      54.473   0.993  -0.649  1.00 21.63           H
ATOM    417 2HB  GLU A  31      54.959  -0.143  -1.717  1.00 21.63           H
ATOM    418  CG  GLU A  31      53.181   0.782  -2.261  1.00 21.21           C
ATOM    419 1HG  GLU A  31      52.868   0.027  -2.837  1.00 21.21           H
ATOM    420 2HG  GLU A  31      52.400   1.179  -1.778  1.00 21.21           H
ATOM    421  CD  GLU A  31      53.808   1.863  -3.160  1.00 20.56           C
ATOM    422  OE1 GLU A  31      53.454   1.900  -4.361  1.00 21.27           O
ATOM    423  OE2 GLU A  31      54.641   2.642  -2.651  1.00 24.83           O
ATOM    424  N   ASN A  32      55.274  -2.628  -0.010  1.00  9.02           N
ATOM    425  H   ASN A  32      54.670  -3.229  -0.533  1.00  9.02           H
ATOM    426  CA  ASN A  32      56.661  -3.027   0.210  1.00 24.16           C
ATOM    427  HA  ASN A  32      57.180  -2.187   0.371  1.00 24.16           H
ATOM    428  C   ASN A  32      57.206  -3.717  -1.061  1.00 23.03           C
ATOM    429  O   ASN A  32      56.436  -4.305  -1.818  1.00 21.49           O
ATOM    430  CB  ASN A  32      56.786  -3.896   1.479  1.00 22.40           C
ATOM    431 1HB  ASN A  32      55.869  -4.076   1.836  1.00 22.40           H
ATOM    432 2HB  ASN A  32      57.224  -4.761   1.234  1.00 22.40           H
ATOM    433  CG  ASN A  32      57.608  -3.244   2.585  1.00 20.23           C
ATOM    434  OD1 ASN A  32      58.334  -2.277   2.413  1.00 19.68           O
ATOM    435  ND2 ASN A  32      57.562  -3.796   3.773  1.00 21.60           N
ATOM    436 1HD2 ASN A  32      58.115  -3.425   4.519  1.00 21.60           H
ATOM    437 2HD2 ASN A  32      56.974  -4.589   3.934  1.00 21.60           H
ATOM    438  N   PRO A  33      58.508  -3.580  -1.334  1.00 14.14           N
ATOM    439  CA  PRO A  33      58.988  -3.512  -2.702  1.00 26.20           C
ATOM    440  HA  PRO A  33      58.193  -3.449  -3.306  1.00 26.20           H
ATOM    441  C   PRO A  33      59.727  -4.768  -3.219  1.00 25.90           C
ATOM    442  O   PRO A  33      60.473  -5.413  -2.492  1.00 24.45           O
ATOM    443  CB  PRO A  33      59.897  -2.280  -2.666  1.00 23.45           C
ATOM    444 1HB  PRO A  33      60.572  -2.310  -3.403  1.00 23.45           H
ATOM    445 2HB  PRO A  33      59.363  -1.437  -2.736  1.00 23.45           H
ATOM    446  CG  PRO A  33      60.574  -2.384  -1.303  1.00 24.28           C
ATOM    447 1HG  PRO A  33      61.404  -2.939  -1.357  1.00 24.28           H
ATOM    448 2HG  PRO A  33      60.800  -1.478  -0.945  1.00 24.28           H
ATOM    449  CD  PRO A  33      59.516  -3.065  -0.440  1.00 28.18           C
ATOM    450 1HD  PRO A  33      59.908  -3.824   0.079  1.00 28.18           H
ATOM    451 2HD  PRO A  33      59.091  -2.415   0.189  1.00 28.18           H
ATOM    452  N   VAL A  34      59.571  -5.004  -4.518  1.00  9.37           N
ATOM    453  H   VAL A  34      58.627  -4.986  -4.848  1.00  9.37           H
ATOM    454  CA  VAL A  34      60.598  -5.290  -5.545  1.00 26.56           C
ATOM    455  HA  VAL A  34      60.010  -5.550  -6.311  1.00 26.56           H
ATOM    456  C   VAL A  34      61.470  -6.571  -5.459  1.00 25.20           C
ATOM    457  O   VAL A  34      62.441  -6.639  -4.710  1.00 24.16           O
ATOM    458  CB  VAL A  34      61.428  -3.996  -5.778  1.00 24.07           C
ATOM    459  HB  VAL A  34      61.857  -3.832  -4.890  1.00 24.07           H
ATOM    460  CG1 VAL A  34      62.523  -4.096  -6.835  1.00 22.61           C
ATOM    461 1HG1 VAL A  34      63.011  -3.228  -6.928  1.00 22.61           H
ATOM    462 2HG1 VAL A  34      62.139  -4.330  -7.728  1.00 22.61           H
ATOM    463 3HG1 VAL A  34      63.191  -4.800  -6.594  1.00 22.61           H
ATOM    464  CG2 VAL A  34      60.530  -2.844  -6.265  1.00 25.65           C
ATOM    465 1HG2 VAL A  34      61.064  -2.012  -6.415  1.00 25.65           H
ATOM    466 2HG2 VAL A  34      59.819  -2.636  -5.594  1.00 25.65           H
ATOM    467 3HG2 VAL A  34      60.080  -3.080  -7.127  1.00 25.65           H
ATOM    468  N   ASN A  35      61.217  -7.456  -6.453  1.00 10.32           N
ATOM    469  H   ASN A  35      60.246  -7.650  -6.594  1.00 10.32           H
ATOM    470  CA  ASN A  35      62.132  -8.193  -7.376  1.00 26.03           C
ATOM    471  HA  ASN A  35      61.468  -8.637  -7.977  1.00 26.03           H
ATOM    472  C   ASN A  35      62.936  -9.437  -6.892  1.00 25.04           C
ATOM    473  O   ASN A  35      63.181  -9.579  -5.711  1.00 23.76           O
ATOM    474  CB  ASN A  35      63.046  -7.149  -8.057  1.00 24.07           C
ATOM    475 1HB  ASN A  35      63.265  -6.434  -7.393  1.00 24.07           H
ATOM    476 2HB  ASN A  35      63.888  -7.602  -8.349  1.00 24.07           H
ATOM    477  CG  ASN A  35      62.433  -6.482  -9.273  1.00 21.33           C
ATOM    478  OD1 ASN A  35      61.350  -6.800  -9.728  1.00 20.85           O
ATOM    479  ND2 ASN A  35      63.135  -5.547  -9.867  1.00 23.49           N
ATOM    480 1HD2 ASN A  35      62.780  -5.101 -10.688  1.00 23.49           H
ATOM    481 2HD2 ASN A  35      64.026  -5.281  -9.499  1.00 23.49           H
ATOM    482  N   PRO A  36      63.509 -10.255  -7.819  1.00 11.32           N
ATOM    483  CA  PRO A  36      63.208 -10.558  -9.234  1.00 24.94           C
ATOM    484  HA  PRO A  36      62.243 -10.348  -9.393  1.00 24.94           H
ATOM    485  C   PRO A  36      63.409 -12.053  -9.645  1.00 24.59           C
ATOM    486  O   PRO A  36      63.855 -12.873  -8.846  1.00 23.01           O
ATOM    487  CB  PRO A  36      64.251  -9.703  -9.983  1.00 22.58           C
ATOM    488 1HB  PRO A  36      64.482 -10.110 -10.867  1.00 22.58           H
ATOM    489 2HB  PRO A  36      63.918  -8.771 -10.122  1.00 22.58           H
ATOM    490  CG  PRO A  36      65.463  -9.710  -9.052  1.00 23.97           C
ATOM    491 1HG  PRO A  36      66.200 -10.262  -9.443  1.00 23.97           H
ATOM    492 2HG  PRO A  36      65.790  -8.778  -8.898  1.00 23.97           H
ATOM    493  CD  PRO A  36      64.960 -10.330  -7.739  1.00 28.62           C
ATOM    494 1HD  PRO A  36      65.242 -11.286  -7.652  1.00 28.62           H
ATOM    495 2HD  PRO A  36      65.279  -9.815  -6.943  1.00 28.62           H
ATOM    496  N   MET A  37      63.233 -12.324 -10.953  1.00 11.67           N
ATOM    497  H   MET A  37      62.681 -11.662 -11.460  1.00 11.67           H
ATOM    498  CA  MET A  37      63.748 -13.474 -11.747  1.00 23.91           C
ATOM    499  HA  MET A  37      63.489 -13.197 -12.672  1.00 23.91           H
ATOM    500  C   MET A  37      63.066 -14.846 -11.516  1.00 23.05           C
ATOM    501  O   MET A  37      62.919 -15.285 -10.394  1.00 22.50           O
ATOM    502  CB  MET A  37      65.277 -13.607 -11.587  1.00 22.89           C
ATOM    503 1HB  MET A  37      65.488 -13.652 -10.611  1.00 22.89           H
ATOM    504 2HB  MET A  37      65.567 -14.455 -12.031  1.00 22.89           H
ATOM    505  CG  MET A  37      66.081 -12.447 -12.198  1.00 22.76           C
ATOM    506 1HG  MET A  37      65.483 -11.649 -12.121  1.00 22.76           H
ATOM    507 2HG  MET A  37      66.869 -12.332 -11.594  1.00 22.76           H
ATOM    508  SD  MET A  37      66.582 -12.740 -13.894  1.00 21.64           S
ATOM    509  CE  MET A  37      67.898 -11.515 -14.049  1.00 21.17           C
ATOM    510 1HE  MET A  37      68.304 -11.539 -14.963  1.00 21.17           H
ATOM    511 2HE  MET A  37      68.626 -11.685 -13.385  1.00 21.17           H
ATOM    512 3HE  MET A  37      67.548 -10.591 -13.892  1.00 21.17           H
ATOM    513  N   GLY A  38      62.715 -15.625 -12.499  1.00 12.00           N
ATOM    514  H   GLY A  38      62.200 -16.433 -12.213  1.00 12.00           H
ATOM    515  CA  GLY A  38      62.932 -15.540 -13.938  1.00 25.32           C
ATOM    516 1HA  GLY A  38      62.449 -14.734 -14.280  1.00 25.32           H
ATOM    517 2HA  GLY A  38      63.913 -15.436 -14.101  1.00 25.32           H
ATOM    518  C   GLY A  38      62.402 -16.820 -14.620  1.00 24.25           C
ATOM    519  O   GLY A  38      62.277 -17.843 -13.963  1.00 23.15           O
ATOM    520  N   GLN A  39      62.136 -16.687 -15.918  1.00  8.48           N
ATOM    521  H   GLN A  39      61.740 -15.807 -16.179  1.00  8.48           H
ATOM    522  CA  GLN A  39      62.334 -17.635 -17.034  1.00 23.06           C
ATOM    523  HA  GLN A  39      61.700 -17.302 -17.731  1.00 23.06           H
ATOM    524  C   GLN A  39      61.870 -19.104 -16.841  1.00 21.71           C
ATOM    525  O   GLN A  39      62.246 -19.753 -15.884  1.00 21.37           O
ATOM    526  CB  GLN A  39      63.813 -17.543 -17.445  1.00 22.28           C
ATOM    527 1HB  GLN A  39      64.380 -17.706 -16.637  1.00 22.28           H
ATOM    528 2HB  GLN A  39      63.998 -18.247 -18.130  1.00 22.28           H
ATOM    529  CG  GLN A  39      64.181 -16.170 -18.037  1.00 22.80           C
ATOM    530 1HG  GLN A  39      63.621 -16.014 -18.850  1.00 22.80           H
ATOM    531 2HG  GLN A  39      63.982 -15.466 -17.355  1.00 22.80           H
ATOM    532  CD  GLN A  39      65.648 -16.040 -18.439  1.00 22.21           C
ATOM    533  OE1 GLN A  39      66.458 -16.941 -18.320  1.00 23.10           O
ATOM    534  NE2 GLN A  39      66.057 -14.890 -18.939  1.00 26.33           N
ATOM    535 1HE2 GLN A  39      67.013 -14.774 -19.210  1.00 26.33           H
ATOM    536 2HE2 GLN A  39      65.412 -14.134 -19.047  1.00 26.33           H
ATOM    537  N   GLN A  40      61.125 -19.726 -17.724  1.00 10.81           N
ATOM    538  H   GLN A  40      60.307 -20.174 -17.364  1.00 10.81           H
ATOM    539  CA  GLN A  40      61.335 -19.849 -19.162  1.00 23.23           C
ATOM    540  HA  GLN A  40      61.424 -18.926 -19.536  1.00 23.23           H
ATOM    541  C   GLN A  40      60.130 -20.593 -19.787  1.00 21.60           C
ATOM    542  O   GLN A  40      59.678 -21.598 -19.248  1.00 22.29           O
ATOM    543  CB  GLN A  40      62.608 -20.704 -19.377  1.00 23.65           C
ATOM    544 1HB  GLN A  40      63.052 -20.833 -18.490  1.00 23.65           H
ATOM    545 2HB  GLN A  40      62.330 -21.592 -19.743  1.00 23.65           H
ATOM    546  CG  GLN A  40      63.645 -20.113 -20.332  1.00 24.76           C
ATOM    547 1HG  GLN A  40      63.348 -20.284 -21.271  1.00 24.76           H
ATOM    548 2HG  GLN A  40      63.699 -19.127 -20.174  1.00 24.76           H
ATOM    549  CD  GLN A  40      65.038 -20.713 -20.145  1.00 24.64           C
ATOM    550  OE1 GLN A  40      65.221 -21.816 -19.665  1.00 25.56           O
ATOM    551  NE2 GLN A  40      66.086 -20.010 -20.516  1.00 27.35           N
ATOM    552 1HE2 GLN A  40      67.006 -20.385 -20.401  1.00 27.35           H
ATOM    553 2HE2 GLN A  40      65.963 -19.101 -20.913  1.00 27.35           H
ATOM    554  N   MET A  41      59.675 -20.118 -20.928  1.00 15.19           N
ATOM    555  H   MET A  41      59.837 -19.149 -21.114  1.00 15.19           H
ATOM    556  CA  MET A  41      58.946 -20.890 -21.959  1.00 26.14           C
ATOM    557  HA  MET A  41      58.181 -21.377 -21.538  1.00 26.14           H
ATOM    558  C   MET A  41      59.917 -21.904 -22.600  1.00 24.88           C
ATOM    559  O   MET A  41      61.129 -21.664 -22.519  1.00 24.18           O
ATOM    560  CB  MET A  41      58.445 -19.884 -23.009  1.00 25.17           C
ATOM    561 1HB  MET A  41      59.207 -19.288 -23.262  1.00 25.17           H
ATOM    562 2HB  MET A  41      58.140 -20.395 -23.813  1.00 25.17           H
ATOM    563  CG  MET A  41      57.284 -19.001 -22.532  1.00 25.06           C
ATOM    564 1HG  MET A  41      57.384 -18.963 -21.538  1.00 25.06           H
ATOM    565 2HG  MET A  41      57.473 -18.099 -22.921  1.00 25.06           H
ATOM    566  SD  MET A  41      55.659 -19.624 -23.026  1.00 23.83           S
ATOM    567  CE  MET A  41      55.576 -18.977 -24.711  1.00 21.86           C
ATOM    568 1HE  MET A  41      54.716 -19.234 -25.151  1.00 21.86           H
ATOM    569 2HE  MET A  41      56.325 -19.333 -25.269  1.00 21.86           H
ATOM    570 3HE  MET A  41      55.638 -17.979 -24.715  1.00 21.86           H
ATOM    571  N   PRO A  42      59.472 -23.012 -23.237  1.00 12.76           N
ATOM    572  CA  PRO A  42      58.820 -22.965 -24.556  1.00 25.41           C
ATOM    573  HA  PRO A  42      58.329 -22.100 -24.656  1.00 25.41           H
ATOM    574  C   PRO A  42      57.728 -24.057 -24.765  1.00 24.99           C
ATOM    575  O   PRO A  42      57.721 -25.072 -24.072  1.00 23.49           O
ATOM    576  CB  PRO A  42      60.007 -23.142 -25.514  1.00 22.72           C
ATOM    577 1HB  PRO A  42      59.715 -23.587 -26.361  1.00 22.72           H
ATOM    578 2HB  PRO A  42      60.424 -22.259 -25.728  1.00 22.72           H
ATOM    579  CG  PRO A  42      60.991 -24.030 -24.753  1.00 23.49           C
ATOM    580 1HG  PRO A  42      61.050 -24.936 -25.173  1.00 23.49           H
ATOM    581 2HG  PRO A  42      61.900 -23.614 -24.729  1.00 23.49           H
ATOM    582  CD  PRO A  42      60.410 -24.127 -23.353  1.00 27.11           C
ATOM    583 1HD  PRO A  42      59.924 -24.991 -23.224  1.00 27.11           H
ATOM    584 2HD  PRO A  42      61.125 -24.039 -22.659  1.00 27.11           H
ATOM    585  N   ILE A  43      56.713 -23.791 -25.519  1.00  9.67           N
ATOM    586  H   ILE A  43      55.936 -23.402 -25.025  1.00  9.67           H
ATOM    587  CA  ILE A  43      56.475 -23.950 -26.978  1.00 24.37           C
ATOM    588  HA  ILE A  43      55.566 -23.540 -27.049  1.00 24.37           H
ATOM    589  C   ILE A  43      56.328 -25.416 -27.445  1.00 22.87           C
ATOM    590  O   ILE A  43      57.245 -26.214 -27.321  1.00 22.21           O
ATOM    591  CB  ILE A  43      57.414 -23.108 -27.890  1.00 23.08           C
ATOM    592  HB  ILE A  43      58.344 -23.343 -27.609  1.00 23.08           H
ATOM    593  CG1 ILE A  43      57.134 -21.600 -27.711  1.00 23.34           C
ATOM    594 1HG1 ILE A  43      56.219 -21.405 -28.065  1.00 23.34           H
ATOM    595 2HG1 ILE A  43      57.166 -21.387 -26.734  1.00 23.34           H
ATOM    596  CG2 ILE A  43      57.289 -23.434 -29.387  1.00 25.93           C
ATOM    597 1HG2 ILE A  43      57.910 -22.869 -29.930  1.00 25.93           H
ATOM    598 2HG2 ILE A  43      56.358 -23.268 -29.713  1.00 25.93           H
ATOM    599 3HG2 ILE A  43      57.511 -24.393 -29.565  1.00 25.93           H
ATOM    600  CD1 ILE A  43      58.122 -20.678 -28.427  1.00 25.65           C
ATOM    601 1HD1 ILE A  43      57.890 -19.717 -28.275  1.00 25.65           H
ATOM    602 2HD1 ILE A  43      58.116 -20.843 -29.413  1.00 25.65           H
ATOM    603 3HD1 ILE A  43      59.054 -20.825 -28.096  1.00 25.65           H
ATOM    604  N   ASP A  44      55.185 -25.629 -28.049  1.00  8.91           N
ATOM    605  H   ASP A  44      54.386 -25.247 -27.585  1.00  8.91           H
ATOM    606  CA  ASP A  44      54.892 -26.343 -29.305  1.00 24.95           C
ATOM    607  HA  ASP A  44      54.161 -25.704 -29.544  1.00 24.95           H
ATOM    608  C   ASP A  44      54.136 -27.689 -29.318  1.00 23.27           C
ATOM    609  O   ASP A  44      54.538 -28.683 -28.731  1.00 22.35           O
ATOM    610  CB  ASP A  44      56.061 -26.328 -30.317  1.00 23.09           C
ATOM    611 1HB  ASP A  44      56.905 -26.120 -29.822  1.00 23.09           H
ATOM    612 2HB  ASP A  44      56.132 -27.236 -30.730  1.00 23.09           H
ATOM    613  CG  ASP A  44      55.906 -25.301 -31.447  1.00 21.39           C
ATOM    614  OD1 ASP A  44      54.839 -24.665 -31.550  1.00 21.35           O
ATOM    615  OD2 ASP A  44      56.854 -25.205 -32.259  1.00 23.15           O
ATOM    616  N   GLN A  45      53.114 -27.637 -30.165  1.00  8.57           N
ATOM    617  H   GLN A  45      52.636 -26.759 -30.182  1.00  8.57           H
ATOM    618  CA  GLN A  45      52.562 -28.649 -31.084  1.00 24.30           C
ATOM    619  HA  GLN A  45      51.758 -28.182 -31.453  1.00 24.30           H
ATOM    620  C   GLN A  45      51.977 -29.930 -30.453  1.00 23.16           C
ATOM    621  O   GLN A  45      52.551 -30.529 -29.568  1.00 22.64           O
ATOM    622  CB  GLN A  45      53.604 -28.966 -32.171  1.00 23.51           C
ATOM    623 1HB  GLN A  45      54.466 -29.212 -31.727  1.00 23.51           H
ATOM    624 2HB  GLN A  45      53.276 -29.739 -32.714  1.00 23.51           H
ATOM    625  CG  GLN A  45      53.856 -27.774 -33.111  1.00 24.63           C
ATOM    626 1HG  GLN A  45      53.039 -27.626 -33.669  1.00 24.63           H
ATOM    627 2HG  GLN A  45      54.034 -26.960 -32.558  1.00 24.63           H
ATOM    628  CD  GLN A  45      55.042 -27.989 -34.044  1.00 23.54           C
ATOM    629  OE1 GLN A  45      55.356 -29.090 -34.458  1.00 24.59           O
ATOM    630  NE2 GLN A  45      55.734 -26.936 -34.430  1.00 27.25           N
ATOM    631 1HE2 GLN A  45      56.506 -27.047 -35.055  1.00 27.25           H
ATOM    632 2HE2 GLN A  45      55.487 -26.026 -34.097  1.00 27.25           H
ATOM    633  N   GLY A  46      50.854 -30.457 -30.838  1.00 10.14           N
ATOM    634  H   GLY A  46      50.475 -31.112 -30.184  1.00 10.14           H
ATOM    635  CA  GLY A  46      50.036 -30.286 -32.031  1.00 27.22           C
ATOM    636 1HA  GLY A  46      49.406 -29.523 -31.885  1.00 27.22           H
ATOM    637 2HA  GLY A  46      50.633 -30.082 -32.807  1.00 27.22           H
ATOM    638  C   GLY A  46      49.268 -31.601 -32.256  1.00 25.49           C
ATOM    639  O   GLY A  46      49.805 -32.676 -32.020  1.00 23.91           O
ATOM    640  N   PHE A  47      48.058 -31.473 -32.739  1.00  6.03           N
ATOM    641  H   PHE A  47      47.632 -30.578 -32.607  1.00  6.03           H
ATOM    642  CA  PHE A  47      47.240 -32.469 -33.451  1.00 20.78           C
ATOM    643  HA  PHE A  47      46.371 -31.975 -33.419  1.00 20.78           H
ATOM    644  C   PHE A  47      46.812 -33.791 -32.786  1.00 19.45           C
ATOM    645  O   PHE A  47      47.570 -34.736 -32.621  1.00 18.81           O
ATOM    646  CB  PHE A  47      47.803 -32.685 -34.863  1.00 19.91           C
ATOM    647 1HB  PHE A  47      48.800 -32.615 -34.832  1.00 19.91           H
ATOM    648 2HB  PHE A  47      47.542 -33.596 -35.183  1.00 19.91           H
ATOM    649  CG  PHE A  47      47.275 -31.655 -35.847  1.00 20.38           C
ATOM    650  CD1 PHE A  47      46.079 -31.904 -36.540  1.00 20.30           C
ATOM    651  HD1 PHE A  47      45.599 -32.772 -36.411  1.00 20.30           H
ATOM    652  CD2 PHE A  47      47.950 -30.436 -36.036  1.00 23.53           C
ATOM    653  HD2 PHE A  47      48.805 -30.256 -35.550  1.00 23.53           H
ATOM    654  CE1 PHE A  47      45.556 -30.939 -37.412  1.00 22.95           C
ATOM    655  HE1 PHE A  47      44.706 -31.121 -37.906  1.00 22.95           H
ATOM    656  CE2 PHE A  47      47.419 -29.472 -36.909  1.00 23.92           C
ATOM    657  HE2 PHE A  47      47.898 -28.604 -37.042  1.00 23.92           H
ATOM    658  CZ  PHE A  47      46.222 -29.719 -37.594  1.00 26.01           C
ATOM    659  HZ  PHE A  47      45.844 -29.028 -38.210  1.00 26.01           H
ATOM    660  N   ALA A  48      45.521 -33.830 -32.578  1.00  8.58           N
ATOM    661  H   ALA A  48      45.154 -33.141 -31.952  1.00  8.58           H
ATOM    662  CA  ALA A  48      44.547 -34.766 -33.155  1.00 25.02           C
ATOM    663  HA  ALA A  48      43.765 -34.520 -32.582  1.00 25.02           H
ATOM    664  C   ALA A  48      44.647 -36.285 -32.895  1.00 23.85           C
ATOM    665  O   ALA A  48      45.512 -36.993 -33.394  1.00 22.37           O
ATOM    666  CB  ALA A  48      44.393 -34.473 -34.666  1.00 23.18           C
ATOM    667 1HB  ALA A  48      44.328 -33.490 -34.836  1.00 23.18           H
ATOM    668 2HB  ALA A  48      43.568 -34.903 -35.032  1.00 23.18           H
ATOM    669 3HB  ALA A  48      45.176 -34.823 -35.180  1.00 23.18           H
ATOM    670  N   SER A  49      43.539 -36.739 -32.352  1.00  9.25           N
ATOM    671  H   SER A  49      43.272 -36.341 -31.474  1.00  9.25           H
ATOM    672  CA  SER A  49      42.652 -37.774 -32.907  1.00 24.51           C
ATOM    673  HA  SER A  49      41.787 -37.282 -32.811  1.00 24.51           H
ATOM    674  C   SER A  49      42.504 -39.066 -32.095  1.00 23.90           C
ATOM    675  O   SER A  49      43.473 -39.696 -31.691  1.00 23.13           O
ATOM    676  CB  SER A  49      42.920 -38.089 -34.386  1.00 23.11           C
ATOM    677 1HB  SER A  49      43.306 -37.297 -34.859  1.00 23.11           H
ATOM    678 2HB  SER A  49      43.539 -38.869 -34.482  1.00 23.11           H
ATOM    679  OG  SER A  49      41.712 -38.422 -35.028  1.00 22.09           O
ATOM    680  HG  SER A  49      41.861 -38.498 -35.970  1.00 22.09           H
ATOM    681  N   LEU A  50      41.263 -39.467 -31.996  1.00  5.72           N
ATOM    682  H   LEU A  50      40.578 -38.745 -32.093  1.00  5.72           H
ATOM    683  CA  LEU A  50      40.720 -40.807 -31.765  1.00 20.87           C
ATOM    684  HA  LEU A  50      39.763 -40.645 -32.004  1.00 20.87           H
ATOM    685  C   LEU A  50      40.592 -41.303 -30.307  1.00 19.32           C
ATOM    686  O   LEU A  50      41.542 -41.614 -29.602  1.00 18.79           O
ATOM    687  CB  LEU A  50      41.352 -41.828 -32.731  1.00 19.23           C
ATOM    688 1HB  LEU A  50      42.346 -41.784 -32.632  1.00 19.23           H
ATOM    689 2HB  LEU A  50      41.032 -42.741 -32.480  1.00 19.23           H
ATOM    690  CG  LEU A  50      40.993 -41.571 -34.212  1.00 18.91           C
ATOM    691  HG  LEU A  50      41.038 -40.584 -34.365  1.00 18.91           H
ATOM    692  CD1 LEU A  50      41.981 -42.262 -35.139  1.00 20.14           C
ATOM    693 1HD1 LEU A  50      41.749 -42.096 -36.098  1.00 20.14           H
ATOM    694 2HD1 LEU A  50      41.981 -43.251 -34.990  1.00 20.14           H
ATOM    695 3HD1 LEU A  50      42.911 -41.928 -34.985  1.00 20.14           H
ATOM    696  CD2 LEU A  50      39.580 -42.060 -34.544  1.00 24.97           C
ATOM    697 1HD2 LEU A  50      39.358 -41.889 -35.504  1.00 24.97           H
ATOM    698 2HD2 LEU A  50      38.898 -41.592 -33.983  1.00 24.97           H
ATOM    699 3HD2 LEU A  50      39.493 -43.042 -34.379  1.00 24.97           H
ATOM    700  N   GLN A  51      39.330 -41.458 -29.952  1.00 13.64           N
ATOM    701  H   GLN A  51      38.689 -40.789 -30.329  1.00 13.64           H
ATOM    702  CA  GLN A  51      38.740 -42.483 -29.076  1.00 26.12           C
ATOM    703  HA  GLN A  51      38.893 -42.205 -28.128  1.00 26.12           H
ATOM    704  C   GLN A  51      39.399 -43.874 -29.287  1.00 24.99           C
ATOM    705  O   GLN A  51      39.931 -44.108 -30.370  1.00 24.84           O
ATOM    706  CB  GLN A  51      37.253 -42.550 -29.464  1.00 26.09           C
ATOM    707 1HB  GLN A  51      37.184 -42.445 -30.456  1.00 26.09           H
ATOM    708 2HB  GLN A  51      36.901 -43.447 -29.198  1.00 26.09           H
ATOM    709  CG  GLN A  51      36.374 -41.475 -28.805  1.00 27.09           C
ATOM    710 1HG  GLN A  51      36.484 -41.532 -27.813  1.00 27.09           H
ATOM    711 2HG  GLN A  51      36.672 -40.575 -29.123  1.00 27.09           H
ATOM    712  CD  GLN A  51      34.891 -41.650 -29.146  1.00 25.49           C
ATOM    713  OE1 GLN A  51      34.492 -42.461 -29.966  1.00 27.37           O
ATOM    714  NE2 GLN A  51      34.010 -40.899 -28.522  1.00 29.38           N
ATOM    715 1HE2 GLN A  51      33.036 -40.999 -28.723  1.00 29.38           H
ATOM    716 2HE2 GLN A  51      34.314 -40.228 -27.846  1.00 29.38           H
ATOM    717  N   PRO A  52      39.325 -44.833 -28.354  1.00  9.59           N
ATOM    718  CA  PRO A  52      38.228 -45.108 -27.419  1.00 23.75           C
ATOM    719  HA  PRO A  52      37.768 -44.242 -27.223  1.00 23.75           H
ATOM    720  C   PRO A  52      38.625 -45.628 -26.009  1.00 23.05           C
ATOM    721  O   PRO A  52      39.784 -45.859 -25.678  1.00 21.14           O
ATOM    722  CB  PRO A  52      37.432 -46.176 -28.191  1.00 21.24           C
ATOM    723 1HB  PRO A  52      36.905 -46.751 -27.565  1.00 21.24           H
ATOM    724 2HB  PRO A  52      36.815 -45.753 -28.854  1.00 21.24           H
ATOM    725  CG  PRO A  52      38.509 -46.995 -28.901  1.00 22.30           C
ATOM    726 1HG  PRO A  52      38.605 -47.896 -28.479  1.00 22.30           H
ATOM    727 2HG  PRO A  52      38.291 -47.103 -29.871  1.00 22.30           H
ATOM    728  CD  PRO A  52      39.784 -46.183 -28.726  1.00 26.14           C
ATOM    729 1HD  PRO A  52      40.357 -46.562 -27.999  1.00 26.14           H
ATOM    730 2HD  PRO A  52      40.307 -46.144 -29.577  1.00 26.14           H
ATOM    731  N   SER A  53      37.585 -45.812 -25.247  1.00 10.35           N
ATOM    732  H   SER A  53      36.763 -45.330 -25.551  1.00 10.35           H
ATOM    733  CA  SER A  53      37.402 -46.602 -24.020  1.00 25.29           C
ATOM    734  HA  SER A  53      37.635 -45.965 -23.285  1.00 25.29           H
ATOM    735  C   SER A  53      38.293 -47.839 -23.820  1.00 23.97           C
ATOM    736  O   SER A  53      38.433 -48.643 -24.742  1.00 23.31           O
ATOM    737  CB  SER A  53      35.969 -47.137 -24.126  1.00 23.48           C
ATOM    738 1HB  SER A  53      35.774 -47.778 -23.383  1.00 23.48           H
ATOM    739 2HB  SER A  53      35.308 -46.387 -24.101  1.00 23.48           H
ATOM    740  OG  SER A  53      35.788 -47.832 -25.355  1.00 23.63           O
ATOM    741  HG  SER A  53      35.747 -48.773 -25.187  1.00 23.63           H
ATOM    742  N   LEU A  54      38.706 -48.082 -22.576  1.00  4.54           N
ATOM    743  H   LEU A  54      39.339 -47.422 -22.171  1.00  4.54           H
ATOM    744  CA  LEU A  54      38.317 -49.234 -21.740  1.00 20.46           C
ATOM    745  HA  LEU A  54      37.410 -48.944 -21.435  1.00 20.46           H
ATOM    746  C   LEU A  54      39.256 -49.445 -20.526  1.00 19.28           C
ATOM    747  O   LEU A  54      40.468 -49.546 -20.659  1.00 18.47           O
ATOM    748  CB  LEU A  54      38.207 -50.564 -22.528  1.00 18.70           C
ATOM    749 1HB  LEU A  54      38.825 -50.520 -23.313  1.00 18.70           H
ATOM    750 2HB  LEU A  54      38.484 -51.313 -21.927  1.00 18.70           H
ATOM    751  CG  LEU A  54      36.782 -50.857 -23.046  1.00 18.30           C
ATOM    752  HG  LEU A  54      36.375 -49.973 -23.279  1.00 18.30           H
ATOM    753  CD1 LEU A  54      36.802 -51.743 -24.285  1.00 19.16           C
ATOM    754 1HD1 LEU A  54      35.874 -51.925 -24.610  1.00 19.16           H
ATOM    755 2HD1 LEU A  54      37.238 -52.622 -24.090  1.00 19.16           H
ATOM    756 3HD1 LEU A  54      37.309 -51.307 -25.029  1.00 19.16           H
ATOM    757  CD2 LEU A  54      35.931 -51.555 -21.985  1.00 23.41           C
ATOM    758 1HD2 LEU A  54      35.011 -51.741 -22.329  1.00 23.41           H
ATOM    759 2HD2 LEU A  54      35.844 -50.989 -21.165  1.00 23.41           H
ATOM    760 3HD2 LEU A  54      36.340 -52.427 -21.714  1.00 23.41           H
ATOM    761  N   HIS A  55      38.609 -49.551 -19.383  1.00 10.38           N
ATOM    762  H   HIS A  55      37.855 -48.905 -19.263  1.00 10.38           H
ATOM    763  CA  HIS A  55      38.824 -50.472 -18.256  1.00 25.27           C
ATOM    764  HA  HIS A  55      38.525 -49.861 -17.523  1.00 25.27           H
ATOM    765  C   HIS A  55      40.222 -50.864 -17.712  1.00 23.80           C
ATOM    766  O   HIS A  55      41.001 -51.552 -18.368  1.00 22.16           O
ATOM    767  CB  HIS A  55      37.998 -51.729 -18.547  1.00 22.88           C
ATOM    768 1HB  HIS A  55      38.058 -51.940 -19.523  1.00 22.88           H
ATOM    769 2HB  HIS A  55      38.369 -52.492 -18.018  1.00 22.88           H
ATOM    770  CG  HIS A  55      36.544 -51.566 -18.187  1.00 22.30           C
ATOM    771  ND1 HIS A  55      36.046 -51.489 -16.913  1.00 21.58           N
ATOM    772  HD1 HIS A  55      36.582 -51.534 -16.070  1.00 21.58           H
ATOM    773  CD2 HIS A  55      35.483 -51.475 -19.041  1.00 22.10           C
ATOM    774  HD2 HIS A  55      35.525 -51.506 -20.040  1.00 22.10           H
ATOM    775  CE1 HIS A  55      34.720 -51.343 -16.991  1.00 21.65           C
ATOM    776  HE1 HIS A  55      34.108 -51.256 -16.205  1.00 21.65           H
ATOM    777  NE2 HIS A  55      34.329 -51.330 -18.268  1.00 23.76           N
ATOM    778  N   HIS A  56      40.322 -50.649 -16.385  1.00 10.55           N
ATOM    779  H   HIS A  56      40.023 -49.746 -16.075  1.00 10.55           H
ATOM    780  CA  HIS A  56      40.812 -51.558 -15.313  1.00 25.67           C
ATOM    781  HA  HIS A  56      40.673 -50.988 -14.503  1.00 25.67           H
ATOM    782  C   HIS A  56      42.328 -51.891 -15.218  1.00 24.01           C
ATOM    783  O   HIS A  56      43.041 -51.774 -16.197  1.00 22.50           O
ATOM    784  CB  HIS A  56      39.957 -52.837 -15.334  1.00 23.88           C
ATOM    785 1HB  HIS A  56      39.844 -53.128 -16.284  1.00 23.88           H
ATOM    786 2HB  HIS A  56      40.438 -53.549 -14.822  1.00 23.88           H
ATOM    787  CG  HIS A  56      38.580 -52.694 -14.734  1.00 23.78           C
ATOM    788  ND1 HIS A  56      38.261 -52.080 -13.549  1.00 23.56           N
ATOM    789  HD1 HIS A  56      38.899 -51.603 -12.944  1.00 23.56           H
ATOM    790  CD2 HIS A  56      37.425 -53.241 -15.232  1.00 24.84           C
ATOM    791  HD2 HIS A  56      37.334 -53.761 -16.081  1.00 24.84           H
ATOM    792  CE1 HIS A  56      36.943 -52.232 -13.344  1.00 24.09           C
ATOM    793  HE1 HIS A  56      36.441 -51.868 -12.560  1.00 24.09           H
ATOM    794  NE2 HIS A  56      36.399 -52.938 -14.335  1.00 25.30           N
ATOM    795  N   PRO A  57      42.812 -52.439 -14.080  1.00 12.46           N
ATOM    796  CA  PRO A  57      42.309 -52.505 -12.693  1.00 26.27           C
ATOM    797  HA  PRO A  57      41.650 -51.761 -12.582  1.00 26.27           H
ATOM    798  C   PRO A  57      43.378 -52.299 -11.580  1.00 25.60           C
ATOM    799  O   PRO A  57      44.582 -52.308 -11.811  1.00 23.85           O
ATOM    800  CB  PRO A  57      41.772 -53.944 -12.593  1.00 23.48           C
ATOM    801 1HB  PRO A  57      41.849 -54.290 -11.658  1.00 23.48           H
ATOM    802 2HB  PRO A  57      40.818 -53.990 -12.888  1.00 23.48           H
ATOM    803  CG  PRO A  57      42.668 -54.742 -13.539  1.00 24.73           C
ATOM    804 1HG  PRO A  57      43.245 -55.376 -13.024  1.00 24.73           H
ATOM    805 2HG  PRO A  57      42.115 -55.253 -14.197  1.00 24.73           H
ATOM    806  CD  PRO A  57      43.526 -53.701 -14.256  1.00 29.23           C
ATOM    807 1HD  PRO A  57      44.436 -53.634 -13.847  1.00 29.23           H
ATOM    808 2HD  PRO A  57      43.612 -53.908 -15.231  1.00 29.23           H
ATOM    809  N   SER A  58      42.853 -52.184 -10.374  1.00 14.60           N
ATOM    810  H   SER A  58      41.992 -51.675 -10.354  1.00 14.60           H
ATOM    811  CA  SER A  58      43.297 -52.666  -9.040  1.00 28.53           C
ATOM    812  HA  SER A  58      43.333 -51.795  -8.550  1.00 28.53           H
ATOM    813  C   SER A  58      44.686 -53.280  -8.790  1.00 27.42           C
ATOM    814  O   SER A  58      45.145 -54.132  -9.542  1.00 25.87           O
ATOM    815  CB  SER A  58      42.302 -53.759  -8.646  1.00 26.18           C
ATOM    816 1HB  SER A  58      42.487 -54.091  -7.721  1.00 26.18           H
ATOM    817 2HB  SER A  58      41.363 -53.420  -8.698  1.00 26.18           H
ATOM    818  OG  SER A  58      42.402 -54.862  -9.519  1.00 25.99           O
ATOM    819  HG  SER A  58      42.425 -55.672  -9.009  1.00 25.99           H
ATOM    820  N   THR A  59      45.207 -53.048  -7.598  1.00  9.86           N
ATOM    821  H   THR A  59      45.483 -52.103  -7.421  1.00  9.86           H
ATOM    822  CA  THR A  59      45.438 -54.014  -6.477  1.00 25.59           C
ATOM    823  HA  THR A  59      44.527 -54.120  -6.079  1.00 25.59           H
ATOM    824  C   THR A  59      46.465 -53.437  -5.477  1.00 25.08           C
ATOM    825  O   THR A  59      47.301 -52.650  -5.885  1.00 22.61           O
ATOM    826  CB  THR A  59      45.944 -55.406  -6.925  1.00 22.16           C
ATOM    827  HB  THR A  59      46.444 -55.804  -6.156  1.00 22.16           H
ATOM    828  OG1 THR A  59      46.900 -55.331  -7.942  1.00 21.27           O
ATOM    829  HG1 THR A  59      47.776 -55.314  -7.556  1.00 21.27           H
ATOM    830  CG2 THR A  59      44.834 -56.348  -7.372  1.00 22.97           C
ATOM    831 1HG2 THR A  59      45.206 -57.233  -7.652  1.00 22.97           H
ATOM    832 2HG2 THR A  59      44.331 -55.967  -8.148  1.00 22.97           H
ATOM    833 3HG2 THR A  59      44.181 -56.509  -6.632  1.00 22.97           H
ATOM    834  N   ASN A  60      46.589 -53.765  -4.228  1.00  9.85           N
ATOM    835  H   ASN A  60      47.487 -53.506  -3.873  1.00  9.85           H
ATOM    836  CA  ASN A  60      45.777 -54.410  -3.195  1.00 26.04           C
ATOM    837  HA  ASN A  60      44.904 -53.925  -3.155  1.00 26.04           H
ATOM    838  C   ASN A  60      46.601 -54.346  -1.871  1.00 25.03           C
ATOM    839  O   ASN A  60      47.811 -54.133  -1.928  1.00 22.96           O
ATOM    840  CB  ASN A  60      45.525 -55.888  -3.550  1.00 23.21           C
ATOM    841 1HB  ASN A  60      45.500 -55.978  -4.546  1.00 23.21           H
ATOM    842 2HB  ASN A  60      46.277 -56.437  -3.185  1.00 23.21           H
ATOM    843  CG  ASN A  60      44.237 -56.455  -3.006  1.00 20.61           C
ATOM    844  OD1 ASN A  60      43.541 -55.854  -2.211  1.00 20.07           O
ATOM    845  ND2 ASN A  60      43.875 -57.644  -3.438  1.00 21.97           N
ATOM    846 1HD2 ASN A  60      43.024 -58.057  -3.112  1.00 21.97           H
ATOM    847 2HD2 ASN A  60      44.451 -58.135  -4.092  1.00 21.97           H
ATOM    848  N   GLN A  61      45.982 -54.696  -0.751  1.00 10.83           N
ATOM    849  H   GLN A  61      44.984 -54.630  -0.773  1.00 10.83           H
ATOM    850  CA  GLN A  61      46.560 -55.172   0.531  1.00 26.45           C
ATOM    851  HA  GLN A  61      45.764 -55.624   0.933  1.00 26.45           H
ATOM    852  C   GLN A  61      46.945 -54.104   1.587  1.00 24.96           C
ATOM    853  O   GLN A  61      47.591 -53.126   1.267  1.00 23.59           O
ATOM    854  CB  GLN A  61      47.713 -56.171   0.273  1.00 24.07           C
ATOM    855 1HB  GLN A  61      48.415 -55.717  -0.276  1.00 24.07           H
ATOM    856 2HB  GLN A  61      48.103 -56.447   1.152  1.00 24.07           H
ATOM    857  CG  GLN A  61      47.261 -57.431  -0.470  1.00 24.61           C
ATOM    858 1HG  GLN A  61      46.482 -57.824   0.020  1.00 24.61           H
ATOM    859 2HG  GLN A  61      46.977 -57.169  -1.392  1.00 24.61           H
ATOM    860  CD  GLN A  61      48.326 -58.505  -0.595  1.00 23.88           C
ATOM    861  OE1 GLN A  61      49.436 -58.409  -0.109  1.00 25.26           O
ATOM    862  NE2 GLN A  61      48.009 -59.608  -1.241  1.00 28.80           N
ATOM    863 1HE2 GLN A  61      48.677 -60.348  -1.325  1.00 28.80           H
ATOM    864 2HE2 GLN A  61      47.101 -59.706  -1.648  1.00 28.80           H
ATOM    865  N   ASN A  62      46.606 -54.203   2.868  1.00 10.20           N
ATOM    866  H   ASN A  62      46.657 -53.327   3.348  1.00 10.20           H
ATOM    867  CA  ASN A  62      46.173 -55.303   3.744  1.00 25.18           C
ATOM    868  HA  ASN A  62      45.529 -55.878   3.239  1.00 25.18           H
ATOM    869  C   ASN A  62      45.512 -54.686   5.008  1.00 23.94           C
ATOM    870  O   ASN A  62      45.995 -53.663   5.481  1.00 21.53           O
ATOM    871  CB  ASN A  62      47.431 -56.101   4.163  1.00 22.41           C
ATOM    872 1HB  ASN A  62      48.239 -55.531   4.016  1.00 22.41           H
ATOM    873 2HB  ASN A  62      47.359 -56.333   5.133  1.00 22.41           H
ATOM    874  CG  ASN A  62      47.630 -57.386   3.398  1.00 19.47           C
ATOM    875  OD1 ASN A  62      46.689 -58.028   2.953  1.00 19.22           O
ATOM    876  ND2 ASN A  62      48.851 -57.827   3.219  1.00 20.78           N
ATOM    877 1HD2 ASN A  62      49.006 -58.681   2.723  1.00 20.78           H
ATOM    878 2HD2 ASN A  62      49.627 -57.310   3.579  1.00 20.78           H
ATOM    879  N   GLN A  63      44.372 -55.157   5.441  1.00 11.88           N
ATOM    880  H   GLN A  63      43.562 -54.854   4.939  1.00 11.88           H
ATOM    881  CA  GLN A  63      44.116 -56.077   6.572  1.00 24.50           C
ATOM    882  HA  GLN A  63      43.121 -56.171   6.533  1.00 24.50           H
ATOM    883  C   GLN A  63      44.456 -55.505   7.979  1.00 23.08           C
ATOM    884  O   GLN A  63      45.509 -54.926   8.157  1.00 23.03           O
ATOM    885  CB  GLN A  63      44.759 -57.452   6.345  1.00 24.15           C
ATOM    886 1HB  GLN A  63      45.660 -57.312   5.935  1.00 24.15           H
ATOM    887 2HB  GLN A  63      44.863 -57.899   7.233  1.00 24.15           H
ATOM    888  CG  GLN A  63      43.948 -58.382   5.426  1.00 24.95           C
ATOM    889 1HG  GLN A  63      43.000 -58.401   5.744  1.00 24.95           H
ATOM    890 2HG  GLN A  63      43.981 -58.021   4.494  1.00 24.95           H
ATOM    891  CD  GLN A  63      44.475 -59.812   5.405  1.00 24.69           C
ATOM    892  OE1 GLN A  63      45.311 -60.221   6.190  1.00 25.75           O
ATOM    893  NE2 GLN A  63      43.986 -60.643   4.512  1.00 28.54           N
ATOM    894 1HE2 GLN A  63      44.301 -61.592   4.486  1.00 28.54           H
ATOM    895 2HE2 GLN A  63      43.299 -60.327   3.858  1.00 28.54           H
ATOM    896  N   THR A  64      43.679 -55.649   9.063  1.00  9.84           N
ATOM    897  H   THR A  64      43.672 -54.871   9.691  1.00  9.84           H
ATOM    898  CA  THR A  64      42.831 -56.793   9.463  1.00 24.34           C
ATOM    899  HA  THR A  64      42.272 -56.948   8.648  1.00 24.34           H
ATOM    900  C   THR A  64      42.007 -56.471  10.733  1.00 23.42           C
ATOM    901  O   THR A  64      42.518 -55.780  11.607  1.00 22.30           O
ATOM    902  CB  THR A  64      43.693 -58.013   9.884  1.00 22.27           C
ATOM    903  HB  THR A  64      43.659 -58.036  10.883  1.00 22.27           H
ATOM    904  OG1 THR A  64      45.065 -57.910   9.600  1.00 21.93           O
ATOM    905  HG1 THR A  64      45.560 -57.887  10.419  1.00 21.93           H
ATOM    906  CG2 THR A  64      43.229 -59.304   9.219  1.00 24.36           C
ATOM    907 1HG2 THR A  64      43.796 -60.077   9.503  1.00 24.36           H
ATOM    908 2HG2 THR A  64      43.282 -59.233   8.223  1.00 24.36           H
ATOM    909 3HG2 THR A  64      42.282 -59.512   9.462  1.00 24.36           H
ATOM    910  N   LYS A  65      40.877 -57.171  10.884  1.00  9.88           N
ATOM    911  H   LYS A  65      40.369 -57.335  10.039  1.00  9.88           H
ATOM    912  CA  LYS A  65      40.255 -57.745  12.109  1.00 22.68           C
ATOM    913  HA  LYS A  65      39.597 -58.392  11.724  1.00 22.68           H
ATOM    914  C   LYS A  65      39.351 -56.821  12.961  1.00 21.41           C
ATOM    915  O   LYS A  65      39.728 -55.707  13.247  1.00 20.51           O
ATOM    916  CB  LYS A  65      41.333 -58.461  12.948  1.00 21.73           C
ATOM    917 1HB  LYS A  65      42.156 -57.894  12.971  1.00 21.73           H
ATOM    918 2HB  LYS A  65      40.989 -58.588  13.878  1.00 21.73           H
ATOM    919  CG  LYS A  65      41.697 -59.833  12.367  1.00 21.07           C
ATOM    920 1HG  LYS A  65      40.901 -60.436  12.427  1.00 21.07           H
ATOM    921 2HG  LYS A  65      41.961 -59.723  11.409  1.00 21.07           H
ATOM    922  CD  LYS A  65      42.855 -60.469  13.126  1.00 21.38           C
ATOM    923 1HD  LYS A  65      43.657 -59.875  13.067  1.00 21.38           H
ATOM    924 2HD  LYS A  65      42.598 -60.588  14.085  1.00 21.38           H
ATOM    925  CE  LYS A  65      43.182 -61.830  12.513  1.00 18.32           C
ATOM    926 1HE  LYS A  65      42.369 -62.412  12.534  1.00 18.32           H
ATOM    927 2HE  LYS A  65      43.482 -61.709  11.567  1.00 18.32           H
ATOM    928  NZ  LYS A  65      44.266 -62.510  13.266  1.00 19.24           N
ATOM    929 1HZ  LYS A  65      44.478 -63.400  12.863  1.00 19.24           H
ATOM    930 2HZ  LYS A  65      44.002 -62.659  14.219  1.00 19.24           H
ATOM    931 3HZ  LYS A  65      45.103 -61.963  13.261  1.00 19.24           H
ATOM    932  N   LEU A  66      38.171 -57.209  13.439  1.00  7.64           N
ATOM    933  H   LEU A  66      37.518 -56.469  13.597  1.00  7.64           H
ATOM    934  CA  LEU A  66      37.676 -58.551  13.771  1.00 21.36           C
ATOM    935  HA  LEU A  66      38.060 -59.171  13.087  1.00 21.36           H
ATOM    936  C   LEU A  66      36.128 -58.612  13.703  1.00 19.79           C
ATOM    937  O   LEU A  66      35.439 -57.686  14.115  1.00 19.89           O
ATOM    938  CB  LEU A  66      38.150 -58.896  15.203  1.00 20.95           C
ATOM    939 1HB  LEU A  66      38.646 -58.107  15.565  1.00 20.95           H
ATOM    940 2HB  LEU A  66      37.341 -59.068  15.766  1.00 20.95           H
ATOM    941  CG  LEU A  66      39.071 -60.124  15.311  1.00 21.75           C
ATOM    942  HG  LEU A  66      39.511 -60.237  14.420  1.00 21.75           H
ATOM    943  CD1 LEU A  66      40.129 -59.918  16.394  1.00 23.28           C
ATOM    944 1HD1 LEU A  66      40.729 -60.715  16.466  1.00 23.28           H
ATOM    945 2HD1 LEU A  66      39.704 -59.772  17.287  1.00 23.28           H
ATOM    946 3HD1 LEU A  66      40.699 -59.122  16.191  1.00 23.28           H
ATOM    947  CD2 LEU A  66      38.301 -61.395  15.619  1.00 28.37           C
ATOM    948 1HD2 LEU A  66      38.917 -62.180  15.685  1.00 28.37           H
ATOM    949 2HD2 LEU A  66      37.630 -61.590  14.903  1.00 28.37           H
ATOM    950 3HD2 LEU A  66      37.810 -61.315  16.487  1.00 28.37           H
ATOM    951  N   THR A  67      35.666 -59.711  13.217  1.00 11.04           N
ATOM    952  H   THR A  67      36.388 -60.270  12.810  1.00 11.04           H
ATOM    953  CA  THR A  67      34.339 -60.359  13.106  1.00 23.64           C
ATOM    954  HA  THR A  67      33.770 -59.783  12.518  1.00 23.64           H
ATOM    955  C   THR A  67      33.578 -60.510  14.447  1.00 22.63           C
ATOM    956  O   THR A  67      34.234 -60.488  15.485  1.00 20.99           O
ATOM    957  CB  THR A  67      34.664 -61.758  12.575  1.00 20.95           C
ATOM    958  HB  THR A  67      33.862 -62.337  12.726  1.00 20.95           H
ATOM    959  OG1 THR A  67      35.772 -62.294  13.288  1.00 20.22           O
ATOM    960  HG1 THR A  67      35.532 -62.414  14.207  1.00 20.22           H
ATOM    961  CG2 THR A  67      35.079 -61.756  11.106  1.00 21.58           C
ATOM    962 1HG2 THR A  67      35.284 -62.682  10.790  1.00 21.58           H
ATOM    963 2HG2 THR A  67      35.895 -61.196  10.965  1.00 21.58           H
ATOM    964 3HG2 THR A  67      34.350 -61.389  10.528  1.00 21.58           H
ATOM    965  N   HIS A  68      32.216 -60.656  14.523  1.00  8.43           N
ATOM    966  H   HIS A  68      31.717 -59.841  14.816  1.00  8.43           H
ATOM    967  CA  HIS A  68      31.376 -61.838  14.236  1.00 23.18           C
ATOM    968  HA  HIS A  68      31.283 -61.966  13.249  1.00 23.18           H
ATOM    969  C   HIS A  68      30.020 -61.576  14.966  1.00 21.93           C
ATOM    970  O   HIS A  68      30.064 -60.912  15.995  1.00 20.82           O
ATOM    971  CB  HIS A  68      32.050 -63.065  14.897  1.00 21.94           C
ATOM    972 1HB  HIS A  68      32.987 -62.816  15.143  1.00 21.94           H
ATOM    973 2HB  HIS A  68      31.539 -63.298  15.724  1.00 21.94           H
ATOM    974  CG  HIS A  68      32.136 -64.315  14.075  1.00 21.15           C
ATOM    975  ND1 HIS A  68      31.254 -65.364  14.112  1.00 20.74           N
ATOM    976  HD1 HIS A  68      30.422 -65.411  14.665  1.00 20.74           H
ATOM    977  CD2 HIS A  68      33.130 -64.682  13.219  1.00 20.56           C
ATOM    978  HD2 HIS A  68      33.932 -64.132  12.985  1.00 20.56           H
ATOM    979  CE1 HIS A  68      31.700 -66.320  13.277  1.00 21.02           C
ATOM    980  HE1 HIS A  68      31.234 -67.187  13.099  1.00 21.02           H
ATOM    981  NE2 HIS A  68      32.844 -65.948  12.725  1.00 21.71           N
ATOM    982  N   PHE A  69      28.792 -61.986  14.697  1.00  9.78           N
ATOM    983  H   PHE A  69      28.135 -61.647  15.370  1.00  9.78           H
ATOM    984  CA  PHE A  69      28.136 -62.813  13.664  1.00 23.44           C
ATOM    985  HA  PHE A  69      28.428 -62.465  12.773  1.00 23.44           H
ATOM    986  C   PHE A  69      26.600 -62.730  13.904  1.00 21.48           C
ATOM    987  O   PHE A  69      26.188 -62.617  15.054  1.00 20.86           O
ATOM    988  CB  PHE A  69      28.542 -64.288  13.837  1.00 22.72           C
ATOM    989 1HB  PHE A  69      29.356 -64.315  14.417  1.00 22.72           H
ATOM    990 2HB  PHE A  69      27.789 -64.760  14.296  1.00 22.72           H
ATOM    991  CG  PHE A  69      28.864 -65.078  12.584  1.00 24.34           C
ATOM    992  CD1 PHE A  69      28.016 -66.112  12.163  1.00 23.85           C
ATOM    993  HD1 PHE A  69      27.180 -66.309  12.674  1.00 23.85           H
ATOM    994  CD2 PHE A  69      30.032 -64.820  11.863  1.00 26.95           C
ATOM    995  HD2 PHE A  69      30.648 -64.091  12.161  1.00 26.95           H
ATOM    996  CE1 PHE A  69      28.336 -66.871  11.027  1.00 25.25           C
ATOM    997  HE1 PHE A  69      27.730 -67.611  10.734  1.00 25.25           H
ATOM    998  CE2 PHE A  69      30.347 -65.576  10.724  1.00 25.93           C
ATOM    999  HE2 PHE A  69      31.184 -65.381  10.213  1.00 25.93           H
ATOM   1000  CZ  PHE A  69      29.502 -66.594  10.303  1.00 27.44           C
ATOM   1001  HZ  PHE A  69      29.725 -67.127   9.487  1.00 27.44           H
ATOM   1002  N   ASP A  70      25.802 -62.819  12.838  1.00 10.25           N
ATOM   1003  H   ASP A  70      26.178 -62.379  12.023  1.00 10.25           H
ATOM   1004  CA  ASP A  70      24.470 -63.437  12.613  1.00 23.43           C
ATOM   1005  HA  ASP A  70      24.237 -62.995  11.747  1.00 23.43           H
ATOM   1006  C   ASP A  70      23.211 -63.048  13.433  1.00 21.69           C
ATOM   1007  O   ASP A  70      23.284 -62.753  14.615  1.00 20.75           O
ATOM   1008  CB  ASP A  70      24.666 -64.954  12.567  1.00 22.29           C
ATOM   1009 1HB  ASP A  70      25.074 -65.254  13.429  1.00 22.29           H
ATOM   1010 2HB  ASP A  70      23.775 -65.392  12.449  1.00 22.29           H
ATOM   1011  CG  ASP A  70      25.574 -65.384  11.425  1.00 20.97           C
ATOM   1012  OD1 ASP A  70      25.825 -64.559  10.521  1.00 21.36           O
ATOM   1013  OD2 ASP A  70      26.035 -66.542  11.483  1.00 23.73           O
ATOM   1014  N   HIS A  71      21.987 -63.088  12.926  1.00  8.82           N
ATOM   1015  H   HIS A  71      21.340 -62.543  13.459  1.00  8.82           H
ATOM   1016  CA  HIS A  71      21.345 -63.739  11.768  1.00 23.51           C
ATOM   1017  HA  HIS A  71      21.920 -63.654  10.955  1.00 23.51           H
ATOM   1018  C   HIS A  71      19.967 -63.040  11.594  1.00 22.09           C
ATOM   1019  O   HIS A  71      19.370 -62.672  12.597  1.00 20.61           O
ATOM   1020  CB  HIS A  71      21.133 -65.229  12.124  1.00 22.20           C
ATOM   1021 1HB  HIS A  71      21.595 -65.410  12.992  1.00 22.20           H
ATOM   1022 2HB  HIS A  71      20.151 -65.386  12.230  1.00 22.20           H
ATOM   1023  CG  HIS A  71      21.630 -66.258  11.151  1.00 22.52           C
ATOM   1024  ND1 HIS A  71      21.514 -66.253   9.785  1.00 21.90           N
ATOM   1025  HD1 HIS A  71      21.094 -65.531   9.234  1.00 21.90           H
ATOM   1026  CD2 HIS A  71      22.253 -67.437  11.487  1.00 22.15           C
ATOM   1027  HD2 HIS A  71      22.478 -67.738  12.414  1.00 22.15           H
ATOM   1028  CE1 HIS A  71      22.063 -67.388   9.314  1.00 21.45           C
ATOM   1029  HE1 HIS A  71      22.123 -67.634   8.347  1.00 21.45           H
ATOM   1030  NE2 HIS A  71      22.515 -68.137  10.317  1.00 22.13           N
ATOM   1031  N   TYR A  72      19.358 -62.773  10.445  1.00  8.84           N
ATOM   1032  H   TYR A  72      19.274 -61.807  10.201  1.00  8.84           H
ATOM   1033  CA  TYR A  72      18.798 -63.729   9.499  1.00 21.50           C
ATOM   1034  HA  TYR A  72      19.566 -64.332   9.282  1.00 21.50           H
ATOM   1035  C   TYR A  72      18.256 -63.000   8.241  1.00 19.68           C
ATOM   1036  O   TYR A  72      17.537 -62.012   8.367  1.00 18.84           O
ATOM   1037  CB  TYR A  72      17.618 -64.501  10.139  1.00 20.52           C
ATOM   1038 1HB  TYR A  72      17.522 -64.209  11.090  1.00 20.52           H
ATOM   1039 2HB  TYR A  72      16.781 -64.283   9.637  1.00 20.52           H
ATOM   1040  CG  TYR A  72      17.786 -66.011  10.130  1.00 20.88           C
ATOM   1041  CD1 TYR A  72      17.448 -66.752   8.988  1.00 21.20           C
ATOM   1042  HD1 TYR A  72      17.040 -66.291   8.199  1.00 21.20           H
ATOM   1043  CD2 TYR A  72      18.321 -66.671  11.248  1.00 23.21           C
ATOM   1044  HD2 TYR A  72      18.536 -66.154  12.076  1.00 23.21           H
ATOM   1045  CE1 TYR A  72      17.679 -68.140   8.945  1.00 23.94           C
ATOM   1046  HE1 TYR A  72      17.438 -68.663   8.128  1.00 23.94           H
ATOM   1047  CE2 TYR A  72      18.556 -68.061  11.206  1.00 24.83           C
ATOM   1048  HE2 TYR A  72      18.942 -68.527  12.002  1.00 24.83           H
ATOM   1049  CZ  TYR A  72      18.249 -68.788  10.052  1.00 26.79           C
ATOM   1050  OH  TYR A  72      18.517 -70.121   9.992  1.00 27.08           O
ATOM   1051  HH  TYR A  72      17.695 -70.612   9.978  1.00 27.08           H
ATOM   1052  N   ASN A  73      18.558 -63.591   7.102  1.00  8.74           N
ATOM   1053  H   ASN A  73      19.400 -64.128   7.147  1.00  8.74           H
ATOM   1054  CA  ASN A  73      17.916 -63.626   5.778  1.00 21.67           C
ATOM   1055  HA  ASN A  73      18.546 -64.220   5.277  1.00 21.67           H
ATOM   1056  C   ASN A  73      17.973 -62.364   4.889  1.00 21.10           C
ATOM   1057  O   ASN A  73      17.239 -61.410   5.108  1.00 19.35           O
ATOM   1058  CB  ASN A  73      16.519 -64.264   5.898  1.00 19.63           C
ATOM   1059 1HB  ASN A  73      16.008 -63.801   6.622  1.00 19.63           H
ATOM   1060 2HB  ASN A  73      16.035 -64.160   5.029  1.00 19.63           H
ATOM   1061  CG  ASN A  73      16.592 -65.739   6.231  1.00 17.14           C
ATOM   1062  OD1 ASN A  73      17.644 -66.361   6.214  1.00 16.13           O
ATOM   1063  ND2 ASN A  73      15.482 -66.365   6.526  1.00 18.45           N
ATOM   1064 1HD2 ASN A  73      15.500 -67.343   6.735  1.00 18.45           H
ATOM   1065 2HD2 ASN A  73      14.616 -65.866   6.543  1.00 18.45           H
ATOM   1066  N   GLN A  74      18.887 -62.280   3.908  1.00 12.55           N
ATOM   1067  H   GLN A  74      19.534 -61.525   4.015  1.00 12.55           H
ATOM   1068  CA  GLN A  74      19.109 -63.103   2.697  1.00 26.00           C
ATOM   1069  HA  GLN A  74      19.877 -62.625   2.271  1.00 26.00           H
ATOM   1070  C   GLN A  74      17.911 -63.079   1.730  1.00 24.65           C
ATOM   1071  O   GLN A  74      16.803 -63.334   2.167  1.00 23.81           O
ATOM   1072  CB  GLN A  74      19.572 -64.545   2.984  1.00 25.30           C
ATOM   1073 1HB  GLN A  74      19.043 -64.898   3.756  1.00 25.30           H
ATOM   1074 2HB  GLN A  74      19.390 -65.101   2.173  1.00 25.30           H
ATOM   1075  CG  GLN A  74      21.059 -64.677   3.327  1.00 26.46           C
ATOM   1076 1HG  GLN A  74      21.592 -64.230   2.609  1.00 26.46           H
ATOM   1077 2HG  GLN A  74      21.226 -64.220   4.200  1.00 26.46           H
ATOM   1078  CD  GLN A  74      21.527 -66.125   3.444  1.00 25.34           C
ATOM   1079  OE1 GLN A  74      20.756 -67.068   3.456  1.00 25.42           O
ATOM   1080  NE2 GLN A  74      22.818 -66.371   3.534  1.00 27.86           N
ATOM   1081 1HE2 GLN A  74      23.143 -67.314   3.610  1.00 27.86           H
ATOM   1082 2HE2 GLN A  74      23.473 -65.615   3.527  1.00 27.86           H
ATOM   1083  N   TYR A  75      18.014 -62.773   0.450  1.00  8.24           N
ATOM   1084  H   TYR A  75      17.213 -62.274   0.120  1.00  8.24           H
ATOM   1085  CA  TYR A  75      19.013 -62.982  -0.617  1.00 21.34           C
ATOM   1086  HA  TYR A  75      19.939 -62.942  -0.241  1.00 21.34           H
ATOM   1087  C   TYR A  75      18.779 -61.878  -1.688  1.00 19.79           C
ATOM   1088  O   TYR A  75      17.635 -61.504  -1.900  1.00 18.74           O
ATOM   1089  CB  TYR A  75      18.707 -64.361  -1.238  1.00 20.13           C
ATOM   1090 1HB  TYR A  75      17.829 -64.677  -0.878  1.00 20.13           H
ATOM   1091 2HB  TYR A  75      18.640 -64.248  -2.229  1.00 20.13           H
ATOM   1092  CG  TYR A  75      19.725 -65.456  -0.975  1.00 20.27           C
ATOM   1093  CD1 TYR A  75      20.703 -65.730  -1.943  1.00 20.23           C
ATOM   1094  HD1 TYR A  75      20.715 -65.213  -2.799  1.00 20.23           H
ATOM   1095  CD2 TYR A  75      19.687 -66.197   0.213  1.00 21.86           C
ATOM   1096  HD2 TYR A  75      18.977 -66.017   0.894  1.00 21.86           H
ATOM   1097  CE1 TYR A  75      21.664 -66.727  -1.715  1.00 22.96           C
ATOM   1098  HE1 TYR A  75      22.360 -66.920  -2.407  1.00 22.96           H
ATOM   1099  CE2 TYR A  75      20.654 -67.198   0.446  1.00 24.60           C
ATOM   1100  HE2 TYR A  75      20.632 -67.726   1.295  1.00 24.60           H
ATOM   1101  CZ  TYR A  75      21.646 -67.453  -0.512  1.00 27.14           C
ATOM   1102  OH  TYR A  75      22.598 -68.391  -0.280  1.00 26.82           O
ATOM   1103  HH  TYR A  75      22.189 -69.255  -0.225  1.00 26.82           H
ATOM   1104  N   GLU A  76      19.723 -61.140  -2.280  1.00  9.52           N
ATOM   1105  H   GLU A  76      19.745 -60.183  -1.991  1.00  9.52           H
ATOM   1106  CA  GLU A  76      20.743 -61.502  -3.294  1.00 22.52           C
ATOM   1107  HA  GLU A  76      20.943 -60.615  -3.710  1.00 22.52           H
ATOM   1108  C   GLU A  76      20.228 -62.411  -4.439  1.00 21.26           C
ATOM   1109  O   GLU A  76      19.512 -63.362  -4.171  1.00 20.72           O
ATOM   1110  CB  GLU A  76      22.037 -62.025  -2.661  1.00 22.32           C
ATOM   1111 1HB  GLU A  76      21.798 -62.578  -1.863  1.00 22.32           H
ATOM   1112 2HB  GLU A  76      22.510 -62.596  -3.333  1.00 22.32           H
ATOM   1113  CG  GLU A  76      22.990 -60.905  -2.213  1.00 22.84           C
ATOM   1114 1HG  GLU A  76      22.984 -60.183  -2.905  1.00 22.84           H
ATOM   1115 2HG  GLU A  76      22.664 -60.535  -1.343  1.00 22.84           H
ATOM   1116  CD  GLU A  76      24.433 -61.395  -2.027  1.00 22.78           C
ATOM   1117  OE1 GLU A  76      25.343 -60.549  -2.124  1.00 23.00           O
ATOM   1118  OE2 GLU A  76      24.635 -62.617  -1.867  1.00 27.75           O
ATOM   1119  N   GLN A  77      20.527 -62.263  -5.702  1.00 14.59           N
ATOM   1120  H   GLN A  77      19.908 -62.776  -6.297  1.00 14.59           H
ATOM   1121  CA  GLN A  77      21.541 -61.535  -6.463  1.00 27.62           C
ATOM   1122  HA  GLN A  77      21.509 -60.581  -6.164  1.00 27.62           H
ATOM   1123  C   GLN A  77      21.228 -61.693  -7.972  1.00 26.01           C
ATOM   1124  O   GLN A  77      20.492 -62.590  -8.377  1.00 25.68           O
ATOM   1125  CB  GLN A  77      22.919 -62.164  -6.190  1.00 26.54           C
ATOM   1126 1HB  GLN A  77      22.814 -62.837  -5.458  1.00 26.54           H
ATOM   1127 2HB  GLN A  77      23.222 -62.623  -7.025  1.00 26.54           H
ATOM   1128  CG  GLN A  77      24.013 -61.166  -5.769  1.00 26.65           C
ATOM   1129 1HG  GLN A  77      24.191 -60.538  -6.526  1.00 26.65           H
ATOM   1130 2HG  GLN A  77      23.695 -60.649  -4.974  1.00 26.65           H
ATOM   1131  CD  GLN A  77      25.315 -61.871  -5.404  1.00 25.02           C
ATOM   1132  OE1 GLN A  77      25.672 -62.886  -5.971  1.00 24.62           O
ATOM   1133  NE2 GLN A  77      26.090 -61.366  -4.465  1.00 27.03           N
ATOM   1134 1HE2 GLN A  77      26.952 -61.817  -4.232  1.00 27.03           H
ATOM   1135 2HE2 GLN A  77      25.816 -60.532  -3.986  1.00 27.03           H
ATOM   1136  N   GLN A  78      21.854 -60.842  -8.758  1.00 10.97           N
ATOM   1137  H   GLN A  78      22.094 -59.975  -8.322  1.00 10.97           H
ATOM   1138  CA  GLN A  78      22.260 -60.948 -10.167  1.00 25.20           C
ATOM   1139  HA  GLN A  78      21.573 -60.397 -10.640  1.00 25.20           H
ATOM   1140  C   GLN A  78      22.250 -62.354 -10.822  1.00 23.68           C
ATOM   1141  O   GLN A  78      22.812 -63.284 -10.259  1.00 23.73           O
ATOM   1142  CB  GLN A  78      23.732 -60.495 -10.195  1.00 24.86           C
ATOM   1143 1HB  GLN A  78      24.252 -61.108  -9.600  1.00 24.86           H
ATOM   1144 2HB  GLN A  78      24.061 -60.583 -11.135  1.00 24.86           H
ATOM   1145  CG  GLN A  78      24.009 -59.056  -9.737  1.00 26.25           C
ATOM   1146 1HG  GLN A  78      23.665 -58.424 -10.431  1.00 26.25           H
ATOM   1147 2HG  GLN A  78      23.532 -58.895  -8.873  1.00 26.25           H
ATOM   1148  CD  GLN A  78      25.499 -58.789  -9.530  1.00 25.26           C
ATOM   1149  OE1 GLN A  78      26.329 -59.681  -9.489  1.00 26.34           O
ATOM   1150  NE2 GLN A  78      25.898 -57.546  -9.378  1.00 28.96           N
ATOM   1151 1HE2 GLN A  78      26.867 -57.346  -9.232  1.00 28.96           H
ATOM   1152 2HE2 GLN A  78      25.233 -56.800  -9.408  1.00 28.96           H
ATOM   1153  N   LYS A  79      21.850 -62.431 -12.086  1.00  8.52           N
ATOM   1154  H   LYS A  79      20.880 -62.293 -12.285  1.00  8.52           H
ATOM   1155  CA  LYS A  79      22.765 -62.711 -13.216  1.00 22.00           C
ATOM   1156  HA  LYS A  79      23.316 -61.877 -13.217  1.00 22.00           H
ATOM   1157  C   LYS A  79      22.064 -62.862 -14.570  1.00 20.40           C
ATOM   1158  O   LYS A  79      20.930 -63.312 -14.682  1.00 19.94           O
ATOM   1159  CB  LYS A  79      23.642 -63.958 -12.990  1.00 21.86           C
ATOM   1160 1HB  LYS A  79      23.258 -64.498 -12.241  1.00 21.86           H
ATOM   1161 2HB  LYS A  79      23.653 -64.507 -13.826  1.00 21.86           H
ATOM   1162  CG  LYS A  79      25.085 -63.553 -12.632  1.00 21.96           C
ATOM   1163 1HG  LYS A  79      25.488 -63.056 -13.401  1.00 21.96           H
ATOM   1164 2HG  LYS A  79      25.071 -62.964 -11.824  1.00 21.96           H
ATOM   1165  CD  LYS A  79      25.946 -64.776 -12.333  1.00 21.92           C
ATOM   1166 1HD  LYS A  79      25.545 -65.286 -11.572  1.00 21.92           H
ATOM   1167 2HD  LYS A  79      25.985 -65.361 -13.143  1.00 21.92           H
ATOM   1168  CE  LYS A  79      27.360 -64.329 -11.958  1.00 19.36           C
ATOM   1169 1HE  LYS A  79      27.782 -63.864 -12.736  1.00 19.36           H
ATOM   1170 2HE  LYS A  79      27.318 -63.704 -11.178  1.00 19.36           H
ATOM   1171  NZ  LYS A  79      28.215 -65.483 -11.585  1.00 20.42           N
ATOM   1172 1HZ  LYS A  79      29.137 -65.182 -11.341  1.00 20.42           H
ATOM   1173 2HZ  LYS A  79      28.293 -66.131 -12.343  1.00 20.42           H
ATOM   1174 3HZ  LYS A  79      27.834 -65.972 -10.800  1.00 20.42           H
ATOM   1175  N   MET A  80      22.839 -62.524 -15.566  1.00 17.93           N
ATOM   1176  H   MET A  80      23.689 -62.067 -15.305  1.00 17.93           H
ATOM   1177  CA  MET A  80      22.654 -62.712 -17.006  1.00 25.85           C
ATOM   1178  HA  MET A  80      21.781 -62.274 -17.220  1.00 25.85           H
ATOM   1179  C   MET A  80      22.567 -64.187 -17.437  1.00 24.64           C
ATOM   1180  O   MET A  80      23.193 -65.044 -16.817  1.00 24.86           O
ATOM   1181  CB  MET A  80      23.888 -62.094 -17.689  1.00 25.73           C
ATOM   1182 1HB  MET A  80      24.701 -62.372 -17.177  1.00 25.73           H
ATOM   1183 2HB  MET A  80      23.942 -62.452 -18.621  1.00 25.73           H
ATOM   1184  CG  MET A  80      23.880 -60.565 -17.770  1.00 26.92           C
ATOM   1185 1HG  MET A  80      23.070 -60.280 -17.257  1.00 26.92           H
ATOM   1186 2HG  MET A  80      24.703 -60.273 -17.283  1.00 26.92           H
ATOM   1187  SD  MET A  80      23.851 -59.967 -19.466  1.00 26.49           S
ATOM   1188  CE  MET A  80      25.624 -59.876 -19.806  1.00 23.96           C
ATOM   1189 1HE  MET A  80      25.794 -59.551 -20.736  1.00 23.96           H
ATOM   1190 2HE  MET A  80      26.054 -60.774 -19.711  1.00 23.96           H
ATOM   1191 3HE  MET A  80      26.079 -59.249 -19.173  1.00 23.96           H
ATOM   1192  N   HIS A  81      21.921 -64.366 -18.581  1.00  9.76           N
ATOM   1193  H   HIS A  81      21.198 -63.701 -18.767  1.00  9.76           H
ATOM   1194  CA  HIS A  81      22.104 -65.393 -19.619  1.00 23.81           C
ATOM   1195  HA  HIS A  81      21.298 -65.194 -20.176  1.00 23.81           H
ATOM   1196  C   HIS A  81      21.909 -66.883 -19.273  1.00 22.21           C
ATOM   1197  O   HIS A  81      22.748 -67.500 -18.630  1.00 21.78           O
ATOM   1198  CB  HIS A  81      23.452 -65.170 -20.332  1.00 22.81           C
ATOM   1199 1HB  HIS A  81      24.148 -64.961 -19.645  1.00 22.81           H
ATOM   1200 2HB  HIS A  81      23.702 -66.009 -20.815  1.00 22.81           H
ATOM   1201  CG  HIS A  81      23.444 -64.043 -21.338  1.00 23.20           C
ATOM   1202  ND1 HIS A  81      22.576 -63.915 -22.392  1.00 22.70           N
ATOM   1203  HD1 HIS A  81      21.820 -64.533 -22.608  1.00 22.70           H
ATOM   1204  CD2 HIS A  81      24.326 -63.007 -21.415  1.00 23.37           C
ATOM   1205  HD2 HIS A  81      25.086 -62.831 -20.789  1.00 23.37           H
ATOM   1206  CE1 HIS A  81      22.918 -62.816 -23.083  1.00 23.34           C
ATOM   1207  HE1 HIS A  81      22.445 -62.483 -23.898  1.00 23.34           H
ATOM   1208  NE2 HIS A  81      23.978 -62.234 -22.526  1.00 24.45           N
ATOM   1209  N   LEU A  82      20.897 -67.478 -19.868  1.00  5.84           N
ATOM   1210  H   LEU A  82      19.987 -67.259 -19.515  1.00  5.84           H
ATOM   1211  CA  LEU A  82      20.946 -68.433 -20.999  1.00 20.88           C
ATOM   1212  HA  LEU A  82      20.957 -67.828 -21.795  1.00 20.88           H
ATOM   1213  C   LEU A  82      19.692 -69.334 -21.016  1.00 19.18           C
ATOM   1214  O   LEU A  82      19.144 -69.687 -19.975  1.00 19.12           O
ATOM   1215  CB  LEU A  82      22.234 -69.294 -21.052  1.00 20.47           C
ATOM   1216 1HB  LEU A  82      22.711 -69.213 -20.177  1.00 20.47           H
ATOM   1217 2HB  LEU A  82      21.976 -70.248 -21.204  1.00 20.47           H
ATOM   1218  CG  LEU A  82      23.196 -68.854 -22.183  1.00 21.05           C
ATOM   1219  HG  LEU A  82      22.989 -67.894 -22.372  1.00 21.05           H
ATOM   1220  CD1 LEU A  82      24.657 -68.960 -21.778  1.00 22.04           C
ATOM   1221 1HD1 LEU A  82      25.257 -68.671 -22.524  1.00 22.04           H
ATOM   1222 2HD1 LEU A  82      24.895 -69.901 -21.539  1.00 22.04           H
ATOM   1223 3HD1 LEU A  82      24.852 -68.383 -20.985  1.00 22.04           H
ATOM   1224  CD2 LEU A  82      22.994 -69.687 -23.447  1.00 26.66           C
ATOM   1225 1HD2 LEU A  82      23.619 -69.396 -24.172  1.00 26.66           H
ATOM   1226 2HD2 LEU A  82      22.060 -69.595 -23.792  1.00 26.66           H
ATOM   1227 3HD2 LEU A  82      23.161 -70.657 -23.268  1.00 26.66           H
ATOM   1228  N   MET A  83      19.289 -69.684 -22.219  1.00 17.50           N
ATOM   1229  H   MET A  83      19.740 -69.232 -22.989  1.00 17.50           H
ATOM   1230  CA  MET A  83      18.249 -70.666 -22.555  1.00 25.37           C
ATOM   1231  HA  MET A  83      17.401 -70.276 -22.196  1.00 25.37           H
ATOM   1232  C   MET A  83      18.508 -72.042 -21.916  1.00 23.57           C
ATOM   1233  O   MET A  83      19.647 -72.497 -21.929  1.00 23.53           O
ATOM   1234  CB  MET A  83      18.255 -70.872 -24.082  1.00 25.02           C
ATOM   1235 1HB  MET A  83      19.188 -71.103 -24.359  1.00 25.02           H
ATOM   1236 2HB  MET A  83      17.646 -71.636 -24.293  1.00 25.02           H
ATOM   1237  CG  MET A  83      17.802 -69.666 -24.918  1.00 26.35           C
ATOM   1238 1HG  MET A  83      16.840 -69.531 -24.680  1.00 26.35           H
ATOM   1239 2HG  MET A  83      18.341 -68.896 -24.577  1.00 26.35           H
ATOM   1240  SD  MET A  83      18.038 -69.934 -26.697  1.00 25.84           S
ATOM   1241  CE  MET A  83      16.337 -69.874 -27.288  1.00 25.88           C
ATOM   1242 1HE  MET A  83      16.297 -70.009 -28.278  1.00 25.88           H
ATOM   1243 2HE  MET A  83      15.917 -68.991 -27.081  1.00 25.88           H
ATOM   1244 3HE  MET A  83      15.783 -70.587 -26.858  1.00 25.88           H
ATOM   1245  N   ASP A  84      17.491 -72.704 -21.415  1.00  8.80           N
ATOM   1246  H   ASP A  84      17.119 -72.395 -20.540  1.00  8.80           H
ATOM   1247  CA  ASP A  84      16.860 -73.875 -22.057  1.00 27.17           C
ATOM   1248  HA  ASP A  84      16.463 -73.461 -22.876  1.00 27.17           H
ATOM   1249  C   ASP A  84      15.761 -74.502 -21.161  1.00 25.21           C
ATOM   1250  O   ASP A  84      15.876 -74.581 -19.936  1.00 23.99           O
ATOM   1251  CB  ASP A  84      17.860 -74.974 -22.497  1.00 25.22           C
ATOM   1252 1HB  ASP A  84      18.740 -74.803 -22.055  1.00 25.22           H
ATOM   1253 2HB  ASP A  84      17.508 -75.864 -22.206  1.00 25.22           H
ATOM   1254  CG  ASP A  84      18.083 -75.016 -24.016  1.00 23.24           C
ATOM   1255  OD1 ASP A  84      17.155 -74.613 -24.755  1.00 22.89           O
ATOM   1256  OD2 ASP A  84      19.146 -75.514 -24.445  1.00 24.68           O
ATOM   1257  N   GLN A  85      14.711 -74.950 -21.810  1.00 10.81           N
ATOM   1258  H   GLN A  85      14.597 -74.618 -22.746  1.00 10.81           H
ATOM   1259  CA  GLN A  85      13.682 -75.884 -21.322  1.00 27.23           C
ATOM   1260  HA  GLN A  85      13.330 -75.563 -20.443  1.00 27.23           H
ATOM   1261  C   GLN A  85      14.297 -77.295 -21.113  1.00 25.45           C
ATOM   1262  O   GLN A  85      15.424 -77.496 -21.562  1.00 24.67           O
ATOM   1263  CB  GLN A  85      12.576 -75.898 -22.389  1.00 26.00           C
ATOM   1264 1HB  GLN A  85      13.012 -75.869 -23.289  1.00 26.00           H
ATOM   1265 2HB  GLN A  85      12.063 -76.751 -22.294  1.00 26.00           H
ATOM   1266  CG  GLN A  85      11.580 -74.739 -22.311  1.00 26.82           C
ATOM   1267 1HG  GLN A  85      11.304 -74.617 -21.358  1.00 26.82           H
ATOM   1268 2HG  GLN A  85      12.029 -73.907 -22.637  1.00 26.82           H
ATOM   1269  CD  GLN A  85      10.330 -74.985 -23.156  1.00 24.73           C
ATOM   1270  OE1 GLN A  85      10.114 -76.038 -23.732  1.00 26.21           O
ATOM   1271  NE2 GLN A  85       9.440 -74.026 -23.245  1.00 28.86           N
ATOM   1272 1HE2 GLN A  85       8.605 -74.167 -23.777  1.00 28.86           H
ATOM   1273 2HE2 GLN A  85       9.596 -73.154 -22.781  1.00 28.86           H
ATOM   1274  N   PRO A  86      13.644 -78.348 -20.545  1.00  9.35           N
ATOM   1275  CA  PRO A  86      12.199 -78.542 -20.323  1.00 25.41           C
ATOM   1276  HA  PRO A  86      11.805 -77.642 -20.137  1.00 25.41           H
ATOM   1277  C   PRO A  86      11.752 -79.412 -19.099  1.00 24.94           C
ATOM   1278  O   PRO A  86      12.517 -80.160 -18.503  1.00 23.40           O
ATOM   1279  CB  PRO A  86      11.821 -79.281 -21.618  1.00 22.10           C
ATOM   1280 1HB  PRO A  86      10.986 -79.818 -21.494  1.00 22.10           H
ATOM   1281 2HB  PRO A  86      11.695 -78.639 -22.374  1.00 22.10           H
ATOM   1282  CG  PRO A  86      13.023 -80.194 -21.873  1.00 23.19           C
ATOM   1283 1HG  PRO A  86      12.800 -81.145 -21.658  1.00 23.19           H
ATOM   1284 2HG  PRO A  86      13.324 -80.128 -22.824  1.00 23.19           H
ATOM   1285  CD  PRO A  86      14.099 -79.677 -20.938  1.00 28.03           C
ATOM   1286 1HD  PRO A  86      14.189 -80.259 -20.130  1.00 28.03           H
ATOM   1287 2HD  PRO A  86      14.983 -79.611 -21.402  1.00 28.03           H
ATOM   1288  N   ASN A  87      10.459 -79.399 -18.879  1.00  7.67           N
ATOM   1289  H   ASN A  87      10.033 -78.494 -18.868  1.00  7.67           H
ATOM   1290  CA  ASN A  87       9.543 -80.539 -18.645  1.00 24.59           C
ATOM   1291  HA  ASN A  87       8.724 -79.974 -18.548  1.00 24.59           H
ATOM   1292  C   ASN A  87       9.470 -81.337 -17.319  1.00 23.65           C
ATOM   1293  O   ASN A  87      10.443 -81.904 -16.838  1.00 22.05           O
ATOM   1294  CB  ASN A  87       9.617 -81.514 -19.846  1.00 22.19           C
ATOM   1295 1HB  ASN A  87      10.516 -81.427 -20.276  1.00 22.19           H
ATOM   1296 2HB  ASN A  87       9.497 -82.448 -19.510  1.00 22.19           H
ATOM   1297  CG  ASN A  87       8.572 -81.272 -20.913  1.00 19.55           C
ATOM   1298  OD1 ASN A  87       7.577 -80.611 -20.711  1.00 18.84           O
ATOM   1299  ND2 ASN A  87       8.745 -81.837 -22.084  1.00 21.57           N
ATOM   1300 1HD2 ASN A  87       8.058 -81.721 -22.802  1.00 21.57           H
ATOM   1301 2HD2 ASN A  87       9.563 -82.384 -22.259  1.00 21.57           H
ATOM   1302  N   ARG A  88       8.213 -81.603 -16.975  1.00  6.03           N
ATOM   1303  H   ARG A  88       7.570 -80.867 -17.185  1.00  6.03           H
ATOM   1304  CA  ARG A  88       7.582 -82.794 -16.334  1.00 20.63           C
ATOM   1305  HA  ARG A  88       6.610 -82.663 -16.531  1.00 20.63           H
ATOM   1306  C   ARG A  88       7.621 -82.857 -14.791  1.00 19.84           C
ATOM   1307  O   ARG A  88       8.639 -82.558 -14.203  1.00 19.11           O
ATOM   1308  CB  ARG A  88       8.118 -84.084 -16.992  1.00 19.90           C
ATOM   1309 1HB  ARG A  88       9.093 -83.969 -17.180  1.00 19.90           H
ATOM   1310 2HB  ARG A  88       7.988 -84.847 -16.359  1.00 19.90           H
ATOM   1311  CG  ARG A  88       7.401 -84.414 -18.310  1.00 19.97           C
ATOM   1312 1HG  ARG A  88       6.422 -84.519 -18.138  1.00 19.97           H
ATOM   1313 2HG  ARG A  88       7.547 -83.670 -18.962  1.00 19.97           H
ATOM   1314  CD  ARG A  88       7.943 -85.709 -18.903  1.00 20.13           C
ATOM   1315 1HD  ARG A  88       8.906 -85.593 -19.145  1.00 20.13           H
ATOM   1316 2HD  ARG A  88       7.853 -86.450 -18.237  1.00 20.13           H
ATOM   1317  NE  ARG A  88       7.203 -86.086 -20.117  1.00 18.61           N
ATOM   1318  HE  ARG A  88       6.535 -85.428 -20.463  1.00 18.61           H
ATOM   1319  CZ  ARG A  88       7.339 -87.217 -20.796  1.00 20.13           C
ATOM   1320  NH1 ARG A  88       8.184 -88.134 -20.431  1.00 18.71           N
ATOM   1321 1HH1 ARG A  88       8.752 -87.996 -19.620  1.00 18.71           H
ATOM   1322 2HH1 ARG A  88       8.266 -88.978 -20.961  1.00 18.71           H
ATOM   1323  NH2 ARG A  88       6.619 -87.443 -21.853  1.00 18.78           N
ATOM   1324 1HH2 ARG A  88       5.955 -86.761 -22.161  1.00 18.78           H
ATOM   1325 2HH2 ARG A  88       6.728 -88.299 -22.359  1.00 18.78           H
ATOM   1326  N   MET A  89       6.589 -83.283 -14.056  1.00 15.14           N
ATOM   1327  H   MET A  89       6.665 -83.046 -13.087  1.00 15.14           H
ATOM   1328  CA  MET A  89       5.359 -84.032 -14.383  1.00 25.05           C
ATOM   1329  HA  MET A  89       4.950 -83.576 -15.174  1.00 25.05           H
ATOM   1330  C   MET A  89       4.421 -84.047 -13.149  1.00 24.32           C
ATOM   1331  O   MET A  89       4.922 -84.140 -12.036  1.00 23.76           O
ATOM   1332  CB  MET A  89       5.730 -85.505 -14.661  1.00 23.97           C
ATOM   1333 1HB  MET A  89       6.724 -85.596 -14.597  1.00 23.97           H
ATOM   1334 2HB  MET A  89       5.297 -86.075 -13.963  1.00 23.97           H
ATOM   1335  CG  MET A  89       5.294 -86.026 -16.036  1.00 23.71           C
ATOM   1336 1HG  MET A  89       4.316 -85.826 -16.092  1.00 23.71           H
ATOM   1337 2HG  MET A  89       5.788 -85.462 -16.697  1.00 23.71           H
ATOM   1338  SD  MET A  89       5.639 -87.781 -16.253  1.00 23.04           S
ATOM   1339  CE  MET A  89       5.087 -88.024 -17.950  1.00 20.19           C
ATOM   1340 1HE  MET A  89       5.213 -88.974 -18.235  1.00 20.19           H
ATOM   1341 2HE  MET A  89       5.601 -87.443 -18.581  1.00 20.19           H
ATOM   1342 3HE  MET A  89       4.117 -87.800 -18.047  1.00 20.19           H
ATOM   1343  N   MET A  90       3.116 -84.118 -13.402  1.00 18.13           N
ATOM   1344  H   MET A  90       2.791 -83.541 -14.151  1.00 18.13           H
ATOM   1345  CA  MET A  90       2.074 -84.935 -12.727  1.00 26.03           C
ATOM   1346  HA  MET A  90       1.253 -84.598 -13.187  1.00 26.03           H
ATOM   1347  C   MET A  90       1.733 -84.689 -11.238  1.00 25.28           C
ATOM   1348  O   MET A  90       2.618 -84.444 -10.439  1.00 24.51           O
ATOM   1349  CB  MET A  90       2.394 -86.417 -12.969  1.00 24.86           C
ATOM   1350 1HB  MET A  90       3.375 -86.562 -12.840  1.00 24.86           H
ATOM   1351 2HB  MET A  90       1.886 -86.970 -12.309  1.00 24.86           H
ATOM   1352  CG  MET A  90       2.009 -86.858 -14.387  1.00 24.68           C
ATOM   1353 1HG  MET A  90       1.098 -86.473 -14.537  1.00 24.68           H
ATOM   1354 2HG  MET A  90       2.667 -86.401 -14.985  1.00 24.68           H
ATOM   1355  SD  MET A  90       2.028 -88.647 -14.606  1.00 23.18           S
ATOM   1356  CE  MET A  90       0.995 -88.791 -16.076  1.00 21.63           C
ATOM   1357 1HE  MET A  90       0.893 -89.747 -16.350  1.00 21.63           H
ATOM   1358 2HE  MET A  90       1.394 -88.292 -16.845  1.00 21.63           H
ATOM   1359 3HE  MET A  90       0.081 -88.420 -15.910  1.00 21.63           H
ATOM   1360  N   SER A  91       0.523 -84.829 -10.713  1.00 13.09           N
ATOM   1361  H   SER A  91       0.479 -84.435  -9.795  1.00 13.09           H
ATOM   1362  CA  SER A  91      -0.783 -85.408 -11.111  1.00 28.31           C
ATOM   1363  HA  SER A  91      -1.102 -84.961 -11.947  1.00 28.31           H
ATOM   1364  C   SER A  91      -1.724 -85.199  -9.895  1.00 27.09           C
ATOM   1365  O   SER A  91      -1.212 -85.024  -8.799  1.00 25.59           O
ATOM   1366  CB  SER A  91      -0.629 -86.922 -11.367  1.00 25.95           C
ATOM   1367 1HB  SER A  91      -1.523 -87.368 -11.403  1.00 25.95           H
ATOM   1368 2HB  SER A  91      -0.138 -87.089 -12.222  1.00 25.95           H
ATOM   1369  OG  SER A  91       0.105 -87.554 -10.341  1.00 26.02           O
ATOM   1370  HG  SER A  91      -0.463 -87.697  -9.584  1.00 26.02           H
ATOM   1371  N   ASN A  92      -3.046 -85.167  -9.891  1.00  9.42           N
ATOM   1372  H   ASN A  92      -3.433 -84.443  -9.320  1.00  9.42           H
ATOM   1373  CA  ASN A  92      -4.042 -85.987 -10.562  1.00 31.83           C
ATOM   1374  HA  ASN A  92      -3.767 -86.005 -11.523  1.00 31.83           H
ATOM   1375  C   ASN A  92      -5.448 -85.368 -10.355  1.00 30.59           C
ATOM   1376  O   ASN A  92      -5.764 -84.867  -9.281  1.00 27.76           O
ATOM   1377  CB  ASN A  92      -4.066 -87.398  -9.922  1.00 27.92           C
ATOM   1378 1HB  ASN A  92      -3.544 -87.374  -9.069  1.00 27.92           H
ATOM   1379 2HB  ASN A  92      -5.015 -87.647  -9.726  1.00 27.92           H
ATOM   1380  CG  ASN A  92      -3.480 -88.488 -10.781  1.00 26.33           C
ATOM   1381  OD1 ASN A  92      -3.310 -88.358 -11.979  1.00 25.62           O
ATOM   1382  ND2 ASN A  92      -3.139 -89.615 -10.203  1.00 29.30           N
ATOM   1383 1HD2 ASN A  92      -2.744 -90.356 -10.746  1.00 29.30           H
ATOM   1384 2HD2 ASN A  92      -3.274 -89.733  -9.219  1.00 29.30           H
ATOM   1385  N   THR A  93      -6.248 -85.488 -11.361  1.00 11.21           N
ATOM   1386  H   THR A  93      -5.788 -85.685 -12.227  1.00 11.21           H
ATOM   1387  CA  THR A  93      -7.721 -85.388 -11.469  1.00 29.35           C
ATOM   1388  HA  THR A  93      -8.021 -84.577 -10.967  1.00 29.35           H
ATOM   1389  C   THR A  93      -8.428 -86.617 -10.845  1.00 28.47           C
ATOM   1390  O   THR A  93      -7.719 -87.537 -10.424  1.00 25.99           O
ATOM   1391  CB  THR A  93      -8.025 -85.307 -12.973  1.00 25.48           C
ATOM   1392  HB  THR A  93      -8.986 -85.549 -13.109  1.00 25.48           H
ATOM   1393  OG1 THR A  93      -7.229 -86.239 -13.686  1.00 24.65           O
ATOM   1394  HG1 THR A  93      -7.736 -87.035 -13.847  1.00 24.65           H
ATOM   1395  CG2 THR A  93      -7.722 -83.940 -13.565  1.00 26.63           C
ATOM   1396 1HG2 THR A  93      -7.930 -83.919 -14.543  1.00 26.63           H
ATOM   1397 2HG2 THR A  93      -6.756 -83.706 -13.451  1.00 26.63           H
ATOM   1398 3HG2 THR A  93      -8.266 -83.228 -13.120  1.00 26.63           H
ATOM   1399  N   PRO A  94      -9.755 -86.702 -10.730  1.00 10.23           N
ATOM   1400  CA  PRO A  94     -10.652 -86.889 -11.890  1.00 27.88           C
ATOM   1401  HA  PRO A  94     -10.237 -86.482 -12.703  1.00 27.88           H
ATOM   1402  C   PRO A  94     -12.031 -86.179 -11.760  1.00 27.98           C
ATOM   1403  O   PRO A  94     -12.384 -85.737 -10.671  1.00 26.21           O
ATOM   1404  CB  PRO A  94     -10.813 -88.416 -11.921  1.00 24.09           C
ATOM   1405 1HB  PRO A  94     -11.669 -88.674 -12.368  1.00 24.09           H
ATOM   1406 2HB  PRO A  94     -10.045 -88.844 -12.398  1.00 24.09           H
ATOM   1407  CG  PRO A  94     -10.829 -88.822 -10.442  1.00 25.31           C
ATOM   1408 1HG  PRO A  94     -11.757 -89.046 -10.144  1.00 25.31           H
ATOM   1409 2HG  PRO A  94     -10.229 -89.606 -10.281  1.00 25.31           H
ATOM   1410  CD  PRO A  94     -10.312 -87.589  -9.708  1.00 30.05           C
ATOM   1411 1HD  PRO A  94     -11.054 -87.120  -9.229  1.00 30.05           H
ATOM   1412 2HD  PRO A  94      -9.596 -87.835  -9.055  1.00 30.05           H
ATOM   1413  N   GLY A  95     -12.874 -86.033 -12.742  1.00 13.01           N
ATOM   1414  H   GLY A  95     -13.704 -85.538 -12.485  1.00 13.01           H
ATOM   1415  CA  GLY A  95     -12.852 -86.446 -14.142  1.00 27.19           C
ATOM   1416 1HA  GLY A  95     -12.393 -85.730 -14.668  1.00 27.19           H
ATOM   1417 2HA  GLY A  95     -12.328 -87.295 -14.206  1.00 27.19           H
ATOM   1418  C   GLY A  95     -14.287 -86.661 -14.668  1.00 26.24           C
ATOM   1419  O   GLY A  95     -15.179 -86.959 -13.886  1.00 24.66           O
ATOM   1420  N   ASN A  96     -14.386 -86.581 -15.953  1.00  9.22           N
ATOM   1421  H   ASN A  96     -13.569 -86.206 -16.392  1.00  9.22           H
ATOM   1422  CA  ASN A  96     -15.457 -86.929 -16.908  1.00 25.04           C
ATOM   1423  HA  ASN A  96     -14.941 -87.367 -17.644  1.00 25.04           H
ATOM   1424  C   ASN A  96     -16.161 -85.703 -17.505  1.00 24.57           C
ATOM   1425  O   ASN A  96     -16.784 -84.961 -16.771  1.00 23.11           O
ATOM   1426  CB  ASN A  96     -16.468 -87.956 -16.347  1.00 22.49           C
ATOM   1427 1HB  ASN A  96     -16.842 -87.604 -15.489  1.00 22.49           H
ATOM   1428 2HB  ASN A  96     -17.208 -88.075 -17.009  1.00 22.49           H
ATOM   1429  CG  ASN A  96     -15.868 -89.320 -16.069  1.00 20.33           C
ATOM   1430  OD1 ASN A  96     -14.755 -89.639 -16.440  1.00 19.66           O
ATOM   1431  ND2 ASN A  96     -16.618 -90.197 -15.437  1.00 22.24           N
ATOM   1432 1HD2 ASN A  96     -16.272 -91.119 -15.265  1.00 22.24           H
ATOM   1433 2HD2 ASN A  96     -17.534 -89.941 -15.129  1.00 22.24           H
ATOM   1434  N   GLY A  97     -16.106 -85.398 -18.765  1.00 10.52           N
ATOM   1435  H   GLY A  97     -16.308 -84.432 -18.927  1.00 10.52           H
ATOM   1436  CA  GLY A  97     -15.819 -86.124 -20.021  1.00 28.03           C
ATOM   1437 1HA  GLY A  97     -14.860 -85.993 -20.274  1.00 28.03           H
ATOM   1438 2HA  GLY A  97     -16.001 -87.099 -19.895  1.00 28.03           H
ATOM   1439  C   GLY A  97     -16.768 -85.507 -21.075  1.00 27.37           C
ATOM   1440  O   GLY A  97     -17.836 -85.065 -20.689  1.00 25.86           O
ATOM   1441  N   LEU A  98     -16.540 -85.358 -22.350  1.00  8.96           N
ATOM   1442  H   LEU A  98     -17.128 -84.660 -22.759  1.00  8.96           H
ATOM   1443  CA  LEU A  98     -15.640 -85.958 -23.324  1.00 23.69           C
ATOM   1444  HA  LEU A  98     -14.708 -85.889 -22.968  1.00 23.69           H
ATOM   1445  C   LEU A  98     -15.827 -85.195 -24.665  1.00 22.21           C
ATOM   1446  O   LEU A  98     -16.904 -84.659 -24.905  1.00 22.06           O
ATOM   1447  CB  LEU A  98     -16.060 -87.433 -23.533  1.00 22.84           C
ATOM   1448 1HB  LEU A  98     -16.901 -87.591 -23.015  1.00 22.84           H
ATOM   1449 2HB  LEU A  98     -16.239 -87.567 -24.508  1.00 22.84           H
ATOM   1450  CG  LEU A  98     -15.028 -88.492 -23.092  1.00 22.61           C
ATOM   1451  HG  LEU A  98     -14.556 -88.134 -22.286  1.00 22.61           H
ATOM   1452  CD1 LEU A  98     -15.728 -89.810 -22.756  1.00 23.44           C
ATOM   1453 1HD1 LEU A  98     -15.067 -90.504 -22.469  1.00 23.44           H
ATOM   1454 2HD1 LEU A  98     -16.222 -90.166 -23.549  1.00 23.44           H
ATOM   1455 3HD1 LEU A  98     -16.387 -89.687 -22.014  1.00 23.44           H
ATOM   1456  CD2 LEU A  98     -13.985 -88.756 -24.164  1.00 27.33           C
ATOM   1457 1HD2 LEU A  98     -13.326 -89.444 -23.861  1.00 27.33           H
ATOM   1458 2HD2 LEU A  98     -13.479 -87.922 -24.385  1.00 27.33           H
ATOM   1459 3HD2 LEU A  98     -14.412 -89.089 -25.005  1.00 27.33           H
ATOM   1460  N   ALA A  99     -14.843 -85.280 -25.535  1.00 12.58           N
ATOM   1461  H   ALA A  99     -13.941 -85.458 -25.142  1.00 12.58           H
ATOM   1462  CA  ALA A  99     -14.875 -85.151 -27.007  1.00 26.71           C
ATOM   1463  HA  ALA A  99     -14.006 -85.606 -27.201  1.00 26.71           H
ATOM   1464  C   ALA A  99     -14.625 -83.778 -27.683  1.00 26.16           C
ATOM   1465  O   ALA A  99     -15.500 -82.940 -27.847  1.00 25.57           O
ATOM   1466  CB  ALA A  99     -16.054 -85.925 -27.603  1.00 25.28           C
ATOM   1467 1HB  ALA A  99     -16.179 -86.802 -27.138  1.00 25.28           H
ATOM   1468 2HB  ALA A  99     -15.907 -86.110 -28.575  1.00 25.28           H
ATOM   1469 3HB  ALA A  99     -16.904 -85.407 -27.514  1.00 25.28           H
ATOM   1470  N   SER A 100     -13.402 -83.673 -28.164  1.00  7.99           N
ATOM   1471  H   SER A 100     -12.727 -84.220 -27.668  1.00  7.99           H
ATOM   1472  CA  SER A 100     -12.829 -82.903 -29.296  1.00 26.60           C
ATOM   1473  HA  SER A 100     -13.003 -81.928 -29.154  1.00 26.60           H
ATOM   1474  C   SER A 100     -13.461 -83.288 -30.665  1.00 25.61           C
ATOM   1475  O   SER A 100     -14.282 -84.208 -30.662  1.00 24.71           O
ATOM   1476  CB  SER A 100     -11.349 -83.292 -29.284  1.00 24.87           C
ATOM   1477 1HB  SER A 100     -11.247 -84.287 -29.278  1.00 24.87           H
ATOM   1478 2HB  SER A 100     -10.880 -82.914 -30.082  1.00 24.87           H
ATOM   1479  OG  SER A 100     -10.679 -82.807 -28.150  1.00 23.31           O
ATOM   1480  HG  SER A 100     -11.303 -82.697 -27.433  1.00 23.31           H
ATOM   1481  N   PRO A 101     -13.038 -82.745 -31.848  1.00  8.78           N
ATOM   1482  CA  PRO A 101     -11.742 -82.112 -32.181  1.00 25.02           C
ATOM   1483  HA  PRO A 101     -11.427 -81.628 -31.365  1.00 25.02           H
ATOM   1484  C   PRO A 101     -11.719 -81.006 -33.288  1.00 24.78           C
ATOM   1485  O   PRO A 101     -12.732 -80.700 -33.907  1.00 23.18           O
ATOM   1486  CB  PRO A 101     -10.958 -83.336 -32.674  1.00 22.17           C
ATOM   1487 1HB  PRO A 101     -10.202 -83.061 -33.268  1.00 22.17           H
ATOM   1488 2HB  PRO A 101     -10.602 -83.867 -31.905  1.00 22.17           H
ATOM   1489  CG  PRO A 101     -11.996 -84.141 -33.454  1.00 23.84           C
ATOM   1490 1HG  PRO A 101     -11.842 -84.059 -34.439  1.00 23.84           H
ATOM   1491 2HG  PRO A 101     -11.968 -85.105 -33.191  1.00 23.84           H
ATOM   1492  CD  PRO A 101     -13.331 -83.511 -33.060  1.00 28.92           C
ATOM   1493 1HD  PRO A 101     -13.671 -82.899 -33.774  1.00 28.92           H
ATOM   1494 2HD  PRO A 101     -14.020 -84.209 -32.863  1.00 28.92           H
ATOM   1495  N   HIS A 102     -10.495 -80.547 -33.560  1.00  8.38           N
ATOM   1496  H   HIS A 102      -9.813 -80.710 -32.847  1.00  8.38           H
ATOM   1497  CA  HIS A 102      -9.995 -79.834 -34.756  1.00 23.98           C
ATOM   1498  HA  HIS A 102      -9.024 -79.760 -34.527  1.00 23.98           H
ATOM   1499  C   HIS A 102     -10.428 -78.366 -34.966  1.00 22.68           C
ATOM   1500  O   HIS A 102     -11.582 -78.031 -34.805  1.00 21.39           O
ATOM   1501  CB  HIS A 102     -10.242 -80.679 -36.020  1.00 22.43           C
ATOM   1502 1HB  HIS A 102     -11.150 -81.094 -35.959  1.00 22.43           H
ATOM   1503 2HB  HIS A 102     -10.202 -80.082 -36.821  1.00 22.43           H
ATOM   1504  CG  HIS A 102      -9.235 -81.787 -36.215  1.00 22.44           C
ATOM   1505  ND1 HIS A 102      -7.888 -81.617 -36.424  1.00 22.18           N
ATOM   1506  HD1 HIS A 102      -7.408 -80.740 -36.460  1.00 22.18           H
ATOM   1507  CD2 HIS A 102      -9.476 -83.131 -36.255  1.00 23.49           C
ATOM   1508  HD2 HIS A 102     -10.365 -83.576 -36.146  1.00 23.49           H
ATOM   1509  CE1 HIS A 102      -7.328 -82.820 -36.571  1.00 23.10           C
ATOM   1510  HE1 HIS A 102      -6.354 -82.983 -36.730  1.00 23.10           H
ATOM   1511  NE2 HIS A 102      -8.253 -83.771 -36.476  1.00 24.13           N
ATOM   1512  N   SER A 103      -9.614 -77.451 -35.438  1.00  6.92           N
ATOM   1513  H   SER A 103     -10.119 -76.637 -35.724  1.00  6.92           H
ATOM   1514  CA  SER A 103      -8.168 -77.282 -35.666  1.00 24.37           C
ATOM   1515  HA  SER A 103      -7.719 -77.469 -34.792  1.00 24.37           H
ATOM   1516  C   SER A 103      -7.970 -75.854 -36.197  1.00 22.95           C
ATOM   1517  O   SER A 103      -8.771 -75.407 -37.009  1.00 22.16           O
ATOM   1518  CB  SER A 103      -7.627 -78.247 -36.739  1.00 22.96           C
ATOM   1519 1HB  SER A 103      -6.690 -78.006 -36.992  1.00 22.96           H
ATOM   1520 2HB  SER A 103      -7.652 -79.191 -36.411  1.00 22.96           H
ATOM   1521  OG  SER A 103      -8.391 -78.206 -37.920  1.00 22.68           O
ATOM   1522  HG  SER A 103      -7.807 -78.197 -38.678  1.00 22.68           H
ATOM   1523  N   GLN A 104      -6.982 -75.115 -35.718  1.00 10.89           N
ATOM   1524  H   GLN A 104      -7.052 -74.858 -34.754  1.00 10.89           H
ATOM   1525  CA  GLN A 104      -5.803 -74.631 -36.429  1.00 25.61           C
ATOM   1526  HA  GLN A 104      -5.211 -74.564 -35.626  1.00 25.61           H
ATOM   1527  C   GLN A 104      -5.858 -73.213 -37.044  1.00 24.23           C
ATOM   1528  O   GLN A 104      -6.736 -72.874 -37.819  1.00 23.99           O
ATOM   1529  CB  GLN A 104      -5.255 -75.643 -37.456  1.00 25.11           C
ATOM   1530 1HB  GLN A 104      -6.000 -76.249 -37.735  1.00 25.11           H
ATOM   1531 2HB  GLN A 104      -4.919 -75.139 -38.252  1.00 25.11           H
ATOM   1532  CG  GLN A 104      -4.107 -76.505 -36.904  1.00 26.67           C
ATOM   1533 1HG  GLN A 104      -3.377 -75.899 -36.587  1.00 26.67           H
ATOM   1534 2HG  GLN A 104      -4.453 -77.042 -36.134  1.00 26.67           H
ATOM   1535  CD  GLN A 104      -3.518 -77.467 -37.932  1.00 26.28           C
ATOM   1536  OE1 GLN A 104      -3.895 -77.509 -39.086  1.00 25.77           O
ATOM   1537  NE2 GLN A 104      -2.553 -78.277 -37.553  1.00 28.27           N
ATOM   1538 1HE2 GLN A 104      -2.145 -78.911 -38.210  1.00 28.27           H
ATOM   1539 2HE2 GLN A 104      -2.227 -78.259 -36.608  1.00 28.27           H
ATOM   1540  N   TYR A 105      -4.778 -72.501 -36.759  1.00  8.25           N
ATOM   1541  H   TYR A 105      -4.368 -72.722 -35.874  1.00  8.25           H
ATOM   1542  CA  TYR A 105      -4.067 -71.444 -37.500  1.00 24.28           C
ATOM   1543  HA  TYR A 105      -3.227 -71.506 -36.961  1.00 24.28           H
ATOM   1544  C   TYR A 105      -4.401 -69.948 -37.297  1.00 22.52           C
ATOM   1545  O   TYR A 105      -5.376 -69.409 -37.802  1.00 20.99           O
ATOM   1546  CB  TYR A 105      -3.849 -71.822 -38.974  1.00 22.19           C
ATOM   1547 1HB  TYR A 105      -4.715 -72.147 -39.355  1.00 22.19           H
ATOM   1548 2HB  TYR A 105      -3.549 -71.010 -39.474  1.00 22.19           H
ATOM   1549  CG  TYR A 105      -2.803 -72.914 -39.159  1.00 22.23           C
ATOM   1550  CD1 TYR A 105      -1.456 -72.644 -38.875  1.00 22.12           C
ATOM   1551  HD1 TYR A 105      -1.177 -71.720 -38.613  1.00 22.12           H
ATOM   1552  CD2 TYR A 105      -3.186 -74.209 -39.556  1.00 22.91           C
ATOM   1553  HD2 TYR A 105      -4.142 -74.403 -39.775  1.00 22.91           H
ATOM   1554  CE1 TYR A 105      -0.495 -73.670 -38.958  1.00 22.93           C
ATOM   1555  HE1 TYR A 105       0.463 -73.475 -38.749  1.00 22.93           H
ATOM   1556  CE2 TYR A 105      -2.221 -75.232 -39.645  1.00 25.60           C
ATOM   1557  HE2 TYR A 105      -2.493 -76.151 -39.931  1.00 25.60           H
ATOM   1558  CZ  TYR A 105      -0.881 -74.965 -39.334  1.00 27.30           C
ATOM   1559  OH  TYR A 105       0.048 -75.955 -39.390  1.00 28.02           O
ATOM   1560  HH  TYR A 105      -0.392 -76.805 -39.403  1.00 28.02           H
ATOM   1561  N   HIS A 106      -3.413 -69.312 -36.660  1.00 10.46           N
ATOM   1562  H   HIS A 106      -3.161 -69.703 -35.775  1.00 10.46           H
ATOM   1563  CA  HIS A 106      -2.638 -68.125 -37.058  1.00 29.85           C
ATOM   1564  HA  HIS A 106      -2.260 -67.923 -36.155  1.00 29.85           H
ATOM   1565  C   HIS A 106      -3.312 -66.776 -37.396  1.00 28.11           C
ATOM   1566  O   HIS A 106      -4.031 -66.607 -38.374  1.00 26.85           O
ATOM   1567  CB  HIS A 106      -1.618 -68.516 -38.142  1.00 27.32           C
ATOM   1568 1HB  HIS A 106      -2.087 -69.028 -38.862  1.00 27.32           H
ATOM   1569 2HB  HIS A 106      -1.220 -67.685 -38.530  1.00 27.32           H
ATOM   1570  CG  HIS A 106      -0.494 -69.375 -37.604  1.00 27.54           C
ATOM   1571  ND1 HIS A 106       0.428 -68.988 -36.667  1.00 26.35           N
ATOM   1572  HD1 HIS A 106       0.481 -68.088 -36.235  1.00 26.35           H
ATOM   1573  CD2 HIS A 106      -0.204 -70.672 -37.937  1.00 27.48           C
ATOM   1574  HD2 HIS A 106      -0.693 -71.234 -38.604  1.00 27.48           H
ATOM   1575  CE1 HIS A 106       1.245 -70.020 -36.428  1.00 26.43           C
ATOM   1576  HE1 HIS A 106       2.007 -70.007 -35.781  1.00 26.43           H
ATOM   1577  NE2 HIS A 106       0.899 -71.068 -37.175  1.00 27.90           N
ATOM   1578  N   THR A 107      -2.877 -65.741 -36.622  1.00 12.51           N
ATOM   1579  H   THR A 107      -2.692 -65.969 -35.666  1.00 12.51           H
ATOM   1580  CA  THR A 107      -2.639 -64.323 -36.996  1.00 29.73           C
ATOM   1581  HA  THR A 107      -3.533 -63.942 -37.230  1.00 29.73           H
ATOM   1582  C   THR A 107      -1.669 -64.182 -38.193  1.00 29.09           C
ATOM   1583  O   THR A 107      -0.938 -65.137 -38.443  1.00 26.99           O
ATOM   1584  CB  THR A 107      -1.929 -63.661 -35.796  1.00 26.43           C
ATOM   1585  HB  THR A 107      -1.535 -62.799 -36.113  1.00 26.43           H
ATOM   1586  OG1 THR A 107      -0.870 -64.484 -35.329  1.00 25.29           O
ATOM   1587  HG1 THR A 107      -1.186 -65.382 -35.224  1.00 25.29           H
ATOM   1588  CG2 THR A 107      -2.845 -63.416 -34.607  1.00 26.86           C
ATOM   1589 1HG2 THR A 107      -2.347 -62.987 -33.853  1.00 26.86           H
ATOM   1590 2HG2 THR A 107      -3.232 -64.274 -34.270  1.00 26.86           H
ATOM   1591 3HG2 THR A 107      -3.603 -62.814 -34.857  1.00 26.86           H
ATOM   1592  N   PRO A 108      -1.443 -62.985 -38.780  1.00  9.91           N
ATOM   1593  CA  PRO A 108      -2.129 -61.684 -38.936  1.00 27.85           C
ATOM   1594  HA  PRO A 108      -3.036 -61.634 -38.517  1.00 27.85           H
ATOM   1595  C   PRO A 108      -2.352 -61.409 -40.465  1.00 27.69           C
ATOM   1596  O   PRO A 108      -2.290 -62.382 -41.210  1.00 26.17           O
ATOM   1597  CB  PRO A 108      -1.118 -60.740 -38.244  1.00 24.73           C
ATOM   1598 1HB  PRO A 108      -1.182 -59.814 -38.616  1.00 24.73           H
ATOM   1599 2HB  PRO A 108      -1.272 -60.714 -37.256  1.00 24.73           H
ATOM   1600  CG  PRO A 108       0.249 -61.355 -38.561  1.00 26.25           C
ATOM   1601 1HG  PRO A 108       0.746 -60.791 -39.221  1.00 26.25           H
ATOM   1602 2HG  PRO A 108       0.794 -61.453 -37.728  1.00 26.25           H
ATOM   1603  CD  PRO A 108      -0.060 -62.719 -39.156  1.00 31.15           C
ATOM   1604 1HD  PRO A 108       0.025 -62.710 -40.152  1.00 31.15           H
ATOM   1605 2HD  PRO A 108       0.537 -63.426 -38.777  1.00 31.15           H
ATOM   1606  N   PRO A 109      -2.557 -60.242 -41.062  1.00  9.58           N
ATOM   1607  CA  PRO A 109      -2.410 -58.817 -40.729  1.00 26.73           C
ATOM   1608  HA  PRO A 109      -2.452 -58.711 -39.736  1.00 26.73           H
ATOM   1609  C   PRO A 109      -3.546 -57.889 -41.286  1.00 26.84           C
ATOM   1610  O   PRO A 109      -4.494 -58.327 -41.936  1.00 25.52           O
ATOM   1611  CB  PRO A 109      -1.060 -58.488 -41.411  1.00 24.09           C
ATOM   1612 1HB  PRO A 109      -0.985 -57.510 -41.605  1.00 24.09           H
ATOM   1613 2HB  PRO A 109      -0.290 -58.776 -40.841  1.00 24.09           H
ATOM   1614  CG  PRO A 109      -1.100 -59.295 -42.712  1.00 25.55           C
ATOM   1615 1HG  PRO A 109      -1.250 -58.695 -43.498  1.00 25.55           H
ATOM   1616 2HG  PRO A 109      -0.250 -59.806 -42.840  1.00 25.55           H
ATOM   1617  CD  PRO A 109      -2.277 -60.246 -42.529  1.00 30.35           C
ATOM   1618 1HD  PRO A 109      -3.078 -59.924 -43.034  1.00 30.35           H
ATOM   1619 2HD  PRO A 109      -2.041 -61.169 -42.832  1.00 30.35           H
ATOM   1620  N   VAL A 110      -3.394 -56.590 -41.041  1.00  8.05           N
ATOM   1621  H   VAL A 110      -2.771 -56.367 -40.291  1.00  8.05           H
ATOM   1622  CA  VAL A 110      -4.018 -55.418 -41.722  1.00 25.82           C
ATOM   1623  HA  VAL A 110      -5.003 -55.383 -41.553  1.00 25.82           H
ATOM   1624  C   VAL A 110      -3.824 -55.536 -43.259  1.00 24.88           C
ATOM   1625  O   VAL A 110      -2.746 -55.997 -43.636  1.00 24.01           O
ATOM   1626  CB  VAL A 110      -3.269 -54.184 -41.135  1.00 23.95           C
ATOM   1627  HB  VAL A 110      -2.319 -54.354 -41.399  1.00 23.95           H
ATOM   1628  CG1 VAL A 110      -3.635 -52.814 -41.702  1.00 22.38           C
ATOM   1629 1HG1 VAL A 110      -3.102 -52.090 -41.263  1.00 22.38           H
ATOM   1630 2HG1 VAL A 110      -4.604 -52.613 -41.557  1.00 22.38           H
ATOM   1631 3HG1 VAL A 110      -3.456 -52.774 -42.685  1.00 22.38           H
ATOM   1632  CG2 VAL A 110      -3.483 -54.082 -39.612  1.00 25.53           C
ATOM   1633 1HG2 VAL A 110      -3.003 -53.290 -39.235  1.00 25.53           H
ATOM   1634 2HG2 VAL A 110      -3.142 -54.899 -39.147  1.00 25.53           H
ATOM   1635 3HG2 VAL A 110      -4.454 -53.986 -39.392  1.00 25.53           H
ATOM   1636  N   PRO A 111      -4.746 -55.179 -44.177  1.00 10.11           N
ATOM   1637  CA  PRO A 111      -5.556 -53.941 -44.255  1.00 28.02           C
ATOM   1638  HA  PRO A 111      -5.767 -53.653 -43.321  1.00 28.02           H
ATOM   1639  C   PRO A 111      -6.964 -54.043 -44.936  1.00 28.15           C
ATOM   1640  O   PRO A 111      -7.380 -55.102 -45.402  1.00 26.89           O
ATOM   1641  CB  PRO A 111      -4.628 -53.051 -45.113  1.00 24.98           C
ATOM   1642 1HB  PRO A 111      -5.149 -52.341 -45.587  1.00 24.98           H
ATOM   1643 2HB  PRO A 111      -3.919 -52.625 -44.551  1.00 24.98           H
ATOM   1644  CG  PRO A 111      -4.009 -54.024 -46.115  1.00 26.52           C
ATOM   1645 1HG  PRO A 111      -4.374 -53.871 -47.033  1.00 26.52           H
ATOM   1646 2HG  PRO A 111      -3.013 -53.933 -46.132  1.00 26.52           H
ATOM   1647  CD  PRO A 111      -4.412 -55.393 -45.601  1.00 31.50           C
ATOM   1648 1HD  PRO A 111      -5.210 -55.742 -46.093  1.00 31.50           H
ATOM   1649 2HD  PRO A 111      -3.658 -56.045 -45.684  1.00 31.50           H
ATOM   1650  N   GLN A 112      -7.609 -52.881 -45.065  1.00 14.58           N
ATOM   1651  H   GLN A 112      -7.347 -52.165 -44.418  1.00 14.58           H
ATOM   1652  CA  GLN A 112      -8.659 -52.514 -46.037  1.00 33.86           C
ATOM   1653  HA  GLN A 112      -8.642 -51.530 -45.857  1.00 33.86           H
ATOM   1654  C   GLN A 112     -10.137 -52.884 -45.745  1.00 32.12           C
ATOM   1655  O   GLN A 112     -10.559 -54.029 -45.710  1.00 31.85           O
ATOM   1656  CB  GLN A 112      -8.249 -52.829 -47.493  1.00 32.41           C
ATOM   1657 1HB  GLN A 112      -7.830 -53.736 -47.525  1.00 32.41           H
ATOM   1658 2HB  GLN A 112      -9.065 -52.818 -48.071  1.00 32.41           H
ATOM   1659  CG  GLN A 112      -7.247 -51.806 -48.039  1.00 33.30           C
ATOM   1660 1HG  GLN A 112      -7.693 -50.911 -48.066  1.00 33.30           H
ATOM   1661 2HG  GLN A 112      -6.464 -51.770 -47.418  1.00 33.30           H
ATOM   1662  CD  GLN A 112      -6.729 -52.119 -49.438  1.00 30.45           C
ATOM   1663  OE1 GLN A 112      -7.162 -53.024 -50.123  1.00 30.52           O
ATOM   1664  NE2 GLN A 112      -5.766 -51.365 -49.924  1.00 32.00           N
ATOM   1665 1HE2 GLN A 112      -5.406 -51.543 -50.840  1.00 32.00           H
ATOM   1666 2HE2 GLN A 112      -5.395 -50.614 -49.378  1.00 32.00           H
ATOM   1667  N   VAL A 113     -10.896 -51.800 -45.645  1.00  7.59           N
ATOM   1668  H   VAL A 113     -10.435 -51.011 -45.240  1.00  7.59           H
ATOM   1669  CA  VAL A 113     -12.305 -51.552 -46.027  1.00 27.81           C
ATOM   1670  HA  VAL A 113     -12.923 -51.872 -45.309  1.00 27.81           H
ATOM   1671  C   VAL A 113     -12.665 -52.336 -47.317  1.00 26.26           C
ATOM   1672  O   VAL A 113     -11.834 -52.322 -48.226  1.00 25.36           O
ATOM   1673  CB  VAL A 113     -12.374 -50.012 -46.257  1.00 25.35           C
ATOM   1674  HB  VAL A 113     -11.747 -49.864 -47.022  1.00 25.35           H
ATOM   1675  CG1 VAL A 113     -13.731 -49.459 -46.671  1.00 24.04           C
ATOM   1676 1HG1 VAL A 113     -13.691 -48.468 -46.798  1.00 24.04           H
ATOM   1677 2HG1 VAL A 113     -14.424 -49.652 -45.976  1.00 24.04           H
ATOM   1678 3HG1 VAL A 113     -14.037 -49.867 -47.531  1.00 24.04           H
ATOM   1679  CG2 VAL A 113     -11.976 -49.235 -44.987  1.00 27.64           C
ATOM   1680 1HG2 VAL A 113     -12.022 -48.248 -45.141  1.00 27.64           H
ATOM   1681 2HG2 VAL A 113     -11.042 -49.459 -44.708  1.00 27.64           H
ATOM   1682 3HG2 VAL A 113     -12.586 -49.456 -44.226  1.00 27.64           H
ATOM   1683  N   PRO A 114     -13.816 -53.020 -47.463  1.00 10.65           N
ATOM   1684  CA  PRO A 114     -15.149 -52.401 -47.479  1.00 30.05           C
ATOM   1685  HA  PRO A 114     -15.129 -51.660 -46.808  1.00 30.05           H
ATOM   1686  C   PRO A 114     -16.366 -53.271 -47.025  1.00 29.83           C
ATOM   1687  O   PRO A 114     -16.270 -54.474 -46.805  1.00 28.09           O
ATOM   1688  CB  PRO A 114     -15.295 -52.039 -48.970  1.00 26.02           C
ATOM   1689 1HB  PRO A 114     -16.258 -51.952 -49.226  1.00 26.02           H
ATOM   1690 2HB  PRO A 114     -14.815 -51.188 -49.182  1.00 26.02           H
ATOM   1691  CG  PRO A 114     -14.647 -53.219 -49.691  1.00 28.00           C
ATOM   1692 1HG  PRO A 114     -15.341 -53.809 -50.103  1.00 28.00           H
ATOM   1693 2HG  PRO A 114     -14.017 -52.901 -50.400  1.00 28.00           H
ATOM   1694  CD  PRO A 114     -13.894 -53.958 -48.595  1.00 33.76           C
ATOM   1695 1HD  PRO A 114     -14.385 -54.784 -48.317  1.00 33.76           H
ATOM   1696 2HD  PRO A 114     -12.972 -54.203 -48.896  1.00 33.76           H
ATOM   1697  N   HIS A 115     -17.484 -52.577 -46.936  1.00 12.06           N
ATOM   1698  H   HIS A 115     -17.361 -51.606 -46.729  1.00 12.06           H
ATOM   1699  CA  HIS A 115     -18.887 -53.006 -47.094  1.00 29.53           C
ATOM   1700  HA  HIS A 115     -19.282 -52.441 -46.370  1.00 29.53           H
ATOM   1701  C   HIS A 115     -19.374 -54.425 -46.708  1.00 27.69           C
ATOM   1702  O   HIS A 115     -19.034 -55.417 -47.344  1.00 26.01           O
ATOM   1703  CB  HIS A 115     -19.308 -52.724 -48.546  1.00 26.95           C
ATOM   1704 1HB  HIS A 115     -18.604 -53.079 -49.161  1.00 26.95           H
ATOM   1705 2HB  HIS A 115     -20.175 -53.189 -48.727  1.00 26.95           H
ATOM   1706  CG  HIS A 115     -19.494 -51.259 -48.848  1.00 26.85           C
ATOM   1707  ND1 HIS A 115     -20.481 -50.458 -48.327  1.00 26.11           N
ATOM   1708  HD1 HIS A 115     -21.196 -50.747 -47.690  1.00 26.11           H
ATOM   1709  CD2 HIS A 115     -18.736 -50.479 -49.679  1.00 28.21           C
ATOM   1710  HD2 HIS A 115     -17.945 -50.780 -50.211  1.00 28.21           H
ATOM   1711  CE1 HIS A 115     -20.321 -49.223 -48.819  1.00 27.42           C
ATOM   1712  HE1 HIS A 115     -20.903 -48.440 -48.599  1.00 27.42           H
ATOM   1713  NE2 HIS A 115     -19.267 -49.186 -49.650  1.00 29.16           N
ATOM   1714  N   GLY A 116     -20.386 -54.433 -45.874  1.00 14.14           N
ATOM   1715  H   GLY A 116     -20.243 -54.136 -44.930  1.00 14.14           H
ATOM   1716  CA  GLY A 116     -21.730 -54.870 -46.296  1.00 34.20           C
ATOM   1717 1HA  GLY A 116     -22.371 -54.184 -45.951  1.00 34.20           H
ATOM   1718 2HA  GLY A 116     -21.730 -54.854 -47.296  1.00 34.20           H
ATOM   1719  C   GLY A 116     -22.206 -56.257 -45.831  1.00 33.03           C
ATOM   1720  O   GLY A 116     -21.670 -57.275 -46.237  1.00 30.51           O
ATOM   1721  N   GLY A 117     -23.311 -56.246 -45.110  1.00 13.60           N
ATOM   1722  H   GLY A 117     -23.359 -55.641 -44.316  1.00 13.60           H
ATOM   1723  CA  GLY A 117     -24.471 -57.084 -45.425  1.00 33.51           C
ATOM   1724 1HA  GLY A 117     -25.274 -56.505 -45.287  1.00 33.51           H
ATOM   1725 2HA  GLY A 117     -24.389 -57.315 -46.395  1.00 33.51           H
ATOM   1726  C   GLY A 117     -24.671 -58.386 -44.633  1.00 32.61           C
ATOM   1727  O   GLY A 117     -23.967 -59.360 -44.840  1.00 30.44           O
ATOM   1728  N   SER A 118     -25.745 -58.364 -43.847  1.00 10.54           N
ATOM   1729  H   SER A 118     -25.832 -57.569 -43.247  1.00 10.54           H
ATOM   1730  CA  SER A 118     -26.827 -59.370 -43.750  1.00 32.78           C
ATOM   1731  HA  SER A 118     -27.294 -59.029 -42.934  1.00 32.78           H
ATOM   1732  C   SER A 118     -26.509 -60.829 -43.373  1.00 31.62           C
ATOM   1733  O   SER A 118     -25.936 -61.568 -44.162  1.00 29.84           O
ATOM   1734  CB  SER A 118     -27.642 -59.344 -45.053  1.00 29.54           C
ATOM   1735 1HB  SER A 118     -28.426 -59.962 -44.996  1.00 29.54           H
ATOM   1736 2HB  SER A 118     -27.961 -58.418 -45.256  1.00 29.54           H
ATOM   1737  OG  SER A 118     -26.852 -59.765 -46.144  1.00 29.36           O
ATOM   1738  HG  SER A 118     -25.942 -59.860 -45.862  1.00 29.36           H
ATOM   1739  N   GLY A 119     -26.992 -61.304 -42.240  1.00 10.77           N
ATOM   1740  H   GLY A 119     -26.397 -61.335 -41.437  1.00 10.77           H
ATOM   1741  CA  GLY A 119     -28.374 -61.788 -42.120  1.00 30.69           C
ATOM   1742 1HA  GLY A 119     -28.739 -61.422 -41.264  1.00 30.69           H
ATOM   1743 2HA  GLY A 119     -28.885 -61.407 -42.890  1.00 30.69           H
ATOM   1744  C   GLY A 119     -28.522 -63.325 -42.121  1.00 29.42           C
ATOM   1745  O   GLY A 119     -28.031 -64.004 -43.009  1.00 27.20           O
ATOM   1746  N   GLY A 120     -29.241 -63.798 -41.141  1.00  9.79           N
ATOM   1747  H   GLY A 120     -29.155 -63.306 -40.275  1.00  9.79           H
ATOM   1748  CA  GLY A 120     -30.156 -64.943 -41.120  1.00 28.37           C
ATOM   1749 1HA  GLY A 120     -30.945 -64.677 -40.566  1.00 28.37           H
ATOM   1750 2HA  GLY A 120     -30.448 -65.102 -42.063  1.00 28.37           H
ATOM   1751  C   GLY A 120     -29.552 -66.238 -40.552  1.00 27.38           C
ATOM   1752  O   GLY A 120     -28.412 -66.550 -40.821  1.00 25.68           O
ATOM   1753  N   GLY A 121     -30.197 -67.045 -39.756  1.00  9.50           N
ATOM   1754  H   GLY A 121     -29.634 -67.792 -39.403  1.00  9.50           H
ATOM   1755  CA  GLY A 121     -31.576 -67.077 -39.277  1.00 29.24           C
ATOM   1756 1HA  GLY A 121     -31.711 -66.311 -38.648  1.00 29.24           H
ATOM   1757 2HA  GLY A 121     -32.187 -66.975 -40.062  1.00 29.24           H
ATOM   1758  C   GLY A 121     -31.828 -68.420 -38.562  1.00 28.22           C
ATOM   1759  O   GLY A 121     -31.130 -69.384 -38.845  1.00 26.81           O
ATOM   1760  N   GLN A 122     -32.760 -68.434 -37.617  1.00  8.19           N
ATOM   1761  H   GLN A 122     -32.626 -67.797 -36.858  1.00  8.19           H
ATOM   1762  CA  GLN A 122     -33.964 -69.273 -37.553  1.00 24.62           C
ATOM   1763  HA  GLN A 122     -34.477 -68.834 -36.815  1.00 24.62           H
ATOM   1764  C   GLN A 122     -33.767 -70.743 -37.083  1.00 23.49           C
ATOM   1765  O   GLN A 122     -32.775 -71.360 -37.429  1.00 23.79           O
ATOM   1766  CB  GLN A 122     -34.716 -69.198 -38.893  1.00 23.90           C
ATOM   1767 1HB  GLN A 122     -34.045 -69.163 -39.634  1.00 23.90           H
ATOM   1768 2HB  GLN A 122     -35.279 -70.019 -38.990  1.00 23.90           H
ATOM   1769  CG  GLN A 122     -35.627 -67.965 -38.999  1.00 24.43           C
ATOM   1770 1HG  GLN A 122     -36.160 -67.884 -38.157  1.00 24.43           H
ATOM   1771 2HG  GLN A 122     -35.057 -67.151 -39.113  1.00 24.43           H
ATOM   1772  CD  GLN A 122     -36.592 -68.047 -40.175  1.00 23.68           C
ATOM   1773  OE1 GLN A 122     -36.529 -68.908 -41.031  1.00 24.30           O
ATOM   1774  NE2 GLN A 122     -37.554 -67.148 -40.259  1.00 28.12           N
ATOM   1775 1HE2 GLN A 122     -38.209 -67.186 -41.014  1.00 28.12           H
ATOM   1776 2HE2 GLN A 122     -37.628 -66.429 -39.568  1.00 28.12           H
ATOM   1777  N   MET A 123     -34.637 -71.437 -36.362  1.00 12.39           N
ATOM   1778  H   MET A 123     -34.264 -72.319 -36.074  1.00 12.39           H
ATOM   1779  CA  MET A 123     -36.017 -71.238 -35.876  1.00 26.52           C
ATOM   1780  HA  MET A 123     -35.991 -70.382 -35.360  1.00 26.52           H
ATOM   1781  C   MET A 123     -36.445 -72.465 -35.035  1.00 25.31           C
ATOM   1782  O   MET A 123     -35.863 -73.534 -35.207  1.00 25.45           O
ATOM   1783  CB  MET A 123     -37.011 -71.184 -37.057  1.00 26.29           C
ATOM   1784 1HB  MET A 123     -36.541 -71.497 -37.883  1.00 26.29           H
ATOM   1785 2HB  MET A 123     -37.776 -71.795 -36.857  1.00 26.29           H
ATOM   1786  CG  MET A 123     -37.574 -69.783 -37.327  1.00 26.78           C
ATOM   1787 1HG  MET A 123     -36.908 -69.162 -36.914  1.00 26.78           H
ATOM   1788 2HG  MET A 123     -37.545 -69.689 -38.322  1.00 26.78           H
ATOM   1789  SD  MET A 123     -39.230 -69.507 -36.682  1.00 25.27           S
ATOM   1790  CE  MET A 123     -40.169 -70.024 -38.143  1.00 23.94           C
ATOM   1791 1HE  MET A 123     -41.153 -69.943 -37.984  1.00 23.94           H
ATOM   1792 2HE  MET A 123     -39.973 -70.976 -38.376  1.00 23.94           H
ATOM   1793 3HE  MET A 123     -39.938 -69.460 -38.936  1.00 23.94           H
ATOM   1794  N   GLY A 124     -37.499 -72.279 -34.250  1.00 11.10           N
ATOM   1795  H   GLY A 124     -37.673 -71.356 -33.907  1.00 11.10           H
ATOM   1796  CA  GLY A 124     -38.427 -73.352 -33.854  1.00 29.21           C
ATOM   1797 1HA  GLY A 124     -39.100 -73.462 -34.585  1.00 29.21           H
ATOM   1798 2HA  GLY A 124     -37.899 -74.195 -33.757  1.00 29.21           H
ATOM   1799  C   GLY A 124     -39.142 -73.019 -32.523  1.00 27.68           C
ATOM   1800  O   GLY A 124     -38.496 -73.130 -31.500  1.00 26.54           O
ATOM   1801  N   VAL A 125     -40.336 -72.420 -32.418  1.00  6.27           N
ATOM   1802  H   VAL A 125     -40.321 -71.542 -31.939  1.00  6.27           H
ATOM   1803  CA  VAL A 125     -41.685 -72.844 -32.897  1.00 26.36           C
ATOM   1804  HA  VAL A 125     -42.204 -71.996 -33.002  1.00 26.36           H
ATOM   1805  C   VAL A 125     -42.390 -73.723 -31.839  1.00 24.70           C
ATOM   1806  O   VAL A 125     -41.783 -74.705 -31.437  1.00 24.02           O
ATOM   1807  CB  VAL A 125     -41.633 -73.527 -34.293  1.00 24.34           C
ATOM   1808  HB  VAL A 125     -40.935 -74.234 -34.180  1.00 24.34           H
ATOM   1809  CG1 VAL A 125     -42.924 -74.204 -34.753  1.00 23.62           C
ATOM   1810 1HG1 VAL A 125     -42.809 -74.618 -35.656  1.00 23.62           H
ATOM   1811 2HG1 VAL A 125     -43.674 -73.545 -34.810  1.00 23.62           H
ATOM   1812 3HG1 VAL A 125     -43.197 -74.925 -34.117  1.00 23.62           H
ATOM   1813  CG2 VAL A 125     -41.287 -72.523 -35.391  1.00 27.81           C
ATOM   1814 1HG2 VAL A 125     -41.255 -72.968 -36.286  1.00 27.81           H
ATOM   1815 2HG2 VAL A 125     -40.395 -72.103 -35.224  1.00 27.81           H
ATOM   1816 3HG2 VAL A 125     -41.968 -71.792 -35.435  1.00 27.81           H
ATOM   1817  N   TYR A 126     -43.586 -73.539 -31.312  1.00  6.88           N
ATOM   1818  H   TYR A 126     -43.701 -74.191 -30.563  1.00  6.88           H
ATOM   1819  CA  TYR A 126     -44.830 -72.724 -31.414  1.00 24.23           C
ATOM   1820  HA  TYR A 126     -44.611 -71.749 -31.378  1.00 24.23           H
ATOM   1821  C   TYR A 126     -45.738 -73.201 -30.235  1.00 22.37           C
ATOM   1822  O   TYR A 126     -45.313 -74.121 -29.532  1.00 21.62           O
ATOM   1823  CB  TYR A 126     -45.524 -73.027 -32.754  1.00 22.78           C
ATOM   1824 1HB  TYR A 126     -44.985 -73.723 -33.229  1.00 22.78           H
ATOM   1825 2HB  TYR A 126     -46.434 -73.389 -32.554  1.00 22.78           H
ATOM   1826  CG  TYR A 126     -45.699 -71.853 -33.710  1.00 23.35           C
ATOM   1827  CD1 TYR A 126     -46.524 -70.767 -33.381  1.00 23.52           C
ATOM   1828  HD1 TYR A 126     -46.995 -70.748 -32.499  1.00 23.52           H
ATOM   1829  CD2 TYR A 126     -45.068 -71.878 -34.964  1.00 25.64           C
ATOM   1830  HD2 TYR A 126     -44.494 -72.658 -35.214  1.00 25.64           H
ATOM   1831  CE1 TYR A 126     -46.691 -69.704 -34.288  1.00 25.55           C
ATOM   1832  HE1 TYR A 126     -47.275 -68.930 -34.046  1.00 25.55           H
ATOM   1833  CE2 TYR A 126     -45.236 -70.816 -35.872  1.00 27.36           C
ATOM   1834  HE2 TYR A 126     -44.779 -70.842 -36.761  1.00 27.36           H
ATOM   1835  CZ  TYR A 126     -46.040 -69.727 -35.532  1.00 28.85           C
ATOM   1836  OH  TYR A 126     -46.190 -68.688 -36.399  1.00 28.93           O
ATOM   1837  HH  TYR A 126     -46.225 -69.022 -37.295  1.00 28.93           H
ATOM   1838  N   PRO A 127     -46.965 -72.745 -29.954  1.00  7.95           N
ATOM   1839  CA  PRO A 127     -48.016 -72.065 -30.742  1.00 26.18           C
ATOM   1840  HA  PRO A 127     -47.596 -71.607 -31.526  1.00 26.18           H
ATOM   1841  C   PRO A 127     -48.771 -70.939 -29.967  1.00 25.52           C
ATOM   1842  O   PRO A 127     -48.596 -70.799 -28.764  1.00 24.15           O
ATOM   1843  CB  PRO A 127     -48.970 -73.230 -31.076  1.00 23.28           C
ATOM   1844 1HB  PRO A 127     -49.900 -72.895 -31.228  1.00 23.28           H
ATOM   1845 2HB  PRO A 127     -48.656 -73.725 -31.886  1.00 23.28           H
ATOM   1846  CG  PRO A 127     -48.918 -74.134 -29.838  1.00 25.39           C
ATOM   1847 1HG  PRO A 127     -49.774 -74.082 -29.323  1.00 25.39           H
ATOM   1848 2HG  PRO A 127     -48.742 -75.083 -30.098  1.00 25.39           H
ATOM   1849  CD  PRO A 127     -47.762 -73.579 -29.015  1.00 30.64           C
ATOM   1850 1HD  PRO A 127     -48.100 -73.016 -28.261  1.00 30.64           H
ATOM   1851 2HD  PRO A 127     -47.196 -74.319 -28.651  1.00 30.64           H
ATOM   1852  N   GLY A 128     -49.618 -70.120 -30.489  1.00 10.45           N
ATOM   1853  H   GLY A 128     -50.045 -69.503 -29.828  1.00 10.45           H
ATOM   1854  CA  GLY A 128     -50.068 -69.924 -31.850  1.00 29.52           C
ATOM   1855 1HA  GLY A 128     -49.290 -69.586 -32.380  1.00 29.52           H
ATOM   1856 2HA  GLY A 128     -50.352 -70.815 -32.205  1.00 29.52           H
ATOM   1857  C   GLY A 128     -51.240 -68.921 -31.918  1.00 28.38           C
ATOM   1858  O   GLY A 128     -52.012 -68.821 -30.970  1.00 26.64           O
ATOM   1859  N   MET A 129     -51.335 -68.302 -33.087  1.00 13.92           N
ATOM   1860  H   MET A 129     -50.476 -68.224 -33.594  1.00 13.92           H
ATOM   1861  CA  MET A 129     -52.511 -67.709 -33.759  1.00 27.48           C
ATOM   1862  HA  MET A 129     -52.100 -67.304 -34.576  1.00 27.48           H
ATOM   1863  C   MET A 129     -53.192 -66.472 -33.110  1.00 26.84           C
ATOM   1864  O   MET A 129     -53.508 -66.480 -31.942  1.00 26.79           O
ATOM   1865  CB  MET A 129     -53.496 -68.836 -34.105  1.00 26.49           C
ATOM   1866 1HB  MET A 129     -53.612 -69.422 -33.303  1.00 26.49           H
ATOM   1867 2HB  MET A 129     -54.376 -68.432 -34.353  1.00 26.49           H
ATOM   1868  CG  MET A 129     -52.975 -69.688 -35.288  1.00 26.77           C
ATOM   1869 1HG  MET A 129     -52.567 -69.030 -35.921  1.00 26.77           H
ATOM   1870 2HG  MET A 129     -52.257 -70.263 -34.896  1.00 26.77           H
ATOM   1871  SD  MET A 129     -54.258 -70.674 -36.086  1.00 25.46           S
ATOM   1872  CE  MET A 129     -53.337 -71.260 -37.530  1.00 24.11           C
ATOM   1873 1HE  MET A 129     -53.909 -71.842 -38.108  1.00 24.11           H
ATOM   1874 2HE  MET A 129     -52.537 -71.793 -37.253  1.00 24.11           H
ATOM   1875 3HE  MET A 129     -53.018 -70.493 -38.087  1.00 24.11           H
ATOM   1876  N   GLN A 130     -53.482 -65.382 -33.805  1.00 10.32           N
ATOM   1877  H   GLN A 130     -53.442 -64.530 -33.282  1.00 10.32           H
ATOM   1878  CA  GLN A 130     -53.851 -65.219 -35.213  1.00 26.60           C
ATOM   1879  HA  GLN A 130     -53.204 -65.764 -35.746  1.00 26.60           H
ATOM   1880  C   GLN A 130     -53.774 -63.726 -35.631  1.00 25.02           C
ATOM   1881  O   GLN A 130     -54.228 -62.876 -34.877  1.00 24.93           O
ATOM   1882  CB  GLN A 130     -55.323 -65.684 -35.358  1.00 25.80           C
ATOM   1883 1HB  GLN A 130     -55.616 -66.077 -34.486  1.00 25.80           H
ATOM   1884 2HB  GLN A 130     -55.886 -64.885 -35.570  1.00 25.80           H
ATOM   1885  CG  GLN A 130     -55.570 -66.730 -36.446  1.00 27.12           C
ATOM   1886 1HG  GLN A 130     -55.529 -66.279 -37.338  1.00 27.12           H
ATOM   1887 2HG  GLN A 130     -54.853 -67.424 -36.390  1.00 27.12           H
ATOM   1888  CD  GLN A 130     -56.923 -67.421 -36.315  1.00 26.83           C
ATOM   1889  OE1 GLN A 130     -57.853 -66.935 -35.696  1.00 28.91           O
ATOM   1890  NE2 GLN A 130     -57.101 -68.584 -36.899  1.00 31.71           N
ATOM   1891 1HE2 GLN A 130     -57.984 -69.049 -36.829  1.00 31.71           H
ATOM   1892 2HE2 GLN A 130     -56.354 -69.005 -37.413  1.00 31.71           H
ATOM   1893  N   ASN A 131     -53.250 -63.490 -36.835  1.00  8.38           N
ATOM   1894  H   ASN A 131     -52.459 -64.059 -37.061  1.00  8.38           H
ATOM   1895  CA  ASN A 131     -53.638 -62.530 -37.894  1.00 27.10           C
ATOM   1896  HA  ASN A 131     -52.821 -62.536 -38.470  1.00 27.10           H
ATOM   1897  C   ASN A 131     -53.749 -61.006 -37.594  1.00 26.04           C
ATOM   1898  O   ASN A 131     -54.354 -60.602 -36.627  1.00 24.72           O
ATOM   1899  CB  ASN A 131     -54.924 -63.086 -38.542  1.00 24.79           C
ATOM   1900 1HB  ASN A 131     -55.584 -63.295 -37.820  1.00 24.79           H
ATOM   1901 2HB  ASN A 131     -55.305 -62.390 -39.151  1.00 24.79           H
ATOM   1902  CG  ASN A 131     -54.699 -64.349 -39.353  1.00 22.13           C
ATOM   1903  OD1 ASN A 131     -53.607 -64.885 -39.458  1.00 21.88           O
ATOM   1904  ND2 ASN A 131     -55.729 -64.876 -39.964  1.00 24.52           N
ATOM   1905 1HD2 ASN A 131     -55.616 -65.707 -40.508  1.00 24.52           H
ATOM   1906 2HD2 ASN A 131     -56.629 -64.448 -39.887  1.00 24.52           H
ATOM   1907  N   GLU A 132     -53.306 -60.082 -38.432  1.00  9.99           N
ATOM   1908  H   GLU A 132     -53.396 -59.154 -38.072  1.00  9.99           H
ATOM   1909  CA  GLU A 132     -52.712 -60.120 -39.774  1.00 26.82           C
ATOM   1910  HA  GLU A 132     -51.970 -60.788 -39.712  1.00 26.82           H
ATOM   1911  C   GLU A 132     -52.205 -58.703 -40.160  1.00 24.63           C
ATOM   1912  O   GLU A 132     -52.817 -57.707 -39.786  1.00 24.45           O
ATOM   1913  CB  GLU A 132     -53.765 -60.549 -40.825  1.00 25.74           C
ATOM   1914 1HB  GLU A 132     -54.615 -60.778 -40.350  1.00 25.74           H
ATOM   1915 2HB  GLU A 132     -53.926 -59.782 -41.447  1.00 25.74           H
ATOM   1916  CG  GLU A 132     -53.325 -61.772 -41.659  1.00 26.60           C
ATOM   1917 1HG  GLU A 132     -52.440 -61.567 -42.077  1.00 26.60           H
ATOM   1918 2HG  GLU A 132     -53.231 -62.555 -41.045  1.00 26.60           H
ATOM   1919  CD  GLU A 132     -54.308 -62.155 -42.779  1.00 26.24           C
ATOM   1920  OE1 GLU A 132     -54.193 -63.293 -43.300  1.00 24.97           O
ATOM   1921  OE2 GLU A 132     -55.123 -61.304 -43.196  1.00 30.80           O
ATOM   1922  N   ARG A 133     -51.171 -58.679 -40.982  1.00  6.84           N
ATOM   1923  H   ARG A 133     -50.504 -59.408 -40.829  1.00  6.84           H
ATOM   1924  CA  ARG A 133     -50.827 -57.757 -42.094  1.00 24.48           C
ATOM   1925  HA  ARG A 133     -50.047 -58.282 -42.433  1.00 24.48           H
ATOM   1926  C   ARG A 133     -50.168 -56.378 -41.857  1.00 22.83           C
ATOM   1927  O   ARG A 133     -50.784 -55.434 -41.390  1.00 22.22           O
ATOM   1928  CB  ARG A 133     -52.011 -57.629 -43.065  1.00 23.03           C
ATOM   1929 1HB  ARG A 133     -52.859 -57.539 -42.543  1.00 23.03           H
ATOM   1930 2HB  ARG A 133     -51.884 -56.820 -43.638  1.00 23.03           H
ATOM   1931  CG  ARG A 133     -52.105 -58.861 -43.958  1.00 23.25           C
ATOM   1932 1HG  ARG A 133     -51.278 -58.922 -44.517  1.00 23.25           H
ATOM   1933 2HG  ARG A 133     -52.180 -59.675 -43.383  1.00 23.25           H
ATOM   1934  CD  ARG A 133     -53.325 -58.782 -44.876  1.00 23.61           C
ATOM   1935 1HD  ARG A 133     -54.137 -58.526 -44.351  1.00 23.61           H
ATOM   1936 2HD  ARG A 133     -53.170 -58.110 -45.600  1.00 23.61           H
ATOM   1937  NE  ARG A 133     -53.571 -60.080 -45.498  1.00 21.93           N
ATOM   1938  HE  ARG A 133     -53.356 -60.879 -44.937  1.00 21.93           H
ATOM   1939  CZ  ARG A 133     -54.041 -60.335 -46.705  1.00 23.09           C
ATOM   1940  NH1 ARG A 133     -54.338 -59.378 -47.542  1.00 22.00           N
ATOM   1941 1HH1 ARG A 133     -54.211 -58.423 -47.275  1.00 22.00           H
ATOM   1942 2HH1 ARG A 133     -54.692 -59.600 -48.450  1.00 22.00           H
ATOM   1943  NH2 ARG A 133     -54.220 -61.563 -47.065  1.00 22.30           N
ATOM   1944 1HH2 ARG A 133     -54.003 -62.306 -46.432  1.00 22.30           H
ATOM   1945 2HH2 ARG A 133     -54.575 -61.770 -47.976  1.00 22.30           H
ATOM   1946  N   HIS A 134     -48.963 -56.336 -42.415  1.00  9.66           N
ATOM   1947  H   HIS A 134     -48.367 -57.097 -42.159  1.00  9.66           H
ATOM   1948  CA  HIS A 134     -48.340 -55.365 -43.349  1.00 26.65           C
ATOM   1949  HA  HIS A 134     -47.373 -55.573 -43.203  1.00 26.65           H
ATOM   1950  C   HIS A 134     -48.418 -53.849 -43.045  1.00 24.84           C
ATOM   1951  O   HIS A 134     -49.470 -53.329 -42.734  1.00 23.96           O
ATOM   1952  CB  HIS A 134     -48.866 -55.646 -44.772  1.00 24.76           C
ATOM   1953 1HB  HIS A 134     -49.866 -55.651 -44.749  1.00 24.76           H
ATOM   1954 2HB  HIS A 134     -48.550 -54.918 -45.381  1.00 24.76           H
ATOM   1955  CG  HIS A 134     -48.410 -56.965 -45.353  1.00 25.02           C
ATOM   1956  ND1 HIS A 134     -47.110 -57.348 -45.563  1.00 25.08           N
ATOM   1957  HD1 HIS A 134     -46.297 -56.807 -45.347  1.00 25.08           H
ATOM   1958  CD2 HIS A 134     -49.207 -57.987 -45.797  1.00 26.50           C
ATOM   1959  HD2 HIS A 134     -50.207 -58.005 -45.786  1.00 26.50           H
ATOM   1960  CE1 HIS A 134     -47.117 -58.569 -46.106  1.00 26.46           C
ATOM   1961  HE1 HIS A 134     -46.299 -59.087 -46.356  1.00 26.46           H
ATOM   1962  NE2 HIS A 134     -48.368 -59.000 -46.268  1.00 28.00           N
ATOM   1963  N   GLY A 135     -47.400 -53.039 -43.232  1.00 13.38           N
ATOM   1964  H   GLY A 135     -47.562 -52.123 -42.866  1.00 13.38           H
ATOM   1965  CA  GLY A 135     -46.084 -53.176 -43.855  1.00 29.21           C
ATOM   1966 1HA  GLY A 135     -45.569 -53.874 -43.358  1.00 29.21           H
ATOM   1967 2HA  GLY A 135     -46.211 -53.467 -44.803  1.00 29.21           H
ATOM   1968  C   GLY A 135     -45.353 -51.817 -43.797  1.00 28.16           C
ATOM   1969  O   GLY A 135     -45.941 -50.808 -43.415  1.00 26.80           O
ATOM   1970  N   GLN A 136     -44.064 -51.850 -44.157  1.00 11.27           N
ATOM   1971  H   GLN A 136     -43.701 -52.775 -44.271  1.00 11.27           H
ATOM   1972  CA  GLN A 136     -43.074 -50.786 -44.418  1.00 26.04           C
ATOM   1973  HA  GLN A 136     -42.718 -50.499 -43.529  1.00 26.04           H
ATOM   1974  C   GLN A 136     -43.641 -49.507 -45.097  1.00 24.61           C
ATOM   1975  O   GLN A 136     -44.669 -49.599 -45.744  1.00 24.68           O
ATOM   1976  CB  GLN A 136     -42.070 -51.448 -45.383  1.00 25.26           C
ATOM   1977 1HB  GLN A 136     -42.588 -51.855 -46.135  1.00 25.26           H
ATOM   1978 2HB  GLN A 136     -41.469 -50.733 -45.740  1.00 25.26           H
ATOM   1979  CG  GLN A 136     -41.184 -52.547 -44.774  1.00 26.69           C
ATOM   1980 1HG  GLN A 136     -40.542 -52.126 -44.133  1.00 26.69           H
ATOM   1981 2HG  GLN A 136     -41.766 -53.197 -44.285  1.00 26.69           H
ATOM   1982  CD  GLN A 136     -40.387 -53.307 -45.834  1.00 25.28           C
ATOM   1983  OE1 GLN A 136     -40.724 -53.350 -47.001  1.00 27.16           O
ATOM   1984  NE2 GLN A 136     -39.306 -53.957 -45.463  1.00 29.54           N
ATOM   1985 1HE2 GLN A 136     -38.778 -54.474 -46.136  1.00 29.54           H
ATOM   1986 2HE2 GLN A 136     -39.012 -53.934 -44.507  1.00 29.54           H
ATOM   1987  N   SER A 137     -43.046 -48.329 -45.104  1.00 13.47           N
ATOM   1988  H   SER A 137     -43.680 -47.610 -45.390  1.00 13.47           H
ATOM   1989  CA  SER A 137     -41.712 -47.769 -44.810  1.00 30.17           C
ATOM   1990  HA  SER A 137     -41.521 -47.968 -43.849  1.00 30.17           H
ATOM   1991  C   SER A 137     -41.748 -46.258 -45.130  1.00 28.40           C
ATOM   1992  O   SER A 137     -42.704 -45.786 -45.740  1.00 27.42           O
ATOM   1993  CB  SER A 137     -40.647 -48.402 -45.730  1.00 28.15           C
ATOM   1994 1HB  SER A 137     -39.790 -47.888 -45.690  1.00 28.15           H
ATOM   1995 2HB  SER A 137     -40.477 -49.354 -45.475  1.00 28.15           H
ATOM   1996  OG  SER A 137     -41.070 -48.401 -47.077  1.00 28.50           O
ATOM   1997  HG  SER A 137     -40.305 -48.401 -47.652  1.00 28.50           H
ATOM   1998  N   PHE A 138     -40.644 -45.555 -44.832  1.00  5.97           N
ATOM   1999  H   PHE A 138     -40.051 -45.958 -44.135  1.00  5.97           H
ATOM   2000  CA  PHE A 138     -40.184 -44.268 -45.392  1.00 22.41           C
ATOM   2001  HA  PHE A 138     -39.225 -44.396 -45.139  1.00 22.41           H
ATOM   2002  C   PHE A 138     -40.496 -42.947 -44.662  1.00 21.13           C
ATOM   2003  O   PHE A 138     -41.612 -42.559 -44.358  1.00 20.61           O
ATOM   2004  CB  PHE A 138     -40.340 -44.178 -46.927  1.00 21.57           C
ATOM   2005 1HB  PHE A 138     -41.103 -44.757 -47.214  1.00 21.57           H
ATOM   2006 2HB  PHE A 138     -40.527 -43.229 -47.183  1.00 21.57           H
ATOM   2007  CG  PHE A 138     -39.092 -44.634 -47.660  1.00 22.70           C
ATOM   2008  CD1 PHE A 138     -38.068 -43.711 -47.937  1.00 22.28           C
ATOM   2009  HD1 PHE A 138     -38.184 -42.747 -47.697  1.00 22.28           H
ATOM   2010  CD2 PHE A 138     -38.922 -45.987 -48.005  1.00 24.23           C
ATOM   2011  HD2 PHE A 138     -39.649 -46.647 -47.816  1.00 24.23           H
ATOM   2012  CE1 PHE A 138     -36.883 -44.144 -48.550  1.00 23.83           C
ATOM   2013  HE1 PHE A 138     -36.158 -43.485 -48.751  1.00 23.83           H
ATOM   2014  CE2 PHE A 138     -37.731 -46.411 -48.615  1.00 24.99           C
ATOM   2015  HE2 PHE A 138     -37.614 -47.374 -48.860  1.00 24.99           H
ATOM   2016  CZ  PHE A 138     -36.708 -45.497 -48.883  1.00 26.47           C
ATOM   2017  HZ  PHE A 138     -35.857 -45.805 -49.309  1.00 26.47           H
ATOM   2018  N   VAL A 139     -39.385 -42.282 -44.482  1.00  9.29           N
ATOM   2019  H   VAL A 139     -38.595 -42.894 -44.495  1.00  9.29           H
ATOM   2020  CA  VAL A 139     -38.969 -40.890 -44.266  1.00 25.99           C
ATOM   2021  HA  VAL A 139     -39.097 -40.678 -43.297  1.00 25.99           H
ATOM   2022  C   VAL A 139     -39.826 -39.875 -45.044  1.00 24.43           C
ATOM   2023  O   VAL A 139     -40.024 -40.074 -46.238  1.00 23.78           O
ATOM   2024  CB  VAL A 139     -37.497 -40.843 -44.783  1.00 23.85           C
ATOM   2025  HB  VAL A 139     -37.583 -41.023 -45.763  1.00 23.85           H
ATOM   2026  CG1 VAL A 139     -36.797 -39.506 -44.644  1.00 22.74           C
ATOM   2027 1HG1 VAL A 139     -35.862 -39.553 -44.995  1.00 22.74           H
ATOM   2028 2HG1 VAL A 139     -36.752 -39.223 -43.686  1.00 22.74           H
ATOM   2029 3HG1 VAL A 139     -37.281 -38.794 -45.152  1.00 22.74           H
ATOM   2030  CG2 VAL A 139     -36.604 -41.880 -44.059  1.00 25.55           C
ATOM   2031 1HG2 VAL A 139     -35.664 -41.842 -44.397  1.00 25.55           H
ATOM   2032 2HG2 VAL A 139     -36.945 -42.809 -44.203  1.00 25.55           H
ATOM   2033 3HG2 VAL A 139     -36.583 -41.709 -43.074  1.00 25.55           H
ATOM   2034  N   ASP A 140     -40.272 -38.798 -44.421  1.00 10.03           N
ATOM   2035  H   ASP A 140     -41.034 -38.915 -43.784  1.00 10.03           H
ATOM   2036  CA  ASP A 140     -39.732 -37.440 -44.593  1.00 25.90           C
ATOM   2037  HA  ASP A 140     -38.838 -37.555 -44.159  1.00 25.90           H
ATOM   2038  C   ASP A 140     -40.542 -36.341 -43.855  1.00 24.45           C
ATOM   2039  O   ASP A 140     -41.751 -36.431 -43.667  1.00 23.30           O
ATOM   2040  CB  ASP A 140     -39.567 -37.028 -46.078  1.00 24.08           C
ATOM   2041 1HB  ASP A 140     -39.636 -37.846 -46.649  1.00 24.08           H
ATOM   2042 2HB  ASP A 140     -40.298 -36.390 -46.319  1.00 24.08           H
ATOM   2043  CG  ASP A 140     -38.221 -36.351 -46.365  1.00 22.17           C
ATOM   2044  OD1 ASP A 140     -37.587 -35.885 -45.388  1.00 21.96           O
ATOM   2045  OD2 ASP A 140     -37.831 -36.302 -47.555  1.00 23.98           O
ATOM   2046  N   SER A 141     -39.793 -35.317 -43.465  1.00 11.64           N
ATOM   2047  H   SER A 141     -38.849 -35.562 -43.245  1.00 11.64           H
ATOM   2048  CA  SER A 141     -40.099 -33.879 -43.296  1.00 25.30           C
ATOM   2049  HA  SER A 141     -39.550 -33.729 -42.474  1.00 25.30           H
ATOM   2050  C   SER A 141     -41.475 -33.341 -42.822  1.00 23.67           C
ATOM   2051  O   SER A 141     -42.522 -33.537 -43.417  1.00 22.59           O
ATOM   2052  CB  SER A 141     -39.682 -33.158 -44.579  1.00 23.36           C
ATOM   2053 1HB  SER A 141     -39.902 -32.184 -44.522  1.00 23.36           H
ATOM   2054 2HB  SER A 141     -38.702 -33.269 -44.742  1.00 23.36           H
ATOM   2055  OG  SER A 141     -40.345 -33.662 -45.712  1.00 23.44           O
ATOM   2056  HG  SER A 141     -39.717 -33.776 -46.425  1.00 23.44           H
ATOM   2057  N   SER A 142     -41.338 -32.420 -41.867  1.00 10.54           N
ATOM   2058  H   SER A 142     -40.707 -32.650 -41.126  1.00 10.54           H
ATOM   2059  CA  SER A 142     -42.001 -31.101 -41.764  1.00 23.28           C
ATOM   2060  HA  SER A 142     -41.534 -30.810 -40.929  1.00 23.28           H
ATOM   2061  C   SER A 142     -43.482 -30.982 -41.345  1.00 22.46           C
ATOM   2062  O   SER A 142     -44.407 -31.381 -42.030  1.00 21.53           O
ATOM   2063  CB  SER A 142     -41.692 -30.218 -42.989  1.00 21.33           C
ATOM   2064 1HB  SER A 142     -42.037 -29.290 -42.849  1.00 21.33           H
ATOM   2065 2HB  SER A 142     -40.707 -30.185 -43.159  1.00 21.33           H
ATOM   2066  OG  SER A 142     -42.287 -30.693 -44.171  1.00 20.39           O
ATOM   2067  HG  SER A 142     -41.616 -30.801 -44.845  1.00 20.39           H
ATOM   2068  N   SER A 143     -43.630 -30.275 -40.240  1.00  7.45           N
ATOM   2069  H   SER A 143     -42.984 -30.502 -39.511  1.00  7.45           H
ATOM   2070  CA  SER A 143     -44.590 -29.204 -39.900  1.00 23.62           C
ATOM   2071  HA  SER A 143     -44.545 -29.305 -38.906  1.00 23.62           H
ATOM   2072  C   SER A 143     -46.103 -29.343 -40.171  1.00 22.65           C
ATOM   2073  O   SER A 143     -46.552 -29.574 -41.280  1.00 21.87           O
ATOM   2074  CB  SER A 143     -44.091 -27.872 -40.485  1.00 22.08           C
ATOM   2075 1HB  SER A 143     -44.673 -27.115 -40.189  1.00 22.08           H
ATOM   2076 2HB  SER A 143     -43.147 -27.695 -40.208  1.00 22.08           H
ATOM   2077  OG  SER A 143     -44.112 -27.883 -41.893  1.00 21.55           O
ATOM   2078  HG  SER A 143     -43.215 -27.886 -42.226  1.00 21.55           H
ATOM   2079  N   MET A 144     -46.812 -28.902 -39.135  1.00 13.76           N
ATOM   2080  H   MET A 144     -46.380 -29.041 -38.244  1.00 13.76           H
ATOM   2081  CA  MET A 144     -48.130 -28.242 -39.083  1.00 25.50           C
ATOM   2082  HA  MET A 144     -47.881 -27.584 -38.372  1.00 25.50           H
ATOM   2083  C   MET A 144     -49.321 -29.045 -38.512  1.00 24.96           C
ATOM   2084  O   MET A 144     -49.835 -29.978 -39.105  1.00 24.25           O
ATOM   2085  CB  MET A 144     -48.527 -27.493 -40.373  1.00 24.25           C
ATOM   2086 1HB  MET A 144     -48.280 -28.059 -41.159  1.00 24.25           H
ATOM   2087 2HB  MET A 144     -49.516 -27.346 -40.365  1.00 24.25           H
ATOM   2088  CG  MET A 144     -47.833 -26.127 -40.519  1.00 23.79           C
ATOM   2089 1HG  MET A 144     -47.402 -25.959 -39.633  1.00 23.79           H
ATOM   2090 2HG  MET A 144     -47.126 -26.268 -41.212  1.00 23.79           H
ATOM   2091  SD  MET A 144     -48.967 -24.805 -40.975  1.00 22.17           S
ATOM   2092  CE  MET A 144     -47.845 -23.391 -40.994  1.00 19.42           C
ATOM   2093 1HE  MET A 144     -48.331 -22.551 -41.237  1.00 19.42           H
ATOM   2094 2HE  MET A 144     -47.111 -23.525 -41.660  1.00 19.42           H
ATOM   2095 3HE  MET A 144     -47.425 -23.255 -40.097  1.00 19.42           H
ATOM   2096  N   TRP A 145     -49.796 -28.511 -37.393  1.00 11.67           N
ATOM   2097  H   TRP A 145     -49.115 -28.302 -36.692  1.00 11.67           H
ATOM   2098  CA  TRP A 145     -51.185 -28.185 -37.044  1.00 22.32           C
ATOM   2099  HA  TRP A 145     -51.061 -28.088 -36.056  1.00 22.32           H
ATOM   2100  C   TRP A 145     -52.302 -29.244 -37.145  1.00 20.61           C
ATOM   2101  O   TRP A 145     -52.778 -29.570 -38.227  1.00 19.47           O
ATOM   2102  CB  TRP A 145     -51.610 -26.920 -37.812  1.00 20.82           C
ATOM   2103 1HB  TRP A 145     -51.268 -26.992 -38.749  1.00 20.82           H
ATOM   2104 2HB  TRP A 145     -52.609 -26.881 -37.824  1.00 20.82           H
ATOM   2105  CG  TRP A 145     -51.131 -25.610 -37.274  1.00 20.38           C
ATOM   2106  CD1 TRP A 145     -49.869 -25.272 -36.918  1.00 18.27           C
ATOM   2107  HD1 TRP A 145     -49.077 -25.879 -36.985  1.00 18.27           H
ATOM   2108  CD2 TRP A 145     -51.936 -24.420 -37.017  1.00 22.12           C
ATOM   2109  NE1 TRP A 145     -49.826 -23.972 -36.449  1.00 19.94           N
ATOM   2110  HE1 TRP A 145     -49.001 -23.511 -36.122  1.00 19.94           H
ATOM   2111  CE2 TRP A 145     -51.079 -23.402 -36.495  1.00 22.35           C
ATOM   2112  CE3 TRP A 145     -53.304 -24.104 -37.174  1.00 26.33           C
ATOM   2113  HE3 TRP A 145     -53.933 -24.792 -37.536  1.00 26.33           H
ATOM   2114  CZ2 TRP A 145     -51.561 -22.129 -36.142  1.00 25.68           C
ATOM   2115  HZ2 TRP A 145     -50.942 -21.434 -35.776  1.00 25.68           H
ATOM   2116  CZ3 TRP A 145     -53.791 -22.831 -36.826  1.00 23.01           C
ATOM   2117  HZ3 TRP A 145     -54.762 -22.623 -36.946  1.00 23.01           H
ATOM   2118  CH2 TRP A 145     -52.930 -21.851 -36.313  1.00 23.42           C
ATOM   2119  HH2 TRP A 145     -53.290 -20.951 -36.068  1.00 23.42           H
ATOM   2120  N   GLY A 146     -52.862 -29.548 -35.989  1.00 10.30           N
ATOM   2121  H   GLY A 146     -52.294 -29.915 -35.252  1.00 10.30           H
ATOM   2122  CA  GLY A 146     -54.305 -29.358 -35.760  1.00 29.24           C
ATOM   2123 1HA  GLY A 146     -54.399 -28.963 -34.846  1.00 29.24           H
ATOM   2124 2HA  GLY A 146     -54.617 -28.698 -36.443  1.00 29.24           H
ATOM   2125  C   GLY A 146     -55.189 -30.621 -35.849  1.00 27.91           C
ATOM   2126  O   GLY A 146     -54.736 -31.673 -36.264  1.00 26.42           O
ATOM   2127  N   PRO A 147     -56.428 -30.499 -35.364  1.00  8.38           N
ATOM   2128  CA  PRO A 147     -56.982 -31.277 -34.249  1.00 26.27           C
ATOM   2129  HA  PRO A 147     -56.312 -31.950 -33.935  1.00 26.27           H
ATOM   2130  C   PRO A 147     -58.245 -32.097 -34.614  1.00 25.85           C
ATOM   2131  O   PRO A 147     -58.790 -31.953 -35.699  1.00 24.64           O
ATOM   2132  CB  PRO A 147     -57.353 -30.149 -33.275  1.00 23.60           C
ATOM   2133 1HB  PRO A 147     -58.052 -30.449 -32.626  1.00 23.60           H
ATOM   2134 2HB  PRO A 147     -56.549 -29.827 -32.774  1.00 23.60           H
ATOM   2135  CG  PRO A 147     -57.897 -29.057 -34.210  1.00 25.20           C
ATOM   2136 1HG  PRO A 147     -58.893 -29.111 -34.280  1.00 25.20           H
ATOM   2137 2HG  PRO A 147     -57.634 -28.148 -33.888  1.00 25.20           H
ATOM   2138  CD  PRO A 147     -57.252 -29.353 -35.555  1.00 30.35           C
ATOM   2139 1HD  PRO A 147     -57.939 -29.559 -36.252  1.00 30.35           H
ATOM   2140 2HD  PRO A 147     -56.682 -28.591 -35.863  1.00 30.35           H
ATOM   2141  N   ARG A 148     -58.758 -32.902 -33.654  1.00  6.75           N
ATOM   2142  H   ARG A 148     -58.100 -33.320 -33.028  1.00  6.75           H
ATOM   2143  CA  ARG A 148     -60.195 -33.237 -33.423  1.00 21.94           C
ATOM   2144  HA  ARG A 148     -60.639 -32.393 -33.122  1.00 21.94           H
ATOM   2145  C   ARG A 148     -60.276 -34.340 -32.355  1.00 20.75           C
ATOM   2146  O   ARG A 148     -59.521 -35.298 -32.443  1.00 20.29           O
ATOM   2147  CB  ARG A 148     -60.890 -33.724 -34.708  1.00 21.97           C
ATOM   2148 1HB  ARG A 148     -60.193 -33.953 -35.388  1.00 21.97           H
ATOM   2149 2HB  ARG A 148     -61.430 -34.539 -34.497  1.00 21.97           H
ATOM   2150  CG  ARG A 148     -61.821 -32.644 -35.290  1.00 21.68           C
ATOM   2151 1HG  ARG A 148     -62.574 -32.482 -34.653  1.00 21.68           H
ATOM   2152 2HG  ARG A 148     -61.303 -31.798 -35.417  1.00 21.68           H
ATOM   2153  CD  ARG A 148     -62.399 -33.076 -36.638  1.00 21.72           C
ATOM   2154 1HD  ARG A 148     -61.675 -33.093 -37.328  1.00 21.72           H
ATOM   2155 2HD  ARG A 148     -62.804 -33.987 -36.557  1.00 21.72           H
ATOM   2156  NE  ARG A 148     -63.446 -32.143 -37.090  1.00 21.10           N
ATOM   2157  HE  ARG A 148     -63.676 -31.388 -36.475  1.00 21.10           H
ATOM   2158  CZ  ARG A 148     -64.113 -32.209 -38.235  1.00 21.51           C
ATOM   2159  NH1 ARG A 148     -63.857 -33.134 -39.116  1.00 19.68           N
ATOM   2160 1HH1 ARG A 148     -63.145 -33.813 -38.936  1.00 19.68           H
ATOM   2161 2HH1 ARG A 148     -64.372 -33.165 -39.973  1.00 19.68           H
ATOM   2162  NH2 ARG A 148     -65.051 -31.348 -38.505  1.00 19.72           N
ATOM   2163 1HH2 ARG A 148     -65.274 -30.629 -37.847  1.00 19.72           H
ATOM   2164 2HH2 ARG A 148     -65.548 -31.406 -39.371  1.00 19.72           H
ATOM   2165  N   ALA A 149     -61.009 -34.200 -31.261  1.00  7.93           N
ATOM   2166  H   ALA A 149     -60.497 -34.393 -30.424  1.00  7.93           H
ATOM   2167  CA  ALA A 149     -62.408 -33.824 -31.001  1.00 26.63           C
ATOM   2168  HA  ALA A 149     -62.347 -33.570 -30.036  1.00 26.63           H
ATOM   2169  C   ALA A 149     -63.406 -34.996 -31.114  1.00 25.67           C
ATOM   2170  O   ALA A 149     -63.236 -35.865 -31.964  1.00 25.41           O
ATOM   2171  CB  ALA A 149     -62.881 -32.575 -31.763  1.00 25.18           C
ATOM   2172 1HB  ALA A 149     -62.220 -31.830 -31.676  1.00 25.18           H
ATOM   2173 2HB  ALA A 149     -63.758 -32.250 -31.409  1.00 25.18           H
ATOM   2174 3HB  ALA A 149     -62.996 -32.771 -32.737  1.00 25.18           H
ATOM   2175  N   VAL A 150     -64.482 -34.868 -30.338  1.00  6.40           N
ATOM   2176  H   VAL A 150     -64.343 -34.385 -29.473  1.00  6.40           H
ATOM   2177  CA  VAL A 150     -65.861 -35.353 -30.597  1.00 26.04           C
ATOM   2178  HA  VAL A 150     -66.461 -34.648 -30.218  1.00 26.04           H
ATOM   2179  C   VAL A 150     -66.269 -36.624 -29.803  1.00 24.96           C
ATOM   2180  O   VAL A 150     -65.483 -37.550 -29.751  1.00 24.99           O
ATOM   2181  CB  VAL A 150     -66.064 -35.470 -32.135  1.00 24.84           C
ATOM   2182  HB  VAL A 150     -65.354 -36.126 -32.391  1.00 24.84           H
ATOM   2183  CG1 VAL A 150     -67.369 -36.040 -32.633  1.00 23.99           C
ATOM   2184 1HG1 VAL A 150     -67.390 -36.068 -33.632  1.00 23.99           H
ATOM   2185 2HG1 VAL A 150     -68.143 -35.486 -32.325  1.00 23.99           H
ATOM   2186 3HG1 VAL A 150     -67.505 -36.972 -32.296  1.00 23.99           H
ATOM   2187  CG2 VAL A 150     -65.969 -34.086 -32.812  1.00 29.11           C
ATOM   2188 1HG2 VAL A 150     -66.099 -34.161 -33.801  1.00 29.11           H
ATOM   2189 2HG2 VAL A 150     -65.075 -33.669 -32.651  1.00 29.11           H
ATOM   2190 3HG2 VAL A 150     -66.667 -33.464 -32.456  1.00 29.11           H
ATOM   2191  N   GLN A 151     -67.449 -36.779 -29.168  1.00 12.82           N
ATOM   2192  H   GLN A 151     -67.453 -37.629 -28.641  1.00 12.82           H
ATOM   2193  CA  GLN A 151     -68.740 -36.069 -29.017  1.00 32.48           C
ATOM   2194  HA  GLN A 151     -68.558 -35.129 -28.728  1.00 32.48           H
ATOM   2195  C   GLN A 151     -69.587 -36.854 -27.970  1.00 30.78           C
ATOM   2196  O   GLN A 151     -69.316 -38.033 -27.785  1.00 31.02           O
ATOM   2197  CB  GLN A 151     -69.474 -36.072 -30.374  1.00 31.85           C
ATOM   2198 1HB  GLN A 151     -68.980 -36.674 -31.002  1.00 31.85           H
ATOM   2199 2HB  GLN A 151     -70.400 -36.423 -30.234  1.00 31.85           H
ATOM   2200  CG  GLN A 151     -69.576 -34.681 -31.017  1.00 32.77           C
ATOM   2201 1HG  GLN A 151     -70.203 -34.126 -30.471  1.00 32.77           H
ATOM   2202 2HG  GLN A 151     -68.668 -34.263 -31.011  1.00 32.77           H
ATOM   2203  CD  GLN A 151     -70.079 -34.678 -32.448  1.00 30.12           C
ATOM   2204  OE1 GLN A 151     -70.333 -35.689 -33.067  1.00 30.31           O
ATOM   2205  NE2 GLN A 151     -70.227 -33.517 -33.059  1.00 31.39           N
ATOM   2206 1HE2 GLN A 151     -70.541 -33.488 -34.008  1.00 31.39           H
ATOM   2207 2HE2 GLN A 151     -70.025 -32.667 -32.573  1.00 31.39           H
ATOM   2208  N   VAL A 152     -70.496 -36.245 -27.186  1.00  7.56           N
ATOM   2209  H   VAL A 152     -70.153 -36.034 -26.270  1.00  7.56           H
ATOM   2210  CA  VAL A 152     -71.915 -35.818 -27.403  1.00 27.21           C
ATOM   2211  HA  VAL A 152     -71.994 -34.964 -26.889  1.00 27.21           H
ATOM   2212  C   VAL A 152     -72.921 -36.830 -26.796  1.00 25.57           C
ATOM   2213  O   VAL A 152     -72.608 -38.008 -26.791  1.00 24.82           O
ATOM   2214  CB  VAL A 152     -72.228 -35.467 -28.881  1.00 25.51           C
ATOM   2215  HB  VAL A 152     -71.685 -36.141 -29.382  1.00 25.51           H
ATOM   2216  CG1 VAL A 152     -73.664 -35.630 -29.380  1.00 24.46           C
ATOM   2217 1HG1 VAL A 152     -73.740 -35.374 -30.344  1.00 24.46           H
ATOM   2218 2HG1 VAL A 152     -74.292 -35.053 -28.858  1.00 24.46           H
ATOM   2219 3HG1 VAL A 152     -73.970 -36.578 -29.289  1.00 24.46           H
ATOM   2220  CG2 VAL A 152     -71.876 -33.996 -29.149  1.00 28.27           C
ATOM   2221 1HG2 VAL A 152     -72.070 -33.748 -30.098  1.00 28.27           H
ATOM   2222 2HG2 VAL A 152     -70.906 -33.823 -28.979  1.00 28.27           H
ATOM   2223 3HG2 VAL A 152     -72.405 -33.387 -28.558  1.00 28.27           H
ATOM   2224  N   PRO A 153     -74.048 -36.403 -26.223  1.00  9.81           N
ATOM   2225  CA  PRO A 153     -75.287 -36.182 -26.985  1.00 26.75           C
ATOM   2226  HA  PRO A 153     -75.083 -36.069 -27.957  1.00 26.75           H
ATOM   2227  C   PRO A 153     -76.028 -34.874 -26.573  1.00 26.20           C
ATOM   2228  O   PRO A 153     -75.670 -34.290 -25.556  1.00 25.07           O
ATOM   2229  CB  PRO A 153     -76.102 -37.445 -26.649  1.00 23.62           C
ATOM   2230 1HB  PRO A 153     -77.083 -37.261 -26.711  1.00 23.62           H
ATOM   2231 2HB  PRO A 153     -75.864 -38.196 -27.265  1.00 23.62           H
ATOM   2232  CG  PRO A 153     -75.711 -37.787 -25.212  1.00 25.54           C
ATOM   2233 1HG  PRO A 153     -76.458 -37.575 -24.582  1.00 25.54           H
ATOM   2234 2HG  PRO A 153     -75.471 -38.754 -25.131  1.00 25.54           H
ATOM   2235  CD  PRO A 153     -74.502 -36.910 -24.923  1.00 30.95           C
ATOM   2236 1HD  PRO A 153     -74.749 -36.143 -24.331  1.00 30.95           H
ATOM   2237 2HD  PRO A 153     -73.770 -37.439 -24.495  1.00 30.95           H
ATOM   2238  N   ASP A 154     -77.021 -34.319 -27.169  1.00  8.34           N
ATOM   2239  H   ASP A 154     -77.295 -33.506 -26.656  1.00  8.34           H
ATOM   2240  CA  ASP A 154     -77.895 -34.461 -28.341  1.00 29.71           C
ATOM   2241  HA  ASP A 154     -77.350 -34.617 -29.165  1.00 29.71           H
ATOM   2242  C   ASP A 154     -78.725 -33.133 -28.366  1.00 28.16           C
ATOM   2243  O   ASP A 154     -78.810 -32.474 -27.337  1.00 26.69           O
ATOM   2244  CB  ASP A 154     -78.830 -35.676 -28.141  1.00 27.36           C
ATOM   2245 1HB  ASP A 154     -78.649 -36.069 -27.239  1.00 27.36           H
ATOM   2246 2HB  ASP A 154     -79.777 -35.356 -28.182  1.00 27.36           H
ATOM   2247  CG  ASP A 154     -78.668 -36.787 -29.175  1.00 25.33           C
ATOM   2248  OD1 ASP A 154     -77.779 -36.667 -30.048  1.00 24.98           O
ATOM   2249  OD2 ASP A 154     -79.486 -37.731 -29.134  1.00 27.39           O
ATOM   2250  N   GLN A 155     -79.395 -32.569 -29.347  1.00  8.50           N
ATOM   2251  H   GLN A 155     -79.557 -31.596 -29.183  1.00  8.50           H
ATOM   2252  CA  GLN A 155     -79.958 -33.015 -30.612  1.00 28.11           C
ATOM   2253  HA  GLN A 155     -79.213 -33.445 -31.122  1.00 28.11           H
ATOM   2254  C   GLN A 155     -80.566 -31.783 -31.363  1.00 26.43           C
ATOM   2255  O   GLN A 155     -81.017 -30.838 -30.733  1.00 26.87           O
ATOM   2256  CB  GLN A 155     -81.114 -33.999 -30.304  1.00 27.41           C
ATOM   2257 1HB  GLN A 155     -81.083 -34.233 -29.332  1.00 27.41           H
ATOM   2258 2HB  GLN A 155     -81.981 -33.546 -30.511  1.00 27.41           H
ATOM   2259  CG  GLN A 155     -81.058 -35.301 -31.105  1.00 28.39           C
ATOM   2260 1HG  GLN A 155     -81.137 -35.085 -32.078  1.00 28.39           H
ATOM   2261 2HG  GLN A 155     -80.181 -35.749 -30.932  1.00 28.39           H
ATOM   2262  CD  GLN A 155     -82.174 -36.262 -30.731  1.00 26.98           C
ATOM   2263  OE1 GLN A 155     -83.334 -35.896 -30.680  1.00 27.50           O
ATOM   2264  NE2 GLN A 155     -81.883 -37.517 -30.481  1.00 29.79           N
ATOM   2265 1HE2 GLN A 155     -82.611 -38.163 -30.251  1.00 29.79           H
ATOM   2266 2HE2 GLN A 155     -80.933 -37.827 -30.520  1.00 29.79           H
ATOM   2267  N   ILE A 156     -80.689 -31.896 -32.675  1.00  6.65           N
ATOM   2268  H   ILE A 156     -79.975 -32.440 -33.114  1.00  6.65           H
ATOM   2269  CA  ILE A 156     -81.712 -31.349 -33.607  1.00 26.97           C
ATOM   2270  HA  ILE A 156     -81.443 -31.920 -34.383  1.00 26.97           H
ATOM   2271  C   ILE A 156     -81.553 -29.944 -34.274  1.00 25.20           C
ATOM   2272  O   ILE A 156     -81.882 -28.904 -33.723  1.00 25.00           O
ATOM   2273  CB  ILE A 156     -83.158 -31.646 -33.109  1.00 25.50           C
ATOM   2274  HB  ILE A 156     -83.216 -31.214 -32.209  1.00 25.50           H
ATOM   2275  CG1 ILE A 156     -83.421 -33.161 -33.019  1.00 25.67           C
ATOM   2276 1HG1 ILE A 156     -83.587 -33.507 -33.942  1.00 25.67           H
ATOM   2277 2HG1 ILE A 156     -82.606 -33.600 -32.640  1.00 25.67           H
ATOM   2278  CG2 ILE A 156     -84.256 -31.061 -34.018  1.00 29.21           C
ATOM   2279 1HG2 ILE A 156     -85.166 -31.274 -33.663  1.00 29.21           H
ATOM   2280 2HG2 ILE A 156     -84.192 -31.435 -34.943  1.00 29.21           H
ATOM   2281 3HG2 ILE A 156     -84.176 -30.066 -34.082  1.00 29.21           H
ATOM   2282  CD1 ILE A 156     -84.615 -33.550 -32.148  1.00 27.50           C
ATOM   2283 1HD1 ILE A 156     -84.736 -34.542 -32.128  1.00 27.50           H
ATOM   2284 2HD1 ILE A 156     -85.460 -33.145 -32.497  1.00 27.50           H
ATOM   2285 3HD1 ILE A 156     -84.489 -33.237 -31.207  1.00 27.50           H
ATOM   2286  N   ARG A 157     -81.217 -30.022 -35.583  1.00  8.80           N
ATOM   2287  H   ARG A 157     -80.432 -30.618 -35.751  1.00  8.80           H
ATOM   2288  CA  ARG A 157     -81.767 -29.408 -36.837  1.00 25.80           C
ATOM   2289  HA  ARG A 157     -81.019 -29.697 -37.435  1.00 25.80           H
ATOM   2290  C   ARG A 157     -81.780 -27.881 -37.111  1.00 24.53           C
ATOM   2291  O   ARG A 157     -82.677 -27.178 -36.670  1.00 25.02           O
ATOM   2292  CB  ARG A 157     -83.166 -29.988 -37.128  1.00 25.91           C
ATOM   2293 1HB  ARG A 157     -83.573 -30.287 -36.265  1.00 25.91           H
ATOM   2294 2HB  ARG A 157     -83.731 -29.269 -37.533  1.00 25.91           H
ATOM   2295  CG  ARG A 157     -83.147 -31.180 -38.087  1.00 26.01           C
ATOM   2296 1HG  ARG A 157     -82.746 -30.896 -38.958  1.00 26.01           H
ATOM   2297 2HG  ARG A 157     -82.596 -31.914 -37.690  1.00 26.01           H
ATOM   2298  CD  ARG A 157     -84.580 -31.686 -38.324  1.00 26.51           C
ATOM   2299 1HD  ARG A 157     -84.956 -32.054 -37.474  1.00 26.51           H
ATOM   2300 2HD  ARG A 157     -85.157 -30.936 -38.647  1.00 26.51           H
ATOM   2301  NE  ARG A 157     -84.617 -32.752 -39.334  1.00 25.41           N
ATOM   2302  HE  ARG A 157     -83.786 -32.896 -39.871  1.00 25.41           H
ATOM   2303  CZ  ARG A 157     -85.653 -33.544 -39.602  1.00 24.76           C
ATOM   2304  NH1 ARG A 157     -86.774 -33.443 -38.939  1.00 22.03           N
ATOM   2305 1HH1 ARG A 157     -86.866 -32.761 -38.214  1.00 22.03           H
ATOM   2306 2HH1 ARG A 157     -87.540 -34.048 -39.157  1.00 22.03           H
ATOM   2307  NH2 ARG A 157     -85.580 -34.447 -40.535  1.00 21.01           N
ATOM   2308 1HH2 ARG A 157     -84.737 -34.554 -41.063  1.00 21.01           H
ATOM   2309 2HH2 ARG A 157     -86.367 -35.035 -40.725  1.00 21.01           H
ATOM   2310  N   ALA A 158     -80.886 -27.487 -38.023  1.00  8.00           N
ATOM   2311  H   ALA A 158     -79.935 -27.649 -37.760  1.00  8.00           H
ATOM   2312  CA  ALA A 158     -81.051 -26.845 -39.372  1.00 28.76           C
ATOM   2313  HA  ALA A 158     -80.184 -26.353 -39.451  1.00 28.76           H
ATOM   2314  C   ALA A 158     -82.089 -25.696 -39.615  1.00 26.61           C
ATOM   2315  O   ALA A 158     -83.085 -25.658 -38.919  1.00 25.08           O
ATOM   2316  CB  ALA A 158     -81.307 -27.993 -40.375  1.00 26.09           C
ATOM   2317 1HB  ALA A 158     -80.656 -28.739 -40.239  1.00 26.09           H
ATOM   2318 2HB  ALA A 158     -81.215 -27.672 -41.318  1.00 26.09           H
ATOM   2319 3HB  ALA A 158     -82.229 -28.366 -40.266  1.00 26.09           H
ATOM   2320  N   PRO A 159     -82.044 -24.901 -40.724  1.00  7.36           N
ATOM   2321  CA  PRO A 159     -81.011 -24.613 -41.749  1.00 24.21           C
ATOM   2322  HA  PRO A 159     -80.119 -24.810 -41.342  1.00 24.21           H
ATOM   2323  C   PRO A 159     -80.927 -23.127 -42.244  1.00 23.41           C
ATOM   2324  O   PRO A 159     -81.725 -22.287 -41.857  1.00 21.99           O
ATOM   2325  CB  PRO A 159     -81.484 -25.497 -42.928  1.00 21.54           C
ATOM   2326 1HB  PRO A 159     -81.197 -25.110 -43.804  1.00 21.54           H
ATOM   2327 2HB  PRO A 159     -81.130 -26.428 -42.843  1.00 21.54           H
ATOM   2328  CG  PRO A 159     -83.009 -25.488 -42.808  1.00 23.32           C
ATOM   2329 1HG  PRO A 159     -83.418 -24.969 -43.559  1.00 23.32           H
ATOM   2330 2HG  PRO A 159     -83.368 -26.421 -42.813  1.00 23.32           H
ATOM   2331  CD  PRO A 159     -83.296 -24.810 -41.469  1.00 28.71           C
ATOM   2332 1HD  PRO A 159     -83.546 -23.850 -41.592  1.00 28.71           H
ATOM   2333 2HD  PRO A 159     -84.022 -25.282 -40.969  1.00 28.71           H
ATOM   2334  N   TYR A 160     -80.030 -22.891 -43.222  1.00  5.12           N
ATOM   2335  H   TYR A 160     -79.224 -23.483 -43.201  1.00  5.12           H
ATOM   2336  CA  TYR A 160     -80.040 -21.893 -44.330  1.00 19.85           C
ATOM   2337  HA  TYR A 160     -79.188 -22.226 -44.733  1.00 19.85           H
ATOM   2338  C   TYR A 160     -79.692 -20.382 -44.133  1.00 18.36           C
ATOM   2339  O   TYR A 160     -80.376 -19.633 -43.453  1.00 17.29           O
ATOM   2340  CB  TYR A 160     -81.290 -22.058 -45.213  1.00 18.04           C
ATOM   2341 1HB  TYR A 160     -82.031 -22.421 -44.648  1.00 18.04           H
ATOM   2342 2HB  TYR A 160     -81.549 -21.159 -45.566  1.00 18.04           H
ATOM   2343  CG  TYR A 160     -81.098 -22.996 -46.401  1.00 17.84           C
ATOM   2344  CD1 TYR A 160     -80.524 -22.525 -47.589  1.00 18.38           C
ATOM   2345  HD1 TYR A 160     -80.256 -21.565 -47.665  1.00 18.38           H
ATOM   2346  CD2 TYR A 160     -81.491 -24.344 -46.311  1.00 20.22           C
ATOM   2347  HD2 TYR A 160     -81.915 -24.684 -45.472  1.00 20.22           H
ATOM   2348  CE1 TYR A 160     -80.323 -23.397 -48.677  1.00 21.72           C
ATOM   2349  HE1 TYR A 160     -79.910 -23.056 -49.521  1.00 21.72           H
ATOM   2350  CE2 TYR A 160     -81.290 -25.215 -47.398  1.00 23.60           C
ATOM   2351  HE2 TYR A 160     -81.568 -26.173 -47.328  1.00 23.60           H
ATOM   2352  CZ  TYR A 160     -80.702 -24.743 -48.576  1.00 26.48           C
ATOM   2353  OH  TYR A 160     -80.499 -25.584 -49.626  1.00 26.83           O
ATOM   2354  HH  TYR A 160     -80.451 -26.486 -49.308  1.00 26.83           H
ATOM   2355  N   GLN A 161     -78.729 -19.974 -44.964  1.00  7.56           N
ATOM   2356  H   GLN A 161     -77.923 -20.566 -44.971  1.00  7.56           H
ATOM   2357  CA  GLN A 161     -78.628 -18.805 -45.882  1.00 22.25           C
ATOM   2358  HA  GLN A 161     -77.735 -19.085 -46.233  1.00 22.25           H
ATOM   2359  C   GLN A 161     -78.320 -17.359 -45.404  1.00 21.15           C
ATOM   2360  O   GLN A 161     -79.084 -16.724 -44.697  1.00 21.23           O
ATOM   2361  CB  GLN A 161     -79.789 -18.783 -46.903  1.00 21.60           C
ATOM   2362 1HB  GLN A 161     -80.600 -19.184 -46.476  1.00 21.60           H
ATOM   2363 2HB  GLN A 161     -79.979 -17.834 -47.153  1.00 21.60           H
ATOM   2364  CG  GLN A 161     -79.471 -19.572 -48.185  1.00 22.30           C
ATOM   2365 1HG  GLN A 161     -78.624 -19.211 -48.576  1.00 22.30           H
ATOM   2366 2HG  GLN A 161     -79.343 -20.533 -47.941  1.00 22.30           H
ATOM   2367  CD  GLN A 161     -80.569 -19.489 -49.253  1.00 20.98           C
ATOM   2368  OE1 GLN A 161     -81.635 -18.931 -49.066  1.00 22.11           O
ATOM   2369  NE2 GLN A 161     -80.359 -20.045 -50.429  1.00 25.67           N
ATOM   2370 1HE2 GLN A 161     -81.065 -20.001 -51.136  1.00 25.67           H
ATOM   2371 2HE2 GLN A 161     -79.494 -20.511 -50.614  1.00 25.67           H
ATOM   2372  N   GLN A 162     -77.291 -16.832 -46.075  1.00 10.42           N
ATOM   2373  H   GLN A 162     -76.471 -17.404 -46.085  1.00 10.42           H
ATOM   2374  CA  GLN A 162     -77.149 -15.550 -46.807  1.00 24.42           C
ATOM   2375  HA  GLN A 162     -76.244 -15.765 -47.175  1.00 24.42           H
ATOM   2376  C   GLN A 162     -76.890 -14.205 -46.079  1.00 23.31           C
ATOM   2377  O   GLN A 162     -77.681 -13.727 -45.284  1.00 24.08           O
ATOM   2378  CB  GLN A 162     -78.263 -15.376 -47.862  1.00 23.78           C
ATOM   2379 1HB  GLN A 162     -79.112 -15.758 -47.496  1.00 23.78           H
ATOM   2380 2HB  GLN A 162     -78.385 -14.400 -48.039  1.00 23.78           H
ATOM   2381  CG  GLN A 162     -77.943 -16.080 -49.195  1.00 24.99           C
ATOM   2382 1HG  GLN A 162     -77.069 -15.734 -49.536  1.00 24.99           H
ATOM   2383 2HG  GLN A 162     -77.870 -17.063 -49.026  1.00 24.99           H
ATOM   2384  CD  GLN A 162     -79.007 -15.854 -50.277  1.00 23.95           C
ATOM   2385  OE1 GLN A 162     -80.020 -15.203 -50.084  1.00 23.89           O
ATOM   2386  NE2 GLN A 162     -78.821 -16.374 -51.472  1.00 27.34           N
ATOM   2387 1HE2 GLN A 162     -79.501 -16.230 -52.191  1.00 27.34           H
ATOM   2388 2HE2 GLN A 162     -78.000 -16.913 -51.661  1.00 27.34           H
ATOM   2389  N   GLN A 163     -75.846 -13.549 -46.586  1.00 14.81           N
ATOM   2390  H   GLN A 163     -75.028 -14.110 -46.712  1.00 14.81           H
ATOM   2391  CA  GLN A 163     -75.686 -12.137 -46.995  1.00 34.14           C
ATOM   2392  HA  GLN A 163     -74.741 -12.203 -47.315  1.00 34.14           H
ATOM   2393  C   GLN A 163     -75.586 -11.009 -45.927  1.00 32.64           C
ATOM   2394  O   GLN A 163     -76.391 -10.879 -45.025  1.00 33.51           O
ATOM   2395  CB  GLN A 163     -76.688 -11.779 -48.112  1.00 33.02           C
ATOM   2396 1HB  GLN A 163     -77.594 -12.112 -47.850  1.00 33.02           H
ATOM   2397 2HB  GLN A 163     -76.714 -10.785 -48.214  1.00 33.02           H
ATOM   2398  CG  GLN A 163     -76.302 -12.406 -49.467  1.00 33.59           C
ATOM   2399 1HG  GLN A 163     -75.421 -12.028 -49.750  1.00 33.59           H
ATOM   2400 2HG  GLN A 163     -76.217 -13.395 -49.344  1.00 33.59           H
ATOM   2401  CD  GLN A 163     -77.318 -12.147 -50.589  1.00 30.86           C
ATOM   2402  OE1 GLN A 163     -78.268 -11.399 -50.464  1.00 29.17           O
ATOM   2403  NE2 GLN A 163     -77.151 -12.756 -51.751  1.00 31.34           N
ATOM   2404 1HE2 GLN A 163     -77.797 -12.595 -52.497  1.00 31.34           H
ATOM   2405 2HE2 GLN A 163     -76.379 -13.377 -51.884  1.00 31.34           H
ATOM   2406  N   GLN A 164     -74.538 -10.185 -46.137  1.00 14.96           N
ATOM   2407  H   GLN A 164     -73.724 -10.670 -46.456  1.00 14.96           H
ATOM   2408  CA  GLN A 164     -74.318  -8.722 -46.002  1.00 33.49           C
ATOM   2409  HA  GLN A 164     -73.652  -8.669 -45.258  1.00 33.49           H
ATOM   2410  C   GLN A 164     -75.513  -7.816 -45.565  1.00 31.98           C
ATOM   2411  O   GLN A 164     -76.637  -8.231 -45.777  1.00 32.96           O
ATOM   2412  CB  GLN A 164     -73.889  -8.243 -47.406  1.00 31.76           C
ATOM   2413 1HB  GLN A 164     -74.565  -8.575 -48.064  1.00 31.76           H
ATOM   2414 2HB  GLN A 164     -73.889  -7.243 -47.403  1.00 31.76           H
ATOM   2415  CG  GLN A 164     -72.514  -8.699 -47.894  1.00 32.53           C
ATOM   2416 1HG  GLN A 164     -71.842  -8.524 -47.174  1.00 32.53           H
ATOM   2417 2HG  GLN A 164     -72.549  -9.680 -48.086  1.00 32.53           H
ATOM   2418  CD  GLN A 164     -72.077  -7.967 -49.161  1.00 30.09           C
ATOM   2419  OE1 GLN A 164     -72.626  -6.952 -49.554  1.00 30.91           O
ATOM   2420  NE2 GLN A 164     -71.053  -8.421 -49.846  1.00 33.25           N
ATOM   2421 1HE2 GLN A 164     -70.745  -7.936 -50.665  1.00 33.25           H
ATOM   2422 2HE2 GLN A 164     -70.581  -9.251 -49.549  1.00 33.25           H
ATOM   2423  N   PRO A 165     -75.347  -6.523 -45.182  1.00 12.11           N
ATOM   2424  CA  PRO A 165     -74.222  -5.585 -44.967  1.00 31.63           C
ATOM   2425  HA  PRO A 165     -73.394  -6.119 -44.795  1.00 31.63           H
ATOM   2426  C   PRO A 165     -74.369  -4.649 -43.724  1.00 31.30           C
ATOM   2427  O   PRO A 165     -75.312  -4.762 -42.937  1.00 29.51           O
ATOM   2428  CB  PRO A 165     -74.253  -4.742 -46.265  1.00 27.48           C
ATOM   2429 1HB  PRO A 165     -73.914  -3.816 -46.097  1.00 27.48           H
ATOM   2430 2HB  PRO A 165     -73.706  -5.172 -46.983  1.00 27.48           H
ATOM   2431  CG  PRO A 165     -75.734  -4.710 -46.663  1.00 29.71           C
ATOM   2432 1HG  PRO A 165     -76.098  -3.780 -46.605  1.00 29.71           H
ATOM   2433 2HG  PRO A 165     -75.860  -5.060 -47.591  1.00 29.71           H
ATOM   2434  CD  PRO A 165     -76.417  -5.621 -45.645  1.00 36.14           C
ATOM   2435 1HD  PRO A 165     -76.781  -5.097 -44.875  1.00 36.14           H
ATOM   2436 2HD  PRO A 165     -77.153  -6.150 -46.067  1.00 36.14           H
ATOM   2437  N   GLN A 166     -73.449  -3.682 -43.586  1.00 12.08           N
ATOM   2438  H   GLN A 166     -72.602  -3.819 -44.100  1.00 12.08           H
ATOM   2439  CA  GLN A 166     -73.509  -2.433 -42.776  1.00 34.55           C
ATOM   2440  HA  GLN A 166     -73.586  -2.711 -41.819  1.00 34.55           H
ATOM   2441  C   GLN A 166     -74.730  -1.530 -43.133  1.00 32.85           C
ATOM   2442  O   GLN A 166     -75.361  -1.840 -44.137  1.00 32.99           O
ATOM   2443  CB  GLN A 166     -72.226  -1.647 -43.123  1.00 31.81           C
ATOM   2444 1HB  GLN A 166     -72.108  -1.684 -44.115  1.00 31.81           H
ATOM   2445 2HB  GLN A 166     -72.366  -0.699 -42.839  1.00 31.81           H
ATOM   2446  CG  GLN A 166     -70.912  -2.119 -42.493  1.00 32.11           C
ATOM   2447 1HG  GLN A 166     -71.029  -2.175 -41.501  1.00 32.11           H
ATOM   2448 2HG  GLN A 166     -70.686  -3.024 -42.853  1.00 32.11           H
ATOM   2449  CD  GLN A 166     -69.762  -1.156 -42.806  1.00 29.40           C
ATOM   2450  OE1 GLN A 166     -69.871  -0.232 -43.593  1.00 30.98           O
ATOM   2451  NE2 GLN A 166     -68.611  -1.322 -42.196  1.00 33.83           N
ATOM   2452 1HE2 GLN A 166     -67.852  -0.698 -42.382  1.00 33.83           H
ATOM   2453 2HE2 GLN A 166     -68.494  -2.072 -41.545  1.00 33.83           H
ATOM   2454  N   PRO A 167     -75.033  -0.356 -42.517  1.00 12.21           N
ATOM   2455  CA  PRO A 167     -74.490   0.415 -41.368  1.00 32.81           C
ATOM   2456  HA  PRO A 167     -74.023  -0.224 -40.757  1.00 32.81           H
ATOM   2457  C   PRO A 167     -75.550   1.160 -40.480  1.00 32.81           C
ATOM   2458  O   PRO A 167     -76.710   1.292 -40.857  1.00 31.27           O
ATOM   2459  CB  PRO A 167     -73.645   1.480 -42.100  1.00 28.56           C
ATOM   2460 1HB  PRO A 167     -73.552   2.305 -41.543  1.00 28.56           H
ATOM   2461 2HB  PRO A 167     -72.737   1.123 -42.321  1.00 28.56           H
ATOM   2462  CG  PRO A 167     -74.439   1.777 -43.382  1.00 30.87           C
ATOM   2463 1HG  PRO A 167     -74.861   2.683 -43.338  1.00 30.87           H
ATOM   2464 2HG  PRO A 167     -73.848   1.723 -44.187  1.00 30.87           H
ATOM   2465  CD  PRO A 167     -75.508   0.690 -43.428  1.00 37.34           C
ATOM   2466 1HD  PRO A 167     -76.391   1.037 -43.113  1.00 37.34           H
ATOM   2467 2HD  PRO A 167     -75.606   0.317 -44.351  1.00 37.34           H
ATOM   2468  N   GLN A 168     -75.105   1.766 -39.383  1.00 16.06           N
ATOM   2469  H   GLN A 168     -74.353   1.299 -38.917  1.00 16.06           H
ATOM   2470  CA  GLN A 168     -75.557   3.040 -38.739  1.00 40.66           C
ATOM   2471  HA  GLN A 168     -75.099   2.953 -37.855  1.00 40.66           H
ATOM   2472  C   GLN A 168     -77.020   3.224 -38.183  1.00 38.95           C
ATOM   2473  O   GLN A 168     -77.866   2.358 -38.382  1.00 38.82           O
ATOM   2474  CB  GLN A 168     -75.029   4.222 -39.583  1.00 37.88           C
ATOM   2475 1HB  GLN A 168     -75.026   3.958 -40.548  1.00 37.88           H
ATOM   2476 2HB  GLN A 168     -75.632   5.009 -39.454  1.00 37.88           H
ATOM   2477  CG  GLN A 168     -73.600   4.619 -39.173  1.00 37.77           C
ATOM   2478 1HG  GLN A 168     -73.558   4.672 -38.175  1.00 37.77           H
ATOM   2479 2HG  GLN A 168     -72.968   3.914 -39.496  1.00 37.77           H
ATOM   2480  CD  GLN A 168     -73.151   5.964 -39.744  1.00 33.74           C
ATOM   2481  OE1 GLN A 168     -73.890   6.690 -40.381  1.00 34.26           O
ATOM   2482  NE2 GLN A 168     -71.917   6.359 -39.514  1.00 35.66           N
ATOM   2483 1HE2 GLN A 168     -71.602   7.242 -39.861  1.00 35.66           H
ATOM   2484 2HE2 GLN A 168     -71.294   5.776 -38.992  1.00 35.66           H
ATOM   2485  N   PRO A 169     -77.255   4.307 -37.390  1.00 13.04           N
ATOM   2486  CA  PRO A 169     -78.101   4.390 -36.173  1.00 33.17           C
ATOM   2487  HA  PRO A 169     -78.336   3.497 -35.789  1.00 33.17           H
ATOM   2488  C   PRO A 169     -79.499   5.033 -36.449  1.00 33.11           C
ATOM   2489  O   PRO A 169     -79.870   5.064 -37.612  1.00 31.92           O
ATOM   2490  CB  PRO A 169     -77.178   5.243 -35.287  1.00 29.59           C
ATOM   2491 1HB  PRO A 169     -77.677   5.631 -34.512  1.00 29.59           H
ATOM   2492 2HB  PRO A 169     -76.402   4.709 -34.951  1.00 29.59           H
ATOM   2493  CG  PRO A 169     -76.713   6.338 -36.237  1.00 32.53           C
ATOM   2494 1HG  PRO A 169     -77.350   7.109 -36.238  1.00 32.53           H
ATOM   2495 2HG  PRO A 169     -75.799   6.662 -35.994  1.00 32.53           H
ATOM   2496  CD  PRO A 169     -76.703   5.636 -37.584  1.00 39.87           C
ATOM   2497 1HD  PRO A 169     -77.266   6.130 -38.246  1.00 39.87           H
ATOM   2498 2HD  PRO A 169     -75.770   5.554 -37.935  1.00 39.87           H
ATOM   2499  N   PRO A 170     -80.311   5.647 -35.554  1.00 11.80           N
ATOM   2500  CA  PRO A 170     -80.398   5.801 -34.082  1.00 32.62           C
ATOM   2501  HA  PRO A 170     -79.867   5.068 -33.657  1.00 32.62           H
ATOM   2502  C   PRO A 170     -81.852   5.700 -33.478  1.00 32.55           C
ATOM   2503  O   PRO A 170     -82.831   5.650 -34.221  1.00 30.91           O
ATOM   2504  CB  PRO A 170     -79.898   7.253 -33.908  1.00 28.59           C
ATOM   2505 1HB  PRO A 170     -80.281   7.665 -33.081  1.00 28.59           H
ATOM   2506 2HB  PRO A 170     -78.899   7.283 -33.864  1.00 28.59           H
ATOM   2507  CG  PRO A 170     -80.409   7.980 -35.164  1.00 30.95           C
ATOM   2508 1HG  PRO A 170     -81.150   8.610 -34.933  1.00 30.95           H
ATOM   2509 2HG  PRO A 170     -79.669   8.484 -35.609  1.00 30.95           H
ATOM   2510  CD  PRO A 170     -80.918   6.870 -36.073  1.00 37.59           C
ATOM   2511 1HD  PRO A 170     -81.915   6.797 -36.034  1.00 37.59           H
ATOM   2512 2HD  PRO A 170     -80.631   7.015 -37.020  1.00 37.59           H
ATOM   2513  N   GLN A 171     -81.990   5.843 -32.135  1.00 15.19           N
ATOM   2514  H   GLN A 171     -81.202   5.554 -31.591  1.00 15.19           H
ATOM   2515  CA  GLN A 171     -83.155   6.372 -31.349  1.00 38.09           C
ATOM   2516  HA  GLN A 171     -82.832   6.224 -30.414  1.00 38.09           H
ATOM   2517  C   GLN A 171     -84.521   5.605 -31.347  1.00 36.26           C
ATOM   2518  O   GLN A 171     -84.726   4.769 -32.203  1.00 36.27           O
ATOM   2519  CB  GLN A 171     -83.359   7.854 -31.738  1.00 35.37           C
ATOM   2520 1HB  GLN A 171     -83.283   7.935 -32.732  1.00 35.37           H
ATOM   2521 2HB  GLN A 171     -84.274   8.135 -31.449  1.00 35.37           H
ATOM   2522  CG  GLN A 171     -82.344   8.810 -31.103  1.00 35.90           C
ATOM   2523 1HG  GLN A 171     -82.285   8.612 -30.125  1.00 35.90           H
ATOM   2524 2HG  GLN A 171     -81.451   8.660 -31.528  1.00 35.90           H
ATOM   2525  CD  GLN A 171     -82.725  10.275 -31.279  1.00 32.72           C
ATOM   2526  OE1 GLN A 171     -83.789  10.632 -31.751  1.00 33.89           O
ATOM   2527  NE2 GLN A 171     -81.873  11.192 -30.879  1.00 35.93           N
ATOM   2528 1HE2 GLN A 171     -82.104  12.161 -30.965  1.00 35.93           H
ATOM   2529 2HE2 GLN A 171     -80.993  10.921 -30.488  1.00 35.93           H
ATOM   2530  N   PRO A 172     -85.523   5.927 -30.503  1.00 14.29           N
ATOM   2531  CA  PRO A 172     -85.652   6.621 -29.203  1.00 33.74           C
ATOM   2532  HA  PRO A 172     -84.743   6.663 -28.788  1.00 33.74           H
ATOM   2533  C   PRO A 172     -86.559   5.900 -28.151  1.00 33.67           C
ATOM   2534  O   PRO A 172     -87.049   4.793 -28.364  1.00 32.06           O
ATOM   2535  CB  PRO A 172     -86.296   7.970 -29.605  1.00 30.01           C
ATOM   2536 1HB  PRO A 172     -86.870   8.327 -28.868  1.00 30.01           H
ATOM   2537 2HB  PRO A 172     -85.596   8.645 -29.840  1.00 30.01           H
ATOM   2538  CG  PRO A 172     -87.147   7.626 -30.832  1.00 32.57           C
ATOM   2539 1HG  PRO A 172     -88.120   7.730 -30.627  1.00 32.57           H
ATOM   2540 2HG  PRO A 172     -86.905   8.212 -31.605  1.00 32.57           H
ATOM   2541  CD  PRO A 172     -86.822   6.172 -31.145  1.00 39.13           C
ATOM   2542 1HD  PRO A 172     -87.512   5.557 -30.764  1.00 39.13           H
ATOM   2543 2HD  PRO A 172     -86.749   6.022 -32.131  1.00 39.13           H
ATOM   2544  N   ALA A 173     -86.787   6.580 -27.032  1.00 14.15           N
ATOM   2545  H   ALA A 173     -86.284   7.441 -26.963  1.00 14.15           H
ATOM   2546  CA  ALA A 173     -87.660   6.285 -25.863  1.00 34.66           C
ATOM   2547  HA  ALA A 173     -87.355   5.425 -25.455  1.00 34.66           H
ATOM   2548  C   ALA A 173     -89.171   6.025 -26.180  1.00 33.19           C
ATOM   2549  O   ALA A 173     -89.557   6.244 -27.327  1.00 31.65           O
ATOM   2550  CB  ALA A 173     -87.480   7.541 -24.990  1.00 31.92           C
ATOM   2551 1HB  ALA A 173     -86.514   7.703 -24.790  1.00 31.92           H
ATOM   2552 2HB  ALA A 173     -87.962   7.444 -24.119  1.00 31.92           H
ATOM   2553 3HB  ALA A 173     -87.839   8.352 -25.451  1.00 31.92           H
ATOM   2554  N   PRO A 174     -90.074   5.612 -25.229  1.00 11.28           N
ATOM   2555  CA  PRO A 174     -90.536   6.500 -24.134  1.00 31.71           C
ATOM   2556  HA  PRO A 174     -89.722   6.950 -23.768  1.00 31.71           H
ATOM   2557  C   PRO A 174     -91.196   5.865 -22.855  1.00 31.64           C
ATOM   2558  O   PRO A 174     -91.458   4.672 -22.777  1.00 29.85           O
ATOM   2559  CB  PRO A 174     -91.598   7.326 -24.884  1.00 27.72           C
ATOM   2560 1HB  PRO A 174     -92.234   7.762 -24.247  1.00 27.72           H
ATOM   2561 2HB  PRO A 174     -91.173   8.024 -25.460  1.00 27.72           H
ATOM   2562  CG  PRO A 174     -92.311   6.270 -25.735  1.00 30.09           C
ATOM   2563 1HG  PRO A 174     -93.181   6.005 -25.319  1.00 30.09           H
ATOM   2564 2HG  PRO A 174     -92.474   6.610 -26.661  1.00 30.09           H
ATOM   2565  CD  PRO A 174     -91.343   5.092 -25.755  1.00 36.82           C
ATOM   2566 1HD  PRO A 174     -91.670   4.348 -25.173  1.00 36.82           H
ATOM   2567 2HD  PRO A 174     -91.208   4.753 -26.686  1.00 36.82           H
ATOM   2568  N   SER A 175     -91.538   6.749 -21.948  1.00 13.80           N
ATOM   2569  H   SER A 175     -90.925   7.537 -21.894  1.00 13.80           H
ATOM   2570  CA  SER A 175     -92.676   6.792 -20.982  1.00 37.25           C
ATOM   2571  HA  SER A 175     -92.536   7.738 -20.690  1.00 37.25           H
ATOM   2572  C   SER A 175     -92.610   6.050 -19.620  1.00 35.66           C
ATOM   2573  O   SER A 175     -92.482   4.840 -19.555  1.00 33.84           O
ATOM   2574  CB  SER A 175     -94.026   6.587 -21.684  1.00 34.17           C
ATOM   2575 1HB  SER A 175     -94.771   6.608 -21.018  1.00 34.17           H
ATOM   2576 2HB  SER A 175     -94.173   7.299 -22.371  1.00 34.17           H
ATOM   2577  OG  SER A 175     -94.126   5.356 -22.357  1.00 33.63           O
ATOM   2578  HG  SER A 175     -94.149   4.644 -21.718  1.00 33.63           H
ATOM   2579  N   GLY A 176     -92.791   6.838 -18.541  1.00 13.61           N
ATOM   2580  H   GLY A 176     -92.699   7.822 -18.692  1.00 13.61           H
ATOM   2581  CA  GLY A 176     -93.110   6.416 -17.158  1.00 37.61           C
ATOM   2582 1HA  GLY A 176     -92.595   5.578 -16.975  1.00 37.61           H
ATOM   2583 2HA  GLY A 176     -92.796   7.141 -16.545  1.00 37.61           H
ATOM   2584  C   GLY A 176     -94.618   6.156 -16.918  1.00 36.56           C
ATOM   2585  O   GLY A 176     -95.267   5.771 -17.882  1.00 34.41           O
ATOM   2586  N   PRO A 177     -95.250   6.408 -15.758  1.00 11.27           N
ATOM   2587  CA  PRO A 177     -94.881   6.962 -14.422  1.00 32.85           C
ATOM   2588  HA  PRO A 177     -93.904   6.938 -14.210  1.00 32.85           H
ATOM   2589  C   PRO A 177     -95.541   6.134 -13.257  1.00 32.24           C
ATOM   2590  O   PRO A 177     -95.797   4.958 -13.509  1.00 30.18           O
ATOM   2591  CB  PRO A 177     -95.444   8.383 -14.597  1.00 28.78           C
ATOM   2592 1HB  PRO A 177     -95.576   8.827 -13.711  1.00 28.78           H
ATOM   2593 2HB  PRO A 177     -94.836   8.941 -15.162  1.00 28.78           H
ATOM   2594  CG  PRO A 177     -96.788   8.159 -15.300  1.00 31.78           C
ATOM   2595 1HG  PRO A 177     -97.545   8.214 -14.649  1.00 31.78           H
ATOM   2596 2HG  PRO A 177     -96.926   8.829 -16.029  1.00 31.78           H
ATOM   2597  CD  PRO A 177     -96.675   6.754 -15.876  1.00 39.10           C
ATOM   2598 1HD  PRO A 177     -97.228   6.104 -15.355  1.00 39.10           H
ATOM   2599 2HD  PRO A 177     -96.953   6.734 -16.836  1.00 39.10           H
ATOM   2600  N   PRO A 178     -96.025   6.593 -12.077  1.00 10.57           N
ATOM   2601  CA  PRO A 178     -95.761   7.748 -11.188  1.00 30.07           C
ATOM   2602  HA  PRO A 178     -94.853   8.094 -11.426  1.00 30.07           H
ATOM   2603  C   PRO A 178     -95.732   7.454  -9.642  1.00 30.03           C
ATOM   2604  O   PRO A 178     -96.040   6.344  -9.209  1.00 28.78           O
ATOM   2605  CB  PRO A 178     -96.993   8.638 -11.460  1.00 26.98           C
ATOM   2606 1HB  PRO A 178     -97.185   9.232 -10.679  1.00 26.98           H
ATOM   2607 2HB  PRO A 178     -96.858   9.196 -12.279  1.00 26.98           H
ATOM   2608  CG  PRO A 178     -98.130   7.633 -11.670  1.00 29.26           C
ATOM   2609 1HG  PRO A 178     -98.737   7.618 -10.876  1.00 29.26           H
ATOM   2610 2HG  PRO A 178     -98.656   7.864 -12.488  1.00 29.26           H
ATOM   2611  CD  PRO A 178     -97.435   6.279 -11.841  1.00 36.15           C
ATOM   2612 1HD  PRO A 178     -97.521   5.720 -11.017  1.00 36.15           H
ATOM   2613 2HD  PRO A 178     -97.803   5.778 -12.624  1.00 36.15           H
ATOM   2614  N   ALA A 179     -95.559   8.504  -8.861  1.00 11.49           N
ATOM   2615  H   ALA A 179     -94.991   9.229  -9.251  1.00 11.49           H
ATOM   2616  CA  ALA A 179     -96.075   8.781  -7.490  1.00 33.37           C
ATOM   2617  HA  ALA A 179     -95.781   9.725  -7.337  1.00 33.37           H
ATOM   2618  C   ALA A 179     -95.425   8.054  -6.275  1.00 32.49           C
ATOM   2619  O   ALA A 179     -95.050   6.906  -6.389  1.00 30.53           O
ATOM   2620  CB  ALA A 179     -97.605   8.615  -7.524  1.00 30.18           C
ATOM   2621 1HB  ALA A 179     -98.000   9.089  -8.311  1.00 30.18           H
ATOM   2622 2HB  ALA A 179     -98.025   8.990  -6.697  1.00 30.18           H
ATOM   2623 3HB  ALA A 179     -97.859   7.650  -7.587  1.00 30.18           H
ATOM   2624  N   GLN A 180     -95.291   8.581  -5.092  1.00  9.71           N
ATOM   2625  H   GLN A 180     -94.697   7.996  -4.539  1.00  9.71           H
ATOM   2626  CA  GLN A 180     -95.713   9.746  -4.281  1.00 31.71           C
ATOM   2627  HA  GLN A 180     -95.561  10.590  -4.796  1.00 31.71           H
ATOM   2628  C   GLN A 180     -94.891   9.626  -2.956  1.00 30.37           C
ATOM   2629  O   GLN A 180     -94.489   8.523  -2.629  1.00 30.22           O
ATOM   2630  CB  GLN A 180     -97.214   9.603  -3.924  1.00 29.89           C
ATOM   2631 1HB  GLN A 180     -97.512   8.688  -4.195  1.00 29.89           H
ATOM   2632 2HB  GLN A 180     -97.309   9.706  -2.934  1.00 29.89           H
ATOM   2633  CG  GLN A 180     -98.156  10.617  -4.591  1.00 31.34           C
ATOM   2634 1HG  GLN A 180     -98.014  11.512  -4.169  1.00 31.34           H
ATOM   2635 2HG  GLN A 180     -97.935  10.668  -5.565  1.00 31.34           H
ATOM   2636  CD  GLN A 180     -99.633  10.239  -4.446  1.00 29.42           C
ATOM   2637  OE1 GLN A 180    -100.014   9.281  -3.806  1.00 31.44           O
ATOM   2638  NE2 GLN A 180    -100.537  10.981  -5.050  1.00 33.89           N
ATOM   2639 1HE2 GLN A 180    -101.507  10.749  -4.974  1.00 33.89           H
ATOM   2640 2HE2 GLN A 180    -100.254  11.777  -5.585  1.00 33.89           H
ATOM   2641  N   GLY A 181     -94.601  10.568  -2.124  1.00 13.40           N
ATOM   2642  H   GLY A 181     -93.882  10.302  -1.482  1.00 13.40           H
ATOM   2643  CA  GLY A 181     -95.068  11.915  -1.899  1.00 32.64           C
ATOM   2644 1HA  GLY A 181     -94.954  12.423  -2.753  1.00 32.64           H
ATOM   2645 2HA  GLY A 181     -96.040  11.865  -1.668  1.00 32.64           H
ATOM   2646  C   GLY A 181     -94.261  12.582  -0.748  1.00 31.53           C
ATOM   2647  O   GLY A 181     -93.544  11.927  -0.004  1.00 29.61           O
ATOM   2648  N   HIS A 182     -94.432  13.855  -0.673  1.00  8.09           N
ATOM   2649  H   HIS A 182     -95.087  14.176  -1.357  1.00  8.09           H
ATOM   2650  CA  HIS A 182     -93.920  14.975   0.154  1.00 26.52           C
ATOM   2651  HA  HIS A 182     -92.921  14.945   0.184  1.00 26.52           H
ATOM   2652  C   HIS A 182     -94.330  14.933   1.660  1.00 24.55           C
ATOM   2653  O   HIS A 182     -95.094  14.024   2.008  1.00 23.68           O
ATOM   2654  CB  HIS A 182     -94.517  16.183  -0.570  1.00 24.66           C
ATOM   2655 1HB  HIS A 182     -95.351  15.894  -1.040  1.00 24.66           H
ATOM   2656 2HB  HIS A 182     -94.741  16.883   0.108  1.00 24.66           H
ATOM   2657  CG  HIS A 182     -93.600  16.802  -1.591  1.00 24.86           C
ATOM   2658  ND1 HIS A 182     -92.407  17.436  -1.313  1.00 25.35           N
ATOM   2659  HD1 HIS A 182     -91.980  17.517  -0.412  1.00 25.35           H
ATOM   2660  CD2 HIS A 182     -93.822  16.931  -2.930  1.00 27.06           C
ATOM   2661  HD2 HIS A 182     -94.611  16.581  -3.435  1.00 27.06           H
ATOM   2662  CE1 HIS A 182     -91.922  17.923  -2.460  1.00 27.34           C
ATOM   2663  HE1 HIS A 182     -91.063  18.428  -2.549  1.00 27.34           H
ATOM   2664  NE2 HIS A 182     -92.748  17.639  -3.467  1.00 28.93           N
ATOM   2665  N   PRO A 183     -93.965  15.845   2.579  1.00  9.17           N
ATOM   2666  CA  PRO A 183     -93.824  17.314   2.398  1.00 28.29           C
ATOM   2667  HA  PRO A 183     -93.616  17.490   1.436  1.00 28.29           H
ATOM   2668  C   PRO A 183     -92.641  18.015   3.159  1.00 27.94           C
ATOM   2669  O   PRO A 183     -92.106  17.458   4.109  1.00 27.07           O
ATOM   2670  CB  PRO A 183     -95.182  17.814   2.917  1.00 25.26           C
ATOM   2671 1HB  PRO A 183     -95.096  18.733   3.303  1.00 25.26           H
ATOM   2672 2HB  PRO A 183     -95.860  17.823   2.182  1.00 25.26           H
ATOM   2673  CG  PRO A 183     -95.583  16.815   4.001  1.00 27.33           C
ATOM   2674 1HG  PRO A 183     -95.589  17.251   4.901  1.00 27.33           H
ATOM   2675 2HG  PRO A 183     -96.486  16.429   3.812  1.00 27.33           H
ATOM   2676  CD  PRO A 183     -94.508  15.734   3.931  1.00 33.48           C
ATOM   2677 1HD  PRO A 183     -93.784  15.893   4.603  1.00 33.48           H
ATOM   2678 2HD  PRO A 183     -94.896  14.823   4.068  1.00 33.48           H
ATOM   2679  N   GLN A 184     -92.123  19.084   2.660  1.00  9.08           N
ATOM   2680  H   GLN A 184     -91.403  18.894   1.993  1.00  9.08           H
ATOM   2681  CA  GLN A 184     -92.361  20.537   2.858  1.00 28.34           C
ATOM   2682  HA  GLN A 184     -91.760  20.921   2.157  1.00 28.34           H
ATOM   2683  C   GLN A 184     -91.920  21.081   4.244  1.00 26.18           C
ATOM   2684  O   GLN A 184     -92.160  20.412   5.234  1.00 25.29           O
ATOM   2685  CB  GLN A 184     -93.810  20.954   2.568  1.00 26.32           C
ATOM   2686 1HB  GLN A 184     -94.419  20.251   2.936  1.00 26.32           H
ATOM   2687 2HB  GLN A 184     -93.986  21.823   3.031  1.00 26.32           H
ATOM   2688  CG  GLN A 184     -94.126  21.131   1.079  1.00 27.48           C
ATOM   2689 1HG  GLN A 184     -93.439  21.736   0.676  1.00 27.48           H
ATOM   2690 2HG  GLN A 184     -94.085  20.236   0.634  1.00 27.48           H
ATOM   2691  CD  GLN A 184     -95.503  21.731   0.827  1.00 26.48           C
ATOM   2692  OE1 GLN A 184     -96.303  21.939   1.718  1.00 28.67           O
ATOM   2693  NE2 GLN A 184     -95.834  22.036  -0.407  1.00 31.96           N
ATOM   2694 1HE2 GLN A 184     -96.731  22.432  -0.601  1.00 31.96           H
ATOM   2695 2HE2 GLN A 184     -95.189  21.872  -1.153  1.00 31.96           H
ATOM   2696  N   HIS A 185     -91.361  22.226   4.450  1.00  5.91           N
ATOM   2697  H   HIS A 185     -90.881  22.245   5.327  1.00  5.91           H
ATOM   2698  CA  HIS A 185     -91.239  23.520   3.737  1.00 24.54           C
ATOM   2699  HA  HIS A 185     -91.016  23.376   2.773  1.00 24.54           H
ATOM   2700  C   HIS A 185     -90.138  24.321   4.497  1.00 23.04           C
ATOM   2701  O   HIS A 185     -89.880  23.984   5.646  1.00 22.34           O
ATOM   2702  CB  HIS A 185     -92.590  24.254   3.874  1.00 23.23           C
ATOM   2703 1HB  HIS A 185     -93.279  23.593   4.171  1.00 23.23           H
ATOM   2704 2HB  HIS A 185     -92.492  24.968   4.567  1.00 23.23           H
ATOM   2705  CG  HIS A 185     -93.121  24.914   2.636  1.00 22.20           C
ATOM   2706  ND1 HIS A 185     -92.492  25.856   1.869  1.00 22.69           N
ATOM   2707  HD1 HIS A 185     -91.569  26.210   2.016  1.00 22.69           H
ATOM   2708  CD2 HIS A 185     -94.367  24.739   2.094  1.00 22.76           C
ATOM   2709  HD2 HIS A 185     -95.073  24.119   2.436  1.00 22.76           H
ATOM   2710  CE1 HIS A 185     -93.328  26.223   0.884  1.00 24.18           C
ATOM   2711  HE1 HIS A 185     -93.115  26.892   0.172  1.00 24.18           H
ATOM   2712  NE2 HIS A 185     -94.479  25.569   0.991  1.00 25.53           N
ATOM   2713  N   MET A 186     -89.435  25.317   4.038  1.00 13.21           N
ATOM   2714  H   MET A 186     -88.461  25.170   4.212  1.00 13.21           H
ATOM   2715  CA  MET A 186     -89.651  26.595   3.339  1.00 26.30           C
ATOM   2716  HA  MET A 186     -90.021  26.435   2.424  1.00 26.30           H
ATOM   2717  C   MET A 186     -88.263  27.286   3.370  1.00 25.24           C
ATOM   2718  O   MET A 186     -87.522  27.016   4.306  1.00 26.04           O
ATOM   2719  CB  MET A 186     -90.620  27.456   4.178  1.00 26.41           C
ATOM   2720 1HB  MET A 186     -90.968  26.899   4.932  1.00 26.41           H
ATOM   2721 2HB  MET A 186     -90.114  28.236   4.546  1.00 26.41           H
ATOM   2722  CG  MET A 186     -91.817  27.996   3.401  1.00 27.88           C
ATOM   2723 1HG  MET A 186     -91.426  28.400   2.574  1.00 27.88           H
ATOM   2724 2HG  MET A 186     -92.352  27.187   3.157  1.00 27.88           H
ATOM   2725  SD  MET A 186     -92.783  29.184   4.337  1.00 26.94           S
ATOM   2726  CE  MET A 186     -94.186  29.401   3.240  1.00 24.28           C
ATOM   2727 1HE  MET A 186     -94.842  30.052   3.622  1.00 24.28           H
ATOM   2728 2HE  MET A 186     -94.663  28.535   3.093  1.00 24.28           H
ATOM   2729 3HE  MET A 186     -93.894  29.747   2.348  1.00 24.28           H
ATOM   2730  N   GLN A 187     -87.760  28.114   2.546  1.00  8.92           N
ATOM   2731  H   GLN A 187     -86.765  28.092   2.643  1.00  8.92           H
ATOM   2732  CA  GLN A 187     -88.104  29.090   1.505  1.00 25.20           C
ATOM   2733  HA  GLN A 187     -88.654  28.671   0.782  1.00 25.20           H
ATOM   2734  C   GLN A 187     -86.717  29.629   1.060  1.00 23.65           C
ATOM   2735  O   GLN A 187     -85.824  29.661   1.900  1.00 24.19           O
ATOM   2736  CB  GLN A 187     -88.880  30.254   2.164  1.00 24.88           C
ATOM   2737 1HB  GLN A 187     -88.924  30.086   3.149  1.00 24.88           H
ATOM   2738 2HB  GLN A 187     -88.380  31.103   1.992  1.00 24.88           H
ATOM   2739  CG  GLN A 187     -90.312  30.441   1.655  1.00 26.45           C
ATOM   2740 1HG  GLN A 187     -90.277  30.724   0.697  1.00 26.45           H
ATOM   2741 2HG  GLN A 187     -90.795  29.568   1.728  1.00 26.45           H
ATOM   2742  CD  GLN A 187     -91.091  31.488   2.438  1.00 25.06           C
ATOM   2743  OE1 GLN A 187     -90.581  32.213   3.271  1.00 26.11           O
ATOM   2744  NE2 GLN A 187     -92.379  31.618   2.202  1.00 29.76           N
ATOM   2745 1HE2 GLN A 187     -92.913  32.300   2.702  1.00 29.76           H
ATOM   2746 2HE2 GLN A 187     -92.824  31.035   1.522  1.00 29.76           H
ATOM   2747  N   GLN A 188     -86.351  30.030  -0.081  1.00 10.83           N
ATOM   2748  H   GLN A 188     -85.370  29.855  -0.170  1.00 10.83           H
ATOM   2749  CA  GLN A 188     -86.814  30.652  -1.320  1.00 27.94           C
ATOM   2750  HA  GLN A 188     -87.388  30.016  -1.836  1.00 27.94           H
ATOM   2751  C   GLN A 188     -85.487  31.089  -2.008  1.00 26.33           C
ATOM   2752  O   GLN A 188     -84.557  31.432  -1.290  1.00 26.47           O
ATOM   2753  CB  GLN A 188     -87.618  31.928  -0.986  1.00 26.95           C
ATOM   2754 1HB  GLN A 188     -87.576  32.073   0.002  1.00 26.95           H
ATOM   2755 2HB  GLN A 188     -87.188  32.699  -1.455  1.00 26.95           H
ATOM   2756  CG  GLN A 188     -89.097  31.892  -1.395  1.00 27.29           C
ATOM   2757 1HG  GLN A 188     -89.155  31.801  -2.389  1.00 27.29           H
ATOM   2758 2HG  GLN A 188     -89.533  31.103  -0.962  1.00 27.29           H
ATOM   2759  CD  GLN A 188     -89.847  33.153  -0.977  1.00 25.92           C
ATOM   2760  OE1 GLN A 188     -89.310  34.086  -0.410  1.00 24.64           O
ATOM   2761  NE2 GLN A 188     -91.133  33.235  -1.240  1.00 27.86           N
ATOM   2762 1HE2 GLN A 188     -91.647  34.051  -0.975  1.00 27.86           H
ATOM   2763 2HE2 GLN A 188     -91.597  32.481  -1.705  1.00 27.86           H
ATOM   2764  N   MET A 189     -85.251  31.171  -3.266  1.00 18.26           N
ATOM   2765  H   MET A 189     -84.280  31.353  -3.423  1.00 18.26           H
ATOM   2766  CA  MET A 189     -85.958  31.081  -4.542  1.00 29.93           C
ATOM   2767  HA  MET A 189     -86.582  30.302  -4.471  1.00 29.93           H
ATOM   2768  C   MET A 189     -84.894  30.942  -5.656  1.00 28.74           C
ATOM   2769  O   MET A 189     -83.840  31.558  -5.553  1.00 28.55           O
ATOM   2770  CB  MET A 189     -86.714  32.397  -4.819  1.00 28.71           C
ATOM   2771 1HB  MET A 189     -86.362  33.100  -4.201  1.00 28.71           H
ATOM   2772 2HB  MET A 189     -86.540  32.668  -5.766  1.00 28.71           H
ATOM   2773  CG  MET A 189     -88.228  32.312  -4.623  1.00 29.08           C
ATOM   2774 1HG  MET A 189     -88.362  31.518  -4.030  1.00 29.08           H
ATOM   2775 2HG  MET A 189     -88.465  33.145  -4.124  1.00 29.08           H
ATOM   2776  SD  MET A 189     -89.157  32.165  -6.150  1.00 28.11           S
ATOM   2777  CE  MET A 189     -90.166  33.657  -6.005  1.00 25.79           C
ATOM   2778 1HE  MET A 189     -90.775  33.756  -6.792  1.00 25.79           H
ATOM   2779 2HE  MET A 189     -89.592  34.474  -5.956  1.00 25.79           H
ATOM   2780 3HE  MET A 189     -90.732  33.628  -5.181  1.00 25.79           H
ATOM   2781  N   GLY A 190     -85.196  30.158  -6.648  1.00 11.08           N
ATOM   2782  H   GLY A 190     -85.573  29.271  -6.382  1.00 11.08           H
ATOM   2783  CA  GLY A 190     -85.073  30.365  -8.099  1.00 27.40           C
ATOM   2784 1HA  GLY A 190     -85.266  29.476  -8.513  1.00 27.40           H
ATOM   2785 2HA  GLY A 190     -85.799  31.010  -8.340  1.00 27.40           H
ATOM   2786  C   GLY A 190     -83.761  30.889  -8.702  1.00 25.94           C
ATOM   2787  O   GLY A 190     -83.411  32.030  -8.468  1.00 24.73           O
ATOM   2788  N   SER A 191     -83.027  30.042  -9.458  1.00  9.09           N
ATOM   2789  H   SER A 191     -82.237  29.627  -9.008  1.00  9.09           H
ATOM   2790  CA  SER A 191     -83.248  29.650 -10.878  1.00 28.40           C
ATOM   2791  HA  SER A 191     -82.654  28.854 -10.994  1.00 28.40           H
ATOM   2792  C   SER A 191     -82.827  30.769 -11.847  1.00 25.99           C
ATOM   2793  O   SER A 191     -83.194  31.904 -11.643  1.00 24.57           O
ATOM   2794  CB  SER A 191     -84.691  29.213 -11.172  1.00 26.10           C
ATOM   2795 1HB  SER A 191     -85.319  29.987 -11.084  1.00 26.10           H
ATOM   2796 2HB  SER A 191     -84.762  28.828 -12.092  1.00 26.10           H
ATOM   2797  OG  SER A 191     -85.138  28.222 -10.280  1.00 26.15           O
ATOM   2798  HG  SER A 191     -85.240  28.601  -9.407  1.00 26.15           H
ATOM   2799  N   TYR A 192     -82.092  30.567 -12.936  1.00  4.61           N
ATOM   2800  H   TYR A 192     -81.394  31.261 -13.112  1.00  4.61           H
ATOM   2801  CA  TYR A 192     -82.151  29.484 -13.914  1.00 19.40           C
ATOM   2802  HA  TYR A 192     -82.287  28.657 -13.369  1.00 19.40           H
ATOM   2803  C   TYR A 192     -80.849  29.373 -14.738  1.00 18.09           C
ATOM   2804  O   TYR A 192     -80.104  30.323 -14.928  1.00 17.21           O
ATOM   2805  CB  TYR A 192     -83.308  29.757 -14.889  1.00 18.38           C
ATOM   2806 1HB  TYR A 192     -83.659  30.677 -14.718  1.00 18.38           H
ATOM   2807 2HB  TYR A 192     -82.958  29.702 -15.824  1.00 18.38           H
ATOM   2808  CG  TYR A 192     -84.463  28.786 -14.765  1.00 18.71           C
ATOM   2809  CD1 TYR A 192     -84.450  27.582 -15.492  1.00 19.39           C
ATOM   2810  HD1 TYR A 192     -83.695  27.382 -16.116  1.00 19.39           H
ATOM   2811  CD2 TYR A 192     -85.538  29.075 -13.904  1.00 20.39           C
ATOM   2812  HD2 TYR A 192     -85.555  29.938 -13.398  1.00 20.39           H
ATOM   2813  CE1 TYR A 192     -85.499  26.662 -15.340  1.00 21.61           C
ATOM   2814  HE1 TYR A 192     -85.489  25.803 -15.853  1.00 21.61           H
ATOM   2815  CE2 TYR A 192     -86.586  28.155 -13.754  1.00 23.84           C
ATOM   2816  HE2 TYR A 192     -87.348  28.360 -13.139  1.00 23.84           H
ATOM   2817  CZ  TYR A 192     -86.565  26.948 -14.466  1.00 25.53           C
ATOM   2818  OH  TYR A 192     -87.572  26.048 -14.312  1.00 25.20           O
ATOM   2819  HH  TYR A 192     -88.410  26.509 -14.276  1.00 25.20           H
ATOM   2820  N   MET A 193     -80.704  28.195 -15.234  1.00 12.43           N
ATOM   2821  H   MET A 193     -81.358  27.543 -14.852  1.00 12.43           H
ATOM   2822  CA  MET A 193     -79.815  27.571 -16.223  1.00 22.00           C
ATOM   2823  HA  MET A 193     -78.918  27.563 -15.781  1.00 22.00           H
ATOM   2824  C   MET A 193     -79.625  28.292 -17.576  1.00 21.23           C
ATOM   2825  O   MET A 193     -80.573  28.851 -18.114  1.00 21.36           O
ATOM   2826  CB  MET A 193     -80.514  26.239 -16.548  1.00 21.97           C
ATOM   2827 1HB  MET A 193     -81.490  26.427 -16.661  1.00 21.97           H
ATOM   2828 2HB  MET A 193     -80.137  25.900 -17.410  1.00 21.97           H
ATOM   2829  CG  MET A 193     -80.373  25.119 -15.505  1.00 21.97           C
ATOM   2830 1HG  MET A 193     -80.210  25.583 -14.634  1.00 21.97           H
ATOM   2831 2HG  MET A 193     -81.263  24.664 -15.479  1.00 21.97           H
ATOM   2832  SD  MET A 193     -79.042  23.985 -15.929  1.00 21.17           S
ATOM   2833  CE  MET A 193     -79.501  22.572 -14.897  1.00 20.20           C
ATOM   2834 1HE  MET A 193     -78.850  21.821 -15.008  1.00 20.20           H
ATOM   2835 2HE  MET A 193     -80.409  22.230 -15.140  1.00 20.20           H
ATOM   2836 3HE  MET A 193     -79.517  22.825 -13.930  1.00 20.20           H
ATOM   2837  N   ALA A 194     -78.486  27.987 -18.155  1.00  8.21           N
ATOM   2838  H   ALA A 194     -77.662  28.218 -17.638  1.00  8.21           H
ATOM   2839  CA  ALA A 194     -78.262  27.351 -19.463  1.00 22.85           C
ATOM   2840  HA  ALA A 194     -77.365  26.971 -19.237  1.00 22.85           H
ATOM   2841  C   ALA A 194     -77.959  28.195 -20.720  1.00 22.18           C
ATOM   2842  O   ALA A 194     -78.716  29.066 -21.122  1.00 21.21           O
ATOM   2843  CB  ALA A 194     -79.340  26.294 -19.766  1.00 21.77           C
ATOM   2844 1HB  ALA A 194     -79.541  25.744 -18.955  1.00 21.77           H
ATOM   2845 2HB  ALA A 194     -79.040  25.674 -20.491  1.00 21.77           H
ATOM   2846 3HB  ALA A 194     -80.192  26.726 -20.063  1.00 21.77           H
ATOM   2847  N   ARG A 195     -76.942  27.672 -21.394  1.00  8.78           N
ATOM   2848  H   ARG A 195     -76.180  27.367 -20.822  1.00  8.78           H
ATOM   2849  CA  ARG A 195     -76.741  27.462 -22.843  1.00 21.78           C
ATOM   2850  HA  ARG A 195     -75.786  27.164 -22.826  1.00 21.78           H
ATOM   2851  C   ARG A 195     -76.737  28.670 -23.793  1.00 20.41           C
ATOM   2852  O   ARG A 195     -77.763  29.282 -24.043  1.00 19.76           O
ATOM   2853  CB  ARG A 195     -77.744  26.418 -23.363  1.00 21.24           C
ATOM   2854 1HB  ARG A 195     -78.633  26.595 -22.941  1.00 21.24           H
ATOM   2855 2HB  ARG A 195     -77.820  26.517 -24.355  1.00 21.24           H
ATOM   2856  CG  ARG A 195     -77.339  24.971 -23.051  1.00 21.76           C
ATOM   2857 1HG  ARG A 195     -76.450  24.778 -23.465  1.00 21.76           H
ATOM   2858 2HG  ARG A 195     -77.279  24.849 -22.060  1.00 21.76           H
ATOM   2859  CD  ARG A 195     -78.387  24.006 -23.621  1.00 22.04           C
ATOM   2860 1HD  ARG A 195     -79.241  24.094 -23.109  1.00 22.04           H
ATOM   2861 2HD  ARG A 195     -78.552  24.217 -24.584  1.00 22.04           H
ATOM   2862  NE  ARG A 195     -77.944  22.605 -23.531  1.00 22.31           N
ATOM   2863  HE  ARG A 195     -77.009  22.444 -23.215  1.00 22.31           H
ATOM   2864  CZ  ARG A 195     -78.668  21.538 -23.830  1.00 22.61           C
ATOM   2865  NH1 ARG A 195     -79.915  21.645 -24.205  1.00 20.56           N
ATOM   2866 1HH1 ARG A 195     -80.342  22.547 -24.271  1.00 20.56           H
ATOM   2867 2HH1 ARG A 195     -80.443  20.825 -24.426  1.00 20.56           H
ATOM   2868  NH2 ARG A 195     -78.152  20.344 -23.757  1.00 19.93           N
ATOM   2869 1HH2 ARG A 195     -77.200  20.227 -23.473  1.00 19.93           H
ATOM   2870 2HH2 ARG A 195     -78.708  19.544 -23.985  1.00 19.93           H
ATOM   2871  N   GLY A 196     -75.622  28.782 -24.470  1.00  8.16           N
ATOM   2872  H   GLY A 196     -74.819  29.164 -24.012  1.00  8.16           H
ATOM   2873  CA  GLY A 196     -75.502  28.370 -25.871  1.00 25.57           C
ATOM   2874 1HA  GLY A 196     -74.532  28.187 -26.032  1.00 25.57           H
ATOM   2875 2HA  GLY A 196     -76.021  27.521 -25.963  1.00 25.57           H
ATOM   2876  C   GLY A 196     -75.991  29.354 -26.930  1.00 24.28           C
ATOM   2877  O   GLY A 196     -77.189  29.498 -27.136  1.00 22.73           O
ATOM   2878  N   ASP A 197     -75.007  29.903 -27.608  1.00  7.90           N
ATOM   2879  H   ASP A 197     -74.211  30.167 -27.064  1.00  7.90           H
ATOM   2880  CA  ASP A 197     -74.903  30.186 -29.044  1.00 23.74           C
ATOM   2881  HA  ASP A 197     -74.228  30.920 -28.968  1.00 23.74           H
ATOM   2882  C   ASP A 197     -76.006  30.925 -29.824  1.00 21.98           C
ATOM   2883  O   ASP A 197     -77.173  30.562 -29.892  1.00 21.05           O
ATOM   2884  CB  ASP A 197     -74.445  28.915 -29.784  1.00 22.41           C
ATOM   2885 1HB  ASP A 197     -74.961  28.136 -29.427  1.00 22.41           H
ATOM   2886 2HB  ASP A 197     -74.641  29.026 -30.758  1.00 22.41           H
ATOM   2887  CG  ASP A 197     -72.941  28.625 -29.617  1.00 21.66           C
ATOM   2888  OD1 ASP A 197     -72.198  29.561 -29.239  1.00 22.66           O
ATOM   2889  OD2 ASP A 197     -72.546  27.470 -29.886  1.00 24.84           O
ATOM   2890  N   PHE A 198     -75.490  31.870 -30.589  1.00  3.95           N
ATOM   2891  H   PHE A 198     -74.668  32.299 -30.215  1.00  3.95           H
ATOM   2892  CA  PHE A 198     -75.908  32.402 -31.889  1.00 18.45           C
ATOM   2893  HA  PHE A 198     -75.187  33.090 -31.972  1.00 18.45           H
ATOM   2894  C   PHE A 198     -77.141  33.324 -32.007  1.00 16.83           C
ATOM   2895  O   PHE A 198     -78.281  32.922 -32.182  1.00 16.27           O
ATOM   2896  CB  PHE A 198     -75.814  31.324 -32.988  1.00 17.76           C
ATOM   2897 1HB  PHE A 198     -76.035  30.436 -32.586  1.00 17.76           H
ATOM   2898 2HB  PHE A 198     -76.476  31.539 -33.706  1.00 17.76           H
ATOM   2899  CG  PHE A 198     -74.427  31.232 -33.625  1.00 18.54           C
ATOM   2900  CD1 PHE A 198     -74.067  32.109 -34.663  1.00 19.05           C
ATOM   2901  HD1 PHE A 198     -74.731  32.774 -35.005  1.00 19.05           H
ATOM   2902  CD2 PHE A 198     -73.494  30.290 -33.163  1.00 21.94           C
ATOM   2903  HD2 PHE A 198     -73.745  29.653 -32.434  1.00 21.94           H
ATOM   2904  CE1 PHE A 198     -72.778  32.057 -35.224  1.00 21.93           C
ATOM   2905  HE1 PHE A 198     -72.529  32.683 -35.963  1.00 21.93           H
ATOM   2906  CE2 PHE A 198     -72.206  30.243 -33.726  1.00 23.54           C
ATOM   2907  HE2 PHE A 198     -71.543  29.572 -33.393  1.00 23.54           H
ATOM   2908  CZ  PHE A 198     -71.844  31.129 -34.749  1.00 26.01           C
ATOM   2909  HZ  PHE A 198     -70.923  31.099 -35.138  1.00 26.01           H
ATOM   2910  N   SER A 199     -76.793  34.557 -32.169  1.00  8.82           N
ATOM   2911  H   SER A 199     -76.244  34.942 -31.428  1.00  8.82           H
ATOM   2912  CA  SER A 199     -77.082  35.488 -33.283  1.00 22.32           C
ATOM   2913  HA  SER A 199     -76.478  36.212 -32.950  1.00 22.32           H
ATOM   2914  C   SER A 199     -78.430  36.228 -33.386  1.00 21.39           C
ATOM   2915  O   SER A 199     -79.485  35.658 -33.620  1.00 20.97           O
ATOM   2916  CB  SER A 199     -76.673  34.899 -34.653  1.00 21.70           C
ATOM   2917 1HB  SER A 199     -76.605  35.619 -35.343  1.00 21.70           H
ATOM   2918 2HB  SER A 199     -75.799  34.418 -34.586  1.00 21.70           H
ATOM   2919  OG  SER A 199     -77.615  33.967 -35.129  1.00 21.76           O
ATOM   2920  HG  SER A 199     -78.463  34.397 -35.237  1.00 21.76           H
ATOM   2921  N   MET A 200     -78.266  37.523 -33.481  1.00 10.86           N
ATOM   2922  H   MET A 200     -77.674  37.924 -32.782  1.00 10.86           H
ATOM   2923  CA  MET A 200     -78.815  38.482 -34.453  1.00 21.07           C
ATOM   2924  HA  MET A 200     -78.062  39.137 -34.388  1.00 21.07           H
ATOM   2925  C   MET A 200     -80.040  39.339 -34.081  1.00 21.00           C
ATOM   2926  O   MET A 200     -81.128  38.854 -33.819  1.00 20.34           O
ATOM   2927  CB  MET A 200     -78.955  37.875 -35.867  1.00 20.41           C
ATOM   2928 1HB  MET A 200     -79.241  36.920 -35.784  1.00 20.41           H
ATOM   2929 2HB  MET A 200     -79.648  38.388 -36.374  1.00 20.41           H
ATOM   2930  CG  MET A 200     -77.625  37.932 -36.644  1.00 20.13           C
ATOM   2931 1HG  MET A 200     -76.936  37.621 -35.990  1.00 20.13           H
ATOM   2932 2HG  MET A 200     -77.726  37.252 -37.370  1.00 20.13           H
ATOM   2933  SD  MET A 200     -77.231  39.566 -37.306  1.00 19.20           S
ATOM   2934  CE  MET A 200     -77.148  39.160 -39.062  1.00 18.17           C
ATOM   2935 1HE  MET A 200     -76.932  39.970 -39.607  1.00 18.17           H
ATOM   2936 2HE  MET A 200     -78.020  38.794 -39.387  1.00 18.17           H
ATOM   2937 3HE  MET A 200     -76.442  38.474 -39.238  1.00 18.17           H
ATOM   2938  N   GLN A 201     -79.817  40.617 -34.311  1.00  9.30           N
ATOM   2939  H   GLN A 201     -78.869  40.897 -34.159  1.00  9.30           H
ATOM   2940  CA  GLN A 201     -80.704  41.714 -34.751  1.00 27.01           C
ATOM   2941  HA  GLN A 201     -80.041  42.439 -34.938  1.00 27.01           H
ATOM   2942  C   GLN A 201     -81.636  42.354 -33.696  1.00 25.65           C
ATOM   2943  O   GLN A 201     -82.260  41.667 -32.918  1.00 26.07           O
ATOM   2944  CB  GLN A 201     -81.472  41.282 -36.016  1.00 26.14           C
ATOM   2945 1HB  GLN A 201     -81.793  40.343 -35.895  1.00 26.14           H
ATOM   2946 2HB  GLN A 201     -82.257  41.889 -36.141  1.00 26.14           H
ATOM   2947  CG  GLN A 201     -80.591  41.346 -37.276  1.00 27.66           C
ATOM   2948 1HG  GLN A 201     -80.332  42.298 -37.436  1.00 27.66           H
ATOM   2949 2HG  GLN A 201     -79.769  40.798 -37.119  1.00 27.66           H
ATOM   2950  CD  GLN A 201     -81.281  40.822 -38.531  1.00 25.61           C
ATOM   2951  OE1 GLN A 201     -82.424  40.403 -38.537  1.00 26.20           O
ATOM   2952  NE2 GLN A 201     -80.604  40.830 -39.666  1.00 28.70           N
ATOM   2953 1HE2 GLN A 201     -81.032  40.496 -40.506  1.00 28.70           H
ATOM   2954 2HE2 GLN A 201     -79.664  41.170 -39.685  1.00 28.70           H
ATOM   2955  N   GLN A 202     -81.890  43.644 -33.668  1.00 10.60           N
ATOM   2956  H   GLN A 202     -82.681  43.845 -33.089  1.00 10.60           H
ATOM   2957  CA  GLN A 202     -81.332  44.873 -34.253  1.00 29.04           C
ATOM   2958  HA  GLN A 202     -80.351  44.877 -34.058  1.00 29.04           H
ATOM   2959  C   GLN A 202     -82.171  46.016 -33.628  1.00 27.36           C
ATOM   2960  O   GLN A 202     -83.378  45.866 -33.500  1.00 26.50           O
ATOM   2961  CB  GLN A 202     -81.550  44.952 -35.784  1.00 27.08           C
ATOM   2962 1HB  GLN A 202     -82.061  44.140 -36.067  1.00 27.08           H
ATOM   2963 2HB  GLN A 202     -82.090  45.771 -35.978  1.00 27.08           H
ATOM   2964  CG  GLN A 202     -80.264  45.021 -36.633  1.00 27.20           C
ATOM   2965 1HG  GLN A 202     -79.762  45.852 -36.394  1.00 27.20           H
ATOM   2966 2HG  GLN A 202     -79.699  44.221 -36.432  1.00 27.20           H
ATOM   2967  CD  GLN A 202     -80.560  45.044 -38.134  1.00 25.65           C
ATOM   2968  OE1 GLN A 202     -81.648  45.357 -38.580  1.00 24.82           O
ATOM   2969  NE2 GLN A 202     -79.601  44.713 -38.983  1.00 28.43           N
ATOM   2970 1HE2 GLN A 202     -79.779  44.724 -39.967  1.00 28.43           H
ATOM   2971 2HE2 GLN A 202     -78.698  44.452 -38.641  1.00 28.43           H
ATOM   2972  N   HIS A 203     -81.589  47.134 -33.279  1.00  7.24           N
ATOM   2973  H   HIS A 203     -80.878  47.076 -32.578  1.00  7.24           H
ATOM   2974  CA  HIS A 203     -81.884  48.473 -33.823  1.00 26.52           C
ATOM   2975  HA  HIS A 203     -81.351  48.438 -34.669  1.00 26.52           H
ATOM   2976  C   HIS A 203     -81.406  49.600 -32.887  1.00 24.52           C
ATOM   2977  O   HIS A 203     -81.698  49.611 -31.695  1.00 23.71           O
ATOM   2978  CB  HIS A 203     -83.366  48.731 -34.178  1.00 24.37           C
ATOM   2979 1HB  HIS A 203     -83.941  48.086 -33.674  1.00 24.37           H
ATOM   2980 2HB  HIS A 203     -83.607  49.666 -33.919  1.00 24.37           H
ATOM   2981  CG  HIS A 203     -83.643  48.560 -35.658  1.00 25.21           C
ATOM   2982  ND1 HIS A 203     -83.167  49.382 -36.661  1.00 25.38           N
ATOM   2983  HD1 HIS A 203     -82.597  50.193 -36.532  1.00 25.38           H
ATOM   2984  CD2 HIS A 203     -84.385  47.591 -36.268  1.00 27.17           C
ATOM   2985  HD2 HIS A 203     -84.873  46.849 -35.808  1.00 27.17           H
ATOM   2986  CE1 HIS A 203     -83.599  48.907 -37.834  1.00 27.34           C
ATOM   2987  HE1 HIS A 203     -83.393  49.312 -38.725  1.00 27.34           H
ATOM   2988  NE2 HIS A 203     -84.344  47.815 -37.646  1.00 28.87           N
ATOM   2989  N   GLY A 204     -80.740  50.546 -33.482  1.00  9.69           N
ATOM   2990  H   GLY A 204     -80.450  50.395 -34.427  1.00  9.69           H
ATOM   2991  CA  GLY A 204     -80.391  51.818 -32.848  1.00 30.21           C
ATOM   2992 1HA  GLY A 204     -81.174  52.432 -32.953  1.00 30.21           H
ATOM   2993 2HA  GLY A 204     -80.237  51.638 -31.877  1.00 30.21           H
ATOM   2994  C   GLY A 204     -79.139  52.467 -33.459  1.00 29.07           C
ATOM   2995  O   GLY A 204     -78.101  52.527 -32.821  1.00 26.83           O
ATOM   2996  N   GLN A 205     -79.277  52.883 -34.698  1.00  6.24           N
ATOM   2997  H   GLN A 205     -80.117  52.587 -35.153  1.00  6.24           H
ATOM   2998  CA  GLN A 205     -78.381  53.721 -35.523  1.00 23.54           C
ATOM   2999  HA  GLN A 205     -77.509  53.243 -35.628  1.00 23.54           H
ATOM   3000  C   GLN A 205     -78.064  55.104 -34.878  1.00 22.02           C
ATOM   3001  O   GLN A 205     -78.728  55.436 -33.899  1.00 20.74           O
ATOM   3002  CB  GLN A 205     -79.159  53.919 -36.830  1.00 21.88           C
ATOM   3003 1HB  GLN A 205     -80.136  53.875 -36.621  1.00 21.88           H
ATOM   3004 2HB  GLN A 205     -78.936  54.824 -37.192  1.00 21.88           H
ATOM   3005  CG  GLN A 205     -78.860  52.887 -37.919  1.00 21.91           C
ATOM   3006 1HG  GLN A 205     -77.869  52.798 -38.017  1.00 21.91           H
ATOM   3007 2HG  GLN A 205     -79.249  52.007 -37.646  1.00 21.91           H
ATOM   3008  CD  GLN A 205     -79.450  53.285 -39.266  1.00 20.64           C
ATOM   3009  OE1 GLN A 205     -80.021  54.348 -39.446  1.00 23.55           O
ATOM   3010  NE2 GLN A 205     -79.319  52.456 -40.275  1.00 27.74           N
ATOM   3011 1HE2 GLN A 205     -79.684  52.700 -41.173  1.00 27.74           H
ATOM   3012 2HE2 GLN A 205     -78.854  51.580 -40.146  1.00 27.74           H
ATOM   3013  N   PRO A 206     -77.237  56.001 -35.453  1.00  8.92           N
ATOM   3014  CA  PRO A 206     -76.531  55.942 -36.752  1.00 26.73           C
ATOM   3015  HA  PRO A 206     -76.388  54.976 -36.966  1.00 26.73           H
ATOM   3016  C   PRO A 206     -75.102  56.578 -36.821  1.00 26.44           C
ATOM   3017  O   PRO A 206     -74.641  57.217 -35.882  1.00 25.35           O
ATOM   3018  CB  PRO A 206     -77.478  56.760 -37.647  1.00 23.90           C
ATOM   3019 1HB  PRO A 206     -76.981  57.173 -38.410  1.00 23.90           H
ATOM   3020 2HB  PRO A 206     -78.218  56.188 -38.001  1.00 23.90           H
ATOM   3021  CG  PRO A 206     -78.027  57.840 -36.706  1.00 25.85           C
ATOM   3022 1HG  PRO A 206     -77.652  58.738 -36.938  1.00 25.85           H
ATOM   3023 2HG  PRO A 206     -79.025  57.874 -36.749  1.00 25.85           H
ATOM   3024  CD  PRO A 206     -77.564  57.408 -35.319  1.00 31.85           C
ATOM   3025 1HD  PRO A 206     -76.753  57.916 -35.029  1.00 31.85           H
ATOM   3026 2HD  PRO A 206     -78.289  57.522 -34.639  1.00 31.85           H
ATOM   3027  N   GLN A 207     -74.551  56.487 -38.045  1.00  7.86           N
ATOM   3028  H   GLN A 207     -74.872  55.718 -38.598  1.00  7.86           H
ATOM   3029  CA  GLN A 207     -73.542  57.352 -38.699  1.00 24.35           C
ATOM   3030  HA  GLN A 207     -73.659  57.073 -39.652  1.00 24.35           H
ATOM   3031  C   GLN A 207     -72.049  57.054 -38.405  1.00 23.06           C
ATOM   3032  O   GLN A 207     -71.650  56.966 -37.264  1.00 23.15           O
ATOM   3033  CB  GLN A 207     -73.887  58.846 -38.515  1.00 23.23           C
ATOM   3034 1HB  GLN A 207     -74.073  59.018 -37.548  1.00 23.23           H
ATOM   3035 2HB  GLN A 207     -73.105  59.397 -38.808  1.00 23.23           H
ATOM   3036  CG  GLN A 207     -75.114  59.270 -39.330  1.00 23.58           C
ATOM   3037 1HG  GLN A 207     -74.956  59.034 -40.289  1.00 23.58           H
ATOM   3038 2HG  GLN A 207     -75.910  58.769 -38.990  1.00 23.58           H
ATOM   3039  CD  GLN A 207     -75.421  60.759 -39.252  1.00 22.44           C
ATOM   3040  OE1 GLN A 207     -74.794  61.540 -38.560  1.00 24.79           O
ATOM   3041  NE2 GLN A 207     -76.407  61.231 -39.986  1.00 28.86           N
ATOM   3042 1HE2 GLN A 207     -76.623  62.207 -39.965  1.00 28.86           H
ATOM   3043 2HE2 GLN A 207     -76.940  60.613 -40.564  1.00 28.86           H
ATOM   3044  N   GLN A 208     -71.159  56.932 -39.378  1.00 10.46           N
ATOM   3045  H   GLN A 208     -70.241  56.705 -39.054  1.00 10.46           H
ATOM   3046  CA  GLN A 208     -71.250  57.063 -40.836  1.00 30.30           C
ATOM   3047  HA  GLN A 208     -72.068  56.552 -41.101  1.00 30.30           H
ATOM   3048  C   GLN A 208     -69.964  56.498 -41.490  1.00 29.19           C
ATOM   3049  O   GLN A 208     -68.879  56.727 -40.969  1.00 28.87           O
ATOM   3050  CB  GLN A 208     -71.350  58.557 -41.227  1.00 28.50           C
ATOM   3051 1HB  GLN A 208     -71.362  59.104 -40.390  1.00 28.50           H
ATOM   3052 2HB  GLN A 208     -70.546  58.797 -41.771  1.00 28.50           H
ATOM   3053  CG  GLN A 208     -72.602  58.908 -42.045  1.00 29.00           C
ATOM   3054 1HG  GLN A 208     -72.566  58.416 -42.915  1.00 29.00           H
ATOM   3055 2HG  GLN A 208     -73.411  58.621 -41.532  1.00 29.00           H
ATOM   3056  CD  GLN A 208     -72.721  60.400 -42.340  1.00 27.46           C
ATOM   3057  OE1 GLN A 208     -71.783  61.169 -42.257  1.00 26.37           O
ATOM   3058  NE2 GLN A 208     -73.886  60.884 -42.724  1.00 29.88           N
ATOM   3059 1HE2 GLN A 208     -73.978  61.857 -42.937  1.00 29.88           H
ATOM   3060 2HE2 GLN A 208     -74.678  60.278 -42.803  1.00 29.88           H
ATOM   3061  N   ARG A 209     -70.162  55.876 -42.651  1.00  6.34           N
ATOM   3062  H   ARG A 209     -70.999  55.330 -42.693  1.00  6.34           H
ATOM   3063  CA  ARG A 209     -69.350  55.856 -43.894  1.00 21.83           C
ATOM   3064  HA  ARG A 209     -69.877  55.223 -44.460  1.00 21.83           H
ATOM   3065  C   ARG A 209     -67.970  55.172 -43.888  1.00 20.11           C
ATOM   3066  O   ARG A 209     -67.101  55.532 -43.116  1.00 19.92           O
ATOM   3067  CB  ARG A 209     -69.290  57.274 -44.469  1.00 21.53           C
ATOM   3068 1HB  ARG A 209     -69.185  57.930 -43.721  1.00 21.53           H
ATOM   3069 2HB  ARG A 209     -68.508  57.347 -45.089  1.00 21.53           H
ATOM   3070  CG  ARG A 209     -70.580  57.583 -45.239  1.00 21.80           C
ATOM   3071 1HG  ARG A 209     -70.708  56.897 -45.956  1.00 21.80           H
ATOM   3072 2HG  ARG A 209     -71.355  57.554 -44.608  1.00 21.80           H
ATOM   3073  CD  ARG A 209     -70.513  58.967 -45.881  1.00 22.73           C
ATOM   3074 1HD  ARG A 209     -70.510  59.672 -45.172  1.00 22.73           H
ATOM   3075 2HD  ARG A 209     -69.684  59.047 -46.435  1.00 22.73           H
ATOM   3076  NE  ARG A 209     -71.672  59.195 -46.752  1.00 20.89           N
ATOM   3077  HE  ARG A 209     -72.378  58.487 -46.765  1.00 20.89           H
ATOM   3078  CZ  ARG A 209     -71.865  60.257 -47.523  1.00 22.78           C
ATOM   3079  NH1 ARG A 209     -71.018  61.247 -47.540  1.00 20.79           N
ATOM   3080 1HH1 ARG A 209     -70.201  61.216 -46.964  1.00 20.79           H
ATOM   3081 2HH1 ARG A 209     -71.185  62.037 -48.129  1.00 20.79           H
ATOM   3082  NH2 ARG A 209     -72.913  60.333 -48.289  1.00 20.13           N
ATOM   3083 1HH2 ARG A 209     -73.580  59.588 -48.299  1.00 20.13           H
ATOM   3084 2HH2 ARG A 209     -73.052  61.137 -48.868  1.00 20.13           H
ATOM   3085  N   MET A 210     -67.862  54.122 -44.711  1.00 14.60           N
ATOM   3086  H   MET A 210     -68.102  53.235 -44.316  1.00 14.60           H
ATOM   3087  CA  MET A 210     -67.433  54.099 -46.135  1.00 25.23           C
ATOM   3088  HA  MET A 210     -67.575  53.140 -46.379  1.00 25.23           H
ATOM   3089  C   MET A 210     -65.953  54.478 -46.296  1.00 24.40           C
ATOM   3090  O   MET A 210     -65.515  55.417 -45.659  1.00 24.75           O
ATOM   3091  CB  MET A 210     -68.296  54.968 -47.075  1.00 24.73           C
ATOM   3092 1HB  MET A 210     -68.508  55.825 -46.606  1.00 24.73           H
ATOM   3093 2HB  MET A 210     -67.766  55.161 -47.901  1.00 24.73           H
ATOM   3094  CG  MET A 210     -69.615  54.330 -47.503  1.00 25.74           C
ATOM   3095 1HG  MET A 210     -69.571  53.399 -47.141  1.00 25.74           H
ATOM   3096 2HG  MET A 210     -70.314  54.847 -47.009  1.00 25.74           H
ATOM   3097  SD  MET A 210     -69.898  54.346 -49.285  1.00 25.65           S
ATOM   3098  CE  MET A 210     -70.869  55.859 -49.455  1.00 23.52           C
ATOM   3099 1HE  MET A 210     -71.116  56.021 -50.410  1.00 23.52           H
ATOM   3100 2HE  MET A 210     -70.354  56.653 -49.132  1.00 23.52           H
ATOM   3101 3HE  MET A 210     -71.714  55.804 -48.924  1.00 23.52           H
ATOM   3102  N   SER A 211     -65.150  53.866 -47.131  1.00 10.60           N
ATOM   3103  H   SER A 211     -64.189  54.082 -46.961  1.00 10.60           H
ATOM   3104  CA  SER A 211     -65.323  52.940 -48.255  1.00 28.14           C
ATOM   3105  HA  SER A 211     -65.809  52.138 -47.908  1.00 28.14           H
ATOM   3106  C   SER A 211     -63.916  52.636 -48.805  1.00 26.41           C
ATOM   3107  O   SER A 211     -63.015  53.448 -48.616  1.00 25.47           O
ATOM   3108  CB  SER A 211     -66.121  53.610 -49.387  1.00 25.88           C
ATOM   3109 1HB  SER A 211     -65.965  53.138 -50.255  1.00 25.88           H
ATOM   3110 2HB  SER A 211     -67.099  53.609 -49.177  1.00 25.88           H
ATOM   3111  OG  SER A 211     -65.748  54.954 -49.582  1.00 25.72           O
ATOM   3112  HG  SER A 211     -64.794  55.017 -49.626  1.00 25.72           H
ATOM   3113  N   GLN A 212     -63.724  51.459 -49.406  1.00 10.62           N
ATOM   3114  H   GLN A 212     -63.862  50.624 -48.874  1.00 10.62           H
ATOM   3115  CA  GLN A 212     -63.321  51.335 -50.806  1.00 25.77           C
ATOM   3116  HA  GLN A 212     -63.133  50.353 -50.798  1.00 25.77           H
ATOM   3117  C   GLN A 212     -62.013  52.012 -51.263  1.00 23.90           C
ATOM   3118  O   GLN A 212     -61.873  53.223 -51.247  1.00 23.25           O
ATOM   3119  CB  GLN A 212     -64.457  51.738 -51.759  1.00 24.41           C
ATOM   3120 1HB  GLN A 212     -64.886  52.570 -51.407  1.00 24.41           H
ATOM   3121 2HB  GLN A 212     -64.065  51.920 -52.661  1.00 24.41           H
ATOM   3122  CG  GLN A 212     -65.540  50.664 -51.911  1.00 25.32           C
ATOM   3123 1HG  GLN A 212     -65.105  49.805 -52.181  1.00 25.32           H
ATOM   3124 2HG  GLN A 212     -65.998  50.543 -51.030  1.00 25.32           H
ATOM   3125  CD  GLN A 212     -66.590  51.029 -52.960  1.00 24.21           C
ATOM   3126  OE1 GLN A 212     -66.601  52.098 -53.540  1.00 24.42           O
ATOM   3127  NE2 GLN A 212     -67.522  50.147 -53.242  1.00 27.67           N
ATOM   3128 1HE2 GLN A 212     -68.223  50.360 -53.923  1.00 27.67           H
ATOM   3129 2HE2 GLN A 212     -67.530  49.262 -52.776  1.00 27.67           H
ATOM   3130  N   PHE A 213     -61.190  51.143 -51.825  1.00  5.68           N
ATOM   3131  H   PHE A 213     -61.012  50.304 -51.311  1.00  5.68           H
ATOM   3132  CA  PHE A 213     -60.508  51.272 -53.120  1.00 21.39           C
ATOM   3133  HA  PHE A 213     -59.752  50.641 -52.948  1.00 21.39           H
ATOM   3134  C   PHE A 213     -59.763  52.567 -53.499  1.00 19.78           C
ATOM   3135  O   PHE A 213     -60.343  53.628 -53.687  1.00 18.81           O
ATOM   3136  CB  PHE A 213     -61.481  50.865 -54.243  1.00 19.81           C
ATOM   3137 1HB  PHE A 213     -62.409  51.114 -53.965  1.00 19.81           H
ATOM   3138 2HB  PHE A 213     -61.235  51.365 -55.073  1.00 19.81           H
ATOM   3139  CG  PHE A 213     -61.478  49.385 -54.575  1.00 20.29           C
ATOM   3140  CD1 PHE A 213     -60.579  48.885 -55.532  1.00 20.80           C
ATOM   3141  HD1 PHE A 213     -59.943  49.507 -55.989  1.00 20.80           H
ATOM   3142  CD2 PHE A 213     -62.376  48.505 -53.949  1.00 23.69           C
ATOM   3143  HD2 PHE A 213     -63.028  48.853 -53.276  1.00 23.69           H
ATOM   3144  CE1 PHE A 213     -60.568  47.519 -55.851  1.00 22.32           C
ATOM   3145  HE1 PHE A 213     -59.926  47.172 -56.535  1.00 22.32           H
ATOM   3146  CE2 PHE A 213     -62.359  47.138 -54.267  1.00 24.30           C
ATOM   3147  HE2 PHE A 213     -62.997  46.515 -53.815  1.00 24.30           H
ATOM   3148  CZ  PHE A 213     -61.453  46.640 -55.215  1.00 26.55           C
ATOM   3149  HZ  PHE A 213     -61.439  45.665 -55.435  1.00 26.55           H
ATOM   3150  N   SER A 214     -58.547  52.296 -53.879  1.00 10.92           N
ATOM   3151  H   SER A 214     -58.015  51.695 -53.282  1.00 10.92           H
ATOM   3152  CA  SER A 214     -57.875  52.781 -55.094  1.00 28.03           C
ATOM   3153  HA  SER A 214     -57.116  52.131 -55.054  1.00 28.03           H
ATOM   3154  C   SER A 214     -57.198  54.153 -55.105  1.00 26.26           C
ATOM   3155  O   SER A 214     -57.801  55.191 -54.875  1.00 25.41           O
ATOM   3156  CB  SER A 214     -58.758  52.646 -56.344  1.00 26.09           C
ATOM   3157 1HB  SER A 214     -59.670  53.023 -56.182  1.00 26.09           H
ATOM   3158 2HB  SER A 214     -58.342  53.104 -57.129  1.00 26.09           H
ATOM   3159  OG  SER A 214     -58.913  51.283 -56.678  1.00 25.94           O
ATOM   3160  HG  SER A 214     -58.948  50.760 -55.877  1.00 25.94           H
ATOM   3161  N   GLN A 215     -56.012  54.025 -55.621  1.00  7.12           N
ATOM   3162  H   GLN A 215     -55.499  53.212 -55.345  1.00  7.12           H
ATOM   3163  CA  GLN A 215     -55.335  54.925 -56.557  1.00 24.85           C
ATOM   3164  HA  GLN A 215     -54.670  54.255 -56.887  1.00 24.85           H
ATOM   3165  C   GLN A 215     -54.455  56.052 -56.014  1.00 23.47           C
ATOM   3166  O   GLN A 215     -54.904  56.982 -55.359  1.00 22.46           O
ATOM   3167  CB  GLN A 215     -56.270  55.435 -57.673  1.00 23.21           C
ATOM   3168 1HB  GLN A 215     -57.197  55.517 -57.307  1.00 23.21           H
ATOM   3169 2HB  GLN A 215     -55.951  56.332 -57.978  1.00 23.21           H
ATOM   3170  CG  GLN A 215     -56.298  54.483 -58.880  1.00 23.45           C
ATOM   3171 1HG  GLN A 215     -55.374  54.418 -59.256  1.00 23.45           H
ATOM   3172 2HG  GLN A 215     -56.595  53.581 -58.567  1.00 23.45           H
ATOM   3173  CD  GLN A 215     -57.243  54.945 -59.995  1.00 22.34           C
ATOM   3174  OE1 GLN A 215     -57.967  55.919 -59.892  1.00 24.24           O
ATOM   3175  NE2 GLN A 215     -57.276  54.250 -61.111  1.00 28.13           N
ATOM   3176 1HE2 GLN A 215     -57.887  54.525 -61.853  1.00 28.13           H
ATOM   3177 2HE2 GLN A 215     -56.690  53.447 -61.217  1.00 28.13           H
ATOM   3178  N   GLY A 216     -53.263  55.928 -56.497  1.00  8.63           N
ATOM   3179  H   GLY A 216     -52.883  55.006 -56.569  1.00  8.63           H
ATOM   3180  CA  GLY A 216     -52.432  57.045 -56.946  1.00 26.92           C
ATOM   3181 1HA  GLY A 216     -51.820  56.694 -57.655  1.00 26.92           H
ATOM   3182 2HA  GLY A 216     -53.043  57.730 -57.342  1.00 26.92           H
ATOM   3183  C   GLY A 216     -51.602  57.691 -55.841  1.00 25.64           C
ATOM   3184  O   GLY A 216     -52.067  57.838 -54.725  1.00 24.04           O
ATOM   3185  N   GLN A 217     -50.440  58.111 -56.051  1.00  8.76           N
ATOM   3186  H   GLN A 217     -50.035  58.520 -55.233  1.00  8.76           H
ATOM   3187  CA  GLN A 217     -49.527  58.152 -57.196  1.00 24.54           C
ATOM   3188  HA  GLN A 217     -49.414  57.235 -57.577  1.00 24.54           H
ATOM   3189  C   GLN A 217     -48.236  58.755 -56.625  1.00 23.69           C
ATOM   3190  O   GLN A 217     -48.317  59.537 -55.683  1.00 24.16           O
ATOM   3191  CB  GLN A 217     -50.090  59.086 -58.290  1.00 23.74           C
ATOM   3192 1HB  GLN A 217     -51.088  59.073 -58.227  1.00 23.74           H
ATOM   3193 2HB  GLN A 217     -49.756  60.012 -58.112  1.00 23.74           H
ATOM   3194  CG  GLN A 217     -49.702  58.713 -59.729  1.00 24.99           C
ATOM   3195 1HG  GLN A 217     -48.709  58.781 -59.825  1.00 24.99           H
ATOM   3196 2HG  GLN A 217     -49.991  57.773 -59.910  1.00 24.99           H
ATOM   3197  CD  GLN A 217     -50.361  59.637 -60.756  1.00 23.78           C
ATOM   3198  OE1 GLN A 217     -51.395  60.248 -60.534  1.00 25.90           O
ATOM   3199  NE2 GLN A 217     -49.797  59.769 -61.934  1.00 29.40           N
ATOM   3200 1HE2 GLN A 217     -50.214  60.359 -62.625  1.00 29.40           H
ATOM   3201 2HE2 GLN A 217     -48.950  59.279 -62.140  1.00 29.40           H
ATOM   3202  N   GLU A 218     -47.137  58.402 -57.240  1.00 10.70           N
ATOM   3203  H   GLU A 218     -47.154  57.559 -57.778  1.00 10.70           H
ATOM   3204  CA  GLU A 218     -45.875  59.163 -57.194  1.00 24.46           C
ATOM   3205  HA  GLU A 218     -45.258  58.586 -57.729  1.00 24.46           H
ATOM   3206  C   GLU A 218     -45.171  59.267 -55.824  1.00 22.65           C
ATOM   3207  O   GLU A 218     -45.771  59.512 -54.799  1.00 22.17           O
ATOM   3208  CB  GLU A 218     -46.090  60.542 -57.848  1.00 23.87           C
ATOM   3209 1HB  GLU A 218     -46.897  60.973 -57.446  1.00 23.87           H
ATOM   3210 2HB  GLU A 218     -45.287  61.114 -57.679  1.00 23.87           H
ATOM   3211  CG  GLU A 218     -46.298  60.412 -59.362  1.00 24.32           C
ATOM   3212 1HG  GLU A 218     -45.406  60.257 -59.787  1.00 24.32           H
ATOM   3213 2HG  GLU A 218     -46.889  59.623 -59.529  1.00 24.32           H
ATOM   3214  CD  GLU A 218     -46.940  61.643 -60.022  1.00 24.07           C
ATOM   3215  OE1 GLU A 218     -47.472  61.460 -61.146  1.00 24.19           O
ATOM   3216  OE2 GLU A 218     -46.934  62.729 -59.407  1.00 29.45           O
ATOM   3217  N   GLY A 219     -43.909  59.097 -55.711  1.00 13.56           N
ATOM   3218  H   GLY A 219     -43.580  59.070 -54.767  1.00 13.56           H
ATOM   3219  CA  GLY A 219     -42.867  58.936 -56.715  1.00 29.71           C
ATOM   3220 1HA  GLY A 219     -42.898  58.003 -57.074  1.00 29.71           H
ATOM   3221 2HA  GLY A 219     -43.025  59.585 -57.459  1.00 29.71           H
ATOM   3222  C   GLY A 219     -41.532  59.213 -56.018  1.00 28.96           C
ATOM   3223  O   GLY A 219     -41.495  60.038 -55.116  1.00 27.89           O
ATOM   3224  N   LEU A 220     -40.512  58.518 -56.490  1.00  6.10           N
ATOM   3225  H   LEU A 220     -40.692  57.571 -56.755  1.00  6.10           H
ATOM   3226  CA  LEU A 220     -39.139  59.009 -56.661  1.00 22.31           C
ATOM   3227  HA  LEU A 220     -38.618  58.170 -56.819  1.00 22.31           H
ATOM   3228  C   LEU A 220     -38.438  59.634 -55.430  1.00 20.90           C
ATOM   3229  O   LEU A 220     -39.006  60.436 -54.718  1.00 20.42           O
ATOM   3230  CB  LEU A 220     -39.164  59.996 -57.852  1.00 20.66           C
ATOM   3231 1HB  LEU A 220     -39.806  60.731 -57.634  1.00 20.66           H
ATOM   3232 2HB  LEU A 220     -38.246  60.377 -57.960  1.00 20.66           H
ATOM   3233  CG  LEU A 220     -39.585  59.384 -59.200  1.00 20.68           C
ATOM   3234  HG  LEU A 220     -40.385  58.813 -59.019  1.00 20.68           H
ATOM   3235  CD1 LEU A 220     -39.923  60.490 -60.199  1.00 22.36           C
ATOM   3236 1HD1 LEU A 220     -40.198  60.105 -61.080  1.00 22.36           H
ATOM   3237 2HD1 LEU A 220     -39.134  61.084 -60.356  1.00 22.36           H
ATOM   3238 3HD1 LEU A 220     -40.674  61.059 -59.864  1.00 22.36           H
ATOM   3239  CD2 LEU A 220     -38.493  58.505 -59.815  1.00 27.86           C
ATOM   3240 1HD2 LEU A 220     -38.792  58.121 -60.688  1.00 27.86           H
ATOM   3241 2HD2 LEU A 220     -38.261  57.745 -59.208  1.00 27.86           H
ATOM   3242 3HD2 LEU A 220     -37.659  59.032 -59.980  1.00 27.86           H
ATOM   3243  N   ASN A 221     -37.224  59.434 -55.166  1.00  8.64           N
ATOM   3244  H   ASN A 221     -36.944  59.925 -54.341  1.00  8.64           H
ATOM   3245  CA  ASN A 221     -36.114  58.677 -55.740  1.00 26.30           C
ATOM   3246  HA  ASN A 221     -36.399  57.723 -55.835  1.00 26.30           H
ATOM   3247  C   ASN A 221     -34.937  58.914 -54.772  1.00 25.55           C
ATOM   3248  O   ASN A 221     -34.917  59.938 -54.087  1.00 23.40           O
ATOM   3249  CB  ASN A 221     -35.718  59.231 -57.128  1.00 23.58           C
ATOM   3250 1HB  ASN A 221     -36.355  59.962 -57.374  1.00 23.58           H
ATOM   3251 2HB  ASN A 221     -34.791  59.601 -57.072  1.00 23.58           H
ATOM   3252  CG  ASN A 221     -35.739  58.204 -58.244  1.00 20.89           C
ATOM   3253  OD1 ASN A 221     -35.805  57.004 -58.038  1.00 19.83           O
ATOM   3254  ND2 ASN A 221     -35.673  58.649 -59.481  1.00 21.96           N
ATOM   3255 1HD2 ASN A 221     -35.677  58.004 -60.245  1.00 21.96           H
ATOM   3256 2HD2 ASN A 221     -35.619  59.632 -59.657  1.00 21.96           H
ATOM   3257  N   GLN A 222     -34.007  57.989 -54.802  1.00 11.95           N
ATOM   3258  H   GLN A 222     -34.323  57.040 -54.799  1.00 11.95           H
ATOM   3259  CA  GLN A 222     -32.548  58.195 -54.839  1.00 29.89           C
ATOM   3260  HA  GLN A 222     -32.215  57.403 -54.328  1.00 29.89           H
ATOM   3261  C   GLN A 222     -31.954  59.421 -54.095  1.00 28.76           C
ATOM   3262  O   GLN A 222     -32.419  60.529 -54.217  1.00 28.00           O
ATOM   3263  CB  GLN A 222     -32.141  58.264 -56.323  1.00 28.06           C
ATOM   3264 1HB  GLN A 222     -32.646  59.011 -56.756  1.00 28.06           H
ATOM   3265 2HB  GLN A 222     -31.160  58.451 -56.374  1.00 28.06           H
ATOM   3266  CG  GLN A 222     -32.428  56.971 -57.101  1.00 28.76           C
ATOM   3267 1HG  GLN A 222     -31.824  56.252 -56.757  1.00 28.76           H
ATOM   3268 2HG  GLN A 222     -33.380  56.710 -56.943  1.00 28.76           H
ATOM   3269  CD  GLN A 222     -32.207  57.107 -58.611  1.00 26.62           C
ATOM   3270  OE1 GLN A 222     -31.771  58.110 -59.129  1.00 27.16           O
ATOM   3271  NE2 GLN A 222     -32.516  56.079 -59.383  1.00 30.10           N
ATOM   3272 1HE2 GLN A 222     -32.388  56.141 -60.373  1.00 30.10           H
ATOM   3273 2HE2 GLN A 222     -32.878  55.240 -58.977  1.00 30.10           H
ATOM   3274  N   GLY A 223     -30.863  59.317 -53.429  1.00 13.07           N
ATOM   3275  H   GLY A 223     -30.745  60.034 -52.742  1.00 13.07           H
ATOM   3276  CA  GLY A 223     -29.762  58.365 -53.471  1.00 28.37           C
ATOM   3277 1HA  GLY A 223     -30.054  57.515 -53.033  1.00 28.37           H
ATOM   3278 2HA  GLY A 223     -29.527  58.185 -54.426  1.00 28.37           H
ATOM   3279  C   GLY A 223     -28.574  58.989 -52.722  1.00 26.96           C
ATOM   3280  O   GLY A 223     -28.503  60.205 -52.547  1.00 25.31           O
ATOM   3281  N   ASN A 224     -27.702  58.092 -52.308  1.00  8.42           N
ATOM   3282  H   ASN A 224     -28.092  57.204 -52.064  1.00  8.42           H
ATOM   3283  CA  ASN A 224     -26.236  58.195 -52.149  1.00 23.87           C
ATOM   3284  HA  ASN A 224     -26.075  58.358 -51.176  1.00 23.87           H
ATOM   3285  C   ASN A 224     -25.512  59.368 -52.869  1.00 22.69           C
ATOM   3286  O   ASN A 224     -26.053  59.885 -53.830  1.00 21.26           O
ATOM   3287  CB  ASN A 224     -25.744  56.872 -52.778  1.00 22.03           C
ATOM   3288 1HB  ASN A 224     -26.332  56.651 -53.556  1.00 22.03           H
ATOM   3289 2HB  ASN A 224     -24.804  56.999 -53.095  1.00 22.03           H
ATOM   3290  CG  ASN A 224     -25.757  55.684 -51.837  1.00 19.80           C
ATOM   3291  OD1 ASN A 224     -26.004  55.793 -50.654  1.00 18.90           O
ATOM   3292  ND2 ASN A 224     -25.465  54.504 -52.333  1.00 21.61           N
ATOM   3293 1HD2 ASN A 224     -25.447  53.701 -51.737  1.00 21.61           H
ATOM   3294 2HD2 ASN A 224     -25.261  54.408 -53.307  1.00 21.61           H
ATOM   3295  N   PRO A 225     -24.224  59.590 -52.660  1.00  8.01           N
ATOM   3296  CA  PRO A 225     -23.249  59.278 -51.594  1.00 24.48           C
ATOM   3297  HA  PRO A 225     -23.718  59.183 -50.716  1.00 24.48           H
ATOM   3298  C   PRO A 225     -22.184  60.405 -51.383  1.00 24.05           C
ATOM   3299  O   PRO A 225     -22.327  61.518 -51.890  1.00 22.70           O
ATOM   3300  CB  PRO A 225     -22.584  57.992 -52.151  1.00 21.90           C
ATOM   3301 1HB  PRO A 225     -21.628  57.931 -51.866  1.00 21.90           H
ATOM   3302 2HB  PRO A 225     -23.075  57.175 -51.848  1.00 21.90           H
ATOM   3303  CG  PRO A 225     -22.682  58.145 -53.672  1.00 23.47           C
ATOM   3304 1HG  PRO A 225     -21.772  58.205 -54.082  1.00 23.47           H
ATOM   3305 2HG  PRO A 225     -23.179  57.376 -54.075  1.00 23.47           H
ATOM   3306  CD  PRO A 225     -23.449  59.445 -53.878  1.00 28.32           C
ATOM   3307 1HD  PRO A 225     -22.832  60.225 -53.985  1.00 28.32           H
ATOM   3308 2HD  PRO A 225     -24.061  59.392 -54.667  1.00 28.32           H
ATOM   3309  N   PHE A 226     -21.077  60.053 -50.763  1.00  5.43           N
ATOM   3310  H   PHE A 226     -21.172  59.299 -50.114  1.00  5.43           H
ATOM   3311  CA  PHE A 226     -19.706  60.614 -50.888  1.00 22.90           C
ATOM   3312  HA  PHE A 226     -19.235  59.835 -50.474  1.00 22.90           H
ATOM   3313  C   PHE A 226     -19.234  61.769 -49.967  1.00 21.51           C
ATOM   3314  O   PHE A 226     -19.575  62.928 -50.120  1.00 21.05           O
ATOM   3315  CB  PHE A 226     -19.296  60.828 -52.364  1.00 21.77           C
ATOM   3316 1HB  PHE A 226     -20.110  61.079 -52.889  1.00 21.77           H
ATOM   3317 2HB  PHE A 226     -18.630  61.572 -52.406  1.00 21.77           H
ATOM   3318  CG  PHE A 226     -18.673  59.601 -53.019  1.00 22.14           C
ATOM   3319  CD1 PHE A 226     -17.298  59.361 -52.899  1.00 21.94           C
ATOM   3320  HD1 PHE A 226     -16.719  60.018 -52.416  1.00 21.94           H
ATOM   3321  CD2 PHE A 226     -19.465  58.687 -53.730  1.00 24.14           C
ATOM   3322  HD2 PHE A 226     -20.443  58.860 -53.844  1.00 24.14           H
ATOM   3323  CE1 PHE A 226     -16.727  58.201 -53.454  1.00 23.08           C
ATOM   3324  HE1 PHE A 226     -15.745  58.038 -53.361  1.00 23.08           H
ATOM   3325  CE2 PHE A 226     -18.889  57.527 -54.284  1.00 24.86           C
ATOM   3326  HE2 PHE A 226     -19.461  56.880 -54.788  1.00 24.86           H
ATOM   3327  CZ  PHE A 226     -17.523  57.275 -54.134  1.00 26.77           C
ATOM   3328  HZ  PHE A 226     -17.119  56.441 -54.509  1.00 26.77           H
ATOM   3329  N   ILE A 227     -18.326  61.348 -49.099  1.00  8.71           N
ATOM   3330  H   ILE A 227     -18.646  60.670 -48.438  1.00  8.71           H
ATOM   3331  CA  ILE A 227     -16.899  61.741 -48.969  1.00 24.81           C
ATOM   3332  HA  ILE A 227     -16.760  61.478 -48.014  1.00 24.81           H
ATOM   3333  C   ILE A 227     -16.502  63.240 -48.915  1.00 23.54           C
ATOM   3334  O   ILE A 227     -16.543  63.963 -49.900  1.00 23.18           O
ATOM   3335  CB  ILE A 227     -16.026  60.932 -49.973  1.00 24.29           C
ATOM   3336  HB  ILE A 227     -16.386  61.137 -50.883  1.00 24.29           H
ATOM   3337  CG1 ILE A 227     -16.107  59.420 -49.640  1.00 24.53           C
ATOM   3338 1HG1 ILE A 227     -15.758  59.287 -48.713  1.00 24.53           H
ATOM   3339 2HG1 ILE A 227     -17.067  59.144 -49.678  1.00 24.53           H
ATOM   3340  CG2 ILE A 227     -14.554  61.340 -50.002  1.00 26.84           C
ATOM   3341 1HG2 ILE A 227     -14.043  60.790 -50.662  1.00 26.84           H
ATOM   3342 2HG2 ILE A 227     -14.130  61.216 -49.105  1.00 26.84           H
ATOM   3343 3HG2 ILE A 227     -14.453  62.301 -50.260  1.00 26.84           H
ATOM   3344  CD1 ILE A 227     -15.319  58.490 -50.572  1.00 25.39           C
ATOM   3345 1HD1 ILE A 227     -15.420  57.535 -50.294  1.00 25.39           H
ATOM   3346 2HD1 ILE A 227     -14.344  58.712 -50.560  1.00 25.39           H
ATOM   3347 3HD1 ILE A 227     -15.641  58.571 -51.515  1.00 25.39           H
ATOM   3348  N   ALA A 228     -15.908  63.553 -47.787  1.00 11.03           N
ATOM   3349  H   ALA A 228     -16.402  63.265 -46.966  1.00 11.03           H
ATOM   3350  CA  ALA A 228     -14.643  64.253 -47.521  1.00 25.96           C
ATOM   3351  HA  ALA A 228     -14.621  64.027 -46.547  1.00 25.96           H
ATOM   3352  C   ALA A 228     -14.550  65.796 -47.463  1.00 24.90           C
ATOM   3353  O   ALA A 228     -14.936  66.539 -48.348  1.00 24.08           O
ATOM   3354  CB  ALA A 228     -13.495  63.652 -48.354  1.00 24.28           C
ATOM   3355 1HB  ALA A 228     -13.561  62.655 -48.388  1.00 24.28           H
ATOM   3356 2HB  ALA A 228     -12.606  63.888 -47.962  1.00 24.28           H
ATOM   3357 3HB  ALA A 228     -13.517  63.993 -49.294  1.00 24.28           H
ATOM   3358  N   THR A 229     -13.813  66.146 -46.449  1.00  9.71           N
ATOM   3359  H   THR A 229     -13.947  65.594 -45.626  1.00  9.71           H
ATOM   3360  CA  THR A 229     -12.810  67.224 -46.310  1.00 26.73           C
ATOM   3361  HA  THR A 229     -12.481  66.908 -45.420  1.00 26.73           H
ATOM   3362  C   THR A 229     -13.253  68.664 -46.018  1.00 25.90           C
ATOM   3363  O   THR A 229     -13.751  69.388 -46.863  1.00 23.96           O
ATOM   3364  CB  THR A 229     -11.700  67.185 -47.371  1.00 23.37           C
ATOM   3365  HB  THR A 229     -11.261  68.084 -47.381  1.00 23.37           H
ATOM   3366  OG1 THR A 229     -12.198  67.004 -48.676  1.00 22.79           O
ATOM   3367  HG1 THR A 229     -11.468  66.963 -49.294  1.00 22.79           H
ATOM   3368  CG2 THR A 229     -10.710  66.061 -47.113  1.00 25.27           C
ATOM   3369 1HG2 THR A 229      -9.994  66.047 -47.811  1.00 25.27           H
ATOM   3370 2HG2 THR A 229     -11.167  65.171 -47.124  1.00 25.27           H
ATOM   3371 3HG2 THR A 229     -10.269  66.169 -46.222  1.00 25.27           H
ATOM   3372  N   SER A 230     -12.881  69.035 -44.811  1.00  8.58           N
ATOM   3373  H   SER A 230     -13.120  68.406 -44.071  1.00  8.58           H
ATOM   3374  CA  SER A 230     -12.156  70.259 -44.405  1.00 28.90           C
ATOM   3375  HA  SER A 230     -12.289  70.176 -43.417  1.00 28.90           H
ATOM   3376  C   SER A 230     -12.734  71.657 -44.697  1.00 27.76           C
ATOM   3377  O   SER A 230     -12.519  72.217 -45.766  1.00 26.50           O
ATOM   3378  CB  SER A 230     -10.696  70.183 -44.877  1.00 26.44           C
ATOM   3379 1HB  SER A 230     -10.185  70.988 -44.576  1.00 26.44           H
ATOM   3380 2HB  SER A 230     -10.254  69.357 -44.527  1.00 26.44           H
ATOM   3381  OG  SER A 230     -10.598  70.137 -46.278  1.00 26.20           O
ATOM   3382  HG  SER A 230      -9.676  70.127 -46.533  1.00 26.20           H
ATOM   3383  N   GLY A 231     -13.286  72.220 -43.642  1.00 10.01           N
ATOM   3384  H   GLY A 231     -13.951  71.670 -43.137  1.00 10.01           H
ATOM   3385  CA  GLY A 231     -13.023  73.588 -43.124  1.00 31.31           C
ATOM   3386 1HA  GLY A 231     -13.592  73.685 -42.307  1.00 31.31           H
ATOM   3387 2HA  GLY A 231     -12.058  73.600 -42.862  1.00 31.31           H
ATOM   3388  C   GLY A 231     -13.282  74.813 -44.027  1.00 29.78           C
ATOM   3389  O   GLY A 231     -13.419  74.685 -45.224  1.00 27.49           O
ATOM   3390  N   PRO A 232     -13.235  76.021 -43.546  1.00  7.78           N
ATOM   3391  CA  PRO A 232     -13.469  76.555 -42.204  1.00 24.37           C
ATOM   3392  HA  PRO A 232     -13.910  75.858 -41.638  1.00 24.37           H
ATOM   3393  C   PRO A 232     -14.412  77.793 -42.196  1.00 24.00           C
ATOM   3394  O   PRO A 232     -14.745  78.344 -43.237  1.00 22.75           O
ATOM   3395  CB  PRO A 232     -12.048  76.977 -41.785  1.00 21.40           C
ATOM   3396 1HB  PRO A 232     -12.076  77.697 -41.092  1.00 21.40           H
ATOM   3397 2HB  PRO A 232     -11.529  76.197 -41.435  1.00 21.40           H
ATOM   3398  CG  PRO A 232     -11.440  77.498 -43.092  1.00 22.99           C
ATOM   3399 1HG  PRO A 232     -11.458  78.498 -43.113  1.00 22.99           H
ATOM   3400 2HG  PRO A 232     -10.498  77.179 -43.192  1.00 22.99           H
ATOM   3401  CD  PRO A 232     -12.315  76.928 -44.204  1.00 28.11           C
ATOM   3402 1HD  PRO A 232     -12.831  77.648 -44.668  1.00 28.11           H
ATOM   3403 2HD  PRO A 232     -11.770  76.423 -44.874  1.00 28.11           H
ATOM   3404  N   GLY A 233     -14.751  78.300 -41.056  1.00  9.15           N
ATOM   3405  H   GLY A 233     -14.964  77.678 -40.302  1.00  9.15           H
ATOM   3406  CA  GLY A 233     -14.839  79.755 -40.815  1.00 27.30           C
ATOM   3407 1HA  GLY A 233     -14.461  79.901 -39.901  1.00 27.30           H
ATOM   3408 2HA  GLY A 233     -14.241  80.179 -41.495  1.00 27.30           H
ATOM   3409  C   GLY A 233     -16.207  80.463 -40.881  1.00 26.39           C
ATOM   3410  O   GLY A 233     -16.815  80.597 -41.932  1.00 24.72           O
ATOM   3411  N   HIS A 234     -16.543  81.031 -39.756  1.00  6.53           N
ATOM   3412  H   HIS A 234     -16.385  80.489 -38.930  1.00  6.53           H
ATOM   3413  CA  HIS A 234     -17.127  82.371 -39.544  1.00 20.87           C
ATOM   3414  HA  HIS A 234     -17.347  82.245 -38.577  1.00 20.87           H
ATOM   3415  C   HIS A 234     -18.531  82.781 -40.058  1.00 20.15           C
ATOM   3416  O   HIS A 234     -18.753  83.049 -41.233  1.00 18.83           O
ATOM   3417  CB  HIS A 234     -16.066  83.439 -39.876  1.00 19.67           C
ATOM   3418 1HB  HIS A 234     -15.455  83.088 -40.586  1.00 19.67           H
ATOM   3419 2HB  HIS A 234     -16.522  84.265 -40.207  1.00 19.67           H
ATOM   3420  CG  HIS A 234     -15.234  83.804 -38.669  1.00 18.65           C
ATOM   3421  ND1 HIS A 234     -15.562  84.749 -37.725  1.00 18.83           N
ATOM   3422  HD1 HIS A 234     -16.382  85.322 -37.731  1.00 18.83           H
ATOM   3423  CD2 HIS A 234     -14.047  83.266 -38.285  1.00 17.72           C
ATOM   3424  HD2 HIS A 234     -13.543  82.552 -38.771  1.00 17.72           H
ATOM   3425  CE1 HIS A 234     -14.600  84.772 -36.798  1.00 19.38           C
ATOM   3426  HE1 HIS A 234     -14.591  85.371 -35.997  1.00 19.38           H
ATOM   3427  NE2 HIS A 234     -13.652  83.880 -37.095  1.00 20.29           N
ATOM   3428  N   LEU A 235     -19.392  83.023 -39.078  1.00  5.83           N
ATOM   3429  H   LEU A 235     -19.551  82.262 -38.449  1.00  5.83           H
ATOM   3430  CA  LEU A 235     -20.152  84.262 -38.782  1.00 20.48           C
ATOM   3431  HA  LEU A 235     -20.810  83.861 -38.144  1.00 20.48           H
ATOM   3432  C   LEU A 235     -21.080  84.920 -39.836  1.00 19.01           C
ATOM   3433  O   LEU A 235     -20.640  85.557 -40.785  1.00 19.04           O
ATOM   3434  CB  LEU A 235     -19.189  85.328 -38.203  1.00 19.82           C
ATOM   3435 1HB  LEU A 235     -18.369  85.345 -38.775  1.00 19.82           H
ATOM   3436 2HB  LEU A 235     -19.648  86.215 -38.250  1.00 19.82           H
ATOM   3437  CG  LEU A 235     -18.740  85.107 -36.743  1.00 20.13           C
ATOM   3438  HG  LEU A 235     -18.500  84.141 -36.649  1.00 20.13           H
ATOM   3439  CD1 LEU A 235     -17.545  86.001 -36.421  1.00 21.49           C
ATOM   3440 1HD1 LEU A 235     -17.242  85.869 -35.477  1.00 21.49           H
ATOM   3441 2HD1 LEU A 235     -17.778  86.967 -36.536  1.00 21.49           H
ATOM   3442 3HD1 LEU A 235     -16.773  85.797 -37.023  1.00 21.49           H
ATOM   3443  CD2 LEU A 235     -19.848  85.450 -35.747  1.00 26.17           C
ATOM   3444 1HD2 LEU A 235     -19.543  85.302 -34.806  1.00 26.17           H
ATOM   3445 2HD2 LEU A 235     -20.656  84.882 -35.901  1.00 26.17           H
ATOM   3446 3HD2 LEU A 235     -20.124  86.407 -35.834  1.00 26.17           H
ATOM   3447  N   SER A 236     -22.344  84.998 -39.437  1.00 10.28           N
ATOM   3448  H   SER A 236     -22.835  84.131 -39.359  1.00 10.28           H
ATOM   3449  CA  SER A 236     -23.115  86.220 -39.093  1.00 25.67           C
ATOM   3450  HA  SER A 236     -23.548  85.813 -38.289  1.00 25.67           H
ATOM   3451  C   SER A 236     -24.312  86.668 -39.961  1.00 24.43           C
ATOM   3452  O   SER A 236     -24.232  86.732 -41.174  1.00 24.01           O
ATOM   3453  CB  SER A 236     -22.227  87.428 -38.739  1.00 24.20           C
ATOM   3454 1HB  SER A 236     -22.781  88.178 -38.377  1.00 24.20           H
ATOM   3455 2HB  SER A 236     -21.534  87.170 -38.065  1.00 24.20           H
ATOM   3456  OG  SER A 236     -21.535  87.940 -39.852  1.00 24.40           O
ATOM   3457  HG  SER A 236     -20.612  88.056 -39.628  1.00 24.40           H
ATOM   3458  N   HIS A 237     -25.360  87.048 -39.217  1.00  6.88           N
ATOM   3459  H   HIS A 237     -25.396  86.623 -38.312  1.00  6.88           H
ATOM   3460  CA  HIS A 237     -26.476  87.984 -39.493  1.00 25.71           C
ATOM   3461  HA  HIS A 237     -26.966  87.977 -38.621  1.00 25.71           H
ATOM   3462  C   HIS A 237     -27.627  87.539 -40.432  1.00 24.18           C
ATOM   3463  O   HIS A 237     -27.404  87.264 -41.597  1.00 22.95           O
ATOM   3464  CB  HIS A 237     -25.897  89.373 -39.797  1.00 23.64           C
ATOM   3465 1HB  HIS A 237     -25.117  89.278 -40.416  1.00 23.64           H
ATOM   3466 2HB  HIS A 237     -26.600  89.936 -40.231  1.00 23.64           H
ATOM   3467  CG  HIS A 237     -25.432  90.064 -38.531  1.00 23.37           C
ATOM   3468  ND1 HIS A 237     -26.247  90.542 -37.538  1.00 23.49           N
ATOM   3469  HD1 HIS A 237     -27.247  90.530 -37.544  1.00 23.49           H
ATOM   3470  CD2 HIS A 237     -24.152  90.285 -38.131  1.00 23.64           C
ATOM   3471  HD2 HIS A 237     -23.326  90.055 -38.646  1.00 23.64           H
ATOM   3472  CE1 HIS A 237     -25.477  91.027 -36.561  1.00 23.23           C
ATOM   3473  HE1 HIS A 237     -25.819  91.435 -35.715  1.00 23.23           H
ATOM   3474  NE2 HIS A 237     -24.195  90.892 -36.870  1.00 24.32           N
ATOM   3475  N   VAL A 238     -28.898  87.300 -39.954  1.00  7.21           N
ATOM   3476  H   VAL A 238     -29.167  86.337 -39.967  1.00  7.21           H
ATOM   3477  CA  VAL A 238     -29.956  88.230 -39.415  1.00 26.05           C
ATOM   3478  HA  VAL A 238     -30.669  87.643 -39.030  1.00 26.05           H
ATOM   3479  C   VAL A 238     -30.599  89.063 -40.561  1.00 24.27           C
ATOM   3480  O   VAL A 238     -29.836  89.479 -41.417  1.00 23.23           O
ATOM   3481  CB  VAL A 238     -29.432  89.100 -38.237  1.00 24.10           C
ATOM   3482  HB  VAL A 238     -28.622  89.529 -38.637  1.00 24.10           H
ATOM   3483  CG1 VAL A 238     -30.356  90.213 -37.727  1.00 22.97           C
ATOM   3484 1HG1 VAL A 238     -29.932  90.713 -36.972  1.00 22.97           H
ATOM   3485 2HG1 VAL A 238     -31.222  89.837 -37.398  1.00 22.97           H
ATOM   3486 3HG1 VAL A 238     -30.562  90.869 -38.453  1.00 22.97           H
ATOM   3487  CG2 VAL A 238     -29.133  88.249 -37.001  1.00 26.70           C
ATOM   3488 1HG2 VAL A 238     -28.797  88.815 -36.249  1.00 26.70           H
ATOM   3489 2HG2 VAL A 238     -28.437  87.559 -37.201  1.00 26.70           H
ATOM   3490 3HG2 VAL A 238     -29.955  87.775 -36.685  1.00 26.70           H
ATOM   3491  N   PRO A 239     -31.952  89.359 -40.688  1.00  7.94           N
ATOM   3492  CA  PRO A 239     -32.988  89.480 -39.633  1.00 25.53           C
ATOM   3493  HA  PRO A 239     -32.765  88.799 -38.936  1.00 25.53           H
ATOM   3494  C   PRO A 239     -34.484  89.173 -39.990  1.00 25.38           C
ATOM   3495  O   PRO A 239     -34.833  88.936 -41.140  1.00 24.22           O
ATOM   3496  CB  PRO A 239     -32.880  90.982 -39.320  1.00 22.68           C
ATOM   3497 1HB  PRO A 239     -33.740  91.331 -38.947  1.00 22.68           H
ATOM   3498 2HB  PRO A 239     -32.140  91.158 -38.671  1.00 22.68           H
ATOM   3499  CG  PRO A 239     -32.577  91.627 -40.674  1.00 24.29           C
ATOM   3500 1HG  PRO A 239     -33.359  92.158 -41.000  1.00 24.29           H
ATOM   3501 2HG  PRO A 239     -31.773  92.219 -40.616  1.00 24.29           H
ATOM   3502  CD  PRO A 239     -32.309  90.452 -41.594  1.00 30.13           C
ATOM   3503 1HD  PRO A 239     -33.123  90.209 -42.122  1.00 30.13           H
ATOM   3504 2HD  PRO A 239     -31.551  90.643 -42.218  1.00 30.13           H
ATOM   3505  N   GLN A 240     -35.331  89.381 -38.993  1.00 10.86           N
ATOM   3506  H   GLN A 240     -34.956  89.162 -38.092  1.00 10.86           H
ATOM   3507  CA  GLN A 240     -36.730  89.876 -38.955  1.00 26.37           C
ATOM   3508  HA  GLN A 240     -36.839  90.057 -37.978  1.00 26.37           H
ATOM   3509  C   GLN A 240     -37.878  88.862 -39.227  1.00 25.28           C
ATOM   3510  O   GLN A 240     -37.808  88.107 -40.170  1.00 25.07           O
ATOM   3511  CB  GLN A 240     -36.854  91.174 -39.786  1.00 24.94           C
ATOM   3512 1HB  GLN A 240     -36.307  91.081 -40.618  1.00 24.94           H
ATOM   3513 2HB  GLN A 240     -37.813  91.312 -40.032  1.00 24.94           H
ATOM   3514  CG  GLN A 240     -36.361  92.404 -39.004  1.00 25.33           C
ATOM   3515 1HG  GLN A 240     -36.971  92.548 -38.225  1.00 25.33           H
ATOM   3516 2HG  GLN A 240     -35.435  92.219 -38.674  1.00 25.33           H
ATOM   3517  CD  GLN A 240     -36.323  93.693 -39.821  1.00 23.94           C
ATOM   3518  OE1 GLN A 240     -36.697  93.764 -40.978  1.00 25.20           O
ATOM   3519  NE2 GLN A 240     -35.871  94.785 -39.240  1.00 29.06           N
ATOM   3520 1HE2 GLN A 240     -35.841  95.646 -39.748  1.00 29.06           H
ATOM   3521 2HE2 GLN A 240     -35.558  94.753 -38.291  1.00 29.06           H
ATOM   3522  N   GLN A 241     -38.972  88.791 -38.475  1.00 10.79           N
ATOM   3523  H   GLN A 241     -39.412  87.893 -38.480  1.00 10.79           H
ATOM   3524  CA  GLN A 241     -39.657  89.793 -37.634  1.00 29.48           C
ATOM   3525  HA  GLN A 241     -38.941  90.324 -37.181  1.00 29.48           H
ATOM   3526  C   GLN A 241     -40.560  89.109 -36.566  1.00 28.12           C
ATOM   3527  O   GLN A 241     -41.126  88.053 -36.807  1.00 27.54           O
ATOM   3528  CB  GLN A 241     -40.550  90.655 -38.564  1.00 27.35           C
ATOM   3529 1HB  GLN A 241     -40.382  90.377 -39.510  1.00 27.35           H
ATOM   3530 2HB  GLN A 241     -41.507  90.484 -38.331  1.00 27.35           H
ATOM   3531  CG  GLN A 241     -40.305  92.165 -38.467  1.00 28.25           C
ATOM   3532 1HG  GLN A 241     -40.707  92.503 -37.616  1.00 28.25           H
ATOM   3533 2HG  GLN A 241     -39.319  92.332 -38.459  1.00 28.25           H
ATOM   3534  CD  GLN A 241     -40.920  92.930 -39.635  1.00 26.87           C
ATOM   3535  OE1 GLN A 241     -41.919  92.545 -40.202  1.00 27.66           O
ATOM   3536  NE2 GLN A 241     -40.353  94.046 -40.047  1.00 30.42           N
ATOM   3537 1HE2 GLN A 241     -40.748  94.555 -40.812  1.00 30.42           H
ATOM   3538 2HE2 GLN A 241     -39.528  94.384 -39.595  1.00 30.42           H
ATOM   3539  N   SER A 242     -40.693  89.734 -35.436  1.00 14.28           N
ATOM   3540  H   SER A 242     -40.123  90.552 -35.357  1.00 14.28           H
ATOM   3541  CA  SER A 242     -41.530  89.467 -34.238  1.00 29.20           C
ATOM   3542  HA  SER A 242     -41.672  88.482 -34.137  1.00 29.20           H
ATOM   3543  C   SER A 242     -42.939  90.113 -34.364  1.00 27.38           C
ATOM   3544  O   SER A 242     -43.147  90.808 -35.360  1.00 26.13           O
ATOM   3545  CB  SER A 242     -40.740  90.062 -33.069  1.00 27.29           C
ATOM   3546 1HB  SER A 242     -41.303  90.097 -32.243  1.00 27.29           H
ATOM   3547 2HB  SER A 242     -39.916  89.524 -32.889  1.00 27.29           H
ATOM   3548  OG  SER A 242     -40.328  91.387 -33.360  1.00 27.29           O
ATOM   3549  HG  SER A 242     -39.374  91.418 -33.426  1.00 27.29           H
ATOM   3550  N   PRO A 243     -43.934  89.927 -33.478  1.00  8.20           N
ATOM   3551  CA  PRO A 243     -43.885  90.232 -32.024  1.00 28.60           C
ATOM   3552  HA  PRO A 243     -42.956  90.144 -31.664  1.00 28.60           H
ATOM   3553  C   PRO A 243     -44.716  89.248 -31.135  1.00 28.76           C
ATOM   3554  O   PRO A 243     -45.401  88.393 -31.672  1.00 27.02           O
ATOM   3555  CB  PRO A 243     -44.465  91.659 -32.025  1.00 24.77           C
ATOM   3556 1HB  PRO A 243     -44.843  91.890 -31.128  1.00 24.77           H
ATOM   3557 2HB  PRO A 243     -43.765  92.328 -32.275  1.00 24.77           H
ATOM   3558  CG  PRO A 243     -45.574  91.611 -33.086  1.00 26.72           C
ATOM   3559 1HG  PRO A 243     -46.476  91.567 -32.657  1.00 26.72           H
ATOM   3560 2HG  PRO A 243     -45.528  92.410 -33.686  1.00 26.72           H
ATOM   3561  CD  PRO A 243     -45.287  90.333 -33.868  1.00 32.82           C
ATOM   3562 1HD  PRO A 243     -45.937  89.611 -33.630  1.00 32.82           H
ATOM   3563 2HD  PRO A 243     -45.318  90.498 -34.854  1.00 32.82           H
ATOM   3564  N   SER A 244     -44.764  89.216 -29.833  1.00  9.52           N
ATOM   3565  H   SER A 244     -45.117  88.349 -29.483  1.00  9.52           H
ATOM   3566  CA  SER A 244     -44.420  90.157 -28.764  1.00 28.45           C
ATOM   3567  HA  SER A 244     -43.493  90.456 -28.989  1.00 28.45           H
ATOM   3568  C   SER A 244     -44.509  89.485 -27.369  1.00 27.30           C
ATOM   3569  O   SER A 244     -45.403  88.677 -27.153  1.00 26.31           O
ATOM   3570  CB  SER A 244     -45.447  91.300 -28.735  1.00 26.05           C
ATOM   3571 1HB  SER A 244     -45.397  91.796 -27.868  1.00 26.05           H
ATOM   3572 2HB  SER A 244     -45.289  91.934 -29.492  1.00 26.05           H
ATOM   3573  OG  SER A 244     -46.772  90.824 -28.864  1.00 25.06           O
ATOM   3574  HG  SER A 244     -47.376  91.566 -28.893  1.00 25.06           H
ATOM   3575  N   MET A 245     -43.671  89.957 -26.489  1.00 12.23           N
ATOM   3576  H   MET A 245     -42.838  90.350 -26.879  1.00 12.23           H
ATOM   3577  CA  MET A 245     -43.740  90.012 -25.008  1.00 26.73           C
ATOM   3578  HA  MET A 245     -42.886  90.488 -24.798  1.00 26.73           H
ATOM   3579  C   MET A 245     -43.586  88.689 -24.215  1.00 25.72           C
ATOM   3580  O   MET A 245     -44.490  87.883 -24.173  1.00 24.98           O
ATOM   3581  CB  MET A 245     -44.960  90.835 -24.565  1.00 25.40           C
ATOM   3582 1HB  MET A 245     -45.774  90.491 -25.032  1.00 25.40           H
ATOM   3583 2HB  MET A 245     -45.078  90.740 -23.576  1.00 25.40           H
ATOM   3584  CG  MET A 245     -44.767  92.323 -24.912  1.00 24.81           C
ATOM   3585 1HG  MET A 245     -43.820  92.521 -24.658  1.00 24.81           H
ATOM   3586 2HG  MET A 245     -44.861  92.364 -25.907  1.00 24.81           H
ATOM   3587  SD  MET A 245     -45.922  93.433 -24.089  1.00 22.93           S
ATOM   3588  CE  MET A 245     -44.892  94.918 -23.975  1.00 21.83           C
ATOM   3589 1HE  MET A 245     -45.387  95.664 -23.530  1.00 21.83           H
ATOM   3590 2HE  MET A 245     -44.614  95.232 -24.883  1.00 21.83           H
ATOM   3591 3HE  MET A 245     -44.063  94.739 -23.445  1.00 21.83           H
ATOM   3592  N   ALA A 246     -42.434  88.323 -23.649  1.00 13.31           N
ATOM   3593  H   ALA A 246     -42.116  87.428 -23.960  1.00 13.31           H
ATOM   3594  CA  ALA A 246     -41.522  88.947 -22.663  1.00 29.54           C
ATOM   3595  HA  ALA A 246     -40.717  88.358 -22.735  1.00 29.54           H
ATOM   3596  C   ALA A 246     -42.014  88.869 -21.191  1.00 27.80           C
ATOM   3597  O   ALA A 246     -43.212  88.953 -20.982  1.00 26.78           O
ATOM   3598  CB  ALA A 246     -41.113  90.378 -23.060  1.00 27.52           C
ATOM   3599 1HB  ALA A 246     -40.799  90.411 -24.009  1.00 27.52           H
ATOM   3600 2HB  ALA A 246     -40.371  90.713 -22.479  1.00 27.52           H
ATOM   3601 3HB  ALA A 246     -41.883  91.009 -22.969  1.00 27.52           H
ATOM   3602  N   PRO A 247     -41.155  88.829 -20.168  1.00  8.67           N
ATOM   3603  CA  PRO A 247     -39.681  88.718 -20.181  1.00 26.72           C
ATOM   3604  HA  PRO A 247     -39.427  88.216 -21.008  1.00 26.72           H
ATOM   3605  C   PRO A 247     -39.007  87.917 -19.022  1.00 26.11           C
ATOM   3606  O   PRO A 247     -39.595  87.688 -17.979  1.00 24.36           O
ATOM   3607  CB  PRO A 247     -39.278  90.194 -20.059  1.00 23.72           C
ATOM   3608 1HB  PRO A 247     -38.366  90.282 -19.659  1.00 23.72           H
ATOM   3609 2HB  PRO A 247     -39.295  90.643 -20.953  1.00 23.72           H
ATOM   3610  CG  PRO A 247     -40.338  90.793 -19.130  1.00 25.55           C
ATOM   3611 1HG  PRO A 247     -39.957  90.959 -18.220  1.00 25.55           H
ATOM   3612 2HG  PRO A 247     -40.692  91.650 -19.505  1.00 25.55           H
ATOM   3613  CD  PRO A 247     -41.443  89.732 -19.069  1.00 31.01           C
ATOM   3614 1HD  PRO A 247     -41.421  89.227 -18.206  1.00 31.01           H
ATOM   3615 2HD  PRO A 247     -42.349  90.136 -19.196  1.00 31.01           H
ATOM   3616  N   SER A 248     -37.721  87.622 -19.217  1.00  9.97           N
ATOM   3617  H   SER A 248     -37.508  87.198 -20.097  1.00  9.97           H
ATOM   3618  CA  SER A 248     -36.564  87.832 -18.319  1.00 25.66           C
ATOM   3619  HA  SER A 248     -35.841  87.532 -18.942  1.00 25.66           H
ATOM   3620  C   SER A 248     -36.344  86.952 -17.076  1.00 24.17           C
ATOM   3621  O   SER A 248     -37.288  86.592 -16.409  1.00 23.78           O
ATOM   3622  CB  SER A 248     -36.535  89.299 -17.882  1.00 24.46           C
ATOM   3623 1HB  SER A 248     -37.416  89.578 -17.500  1.00 24.46           H
ATOM   3624 2HB  SER A 248     -35.813  89.460 -17.209  1.00 24.46           H
ATOM   3625  OG  SER A 248     -36.273  90.123 -18.986  1.00 24.25           O
ATOM   3626  HG  SER A 248     -36.213  89.588 -19.777  1.00 24.25           H
ATOM   3627  N   LEU A 249     -35.157  86.687 -16.590  1.00  4.49           N
ATOM   3628  H   LEU A 249     -35.214  86.434 -15.624  1.00  4.49           H
ATOM   3629  CA  LEU A 249     -33.762  86.656 -17.061  1.00 21.02           C
ATOM   3630  HA  LEU A 249     -33.754  86.045 -17.852  1.00 21.02           H
ATOM   3631  C   LEU A 249     -32.909  86.188 -15.860  1.00 19.71           C
ATOM   3632  O   LEU A 249     -33.122  86.651 -14.742  1.00 19.55           O
ATOM   3633  CB  LEU A 249     -33.233  88.051 -17.493  1.00 19.86           C
ATOM   3634 1HB  LEU A 249     -33.937  88.728 -17.278  1.00 19.86           H
ATOM   3635 2HB  LEU A 249     -32.408  88.246 -16.962  1.00 19.86           H
ATOM   3636  CG  LEU A 249     -32.876  88.204 -18.987  1.00 20.05           C
ATOM   3637  HG  LEU A 249     -33.552  87.663 -19.487  1.00 20.05           H
ATOM   3638  CD1 LEU A 249     -32.912  89.675 -19.412  1.00 21.71           C
ATOM   3639 1HD1 LEU A 249     -32.681  89.774 -20.380  1.00 21.71           H
ATOM   3640 2HD1 LEU A 249     -32.259  90.217 -18.883  1.00 21.71           H
ATOM   3641 3HD1 LEU A 249     -33.821  90.066 -19.272  1.00 21.71           H
ATOM   3642  CD2 LEU A 249     -31.476  87.692 -19.311  1.00 27.13           C
ATOM   3643 1HD2 LEU A 249     -31.270  87.802 -20.283  1.00 27.13           H
ATOM   3644 2HD2 LEU A 249     -31.389  86.721 -19.087  1.00 27.13           H
ATOM   3645 3HD2 LEU A 249     -30.783  88.191 -18.791  1.00 27.13           H
ATOM   3646  N   ARG A 250     -31.942  85.322 -16.137  1.00  8.63           N
ATOM   3647  H   ARG A 250     -32.216  84.553 -16.715  1.00  8.63           H
ATOM   3648  CA  ARG A 250     -30.519  85.319 -15.722  1.00 22.33           C
ATOM   3649  HA  ARG A 250     -30.356  84.334 -15.784  1.00 22.33           H
ATOM   3650  C   ARG A 250     -30.068  85.629 -14.276  1.00 20.62           C
ATOM   3651  O   ARG A 250     -30.241  86.721 -13.763  1.00 20.35           O
ATOM   3652  CB  ARG A 250     -29.751  86.240 -16.675  1.00 21.45           C
ATOM   3653 1HB  ARG A 250     -30.307  87.053 -16.849  1.00 21.45           H
ATOM   3654 2HB  ARG A 250     -28.894  86.509 -16.236  1.00 21.45           H
ATOM   3655  CG  ARG A 250     -29.424  85.576 -18.017  1.00 21.79           C
ATOM   3656 1HG  ARG A 250     -28.950  84.711 -17.852  1.00 21.79           H
ATOM   3657 2HG  ARG A 250     -30.273  85.401 -18.516  1.00 21.79           H
ATOM   3658  CD  ARG A 250     -28.528  86.491 -18.851  1.00 22.50           C
ATOM   3659 1HD  ARG A 250     -29.038  87.306 -19.127  1.00 22.50           H
ATOM   3660 2HD  ARG A 250     -27.729  86.763 -18.315  1.00 22.50           H
ATOM   3661  NE  ARG A 250     -28.055  85.816 -20.065  1.00 21.58           N
ATOM   3662  HE  ARG A 250     -28.411  84.898 -20.239  1.00 21.58           H
ATOM   3663  CZ  ARG A 250     -27.202  86.305 -20.952  1.00 22.79           C
ATOM   3664  NH1 ARG A 250     -26.706  87.508 -20.830  1.00 21.44           N
ATOM   3665 1HH1 ARG A 250     -26.969  88.081 -20.054  1.00 21.44           H
ATOM   3666 2HH1 ARG A 250     -26.063  87.855 -21.513  1.00 21.44           H
ATOM   3667  NH2 ARG A 250     -26.830  85.596 -21.977  1.00 20.85           N
ATOM   3668 1HH2 ARG A 250     -27.189  84.671 -22.102  1.00 20.85           H
ATOM   3669 2HH2 ARG A 250     -26.185  85.976 -22.640  1.00 20.85           H
ATOM   3670  N   HIS A 251     -29.248  84.667 -13.857  1.00  7.81           N
ATOM   3671  H   HIS A 251     -29.640  83.748 -13.806  1.00  7.81           H
ATOM   3672  CA  HIS A 251     -27.828  84.790 -13.458  1.00 24.09           C
ATOM   3673  HA  HIS A 251     -27.749  83.856 -13.109  1.00 24.09           H
ATOM   3674  C   HIS A 251     -27.383  85.647 -12.252  1.00 22.36           C
ATOM   3675  O   HIS A 251     -27.510  86.862 -12.218  1.00 21.25           O
ATOM   3676  CB  HIS A 251     -26.945  85.146 -14.672  1.00 22.76           C
ATOM   3677 1HB  HIS A 251     -27.434  85.813 -15.234  1.00 22.76           H
ATOM   3678 2HB  HIS A 251     -26.094  85.551 -14.337  1.00 22.76           H
ATOM   3679  CG  HIS A 251     -26.573  83.988 -15.565  1.00 22.48           C
ATOM   3680  ND1 HIS A 251     -25.964  82.825 -15.184  1.00 22.73           N
ATOM   3681  HD1 HIS A 251     -25.724  82.568 -14.248  1.00 22.73           H
ATOM   3682  CD2 HIS A 251     -26.701  83.943 -16.928  1.00 24.04           C
ATOM   3683  HD2 HIS A 251     -27.101  84.653 -17.507  1.00 24.04           H
ATOM   3684  CE1 HIS A 251     -25.745  82.090 -16.280  1.00 23.71           C
ATOM   3685  HE1 HIS A 251     -25.318  81.186 -16.284  1.00 23.71           H
ATOM   3686  NE2 HIS A 251     -26.173  82.729 -17.363  1.00 24.62           N
ATOM   3687  N   SER A 252     -26.591  84.938 -11.480  1.00 10.08           N
ATOM   3688  H   SER A 252     -26.992  84.112 -11.083  1.00 10.08           H
ATOM   3689  CA  SER A 252     -25.188  85.207 -11.126  1.00 27.95           C
ATOM   3690  HA  SER A 252     -24.947  84.252 -10.953  1.00 27.95           H
ATOM   3691  C   SER A 252     -24.856  85.909  -9.798  1.00 25.88           C
ATOM   3692  O   SER A 252     -25.282  87.017  -9.531  1.00 25.05           O
ATOM   3693  CB  SER A 252     -24.379  85.814 -12.288  1.00 26.35           C
ATOM   3694 1HB  SER A 252     -23.404  85.830 -12.068  1.00 26.35           H
ATOM   3695 2HB  SER A 252     -24.523  85.292 -13.129  1.00 26.35           H
ATOM   3696  OG  SER A 252     -24.751  87.139 -12.568  1.00 26.67           O
ATOM   3697  HG  SER A 252     -23.967  87.684 -12.632  1.00 26.67           H
ATOM   3698  N   VAL A 253     -23.933  85.212  -9.123  1.00  4.44           N
ATOM   3699  H   VAL A 253     -24.073  84.225  -9.043  1.00  4.44           H
ATOM   3700  CA  VAL A 253     -22.730  85.775  -8.489  1.00 21.67           C
ATOM   3701  HA  VAL A 253     -22.260  84.928  -8.239  1.00 21.67           H
ATOM   3702  C   VAL A 253     -22.873  86.457  -7.114  1.00 20.85           C
ATOM   3703  O   VAL A 253     -23.471  87.506  -6.959  1.00 20.34           O
ATOM   3704  CB  VAL A 253     -21.909  86.603  -9.509  1.00 20.05           C
ATOM   3705  HB  VAL A 253     -22.553  87.297  -9.832  1.00 20.05           H
ATOM   3706  CG1 VAL A 253     -20.682  87.316  -8.948  1.00 18.91           C
ATOM   3707 1HG1 VAL A 253     -20.206  87.827  -9.664  1.00 18.91           H
ATOM   3708 2HG1 VAL A 253     -20.035  86.662  -8.556  1.00 18.91           H
ATOM   3709 3HG1 VAL A 253     -20.940  87.961  -8.229  1.00 18.91           H
ATOM   3710  CG2 VAL A 253     -21.357  85.686 -10.609  1.00 23.67           C
ATOM   3711 1HG2 VAL A 253     -20.824  86.207 -11.276  1.00 23.67           H
ATOM   3712 2HG2 VAL A 253     -22.098  85.227 -11.099  1.00 23.67           H
ATOM   3713 3HG2 VAL A 253     -20.762  84.981 -10.223  1.00 23.67           H
ATOM   3714  N   GLN A 254     -22.176  85.802  -6.203  1.00  8.92           N
ATOM   3715  H   GLN A 254     -22.222  84.805  -6.262  1.00  8.92           H
ATOM   3716  CA  GLN A 254     -21.343  86.333  -5.115  1.00 24.37           C
ATOM   3717  HA  GLN A 254     -21.243  85.466  -4.626  1.00 24.37           H
ATOM   3718  C   GLN A 254     -21.925  87.265  -4.031  1.00 23.09           C
ATOM   3719  O   GLN A 254     -22.619  88.236  -4.273  1.00 23.77           O
ATOM   3720  CB  GLN A 254     -20.044  86.942  -5.681  1.00 24.41           C
ATOM   3721 1HB  GLN A 254     -20.259  87.402  -6.543  1.00 24.41           H
ATOM   3722 2HB  GLN A 254     -19.695  87.611  -5.024  1.00 24.41           H
ATOM   3723  CG  GLN A 254     -18.941  85.907  -5.948  1.00 26.20           C
ATOM   3724 1HG  GLN A 254     -18.712  85.455  -5.086  1.00 26.20           H
ATOM   3725 2HG  GLN A 254     -19.288  85.231  -6.597  1.00 26.20           H
ATOM   3726  CD  GLN A 254     -17.665  86.522  -6.526  1.00 24.66           C
ATOM   3727  OE1 GLN A 254     -17.539  87.718  -6.711  1.00 25.62           O
ATOM   3728  NE2 GLN A 254     -16.664  85.726  -6.838  1.00 29.02           N
ATOM   3729 1HE2 GLN A 254     -15.822  86.108  -7.219  1.00 29.02           H
ATOM   3730 2HE2 GLN A 254     -16.746  84.740  -6.694  1.00 29.02           H
ATOM   3731  N   GLN A 255     -21.365  86.991  -2.880  1.00 10.91           N
ATOM   3732  H   GLN A 255     -21.145  86.028  -2.722  1.00 10.91           H
ATOM   3733  CA  GLN A 255     -21.017  87.910  -1.791  1.00 25.99           C
ATOM   3734  HA  GLN A 255     -20.284  87.353  -1.400  1.00 25.99           H
ATOM   3735  C   GLN A 255     -21.997  88.066  -0.617  1.00 24.33           C
ATOM   3736  O   GLN A 255     -23.077  88.626  -0.714  1.00 24.34           O
ATOM   3737  CB  GLN A 255     -20.464  89.262  -2.289  1.00 25.17           C
ATOM   3738 1HB  GLN A 255     -20.964  89.534  -3.111  1.00 25.17           H
ATOM   3739 2HB  GLN A 255     -20.596  89.950  -1.575  1.00 25.17           H
ATOM   3740  CG  GLN A 255     -18.961  89.171  -2.624  1.00 26.13           C
ATOM   3741 1HG  GLN A 255     -18.470  88.874  -1.805  1.00 26.13           H
ATOM   3742 2HG  GLN A 255     -18.838  88.495  -3.350  1.00 26.13           H
ATOM   3743  CD  GLN A 255     -18.345  90.485  -3.093  1.00 25.10           C
ATOM   3744  OE1 GLN A 255     -18.948  91.537  -3.072  1.00 24.46           O
ATOM   3745  NE2 GLN A 255     -17.096  90.474  -3.516  1.00 27.68           N
ATOM   3746 1HE2 GLN A 255     -16.661  91.324  -3.813  1.00 27.68           H
ATOM   3747 2HE2 GLN A 255     -16.584  89.615  -3.540  1.00 27.68           H
ATOM   3748  N   PHE A 256     -21.439  87.622   0.488  1.00  5.36           N
ATOM   3749  H   PHE A 256     -21.010  86.720   0.437  1.00  5.36           H
ATOM   3750  CA  PHE A 256     -21.374  88.300   1.788  1.00 21.25           C
ATOM   3751  HA  PHE A 256     -21.126  87.503   2.339  1.00 21.25           H
ATOM   3752  C   PHE A 256     -22.652  88.772   2.514  1.00 19.10           C
ATOM   3753  O   PHE A 256     -23.404  89.627   2.063  1.00 18.31           O
ATOM   3754  CB  PHE A 256     -20.316  89.421   1.730  1.00 19.69           C
ATOM   3755 1HB  PHE A 256     -20.382  89.874   0.841  1.00 19.69           H
ATOM   3756 2HB  PHE A 256     -20.512  90.080   2.456  1.00 19.69           H
ATOM   3757  CG  PHE A 256     -18.882  88.946   1.906  1.00 20.19           C
ATOM   3758  CD1 PHE A 256     -18.404  88.630   3.186  1.00 20.46           C
ATOM   3759  HD1 PHE A 256     -19.009  88.721   3.977  1.00 20.46           H
ATOM   3760  CD2 PHE A 256     -18.021  88.830   0.798  1.00 23.71           C
ATOM   3761  HD2 PHE A 256     -18.349  89.064  -0.117  1.00 23.71           H
ATOM   3762  CE1 PHE A 256     -17.086  88.187   3.367  1.00 22.33           C
ATOM   3763  HE1 PHE A 256     -16.755  87.965   4.284  1.00 22.33           H
ATOM   3764  CE2 PHE A 256     -16.700  88.385   0.981  1.00 24.75           C
ATOM   3765  HE2 PHE A 256     -16.090  88.302   0.193  1.00 24.75           H
ATOM   3766  CZ  PHE A 256     -16.233  88.056   2.263  1.00 27.29           C
ATOM   3767  HZ  PHE A 256     -15.296  87.730   2.388  1.00 27.29           H
ATOM   3768  N   HIS A 257     -22.666  88.335   3.739  1.00  8.89           N
ATOM   3769  H   HIS A 257     -22.396  87.380   3.858  1.00  8.89           H
ATOM   3770  CA  HIS A 257     -23.024  89.050   4.972  1.00 25.78           C
ATOM   3771  HA  HIS A 257     -22.756  88.308   5.586  1.00 25.78           H
ATOM   3772  C   HIS A 257     -24.493  89.260   5.381  1.00 23.71           C
ATOM   3773  O   HIS A 257     -25.300  89.896   4.711  1.00 23.33           O
ATOM   3774  CB  HIS A 257     -22.197  90.343   5.144  1.00 24.48           C
ATOM   3775 1HB  HIS A 257     -22.074  90.770   4.248  1.00 24.48           H
ATOM   3776 2HB  HIS A 257     -22.694  90.968   5.746  1.00 24.48           H
ATOM   3777  CG  HIS A 257     -20.824  90.099   5.745  1.00 25.41           C
ATOM   3778  ND1 HIS A 257     -20.555  89.442   6.920  1.00 25.13           N
ATOM   3779  HD1 HIS A 257     -21.233  89.027   7.527  1.00 25.13           H
ATOM   3780  CD2 HIS A 257     -19.625  90.525   5.251  1.00 27.01           C
ATOM   3781  HD2 HIS A 257     -19.488  91.046   4.408  1.00 27.01           H
ATOM   3782  CE1 HIS A 257     -19.230  89.451   7.116  1.00 26.66           C
ATOM   3783  HE1 HIS A 257     -18.764  89.026   7.892  1.00 26.66           H
ATOM   3784  NE2 HIS A 257     -18.622  90.105   6.131  1.00 28.36           N
ATOM   3785  N   HIS A 258     -24.682  88.841   6.607  1.00  8.28           N
ATOM   3786  H   HIS A 258     -24.189  88.006   6.852  1.00  8.28           H
ATOM   3787  CA  HIS A 258     -25.507  89.411   7.673  1.00 25.00           C
ATOM   3788  HA  HIS A 258     -25.295  88.738   8.382  1.00 25.00           H
ATOM   3789  C   HIS A 258     -27.044  89.289   7.601  1.00 23.00           C
ATOM   3790  O   HIS A 258     -27.738  89.876   6.774  1.00 21.99           O
ATOM   3791  CB  HIS A 258     -25.021  90.822   8.054  1.00 23.30           C
ATOM   3792 1HB  HIS A 258     -24.908  91.364   7.221  1.00 23.30           H
ATOM   3793 2HB  HIS A 258     -25.703  91.254   8.643  1.00 23.30           H
ATOM   3794  CG  HIS A 258     -23.697  90.799   8.793  1.00 23.57           C
ATOM   3795  ND1 HIS A 258     -23.459  90.174   9.986  1.00 23.42           N
ATOM   3796  HD1 HIS A 258     -24.133  89.673  10.529  1.00 23.42           H
ATOM   3797  CD2 HIS A 258     -22.524  91.374   8.404  1.00 25.18           C
ATOM   3798  HD2 HIS A 258     -22.378  91.914   7.575  1.00 25.18           H
ATOM   3799  CE1 HIS A 258     -22.171  90.348  10.303  1.00 24.57           C
ATOM   3800  HE1 HIS A 258     -21.732  89.983  11.124  1.00 24.57           H
ATOM   3801  NE2 HIS A 258     -21.558  91.073   9.375  1.00 26.17           N
ATOM   3802  N   HIS A 259     -27.523  88.580   8.611  1.00 10.29           N
ATOM   3803  H   HIS A 259     -26.980  87.782   8.874  1.00 10.29           H
ATOM   3804  CA  HIS A 259     -28.747  88.806   9.400  1.00 26.99           C
ATOM   3805  HA  HIS A 259     -29.502  88.361   8.918  1.00 26.99           H
ATOM   3806  C   HIS A 259     -29.108  90.312   9.564  1.00 24.60           C
ATOM   3807  O   HIS A 259     -28.218  91.150   9.393  1.00 23.39           O
ATOM   3808  CB  HIS A 259     -28.415  88.231  10.788  1.00 25.14           C
ATOM   3809 1HB  HIS A 259     -27.540  88.613  11.086  1.00 25.14           H
ATOM   3810 2HB  HIS A 259     -29.135  88.508  11.424  1.00 25.14           H
ATOM   3811  CG  HIS A 259     -28.300  86.732  10.866  1.00 25.43           C
ATOM   3812  ND1 HIS A 259     -29.329  85.843  10.682  1.00 25.08           N
ATOM   3813  HD1 HIS A 259     -30.264  86.072  10.410  1.00 25.08           H
ATOM   3814  CD2 HIS A 259     -27.202  86.010  11.247  1.00 26.20           C
ATOM   3815  HD2 HIS A 259     -26.298  86.378  11.463  1.00 26.20           H
ATOM   3816  CE1 HIS A 259     -28.858  84.615  10.931  1.00 25.57           C
ATOM   3817  HE1 HIS A 259     -29.396  83.775  10.865  1.00 25.57           H
ATOM   3818  NE2 HIS A 259     -27.575  84.668  11.278  1.00 26.89           N
ATOM   3819  N   PRO A 260     -30.301  90.703  10.062  1.00  8.36           N
ATOM   3820  CA  PRO A 260     -31.468  89.941  10.554  1.00 25.37           C
ATOM   3821  HA  PRO A 260     -31.489  89.064  10.073  1.00 25.37           H
ATOM   3822  C   PRO A 260     -32.866  90.585  10.294  1.00 25.03           C
ATOM   3823  O   PRO A 260     -32.986  91.731   9.872  1.00 23.33           O
ATOM   3824  CB  PRO A 260     -31.204  89.934  12.073  1.00 22.65           C
ATOM   3825 1HB  PRO A 260     -32.062  89.872  12.584  1.00 22.65           H
ATOM   3826 2HB  PRO A 260     -30.608  89.172  12.328  1.00 22.65           H
ATOM   3827  CG  PRO A 260     -30.512  91.274  12.340  1.00 24.02           C
ATOM   3828 1HG  PRO A 260     -31.106  91.883  12.866  1.00 24.02           H
ATOM   3829 2HG  PRO A 260     -29.652  91.139  12.832  1.00 24.02           H
ATOM   3830  CD  PRO A 260     -30.248  91.852  10.968  1.00 29.06           C
ATOM   3831 1HD  PRO A 260     -30.948  92.520  10.716  1.00 29.06           H
ATOM   3832 2HD  PRO A 260     -29.346  92.282  10.924  1.00 29.06           H
ATOM   3833  N   SER A 261     -33.874  89.871  10.701  1.00 10.40           N
ATOM   3834  H   SER A 261     -33.881  88.916  10.404  1.00 10.40           H
ATOM   3835  CA  SER A 261     -35.012  90.293  11.548  1.00 29.90           C
ATOM   3836  HA  SER A 261     -35.310  89.360  11.748  1.00 29.90           H
ATOM   3837  C   SER A 261     -36.297  90.907  10.962  1.00 28.33           C
ATOM   3838  O   SER A 261     -36.280  91.797  10.127  1.00 26.81           O
ATOM   3839  CB  SER A 261     -34.542  91.111  12.765  1.00 27.60           C
ATOM   3840 1HB  SER A 261     -35.280  91.207  13.433  1.00 27.60           H
ATOM   3841 2HB  SER A 261     -33.753  90.676  13.200  1.00 27.60           H
ATOM   3842  OG  SER A 261     -34.144  92.411  12.410  1.00 27.23           O
ATOM   3843  HG  SER A 261     -33.191  92.442  12.329  1.00 27.23           H
ATOM   3844  N   THR A 262     -37.357  90.476  11.618  1.00  6.88           N
ATOM   3845  H   THR A 262     -37.276  89.541  11.962  1.00  6.88           H
ATOM   3846  CA  THR A 262     -38.649  91.133  11.936  1.00 25.82           C
ATOM   3847  HA  THR A 262     -38.942  90.528  12.677  1.00 25.82           H
ATOM   3848  C   THR A 262     -39.773  91.041  10.892  1.00 25.21           C
ATOM   3849  O   THR A 262     -39.539  91.239   9.719  1.00 23.66           O
ATOM   3850  CB  THR A 262     -38.481  92.576  12.448  1.00 23.51           C
ATOM   3851  HB  THR A 262     -39.382  93.008  12.412  1.00 23.51           H
ATOM   3852  OG1 THR A 262     -37.684  93.379  11.616  1.00 22.82           O
ATOM   3853  HG1 THR A 262     -37.503  92.912  10.800  1.00 22.82           H
ATOM   3854  CG2 THR A 262     -37.868  92.621  13.842  1.00 25.92           C
ATOM   3855 1HG2 THR A 262     -37.766  93.564  14.158  1.00 25.92           H
ATOM   3856 2HG2 THR A 262     -36.963  92.195  13.850  1.00 25.92           H
ATOM   3857 3HG2 THR A 262     -38.442  92.136  14.502  1.00 25.92           H
ATOM   3858  N   ALA A 263     -41.032  90.818  11.214  1.00  8.06           N
ATOM   3859  H   ALA A 263     -41.669  90.973  10.459  1.00  8.06           H
ATOM   3860  CA  ALA A 263     -41.691  90.389  12.453  1.00 26.09           C
ATOM   3861  HA  ALA A 263     -41.249  89.532  12.719  1.00 26.09           H
ATOM   3862  C   ALA A 263     -43.208  90.219  12.188  1.00 25.02           C
ATOM   3863  O   ALA A 263     -43.708  90.733  11.188  1.00 24.82           O
ATOM   3864  CB  ALA A 263     -41.515  91.453  13.546  1.00 24.85           C
ATOM   3865 1HB  ALA A 263     -40.547  91.598  13.752  1.00 24.85           H
ATOM   3866 2HB  ALA A 263     -41.972  91.177  14.392  1.00 24.85           H
ATOM   3867 3HB  ALA A 263     -41.903  92.329  13.259  1.00 24.85           H
ATOM   3868  N   LEU A 264     -43.882  89.669  13.162  1.00  5.98           N
ATOM   3869  H   LEU A 264     -43.342  89.077  13.760  1.00  5.98           H
ATOM   3870  CA  LEU A 264     -45.307  89.776  13.526  1.00 22.46           C
ATOM   3871  HA  LEU A 264     -45.296  89.457  14.474  1.00 22.46           H
ATOM   3872  C   LEU A 264     -46.279  88.804  12.817  1.00 20.95           C
ATOM   3873  O   LEU A 264     -46.250  88.688  11.601  1.00 20.39           O
ATOM   3874  CB  LEU A 264     -45.774  91.250  13.426  1.00 21.07           C
ATOM   3875 1HB  LEU A 264     -45.721  91.528  12.467  1.00 21.07           H
ATOM   3876 2HB  LEU A 264     -46.724  91.297  13.735  1.00 21.07           H
ATOM   3877  CG  LEU A 264     -44.961  92.260  14.254  1.00 20.81           C
ATOM   3878  HG  LEU A 264     -43.999  92.097  14.037  1.00 20.81           H
ATOM   3879  CD1 LEU A 264     -45.354  93.689  13.890  1.00 22.16           C
ATOM   3880 1HD1 LEU A 264     -44.830  94.352  14.424  1.00 22.16           H
ATOM   3881 2HD1 LEU A 264     -46.325  93.850  14.068  1.00 22.16           H
ATOM   3882 3HD1 LEU A 264     -45.184  93.872  12.922  1.00 22.16           H
ATOM   3883  CD2 LEU A 264     -45.133  92.075  15.757  1.00 27.20           C
ATOM   3884 1HD2 LEU A 264     -44.592  92.746  16.265  1.00 27.20           H
ATOM   3885 2HD2 LEU A 264     -44.838  91.163  16.042  1.00 27.20           H
ATOM   3886 3HD2 LEU A 264     -46.090  92.186  16.024  1.00 27.20           H
ATOM   3887  N   HIS A 265     -47.170  88.119  13.445  1.00  9.65           N
ATOM   3888  H   HIS A 265     -47.670  87.517  12.823  1.00  9.65           H
ATOM   3889  CA  HIS A 265     -47.658  87.978  14.836  1.00 25.78           C
ATOM   3890  HA  HIS A 265     -46.888  88.046  15.471  1.00 25.78           H
ATOM   3891  C   HIS A 265     -48.386  86.614  14.880  1.00 24.02           C
ATOM   3892  O   HIS A 265     -48.886  86.187  13.847  1.00 23.37           O
ATOM   3893  CB  HIS A 265     -48.688  89.089  15.135  1.00 24.26           C
ATOM   3894 1HB  HIS A 265     -48.912  89.553  14.278  1.00 24.26           H
ATOM   3895 2HB  HIS A 265     -49.512  88.665  15.510  1.00 24.26           H
ATOM   3896  CG  HIS A 265     -48.240  90.143  16.113  1.00 24.24           C
ATOM   3897  ND1 HIS A 265     -47.802  89.926  17.402  1.00 24.21           N
ATOM   3898  HD1 HIS A 265     -47.687  89.034  17.839  1.00 24.21           H
ATOM   3899  CD2 HIS A 265     -48.264  91.500  15.934  1.00 26.24           C
ATOM   3900  HD2 HIS A 265     -48.548  91.977  15.102  1.00 26.24           H
ATOM   3901  CE1 HIS A 265     -47.557  91.112  17.968  1.00 26.47           C
ATOM   3902  HE1 HIS A 265     -47.221  91.241  18.901  1.00 26.47           H
ATOM   3903  NE2 HIS A 265     -47.825  92.102  17.110  1.00 27.90           N
ATOM   3904  N   GLY A 266     -48.463  85.854  15.883  1.00 12.35           N
ATOM   3905  H   GLY A 266     -48.354  84.900  15.605  1.00 12.35           H
ATOM   3906  CA  GLY A 266     -48.664  85.942  17.334  1.00 30.39           C
ATOM   3907 1HA  GLY A 266     -47.785  86.085  17.789  1.00 30.39           H
ATOM   3908 2HA  GLY A 266     -49.277  86.703  17.545  1.00 30.39           H
ATOM   3909  C   GLY A 266     -49.289  84.587  17.723  1.00 29.40           C
ATOM   3910  O   GLY A 266     -49.819  83.916  16.843  1.00 28.13           O
ATOM   3911  N   GLU A 267     -49.244  83.987  18.816  1.00 10.19           N
ATOM   3912  H   GLU A 267     -49.451  83.022  18.657  1.00 10.19           H
ATOM   3913  CA  GLU A 267     -48.999  84.179  20.244  1.00 25.93           C
ATOM   3914  HA  GLU A 267     -48.310  84.889  20.390  1.00 25.93           H
ATOM   3915  C   GLU A 267     -48.582  82.769  20.771  1.00 23.96           C
ATOM   3916  O   GLU A 267     -48.847  81.790  20.084  1.00 23.73           O
ATOM   3917  CB  GLU A 267     -50.340  84.575  20.897  1.00 25.02           C
ATOM   3918 1HB  GLU A 267     -51.049  83.965  20.543  1.00 25.02           H
ATOM   3919 2HB  GLU A 267     -50.253  84.447  21.885  1.00 25.02           H
ATOM   3920  CG  GLU A 267     -50.804  86.011  20.657  1.00 26.27           C
ATOM   3921 1HG  GLU A 267     -50.137  86.635  21.064  1.00 26.27           H
ATOM   3922 2HG  GLU A 267     -50.852  86.171  19.671  1.00 26.27           H
ATOM   3923  CD  GLU A 267     -52.185  86.286  21.275  1.00 26.07           C
ATOM   3924  OE1 GLU A 267     -52.317  87.322  21.955  1.00 25.83           O
ATOM   3925  OE2 GLU A 267     -53.089  85.460  21.064  1.00 31.42           O
ATOM   3926  N   SER A 268     -47.971  82.433  21.841  1.00  9.68           N
ATOM   3927  H   SER A 268     -47.558  81.525  21.773  1.00  9.68           H
ATOM   3928  CA  SER A 268     -47.730  83.052  23.135  1.00 26.43           C
ATOM   3929  HA  SER A 268     -47.326  83.952  22.969  1.00 26.43           H
ATOM   3930  C   SER A 268     -46.815  82.083  23.932  1.00 24.89           C
ATOM   3931  O   SER A 268     -47.035  80.880  23.874  1.00 24.57           O
ATOM   3932  CB  SER A 268     -49.058  83.184  23.901  1.00 25.54           C
ATOM   3933 1HB  SER A 268     -48.889  83.385  24.866  1.00 25.54           H
ATOM   3934 2HB  SER A 268     -49.623  83.907  23.504  1.00 25.54           H
ATOM   3935  OG  SER A 268     -49.821  82.000  23.858  1.00 25.65           O
ATOM   3936  HG  SER A 268     -50.752  82.220  23.848  1.00 25.65           H
ATOM   3937  N   VAL A 269     -45.740  82.543  24.543  1.00  5.88           N
ATOM   3938  H   VAL A 269     -45.034  82.939  23.955  1.00  5.88           H
ATOM   3939  CA  VAL A 269     -45.454  82.543  25.996  1.00 25.34           C
ATOM   3940  HA  VAL A 269     -44.561  82.986  26.076  1.00 25.34           H
ATOM   3941  C   VAL A 269     -45.237  81.134  26.618  1.00 24.10           C
ATOM   3942  O   VAL A 269     -46.106  80.294  26.516  1.00 23.67           O
ATOM   3943  CB  VAL A 269     -46.544  83.377  26.723  1.00 23.53           C
ATOM   3944  HB  VAL A 269     -47.383  82.860  26.552  1.00 23.53           H
ATOM   3945  CG1 VAL A 269     -46.365  83.515  28.226  1.00 22.27           C
ATOM   3946 1HG1 VAL A 269     -47.100  84.062  28.626  1.00 22.27           H
ATOM   3947 2HG1 VAL A 269     -45.497  83.961  28.444  1.00 22.27           H
ATOM   3948 3HG1 VAL A 269     -46.371  82.620  28.671  1.00 22.27           H
ATOM   3949  CG2 VAL A 269     -46.600  84.820  26.194  1.00 26.28           C
ATOM   3950 1HG2 VAL A 269     -47.304  85.348  26.668  1.00 26.28           H
ATOM   3951 2HG2 VAL A 269     -46.810  84.835  25.216  1.00 26.28           H
ATOM   3952 3HG2 VAL A 269     -45.725  85.285  26.328  1.00 26.28           H
ATOM   3953  N   ALA A 270     -44.158  80.733  27.292  1.00  9.15           N
ATOM   3954  H   ALA A 270     -44.043  79.740  27.320  1.00  9.15           H
ATOM   3955  CA  ALA A 270     -43.112  81.471  27.998  1.00 25.19           C
ATOM   3956  HA  ALA A 270     -42.823  82.170  27.343  1.00 25.19           H
ATOM   3957  C   ALA A 270     -41.899  80.593  28.407  1.00 24.07           C
ATOM   3958  O   ALA A 270     -42.047  79.408  28.681  1.00 23.22           O
ATOM   3959  CB  ALA A 270     -43.724  82.011  29.303  1.00 23.57           C
ATOM   3960 1HB  ALA A 270     -44.517  82.590  29.114  1.00 23.57           H
ATOM   3961 2HB  ALA A 270     -43.059  82.557  29.812  1.00 23.57           H
ATOM   3962 3HB  ALA A 270     -44.024  81.263  29.895  1.00 23.57           H
ATOM   3963  N   HIS A 271     -40.807  81.271  28.546  1.00  8.57           N
ATOM   3964  H   HIS A 271     -40.697  82.004  27.874  1.00  8.57           H
ATOM   3965  CA  HIS A 271     -39.696  81.169  29.505  1.00 25.15           C
ATOM   3966  HA  HIS A 271     -39.163  81.926  29.128  1.00 25.15           H
ATOM   3967  C   HIS A 271     -38.606  80.075  29.397  1.00 23.59           C
ATOM   3968  O   HIS A 271     -38.686  78.965  29.905  1.00 22.24           O
ATOM   3969  CB  HIS A 271     -40.185  81.436  30.933  1.00 23.20           C
ATOM   3970 1HB  HIS A 271     -40.972  80.851  31.128  1.00 23.20           H
ATOM   3971 2HB  HIS A 271     -39.449  81.231  31.578  1.00 23.20           H
ATOM   3972  CG  HIS A 271     -40.597  82.882  31.107  1.00 22.86           C
ATOM   3973  ND1 HIS A 271     -39.820  83.976  30.835  1.00 22.93           N
ATOM   3974  HD1 HIS A 271     -38.865  83.958  30.539  1.00 22.93           H
ATOM   3975  CD2 HIS A 271     -41.822  83.350  31.491  1.00 24.57           C
ATOM   3976  HD2 HIS A 271     -42.607  82.795  31.766  1.00 24.57           H
ATOM   3977  CE1 HIS A 271     -40.558  85.070  31.034  1.00 24.26           C
ATOM   3978  HE1 HIS A 271     -40.233  86.007  30.903  1.00 24.26           H
ATOM   3979  NE2 HIS A 271     -41.779  84.745  31.429  1.00 25.91           N
ATOM   3980  N   SER A 272     -37.524  80.561  28.862  1.00  9.98           N
ATOM   3981  H   SER A 272     -37.716  81.293  28.208  1.00  9.98           H
ATOM   3982  CA  SER A 272     -36.073  80.284  28.994  1.00 26.73           C
ATOM   3983  HA  SER A 272     -35.909  79.345  28.692  1.00 26.73           H
ATOM   3984  C   SER A 272     -35.558  80.417  30.465  1.00 24.87           C
ATOM   3985  O   SER A 272     -36.377  80.665  31.335  1.00 24.47           O
ATOM   3986  CB  SER A 272     -35.399  81.376  28.138  1.00 25.77           C
ATOM   3987 1HB  SER A 272     -35.063  82.111  28.727  1.00 25.77           H
ATOM   3988 2HB  SER A 272     -34.636  80.984  27.625  1.00 25.77           H
ATOM   3989  OG  SER A 272     -36.226  82.000  27.179  1.00 26.01           O
ATOM   3990  HG  SER A 272     -35.730  82.141  26.373  1.00 26.01           H
ATOM   3991  N   PRO A 273     -34.242  80.496  30.743  1.00  6.29           N
ATOM   3992  CA  PRO A 273     -33.006  80.221  29.969  1.00 24.86           C
ATOM   3993  HA  PRO A 273     -33.206  79.479  29.329  1.00 24.86           H
ATOM   3994  C   PRO A 273     -31.758  79.741  30.789  1.00 24.74           C
ATOM   3995  O   PRO A 273     -31.788  79.713  32.018  1.00 23.50           O
ATOM   3996  CB  PRO A 273     -32.695  81.625  29.409  1.00 22.19           C
ATOM   3997 1HB  PRO A 273     -31.713  81.735  29.255  1.00 22.19           H
ATOM   3998 2HB  PRO A 273     -33.187  81.782  28.553  1.00 22.19           H
ATOM   3999  CG  PRO A 273     -33.180  82.595  30.491  1.00 23.74           C
ATOM   4000 1HG  PRO A 273     -32.406  83.057  30.925  1.00 23.74           H
ATOM   4001 2HG  PRO A 273     -33.800  83.277  30.103  1.00 23.74           H
ATOM   4002  CD  PRO A 273     -33.915  81.699  31.497  1.00 28.81           C
ATOM   4003 1HD  PRO A 273     -33.332  81.463  32.274  1.00 28.81           H
ATOM   4004 2HD  PRO A 273     -34.755  82.129  31.828  1.00 28.81           H
ATOM   4005  N   ARG A 274     -30.621  79.574  30.051  1.00  8.34           N
ATOM   4006  H   ARG A 274     -30.747  79.203  29.131  1.00  8.34           H
ATOM   4007  CA  ARG A 274     -29.207  79.877  30.447  1.00 21.30           C
ATOM   4008  HA  ARG A 274     -28.717  79.766  29.582  1.00 21.30           H
ATOM   4009  C   ARG A 274     -28.477  78.889  31.397  1.00 20.03           C
ATOM   4010  O   ARG A 274     -29.101  78.351  32.281  1.00 19.49           O
ATOM   4011  CB  ARG A 274     -29.161  81.312  31.020  1.00 20.54           C
ATOM   4012 1HB  ARG A 274     -29.950  81.443  31.621  1.00 20.54           H
ATOM   4013 2HB  ARG A 274     -28.318  81.419  31.548  1.00 20.54           H
ATOM   4014  CG  ARG A 274     -29.194  82.399  29.943  1.00 20.45           C
ATOM   4015 1HG  ARG A 274     -28.378  82.319  29.370  1.00 20.45           H
ATOM   4016 2HG  ARG A 274     -30.011  82.279  29.379  1.00 20.45           H
ATOM   4017  CD  ARG A 274     -29.225  83.787  30.575  1.00 21.14           C
ATOM   4018 1HD  ARG A 274     -30.033  83.875  31.157  1.00 21.14           H
ATOM   4019 2HD  ARG A 274     -28.401  83.926  31.124  1.00 21.14           H
ATOM   4020  NE  ARG A 274     -29.279  84.843  29.549  1.00 19.88           N
ATOM   4021  HE  ARG A 274     -29.545  84.563  28.627  1.00 19.88           H
ATOM   4022  CZ  ARG A 274     -29.010  86.128  29.729  1.00 20.64           C
ATOM   4023  NH1 ARG A 274     -28.654  86.603  30.893  1.00 19.66           N
ATOM   4024 1HH1 ARG A 274     -28.578  85.991  31.681  1.00 19.66           H
ATOM   4025 2HH1 ARG A 274     -28.458  87.578  30.996  1.00 19.66           H
ATOM   4026  NH2 ARG A 274     -29.090  86.968  28.741  1.00 19.04           N
ATOM   4027 1HH2 ARG A 274     -29.357  86.647  27.832  1.00 19.04           H
ATOM   4028 2HH2 ARG A 274     -28.885  87.935  28.889  1.00 19.04           H
ATOM   4029  N   PHE A 275     -27.170  78.661  31.360  1.00  5.87           N
ATOM   4030  H   PHE A 275     -26.892  78.092  32.134  1.00  5.87           H
ATOM   4031  CA  PHE A 275     -25.999  78.997  30.515  1.00 24.03           C
ATOM   4032  HA  PHE A 275     -26.263  78.833  29.565  1.00 24.03           H
ATOM   4033  C   PHE A 275     -24.818  78.116  31.022  1.00 22.53           C
ATOM   4034  O   PHE A 275     -24.821  77.707  32.186  1.00 21.09           O
ATOM   4035  CB  PHE A 275     -25.588  80.476  30.677  1.00 21.70           C
ATOM   4036 1HB  PHE A 275     -26.290  80.925  31.230  1.00 21.70           H
ATOM   4037 2HB  PHE A 275     -24.716  80.494  31.166  1.00 21.70           H
ATOM   4038  CG  PHE A 275     -25.409  81.318  29.418  1.00 21.04           C
ATOM   4039  CD1 PHE A 275     -24.125  81.671  28.971  1.00 20.04           C
ATOM   4040  HD1 PHE A 275     -23.318  81.316  29.444  1.00 20.04           H
ATOM   4041  CD2 PHE A 275     -26.526  81.825  28.743  1.00 22.56           C
ATOM   4042  HD2 PHE A 275     -27.445  81.583  29.055  1.00 22.56           H
ATOM   4043  CE1 PHE A 275     -23.968  82.524  27.858  1.00 20.71           C
ATOM   4044  HE1 PHE A 275     -23.051  82.774  27.548  1.00 20.71           H
ATOM   4045  CE2 PHE A 275     -26.369  82.672  27.628  1.00 23.16           C
ATOM   4046  HE2 PHE A 275     -27.176  83.023  27.153  1.00 23.16           H
ATOM   4047  CZ  PHE A 275     -25.095  83.024  27.183  1.00 25.47           C
ATOM   4048  HZ  PHE A 275     -24.984  83.626  26.392  1.00 25.47           H
ATOM   4049  N   SER A 276     -23.818  77.865  30.170  1.00 12.50           N
ATOM   4050  H   SER A 276     -24.020  78.056  29.209  1.00 12.50           H
ATOM   4051  CA  SER A 276     -22.444  77.341  30.439  1.00 28.93           C
ATOM   4052  HA  SER A 276     -22.526  76.401  30.769  1.00 28.93           H
ATOM   4053  C   SER A 276     -21.684  78.152  31.532  1.00 27.30           C
ATOM   4054  O   SER A 276     -22.192  79.214  31.880  1.00 26.67           O
ATOM   4055  CB  SER A 276     -21.703  77.464  29.103  1.00 27.35           C
ATOM   4056 1HB  SER A 276     -21.475  78.420  28.917  1.00 27.35           H
ATOM   4057 2HB  SER A 276     -20.866  76.917  29.117  1.00 27.35           H
ATOM   4058  OG  SER A 276     -22.483  77.003  28.013  1.00 27.69           O
ATOM   4059  HG  SER A 276     -21.925  76.899  27.242  1.00 27.69           H
ATOM   4060  N   PRO A 277     -20.486  77.803  32.010  1.00  7.19           N
ATOM   4061  CA  PRO A 277     -19.324  77.107  31.411  1.00 25.58           C
ATOM   4062  HA  PRO A 277     -19.672  76.402  30.793  1.00 25.58           H
ATOM   4063  C   PRO A 277     -18.381  76.311  32.382  1.00 25.68           C
ATOM   4064  O   PRO A 277     -18.644  76.161  33.573  1.00 23.58           O
ATOM   4065  CB  PRO A 277     -18.564  78.304  30.803  1.00 22.04           C
ATOM   4066 1HB  PRO A 277     -17.599  78.083  30.663  1.00 22.04           H
ATOM   4067 2HB  PRO A 277     -18.971  78.584  29.934  1.00 22.04           H
ATOM   4068  CG  PRO A 277     -18.728  79.403  31.866  1.00 23.41           C
ATOM   4069 1HG  PRO A 277     -17.874  79.547  32.366  1.00 23.41           H
ATOM   4070 2HG  PRO A 277     -19.020  80.264  31.449  1.00 23.41           H
ATOM   4071  CD  PRO A 277     -19.809  78.862  32.794  1.00 28.16           C
ATOM   4072 1HD  PRO A 277     -19.410  78.473  33.624  1.00 28.16           H
ATOM   4073 2HD  PRO A 277     -20.463  79.577  33.042  1.00 28.16           H
ATOM   4074  N   ASN A 278     -17.268  75.812  31.803  1.00  7.16           N
ATOM   4075  H   ASN A 278     -17.251  75.909  30.808  1.00  7.16           H
ATOM   4076  CA  ASN A 278     -16.060  75.144  32.365  1.00 26.20           C
ATOM   4077  HA  ASN A 278     -16.396  74.324  32.829  1.00 26.20           H
ATOM   4078  C   ASN A 278     -15.258  75.904  33.483  1.00 24.65           C
ATOM   4079  O   ASN A 278     -15.663  76.999  33.855  1.00 22.70           O
ATOM   4080  CB  ASN A 278     -15.159  74.922  31.127  1.00 23.68           C
ATOM   4081 1HB  ASN A 278     -15.229  75.727  30.537  1.00 23.68           H
ATOM   4082 2HB  ASN A 278     -14.214  74.818  31.438  1.00 23.68           H
ATOM   4083  CG  ASN A 278     -15.487  73.716  30.280  1.00 21.66           C
ATOM   4084  OD1 ASN A 278     -16.096  72.765  30.712  1.00 20.91           O
ATOM   4085  ND2 ASN A 278     -15.048  73.694  29.040  1.00 24.11           N
ATOM   4086 1HD2 ASN A 278     -15.219  72.895  28.463  1.00 24.11           H
ATOM   4087 2HD2 ASN A 278     -14.543  74.476  28.674  1.00 24.11           H
ATOM   4088  N   PRO A 279     -14.081  75.397  33.881  1.00  7.88           N
ATOM   4089  CA  PRO A 279     -13.674  74.676  35.106  1.00 24.58           C
ATOM   4090  HA  PRO A 279     -14.432  74.336  35.663  1.00 24.58           H
ATOM   4091  C   PRO A 279     -12.883  75.629  36.065  1.00 24.34           C
ATOM   4092  O   PRO A 279     -12.971  76.835  35.843  1.00 22.81           O
ATOM   4093  CB  PRO A 279     -12.837  73.550  34.475  1.00 21.79           C
ATOM   4094 1HB  PRO A 279     -12.221  73.138  35.147  1.00 21.79           H
ATOM   4095 2HB  PRO A 279     -13.423  72.842  34.082  1.00 21.79           H
ATOM   4096  CG  PRO A 279     -12.048  74.273  33.383  1.00 23.03           C
ATOM   4097 1HG  PRO A 279     -11.137  74.525  33.710  1.00 23.03           H
ATOM   4098 2HG  PRO A 279     -11.963  73.700  32.568  1.00 23.03           H
ATOM   4099  CD  PRO A 279     -12.866  75.513  33.079  1.00 27.65           C
ATOM   4100 1HD  PRO A 279     -12.371  76.342  33.337  1.00 27.65           H
ATOM   4101 2HD  PRO A 279     -13.106  75.556  32.109  1.00 27.65           H
ATOM   4102  N   PRO A 280     -12.079  75.259  37.069  1.00  7.51           N
ATOM   4103  CA  PRO A 280     -11.270  74.054  37.349  1.00 23.81           C
ATOM   4104  HA  PRO A 280     -11.740  73.259  36.966  1.00 23.81           H
ATOM   4105  C   PRO A 280     -11.057  73.685  38.864  1.00 23.67           C
ATOM   4106  O   PRO A 280     -11.558  74.344  39.769  1.00 22.36           O
ATOM   4107  CB  PRO A 280      -9.924  74.486  36.724  1.00 20.97           C
ATOM   4108 1HB  PRO A 280      -9.165  73.954  37.099  1.00 20.97           H
ATOM   4109 2HB  PRO A 280      -9.940  74.388  35.729  1.00 20.97           H
ATOM   4110  CG  PRO A 280      -9.810  75.964  37.127  1.00 21.84           C
ATOM   4111 1HG  PRO A 280      -9.149  76.082  37.868  1.00 21.84           H
ATOM   4112 2HG  PRO A 280      -9.539  76.527  36.346  1.00 21.84           H
ATOM   4113  CD  PRO A 280     -11.208  76.336  37.594  1.00 26.18           C
ATOM   4114 1HD  PRO A 280     -11.259  76.364  38.592  1.00 26.18           H
ATOM   4115 2HD  PRO A 280     -11.489  77.220  37.220  1.00 26.18           H
ATOM   4116  N   GLN A 281     -10.213  72.664  39.059  1.00  7.17           N
ATOM   4117  H   GLN A 281     -10.185  71.973  38.336  1.00  7.17           H
ATOM   4118  CA  GLN A 281      -9.312  72.431  40.218  1.00 22.88           C
ATOM   4119  HA  GLN A 281      -8.901  71.608  39.825  1.00 22.88           H
ATOM   4120  C   GLN A 281      -9.823  71.901  41.587  1.00 21.95           C
ATOM   4121  O   GLN A 281     -10.645  72.491  42.267  1.00 21.43           O
ATOM   4122  CB  GLN A 281      -8.343  73.614  40.431  1.00 21.20           C
ATOM   4123 1HB  GLN A 281      -8.825  74.465  40.223  1.00 21.20           H
ATOM   4124 2HB  GLN A 281      -8.050  73.621  41.387  1.00 21.20           H
ATOM   4125  CG  GLN A 281      -7.094  73.529  39.538  1.00 20.66           C
ATOM   4126 1HG  GLN A 281      -6.716  72.606  39.608  1.00 20.66           H
ATOM   4127 2HG  GLN A 281      -7.367  73.706  38.593  1.00 20.66           H
ATOM   4128  CD  GLN A 281      -5.997  74.522  39.910  1.00 19.39           C
ATOM   4129  OE1 GLN A 281      -6.069  75.256  40.877  1.00 20.35           O
ATOM   4130  NE2 GLN A 281      -4.910  74.566  39.169  1.00 24.28           N
ATOM   4131 1HE2 GLN A 281      -4.168  75.193  39.407  1.00 24.28           H
ATOM   4132 2HE2 GLN A 281      -4.826  73.973  38.368  1.00 24.28           H
ATOM   4133  N   GLN A 282      -9.115  70.830  41.981  1.00 10.42           N
ATOM   4134  H   GLN A 282      -8.917  70.168  41.258  1.00 10.42           H
ATOM   4135  CA  GLN A 282      -8.582  70.473  43.310  1.00 27.70           C
ATOM   4136  HA  GLN A 282      -8.204  69.585  43.047  1.00 27.70           H
ATOM   4137  C   GLN A 282      -9.536  70.125  44.473  1.00 26.27           C
ATOM   4138  O   GLN A 282     -10.373  70.908  44.888  1.00 26.24           O
ATOM   4139  CB  GLN A 282      -7.544  71.518  43.788  1.00 26.64           C
ATOM   4140 1HB  GLN A 282      -7.929  72.431  43.654  1.00 26.64           H
ATOM   4141 2HB  GLN A 282      -7.369  71.369  44.761  1.00 26.64           H
ATOM   4142  CG  GLN A 282      -6.200  71.449  43.042  1.00 27.71           C
ATOM   4143 1HG  GLN A 282      -5.834  70.522  43.128  1.00 27.71           H
ATOM   4144 2HG  GLN A 282      -6.360  71.656  42.077  1.00 27.71           H
ATOM   4145  CD  GLN A 282      -5.158  72.435  43.584  1.00 26.67           C
ATOM   4146  OE1 GLN A 282      -5.330  73.085  44.593  1.00 27.41           O
ATOM   4147  NE2 GLN A 282      -4.020  72.568  42.933  1.00 30.03           N
ATOM   4148 1HE2 GLN A 282      -3.320  73.195  43.273  1.00 30.03           H
ATOM   4149 2HE2 GLN A 282      -3.857  72.042  42.099  1.00 30.03           H
ATOM   4150  N   GLY A 283      -9.226  68.993  45.092  1.00 11.29           N
ATOM   4151  H   GLY A 283      -8.956  68.195  44.554  1.00 11.29           H
ATOM   4152  CA  GLY A 283      -9.274  68.896  46.553  1.00 28.56           C
ATOM   4153 1HA  GLY A 283      -8.326  68.857  46.869  1.00 28.56           H
ATOM   4154 2HA  GLY A 283      -9.701  69.738  46.882  1.00 28.56           H
ATOM   4155  C   GLY A 283     -10.036  67.698  47.131  1.00 27.57           C
ATOM   4156  O   GLY A 283     -11.239  67.754  47.291  1.00 26.17           O
ATOM   4157  N   ALA A 284      -9.287  66.657  47.460  1.00  8.28           N
ATOM   4158  H   ALA A 284      -8.628  66.349  46.774  1.00  8.28           H
ATOM   4159  CA  ALA A 284      -9.318  65.905  48.722  1.00 25.18           C
ATOM   4160  HA  ALA A 284      -8.959  65.030  48.398  1.00 25.18           H
ATOM   4161  C   ALA A 284     -10.642  65.429  49.386  1.00 24.23           C
ATOM   4162  O   ALA A 284     -11.530  66.207  49.706  1.00 23.98           O
ATOM   4163  CB  ALA A 284      -8.468  66.709  49.720  1.00 23.88           C
ATOM   4164 1HB  ALA A 284      -7.616  67.017  49.298  1.00 23.88           H
ATOM   4165 2HB  ALA A 284      -8.233  66.155  50.518  1.00 23.88           H
ATOM   4166 3HB  ALA A 284      -8.962  67.517  50.042  1.00 23.88           H
ATOM   4167  N   VAL A 285     -10.586  64.157  49.829  1.00  5.19           N
ATOM   4168  H   VAL A 285     -10.089  63.518  49.241  1.00  5.19           H
ATOM   4169  CA  VAL A 285     -11.158  63.573  51.065  1.00 22.86           C
ATOM   4170  HA  VAL A 285     -10.614  62.735  51.112  1.00 22.86           H
ATOM   4171  C   VAL A 285     -12.601  63.010  51.007  1.00 22.13           C
ATOM   4172  O   VAL A 285     -13.583  63.699  50.801  1.00 21.59           O
ATOM   4173  CB  VAL A 285     -10.869  64.449  52.309  1.00 21.09           C
ATOM   4174  HB  VAL A 285     -11.401  65.280  52.144  1.00 21.09           H
ATOM   4175  CG1 VAL A 285     -11.277  63.788  53.627  1.00 19.68           C
ATOM   4176 1HG1 VAL A 285     -11.075  64.384  54.404  1.00 19.68           H
ATOM   4177 2HG1 VAL A 285     -10.786  62.927  53.763  1.00 19.68           H
ATOM   4178 3HG1 VAL A 285     -12.257  63.588  53.640  1.00 19.68           H
ATOM   4179  CG2 VAL A 285      -9.369  64.731  52.485  1.00 23.29           C
ATOM   4180 1HG2 VAL A 285      -9.203  65.297  53.292  1.00 23.29           H
ATOM   4181 2HG2 VAL A 285      -8.999  65.213  51.691  1.00 23.29           H
ATOM   4182 3HG2 VAL A 285      -8.855  63.880  52.595  1.00 23.29           H
ATOM   4183  N   ARG A 286     -12.642  61.679  51.245  1.00  6.22           N
ATOM   4184  H   ARG A 286     -11.788  61.212  51.016  1.00  6.22           H
ATOM   4185  CA  ARG A 286     -13.687  60.761  51.775  1.00 20.63           C
ATOM   4186  HA  ARG A 286     -14.290  60.522  51.014  1.00 20.63           H
ATOM   4187  C   ARG A 286     -14.570  61.387  52.887  1.00 19.57           C
ATOM   4188  O   ARG A 286     -14.119  62.380  53.449  1.00 18.97           O
ATOM   4189  CB  ARG A 286     -12.889  59.598  52.406  1.00 19.94           C
ATOM   4190 1HB  ARG A 286     -12.025  59.968  52.747  1.00 19.94           H
ATOM   4191 2HB  ARG A 286     -13.423  59.239  53.171  1.00 19.94           H
ATOM   4192  CG  ARG A 286     -12.553  58.420  51.490  1.00 19.14           C
ATOM   4193 1HG  ARG A 286     -13.397  58.025  51.126  1.00 19.14           H
ATOM   4194 2HG  ARG A 286     -11.979  58.734  50.734  1.00 19.14           H
ATOM   4195  CD  ARG A 286     -11.799  57.367  52.313  1.00 19.22           C
ATOM   4196 1HD  ARG A 286     -10.904  57.725  52.579  1.00 19.22           H
ATOM   4197 2HD  ARG A 286     -12.325  57.141  53.133  1.00 19.22           H
ATOM   4198  NE  ARG A 286     -11.581  56.122  51.560  1.00 18.80           N
ATOM   4199  HE  ARG A 286     -11.844  56.126  50.595  1.00 18.80           H
ATOM   4200  CZ  ARG A 286     -11.069  54.993  52.038  1.00 19.95           C
ATOM   4201  NH1 ARG A 286     -10.662  54.894  53.271  1.00 18.76           N
ATOM   4202 1HH1 ARG A 286     -10.731  55.680  53.885  1.00 18.76           H
ATOM   4203 2HH1 ARG A 286     -10.281  54.032  53.604  1.00 18.76           H
ATOM   4204  NH2 ARG A 286     -10.963  53.938  51.283  1.00 18.54           N
ATOM   4205 1HH2 ARG A 286     -11.269  53.971  50.331  1.00 18.54           H
ATOM   4206 2HH2 ARG A 286     -10.576  53.094  51.655  1.00 18.54           H
ATOM   4207  N   PRO A 287     -15.654  60.753  53.409  1.00  7.56           N
ATOM   4208  CA  PRO A 287     -16.274  59.415  53.200  1.00 23.67           C
ATOM   4209  HA  PRO A 287     -16.075  59.118  52.266  1.00 23.67           H
ATOM   4210  C   PRO A 287     -17.835  59.352  53.330  1.00 23.30           C
ATOM   4211  O   PRO A 287     -18.472  60.358  53.639  1.00 22.47           O
ATOM   4212  CB  PRO A 287     -15.653  58.619  54.365  1.00 21.45           C
ATOM   4213 1HB  PRO A 287     -16.260  57.878  54.652  1.00 21.45           H
ATOM   4214 2HB  PRO A 287     -14.765  58.240  54.103  1.00 21.45           H
ATOM   4215  CG  PRO A 287     -15.489  59.647  55.490  1.00 22.95           C
ATOM   4216 1HG  PRO A 287     -16.112  59.449  56.246  1.00 22.95           H
ATOM   4217 2HG  PRO A 287     -14.548  59.658  55.827  1.00 22.95           H
ATOM   4218  CD  PRO A 287     -15.841  60.979  54.841  1.00 28.33           C
ATOM   4219 1HD  PRO A 287     -16.790  61.235  55.024  1.00 28.33           H
ATOM   4220 2HD  PRO A 287     -15.233  61.709  55.153  1.00 28.33           H
ATOM   4221  N   GLN A 288     -18.384  58.112  53.221  1.00  9.43           N
ATOM   4222  H   GLN A 288     -17.935  57.487  52.582  1.00  9.43           H
ATOM   4223  CA  GLN A 288     -19.572  57.574  53.938  1.00 26.14           C
ATOM   4224  HA  GLN A 288     -19.660  56.648  53.571  1.00 26.14           H
ATOM   4225  C   GLN A 288     -20.975  58.171  53.604  1.00 24.98           C
ATOM   4226  O   GLN A 288     -21.077  59.339  53.292  1.00 24.73           O
ATOM   4227  CB  GLN A 288     -19.248  57.585  55.443  1.00 25.57           C
ATOM   4228 1HB  GLN A 288     -18.786  58.444  55.663  1.00 25.57           H
ATOM   4229 2HB  GLN A 288     -20.106  57.527  55.954  1.00 25.57           H
ATOM   4230  CG  GLN A 288     -18.344  56.423  55.877  1.00 26.74           C
ATOM   4231 1HG  GLN A 288     -18.838  55.566  55.732  1.00 26.74           H
ATOM   4232 2HG  GLN A 288     -17.520  56.434  55.310  1.00 26.74           H
ATOM   4233  CD  GLN A 288     -17.917  56.485  57.340  1.00 25.49           C
ATOM   4234  OE1 GLN A 288     -18.343  57.312  58.120  1.00 25.89           O
ATOM   4235  NE2 GLN A 288     -17.049  55.598  57.775  1.00 28.73           N
ATOM   4236 1HE2 GLN A 288     -16.754  55.614  58.730  1.00 28.73           H
ATOM   4237 2HE2 GLN A 288     -16.684  54.907  57.151  1.00 28.73           H
ATOM   4238  N   THR A 289     -22.127  57.463  53.621  1.00  9.33           N
ATOM   4239  H   THR A 289     -22.811  57.835  52.993  1.00  9.33           H
ATOM   4240  CA  THR A 289     -22.620  56.269  54.345  1.00 22.50           C
ATOM   4241  HA  THR A 289     -21.932  55.566  54.165  1.00 22.50           H
ATOM   4242  C   THR A 289     -24.053  55.921  53.852  1.00 21.89           C
ATOM   4243  O   THR A 289     -24.786  56.844  53.538  1.00 21.16           O
ATOM   4244  CB  THR A 289     -22.803  56.569  55.856  1.00 21.10           C
ATOM   4245  HB  THR A 289     -23.787  56.507  56.025  1.00 21.10           H
ATOM   4246  OG1 THR A 289     -22.471  57.882  56.249  1.00 20.55           O
ATOM   4247  HG1 THR A 289     -22.396  58.438  55.474  1.00 20.55           H
ATOM   4248  CG2 THR A 289     -21.981  55.640  56.744  1.00 23.30           C
ATOM   4249 1HG2 THR A 289     -22.118  55.855  57.711  1.00 23.30           H
ATOM   4250 2HG2 THR A 289     -21.005  55.725  56.545  1.00 23.30           H
ATOM   4251 3HG2 THR A 289     -22.241  54.685  56.602  1.00 23.30           H
ATOM   4252  N   LEU A 290     -24.436  54.624  53.857  1.00  4.71           N
ATOM   4253  H   LEU A 290     -23.782  53.998  53.432  1.00  4.71           H
ATOM   4254  CA  LEU A 290     -25.664  53.966  54.387  1.00 22.30           C
ATOM   4255  HA  LEU A 290     -25.612  53.073  53.940  1.00 22.30           H
ATOM   4256  C   LEU A 290     -27.082  54.478  53.967  1.00 20.87           C
ATOM   4257  O   LEU A 290     -27.270  55.663  53.767  1.00 20.31           O
ATOM   4258  CB  LEU A 290     -25.543  53.971  55.925  1.00 20.74           C
ATOM   4259 1HB  LEU A 290     -25.434  54.920  56.220  1.00 20.74           H
ATOM   4260 2HB  LEU A 290     -26.393  53.600  56.300  1.00 20.74           H
ATOM   4261  CG  LEU A 290     -24.374  53.158  56.516  1.00 20.72           C
ATOM   4262  HG  LEU A 290     -23.559  53.401  55.990  1.00 20.72           H
ATOM   4263  CD1 LEU A 290     -24.196  53.497  57.994  1.00 22.21           C
ATOM   4264 1HD1 LEU A 290     -23.440  52.977  58.392  1.00 22.21           H
ATOM   4265 2HD1 LEU A 290     -25.024  53.283  58.513  1.00 22.21           H
ATOM   4266 3HD1 LEU A 290     -23.999  54.470  58.117  1.00 22.21           H
ATOM   4267  CD2 LEU A 290     -24.569  51.652  56.395  1.00 27.26           C
ATOM   4268 1HD2 LEU A 290     -23.794  51.158  56.788  1.00 27.26           H
ATOM   4269 2HD2 LEU A 290     -24.655  51.378  55.437  1.00 27.26           H
ATOM   4270 3HD2 LEU A 290     -25.396  51.358  56.875  1.00 27.26           H
ATOM   4271  N   ASN A 291     -28.204  53.752  53.921  1.00 10.86           N
ATOM   4272  H   ASN A 291     -28.994  54.337  53.739  1.00 10.86           H
ATOM   4273  CA  ASN A 291     -28.623  52.341  54.059  1.00 25.71           C
ATOM   4274  HA  ASN A 291     -28.129  51.821  53.362  1.00 25.71           H
ATOM   4275  C   ASN A 291     -30.174  52.307  53.916  1.00 23.95           C
ATOM   4276  O   ASN A 291     -30.803  53.342  54.133  1.00 22.49           O
ATOM   4277  CB  ASN A 291     -28.291  51.807  55.469  1.00 23.85           C
ATOM   4278 1HB  ASN A 291     -27.805  52.520  55.975  1.00 23.85           H
ATOM   4279 2HB  ASN A 291     -29.147  51.590  55.938  1.00 23.85           H
ATOM   4280  CG  ASN A 291     -27.432  50.567  55.489  1.00 21.61           C
ATOM   4281  OD1 ASN A 291     -27.164  49.935  54.485  1.00 21.14           O
ATOM   4282  ND2 ASN A 291     -26.967  50.170  56.654  1.00 23.05           N
ATOM   4283 1HD2 ASN A 291     -26.396  49.351  56.712  1.00 23.05           H
ATOM   4284 2HD2 ASN A 291     -27.185  50.687  57.482  1.00 23.05           H
ATOM   4285  N   PHE A 292     -30.776  51.135  53.657  1.00  6.19           N
ATOM   4286  H   PHE A 292     -30.280  50.552  53.013  1.00  6.19           H
ATOM   4287  CA  PHE A 292     -32.053  50.546  54.159  1.00 21.22           C
ATOM   4288  HA  PHE A 292     -31.696  49.788  54.706  1.00 21.22           H
ATOM   4289  C   PHE A 292     -32.964  49.952  53.059  1.00 19.93           C
ATOM   4290  O   PHE A 292     -33.296  50.641  52.117  1.00 18.79           O
ATOM   4291  CB  PHE A 292     -32.854  51.475  55.094  1.00 19.73           C
ATOM   4292 1HB  PHE A 292     -32.597  52.423  54.906  1.00 19.73           H
ATOM   4293 2HB  PHE A 292     -33.830  51.352  54.915  1.00 19.73           H
ATOM   4294  CG  PHE A 292     -32.613  51.209  56.561  1.00 20.23           C
ATOM   4295  CD1 PHE A 292     -33.598  50.533  57.297  1.00 20.04           C
ATOM   4296  HD1 PHE A 292     -34.456  50.265  56.858  1.00 20.04           H
ATOM   4297  CD2 PHE A 292     -31.415  51.579  57.173  1.00 22.84           C
ATOM   4298  HD2 PHE A 292     -30.712  52.060  56.649  1.00 22.84           H
ATOM   4299  CE1 PHE A 292     -33.378  50.235  58.642  1.00 21.35           C
ATOM   4300  HE1 PHE A 292     -34.082  49.758  59.168  1.00 21.35           H
ATOM   4301  CE2 PHE A 292     -31.200  51.274  58.526  1.00 22.41           C
ATOM   4302  HE2 PHE A 292     -30.343  51.541  58.968  1.00 22.41           H
ATOM   4303  CZ  PHE A 292     -32.180  50.599  59.257  1.00 23.99           C
ATOM   4304  HZ  PHE A 292     -32.023  50.377  60.219  1.00 23.99           H
ATOM   4305  N   SER A 293     -33.276  48.660  52.994  1.00 13.32           N
ATOM   4306  H   SER A 293     -32.920  48.219  52.170  1.00 13.32           H
ATOM   4307  CA  SER A 293     -34.034  47.717  53.867  1.00 29.38           C
ATOM   4308  HA  SER A 293     -33.765  46.818  53.521  1.00 29.38           H
ATOM   4309  C   SER A 293     -35.565  47.863  53.716  1.00 27.51           C
ATOM   4310  O   SER A 293     -36.041  48.979  53.793  1.00 26.70           O
ATOM   4311  CB  SER A 293     -33.604  47.775  55.333  1.00 27.58           C
ATOM   4312 1HB  SER A 293     -32.608  47.834  55.405  1.00 27.58           H
ATOM   4313 2HB  SER A 293     -34.019  48.561  55.791  1.00 27.58           H
ATOM   4314  OG  SER A 293     -33.996  46.635  56.048  1.00 27.45           O
ATOM   4315  HG  SER A 293     -34.085  46.855  56.975  1.00 27.45           H
ATOM   4316  N   SER A 294     -36.430  46.835  53.477  1.00  9.42           N
ATOM   4317  H   SER A 294     -37.039  46.959  52.693  1.00  9.42           H
ATOM   4318  CA  SER A 294     -36.593  45.572  54.208  1.00 23.07           C
ATOM   4319  HA  SER A 294     -35.731  45.089  54.054  1.00 23.07           H
ATOM   4320  C   SER A 294     -37.830  44.765  53.715  1.00 22.38           C
ATOM   4321  O   SER A 294     -38.804  45.374  53.303  1.00 20.94           O
ATOM   4322  CB  SER A 294     -36.896  45.887  55.678  1.00 21.21           C
ATOM   4323 1HB  SER A 294     -37.303  45.091  56.127  1.00 21.21           H
ATOM   4324 2HB  SER A 294     -36.058  46.149  56.157  1.00 21.21           H
ATOM   4325  OG  SER A 294     -37.803  46.950  55.848  1.00 20.92           O
ATOM   4326  HG  SER A 294     -37.322  47.777  55.887  1.00 20.92           H
ATOM   4327  N   ARG A 295     -37.790  43.423  53.919  1.00  6.72           N
ATOM   4328  H   ARG A 295     -36.904  43.000  53.728  1.00  6.72           H
ATOM   4329  CA  ARG A 295     -38.848  42.469  54.382  1.00 19.81           C
ATOM   4330  HA  ARG A 295     -38.387  41.593  54.239  1.00 19.81           H
ATOM   4331  C   ARG A 295     -40.161  42.298  53.576  1.00 18.94           C
ATOM   4332  O   ARG A 295     -40.675  43.257  53.050  1.00 17.80           O
ATOM   4333  CB  ARG A 295     -39.194  42.828  55.838  1.00 18.25           C
ATOM   4334 1HB  ARG A 295     -39.156  43.822  55.940  1.00 18.25           H
ATOM   4335 2HB  ARG A 295     -40.121  42.508  56.034  1.00 18.25           H
ATOM   4336  CG  ARG A 295     -38.238  42.199  56.857  1.00 17.11           C
ATOM   4337 1HG  ARG A 295     -38.235  41.206  56.742  1.00 17.11           H
ATOM   4338 2HG  ARG A 295     -37.315  42.555  56.711  1.00 17.11           H
ATOM   4339  CD  ARG A 295     -38.698  42.545  58.275  1.00 17.41           C
ATOM   4340 1HD  ARG A 295     -38.482  43.500  58.478  1.00 17.41           H
ATOM   4341 2HD  ARG A 295     -39.684  42.402  58.356  1.00 17.41           H
ATOM   4342  NE  ARG A 295     -38.034  41.706  59.279  1.00 17.27           N
ATOM   4343  HE  ARG A 295     -37.419  40.994  58.940  1.00 17.27           H
ATOM   4344  CZ  ARG A 295     -38.173  41.803  60.593  1.00 18.55           C
ATOM   4345  NH1 ARG A 295     -38.916  42.728  61.136  1.00 17.10           N
ATOM   4346 1HH1 ARG A 295     -39.398  43.386  60.557  1.00 17.10           H
ATOM   4347 2HH1 ARG A 295     -39.004  42.779  62.131  1.00 17.10           H
ATOM   4348  NH2 ARG A 295     -37.573  40.964  61.389  1.00 17.87           N
ATOM   4349 1HH2 ARG A 295     -37.000  40.237  61.010  1.00 17.87           H
ATOM   4350 2HH2 ARG A 295     -37.685  41.047  62.379  1.00 17.87           H
ATOM   4351  N   SER A 296     -40.896  41.175  53.546  1.00 10.01           N
ATOM   4352  H   SER A 296     -41.818  41.361  53.206  1.00 10.01           H
ATOM   4353  CA  SER A 296     -40.732  39.740  53.872  1.00 24.88           C
ATOM   4354  HA  SER A 296     -40.043  39.412  53.226  1.00 24.88           H
ATOM   4355  C   SER A 296     -42.125  39.074  53.763  1.00 23.96           C
ATOM   4356  O   SER A 296     -43.115  39.755  53.997  1.00 23.15           O
ATOM   4357  CB  SER A 296     -40.256  39.486  55.321  1.00 23.29           C
ATOM   4358 1HB  SER A 296     -40.325  38.515  55.551  1.00 23.29           H
ATOM   4359 2HB  SER A 296     -39.311  39.791  55.441  1.00 23.29           H
ATOM   4360  OG  SER A 296     -41.038  40.188  56.267  1.00 22.87           O
ATOM   4361  HG  SER A 296     -41.910  40.347  55.906  1.00 22.87           H
ATOM   4362  N   GLN A 297     -42.145  37.747  53.570  1.00 10.48           N
ATOM   4363  H   GLN A 297     -41.409  37.378  53.003  1.00 10.48           H
ATOM   4364  CA  GLN A 297     -43.120  36.756  54.090  1.00 27.26           C
ATOM   4365  HA  GLN A 297     -42.490  35.983  54.019  1.00 27.26           H
ATOM   4366  C   GLN A 297     -44.305  36.225  53.238  1.00 26.25           C
ATOM   4367  O   GLN A 297     -45.243  36.925  52.912  1.00 25.92           O
ATOM   4368  CB  GLN A 297     -43.551  37.082  55.534  1.00 25.78           C
ATOM   4369 1HB  GLN A 297     -43.611  38.075  55.639  1.00 25.78           H
ATOM   4370 2HB  GLN A 297     -44.447  36.673  55.706  1.00 25.78           H
ATOM   4371  CG  GLN A 297     -42.550  36.534  56.563  1.00 26.84           C
ATOM   4372 1HG  GLN A 297     -42.498  35.541  56.457  1.00 26.84           H
ATOM   4373 2HG  GLN A 297     -41.653  36.937  56.379  1.00 26.84           H
ATOM   4374  CD  GLN A 297     -42.911  36.833  58.009  1.00 25.87           C
ATOM   4375  OE1 GLN A 297     -43.889  37.479  58.333  1.00 26.02           O
ATOM   4376  NE2 GLN A 297     -42.125  36.368  58.951  1.00 28.87           N
ATOM   4377 1HE2 GLN A 297     -42.336  36.547  59.912  1.00 28.87           H
ATOM   4378 2HE2 GLN A 297     -41.315  35.834  58.708  1.00 28.87           H
ATOM   4379  N   THR A 298     -44.228  34.902  53.014  1.00  8.72           N
ATOM   4380  H   THR A 298     -43.348  34.610  52.640  1.00  8.72           H
ATOM   4381  CA  THR A 298     -45.195  33.781  53.212  1.00 24.69           C
ATOM   4382  HA  THR A 298     -44.569  33.084  52.863  1.00 24.69           H
ATOM   4383  C   THR A 298     -46.435  33.577  52.313  1.00 23.80           C
ATOM   4384  O   THR A 298     -47.423  34.279  52.423  1.00 22.64           O
ATOM   4385  CB  THR A 298     -45.601  33.620  54.687  1.00 22.19           C
ATOM   4386  HB  THR A 298     -46.398  33.018  54.736  1.00 22.19           H
ATOM   4387  OG1 THR A 298     -46.013  34.846  55.236  1.00 21.78           O
ATOM   4388  HG1 THR A 298     -46.107  35.493  54.537  1.00 21.78           H
ATOM   4389  CG2 THR A 298     -44.458  33.091  55.543  1.00 24.03           C
ATOM   4390 1HG2 THR A 298     -44.740  32.993  56.497  1.00 24.03           H
ATOM   4391 2HG2 THR A 298     -43.674  33.711  55.517  1.00 24.03           H
ATOM   4392 3HG2 THR A 298     -44.153  32.195  55.219  1.00 24.03           H
ATOM   4393  N   VAL A 299     -46.371  32.472  51.533  1.00  7.54           N
ATOM   4394  H   VAL A 299     -45.546  32.451  50.968  1.00  7.54           H
ATOM   4395  CA  VAL A 299     -47.244  31.272  51.315  1.00 25.73           C
ATOM   4396  HA  VAL A 299     -47.401  31.240  50.328  1.00 25.73           H
ATOM   4397  C   VAL A 299     -48.684  31.327  51.912  1.00 24.79           C
ATOM   4398  O   VAL A 299     -48.785  31.689  53.081  1.00 23.66           O
ATOM   4399  CB  VAL A 299     -46.455  30.062  51.893  1.00 23.42           C
ATOM   4400  HB  VAL A 299     -46.508  30.224  52.878  1.00 23.42           H
ATOM   4401  CG1 VAL A 299     -47.038  28.684  51.574  1.00 21.92           C
ATOM   4402 1HG1 VAL A 299     -46.481  27.957  51.976  1.00 21.92           H
ATOM   4403 2HG1 VAL A 299     -47.077  28.531  50.587  1.00 21.92           H
ATOM   4404 3HG1 VAL A 299     -47.966  28.595  51.935  1.00 21.92           H
ATOM   4405  CG2 VAL A 299     -45.006  29.995  51.359  1.00 25.14           C
ATOM   4406 1HG2 VAL A 299     -44.518  29.211  51.743  1.00 25.14           H
ATOM   4407 2HG2 VAL A 299     -44.497  30.821  51.599  1.00 25.14           H
ATOM   4408 3HG2 VAL A 299     -44.995  29.906  50.363  1.00 25.14           H
ATOM   4409  N   PRO A 300     -49.798  30.959  51.173  1.00 10.56           N
ATOM   4410  CA  PRO A 300     -50.064  29.599  50.660  1.00 27.40           C
ATOM   4411  HA  PRO A 300     -49.171  29.203  50.445  1.00 27.40           H
ATOM   4412  C   PRO A 300     -50.875  29.468  49.327  1.00 27.32           C
ATOM   4413  O   PRO A 300     -51.446  30.426  48.811  1.00 25.35           O
ATOM   4414  CB  PRO A 300     -50.876  28.972  51.807  1.00 24.19           C
ATOM   4415 1HB  PRO A 300     -51.464  28.237  51.470  1.00 24.19           H
ATOM   4416 2HB  PRO A 300     -50.273  28.616  52.520  1.00 24.19           H
ATOM   4417  CG  PRO A 300     -51.713  30.136  52.337  1.00 25.41           C
ATOM   4418 1HG  PRO A 300     -52.673  30.029  52.079  1.00 25.41           H
ATOM   4419 2HG  PRO A 300     -51.640  30.201  53.332  1.00 25.41           H
ATOM   4420  CD  PRO A 300     -51.109  31.368  51.670  1.00 30.05           C
ATOM   4421 1HD  PRO A 300     -51.674  31.677  50.905  1.00 30.05           H
ATOM   4422 2HD  PRO A 300     -50.999  32.115  52.326  1.00 30.05           H
ATOM   4423  N   SER A 301     -50.922  28.240  48.812  1.00 12.88           N
ATOM   4424  H   SER A 301     -50.310  27.585  49.256  1.00 12.88           H
ATOM   4425  CA  SER A 301     -51.722  27.667  47.694  1.00 27.81           C
ATOM   4426  HA  SER A 301     -51.469  28.160  46.862  1.00 27.81           H
ATOM   4427  C   SER A 301     -53.257  27.831  47.882  1.00 26.01           C
ATOM   4428  O   SER A 301     -53.647  28.210  48.984  1.00 24.75           O
ATOM   4429  CB  SER A 301     -51.377  26.169  47.672  1.00 26.05           C
ATOM   4430 1HB  SER A 301     -51.891  25.683  48.379  1.00 26.05           H
ATOM   4431 2HB  SER A 301     -51.588  25.777  46.777  1.00 26.05           H
ATOM   4432  OG  SER A 301     -50.006  25.913  47.916  1.00 25.99           O
ATOM   4433  HG  SER A 301     -49.862  24.968  47.971  1.00 25.99           H
ATOM   4434  N   PRO A 302     -54.183  27.470  46.933  1.00  8.04           N
ATOM   4435  CA  PRO A 302     -54.094  26.604  45.739  1.00 24.90           C
ATOM   4436  HA  PRO A 302     -53.166  26.672  45.372  1.00 24.90           H
ATOM   4437  C   PRO A 302     -55.015  26.980  44.521  1.00 24.97           C
ATOM   4438  O   PRO A 302     -55.776  27.938  44.557  1.00 23.40           O
ATOM   4439  CB  PRO A 302     -54.539  25.255  46.338  1.00 22.36           C
ATOM   4440 1HB  PRO A 302     -54.901  24.651  45.628  1.00 22.36           H
ATOM   4441 2HB  PRO A 302     -53.779  24.803  46.805  1.00 22.36           H
ATOM   4442  CG  PRO A 302     -55.640  25.647  47.338  1.00 23.61           C
ATOM   4443 1HG  PRO A 302     -56.542  25.383  46.997  1.00 23.61           H
ATOM   4444 2HG  PRO A 302     -55.482  25.220  48.229  1.00 23.61           H
ATOM   4445  CD  PRO A 302     -55.529  27.163  47.443  1.00 28.35           C
ATOM   4446 1HD  PRO A 302     -56.221  27.618  46.882  1.00 28.35           H
ATOM   4447 2HD  PRO A 302     -55.615  27.469  48.391  1.00 28.35           H
ATOM   4448  N   THR A 303     -54.987  26.101  43.494  1.00 12.08           N
ATOM   4449  H   THR A 303     -54.098  25.673  43.334  1.00 12.08           H
ATOM   4450  CA  THR A 303     -56.067  25.666  42.561  1.00 25.88           C
ATOM   4451  HA  THR A 303     -55.480  24.937  42.210  1.00 25.88           H
ATOM   4452  C   THR A 303     -56.439  26.441  41.274  1.00 25.69           C
ATOM   4453  O   THR A 303     -56.836  27.592  41.296  1.00 24.49           O
ATOM   4454  CB  THR A 303     -57.358  25.180  43.263  1.00 23.67           C
ATOM   4455  HB  THR A 303     -58.116  25.459  42.673  1.00 23.67           H
ATOM   4456  OG1 THR A 303     -57.634  25.805  44.489  1.00 22.50           O
ATOM   4457  HG1 THR A 303     -57.697  26.751  44.358  1.00 22.50           H
ATOM   4458  CG2 THR A 303     -57.337  23.688  43.545  1.00 24.39           C
ATOM   4459 1HG2 THR A 303     -58.180  23.397  43.998  1.00 24.39           H
ATOM   4460 2HG2 THR A 303     -56.570  23.446  44.139  1.00 24.39           H
ATOM   4461 3HG2 THR A 303     -57.247  23.164  42.698  1.00 24.39           H
ATOM   4462  N   ILE A 304     -56.500  25.623  40.196  1.00 10.80           N
ATOM   4463  H   ILE A 304     -55.788  24.921  40.183  1.00 10.80           H
ATOM   4464  CA  ILE A 304     -57.417  25.564  39.029  1.00 25.36           C
ATOM   4465  HA  ILE A 304     -57.235  24.612  38.782  1.00 25.36           H
ATOM   4466  C   ILE A 304     -57.019  26.275  37.708  1.00 24.41           C
ATOM   4467  O   ILE A 304     -57.036  27.489  37.582  1.00 23.72           O
ATOM   4468  CB  ILE A 304     -58.912  25.737  39.428  1.00 23.87           C
ATOM   4469  HB  ILE A 304     -58.969  26.623  39.889  1.00 23.87           H
ATOM   4470  CG1 ILE A 304     -59.378  24.604  40.362  1.00 24.07           C
ATOM   4471 1HG1 ILE A 304     -59.635  23.816  39.802  1.00 24.07           H
ATOM   4472 2HG1 ILE A 304     -58.617  24.354  40.961  1.00 24.07           H
ATOM   4473  CG2 ILE A 304     -59.858  25.748  38.219  1.00 26.04           C
ATOM   4474 1HG2 ILE A 304     -60.808  25.860  38.509  1.00 26.04           H
ATOM   4475 2HG2 ILE A 304     -59.792  24.893  37.705  1.00 26.04           H
ATOM   4476 3HG2 ILE A 304     -59.636  26.498  37.597  1.00 26.04           H
ATOM   4477  CD1 ILE A 304     -60.577  24.980  41.240  1.00 25.24           C
ATOM   4478 1HD1 ILE A 304     -60.844  24.217  41.828  1.00 25.24           H
ATOM   4479 2HD1 ILE A 304     -61.368  25.228  40.680  1.00 25.24           H
ATOM   4480 3HD1 ILE A 304     -60.360  25.760  41.828  1.00 25.24           H
ATOM   4481  N   ASN A 305     -56.752  25.409  36.705  1.00 13.62           N
ATOM   4482  H   ASN A 305     -56.213  24.621  37.004  1.00 13.62           H
ATOM   4483  CA  ASN A 305     -57.079  25.367  35.264  1.00 28.75           C
ATOM   4484  HA  ASN A 305     -56.179  25.164  34.879  1.00 28.75           H
ATOM   4485  C   ASN A 305     -57.508  26.658  34.528  1.00 27.29           C
ATOM   4486  O   ASN A 305     -58.573  27.203  34.817  1.00 25.26           O
ATOM   4487  CB  ASN A 305     -58.190  24.308  35.078  1.00 25.97           C
ATOM   4488 1HB  ASN A 305     -58.985  24.585  35.618  1.00 25.97           H
ATOM   4489 2HB  ASN A 305     -58.439  24.277  34.110  1.00 25.97           H
ATOM   4490  CG  ASN A 305     -57.808  22.897  35.504  1.00 23.51           C
ATOM   4491  OD1 ASN A 305     -56.661  22.602  35.794  1.00 22.83           O
ATOM   4492  ND2 ASN A 305     -58.755  21.987  35.574  1.00 25.34           N
ATOM   4493 1HD2 ASN A 305     -58.533  21.056  35.864  1.00 25.34           H
ATOM   4494 2HD2 ASN A 305     -59.697  22.226  35.337  1.00 25.34           H
ATOM   4495  N   ASN A 306     -56.844  27.005  33.427  1.00  8.43           N
ATOM   4496  H   ASN A 306     -56.074  27.632  33.544  1.00  8.43           H
ATOM   4497  CA  ASN A 306     -57.131  26.557  32.054  1.00 25.43           C
ATOM   4498  HA  ASN A 306     -56.778  25.622  32.069  1.00 25.43           H
ATOM   4499  C   ASN A 306     -56.397  27.407  30.984  1.00 23.95           C
ATOM   4500  O   ASN A 306     -56.303  28.623  31.097  1.00 21.64           O
ATOM   4501  CB  ASN A 306     -58.646  26.567  31.730  1.00 22.42           C
ATOM   4502 1HB  ASN A 306     -59.140  26.947  32.512  1.00 22.42           H
ATOM   4503 2HB  ASN A 306     -58.800  27.142  30.927  1.00 22.42           H
ATOM   4504  CG  ASN A 306     -59.220  25.190  31.437  1.00 20.00           C
ATOM   4505  OD1 ASN A 306     -58.516  24.237  31.153  1.00 19.15           O
ATOM   4506  ND2 ASN A 306     -60.526  25.041  31.480  1.00 21.08           N
ATOM   4507 1HD2 ASN A 306     -60.934  24.150  31.280  1.00 21.08           H
ATOM   4508 2HD2 ASN A 306     -61.111  25.818  31.712  1.00 21.08           H
ATOM   4509  N   SER A 307     -56.004  26.708  29.903  1.00  8.30           N
ATOM   4510  H   SER A 307     -55.790  25.746  30.074  1.00  8.30           H
ATOM   4511  CA  SER A 307     -55.841  27.147  28.501  1.00 24.84           C
ATOM   4512  HA  SER A 307     -55.234  26.413  28.198  1.00 24.84           H
ATOM   4513  C   SER A 307     -55.043  28.414  28.135  1.00 23.49           C
ATOM   4514  O   SER A 307     -55.455  29.535  28.418  1.00 22.53           O
ATOM   4515  CB  SER A 307     -57.222  27.221  27.837  1.00 22.71           C
ATOM   4516 1HB  SER A 307     -57.136  27.438  26.865  1.00 22.71           H
ATOM   4517 2HB  SER A 307     -57.713  26.356  27.943  1.00 22.71           H
ATOM   4518  OG  SER A 307     -58.023  28.223  28.414  1.00 22.62           O
ATOM   4519  HG  SER A 307     -57.500  29.014  28.545  1.00 22.62           H
ATOM   4520  N   GLY A 308     -54.054  28.216  27.257  1.00  7.87           N
ATOM   4521  H   GLY A 308     -53.359  27.523  27.450  1.00  7.87           H
ATOM   4522  CA  GLY A 308     -53.967  28.995  26.014  1.00 23.40           C
ATOM   4523 1HA  GLY A 308     -53.935  28.329  25.269  1.00 23.40           H
ATOM   4524 2HA  GLY A 308     -54.816  29.521  25.955  1.00 23.40           H
ATOM   4525  C   GLY A 308     -52.783  29.963  25.852  1.00 22.98           C
ATOM   4526  O   GLY A 308     -52.806  31.073  26.367  1.00 21.54           O
ATOM   4527  N   GLN A 309     -51.879  29.563  24.956  1.00  9.53           N
ATOM   4528  H   GLN A 309     -51.651  28.589  24.963  1.00  9.53           H
ATOM   4529  CA  GLN A 309     -51.179  30.388  23.959  1.00 22.24           C
ATOM   4530  HA  GLN A 309     -50.678  29.632  23.539  1.00 22.24           H
ATOM   4531  C   GLN A 309     -50.017  31.343  24.346  1.00 21.04           C
ATOM   4532  O   GLN A 309     -50.123  32.239  25.164  1.00 20.63           O
ATOM   4533  CB  GLN A 309     -52.191  31.088  23.036  1.00 21.66           C
ATOM   4534 1HB  GLN A 309     -52.933  31.457  23.595  1.00 21.66           H
ATOM   4535 2HB  GLN A 309     -51.727  31.836  22.561  1.00 21.66           H
ATOM   4536  CG  GLN A 309     -52.790  30.132  21.988  1.00 22.84           C
ATOM   4537 1HG  GLN A 309     -52.048  29.606  21.573  1.00 22.84           H
ATOM   4538 2HG  GLN A 309     -53.423  29.509  22.448  1.00 22.84           H
ATOM   4539  CD  GLN A 309     -53.548  30.849  20.875  1.00 22.44           C
ATOM   4540  OE1 GLN A 309     -53.757  32.051  20.885  1.00 23.76           O
ATOM   4541  NE2 GLN A 309     -53.972  30.141  19.849  1.00 27.27           N
ATOM   4542 1HE2 GLN A 309     -54.455  30.590  19.097  1.00 27.27           H
ATOM   4543 2HE2 GLN A 309     -53.811  29.154  19.821  1.00 27.27           H
ATOM   4544  N   TYR A 310     -48.988  31.191  23.491  1.00  6.70           N
ATOM   4545  H   TYR A 310     -48.858  30.258  23.156  1.00  6.70           H
ATOM   4546  CA  TYR A 310     -48.022  32.172  22.968  1.00 19.74           C
ATOM   4547  HA  TYR A 310     -47.576  31.547  22.327  1.00 19.74           H
ATOM   4548  C   TYR A 310     -46.807  32.626  23.815  1.00 18.77           C
ATOM   4549  O   TYR A 310     -46.864  33.543  24.621  1.00 18.07           O
ATOM   4550  CB  TYR A 310     -48.726  33.336  22.252  1.00 18.75           C
ATOM   4551 1HB  TYR A 310     -49.566  33.557  22.748  1.00 18.75           H
ATOM   4552 2HB  TYR A 310     -48.118  34.130  22.255  1.00 18.75           H
ATOM   4553  CG  TYR A 310     -49.091  33.015  20.806  1.00 18.42           C
ATOM   4554  CD1 TYR A 310     -48.127  33.130  19.795  1.00 18.50           C
ATOM   4555  HD1 TYR A 310     -47.210  33.463  20.015  1.00 18.50           H
ATOM   4556  CD2 TYR A 310     -50.387  32.565  20.487  1.00 19.99           C
ATOM   4557  HD2 TYR A 310     -51.082  32.496  21.203  1.00 19.99           H
ATOM   4558  CE1 TYR A 310     -48.448  32.778  18.471  1.00 20.74           C
ATOM   4559  HE1 TYR A 310     -47.758  32.860  17.752  1.00 20.74           H
ATOM   4560  CE2 TYR A 310     -50.705  32.212  19.162  1.00 22.06           C
ATOM   4561  HE2 TYR A 310     -51.625  31.890  18.939  1.00 22.06           H
ATOM   4562  CZ  TYR A 310     -49.736  32.311  18.155  1.00 23.57           C
ATOM   4563  OH  TYR A 310     -50.038  31.950  16.885  1.00 24.31           O
ATOM   4564  HH  TYR A 310     -50.109  30.997  16.832  1.00 24.31           H
ATOM   4565  N   SER A 311     -45.670  32.057  23.404  1.00  7.71           N
ATOM   4566  H   SER A 311     -45.585  31.077  23.583  1.00  7.71           H
ATOM   4567  CA  SER A 311     -44.521  32.687  22.720  1.00 24.46           C
ATOM   4568  HA  SER A 311     -43.899  31.905  22.770  1.00 24.46           H
ATOM   4569  C   SER A 311     -43.696  33.809  23.392  1.00 23.32           C
ATOM   4570  O   SER A 311     -44.183  34.907  23.641  1.00 22.53           O
ATOM   4571  CB  SER A 311     -44.934  33.122  21.305  1.00 22.60           C
ATOM   4572 1HB  SER A 311     -45.714  32.585  20.984  1.00 22.60           H
ATOM   4573 2HB  SER A 311     -45.168  34.094  21.288  1.00 22.60           H
ATOM   4574  OG  SER A 311     -43.887  32.930  20.377  1.00 21.47           O
ATOM   4575  HG  SER A 311     -43.052  32.887  20.842  1.00 21.47           H
ATOM   4576  N   ARG A 312     -42.409  33.557  23.405  1.00  7.41           N
ATOM   4577  H   ARG A 312     -42.183  32.614  23.651  1.00  7.41           H
ATOM   4578  CA  ARG A 312     -41.230  34.402  23.125  1.00 21.02           C
ATOM   4579  HA  ARG A 312     -40.550  33.675  23.024  1.00 21.02           H
ATOM   4580  C   ARG A 312     -40.633  35.274  24.250  1.00 19.90           C
ATOM   4581  O   ARG A 312     -41.247  36.195  24.746  1.00 18.87           O
ATOM   4582  CB  ARG A 312     -41.432  35.213  21.836  1.00 19.56           C
ATOM   4583 1HB  ARG A 312     -42.387  35.508  21.797  1.00 19.56           H
ATOM   4584 2HB  ARG A 312     -40.836  36.015  21.874  1.00 19.56           H
ATOM   4585  CG  ARG A 312     -41.112  34.430  20.549  1.00 19.18           C
ATOM   4586 1HG  ARG A 312     -40.149  34.160  20.551  1.00 19.18           H
ATOM   4587 2HG  ARG A 312     -41.688  33.614  20.501  1.00 19.18           H
ATOM   4588  CD  ARG A 312     -41.390  35.325  19.334  1.00 18.37           C
ATOM   4589 1HD  ARG A 312     -42.343  35.626  19.358  1.00 18.37           H
ATOM   4590 2HD  ARG A 312     -40.787  36.122  19.367  1.00 18.37           H
ATOM   4591  NE  ARG A 312     -41.170  34.658  18.038  1.00 17.42           N
ATOM   4592  HE  ARG A 312     -41.002  33.672  18.051  1.00 17.42           H
ATOM   4593  CZ  ARG A 312     -41.177  35.261  16.855  1.00 16.84           C
ATOM   4594  NH1 ARG A 312     -41.304  36.545  16.723  1.00 15.91           N
ATOM   4595 1HH1 ARG A 312     -41.402  37.124  17.533  1.00 15.91           H
ATOM   4596 2HH1 ARG A 312     -41.304  36.956  15.812  1.00 15.91           H
ATOM   4597  NH2 ARG A 312     -41.067  34.589  15.754  1.00 16.23           N
ATOM   4598 1HH2 ARG A 312     -40.974  33.594  15.783  1.00 16.23           H
ATOM   4599 2HH2 ARG A 312     -41.075  35.065  14.875  1.00 16.23           H
ATOM   4600  N   TYR A 313     -39.353  34.989  24.482  1.00  5.64           N
ATOM   4601  H   TYR A 313     -39.176  34.009  24.577  1.00  5.64           H
ATOM   4602  CA  TYR A 313     -38.136  35.823  24.629  1.00 20.57           C
ATOM   4603  HA  TYR A 313     -37.684  35.421  25.425  1.00 20.57           H
ATOM   4604  C   TYR A 313     -38.275  37.322  25.013  1.00 18.96           C
ATOM   4605  O   TYR A 313     -39.180  37.984  24.520  1.00 17.72           O
ATOM   4606  CB  TYR A 313     -37.402  35.712  23.295  1.00 19.00           C
ATOM   4607 1HB  TYR A 313     -38.066  35.884  22.568  1.00 19.00           H
ATOM   4608 2HB  TYR A 313     -36.696  36.420  23.277  1.00 19.00           H
ATOM   4609  CG  TYR A 313     -36.725  34.391  22.985  1.00 18.23           C
ATOM   4610  CD1 TYR A 313     -35.522  34.069  23.620  1.00 17.86           C
ATOM   4611  HD1 TYR A 313     -35.174  34.655  24.352  1.00 17.86           H
ATOM   4612  CD2 TYR A 313     -37.245  33.531  21.993  1.00 18.88           C
ATOM   4613  HD2 TYR A 313     -38.126  33.734  21.565  1.00 18.88           H
ATOM   4614  CE1 TYR A 313     -34.799  32.928  23.236  1.00 19.81           C
ATOM   4615  HE1 TYR A 313     -33.937  32.706  23.692  1.00 19.81           H
ATOM   4616  CE2 TYR A 313     -36.521  32.387  21.607  1.00 21.85           C
ATOM   4617  HE2 TYR A 313     -36.886  31.779  20.902  1.00 21.85           H
ATOM   4618  CZ  TYR A 313     -35.283  32.099  22.214  1.00 24.27           C
ATOM   4619  OH  TYR A 313     -34.546  31.039  21.802  1.00 25.21           O
ATOM   4620  HH  TYR A 313     -35.113  30.274  21.705  1.00 25.21           H
ATOM   4621  N   PRO A 314     -37.321  37.902  25.766  1.00  9.00           N
ATOM   4622  CA  PRO A 314     -36.327  38.790  25.138  1.00 23.44           C
ATOM   4623  HA  PRO A 314     -36.119  38.376  24.252  1.00 23.44           H
ATOM   4624  C   PRO A 314     -34.939  38.933  25.837  1.00 23.18           C
ATOM   4625  O   PRO A 314     -34.802  38.835  27.049  1.00 21.28           O
ATOM   4626  CB  PRO A 314     -37.029  40.149  25.125  1.00 20.65           C
ATOM   4627 1HB  PRO A 314     -36.362  40.894  25.118  1.00 20.65           H
ATOM   4628 2HB  PRO A 314     -37.630  40.232  24.330  1.00 20.65           H
ATOM   4629  CG  PRO A 314     -37.838  40.156  26.420  1.00 21.43           C
ATOM   4630 1HG  PRO A 314     -37.414  40.756  27.098  1.00 21.43           H
ATOM   4631 2HG  PRO A 314     -38.777  40.456  26.249  1.00 21.43           H
ATOM   4632  CD  PRO A 314     -37.812  38.704  26.892  1.00 25.41           C
ATOM   4633 1HD  PRO A 314     -37.196  38.593  27.672  1.00 25.41           H
ATOM   4634 2HD  PRO A 314     -38.729  38.395  27.145  1.00 25.41           H
ATOM   4635  N   TYR A 315     -33.963  39.213  24.969  1.00  7.27           N
ATOM   4636  H   TYR A 315     -33.984  38.639  24.150  1.00  7.27           H
ATOM   4637  CA  TYR A 315     -32.846  40.206  24.967  1.00 19.13           C
ATOM   4638  HA  TYR A 315     -32.241  39.618  24.430  1.00 19.13           H
ATOM   4639  C   TYR A 315     -31.925  40.527  26.173  1.00 18.39           C
ATOM   4640  O   TYR A 315     -32.333  41.074  27.185  1.00 17.52           O
ATOM   4641  CB  TYR A 315     -33.322  41.531  24.356  1.00 18.15           C
ATOM   4642 1HB  TYR A 315     -34.321  41.529  24.324  1.00 18.15           H
ATOM   4643 2HB  TYR A 315     -33.008  42.283  24.936  1.00 18.15           H
ATOM   4644  CG  TYR A 315     -32.804  41.769  22.952  1.00 17.96           C
ATOM   4645  CD1 TYR A 315     -32.199  42.972  22.588  1.00 17.58           C
ATOM   4646  HD1 TYR A 315     -32.131  43.715  23.254  1.00 17.58           H
ATOM   4647  CD2 TYR A 315     -32.896  40.740  22.003  1.00 19.27           C
ATOM   4648  HD2 TYR A 315     -33.340  39.878  22.249  1.00 19.27           H
ATOM   4649  CE1 TYR A 315     -31.683  43.147  21.287  1.00 20.36           C
ATOM   4650  HE1 TYR A 315     -31.260  44.016  21.031  1.00 20.36           H
ATOM   4651  CE2 TYR A 315     -32.371  40.908  20.712  1.00 21.15           C
ATOM   4652  HE2 TYR A 315     -32.434  40.164  20.047  1.00 21.15           H
ATOM   4653  CZ  TYR A 315     -31.761  42.111  20.356  1.00 22.61           C
ATOM   4654  OH  TYR A 315     -31.234  42.235  19.116  1.00 23.49           O
ATOM   4655  HH  TYR A 315     -30.279  42.264  19.176  1.00 23.49           H
ATOM   4656  N   SER A 316     -30.656  40.403  25.858  1.00  8.98           N
ATOM   4657  H   SER A 316     -30.395  39.469  25.613  1.00  8.98           H
ATOM   4658  CA  SER A 316     -29.532  41.368  25.792  1.00 24.64           C
ATOM   4659  HA  SER A 316     -28.911  40.696  25.388  1.00 24.64           H
ATOM   4660  C   SER A 316     -28.790  41.822  27.055  1.00 23.12           C
ATOM   4661  O   SER A 316     -29.280  42.585  27.870  1.00 21.86           O
ATOM   4662  CB  SER A 316     -29.804  42.586  24.888  1.00 22.74           C
ATOM   4663 1HB  SER A 316     -28.957  43.082  24.696  1.00 22.74           H
ATOM   4664 2HB  SER A 316     -30.227  42.302  24.027  1.00 22.74           H
ATOM   4665  OG  SER A 316     -30.688  43.499  25.502  1.00 22.39           O
ATOM   4666  HG  SER A 316     -30.240  44.333  25.641  1.00 22.39           H
ATOM   4667  N   ASN A 317     -27.526  41.473  27.009  1.00  8.60           N
ATOM   4668  H   ASN A 317     -27.363  40.498  26.859  1.00  8.60           H
ATOM   4669  CA  ASN A 317     -26.310  42.291  27.143  1.00 20.34           C
ATOM   4670  HA  ASN A 317     -25.686  41.553  27.400  1.00 20.34           H
ATOM   4671  C   ASN A 317     -26.116  43.263  28.320  1.00 19.99           C
ATOM   4672  O   ASN A 317     -26.765  44.290  28.449  1.00 18.20           O
ATOM   4673  CB  ASN A 317     -26.021  43.003  25.798  1.00 18.60           C
ATOM   4674 1HB  ASN A 317     -26.887  43.304  25.399  1.00 18.60           H
ATOM   4675 2HB  ASN A 317     -25.440  43.798  25.972  1.00 18.60           H
ATOM   4676  CG  ASN A 317     -25.318  42.127  24.778  1.00 16.38           C
ATOM   4677  OD1 ASN A 317     -24.801  41.069  25.079  1.00 15.72           O
ATOM   4678  ND2 ASN A 317     -25.248  42.558  23.538  1.00 17.10           N
ATOM   4679 1HD2 ASN A 317     -24.771  42.016  22.846  1.00 17.10           H
ATOM   4680 2HD2 ASN A 317     -25.672  43.428  23.286  1.00 17.10           H
ATOM   4681  N   LEU A 318     -25.013  43.007  28.938  1.00  5.43           N
ATOM   4682  H   LEU A 318     -24.877  42.047  29.185  1.00  5.43           H
ATOM   4683  CA  LEU A 318     -23.929  43.911  29.333  1.00 19.48           C
ATOM   4684  HA  LEU A 318     -23.295  43.214  29.669  1.00 19.48           H
ATOM   4685  C   LEU A 318     -24.091  44.806  30.571  1.00 18.24           C
ATOM   4686  O   LEU A 318     -24.791  45.805  30.599  1.00 17.75           O
ATOM   4687  CB  LEU A 318     -23.388  44.695  28.116  1.00 18.39           C
ATOM   4688 1HB  LEU A 318     -24.153  44.900  27.506  1.00 18.39           H
ATOM   4689 2HB  LEU A 318     -22.985  45.549  28.444  1.00 18.39           H
ATOM   4690  CG  LEU A 318     -22.314  43.920  27.314  1.00 18.31           C
ATOM   4691  HG  LEU A 318     -22.572  42.954  27.333  1.00 18.31           H
ATOM   4692  CD1 LEU A 318     -22.251  44.412  25.873  1.00 19.66           C
ATOM   4693 1HD1 LEU A 318     -21.558  43.912  25.354  1.00 19.66           H
ATOM   4694 2HD1 LEU A 318     -22.021  45.384  25.836  1.00 19.66           H
ATOM   4695 3HD1 LEU A 318     -23.130  44.286  25.413  1.00 19.66           H
ATOM   4696  CD2 LEU A 318     -20.918  44.096  27.925  1.00 23.94           C
ATOM   4697 1HD2 LEU A 318     -20.231  43.592  27.401  1.00 23.94           H
ATOM   4698 2HD2 LEU A 318     -20.894  43.760  28.866  1.00 23.94           H
ATOM   4699 3HD2 LEU A 318     -20.650  45.059  27.936  1.00 23.94           H
ATOM   4700  N   ASN A 319     -23.190  44.514  31.445  1.00  8.11           N
ATOM   4701  H   ASN A 319     -23.082  43.539  31.638  1.00  8.11           H
ATOM   4702  CA  ASN A 319     -22.304  45.401  32.195  1.00 20.34           C
ATOM   4703  HA  ASN A 319     -21.668  44.697  32.511  1.00 20.34           H
ATOM   4704  C   ASN A 319     -22.779  46.008  33.523  1.00 19.86           C
ATOM   4705  O   ASN A 319     -23.742  46.750  33.622  1.00 18.22           O
ATOM   4706  CB  ASN A 319     -21.635  46.448  31.273  1.00 18.32           C
ATOM   4707 1HB  ASN A 319     -22.272  46.681  30.538  1.00 18.32           H
ATOM   4708 2HB  ASN A 319     -21.432  47.266  31.811  1.00 18.32           H
ATOM   4709  CG  ASN A 319     -20.337  45.971  30.636  1.00 15.93           C
ATOM   4710  OD1 ASN A 319     -19.741  44.981  31.022  1.00 15.11           O
ATOM   4711  ND2 ASN A 319     -19.831  46.689  29.656  1.00 17.07           N
ATOM   4712 1HD2 ASN A 319     -18.965  46.420  29.235  1.00 17.07           H
ATOM   4713 2HD2 ASN A 319     -20.313  47.503  29.332  1.00 17.07           H
ATOM   4714  N   GLN A 320     -21.888  45.800  34.451  1.00 11.66           N
ATOM   4715  H   GLN A 320     -21.426  44.914  34.411  1.00 11.66           H
ATOM   4716  CA  GLN A 320     -21.469  46.676  35.540  1.00 24.08           C
ATOM   4717  HA  GLN A 320     -20.718  46.127  35.907  1.00 24.08           H
ATOM   4718  C   GLN A 320     -22.414  46.834  36.738  1.00 23.08           C
ATOM   4719  O   GLN A 320     -23.357  47.608  36.733  1.00 22.52           O
ATOM   4720  CB  GLN A 320     -20.985  48.037  35.001  1.00 23.27           C
ATOM   4721 1HB  GLN A 320     -21.645  48.369  34.327  1.00 23.27           H
ATOM   4722 2HB  GLN A 320     -20.931  48.683  35.762  1.00 23.27           H
ATOM   4723  CG  GLN A 320     -19.598  47.940  34.332  1.00 24.11           C
ATOM   4724 1HG  GLN A 320     -18.939  47.608  35.007  1.00 24.11           H
ATOM   4725 2HG  GLN A 320     -19.653  47.292  33.572  1.00 24.11           H
ATOM   4726  CD  GLN A 320     -19.097  49.281  33.788  1.00 23.14           C
ATOM   4727  OE1 GLN A 320     -19.677  50.338  33.983  1.00 23.83           O
ATOM   4728  NE2 GLN A 320     -17.977  49.296  33.092  1.00 26.02           N
ATOM   4729 1HE2 GLN A 320     -17.620  50.160  32.737  1.00 26.02           H
ATOM   4730 2HE2 GLN A 320     -17.484  48.443  32.919  1.00 26.02           H
ATOM   4731  N   GLY A 321     -21.992  46.217  37.799  1.00 11.53           N
ATOM   4732  H   GLY A 321     -22.029  45.221  37.879  1.00 11.53           H
ATOM   4733  CA  GLY A 321     -21.461  47.054  38.867  1.00 25.52           C
ATOM   4734 1HA  GLY A 321     -20.626  46.609  39.191  1.00 25.52           H
ATOM   4735 2HA  GLY A 321     -21.230  47.934  38.452  1.00 25.52           H
ATOM   4736  C   GLY A 321     -22.397  47.292  40.060  1.00 24.63           C
ATOM   4737  O   GLY A 321     -23.411  47.953  39.945  1.00 23.52           O
ATOM   4738  N   LEU A 322     -21.897  46.896  41.200  1.00  6.02           N
ATOM   4739  H   LEU A 322     -21.389  46.035  41.200  1.00  6.02           H
ATOM   4740  CA  LEU A 322     -22.014  47.598  42.474  1.00 21.04           C
ATOM   4741  HA  LEU A 322     -21.391  47.061  43.042  1.00 21.04           H
ATOM   4742  C   LEU A 322     -23.338  47.475  43.265  1.00 20.09           C
ATOM   4743  O   LEU A 322     -24.340  48.098  42.957  1.00 19.52           O
ATOM   4744  CB  LEU A 322     -21.545  49.059  42.284  1.00 20.03           C
ATOM   4745 1HB  LEU A 322     -21.950  49.413  41.441  1.00 20.03           H
ATOM   4746 2HB  LEU A 322     -21.869  49.598  43.062  1.00 20.03           H
ATOM   4747  CG  LEU A 322     -20.006  49.209  42.190  1.00 20.01           C
ATOM   4748  HG  LEU A 322     -19.659  48.388  41.736  1.00 20.01           H
ATOM   4749  CD1 LEU A 322     -19.628  50.458  41.393  1.00 20.81           C
ATOM   4750 1HD1 LEU A 322     -18.635  50.557  41.331  1.00 20.81           H
ATOM   4751 2HD1 LEU A 322     -19.992  51.283  41.825  1.00 20.81           H
ATOM   4752 3HD1 LEU A 322     -19.991  50.413  40.462  1.00 20.81           H
ATOM   4753  CD2 LEU A 322     -19.365  49.341  43.573  1.00 25.74           C
ATOM   4754 1HD2 LEU A 322     -18.372  49.437  43.500  1.00 25.74           H
ATOM   4755 2HD2 LEU A 322     -19.555  48.536  44.135  1.00 25.74           H
ATOM   4756 3HD2 LEU A 322     -19.717  50.143  44.056  1.00 25.74           H
ATOM   4757  N   VAL A 323     -23.183  46.836  44.403  1.00  8.65           N
ATOM   4758  H   VAL A 323     -22.921  45.872  44.362  1.00  8.65           H
ATOM   4759  CA  VAL A 323     -23.367  47.437  45.732  1.00 23.44           C
ATOM   4760  HA  VAL A 323     -22.765  46.840  46.262  1.00 23.44           H
ATOM   4761  C   VAL A 323     -24.698  47.207  46.482  1.00 22.85           C
ATOM   4762  O   VAL A 323     -25.747  47.715  46.131  1.00 21.98           O
ATOM   4763  CB  VAL A 323     -22.868  48.910  45.741  1.00 21.44           C
ATOM   4764  HB  VAL A 323     -23.281  49.294  44.916  1.00 21.44           H
ATOM   4765  CG1 VAL A 323     -23.306  49.809  46.882  1.00 20.19           C
ATOM   4766 1HG1 VAL A 323     -22.925  50.728  46.781  1.00 20.19           H
ATOM   4767 2HG1 VAL A 323     -23.001  49.445  47.762  1.00 20.19           H
ATOM   4768 3HG1 VAL A 323     -24.302  49.891  46.912  1.00 20.19           H
ATOM   4769  CG2 VAL A 323     -21.332  48.927  45.805  1.00 22.74           C
ATOM   4770 1HG2 VAL A 323     -20.984  49.864  45.812  1.00 22.74           H
ATOM   4771 2HG2 VAL A 323     -20.935  48.458  45.016  1.00 22.74           H
ATOM   4772 3HG2 VAL A 323     -21.003  48.471  46.632  1.00 22.74           H
ATOM   4773  N   ASN A 324     -24.514  46.551  47.593  1.00 10.36           N
ATOM   4774  H   ASN A 324     -23.932  45.743  47.498  1.00 10.36           H
ATOM   4775  CA  ASN A 324     -25.004  46.780  48.959  1.00 26.79           C
ATOM   4776  HA  ASN A 324     -24.406  46.113  49.405  1.00 26.79           H
ATOM   4777  C   ASN A 324     -26.385  46.262  49.413  1.00 25.47           C
ATOM   4778  O   ASN A 324     -27.428  46.794  49.079  1.00 23.40           O
ATOM   4779  CB  ASN A 324     -24.746  48.233  49.399  1.00 23.83           C
ATOM   4780 1HB  ASN A 324     -25.009  48.847  48.654  1.00 23.83           H
ATOM   4781 2HB  ASN A 324     -25.304  48.429  50.206  1.00 23.83           H
ATOM   4782  CG  ASN A 324     -23.296  48.509  49.749  1.00 21.23           C
ATOM   4783  OD1 ASN A 324     -22.454  47.626  49.828  1.00 20.65           O
ATOM   4784  ND2 ASN A 324     -22.953  49.751  49.999  1.00 23.09           N
ATOM   4785 1HD2 ASN A 324     -22.010  49.968  50.251  1.00 23.09           H
ATOM   4786 2HD2 ASN A 324     -23.635  50.480  49.937  1.00 23.09           H
ATOM   4787  N   ASN A 325     -26.268  45.331  50.329  1.00 10.85           N
ATOM   4788  H   ASN A 325     -25.995  44.425  50.006  1.00 10.85           H
ATOM   4789  CA  ASN A 325     -26.493  45.467  51.783  1.00 29.07           C
ATOM   4790  HA  ASN A 325     -26.336  44.506  52.011  1.00 29.07           H
ATOM   4791  C   ASN A 325     -27.906  45.736  52.339  1.00 27.10           C
ATOM   4792  O   ASN A 325     -28.543  46.743  52.061  1.00 24.64           O
ATOM   4793  CB  ASN A 325     -25.488  46.457  52.414  1.00 25.77           C
ATOM   4794 1HB  ASN A 325     -25.287  47.174  51.747  1.00 25.77           H
ATOM   4795 2HB  ASN A 325     -25.909  46.864  53.225  1.00 25.77           H
ATOM   4796  CG  ASN A 325     -24.169  45.846  52.841  1.00 23.76           C
ATOM   4797  OD1 ASN A 325     -23.944  44.656  52.763  1.00 22.83           O
ATOM   4798  ND2 ASN A 325     -23.258  46.650  53.345  1.00 24.36           N
ATOM   4799 1HD2 ASN A 325     -22.385  46.280  53.662  1.00 24.36           H
ATOM   4800 2HD2 ASN A 325     -23.439  47.631  53.411  1.00 24.36           H
ATOM   4801  N   THR A 326     -28.183  44.926  53.330  1.00  8.38           N
ATOM   4802  H   THR A 326     -28.001  43.959  53.149  1.00  8.38           H
ATOM   4803  CA  THR A 326     -28.724  45.219  54.679  1.00 26.61           C
ATOM   4804  HA  THR A 326     -28.431  44.387  55.151  1.00 26.61           H
ATOM   4805  C   THR A 326     -30.259  45.258  54.815  1.00 26.01           C
ATOM   4806  O   THR A 326     -30.933  45.823  53.991  1.00 24.24           O
ATOM   4807  CB  THR A 326     -28.074  46.448  55.339  1.00 23.38           C
ATOM   4808  HB  THR A 326     -28.704  46.767  56.047  1.00 23.38           H
ATOM   4809  OG1 THR A 326     -27.935  47.532  54.455  1.00 22.72           O
ATOM   4810  HG1 THR A 326     -27.903  47.208  53.555  1.00 22.72           H
ATOM   4811  CG2 THR A 326     -26.697  46.155  55.909  1.00 24.65           C
ATOM   4812 1HG2 THR A 326     -26.302  46.972  56.330  1.00 24.65           H
ATOM   4813 2HG2 THR A 326     -26.071  45.845  55.193  1.00 24.65           H
ATOM   4814 3HG2 THR A 326     -26.743  45.441  56.607  1.00 24.65           H
ATOM   4815  N   GLY A 327     -30.855  44.704  55.813  1.00 11.78           N
ATOM   4816  H   GLY A 327     -31.536  43.999  55.616  1.00 11.78           H
ATOM   4817  CA  GLY A 327     -30.610  45.028  57.184  1.00 27.04           C
ATOM   4818 1HA  GLY A 327     -29.626  45.181  57.274  1.00 27.04           H
ATOM   4819 2HA  GLY A 327     -31.099  45.880  57.372  1.00 27.04           H
ATOM   4820  C   GLY A 327     -31.060  43.942  58.164  1.00 26.59           C
ATOM   4821  O   GLY A 327     -31.732  43.009  57.770  1.00 24.89           O
ATOM   4822  N   MET A 328     -30.618  44.029  59.363  1.00 12.36           N
ATOM   4823  H   MET A 328     -29.967  43.301  59.579  1.00 12.36           H
ATOM   4824  CA  MET A 328     -30.831  44.927  60.488  1.00 22.39           C
ATOM   4825  HA  MET A 328     -30.049  45.548  60.533  1.00 22.39           H
ATOM   4826  C   MET A 328     -31.010  43.991  61.710  1.00 22.04           C
ATOM   4827  O   MET A 328     -31.656  42.971  61.569  1.00 21.26           O
ATOM   4828  CB  MET A 328     -32.092  45.787  60.321  1.00 21.21           C
ATOM   4829 1HB  MET A 328     -32.776  45.257  59.820  1.00 21.21           H
ATOM   4830 2HB  MET A 328     -32.445  46.016  61.228  1.00 21.21           H
ATOM   4831  CG  MET A 328     -31.828  47.090  59.557  1.00 20.60           C
ATOM   4832 1HG  MET A 328     -31.164  46.836  58.854  1.00 20.60           H
ATOM   4833 2HG  MET A 328     -32.704  47.308  59.126  1.00 20.60           H
ATOM   4834  SD  MET A 328     -31.235  48.449  60.561  1.00 19.87           S
ATOM   4835  CE  MET A 328     -32.823  49.053  61.150  1.00 19.42           C
ATOM   4836 1HE  MET A 328     -32.705  49.843  61.751  1.00 19.42           H
[truncated: 3,303,655 more chars]
