# Supplementary material for: Variety of genetic defects in GnRH and hypothalamic–pituitary signaling and development in normosmic patients with IHH
Source: Front Endocrinol (Lausanne). 2024 Jul 1;15:1396805. doi: 10.3389/fendo.2024.1396805 (PMC11246878; doi:10.3389/fendo.2024.1396805)
Supplement: Supplementary file 1 [file DataSheet_1.zip › CHD7_Lys850Gln_homology.pdb]

REMARK YASARA *************************************************************
REMARK YASARA *                                                           *
REMARK YASARA *                     Y  A  S  A  R  A                      *
REMARK YASARA *                                                           *
REMARK YASARA *   Yet Another Scientific Artificial Reality Application   *
REMARK YASARA *                                                           *
REMARK YASARA *            MOLECULE STRUCTURE FILE, PDB FORMAT            *
REMARK YASARA *                                                           *
REMARK YASARA * Just use YASARA every day to make your questions go away! *
REMARK YASARA *                                                           *
REMARK YASARA *                      www.YASARA.org                       *
REMARK YASARA *                                                           *
REMARK YASARA *************************************************************
REMARK YASARA
REMARK YASARA Version:           24.4.10.W.64
REMARK YASARA Written on:        Mon May 20 11:00:14 2024
REMARK YASARA Number of models:  1
REMARK YASARA Number of atoms:   19859
REMARK YASARA Please address questions or suggestions to: Eliza@yasara.org
REMARK YASARA
COMPND    MOL_ID: 1;
COMPND   2 MOLECULE: Uncharacterized protein;
COMPND   3 CHAIN: ;
SEQRES   1 A 1271  MET ALA ASP PRO GLY MET MET SER LEU PHE GLY GLU ASP 
SEQRES   2 A 1271  GLY ASN ILE PHE SER GLU GLY LEU GLU GLY LEU GLY GLU 
SEQRES   3 A 1271  CYS GLY TYR PRO GLU ASN PRO VAL ASN PRO MET GLY GLN 
SEQRES   4 A 1271  GLN MET PRO ILE ASP GLN GLY PHE ALA SER LEU GLN PRO 
SEQRES   5 A 1271  SER LEU HIS HIS PRO SER THR ASN GLN ASN GLN THR LYS 
SEQRES   6 A 1271  LEU THR HIS PHE ASP HIS TYR ASN GLN TYR GLU GLN GLN 
SEQRES   7 A 1271  LYS MET HIS LEU MET ASP GLN PRO ASN ARG MET MET SER 
SEQRES   8 A 1271  ASN THR PRO GLY ASN GLY LEU ALA SER PRO HIS SER GLN 
SEQRES   9 A 1271  TYR HIS THR PRO PRO VAL PRO GLN VAL PRO HIS GLY GLY 
SEQRES  10 A 1271  SER GLY GLY GLY GLN MET GLY VAL TYR PRO GLY MET GLN 
SEQRES  11 A 1271  ASN GLU ARG HIS GLY GLN SER PHE VAL ASP SER SER SER 
SEQRES  12 A 1271  MET TRP GLY PRO ARG ALA VAL GLN VAL PRO ASP GLN ILE 
SEQRES  13 A 1271  ARG ALA PRO TYR GLN GLN GLN GLN PRO GLN PRO GLN PRO 
SEQRES  14 A 1271  PRO GLN PRO ALA PRO SER GLY PRO PRO ALA GLN GLY HIS 
SEQRES  15 A 1271  PRO GLN HIS MET GLN GLN MET GLY SER TYR MET ALA ARG 
SEQRES  16 A 1271  GLY ASP PHE SER MET GLN GLN HIS GLY GLN PRO GLN GLN 
SEQRES  17 A 1271  ARG MET SER GLN PHE SER GLN GLY GLN GLU GLY LEU ASN 
SEQRES  18 A 1271  GLN GLY ASN PRO PHE ILE ALA THR SER GLY PRO GLY HIS 
SEQRES  19 A 1271  LEU SER HIS VAL PRO GLN GLN SER PRO SER MET ALA PRO 
SEQRES  20 A 1271  SER LEU ARG HIS SER VAL GLN GLN PHE HIS HIS HIS PRO 
SEQRES  21 A 1271  SER THR ALA LEU HIS GLY GLU SER VAL ALA HIS SER PRO 
SEQRES  22 A 1271  ARG PHE SER PRO ASN PRO PRO GLN GLN GLY ALA VAL ARG 
SEQRES  23 A 1271  PRO GLN THR LEU ASN PHE SER SER ARG SER GLN THR VAL 
SEQRES  24 A 1271  PRO SER PRO THR ILE ASN ASN SER GLY GLN TYR SER ARG 
SEQRES  25 A 1271  TYR PRO TYR SER ASN LEU ASN GLN GLY LEU VAL ASN ASN 
SEQRES  26 A 1271  THR GLY MET ASN GLN ASN LEU GLY LEU THR ASN ASN THR 
SEQRES  27 A 1271  PRO MET ASN GLN SER VAL PRO ARG TYR PRO ASN ALA VAL 
SEQRES  28 A 1271  GLY PHE PRO SER ASN SER GLY GLN GLY LEU MET HIS GLN 
SEQRES  29 A 1271  GLN PRO ILE HIS PRO SER GLY SER LEU ASN GLN MET ASN 
SEQRES  30 A 1271  THR GLN THR MET HIS PRO SER GLN PRO GLN GLY THR TYR 
SEQRES  31 A 1271  ALA SER PRO PRO PRO MET SER PRO MET LYS ALA MET SER 
SEQRES  32 A 1271  ASN PRO ALA GLY THR PRO PRO PRO GLN VAL ARG PRO GLY 
SEQRES  33 A 1271  SER ALA GLY ILE PRO MET GLU VAL GLY SER TYR PRO ASN 
SEQRES  34 A 1271  MET PRO HIS PRO GLN PRO SER HIS GLN PRO PRO GLY ALA 
SEQRES  35 A 1271  MET GLY ILE GLY GLN ARG ASN MET GLY PRO ARG ASN MET 
SEQRES  36 A 1271  GLN GLN SER ARG PRO PHE ILE GLY MET SER SER ALA PRO 
SEQRES  37 A 1271  ARG GLU LEU THR GLY HIS MET ARG PRO ASN GLY CYS PRO 
SEQRES  38 A 1271  GLY VAL GLY LEU GLY ASP PRO GLN ALA ILE GLN GLU ARG 
SEQRES  39 A 1271  LEU ILE PRO GLY GLN GLN HIS PRO GLY GLN GLN PRO SER 
SEQRES  40 A 1271  PHE GLN GLN LEU PRO THR CYS PRO PRO LEU GLN PRO HIS 
SEQRES  41 A 1271  PRO GLY LEU HIS HIS GLN SER SER PRO PRO HIS PRO HIS 
SEQRES  42 A 1271  HIS GLN PRO TRP ALA GLN LEU HIS PRO SER PRO GLN ASN 
SEQRES  43 A 1271  THR PRO GLN LYS VAL PRO VAL HIS GLN HIS SER PRO SER 
SEQRES  44 A 1271  GLU PRO PHE LEU GLU LYS PRO VAL PRO ASP MET THR GLN 
SEQRES  45 A 1271  VAL SER GLY PRO ASN ALA GLN LEU VAL LYS SER ASP ASP 
SEQRES  46 A 1271  TYR LEU PRO SER ILE GLU GLN GLN PRO GLN GLN LYS LYS 
SEQRES  47 A 1271  LYS LYS LYS LYS ASN ASN HIS ILE VAL ALA GLU ASP PRO 
SEQRES  48 A 1271  SER LYS GLY PHE GLY LYS ASP ASP PHE PRO GLY GLY VAL 
SEQRES  49 A 1271  ASP ASN GLN GLU LEU ASN ARG ASN SER LEU ASP GLY SER 
SEQRES  50 A 1271  GLN GLU GLU LYS LYS LYS LYS LYS ARG SER LYS ALA LYS 
SEQRES  51 A 1271  LYS ASP PRO LYS GLU PRO LYS GLU PRO LYS GLU LYS LYS 
SEQRES  52 A 1271  GLU PRO LYS GLU PRO LYS THR PRO LYS ALA PRO LYS ILE 
SEQRES  53 A 1271  PRO LYS GLU PRO LYS GLU LYS LYS ALA LYS THR ALA THR 
SEQRES  54 A 1271  PRO LYS PRO LYS SER SER LYS LYS SER SER ASN LYS LYS 
SEQRES  55 A 1271  PRO ASP SER GLU ALA SER ALA LEU LYS LYS LYS VAL ASN 
SEQRES  56 A 1271  LYS GLY LYS THR GLU GLY SER GLU ASN SER ASP LEU ASP 
SEQRES  57 A 1271  LYS THR PRO PRO PRO SER PRO PRO PRO GLU GLU ASP GLU 
SEQRES  58 A 1271  ASP PRO GLY VAL GLN LYS ARG ARG SER SER ARG GLN VAL 
SEQRES  59 A 1271  LYS ARG LYS ARG TYR THR GLU ASP LEU GLU PHE LYS ILE 
SEQRES  60 A 1271  SER ASP GLU GLU ALA ASP ASP ALA ASP ALA ALA GLY ARG 
SEQRES  61 A 1271  ASP SER PRO SER ASN THR SER GLN SER GLU GLN GLN GLU 
SEQRES  62 A 1271  SER VAL ASP ALA GLU GLY PRO VAL VAL GLU LYS ILE MET 
SEQRES  63 A 1271  SER SER ARG SER VAL LYS LYS GLN LYS GLU SER GLY GLU 
SEQRES  64 A 1271  GLU VAL GLU ILE GLU GLU PHE TYR VAL LYS TYR LYS ASN 
SEQRES  65 A 1271  PHE SER TYR LEU HIS CYS GLN TRP ALA SER ILE GLU ASP 
SEQRES  66 A 1271  LEU GLU LYS ASP GLY ARG ILE GLN GLN LYS ILE LYS ARG 
SEQRES  67 A 1271  PHE LYS ALA LYS GLN GLY GLN ASN LYS PHE LEU SER GLU 
SEQRES  68 A 1271  ILE GLU ASP GLU LEU PHE ASN PRO ASP TYR VAL GLU VAL 
SEQRES  69 A 1271  ASP ARG ILE MET ASP PHE ALA ARG SER THR ASP ASP ARG 
SEQRES  70 A 1271  GLY GLU PRO VAL THR HIS TYR LEU VAL LYS TRP CYS SER 
SEQRES  71 A 1271  LEU PRO TYR GLU ASP SER THR TRP GLU ARG ARG GLN ASP 
SEQRES  72 A 1271  ILE ASP GLN ALA LYS ILE GLU GLU PHE GLU LYS LEU MET 
SEQRES  73 A 1271  SER ARG GLU PRO GLU THR GLU ARG VAL GLU ARG PRO PRO 
SEQRES  74 A 1271  ALA ASP ASP TRP LYS LYS SER GLU SER SER ARG GLU TYR 
SEQRES  75 A 1271  LYS ASN ASN ASN LYS LEU ARG GLU TYR GLN LEU GLU GLY 
SEQRES  76 A 1271  VAL ASN TRP LEU LEU PHE ASN TRP TYR ASN MET ARG ASN 
SEQRES  77 A 1271  CYS ILE LEU ALA ASP GLU MET GLY LEU GLY LYS THR ILE 
SEQRES  78 A 1271  GLN SER ILE THR PHE LEU TYR GLU ILE TYR LEU LYS GLY 
SEQRES  79 A 1271  ILE HIS GLY PRO PHE LEU VAL ILE ALA PRO LEU SER THR 
SEQRES  80 A 1271  ILE PRO ASN TRP GLU ARG GLU PHE ARG THR TRP THR GLU 
SEQRES  81 A 1271  LEU ASN VAL VAL VAL TYR HIS GLY SER GLN ALA SER ARG 
SEQRES  82 A 1271  ARG THR ILE GLN LEU TYR GLU MET TYR PHE LYS ASP PRO 
SEQRES  83 A 1271  GLN GLY ARG VAL ILE LYS GLY SER TYR LYS PHE HIS ALA 
SEQRES  84 A 1271  ILE ILE THR THR PHE GLU MET ILE LEU THR ASP CYS PRO 
SEQRES  85 A 1271  GLU LEU ARG ASN ILE PRO TRP ARG CYS VAL VAL ILE ASP 
SEQRES  86 A 1271  GLU ALA HIS ARG LEU LYS ASN ARG ASN CYS LYS LEU LEU 
SEQRES  87 A 1271  GLU GLY LEU LYS MET MET ASP LEU GLU HIS LYS VAL LEU 
SEQRES  88 A 1271  LEU THR GLY THR PRO LEU GLN ASN THR VAL GLU GLU LEU 
SEQRES  89 A 1271  PHE SER LEU LEU HIS PHE LEU GLU PRO SER ARG PHE PRO 
SEQRES  90 A 1271  SER GLU THR THR PHE MET GLN GLU PHE GLY ASP LEU LYS 
SEQRES  91 A 1271  THR GLU GLU GLN VAL GLN LYS LEU GLN ALA ILE LEU LYS 
SEQRES  92 A 1271  PRO MET MET LEU ARG ARG LEU LYS GLU ASP VAL GLU LYS 
SEQRES  93 A 1271  ASN LEU ALA PRO LYS GLU GLU THR ILE ILE GLU VAL GLU 
SEQRES  94 A 1271  LEU THR ASN ILE GLN LYS LYS TYR TYR ARG ALA ILE LEU 
SEQRES  95 A 1271  GLU LYS ASN PHE THR PHE LEU SER LYS GLY GLY GLY GLN 
SEQRES  96 A 1271  ALA ASN VAL PRO ASN LEU LEU ASN THR MET MET GLU LEU 
SEQRES  97 A 1271  ARG LYS CYS CYS ASN HIS PRO TYR LEU ILE ASN GLY ALA 
SEQRES  98 A 1271  GLU GLU LYS ILE LEU GLU GLU PHE LYS GLU 
ATOM      1  N   MET A   1      21.541  -6.946  14.557  1.00-41.71           N
ATOM      2 1H   MET A   1      21.832  -7.849  14.210  1.00-41.71           H
ATOM      3 2H   MET A   1      22.169  -6.235  14.209  1.00-41.71           H
ATOM      4 3H   MET A   1      20.603  -6.752  14.234  1.00-41.71           H
ATOM      5  CA  MET A   1      21.563  -6.951  16.040  1.00-41.71           C
ATOM      6  HA  MET A   1      20.845  -7.686  16.400  1.00-41.71           H
ATOM      7  C   MET A   1      21.179  -5.579  16.553  1.00-41.71           C
ATOM      8  O   MET A   1      21.814  -4.595  16.182  1.00-41.71           O
ATOM      9  CB  MET A   1      22.963  -7.337  16.515  1.00-41.71           C
ATOM     10 1HB  MET A   1      23.254  -8.246  15.990  1.00-41.71           H
ATOM     11 2HB  MET A   1      23.653  -6.544  16.228  1.00-41.71           H
ATOM     12  CG  MET A   1      23.108  -7.578  18.007  1.00-41.71           C
ATOM     13 1HG  MET A   1      22.771  -6.693  18.546  1.00-41.71           H
ATOM     14 2HG  MET A   1      22.495  -8.430  18.303  1.00-41.71           H
ATOM     15  SD  MET A   1      24.839  -7.896  18.434  1.00-41.71           S
ATOM     16  CE  MET A   1      25.151  -9.537  17.757  1.00-41.71           C
ATOM     17 1HE  MET A   1      26.168  -9.840  18.003  1.00-41.71           H
ATOM     18 2HE  MET A   1      25.039  -9.522  16.673  1.00-41.71           H
ATOM     19 3HE  MET A   1      24.451 -10.254  18.188  1.00-41.71           H
ATOM     20  N   ALA A   2      20.130  -5.491  17.356  1.00 22.29           N
ATOM     21  H   ALA A   2      19.609  -6.324  17.615  1.00 22.29           H
ATOM     22  CA  ALA A   2      19.712  -4.218  17.933  1.00 22.29           C
ATOM     23  HA  ALA A   2      19.730  -3.440  17.168  1.00 22.29           H
ATOM     24  C   ALA A   2      20.677  -3.832  19.059  1.00 22.29           C
ATOM     25  O   ALA A   2      21.399  -4.684  19.581  1.00 22.29           O
ATOM     26  CB  ALA A   2      18.298  -4.359  18.471  1.00 22.29           C
ATOM     27 1HB  ALA A   2      17.603  -4.548  17.651  1.00 22.29           H
ATOM     28 2HB  ALA A   2      18.011  -3.444  18.985  1.00 22.29           H
ATOM     29 3HB  ALA A   2      18.258  -5.183  19.180  1.00 22.29           H
ATOM     30  N   ASP A   3      20.679  -2.568  19.454  1.00 18.77           N
ATOM     31  H   ASP A   3      20.077  -1.899  18.994  1.00 18.77           H
ATOM     32  CA  ASP A   3      21.509  -2.125  20.579  1.00 18.77           C
ATOM     33  HA  ASP A   3      22.544  -2.404  20.391  1.00 18.77           H
ATOM     34  C   ASP A   3      21.002  -2.790  21.864  1.00 18.77           C
ATOM     35  O   ASP A   3      19.786  -2.872  22.060  1.00 18.77           O
ATOM     36  CB  ASP A   3      21.418  -0.608  20.731  1.00 18.77           C
ATOM     37 1HB  ASP A   3      21.575  -0.143  19.761  1.00 18.77           H
ATOM     38 2HB  ASP A   3      20.425  -0.351  21.081  1.00 18.77           H
ATOM     39  CG  ASP A   3      22.435  -0.061  21.707  1.00 18.77           C
ATOM     40  OD1 ASP A   3      22.180  -0.100  22.927  1.00 18.77           O
ATOM     41  OD2 ASP A   3      23.517   0.396  21.261  1.00 18.77           O
ATOM     42  N   PRO A   4      21.891  -3.261  22.761  1.00 -6.71           N
ATOM     43  CA  PRO A   4      21.340  -3.916  23.958  1.00 -6.71           C
ATOM     44  HA  PRO A   4      20.760  -4.789  23.658  1.00 -6.71           H
ATOM     45  C   PRO A   4      20.476  -3.036  24.864  1.00 -6.71           C
ATOM     46  O   PRO A   4      19.599  -3.531  25.573  1.00 -6.71           O
ATOM     47  CB  PRO A   4      22.595  -4.361  24.715  1.00 -6.71           C
ATOM     48 1HB  PRO A   4      22.874  -3.609  25.452  1.00 -6.71           H
ATOM     49 2HB  PRO A   4      22.437  -5.328  25.193  1.00 -6.71           H
ATOM     50  CG  PRO A   4      23.634  -4.461  23.675  1.00 -6.71           C
ATOM     51 1HG  PRO A   4      24.630  -4.406  24.109  1.00 -6.71           H
ATOM     52 2HG  PRO A   4      23.506  -5.386  23.115  1.00 -6.71           H
ATOM     53  CD  PRO A   4      23.366  -3.286  22.793  1.00 -6.71           C
ATOM     54 1HD  PRO A   4      23.755  -2.369  23.239  1.00 -6.71           H
ATOM     55 2HD  PRO A   4      23.788  -3.449  21.802  1.00 -6.71           H
ATOM     56  N   GLY A   5      20.675  -1.727  24.838  1.00 -8.25           N
ATOM     57  H   GLY A   5      21.411  -1.322  24.258  1.00 -8.25           H
ATOM     58  CA  GLY A   5      19.834  -0.844  25.626  1.00 -8.25           C
ATOM     59 1HA  GLY A   5      19.751  -1.216  26.647  1.00 -8.25           H
ATOM     60 2HA  GLY A   5      20.282   0.145  25.641  1.00 -8.25           H
ATOM     61  C   GLY A   5      18.453  -0.754  25.011  1.00 -8.25           C
ATOM     62  O   GLY A   5      17.435  -0.748  25.700  1.00 -8.25           O
ATOM     63  N   MET A   6      18.402  -0.755  23.688  1.00  8.51           N
ATOM     64  H   MET A   6      19.258  -0.807  23.155  1.00  8.51           H
ATOM     65  CA  MET A   6      17.125  -0.704  22.979  1.00  8.51           C
ATOM     66  HA  MET A   6      16.510   0.089  23.402  1.00  8.51           H
ATOM     67  C   MET A   6      16.381  -2.024  23.137  1.00  8.51           C
ATOM     68  O   MET A   6      15.153  -2.051  23.163  1.00  8.51           O
ATOM     69  CB  MET A   6      17.333  -0.439  21.492  1.00  8.51           C
ATOM     70 1HB  MET A   6      17.974  -1.223  21.089  1.00  8.51           H
ATOM     71 2HB  MET A   6      16.367  -0.512  21.002  1.00  8.51           H
ATOM     72  CG  MET A   6      17.946   0.911  21.148  1.00  8.51           C
ATOM     73 1HG  MET A   6      18.890   1.015  21.681  1.00  8.51           H
ATOM     74 2HG  MET A   6      18.151   0.939  20.078  1.00  8.51           H
ATOM     75  SD  MET A   6      16.906   2.310  21.564  1.00  8.51           S
ATOM     76  CE  MET A   6      15.649   2.238  20.365  1.00  8.51           C
ATOM     77 1HE  MET A   6      15.081   3.165  20.383  1.00  8.51           H
ATOM     78 2HE  MET A   6      14.979   1.406  20.576  1.00  8.51           H
ATOM     79 3HE  MET A   6      16.082   2.111  19.374  1.00  8.51           H
ATOM     80  N   MET A   7      17.118  -3.116  23.296  1.00 -0.87           N
ATOM     81  H   MET A   7      18.128  -3.064  23.200  1.00 -0.87           H
ATOM     82  CA  MET A   7      16.491  -4.394  23.624  1.00 -0.87           C
ATOM     83  HA  MET A   7      15.718  -4.605  22.891  1.00 -0.87           H
ATOM     84  C   MET A   7      15.822  -4.291  24.988  1.00 -0.87           C
ATOM     85  O   MET A   7      14.676  -4.686  25.136  1.00 -0.87           O
ATOM     86  CB  MET A   7      17.492  -5.554  23.643  1.00 -0.87           C
ATOM     87 1HB  MET A   7      18.321  -5.294  24.297  1.00 -0.87           H
ATOM     88 2HB  MET A   7      16.993  -6.420  24.075  1.00 -0.87           H
ATOM     89  CG  MET A   7      18.054  -5.953  22.282  1.00 -0.87           C
ATOM     90 1HG  MET A   7      18.576  -5.100  21.850  1.00 -0.87           H
ATOM     91 2HG  MET A   7      18.775  -6.756  22.432  1.00 -0.87           H
ATOM     92  SD  MET A   7      16.797  -6.520  21.105  1.00 -0.87           S
ATOM     93  CE  MET A   7      16.173  -8.048  21.838  1.00 -0.87           C
ATOM     94 1HE  MET A   7      15.447  -8.506  21.164  1.00 -0.87           H
ATOM     95 2HE  MET A   7      15.679  -7.830  22.786  1.00 -0.87           H
ATOM     96 3HE  MET A   7      16.994  -8.745  22.010  1.00 -0.87           H
ATOM     97  N   SER A   8      16.499  -3.713  25.971  1.00 -9.73           N
ATOM     98  H   SER A   8      17.441  -3.373  25.810  1.00 -9.73           H
ATOM     99  CA  SER A   8      15.926  -3.609  27.315  1.00 -9.73           C
ATOM    100  HA  SER A   8      15.527  -4.590  27.576  1.00 -9.73           H
ATOM    101  C   SER A   8      14.753  -2.632  27.444  1.00 -9.73           C
ATOM    102  O   SER A   8      13.946  -2.769  28.361  1.00 -9.73           O
ATOM    103  CB  SER A   8      17.021  -3.286  28.335  1.00 -9.73           C
ATOM    104 1HB  SER A   8      16.587  -3.289  29.336  1.00 -9.73           H
ATOM    105 2HB  SER A   8      17.780  -4.068  28.286  1.00 -9.73           H
ATOM    106  OG  SER A   8      17.650  -2.038  28.101  1.00 -9.73           O
ATOM    107  HG  SER A   8      17.363  -1.673  27.253  1.00 -9.73           H
ATOM    108  N   LEU A   9      14.596  -1.695  26.513  1.00 -9.18           N
ATOM    109  H   LEU A   9      15.297  -1.583  25.792  1.00 -9.18           H
ATOM    110  CA  LEU A   9      13.407  -0.831  26.501  1.00 -9.18           C
ATOM    111  HA  LEU A   9      13.310  -0.320  27.458  1.00 -9.18           H
ATOM    112  C   LEU A   9      12.149  -1.652  26.247  1.00 -9.18           C
ATOM    113  O   LEU A   9      11.077  -1.365  26.777  1.00 -9.18           O
ATOM    114  CB  LEU A   9      13.450   0.190  25.360  1.00 -9.18           C
ATOM    115 1HB  LEU A   9      13.591  -0.373  24.440  1.00 -9.18           H
ATOM    116 2HB  LEU A   9      12.458   0.637  25.305  1.00 -9.18           H
ATOM    117  CG  LEU A   9      14.451   1.344  25.332  1.00 -9.18           C
ATOM    118  HG  LEU A   9      15.458   0.944  25.411  1.00 -9.18           H
ATOM    119  CD1 LEU A   9      14.303   2.050  23.990  1.00 -9.18           C
ATOM    120 1HD1 LEU A   9      15.042   2.846  23.911  1.00 -9.18           H
ATOM    121 2HD1 LEU A   9      13.304   2.476  23.891  1.00 -9.18           H
ATOM    122 3HD1 LEU A   9      14.474   1.342  23.180  1.00 -9.18           H
ATOM    123  CD2 LEU A   9      14.228   2.340  26.451  1.00 -9.18           C
ATOM    124 1HD2 LEU A   9      15.029   3.077  26.443  1.00 -9.18           H
ATOM    125 2HD2 LEU A   9      14.244   1.833  27.412  1.00 -9.18           H
ATOM    126 3HD2 LEU A   9      13.268   2.841  26.332  1.00 -9.18           H
ATOM    127  N   PHE A  10      12.305  -2.658  25.401  1.00 20.55           N
ATOM    128  H   PHE A  10      13.234  -2.863  25.054  1.00 20.55           H
ATOM    129  CA  PHE A  10      11.209  -3.491  24.925  1.00 20.55           C
ATOM    130  HA  PHE A  10      10.288  -3.229  25.447  1.00 20.55           H
ATOM    131  C   PHE A  10      11.580  -4.928  25.260  1.00 20.55           C
ATOM    132  O   PHE A  10      11.779  -5.764  24.375  1.00 20.55           O
ATOM    133  CB  PHE A  10      11.009  -3.294  23.419  1.00 20.55           C
ATOM    134 1HB  PHE A  10      11.899  -3.640  22.900  1.00 20.55           H
ATOM    135 2HB  PHE A  10      10.160  -3.896  23.096  1.00 20.55           H
ATOM    136  CG  PHE A  10      10.769  -1.863  23.027  1.00 20.55           C
ATOM    137  CD1 PHE A  10      11.782  -1.114  22.398  1.00 20.55           C
ATOM    138  HD1 PHE A  10      12.743  -1.564  22.216  1.00 20.55           H
ATOM    139  CD2 PHE A  10       9.536  -1.250  23.299  1.00 20.55           C
ATOM    140  HD2 PHE A  10       8.750  -1.813  23.783  1.00 20.55           H
ATOM    141  CE1 PHE A  10      11.567   0.233  22.021  1.00 20.55           C
ATOM    142  HE1 PHE A  10      12.350   0.793  21.531  1.00 20.55           H
ATOM    143  CE2 PHE A  10       9.315   0.106  22.965  1.00 20.55           C
ATOM    144  HE2 PHE A  10       8.372   0.575  23.207  1.00 20.55           H
ATOM    145  CZ  PHE A  10      10.331   0.847  22.310  1.00 20.55           C
ATOM    146  HZ  PHE A  10      10.162   1.880  22.041  1.00 20.55           H
ATOM    147  N   GLY A  11      11.753  -5.162  26.554  1.00 33.37           N
ATOM    148  H   GLY A  11      11.576  -4.419  27.212  1.00 33.37           H
ATOM    149  CA  GLY A  11      12.207  -6.448  27.060  1.00 33.37           C
ATOM    150 1HA  GLY A  11      13.105  -6.741  26.516  1.00 33.37           H
ATOM    151 2HA  GLY A  11      12.474  -6.333  28.110  1.00 33.37           H
ATOM    152  C   GLY A  11      11.196  -7.573  26.936  1.00 33.37           C
ATOM    153  O   GLY A  11      10.245  -7.523  26.158  1.00 33.37           O
ATOM    154  N   GLU A  12      11.401  -8.637  27.693  1.00 -1.01           N
ATOM    155  H   GLU A  12      12.190  -8.656  28.331  1.00 -1.01           H
ATOM    156  CA  GLU A  12      10.539  -9.816  27.597  1.00 -1.01           C
ATOM    157  HA  GLU A  12      10.454 -10.105  26.550  1.00 -1.01           H
ATOM    158  C   GLU A  12       9.118  -9.567  28.114  1.00 -1.01           C
ATOM    159  O   GLU A  12       8.183 -10.252  27.715  1.00 -1.01           O
ATOM    160  CB  GLU A  12      11.167 -10.986  28.361  1.00 -1.01           C
ATOM    161 1HB  GLU A  12      11.334 -10.678  29.391  1.00 -1.01           H
ATOM    162 2HB  GLU A  12      10.451 -11.806  28.373  1.00 -1.01           H
ATOM    163  CG  GLU A  12      12.482 -11.516  27.770  1.00 -1.01           C
ATOM    164 1HG  GLU A  12      12.723 -12.460  28.258  1.00 -1.01           H
ATOM    165 2HG  GLU A  12      12.333 -11.712  26.707  1.00 -1.01           H
ATOM    166  CD  GLU A  12      13.663 -10.561  27.936  1.00 -1.01           C
ATOM    167  OE1 GLU A  12      13.825  -9.959  29.025  1.00 -1.01           O
ATOM    168  OE2 GLU A  12      14.416 -10.354  26.962  1.00 -1.01           O
ATOM    169  N   ASP A  13       8.935  -8.600  29.003  1.00 16.68           N
ATOM    170  H   ASP A  13       9.725  -8.060  29.334  1.00 16.68           H
ATOM    171  CA  ASP A  13       7.590  -8.270  29.489  1.00 16.68           C
ATOM    172  HA  ASP A  13       7.026  -9.196  29.609  1.00 16.68           H
ATOM    173  C   ASP A  13       6.787  -7.341  28.571  1.00 16.68           C
ATOM    174  O   ASP A  13       7.206  -6.217  28.302  1.00 16.68           O
ATOM    175  CB  ASP A  13       7.669  -7.580  30.850  1.00 16.68           C
ATOM    176 1HB  ASP A  13       8.257  -8.197  31.527  1.00 16.68           H
ATOM    177 2HB  ASP A  13       8.171  -6.621  30.734  1.00 16.68           H
ATOM    178  CG  ASP A  13       6.295  -7.347  31.444  1.00 16.68           C
ATOM    179  OD1 ASP A  13       5.412  -8.197  31.185  1.00 16.68           O
ATOM    180  OD2 ASP A  13       6.050  -6.322  32.105  1.00 16.68           O
ATOM    181  N   GLY A  14       5.604  -7.765  28.143  1.00 11.73           N
ATOM    182  H   GLY A  14       5.302  -8.710  28.341  1.00 11.73           H
ATOM    183  CA  GLY A  14       4.704  -6.890  27.401  1.00 11.73           C
ATOM    184 1HA  GLY A  14       5.285  -6.210  26.778  1.00 11.73           H
ATOM    185 2HA  GLY A  14       4.086  -7.503  26.748  1.00 11.73           H
ATOM    186  C   GLY A  14       3.783  -6.072  28.290  1.00 11.73           C
ATOM    187  O   GLY A  14       3.172  -5.086  27.859  1.00 11.73           O
ATOM    188  N   ASN A  15       3.692  -6.437  29.565  1.00  3.32           N
ATOM    189  H   ASN A  15       4.261  -7.202  29.922  1.00  3.32           H
ATOM    190  CA  ASN A  15       2.757  -5.778  30.482  1.00  3.32           C
ATOM    191  HA  ASN A  15       1.805  -5.678  29.968  1.00  3.32           H
ATOM    192  C   ASN A  15       3.220  -4.377  30.867  1.00  3.32           C
ATOM    193  O   ASN A  15       2.446  -3.598  31.417  1.00  3.32           O
ATOM    194  CB  ASN A  15       2.520  -6.603  31.751  1.00  3.32           C
ATOM    195 1HB  ASN A  15       3.460  -6.708  32.286  1.00  3.32           H
ATOM    196 2HB  ASN A  15       1.817  -6.073  32.392  1.00  3.32           H
ATOM    197  CG  ASN A  15       1.966  -7.977  31.467  1.00  3.32           C
ATOM    198  OD1 ASN A  15       1.134  -8.179  30.588  1.00  3.32           O
ATOM    199  ND2 ASN A  15       2.417  -8.942  32.217  1.00  3.32           N
ATOM    200 1HD2 ASN A  15       2.127  -9.886  32.031  1.00  3.32           H
ATOM    201 2HD2 ASN A  15       3.063  -8.725  32.963  1.00  3.32           H
ATOM    202  N   ILE A  16       4.450  -4.039  30.495  1.00 20.23           N
ATOM    203  H   ILE A  16       5.051  -4.754  30.112  1.00 20.23           H
ATOM    204  CA  ILE A  16       4.972  -2.673  30.596  1.00 20.23           C
ATOM    205  HA  ILE A  16       5.039  -2.386  31.644  1.00 20.23           H
ATOM    206  C   ILE A  16       3.998  -1.734  29.890  1.00 20.23           C
ATOM    207  O   ILE A  16       3.713  -0.638  30.364  1.00 20.23           O
ATOM    208  CB  ILE A  16       6.385  -2.531  29.920  1.00 20.23           C
ATOM    209  HB  ILE A  16       6.288  -2.803  28.869  1.00 20.23           H
ATOM    210  CG1 ILE A  16       7.399  -3.494  30.567  1.00 20.23           C
ATOM    211 1HG1 ILE A  16       7.554  -3.191  31.602  1.00 20.23           H
ATOM    212 2HG1 ILE A  16       6.974  -4.493  30.569  1.00 20.23           H
ATOM    213  CG2 ILE A  16       6.910  -1.066  29.999  1.00 20.23           C
ATOM    214 1HG2 ILE A  16       7.860  -0.975  29.472  1.00 20.23           H
ATOM    215 2HG2 ILE A  16       7.045  -0.771  31.041  1.00 20.23           H
ATOM    216 3HG2 ILE A  16       6.204  -0.386  29.522  1.00 20.23           H
ATOM    217  CD1 ILE A  16       8.773  -3.587  29.874  1.00 20.23           C
ATOM    218 1HD1 ILE A  16       9.350  -4.390  30.332  1.00 20.23           H
ATOM    219 2HD1 ILE A  16       9.321  -2.653  29.994  1.00 20.23           H
ATOM    220 3HD1 ILE A  16       8.640  -3.802  28.813  1.00 20.23           H
ATOM    221  N   PHE A  17       3.471  -2.170  28.754  1.00 29.31           N
ATOM    222  H   PHE A  17       3.684  -3.106  28.427  1.00 29.31           H
ATOM    223  CA  PHE A  17       2.634  -1.305  27.937  1.00 29.31           C
ATOM    224  HA  PHE A  17       2.795  -0.272  28.246  1.00 29.31           H
ATOM    225  C   PHE A  17       1.140  -1.586  28.050  1.00 29.31           C
ATOM    226  O   PHE A  17       0.344  -0.654  27.969  1.00 29.31           O
ATOM    227  CB  PHE A  17       3.093  -1.425  26.487  1.00 29.31           C
ATOM    228 1HB  PHE A  17       2.863  -2.428  26.132  1.00 29.31           H
ATOM    229 2HB  PHE A  17       2.536  -0.706  25.889  1.00 29.31           H
ATOM    230  CG  PHE A  17       4.570  -1.174  26.307  1.00 29.31           C
ATOM    231  CD1 PHE A  17       5.464  -2.249  26.132  1.00 29.31           C
ATOM    232  HD1 PHE A  17       5.088  -3.262  26.095  1.00 29.31           H
ATOM    233  CD2 PHE A  17       5.078   0.137  26.346  1.00 29.31           C
ATOM    234  HD2 PHE A  17       4.402   0.971  26.475  1.00 29.31           H
ATOM    235  CE1 PHE A  17       6.862  -2.020  26.027  1.00 29.31           C
ATOM    236  HE1 PHE A  17       7.541  -2.853  25.916  1.00 29.31           H
ATOM    237  CE2 PHE A  17       6.469   0.384  26.233  1.00 29.31           C
ATOM    238  HE2 PHE A  17       6.843   1.397  26.268  1.00 29.31           H
ATOM    239  CZ  PHE A  17       7.365  -0.700  26.085  1.00 29.31           C
ATOM    240  HZ  PHE A  17       8.430  -0.522  26.019  1.00 29.31           H
ATOM    241  N   SER A  18       0.740  -2.838  28.248  1.00 14.41           N
ATOM    242  H   SER A  18       1.421  -3.578  28.376  1.00 14.41           H
ATOM    243  CA  SER A  18      -0.688  -3.185  28.227  1.00 14.41           C
ATOM    244  HA  SER A  18      -1.114  -2.811  27.297  1.00 14.41           H
ATOM    245  C   SER A  18      -1.491  -2.584  29.374  1.00 14.41           C
ATOM    246  O   SER A  18      -2.670  -2.268  29.229  1.00 14.41           O
ATOM    247  CB  SER A  18      -0.882  -4.699  28.270  1.00 14.41           C
ATOM    248 1HB  SER A  18      -1.943  -4.924  28.154  1.00 14.41           H
ATOM    249 2HB  SER A  18      -0.329  -5.159  27.454  1.00 14.41           H
ATOM    250  OG  SER A  18      -0.423  -5.241  29.492  1.00 14.41           O
ATOM    251  HG  SER A  18      -0.746  -6.151  29.551  1.00 14.41           H
ATOM    252  N   GLU A  19      -0.840  -2.371  30.505  1.00  3.77           N
ATOM    253  H   GLU A  19       0.132  -2.650  30.578  1.00  3.77           H
ATOM    254  CA  GLU A  19      -1.490  -1.794  31.680  1.00  3.77           C
ATOM    255  HA  GLU A  19      -2.448  -2.289  31.850  1.00  3.77           H
ATOM    256  C   GLU A  19      -1.737  -0.295  31.526  1.00  3.77           C
ATOM    257  O   GLU A  19      -2.318   0.342  32.407  1.00  3.77           O
ATOM    258  CB  GLU A  19      -0.589  -2.012  32.894  1.00  3.77           C
ATOM    259 1HB  GLU A  19       0.381  -1.564  32.675  1.00  3.77           H
ATOM    260 2HB  GLU A  19      -1.024  -1.501  33.752  1.00  3.77           H
ATOM    261  CG  GLU A  19      -0.388  -3.470  33.267  1.00  3.77           C
ATOM    262 1HG  GLU A  19      -1.359  -3.911  33.496  1.00  3.77           H
ATOM    263 2HG  GLU A  19       0.047  -4.009  32.425  1.00  3.77           H
ATOM    264  CD  GLU A  19       0.523  -3.622  34.470  1.00  3.77           C
ATOM    265  OE1 GLU A  19       1.451  -2.808  34.670  1.00  3.77           O
ATOM    266  OE2 GLU A  19       0.327  -4.567  35.265  1.00  3.77           O
ATOM    267  N   GLY A  20      -1.270   0.272  30.420  1.00 44.30           N
ATOM    268  H   GLY A  20      -0.852  -0.311  29.700  1.00 44.30           H
ATOM    269  CA  GLY A  20      -1.295   1.709  30.198  1.00 44.30           C
ATOM    270 1HA  GLY A  20      -0.545   2.161  30.844  1.00 44.30           H
ATOM    271 2HA  GLY A  20      -1.002   1.890  29.167  1.00 44.30           H
ATOM    272  C   GLY A  20      -2.596   2.447  30.435  1.00 44.30           C
ATOM    273  O   GLY A  20      -2.557   3.559  30.942  1.00 44.30           O
ATOM    274  N   LEU A  21      -3.743   1.854  30.132  1.00 20.63           N
ATOM    275  H   LEU A  21      -3.735   0.932  29.721  1.00 20.63           H
ATOM    276  CA  LEU A  21      -5.021   2.517  30.406  1.00 20.63           C
ATOM    277  HA  LEU A  21      -5.032   3.494  29.925  1.00 20.63           H
ATOM    278  C   LEU A  21      -5.257   2.731  31.899  1.00 20.63           C
ATOM    279  O   LEU A  21      -5.769   3.764  32.322  1.00 20.63           O
ATOM    280  CB  LEU A  21      -6.188   1.667  29.885  1.00 20.63           C
ATOM    281 1HB  LEU A  21      -5.977   0.627  30.133  1.00 20.63           H
ATOM    282 2HB  LEU A  21      -7.077   1.957  30.446  1.00 20.63           H
ATOM    283  CG  LEU A  21      -6.553   1.746  28.397  1.00 20.63           C
ATOM    284  HG  LEU A  21      -5.662   1.553  27.801  1.00 20.63           H
ATOM    285  CD1 LEU A  21      -7.601   0.685  28.063  1.00 20.63           C
ATOM    286 1HD1 LEU A  21      -7.825   0.722  26.998  1.00 20.63           H
ATOM    287 2HD1 LEU A  21      -8.511   0.860  28.637  1.00 20.63           H
ATOM    288 3HD1 LEU A  21      -7.208  -0.306  28.297  1.00 20.63           H
ATOM    289  CD2 LEU A  21      -7.099   3.132  28.046  1.00 20.63           C
ATOM    290 1HD2 LEU A  21      -7.469   3.135  27.024  1.00 20.63           H
ATOM    291 2HD2 LEU A  21      -6.308   3.876  28.127  1.00 20.63           H
ATOM    292 3HD2 LEU A  21      -7.914   3.399  28.719  1.00 20.63           H
ATOM    293  N   GLU A  22      -4.924   1.733  32.700  1.00  4.59           N
ATOM    294  H   GLU A  22      -4.349   0.975  32.350  1.00  4.59           H
ATOM    295  CA  GLU A  22      -5.449   1.646  34.061  1.00  4.59           C
ATOM    296  HA  GLU A  22      -6.504   1.923  34.048  1.00  4.59           H
ATOM    297  C   GLU A  22      -4.733   2.577  35.034  1.00  4.59           C
ATOM    298  O   GLU A  22      -5.324   3.085  35.991  1.00  4.59           O
ATOM    299  CB  GLU A  22      -5.319   0.199  34.551  1.00  4.59           C
ATOM    300 1HB  GLU A  22      -4.264  -0.075  34.549  1.00  4.59           H
ATOM    301 2HB  GLU A  22      -5.686   0.145  35.574  1.00  4.59           H
ATOM    302  CG  GLU A  22      -6.084  -0.817  33.697  1.00  4.59           C
ATOM    303 1HG  GLU A  22      -5.691  -0.798  32.679  1.00  4.59           H
ATOM    304 2HG  GLU A  22      -5.923  -1.816  34.105  1.00  4.59           H
ATOM    305  CD  GLU A  22      -7.578  -0.536  33.663  1.00  4.59           C
ATOM    306  OE1 GLU A  22      -8.228  -0.584  34.735  1.00  4.59           O
ATOM    307  OE2 GLU A  22      -8.131  -0.241  32.578  1.00  4.59           O
ATOM    308  N   GLY A  23      -3.456   2.825  34.785  1.00 23.36           N
ATOM    309  H   GLY A  23      -3.015   2.430  33.965  1.00 23.36           H
ATOM    310  CA  GLY A  23      -2.657   3.598  35.724  1.00 23.36           C
ATOM    311 1HA  GLY A  23      -2.921   3.293  36.736  1.00 23.36           H
ATOM    312 2HA  GLY A  23      -1.608   3.353  35.567  1.00 23.36           H
ATOM    313  C   GLY A  23      -2.808   5.102  35.628  1.00 23.36           C
ATOM    314  O   GLY A  23      -2.282   5.846  36.453  1.00 23.36           O
ATOM    315  N   LEU A  24      -3.506   5.581  34.608  1.00 20.30           N
ATOM    316  H   LEU A  24      -3.945   4.940  33.959  1.00 20.30           H
ATOM    317  CA  LEU A  24      -3.597   7.023  34.363  1.00 20.30           C
ATOM    318  HA  LEU A  24      -2.682   7.494  34.717  1.00 20.30           H
ATOM    319  C   LEU A  24      -4.752   7.690  35.104  1.00 20.30           C
ATOM    320  O   LEU A  24      -4.873   8.919  35.113  1.00 20.30           O
ATOM    321  CB  LEU A  24      -3.708   7.279  32.855  1.00 20.30           C
ATOM    322 1HB  LEU A  24      -4.622   6.810  32.498  1.00 20.30           H
ATOM    323 2HB  LEU A  24      -3.790   8.353  32.689  1.00 20.30           H
ATOM    324  CG  LEU A  24      -2.531   6.749  32.018  1.00 20.30           C
ATOM    325  HG  LEU A  24      -2.407   5.692  32.232  1.00 20.30           H
ATOM    326  CD1 LEU A  24      -2.808   6.894  30.532  1.00 20.30           C
ATOM    327 1HD1 LEU A  24      -2.025   6.391  29.964  1.00 20.30           H
ATOM    328 2HD1 LEU A  24      -2.838   7.946  30.258  1.00 20.30           H
ATOM    329 3HD1 LEU A  24      -3.762   6.426  30.287  1.00 20.30           H
ATOM    330  CD2 LEU A  24      -1.217   7.447  32.347  1.00 20.30           C
ATOM    331 1HD2 LEU A  24      -0.431   7.089  31.681  1.00 20.30           H
ATOM    332 2HD2 LEU A  24      -0.923   7.225  33.372  1.00 20.30           H
ATOM    333 3HD2 LEU A  24      -1.330   8.524  32.228  1.00 20.30           H
ATOM    334  N   GLY A  25      -5.581   6.888  35.757  1.00  3.51           N
ATOM    335  H   GLY A  25      -5.421   5.890  35.757  1.00  3.51           H
ATOM    336  CA  GLY A  25      -6.751   7.416  36.445  1.00  3.51           C
ATOM    337 1HA  GLY A  25      -7.338   7.993  35.729  1.00  3.51           H
ATOM    338 2HA  GLY A  25      -7.361   6.576  36.780  1.00  3.51           H
ATOM    339  C   GLY A  25      -6.479   8.302  37.648  1.00  3.51           C
ATOM    340  O   GLY A  25      -7.299   9.158  37.981  1.00  3.51           O
ATOM    341  N   GLU A  26      -5.337   8.118  38.292  1.00  1.51           N
ATOM    342  H   GLU A  26      -4.692   7.417  37.956  1.00  1.51           H
ATOM    343  CA  GLU A  26      -4.989   8.839  39.525  1.00  1.51           C
ATOM    344  HA  GLU A  26      -5.848   8.833  40.202  1.00  1.51           H
ATOM    345  C   GLU A  26      -4.528  10.287  39.346  1.00  1.51           C
ATOM    346  O   GLU A  26      -4.349  11.015  40.322  1.00  1.51           O
ATOM    347  CB  GLU A  26      -3.816   8.118  40.204  1.00  1.51           C
ATOM    348 1HB  GLU A  26      -2.975   8.124  39.511  1.00  1.51           H
ATOM    349 2HB  GLU A  26      -3.532   8.676  41.095  1.00  1.51           H
ATOM    350  CG  GLU A  26      -4.097   6.686  40.617  1.00  1.51           C
ATOM    351 1HG  GLU A  26      -4.953   6.673  41.293  1.00  1.51           H
ATOM    352 2HG  GLU A  26      -4.342   6.105  39.730  1.00  1.51           H
ATOM    353  CD  GLU A  26      -2.899   6.044  41.300  1.00  1.51           C
ATOM    354  OE1 GLU A  26      -1.765   6.136  40.772  1.00  1.51           O
ATOM    355  OE2 GLU A  26      -3.060   5.410  42.363  1.00  1.51           O
ATOM    356  N   CYS A  27      -4.235  10.679  38.114  1.00 18.04           N
ATOM    357  H   CYS A  27      -4.522  10.101  37.335  1.00 18.04           H
ATOM    358  CA  CYS A  27      -3.406  11.858  37.845  1.00 18.04           C
ATOM    359  HA  CYS A  27      -2.554  11.794  38.517  1.00 18.04           H
ATOM    360  C   CYS A  27      -3.985  13.269  38.036  1.00 18.04           C
ATOM    361  O   CYS A  27      -3.976  14.069  37.091  1.00 18.04           O
ATOM    362  CB  CYS A  27      -2.853  11.743  36.419  1.00 18.04           C
ATOM    363 1HB  CYS A  27      -3.669  11.866  35.706  1.00 18.04           H
ATOM    364 2HB  CYS A  27      -2.135  12.550  36.262  1.00 18.04           H
ATOM    365  SG  CYS A  27      -2.027  10.164  36.092  1.00 18.04           S
ATOM    366  HG  CYS A  27      -3.142   9.478  35.795  1.00 18.04           H
ATOM    367  N   GLY A  28      -4.400  13.636  39.244  1.00 49.81           N
ATOM    368  H   GLY A  28      -4.451  12.938  39.984  1.00 49.81           H
ATOM    369  CA  GLY A  28      -4.718  15.033  39.529  1.00 49.81           C
ATOM    370 1HA  GLY A  28      -3.779  15.527  39.775  1.00 49.81           H
ATOM    371 2HA  GLY A  28      -5.088  15.495  38.615  1.00 49.81           H
ATOM    372  C   GLY A  28      -5.699  15.420  40.619  1.00 49.81           C
ATOM    373  O   GLY A  28      -6.798  15.866  40.298  1.00 49.81           O
ATOM    374  N   TYR A  29      -5.310  15.327  41.883  1.00  4.56           N
ATOM    375  H   TYR A  29      -4.438  14.854  42.115  1.00  4.56           H
ATOM    376  CA  TYR A  29      -6.047  15.978  42.971  1.00  4.56           C
ATOM    377  HA  TYR A  29      -6.494  16.893  42.586  1.00  4.56           H
ATOM    378  C   TYR A  29      -5.136  16.345  44.148  1.00  4.56           C
ATOM    379  O   TYR A  29      -4.786  15.480  44.959  1.00  4.56           O
ATOM    380  CB  TYR A  29      -7.182  15.088  43.490  1.00  4.56           C
ATOM    381 1HB  TYR A  29      -7.851  14.851  42.662  1.00  4.56           H
ATOM    382 2HB  TYR A  29      -6.767  14.156  43.874  1.00  4.56           H
ATOM    383  CG  TYR A  29      -7.980  15.761  44.587  1.00  4.56           C
ATOM    384  CD1 TYR A  29      -8.867  16.818  44.294  1.00  4.56           C
ATOM    385  HD1 TYR A  29      -9.010  17.132  43.268  1.00  4.56           H
ATOM    386  CD2 TYR A  29      -7.842  15.356  45.930  1.00  4.56           C
ATOM    387  HD2 TYR A  29      -7.174  14.545  46.182  1.00  4.56           H
ATOM    388  CE1 TYR A  29      -9.571  17.487  45.338  1.00  4.56           C
ATOM    389  HE1 TYR A  29     -10.233  18.307  45.110  1.00  4.56           H
ATOM    390  CE2 TYR A  29      -8.558  16.003  46.961  1.00  4.56           C
ATOM    391  HE2 TYR A  29      -8.454  15.676  47.982  1.00  4.56           H
ATOM    392  CZ  TYR A  29      -9.392  17.077  46.664  1.00  4.56           C
ATOM    393  OH  TYR A  29     -10.034  17.707  47.697  1.00  4.56           O
ATOM    394  HH  TYR A  29     -10.629  18.404  47.399  1.00  4.56           H
ATOM    395  N   PRO A  30      -4.718  17.618  44.263  1.00 -0.23           N
ATOM    396  CA  PRO A  30      -4.254  17.981  45.608  1.00 -0.23           C
ATOM    397  HA  PRO A  30      -3.542  17.244  45.975  1.00 -0.23           H
ATOM    398  C   PRO A  30      -5.384  18.141  46.633  1.00 -0.23           C
ATOM    399  O   PRO A  30      -6.506  18.550  46.310  1.00 -0.23           O
ATOM    400  CB  PRO A  30      -3.527  19.306  45.364  1.00 -0.23           C
ATOM    401 1HB  PRO A  30      -3.562  19.942  46.249  1.00 -0.23           H
ATOM    402 2HB  PRO A  30      -2.495  19.115  45.071  1.00 -0.23           H
ATOM    403  CG  PRO A  30      -4.271  19.917  44.233  1.00 -0.23           C
ATOM    404 1HG  PRO A  30      -5.196  20.366  44.597  1.00 -0.23           H
ATOM    405 2HG  PRO A  30      -3.662  20.661  43.722  1.00 -0.23           H
ATOM    406  CD  PRO A  30      -4.579  18.748  43.322  1.00 -0.23           C
ATOM    407 1HD  PRO A  30      -5.501  18.922  42.767  1.00 -0.23           H
ATOM    408 2HD  PRO A  30      -3.747  18.567  42.639  1.00 -0.23           H
ATOM    409  N   GLU A  31      -5.043  17.877  47.887  1.00 16.16           N
ATOM    410  H   GLU A  31      -4.104  17.556  48.077  1.00 16.16           H
ATOM    411  CA  GLU A  31      -5.908  18.097  49.050  1.00 16.16           C
ATOM    412  HA  GLU A  31      -6.795  18.671  48.780  1.00 16.16           H
ATOM    413  C   GLU A  31      -5.001  18.883  49.995  1.00 16.16           C
ATOM    414  O   GLU A  31      -3.777  18.803  49.855  1.00 16.16           O
ATOM    415  CB  GLU A  31      -6.305  16.776  49.736  1.00 16.16           C
ATOM    416 1HB  GLU A  31      -6.549  16.036  48.977  1.00 16.16           H
ATOM    417 2HB  GLU A  31      -5.443  16.419  50.300  1.00 16.16           H
ATOM    418  CG  GLU A  31      -7.507  16.925  50.688  1.00 16.16           C
ATOM    419 1HG  GLU A  31      -7.344  17.794  51.320  1.00 16.16           H
ATOM    420 2HG  GLU A  31      -8.400  17.115  50.092  1.00 16.16           H
ATOM    421  CD  GLU A  31      -7.763  15.735  51.612  1.00 16.16           C
ATOM    422  OE1 GLU A  31      -7.101  14.676  51.530  1.00 16.16           O
ATOM    423  OE2 GLU A  31      -8.653  15.874  52.487  1.00 16.16           O
ATOM    424  N   ASN A  32      -5.533  19.605  50.968  1.00 15.08           N
ATOM    425  H   ASN A  32      -6.545  19.708  51.038  1.00 15.08           H
ATOM    426  CA  ASN A  32      -4.710  20.176  52.035  1.00 15.08           C
ATOM    427  HA  ASN A  32      -3.654  19.982  51.852  1.00 15.08           H
ATOM    428  C   ASN A  32      -5.155  19.431  53.293  1.00 15.08           C
ATOM    429  O   ASN A  32      -6.340  19.106  53.416  1.00 15.08           O
ATOM    430  CB  ASN A  32      -4.947  21.684  52.203  1.00 15.08           C
ATOM    431 1HB  ASN A  32      -6.011  21.860  52.354  1.00 15.08           H
ATOM    432 2HB  ASN A  32      -4.413  22.021  53.090  1.00 15.08           H
ATOM    433  CG  ASN A  32      -4.482  22.518  51.021  1.00 15.08           C
ATOM    434  OD1 ASN A  32      -4.740  23.719  50.991  1.00 15.08           O
ATOM    435  ND2 ASN A  32      -3.807  21.938  50.065  1.00 15.08           N
ATOM    436 1HD2 ASN A  32      -3.524  22.492  49.266  1.00 15.08           H
ATOM    437 2HD2 ASN A  32      -3.600  20.951  50.109  1.00 15.08           H
ATOM    438  N   PRO A  33      -4.235  19.125  54.223  1.00 -3.99           N
ATOM    439  CA  PRO A  33      -4.708  18.392  55.404  1.00 -3.99           C
ATOM    440  HA  PRO A  33      -5.337  17.551  55.112  1.00 -3.99           H
ATOM    441  C   PRO A  33      -5.453  19.273  56.408  1.00 -3.99           C
ATOM    442  O   PRO A  33      -5.376  20.502  56.358  1.00 -3.99           O
ATOM    443  CB  PRO A  33      -3.401  17.877  56.010  1.00 -3.99           C
ATOM    444 1HB  PRO A  33      -3.496  17.732  57.085  1.00 -3.99           H
ATOM    445 2HB  PRO A  33      -3.097  16.950  55.524  1.00 -3.99           H
ATOM    446  CG  PRO A  33      -2.439  18.951  55.705  1.00 -3.99           C
ATOM    447 1HG  PRO A  33      -2.585  19.785  56.393  1.00 -3.99           H
ATOM    448 2HG  PRO A  33      -1.415  18.585  55.764  1.00 -3.99           H
ATOM    449  CD  PRO A  33      -2.781  19.367  54.297  1.00 -3.99           C
ATOM    450 1HD  PRO A  33      -2.545  20.421  54.142  1.00 -3.99           H
ATOM    451 2HD  PRO A  33      -2.255  18.739  53.575  1.00 -3.99           H
ATOM    452  N   VAL A  34      -6.136  18.641  57.352  1.00-20.84           N
ATOM    453  H   VAL A  34      -6.193  17.626  57.320  1.00-20.84           H
ATOM    454  CA  VAL A  34      -6.781  19.318  58.483  1.00-20.84           C
ATOM    455  HA  VAL A  34      -6.432  20.347  58.553  1.00-20.84           H
ATOM    456  C   VAL A  34      -6.352  18.542  59.723  1.00-20.84           C
ATOM    457  O   VAL A  34      -6.401  17.311  59.721  1.00-20.84           O
ATOM    458  CB  VAL A  34      -8.334  19.311  58.356  1.00-20.84           C
ATOM    459  HB  VAL A  34      -8.676  18.278  58.294  1.00-20.84           H
ATOM    460  CG1 VAL A  34      -8.997  19.974  59.573  1.00-20.84           C
ATOM    461 1HG1 VAL A  34     -10.080  19.982  59.441  1.00-20.84           H
ATOM    462 2HG1 VAL A  34      -8.646  21.001  59.680  1.00-20.84           H
ATOM    463 3HG1 VAL A  34      -8.768  19.418  60.481  1.00-20.84           H
ATOM    464  CG2 VAL A  34      -8.779  20.046  57.083  1.00-20.84           C
ATOM    465 1HG2 VAL A  34      -9.867  20.051  57.016  1.00-20.84           H
ATOM    466 2HG2 VAL A  34      -8.385  19.540  56.203  1.00-20.84           H
ATOM    467 3HG2 VAL A  34      -8.412  21.074  57.093  1.00-20.84           H
ATOM    468  N   ASN A  35      -5.899  19.229  60.764  1.00  5.96           N
ATOM    469  H   ASN A  35      -5.908  20.238  60.742  1.00  5.96           H
ATOM    470  CA  ASN A  35      -5.390  18.546  61.955  1.00  5.96           C
ATOM    471  HA  ASN A  35      -4.604  17.862  61.640  1.00  5.96           H
ATOM    472  C   ASN A  35      -6.516  17.770  62.654  1.00  5.96           C
ATOM    473  O   ASN A  35      -7.607  18.317  62.846  1.00  5.96           O
ATOM    474  CB  ASN A  35      -4.789  19.557  62.937  1.00  5.96           C
ATOM    475 1HB  ASN A  35      -5.542  20.296  63.201  1.00  5.96           H
ATOM    476 2HB  ASN A  35      -4.490  19.031  63.843  1.00  5.96           H
ATOM    477  CG  ASN A  35      -3.584  20.257  62.374  1.00  5.96           C
ATOM    478  OD1 ASN A  35      -2.518  19.679  62.241  1.00  5.96           O
ATOM    479  ND2 ASN A  35      -3.744  21.495  62.002  1.00  5.96           N
ATOM    480 1HD2 ASN A  35      -2.958  21.983  61.609  1.00  5.96           H
ATOM    481 2HD2 ASN A  35      -4.642  21.945  62.092  1.00  5.96           H
ATOM    482  N   PRO A  36      -6.298  16.493  63.013  1.00-11.49           N
ATOM    483  CA  PRO A  36      -7.394  15.748  63.650  1.00-11.49           C
ATOM    484  HA  PRO A  36      -8.323  15.905  63.106  1.00-11.49           H
ATOM    485  C   PRO A  36      -7.616  16.055  65.136  1.00-11.49           C
ATOM    486  O   PRO A  36      -6.699  16.462  65.851  1.00-11.49           O
ATOM    487  CB  PRO A  36      -6.945  14.298  63.472  1.00-11.49           C
ATOM    488 1HB  PRO A  36      -7.357  13.658  64.253  1.00-11.49           H
ATOM    489 2HB  PRO A  36      -7.238  13.934  62.487  1.00-11.49           H
ATOM    490  CG  PRO A  36      -5.465  14.381  63.569  1.00-11.49           C
ATOM    491 1HG  PRO A  36      -5.162  14.466  64.611  1.00-11.49           H
ATOM    492 2HG  PRO A  36      -4.995  13.514  63.107  1.00-11.49           H
ATOM    493  CD  PRO A  36      -5.107  15.639  62.834  1.00-11.49           C
ATOM    494 1HD  PRO A  36      -4.220  16.099  63.272  1.00-11.49           H
ATOM    495 2HD  PRO A  36      -4.953  15.430  61.774  1.00-11.49           H
ATOM    496  N   MET A  37      -8.831  15.819  65.615  1.00-15.95           N
ATOM    497  H   MET A  37      -9.583  15.561  64.978  1.00-15.95           H
ATOM    498  CA  MET A  37      -9.173  15.868  67.039  1.00-15.95           C
ATOM    499  HA  MET A  37      -8.347  15.492  67.643  1.00-15.95           H
ATOM    500  C   MET A  37     -10.389  14.954  67.160  1.00-15.95           C
ATOM    501  O   MET A  37     -11.181  14.910  66.220  1.00-15.95           O
ATOM    502  CB  MET A  37      -9.543  17.295  67.473  1.00-15.95           C
ATOM    503 1HB  MET A  37      -8.774  17.979  67.115  1.00-15.95           H
ATOM    504 2HB  MET A  37     -10.489  17.567  67.006  1.00-15.95           H
ATOM    505  CG  MET A  37      -9.662  17.465  68.989  1.00-15.95           C
ATOM    506 1HG  MET A  37     -10.405  16.764  69.369  1.00-15.95           H
ATOM    507 2HG  MET A  37      -8.699  17.217  69.435  1.00-15.95           H
ATOM    508  SD  MET A  37     -10.123  19.130  69.519  1.00-15.95           S
ATOM    509  CE  MET A  37     -11.915  19.099  69.290  1.00-15.95           C
ATOM    510 1HE  MET A  37     -12.339  20.053  69.600  1.00-15.95           H
ATOM    511 2HE  MET A  37     -12.354  18.301  69.890  1.00-15.95           H
ATOM    512 3HE  MET A  37     -12.151  18.928  68.239  1.00-15.95           H
ATOM    513  N   GLY A  38     -10.562  14.246  68.269  1.00 41.32           N
ATOM    514  H   GLY A  38      -9.881  14.299  69.026  1.00 41.32           H
ATOM    515  CA  GLY A  38     -11.734  13.397  68.438  1.00 41.32           C
ATOM    516 1HA  GLY A  38     -12.460  13.936  69.047  1.00 41.32           H
ATOM    517 2HA  GLY A  38     -12.190  13.213  67.468  1.00 41.32           H
ATOM    518  C   GLY A  38     -11.493  12.048  69.082  1.00 41.32           C
ATOM    519  O   GLY A  38     -11.563  11.010  68.416  1.00 41.32           O
ATOM    520  N   GLN A  39     -11.209  12.041  70.375  1.00 -7.08           N
ATOM    521  H   GLN A  39     -11.133  12.915  70.882  1.00 -7.08           H
ATOM    522  CA  GLN A  39     -11.111  10.789  71.121  1.00 -7.08           C
ATOM    523  HA  GLN A  39     -10.491  10.075  70.582  1.00 -7.08           H
ATOM    524  C   GLN A  39     -12.546  10.268  71.233  1.00 -7.08           C
ATOM    525  O   GLN A  39     -13.451  11.047  71.527  1.00 -7.08           O
ATOM    526  CB  GLN A  39     -10.517  11.072  72.506  1.00 -7.08           C
ATOM    527 1HB  GLN A  39      -9.591  11.630  72.368  1.00 -7.08           H
ATOM    528 2HB  GLN A  39     -11.217  11.702  73.054  1.00 -7.08           H
ATOM    529  CG  GLN A  39     -10.207   9.844  73.356  1.00 -7.08           C
ATOM    530 1HG  GLN A  39     -11.129   9.296  73.552  1.00 -7.08           H
ATOM    531 2HG  GLN A  39      -9.526   9.197  72.806  1.00 -7.08           H
ATOM    532  CD  GLN A  39      -9.568  10.215  74.683  1.00 -7.08           C
ATOM    533  OE1 GLN A  39      -9.651  11.349  75.136  1.00 -7.08           O
ATOM    534  NE2 GLN A  39      -8.918   9.272  75.312  1.00 -7.08           N
ATOM    535 1HE2 GLN A  39      -8.494   9.490  76.202  1.00 -7.08           H
ATOM    536 2HE2 GLN A  39      -8.819   8.353  74.901  1.00 -7.08           H
ATOM    537  N   GLN A  40     -12.771   8.984  70.993  0.99 16.63           N
ATOM    538  H   GLN A  40     -11.998   8.368  70.763  0.99 16.63           H
ATOM    539  CA  GLN A  40     -14.110   8.394  71.070  0.99 16.63           C
ATOM    540  HA  GLN A  40     -14.807   9.114  71.501  0.99 16.63           H
ATOM    541  C   GLN A  40     -14.048   7.190  72.012  0.99 16.63           C
ATOM    542  O   GLN A  40     -13.304   7.231  72.996  0.99 16.63           O
ATOM    543  CB  GLN A  40     -14.633   8.012  69.681  0.99 16.63           C
ATOM    544 1HB  GLN A  40     -13.964   7.281  69.232  0.99 16.63           H
ATOM    545 2HB  GLN A  40     -15.610   7.554  69.811  0.99 16.63           H
ATOM    546  CG  GLN A  40     -14.807   9.183  68.719  0.99 16.63           C
ATOM    547 1HG  GLN A  40     -15.359   9.974  69.223  0.99 16.63           H
ATOM    548 2HG  GLN A  40     -13.829   9.569  68.435  0.99 16.63           H
ATOM    549  CD  GLN A  40     -15.567   8.794  67.466  0.99 16.63           C
ATOM    550  OE1 GLN A  40     -16.065   7.678  67.338  0.99 16.63           O
ATOM    551  NE2 GLN A  40     -15.653   9.691  66.529  0.99 16.63           N
ATOM    552 1HE2 GLN A  40     -16.212   9.485  65.708  0.99 16.63           H
ATOM    553 2HE2 GLN A  40     -15.180  10.582  66.629  0.99 16.63           H
ATOM    554  N   MET A  41     -14.810   6.138  71.741  1.00 -3.90           N
ATOM    555  H   MET A  41     -15.349   6.115  70.886  1.00 -3.90           H
ATOM    556  CA  MET A  41     -14.927   4.989  72.637  1.00 -3.90           C
ATOM    557  HA  MET A  41     -14.170   5.081  73.410  1.00 -3.90           H
ATOM    558  C   MET A  41     -14.710   3.664  71.884  1.00 -3.90           C
ATOM    559  O   MET A  41     -15.024   3.583  70.690  1.00 -3.90           O
ATOM    560  CB  MET A  41     -16.300   5.050  73.316  1.00 -3.90           C
ATOM    561 1HB  MET A  41     -16.423   4.181  73.961  1.00 -3.90           H
ATOM    562 2HB  MET A  41     -16.304   5.940  73.944  1.00 -3.90           H
ATOM    563  CG  MET A  41     -17.497   5.142  72.369  1.00 -3.90           C
ATOM    564 1HG  MET A  41     -17.318   5.917  71.625  1.00 -3.90           H
ATOM    565 2HG  MET A  41     -17.621   4.188  71.857  1.00 -3.90           H
ATOM    566  SD  MET A  41     -19.019   5.560  73.251  1.00 -3.90           S
ATOM    567  CE  MET A  41     -18.799   7.344  73.564  1.00 -3.90           C
ATOM    568 1HE  MET A  41     -19.672   7.741  74.083  1.00 -3.90           H
ATOM    569 2HE  MET A  41     -18.674   7.873  72.619  1.00 -3.90           H
ATOM    570 3HE  MET A  41     -17.917   7.505  74.185  1.00 -3.90           H
ATOM    571  N   PRO A  42     -14.091   2.649  72.524  1.00 25.37           N
ATOM    572  CA  PRO A  42     -13.786   1.353  71.903  1.00 25.37           C
ATOM    573  HA  PRO A  42     -13.568   1.472  70.844  1.00 25.37           H
ATOM    574  C   PRO A  42     -14.876   0.275  72.101  1.00 25.37           C
ATOM    575  O   PRO A  42     -15.980   0.584  72.542  1.00 25.37           O
ATOM    576  CB  PRO A  42     -12.501   0.974  72.646  1.00 25.37           C
ATOM    577 1HB  PRO A  42     -12.289  -0.093  72.601  1.00 25.37           H
ATOM    578 2HB  PRO A  42     -11.657   1.532  72.241  1.00 25.37           H
ATOM    579  CG  PRO A  42     -12.786   1.403  74.034  1.00 25.37           C
ATOM    580 1HG  PRO A  42     -13.412   0.665  74.530  1.00 25.37           H
ATOM    581 2HG  PRO A  42     -11.862   1.551  74.592  1.00 25.37           H
ATOM    582  CD  PRO A  42     -13.544   2.691  73.899  1.00 25.37           C
ATOM    583 1HD  PRO A  42     -14.346   2.742  74.637  1.00 25.37           H
ATOM    584 2HD  PRO A  42     -12.862   3.536  74.006  1.00 25.37           H
ATOM    585  N   ILE A  43     -14.514  -0.972  71.806  1.00 22.50           N
ATOM    586  H   ILE A  43     -13.646  -1.097  71.292  1.00 22.50           H
ATOM    587  CA  ILE A  43     -15.171  -2.217  72.262  1.00 22.50           C
ATOM    588  HA  ILE A  43     -14.410  -2.980  72.098  1.00 22.50           H
ATOM    589  C   ILE A  43     -16.376  -2.782  71.494  1.00 22.50           C
ATOM    590  O   ILE A  43     -17.499  -2.276  71.522  1.00 22.50           O
ATOM    591  CB  ILE A  43     -15.414  -2.249  73.821  1.00 22.50           C
ATOM    592  HB  ILE A  43     -15.980  -1.362  74.096  1.00 22.50           H
ATOM    593  CG1 ILE A  43     -14.061  -2.238  74.556  1.00 22.50           C
ATOM    594 1HG1 ILE A  43     -13.623  -3.233  74.479  1.00 22.50           H
ATOM    595 2HG1 ILE A  43     -13.389  -1.547  74.057  1.00 22.50           H
ATOM    596  CG2 ILE A  43     -16.198  -3.510  74.279  1.00 22.50           C
ATOM    597 1HG2 ILE A  43     -16.335  -3.490  75.361  1.00 22.50           H
ATOM    598 2HG2 ILE A  43     -15.662  -4.418  74.000  1.00 22.50           H
ATOM    599 3HG2 ILE A  43     -17.193  -3.519  73.833  1.00 22.50           H
ATOM    600  CD1 ILE A  43     -14.125  -1.833  76.027  1.00 22.50           C
ATOM    601 1HD1 ILE A  43     -13.112  -1.771  76.423  1.00 22.50           H
ATOM    602 2HD1 ILE A  43     -14.686  -2.571  76.599  1.00 22.50           H
ATOM    603 3HD1 ILE A  43     -14.604  -0.857  76.125  1.00 22.50           H
ATOM    604  N   ASP A  44     -16.062  -3.901  70.846  1.00 18.27           N
ATOM    605  H   ASP A  44     -15.073  -4.101  70.742  1.00 18.27           H
ATOM    606  CA  ASP A  44     -16.990  -4.927  70.348  1.00 18.27           C
ATOM    607  HA  ASP A  44     -16.383  -5.555  69.699  1.00 18.27           H
ATOM    608  C   ASP A  44     -18.229  -4.562  69.526  1.00 18.27           C
ATOM    609  O   ASP A  44     -19.291  -5.156  69.690  1.00 18.27           O
ATOM    610  CB  ASP A  44     -17.406  -5.827  71.522  1.00 18.27           C
ATOM    611 1HB  ASP A  44     -16.553  -5.943  72.191  1.00 18.27           H
ATOM    612 2HB  ASP A  44     -18.211  -5.341  72.073  1.00 18.27           H
ATOM    613  CG  ASP A  44     -17.855  -7.214  71.073  1.00 18.27           C
ATOM    614  OD1 ASP A  44     -17.381  -7.719  70.028  1.00 18.27           O
ATOM    615  OD2 ASP A  44     -18.660  -7.855  71.795  1.00 18.27           O
ATOM    616  N   GLN A  45     -18.122  -3.614  68.608  0.97 -9.30           N
ATOM    617  H   GLN A  45     -17.257  -3.090  68.516  0.97 -9.30           H
ATOM    618  CA  GLN A  45     -19.242  -3.330  67.704  0.97 -9.30           C
ATOM    619  HA  GLN A  45     -20.151  -3.752  68.127  0.97 -9.30           H
ATOM    620  C   GLN A  45     -19.030  -4.005  66.351  0.97 -9.30           C
ATOM    621  O   GLN A  45     -17.960  -3.890  65.738  0.97 -9.30           O
ATOM    622  CB  GLN A  45     -19.475  -1.825  67.566  0.97 -9.30           C
ATOM    623 1HB  GLN A  45     -18.602  -1.360  67.109  0.97 -9.30           H
ATOM    624 2HB  GLN A  45     -20.335  -1.673  66.914  0.97 -9.30           H
ATOM    625  CG  GLN A  45     -19.751  -1.147  68.910  0.97 -9.30           C
ATOM    626 1HG  GLN A  45     -18.838  -1.152  69.502  0.97 -9.30           H
ATOM    627 2HG  GLN A  45     -20.038  -0.111  68.736  0.97 -9.30           H
ATOM    628  CD  GLN A  45     -20.843  -1.838  69.713  0.97 -9.30           C
ATOM    629  OE1 GLN A  45     -21.961  -2.056  69.232  0.97 -9.30           O
ATOM    630  NE2 GLN A  45     -20.525  -2.225  70.920  0.97 -9.30           N
ATOM    631 1HE2 GLN A  45     -21.219  -2.672  71.498  0.97 -9.30           H
ATOM    632 2HE2 GLN A  45     -19.581  -2.091  71.260  0.97 -9.30           H
ATOM    633  N   GLY A  46     -20.028  -4.756  65.910  0.97 20.15           N
ATOM    634  H   GLY A  46     -20.866  -4.855  66.470  0.97 20.15           H
ATOM    635  CA  GLY A  46     -19.966  -5.470  64.644  0.97 20.15           C
ATOM    636 1HA  GLY A  46     -19.248  -4.985  63.989  0.97 20.15           H
ATOM    637 2HA  GLY A  46     -19.643  -6.494  64.824  0.97 20.15           H
ATOM    638  C   GLY A  46     -21.303  -5.495  63.936  0.97 20.15           C
ATOM    639  O   GLY A  46     -22.340  -5.260  64.563  0.97 20.15           O
ATOM    640  N   PHE A  47     -21.284  -5.742  62.635  0.97-34.73           N
ATOM    641  H   PHE A  47     -20.396  -5.963  62.185  0.97-34.73           H
ATOM    642  CA  PHE A  47     -22.486  -5.693  61.804  0.97-34.73           C
ATOM    643  HA  PHE A  47     -23.192  -4.992  62.241  0.97-34.73           H
ATOM    644  C   PHE A  47     -23.159  -7.056  61.702  0.97-34.73           C
ATOM    645  O   PHE A  47     -22.516  -8.085  61.920  0.97-34.73           O
ATOM    646  CB  PHE A  47     -22.111  -5.201  60.405  0.97-34.73           C
ATOM    647 1HB  PHE A  47     -21.420  -5.913  59.955  0.97-34.73           H
ATOM    648 2HB  PHE A  47     -23.011  -5.160  59.791  0.97-34.73           H
ATOM    649  CG  PHE A  47     -21.468  -3.841  60.404  0.97-34.73           C
ATOM    650  CD1 PHE A  47     -20.070  -3.709  60.320  0.97-34.73           C
ATOM    651  HD1 PHE A  47     -19.449  -4.588  60.223  0.97-34.73           H
ATOM    652  CD2 PHE A  47     -22.257  -2.683  60.504  0.97-34.73           C
ATOM    653  HD2 PHE A  47     -23.331  -2.766  60.553  0.97-34.73           H
ATOM    654  CE1 PHE A  47     -19.460  -2.432  60.369  0.97-34.73           C
ATOM    655  HE1 PHE A  47     -18.385  -2.346  60.330  0.97-34.73           H
ATOM    656  CE2 PHE A  47     -21.661  -1.400  60.554  0.97-34.73           C
ATOM    657  HE2 PHE A  47     -22.280  -0.520  60.653  0.97-34.73           H
ATOM    658  CZ  PHE A  47     -20.257  -1.273  60.483  0.97-34.73           C
ATOM    659  HZ  PHE A  47     -19.795  -0.297  60.526  0.97-34.73           H
ATOM    660  N   ALA A  48     -24.435  -7.074  61.345  1.00  2.12           N
ATOM    661  H   ALA A  48     -24.917  -6.206  61.143  1.00  2.12           H
ATOM    662  CA  ALA A  48     -25.195  -8.308  61.177  1.00  2.12           C
ATOM    663  HA  ALA A  48     -24.529  -9.126  60.900  1.00  2.12           H
ATOM    664  C   ALA A  48     -26.184  -8.064  60.039  1.00  2.12           C
ATOM    665  O   ALA A  48     -26.474  -6.909  59.717  1.00  2.12           O
ATOM    666  CB  ALA A  48     -25.931  -8.662  62.475  1.00  2.12           C
ATOM    667 1HB  ALA A  48     -25.212  -8.769  63.289  1.00  2.12           H
ATOM    668 2HB  ALA A  48     -26.465  -9.606  62.351  1.00  2.12           H
ATOM    669 3HB  ALA A  48     -26.647  -7.879  62.724  1.00  2.12           H
ATOM    670  N   SER A  49     -26.702  -9.132  59.457  1.00  5.51           N
ATOM    671  H   SER A  49     -26.437 -10.052  59.785  1.00  5.51           H
ATOM    672  CA  SER A  49     -27.642  -9.065  58.338  1.00  5.51           C
ATOM    673  HA  SER A  49     -28.169  -8.113  58.329  1.00  5.51           H
ATOM    674  C   SER A  49     -28.654 -10.192  58.514  1.00  5.51           C
ATOM    675  O   SER A  49     -28.306 -11.235  59.081  1.00  5.51           O
ATOM    676  CB  SER A  49     -26.867  -9.244  57.031  1.00  5.51           C
ATOM    677 1HB  SER A  49     -27.565  -9.320  56.196  1.00  5.51           H
ATOM    678 2HB  SER A  49     -26.222  -8.377  56.881  1.00  5.51           H
ATOM    679  OG  SER A  49     -26.055 -10.407  57.103  1.00  5.51           O
ATOM    680  HG  SER A  49     -25.570 -10.511  56.270  1.00  5.51           H
ATOM    681  N   LEU A  50     -29.894  -9.981  58.083  1.00 16.94           N
ATOM    682  H   LEU A  50     -30.141  -9.081  57.681  1.00 16.94           H
ATOM    683  CA  LEU A  50     -30.941 -11.001  58.194  1.00 16.94           C
ATOM    684  HA  LEU A  50     -30.468 -11.972  58.050  1.00 16.94           H
ATOM    685  C   LEU A  50     -32.071 -10.896  57.161  1.00 16.94           C
ATOM    686  O   LEU A  50     -32.275 -11.822  56.378  1.00 16.94           O
ATOM    687  CB  LEU A  50     -31.512 -10.965  59.624  1.00 16.94           C
ATOM    688 1HB  LEU A  50     -30.668 -10.798  60.291  1.00 16.94           H
ATOM    689 2HB  LEU A  50     -32.164 -10.099  59.725  1.00 16.94           H
ATOM    690  CG  LEU A  50     -32.253 -12.198  60.170  1.00 16.94           C
ATOM    691  HG  LEU A  50     -31.650 -13.080  59.961  1.00 16.94           H
ATOM    692  CD1 LEU A  50     -32.369 -12.057  61.684  1.00 16.94           C
ATOM    693 1HD1 LEU A  50     -32.852 -12.941  62.095  1.00 16.94           H
ATOM    694 2HD1 LEU A  50     -32.954 -11.175  61.940  1.00 16.94           H
ATOM    695 3HD1 LEU A  50     -31.377 -11.974  62.128  1.00 16.94           H
ATOM    696  CD2 LEU A  50     -33.648 -12.419  59.588  1.00 16.94           C
ATOM    697 1HD2 LEU A  50     -34.132 -13.251  60.100  1.00 16.94           H
ATOM    698 2HD2 LEU A  50     -33.570 -12.672  58.532  1.00 16.94           H
ATOM    699 3HD2 LEU A  50     -34.251 -11.520  59.706  1.00 16.94           H
ATOM    700  N   GLN A  51     -32.859  -9.827  57.183  1.00 19.06           N
ATOM    701  H   GLN A  51     -32.605  -9.022  57.743  1.00 19.06           H
ATOM    702  CA  GLN A  51     -34.162  -9.866  56.503  1.00 19.06           C
ATOM    703  HA  GLN A  51     -34.490 -10.896  56.592  1.00 19.06           H
ATOM    704  C   GLN A  51     -34.155  -9.492  54.997  1.00 19.06           C
ATOM    705  O   GLN A  51     -33.580  -8.461  54.614  1.00 19.06           O
ATOM    706  CB  GLN A  51     -35.207  -9.055  57.283  1.00 19.06           C
ATOM    707 1HB  GLN A  51     -36.149  -9.107  56.737  1.00 19.06           H
ATOM    708 2HB  GLN A  51     -35.352  -9.538  58.249  1.00 19.06           H
ATOM    709  CG  GLN A  51     -34.878  -7.594  57.545  1.00 19.06           C
ATOM    710 1HG  GLN A  51     -33.963  -7.523  58.131  1.00 19.06           H
ATOM    711 2HG  GLN A  51     -34.728  -7.088  56.596  1.00 19.06           H
ATOM    712  CD  GLN A  51     -35.994  -6.891  58.286  1.00 19.06           C
ATOM    713  OE1 GLN A  51     -36.984  -6.468  57.690  1.00 19.06           O
ATOM    714  NE2 GLN A  51     -35.859  -6.764  59.575  1.00 19.06           N
ATOM    715 1HE2 GLN A  51     -36.571  -6.270  60.094  1.00 19.06           H
ATOM    716 2HE2 GLN A  51     -35.048  -7.144  60.039  1.00 19.06           H
ATOM    717  N   PRO A  52     -34.760 -10.327  54.119  1.00  6.51           N
ATOM    718  CA  PRO A  52     -34.766 -10.129  52.659  1.00  6.51           C
ATOM    719  HA  PRO A  52     -33.802  -9.755  52.321  1.00  6.51           H
ATOM    720  C   PRO A  52     -35.884  -9.240  52.088  1.00  6.51           C
ATOM    721  O   PRO A  52     -36.686  -8.666  52.829  1.00  6.51           O
ATOM    722  CB  PRO A  52     -34.944 -11.567  52.162  1.00  6.51           C
ATOM    723 1HB  PRO A  52     -35.341 -11.609  51.150  1.00  6.51           H
ATOM    724 2HB  PRO A  52     -34.000 -12.108  52.216  1.00  6.51           H
ATOM    725  CG  PRO A  52     -35.898 -12.121  53.111  1.00  6.51           C
ATOM    726 1HG  PRO A  52     -36.903 -11.768  52.878  1.00  6.51           H
ATOM    727 2HG  PRO A  52     -35.867 -13.209  53.097  1.00  6.51           H
ATOM    728  CD  PRO A  52     -35.450 -11.594  54.443  1.00  6.51           C
ATOM    729 1HD  PRO A  52     -36.310 -11.421  55.091  1.00  6.51           H
ATOM    730 2HD  PRO A  52     -34.751 -12.293  54.907  1.00  6.51           H
ATOM    731  N   SER A  53     -35.962  -9.175  50.765  1.00 20.72           N
ATOM    732  H   SER A  53     -35.254  -9.650  50.210  1.00 20.72           H
ATOM    733  CA  SER A  53     -37.065  -8.560  50.011  1.00 20.72           C
ATOM    734  HA  SER A  53     -37.725  -8.004  50.674  1.00 20.72           H
ATOM    735  C   SER A  53     -37.844  -9.716  49.358  1.00 20.72           C
ATOM    736  O   SER A  53     -37.473 -10.873  49.554  1.00 20.72           O
ATOM    737  CB  SER A  53     -36.481  -7.606  48.965  1.00 20.72           C
ATOM    738 1HB  SER A  53     -35.831  -6.893  49.474  1.00 20.72           H
ATOM    739 2HB  SER A  53     -35.882  -8.178  48.255  1.00 20.72           H
ATOM    740  OG  SER A  53     -37.477  -6.881  48.258  1.00 20.72           O
ATOM    741  HG  SER A  53     -37.022  -6.321  47.617  1.00 20.72           H
ATOM    742  N   LEU A  54     -38.904  -9.435  48.609  1.00  5.59           N
ATOM    743  H   LEU A  54     -39.129  -8.467  48.428  1.00  5.59           H
ATOM    744  CA  LEU A  54     -39.774 -10.472  48.033  1.00  5.59           C
ATOM    745  HA  LEU A  54     -39.286 -11.446  48.086  1.00  5.59           H
ATOM    746  C   LEU A  54     -40.201 -10.234  46.579  1.00  5.59           C
ATOM    747  O   LEU A  54     -40.683  -9.143  46.256  1.00  5.59           O
ATOM    748  CB  LEU A  54     -41.056 -10.502  48.881  1.00  5.59           C
ATOM    749 1HB  LEU A  54     -40.768 -10.707  49.911  1.00  5.59           H
ATOM    750 2HB  LEU A  54     -41.469  -9.494  48.854  1.00  5.59           H
ATOM    751  CG  LEU A  54     -42.201 -11.456  48.511  1.00  5.59           C
ATOM    752  HG  LEU A  54     -42.482 -11.276  47.477  1.00  5.59           H
ATOM    753  CD1 LEU A  54     -41.809 -12.916  48.655  1.00  5.59           C
ATOM    754 1HD1 LEU A  54     -42.667 -13.548  48.424  1.00  5.59           H
ATOM    755 2HD1 LEU A  54     -41.474 -13.115  49.673  1.00  5.59           H
ATOM    756 3HD1 LEU A  54     -41.008 -13.156  47.958  1.00  5.59           H
ATOM    757  CD2 LEU A  54     -43.417 -11.163  49.381  1.00  5.59           C
ATOM    758 1HD2 LEU A  54     -44.234 -11.829  49.102  1.00  5.59           H
ATOM    759 2HD2 LEU A  54     -43.740 -10.134  49.224  1.00  5.59           H
ATOM    760 3HD2 LEU A  54     -43.175 -11.311  50.434  1.00  5.59           H
ATOM    761  N   HIS A  55     -40.071 -11.253  45.729  1.00  2.36           N
ATOM    762  H   HIS A  55     -39.505 -12.046  45.990  1.00  2.36           H
ATOM    763  CA  HIS A  55     -40.794 -11.346  44.449  1.00  2.36           C
ATOM    764  HA  HIS A  55     -41.835 -11.092  44.641  1.00  2.36           H
ATOM    765  C   HIS A  55     -40.740 -12.787  43.917  1.00  2.36           C
ATOM    766  O   HIS A  55     -39.849 -13.557  44.295  1.00  2.36           O
ATOM    767  CB  HIS A  55     -40.267 -10.395  43.363  1.00  2.36           C
ATOM    768 1HB  HIS A  55     -40.982 -10.393  42.539  1.00  2.36           H
ATOM    769 2HB  HIS A  55     -40.212  -9.387  43.765  1.00  2.36           H
ATOM    770  CG  HIS A  55     -38.930 -10.771  42.810  1.00  2.36           C
ATOM    771  ND1 HIS A  55     -37.735 -10.575  43.459  1.00  2.36           N
ATOM    772  HD1 HIS A  55     -37.618 -10.213  44.406  1.00  2.36           H
ATOM    773  CD2 HIS A  55     -38.590 -11.307  41.605  1.00  2.36           C
ATOM    774  HD2 HIS A  55     -39.294 -11.578  40.831  1.00  2.36           H
ATOM    775  CE1 HIS A  55     -36.752 -10.956  42.645  1.00  2.36           C
ATOM    776  HE1 HIS A  55     -35.701 -10.898  42.891  1.00  2.36           H
ATOM    777  NE2 HIS A  55     -37.222 -11.424  41.507  1.00  2.36           N
ATOM    778  N   HIS A  56     -41.668 -13.120  43.027  1.00 14.37           N
ATOM    779  H   HIS A  56     -42.334 -12.411  42.738  1.00 14.37           H
ATOM    780  CA  HIS A  56     -41.827 -14.433  42.380  1.00 14.37           C
ATOM    781  HA  HIS A  56     -40.875 -14.928  42.217  1.00 14.37           H
ATOM    782  C   HIS A  56     -42.467 -14.029  41.047  1.00 14.37           C
ATOM    783  O   HIS A  56     -42.740 -12.827  40.904  1.00 14.37           O
ATOM    784  CB  HIS A  56     -42.770 -15.316  43.216  1.00 14.37           C
ATOM    785 1HB  HIS A  56     -43.688 -14.764  43.417  1.00 14.37           H
ATOM    786 2HB  HIS A  56     -43.026 -16.206  42.648  1.00 14.37           H
ATOM    787  CG  HIS A  56     -42.183 -15.759  44.520  1.00 14.37           C
ATOM    788  ND1 HIS A  56     -41.172 -16.694  44.598  1.00 14.37           N
ATOM    789  CD2 HIS A  56     -42.479 -15.380  45.793  1.00 14.37           C
ATOM    790  HD2 HIS A  56     -43.244 -14.661  46.052  1.00 14.37           H
ATOM    791  CE1 HIS A  56     -40.856 -16.782  45.926  1.00 14.37           C
ATOM    792  HE1 HIS A  56     -40.063 -17.401  46.320  1.00 14.37           H
ATOM    793  NE2 HIS A  56     -41.665 -16.017  46.694  1.00 14.37           N
ATOM    794  HE2 HIS A  56     -41.651 -15.924  47.708  1.00 14.37           H
ATOM    795  N   PRO A  57     -42.804 -14.953  40.115  1.00 27.44           N
ATOM    796  CA  PRO A  57     -42.625 -16.384  39.808  1.00 27.44           C
ATOM    797  HA  PRO A  57     -42.388 -16.956  40.704  1.00 27.44           H
ATOM    798  C   PRO A  57     -41.608 -16.680  38.692  1.00 27.44           C
ATOM    799  O   PRO A  57     -40.872 -15.781  38.277  1.00 27.44           O
ATOM    800  CB  PRO A  57     -44.028 -16.741  39.324  1.00 27.44           C
ATOM    801 1HB  PRO A  57     -44.049 -17.668  38.753  1.00 27.44           H
ATOM    802 2HB  PRO A  57     -44.712 -16.797  40.171  1.00 27.44           H
ATOM    803  CG  PRO A  57     -44.361 -15.574  38.450  1.00 27.44           C
ATOM    804 1HG  PRO A  57     -43.935 -15.722  37.457  1.00 27.44           H
ATOM    805 2HG  PRO A  57     -45.441 -15.446  38.379  1.00 27.44           H
ATOM    806  CD  PRO A  57     -43.717 -14.367  39.108  1.00 27.44           C
ATOM    807 1HD  PRO A  57     -43.161 -13.784  38.372  1.00 27.44           H
ATOM    808 2HD  PRO A  57     -44.487 -13.759  39.582  1.00 27.44           H
ATOM    809  N   SER A  58     -41.603 -17.894  38.149  1.00  8.93           N
ATOM    810  H   SER A  58     -42.177 -18.631  38.561  1.00  8.93           H
ATOM    811  CA  SER A  58     -40.851 -18.233  36.934  1.00  8.93           C
ATOM    812  HA  SER A  58     -40.541 -17.323  36.422  1.00  8.93           H
ATOM    813  C   SER A  58     -41.703 -19.085  35.985  1.00  8.93           C
ATOM    814  O   SER A  58     -42.599 -19.794  36.449  1.00  8.93           O
ATOM    815  CB  SER A  58     -39.614 -19.053  37.298  1.00  8.93           C
ATOM    816 1HB  SER A  58     -39.932 -19.997  37.743  1.00  8.93           H
ATOM    817 2HB  SER A  58     -39.052 -19.265  36.390  1.00  8.93           H
ATOM    818  OG  SER A  58     -38.780 -18.371  38.220  1.00  8.93           O
ATOM    819  HG  SER A  58     -37.903 -18.781  38.179  1.00  8.93           H
ATOM    820  N   THR A  59     -41.432 -19.055  34.685  1.00  6.45           N
ATOM    821  H   THR A  59     -40.780 -18.365  34.320  1.00  6.45           H
ATOM    822  CA  THR A  59     -42.001 -20.009  33.721  1.00  6.45           C
ATOM    823  HA  THR A  59     -42.033 -21.000  34.173  1.00  6.45           H
ATOM    824  C   THR A  59     -41.055 -20.029  32.520  1.00  6.45           C
ATOM    825  O   THR A  59     -40.162 -19.179  32.468  1.00  6.45           O
ATOM    826  CB  THR A  59     -43.440 -19.623  33.288  1.00  6.45           C
ATOM    827  HB  THR A  59     -44.013 -19.389  34.183  1.00  6.45           H
ATOM    828  OG1 THR A  59     -44.060 -20.741  32.646  1.00  6.45           O
ATOM    829  HG1 THR A  59     -44.287 -20.494  31.736  1.00  6.45           H
ATOM    830  CG2 THR A  59     -43.496 -18.428  32.353  1.00  6.45           C
ATOM    831 1HG2 THR A  59     -44.536 -18.214  32.120  1.00  6.45           H
ATOM    832 2HG2 THR A  59     -42.972 -18.639  31.421  1.00  6.45           H
ATOM    833 3HG2 THR A  59     -43.053 -17.557  32.836  1.00  6.45           H
ATOM    834  N   ASN A  60     -41.218 -20.941  31.564  1.00 17.02           N
ATOM    835  H   ASN A  60     -41.996 -21.589  31.622  1.00 17.02           H
ATOM    836  CA  ASN A  60     -40.311 -21.042  30.409  1.00 17.02           C
ATOM    837  HA  ASN A  60     -39.829 -20.078  30.240  1.00 17.02           H
ATOM    838  C   ASN A  60     -40.985 -21.458  29.093  1.00 17.02           C
ATOM    839  O   ASN A  60     -42.040 -22.082  29.106  1.00 17.02           O
ATOM    840  CB  ASN A  60     -39.229 -22.085  30.723  1.00 17.02           C
ATOM    841 1HB  ASN A  60     -39.706 -22.993  31.087  1.00 17.02           H
ATOM    842 2HB  ASN A  60     -38.675 -22.316  29.816  1.00 17.02           H
ATOM    843  CG  ASN A  60     -38.234 -21.611  31.750  1.00 17.02           C
ATOM    844  OD1 ASN A  60     -38.152 -22.143  32.848  1.00 17.02           O
ATOM    845  ND2 ASN A  60     -37.448 -20.633  31.398  1.00 17.02           N
ATOM    846 1HD2 ASN A  60     -36.763 -20.310  32.064  1.00 17.02           H
ATOM    847 2HD2 ASN A  60     -37.517 -20.222  30.480  1.00 17.02           H
ATOM    848  N   GLN A  61     -40.276 -21.180  28.000  1.00 27.81           N
ATOM    849  H   GLN A  61     -39.440 -20.615  28.138  1.00 27.81           H
ATOM    850  CA  GLN A  61     -40.448 -21.710  26.630  1.00 27.81           C
ATOM    851  HA  GLN A  61     -39.498 -21.467  26.156  1.00 27.81           H
ATOM    852  C   GLN A  61     -41.471 -21.269  25.577  1.00 27.81           C
ATOM    853  O   GLN A  61     -42.676 -21.522  25.646  1.00 27.81           O
ATOM    854  CB  GLN A  61     -40.504 -23.244  26.588  1.00 27.81           C
ATOM    855 1HB  GLN A  61     -41.339 -23.598  27.190  1.00 27.81           H
ATOM    856 2HB  GLN A  61     -40.716 -23.527  25.559  1.00 27.81           H
ATOM    857  CG  GLN A  61     -39.248 -23.985  26.999  1.00 27.81           C
ATOM    858 1HG  GLN A  61     -38.408 -23.590  26.431  1.00 27.81           H
ATOM    859 2HG  GLN A  61     -39.067 -23.824  28.060  1.00 27.81           H
ATOM    860  CD  GLN A  61     -39.365 -25.472  26.727  1.00 27.81           C
ATOM    861  OE1 GLN A  61     -40.448 -25.992  26.464  1.00 27.81           O
ATOM    862  NE2 GLN A  61     -38.263 -26.163  26.754  1.00 27.81           N
ATOM    863 1HE2 GLN A  61     -38.309 -27.160  26.606  1.00 27.81           H
ATOM    864 2HE2 GLN A  61     -37.376 -25.711  26.928  1.00 27.81           H
ATOM    865  N   ASN A  62     -40.857 -20.763  24.516  1.00 27.99           N
ATOM    866  H   ASN A  62     -39.893 -20.494  24.651  1.00 27.99           H
ATOM    867  CA  ASN A  62     -41.353 -20.604  23.139  1.00 27.99           C
ATOM    868  HA  ASN A  62     -40.539 -20.046  22.681  1.00 27.99           H
ATOM    869  C   ASN A  62     -42.570 -19.873  22.544  1.00 27.99           C
ATOM    870  O   ASN A  62     -43.726 -19.987  22.933  1.00 27.99           O
ATOM    871  CB  ASN A  62     -41.321 -21.994  22.486  1.00 27.99           C
ATOM    872 1HB  ASN A  62     -41.906 -22.688  23.087  1.00 27.99           H
ATOM    873 2HB  ASN A  62     -41.770 -21.942  21.496  1.00 27.99           H
ATOM    874  CG  ASN A  62     -39.920 -22.516  22.341  1.00 27.99           C
ATOM    875  OD1 ASN A  62     -39.023 -21.791  21.923  1.00 27.99           O
ATOM    876  ND2 ASN A  62     -39.695 -23.735  22.734  1.00 27.99           N
ATOM    877 1HD2 ASN A  62     -38.747 -24.085  22.711  1.00 27.99           H
ATOM    878 2HD2 ASN A  62     -40.456 -24.312  23.069  1.00 27.99           H
ATOM    879  N   GLN A  63     -42.146 -19.282  21.431  1.00 32.68           N
ATOM    880  H   GLN A  63     -41.146 -19.190  21.359  1.00 32.68           H
ATOM    881  CA  GLN A  63     -42.857 -18.776  20.254  1.00 32.68           C
ATOM    882  HA  GLN A  63     -42.818 -17.690  20.271  1.00 32.68           H
ATOM    883  C   GLN A  63     -44.277 -19.166  19.814  1.00 32.68           C
ATOM    884  O   GLN A  63     -44.824 -20.197  20.194  1.00 32.68           O
ATOM    885  CB  GLN A  63     -41.985 -19.277  19.089  1.00 32.68           C
ATOM    886 1HB  GLN A  63     -42.066 -20.364  19.101  1.00 32.68           H
ATOM    887 2HB  GLN A  63     -42.395 -18.918  18.149  1.00 32.68           H
ATOM    888  CG  GLN A  63     -40.500 -18.927  19.110  1.00 32.68           C
ATOM    889 1HG  GLN A  63     -40.376 -17.864  18.914  1.00 32.68           H
ATOM    890 2HG  GLN A  63     -40.059 -19.154  20.079  1.00 32.68           H
ATOM    891  CD  GLN A  63     -39.733 -19.720  18.071  1.00 32.68           C
ATOM    892  OE1 GLN A  63     -40.308 -20.460  17.278  1.00 32.68           O
ATOM    893  NE2 GLN A  63     -38.435 -19.624  18.104  1.00 32.68           N
ATOM    894 1HE2 GLN A  63     -37.895 -20.136  17.424  1.00 32.68           H
ATOM    895 2HE2 GLN A  63     -37.985 -19.049  18.803  1.00 32.68           H
ATOM    896  N   THR A  64     -44.767 -18.391  18.852  1.00 19.36           N
ATOM    897  H   THR A  64     -44.268 -17.535  18.624  1.00 19.36           H
ATOM    898  CA  THR A  64     -45.910 -18.728  17.998  1.00 19.36           C
ATOM    899  HA  THR A  64     -46.294 -19.706  18.285  1.00 19.36           H
ATOM    900  C   THR A  64     -45.326 -18.818  16.571  1.00 19.36           C
ATOM    901  O   THR A  64     -44.177 -18.422  16.381  1.00 19.36           O
ATOM    902  CB  THR A  64     -47.020 -17.678  18.213  1.00 19.36           C
ATOM    903  HB  THR A  64     -46.722 -16.732  17.762  1.00 19.36           H
ATOM    904  OG1 THR A  64     -47.198 -17.495  19.622  1.00 19.36           O
ATOM    905  HG1 THR A  64     -47.360 -18.363  20.020  1.00 19.36           H
ATOM    906  CG2 THR A  64     -48.356 -18.101  17.665  1.00 19.36           C
ATOM    907 1HG2 THR A  64     -49.127 -17.458  18.088  1.00 19.36           H
ATOM    908 2HG2 THR A  64     -48.580 -19.135  17.933  1.00 19.36           H
ATOM    909 3HG2 THR A  64     -48.362 -17.980  16.583  1.00 19.36           H
ATOM    910  N   LYS A  65     -46.036 -19.367  15.586  1.00 11.41           N
ATOM    911  H   LYS A  65     -47.031 -19.520  15.704  1.00 11.41           H
ATOM    912  CA  LYS A  65     -45.377 -19.871  14.362  1.00 11.41           C
ATOM    913  HA  LYS A  65     -44.313 -19.972  14.595  1.00 11.41           H
ATOM    914  C   LYS A  65     -45.430 -19.317  12.936  1.00 11.41           C
ATOM    915  O   LYS A  65     -44.616 -19.783  12.139  1.00 11.41           O
ATOM    916  CB  LYS A  65     -45.909 -21.294  14.162  1.00 11.41           C
ATOM    917 1HB  LYS A  65     -46.972 -21.235  13.927  1.00 11.41           H
ATOM    918 2HB  LYS A  65     -45.393 -21.732  13.311  1.00 11.41           H
ATOM    919  CG  LYS A  65     -45.737 -22.234  15.329  1.00 11.41           C
ATOM    920 1HG  LYS A  65     -44.690 -22.269  15.619  1.00 11.41           H
ATOM    921 2HG  LYS A  65     -46.347 -21.913  16.172  1.00 11.41           H
ATOM    922  CD  LYS A  65     -46.173 -23.613  14.886  1.00 11.41           C
ATOM    923 1HD  LYS A  65     -47.195 -23.560  14.512  1.00 11.41           H
ATOM    924 2HD  LYS A  65     -45.522 -23.944  14.076  1.00 11.41           H
ATOM    925  CE  LYS A  65     -46.099 -24.623  16.012  1.00 11.41           C
ATOM    926 1HE  LYS A  65     -45.091 -24.625  16.431  1.00 11.41           H
ATOM    927 2HE  LYS A  65     -46.821 -24.369  16.791  1.00 11.41           H
ATOM    928  NZ  LYS A  65     -46.408 -25.964  15.430  1.00 11.41           N
ATOM    929 1HZ  LYS A  65     -46.355 -26.676  16.148  1.00 11.41           H
ATOM    930 2HZ  LYS A  65     -45.737 -26.178  14.702  1.00 11.41           H
ATOM    931 3HZ  LYS A  65     -47.341 -25.959  15.035  1.00 11.41           H
ATOM    932  N   LEU A  66     -46.352 -18.461  12.521  1.00-13.79           N
ATOM    933  H   LEU A  66     -46.911 -17.937  13.185  1.00-13.79           H
ATOM    934  CA  LEU A  66     -46.603 -18.324  11.071  1.00-13.79           C
ATOM    935  HA  LEU A  66     -46.863 -19.320  10.738  1.00-13.79           H
ATOM    936  C   LEU A  66     -45.474 -17.881  10.137  1.00-13.79           C
ATOM    937  O   LEU A  66     -44.891 -16.800  10.281  1.00-13.79           O
ATOM    938  CB  LEU A  66     -47.806 -17.423  10.789  1.00-13.79           C
ATOM    939 1HB  LEU A  66     -47.602 -16.432  11.191  1.00-13.79           H
ATOM    940 2HB  LEU A  66     -47.873 -17.326   9.705  1.00-13.79           H
ATOM    941  CG  LEU A  66     -49.192 -17.853  11.296  1.00-13.79           C
ATOM    942  HG  LEU A  66     -49.173 -17.861  12.384  1.00-13.79           H
ATOM    943  CD1 LEU A  66     -50.236 -16.847  10.827  1.00-13.79           C
ATOM    944 1HD1 LEU A  66     -51.211 -17.116  11.227  1.00-13.79           H
ATOM    945 2HD1 LEU A  66     -50.284 -16.829   9.738  1.00-13.79           H
ATOM    946 3HD1 LEU A  66     -49.978 -15.853  11.190  1.00-13.79           H
ATOM    947  CD2 LEU A  66     -49.586 -19.243  10.808  1.00-13.79           C
ATOM    948 1HD2 LEU A  66     -50.592 -19.477  11.144  1.00-13.79           H
ATOM    949 2HD2 LEU A  66     -48.911 -19.986  11.227  1.00-13.79           H
ATOM    950 3HD2 LEU A  66     -49.541 -19.286   9.719  1.00-13.79           H
ATOM    951  N   THR A  67     -45.210 -18.725   9.145  0.98  6.77           N
ATOM    952  H   THR A  67     -45.738 -19.588   9.090  0.98  6.77           H
ATOM    953  CA  THR A  67     -44.177 -18.515   8.120  0.98  6.77           C
ATOM    954  HA  THR A  67     -43.918 -17.459   8.056  0.98  6.77           H
ATOM    955  C   THR A  67     -44.684 -18.987   6.750  0.98  6.77           C
ATOM    956  O   THR A  67     -45.795 -19.520   6.650  0.98  6.77           O
ATOM    957  CB  THR A  67     -42.900 -19.336   8.452  0.98  6.77           C
ATOM    958  HB  THR A  67     -42.194 -19.272   7.625  0.98  6.77           H
ATOM    959  OG1 THR A  67     -43.259 -20.697   8.684  0.98  6.77           O
ATOM    960  HG1 THR A  67     -42.457 -21.232   8.630  0.98  6.77           H
ATOM    961  CG2 THR A  67     -42.211 -18.865   9.711  0.98  6.77           C
ATOM    962 1HG2 THR A  67     -41.304 -19.449   9.861  0.98  6.77           H
ATOM    963 2HG2 THR A  67     -42.862 -18.989  10.572  0.98  6.77           H
ATOM    964 3HG2 THR A  67     -41.942 -17.819   9.610  0.98  6.77           H
ATOM    965  N   HIS A  68     -43.882 -18.815   5.704  0.98 -6.02           N
ATOM    966  H   HIS A  68     -43.003 -18.330   5.845  0.98 -6.02           H
ATOM    967  CA  HIS A  68     -44.189 -19.301   4.349  0.98 -6.02           C
ATOM    968  HA  HIS A  68     -45.260 -19.211   4.173  0.98 -6.02           H
ATOM    969  C   HIS A  68     -43.830 -20.789   4.147  0.98 -6.02           C
ATOM    970  O   HIS A  68     -43.349 -21.430   5.086  0.98 -6.02           O
ATOM    971  CB  HIS A  68     -43.471 -18.395   3.345  0.98 -6.02           C
ATOM    972 1HB  HIS A  68     -42.414 -18.338   3.607  0.98 -6.02           H
ATOM    973 2HB  HIS A  68     -43.555 -18.828   2.351  0.98 -6.02           H
ATOM    974  CG  HIS A  68     -44.044 -17.011   3.291  0.98 -6.02           C
ATOM    975  ND1 HIS A  68     -45.332 -16.732   2.905  0.98 -6.02           N
ATOM    976  HD1 HIS A  68     -46.031 -17.412   2.611  0.98 -6.02           H
ATOM    977  CD2 HIS A  68     -43.500 -15.801   3.589  0.98 -6.02           C
ATOM    978  HD2 HIS A  68     -42.489 -15.649   3.940  0.98 -6.02           H
ATOM    979  CE1 HIS A  68     -45.516 -15.419   2.963  0.98 -6.02           C
ATOM    980  HE1 HIS A  68     -46.440 -14.924   2.694  0.98 -6.02           H
ATOM    981  NE2 HIS A  68     -44.428 -14.799   3.378  0.98 -6.02           N
ATOM    982  N   PHE A  69     -44.156 -21.372   2.991  1.00 13.59           N
ATOM    983  H   PHE A  69     -44.455 -20.799   2.204  1.00 13.59           H
ATOM    984  CA  PHE A  69     -44.258 -22.838   2.853  1.00 13.59           C
ATOM    985  HA  PHE A  69     -43.640 -23.309   3.617  1.00 13.59           H
ATOM    986  C   PHE A  69     -43.919 -23.503   1.498  1.00 13.59           C
ATOM    987  O   PHE A  69     -44.269 -24.664   1.277  1.00 13.59           O
ATOM    988  CB  PHE A  69     -45.738 -23.170   3.145  1.00 13.59           C
ATOM    989 1HB  PHE A  69     -46.234 -22.255   3.465  1.00 13.59           H
ATOM    990 2HB  PHE A  69     -46.230 -23.495   2.229  1.00 13.59           H
ATOM    991  CG  PHE A  69     -45.947 -24.208   4.220  1.00 13.59           C
ATOM    992  CD1 PHE A  69     -46.690 -23.878   5.365  1.00 13.59           C
ATOM    993  HD1 PHE A  69     -47.089 -22.880   5.478  1.00 13.59           H
ATOM    994  CD2 PHE A  69     -45.465 -25.526   4.086  1.00 13.59           C
ATOM    995  HD2 PHE A  69     -44.905 -25.817   3.216  1.00 13.59           H
ATOM    996  CE1 PHE A  69     -46.920 -24.834   6.386  1.00 13.59           C
ATOM    997  HE1 PHE A  69     -47.477 -24.559   7.268  1.00 13.59           H
ATOM    998  CE2 PHE A  69     -45.714 -26.492   5.081  1.00 13.59           C
ATOM    999  HE2 PHE A  69     -45.363 -27.501   4.946  1.00 13.59           H
ATOM   1000  CZ  PHE A  69     -46.427 -26.145   6.238  1.00 13.59           C
ATOM   1001  HZ  PHE A  69     -46.603 -26.883   7.004  1.00 13.59           H
ATOM   1002  N   ASP A  70     -43.319 -22.811   0.540  1.00 21.90           N
ATOM   1003  H   ASP A  70     -42.884 -21.920   0.749  1.00 21.90           H
ATOM   1004  CA  ASP A  70     -43.394 -23.288  -0.853  1.00 21.90           C
ATOM   1005  HA  ASP A  70     -44.329 -23.846  -0.896  1.00 21.90           H
ATOM   1006  C   ASP A  70     -42.367 -24.192  -1.567  1.00 21.90           C
ATOM   1007  O   ASP A  70     -41.300 -23.743  -1.996  1.00 21.90           O
ATOM   1008  CB  ASP A  70     -43.639 -22.073  -1.747  1.00 21.90           C
ATOM   1009 1HB  ASP A  70     -44.059 -21.280  -1.133  1.00 21.90           H
ATOM   1010 2HB  ASP A  70     -42.700 -21.716  -2.162  1.00 21.90           H
ATOM   1011  CG  ASP A  70     -44.625 -22.360  -2.869  1.00 21.90           C
ATOM   1012  OD1 ASP A  70     -44.950 -23.532  -3.161  1.00 21.90           O
ATOM   1013  OD2 ASP A  70     -45.153 -21.374  -3.427  1.00 21.90           O
ATOM   1014  N   HIS A  71     -42.772 -25.444  -1.760  1.00 18.46           N
ATOM   1015  H   HIS A  71     -43.576 -25.756  -1.233  1.00 18.46           H
ATOM   1016  CA  HIS A  71     -42.228 -26.412  -2.737  1.00 18.46           C
ATOM   1017  HA  HIS A  71     -42.837 -27.305  -2.620  1.00 18.46           H
ATOM   1018  C   HIS A  71     -40.778 -26.943  -2.761  1.00 18.46           C
ATOM   1019  O   HIS A  71     -39.832 -26.313  -2.294  1.00 18.46           O
ATOM   1020  CB  HIS A  71     -42.598 -25.848  -4.128  1.00 18.46           C
ATOM   1021 1HB  HIS A  71     -43.593 -25.419  -4.056  1.00 18.46           H
ATOM   1022 2HB  HIS A  71     -41.901 -25.057  -4.398  1.00 18.46           H
ATOM   1023  CG  HIS A  71     -42.644 -26.865  -5.223  1.00 18.46           C
ATOM   1024  ND1 HIS A  71     -43.283 -28.081  -5.094  1.00 18.46           N
ATOM   1025  CD2 HIS A  71     -42.091 -26.833  -6.466  1.00 18.46           C
ATOM   1026  HD2 HIS A  71     -41.515 -26.005  -6.855  1.00 18.46           H
ATOM   1027  CE1 HIS A  71     -43.063 -28.740  -6.277  1.00 18.46           C
ATOM   1028  HE1 HIS A  71     -43.425 -29.738  -6.493  1.00 18.46           H
ATOM   1029  NE2 HIS A  71     -42.352 -27.988  -7.148  1.00 18.46           N
ATOM   1030  HE2 HIS A  71     -42.067 -28.227  -8.094  1.00 18.46           H
ATOM   1031  N   TYR A  72     -40.660 -28.120  -3.374  1.00 37.53           N
ATOM   1032  H   TYR A  72     -41.528 -28.599  -3.583  1.00 37.53           H
ATOM   1033  CA  TYR A  72     -39.445 -28.737  -3.930  1.00 37.53           C
ATOM   1034  HA  TYR A  72     -39.830 -29.562  -4.527  1.00 37.53           H
ATOM   1035  C   TYR A  72     -38.386 -29.386  -3.034  1.00 37.53           C
ATOM   1036  O   TYR A  72     -38.267 -29.097  -1.841  1.00 37.53           O
ATOM   1037  CB  TYR A  72     -38.792 -27.776  -4.936  1.00 37.53           C
ATOM   1038 1HB  TYR A  72     -39.558 -27.100  -5.308  1.00 37.53           H
ATOM   1039 2HB  TYR A  72     -38.033 -27.183  -4.426  1.00 37.53           H
ATOM   1040  CG  TYR A  72     -38.178 -28.475  -6.130  1.00 37.53           C
ATOM   1041  CD1 TYR A  72     -38.981 -29.236  -7.008  1.00 37.53           C
ATOM   1042  HD1 TYR A  72     -40.045 -29.314  -6.836  1.00 37.53           H
ATOM   1043  CD2 TYR A  72     -36.796 -28.393  -6.388  1.00 37.53           C
ATOM   1044  HD2 TYR A  72     -36.157 -27.817  -5.732  1.00 37.53           H
ATOM   1045  CE1 TYR A  72     -38.413 -29.909  -8.120  1.00 37.53           C
ATOM   1046  HE1 TYR A  72     -39.038 -30.487  -8.783  1.00 37.53           H
ATOM   1047  CE2 TYR A  72     -36.226 -29.074  -7.498  1.00 37.53           C
ATOM   1048  HE2 TYR A  72     -35.166 -29.030  -7.684  1.00 37.53           H
ATOM   1049  CZ  TYR A  72     -37.037 -29.826  -8.349  1.00 37.53           C
ATOM   1050  OH  TYR A  72     -36.470 -30.480  -9.411  1.00 37.53           O
ATOM   1051  HH  TYR A  72     -37.108 -30.984  -9.922  1.00 37.53           H
ATOM   1052  N   ASN A  73     -37.652 -30.318  -3.636  0.98 12.94           N
ATOM   1053  H   ASN A  73     -37.782 -30.479  -4.629  0.98 12.94           H
ATOM   1054  CA  ASN A  73     -36.627 -31.141  -2.990  0.98 12.94           C
ATOM   1055  HA  ASN A  73     -36.174 -30.610  -2.154  0.98 12.94           H
ATOM   1056  C   ASN A  73     -35.609 -31.397  -4.098  0.98 12.94           C
ATOM   1057  O   ASN A  73     -35.999 -31.341  -5.263  0.98 12.94           O
ATOM   1058  CB  ASN A  73     -37.228 -32.474  -2.534  0.98 12.94           C
ATOM   1059 1HB  ASN A  73     -37.616 -32.992  -3.409  0.98 12.94           H
ATOM   1060 2HB  ASN A  73     -36.456 -33.092  -2.079  0.98 12.94           H
ATOM   1061  CG  ASN A  73     -38.364 -32.294  -1.562  0.98 12.94           C
ATOM   1062  OD1 ASN A  73     -39.529 -32.368  -1.937  0.98 12.94           O
ATOM   1063  ND2 ASN A  73     -38.051 -32.045  -0.326  0.98 12.94           N
ATOM   1064 1HD2 ASN A  73     -38.792 -31.894   0.340  0.98 12.94           H
ATOM   1065 2HD2 ASN A  73     -37.082 -32.009  -0.049  0.98 12.94           H
ATOM   1066  N   GLN A  74     -34.345 -31.657  -3.782  0.98 -2.30           N
ATOM   1067  H   GLN A  74     -34.073 -31.745  -2.813  0.98 -2.30           H
ATOM   1068  CA  GLN A  74     -33.294 -31.786  -4.803  0.98 -2.30           C
ATOM   1069  HA  GLN A  74     -33.754 -31.841  -5.790  0.98 -2.30           H
ATOM   1070  C   GLN A  74     -32.448 -33.047  -4.626  0.98 -2.30           C
ATOM   1071  O   GLN A  74     -32.499 -33.698  -3.582  0.98 -2.30           O
ATOM   1072  CB  GLN A  74     -32.394 -30.544  -4.771  0.98 -2.30           C
ATOM   1073 1HB  GLN A  74     -31.979 -30.437  -3.769  0.98 -2.30           H
ATOM   1074 2HB  GLN A  74     -31.573 -30.682  -5.475  0.98 -2.30           H
ATOM   1075  CG  GLN A  74     -33.134 -29.263  -5.152  0.98 -2.30           C
ATOM   1076 1HG  GLN A  74     -33.543 -29.382  -6.154  0.98 -2.30           H
ATOM   1077 2HG  GLN A  74     -33.960 -29.101  -4.462  0.98 -2.30           H
ATOM   1078  CD  GLN A  74     -32.263 -28.030  -5.133  0.98 -2.30           C
ATOM   1079  OE1 GLN A  74     -31.204 -27.984  -4.503  0.98 -2.30           O
ATOM   1080  NE2 GLN A  74     -32.704 -27.008  -5.807  0.98 -2.30           N
ATOM   1081 1HE2 GLN A  74     -32.229 -26.123  -5.731  0.98 -2.30           H
ATOM   1082 2HE2 GLN A  74     -33.509 -27.100  -6.409  0.98 -2.30           H
ATOM   1083  N   TYR A  75     -31.711 -33.394  -5.673  1.00  0.50           N
ATOM   1084  H   TYR A  75     -31.696 -32.781  -6.473  1.00  0.50           H
ATOM   1085  CA  TYR A  75     -30.916 -34.624  -5.758  1.00  0.50           C
ATOM   1086  HA  TYR A  75     -31.530 -35.452  -5.407  1.00  0.50           H
ATOM   1087  C   TYR A  75     -29.633 -34.670  -4.913  1.00  0.50           C
ATOM   1088  O   TYR A  75     -29.351 -33.775  -4.116  1.00  0.50           O
ATOM   1089  CB  TYR A  75     -30.619 -34.895  -7.239  1.00  0.50           C
ATOM   1090 1HB  TYR A  75     -30.330 -33.967  -7.733  1.00  0.50           H
ATOM   1091 2HB  TYR A  75     -29.798 -35.600  -7.334  1.00  0.50           H
ATOM   1092  CG  TYR A  75     -31.805 -35.513  -7.943  1.00  0.50           C
ATOM   1093  CD1 TYR A  75     -32.669 -34.745  -8.752  1.00  0.50           C
ATOM   1094  HD1 TYR A  75     -32.480 -33.690  -8.899  1.00  0.50           H
ATOM   1095  CD2 TYR A  75     -32.076 -36.888  -7.789  1.00  0.50           C
ATOM   1096  HD2 TYR A  75     -31.428 -37.502  -7.176  1.00  0.50           H
ATOM   1097  CE1 TYR A  75     -33.789 -35.349  -9.395  1.00  0.50           C
ATOM   1098  HE1 TYR A  75     -34.449 -34.756 -10.011  1.00  0.50           H
ATOM   1099  CE2 TYR A  75     -33.182 -37.490  -8.434  1.00  0.50           C
ATOM   1100  HE2 TYR A  75     -33.370 -38.546  -8.311  1.00  0.50           H
ATOM   1101  CZ  TYR A  75     -34.022 -36.719  -9.238  1.00  0.50           C
ATOM   1102  OH  TYR A  75     -35.066 -37.339  -9.875  1.00  0.50           O
ATOM   1103  HH  TYR A  75     -35.096 -38.286  -9.674  1.00  0.50           H
ATOM   1104  N   GLU A  76     -28.897 -35.764  -5.037  1.00 14.85           N
ATOM   1105  H   GLU A  76     -29.120 -36.420  -5.780  1.00 14.85           H
ATOM   1106  CA  GLU A  76     -27.762 -36.096  -4.177  1.00 14.85           C
ATOM   1107  HA  GLU A  76     -28.100 -36.098  -3.143  1.00 14.85           H
ATOM   1108  C   GLU A  76     -26.559 -35.163  -4.282  1.00 14.85           C
ATOM   1109  O   GLU A  76     -26.389 -34.420  -5.242  1.00 14.85           O
ATOM   1110  CB  GLU A  76     -27.231 -37.496  -4.518  1.00 14.85           C
ATOM   1111 1HB  GLU A  76     -26.801 -37.475  -5.519  1.00 14.85           H
ATOM   1112 2HB  GLU A  76     -26.428 -37.734  -3.823  1.00 14.85           H
ATOM   1113  CG  GLU A  76     -28.242 -38.628  -4.430  1.00 14.85           C
ATOM   1114 1HG  GLU A  76     -27.692 -39.563  -4.316  1.00 14.85           H
ATOM   1115 2HG  GLU A  76     -28.855 -38.486  -3.539  1.00 14.85           H
ATOM   1116  CD  GLU A  76     -29.145 -38.757  -5.649  1.00 14.85           C
ATOM   1117  OE1 GLU A  76     -28.883 -38.160  -6.722  1.00 14.85           O
ATOM   1118  OE2 GLU A  76     -30.147 -39.491  -5.538  1.00 14.85           O
ATOM   1119  N   GLN A  77     -25.665 -35.318  -3.319  1.00 14.95           N
ATOM   1120  H   GLN A  77     -25.876 -35.926  -2.538  1.00 14.95           H
ATOM   1121  CA  GLN A  77     -24.290 -34.840  -3.387  1.00 14.95           C
ATOM   1122  HA  GLN A  77     -23.987 -34.681  -4.423  1.00 14.95           H
ATOM   1123  C   GLN A  77     -23.600 -36.080  -2.830  1.00 14.95           C
ATOM   1124  O   GLN A  77     -24.274 -36.854  -2.136  1.00 14.95           O
ATOM   1125  CB  GLN A  77     -24.078 -33.567  -2.559  1.00 14.95           C
ATOM   1126 1HB  GLN A  77     -23.034 -33.268  -2.647  1.00 14.95           H
ATOM   1127 2HB  GLN A  77     -24.688 -32.783  -3.004  1.00 14.95           H
ATOM   1128  CG  GLN A  77     -24.450 -33.643  -1.068  1.00 14.95           C
ATOM   1129 1HG  GLN A  77     -24.537 -32.625  -0.691  1.00 14.95           H
ATOM   1130 2HG  GLN A  77     -25.419 -34.126  -0.956  1.00 14.95           H
ATOM   1131  CD  GLN A  77     -23.428 -34.368  -0.213  1.00 14.95           C
ATOM   1132  OE1 GLN A  77     -22.230 -34.128  -0.309  1.00 14.95           O
ATOM   1133  NE2 GLN A  77     -23.885 -35.245   0.638  1.00 14.95           N
ATOM   1134 1HE2 GLN A  77     -23.228 -35.749   1.211  1.00 14.95           H
ATOM   1135 2HE2 GLN A  77     -24.873 -35.416   0.706  1.00 14.95           H
ATOM   1136  N   GLN A  78     -22.339 -36.333  -3.149  1.00 13.32           N
ATOM   1137  H   GLN A  78     -21.808 -35.658  -3.699  1.00 13.32           H
ATOM   1138  CA  GLN A  78     -21.701 -37.601  -2.794  1.00 13.32           C
ATOM   1139  HA  GLN A  78     -22.236 -38.053  -1.960  1.00 13.32           H
ATOM   1140  C   GLN A  78     -20.230 -37.436  -2.404  1.00 13.32           C
ATOM   1141  O   GLN A  78     -19.432 -36.914  -3.186  1.00 13.32           O
ATOM   1142  CB  GLN A  78     -21.788 -38.535  -4.008  1.00 13.32           C
ATOM   1143 1HB  GLN A  78     -22.792 -38.476  -4.428  1.00 13.32           H
ATOM   1144 2HB  GLN A  78     -21.089 -38.178  -4.763  1.00 13.32           H
ATOM   1145  CG  GLN A  78     -21.486 -39.999  -3.716  1.00 13.32           C
ATOM   1146 1HG  GLN A  78     -20.843 -40.070  -2.845  1.00 13.32           H
ATOM   1147 2HG  GLN A  78     -22.416 -40.516  -3.492  1.00 13.32           H
ATOM   1148  CD  GLN A  78     -20.803 -40.690  -4.875  1.00 13.32           C
ATOM   1149  OE1 GLN A  78     -21.324 -40.748  -5.981  1.00 13.32           O
ATOM   1150  NE2 GLN A  78     -19.629 -41.204  -4.644  1.00 13.32           N
ATOM   1151 1HE2 GLN A  78     -19.187 -41.758  -5.361  1.00 13.32           H
ATOM   1152 2HE2 GLN A  78     -19.170 -41.037  -3.760  1.00 13.32           H
ATOM   1153  N   LYS A  79     -19.858 -37.929  -1.229  1.00  5.43           N
ATOM   1154  H   LYS A  79     -20.554 -38.300  -0.602  1.00  5.43           H
ATOM   1155  CA  LYS A  79     -18.445 -38.015  -0.840  1.00  5.43           C
ATOM   1156  HA  LYS A  79     -17.961 -37.056  -1.033  1.00  5.43           H
ATOM   1157  C   LYS A  79     -17.788 -39.106  -1.683  1.00  5.43           C
ATOM   1158  O   LYS A  79     -18.483 -40.004  -2.163  1.00  5.43           O
ATOM   1159  CB  LYS A  79     -18.303 -38.375   0.650  1.00  5.43           C
ATOM   1160 1HB  LYS A  79     -17.260 -38.229   0.928  1.00  5.43           H
ATOM   1161 2HB  LYS A  79     -18.913 -37.690   1.239  1.00  5.43           H
ATOM   1162  CG  LYS A  79     -18.678 -39.820   1.001  1.00  5.43           C
ATOM   1163 1HG  LYS A  79     -19.721 -39.999   0.741  1.00  5.43           H
ATOM   1164 2HG  LYS A  79     -18.051 -40.489   0.416  1.00  5.43           H
ATOM   1165  CD  LYS A  79     -18.465 -40.184   2.455  1.00  5.43           C
ATOM   1166 1HD  LYS A  79     -17.452 -39.916   2.755  1.00  5.43           H
ATOM   1167 2HD  LYS A  79     -19.184 -39.651   3.075  1.00  5.43           H
ATOM   1168  CE  LYS A  79     -18.649 -41.693   2.604  1.00  5.43           C
ATOM   1169 1HE  LYS A  79     -19.641 -41.963   2.237  1.00  5.43           H
ATOM   1170 2HE  LYS A  79     -17.911 -42.194   1.974  1.00  5.43           H
ATOM   1171  NZ  LYS A  79     -18.499 -42.196   4.006  1.00  5.43           N
ATOM   1172 1HZ  LYS A  79     -18.494 -43.208   4.005  1.00  5.43           H
ATOM   1173 2HZ  LYS A  79     -19.271 -41.882   4.581  1.00  5.43           H
ATOM   1174 3HZ  LYS A  79     -17.631 -41.866   4.413  1.00  5.43           H
ATOM   1175  N   MET A  80     -16.467 -39.122  -1.776  1.00 33.80           N
ATOM   1176  H   MET A  80     -15.933 -38.330  -1.455  1.00 33.80           H
ATOM   1177  CA  MET A  80     -15.778 -40.312  -2.287  1.00 33.80           C
ATOM   1178  HA  MET A  80     -16.416 -41.170  -2.082  1.00 33.80           H
ATOM   1179  C   MET A  80     -14.438 -40.612  -1.623  1.00 33.80           C
ATOM   1180  O   MET A  80     -14.132 -41.780  -1.396  1.00 33.80           O
ATOM   1181  CB  MET A  80     -15.599 -40.217  -3.806  1.00 33.80           C
ATOM   1182 1HB  MET A  80     -16.531 -39.859  -4.242  1.00 33.80           H
ATOM   1183 2HB  MET A  80     -14.814 -39.498  -4.026  1.00 33.80           H
ATOM   1184  CG  MET A  80     -15.245 -41.531  -4.470  1.00 33.80           C
ATOM   1185 1HG  MET A  80     -15.126 -41.365  -5.539  1.00 33.80           H
ATOM   1186 2HG  MET A  80     -14.300 -41.892  -4.064  1.00 33.80           H
ATOM   1187  SD  MET A  80     -16.510 -42.784  -4.209  1.00 33.80           S
ATOM   1188  CE  MET A  80     -15.502 -44.185  -3.742  1.00 33.80           C
ATOM   1189 1HE  MET A  80     -16.141 -45.053  -3.581  1.00 33.80           H
ATOM   1190 2HE  MET A  80     -14.962 -43.959  -2.822  1.00 33.80           H
ATOM   1191 3HE  MET A  80     -14.791 -44.406  -4.539  1.00 33.80           H
ATOM   1192  N   HIS A  81     -13.660 -39.581  -1.300  1.00  4.25           N
ATOM   1193  H   HIS A  81     -13.955 -38.648  -1.545  1.00  4.25           H
ATOM   1194  CA  HIS A  81     -12.358 -39.741  -0.628  1.00  4.25           C
ATOM   1195  HA  HIS A  81     -11.866 -38.770  -0.584  1.00  4.25           H
ATOM   1196  C   HIS A  81     -11.443 -40.668  -1.437  1.00  4.25           C
ATOM   1197  O   HIS A  81     -10.929 -41.677  -0.946  1.00  4.25           O
ATOM   1198  CB  HIS A  81     -12.528 -40.199   0.829  1.00  4.25           C
ATOM   1199 1HB  HIS A  81     -13.009 -41.175   0.858  1.00  4.25           H
ATOM   1200 2HB  HIS A  81     -11.538 -40.292   1.274  1.00  4.25           H
ATOM   1201  CG  HIS A  81     -13.320 -39.240   1.664  1.00  4.25           C
ATOM   1202  ND1 HIS A  81     -14.664 -39.411   1.932  1.00  4.25           N
ATOM   1203  CD2 HIS A  81     -12.934 -38.085   2.277  1.00  4.25           C
ATOM   1204  HD2 HIS A  81     -11.925 -37.695   2.258  1.00  4.25           H
ATOM   1205  CE1 HIS A  81     -15.035 -38.319   2.670  1.00  4.25           C
ATOM   1206  HE1 HIS A  81     -16.043 -38.135   3.017  1.00  4.25           H
ATOM   1207  NE2 HIS A  81     -13.997 -37.484   2.903  1.00  4.25           N
ATOM   1208  HE2 HIS A  81     -14.019 -36.597   3.408  1.00  4.25           H
ATOM   1209  N   LEU A  82     -11.267 -40.304  -2.701  0.96 -4.12           N
ATOM   1210  H   LEU A  82     -11.652 -39.414  -2.998  0.96 -4.12           H
ATOM   1211  CA  LEU A  82     -10.538 -41.104  -3.692  0.96 -4.12           C
ATOM   1212  HA  LEU A  82     -11.096 -42.021  -3.875  0.96 -4.12           H
ATOM   1213  C   LEU A  82      -9.123 -41.511  -3.282  0.96 -4.12           C
ATOM   1214  O   LEU A  82      -8.411 -40.766  -2.605  0.96 -4.12           O
ATOM   1215  CB  LEU A  82     -10.426 -40.306  -4.997  0.96 -4.12           C
ATOM   1216 1HB  LEU A  82      -9.995 -39.337  -4.743  0.96 -4.12           H
ATOM   1217 2HB  LEU A  82      -9.707 -40.816  -5.636  0.96 -4.12           H
ATOM   1218  CG  LEU A  82     -11.682 -40.055  -5.844  0.96 -4.12           C
ATOM   1219  HG  LEU A  82     -12.466 -39.647  -5.207  0.96 -4.12           H
ATOM   1220  CD1 LEU A  82     -11.370 -39.037  -6.939  0.96 -4.12           C
ATOM   1221 1HD1 LEU A  82     -12.252 -38.872  -7.559  0.96 -4.12           H
ATOM   1222 2HD1 LEU A  82     -10.555 -39.395  -7.570  0.96 -4.12           H
ATOM   1223 3HD1 LEU A  82     -11.082 -38.087  -6.488  0.96 -4.12           H
ATOM   1224  CD2 LEU A  82     -12.184 -41.345  -6.485  0.96 -4.12           C
ATOM   1225 1HD2 LEU A  82     -13.073 -41.136  -7.081  0.96 -4.12           H
ATOM   1226 2HD2 LEU A  82     -12.449 -42.070  -5.716  0.96 -4.12           H
ATOM   1227 3HD2 LEU A  82     -11.416 -41.768  -7.132  0.96 -4.12           H
ATOM   1228  N   MET A  83      -8.723 -42.694  -3.732  0.96  5.14           N
ATOM   1229  H   MET A  83      -9.360 -43.225  -4.318  0.96  5.14           H
ATOM   1230  CA  MET A  83      -7.421 -43.293  -3.426  0.96  5.14           C
ATOM   1231  HA  MET A  83      -6.857 -42.597  -2.806  0.96  5.14           H
ATOM   1232  C   MET A  83      -6.596 -43.519  -4.703  0.96  5.14           C
ATOM   1233  O   MET A  83      -6.227 -42.543  -5.354  0.96  5.14           O
ATOM   1234  CB  MET A  83      -7.608 -44.578  -2.608  0.96  5.14           C
ATOM   1235 1HB  MET A  83      -8.175 -45.301  -3.194  0.96  5.14           H
ATOM   1236 2HB  MET A  83      -6.626 -44.996  -2.387  0.96  5.14           H
ATOM   1237  CG  MET A  83      -8.343 -44.346  -1.291  0.96  5.14           C
ATOM   1238 1HG  MET A  83      -7.829 -43.570  -0.724  0.96  5.14           H
ATOM   1239 2HG  MET A  83      -9.356 -44.005  -1.507  0.96  5.14           H
ATOM   1240  SD  MET A  83      -8.443 -45.837  -0.281  0.96  5.14           S
ATOM   1241  CE  MET A  83      -6.827 -45.855   0.543  0.96  5.14           C
ATOM   1242 1HE  MET A  83      -6.765 -46.714   1.212  0.96  5.14           H
ATOM   1243 2HE  MET A  83      -6.701 -44.942   1.129  0.96  5.14           H
ATOM   1244 3HE  MET A  83      -6.030 -45.923  -0.198  0.96  5.14           H
ATOM   1245  N   ASP A  84      -6.298 -44.751  -5.101  0.96 19.73           N
ATOM   1246  H   ASP A  84      -6.733 -45.548  -4.654  0.96 19.73           H
ATOM   1247  CA  ASP A  84      -5.276 -45.009  -6.130  0.96 19.73           C
ATOM   1248  HA  ASP A  84      -5.086 -44.089  -6.679  0.96 19.73           H
ATOM   1249  C   ASP A  84      -5.619 -46.092  -7.161  0.96 19.73           C
ATOM   1250  O   ASP A  84      -6.474 -46.940  -6.900  0.96 19.73           O
ATOM   1251  CB  ASP A  84      -3.993 -45.410  -5.394  0.96 19.73           C
ATOM   1252 1HB  ASP A  84      -3.884 -44.776  -4.513  0.96 19.73           H
ATOM   1253 2HB  ASP A  84      -4.081 -46.446  -5.068  0.96 19.73           H
ATOM   1254  CG  ASP A  84      -2.752 -45.256  -6.247  0.96 19.73           C
ATOM   1255  OD1 ASP A  84      -2.771 -44.450  -7.203  0.96 19.73           O
ATOM   1256  OD2 ASP A  84      -1.731 -45.916  -5.955  0.96 19.73           O
ATOM   1257  N   GLN A  85      -4.960 -46.078  -8.316  0.96  1.80           N
ATOM   1258  H   GLN A  85      -4.248 -45.363  -8.465  0.96  1.80           H
ATOM   1259  CA  GLN A  85      -5.158 -47.073  -9.382  0.96  1.80           C
ATOM   1260  HA  GLN A  85      -5.792 -47.870  -9.006  0.96  1.80           H
ATOM   1261  C   GLN A  85      -3.790 -47.644  -9.807  0.96  1.80           C
ATOM   1262  O   GLN A  85      -2.867 -46.872 -10.076  0.96  1.80           O
ATOM   1263  CB  GLN A  85      -5.845 -46.440 -10.596  0.96  1.80           C
ATOM   1264 1HB  GLN A  85      -5.224 -45.620 -10.953  0.96  1.80           H
ATOM   1265 2HB  GLN A  85      -5.900 -47.188 -11.386  0.96  1.80           H
ATOM   1266  CG  GLN A  85      -7.257 -45.905 -10.341  0.96  1.80           C
ATOM   1267 1HG  GLN A  85      -7.224 -45.155  -9.552  0.96  1.80           H
ATOM   1268 2HG  GLN A  85      -7.615 -45.423 -11.249  0.96  1.80           H
ATOM   1269  CD  GLN A  85      -8.248 -46.985  -9.951  0.96  1.80           C
ATOM   1270  OE1 GLN A  85      -8.240 -48.094 -10.482  0.96  1.80           O
ATOM   1271  NE2 GLN A  85      -9.123 -46.674  -9.036  0.96  1.80           N
ATOM   1272 1HE2 GLN A  85      -9.789 -47.367  -8.738  0.96  1.80           H
ATOM   1273 2HE2 GLN A  85      -9.149 -45.745  -8.647  0.96  1.80           H
ATOM   1274  N   PRO A  86      -3.609 -48.981  -9.784  1.00 21.95           N
ATOM   1275  CA  PRO A  86      -2.239 -49.514  -9.823  1.00 21.95           C
ATOM   1276  HA  PRO A  86      -1.566 -48.810  -9.340  1.00 21.95           H
ATOM   1277  C   PRO A  86      -1.580 -50.005 -11.129  1.00 21.95           C
ATOM   1278  O   PRO A  86      -2.222 -50.267 -12.162  1.00 21.95           O
ATOM   1279  CB  PRO A  86      -2.391 -50.728  -8.904  1.00 21.95           C
ATOM   1280 1HB  PRO A  86      -1.601 -51.456  -9.068  1.00 21.95           H
ATOM   1281 2HB  PRO A  86      -2.411 -50.415  -7.860  1.00 21.95           H
ATOM   1282  CG  PRO A  86      -3.709 -51.280  -9.299  1.00 21.95           C
ATOM   1283 1HG  PRO A  86      -3.620 -51.833 -10.234  1.00 21.95           H
ATOM   1284 2HG  PRO A  86      -4.110 -51.923  -8.515  1.00 21.95           H
ATOM   1285  CD  PRO A  86      -4.576 -50.058  -9.490  1.00 21.95           C
ATOM   1286 1HD  PRO A  86      -5.269 -50.205 -10.320  1.00 21.95           H
ATOM   1287 2HD  PRO A  86      -5.118 -49.843  -8.568  1.00 21.95           H
ATOM   1288  N   ASN A  87      -0.277 -50.246 -10.985  1.00 28.26           N
ATOM   1289  H   ASN A  87       0.167 -49.854 -10.156  1.00 28.26           H
ATOM   1290  CA  ASN A  87       0.615 -51.065 -11.823  1.00 28.26           C
ATOM   1291  HA  ASN A  87       1.571 -51.071 -11.296  1.00 28.26           H
ATOM   1292  C   ASN A  87       0.984 -50.762 -13.281  1.00 28.26           C
ATOM   1293  O   ASN A  87       2.116 -51.030 -13.676  1.00 28.26           O
ATOM   1294  CB  ASN A  87       0.092 -52.510 -11.764  1.00 28.26           C
ATOM   1295 1HB  ASN A  87      -0.494 -52.635 -10.858  1.00 28.26           H
ATOM   1296 2HB  ASN A  87      -0.551 -52.689 -12.620  1.00 28.26           H
ATOM   1297  CG  ASN A  87       1.189 -53.548 -11.756  1.00 28.26           C
ATOM   1298  OD1 ASN A  87       1.822 -53.833 -12.769  1.00 28.26           O
ATOM   1299  ND2 ASN A  87       1.378 -54.175 -10.635  1.00 28.26           N
ATOM   1300 1HD2 ASN A  87       2.106 -54.871 -10.577  1.00 28.26           H
ATOM   1301 2HD2 ASN A  87       0.794 -53.972  -9.837  1.00 28.26           H
ATOM   1302  N   ARG A  88       0.072 -50.293 -14.117  1.00  7.74           N
ATOM   1303  H   ARG A  88      -0.835 -50.009 -13.762  1.00  7.74           H
ATOM   1304  CA  ARG A  88       0.350 -50.249 -15.565  1.00  7.74           C
ATOM   1305  HA  ARG A  88       0.661 -51.245 -15.873  1.00  7.74           H
ATOM   1306  C   ARG A  88       1.483 -49.296 -15.952  1.00  7.74           C
ATOM   1307  O   ARG A  88       1.596 -48.210 -15.395  1.00  7.74           O
ATOM   1308  CB  ARG A  88      -0.913 -49.872 -16.345  1.00  7.74           C
ATOM   1309 1HB  ARG A  88      -1.216 -48.870 -16.039  1.00  7.74           H
ATOM   1310 2HB  ARG A  88      -0.667 -49.837 -17.406  1.00  7.74           H
ATOM   1311  CG  ARG A  88      -2.106 -50.814 -16.153  1.00  7.74           C
ATOM   1312 1HG  ARG A  88      -2.366 -50.842 -15.096  1.00  7.74           H
ATOM   1313 2HG  ARG A  88      -2.955 -50.401 -16.694  1.00  7.74           H
ATOM   1314  CD  ARG A  88      -1.880 -52.253 -16.637  1.00  7.74           C
ATOM   1315 1HD  ARG A  88      -1.030 -52.677 -16.109  1.00  7.74           H
ATOM   1316 2HD  ARG A  88      -2.759 -52.840 -16.375  1.00  7.74           H
ATOM   1317  NE  ARG A  88      -1.682 -52.363 -18.091  1.00  7.74           N
ATOM   1318  HE  ARG A  88      -2.469 -52.078 -18.672  1.00  7.74           H
ATOM   1319  CZ  ARG A  88      -0.604 -52.811 -18.722  1.00  7.74           C
ATOM   1320  NH1 ARG A  88      -0.610 -52.876 -20.019  1.00  7.74           N
ATOM   1321 1HH1 ARG A  88      -1.433 -52.613 -20.546  1.00  7.74           H
ATOM   1322 2HH1 ARG A  88       0.204 -53.234 -20.502  1.00  7.74           H
ATOM   1323  NH2 ARG A  88       0.479 -53.234 -18.128  1.00  7.74           N
ATOM   1324 1HH2 ARG A  88       0.512 -53.322 -17.121  1.00  7.74           H
ATOM   1325 2HH2 ARG A  88       1.279 -53.486 -18.700  1.00  7.74           H
ATOM   1326  N   MET A  89       2.312 -49.729 -16.896  0.91-13.81           N
ATOM   1327  H   MET A  89       2.173 -50.646 -17.286  0.91-13.81           H
ATOM   1328  CA  MET A  89       3.413 -48.938 -17.461  0.91-13.81           C
ATOM   1329  HA  MET A  89       3.174 -47.874 -17.447  0.91-13.81           H
ATOM   1330  C   MET A  89       3.596 -49.427 -18.897  0.91-13.81           C
ATOM   1331  O   MET A  89       3.401 -50.623 -19.145  0.91-13.81           O
ATOM   1332  CB  MET A  89       4.738 -49.203 -16.732  0.91-13.81           C
ATOM   1333 1HB  MET A  89       4.911 -50.279 -16.719  0.91-13.81           H
ATOM   1334 2HB  MET A  89       5.534 -48.740 -17.312  0.91-13.81           H
ATOM   1335  CG  MET A  89       4.838 -48.691 -15.303  0.91-13.81           C
ATOM   1336 1HG  MET A  89       4.728 -47.606 -15.301  0.91-13.81           H
ATOM   1337 2HG  MET A  89       4.032 -49.127 -14.712  0.91-13.81           H
ATOM   1338  SD  MET A  89       6.419 -49.140 -14.539  0.91-13.81           S
ATOM   1339  CE  MET A  89       7.622 -48.114 -15.421  0.91-13.81           C
ATOM   1340 1HE  MET A  89       8.612 -48.265 -14.991  0.91-13.81           H
ATOM   1341 2HE  MET A  89       7.350 -47.063 -15.327  0.91-13.81           H
ATOM   1342 3HE  MET A  89       7.644 -48.389 -16.474  0.91-13.81           H
ATOM   1343  N   MET A  90       3.983 -48.553 -19.819  0.91-17.23           N
ATOM   1344  H   MET A  90       4.085 -47.576 -19.556  0.91-17.23           H
ATOM   1345  CA  MET A  90       4.295 -48.897 -21.215  0.91-17.23           C
ATOM   1346  HA  MET A  90       4.594 -49.942 -21.295  0.91-17.23           H
ATOM   1347  C   MET A  90       5.451 -47.996 -21.672  0.91-17.23           C
ATOM   1348  O   MET A  90       5.656 -46.940 -21.065  0.91-17.23           O
ATOM   1349  CB  MET A  90       3.078 -48.639 -22.114  0.91-17.23           C
ATOM   1350 1HB  MET A  90       2.759 -47.608 -21.973  0.91-17.23           H
ATOM   1351 2HB  MET A  90       3.391 -48.756 -23.148  0.91-17.23           H
ATOM   1352  CG  MET A  90       1.884 -49.562 -21.869  0.91-17.23           C
ATOM   1353 1HG  MET A  90       2.197 -50.593 -22.040  0.91-17.23           H
ATOM   1354 2HG  MET A  90       1.569 -49.464 -20.831  0.91-17.23           H
ATOM   1355  SD  MET A  90       0.462 -49.197 -22.929  0.91-17.23           S
ATOM   1356  CE  MET A  90       1.047 -49.730 -24.548  0.91-17.23           C
ATOM   1357 1HE  MET A  90       0.246 -49.642 -25.282  0.91-17.23           H
ATOM   1358 2HE  MET A  90       1.373 -50.768 -24.501  0.91-17.23           H
ATOM   1359 3HE  MET A  90       1.883 -49.107 -24.864  0.91-17.23           H
ATOM   1360  N   SER A  91       6.188 -48.374 -22.713  0.91 -1.51           N
ATOM   1361  H   SER A  91       5.978 -49.239 -23.191  0.91 -1.51           H
ATOM   1362  CA  SER A  91       7.329 -47.588 -23.212  0.91 -1.51           C
ATOM   1363  HA  SER A  91       7.154 -46.532 -23.014  0.91 -1.51           H
ATOM   1364  C   SER A  91       7.571 -47.752 -24.721  0.91 -1.51           C
ATOM   1365  O   SER A  91       7.235 -48.792 -25.299  0.91 -1.51           O
ATOM   1366  CB  SER A  91       8.592 -48.021 -22.463  0.91 -1.51           C
ATOM   1367 1HB  SER A  91       9.448 -47.453 -22.828  0.91 -1.51           H
ATOM   1368 2HB  SER A  91       8.458 -47.819 -21.400  0.91 -1.51           H
ATOM   1369  OG  SER A  91       8.825 -49.409 -22.631  0.91 -1.51           O
ATOM   1370  HG  SER A  91       9.637 -49.638 -22.164  0.91 -1.51           H
ATOM   1371  N   ASN A  92       8.161 -46.757 -25.375  0.91  2.86           N
ATOM   1372  H   ASN A  92       8.383 -45.894 -24.878  0.91  2.86           H
ATOM   1373  CA  ASN A  92       8.511 -46.831 -26.803  0.91  2.86           C
ATOM   1374  HA  ASN A  92       8.549 -47.869 -27.132  0.91  2.86           H
ATOM   1375  C   ASN A  92       9.876 -46.189 -27.048  0.91  2.86           C
ATOM   1376  O   ASN A  92      10.191 -45.184 -26.417  0.91  2.86           O
ATOM   1377  CB  ASN A  92       7.477 -46.073 -27.644  0.91  2.86           C
ATOM   1378 1HB  ASN A  92       6.486 -46.482 -27.456  0.91  2.86           H
ATOM   1379 2HB  ASN A  92       7.486 -45.025 -27.347  0.91  2.86           H
ATOM   1380  CG  ASN A  92       7.773 -46.150 -29.126  0.91  2.86           C
ATOM   1381  OD1 ASN A  92       8.114 -47.203 -29.652  0.91  2.86           O
ATOM   1382  ND2 ASN A  92       7.686 -45.042 -29.805  0.91  2.86           N
ATOM   1383 1HD2 ASN A  92       7.902 -45.053 -30.789  0.91  2.86           H
ATOM   1384 2HD2 ASN A  92       7.409 -44.179 -29.350  0.91  2.86           H
ATOM   1385  N   THR A  93      10.664 -46.737 -27.964  0.91 11.66           N
ATOM   1386  H   THR A  93      10.364 -47.578 -28.439  0.91 11.66           H
ATOM   1387  CA  THR A  93      11.964 -46.162 -28.332  0.91 11.66           C
ATOM   1388  HA  THR A  93      12.048 -45.162 -27.912  0.91 11.66           H
ATOM   1389  C   THR A  93      12.130 -46.126 -29.856  0.91 11.66           C
ATOM   1390  O   THR A  93      12.078 -47.187 -30.488  0.91 11.66           O
ATOM   1391  CB  THR A  93      13.108 -47.032 -27.764  0.91 11.66           C
ATOM   1392  HB  THR A  93      13.132 -47.983 -28.294  0.91 11.66           H
ATOM   1393  OG1 THR A  93      12.859 -47.289 -26.380  0.91 11.66           O
ATOM   1394  HG1 THR A  93      13.172 -48.182 -26.187  0.91 11.66           H
ATOM   1395  CG2 THR A  93      14.464 -46.353 -27.863  0.91 11.66           C
ATOM   1396 1HG2 THR A  93      15.217 -46.987 -27.394  0.91 11.66           H
ATOM   1397 2HG2 THR A  93      14.439 -45.391 -27.350  0.91 11.66           H
ATOM   1398 3HG2 THR A  93      14.736 -46.204 -28.909  0.91 11.66           H
ATOM   1399  N   PRO A  94      12.295 -44.946 -30.481  0.91 -3.89           N
ATOM   1400  CA  PRO A  94      12.546 -44.981 -31.931  0.91 -3.89           C
ATOM   1401  HA  PRO A  94      11.866 -45.674 -32.426  0.91 -3.89           H
ATOM   1402  C   PRO A  94      13.996 -45.325 -32.302  0.91 -3.89           C
ATOM   1403  O   PRO A  94      14.904 -45.205 -31.474  0.91 -3.89           O
ATOM   1404  CB  PRO A  94      12.212 -43.550 -32.353  0.91 -3.89           C
ATOM   1405 1HB  PRO A  94      12.755 -43.265 -33.254  0.91 -3.89           H
ATOM   1406 2HB  PRO A  94      11.138 -43.449 -32.505  0.91 -3.89           H
ATOM   1407  CG  PRO A  94      12.644 -42.738 -31.192  0.91 -3.89           C
ATOM   1408 1HG  PRO A  94      13.724 -42.602 -31.221  0.91 -3.89           H
ATOM   1409 2HG  PRO A  94      12.139 -41.772 -31.184  0.91 -3.89           H
ATOM   1410  CD  PRO A  94      12.257 -43.556 -29.983  0.91 -3.89           C
ATOM   1411 1HD  PRO A  94      12.975 -43.406 -29.175  0.91 -3.89           H
ATOM   1412 2HD  PRO A  94      11.247 -43.302 -29.658  0.91 -3.89           H
ATOM   1413  N   GLY A  95      14.215 -45.708 -33.554  0.91  1.21           N
ATOM   1414  H   GLY A  95      13.423 -45.810 -34.188  0.91  1.21           H
ATOM   1415  CA  GLY A  95      15.553 -45.947 -34.086  0.91  1.21           C
ATOM   1416 1HA  GLY A  95      16.215 -46.283 -33.288  0.91  1.21           H
ATOM   1417 2HA  GLY A  95      15.497 -46.730 -34.842  0.91  1.21           H
ATOM   1418  C   GLY A  95      16.132 -44.693 -34.723  0.91  1.21           C
ATOM   1419  O   GLY A  95      15.607 -43.602 -34.499  0.91  1.21           O
ATOM   1420  N   ASN A  96      17.185 -44.817 -35.526  0.91 16.70           N
ATOM   1421  H   ASN A  96      17.573 -45.733 -35.713  0.91 16.70           H
ATOM   1422  CA  ASN A  96      17.795 -43.670 -36.215  0.91 16.70           C
ATOM   1423  HA  ASN A  96      17.030 -42.909 -36.368  0.91 16.70           H
ATOM   1424  C   ASN A  96      18.333 -44.079 -37.587  0.91 16.70           C
ATOM   1425  O   ASN A  96      18.509 -45.273 -37.835  0.91 16.70           O
ATOM   1426  CB  ASN A  96      18.931 -43.064 -35.377  0.91 16.70           C
ATOM   1427 1HB  ASN A  96      19.261 -42.142 -35.850  0.91 16.70           H
ATOM   1428 2HB  ASN A  96      18.552 -42.827 -34.384  0.91 16.70           H
ATOM   1429  CG  ASN A  96      20.129 -43.980 -35.244  0.91 16.70           C
ATOM   1430  OD1 ASN A  96      20.942 -44.125 -36.148  0.91 16.70           O
ATOM   1431  ND2 ASN A  96      20.272 -44.581 -34.099  0.91 16.70           N
ATOM   1432 1HD2 ASN A  96      21.059 -45.196 -33.964  0.91 16.70           H
ATOM   1433 2HD2 ASN A  96      19.617 -44.407 -33.348  0.91 16.70           H
ATOM   1434  N   GLY A  97      18.574 -43.102 -38.456  0.91 11.30           N
ATOM   1435  H   GLY A  97      18.419 -42.136 -38.182  0.91 11.30           H
ATOM   1436  CA  GLY A  97      19.076 -43.349 -39.800  0.91 11.30           C
ATOM   1437 1HA  GLY A  97      18.979 -44.408 -40.034  0.91 11.30           H
ATOM   1438 2HA  GLY A  97      18.476 -42.787 -40.514  0.91 11.30           H
ATOM   1439  C   GLY A  97      20.529 -42.945 -39.973  0.91 11.30           C
ATOM   1440  O   GLY A  97      21.100 -42.328 -39.072  0.91 11.30           O
ATOM   1441  N   LEU A  98      21.142 -43.317 -41.093  1.00  1.63           N
ATOM   1442  H   LEU A  98      20.608 -43.798 -41.805  1.00  1.63           H
ATOM   1443  CA  LEU A  98      22.590 -43.158 -41.296  1.00  1.63           C
ATOM   1444  HA  LEU A  98      22.994 -42.535 -40.500  1.00  1.63           H
ATOM   1445  C   LEU A  98      23.070 -42.579 -42.637  1.00  1.63           C
ATOM   1446  O   LEU A  98      22.358 -42.628 -43.638  1.00  1.63           O
ATOM   1447  CB  LEU A  98      23.230 -44.548 -41.183  1.00  1.63           C
ATOM   1448 1HB  LEU A  98      22.817 -45.156 -41.988  1.00  1.63           H
ATOM   1449 2HB  LEU A  98      24.296 -44.447 -41.371  1.00  1.63           H
ATOM   1450  CG  LEU A  98      23.083 -45.348 -39.881  1.00  1.63           C
ATOM   1451  HG  LEU A  98      22.026 -45.465 -39.648  1.00  1.63           H
ATOM   1452  CD1 LEU A  98      23.683 -46.729 -40.097  1.00  1.63           C
ATOM   1453 1HD1 LEU A  98      23.517 -47.336 -39.209  1.00  1.63           H
ATOM   1454 2HD1 LEU A  98      24.752 -46.651 -40.290  1.00  1.63           H
ATOM   1455 3HD1 LEU A  98      23.200 -47.216 -40.943  1.00  1.63           H
ATOM   1456  CD2 LEU A  98      23.778 -44.665 -38.702  1.00  1.63           C
ATOM   1457 1HD2 LEU A  98      23.706 -45.297 -37.817  1.00  1.63           H
ATOM   1458 2HD2 LEU A  98      23.283 -43.719 -38.483  1.00  1.63           H
ATOM   1459 3HD2 LEU A  98      24.826 -44.485 -38.934  1.00  1.63           H
ATOM   1460  N   ALA A  99      24.337 -42.171 -42.627  1.00 35.41           N
ATOM   1461  H   ALA A  99      24.765 -42.051 -41.714  1.00 35.41           H
ATOM   1462  CA  ALA A  99      25.211 -41.946 -43.792  1.00 35.41           C
ATOM   1463  HA  ALA A  99      26.184 -41.711 -43.363  1.00 35.41           H
ATOM   1464  C   ALA A  99      24.955 -40.787 -44.769  1.00 35.41           C
ATOM   1465  O   ALA A  99      23.822 -40.374 -45.035  1.00 35.41           O
ATOM   1466  CB  ALA A  99      25.411 -43.266 -44.560  1.00 35.41           C
ATOM   1467 1HB  ALA A  99      25.733 -44.050 -43.873  1.00 35.41           H
ATOM   1468 2HB  ALA A  99      26.172 -43.139 -45.331  1.00 35.41           H
ATOM   1469 3HB  ALA A  99      24.476 -43.570 -45.030  1.00 35.41           H
ATOM   1470  N   SER A 100      26.063 -40.279 -45.296  1.00 53.76           N
ATOM   1471  H   SER A 100      26.948 -40.711 -45.072  1.00 53.76           H
ATOM   1472  CA  SER A 100      26.111 -39.079 -46.134  1.00 53.76           C
ATOM   1473  HA  SER A 100      25.115 -38.849 -46.504  1.00 53.76           H
ATOM   1474  C   SER A 100      27.048 -39.299 -47.349  1.00 53.76           C
ATOM   1475  O   SER A 100      27.095 -40.417 -47.873  1.00 53.76           O
ATOM   1476  CB  SER A 100      26.558 -37.914 -45.244  1.00 53.76           C
ATOM   1477 1HB  SER A 100      27.553 -38.124 -44.851  1.00 53.76           H
ATOM   1478 2HB  SER A 100      26.594 -37.000 -45.834  1.00 53.76           H
ATOM   1479  OG  SER A 100      25.674 -37.728 -44.152  1.00 53.76           O
ATOM   1480  HG  SER A 100      25.967 -36.949 -43.667  1.00 53.76           H
ATOM   1481  N   PRO A 101      27.849 -38.298 -47.755  1.00 33.94           N
ATOM   1482  CA  PRO A 101      27.683 -37.161 -48.676  1.00 33.94           C
ATOM   1483  HA  PRO A 101      26.652 -36.803 -48.690  1.00 33.94           H
ATOM   1484  C   PRO A 101      28.199 -37.469 -50.093  1.00 33.94           C
ATOM   1485  O   PRO A 101      28.458 -38.631 -50.372  1.00 33.94           O
ATOM   1486  CB  PRO A 101      28.597 -36.131 -48.025  1.00 33.94           C
ATOM   1487 1HB  PRO A 101      28.891 -35.347 -48.721  1.00 33.94           H
ATOM   1488 2HB  PRO A 101      28.112 -35.707 -47.147  1.00 33.94           H
ATOM   1489  CG  PRO A 101      29.784 -36.965 -47.630  1.00 33.94           C
ATOM   1490 1HG  PRO A 101      30.450 -37.078 -48.486  1.00 33.94           H
ATOM   1491 2HG  PRO A 101      30.318 -36.511 -46.795  1.00 33.94           H
ATOM   1492  CD  PRO A 101      29.235 -38.318 -47.243  1.00 33.94           C
ATOM   1493 1HD  PRO A 101      29.802 -39.121 -47.718  1.00 33.94           H
ATOM   1494 2HD  PRO A 101      29.239 -38.432 -46.159  1.00 33.94           H
ATOM   1495  N   HIS A 102      28.349 -36.446 -50.939  1.00 30.12           N
ATOM   1496  H   HIS A 102      27.916 -35.559 -50.683  1.00 30.12           H
ATOM   1497  CA  HIS A 102      29.199 -36.456 -52.152  1.00 30.12           C
ATOM   1498  HA  HIS A 102      30.175 -36.782 -51.773  1.00 30.12           H
ATOM   1499  C   HIS A 102      29.499 -35.045 -52.729  1.00 30.12           C
ATOM   1500  O   HIS A 102      30.320 -34.347 -52.122  1.00 30.12           O
ATOM   1501  CB  HIS A 102      28.857 -37.514 -53.224  1.00 30.12           C
ATOM   1502 1HB  HIS A 102      27.912 -37.984 -52.963  1.00 30.12           H
ATOM   1503 2HB  HIS A 102      28.746 -37.050 -54.199  1.00 30.12           H
ATOM   1504  CG  HIS A 102      29.902 -38.584 -53.334  1.00 30.12           C
ATOM   1505  ND1 HIS A 102      30.011 -39.646 -52.469  1.00 30.12           N
ATOM   1506  HD1 HIS A 102      29.394 -39.835 -51.683  1.00 30.12           H
ATOM   1507  CD2 HIS A 102      30.969 -38.707 -54.164  1.00 30.12           C
ATOM   1508  HD2 HIS A 102      31.219 -38.019 -54.955  1.00 30.12           H
ATOM   1509  CE1 HIS A 102      31.086 -40.354 -52.794  1.00 30.12           C
ATOM   1510  HE1 HIS A 102      31.413 -41.244 -52.269  1.00 30.12           H
ATOM   1511  NE2 HIS A 102      31.699 -39.833 -53.838  1.00 30.12           N
ATOM   1512  N   SER A 103      28.924 -34.610 -53.849  1.00 24.78           N
ATOM   1513  H   SER A 103      28.146 -35.128 -54.248  1.00 24.78           H
ATOM   1514  CA  SER A 103      29.426 -33.426 -54.579  1.00 24.78           C
ATOM   1515  HA  SER A 103      29.865 -32.743 -53.861  1.00 24.78           H
ATOM   1516  C   SER A 103      28.411 -32.615 -55.399  1.00 24.78           C
ATOM   1517  O   SER A 103      27.250 -33.016 -55.513  1.00 24.78           O
ATOM   1518  CB  SER A 103      30.547 -33.891 -55.515  1.00 24.78           C
ATOM   1519 1HB  SER A 103      31.150 -34.631 -54.990  1.00 24.78           H
ATOM   1520 2HB  SER A 103      30.111 -34.354 -56.401  1.00 24.78           H
ATOM   1521  OG  SER A 103      31.388 -32.820 -55.901  1.00 24.78           O
ATOM   1522  HG  SER A 103      32.115 -33.171 -56.426  1.00 24.78           H
ATOM   1523  N   GLN A 104      28.859 -31.491 -55.951  0.99 -4.98           N
ATOM   1524  H   GLN A 104      29.836 -31.251 -55.810  0.99 -4.98           H
ATOM   1525  CA  GLN A 104      28.109 -30.583 -56.833  0.99 -4.98           C
ATOM   1526  HA  GLN A 104      27.312 -31.109 -57.358  0.99 -4.98           H
ATOM   1527  C   GLN A 104      29.155 -30.047 -57.816  0.99 -4.98           C
ATOM   1528  O   GLN A 104      30.337 -30.064 -57.463  0.99 -4.98           O
ATOM   1529  CB  GLN A 104      27.563 -29.380 -56.058  0.99 -4.98           C
ATOM   1530 1HB  GLN A 104      28.413 -28.879 -55.598  0.99 -4.98           H
ATOM   1531 2HB  GLN A 104      27.105 -28.690 -56.767  0.99 -4.98           H
ATOM   1532  CG  GLN A 104      26.546 -29.693 -54.970  0.99 -4.98           C
ATOM   1533 1HG  GLN A 104      25.682 -30.181 -55.419  0.99 -4.98           H
ATOM   1534 2HG  GLN A 104      26.992 -30.369 -54.243  0.99 -4.98           H
ATOM   1535  CD  GLN A 104      26.091 -28.445 -54.241  0.99 -4.98           C
ATOM   1536  OE1 GLN A 104      26.763 -27.415 -54.248  0.99 -4.98           O
ATOM   1537  NE2 GLN A 104      24.961 -28.522 -53.594  0.99 -4.98           N
ATOM   1538 1HE2 GLN A 104      24.661 -27.737 -53.034  0.99 -4.98           H
ATOM   1539 2HE2 GLN A 104      24.403 -29.360 -53.649  0.99 -4.98           H
ATOM   1540  N   TYR A 105      28.765 -29.578 -58.999  1.00 -1.58           N
ATOM   1541  H   TYR A 105      27.779 -29.559 -59.235  1.00 -1.58           H
ATOM   1542  CA  TYR A 105      29.719 -29.126 -60.025  1.00 -1.58           C
ATOM   1543  HA  TYR A 105      30.668 -28.872 -59.554  1.00 -1.58           H
ATOM   1544  C   TYR A 105      29.239 -27.928 -60.854  1.00 -1.58           C
ATOM   1545  O   TYR A 105      28.038 -27.667 -60.896  1.00 -1.58           O
ATOM   1546  CB  TYR A 105      29.949 -30.271 -61.014  1.00 -1.58           C
ATOM   1547 1HB  TYR A 105      29.041 -30.409 -61.601  1.00 -1.58           H
ATOM   1548 2HB  TYR A 105      30.755 -29.993 -61.693  1.00 -1.58           H
ATOM   1549  CG  TYR A 105      30.298 -31.591 -60.365  1.00 -1.58           C
ATOM   1550  CD1 TYR A 105      29.330 -32.606 -60.238  1.00 -1.58           C
ATOM   1551  HD1 TYR A 105      28.316 -32.424 -60.565  1.00 -1.58           H
ATOM   1552  CD2 TYR A 105      31.599 -31.840 -59.887  1.00 -1.58           C
ATOM   1553  HD2 TYR A 105      32.343 -31.057 -59.930  1.00 -1.58           H
ATOM   1554  CE1 TYR A 105      29.667 -33.866 -59.689  1.00 -1.58           C
ATOM   1555  HE1 TYR A 105      28.918 -34.637 -59.602  1.00 -1.58           H
ATOM   1556  CE2 TYR A 105      31.948 -33.112 -59.358  1.00 -1.58           C
ATOM   1557  HE2 TYR A 105      32.953 -33.303 -59.015  1.00 -1.58           H
ATOM   1558  CZ  TYR A 105      30.979 -34.116 -59.286  1.00 -1.58           C
ATOM   1559  OH  TYR A 105      31.310 -35.364 -58.834  1.00 -1.58           O
ATOM   1560  HH  TYR A 105      32.264 -35.509 -58.813  1.00 -1.58           H
ATOM   1561  N   HIS A 106      30.166 -27.286 -61.564  1.00 17.03           N
ATOM   1562  H   HIS A 106      31.132 -27.561 -61.415  1.00 17.03           H
ATOM   1563  CA  HIS A 106      29.934 -26.269 -62.615  1.00 17.03           C
ATOM   1564  HA  HIS A 106      30.929 -25.955 -62.929  1.00 17.03           H
ATOM   1565  C   HIS A 106      29.176 -24.953 -62.368  1.00 17.03           C
ATOM   1566  O   HIS A 106      27.987 -24.932 -62.051  1.00 17.03           O
ATOM   1567  CB  HIS A 106      29.317 -26.938 -63.848  1.00 17.03           C
ATOM   1568 1HB  HIS A 106      28.300 -27.247 -63.615  1.00 17.03           H
ATOM   1569 2HB  HIS A 106      29.277 -26.209 -64.655  1.00 17.03           H
ATOM   1570  CG  HIS A 106      30.083 -28.132 -64.322  1.00 17.03           C
ATOM   1571  ND1 HIS A 106      29.499 -29.370 -64.499  1.00 17.03           N
ATOM   1572  CD2 HIS A 106      31.404 -28.265 -64.628  1.00 17.03           C
ATOM   1573  HD2 HIS A 106      32.121 -27.453 -64.602  1.00 17.03           H
ATOM   1574  CE1 HIS A 106      30.519 -30.217 -64.837  1.00 17.03           C
ATOM   1575  HE1 HIS A 106      30.391 -31.278 -65.007  1.00 17.03           H
ATOM   1576  NE2 HIS A 106      31.703 -29.564 -64.947  1.00 17.03           N
ATOM   1577  HE2 HIS A 106      32.607 -29.955 -65.205  1.00 17.03           H
ATOM   1578  N   THR A 107      29.879 -23.854 -62.615  1.00 30.14           N
ATOM   1579  H   THR A 107      30.869 -23.946 -62.828  1.00 30.14           H
ATOM   1580  CA  THR A 107      29.354 -22.480 -62.694  1.00 30.14           C
ATOM   1581  HA  THR A 107      28.299 -22.462 -62.960  1.00 30.14           H
ATOM   1582  C   THR A 107      30.206 -21.878 -63.822  1.00 30.14           C
ATOM   1583  O   THR A 107      31.048 -22.611 -64.356  1.00 30.14           O
ATOM   1584  CB  THR A 107      29.588 -21.696 -61.369  1.00 30.14           C
ATOM   1585  HB  THR A 107      29.312 -20.652 -61.507  1.00 30.14           H
ATOM   1586  OG1 THR A 107      30.962 -21.778 -60.981  1.00 30.14           O
ATOM   1587  HG1 THR A 107      31.008 -21.506 -60.058  1.00 30.14           H
ATOM   1588  CG2 THR A 107      28.785 -22.254 -60.223  1.00 30.14           C
ATOM   1589 1HG2 THR A 107      28.900 -21.610 -59.351  1.00 30.14           H
ATOM   1590 2HG2 THR A 107      29.128 -23.258 -59.977  1.00 30.14           H
ATOM   1591 3HG2 THR A 107      27.731 -22.290 -60.497  1.00 30.14           H
ATOM   1592  N   PRO A 108      30.108 -20.568 -64.146  1.00 62.89           N
ATOM   1593  CA  PRO A 108      29.150 -19.452 -64.073  1.00 62.89           C
ATOM   1594  HA  PRO A 108      28.448 -19.641 -63.265  1.00 62.89           H
ATOM   1595  C   PRO A 108      28.322 -19.251 -65.380  1.00 62.89           C
ATOM   1596  O   PRO A 108      27.505 -20.125 -65.665  1.00 62.89           O
ATOM   1597  CB  PRO A 108      30.079 -18.322 -63.636  1.00 62.89           C
ATOM   1598 1HB  PRO A 108      29.671 -17.345 -63.851  1.00 62.89           H
ATOM   1599 2HB  PRO A 108      30.274 -18.412 -62.568  1.00 62.89           H
ATOM   1600  CG  PRO A 108      31.346 -18.582 -64.409  1.00 62.89           C
ATOM   1601 1HG  PRO A 108      31.318 -18.051 -65.358  1.00 62.89           H
ATOM   1602 2HG  PRO A 108      32.212 -18.262 -63.830  1.00 62.89           H
ATOM   1603  CD  PRO A 108      31.399 -20.073 -64.667  1.00 62.89           C
ATOM   1604 1HD  PRO A 108      31.486 -20.273 -65.736  1.00 62.89           H
ATOM   1605 2HD  PRO A 108      32.239 -20.508 -64.122  1.00 62.89           H
ATOM   1606  N   PRO A 109      28.584 -18.248 -66.259  1.00 23.35           N
ATOM   1607  CA  PRO A 109      28.679 -16.776 -66.373  1.00 23.35           C
ATOM   1608  HA  PRO A 109      29.186 -16.370 -65.504  1.00 23.35           H
ATOM   1609  C   PRO A 109      27.411 -15.928 -66.618  1.00 23.35           C
ATOM   1610  O   PRO A 109      26.340 -16.432 -66.972  1.00 23.35           O
ATOM   1611  CB  PRO A 109      29.611 -16.625 -67.576  1.00 23.35           C
ATOM   1612 1HB  PRO A 109      29.499 -15.654 -68.052  1.00 23.35           H
ATOM   1613 2HB  PRO A 109      30.646 -16.780 -67.275  1.00 23.35           H
ATOM   1614  CG  PRO A 109      29.173 -17.697 -68.472  1.00 23.35           C
ATOM   1615 1HG  PRO A 109      28.254 -17.404 -68.980  1.00 23.35           H
ATOM   1616 2HG  PRO A 109      29.950 -17.937 -69.199  1.00 23.35           H
ATOM   1617  CD  PRO A 109      28.917 -18.869 -67.560  1.00 23.35           C
ATOM   1618 1HD  PRO A 109      28.090 -19.468 -67.943  1.00 23.35           H
ATOM   1619 2HD  PRO A 109      29.820 -19.476 -67.468  1.00 23.35           H
ATOM   1620  N   VAL A 110      27.598 -14.617 -66.486  1.00 23.86           N
ATOM   1621  H   VAL A 110      28.502 -14.312 -66.162  1.00 23.86           H
ATOM   1622  CA  VAL A 110      26.644 -13.536 -66.826  1.00 23.86           C
ATOM   1623  HA  VAL A 110      25.683 -13.957 -67.115  1.00 23.86           H
ATOM   1624  C   VAL A 110      27.290 -12.887 -68.081  1.00 23.86           C
ATOM   1625  O   VAL A 110      28.031 -13.633 -68.738  1.00 23.86           O
ATOM   1626  CB  VAL A 110      26.430 -12.626 -65.576  1.00 23.86           C
ATOM   1627  HB  VAL A 110      25.792 -11.790 -65.854  1.00 23.86           H
ATOM   1628  CG1 VAL A 110      25.699 -13.402 -64.479  1.00 23.86           C
ATOM   1629 1HG1 VAL A 110      25.467 -12.730 -63.652  1.00 23.86           H
ATOM   1630 2HG1 VAL A 110      26.317 -14.219 -64.108  1.00 23.86           H
ATOM   1631 3HG1 VAL A 110      24.765 -13.807 -64.870  1.00 23.86           H
ATOM   1632  CG2 VAL A 110      27.762 -12.077 -65.018  1.00 23.86           C
ATOM   1633 1HG2 VAL A 110      27.547 -11.359 -64.224  1.00 23.86           H
ATOM   1634 2HG2 VAL A 110      28.318 -11.561 -65.801  1.00 23.86           H
ATOM   1635 3HG2 VAL A 110      28.371 -12.877 -64.603  1.00 23.86           H
ATOM   1636  N   PRO A 111      27.154 -11.569 -68.408  1.00 37.75           N
ATOM   1637  CA  PRO A 111      26.455 -10.292 -68.139  1.00 37.75           C
ATOM   1638  HA  PRO A 111      26.115 -10.255 -67.101  1.00 37.75           H
ATOM   1639  C   PRO A 111      25.287  -9.904 -69.082  1.00 37.75           C
ATOM   1640  O   PRO A 111      24.768 -10.769 -69.794  1.00 37.75           O
ATOM   1641  CB  PRO A 111      27.613  -9.302 -68.305  1.00 37.75           C
ATOM   1642 1HB  PRO A 111      27.287  -8.275 -68.446  1.00 37.75           H
ATOM   1643 2HB  PRO A 111      28.283  -9.372 -67.448  1.00 37.75           H
ATOM   1644  CG  PRO A 111      28.277  -9.792 -69.505  1.00 37.75           C
ATOM   1645 1HG  PRO A 111      27.743  -9.463 -70.393  1.00 37.75           H
ATOM   1646 2HG  PRO A 111      29.309  -9.447 -69.538  1.00 37.75           H
ATOM   1647  CD  PRO A 111      28.229 -11.292 -69.397  1.00 37.75           C
ATOM   1648 1HD  PRO A 111      27.997 -11.735 -70.368  1.00 37.75           H
ATOM   1649 2HD  PRO A 111      29.194 -11.640 -69.022  1.00 37.75           H
ATOM   1650  N   GLN A 112      24.942  -8.611 -69.061  1.00 32.09           N
ATOM   1651  H   GLN A 112      25.313  -8.075 -68.290  1.00 32.09           H
ATOM   1652  CA  GLN A 112      24.188  -7.786 -70.053  1.00 32.09           C
ATOM   1653  HA  GLN A 112      24.824  -6.917 -70.187  1.00 32.09           H
ATOM   1654  C   GLN A 112      22.845  -7.150 -69.664  1.00 32.09           C
ATOM   1655  O   GLN A 112      21.980  -7.762 -69.039  1.00 32.09           O
ATOM   1656  CB  GLN A 112      24.067  -8.363 -71.468  1.00 32.09           C
ATOM   1657 1HB  GLN A 112      23.542  -9.313 -71.434  1.00 32.09           H
ATOM   1658 2HB  GLN A 112      23.469  -7.671 -72.064  1.00 32.09           H
ATOM   1659  CG  GLN A 112      25.408  -8.531 -72.165  1.00 32.09           C
ATOM   1660 1HG  GLN A 112      25.957  -7.591 -72.126  1.00 32.09           H
ATOM   1661 2HG  GLN A 112      25.985  -9.298 -71.656  1.00 32.09           H
ATOM   1662  CD  GLN A 112      25.254  -8.936 -73.601  1.00 32.09           C
ATOM   1663  OE1 GLN A 112      25.230  -8.104 -74.503  1.00 32.09           O
ATOM   1664  NE2 GLN A 112      25.162 -10.208 -73.839  1.00 32.09           N
ATOM   1665 1HE2 GLN A 112      25.093 -10.527 -74.791  1.00 32.09           H
ATOM   1666 2HE2 GLN A 112      25.140 -10.868 -73.073  1.00 32.09           H
ATOM   1667  N   VAL A 113      22.747  -5.880 -70.057  1.00 26.80           N
ATOM   1668  H   VAL A 113      23.510  -5.505 -70.607  1.00 26.80           H
ATOM   1669  CA  VAL A 113      21.673  -4.907 -69.786  1.00 26.80           C
ATOM   1670  HA  VAL A 113      20.678  -5.347 -69.833  1.00 26.80           H
ATOM   1671  C   VAL A 113      21.892  -3.905 -70.943  1.00 26.80           C
ATOM   1672  O   VAL A 113      22.856  -4.120 -71.691  1.00 26.80           O
ATOM   1673  CB  VAL A 113      21.912  -4.189 -68.406  1.00 26.80           C
ATOM   1674  HB  VAL A 113      21.263  -3.321 -68.349  1.00 26.80           H
ATOM   1675  CG1 VAL A 113      21.536  -5.085 -67.230  1.00 26.80           C
ATOM   1676 1HG1 VAL A 113      21.613  -4.524 -66.299  1.00 26.80           H
ATOM   1677 2HG1 VAL A 113      22.196  -5.950 -67.179  1.00 26.80           H
ATOM   1678 3HG1 VAL A 113      20.508  -5.425 -67.345  1.00 26.80           H
ATOM   1679  CG2 VAL A 113      23.379  -3.716 -68.246  1.00 26.80           C
ATOM   1680 1HG2 VAL A 113      23.483  -3.164 -67.313  1.00 26.80           H
ATOM   1681 2HG2 VAL A 113      23.657  -3.058 -69.068  1.00 26.80           H
ATOM   1682 3HG2 VAL A 113      24.058  -4.568 -68.219  1.00 26.80           H
ATOM   1683  N   PRO A 114      21.210  -2.735 -70.992  1.00 41.99           N
ATOM   1684  CA  PRO A 114      19.913  -2.150 -70.607  1.00 41.99           C
ATOM   1685  HA  PRO A 114      19.384  -2.816 -69.940  1.00 41.99           H
ATOM   1686  C   PRO A 114      18.963  -1.639 -71.718  1.00 41.99           C
ATOM   1687  O   PRO A 114      19.282  -1.699 -72.901  1.00 41.99           O
ATOM   1688  CB  PRO A 114      20.407  -0.916 -69.849  1.00 41.99           C
ATOM   1689 1HB  PRO A 114      19.630  -0.170 -69.703  1.00 41.99           H
ATOM   1690 2HB  PRO A 114      20.837  -1.207 -68.892  1.00 41.99           H
ATOM   1691  CG  PRO A 114      21.484  -0.405 -70.785  1.00 41.99           C
ATOM   1692 1HG  PRO A 114      21.033   0.224 -71.553  1.00 41.99           H
ATOM   1693 2HG  PRO A 114      22.235   0.156 -70.234  1.00 41.99           H
ATOM   1694  CD  PRO A 114      22.103  -1.641 -71.431  1.00 41.99           C
ATOM   1695 1HD  PRO A 114      22.099  -1.548 -72.518  1.00 41.99           H
ATOM   1696 2HD  PRO A 114      23.119  -1.781 -71.057  1.00 41.99           H
ATOM   1697  N   HIS A 115      17.847  -1.060 -71.277  1.00 16.13           N
ATOM   1698  H   HIS A 115      17.604  -1.232 -70.315  1.00 16.13           H
ATOM   1699  CA  HIS A 115      16.951  -0.128 -72.002  1.00 16.13           C
ATOM   1700  HA  HIS A 115      16.061  -0.059 -71.387  1.00 16.13           H
ATOM   1701  C   HIS A 115      16.393  -0.279 -73.434  1.00 16.13           C
ATOM   1702  O   HIS A 115      17.112  -0.520 -74.402  1.00 16.13           O
ATOM   1703  CB  HIS A 115      17.601   1.260 -71.971  1.00 16.13           C
ATOM   1704 1HB  HIS A 115      18.594   1.201 -72.414  1.00 16.13           H
ATOM   1705 2HB  HIS A 115      17.000   1.943 -72.572  1.00 16.13           H
ATOM   1706  CG  HIS A 115      17.711   1.849 -70.597  1.00 16.13           C
ATOM   1707  ND1 HIS A 115      18.864   2.448 -70.123  1.00 16.13           N
ATOM   1708  CD2 HIS A 115      16.770   1.972 -69.624  1.00 16.13           C
ATOM   1709  HD2 HIS A 115      15.755   1.611 -69.707  1.00 16.13           H
ATOM   1710  CE1 HIS A 115      18.558   2.888 -68.864  1.00 16.13           C
ATOM   1711  HE1 HIS A 115      19.251   3.406 -68.215  1.00 16.13           H
ATOM   1712  NE2 HIS A 115      17.277   2.616 -68.531  1.00 16.13           N
ATOM   1713  HE2 HIS A 115      16.794   2.848 -67.668  1.00 16.13           H
ATOM   1714  N   GLY A 116      15.128   0.105 -73.580  1.00 25.09           N
ATOM   1715  H   GLY A 116      14.561   0.280 -72.756  1.00 25.09           H
ATOM   1716  CA  GLY A 116      14.543   0.383 -74.889  1.00 25.09           C
ATOM   1717 1HA  GLY A 116      14.629   1.456 -75.073  1.00 25.09           H
ATOM   1718 2HA  GLY A 116      15.129  -0.120 -75.657  1.00 25.09           H
ATOM   1719  C   GLY A 116      13.089  -0.000 -75.123  1.00 25.09           C
ATOM   1720  O   GLY A 116      12.574  -0.963 -74.547  1.00 25.09           O
ATOM   1721  N   GLY A 117      12.428   0.738 -76.005  1.00 13.80           N
ATOM   1722  H   GLY A 117      12.891   1.533 -76.437  1.00 13.80           H
ATOM   1723  CA  GLY A 117      11.066   0.437 -76.435  1.00 13.80           C
ATOM   1724 1HA  GLY A 117      10.956   0.838 -77.439  1.00 13.80           H
ATOM   1725 2HA  GLY A 117      10.958  -0.643 -76.517  1.00 13.80           H
ATOM   1726  C   GLY A 117       9.900   0.951 -75.608  1.00 13.80           C
ATOM   1727  O   GLY A 117       9.911   0.857 -74.375  1.00 13.80           O
ATOM   1728  N   SER A 118       8.889   1.476 -76.293  1.00  2.50           N
ATOM   1729  H   SER A 118       8.951   1.538 -77.307  1.00  2.50           H
ATOM   1730  CA  SER A 118       7.654   1.964 -75.674  1.00  2.50           C
ATOM   1731  HA  SER A 118       7.437   1.386 -74.777  1.00  2.50           H
ATOM   1732  C   SER A 118       6.486   1.866 -76.656  1.00  2.50           C
ATOM   1733  O   SER A 118       6.695   1.984 -77.865  1.00  2.50           O
ATOM   1734  CB  SER A 118       7.772   3.450 -75.316  1.00  2.50           C
ATOM   1735 1HB  SER A 118       7.949   4.017 -76.227  1.00  2.50           H
ATOM   1736 2HB  SER A 118       6.830   3.783 -74.879  1.00  2.50           H
ATOM   1737  OG  SER A 118       8.822   3.719 -74.403  1.00  2.50           O
ATOM   1738  HG  SER A 118       8.782   4.666 -74.201  1.00  2.50           H
ATOM   1739  N   GLY A 119       5.267   1.763 -76.142  1.00 28.43           N
ATOM   1740  H   GLY A 119       5.161   1.570 -75.153  1.00 28.43           H
ATOM   1741  CA  GLY A 119       4.066   1.999 -76.935  1.00 28.43           C
ATOM   1742 1HA  GLY A 119       3.351   2.504 -76.289  1.00 28.43           H
ATOM   1743 2HA  GLY A 119       4.314   2.705 -77.725  1.00 28.43           H
ATOM   1744  C   GLY A 119       3.310   0.864 -77.611  1.00 28.43           C
ATOM   1745  O   GLY A 119       3.831   0.159 -78.475  1.00 28.43           O
ATOM   1746  N   GLY A 120       2.031   0.761 -77.277  1.00  8.25           N
ATOM   1747  H   GLY A 120       1.696   1.229 -76.443  1.00  8.25           H
ATOM   1748  CA  GLY A 120       1.053   0.041 -78.089  1.00  8.25           C
ATOM   1749 1HA  GLY A 120       0.081   0.486 -77.883  1.00  8.25           H
ATOM   1750 2HA  GLY A 120       1.278   0.253 -79.133  1.00  8.25           H
ATOM   1751  C   GLY A 120       0.893  -1.462 -77.959  1.00  8.25           C
ATOM   1752  O   GLY A 120       1.686  -2.159 -77.312  1.00  8.25           O
ATOM   1753  N   GLY A 121      -0.136  -1.981 -78.621  1.00 38.64           N
ATOM   1754  H   GLY A 121      -0.737  -1.366 -79.168  1.00 38.64           H
ATOM   1755  CA  GLY A 121      -0.418  -3.411 -78.623  1.00 38.64           C
ATOM   1756 1HA  GLY A 121       0.313  -3.905 -79.263  1.00 38.64           H
ATOM   1757 2HA  GLY A 121      -0.288  -3.789 -77.610  1.00 38.64           H
ATOM   1758  C   GLY A 121      -1.801  -3.824 -79.092  1.00 38.64           C
ATOM   1759  O   GLY A 121      -1.932  -4.389 -80.175  1.00 38.64           O
ATOM   1760  N   GLN A 122      -2.816  -3.522 -78.287  1.00 21.36           N
ATOM   1761  H   GLN A 122      -2.610  -3.008 -77.444  1.00 21.36           H
ATOM   1762  CA  GLN A 122      -4.226  -3.905 -78.503  1.00 21.36           C
ATOM   1763  HA  GLN A 122      -4.784  -3.507 -77.656  1.00 21.36           H
ATOM   1764  C   GLN A 122      -4.563  -5.409 -78.549  1.00 21.36           C
ATOM   1765  O   GLN A 122      -3.685  -6.278 -78.577  1.00 21.36           O
ATOM   1766  CB  GLN A 122      -4.814  -3.237 -79.762  1.00 21.36           C
ATOM   1767 1HB  GLN A 122      -4.298  -3.598 -80.650  1.00 21.36           H
ATOM   1768 2HB  GLN A 122      -5.860  -3.523 -79.852  1.00 21.36           H
ATOM   1769  CG  GLN A 122      -4.788  -1.731 -79.759  1.00 21.36           C
ATOM   1770 1HG  GLN A 122      -5.119  -1.383 -78.785  1.00 21.36           H
ATOM   1771 2HG  GLN A 122      -3.778  -1.370 -79.941  1.00 21.36           H
ATOM   1772  CD  GLN A 122      -5.731  -1.176 -80.796  1.00 21.36           C
ATOM   1773  OE1 GLN A 122      -5.476  -1.217 -81.995  1.00 21.36           O
ATOM   1774  NE2 GLN A 122      -6.861  -0.710 -80.349  1.00 21.36           N
ATOM   1775 1HE2 GLN A 122      -7.537  -0.349 -81.001  1.00 21.36           H
ATOM   1776 2HE2 GLN A 122      -7.054  -0.729 -79.357  1.00 21.36           H
ATOM   1777  N   MET A 123      -5.870  -5.659 -78.588  1.00  4.46           N
ATOM   1778  H   MET A 123      -6.492  -4.865 -78.477  1.00  4.46           H
ATOM   1779  CA  MET A 123      -6.526  -6.958 -78.800  1.00  4.46           C
ATOM   1780  HA  MET A 123      -7.597  -6.757 -78.790  1.00  4.46           H
ATOM   1781  C   MET A 123      -6.327  -8.050 -77.746  1.00  4.46           C
ATOM   1782  O   MET A 123      -5.441  -7.994 -76.893  1.00  4.46           O
ATOM   1783  CB  MET A 123      -6.200  -7.502 -80.201  1.00  4.46           C
ATOM   1784 1HB  MET A 123      -5.119  -7.587 -80.306  1.00  4.46           H
ATOM   1785 2HB  MET A 123      -6.622  -8.499 -80.302  1.00  4.46           H
ATOM   1786  CG  MET A 123      -6.739  -6.638 -81.340  1.00  4.46           C
ATOM   1787 1HG  MET A 123      -6.341  -5.629 -81.240  1.00  4.46           H
ATOM   1788 2HG  MET A 123      -6.388  -7.050 -82.284  1.00  4.46           H
ATOM   1789  SD  MET A 123      -8.552  -6.555 -81.387  1.00  4.46           S
ATOM   1790  CE  MET A 123      -9.026  -8.233 -81.920  1.00  4.46           C
ATOM   1791 1HE  MET A 123     -10.109  -8.291 -82.036  1.00  4.46           H
ATOM   1792 2HE  MET A 123      -8.711  -8.965 -81.176  1.00  4.46           H
ATOM   1793 3HE  MET A 123      -8.552  -8.465 -82.875  1.00  4.46           H
ATOM   1794  N   GLY A 124      -7.211  -9.036 -77.805  1.00 16.50           N
ATOM   1795  H   GLY A 124      -7.944  -9.018 -78.504  1.00 16.50           H
ATOM   1796  CA  GLY A 124      -7.204 -10.181 -76.912  1.00 16.50           C
ATOM   1797 1HA  GLY A 124      -6.234 -10.678 -76.932  1.00 16.50           H
ATOM   1798 2HA  GLY A 124      -7.450  -9.871 -75.897  1.00 16.50           H
ATOM   1799  C   GLY A 124      -8.288 -11.093 -77.454  1.00 16.50           C
ATOM   1800  O   GLY A 124      -8.973 -10.662 -78.390  1.00 16.50           O
ATOM   1801  N   VAL A 125      -8.454 -12.300 -76.925  1.00-20.13           N
ATOM   1802  H   VAL A 125      -7.889 -12.571 -76.125  1.00-20.13           H
ATOM   1803  CA  VAL A 125      -9.442 -13.267 -77.434  1.00-20.13           C
ATOM   1804  HA  VAL A 125     -10.218 -12.725 -77.973  1.00-20.13           H
ATOM   1805  C   VAL A 125     -10.117 -14.013 -76.282  1.00-20.13           C
ATOM   1806  O   VAL A 125      -9.613 -14.026 -75.155  1.00-20.13           O
ATOM   1807  CB  VAL A 125      -8.808 -14.297 -78.428  1.00-20.13           C
ATOM   1808  HB  VAL A 125      -9.584 -14.997 -78.735  1.00-20.13           H
ATOM   1809  CG1 VAL A 125      -8.292 -13.592 -79.690  1.00-20.13           C
ATOM   1810 1HG1 VAL A 125      -7.963 -14.333 -80.415  1.00-20.13           H
ATOM   1811 2HG1 VAL A 125      -7.455 -12.936 -79.450  1.00-20.13           H
ATOM   1812 3HG1 VAL A 125      -9.091 -13.001 -80.137  1.00-20.13           H
ATOM   1813  CG2 VAL A 125      -7.668 -15.093 -77.784  1.00-20.13           C
ATOM   1814 1HG2 VAL A 125      -7.262 -15.799 -78.510  1.00-20.13           H
ATOM   1815 2HG2 VAL A 125      -8.046 -15.658 -76.934  1.00-20.13           H
ATOM   1816 3HG2 VAL A 125      -6.874 -14.425 -77.454  1.00-20.13           H
ATOM   1817  N   TYR A 126     -11.268 -14.614 -76.551  0.96-25.01           N
ATOM   1818  H   TYR A 126     -11.624 -14.593 -77.494  0.96-25.01           H
ATOM   1819  CA  TYR A 126     -12.059 -15.298 -75.525  0.96-25.01           C
ATOM   1820  HA  TYR A 126     -12.051 -14.697 -74.617  0.96-25.01           H
ATOM   1821  C   TYR A 126     -11.580 -16.722 -75.210  0.96-25.01           C
ATOM   1822  O   TYR A 126     -11.066 -17.407 -76.099  0.96-25.01           O
ATOM   1823  CB  TYR A 126     -13.499 -15.437 -76.020  0.96-25.01           C
ATOM   1824 1HB  TYR A 126     -13.488 -15.974 -76.966  0.96-25.01           H
ATOM   1825 2HB  TYR A 126     -14.055 -16.034 -75.297  0.96-25.01           H
ATOM   1826  CG  TYR A 126     -14.227 -14.130 -76.212  0.96-25.01           C
ATOM   1827  CD1 TYR A 126     -14.217 -13.467 -77.457  0.96-25.01           C
ATOM   1828  HD1 TYR A 126     -13.679 -13.892 -78.293  0.96-25.01           H
ATOM   1829  CD2 TYR A 126     -14.963 -13.560 -75.154  0.96-25.01           C
ATOM   1830  HD2 TYR A 126     -14.998 -14.059 -74.195  0.96-25.01           H
ATOM   1831  CE1 TYR A 126     -14.915 -12.246 -77.632  0.96-25.01           C
ATOM   1832  HE1 TYR A 126     -14.896 -11.737 -78.584  0.96-25.01           H
ATOM   1833  CE2 TYR A 126     -15.672 -12.345 -75.332  0.96-25.01           C
ATOM   1834  HE2 TYR A 126     -16.240 -11.922 -74.517  0.96-25.01           H
ATOM   1835  CZ  TYR A 126     -15.632 -11.701 -76.569  0.96-25.01           C
ATOM   1836  OH  TYR A 126     -16.313 -10.530 -76.763  0.96-25.01           O
ATOM   1837  HH  TYR A 126     -16.699 -10.185 -75.949  0.96-25.01           H
ATOM   1838  N   PRO A 127     -11.811 -17.219 -73.980  0.96 -3.40           N
ATOM   1839  CA  PRO A 127     -11.661 -18.665 -73.762  0.96 -3.40           C
ATOM   1840  HA  PRO A 127     -10.715 -19.018 -74.171  0.96 -3.40           H
ATOM   1841  C   PRO A 127     -12.814 -19.510 -74.323  0.96 -3.40           C
ATOM   1842  O   PRO A 127     -13.879 -18.985 -74.665  0.96 -3.40           O
ATOM   1843  CB  PRO A 127     -11.636 -18.763 -72.235  0.96 -3.40           C
ATOM   1844 1HB  PRO A 127     -11.997 -19.734 -71.893  0.96 -3.40           H
ATOM   1845 2HB  PRO A 127     -10.631 -18.579 -71.861  0.96 -3.40           H
ATOM   1846  CG  PRO A 127     -12.545 -17.678 -71.807  0.96 -3.40           C
ATOM   1847 1HG  PRO A 127     -13.582 -17.984 -71.942  0.96 -3.40           H
ATOM   1848 2HG  PRO A 127     -12.362 -17.403 -70.768  0.96 -3.40           H
ATOM   1849  CD  PRO A 127     -12.217 -16.539 -72.732  0.96 -3.40           C
ATOM   1850 1HD  PRO A 127     -13.094 -15.911 -72.886  0.96 -3.40           H
ATOM   1851 2HD  PRO A 127     -11.384 -15.957 -72.335  0.96 -3.40           H
ATOM   1852  N   GLY A 128     -12.619 -20.823 -74.380  0.96  9.60           N
ATOM   1853  H   GLY A 128     -11.710 -21.193 -74.117  0.96  9.60           H
ATOM   1854  CA  GLY A 128     -13.663 -21.765 -74.776  0.96  9.60           C
ATOM   1855 1HA  GLY A 128     -14.389 -21.268 -75.419  0.96  9.60           H
ATOM   1856 2HA  GLY A 128     -13.205 -22.572 -75.346  0.96  9.60           H
ATOM   1857  C   GLY A 128     -14.390 -22.380 -73.588  0.96  9.60           C
ATOM   1858  O   GLY A 128     -14.140 -21.974 -72.449  0.96  9.60           O
ATOM   1859  N   MET A 129     -15.241 -23.374 -73.819  0.96-12.33           N
ATOM   1860  H   MET A 129     -15.394 -23.695 -74.769  0.96-12.33           H
ATOM   1861  CA  MET A 129     -15.946 -24.122 -72.767  0.96-12.33           C
ATOM   1862  HA  MET A 129     -15.324 -24.194 -71.874  0.96-12.33           H
ATOM   1863  C   MET A 129     -16.147 -25.522 -73.351  0.96-12.33           C
ATOM   1864  O   MET A 129     -15.921 -25.678 -74.553  0.96-12.33           O
ATOM   1865  CB  MET A 129     -17.286 -23.467 -72.402  0.96-12.33           C
ATOM   1866 1HB  MET A 129     -17.709 -24.008 -71.556  0.96-12.33           H
ATOM   1867 2HB  MET A 129     -17.095 -22.442 -72.084  0.96-12.33           H
ATOM   1868  CG  MET A 129     -18.326 -23.444 -73.519  0.96-12.33           C
ATOM   1869 1HG  MET A 129     -17.929 -22.913 -74.384  0.96-12.33           H
ATOM   1870 2HG  MET A 129     -18.558 -24.469 -73.807  0.96-12.33           H
ATOM   1871  SD  MET A 129     -19.847 -22.642 -72.967  0.96-12.33           S
ATOM   1872  CE  MET A 129     -19.556 -20.924 -73.355  0.96-12.33           C
ATOM   1873 1HE  MET A 129     -20.387 -20.319 -72.987  0.96-12.33           H
ATOM   1874 2HE  MET A 129     -19.480 -20.801 -74.435  0.96-12.33           H
ATOM   1875 3HE  MET A 129     -18.631 -20.589 -72.889  0.96-12.33           H
ATOM   1876  N   GLN A 130     -16.520 -26.522 -72.556  1.00 30.98           N
ATOM   1877  H   GLN A 130     -16.732 -26.335 -71.579  1.00 30.98           H
ATOM   1878  CA  GLN A 130     -16.632 -27.908 -73.038  1.00 30.98           C
ATOM   1879  HA  GLN A 130     -16.938 -27.867 -74.084  1.00 30.98           H
ATOM   1880  C   GLN A 130     -17.696 -28.744 -72.287  1.00 30.98           C
ATOM   1881  O   GLN A 130     -18.606 -28.191 -71.670  1.00 30.98           O
ATOM   1882  CB  GLN A 130     -15.232 -28.548 -72.982  1.00 30.98           C
ATOM   1883 1HB  GLN A 130     -14.503 -27.745 -73.067  1.00 30.98           H
ATOM   1884 2HB  GLN A 130     -15.089 -29.011 -72.006  1.00 30.98           H
ATOM   1885  CG  GLN A 130     -14.903 -29.571 -74.086  1.00 30.98           C
ATOM   1886 1HG  GLN A 130     -13.880 -29.907 -73.948  1.00 30.98           H
ATOM   1887 2HG  GLN A 130     -15.555 -30.437 -73.991  1.00 30.98           H
ATOM   1888  CD  GLN A 130     -15.039 -29.031 -75.491  1.00 30.98           C
ATOM   1889  OE1 GLN A 130     -15.828 -29.536 -76.284  1.00 30.98           O
ATOM   1890  NE2 GLN A 130     -14.273 -28.038 -75.828  1.00 30.98           N
ATOM   1891 1HE2 GLN A 130     -14.328 -27.676 -76.771  1.00 30.98           H
ATOM   1892 2HE2 GLN A 130     -13.644 -27.630 -75.157  1.00 30.98           H
ATOM   1893  N   ASN A 131     -17.606 -30.066 -72.372  1.00 18.81           N
ATOM   1894  H   ASN A 131     -16.803 -30.468 -72.826  1.00 18.81           H
ATOM   1895  CA  ASN A 131     -18.616 -31.001 -71.871  1.00 18.81           C
ATOM   1896  HA  ASN A 131     -19.597 -30.575 -72.087  1.00 18.81           H
ATOM   1897  C   ASN A 131     -18.571 -31.312 -70.368  1.00 18.81           C
ATOM   1898  O   ASN A 131     -17.783 -30.746 -69.608  1.00 18.81           O
ATOM   1899  CB  ASN A 131     -18.500 -32.316 -72.664  1.00 18.81           C
ATOM   1900 1HB  ASN A 131     -19.417 -32.891 -72.535  1.00 18.81           H
ATOM   1901 2HB  ASN A 131     -18.395 -32.087 -73.723  1.00 18.81           H
ATOM   1902  CG  ASN A 131     -17.339 -33.181 -72.225  1.00 18.81           C
ATOM   1903  OD1 ASN A 131     -16.251 -32.706 -71.906  1.00 18.81           O
ATOM   1904  ND2 ASN A 131     -17.563 -34.461 -72.196  1.00 18.81           N
ATOM   1905 1HD2 ASN A 131     -16.830 -35.083 -71.891  1.00 18.81           H
ATOM   1906 2HD2 ASN A 131     -18.455 -34.824 -72.489  1.00 18.81           H
ATOM   1907  N   GLU A 132     -19.428 -32.234 -69.960  1.00 21.30           N
ATOM   1908  H   GLU A 132     -20.006 -32.711 -70.646  1.00 21.30           H
ATOM   1909  CA  GLU A 132     -19.670 -32.613 -68.570  1.00 21.30           C
ATOM   1910  HA  GLU A 132     -18.799 -32.401 -67.955  1.00 21.30           H
ATOM   1911  C   GLU A 132     -19.934 -34.121 -68.566  1.00 21.30           C
ATOM   1912  O   GLU A 132     -19.979 -34.730 -69.641  1.00 21.30           O
ATOM   1913  CB  GLU A 132     -20.884 -31.841 -68.021  1.00 21.30           C
ATOM   1914 1HB  GLU A 132     -20.987 -32.078 -66.962  1.00 21.30           H
ATOM   1915 2HB  GLU A 132     -20.678 -30.775 -68.108  1.00 21.30           H
ATOM   1916  CG  GLU A 132     -22.229 -32.136 -68.709  1.00 21.30           C
ATOM   1917 1HG  GLU A 132     -22.423 -33.207 -68.652  1.00 21.30           H
ATOM   1918 2HG  GLU A 132     -23.022 -31.620 -68.167  1.00 21.30           H
ATOM   1919  CD  GLU A 132     -22.273 -31.705 -70.169  1.00 21.30           C
ATOM   1920  OE1 GLU A 132     -22.192 -30.495 -70.469  1.00 21.30           O
ATOM   1921  OE2 GLU A 132     -22.336 -32.582 -71.064  1.00 21.30           O
ATOM   1922  N   ARG A 133     -20.124 -34.719 -67.394  1.00 -3.30           N
ATOM   1923  H   ARG A 133     -20.113 -34.166 -66.546  1.00 -3.30           H
ATOM   1924  CA  ARG A 133     -20.436 -36.147 -67.260  1.00 -3.30           C
ATOM   1925  HA  ARG A 133     -20.901 -36.506 -68.180  1.00 -3.30           H
ATOM   1926  C   ARG A 133     -21.443 -36.285 -66.125  1.00 -3.30           C
ATOM   1927  O   ARG A 133     -21.595 -35.341 -65.353  1.00 -3.30           O
ATOM   1928  CB  ARG A 133     -19.165 -36.961 -66.991  1.00 -3.30           C
ATOM   1929 1HB  ARG A 133     -19.424 -38.018 -67.036  1.00 -3.30           H
ATOM   1930 2HB  ARG A 133     -18.447 -36.753 -67.784  1.00 -3.30           H
ATOM   1931  CG  ARG A 133     -18.496 -36.704 -65.655  1.00 -3.30           C
ATOM   1932 1HG  ARG A 133     -18.226 -35.653 -65.560  1.00 -3.30           H
ATOM   1933 2HG  ARG A 133     -19.186 -36.973 -64.856  1.00 -3.30           H
ATOM   1934  CD  ARG A 133     -17.254 -37.560 -65.528  1.00 -3.30           C
ATOM   1935 1HD  ARG A 133     -17.504 -38.582 -65.818  1.00 -3.30           H
ATOM   1936 2HD  ARG A 133     -16.483 -37.181 -66.200  1.00 -3.30           H
ATOM   1937  NE  ARG A 133     -16.763 -37.579 -64.144  1.00 -3.30           N
ATOM   1938  HE  ARG A 133     -17.275 -37.017 -63.475  1.00 -3.30           H
ATOM   1939  CZ  ARG A 133     -15.738 -38.285 -63.693  1.00 -3.30           C
ATOM   1940  NH1 ARG A 133     -15.606 -38.447 -62.410  1.00 -3.30           N
ATOM   1941 1HH1 ARG A 133     -16.323 -38.095 -61.788  1.00 -3.30           H
ATOM   1942 2HH1 ARG A 133     -14.815 -38.951 -62.047  1.00 -3.30           H
ATOM   1943  NH2 ARG A 133     -14.853 -38.849 -64.467  1.00 -3.30           N
ATOM   1944 1HH2 ARG A 133     -14.870 -38.664 -65.463  1.00 -3.30           H
ATOM   1945 2HH2 ARG A 133     -14.147 -39.458 -64.081  1.00 -3.30           H
ATOM   1946  N   HIS A 134     -22.125 -37.417 -66.028  1.00 -2.68           N
ATOM   1947  H   HIS A 134     -21.899 -38.185 -66.648  1.00 -2.68           H
ATOM   1948  CA  HIS A 134     -23.296 -37.586 -65.155  1.00 -2.68           C
ATOM   1949  HA  HIS A 134     -23.485 -36.655 -64.621  1.00 -2.68           H
ATOM   1950  C   HIS A 134     -23.219 -38.717 -64.125  1.00 -2.68           C
ATOM   1951  O   HIS A 134     -22.317 -39.559 -64.166  1.00 -2.68           O
ATOM   1952  CB  HIS A 134     -24.495 -37.875 -66.066  1.00 -2.68           C
ATOM   1953 1HB  HIS A 134     -25.412 -37.839 -65.478  1.00 -2.68           H
ATOM   1954 2HB  HIS A 134     -24.548 -37.098 -66.829  1.00 -2.68           H
ATOM   1955  CG  HIS A 134     -24.412 -39.208 -66.748  1.00 -2.68           C
ATOM   1956  ND1 HIS A 134     -23.550 -39.454 -67.799  1.00 -2.68           N
ATOM   1957  CD2 HIS A 134     -25.091 -40.363 -66.509  1.00 -2.68           C
ATOM   1958  HD2 HIS A 134     -25.845 -40.479 -65.741  1.00 -2.68           H
ATOM   1959  CE1 HIS A 134     -23.748 -40.761 -68.146  1.00 -2.68           C
ATOM   1960  HE1 HIS A 134     -23.215 -41.262 -68.943  1.00 -2.68           H
ATOM   1961  NE2 HIS A 134     -24.702 -41.348 -67.385  1.00 -2.68           N
ATOM   1962  HE2 HIS A 134     -25.059 -42.301 -67.469  1.00 -2.68           H
ATOM   1963  N   GLY A 135     -24.209 -38.745 -63.240  1.00 26.98           N
ATOM   1964  H   GLY A 135     -24.852 -37.956 -63.192  1.00 26.98           H
ATOM   1965  CA  GLY A 135     -24.526 -39.867 -62.360  1.00 26.98           C
ATOM   1966 1HA  GLY A 135     -24.715 -40.769 -62.945  1.00 26.98           H
ATOM   1967 2HA  GLY A 135     -23.748 -40.036 -61.614  1.00 26.98           H
ATOM   1968  C   GLY A 135     -25.814 -39.363 -61.728  1.00 26.98           C
ATOM   1969  O   GLY A 135     -25.969 -38.142 -61.779  1.00 26.98           O
ATOM   1970  N   GLN A 136     -26.763 -40.171 -61.264  1.00 33.53           N
ATOM   1971  H   GLN A 136     -26.576 -41.159 -61.112  1.00 33.53           H
ATOM   1972  CA  GLN A 136     -28.127 -39.634 -61.082  1.00 33.53           C
ATOM   1973  HA  GLN A 136     -28.030 -38.567 -60.886  1.00 33.53           H
ATOM   1974  C   GLN A 136     -29.136 -40.129 -60.036  1.00 33.53           C
ATOM   1975  O   GLN A 136     -29.594 -39.343 -59.210  1.00 33.53           O
ATOM   1976  CB  GLN A 136     -28.829 -39.774 -62.443  1.00 33.53           C
ATOM   1977 1HB  GLN A 136     -28.153 -39.435 -63.228  1.00 33.53           H
ATOM   1978 2HB  GLN A 136     -29.032 -40.830 -62.624  1.00 33.53           H
ATOM   1979  CG  GLN A 136     -30.144 -39.005 -62.589  1.00 33.53           C
ATOM   1980 1HG  GLN A 136     -30.690 -39.013 -61.649  1.00 33.53           H
ATOM   1981 2HG  GLN A 136     -29.934 -37.972 -62.858  1.00 33.53           H
ATOM   1982  CD  GLN A 136     -31.040 -39.621 -63.630  1.00 33.53           C
ATOM   1983  OE1 GLN A 136     -30.598 -40.048 -64.693  1.00 33.53           O
ATOM   1984  NE2 GLN A 136     -32.302 -39.722 -63.317  1.00 33.53           N
ATOM   1985 1HE2 GLN A 136     -32.940 -40.087 -64.009  1.00 33.53           H
ATOM   1986 2HE2 GLN A 136     -32.628 -39.430 -62.409  1.00 33.53           H
ATOM   1987  N   SER A 137     -29.588 -41.370 -60.140  1.00 30.80           N
ATOM   1988  H   SER A 137     -29.119 -42.027 -60.753  1.00 30.80           H
ATOM   1989  CA  SER A 137     -30.836 -41.792 -59.494  1.00 30.80           C
ATOM   1990  HA  SER A 137     -31.618 -41.198 -59.978  1.00 30.80           H
ATOM   1991  C   SER A 137     -31.087 -41.638 -57.995  1.00 30.80           C
ATOM   1992  O   SER A 137     -30.509 -42.347 -57.170  1.00 30.80           O
ATOM   1993  CB  SER A 137     -31.098 -43.241 -59.887  1.00 30.80           C
ATOM   1994 1HB  SER A 137     -30.356 -43.887 -59.416  1.00 30.80           H
ATOM   1995 2HB  SER A 137     -32.093 -43.529 -59.553  1.00 30.80           H
ATOM   1996  OG  SER A 137     -31.008 -43.362 -61.298  1.00 30.80           O
ATOM   1997  HG  SER A 137     -31.276 -44.256 -61.557  1.00 30.80           H
ATOM   1998  N   PHE A 138     -32.042 -40.778 -57.665  0.96-16.00           N
ATOM   1999  H   PHE A 138     -32.455 -40.195 -58.387  0.96-16.00           H
ATOM   2000  CA  PHE A 138     -32.585 -40.645 -56.309  0.96-16.00           C
ATOM   2001  HA  PHE A 138     -32.433 -41.565 -55.746  0.96-16.00           H
ATOM   2002  C   PHE A 138     -34.079 -40.346 -56.388  0.96-16.00           C
ATOM   2003  O   PHE A 138     -34.475 -39.364 -57.017  0.96-16.00           O
ATOM   2004  CB  PHE A 138     -31.930 -39.482 -55.560  0.96-16.00           C
ATOM   2005 1HB  PHE A 138     -31.890 -38.608 -56.211  0.96-16.00           H
ATOM   2006 2HB  PHE A 138     -32.558 -39.239 -54.705  0.96-16.00           H
ATOM   2007  CG  PHE A 138     -30.555 -39.785 -55.039  0.96-16.00           C
ATOM   2008  CD1 PHE A 138     -29.413 -39.281 -55.686  0.96-16.00           C
ATOM   2009  HD1 PHE A 138     -29.520 -38.687 -56.584  0.96-16.00           H
ATOM   2010  CD2 PHE A 138     -30.398 -40.559 -53.874  0.96-16.00           C
ATOM   2011  HD2 PHE A 138     -31.269 -40.949 -53.366  0.96-16.00           H
ATOM   2012  CE1 PHE A 138     -28.119 -39.534 -55.167  0.96-16.00           C
ATOM   2013  HE1 PHE A 138     -27.251 -39.132 -55.667  0.96-16.00           H
ATOM   2014  CE2 PHE A 138     -29.111 -40.827 -53.348  0.96-16.00           C
ATOM   2015  HE2 PHE A 138     -29.005 -41.426 -52.453  0.96-16.00           H
ATOM   2016  CZ  PHE A 138     -27.968 -40.316 -53.999  0.96-16.00           C
ATOM   2017  HZ  PHE A 138     -26.983 -40.524 -53.607  0.96-16.00           H
ATOM   2018  N   VAL A 139     -34.910 -41.136 -55.724  0.96-12.00           N
ATOM   2019  H   VAL A 139     -34.559 -41.959 -55.248  0.96-12.00           H
ATOM   2020  CA  VAL A 139     -36.343 -40.850 -55.619  0.96-12.00           C
ATOM   2021  HA  VAL A 139     -36.504 -39.777 -55.711  0.96-12.00           H
ATOM   2022  C   VAL A 139     -36.746 -41.285 -54.208  0.96-12.00           C
ATOM   2023  O   VAL A 139     -36.128 -42.197 -53.655  0.96-12.00           O
ATOM   2024  CB  VAL A 139     -37.147 -41.565 -56.758  0.96-12.00           C
ATOM   2025  HB  VAL A 139     -36.683 -41.286 -57.704  0.96-12.00           H
ATOM   2026  CG1 VAL A 139     -37.080 -43.092 -56.647  0.96-12.00           C
ATOM   2027 1HG1 VAL A 139     -37.586 -43.538 -57.503  0.96-12.00           H
ATOM   2028 2HG1 VAL A 139     -37.569 -43.426 -55.730  0.96-12.00           H
ATOM   2029 3HG1 VAL A 139     -36.040 -43.417 -56.648  0.96-12.00           H
ATOM   2030  CG2 VAL A 139     -38.606 -41.091 -56.811  0.96-12.00           C
ATOM   2031 1HG2 VAL A 139     -39.099 -41.530 -57.680  0.96-12.00           H
ATOM   2032 2HG2 VAL A 139     -38.640 -40.005 -56.909  0.96-12.00           H
ATOM   2033 3HG2 VAL A 139     -39.141 -41.394 -55.911  0.96-12.00           H
ATOM   2034  N   ASP A 140     -37.700 -40.594 -53.598  0.96 16.64           N
ATOM   2035  H   ASP A 140     -38.133 -39.809 -54.072  0.96 16.64           H
ATOM   2036  CA  ASP A 140     -38.244 -40.922 -52.275  0.96 16.64           C
ATOM   2037  HA  ASP A 140     -38.395 -41.999 -52.189  0.96 16.64           H
ATOM   2038  C   ASP A 140     -39.585 -40.178 -52.255  0.96 16.64           C
ATOM   2039  O   ASP A 140     -39.916 -39.566 -53.275  0.96 16.64           O
ATOM   2040  CB  ASP A 140     -37.334 -40.426 -51.142  0.96 16.64           C
ATOM   2041 1HB  ASP A 140     -36.295 -40.610 -51.414  0.96 16.64           H
ATOM   2042 2HB  ASP A 140     -37.474 -39.354 -51.017  0.96 16.64           H
ATOM   2043  CG  ASP A 140     -37.612 -41.123 -49.823  0.96 16.64           C
ATOM   2044  OD1 ASP A 140     -38.480 -42.023 -49.769  0.96 16.64           O
ATOM   2045  OD2 ASP A 140     -36.974 -40.778 -48.806  0.96 16.64           O
ATOM   2046  N   SER A 141     -40.328 -40.183 -51.155  0.96  5.13           N
ATOM   2047  H   SER A 141     -39.993 -40.687 -50.339  0.96  5.13           H
ATOM   2048  CA  SER A 141     -41.594 -39.453 -51.011  0.96  5.13           C
ATOM   2049  HA  SER A 141     -41.653 -38.644 -51.738  0.96  5.13           H
ATOM   2050  C   SER A 141     -41.624 -38.861 -49.609  0.96  5.13           C
ATOM   2051  O   SER A 141     -40.749 -39.192 -48.809  0.96  5.13           O
ATOM   2052  CB  SER A 141     -42.781 -40.392 -51.189  0.96  5.13           C
ATOM   2053 1HB  SER A 141     -43.709 -39.832 -51.087  0.96  5.13           H
ATOM   2054 2HB  SER A 141     -42.744 -40.836 -52.181  0.96  5.13           H
ATOM   2055  OG  SER A 141     -42.745 -41.416 -50.216  0.96  5.13           O
ATOM   2056  HG  SER A 141     -42.045 -42.041 -50.461  0.96  5.13           H
ATOM   2057  N   SER A 142     -42.575 -37.985 -49.304  1.00 13.72           N
ATOM   2058  H   SER A 142     -43.321 -37.786 -49.960  1.00 13.72           H
ATOM   2059  CA  SER A 142     -42.549 -37.228 -48.049  1.00 13.72           C
ATOM   2060  HA  SER A 142     -42.169 -37.856 -47.253  1.00 13.72           H
ATOM   2061  C   SER A 142     -43.906 -36.657 -47.631  1.00 13.72           C
ATOM   2062  O   SER A 142     -44.913 -36.863 -48.312  1.00 13.72           O
ATOM   2063  CB  SER A 142     -41.596 -36.044 -48.257  1.00 13.72           C
ATOM   2064 1HB  SER A 142     -41.423 -35.532 -47.312  1.00 13.72           H
ATOM   2065 2HB  SER A 142     -40.645 -36.410 -48.640  1.00 13.72           H
ATOM   2066  OG  SER A 142     -42.159 -35.130 -49.186  1.00 13.72           O
ATOM   2067  HG  SER A 142     -42.005 -35.459 -50.084  1.00 13.72           H
ATOM   2068  N   SER A 143     -43.869 -35.850 -46.577  1.00 50.68           N
ATOM   2069  H   SER A 143     -43.017 -35.837 -46.022  1.00 50.68           H
ATOM   2070  CA  SER A 143     -44.884 -34.855 -46.199  1.00 50.68           C
ATOM   2071  HA  SER A 143     -44.407 -34.251 -45.431  1.00 50.68           H
ATOM   2072  C   SER A 143     -46.265 -35.193 -45.623  1.00 50.68           C
ATOM   2073  O   SER A 143     -47.114 -35.824 -46.263  1.00 50.68           O
ATOM   2074  CB  SER A 143     -45.121 -33.890 -47.369  1.00 50.68           C
ATOM   2075 1HB  SER A 143     -45.649 -34.414 -48.163  1.00 50.68           H
ATOM   2076 2HB  SER A 143     -45.741 -33.061 -47.034  1.00 50.68           H
ATOM   2077  OG  SER A 143     -43.900 -33.379 -47.881  1.00 50.68           O
ATOM   2078  HG  SER A 143     -43.334 -34.117 -48.150  1.00 50.68           H
ATOM   2079  N   MET A 144     -46.476 -34.590 -44.453  1.00 12.51           N
ATOM   2080  H   MET A 144     -45.662 -34.233 -43.967  1.00 12.51           H
ATOM   2081  CA  MET A 144     -47.779 -34.344 -43.812  1.00 12.51           C
ATOM   2082  HA  MET A 144     -47.565 -33.752 -42.919  1.00 12.51           H
ATOM   2083  C   MET A 144     -48.711 -35.471 -43.333  1.00 12.51           C
ATOM   2084  O   MET A 144     -48.517 -36.650 -43.626  1.00 12.51           O
ATOM   2085  CB  MET A 144     -48.575 -33.417 -44.752  1.00 12.51           C
ATOM   2086 1HB  MET A 144     -48.752 -33.945 -45.685  1.00 12.51           H
ATOM   2087 2HB  MET A 144     -49.545 -33.188 -44.318  1.00 12.51           H
ATOM   2088  CG  MET A 144     -47.890 -32.096 -45.070  1.00 12.51           C
ATOM   2089 1HG  MET A 144     -47.841 -31.495 -44.164  1.00 12.51           H
ATOM   2090 2HG  MET A 144     -46.877 -32.281 -45.423  1.00 12.51           H
ATOM   2091  SD  MET A 144     -48.772 -31.183 -46.343  1.00 12.51           S
ATOM   2092  CE  MET A 144     -50.255 -30.678 -45.508  1.00 12.51           C
ATOM   2093 1HE  MET A 144     -50.868 -30.090 -46.190  1.00 12.51           H
ATOM   2094 2HE  MET A 144     -50.004 -30.071 -44.638  1.00 12.51           H
ATOM   2095 3HE  MET A 144     -50.824 -31.554 -45.191  1.00 12.51           H
ATOM   2096  N   TRP A 145     -49.744 -35.013 -42.626  1.00 17.03           N
ATOM   2097  H   TRP A 145     -49.683 -34.043 -42.334  1.00 17.03           H
ATOM   2098  CA  TRP A 145     -51.028 -35.676 -42.315  1.00 17.03           C
ATOM   2099  HA  TRP A 145     -51.717 -34.850 -42.142  1.00 17.03           H
ATOM   2100  C   TRP A 145     -51.154 -36.535 -41.051  1.00 17.03           C
ATOM   2101  O   TRP A 145     -50.271 -37.303 -40.668  1.00 17.03           O
ATOM   2102  CB  TRP A 145     -51.610 -36.435 -43.513  1.00 17.03           C
ATOM   2103 1HB  TRP A 145     -51.030 -37.340 -43.678  1.00 17.03           H
ATOM   2104 2HB  TRP A 145     -52.630 -36.728 -43.273  1.00 17.03           H
ATOM   2105  CG  TRP A 145     -51.638 -35.630 -44.786  1.00 17.03           C
ATOM   2106  CD1 TRP A 145     -50.889 -35.836 -45.904  1.00 17.03           C
ATOM   2107  HD1 TRP A 145     -50.149 -36.622 -46.001  1.00 17.03           H
ATOM   2108  CD2 TRP A 145     -52.480 -34.503 -45.092  1.00 17.03           C
ATOM   2109  NE1 TRP A 145     -51.182 -34.923 -46.878  1.00 17.03           N
ATOM   2110  HE1 TRP A 145     -50.744 -34.895 -47.792  1.00 17.03           H
ATOM   2111  CE2 TRP A 145     -52.161 -34.088 -46.418  1.00 17.03           C
ATOM   2112  CE3 TRP A 145     -53.493 -33.814 -44.392  1.00 17.03           C
ATOM   2113  HE3 TRP A 145     -53.757 -34.104 -43.385  1.00 17.03           H
ATOM   2114  CZ2 TRP A 145     -52.828 -33.024 -47.056  1.00 17.03           C
ATOM   2115  HZ2 TRP A 145     -52.570 -32.737 -48.066  1.00 17.03           H
ATOM   2116  CZ3 TRP A 145     -54.173 -32.746 -45.034  1.00 17.03           C
ATOM   2117  HZ3 TRP A 145     -54.965 -32.223 -44.514  1.00 17.03           H
ATOM   2118  CH2 TRP A 145     -53.829 -32.366 -46.365  1.00 17.03           C
ATOM   2119  HH2 TRP A 145     -54.366 -31.561 -46.847  1.00 17.03           H
ATOM   2120  N   GLY A 146     -52.292 -36.355 -40.393  1.00 33.86           N
ATOM   2121  H   GLY A 146     -52.983 -35.704 -40.752  1.00 33.86           H
ATOM   2122  CA  GLY A 146     -52.640 -37.011 -39.142  1.00 33.86           C
ATOM   2123 1HA  GLY A 146     -52.895 -38.059 -39.300  1.00 33.86           H
ATOM   2124 2HA  GLY A 146     -51.838 -36.905 -38.412  1.00 33.86           H
ATOM   2125  C   GLY A 146     -53.861 -36.227 -38.698  1.00 33.86           C
ATOM   2126  O   GLY A 146     -54.318 -35.423 -39.524  1.00 33.86           O
ATOM   2127  N   PRO A 147     -54.343 -36.300 -37.443  1.00 33.44           N
ATOM   2128  CA  PRO A 147     -54.118 -37.190 -36.295  1.00 33.44           C
ATOM   2129  HA  PRO A 147     -53.146 -37.673 -36.362  1.00 33.44           H
ATOM   2130  C   PRO A 147     -55.240 -38.225 -36.062  1.00 33.44           C
ATOM   2131  O   PRO A 147     -56.176 -38.307 -36.862  1.00 33.44           O
ATOM   2132  CB  PRO A 147     -54.106 -36.165 -35.156  1.00 33.44           C
ATOM   2133 1HB  PRO A 147     -54.268 -36.620 -34.182  1.00 33.44           H
ATOM   2134 2HB  PRO A 147     -53.163 -35.618 -35.160  1.00 33.44           H
ATOM   2135  CG  PRO A 147     -55.242 -35.263 -35.530  1.00 33.44           C
ATOM   2136 1HG  PRO A 147     -56.186 -35.714 -35.224  1.00 33.44           H
ATOM   2137 2HG  PRO A 147     -55.125 -34.283 -35.069  1.00 33.44           H
ATOM   2138  CD  PRO A 147     -55.194 -35.161 -37.043  1.00 33.44           C
ATOM   2139 1HD  PRO A 147     -56.195 -35.252 -37.467  1.00 33.44           H
ATOM   2140 2HD  PRO A 147     -54.733 -34.217 -37.339  1.00 33.44           H
ATOM   2141  N   ARG A 148     -55.157 -38.919 -34.923  1.00  9.69           N
ATOM   2142  H   ARG A 148     -54.260 -38.897 -34.441  1.00  9.69           H
ATOM   2143  CA  ARG A 148     -56.252 -39.655 -34.239  1.00  9.69           C
ATOM   2144  HA  ARG A 148     -55.823 -40.052 -33.320  1.00  9.69           H
ATOM   2145  C   ARG A 148     -56.985 -40.837 -34.875  1.00  9.69           C
ATOM   2146  O   ARG A 148     -57.342 -40.823 -36.052  1.00  9.69           O
ATOM   2147  CB  ARG A 148     -57.339 -38.661 -33.811  1.00  9.69           C
ATOM   2148 1HB  ARG A 148     -57.643 -38.085 -34.684  1.00  9.69           H
ATOM   2149 2HB  ARG A 148     -58.210 -39.212 -33.456  1.00  9.69           H
ATOM   2150  CG  ARG A 148     -56.923 -37.699 -32.720  1.00  9.69           C
ATOM   2151 1HG  ARG A 148     -56.929 -38.218 -31.762  1.00  9.69           H
ATOM   2152 2HG  ARG A 148     -55.923 -37.319 -32.915  1.00  9.69           H
ATOM   2153  CD  ARG A 148     -57.880 -36.532 -32.671  1.00  9.69           C
ATOM   2154 1HD  ARG A 148     -57.864 -36.022 -33.634  1.00  9.69           H
ATOM   2155 2HD  ARG A 148     -58.888 -36.902 -32.485  1.00  9.69           H
ATOM   2156  NE  ARG A 148     -57.521 -35.573 -31.620  1.00  9.69           N
ATOM   2157  HE  ARG A 148     -56.741 -35.824 -31.023  1.00  9.69           H
ATOM   2158  CZ  ARG A 148     -58.138 -34.427 -31.366  1.00  9.69           C
ATOM   2159  NH1 ARG A 148     -57.753 -33.719 -30.345  1.00  9.69           N
ATOM   2160 1HH1 ARG A 148     -56.947 -34.012 -29.807  1.00  9.69           H
ATOM   2161 2HH1 ARG A 148     -58.261 -32.883 -30.088  1.00  9.69           H
ATOM   2162  NH2 ARG A 148     -59.117 -33.958 -32.097  1.00  9.69           N
ATOM   2163 1HH2 ARG A 148     -59.409 -34.461 -32.920  1.00  9.69           H
ATOM   2164 2HH2 ARG A 148     -59.565 -33.087 -31.837  1.00  9.69           H
ATOM   2165  N   ALA A 149     -57.291 -41.824 -34.043  1.00 39.32           N
ATOM   2166  H   ALA A 149     -56.948 -41.784 -33.088  1.00 39.32           H
ATOM   2167  CA  ALA A 149     -58.124 -42.968 -34.422  1.00 39.32           C
ATOM   2168  HA  ALA A 149     -58.659 -42.707 -35.337  1.00 39.32           H
ATOM   2169  C   ALA A 149     -59.205 -43.316 -33.373  1.00 39.32           C
ATOM   2170  O   ALA A 149     -60.242 -42.656 -33.305  1.00 39.32           O
ATOM   2171  CB  ALA A 149     -57.220 -44.179 -34.745  1.00 39.32           C
ATOM   2172 1HB  ALA A 149     -56.585 -43.935 -35.598  1.00 39.32           H
ATOM   2173 2HB  ALA A 149     -57.832 -45.043 -35.011  1.00 39.32           H
ATOM   2174 3HB  ALA A 149     -56.582 -44.424 -33.896  1.00 39.32           H
ATOM   2175  N   VAL A 150     -58.991 -44.354 -32.574  1.00-11.68           N
ATOM   2176  H   VAL A 150     -58.071 -44.776 -32.554  1.00-11.68           H
ATOM   2177  CA  VAL A 150     -60.053 -44.998 -31.780  1.00-11.68           C
ATOM   2178  HA  VAL A 150     -60.987 -44.448 -31.901  1.00-11.68           H
ATOM   2179  C   VAL A 150     -59.759 -45.059 -30.277  1.00-11.68           C
ATOM   2180  O   VAL A 150     -58.638 -44.776 -29.850  1.00-11.68           O
ATOM   2181  CB  VAL A 150     -60.288 -46.446 -32.309  1.00-11.68           C
ATOM   2182  HB  VAL A 150     -61.038 -46.930 -31.686  1.00-11.68           H
ATOM   2183  CG1 VAL A 150     -60.823 -46.419 -33.747  1.00-11.68           C
ATOM   2184 1HG1 VAL A 150     -61.057 -47.436 -34.066  1.00-11.68           H
ATOM   2185 2HG1 VAL A 150     -60.088 -45.995 -34.431  1.00-11.68           H
ATOM   2186 3HG1 VAL A 150     -61.738 -45.827 -33.787  1.00-11.68           H
ATOM   2187  CG2 VAL A 150     -58.997 -47.281 -32.258  1.00-11.68           C
ATOM   2188 1HG2 VAL A 150     -59.227 -48.310 -32.535  1.00-11.68           H
ATOM   2189 2HG2 VAL A 150     -58.586 -47.284 -31.248  1.00-11.68           H
ATOM   2190 3HG2 VAL A 150     -58.252 -46.896 -32.954  1.00-11.68           H
ATOM   2191  N   GLN A 151     -60.760 -45.414 -29.480  0.98  1.90           N
ATOM   2192  H   GLN A 151     -61.661 -45.648 -29.899  0.98  1.90           H
ATOM   2193  CA  GLN A 151     -60.645 -45.550 -28.022  0.98  1.90           C
ATOM   2194  HA  GLN A 151     -59.870 -44.886 -27.640  0.98  1.90           H
ATOM   2195  C   GLN A 151     -60.326 -46.988 -27.613  0.98  1.90           C
ATOM   2196  O   GLN A 151     -60.712 -47.927 -28.314  0.98  1.90           O
ATOM   2197  CB  GLN A 151     -61.997 -45.208 -27.380  0.98  1.90           C
ATOM   2198 1HB  GLN A 151     -62.751 -45.863 -27.815  0.98  1.90           H
ATOM   2199 2HB  GLN A 151     -61.946 -45.420 -26.312  0.98  1.90           H
ATOM   2200  CG  GLN A 151     -62.452 -43.769 -27.564  0.98  1.90           C
ATOM   2201 1HG  GLN A 151     -62.387 -43.492 -28.616  0.98  1.90           H
ATOM   2202 2HG  GLN A 151     -63.491 -43.683 -27.248  0.98  1.90           H
ATOM   2203  CD  GLN A 151     -61.628 -42.812 -26.738  0.98  1.90           C
ATOM   2204  OE1 GLN A 151     -61.657 -42.851 -25.511  0.98  1.90           O
ATOM   2205  NE2 GLN A 151     -60.873 -41.970 -27.384  0.98  1.90           N
ATOM   2206 1HE2 GLN A 151     -60.303 -41.325 -26.859  0.98  1.90           H
ATOM   2207 2HE2 GLN A 151     -60.866 -41.966 -28.393  0.98  1.90           H
ATOM   2208  N   VAL A 152     -59.709 -47.178 -26.453  0.98 -7.08           N
ATOM   2209  H   VAL A 152     -59.377 -46.382 -25.922  0.98 -7.08           H
ATOM   2210  CA  VAL A 152     -59.533 -48.520 -25.881  0.98 -7.08           C
ATOM   2211  HA  VAL A 152     -59.222 -49.194 -26.679  0.98 -7.08           H
ATOM   2212  C   VAL A 152     -60.866 -49.026 -25.303  0.98 -7.08           C
ATOM   2213  O   VAL A 152     -61.731 -48.216 -24.941  0.98 -7.08           O
ATOM   2214  CB  VAL A 152     -58.436 -48.537 -24.764  0.98 -7.08           C
ATOM   2215  HB  VAL A 152     -58.359 -49.551 -24.375  0.98 -7.08           H
ATOM   2216  CG1 VAL A 152     -57.070 -48.156 -25.346  0.98 -7.08           C
ATOM   2217 1HG1 VAL A 152     -56.301 -48.275 -24.582  0.98 -7.08           H
ATOM   2218 2HG1 VAL A 152     -57.071 -47.121 -25.688  0.98 -7.08           H
ATOM   2219 3HG1 VAL A 152     -56.831 -48.811 -26.184  0.98 -7.08           H
ATOM   2220  CG2 VAL A 152     -58.775 -47.602 -23.588  0.98 -7.08           C
ATOM   2221 1HG2 VAL A 152     -57.995 -47.676 -22.830  0.98 -7.08           H
ATOM   2222 2HG2 VAL A 152     -59.719 -47.903 -23.132  0.98 -7.08           H
ATOM   2223 3HG2 VAL A 152     -58.848 -46.568 -23.920  0.98 -7.08           H
ATOM   2224  N   PRO A 153     -61.078 -50.354 -25.227  1.00  3.90           N
ATOM   2225  CA  PRO A 153     -62.339 -50.811 -24.626  1.00  3.90           C
ATOM   2226  HA  PRO A 153     -63.183 -50.240 -25.011  1.00  3.90           H
ATOM   2227  C   PRO A 153     -62.337 -50.775 -23.092  1.00  3.90           C
ATOM   2228  O   PRO A 153     -61.282 -50.642 -22.478  1.00  3.90           O
ATOM   2229  CB  PRO A 153     -62.429 -52.257 -25.121  1.00  3.90           C
ATOM   2230 1HB  PRO A 153     -63.021 -52.874 -24.445  1.00  3.90           H
ATOM   2231 2HB  PRO A 153     -62.848 -52.284 -26.127  1.00  3.90           H
ATOM   2232  CG  PRO A 153     -61.015 -52.701 -25.141  1.00  3.90           C
ATOM   2233 1HG  PRO A 153     -60.686 -52.940 -24.130  1.00  3.90           H
ATOM   2234 2HG  PRO A 153     -60.887 -53.561 -25.798  1.00  3.90           H
ATOM   2235  CD  PRO A 153     -60.260 -51.504 -25.667  1.00  3.90           C
ATOM   2236 1HD  PRO A 153     -59.259 -51.467 -25.237  1.00  3.90           H
ATOM   2237 2HD  PRO A 153     -60.213 -51.534 -26.756  1.00  3.90           H
ATOM   2238  N   ASP A 154     -63.515 -50.985 -22.511  1.00 22.58           N
ATOM   2239  H   ASP A 154     -64.330 -51.007 -23.116  1.00 22.58           H
ATOM   2240  CA  ASP A 154     -63.761 -51.221 -21.073  1.00 22.58           C
ATOM   2241  HA  ASP A 154     -64.830 -51.411 -20.983  1.00 22.58           H
ATOM   2242  C   ASP A 154     -63.472 -50.094 -20.078  1.00 22.58           C
ATOM   2243  O   ASP A 154     -62.709 -49.169 -20.342  1.00 22.58           O
ATOM   2244  CB  ASP A 154     -63.064 -52.500 -20.589  1.00 22.58           C
ATOM   2245 1HB  ASP A 154     -61.986 -52.383 -20.688  1.00 22.58           H
ATOM   2246 2HB  ASP A 154     -63.295 -52.657 -19.536  1.00 22.58           H
ATOM   2247  CG  ASP A 154     -63.501 -53.721 -21.361  1.00 22.58           C
ATOM   2248  OD1 ASP A 154     -64.724 -53.939 -21.521  1.00 22.58           O
ATOM   2249  OD2 ASP A 154     -62.631 -54.484 -21.840  1.00 22.58           O
ATOM   2250  N   GLN A 155     -64.135 -50.165 -18.929  0.98  1.75           N
ATOM   2251  H   GLN A 155     -64.735 -50.971 -18.759  0.98  1.75           H
ATOM   2252  CA  GLN A 155     -64.094 -49.148 -17.873  0.98  1.75           C
ATOM   2253  HA  GLN A 155     -63.173 -48.567 -17.928  0.98  1.75           H
ATOM   2254  C   GLN A 155     -64.158 -49.865 -16.520  0.98  1.75           C
ATOM   2255  O   GLN A 155     -64.485 -51.054 -16.478  0.98  1.75           O
ATOM   2256  CB  GLN A 155     -65.308 -48.221 -18.025  0.98  1.75           C
ATOM   2257 1HB  GLN A 155     -66.201 -48.843 -18.084  0.98  1.75           H
ATOM   2258 2HB  GLN A 155     -65.393 -47.597 -17.137  0.98  1.75           H
ATOM   2259  CG  GLN A 155     -65.266 -47.302 -19.253  0.98  1.75           C
ATOM   2260 1HG  GLN A 155     -65.105 -47.895 -20.151  0.98  1.75           H
ATOM   2261 2HG  GLN A 155     -66.226 -46.798 -19.347  0.98  1.75           H
ATOM   2262  CD  GLN A 155     -64.188 -46.241 -19.148  0.98  1.75           C
ATOM   2263  OE1 GLN A 155     -64.261 -45.363 -18.294  0.98  1.75           O
ATOM   2264  NE2 GLN A 155     -63.184 -46.312 -19.974  0.98  1.75           N
ATOM   2265 1HE2 GLN A 155     -62.476 -45.589 -19.955  0.98  1.75           H
ATOM   2266 2HE2 GLN A 155     -63.095 -47.108 -20.592  0.98  1.75           H
ATOM   2267  N   ILE A 156     -63.877 -49.172 -15.422  0.98-25.01           N
ATOM   2268  H   ILE A 156     -63.672 -48.179 -15.499  0.98-25.01           H
ATOM   2269  CA  ILE A 156     -63.857 -49.770 -14.076  0.98-25.01           C
ATOM   2270  HA  ILE A 156     -64.202 -50.801 -14.137  0.98-25.01           H
ATOM   2271  C   ILE A 156     -64.797 -49.042 -13.111  0.98-25.01           C
ATOM   2272  O   ILE A 156     -65.218 -47.918 -13.388  0.98-25.01           O
ATOM   2273  CB  ILE A 156     -62.415 -49.793 -13.481  0.98-25.01           C
ATOM   2274  HB  ILE A 156     -62.469 -50.244 -12.493  0.98-25.01           H
ATOM   2275  CG1 ILE A 156     -61.842 -48.369 -13.324  0.98-25.01           C
ATOM   2276 1HG1 ILE A 156     -61.661 -47.949 -14.314  0.98-25.01           H
ATOM   2277 2HG1 ILE A 156     -62.578 -47.744 -12.820  0.98-25.01           H
ATOM   2278  CG2 ILE A 156     -61.503 -50.676 -14.352  0.98-25.01           C
ATOM   2279 1HG2 ILE A 156     -60.538 -50.817 -13.864  0.98-25.01           H
ATOM   2280 2HG2 ILE A 156     -61.342 -50.218 -15.330  0.98-25.01           H
ATOM   2281 3HG2 ILE A 156     -61.959 -51.657 -14.486  0.98-25.01           H
ATOM   2282  CD1 ILE A 156     -60.540 -48.285 -12.520  0.98-25.01           C
ATOM   2283 1HD1 ILE A 156     -60.264 -47.240 -12.389  0.98-25.01           H
ATOM   2284 2HD1 ILE A 156     -59.735 -48.794 -13.051  0.98-25.01           H
ATOM   2285 3HD1 ILE A 156     -60.676 -48.741 -11.539  0.98-25.01           H
ATOM   2286  N   ARG A 157     -65.137 -49.682 -11.996  1.00 -5.48           N
ATOM   2287  H   ARG A 157     -64.757 -50.613 -11.831  1.00 -5.48           H
ATOM   2288  CA  ARG A 157     -66.072 -49.130 -11.004  1.00 -5.48           C
ATOM   2289  HA  ARG A 157     -66.087 -48.045 -11.099  1.00 -5.48           H
ATOM   2290  C   ARG A 157     -65.672 -49.477  -9.566  1.00 -5.48           C
ATOM   2291  O   ARG A 157     -65.407 -50.643  -9.261  1.00 -5.48           O
ATOM   2292  CB  ARG A 157     -67.462 -49.682 -11.334  1.00 -5.48           C
ATOM   2293 1HB  ARG A 157     -67.667 -49.463 -12.383  1.00 -5.48           H
ATOM   2294 2HB  ARG A 157     -67.445 -50.766 -11.214  1.00 -5.48           H
ATOM   2295  CG  ARG A 157     -68.605 -49.130 -10.505  1.00 -5.48           C
ATOM   2296 1HG  ARG A 157     -68.504 -49.468  -9.474  1.00 -5.48           H
ATOM   2297 2HG  ARG A 157     -68.592 -48.040 -10.535  1.00 -5.48           H
ATOM   2298  CD  ARG A 157     -69.917 -49.632 -11.082  1.00 -5.48           C
ATOM   2299 1HD  ARG A 157     -70.033 -49.234 -12.092  1.00 -5.48           H
ATOM   2300 2HD  ARG A 157     -69.892 -50.722 -11.131  1.00 -5.48           H
ATOM   2301  NE  ARG A 157     -71.059 -49.222 -10.260  1.00 -5.48           N
ATOM   2302  HE  ARG A 157     -70.851 -48.791  -9.364  1.00 -5.48           H
ATOM   2303  CZ  ARG A 157     -72.340 -49.375 -10.555  1.00 -5.48           C
ATOM   2304  NH1 ARG A 157     -73.216 -49.005  -9.671  1.00 -5.48           N
ATOM   2305 1HH1 ARG A 157     -72.908 -48.634  -8.784  1.00 -5.48           H
ATOM   2306 2HH1 ARG A 157     -74.201 -49.105  -9.877  1.00 -5.48           H
ATOM   2307  NH2 ARG A 157     -72.783 -49.887 -11.673  1.00 -5.48           N
ATOM   2308 1HH2 ARG A 157     -72.130 -50.172 -12.385  1.00 -5.48           H
ATOM   2309 2HH2 ARG A 157     -73.776 -49.983 -11.820  1.00 -5.48           H
ATOM   2310  N   ALA A 158     -65.605 -48.481  -8.693  1.00 30.32           N
ATOM   2311  H   ALA A 158     -65.847 -47.541  -9.002  1.00 30.32           H
ATOM   2312  CA  ALA A 158     -65.140 -48.663  -7.312  1.00 30.32           C
ATOM   2313  HA  ALA A 158     -64.315 -49.372  -7.339  1.00 30.32           H
ATOM   2314  C   ALA A 158     -66.206 -49.168  -6.309  1.00 30.32           C
ATOM   2315  O   ALA A 158     -67.278 -48.553  -6.185  1.00 30.32           O
ATOM   2316  CB  ALA A 158     -64.569 -47.324  -6.810  1.00 30.32           C
ATOM   2317 1HB  ALA A 158     -63.755 -47.002  -7.461  1.00 30.32           H
ATOM   2318 2HB  ALA A 158     -64.186 -47.447  -5.795  1.00 30.32           H
ATOM   2319 3HB  ALA A 158     -65.352 -46.563  -6.804  1.00 30.32           H
ATOM   2320  N   PRO A 159     -65.917 -50.238  -5.540  1.00  0.16           N
ATOM   2321  CA  PRO A 159     -66.565 -50.413  -4.230  1.00  0.16           C
ATOM   2322  HA  PRO A 159     -67.632 -50.213  -4.288  1.00  0.16           H
ATOM   2323  C   PRO A 159     -65.919 -49.550  -3.138  1.00  0.16           C
ATOM   2324  O   PRO A 159     -64.859 -48.971  -3.369  1.00  0.16           O
ATOM   2325  CB  PRO A 159     -66.337 -51.897  -3.952  1.00  0.16           C
ATOM   2326 1HB  PRO A 159     -66.339 -52.104  -2.883  1.00  0.16           H
ATOM   2327 2HB  PRO A 159     -67.097 -52.490  -4.459  1.00  0.16           H
ATOM   2328  CG  PRO A 159     -65.015 -52.158  -4.531  1.00  0.16           C
ATOM   2329 1HG  PRO A 159     -64.238 -51.817  -3.847  1.00  0.16           H
ATOM   2330 2HG  PRO A 159     -64.892 -53.219  -4.745  1.00  0.16           H
ATOM   2331  CD  PRO A 159     -64.976 -51.346  -5.803  1.00  0.16           C
ATOM   2332 1HD  PRO A 159     -63.967 -50.975  -5.982  1.00  0.16           H
ATOM   2333 2HD  PRO A 159     -65.324 -51.943  -6.647  1.00  0.16           H
ATOM   2334  N   TYR A 160     -66.517 -49.471  -1.953  1.00 -8.46           N
ATOM   2335  H   TYR A 160     -67.401 -49.949  -1.802  1.00 -8.46           H
ATOM   2336  CA  TYR A 160     -65.966 -48.689  -0.838  1.00 -8.46           C
ATOM   2337  HA  TYR A 160     -64.900 -48.527  -0.997  1.00 -8.46           H
ATOM   2338  C   TYR A 160     -66.161 -49.366   0.529  1.00 -8.46           C
ATOM   2339  O   TYR A 160     -67.012 -50.249   0.667  1.00 -8.46           O
ATOM   2340  CB  TYR A 160     -66.663 -47.321  -0.781  1.00 -8.46           C
ATOM   2341 1HB  TYR A 160     -67.718 -47.478  -0.556  1.00 -8.46           H
ATOM   2342 2HB  TYR A 160     -66.222 -46.741   0.028  1.00 -8.46           H
ATOM   2343  CG  TYR A 160     -66.558 -46.495  -2.045  1.00 -8.46           C
ATOM   2344  CD1 TYR A 160     -67.612 -46.467  -2.981  1.00 -8.46           C
ATOM   2345  HD1 TYR A 160     -68.504 -47.051  -2.803  1.00 -8.46           H
ATOM   2346  CD2 TYR A 160     -65.412 -45.716  -2.302  1.00 -8.46           C
ATOM   2347  HD2 TYR A 160     -64.585 -45.727  -1.605  1.00 -8.46           H
ATOM   2348  CE1 TYR A 160     -67.516 -45.681  -4.160  1.00 -8.46           C
ATOM   2349  HE1 TYR A 160     -68.324 -45.665  -4.874  1.00 -8.46           H
ATOM   2350  CE2 TYR A 160     -65.318 -44.923  -3.476  1.00 -8.46           C
ATOM   2351  HE2 TYR A 160     -64.431 -44.338  -3.663  1.00 -8.46           H
ATOM   2352  CZ  TYR A 160     -66.373 -44.913  -4.392  1.00 -8.46           C
ATOM   2353  OH  TYR A 160     -66.306 -44.127  -5.512  1.00 -8.46           O
ATOM   2354  HH  TYR A 160     -65.554 -43.522  -5.489  1.00 -8.46           H
ATOM   2355  N   GLN A 161     -65.443 -48.861   1.531  1.00 23.97           N
ATOM   2356  H   GLN A 161     -64.678 -48.236   1.285  1.00 23.97           H
ATOM   2357  CA  GLN A 161     -65.666 -49.072   2.977  1.00 23.97           C
ATOM   2358  HA  GLN A 161     -64.973 -48.400   3.484  1.00 23.97           H
ATOM   2359  C   GLN A 161     -65.374 -50.471   3.560  1.00 23.97           C
ATOM   2360  O   GLN A 161     -64.971 -51.390   2.848  1.00 23.97           O
ATOM   2361  CB  GLN A 161     -67.085 -48.616   3.383  1.00 23.97           C
ATOM   2362 1HB  GLN A 161     -67.813 -49.271   2.908  1.00 23.97           H
ATOM   2363 2HB  GLN A 161     -67.203 -48.715   4.461  1.00 23.97           H
ATOM   2364  CG  GLN A 161     -67.423 -47.167   3.028  1.00 23.97           C
ATOM   2365 1HG  GLN A 161     -66.695 -46.505   3.494  1.00 23.97           H
ATOM   2366 2HG  GLN A 161     -67.371 -47.034   1.952  1.00 23.97           H
ATOM   2367  CD  GLN A 161     -68.811 -46.757   3.478  1.00 23.97           C
ATOM   2368  OE1 GLN A 161     -69.632 -47.578   3.887  1.00 23.97           O
ATOM   2369  NE2 GLN A 161     -69.095 -45.491   3.396  1.00 23.97           N
ATOM   2370 1HE2 GLN A 161     -70.011 -45.169   3.667  1.00 23.97           H
ATOM   2371 2HE2 GLN A 161     -68.390 -44.839   3.074  1.00 23.97           H
ATOM   2372  N   GLN A 162     -65.585 -50.568   4.872  1.00 16.86           N
ATOM   2373  H   GLN A 162     -65.881 -49.729   5.351  1.00 16.86           H
ATOM   2374  CA  GLN A 162     -65.458 -51.761   5.726  1.00 16.86           C
ATOM   2375  HA  GLN A 162     -65.880 -51.450   6.672  1.00 16.86           H
ATOM   2376  C   GLN A 162     -64.028 -52.198   6.101  1.00 16.86           C
ATOM   2377  O   GLN A 162     -63.051 -51.608   5.644  1.00 16.86           O
ATOM   2378  CB  GLN A 162     -66.364 -52.905   5.264  1.00 16.86           C
ATOM   2379 1HB  GLN A 162     -66.041 -53.275   4.292  1.00 16.86           H
ATOM   2380 2HB  GLN A 162     -66.288 -53.715   5.984  1.00 16.86           H
ATOM   2381  CG  GLN A 162     -67.833 -52.480   5.184  1.00 16.86           C
ATOM   2382 1HG  GLN A 162     -68.104 -51.976   6.111  1.00 16.86           H
ATOM   2383 2HG  GLN A 162     -67.961 -51.782   4.358  1.00 16.86           H
ATOM   2384  CD  GLN A 162     -68.771 -53.647   4.991  1.00 16.86           C
ATOM   2385  OE1 GLN A 162     -68.790 -54.579   5.781  1.00 16.86           O
ATOM   2386  NE2 GLN A 162     -69.577 -53.598   3.967  1.00 16.86           N
ATOM   2387 1HE2 GLN A 162     -70.235 -54.353   3.834  1.00 16.86           H
ATOM   2388 2HE2 GLN A 162     -69.546 -52.810   3.335  1.00 16.86           H
ATOM   2389  N   GLN A 163     -63.931 -53.087   7.087  1.00 16.74           N
ATOM   2390  H   GLN A 163     -64.754 -53.604   7.370  1.00 16.74           H
ATOM   2391  CA  GLN A 163     -62.704 -53.326   7.871  1.00 16.74           C
ATOM   2392  HA  GLN A 163     -61.816 -53.006   7.321  1.00 16.74           H
ATOM   2393  C   GLN A 163     -62.589 -54.793   8.291  1.00 16.74           C
ATOM   2394  O   GLN A 163     -63.632 -55.447   8.388  1.00 16.74           O
ATOM   2395  CB  GLN A 163     -62.816 -52.564   9.207  1.00 16.74           C
ATOM   2396 1HB  GLN A 163     -63.664 -52.994   9.743  1.00 16.74           H
ATOM   2397 2HB  GLN A 163     -61.924 -52.758   9.800  1.00 16.74           H
ATOM   2398  CG  GLN A 163     -63.049 -51.051   9.154  1.00 16.74           C
ATOM   2399 1HG  GLN A 163     -63.831 -50.819   8.435  1.00 16.74           H
ATOM   2400 2HG  GLN A 163     -63.397 -50.726  10.133  1.00 16.74           H
ATOM   2401  CD  GLN A 163     -61.816 -50.248   8.822  1.00 16.74           C
ATOM   2402  OE1 GLN A 163     -60.909 -50.115   9.638  1.00 16.74           O
ATOM   2403  NE2 GLN A 163     -61.781 -49.674   7.656  1.00 16.74           N
ATOM   2404 1HE2 GLN A 163     -61.012 -49.054   7.439  1.00 16.74           H
ATOM   2405 2HE2 GLN A 163     -62.501 -49.865   6.978  1.00 16.74           H
ATOM   2406  N   GLN A 164     -61.384 -55.232   8.672  1.00 35.25           N
ATOM   2407  H   GLN A 164     -60.580 -54.672   8.403  1.00 35.25           H
ATOM   2408  CA  GLN A 164     -61.078 -56.433   9.482  1.00 35.25           C
ATOM   2409  HA  GLN A 164     -59.997 -56.551   9.423  1.00 35.25           H
ATOM   2410  C   GLN A 164     -61.662 -57.800   9.025  1.00 35.25           C
ATOM   2411  O   GLN A 164     -62.286 -57.848   7.963  1.00 35.25           O
ATOM   2412  CB  GLN A 164     -61.357 -56.073  10.957  1.00 35.25           C
ATOM   2413 1HB  GLN A 164     -60.756 -56.718  11.591  1.00 35.25           H
ATOM   2414 2HB  GLN A 164     -60.993 -55.059  11.122  1.00 35.25           H
ATOM   2415  CG  GLN A 164     -62.804 -56.130  11.460  1.00 35.25           C
ATOM   2416 1HG  GLN A 164     -63.415 -55.461  10.863  1.00 35.25           H
ATOM   2417 2HG  GLN A 164     -63.190 -57.144  11.369  1.00 35.25           H
ATOM   2418  CD  GLN A 164     -62.909 -55.688  12.899  1.00 35.25           C
ATOM   2419  OE1 GLN A 164     -62.306 -56.270  13.785  1.00 35.25           O
ATOM   2420  NE2 GLN A 164     -63.649 -54.640  13.144  1.00 35.25           N
ATOM   2421 1HE2 GLN A 164     -63.693 -54.297  14.089  1.00 35.25           H
ATOM   2422 2HE2 GLN A 164     -64.174 -54.203  12.406  1.00 35.25           H
ATOM   2423  N   PRO A 165     -61.502 -58.923   9.778  1.00 30.35           N
ATOM   2424  CA  PRO A 165     -60.796 -59.479  10.951  1.00 30.35           C
ATOM   2425  HA  PRO A 165     -60.606 -58.701  11.684  1.00 30.35           H
ATOM   2426  C   PRO A 165     -59.489 -60.278  10.726  1.00 30.35           C
ATOM   2427  O   PRO A 165     -58.961 -60.340   9.613  1.00 30.35           O
ATOM   2428  CB  PRO A 165     -61.872 -60.412  11.510  1.00 30.35           C
ATOM   2429 1HB  PRO A 165     -61.472 -61.166  12.183  1.00 30.35           H
ATOM   2430 2HB  PRO A 165     -62.650 -59.836  12.011  1.00 30.35           H
ATOM   2431  CG  PRO A 165     -62.395 -61.041  10.301  1.00 30.35           C
ATOM   2432 1HG  PRO A 165     -61.711 -61.818   9.964  1.00 30.35           H
ATOM   2433 2HG  PRO A 165     -63.383 -61.461  10.479  1.00 30.35           H
ATOM   2434  CD  PRO A 165     -62.459 -59.938   9.281  1.00 30.35           C
ATOM   2435 1HD  PRO A 165     -62.166 -60.317   8.301  1.00 30.35           H
ATOM   2436 2HD  PRO A 165     -63.473 -59.531   9.255  1.00 30.35           H
ATOM   2437  N   GLN A 166     -59.017 -60.924  11.791  1.00 46.33           N
ATOM   2438  H   GLN A 166     -59.462 -60.716  12.679  1.00 46.33           H
ATOM   2439  CA  GLN A 166     -57.962 -61.965  11.815  1.00 46.33           C
ATOM   2440  HA  GLN A 166     -57.070 -61.587  11.315  1.00 46.33           H
ATOM   2441  C   GLN A 166     -58.427 -63.266  11.087  1.00 46.33           C
ATOM   2442  O   GLN A 166     -59.384 -63.152  10.307  1.00 46.33           O
ATOM   2443  CB  GLN A 166     -57.651 -62.181  13.302  1.00 46.33           C
ATOM   2444 1HB  GLN A 166     -58.234 -61.463  13.880  1.00 46.33           H
ATOM   2445 2HB  GLN A 166     -57.976 -63.172  13.603  1.00 46.33           H
ATOM   2446  CG  GLN A 166     -56.187 -61.997  13.665  1.00 46.33           C
ATOM   2447 1HG  GLN A 166     -55.578 -62.624  13.018  1.00 46.33           H
ATOM   2448 2HG  GLN A 166     -55.909 -60.956  13.505  1.00 46.33           H
ATOM   2449  CD  GLN A 166     -55.896 -62.369  15.099  1.00 46.33           C
ATOM   2450  OE1 GLN A 166     -55.221 -63.356  15.375  1.00 46.33           O
ATOM   2451  NE2 GLN A 166     -56.360 -61.580  16.022  1.00 46.33           N
ATOM   2452 1HE2 GLN A 166     -56.246 -61.821  16.997  1.00 46.33           H
ATOM   2453 2HE2 GLN A 166     -56.822 -60.715  15.754  1.00 46.33           H
ATOM   2454  N   PRO A 167     -57.849 -64.492  11.294  1.00 34.95           N
ATOM   2455  CA  PRO A 167     -56.824 -65.257  12.043  1.00 34.95           C
ATOM   2456  HA  PRO A 167     -56.771 -64.871  13.055  1.00 34.95           H
ATOM   2457  C   PRO A 167     -55.375 -65.329  11.488  1.00 34.95           C
ATOM   2458  O   PRO A 167     -54.815 -64.304  11.099  1.00 34.95           O
ATOM   2459  CB  PRO A 167     -57.497 -66.632  12.135  1.00 34.95           C
ATOM   2460 1HB  PRO A 167     -56.805 -67.435  12.377  1.00 34.95           H
ATOM   2461 2HB  PRO A 167     -58.296 -66.609  12.876  1.00 34.95           H
ATOM   2462  CG  PRO A 167     -58.052 -66.802  10.813  1.00 34.95           C
ATOM   2463 1HG  PRO A 167     -57.269 -67.089  10.114  1.00 34.95           H
ATOM   2464 2HG  PRO A 167     -58.845 -67.551  10.824  1.00 34.95           H
ATOM   2465  CD  PRO A 167     -58.604 -65.451  10.454  1.00 34.95           C
ATOM   2466 1HD  PRO A 167     -58.451 -65.257   9.393  1.00 34.95           H
ATOM   2467 2HD  PRO A 167     -59.665 -65.435  10.707  1.00 34.95           H
ATOM   2468  N   GLN A 168     -54.734 -66.498  11.530  1.00  5.30           N
ATOM   2469  H   GLN A 168     -55.277 -67.337  11.670  1.00  5.30           H
ATOM   2470  CA  GLN A 168     -53.271 -66.676  11.451  1.00  5.30           C
ATOM   2471  HA  GLN A 168     -52.787 -65.708  11.322  1.00  5.30           H
ATOM   2472  C   GLN A 168     -52.777 -67.646  10.350  1.00  5.30           C
ATOM   2473  O   GLN A 168     -53.530 -68.547   9.971  1.00  5.30           O
ATOM   2474  CB  GLN A 168     -52.837 -67.303  12.782  1.00  5.30           C
ATOM   2475 1HB  GLN A 168     -53.418 -68.212  12.928  1.00  5.30           H
ATOM   2476 2HB  GLN A 168     -51.791 -67.591  12.711  1.00  5.30           H
ATOM   2477  CG  GLN A 168     -53.001 -66.433  14.024  1.00  5.30           C
ATOM   2478 1HG  GLN A 168     -54.033 -66.095  14.112  1.00  5.30           H
ATOM   2479 2HG  GLN A 168     -52.756 -67.030  14.902  1.00  5.30           H
ATOM   2480  CD  GLN A 168     -52.078 -65.243  13.998  1.00  5.30           C
ATOM   2481  OE1 GLN A 168     -50.885 -65.368  13.742  1.00  5.30           O
ATOM   2482  NE2 GLN A 168     -52.605 -64.089  14.254  1.00  5.30           N
ATOM   2483 1HE2 GLN A 168     -52.019 -63.269  14.210  1.00  5.30           H
ATOM   2484 2HE2 GLN A 168     -53.584 -64.017  14.499  1.00  5.30           H
ATOM   2485  N   PRO A 169     -51.521 -67.521   9.862  1.00  3.73           N
ATOM   2486  CA  PRO A 169     -50.929 -68.482   8.906  1.00  3.73           C
ATOM   2487  HA  PRO A 169     -51.662 -68.737   8.141  1.00  3.73           H
ATOM   2488  C   PRO A 169     -50.291 -69.757   9.505  1.00  3.73           C
ATOM   2489  O   PRO A 169     -49.930 -69.774  10.694  1.00  3.73           O
ATOM   2490  CB  PRO A 169     -49.808 -67.652   8.282  1.00  3.73           C
ATOM   2491 1HB  PRO A 169     -49.017 -68.294   7.894  1.00  3.73           H
ATOM   2492 2HB  PRO A 169     -50.201 -67.009   7.496  1.00  3.73           H
ATOM   2493  CG  PRO A 169     -49.318 -66.835   9.415  1.00  3.73           C
ATOM   2494 1HG  PRO A 169     -48.687 -67.438  10.069  1.00  3.73           H
ATOM   2495 2HG  PRO A 169     -48.770 -65.964   9.061  1.00  3.73           H
ATOM   2496  CD  PRO A 169     -50.573 -66.420  10.133  1.00  3.73           C
ATOM   2497 1HD  PRO A 169     -50.382 -66.309  11.200  1.00  3.73           H
ATOM   2498 2HD  PRO A 169     -50.956 -65.491   9.709  1.00  3.73           H
ATOM   2499  N   PRO A 170     -50.131 -70.844   8.716  1.00 50.07           N
ATOM   2500  CA  PRO A 170     -49.084 -71.860   8.910  1.00 50.07           C
ATOM   2501  HA  PRO A 170     -48.500 -71.615   9.795  1.00 50.07           H
ATOM   2502  C   PRO A 170     -48.098 -72.301   7.784  1.00 50.07           C
ATOM   2503  O   PRO A 170     -48.453 -72.392   6.610  1.00 50.07           O
ATOM   2504  CB  PRO A 170     -49.949 -73.079   9.231  1.00 50.07           C
ATOM   2505 1HB  PRO A 170     -49.442 -74.013   8.986  1.00 50.07           H
ATOM   2506 2HB  PRO A 170     -50.229 -73.057  10.284  1.00 50.07           H
ATOM   2507  CG  PRO A 170     -51.209 -72.879   8.339  1.00 50.07           C
ATOM   2508 1HG  PRO A 170     -51.157 -73.533   7.469  1.00 50.07           H
ATOM   2509 2HG  PRO A 170     -52.109 -73.096   8.914  1.00 50.07           H
ATOM   2510  CD  PRO A 170     -51.200 -71.416   7.884  1.00 50.07           C
ATOM   2511 1HD  PRO A 170     -50.945 -71.346   6.827  1.00 50.07           H
ATOM   2512 2HD  PRO A 170     -52.164 -70.949   8.085  1.00 50.07           H
ATOM   2513  N   GLN A 171     -46.896 -72.676   8.211  1.00 18.22           N
ATOM   2514  H   GLN A 171     -46.635 -72.390   9.154  1.00 18.22           H
ATOM   2515  CA  GLN A 171     -45.884 -73.503   7.496  1.00 18.22           C
ATOM   2516  HA  GLN A 171     -45.068 -73.553   8.208  1.00 18.22           H
ATOM   2517  C   GLN A 171     -45.240 -73.200   6.110  1.00 18.22           C
ATOM   2518  O   GLN A 171     -45.946 -72.968   5.120  1.00 18.22           O
ATOM   2519  CB  GLN A 171     -46.421 -74.938   7.428  1.00 18.22           C
ATOM   2520 1HB  GLN A 171     -47.411 -74.919   6.973  1.00 18.22           H
ATOM   2521 2HB  GLN A 171     -45.763 -75.517   6.781  1.00 18.22           H
ATOM   2522  CG  GLN A 171     -46.517 -75.651   8.780  1.00 18.22           C
ATOM   2523 1HG  GLN A 171     -47.140 -75.070   9.459  1.00 18.22           H
ATOM   2524 2HG  GLN A 171     -46.991 -76.620   8.634  1.00 18.22           H
ATOM   2525  CD  GLN A 171     -45.158 -75.878   9.417  1.00 18.22           C
ATOM   2526  OE1 GLN A 171     -44.209 -76.282   8.759  1.00 18.22           O
ATOM   2527  NE2 GLN A 171     -45.043 -75.602  10.685  1.00 18.22           N
ATOM   2528 1HE2 GLN A 171     -44.147 -75.722  11.130  1.00 18.22           H
ATOM   2529 2HE2 GLN A 171     -45.835 -75.268  11.208  1.00 18.22           H
ATOM   2530  N   PRO A 172     -43.885 -73.249   5.984  1.00 26.15           N
ATOM   2531  CA  PRO A 172     -43.153 -72.972   4.730  1.00 26.15           C
ATOM   2532  HA  PRO A 172     -43.713 -72.283   4.106  1.00 26.15           H
ATOM   2533  C   PRO A 172     -42.672 -74.171   3.876  1.00 26.15           C
ATOM   2534  O   PRO A 172     -43.007 -75.327   4.168  1.00 26.15           O
ATOM   2535  CB  PRO A 172     -41.920 -72.259   5.296  1.00 26.15           C
ATOM   2536 1HB  PRO A 172     -41.085 -72.213   4.598  1.00 26.15           H
ATOM   2537 2HB  PRO A 172     -42.188 -71.256   5.618  1.00 26.15           H
ATOM   2538  CG  PRO A 172     -41.576 -73.101   6.458  1.00 26.15           C
ATOM   2539 1HG  PRO A 172     -41.037 -73.989   6.127  1.00 26.15           H
ATOM   2540 2HG  PRO A 172     -40.975 -72.541   7.171  1.00 26.15           H
ATOM   2541  CD  PRO A 172     -42.904 -73.492   7.062  1.00 26.15           C
ATOM   2542 1HD  PRO A 172     -42.896 -74.544   7.348  1.00 26.15           H
ATOM   2543 2HD  PRO A 172     -43.124 -72.857   7.918  1.00 26.15           H
ATOM   2544  N   ALA A 173     -41.816 -73.864   2.891  1.00 62.19           N
ATOM   2545  H   ALA A 173     -41.764 -72.883   2.631  1.00 62.19           H
ATOM   2546  CA  ALA A 173     -40.889 -74.776   2.187  1.00 62.19           C
ATOM   2547  HA  ALA A 173     -40.242 -74.137   1.584  1.00 62.19           H
ATOM   2548  C   ALA A 173     -41.469 -75.815   1.190  1.00 62.19           C
ATOM   2549  O   ALA A 173     -42.694 -75.915   1.052  1.00 62.19           O
ATOM   2550  CB  ALA A 173     -39.985 -75.447   3.259  1.00 62.19           C
ATOM   2551 1HB  ALA A 173     -39.631 -74.698   3.968  1.00 62.19           H
ATOM   2552 2HB  ALA A 173     -39.118 -75.907   2.793  1.00 62.19           H
ATOM   2553 3HB  ALA A 173     -40.544 -76.215   3.790  1.00 62.19           H
ATOM   2554  N   PRO A 174     -40.619 -76.634   0.519  1.00 38.86           N
ATOM   2555  CA  PRO A 174     -39.204 -76.722   0.108  1.00 38.86           C
ATOM   2556  HA  PRO A 174     -38.597 -76.022   0.681  1.00 38.86           H
ATOM   2557  C   PRO A 174     -38.853 -76.615  -1.397  1.00 38.86           C
ATOM   2558  O   PRO A 174     -39.694 -76.274  -2.234  1.00 38.86           O
ATOM   2559  CB  PRO A 174     -38.892 -78.147   0.569  1.00 38.86           C
ATOM   2560 1HB  PRO A 174     -37.994 -78.564   0.118  1.00 38.86           H
ATOM   2561 2HB  PRO A 174     -38.805 -78.166   1.652  1.00 38.86           H
ATOM   2562  CG  PRO A 174     -40.115 -78.899   0.116  1.00 38.86           C
ATOM   2563 1HG  PRO A 174     -39.989 -79.224  -0.916  1.00 38.86           H
ATOM   2564 2HG  PRO A 174     -40.294 -79.759   0.761  1.00 38.86           H
ATOM   2565  CD  PRO A 174     -41.273 -77.921   0.195  1.00 38.86           C
ATOM   2566 1HD  PRO A 174     -41.787 -77.860  -0.766  1.00 38.86           H
ATOM   2567 2HD  PRO A 174     -41.956 -78.227   0.988  1.00 38.86           H
ATOM   2568  N   SER A 175     -37.599 -76.954  -1.702  1.00 27.67           N
ATOM   2569  H   SER A 175     -36.944 -77.020  -0.932  1.00 27.67           H
ATOM   2570  CA  SER A 175     -37.070 -77.352  -3.022  1.00 27.67           C
ATOM   2571  HA  SER A 175     -36.083 -77.752  -2.790  1.00 27.67           H
ATOM   2572  C   SER A 175     -36.799 -76.427  -4.216  1.00 27.67           C
ATOM   2573  O   SER A 175     -37.365 -75.346  -4.382  1.00 27.67           O
ATOM   2574  CB  SER A 175     -37.869 -78.561  -3.519  1.00 27.67           C
ATOM   2575 1HB  SER A 175     -38.887 -78.255  -3.762  1.00 27.67           H
ATOM   2576 2HB  SER A 175     -37.400 -78.980  -4.409  1.00 27.67           H
ATOM   2577  OG  SER A 175     -37.898 -79.544  -2.498  1.00 27.67           O
ATOM   2578  HG  SER A 175     -38.359 -80.327  -2.832  1.00 27.67           H
ATOM   2579  N   GLY A 176     -35.894 -76.935  -5.042  1.00 26.75           N
ATOM   2580  H   GLY A 176     -35.486 -77.833  -4.807  1.00 26.75           H
ATOM   2581  CA  GLY A 176     -35.393 -76.358  -6.290  1.00 26.75           C
ATOM   2582 1HA  GLY A 176     -36.188 -76.229  -7.024  1.00 26.75           H
ATOM   2583 2HA  GLY A 176     -34.857 -75.428  -6.107  1.00 26.75           H
ATOM   2584  C   GLY A 176     -34.431 -77.466  -6.708  1.00 26.75           C
ATOM   2585  O   GLY A 176     -34.595 -78.528  -6.082  1.00 26.75           O
ATOM   2586  N   PRO A 177     -33.446 -77.361  -7.627  1.00 40.16           N
ATOM   2587  CA  PRO A 177     -32.894 -76.379  -8.576  1.00 40.16           C
ATOM   2588  HA  PRO A 177     -32.940 -75.380  -8.145  1.00 40.16           H
ATOM   2589  C   PRO A 177     -33.758 -76.418  -9.868  1.00 40.16           C
ATOM   2590  O   PRO A 177     -34.987 -76.426  -9.687  1.00 40.16           O
ATOM   2591  CB  PRO A 177     -31.430 -76.826  -8.641  1.00 40.16           C
ATOM   2592 1HB  PRO A 177     -30.910 -76.457  -9.518  1.00 40.16           H
ATOM   2593 2HB  PRO A 177     -30.907 -76.493  -7.744  1.00 40.16           H
ATOM   2594  CG  PRO A 177     -31.539 -78.298  -8.650  1.00 40.16           C
ATOM   2595 1HG  PRO A 177     -31.794 -78.648  -9.650  1.00 40.16           H
ATOM   2596 2HG  PRO A 177     -30.609 -78.758  -8.318  1.00 40.16           H
ATOM   2597  CD  PRO A 177     -32.658 -78.611  -7.694  1.00 40.16           C
ATOM   2598 1HD  PRO A 177     -33.261 -79.435  -8.077  1.00 40.16           H
ATOM   2599 2HD  PRO A 177     -32.246 -78.856  -6.713  1.00 40.16           H
ATOM   2600  N   PRO A 178     -33.240 -76.470 -11.133  1.00  5.60           N
ATOM   2601  CA  PRO A 178     -31.989 -76.546 -11.916  1.00  5.60           C
ATOM   2602  HA  PRO A 178     -31.330 -77.302 -11.492  1.00  5.60           H
ATOM   2603  C   PRO A 178     -31.196 -75.247 -12.087  1.00  5.60           C
ATOM   2604  O   PRO A 178     -31.605 -74.188 -11.616  1.00  5.60           O
ATOM   2605  CB  PRO A 178     -32.477 -77.062 -13.269  1.00  5.60           C
ATOM   2606 1HB  PRO A 178     -31.799 -76.786 -14.074  1.00  5.60           H
ATOM   2607 2HB  PRO A 178     -32.605 -78.142 -13.235  1.00  5.60           H
ATOM   2608  CG  PRO A 178     -33.733 -76.432 -13.436  1.00  5.60           C
ATOM   2609 1HG  PRO A 178     -33.592 -75.402 -13.757  1.00  5.60           H
ATOM   2610 2HG  PRO A 178     -34.334 -76.979 -14.158  1.00  5.60           H
ATOM   2611  CD  PRO A 178     -34.374 -76.483 -12.082  1.00  5.60           C
ATOM   2612 1HD  PRO A 178     -35.022 -75.615 -11.948  1.00  5.60           H
ATOM   2613 2HD  PRO A 178     -34.933 -77.414 -11.983  1.00  5.60           H
ATOM   2614  N   ALA A 179     -30.050 -75.335 -12.754  1.00 18.50           N
ATOM   2615  H   ALA A 179     -29.800 -76.215 -13.174  1.00 18.50           H
ATOM   2616  CA  ALA A 179     -29.111 -74.226 -12.914  1.00 18.50           C
ATOM   2617  HA  ALA A 179     -29.350 -73.446 -12.182  1.00 18.50           H
ATOM   2618  C   ALA A 179     -29.098 -73.582 -14.308  1.00 18.50           C
ATOM   2619  O   ALA A 179     -29.486 -74.188 -15.301  1.00 18.50           O
ATOM   2620  CB  ALA A 179     -27.694 -74.754 -12.598  1.00 18.50           C
ATOM   2621 1HB  ALA A 179     -27.671 -75.181 -11.595  1.00 18.50           H
ATOM   2622 2HB  ALA A 179     -26.971 -73.938 -12.650  1.00 18.50           H
ATOM   2623 3HB  ALA A 179     -27.409 -75.518 -13.324  1.00 18.50           H
ATOM   2624  N   GLN A 180     -28.518 -72.393 -14.374  1.00  6.63           N
ATOM   2625  H   GLN A 180     -28.268 -71.910 -13.522  1.00  6.63           H
ATOM   2626  CA  GLN A 180     -28.032 -71.800 -15.619  1.00  6.63           C
ATOM   2627  HA  GLN A 180     -27.719 -72.596 -16.301  1.00  6.63           H
ATOM   2628  C   GLN A 180     -26.786 -71.066 -15.124  1.00  6.63           C
ATOM   2629  O   GLN A 180     -26.688 -70.782 -13.924  1.00  6.63           O
ATOM   2630  CB  GLN A 180     -29.046 -70.915 -16.355  1.00  6.63           C
ATOM   2631 1HB  GLN A 180     -28.600 -70.626 -17.307  1.00  6.63           H
ATOM   2632 2HB  GLN A 180     -29.925 -71.520 -16.578  1.00  6.63           H
ATOM   2633  CG  GLN A 180     -29.499 -69.647 -15.645  1.00  6.63           C
ATOM   2634 1HG  GLN A 180     -29.958 -69.923 -14.698  1.00  6.63           H
ATOM   2635 2HG  GLN A 180     -28.633 -69.015 -15.449  1.00  6.63           H
ATOM   2636  CD  GLN A 180     -30.501 -68.856 -16.458  1.00  6.63           C
ATOM   2637  OE1 GLN A 180     -30.488 -68.867 -17.687  1.00  6.63           O
ATOM   2638  NE2 GLN A 180     -31.383 -68.163 -15.791  1.00  6.63           N
ATOM   2639 1HE2 GLN A 180     -32.084 -67.646 -16.296  1.00  6.63           H
ATOM   2640 2HE2 GLN A 180     -31.361 -68.154 -14.784  1.00  6.63           H
ATOM   2641  N   GLY A 181     -25.830 -70.830 -16.002  1.00 37.28           N
ATOM   2642  H   GLY A 181     -25.997 -70.955 -16.998  1.00 37.28           H
ATOM   2643  CA  GLY A 181     -24.462 -70.538 -15.586  1.00 37.28           C
ATOM   2644 1HA  GLY A 181     -24.223 -71.292 -14.824  1.00 37.28           H
ATOM   2645 2HA  GLY A 181     -23.829 -70.757 -16.456  1.00 37.28           H
ATOM   2646  C   GLY A 181     -23.981 -69.220 -15.027  1.00 37.28           C
ATOM   2647  O   GLY A 181     -23.692 -68.273 -15.769  1.00 37.28           O
ATOM   2648  N   HIS A 182     -23.783 -69.192 -13.713  1.00  4.29           N
ATOM   2649  H   HIS A 182     -24.184 -69.935 -13.146  1.00  4.29           H
ATOM   2650  CA  HIS A 182     -22.934 -68.192 -13.061  1.00  4.29           C
ATOM   2651  HA  HIS A 182     -22.161 -67.892 -13.769  1.00  4.29           H
ATOM   2652  C   HIS A 182     -22.285 -68.776 -11.798  1.00  4.29           C
ATOM   2653  O   HIS A 182     -22.994 -69.125 -10.847  1.00  4.29           O
ATOM   2654  CB  HIS A 182     -23.719 -66.940 -12.670  1.00  4.29           C
ATOM   2655 1HB  HIS A 182     -24.245 -66.576 -13.549  1.00  4.29           H
ATOM   2656 2HB  HIS A 182     -24.451 -67.200 -11.904  1.00  4.29           H
ATOM   2657  CG  HIS A 182     -22.835 -65.848 -12.156  1.00  4.29           C
ATOM   2658  ND1 HIS A 182     -21.794 -65.301 -12.868  1.00  4.29           N
ATOM   2659  HD1 HIS A 182     -21.513 -65.544 -13.818  1.00  4.29           H
ATOM   2660  CD2 HIS A 182     -22.783 -65.250 -10.937  1.00  4.29           C
ATOM   2661  HD2 HIS A 182     -23.448 -65.465 -10.111  1.00  4.29           H
ATOM   2662  CE1 HIS A 182     -21.191 -64.404 -12.094  1.00  4.29           C
ATOM   2663  HE1 HIS A 182     -20.336 -63.813 -12.399  1.00  4.29           H
ATOM   2664  NE2 HIS A 182     -21.763 -64.325 -10.907  1.00  4.29           N
ATOM   2665  N   PRO A 183     -20.948 -68.935 -11.764  1.00-13.28           N
ATOM   2666  CA  PRO A 183     -20.410 -69.551 -10.545  1.00-13.28           C
ATOM   2667  HA  PRO A 183     -20.975 -70.446 -10.291  1.00-13.28           H
ATOM   2668  C   PRO A 183     -20.378 -68.601  -9.351  1.00-13.28           C
ATOM   2669  O   PRO A 183     -20.229 -67.393  -9.520  1.00-13.28           O
ATOM   2670  CB  PRO A 183     -18.992 -69.936 -10.967  1.00-13.28           C
ATOM   2671 1HB  PRO A 183     -18.316 -69.938 -10.112  1.00-13.28           H
ATOM   2672 2HB  PRO A 183     -19.001 -70.912 -11.451  1.00-13.28           H
ATOM   2673  CG  PRO A 183     -18.613 -68.889 -11.941  1.00-13.28           C
ATOM   2674 1HG  PRO A 183     -18.322 -67.980 -11.417  1.00-13.28           H
ATOM   2675 2HG  PRO A 183     -17.806 -69.228 -12.589  1.00-13.28           H
ATOM   2676  CD  PRO A 183     -19.871 -68.649 -12.730  1.00-13.28           C
ATOM   2677 1HD  PRO A 183     -19.914 -67.613 -13.063  1.00-13.28           H
ATOM   2678 2HD  PRO A 183     -19.933 -69.337 -13.573  1.00-13.28           H
ATOM   2679  N   GLN A 184     -20.485 -69.140  -8.144  1.00 13.67           N
ATOM   2680  H   GLN A 184     -20.630 -70.143  -8.056  1.00 13.67           H
ATOM   2681  CA  GLN A 184     -20.386 -68.356  -6.909  1.00 13.67           C
ATOM   2682  HA  GLN A 184     -19.706 -67.517  -7.053  1.00 13.67           H
ATOM   2683  C   GLN A 184     -19.840 -69.225  -5.780  1.00 13.67           C
ATOM   2684  O   GLN A 184     -19.945 -70.450  -5.845  1.00 13.67           O
ATOM   2685  CB  GLN A 184     -21.768 -67.829  -6.480  1.00 13.67           C
ATOM   2686 1HB  GLN A 184     -22.511 -68.601  -6.680  1.00 13.67           H
ATOM   2687 2HB  GLN A 184     -21.754 -67.656  -5.405  1.00 13.67           H
ATOM   2688  CG  GLN A 184     -22.208 -66.523  -7.145  1.00 13.67           C
ATOM   2689 1HG  GLN A 184     -22.271 -66.662  -8.223  1.00 13.67           H
ATOM   2690 2HG  GLN A 184     -23.197 -66.256  -6.777  1.00 13.67           H
ATOM   2691  CD  GLN A 184     -21.255 -65.384  -6.835  1.00 13.67           C
ATOM   2692  OE1 GLN A 184     -20.916 -65.152  -5.678  1.00 13.67           O
ATOM   2693  NE2 GLN A 184     -20.790 -64.693  -7.838  1.00 13.67           N
ATOM   2694 1HE2 GLN A 184     -20.125 -63.956  -7.652  1.00 13.67           H
ATOM   2695 2HE2 GLN A 184     -21.083 -64.902  -8.783  1.00 13.67           H
ATOM   2696  N   HIS A 185     -19.328 -68.560  -4.750  1.00 22.22           N
ATOM   2697  H   HIS A 185     -19.260 -67.554  -4.827  1.00 22.22           H
ATOM   2698  CA  HIS A 185     -18.898 -69.137  -3.466  1.00 22.22           C
ATOM   2699  HA  HIS A 185     -18.512 -68.297  -2.891  1.00 22.22           H
ATOM   2700  C   HIS A 185     -17.809 -70.209  -3.368  1.00 22.22           C
ATOM   2701  O   HIS A 185     -17.932 -71.337  -3.853  1.00 22.22           O
ATOM   2702  CB  HIS A 185     -20.112 -69.643  -2.678  1.00 22.22           C
ATOM   2703 1HB  HIS A 185     -20.875 -68.866  -2.690  1.00 22.22           H
ATOM   2704 2HB  HIS A 185     -20.512 -70.532  -3.163  1.00 22.22           H
ATOM   2705  CG  HIS A 185     -19.797 -69.972  -1.251  1.00 22.22           C
ATOM   2706  ND1 HIS A 185     -19.418 -71.215  -0.796  1.00 22.22           N
ATOM   2707  HD1 HIS A 185     -19.375 -72.075  -1.339  1.00 22.22           H
ATOM   2708  CD2 HIS A 185     -19.750 -69.171  -0.154  1.00 22.22           C
ATOM   2709  HD2 HIS A 185     -19.996 -68.119  -0.147  1.00 22.22           H
ATOM   2710  CE1 HIS A 185     -19.120 -71.112   0.499  1.00 22.22           C
ATOM   2711  HE1 HIS A 185     -18.768 -71.931   1.113  1.00 22.22           H
ATOM   2712  NE2 HIS A 185     -19.318 -69.887   0.941  1.00 22.22           N
ATOM   2713  N   MET A 186     -16.747 -69.851  -2.660  1.00  7.15           N
ATOM   2714  H   MET A 186     -16.603 -68.876  -2.438  1.00  7.15           H
ATOM   2715  CA  MET A 186     -15.799 -70.794  -2.071  1.00  7.15           C
ATOM   2716  HA  MET A 186     -16.335 -71.651  -1.657  1.00  7.15           H
ATOM   2717  C   MET A 186     -15.197 -69.981  -0.935  1.00  7.15           C
ATOM   2718  O   MET A 186     -15.297 -68.751  -0.953  1.00  7.15           O
ATOM   2719  CB  MET A 186     -14.711 -71.284  -3.035  1.00  7.15           C
ATOM   2720 1HB  MET A 186     -14.072 -71.978  -2.491  1.00  7.15           H
ATOM   2721 2HB  MET A 186     -15.191 -71.831  -3.846  1.00  7.15           H
ATOM   2722  CG  MET A 186     -13.821 -70.217  -3.634  1.00  7.15           C
ATOM   2723 1HG  MET A 186     -14.377 -69.669  -4.393  1.00  7.15           H
ATOM   2724 2HG  MET A 186     -13.516 -69.526  -2.851  1.00  7.15           H
ATOM   2725  SD  MET A 186     -12.330 -70.925  -4.360  1.00  7.15           S
ATOM   2726  CE  MET A 186     -12.974 -72.048  -5.613  1.00  7.15           C
ATOM   2727 1HE  MET A 186     -12.147 -72.470  -6.183  1.00  7.15           H
ATOM   2728 2HE  MET A 186     -13.638 -71.506  -6.289  1.00  7.15           H
ATOM   2729 3HE  MET A 186     -13.526 -72.861  -5.141  1.00  7.15           H
ATOM   2730  N   GLN A 187     -14.573 -70.643   0.027  0.98 12.35           N
ATOM   2731  H   GLN A 187     -14.520 -71.663  -0.021  0.98 12.35           H
ATOM   2732  CA  GLN A 187     -13.905 -69.976   1.138  0.98 12.35           C
ATOM   2733  HA  GLN A 187     -13.550 -69.002   0.803  0.98 12.35           H
ATOM   2734  C   GLN A 187     -12.700 -70.810   1.572  0.98 12.35           C
ATOM   2735  O   GLN A 187     -12.811 -71.702   2.413  0.98 12.35           O
ATOM   2736  CB  GLN A 187     -14.865 -69.764   2.314  0.98 12.35           C
ATOM   2737 1HB  GLN A 187     -15.755 -69.252   1.948  0.98 12.35           H
ATOM   2738 2HB  GLN A 187     -15.165 -70.734   2.710  0.98 12.35           H
ATOM   2739  CG  GLN A 187     -14.237 -68.923   3.426  0.98 12.35           C
ATOM   2740 1HG  GLN A 187     -13.341 -69.423   3.790  0.98 12.35           H
ATOM   2741 2HG  GLN A 187     -13.949 -67.959   3.011  0.98 12.35           H
ATOM   2742  CD  GLN A 187     -15.153 -68.684   4.602  0.98 12.35           C
ATOM   2743  OE1 GLN A 187     -15.342 -67.547   5.031  0.98 12.35           O
ATOM   2744  NE2 GLN A 187     -15.683 -69.730   5.169  0.98 12.35           N
ATOM   2745 1HE2 GLN A 187     -16.314 -69.594   5.944  0.98 12.35           H
ATOM   2746 2HE2 GLN A 187     -15.494 -70.657   4.821  0.98 12.35           H
ATOM   2747  N   GLN A 188     -11.540 -70.506   1.012  0.98  9.60           N
ATOM   2748  H   GLN A 188     -11.496 -69.755   0.328  0.98  9.60           H
ATOM   2749  CA  GLN A 188     -10.294 -71.185   1.366  0.98  9.60           C
ATOM   2750  HA  GLN A 188     -10.397 -71.699   2.322  0.98  9.60           H
ATOM   2751  C   GLN A 188      -9.243 -70.096   1.508  0.98  9.60           C
ATOM   2752  O   GLN A 188      -9.486 -68.966   1.084  0.98  9.60           O
ATOM   2753  CB  GLN A 188      -9.899 -72.204   0.290  0.98  9.60           C
ATOM   2754 1HB  GLN A 188      -9.000 -72.722   0.625  0.98  9.60           H
ATOM   2755 2HB  GLN A 188     -10.699 -72.940   0.198  0.98  9.60           H
ATOM   2756  CG  GLN A 188      -9.635 -71.610  -1.091  0.98  9.60           C
ATOM   2757 1HG  GLN A 188     -10.543 -71.132  -1.458  0.98  9.60           H
ATOM   2758 2HG  GLN A 188      -8.848 -70.860  -1.022  0.98  9.60           H
ATOM   2759  CD  GLN A 188      -9.200 -72.656  -2.087  0.98  9.60           C
ATOM   2760  OE1 GLN A 188      -8.148 -73.277  -1.941  0.98  9.60           O
ATOM   2761  NE2 GLN A 188      -9.978 -72.850  -3.114  0.98  9.60           N
ATOM   2762 1HE2 GLN A 188      -9.726 -73.536  -3.811  0.98  9.60           H
ATOM   2763 2HE2 GLN A 188     -10.824 -72.312  -3.220  0.98  9.60           H
ATOM   2764  N   MET A 189      -8.088 -70.410   2.074  1.00-20.02           N
ATOM   2765  H   MET A 189      -7.926 -71.352   2.407  1.00-20.02           H
ATOM   2766  CA  MET A 189      -6.986 -69.454   2.191  1.00-20.02           C
ATOM   2767  HA  MET A 189      -7.180 -68.566   1.593  1.00-20.02           H
ATOM   2768  C   MET A 189      -5.752 -70.159   1.661  1.00-20.02           C
ATOM   2769  O   MET A 189      -5.593 -71.353   1.901  1.00-20.02           O
ATOM   2770  CB  MET A 189      -6.742 -69.051   3.650  1.00-20.02           C
ATOM   2771 1HB  MET A 189      -6.578 -69.955   4.237  1.00-20.02           H
ATOM   2772 2HB  MET A 189      -5.836 -68.447   3.688  1.00-20.02           H
ATOM   2773  CG  MET A 189      -7.878 -68.261   4.287  1.00-20.02           C
ATOM   2774 1HG  MET A 189      -8.041 -67.347   3.715  1.00-20.02           H
ATOM   2775 2HG  MET A 189      -8.787 -68.861   4.247  1.00-20.02           H
ATOM   2776  SD  MET A 189      -7.547 -67.830   6.016  1.00-20.02           S
ATOM   2777  CE  MET A 189      -6.352 -66.477   5.865  1.00-20.02           C
ATOM   2778 1HE  MET A 189      -6.116 -66.083   6.855  1.00-20.02           H
ATOM   2779 2HE  MET A 189      -6.773 -65.675   5.257  1.00-20.02           H
ATOM   2780 3HE  MET A 189      -5.434 -66.839   5.399  1.00-20.02           H
ATOM   2781  N   GLY A 190      -4.883 -69.441   0.967  1.00  7.55           N
ATOM   2782  H   GLY A 190      -5.088 -68.470   0.753  1.00  7.55           H
ATOM   2783  CA  GLY A 190      -3.602 -69.997   0.565  1.00  7.55           C
ATOM   2784 1HA  GLY A 190      -3.724 -71.034   0.251  1.00  7.55           H
ATOM   2785 2HA  GLY A 190      -3.182 -69.416  -0.257  1.00  7.55           H
ATOM   2786  C   GLY A 190      -2.664 -69.931   1.755  1.00  7.55           C
ATOM   2787  O   GLY A 190      -3.003 -69.288   2.754  1.00  7.55           O
ATOM   2788  N   SER A 191      -1.501 -70.558   1.673  1.00 11.38           N
ATOM   2789  H   SER A 191      -1.257 -71.064   0.830  1.00 11.38           H
ATOM   2790  CA  SER A 191      -0.536 -70.546   2.776  1.00 11.38           C
ATOM   2791  HA  SER A 191      -0.795 -69.758   3.482  1.00 11.38           H
ATOM   2792  C   SER A 191       0.894 -70.302   2.303  1.00 11.38           C
ATOM   2793  O   SER A 191       1.222 -70.506   1.130  1.00 11.38           O
ATOM   2794  CB  SER A 191      -0.567 -71.884   3.520  1.00 11.38           C
ATOM   2795 1HB  SER A 191      -0.311 -72.681   2.823  1.00 11.38           H
ATOM   2796 2HB  SER A 191       0.178 -71.862   4.315  1.00 11.38           H
ATOM   2797  OG  SER A 191      -1.832 -72.160   4.100  1.00 11.38           O
ATOM   2798  HG  SER A 191      -1.766 -73.018   4.545  1.00 11.38           H
ATOM   2799  N   TYR A 192       1.732 -69.931   3.261  1.00  2.34           N
ATOM   2800  H   TYR A 192       1.347 -69.784   4.190  1.00  2.34           H
ATOM   2801  CA  TYR A 192       3.182 -69.759   3.125  1.00  2.34           C
ATOM   2802  HA  TYR A 192       3.517 -69.409   4.102  1.00  2.34           H
ATOM   2803  C   TYR A 192       3.738 -68.722   2.153  1.00  2.34           C
ATOM   2804  O   TYR A 192       3.079 -68.201   1.253  1.00  2.34           O
ATOM   2805  CB  TYR A 192       3.860 -71.122   2.930  1.00  2.34           C
ATOM   2806 1HB  TYR A 192       3.380 -71.664   2.118  1.00  2.34           H
ATOM   2807 2HB  TYR A 192       4.909 -70.973   2.677  1.00  2.34           H
ATOM   2808  CG  TYR A 192       3.796 -71.937   4.199  1.00  2.34           C
ATOM   2809  CD1 TYR A 192       2.798 -72.913   4.399  1.00  2.34           C
ATOM   2810  HD1 TYR A 192       2.106 -73.146   3.601  1.00  2.34           H
ATOM   2811  CD2 TYR A 192       4.715 -71.695   5.237  1.00  2.34           C
ATOM   2812  HD2 TYR A 192       5.509 -70.975   5.099  1.00  2.34           H
ATOM   2813  CE1 TYR A 192       2.681 -73.589   5.647  1.00  2.34           C
ATOM   2814  HE1 TYR A 192       1.904 -74.322   5.800  1.00  2.34           H
ATOM   2815  CE2 TYR A 192       4.605 -72.367   6.475  1.00  2.34           C
ATOM   2816  HE2 TYR A 192       5.308 -72.157   7.262  1.00  2.34           H
ATOM   2817  CZ  TYR A 192       3.581 -73.293   6.678  1.00  2.34           C
ATOM   2818  OH  TYR A 192       3.474 -73.893   7.907  1.00  2.34           O
ATOM   2819  HH  TYR A 192       4.183 -73.623   8.503  1.00  2.34           H
ATOM   2820  N   MET A 193       4.978 -68.358   2.447  1.00  8.58           N
ATOM   2821  H   MET A 193       5.459 -68.850   3.183  1.00  8.58           H
ATOM   2822  CA  MET A 193       5.677 -67.241   1.830  1.00  8.58           C
ATOM   2823  HA  MET A 193       4.981 -66.415   1.678  1.00  8.58           H
ATOM   2824  C   MET A 193       6.341 -67.598   0.509  1.00  8.58           C
ATOM   2825  O   MET A 193       6.575 -68.772   0.209  1.00  8.58           O
ATOM   2826  CB  MET A 193       6.816 -66.784   2.753  1.00  8.58           C
ATOM   2827 1HB  MET A 193       7.629 -67.505   2.672  1.00  8.58           H
ATOM   2828 2HB  MET A 193       7.188 -65.824   2.394  1.00  8.58           H
ATOM   2829  CG  MET A 193       6.461 -66.636   4.227  1.00  8.58           C
ATOM   2830 1HG  MET A 193       7.172 -65.946   4.679  1.00  8.58           H
ATOM   2831 2HG  MET A 193       5.467 -66.198   4.297  1.00  8.58           H
ATOM   2832  SD  MET A 193       6.489 -68.186   5.187  1.00  8.58           S
ATOM   2833  CE  MET A 193       8.253 -68.574   5.250  1.00  8.58           C
ATOM   2834 1HE  MET A 193       8.410 -69.495   5.810  1.00  8.58           H
ATOM   2835 2HE  MET A 193       8.791 -67.762   5.739  1.00  8.58           H
ATOM   2836 3HE  MET A 193       8.646 -68.707   4.241  1.00  8.58           H
ATOM   2837  N   ALA A 194       6.776 -66.559  -0.182  1.00 10.12           N
ATOM   2838  H   ALA A 194       6.474 -65.624   0.084  1.00 10.12           H
ATOM   2839  CA  ALA A 194       7.777 -66.623  -1.232  1.00 10.12           C
ATOM   2840  HA  ALA A 194       8.419 -67.496  -1.108  1.00 10.12           H
ATOM   2841  C   ALA A 194       8.563 -65.335  -0.972  1.00 10.12           C
ATOM   2842  O   ALA A 194       7.973 -64.368  -0.487  1.00 10.12           O
ATOM   2843  CB  ALA A 194       7.104 -66.619  -2.595  1.00 10.12           C
ATOM   2844 1HB  ALA A 194       6.544 -67.544  -2.731  1.00 10.12           H
ATOM   2845 2HB  ALA A 194       7.855 -66.531  -3.376  1.00 10.12           H
ATOM   2846 3HB  ALA A 194       6.421 -65.771  -2.662  1.00 10.12           H
ATOM   2847  N   ARG A 195       9.864 -65.317  -1.228  1.00-13.97           N
ATOM   2848  H   ARG A 195      10.312 -66.140  -1.628  1.00-13.97           H
ATOM   2849  CA  ARG A 195      10.687 -64.128  -0.964  1.00-13.97           C
ATOM   2850  HA  ARG A 195      10.315 -63.618  -0.074  1.00-13.97           H
ATOM   2851  C   ARG A 195      10.564 -63.187  -2.161  1.00-13.97           C
ATOM   2852  O   ARG A 195      10.394 -63.660  -3.289  1.00-13.97           O
ATOM   2853  CB  ARG A 195      12.147 -64.547  -0.727  1.00-13.97           C
ATOM   2854 1HB  ARG A 195      12.160 -65.334   0.027  1.00-13.97           H
ATOM   2855 2HB  ARG A 195      12.550 -64.951  -1.654  1.00-13.97           H
ATOM   2856  CG  ARG A 195      13.049 -63.417  -0.254  1.00-13.97           C
ATOM   2857 1HG  ARG A 195      13.041 -62.630  -1.004  1.00-13.97           H
ATOM   2858 2HG  ARG A 195      12.649 -63.010   0.675  1.00-13.97           H
ATOM   2859  CD  ARG A 195      14.498 -63.822  -0.031  1.00-13.97           C
ATOM   2860 1HD  ARG A 195      14.575 -64.456   0.852  1.00-13.97           H
ATOM   2861 2HD  ARG A 195      14.871 -64.357  -0.905  1.00-13.97           H
ATOM   2862  NE  ARG A 195      15.271 -62.589   0.155  1.00-13.97           N
ATOM   2863  HE  ARG A 195      14.750 -61.717   0.087  1.00-13.97           H
ATOM   2864  CZ  ARG A 195      16.568 -62.470   0.380  1.00-13.97           C
ATOM   2865  NH1 ARG A 195      17.061 -61.268   0.441  1.00-13.97           N
ATOM   2866 1HH1 ARG A 195      16.450 -60.472   0.328  1.00-13.97           H
ATOM   2867 2HH1 ARG A 195      18.055 -61.147   0.582  1.00-13.97           H
ATOM   2868  NH2 ARG A 195      17.389 -63.476   0.516  1.00-13.97           N
ATOM   2869 1HH2 ARG A 195      17.051 -64.419   0.399  1.00-13.97           H
ATOM   2870 2HH2 ARG A 195      18.356 -63.295   0.733  1.00-13.97           H
ATOM   2871  N   GLY A 196      10.634 -61.882  -1.943  0.97 22.11           N
ATOM   2872  H   GLY A 196      10.745 -61.539  -0.990  0.97 22.11           H
ATOM   2873  CA  GLY A 196      10.516 -60.922  -3.032  0.97 22.11           C
ATOM   2874 1HA  GLY A 196      11.041 -61.315  -3.903  0.97 22.11           H
ATOM   2875 2HA  GLY A 196       9.461 -60.834  -3.289  0.97 22.11           H
ATOM   2876  C   GLY A 196      11.041 -59.524  -2.756  0.97 22.11           C
ATOM   2877  O   GLY A 196      10.387 -58.552  -3.137  0.97 22.11           O
ATOM   2878  N   ASP A 197      12.154 -59.384  -2.047  0.97 15.38           N
ATOM   2879  H   ASP A 197      12.674 -60.201  -1.746  0.97 15.38           H
ATOM   2880  CA  ASP A 197      12.673 -58.066  -1.651  0.97 15.38           C
ATOM   2881  HA  ASP A 197      11.922 -57.320  -1.895  0.97 15.38           H
ATOM   2882  C   ASP A 197      13.969 -57.649  -2.348  0.97 15.38           C
ATOM   2883  O   ASP A 197      14.901 -58.448  -2.465  0.97 15.38           O
ATOM   2884  CB  ASP A 197      12.898 -58.002  -0.134  0.97 15.38           C
ATOM   2885 1HB  ASP A 197      13.136 -56.973   0.136  0.97 15.38           H
ATOM   2886 2HB  ASP A 197      11.979 -58.286   0.378  0.97 15.38           H
ATOM   2887  CG  ASP A 197      14.031 -58.899   0.342  0.97 15.38           C
ATOM   2888  OD1 ASP A 197      13.939 -60.134   0.196  0.97 15.38           O
ATOM   2889  OD2 ASP A 197      15.009 -58.387   0.935  0.97 15.38           O
ATOM   2890  N   PHE A 198      14.034 -56.400  -2.798  0.97 -9.89           N
ATOM   2891  H   PHE A 198      13.225 -55.793  -2.718  0.97 -9.89           H
ATOM   2892  CA  PHE A 198      15.246 -55.813  -3.383  0.97 -9.89           C
ATOM   2893  HA  PHE A 198      16.104 -56.100  -2.774  0.97 -9.89           H
ATOM   2894  C   PHE A 198      15.144 -54.288  -3.383  0.97 -9.89           C
ATOM   2895  O   PHE A 198      14.079 -53.726  -3.109  0.97 -9.89           O
ATOM   2896  CB  PHE A 198      15.509 -56.308  -4.814  0.97 -9.89           C
ATOM   2897 1HB  PHE A 198      16.470 -55.919  -5.152  0.97 -9.89           H
ATOM   2898 2HB  PHE A 198      15.584 -57.390  -4.796  0.97 -9.89           H
ATOM   2899  CG  PHE A 198      14.459 -55.925  -5.824  0.97 -9.89           C
ATOM   2900  CD1 PHE A 198      14.615 -54.765  -6.609  0.97 -9.89           C
ATOM   2901  HD1 PHE A 198      15.450 -54.100  -6.433  0.97 -9.89           H
ATOM   2902  CD2 PHE A 198      13.363 -56.773  -6.068  0.97 -9.89           C
ATOM   2903  HD2 PHE A 198      13.223 -57.660  -5.466  0.97 -9.89           H
ATOM   2904  CE1 PHE A 198      13.706 -54.468  -7.653  0.97 -9.89           C
ATOM   2905  HE1 PHE A 198      13.846 -53.581  -8.258  0.97 -9.89           H
ATOM   2906  CE2 PHE A 198      12.447 -56.490  -7.111  0.97 -9.89           C
ATOM   2907  HE2 PHE A 198      11.617 -57.157  -7.300  0.97 -9.89           H
ATOM   2908  CZ  PHE A 198      12.628 -55.341  -7.915  0.97 -9.89           C
ATOM   2909  HZ  PHE A 198      11.940 -55.127  -8.721  0.97 -9.89           H
ATOM   2910  N   SER A 199      16.241 -53.632  -3.726  1.00 12.02           N
ATOM   2911  H   SER A 199      17.072 -54.145  -3.992  1.00 12.02           H
ATOM   2912  CA  SER A 199      16.353 -52.180  -3.807  1.00 12.02           C
ATOM   2913  HA  SER A 199      15.389 -51.707  -3.990  1.00 12.02           H
ATOM   2914  C   SER A 199      17.289 -51.943  -4.988  1.00 12.02           C
ATOM   2915  O   SER A 199      17.808 -52.938  -5.506  1.00 12.02           O
ATOM   2916  CB  SER A 199      16.983 -51.651  -2.517  1.00 12.02           C
ATOM   2917 1HB  SER A 199      17.134 -50.573  -2.591  1.00 12.02           H
ATOM   2918 2HB  SER A 199      16.314 -51.862  -1.683  1.00 12.02           H
ATOM   2919  OG  SER A 199      18.223 -52.300  -2.286  1.00 12.02           O
ATOM   2920  HG  SER A 199      18.531 -52.083  -1.399  1.00 12.02           H
ATOM   2921  N   MET A 200      17.466 -50.668  -5.341  1.00 11.13           N
ATOM   2922  H   MET A 200      16.849 -49.998  -4.891  1.00 11.13           H
ATOM   2923  CA  MET A 200      18.443 -50.067  -6.282  1.00 11.13           C
ATOM   2924  HA  MET A 200      18.937 -49.263  -5.742  1.00 11.13           H
ATOM   2925  C   MET A 200      17.719 -49.432  -7.471  1.00 11.13           C
ATOM   2926  O   MET A 200      16.844 -50.043  -8.077  1.00 11.13           O
ATOM   2927  CB  MET A 200      19.556 -51.000  -6.783  1.00 11.13           C
ATOM   2928 1HB  MET A 200      19.978 -51.516  -5.922  1.00 11.13           H
ATOM   2929 2HB  MET A 200      19.112 -51.739  -7.448  1.00 11.13           H
ATOM   2930  CG  MET A 200      20.695 -50.308  -7.524  1.00 11.13           C
ATOM   2931 1HG  MET A 200      20.283 -49.765  -8.372  1.00 11.13           H
ATOM   2932 2HG  MET A 200      21.182 -49.597  -6.855  1.00 11.13           H
ATOM   2933  SD  MET A 200      21.923 -51.476  -8.143  1.00 11.13           S
ATOM   2934  CE  MET A 200      22.756 -52.003  -6.636  1.00 11.13           C
ATOM   2935 1HE  MET A 200      23.591 -52.655  -6.892  1.00 11.13           H
ATOM   2936 2HE  MET A 200      22.060 -52.545  -5.995  1.00 11.13           H
ATOM   2937 3HE  MET A 200      23.133 -51.130  -6.106  1.00 11.13           H
ATOM   2938  N   GLN A 201      18.078 -48.195  -7.790  0.96  1.24           N
ATOM   2939  H   GLN A 201      18.792 -47.734  -7.245  0.96  1.24           H
ATOM   2940  CA  GLN A 201      17.499 -47.474  -8.927  0.96  1.24           C
ATOM   2941  HA  GLN A 201      16.413 -47.578  -8.913  0.96  1.24           H
ATOM   2942  C   GLN A 201      18.032 -48.017 -10.252  0.96  1.24           C
ATOM   2943  O   GLN A 201      19.066 -48.693 -10.273  0.96  1.24           O
ATOM   2944  CB  GLN A 201      17.871 -45.991  -8.842  0.96  1.24           C
ATOM   2945 1HB  GLN A 201      18.953 -45.913  -8.926  0.96  1.24           H
ATOM   2946 2HB  GLN A 201      17.431 -45.469  -9.691  0.96  1.24           H
ATOM   2947  CG  GLN A 201      17.440 -45.281  -7.562  0.96  1.24           C
ATOM   2948 1HG  GLN A 201      17.950 -45.730  -6.712  0.96  1.24           H
ATOM   2949 2HG  GLN A 201      17.749 -44.239  -7.624  0.96  1.24           H
ATOM   2950  CD  GLN A 201      15.948 -45.330  -7.309  0.96  1.24           C
ATOM   2951  OE1 GLN A 201      15.130 -45.327  -8.225  0.96  1.24           O
ATOM   2952  NE2 GLN A 201      15.579 -45.409  -6.062  0.96  1.24           N
ATOM   2953 1HE2 GLN A 201      14.595 -45.463  -5.848  0.96  1.24           H
ATOM   2954 2HE2 GLN A 201      16.268 -45.411  -5.328  0.96  1.24           H
ATOM   2955  N   GLN A 202      17.377 -47.692 -11.357  0.96 -4.18           N
ATOM   2956  H   GLN A 202      16.569 -47.076 -11.307  0.96 -4.18           H
ATOM   2957  CA  GLN A 202      17.789 -48.159 -12.683  0.96 -4.18           C
ATOM   2958  HA  GLN A 202      18.761 -48.648 -12.620  0.96 -4.18           H
ATOM   2959  C   GLN A 202      17.933 -46.928 -13.576  0.96 -4.18           C
ATOM   2960  O   GLN A 202      17.247 -45.932 -13.367  0.96 -4.18           O
ATOM   2961  CB  GLN A 202      16.766 -49.170 -13.218  0.96 -4.18           C
ATOM   2962 1HB  GLN A 202      15.782 -48.701 -13.231  0.96 -4.18           H
ATOM   2963 2HB  GLN A 202      17.037 -49.444 -14.238  0.96 -4.18           H
ATOM   2964  CG  GLN A 202      16.705 -50.444 -12.361  0.96 -4.18           C
ATOM   2965 1HG  GLN A 202      17.686 -50.917 -12.363  0.96 -4.18           H
ATOM   2966 2HG  GLN A 202      16.460 -50.174 -11.335  0.96 -4.18           H
ATOM   2967  CD  GLN A 202      15.681 -51.455 -12.827  0.96 -4.18           C
ATOM   2968  OE1 GLN A 202      15.641 -51.855 -13.985  0.96 -4.18           O
ATOM   2969  NE2 GLN A 202      14.870 -51.915 -11.918  0.96 -4.18           N
ATOM   2970 1HE2 GLN A 202      14.188 -52.608 -12.177  0.96 -4.18           H
ATOM   2971 2HE2 GLN A 202      14.930 -51.589 -10.963  0.96 -4.18           H
ATOM   2972  N   HIS A 203      18.874 -46.966 -14.511  0.96-11.79           N
ATOM   2973  H   HIS A 203      19.357 -47.831 -14.699  0.96-11.79           H
ATOM   2974  CA  HIS A 203      19.290 -45.787 -15.279  0.96-11.79           C
ATOM   2975  HA  HIS A 203      18.539 -44.998 -15.222  0.96-11.79           H
ATOM   2976  C   HIS A 203      19.492 -46.209 -16.727  0.96-11.79           C
ATOM   2977  O   HIS A 203      19.835 -47.368 -16.962  0.96-11.79           O
ATOM   2978  CB  HIS A 203      20.632 -45.275 -14.737  0.96-11.79           C
ATOM   2979 1HB  HIS A 203      21.354 -46.090 -14.781  0.96-11.79           H
ATOM   2980 2HB  HIS A 203      20.988 -44.467 -15.375  0.96-11.79           H
ATOM   2981  CG  HIS A 203      20.568 -44.770 -13.329  0.96-11.79           C
ATOM   2982  ND1 HIS A 203      20.371 -43.439 -13.032  0.96-11.79           N
ATOM   2983  CD2 HIS A 203      20.706 -45.429 -12.143  0.96-11.79           C
ATOM   2984  HD2 HIS A 203      20.894 -46.489 -12.052  0.96-11.79           H
ATOM   2985  CE1 HIS A 203      20.338 -43.364 -11.667  0.96-11.79           C
ATOM   2986  HE1 HIS A 203      20.163 -42.449 -11.114  0.96-11.79           H
ATOM   2987  NE2 HIS A 203      20.562 -44.567 -11.087  0.96-11.79           N
ATOM   2988  HE2 HIS A 203      20.617 -44.768 -10.090  0.96-11.79           H
ATOM   2989  N   GLY A 204      19.337 -45.306 -17.686  0.96 14.07           N
ATOM   2990  H   GLY A 204      19.074 -44.353 -17.467  0.96 14.07           H
ATOM   2991  CA  GLY A 204      19.549 -45.645 -19.086  0.96 14.07           C
ATOM   2992 1HA  GLY A 204      20.551 -46.053 -19.211  0.96 14.07           H
ATOM   2993 2HA  GLY A 204      18.822 -46.396 -19.394  0.96 14.07           H
ATOM   2994  C   GLY A 204      19.409 -44.424 -19.971  0.96 14.07           C
ATOM   2995  O   GLY A 204      18.870 -43.414 -19.516  0.96 14.07           O
ATOM   2996  N   GLN A 205      19.911 -44.500 -21.198  1.00 17.67           N
ATOM   2997  H   GLN A 205      20.349 -45.371 -21.489  1.00 17.67           H
ATOM   2998  CA  GLN A 205      19.854 -43.399 -22.170  1.00 17.67           C
ATOM   2999  HA  GLN A 205      18.990 -42.768 -21.956  1.00 17.67           H
ATOM   3000  C   GLN A 205      19.768 -43.901 -23.616  1.00 17.67           C
ATOM   3001  O   GLN A 205      20.770 -44.393 -24.156  1.00 17.67           O
ATOM   3002  CB  GLN A 205      21.125 -42.536 -22.123  1.00 17.67           C
ATOM   3003 1HB  GLN A 205      21.988 -43.181 -22.273  1.00 17.67           H
ATOM   3004 2HB  GLN A 205      21.079 -41.835 -22.955  1.00 17.67           H
ATOM   3005  CG  GLN A 205      21.355 -41.725 -20.865  1.00 17.67           C
ATOM   3006 1HG  GLN A 205      20.458 -41.147 -20.653  1.00 17.67           H
ATOM   3007 2HG  GLN A 205      21.547 -42.396 -20.029  1.00 17.67           H
ATOM   3008  CD  GLN A 205      22.519 -40.768 -21.006  1.00 17.67           C
ATOM   3009  OE1 GLN A 205      23.574 -41.111 -21.539  1.00 17.67           O
ATOM   3010  NE2 GLN A 205      22.337 -39.558 -20.552  1.00 17.67           N
ATOM   3011 1HE2 GLN A 205      23.099 -38.898 -20.575  1.00 17.67           H
ATOM   3012 2HE2 GLN A 205      21.443 -39.285 -20.174  1.00 17.67           H
ATOM   3013  N   PRO A 206      18.627 -43.701 -24.299  1.00  1.98           N
ATOM   3014  CA  PRO A 206      18.818 -43.327 -25.707  1.00  1.98           C
ATOM   3015  HA  PRO A 206      19.450 -44.048 -26.226  1.00  1.98           H
ATOM   3016  C   PRO A 206      19.444 -41.931 -25.768  1.00  1.98           C
ATOM   3017  O   PRO A 206      19.288 -41.136 -24.835  1.00  1.98           O
ATOM   3018  CB  PRO A 206      17.394 -43.368 -26.267  1.00  1.98           C
ATOM   3019 1HB  PRO A 206      17.270 -42.653 -27.080  1.00  1.98           H
ATOM   3020 2HB  PRO A 206      17.158 -44.376 -26.606  1.00  1.98           H
ATOM   3021  CG  PRO A 206      16.544 -43.005 -25.104  1.00  1.98           C
ATOM   3022 1HG  PRO A 206      16.552 -41.924 -24.964  1.00  1.98           H
ATOM   3023 2HG  PRO A 206      15.524 -43.363 -25.241  1.00  1.98           H
ATOM   3024  CD  PRO A 206      17.200 -43.681 -23.922  1.00  1.98           C
ATOM   3025 1HD  PRO A 206      17.035 -43.103 -23.012  1.00  1.98           H
ATOM   3026 2HD  PRO A 206      16.828 -44.700 -23.807  1.00  1.98           H
ATOM   3027  N   GLN A 207      20.189 -41.613 -26.815  1.00  0.37           N
ATOM   3028  H   GLN A 207      20.285 -42.272 -27.586  1.00  0.37           H
ATOM   3029  CA  GLN A 207      20.958 -40.364 -26.874  1.00  0.37           C
ATOM   3030  HA  GLN A 207      20.731 -39.735 -26.014  1.00  0.37           H
ATOM   3031  C   GLN A 207      20.671 -39.561 -28.138  1.00  0.37           C
ATOM   3032  O   GLN A 207      20.208 -40.117 -29.139  1.00  0.37           O
ATOM   3033  CB  GLN A 207      22.448 -40.721 -26.844  1.00  0.37           C
ATOM   3034 1HB  GLN A 207      22.654 -41.362 -27.702  1.00  0.37           H
ATOM   3035 2HB  GLN A 207      23.041 -39.812 -26.949  1.00  0.37           H
ATOM   3036  CG  GLN A 207      22.903 -41.453 -25.581  1.00  0.37           C
ATOM   3037 1HG  GLN A 207      22.942 -40.753 -24.747  1.00  0.37           H
ATOM   3038 2HG  GLN A 207      22.197 -42.243 -25.337  1.00  0.37           H
ATOM   3039  CD  GLN A 207      24.251 -42.099 -25.765  1.00  0.37           C
ATOM   3040  OE1 GLN A 207      25.223 -41.462 -26.157  1.00  0.37           O
ATOM   3041  NE2 GLN A 207      24.317 -43.381 -25.536  1.00  0.37           N
ATOM   3042 1HE2 GLN A 207      25.198 -43.856 -25.685  1.00  0.37           H
ATOM   3043 2HE2 GLN A 207      23.502 -43.886 -25.230  1.00  0.37           H
ATOM   3044  N   GLN A 208      20.973 -38.271 -28.121  1.00 10.21           N
ATOM   3045  H   GLN A 208      21.230 -37.828 -27.244  1.00 10.21           H
ATOM   3046  CA  GLN A 208      21.017 -37.481 -29.352  1.00 10.21           C
ATOM   3047  HA  GLN A 208      20.093 -37.609 -29.915  1.00 10.21           H
ATOM   3048  C   GLN A 208      22.189 -37.933 -30.216  1.00 10.21           C
ATOM   3049  O   GLN A 208      23.143 -38.547 -29.726  1.00 10.21           O
ATOM   3050  CB  GLN A 208      21.246 -35.992 -29.066  1.00 10.21           C
ATOM   3051 1HB  GLN A 208      22.060 -35.889 -28.351  1.00 10.21           H
ATOM   3052 2HB  GLN A 208      21.561 -35.519 -29.995  1.00 10.21           H
ATOM   3053  CG  GLN A 208      20.046 -35.218 -28.572  1.00 10.21           C
ATOM   3054 1HG  GLN A 208      19.204 -35.406 -29.238  1.00 10.21           H
ATOM   3055 2HG  GLN A 208      19.784 -35.543 -27.566  1.00 10.21           H
ATOM   3056  CD  GLN A 208      20.335 -33.732 -28.564  1.00 10.21           C
ATOM   3057  OE1 GLN A 208      20.644 -33.150 -27.530  1.00 10.21           O
ATOM   3058  NE2 GLN A 208      20.279 -33.106 -29.711  1.00 10.21           N
ATOM   3059 1HE2 GLN A 208      20.438 -32.113 -29.732  1.00 10.21           H
ATOM   3060 2HE2 GLN A 208      20.113 -33.614 -30.570  1.00 10.21           H
ATOM   3061  N   ARG A 209      22.166 -37.551 -31.486  1.00  9.59           N
ATOM   3062  H   ARG A 209      21.313 -37.132 -31.863  1.00  9.59           H
ATOM   3063  CA  ARG A 209      23.351 -37.604 -32.340  1.00  9.59           C
ATOM   3064  HA  ARG A 209      24.237 -37.745 -31.722  1.00  9.59           H
ATOM   3065  C   ARG A 209      23.497 -36.283 -33.078  1.00  9.59           C
ATOM   3066  O   ARG A 209      22.621 -35.899 -33.851  1.00  9.59           O
ATOM   3067  CB  ARG A 209      23.268 -38.756 -33.340  1.00  9.59           C
ATOM   3068 1HB  ARG A 209      23.133 -39.689 -32.797  1.00  9.59           H
ATOM   3069 2HB  ARG A 209      22.411 -38.603 -33.996  1.00  9.59           H
ATOM   3070  CG  ARG A 209      24.516 -38.854 -34.189  1.00  9.59           C
ATOM   3071 1HG  ARG A 209      24.582 -37.966 -34.815  1.00  9.59           H
ATOM   3072 2HG  ARG A 209      25.390 -38.894 -33.540  1.00  9.59           H
ATOM   3073  CD  ARG A 209      24.521 -40.061 -35.083  1.00  9.59           C
ATOM   3074 1HD  ARG A 209      24.534 -40.968 -34.478  1.00  9.59           H
ATOM   3075 2HD  ARG A 209      23.633 -40.052 -35.714  1.00  9.59           H
ATOM   3076  NE  ARG A 209      25.716 -39.993 -35.925  1.00  9.59           N
ATOM   3077  HE  ARG A 209      26.297 -39.167 -35.831  1.00  9.59           H
ATOM   3078  CZ  ARG A 209      26.111 -40.880 -36.820  1.00  9.59           C
ATOM   3079  NH1 ARG A 209      27.141 -40.565 -37.545  1.00  9.59           N
ATOM   3080 1HH1 ARG A 209      27.591 -39.671 -37.411  1.00  9.59           H
ATOM   3081 2HH1 ARG A 209      27.469 -41.221 -38.238  1.00  9.59           H
ATOM   3082  NH2 ARG A 209      25.551 -42.043 -37.011  1.00  9.59           N
ATOM   3083 1HH2 ARG A 209      24.771 -42.335 -36.431  1.00  9.59           H
ATOM   3084 2HH2 ARG A 209      25.915 -42.652 -37.729  1.00  9.59           H
ATOM   3085  N   MET A 210      24.596 -35.594 -32.827  1.00 -6.78           N
ATOM   3086  H   MET A 210      25.248 -35.936 -32.134  1.00 -6.78           H
ATOM   3087  CA  MET A 210      24.945 -34.380 -33.562  1.00 -6.78           C
ATOM   3088  HA  MET A 210      24.059 -33.770 -33.740  1.00 -6.78           H
ATOM   3089  C   MET A 210      25.558 -34.781 -34.902  1.00 -6.78           C
ATOM   3090  O   MET A 210      26.136 -35.863 -35.026  1.00 -6.78           O
ATOM   3091  CB  MET A 210      25.971 -33.579 -32.756  1.00 -6.78           C
ATOM   3092 1HB  MET A 210      26.800 -34.242 -32.508  1.00 -6.78           H
ATOM   3093 2HB  MET A 210      26.356 -32.767 -33.370  1.00 -6.78           H
ATOM   3094  CG  MET A 210      25.407 -32.992 -31.465  1.00 -6.78           C
ATOM   3095 1HG  MET A 210      24.884 -33.777 -30.920  1.00 -6.78           H
ATOM   3096 2HG  MET A 210      26.232 -32.637 -30.849  1.00 -6.78           H
ATOM   3097  SD  MET A 210      24.272 -31.610 -31.744  1.00 -6.78           S
ATOM   3098  CE  MET A 210      25.434 -30.245 -32.034  1.00 -6.78           C
ATOM   3099 1HE  MET A 210      24.880 -29.330 -32.247  1.00 -6.78           H
ATOM   3100 2HE  MET A 210      26.084 -30.476 -32.877  1.00 -6.78           H
ATOM   3101 3HE  MET A 210      26.045 -30.091 -31.143  1.00 -6.78           H
ATOM   3102  N   SER A 211      25.466 -33.910 -35.894  1.00  3.61           N
ATOM   3103  H   SER A 211      24.953 -33.045 -35.754  1.00  3.61           H
ATOM   3104  CA  SER A 211      26.097 -34.141 -37.193  1.00  3.61           C
ATOM   3105  HA  SER A 211      25.745 -35.084 -37.612  1.00  3.61           H
ATOM   3106  C   SER A 211      27.610 -34.191 -37.039  1.00  3.61           C
ATOM   3107  O   SER A 211      28.180 -33.446 -36.229  1.00  3.61           O
ATOM   3108  CB  SER A 211      25.754 -32.995 -38.146  1.00  3.61           C
ATOM   3109 1HB  SER A 211      24.680 -32.995 -38.337  1.00  3.61           H
ATOM   3110 2HB  SER A 211      26.032 -32.048 -37.682  1.00  3.61           H
ATOM   3111  OG  SER A 211      26.455 -33.132 -39.369  1.00  3.61           O
ATOM   3112  HG  SER A 211      27.376 -32.883 -39.227  1.00  3.61           H
ATOM   3113  N   GLN A 212      28.276 -35.023 -37.830  1.00 22.51           N
ATOM   3114  H   GLN A 212      27.772 -35.609 -38.493  1.00 22.51           H
ATOM   3115  CA  GLN A 212      29.734 -35.056 -37.803  1.00 22.51           C
ATOM   3116  HA  GLN A 212      30.051 -35.045 -36.759  1.00 22.51           H
ATOM   3117  C   GLN A 212      30.207 -33.762 -38.467  1.00 22.51           C
ATOM   3118  O   GLN A 212      29.600 -33.280 -39.439  1.00 22.51           O
ATOM   3119  CB  GLN A 212      30.297 -36.332 -38.451  1.00 22.51           C
ATOM   3120 1HB  GLN A 212      31.325 -36.456 -38.116  1.00 22.51           H
ATOM   3121 2HB  GLN A 212      29.730 -37.174 -38.053  1.00 22.51           H
ATOM   3122  CG  GLN A 212      30.275 -36.433 -39.984  1.00 22.51           C
ATOM   3123 1HG  GLN A 212      30.243 -37.486 -40.256  1.00 22.51           H
ATOM   3124 2HG  GLN A 212      29.375 -35.956 -40.368  1.00 22.51           H
ATOM   3125  CD  GLN A 212      31.496 -35.818 -40.653  1.00 22.51           C
ATOM   3126  OE1 GLN A 212      32.634 -36.045 -40.249  1.00 22.51           O
ATOM   3127  NE2 GLN A 212      31.278 -35.047 -41.684  1.00 22.51           N
ATOM   3128 1HE2 GLN A 212      32.068 -34.652 -42.165  1.00 22.51           H
ATOM   3129 2HE2 GLN A 212      30.333 -34.849 -41.980  1.00 22.51           H
ATOM   3130  N   PHE A 213      31.230 -33.160 -37.883  0.99-11.01           N
ATOM   3131  H   PHE A 213      31.651 -33.595 -37.067  0.99-11.01           H
ATOM   3132  CA  PHE A 213      31.772 -31.878 -38.327  0.99-11.01           C
ATOM   3133  HA  PHE A 213      31.788 -31.830 -39.416  0.99-11.01           H
ATOM   3134  C   PHE A 213      33.190 -31.765 -37.770  0.99-11.01           C
ATOM   3135  O   PHE A 213      33.355 -31.758 -36.546  0.99-11.01           O
ATOM   3136  CB  PHE A 213      30.889 -30.755 -37.764  0.99-11.01           C
ATOM   3137 1HB  PHE A 213      29.877 -30.890 -38.142  0.99-11.01           H
ATOM   3138 2HB  PHE A 213      30.853 -30.836 -36.679  0.99-11.01           H
ATOM   3139  CG  PHE A 213      31.349 -29.374 -38.128  0.99-11.01           C
ATOM   3140  CD1 PHE A 213      31.208 -28.900 -39.444  0.99-11.01           C
ATOM   3141  HD1 PHE A 213      30.779 -29.535 -40.205  0.99-11.01           H
ATOM   3142  CD2 PHE A 213      31.897 -28.529 -37.148  0.99-11.01           C
ATOM   3143  HD2 PHE A 213      32.011 -28.880 -36.133  0.99-11.01           H
ATOM   3144  CE1 PHE A 213      31.625 -27.592 -39.789  0.99-11.01           C
ATOM   3145  HE1 PHE A 213      31.526 -27.242 -40.805  0.99-11.01           H
ATOM   3146  CE2 PHE A 213      32.296 -27.210 -37.472  0.99-11.01           C
ATOM   3147  HE2 PHE A 213      32.698 -26.562 -36.707  0.99-11.01           H
ATOM   3148  CZ  PHE A 213      32.167 -26.743 -38.799  0.99-11.01           C
ATOM   3149  HZ  PHE A 213      32.479 -25.741 -39.054  0.99-11.01           H
ATOM   3150  N   SER A 214      34.212 -31.762 -38.616  1.00 11.58           N
ATOM   3151  H   SER A 214      34.058 -31.812 -39.614  1.00 11.58           H
ATOM   3152  CA  SER A 214      35.594 -31.659 -38.143  1.00 11.58           C
ATOM   3153  HA  SER A 214      35.620 -30.982 -37.289  1.00 11.58           H
ATOM   3154  C   SER A 214      36.519 -31.111 -39.229  1.00 11.58           C
ATOM   3155  O   SER A 214      36.270 -31.301 -40.425  1.00 11.58           O
ATOM   3156  CB  SER A 214      36.110 -33.028 -37.692  1.00 11.58           C
ATOM   3157 1HB  SER A 214      35.379 -33.479 -37.022  1.00 11.58           H
ATOM   3158 2HB  SER A 214      36.242 -33.674 -38.560  1.00 11.58           H
ATOM   3159  OG  SER A 214      37.337 -32.895 -36.994  1.00 11.58           O
ATOM   3160  HG  SER A 214      37.233 -33.290 -36.118  1.00 11.58           H
ATOM   3161  N   GLN A 215      37.602 -30.479 -38.803  1.00  8.57           N
ATOM   3162  H   GLN A 215      37.731 -30.356 -37.800  1.00  8.57           H
ATOM   3163  CA  GLN A 215      38.682 -29.964 -39.644  1.00  8.57           C
ATOM   3164  HA  GLN A 215      38.862 -30.604 -40.507  1.00  8.57           H
ATOM   3165  C   GLN A 215      39.826 -30.058 -38.637  1.00  8.57           C
ATOM   3166  O   GLN A 215      39.540 -30.150 -37.441  1.00  8.57           O
ATOM   3167  CB  GLN A 215      38.375 -28.518 -40.079  1.00  8.57           C
ATOM   3168 1HB  GLN A 215      37.421 -28.532 -40.606  1.00  8.57           H
ATOM   3169 2HB  GLN A 215      38.240 -27.911 -39.185  1.00  8.57           H
ATOM   3170  CG  GLN A 215      39.404 -27.827 -41.001  1.00  8.57           C
ATOM   3171 1HG  GLN A 215      39.715 -28.526 -41.777  1.00  8.57           H
ATOM   3172 2HG  GLN A 215      38.916 -26.982 -41.485  1.00  8.57           H
ATOM   3173  CD  GLN A 215      40.639 -27.303 -40.275  1.00  8.57           C
ATOM   3174  OE1 GLN A 215      40.595 -26.957 -39.102  1.00  8.57           O
ATOM   3175  NE2 GLN A 215      41.753 -27.283 -40.948  1.00  8.57           N
ATOM   3176 1HE2 GLN A 215      42.602 -27.020 -40.469  1.00  8.57           H
ATOM   3177 2HE2 GLN A 215      41.770 -27.537 -41.930  1.00  8.57           H
ATOM   3178  N   GLY A 216      41.081 -30.070 -39.057  1.00 22.84           N
ATOM   3179  H   GLY A 216      41.307 -30.043 -40.043  1.00 22.84           H
ATOM   3180  CA  GLY A 216      42.176 -30.012 -38.104  1.00 22.84           C
ATOM   3181 1HA  GLY A 216      41.946 -29.266 -37.344  1.00 22.84           H
ATOM   3182 2HA  GLY A 216      42.307 -30.983 -37.626  1.00 22.84           H
ATOM   3183  C   GLY A 216      43.456 -29.615 -38.805  1.00 22.84           C
ATOM   3184  O   GLY A 216      43.518 -29.738 -40.032  1.00 22.84           O
ATOM   3185  N   GLN A 217      44.444 -29.189 -38.029  1.00 20.67           N
ATOM   3186  H   GLN A 217      44.267 -29.153 -37.028  1.00 20.67           H
ATOM   3187  CA  GLN A 217      45.776 -28.759 -38.467  1.00 20.67           C
ATOM   3188  HA  GLN A 217      46.301 -28.481 -37.550  1.00 20.67           H
ATOM   3189  C   GLN A 217      45.842 -27.517 -39.379  1.00 20.67           C
ATOM   3190  O   GLN A 217      44.849 -27.019 -39.912  1.00 20.67           O
ATOM   3191  CB  GLN A 217      46.568 -29.936 -39.057  1.00 20.67           C
ATOM   3192 1HB  GLN A 217      46.147 -30.205 -40.023  1.00 20.67           H
ATOM   3193 2HB  GLN A 217      47.597 -29.619 -39.213  1.00 20.67           H
ATOM   3194  CG  GLN A 217      46.587 -31.179 -38.167  1.00 20.67           C
ATOM   3195 1HG  GLN A 217      46.863 -30.885 -37.154  1.00 20.67           H
ATOM   3196 2HG  GLN A 217      45.591 -31.620 -38.146  1.00 20.67           H
ATOM   3197  CD  GLN A 217      47.565 -32.230 -38.641  1.00 20.67           C
ATOM   3198  OE1 GLN A 217      48.475 -32.611 -37.919  1.00 20.67           O
ATOM   3199  NE2 GLN A 217      47.387 -32.714 -39.840  1.00 20.67           N
ATOM   3200 1HE2 GLN A 217      48.038 -33.406 -40.183  1.00 20.67           H
ATOM   3201 2HE2 GLN A 217      46.621 -32.394 -40.419  1.00 20.67           H
ATOM   3202  N   GLU A 218      47.052 -26.992 -39.493  1.00 10.37           N
ATOM   3203  H   GLU A 218      47.853 -27.546 -39.213  1.00 10.37           H
ATOM   3204  CA  GLU A 218      47.315 -25.619 -39.936  1.00 10.37           C
ATOM   3205  HA  GLU A 218      46.479 -24.967 -39.671  1.00 10.37           H
ATOM   3206  C   GLU A 218      47.591 -25.483 -41.431  1.00 10.37           C
ATOM   3207  O   GLU A 218      47.831 -26.479 -42.111  1.00 10.37           O
ATOM   3208  CB  GLU A 218      48.562 -25.163 -39.190  1.00 10.37           C
ATOM   3209 1HB  GLU A 218      49.338 -25.905 -39.373  1.00 10.37           H
ATOM   3210 2HB  GLU A 218      48.892 -24.209 -39.587  1.00 10.37           H
ATOM   3211  CG  GLU A 218      48.366 -25.025 -37.698  1.00 10.37           C
ATOM   3212 1HG  GLU A 218      47.840 -24.092 -37.491  1.00 10.37           H
ATOM   3213 2HG  GLU A 218      47.762 -25.854 -37.330  1.00 10.37           H
ATOM   3214  CD  GLU A 218      49.679 -25.058 -36.957  1.00 10.37           C
ATOM   3215  OE1 GLU A 218      50.690 -24.495 -37.445  1.00 10.37           O
ATOM   3216  OE2 GLU A 218      49.723 -25.705 -35.885  1.00 10.37           O
ATOM   3217  N   GLY A 219      47.607 -24.252 -41.936  1.00 28.68           N
ATOM   3218  H   GLY A 219      47.401 -23.459 -41.326  1.00 28.68           H
ATOM   3219  CA  GLY A 219      47.864 -24.004 -43.345  1.00 28.68           C
ATOM   3220 1HA  GLY A 219      48.411 -24.860 -43.738  1.00 28.68           H
ATOM   3221 2HA  GLY A 219      46.903 -23.976 -43.856  1.00 28.68           H
ATOM   3222  C   GLY A 219      48.651 -22.770 -43.761  1.00 28.68           C
ATOM   3223  O   GLY A 219      48.487 -22.327 -44.901  1.00 28.68           O
ATOM   3224  N   LEU A 220      49.510 -22.238 -42.896  1.00 13.37           N
ATOM   3225  H   LEU A 220      49.544 -22.605 -41.948  1.00 13.37           H
ATOM   3226  CA  LEU A 220      50.472 -21.171 -43.224  1.00 13.37           C
ATOM   3227  HA  LEU A 220      50.931 -20.887 -42.277  1.00 13.37           H
ATOM   3228  C   LEU A 220      49.896 -19.860 -43.801  1.00 13.37           C
ATOM   3229  O   LEU A 220      48.829 -19.424 -43.364  1.00 13.37           O
ATOM   3230  CB  LEU A 220      51.601 -21.748 -44.097  1.00 13.37           C
ATOM   3231 1HB  LEU A 220      51.179 -22.009 -45.067  1.00 13.37           H
ATOM   3232 2HB  LEU A 220      52.348 -20.973 -44.246  1.00 13.37           H
ATOM   3233  CG  LEU A 220      52.350 -22.979 -43.559  1.00 13.37           C
ATOM   3234  HG  LEU A 220      51.636 -23.772 -43.344  1.00 13.37           H
ATOM   3235  CD1 LEU A 220      53.296 -23.476 -44.635  1.00 13.37           C
ATOM   3236 1HD1 LEU A 220      53.848 -24.338 -44.263  1.00 13.37           H
ATOM   3237 2HD1 LEU A 220      54.001 -22.693 -44.912  1.00 13.37           H
ATOM   3238 3HD1 LEU A 220      52.726 -23.781 -45.512  1.00 13.37           H
ATOM   3239  CD2 LEU A 220      53.143 -22.674 -42.283  1.00 13.37           C
ATOM   3240 1HD2 LEU A 220      53.692 -23.563 -41.971  1.00 13.37           H
ATOM   3241 2HD2 LEU A 220      52.463 -22.395 -41.478  1.00 13.37           H
ATOM   3242 3HD2 LEU A 220      53.850 -21.863 -42.460  1.00 13.37           H
ATOM   3243  N   ASN A 221      50.646 -19.156 -44.648  1.00 14.31           N
ATOM   3244  H   ASN A 221      51.453 -19.594 -45.076  1.00 14.31           H
ATOM   3245  CA  ASN A 221      50.421 -17.730 -44.932  1.00 14.31           C
ATOM   3246  HA  ASN A 221      49.394 -17.459 -44.687  1.00 14.31           H
ATOM   3247  C   ASN A 221      50.714 -17.266 -46.369  1.00 14.31           C
ATOM   3248  O   ASN A 221      51.795 -17.541 -46.903  1.00 14.31           O
ATOM   3249  CB  ASN A 221      51.380 -16.951 -44.028  1.00 14.31           C
ATOM   3250 1HB  ASN A 221      51.187 -17.202 -42.989  1.00 14.31           H
ATOM   3251 2HB  ASN A 221      52.401 -17.246 -44.264  1.00 14.31           H
ATOM   3252  CG  ASN A 221      51.273 -15.462 -44.208  1.00 14.31           C
ATOM   3253  OD1 ASN A 221      50.236 -14.858 -43.963  1.00 14.31           O
ATOM   3254  ND2 ASN A 221      52.346 -14.851 -44.625  1.00 14.31           N
ATOM   3255 1HD2 ASN A 221      52.308 -13.858 -44.807  1.00 14.31           H
ATOM   3256 2HD2 ASN A 221      53.207 -15.367 -44.755  1.00 14.31           H
ATOM   3257  N   GLN A 222      49.812 -16.488 -46.954  0.98  7.09           N
ATOM   3258  H   GLN A 222      48.942 -16.276 -46.471  0.98  7.09           H
ATOM   3259  CA  GLN A 222      50.015 -15.838 -48.257  0.98  7.09           C
ATOM   3260  HA  GLN A 222      51.032 -16.001 -48.610  0.98  7.09           H
ATOM   3261  C   GLN A 222      49.814 -14.331 -48.067  0.98  7.09           C
ATOM   3262  O   GLN A 222      49.560 -13.900 -46.942  0.98  7.09           O
ATOM   3263  CB  GLN A 222      49.049 -16.384 -49.311  0.98  7.09           C
ATOM   3264 1HB  GLN A 222      48.021 -16.215 -48.992  0.98  7.09           H
ATOM   3265 2HB  GLN A 222      49.220 -15.825 -50.227  0.98  7.09           H
ATOM   3266  CG  GLN A 222      49.236 -17.857 -49.632  0.98  7.09           C
ATOM   3267 1HG  GLN A 222      50.299 -18.086 -49.603  0.98  7.09           H
ATOM   3268 2HG  GLN A 222      48.727 -18.463 -48.883  0.98  7.09           H
ATOM   3269  CD  GLN A 222      48.715 -18.204 -51.011  0.98  7.09           C
ATOM   3270  OE1 GLN A 222      47.811 -17.564 -51.531  0.98  7.09           O
ATOM   3271  NE2 GLN A 222      49.321 -19.171 -51.640  0.98  7.09           N
ATOM   3272 1HE2 GLN A 222      49.028 -19.391 -52.578  0.98  7.09           H
ATOM   3273 2HE2 GLN A 222      50.073 -19.676 -51.194  0.98  7.09           H
ATOM   3274  N   GLY A 223      49.936 -13.528 -49.119  0.98 13.87           N
ATOM   3275  H   GLY A 223      50.127 -13.912 -50.042  0.98 13.87           H
ATOM   3276  CA  GLY A 223      49.797 -12.082 -48.989  0.98 13.87           C
ATOM   3277 1HA  GLY A 223      49.210 -11.862 -48.098  0.98 13.87           H
ATOM   3278 2HA  GLY A 223      50.789 -11.656 -48.841  0.98 13.87           H
ATOM   3279  C   GLY A 223      49.150 -11.343 -50.149  0.98 13.87           C
ATOM   3280  O   GLY A 223      48.698 -11.939 -51.128  0.98 13.87           O
ATOM   3281  N   ASN A 224      49.096 -10.027 -50.001  1.00 35.10           N
ATOM   3282  H   ASN A 224      49.461  -9.639 -49.138  1.00 35.10           H
ATOM   3283  CA  ASN A 224      48.564  -9.065 -50.982  1.00 35.10           C
ATOM   3284  HA  ASN A 224      47.827  -9.585 -51.597  1.00 35.10           H
ATOM   3285  C   ASN A 224      49.701  -8.634 -51.958  1.00 35.10           C
ATOM   3286  O   ASN A 224      50.280  -9.552 -52.554  1.00 35.10           O
ATOM   3287  CB  ASN A 224      47.805  -7.967 -50.212  1.00 35.10           C
ATOM   3288 1HB  ASN A 224      47.389  -7.257 -50.920  1.00 35.10           H
ATOM   3289 2HB  ASN A 224      46.978  -8.436 -49.683  1.00 35.10           H
ATOM   3290  CG  ASN A 224      48.654  -7.225 -49.186  1.00 35.10           C
ATOM   3291  OD1 ASN A 224      49.820  -7.528 -48.938  1.00 35.10           O
ATOM   3292  ND2 ASN A 224      48.076  -6.226 -48.592  1.00 35.10           N
ATOM   3293 1HD2 ASN A 224      48.584  -5.715 -47.889  1.00 35.10           H
ATOM   3294 2HD2 ASN A 224      47.122  -5.982 -48.827  1.00 35.10           H
ATOM   3295  N   PRO A 225      50.144  -7.345 -52.077  1.00 40.07           N
ATOM   3296  CA  PRO A 225      49.840  -5.908 -51.929  1.00 40.07           C
ATOM   3297  HA  PRO A 225      49.037  -5.745 -51.209  1.00 40.07           H
ATOM   3298  C   PRO A 225      49.559  -5.076 -53.203  1.00 40.07           C
ATOM   3299  O   PRO A 225      49.425  -5.612 -54.309  1.00 40.07           O
ATOM   3300  CB  PRO A 225      51.163  -5.419 -51.320  1.00 40.07           C
ATOM   3301 1HB  PRO A 225      51.295  -4.342 -51.383  1.00 40.07           H
ATOM   3302 2HB  PRO A 225      51.241  -5.753 -50.287  1.00 40.07           H
ATOM   3303  CG  PRO A 225      52.154  -6.108 -52.153  1.00 40.07           C
ATOM   3304 1HG  PRO A 225      52.303  -5.561 -53.084  1.00 40.07           H
ATOM   3305 2HG  PRO A 225      53.098  -6.204 -51.617  1.00 40.07           H
ATOM   3306  CD  PRO A 225      51.575  -7.466 -52.448  1.00 40.07           C
ATOM   3307 1HD  PRO A 225      51.690  -7.705 -53.507  1.00 40.07           H
ATOM   3308 2HD  PRO A 225      52.082  -8.202 -51.823  1.00 40.07           H
ATOM   3309  N   PHE A 226      49.574  -3.758 -53.004  1.00 31.22           N
ATOM   3310  H   PHE A 226      49.529  -3.427 -52.042  1.00 31.22           H
ATOM   3311  CA  PHE A 226      49.750  -2.708 -54.026  1.00 31.22           C
ATOM   3312  HA  PHE A 226      50.002  -1.844 -53.418  1.00 31.22           H
ATOM   3313  C   PHE A 226      48.579  -2.149 -54.857  1.00 31.22           C
ATOM   3314  O   PHE A 226      47.460  -2.028 -54.351  1.00 31.22           O
ATOM   3315  CB  PHE A 226      51.054  -2.960 -54.810  1.00 31.22           C
ATOM   3316 1HB  PHE A 226      51.445  -3.937 -54.543  1.00 31.22           H
ATOM   3317 2HB  PHE A 226      50.884  -2.998 -55.880  1.00 31.22           H
ATOM   3318  CG  PHE A 226      52.137  -1.960 -54.501  1.00 31.22           C
ATOM   3319  CD1 PHE A 226      53.199  -2.315 -53.649  1.00 31.22           C
ATOM   3320  HD1 PHE A 226      53.259  -3.317 -53.248  1.00 31.22           H
ATOM   3321  CD2 PHE A 226      52.091  -0.657 -55.032  1.00 31.22           C
ATOM   3322  HD2 PHE A 226      51.290  -0.364 -55.697  1.00 31.22           H
ATOM   3323  CE1 PHE A 226      54.203  -1.377 -53.309  1.00 31.22           C
ATOM   3324  HE1 PHE A 226      55.025  -1.661 -52.665  1.00 31.22           H
ATOM   3325  CE2 PHE A 226      53.083   0.294 -54.699  1.00 31.22           C
ATOM   3326  HE2 PHE A 226      53.041   1.293 -55.111  1.00 31.22           H
ATOM   3327  CZ  PHE A 226      54.137  -0.064 -53.830  1.00 31.22           C
ATOM   3328  HZ  PHE A 226      54.893   0.663 -53.569  1.00 31.22           H
ATOM   3329  N   ILE A 227      48.888  -1.643 -56.049  1.00 20.42           N
ATOM   3330  H   ILE A 227      49.790  -1.872 -56.441  1.00 20.42           H
ATOM   3331  CA  ILE A 227      48.064  -0.709 -56.826  1.00 20.42           C
ATOM   3332  HA  ILE A 227      48.723  -0.359 -57.619  1.00 20.42           H
ATOM   3333  C   ILE A 227      47.715   0.564 -56.026  1.00 20.42           C
ATOM   3334  O   ILE A 227      48.621   1.355 -55.765  1.00 20.42           O
ATOM   3335  CB  ILE A 227      46.869  -1.388 -57.584  1.00 20.42           C
ATOM   3336  HB  ILE A 227      46.090  -1.637 -56.868  1.00 20.42           H
ATOM   3337  CG1 ILE A 227      47.342  -2.691 -58.260  1.00 20.42           C
ATOM   3338 1HG1 ILE A 227      48.130  -2.443 -58.969  1.00 20.42           H
ATOM   3339 2HG1 ILE A 227      47.767  -3.350 -57.504  1.00 20.42           H
ATOM   3340  CG2 ILE A 227      46.295  -0.434 -58.683  1.00 20.42           C
ATOM   3341 1HG2 ILE A 227      45.374  -0.846 -59.095  1.00 20.42           H
ATOM   3342 2HG2 ILE A 227      47.019  -0.305 -59.490  1.00 20.42           H
ATOM   3343 3HG2 ILE A 227      46.059   0.544 -58.267  1.00 20.42           H
ATOM   3344  CD1 ILE A 227      46.272  -3.485 -58.996  1.00 20.42           C
ATOM   3345 1HD1 ILE A 227      46.706  -4.418 -59.351  1.00 20.42           H
ATOM   3346 2HD1 ILE A 227      45.902  -2.930 -59.858  1.00 20.42           H
ATOM   3347 3HD1 ILE A 227      45.448  -3.708 -58.320  1.00 20.42           H
ATOM   3348  N   ALA A 228      46.455   0.837 -55.710  1.00  7.09           N
ATOM   3349  H   ALA A 228      45.741   0.128 -55.817  1.00  7.09           H
ATOM   3350  CA  ALA A 228      46.044   2.193 -55.338  1.00  7.09           C
ATOM   3351  HA  ALA A 228      46.409   2.862 -56.117  1.00  7.09           H
ATOM   3352  C   ALA A 228      46.586   2.725 -54.005  1.00  7.09           C
ATOM   3353  O   ALA A 228      46.662   2.002 -53.009  1.00  7.09           O
ATOM   3354  CB  ALA A 228      44.511   2.269 -55.336  1.00  7.09           C
ATOM   3355 1HB  ALA A 228      44.127   1.972 -56.314  1.00  7.09           H
ATOM   3356 2HB  ALA A 228      44.192   3.290 -55.128  1.00  7.09           H
ATOM   3357 3HB  ALA A 228      44.108   1.603 -54.572  1.00  7.09           H
ATOM   3358  N   THR A 229      46.869   4.020 -53.973  0.93  1.97           N
ATOM   3359  H   THR A 229      46.830   4.559 -54.840  0.93  1.97           H
ATOM   3360  CA  THR A 229      47.217   4.758 -52.757  0.93  1.97           C
ATOM   3361  HA  THR A 229      47.007   4.164 -51.869  0.93  1.97           H
ATOM   3362  C   THR A 229      46.352   6.017 -52.723  0.93  1.97           C
ATOM   3363  O   THR A 229      45.776   6.397 -53.740  0.93  1.97           O
ATOM   3364  CB  THR A 229      48.706   5.159 -52.755  0.93  1.97           C
ATOM   3365  HB  THR A 229      48.895   5.849 -51.933  0.93  1.97           H
ATOM   3366  OG1 THR A 229      49.034   5.780 -54.000  0.93  1.97           O
ATOM   3367  HG1 THR A 229      49.079   5.088 -54.673  0.93  1.97           H
ATOM   3368  CG2 THR A 229      49.605   3.952 -52.599  0.93  1.97           C
ATOM   3369 1HG2 THR A 229      50.642   4.287 -52.570  0.93  1.97           H
ATOM   3370 2HG2 THR A 229      49.473   3.268 -53.438  0.93  1.97           H
ATOM   3371 3HG2 THR A 229      49.367   3.436 -51.670  0.93  1.97           H
ATOM   3372  N   SER A 230      46.226   6.653 -51.567  0.93 -2.67           N
ATOM   3373  H   SER A 230      46.699   6.307 -50.747  0.93 -2.67           H
ATOM   3374  CA  SER A 230      45.414   7.868 -51.449  0.93 -2.67           C
ATOM   3375  HA  SER A 230      44.436   7.688 -51.894  0.93 -2.67           H
ATOM   3376  C   SER A 230      46.093   9.028 -52.175  0.93 -2.67           C
ATOM   3377  O   SER A 230      47.321   9.155 -52.117  0.93 -2.67           O
ATOM   3378  CB  SER A 230      45.238   8.226 -49.971  0.93 -2.67           C
ATOM   3379 1HB  SER A 230      44.825   7.364 -49.449  0.93 -2.67           H
ATOM   3380 2HB  SER A 230      46.212   8.462 -49.541  0.93 -2.67           H
ATOM   3381  OG  SER A 230      44.361   9.323 -49.790  0.93 -2.67           O
ATOM   3382  HG  SER A 230      43.906   9.212 -48.945  0.93 -2.67           H
ATOM   3383  N   GLY A 231      45.322   9.860 -52.862  0.93 27.55           N
ATOM   3384  H   GLY A 231      44.320   9.690 -52.915  0.93 27.55           H
ATOM   3385  CA  GLY A 231      45.862  11.018 -53.563  0.93 27.55           C
ATOM   3386 1HA  GLY A 231      46.855  11.239 -53.181  0.93 27.55           H
ATOM   3387 2HA  GLY A 231      45.961  10.770 -54.619  0.93 27.55           H
ATOM   3388  C   GLY A 231      44.978  12.256 -53.456  0.93 27.55           C
ATOM   3389  O   GLY A 231      43.809  12.175 -53.858  0.93 27.55           O
ATOM   3390  N   PRO A 232      45.451  13.397 -52.916  0.93 -3.37           N
ATOM   3391  CA  PRO A 232      44.595  14.587 -52.799  0.93 -3.37           C
ATOM   3392  HA  PRO A 232      43.587  14.307 -52.493  0.93 -3.37           H
ATOM   3393  C   PRO A 232      44.534  15.482 -54.042  0.93 -3.37           C
ATOM   3394  O   PRO A 232      45.307  15.317 -55.000  0.93 -3.37           O
ATOM   3395  CB  PRO A 232      45.278  15.355 -51.666  0.93 -3.37           C
ATOM   3396 1HB  PRO A 232      45.054  16.420 -51.708  0.93 -3.37           H
ATOM   3397 2HB  PRO A 232      44.983  14.942 -50.703  0.93 -3.37           H
ATOM   3398  CG  PRO A 232      46.709  15.110 -51.918  0.93 -3.37           C
ATOM   3399 1HG  PRO A 232      47.061  15.754 -52.724  0.93 -3.37           H
ATOM   3400 2HG  PRO A 232      47.290  15.279 -51.014  0.93 -3.37           H
ATOM   3401  CD  PRO A 232      46.784  13.662 -52.337  0.93 -3.37           C
ATOM   3402 1HD  PRO A 232      47.572  13.518 -53.078  0.93 -3.37           H
ATOM   3403 2HD  PRO A 232      46.949  13.025 -51.466  0.93 -3.37           H
ATOM   3404  N   GLY A 233      43.677  16.492 -53.976  0.93 21.48           N
ATOM   3405  H   GLY A 233      43.030  16.550 -53.191  0.93 21.48           H
ATOM   3406  CA  GLY A 233      43.703  17.616 -54.901  0.93 21.48           C
ATOM   3407 1HA  GLY A 233      44.575  17.561 -55.552  0.93 21.48           H
ATOM   3408 2HA  GLY A 233      42.795  17.635 -55.503  0.93 21.48           H
ATOM   3409  C   GLY A 233      43.785  18.875 -54.056  0.93 21.48           C
ATOM   3410  O   GLY A 233      43.388  18.848 -52.887  0.93 21.48           O
ATOM   3411  N   HIS A 234      44.317  19.960 -54.593  0.93 -8.20           N
ATOM   3412  H   HIS A 234      44.636  19.930 -55.556  0.93 -8.20           H
ATOM   3413  CA  HIS A 234      44.501  21.210 -53.849  0.93 -8.20           C
ATOM   3414  HA  HIS A 234      44.109  21.108 -52.838  0.93 -8.20           H
ATOM   3415  C   HIS A 234      43.707  22.289 -54.571  0.93 -8.20           C
ATOM   3416  O   HIS A 234      43.660  22.301 -55.800  0.93 -8.20           O
ATOM   3417  CB  HIS A 234      45.987  21.571 -53.773  0.93 -8.20           C
ATOM   3418 1HB  HIS A 234      46.381  21.624 -54.785  0.93 -8.20           H
ATOM   3419 2HB  HIS A 234      46.084  22.554 -53.316  0.93 -8.20           H
ATOM   3420  CG  HIS A 234      46.811  20.600 -52.981  0.93 -8.20           C
ATOM   3421  ND1 HIS A 234      47.113  19.324 -53.424  0.93 -8.20           N
ATOM   3422  CD2 HIS A 234      47.423  20.754 -51.775  0.93 -8.20           C
ATOM   3423  HD2 HIS A 234      47.383  21.657 -51.181  0.93 -8.20           H
ATOM   3424  CE1 HIS A 234      47.895  18.766 -52.448  0.93 -8.20           C
ATOM   3425  HE1 HIS A 234      48.310  17.767 -52.498  0.93 -8.20           H
ATOM   3426  NE2 HIS A 234      48.100  19.617 -51.418  0.93 -8.20           N
ATOM   3427  HE2 HIS A 234      48.657  19.455 -50.576  0.93 -8.20           H
ATOM   3428  N   LEU A 235      43.010  23.119 -53.809  0.93  1.91           N
ATOM   3429  H   LEU A 235      43.171  23.121 -52.805  0.93  1.91           H
ATOM   3430  CA  LEU A 235      41.907  23.947 -54.309  0.93  1.91           C
ATOM   3431  HA  LEU A 235      41.930  23.995 -55.397  0.93  1.91           H
ATOM   3432  C   LEU A 235      41.965  25.368 -53.746  0.93  1.91           C
ATOM   3433  O   LEU A 235      42.843  25.674 -52.931  0.93  1.91           O
ATOM   3434  CB  LEU A 235      40.593  23.295 -53.898  0.93  1.91           C
ATOM   3435 1HB  LEU A 235      40.605  23.232 -52.812  0.93  1.91           H
ATOM   3436 2HB  LEU A 235      39.768  23.946 -54.184  0.93  1.91           H
ATOM   3437  CG  LEU A 235      40.283  21.889 -54.444  0.93  1.91           C
ATOM   3438  HG  LEU A 235      41.123  21.230 -54.231  0.93  1.91           H
ATOM   3439  CD1 LEU A 235      39.064  21.329 -53.736  0.93  1.91           C
ATOM   3440 1HD1 LEU A 235      38.879  20.313 -54.081  0.93  1.91           H
ATOM   3441 2HD1 LEU A 235      38.193  21.950 -53.947  0.93  1.91           H
ATOM   3442 3HD1 LEU A 235      39.244  21.307 -52.661  0.93  1.91           H
ATOM   3443  CD2 LEU A 235      40.041  21.905 -55.954  0.93  1.91           C
ATOM   3444 1HD2 LEU A 235      39.809  20.899 -56.303  0.93  1.91           H
ATOM   3445 2HD2 LEU A 235      40.940  22.244 -56.469  0.93  1.91           H
ATOM   3446 3HD2 LEU A 235      39.214  22.573 -56.197  0.93  1.91           H
ATOM   3447  N   SER A 236      40.993  26.177 -54.158  1.00 42.91           N
ATOM   3448  H   SER A 236      40.345  25.814 -54.852  1.00 42.91           H
ATOM   3449  CA  SER A 236      40.771  27.560 -53.721  1.00 42.91           C
ATOM   3450  HA  SER A 236      40.011  27.967 -54.388  1.00 42.91           H
ATOM   3451  C   SER A 236      42.000  28.444 -53.909  1.00 42.91           C
ATOM   3452  O   SER A 236      42.693  28.292 -54.917  1.00 42.91           O
ATOM   3453  CB  SER A 236      40.159  27.629 -52.314  1.00 42.91           C
ATOM   3454 1HB  SER A 236      39.808  28.644 -52.125  1.00 42.91           H
ATOM   3455 2HB  SER A 236      39.299  26.959 -52.279  1.00 42.91           H
ATOM   3456  OG  SER A 236      41.064  27.258 -51.291  1.00 42.91           O
ATOM   3457  HG  SER A 236      40.554  27.069 -50.491  1.00 42.91           H
ATOM   3458  N   HIS A 237      42.248  29.412 -53.034  1.00  1.04           N
ATOM   3459  H   HIS A 237      41.695  29.499 -52.194  1.00  1.04           H
ATOM   3460  CA  HIS A 237      43.329  30.363 -53.267  1.00  1.04           C
ATOM   3461  HA  HIS A 237      44.025  29.905 -53.967  1.00  1.04           H
ATOM   3462  C   HIS A 237      44.138  30.751 -52.037  1.00  1.04           C
ATOM   3463  O   HIS A 237      43.626  31.053 -50.958  1.00  1.04           O
ATOM   3464  CB  HIS A 237      42.774  31.614 -53.948  1.00  1.04           C
ATOM   3465 1HB  HIS A 237      41.908  31.313 -54.535  1.00  1.04           H
ATOM   3466 2HB  HIS A 237      42.446  32.326 -53.192  1.00  1.04           H
ATOM   3467  CG  HIS A 237      43.740  32.262 -54.890  1.00  1.04           C
ATOM   3468  ND1 HIS A 237      44.749  33.121 -54.525  1.00  1.04           N
ATOM   3469  HD1 HIS A 237      44.976  33.421 -53.579  1.00  1.04           H
ATOM   3470  CD2 HIS A 237      43.861  32.136 -56.235  1.00  1.04           C
ATOM   3471  HD2 HIS A 237      43.222  31.523 -56.855  1.00  1.04           H
ATOM   3472  CE1 HIS A 237      45.413  33.479 -55.623  1.00  1.04           C
ATOM   3473  HE1 HIS A 237      46.258  34.158 -55.634  1.00  1.04           H
ATOM   3474  NE2 HIS A 237      44.916  32.894 -56.694  1.00  1.04           N
ATOM   3475  N   VAL A 238      45.436  30.772 -52.279  1.00 15.74           N
ATOM   3476  H   VAL A 238      45.739  30.464 -53.189  1.00 15.74           H
ATOM   3477  CA  VAL A 238      46.487  31.258 -51.389  1.00 15.74           C
ATOM   3478  HA  VAL A 238      46.435  30.760 -50.421  1.00 15.74           H
ATOM   3479  C   VAL A 238      46.378  32.779 -51.176  1.00 15.74           C
ATOM   3480  O   VAL A 238      45.565  33.427 -51.849  1.00 15.74           O
ATOM   3481  CB  VAL A 238      47.825  30.871 -52.095  1.00 15.74           C
ATOM   3482  HB  VAL A 238      48.664  31.255 -51.530  1.00 15.74           H
ATOM   3483  CG1 VAL A 238      47.962  29.358 -52.145  1.00 15.74           C
ATOM   3484 1HG1 VAL A 238      48.954  29.110 -52.518  1.00 15.74           H
ATOM   3485 2HG1 VAL A 238      47.222  28.908 -52.809  1.00 15.74           H
ATOM   3486 3HG1 VAL A 238      47.850  28.939 -51.146  1.00 15.74           H
ATOM   3487  CG2 VAL A 238      47.911  31.427 -53.532  1.00 15.74           C
ATOM   3488 1HG2 VAL A 238      48.901  31.212 -53.931  1.00 15.74           H
ATOM   3489 2HG2 VAL A 238      47.770  32.507 -53.527  1.00 15.74           H
ATOM   3490 3HG2 VAL A 238      47.176  30.966 -54.193  1.00 15.74           H
ATOM   3491  N   PRO A 239      47.218  33.400 -50.326  1.00 16.61           N
ATOM   3492  CA  PRO A 239      48.273  32.995 -49.382  1.00 16.61           C
ATOM   3493  HA  PRO A 239      48.822  32.147 -49.786  1.00 16.61           H
ATOM   3494  C   PRO A 239      47.937  32.687 -47.920  1.00 16.61           C
ATOM   3495  O   PRO A 239      46.992  33.208 -47.326  1.00 16.61           O
ATOM   3496  CB  PRO A 239      49.193  34.212 -49.420  1.00 16.61           C
ATOM   3497 1HB  PRO A 239      49.793  34.286 -48.513  1.00 16.61           H
ATOM   3498 2HB  PRO A 239      49.832  34.162 -50.301  1.00 16.61           H
ATOM   3499  CG  PRO A 239      48.274  35.350 -49.528  1.00 16.61           C
ATOM   3500 1HG  PRO A 239      47.876  35.596 -48.544  1.00 16.61           H
ATOM   3501 2HG  PRO A 239      48.781  36.214 -49.957  1.00 16.61           H
ATOM   3502  CD  PRO A 239      47.164  34.875 -50.432  1.00 16.61           C
ATOM   3503 1HD  PRO A 239      46.202  35.257 -50.089  1.00 16.61           H
ATOM   3504 2HD  PRO A 239      47.361  35.189 -51.460  1.00 16.61           H
ATOM   3505  N   GLN A 240      48.774  31.828 -47.359  1.00 20.26           N
ATOM   3506  H   GLN A 240      49.413  31.310 -47.950  1.00 20.26           H
ATOM   3507  CA  GLN A 240      48.987  31.649 -45.924  1.00 20.26           C
ATOM   3508  HA  GLN A 240      49.111  32.612 -45.449  1.00 20.26           H
ATOM   3509  C   GLN A 240      50.315  30.905 -45.991  1.00 20.26           C
ATOM   3510  O   GLN A 240      50.660  30.440 -47.080  1.00 20.26           O
ATOM   3511  CB  GLN A 240      47.929  30.832 -45.160  1.00 20.26           C
ATOM   3512 1HB  GLN A 240      48.178  30.933 -44.105  1.00 20.26           H
ATOM   3513 2HB  GLN A 240      46.949  31.288 -45.304  1.00 20.26           H
ATOM   3514  CG  GLN A 240      47.817  29.327 -45.424  1.00 20.26           C
ATOM   3515 1HG  GLN A 240      47.191  29.154 -46.299  1.00 20.26           H
ATOM   3516 2HG  GLN A 240      48.802  28.906 -45.611  1.00 20.26           H
ATOM   3517  CD  GLN A 240      47.231  28.611 -44.215  1.00 20.26           C
ATOM   3518  OE1 GLN A 240      46.239  29.042 -43.627  1.00 20.26           O
ATOM   3519  NE2 GLN A 240      47.866  27.554 -43.792  1.00 20.26           N
ATOM   3520 1HE2 GLN A 240      47.509  27.061 -42.986  1.00 20.26           H
ATOM   3521 2HE2 GLN A 240      48.700  27.231 -44.256  1.00 20.26           H
ATOM   3522  N   GLN A 241      51.030  30.733 -44.893  0.98 -9.50           N
ATOM   3523  H   GLN A 241      50.743  31.159 -44.021  0.98 -9.50           H
ATOM   3524  CA  GLN A 241      52.202  29.854 -44.868  0.98 -9.50           C
ATOM   3525  HA  GLN A 241      52.200  29.184 -45.727  0.98 -9.50           H
ATOM   3526  C   GLN A 241      52.083  29.016 -43.607  0.98 -9.50           C
ATOM   3527  O   GLN A 241      51.383  29.412 -42.668  0.98 -9.50           O
ATOM   3528  CB  GLN A 241      53.508  30.653 -44.849  0.98 -9.50           C
ATOM   3529 1HB  GLN A 241      53.450  31.370 -44.034  0.98 -9.50           H
ATOM   3530 2HB  GLN A 241      54.331  29.972 -44.641  0.98 -9.50           H
ATOM   3531  CG  GLN A 241      53.830  31.404 -46.135  0.98 -9.50           C
ATOM   3532 1HG  GLN A 241      53.015  32.090 -46.360  0.98 -9.50           H
ATOM   3533 2HG  GLN A 241      54.735  31.988 -45.979  0.98 -9.50           H
ATOM   3534  CD  GLN A 241      54.049  30.492 -47.330  0.98 -9.50           C
ATOM   3535  OE1 GLN A 241      54.817  29.537 -47.285  0.98 -9.50           O
ATOM   3536  NE2 GLN A 241      53.397  30.786 -48.414  0.98 -9.50           N
ATOM   3537 1HE2 GLN A 241      53.473  30.175 -49.215  0.98 -9.50           H
ATOM   3538 2HE2 GLN A 241      52.811  31.609 -48.443  0.98 -9.50           H
ATOM   3539  N   SER A 242      52.764  27.883 -43.583  0.98 23.43           N
ATOM   3540  H   SER A 242      53.361  27.632 -44.371  0.98 23.43           H
ATOM   3541  CA  SER A 242      52.691  26.942 -42.470  0.98 23.43           C
ATOM   3542  HA  SER A 242      52.131  27.392 -41.657  0.98 23.43           H
ATOM   3543  C   SER A 242      54.108  26.594 -42.004  0.98 23.43           C
ATOM   3544  O   SER A 242      54.873  25.980 -42.755  0.98 23.43           O
ATOM   3545  CB  SER A 242      51.931  25.700 -42.926  0.98 23.43           C
ATOM   3546 1HB  SER A 242      52.492  25.204 -43.716  0.98 23.43           H
ATOM   3547 2HB  SER A 242      51.817  25.019 -42.085  0.98 23.43           H
ATOM   3548  OG  SER A 242      50.653  26.074 -43.423  0.98 23.43           O
ATOM   3549  HG  SER A 242      50.179  25.281 -43.710  0.98 23.43           H
ATOM   3550  N   PRO A 243      54.509  27.026 -40.794  1.00  0.89           N
ATOM   3551  CA  PRO A 243      55.903  26.795 -40.385  1.00  0.89           C
ATOM   3552  HA  PRO A 243      56.587  27.145 -41.158  1.00  0.89           H
ATOM   3553  C   PRO A 243      56.246  25.344 -40.038  1.00  0.89           C
ATOM   3554  O   PRO A 243      55.360  24.483 -39.971  1.00  0.89           O
ATOM   3555  CB  PRO A 243      56.035  27.700 -39.156  1.00  0.89           C
ATOM   3556 1HB  PRO A 243      56.777  27.316 -38.457  1.00  0.89           H
ATOM   3557 2HB  PRO A 243      56.294  28.714 -39.461  1.00  0.89           H
ATOM   3558  CG  PRO A 243      54.694  27.689 -38.558  1.00  0.89           C
ATOM   3559 1HG  PRO A 243      54.531  26.759 -38.014  1.00  0.89           H
ATOM   3560 2HG  PRO A 243      54.555  28.546 -37.899  1.00  0.89           H
ATOM   3561  CD  PRO A 243      53.780  27.774 -39.750  1.00  0.89           C
ATOM   3562 1HD  PRO A 243      52.821  27.306 -39.526  1.00  0.89           H
ATOM   3563 2HD  PRO A 243      53.643  28.813 -40.056  1.00  0.89           H
ATOM   3564  N   SER A 244      57.533  25.120 -39.774  1.00 46.79           N
ATOM   3565  H   SER A 244      58.170  25.905 -39.891  1.00 46.79           H
ATOM   3566  CA  SER A 244      58.121  23.865 -39.280  1.00 46.79           C
ATOM   3567  HA  SER A 244      59.102  24.143 -38.927  1.00 46.79           H
ATOM   3568  C   SER A 244      58.402  22.753 -40.308  1.00 46.79           C
ATOM   3569  O   SER A 244      58.475  23.021 -41.509  1.00 46.79           O
ATOM   3570  CB  SER A 244      57.400  23.346 -38.027  1.00 46.79           C
ATOM   3571 1HB  SER A 244      56.471  22.861 -38.328  1.00 46.79           H
ATOM   3572 2HB  SER A 244      58.031  22.625 -37.508  1.00 46.79           H
ATOM   3573  OG  SER A 244      57.108  24.432 -37.160  1.00 46.79           O
ATOM   3574  HG  SER A 244      57.935  24.872 -36.926  1.00 46.79           H
ATOM   3575  N   MET A 245      58.704  21.560 -39.819  1.00 -0.42           N
ATOM   3576  H   MET A 245      58.505  21.348 -38.851  1.00 -0.42           H
ATOM   3577  CA  MET A 245      59.400  20.520 -40.592  1.00 -0.42           C
ATOM   3578  HA  MET A 245      59.344  20.768 -41.655  1.00 -0.42           H
ATOM   3579  C   MET A 245      58.964  19.054 -40.437  1.00 -0.42           C
ATOM   3580  O   MET A 245      58.055  18.730 -39.672  1.00 -0.42           O
ATOM   3581  CB  MET A 245      60.862  20.649 -40.158  1.00 -0.42           C
ATOM   3582 1HB  MET A 245      61.504  20.021 -40.773  1.00 -0.42           H
ATOM   3583 2HB  MET A 245      61.161  21.683 -40.320  1.00 -0.42           H
ATOM   3584  CG  MET A 245      61.095  20.319 -38.681  1.00 -0.42           C
ATOM   3585 1HG  MET A 245      60.351  20.825 -38.067  1.00 -0.42           H
ATOM   3586 2HG  MET A 245      60.989  19.245 -38.538  1.00 -0.42           H
ATOM   3587  SD  MET A 245      62.720  20.840 -38.123  1.00 -0.42           S
ATOM   3588  CE  MET A 245      62.463  22.608 -37.806  1.00 -0.42           C
ATOM   3589 1HE  MET A 245      63.379  23.045 -37.407  1.00 -0.42           H
ATOM   3590 2HE  MET A 245      61.661  22.740 -37.079  1.00 -0.42           H
ATOM   3591 3HE  MET A 245      62.202  23.118 -38.734  1.00 -0.42           H
ATOM   3592  N   ALA A 246      59.647  18.184 -41.172  1.00 52.61           N
ATOM   3593  H   ALA A 246      60.387  18.543 -41.761  1.00 52.61           H
ATOM   3594  CA  ALA A 246      59.446  16.733 -41.197  1.00 52.61           C
ATOM   3595  HA  ALA A 246      58.378  16.517 -41.254  1.00 52.61           H
ATOM   3596  C   ALA A 246      60.017  16.066 -39.908  1.00 52.61           C
ATOM   3597  O   ALA A 246      60.462  16.802 -39.011  1.00 52.61           O
ATOM   3598  CB  ALA A 246      60.126  16.231 -42.490  1.00 52.61           C
ATOM   3599 1HB  ALA A 246      59.967  16.948 -43.297  1.00 52.61           H
ATOM   3600 2HB  ALA A 246      59.685  15.287 -42.798  1.00 52.61           H
ATOM   3601 3HB  ALA A 246      61.196  16.103 -42.322  1.00 52.61           H
ATOM   3602  N   PRO A 247      60.041  14.715 -39.771  1.00  0.84           N
ATOM   3603  CA  PRO A 247      59.700  13.560 -40.622  1.00  0.84           C
ATOM   3604  HA  PRO A 247      60.252  13.621 -41.557  1.00  0.84           H
ATOM   3605  C   PRO A 247      58.219  13.401 -40.940  1.00  0.84           C
ATOM   3606  O   PRO A 247      57.355  13.644 -40.096  1.00  0.84           O
ATOM   3607  CB  PRO A 247      60.230  12.368 -39.822  1.00  0.84           C
ATOM   3608 1HB  PRO A 247      59.636  11.474 -40.011  1.00  0.84           H
ATOM   3609 2HB  PRO A 247      61.277  12.187 -40.066  1.00  0.84           H
ATOM   3610  CG  PRO A 247      60.113  12.797 -38.431  1.00  0.84           C
ATOM   3611 1HG  PRO A 247      59.076  12.721 -38.100  1.00  0.84           H
ATOM   3612 2HG  PRO A 247      60.763  12.205 -37.787  1.00  0.84           H
ATOM   3613  CD  PRO A 247      60.552  14.238 -38.470  1.00  0.84           C
ATOM   3614 1HD  PRO A 247      60.108  14.786 -37.637  1.00  0.84           H
ATOM   3615 2HD  PRO A 247      61.640  14.305 -38.443  1.00  0.84           H
ATOM   3616  N   SER A 248      57.935  13.019 -42.179  0.77 27.95           N
ATOM   3617  H   SER A 248      58.699  12.866 -42.837  0.77 27.95           H
ATOM   3618  CA  SER A 248      56.559  12.900 -42.675  0.77 27.95           C
ATOM   3619  HA  SER A 248      55.896  12.690 -41.836  0.77 27.95           H
ATOM   3620  C   SER A 248      56.402  11.777 -43.704  0.77 27.95           C
ATOM   3621  O   SER A 248      55.497  11.805 -44.541  0.77 27.95           O
ATOM   3622  CB  SER A 248      56.144  14.231 -43.309  0.77 27.95           C
ATOM   3623 1HB  SER A 248      56.736  14.391 -44.207  0.77 27.95           H
ATOM   3624 2HB  SER A 248      55.087  14.199 -43.576  0.77 27.95           H
ATOM   3625  OG  SER A 248      56.379  15.306 -42.411  0.77 27.95           O
ATOM   3626  HG  SER A 248      56.373  16.140 -42.901  0.77 27.95           H
ATOM   3627  N   LEU A 249      57.299  10.798 -43.663  0.77 -0.94           N
ATOM   3628  H   LEU A 249      57.984  10.796 -42.922  0.77 -0.94           H
ATOM   3629  CA  LEU A 249      57.338   9.702 -44.639  0.77 -0.94           C
ATOM   3630  HA  LEU A 249      56.492   9.781 -45.318  0.77 -0.94           H
ATOM   3631  C   LEU A 249      57.258   8.321 -43.998  0.77 -0.94           C
ATOM   3632  O   LEU A 249      57.391   8.171 -42.783  0.77 -0.94           O
ATOM   3633  CB  LEU A 249      58.627   9.777 -45.468  0.77 -0.94           C
ATOM   3634 1HB  LEU A 249      59.468   9.845 -44.778  0.77 -0.94           H
ATOM   3635 2HB  LEU A 249      58.737   8.842 -46.016  0.77 -0.94           H
ATOM   3636  CG  LEU A 249      58.756  10.896 -46.508  0.77 -0.94           C
ATOM   3637  HG  LEU A 249      58.682  11.859 -46.008  0.77 -0.94           H
ATOM   3638  CD1 LEU A 249      60.125  10.779 -47.153  0.77 -0.94           C
ATOM   3639 1HD1 LEU A 249      60.243  11.565 -47.898  0.77 -0.94           H
ATOM   3640 2HD1 LEU A 249      60.236   9.810 -47.641  0.77 -0.94           H
ATOM   3641 3HD1 LEU A 249      60.902  10.894 -46.398  0.77 -0.94           H
ATOM   3642  CD2 LEU A 249      57.678  10.818 -47.594  0.77 -0.94           C
ATOM   3643 1HD2 LEU A 249      57.870  11.575 -48.355  0.77 -0.94           H
ATOM   3644 2HD2 LEU A 249      56.697  11.017 -47.161  0.77 -0.94           H
ATOM   3645 3HD2 LEU A 249      57.679   9.834 -48.063  0.77 -0.94           H
ATOM   3646  N   ARG A 250      57.063   7.328 -44.855  0.77 -2.53           N
ATOM   3647  H   ARG A 250      56.981   7.555 -45.836  0.77 -2.53           H
ATOM   3648  CA  ARG A 250      57.038   5.907 -44.511  0.77 -2.53           C
ATOM   3649  HA  ARG A 250      57.214   5.747 -43.447  0.77 -2.53           H
ATOM   3650  C   ARG A 250      58.161   5.281 -45.324  0.77 -2.53           C
ATOM   3651  O   ARG A 250      58.368   5.677 -46.475  0.77 -2.53           O
ATOM   3652  CB  ARG A 250      55.684   5.326 -44.940  0.77 -2.53           C
ATOM   3653 1HB  ARG A 250      54.902   5.819 -44.365  0.77 -2.53           H
ATOM   3654 2HB  ARG A 250      55.536   5.577 -45.991  0.77 -2.53           H
ATOM   3655  CG  ARG A 250      55.507   3.818 -44.803  0.77 -2.53           C
ATOM   3656 1HG  ARG A 250      56.254   3.303 -45.406  0.77 -2.53           H
ATOM   3657 2HG  ARG A 250      55.611   3.522 -43.760  0.77 -2.53           H
ATOM   3658  CD  ARG A 250      54.125   3.449 -45.307  0.77 -2.53           C
ATOM   3659 1HD  ARG A 250      53.380   3.942 -44.680  0.77 -2.53           H
ATOM   3660 2HD  ARG A 250      54.017   3.814 -46.330  0.77 -2.53           H
ATOM   3661  NE  ARG A 250      53.883   2.001 -45.299  0.77 -2.53           N
ATOM   3662  HE  ARG A 250      54.639   1.400 -44.988  0.77 -2.53           H
ATOM   3663  CZ  ARG A 250      52.770   1.396 -45.684  0.77 -2.53           C
ATOM   3664  NH1 ARG A 250      52.758   0.096 -45.696  0.77 -2.53           N
ATOM   3665 1HH1 ARG A 250      53.581  -0.402 -45.387  0.77 -2.53           H
ATOM   3666 2HH1 ARG A 250      51.945  -0.395 -46.030  0.77 -2.53           H
ATOM   3667  NH2 ARG A 250      51.700   2.025 -46.098  0.77 -2.53           N
ATOM   3668 1HH2 ARG A 250      51.686   3.037 -46.113  0.77 -2.53           H
ATOM   3669 2HH2 ARG A 250      50.887   1.507 -46.389  0.77 -2.53           H
ATOM   3670  N   HIS A 251      58.843   4.305 -44.748  0.77 -8.34           N
ATOM   3671  H   HIS A 251      58.615   4.043 -43.798  0.77 -8.34           H
ATOM   3672  CA  HIS A 251      59.917   3.559 -45.406  0.77 -8.34           C
ATOM   3673  HA  HIS A 251      59.883   3.698 -46.487  0.77 -8.34           H
ATOM   3674  C   HIS A 251      59.677   2.092 -45.063  0.77 -8.34           C
ATOM   3675  O   HIS A 251      58.955   1.826 -44.100  0.77 -8.34           O
ATOM   3676  CB  HIS A 251      61.274   4.023 -44.866  0.77 -8.34           C
ATOM   3677 1HB  HIS A 251      61.302   3.846 -43.791  0.77 -8.34           H
ATOM   3678 2HB  HIS A 251      62.061   3.431 -45.332  0.77 -8.34           H
ATOM   3679  CG  HIS A 251      61.558   5.473 -45.115  0.77 -8.34           C
ATOM   3680  ND1 HIS A 251      61.170   6.472 -44.242  0.77 -8.34           N
ATOM   3681  CD2 HIS A 251      62.208   6.075 -46.148  0.77 -8.34           C
ATOM   3682  HD2 HIS A 251      62.624   5.550 -46.997  0.77 -8.34           H
ATOM   3683  CE1 HIS A 251      61.626   7.640 -44.791  0.77 -8.34           C
ATOM   3684  HE1 HIS A 251      61.490   8.613 -44.338  0.77 -8.34           H
ATOM   3685  NE2 HIS A 251      62.276   7.432 -45.960  0.77 -8.34           N
ATOM   3686  HE2 HIS A 251      62.730   8.125 -46.555  0.77 -8.34           H
ATOM   3687  N   SER A 252      60.265   1.151 -45.788  0.77 11.14           N
ATOM   3688  H   SER A 252      60.876   1.416 -46.559  0.77 11.14           H
ATOM   3689  CA  SER A 252      60.088  -0.281 -45.507  0.77 11.14           C
ATOM   3690  HA  SER A 252      59.590  -0.413 -44.549  0.77 11.14           H
ATOM   3691  C   SER A 252      61.444  -0.970 -45.446  0.77 11.14           C
ATOM   3692  O   SER A 252      62.393  -0.490 -46.059  0.77 11.14           O
ATOM   3693  CB  SER A 252      59.235  -0.935 -46.594  0.77 11.14           C
ATOM   3694 1HB  SER A 252      59.730  -0.826 -47.559  0.77 11.14           H
ATOM   3695 2HB  SER A 252      59.120  -1.996 -46.369  0.77 11.14           H
ATOM   3696  OG  SER A 252      57.957  -0.322 -46.646  0.77 11.14           O
ATOM   3697  HG  SER A 252      58.012   0.444 -47.238  0.77 11.14           H
ATOM   3698  N   VAL A 253      61.546  -2.063 -44.700  0.77-23.22           N
ATOM   3699  H   VAL A 253      60.734  -2.405 -44.199  0.77-23.22           H
ATOM   3700  CA  VAL A 253      62.807  -2.795 -44.527  0.77-23.22           C
ATOM   3701  HA  VAL A 253      63.541  -2.425 -45.240  0.77-23.22           H
ATOM   3702  C   VAL A 253      62.561  -4.281 -44.796  0.77-23.22           C
ATOM   3703  O   VAL A 253      61.645  -4.879 -44.227  0.77-23.22           O
ATOM   3704  CB  VAL A 253      63.362  -2.595 -43.080  0.77-23.22           C
ATOM   3705  HB  VAL A 253      62.631  -2.987 -42.374  0.77-23.22           H
ATOM   3706  CG1 VAL A 253      64.685  -3.333 -42.868  0.77-23.22           C
ATOM   3707 1HG1 VAL A 253      65.042  -3.160 -41.852  0.77-23.22           H
ATOM   3708 2HG1 VAL A 253      65.433  -2.974 -43.572  0.77-23.22           H
ATOM   3709 3HG1 VAL A 253      64.541  -4.403 -42.997  0.77-23.22           H
ATOM   3710  CG2 VAL A 253      63.571  -1.101 -42.771  0.77-23.22           C
ATOM   3711 1HG2 VAL A 253      64.018  -0.985 -41.784  0.77-23.22           H
ATOM   3712 2HG2 VAL A 253      62.615  -0.580 -42.775  0.77-23.22           H
ATOM   3713 3HG2 VAL A 253      64.229  -0.648 -43.515  0.77-23.22           H
ATOM   3714  N   GLN A 254      63.351  -4.885 -45.673  0.77  1.93           N
ATOM   3715  H   GLN A 254      64.088  -4.363 -46.124  0.77  1.93           H
ATOM   3716  CA  GLN A 254      63.196  -6.309 -45.987  0.77  1.93           C
ATOM   3717  HA  GLN A 254      62.138  -6.536 -46.102  0.77  1.93           H
ATOM   3718  C   GLN A 254      63.757  -7.182 -44.866  0.77  1.93           C
ATOM   3719  O   GLN A 254      64.616  -6.737 -44.110  0.77  1.93           O
ATOM   3720  CB  GLN A 254      63.920  -6.641 -47.296  0.77  1.93           C
ATOM   3721 1HB  GLN A 254      64.980  -6.422 -47.174  0.77  1.93           H
ATOM   3722 2HB  GLN A 254      63.811  -7.709 -47.486  0.77  1.93           H
ATOM   3723  CG  GLN A 254      63.399  -5.881 -48.517  0.77  1.93           C
ATOM   3724 1HG  GLN A 254      63.559  -4.816 -48.373  0.77  1.93           H
ATOM   3725 2HG  GLN A 254      63.961  -6.197 -49.395  0.77  1.93           H
ATOM   3726  CD  GLN A 254      61.924  -6.122 -48.773  0.77  1.93           C
ATOM   3727  OE1 GLN A 254      61.454  -7.255 -48.746  0.77  1.93           O
ATOM   3728  NE2 GLN A 254      61.178  -5.075 -48.989  0.77  1.93           N
ATOM   3729 1HE2 GLN A 254      60.193  -5.201 -49.172  0.77  1.93           H
ATOM   3730 2HE2 GLN A 254      61.586  -4.147 -48.962  0.77  1.93           H
ATOM   3731  N   GLN A 255      63.302  -8.422 -44.743  0.77 -0.50           N
ATOM   3732  H   GLN A 255      62.571  -8.769 -45.355  0.77 -0.50           H
ATOM   3733  CA  GLN A 255      63.884  -9.332 -43.754  0.77 -0.50           C
ATOM   3734  HA  GLN A 255      63.945  -8.826 -42.792  0.77 -0.50           H
ATOM   3735  C   GLN A 255      65.291  -9.720 -44.208  0.77 -0.50           C
ATOM   3736  O   GLN A 255      65.503 -10.009 -45.386  0.77 -0.50           O
ATOM   3737  CB  GLN A 255      63.020 -10.589 -43.610  0.77 -0.50           C
ATOM   3738 1HB  GLN A 255      61.994 -10.275 -43.418  0.77 -0.50           H
ATOM   3739 2HB  GLN A 255      63.042 -11.131 -44.554  0.77 -0.50           H
ATOM   3740  CG  GLN A 255      63.456 -11.540 -42.487  0.77 -0.50           C
ATOM   3741 1HG  GLN A 255      64.487 -11.847 -42.657  0.77 -0.50           H
ATOM   3742 2HG  GLN A 255      63.401 -11.018 -41.533  0.77 -0.50           H
ATOM   3743  CD  GLN A 255      62.600 -12.785 -42.411  0.77 -0.50           C
ATOM   3744  OE1 GLN A 255      61.443 -12.792 -42.819  0.77 -0.50           O
ATOM   3745  NE2 GLN A 255      63.167 -13.860 -41.933  0.77 -0.50           N
ATOM   3746 1HE2 GLN A 255      62.626 -14.707 -41.878  0.77 -0.50           H
ATOM   3747 2HE2 GLN A 255      64.125 -13.834 -41.625  0.77 -0.50           H
ATOM   3748  N   PHE A 256      66.236  -9.757 -43.280  0.77-12.76           N
ATOM   3749  H   PHE A 256      66.011  -9.512 -42.322  0.77-12.76           H
ATOM   3750  CA  PHE A 256      67.603 -10.182 -43.566  0.77-12.76           C
ATOM   3751  HA  PHE A 256      67.674 -10.547 -44.590  0.77-12.76           H
ATOM   3752  C   PHE A 256      67.961 -11.316 -42.619  0.77-12.76           C
ATOM   3753  O   PHE A 256      67.314 -11.495 -41.584  0.77-12.76           O
ATOM   3754  CB  PHE A 256      68.569  -9.009 -43.394  0.77-12.76           C
ATOM   3755 1HB  PHE A 256      68.527  -8.663 -42.362  0.77-12.76           H
ATOM   3756 2HB  PHE A 256      69.581  -9.357 -43.600  0.77-12.76           H
ATOM   3757  CG  PHE A 256      68.271  -7.854 -44.309  0.77-12.76           C
ATOM   3758  CD1 PHE A 256      67.906  -6.601 -43.787  0.77-12.76           C
ATOM   3759  HD1 PHE A 256      67.850  -6.458 -42.717  0.77-12.76           H
ATOM   3760  CD2 PHE A 256      68.343  -8.019 -45.703  0.77-12.76           C
ATOM   3761  HD2 PHE A 256      68.632  -8.973 -46.119  0.77-12.76           H
ATOM   3762  CE1 PHE A 256      67.601  -5.519 -44.648  0.77-12.76           C
ATOM   3763  HE1 PHE A 256      67.314  -4.566 -44.232  0.77-12.76           H
ATOM   3764  CE2 PHE A 256      68.030  -6.952 -46.576  0.77-12.76           C
ATOM   3765  HE2 PHE A 256      68.067  -7.101 -47.643  0.77-12.76           H
ATOM   3766  CZ  PHE A 256      67.667  -5.696 -46.049  0.77-12.76           C
ATOM   3767  HZ  PHE A 256      67.441  -4.877 -46.715  0.77-12.76           H
ATOM   3768  N   HIS A 257      68.993 -12.072 -42.959  0.77  3.04           N
ATOM   3769  H   HIS A 257      69.538 -11.834 -43.774  0.77  3.04           H
ATOM   3770  CA  HIS A 257      69.398 -13.251 -42.198  0.77  3.04           C
ATOM   3771  HA  HIS A 257      68.764 -13.372 -41.324  0.77  3.04           H
ATOM   3772  C   HIS A 257      70.828 -13.020 -41.745  0.77  3.04           C
ATOM   3773  O   HIS A 257      71.549 -12.260 -42.384  0.77  3.04           O
ATOM   3774  CB  HIS A 257      69.265 -14.502 -43.066  0.77  3.04           C
ATOM   3775 1HB  HIS A 257      69.873 -14.381 -43.960  0.77  3.04           H
ATOM   3776 2HB  HIS A 257      69.639 -15.358 -42.505  0.77  3.04           H
ATOM   3777  CG  HIS A 257      67.853 -14.786 -43.476  0.77  3.04           C
ATOM   3778  ND1 HIS A 257      67.281 -14.249 -44.612  0.77  3.04           N
ATOM   3779  CD2 HIS A 257      66.893 -15.527 -42.855  0.77  3.04           C
ATOM   3780  HD2 HIS A 257      67.039 -16.063 -41.929  0.77  3.04           H
ATOM   3781  CE1 HIS A 257      65.996 -14.716 -44.634  0.77  3.04           C
ATOM   3782  HE1 HIS A 257      65.282 -14.492 -45.415  0.77  3.04           H
ATOM   3783  NE2 HIS A 257      65.724 -15.506 -43.570  0.77  3.04           N
ATOM   3784  HE2 HIS A 257      64.847 -15.984 -43.367  0.77  3.04           H
ATOM   3785  N   HIS A 258      71.241 -13.619 -40.637  0.77-11.43           N
ATOM   3786  H   HIS A 258      70.616 -14.239 -40.129  0.77-11.43           H
ATOM   3787  CA  HIS A 258      72.567 -13.323 -40.084  0.77-11.43           C
ATOM   3788  HA  HIS A 258      72.695 -12.240 -40.082  0.77-11.43           H
ATOM   3789  C   HIS A 258      73.731 -13.910 -40.877  0.77-11.43           C
ATOM   3790  O   HIS A 258      74.856 -13.448 -40.727  0.77-11.43           O
ATOM   3791  CB  HIS A 258      72.685 -13.823 -38.642  0.77-11.43           C
ATOM   3792 1HB  HIS A 258      72.532 -14.902 -38.627  0.77-11.43           H
ATOM   3793 2HB  HIS A 258      73.692 -13.611 -38.285  0.77-11.43           H
ATOM   3794  CG  HIS A 258      71.710 -13.192 -37.699  0.77-11.43           C
ATOM   3795  ND1 HIS A 258      71.707 -11.840 -37.420  0.77-11.43           N
ATOM   3796  CD2 HIS A 258      70.725 -13.757 -36.949  0.77-11.43           C
ATOM   3797  HD2 HIS A 258      70.495 -14.814 -36.943  0.77-11.43           H
ATOM   3798  CE1 HIS A 258      70.696 -11.650 -36.518  0.77-11.43           C
ATOM   3799  HE1 HIS A 258      70.426 -10.686 -36.104  0.77-11.43           H
ATOM   3800  NE2 HIS A 258      70.078 -12.812 -36.199  0.77-11.43           N
ATOM   3801  HE2 HIS A 258      69.313 -12.953 -35.541  0.77-11.43           H
ATOM   3802  N   HIS A 259      73.460 -14.931 -41.683  0.77 -1.35           N
ATOM   3803  H   HIS A 259      72.516 -15.269 -41.732  0.77 -1.35           H
ATOM   3804  CA  HIS A 259      74.485 -15.625 -42.482  0.77 -1.35           C
ATOM   3805  HA  HIS A 259      74.054 -16.559 -42.841  0.77 -1.35           H
ATOM   3806  C   HIS A 259      75.785 -15.992 -41.728  0.77 -1.35           C
ATOM   3807  O   HIS A 259      76.884 -15.668 -42.195  0.77 -1.35           O
ATOM   3808  CB  HIS A 259      74.811 -14.782 -43.724  0.77 -1.35           C
ATOM   3809 1HB  HIS A 259      75.159 -13.798 -43.410  0.77 -1.35           H
ATOM   3810 2HB  HIS A 259      75.611 -15.269 -44.280  0.77 -1.35           H
ATOM   3811  CG  HIS A 259      73.653 -14.619 -44.660  0.77 -1.35           C
ATOM   3812  ND1 HIS A 259      73.282 -15.557 -45.591  0.77 -1.35           N
ATOM   3813  HD1 HIS A 259      73.755 -16.441 -45.768  0.77 -1.35           H
ATOM   3814  CD2 HIS A 259      72.793 -13.586 -44.845  0.77 -1.35           C
ATOM   3815  HD2 HIS A 259      72.816 -12.662 -44.288  0.77 -1.35           H
ATOM   3816  CE1 HIS A 259      72.228 -15.092 -46.258  0.77 -1.35           C
ATOM   3817  HE1 HIS A 259      71.725 -15.630 -47.052  0.77 -1.35           H
ATOM   3818  NE2 HIS A 259      71.886 -13.889 -45.839  0.77 -1.35           N
ATOM   3819  N   PRO A 260      75.697 -16.664 -40.559  0.77  7.90           N
ATOM   3820  CA  PRO A 260      76.983 -16.873 -39.880  0.77  7.90           C
ATOM   3821  HA  PRO A 260      77.487 -15.916 -39.748  0.77  7.90           H
ATOM   3822  C   PRO A 260      77.949 -17.835 -40.576  0.77  7.90           C
ATOM   3823  O   PRO A 260      77.556 -18.684 -41.387  0.77  7.90           O
ATOM   3824  CB  PRO A 260      76.560 -17.408 -38.509  0.77  7.90           C
ATOM   3825 1HB  PRO A 260      77.314 -18.075 -38.093  0.77  7.90           H
ATOM   3826 2HB  PRO A 260      76.371 -16.579 -37.828  0.77  7.90           H
ATOM   3827  CG  PRO A 260      75.301 -18.128 -38.780  0.77  7.90           C
ATOM   3828 1HG  PRO A 260      75.513 -19.097 -39.231  0.77  7.90           H
ATOM   3829 2HG  PRO A 260      74.716 -18.250 -37.868  0.77  7.90           H
ATOM   3830  CD  PRO A 260      74.591 -17.232 -39.761  0.77  7.90           C
ATOM   3831 1HD  PRO A 260      73.908 -17.809 -40.385  0.77  7.90           H
ATOM   3832 2HD  PRO A 260      74.061 -16.439 -39.233  0.77  7.90           H
ATOM   3833  N   SER A 261      79.228 -17.701 -40.252  0.77-11.13           N
ATOM   3834  H   SER A 261      79.491 -17.001 -39.554  0.77-11.13           H
ATOM   3835  CA  SER A 261      80.303 -18.493 -40.856  0.77-11.13           C
ATOM   3836  HA  SER A 261      80.201 -18.475 -41.940  0.77-11.13           H
ATOM   3837  C   SER A 261      80.314 -19.953 -40.417  0.77-11.13           C
ATOM   3838  O   SER A 261      80.989 -20.790 -41.023  0.77-11.13           O
ATOM   3839  CB  SER A 261      81.644 -17.870 -40.472  0.77-11.13           C
ATOM   3840 1HB  SER A 261      82.456 -18.455 -40.907  0.77-11.13           H
ATOM   3841 2HB  SER A 261      81.690 -16.850 -40.857  0.77-11.13           H
ATOM   3842  OG  SER A 261      81.772 -17.834 -39.063  0.77-11.13           O
ATOM   3843  HG  SER A 261      82.702 -17.700 -38.847  0.77-11.13           H
ATOM   3844  N   THR A 262      79.544 -20.260 -39.387  0.77  9.28           N
ATOM   3845  H   THR A 262      79.012 -19.534 -38.936  0.77  9.28           H
ATOM   3846  CA  THR A 262      79.399 -21.620 -38.886  0.77  9.28           C
ATOM   3847  HA  THR A 262      79.903 -22.322 -39.549  0.77  9.28           H
ATOM   3848  C   THR A 262      77.911 -21.927 -38.869  0.77  9.28           C
ATOM   3849  O   THR A 262      77.110 -21.085 -38.456  0.77  9.28           O
ATOM   3850  CB  THR A 262      80.003 -21.738 -37.473  0.77  9.28           C
ATOM   3851  HB  THR A 262      79.430 -21.127 -36.776  0.77  9.28           H
ATOM   3852  OG1 THR A 262      81.351 -21.266 -37.515  0.77  9.28           O
ATOM   3853  HG1 THR A 262      81.362 -20.337 -37.253  0.77  9.28           H
ATOM   3854  CG2 THR A 262      80.049 -23.171 -36.979  0.77  9.28           C
ATOM   3855 1HG2 THR A 262      80.551 -23.200 -36.014  0.77  9.28           H
ATOM   3856 2HG2 THR A 262      80.602 -23.792 -37.685  0.77  9.28           H
ATOM   3857 3HG2 THR A 262      79.041 -23.562 -36.863  0.77  9.28           H
ATOM   3858  N   ALA A 263      77.542 -23.114 -39.325  0.77  5.50           N
ATOM   3859  H   ALA A 263      78.255 -23.750 -39.667  0.77  5.50           H
ATOM   3860  CA  ALA A 263      76.156 -23.562 -39.330  0.77  5.50           C
ATOM   3861  HA  ALA A 263      75.520 -22.766 -39.721  0.77  5.50           H
ATOM   3862  C   ALA A 263      75.708 -23.894 -37.904  0.77  5.50           C
ATOM   3863  O   ALA A 263      76.519 -24.010 -36.978  0.77  5.50           O
ATOM   3864  CB  ALA A 263      76.021 -24.799 -40.230  0.77  5.50           C
ATOM   3865 1HB  ALA A 263      76.386 -24.563 -41.229  0.77  5.50           H
ATOM   3866 2HB  ALA A 263      74.975 -25.099 -40.300  0.77  5.50           H
ATOM   3867 3HB  ALA A 263      76.603 -25.625 -39.817  0.77  5.50           H
ATOM   3868  N   LEU A 264      74.411 -24.082 -37.733  0.77-25.92           N
ATOM   3869  H   LEU A 264      73.786 -23.954 -38.514  0.77-25.92           H
ATOM   3870  CA  LEU A 264      73.863 -24.500 -36.447  0.77-25.92           C
ATOM   3871  HA  LEU A 264      74.196 -23.811 -35.671  0.77-25.92           H
ATOM   3872  C   LEU A 264      74.377 -25.902 -36.122  0.77-25.92           C
ATOM   3873  O   LEU A 264      74.450 -26.761 -37.009  0.77-25.92           O
ATOM   3874  CB  LEU A 264      72.334 -24.498 -36.517  0.77-25.92           C
ATOM   3875 1HB  LEU A 264      72.030 -25.215 -37.279  0.77-25.92           H
ATOM   3876 2HB  LEU A 264      71.947 -24.844 -35.559  0.77-25.92           H
ATOM   3877  CG  LEU A 264      71.676 -23.149 -36.848  0.77-25.92           C
ATOM   3878  HG  LEU A 264      72.027 -22.821 -37.826  0.77-25.92           H
ATOM   3879  CD1 LEU A 264      70.172 -23.344 -36.934  0.77-25.92           C
ATOM   3880 1HD1 LEU A 264      69.704 -22.412 -37.245  0.77-25.92           H
ATOM   3881 2HD1 LEU A 264      69.776 -23.643 -35.962  0.77-25.92           H
ATOM   3882 3HD1 LEU A 264      69.938 -24.113 -37.670  0.77-25.92           H
ATOM   3883  CD2 LEU A 264      72.007 -22.052 -35.832  0.77-25.92           C
ATOM   3884 1HD2 LEU A 264      71.444 -21.149 -36.065  0.77-25.92           H
ATOM   3885 2HD2 LEU A 264      73.069 -21.810 -35.876  0.77-25.92           H
ATOM   3886 3HD2 LEU A 264      71.753 -22.382 -34.825  0.77-25.92           H
ATOM   3887  N   HIS A 265      74.758 -26.137 -34.876  0.77 -6.80           N
ATOM   3888  H   HIS A 265      74.631 -25.430 -34.160  0.77 -6.80           H
ATOM   3889  CA  HIS A 265      75.371 -27.402 -34.478  0.77 -6.80           C
ATOM   3890  HA  HIS A 265      74.900 -28.211 -35.030  0.77 -6.80           H
ATOM   3891  C   HIS A 265      75.169 -27.663 -32.990  0.77 -6.80           C
ATOM   3892  O   HIS A 265      74.989 -26.728 -32.212  0.77 -6.80           O
ATOM   3893  CB  HIS A 265      76.874 -27.389 -34.797  0.77 -6.80           C
ATOM   3894 1HB  HIS A 265      77.297 -28.357 -34.531  0.77 -6.80           H
ATOM   3895 2HB  HIS A 265      77.003 -27.244 -35.870  0.77 -6.80           H
ATOM   3896  CG  HIS A 265      77.641 -26.315 -34.089  0.77 -6.80           C
ATOM   3897  ND1 HIS A 265      77.724 -25.012 -34.518  0.77 -6.80           N
ATOM   3898  HD1 HIS A 265      77.297 -24.637 -35.364  0.77 -6.80           H
ATOM   3899  CD2 HIS A 265      78.408 -26.364 -32.969  0.77 -6.80           C
ATOM   3900  HD2 HIS A 265      78.577 -27.253 -32.377  0.77 -6.80           H
ATOM   3901  CE1 HIS A 265      78.468 -24.331 -33.647  0.77 -6.80           C
ATOM   3902  HE1 HIS A 265      78.678 -23.270 -33.721  0.77 -6.80           H
ATOM   3903  NE2 HIS A 265      78.929 -25.116 -32.693  0.77 -6.80           N
ATOM   3904  N   GLY A 266      75.199 -28.927 -32.597  0.77 17.02           N
ATOM   3905  H   GLY A 266      75.291 -29.671 -33.279  0.77 17.02           H
ATOM   3906  CA  GLY A 266      75.130 -29.298 -31.194  0.77 17.02           C
ATOM   3907 1HA  GLY A 266      75.691 -28.582 -30.595  0.77 17.02           H
ATOM   3908 2HA  GLY A 266      74.092 -29.317 -30.863  0.77 17.02           H
ATOM   3909  C   GLY A 266      75.722 -30.683 -31.036  0.77 17.02           C
ATOM   3910  O   GLY A 266      75.843 -31.393 -32.039  0.77 17.02           O
ATOM   3911  N   GLU A 267      76.063 -31.092 -29.824  0.77 -6.91           N
ATOM   3912  H   GLU A 267      75.930 -30.482 -29.027  0.77 -6.91           H
ATOM   3913  CA  GLU A 267      76.600 -32.427 -29.561  0.77 -6.91           C
ATOM   3914  HA  GLU A 267      76.327 -33.109 -30.365  0.77 -6.91           H
ATOM   3915  C   GLU A 267      75.985 -32.911 -28.257  0.77 -6.91           C
ATOM   3916  O   GLU A 267      75.640 -32.086 -27.408  0.77 -6.91           O
ATOM   3917  CB  GLU A 267      78.122 -32.400 -29.397  0.77 -6.91           C
ATOM   3918 1HB  GLU A 267      78.371 -31.734 -28.570  0.77 -6.91           H
ATOM   3919 2HB  GLU A 267      78.451 -33.406 -29.139  0.77 -6.91           H
ATOM   3920  CG  GLU A 267      78.890 -31.955 -30.630  0.77 -6.91           C
ATOM   3921 1HG  GLU A 267      78.531 -32.525 -31.487  0.77 -6.91           H
ATOM   3922 2HG  GLU A 267      78.705 -30.896 -30.812  0.77 -6.91           H
ATOM   3923  CD  GLU A 267      80.380 -32.184 -30.480  0.77 -6.91           C
ATOM   3924  OE1 GLU A 267      80.951 -31.879 -29.410  0.77 -6.91           O
ATOM   3925  OE2 GLU A 267      81.010 -32.717 -31.418  0.77 -6.91           O
ATOM   3926  N   SER A 268      75.864 -34.217 -28.069  0.77  2.85           N
ATOM   3927  H   SER A 268      76.182 -34.869 -28.779  0.77  2.85           H
ATOM   3928  CA  SER A 268      75.295 -34.761 -26.836  0.77  2.85           C
ATOM   3929  HA  SER A 268      75.506 -34.085 -26.009  0.77  2.85           H
ATOM   3930  C   SER A 268      75.903 -36.120 -26.526  0.77  2.85           C
ATOM   3931  O   SER A 268      76.348 -36.823 -27.431  0.77  2.85           O
ATOM   3932  CB  SER A 268      73.780 -34.911 -26.977  0.77  2.85           C
ATOM   3933 1HB  SER A 268      73.350 -33.948 -27.253  0.77  2.85           H
ATOM   3934 2HB  SER A 268      73.561 -35.638 -27.760  0.77  2.85           H
ATOM   3935  OG  SER A 268      73.202 -35.339 -25.757  0.77  2.85           O
ATOM   3936  HG  SER A 268      72.241 -35.389 -25.864  0.77  2.85           H
ATOM   3937  N   VAL A 269      75.896 -36.488 -25.255  0.77-20.85           N
ATOM   3938  H   VAL A 269      75.503 -35.853 -24.570  0.77-20.85           H
ATOM   3939  CA  VAL A 269      76.375 -37.787 -24.784  0.77-20.85           C
ATOM   3940  HA  VAL A 269      76.566 -38.447 -25.629  0.77-20.85           H
ATOM   3941  C   VAL A 269      75.245 -38.356 -23.933  0.77-20.85           C
ATOM   3942  O   VAL A 269      74.764 -37.678 -23.020  0.77-20.85           O
ATOM   3943  CB  VAL A 269      77.675 -37.635 -23.942  0.77-20.85           C
ATOM   3944  HB  VAL A 269      77.473 -36.959 -23.111  0.77-20.85           H
ATOM   3945  CG1 VAL A 269      78.134 -38.979 -23.366  0.77-20.85           C
ATOM   3946 1HG1 VAL A 269      79.049 -38.834 -22.793  0.77-20.85           H
ATOM   3947 2HG1 VAL A 269      78.329 -39.687 -24.172  0.77-20.85           H
ATOM   3948 3HG1 VAL A 269      77.376 -39.386 -22.697  0.77-20.85           H
ATOM   3949  CG2 VAL A 269      78.799 -37.028 -24.797  0.77-20.85           C
ATOM   3950 1HG2 VAL A 269      79.722 -36.983 -24.219  0.77-20.85           H
ATOM   3951 2HG2 VAL A 269      78.533 -36.016 -25.101  0.77-20.85           H
ATOM   3952 3HG2 VAL A 269      78.965 -37.636 -25.688  0.77-20.85           H
ATOM   3953  N   ALA A 270      74.806 -39.570 -24.235  0.77 17.78           N
ATOM   3954  H   ALA A 270      75.231 -40.077 -25.009  0.77 17.78           H
ATOM   3955  CA  ALA A 270      73.718 -40.224 -23.515  0.77 17.78           C
ATOM   3956  HA  ALA A 270      73.477 -39.661 -22.612  0.77 17.78           H
ATOM   3957  C   ALA A 270      74.155 -41.634 -23.109  0.77 17.78           C
ATOM   3958  O   ALA A 270      75.151 -42.148 -23.628  0.77 17.78           O
ATOM   3959  CB  ALA A 270      72.480 -40.274 -24.423  0.77 17.78           C
ATOM   3960 1HB  ALA A 270      72.196 -39.261 -24.711  0.77 17.78           H
ATOM   3961 2HB  ALA A 270      71.647 -40.736 -23.895  0.77 17.78           H
ATOM   3962 3HB  ALA A 270      72.701 -40.852 -25.322  0.77 17.78           H
ATOM   3963  N   HIS A 271      73.395 -42.267 -22.225  1.00-12.75           N
ATOM   3964  H   HIS A 271      72.583 -41.789 -21.841  1.00-12.75           H
ATOM   3965  CA  HIS A 271      73.654 -43.642 -21.785  1.00-12.75           C
ATOM   3966  HA  HIS A 271      74.513 -44.046 -22.318  1.00-12.75           H
ATOM   3967  C   HIS A 271      72.446 -44.516 -22.082  1.00-12.75           C
ATOM   3968  O   HIS A 271      71.310 -44.113 -21.835  1.00-12.75           O
ATOM   3969  CB  HIS A 271      73.941 -43.677 -20.288  1.00-12.75           C
ATOM   3970 1HB  HIS A 271      73.123 -43.183 -19.766  1.00-12.75           H
ATOM   3971 2HB  HIS A 271      73.982 -44.716 -19.961  1.00-12.75           H
ATOM   3972  CG  HIS A 271      75.232 -43.020 -19.919  1.00-12.75           C
ATOM   3973  ND1 HIS A 271      76.425 -43.710 -19.882  1.00-12.75           N
ATOM   3974  CD2 HIS A 271      75.501 -41.727 -19.588  1.00-12.75           C
ATOM   3975  HD2 HIS A 271      74.759 -40.944 -19.528  1.00-12.75           H
ATOM   3976  CE1 HIS A 271      77.377 -42.782 -19.553  1.00-12.75           C
ATOM   3977  HE1 HIS A 271      78.433 -43.004 -19.465  1.00-12.75           H
ATOM   3978  NE2 HIS A 271      76.841 -41.551 -19.362  1.00-12.75           N
ATOM   3979  HE2 HIS A 271      77.329 -40.686 -19.125  1.00-12.75           H
ATOM   3980  N   SER A 272      72.681 -45.687 -22.654  1.00 28.12           N
ATOM   3981  H   SER A 272      73.639 -45.985 -22.818  1.00 28.12           H
ATOM   3982  CA  SER A 272      71.616 -46.570 -23.138  1.00 28.12           C
ATOM   3983  HA  SER A 272      70.811 -46.660 -22.410  1.00 28.12           H
ATOM   3984  C   SER A 272      72.260 -47.927 -23.404  1.00 28.12           C
ATOM   3985  O   SER A 272      73.493 -48.036 -23.278  1.00 28.12           O
ATOM   3986  CB  SER A 272      71.072 -46.002 -24.456  1.00 28.12           C
ATOM   3987 1HB  SER A 272      70.262 -46.634 -24.818  1.00 28.12           H
ATOM   3988 2HB  SER A 272      70.685 -44.998 -24.285  1.00 28.12           H
ATOM   3989  OG  SER A 272      72.098 -45.947 -25.432  1.00 28.12           O
ATOM   3990  HG  SER A 272      72.753 -45.282 -25.166  1.00 28.12           H
ATOM   3991  N   PRO A 273      71.505 -48.919 -23.917  1.00 39.60           N
ATOM   3992  CA  PRO A 273      70.133 -49.419 -23.740  1.00 39.60           C
ATOM   3993  HA  PRO A 273      69.487 -48.648 -23.308  1.00 39.60           H
ATOM   3994  C   PRO A 273      69.990 -50.745 -22.982  1.00 39.60           C
ATOM   3995  O   PRO A 273      70.985 -51.357 -22.605  1.00 39.60           O
ATOM   3996  CB  PRO A 273      69.743 -49.663 -25.202  1.00 39.60           C
ATOM   3997 1HB  PRO A 273      68.911 -50.359 -25.293  1.00 39.60           H
ATOM   3998 2HB  PRO A 273      69.510 -48.713 -25.684  1.00 39.60           H
ATOM   3999  CG  PRO A 273      70.999 -50.262 -25.771  1.00 39.60           C
ATOM   4000 1HG  PRO A 273      71.009 -51.336 -25.584  1.00 39.60           H
ATOM   4001 2HG  PRO A 273      71.054 -50.067 -26.841  1.00 39.60           H
ATOM   4002  CD  PRO A 273      72.159 -49.608 -25.043  1.00 39.60           C
ATOM   4003 1HD  PRO A 273      72.860 -50.366 -24.692  1.00 39.60           H
ATOM   4004 2HD  PRO A 273      72.658 -48.893 -25.698  1.00 39.60           H
ATOM   4005  N   ARG A 274      68.748 -51.189 -22.788  1.00 23.80           N
ATOM   4006  H   ARG A 274      67.971 -50.559 -22.961  1.00 23.80           H
ATOM   4007  CA  ARG A 274      68.378 -52.578 -22.462  1.00 23.80           C
ATOM   4008  HA  ARG A 274      68.767 -53.205 -23.242  1.00 23.80           H
ATOM   4009  C   ARG A 274      66.857 -52.621 -22.606  1.00 23.80           C
ATOM   4010  O   ARG A 274      66.289 -51.614 -23.027  1.00 23.80           O
ATOM   4011  CB  ARG A 274      68.920 -53.145 -21.150  1.00 23.80           C
ATOM   4012 1HB  ARG A 274      68.476 -54.123 -20.981  1.00 23.80           H
ATOM   4013 2HB  ARG A 274      69.982 -53.325 -21.304  1.00 23.80           H
ATOM   4014  CG  ARG A 274      68.811 -52.338 -19.875  1.00 23.80           C
ATOM   4015 1HG  ARG A 274      69.339 -51.391 -19.989  1.00 23.80           H
ATOM   4016 2HG  ARG A 274      67.769 -52.168 -19.610  1.00 23.80           H
ATOM   4017  CD  ARG A 274      69.494 -53.189 -18.817  1.00 23.80           C
ATOM   4018 1HD  ARG A 274      68.894 -54.087 -18.664  1.00 23.80           H
ATOM   4019 2HD  ARG A 274      70.469 -53.503 -19.192  1.00 23.80           H
ATOM   4020  NE  ARG A 274      69.690 -52.523 -17.527  1.00 23.80           N
ATOM   4021  HE  ARG A 274      68.936 -52.606 -16.851  1.00 23.80           H
ATOM   4022  CZ  ARG A 274      70.788 -51.911 -17.108  1.00 23.80           C
ATOM   4023  NH1 ARG A 274      70.839 -51.529 -15.867  1.00 23.80           N
ATOM   4024 1HH1 ARG A 274      70.035 -51.665 -15.269  1.00 23.80           H
ATOM   4025 2HH1 ARG A 274      71.689 -51.116 -15.508  1.00 23.80           H
ATOM   4026  NH2 ARG A 274      71.851 -51.708 -17.841  1.00 23.80           N
ATOM   4027 1HH2 ARG A 274      71.862 -51.992 -18.813  1.00 23.80           H
ATOM   4028 2HH2 ARG A 274      72.666 -51.285 -17.424  1.00 23.80           H
ATOM   4029  N   PHE A 275      66.220 -53.742 -22.317  1.00 -3.71           N
ATOM   4030  H   PHE A 275      66.676 -54.459 -21.764  1.00 -3.71           H
ATOM   4031  CA  PHE A 275      64.867 -54.029 -22.815  1.00 -3.71           C
ATOM   4032  HA  PHE A 275      64.603 -53.277 -23.554  1.00 -3.71           H
ATOM   4033  C   PHE A 275      63.725 -54.095 -21.801  1.00 -3.71           C
ATOM   4034  O   PHE A 275      63.926 -54.050 -20.581  1.00 -3.71           O
ATOM   4035  CB  PHE A 275      64.953 -55.378 -23.533  1.00 -3.71           C
ATOM   4036 1HB  PHE A 275      65.049 -56.165 -22.786  1.00 -3.71           H
ATOM   4037 2HB  PHE A 275      64.034 -55.549 -24.091  1.00 -3.71           H
ATOM   4038  CG  PHE A 275      66.125 -55.478 -24.475  1.00 -3.71           C
ATOM   4039  CD1 PHE A 275      67.237 -56.278 -24.150  1.00 -3.71           C
ATOM   4040  HD1 PHE A 275      67.238 -56.856 -23.239  1.00 -3.71           H
ATOM   4041  CD2 PHE A 275      66.136 -54.754 -25.676  1.00 -3.71           C
ATOM   4042  HD2 PHE A 275      65.286 -54.144 -25.941  1.00 -3.71           H
ATOM   4043  CE1 PHE A 275      68.367 -56.327 -25.001  1.00 -3.71           C
ATOM   4044  HE1 PHE A 275      69.212 -56.945 -24.743  1.00 -3.71           H
ATOM   4045  CE2 PHE A 275      67.254 -54.806 -26.546  1.00 -3.71           C
ATOM   4046  HE2 PHE A 275      67.250 -54.247 -27.470  1.00 -3.71           H
ATOM   4047  CZ  PHE A 275      68.380 -55.579 -26.197  1.00 -3.71           C
ATOM   4048  HZ  PHE A 275      69.242 -55.608 -26.848  1.00 -3.71           H
ATOM   4049  N   SER A 276      62.513 -54.245 -22.326  1.00 51.88           N
ATOM   4050  H   SER A 276      62.406 -54.118 -23.329  1.00 51.88           H
ATOM   4051  CA  SER A 276      61.327 -54.674 -21.576  1.00 51.88           C
ATOM   4052  HA  SER A 276      61.291 -54.145 -20.625  1.00 51.88           H
ATOM   4053  C   SER A 276      61.445 -56.198 -21.291  1.00 51.88           C
ATOM   4054  O   SER A 276      62.584 -56.663 -21.189  1.00 51.88           O
ATOM   4055  CB  SER A 276      60.122 -54.240 -22.406  1.00 51.88           C
ATOM   4056 1HB  SER A 276      60.075 -54.829 -23.322  1.00 51.88           H
ATOM   4057 2HB  SER A 276      59.206 -54.375 -21.833  1.00 51.88           H
ATOM   4058  OG  SER A 276      60.276 -52.872 -22.738  1.00 51.88           O
ATOM   4059  HG  SER A 276      59.433 -52.532 -23.069  1.00 51.88           H
ATOM   4060  N   PRO A 277      60.365 -57.016 -21.168  1.00  6.02           N
ATOM   4061  CA  PRO A 277      58.892 -57.050 -21.244  1.00  6.02           C
ATOM   4062  HA  PRO A 277      58.549 -56.525 -22.134  1.00  6.02           H
ATOM   4063  C   PRO A 277      58.116 -56.526 -20.035  1.00  6.02           C
ATOM   4064  O   PRO A 277      58.683 -56.177 -18.998  1.00  6.02           O
ATOM   4065  CB  PRO A 277      58.614 -58.545 -21.427  1.00  6.02           C
ATOM   4066 1HB  PRO A 277      57.615 -58.817 -21.092  1.00  6.02           H
ATOM   4067 2HB  PRO A 277      58.753 -58.837 -22.467  1.00  6.02           H
ATOM   4068  CG  PRO A 277      59.608 -59.171 -20.597  1.00  6.02           C
ATOM   4069 1HG  PRO A 277      59.319 -59.096 -19.549  1.00  6.02           H
ATOM   4070 2HG  PRO A 277      59.749 -60.213 -20.880  1.00  6.02           H
ATOM   4071  CD  PRO A 277      60.854 -58.380 -20.859  1.00  6.02           C
ATOM   4072 1HD  PRO A 277      61.484 -58.389 -19.967  1.00  6.02           H
ATOM   4073 2HD  PRO A 277      61.387 -58.798 -21.716  1.00  6.02           H
ATOM   4074  N   ASN A 278      56.799 -56.513 -20.187  1.00 44.67           N
ATOM   4075  H   ASN A 278      56.420 -56.803 -21.086  1.00 44.67           H
ATOM   4076  CA  ASN A 278      55.828 -56.224 -19.127  1.00 44.67           C
ATOM   4077  HA  ASN A 278      56.289 -55.659 -18.316  1.00 44.67           H
ATOM   4078  C   ASN A 278      55.432 -57.637 -18.633  1.00 44.67           C
ATOM   4079  O   ASN A 278      56.251 -58.558 -18.733  1.00 44.67           O
ATOM   4080  CB  ASN A 278      54.640 -55.433 -19.721  1.00 44.67           C
ATOM   4081 1HB  ASN A 278      54.187 -56.004 -20.529  1.00 44.67           H
ATOM   4082 2HB  ASN A 278      53.896 -55.276 -18.945  1.00 44.67           H
ATOM   4083  CG  ASN A 278      55.032 -54.076 -20.257  1.00 44.67           C
ATOM   4084  OD1 ASN A 278      55.728 -53.953 -21.260  1.00 44.67           O
ATOM   4085  ND2 ASN A 278      54.565 -53.041 -19.620  1.00 44.67           N
ATOM   4086 1HD2 ASN A 278      54.832 -52.116 -19.930  1.00 44.67           H
ATOM   4087 2HD2 ASN A 278      53.951 -53.167 -18.832  1.00 44.67           H
ATOM   4088  N   PRO A 279      54.150 -57.899 -18.314  1.00 55.12           N
ATOM   4089  CA  PRO A 279      53.040 -57.517 -17.422  1.00 55.12           C
ATOM   4090  HA  PRO A 279      53.098 -56.460 -17.169  1.00 55.12           H
ATOM   4091  C   PRO A 279      53.119 -58.380 -16.132  1.00 55.12           C
ATOM   4092  O   PRO A 279      54.241 -58.621 -15.662  1.00 55.12           O
ATOM   4093  CB  PRO A 279      51.848 -57.759 -18.354  1.00 55.12           C
ATOM   4094 1HB  PRO A 279      50.908 -57.876 -17.827  1.00 55.12           H
ATOM   4095 2HB  PRO A 279      51.768 -56.935 -19.060  1.00 55.12           H
ATOM   4096  CG  PRO A 279      52.219 -59.003 -19.078  1.00 55.12           C
ATOM   4097 1HG  PRO A 279      51.933 -59.874 -18.492  1.00 55.12           H
ATOM   4098 2HG  PRO A 279      51.734 -59.037 -20.054  1.00 55.12           H
ATOM   4099  CD  PRO A 279      53.712 -58.976 -19.228  1.00 55.12           C
ATOM   4100 1HD  PRO A 279      54.134 -59.939 -18.930  1.00 55.12           H
ATOM   4101 2HD  PRO A 279      53.980 -58.739 -20.259  1.00 55.12           H
ATOM   4102  N   PRO A 280      52.024 -59.003 -15.631  1.00 45.57           N
ATOM   4103  CA  PRO A 280      50.586 -58.854 -15.344  1.00 45.57           C
ATOM   4104  HA  PRO A 280      50.186 -57.988 -15.868  1.00 45.57           H
ATOM   4105  C   PRO A 280      50.079 -58.846 -13.880  1.00 45.57           C
ATOM   4106  O   PRO A 280      50.846 -58.811 -12.913  1.00 45.57           O
ATOM   4107  CB  PRO A 280      50.073 -60.137 -16.009  1.00 45.57           C
ATOM   4108 1HB  PRO A 280      49.061 -60.406 -15.719  1.00 45.57           H
ATOM   4109 2HB  PRO A 280      50.123 -60.038 -17.091  1.00 45.57           H
ATOM   4110  CG  PRO A 280      51.066 -61.152 -15.521  1.00 45.57           C
ATOM   4111 1HG  PRO A 280      50.776 -61.504 -14.532  1.00 45.57           H
ATOM   4112 2HG  PRO A 280      51.131 -61.989 -16.214  1.00 45.57           H
ATOM   4113  CD  PRO A 280      52.393 -60.420 -15.429  1.00 45.57           C
ATOM   4114 1HD  PRO A 280      52.843 -60.569 -14.447  1.00 45.57           H
ATOM   4115 2HD  PRO A 280      53.062 -60.771 -16.218  1.00 45.57           H
ATOM   4116  N   GLN A 281      48.755 -58.937 -13.772  1.00 29.37           N
ATOM   4117  H   GLN A 281      48.220 -58.770 -14.616  1.00 29.37           H
ATOM   4118  CA  GLN A 281      47.966 -59.360 -12.600  1.00 29.37           C
ATOM   4119  HA  GLN A 281      46.996 -59.543 -13.046  1.00 29.37           H
ATOM   4120  C   GLN A 281      47.555 -58.609 -11.320  1.00 29.37           C
ATOM   4121  O   GLN A 281      48.352 -58.278 -10.443  1.00 29.37           O
ATOM   4122  CB  GLN A 281      48.418 -60.758 -12.147  1.00 29.37           C
ATOM   4123 1HB  GLN A 281      49.501 -60.773 -12.043  1.00 29.37           H
ATOM   4124 2HB  GLN A 281      47.986 -60.967 -11.169  1.00 29.37           H
ATOM   4125  CG  GLN A 281      47.985 -61.865 -13.094  1.00 29.37           C
ATOM   4126 1HG  GLN A 281      46.897 -61.867 -13.154  1.00 29.37           H
ATOM   4127 2HG  GLN A 281      48.377 -61.665 -14.086  1.00 29.37           H
ATOM   4128  CD  GLN A 281      48.444 -63.246 -12.681  1.00 29.37           C
ATOM   4129  OE1 GLN A 281      49.287 -63.422 -11.800  1.00 29.37           O
ATOM   4130  NE2 GLN A 281      47.908 -64.240 -13.333  1.00 29.37           N
ATOM   4131 1HE2 GLN A 281      48.133 -65.190 -13.077  1.00 29.37           H
ATOM   4132 2HE2 GLN A 281      47.278 -64.048 -14.101  1.00 29.37           H
ATOM   4133  N   GLN A 282      46.228 -58.576 -11.189  1.00 17.90           N
ATOM   4134  H   GLN A 282      45.690 -58.777 -12.025  1.00 17.90           H
ATOM   4135  CA  GLN A 282      45.463 -58.333  -9.950  1.00 17.90           C
ATOM   4136  HA  GLN A 282      44.417 -58.287 -10.253  1.00 17.90           H
ATOM   4137  C   GLN A 282      45.679 -57.058  -9.106  1.00 17.90           C
ATOM   4138  O   GLN A 282      46.171 -56.040  -9.599  1.00 17.90           O
ATOM   4139  CB  GLN A 282      45.587 -59.610  -9.089  1.00 17.90           C
ATOM   4140 1HB  GLN A 282      46.631 -59.734  -8.804  1.00 17.90           H
ATOM   4141 2HB  GLN A 282      44.989 -59.513  -8.185  1.00 17.90           H
ATOM   4142  CG  GLN A 282      45.124 -60.890  -9.789  1.00 17.90           C
ATOM   4143 1HG  GLN A 282      45.696 -61.049 -10.700  1.00 17.90           H
ATOM   4144 2HG  GLN A 282      45.299 -61.739  -9.131  1.00 17.90           H
ATOM   4145  CD  GLN A 282      43.655 -60.845 -10.135  1.00 17.90           C
ATOM   4146  OE1 GLN A 282      42.794 -60.852  -9.261  1.00 17.90           O
ATOM   4147  NE2 GLN A 282      43.352 -60.753 -11.395  1.00 17.90           N
ATOM   4148 1HE2 GLN A 282      42.384 -60.660 -11.677  1.00 17.90           H
ATOM   4149 2HE2 GLN A 282      44.079 -60.762 -12.099  1.00 17.90           H
ATOM   4150  N   GLY A 283      45.226 -57.091  -7.851  1.00 30.59           N
ATOM   4151  H   GLY A 283      44.821 -57.944  -7.501  1.00 30.59           H
ATOM   4152  CA  GLY A 283      45.321 -55.957  -6.939  1.00 30.59           C
ATOM   4153 1HA  GLY A 283      45.758 -56.318  -6.008  1.00 30.59           H
ATOM   4154 2HA  GLY A 283      46.011 -55.222  -7.347  1.00 30.59           H
ATOM   4155  C   GLY A 283      44.030 -55.234  -6.576  1.00 30.59           C
ATOM   4156  O   GLY A 283      43.924 -54.029  -6.802  1.00 30.59           O
ATOM   4157  N   ALA A 284      43.053 -55.927  -6.004  0.94 10.31           N
ATOM   4158  H   ALA A 284      43.186 -56.914  -5.813  0.94 10.31           H
ATOM   4159  CA  ALA A 284      41.799 -55.310  -5.549  0.94 10.31           C
ATOM   4160  HA  ALA A 284      41.957 -54.243  -5.386  0.94 10.31           H
ATOM   4161  C   ALA A 284      41.388 -55.949  -4.218  0.94 10.31           C
ATOM   4162  O   ALA A 284      41.568 -57.157  -4.051  0.94 10.31           O
ATOM   4163  CB  ALA A 284      40.701 -55.501  -6.602  0.94 10.31           C
ATOM   4164 1HB  ALA A 284      41.022 -55.071  -7.551  0.94 10.31           H
ATOM   4165 2HB  ALA A 284      39.787 -55.002  -6.276  0.94 10.31           H
ATOM   4166 3HB  ALA A 284      40.499 -56.564  -6.738  0.94 10.31           H
ATOM   4167  N   VAL A 285      40.871 -55.156  -3.287  0.94-16.00           N
ATOM   4168  H   VAL A 285      40.714 -54.180  -3.495  0.94-16.00           H
ATOM   4169  CA  VAL A 285      40.544 -55.594  -1.920  0.94-16.00           C
ATOM   4170  HA  VAL A 285      40.414 -56.676  -1.887  0.94-16.00           H
ATOM   4171  C   VAL A 285      39.246 -54.921  -1.465  0.94-16.00           C
ATOM   4172  O   VAL A 285      38.815 -53.968  -2.113  0.94-16.00           O
ATOM   4173  CB  VAL A 285      41.683 -55.190  -0.930  0.94-16.00           C
ATOM   4174  HB  VAL A 285      41.369 -55.445   0.081  0.94-16.00           H
ATOM   4175  CG1 VAL A 285      42.969 -55.970  -1.231  0.94-16.00           C
ATOM   4176 1HG1 VAL A 285      43.695 -55.798  -0.437  0.94-16.00           H
ATOM   4177 2HG1 VAL A 285      43.400 -55.653  -2.182  0.94-16.00           H
ATOM   4178 3HG1 VAL A 285      42.752 -57.038  -1.273  0.94-16.00           H
ATOM   4179  CG2 VAL A 285      41.980 -53.675  -0.991  0.94-16.00           C
ATOM   4180 1HG2 VAL A 285      42.757 -53.427  -0.269  0.94-16.00           H
ATOM   4181 2HG2 VAL A 285      41.086 -53.103  -0.742  0.94-16.00           H
ATOM   4182 3HG2 VAL A 285      42.330 -53.386  -1.982  0.94-16.00           H
ATOM   4183  N   ARG A 286      38.642 -55.366  -0.365  0.94  1.90           N
ATOM   4184  H   ARG A 286      39.011 -56.193   0.104  0.94  1.90           H
ATOM   4185  CA  ARG A 286      37.465 -54.699   0.220  0.94  1.90           C
ATOM   4186  HA  ARG A 286      37.377 -53.707  -0.217  0.94  1.90           H
ATOM   4187  C   ARG A 286      37.561 -54.574   1.751  0.94  1.90           C
ATOM   4188  O   ARG A 286      37.536 -55.597   2.452  0.94  1.90           O
ATOM   4189  CB  ARG A 286      36.196 -55.487  -0.129  0.94  1.90           C
ATOM   4190 1HB  ARG A 286      36.181 -55.669  -1.201  0.94  1.90           H
ATOM   4191 2HB  ARG A 286      36.231 -56.450   0.382  0.94  1.90           H
ATOM   4192  CG  ARG A 286      34.901 -54.778   0.249  0.94  1.90           C
ATOM   4193 1HG  ARG A 286      34.976 -54.404   1.268  0.94  1.90           H
ATOM   4194 2HG  ARG A 286      34.748 -53.940  -0.428  0.94  1.90           H
ATOM   4195  CD  ARG A 286      33.709 -55.723   0.172  0.94  1.90           C
ATOM   4196 1HD  ARG A 286      33.655 -56.141  -0.834  0.94  1.90           H
ATOM   4197 2HD  ARG A 286      33.860 -56.543   0.876  0.94  1.90           H
ATOM   4198  NE  ARG A 286      32.436 -55.051   0.481  0.94  1.90           N
ATOM   4199  HE  ARG A 286      31.851 -54.806  -0.307  0.94  1.90           H
ATOM   4200  CZ  ARG A 286      31.952 -54.776   1.687  0.94  1.90           C
ATOM   4201  NH1 ARG A 286      30.785 -54.206   1.777  0.94  1.90           N
ATOM   4202 1HH1 ARG A 286      30.236 -54.022   0.951  0.94  1.90           H
ATOM   4203 2HH1 ARG A 286      30.424 -53.967   2.688  0.94  1.90           H
ATOM   4204  NH2 ARG A 286      32.562 -55.044   2.811  0.94  1.90           N
ATOM   4205 1HH2 ARG A 286      33.465 -55.506   2.814  0.94  1.90           H
ATOM   4206 2HH2 ARG A 286      32.125 -54.784   3.685  0.94  1.90           H
ATOM   4207  N   PRO A 287      37.680 -53.350   2.297  0.94 -5.74           N
ATOM   4208  CA  PRO A 287      37.695 -53.254   3.764  0.94 -5.74           C
ATOM   4209  HA  PRO A 287      38.353 -54.010   4.192  0.94 -5.74           H
ATOM   4210  C   PRO A 287      36.305 -53.345   4.409  0.94 -5.74           C
ATOM   4211  O   PRO A 287      35.289 -53.119   3.747  0.94 -5.74           O
ATOM   4212  CB  PRO A 287      38.293 -51.865   3.990  0.94 -5.74           C
ATOM   4213 1HB  PRO A 287      37.970 -51.446   4.942  0.94 -5.74           H
ATOM   4214 2HB  PRO A 287      39.381 -51.914   3.941  0.94 -5.74           H
ATOM   4215  CG  PRO A 287      37.765 -51.070   2.854  0.94 -5.74           C
ATOM   4216 1HG  PRO A 287      36.733 -50.779   3.052  0.94 -5.74           H
ATOM   4217 2HG  PRO A 287      38.381 -50.189   2.675  0.94 -5.74           H
ATOM   4218  CD  PRO A 287      37.822 -52.016   1.678  0.94 -5.74           C
ATOM   4219 1HD  PRO A 287      37.003 -51.812   0.986  0.94 -5.74           H
ATOM   4220 2HD  PRO A 287      38.785 -51.936   1.171  0.94 -5.74           H
ATOM   4221  N   GLN A 288      36.263 -53.618   5.708  0.94  5.88           N
ATOM   4222  H   GLN A 288      37.122 -53.860   6.193  0.94  5.88           H
ATOM   4223  CA  GLN A 288      35.046 -53.539   6.527  0.94  5.88           C
ATOM   4224  HA  GLN A 288      34.446 -52.680   6.226  0.94  5.88           H
ATOM   4225  C   GLN A 288      35.547 -53.339   7.962  0.94  5.88           C
ATOM   4226  O   GLN A 288      36.711 -53.653   8.215  0.94  5.88           O
ATOM   4227  CB  GLN A 288      34.196 -54.816   6.411  0.94  5.88           C
ATOM   4228 1HB  GLN A 288      33.329 -54.703   7.057  0.94  5.88           H
ATOM   4229 2HB  GLN A 288      33.841 -54.901   5.384  0.94  5.88           H
ATOM   4230  CG  GLN A 288      34.903 -56.119   6.776  0.94  5.88           C
ATOM   4231 1HG  GLN A 288      35.716 -56.293   6.073  0.94  5.88           H
ATOM   4232 2HG  GLN A 288      35.323 -56.028   7.777  0.94  5.88           H
ATOM   4233  CD  GLN A 288      33.987 -57.329   6.765  0.94  5.88           C
ATOM   4234  OE1 GLN A 288      32.856 -57.301   6.277  0.94  5.88           O
ATOM   4235  NE2 GLN A 288      34.447 -58.396   7.359  0.94  5.88           N
ATOM   4236 1HE2 GLN A 288      33.876 -59.226   7.389  0.94  5.88           H
ATOM   4237 2HE2 GLN A 288      35.360 -58.379   7.798  0.94  5.88           H
ATOM   4238  N   THR A 289      34.745 -52.829   8.891  0.94  6.89           N
ATOM   4239  H   THR A 289      33.792 -52.558   8.656  0.94  6.89           H
ATOM   4240  CA  THR A 289      35.213 -52.617  10.270  0.94  6.89           C
ATOM   4241  HA  THR A 289      35.966 -53.372  10.495  0.94  6.89           H
ATOM   4242  C   THR A 289      34.084 -52.773  11.301  0.94  6.89           C
ATOM   4243  O   THR A 289      32.903 -52.818  10.937  0.94  6.89           O
ATOM   4244  CB  THR A 289      35.896 -51.221  10.387  0.94  6.89           C
ATOM   4245  HB  THR A 289      36.530 -51.077   9.512  0.94  6.89           H
ATOM   4246  OG1 THR A 289      36.728 -51.177  11.548  0.94  6.89           O
ATOM   4247  HG1 THR A 289      36.494 -50.395  12.066  0.94  6.89           H
ATOM   4248  CG2 THR A 289      34.905 -50.073  10.461  0.94  6.89           C
ATOM   4249 1HG2 THR A 289      35.453 -49.133  10.453  0.94  6.89           H
ATOM   4250 2HG2 THR A 289      34.317 -50.134  11.376  0.94  6.89           H
ATOM   4251 3HG2 THR A 289      34.238 -50.101   9.599  0.94  6.89           H
ATOM   4252  N   LEU A 290      34.436 -52.874  12.577  1.00-18.47           N
ATOM   4253  H   LEU A 290      35.422 -52.833  12.822  1.00-18.47           H
ATOM   4254  CA  LEU A 290      33.471 -53.001  13.675  1.00-18.47           C
ATOM   4255  HA  LEU A 290      32.509 -53.340  13.294  1.00-18.47           H
ATOM   4256  C   LEU A 290      33.280 -51.629  14.327  1.00-18.47           C
ATOM   4257  O   LEU A 290      34.059 -50.707  14.069  1.00-18.47           O
ATOM   4258  CB  LEU A 290      33.983 -54.025  14.699  1.00-18.47           C
ATOM   4259 1HB  LEU A 290      34.937 -53.666  15.083  1.00-18.47           H
ATOM   4260 2HB  LEU A 290      33.282 -54.059  15.532  1.00-18.47           H
ATOM   4261  CG  LEU A 290      34.181 -55.466  14.196  1.00-18.47           C
ATOM   4262  HG  LEU A 290      34.849 -55.449  13.336  1.00-18.47           H
ATOM   4263  CD1 LEU A 290      34.834 -56.312  15.281  1.00-18.47           C
ATOM   4264 1HD1 LEU A 290      35.013 -57.318  14.904  1.00-18.47           H
ATOM   4265 2HD1 LEU A 290      34.185 -56.371  16.156  1.00-18.47           H
ATOM   4266 3HD1 LEU A 290      35.788 -55.873  15.566  1.00-18.47           H
ATOM   4267  CD2 LEU A 290      32.867 -56.126  13.767  1.00-18.47           C
ATOM   4268 1HD2 LEU A 290      33.053 -57.157  13.467  1.00-18.47           H
ATOM   4269 2HD2 LEU A 290      32.441 -55.594  12.917  1.00-18.47           H
ATOM   4270 3HD2 LEU A 290      32.156 -56.119  14.594  1.00-18.47           H
ATOM   4271  N   ASN A 291      32.246 -51.469  15.142  1.00 11.14           N
ATOM   4272  H   ASN A 291      31.650 -52.265  15.351  1.00 11.14           H
ATOM   4273  CA  ASN A 291      31.890 -50.167  15.721  1.00 11.14           C
ATOM   4274  HA  ASN A 291      32.792 -49.563  15.815  1.00 11.14           H
ATOM   4275  C   ASN A 291      31.218 -50.242  17.094  1.00 11.14           C
ATOM   4276  O   ASN A 291      30.607 -51.255  17.426  1.00 11.14           O
ATOM   4277  CB  ASN A 291      30.908 -49.451  14.782  1.00 11.14           C
ATOM   4278 1HB  ASN A 291      30.748 -48.438  15.149  1.00 11.14           H
ATOM   4279 2HB  ASN A 291      31.340 -49.399  13.786  1.00 11.14           H
ATOM   4280  CG  ASN A 291      29.564 -50.148  14.692  1.00 11.14           C
ATOM   4281  OD1 ASN A 291      29.453 -51.274  14.217  1.00 11.14           O
ATOM   4282  ND2 ASN A 291      28.533 -49.486  15.141  1.00 11.14           N
ATOM   4283 1HD2 ASN A 291      27.630 -49.927  15.118  1.00 11.14           H
ATOM   4284 2HD2 ASN A 291      28.638 -48.545  15.491  1.00 11.14           H
ATOM   4285  N   PHE A 292      31.279 -49.152  17.846  1.00-18.00           N
ATOM   4286  H   PHE A 292      31.895 -48.390  17.562  1.00-18.00           H
ATOM   4287  CA  PHE A 292      30.497 -48.920  19.065  1.00-18.00           C
ATOM   4288  HA  PHE A 292      29.518 -49.392  18.996  1.00-18.00           H
ATOM   4289  C   PHE A 292      30.328 -47.398  19.116  1.00-18.00           C
ATOM   4290  O   PHE A 292      30.986 -46.714  18.327  1.00-18.00           O
ATOM   4291  CB  PHE A 292      31.234 -49.449  20.306  1.00-18.00           C
ATOM   4292 1HB  PHE A 292      30.676 -49.169  21.199  1.00-18.00           H
ATOM   4293 2HB  PHE A 292      31.257 -50.537  20.254  1.00-18.00           H
ATOM   4294  CG  PHE A 292      32.655 -48.957  20.436  1.00-18.00           C
ATOM   4295  CD1 PHE A 292      32.936 -47.713  21.032  1.00-18.00           C
ATOM   4296  HD1 PHE A 292      32.130 -47.103  21.415  1.00-18.00           H
ATOM   4297  CD2 PHE A 292      33.724 -49.747  19.971  1.00-18.00           C
ATOM   4298  HD2 PHE A 292      33.524 -50.705  19.516  1.00-18.00           H
ATOM   4299  CE1 PHE A 292      34.271 -47.248  21.141  1.00-18.00           C
ATOM   4300  HE1 PHE A 292      34.476 -46.291  21.594  1.00-18.00           H
ATOM   4301  CE2 PHE A 292      35.063 -49.299  20.084  1.00-18.00           C
ATOM   4302  HE2 PHE A 292      35.874 -49.914  19.719  1.00-18.00           H
ATOM   4303  CZ  PHE A 292      35.334 -48.042  20.665  1.00-18.00           C
ATOM   4304  HZ  PHE A 292      36.353 -47.691  20.748  1.00-18.00           H
ATOM   4305  N   SER A 293      29.493 -46.854  19.994  1.00  4.64           N
ATOM   4306  H   SER A 293      28.953 -47.448  20.615  1.00  4.64           H
ATOM   4307  CA  SER A 293      29.306 -45.396  20.096  1.00  4.64           C
ATOM   4308  HA  SER A 293      30.076 -44.891  19.515  1.00  4.64           H
ATOM   4309  C   SER A 293      29.372 -44.874  21.529  1.00  4.64           C
ATOM   4310  O   SER A 293      29.116 -45.616  22.484  1.00  4.64           O
ATOM   4311  CB  SER A 293      27.937 -45.003  19.532  1.00  4.64           C
ATOM   4312 1HB  SER A 293      27.864 -43.917  19.491  1.00  4.64           H
ATOM   4313 2HB  SER A 293      27.831 -45.405  18.524  1.00  4.64           H
ATOM   4314  OG  SER A 293      26.894 -45.501  20.354  1.00  4.64           O
ATOM   4315  HG  SER A 293      26.099 -44.970  20.201  1.00  4.64           H
ATOM   4316  N   SER A 294      29.660 -43.588  21.681  1.00 16.33           N
ATOM   4317  H   SER A 294      29.895 -43.029  20.868  1.00 16.33           H
ATOM   4318  CA  SER A 294      29.564 -42.885  22.965  1.00 16.33           C
ATOM   4319  HA  SER A 294      28.792 -43.352  23.575  1.00 16.33           H
ATOM   4320  C   SER A 294      29.142 -41.452  22.649  1.00 16.33           C
ATOM   4321  O   SER A 294      28.961 -41.124  21.473  1.00 16.33           O
ATOM   4322  CB  SER A 294      30.884 -42.906  23.738  1.00 16.33           C
ATOM   4323 1HB  SER A 294      31.268 -43.926  23.759  1.00 16.33           H
ATOM   4324 2HB  SER A 294      31.608 -42.255  23.246  1.00 16.33           H
ATOM   4325  OG  SER A 294      30.666 -42.465  25.068  1.00 16.33           O
ATOM   4326  HG  SER A 294      31.503 -42.497  25.554  1.00 16.33           H
ATOM   4327  N   ARG A 295      28.967 -40.610  23.660  1.00 -3.17           N
ATOM   4328  H   ARG A 295      29.301 -40.878  24.579  1.00 -3.17           H
ATOM   4329  CA  ARG A 295      28.273 -39.323  23.517  1.00 -3.17           C
ATOM   4330  HA  ARG A 295      28.075 -39.125  22.463  1.00 -3.17           H
ATOM   4331  C   ARG A 295      29.054 -38.156  24.100  1.00 -3.17           C
ATOM   4332  O   ARG A 295      29.896 -38.377  24.970  1.00 -3.17           O
ATOM   4333  CB  ARG A 295      26.941 -39.399  24.268  1.00 -3.17           C
ATOM   4334 1HB  ARG A 295      27.160 -39.478  25.333  1.00 -3.17           H
ATOM   4335 2HB  ARG A 295      26.387 -38.475  24.103  1.00 -3.17           H
ATOM   4336  CG  ARG A 295      26.063 -40.575  23.883  1.00 -3.17           C
ATOM   4337 1HG  ARG A 295      25.871 -40.567  22.810  1.00 -3.17           H
ATOM   4338 2HG  ARG A 295      26.566 -41.503  24.151  1.00 -3.17           H
ATOM   4339  CD  ARG A 295      24.757 -40.507  24.636  1.00 -3.17           C
ATOM   4340 1HD  ARG A 295      24.962 -40.288  25.683  1.00 -3.17           H
ATOM   4341 2HD  ARG A 295      24.148 -39.700  24.226  1.00 -3.17           H
ATOM   4342  NE  ARG A 295      24.028 -41.778  24.546  1.00 -3.17           N
ATOM   4343  HE  ARG A 295      23.372 -41.868  23.785  1.00 -3.17           H
ATOM   4344  CZ  ARG A 295      24.130 -42.803  25.383  1.00 -3.17           C
ATOM   4345  NH1 ARG A 295      23.410 -43.861  25.160  1.00 -3.17           N
ATOM   4346 1HH1 ARG A 295      22.773 -43.885  24.375  1.00 -3.17           H
ATOM   4347 2HH1 ARG A 295      23.477 -44.658  25.780  1.00 -3.17           H
ATOM   4348  NH2 ARG A 295      24.906 -42.809  26.439  1.00 -3.17           N
ATOM   4349 1HH2 ARG A 295      25.442 -41.990  26.668  1.00 -3.17           H
ATOM   4350 2HH2 ARG A 295      24.957 -43.625  27.033  1.00 -3.17           H
ATOM   4351  N   SER A 296      28.741 -36.940  23.669  1.00  7.64           N
ATOM   4352  H   SER A 296      28.077 -36.842  22.902  1.00  7.64           H
ATOM   4353  CA  SER A 296      29.220 -35.706  24.309  1.00  7.64           C
ATOM   4354  HA  SER A 296      29.111 -35.793  25.390  1.00  7.64           H
ATOM   4355  C   SER A 296      28.366 -34.550  23.791  1.00  7.64           C
ATOM   4356  O   SER A 296      27.713 -34.710  22.758  1.00  7.64           O
ATOM   4357  CB  SER A 296      30.683 -35.422  23.988  1.00  7.64           C
ATOM   4358 1HB  SER A 296      31.280 -36.308  24.207  1.00  7.64           H
ATOM   4359 2HB  SER A 296      30.782 -35.170  22.934  1.00  7.64           H
ATOM   4360  OG  SER A 296      31.146 -34.347  24.788  1.00  7.64           O
ATOM   4361  HG  SER A 296      32.051 -34.132  24.524  1.00  7.64           H
ATOM   4362  N   GLN A 297      28.389 -33.398  24.450  1.00  7.84           N
ATOM   4363  H   GLN A 297      29.033 -33.295  25.223  1.00  7.84           H
ATOM   4364  CA  GLN A 297      27.519 -32.264  24.124  1.00  7.84           C
ATOM   4365  HA  GLN A 297      26.940 -32.487  23.229  1.00  7.84           H
ATOM   4366  C   GLN A 297      28.309 -30.971  23.882  1.00  7.84           C
ATOM   4367  O   GLN A 297      29.330 -30.732  24.530  1.00  7.84           O
ATOM   4368  CB  GLN A 297      26.557 -32.079  25.306  1.00  7.84           C
ATOM   4369 1HB  GLN A 297      26.107 -33.048  25.522  1.00  7.84           H
ATOM   4370 2HB  GLN A 297      27.144 -31.779  26.176  1.00  7.84           H
ATOM   4371  CG  GLN A 297      25.427 -31.061  25.125  1.00  7.84           C
ATOM   4372 1HG  GLN A 297      25.852 -30.085  24.900  1.00  7.84           H
ATOM   4373 2HG  GLN A 297      24.793 -31.369  24.295  1.00  7.84           H
ATOM   4374  CD  GLN A 297      24.577 -30.930  26.374  1.00  7.84           C
ATOM   4375  OE1 GLN A 297      24.421 -31.877  27.139  1.00  7.84           O
ATOM   4376  NE2 GLN A 297      24.056 -29.760  26.615  1.00  7.84           N
ATOM   4377 1HE2 GLN A 297      23.466 -29.646  27.426  1.00  7.84           H
ATOM   4378 2HE2 GLN A 297      24.231 -28.984  25.999  1.00  7.84           H
ATOM   4379  N   THR A 298      27.813 -30.138  22.978  1.00  9.70           N
ATOM   4380  H   THR A 298      27.024 -30.423  22.408  1.00  9.70           H
ATOM   4381  CA  THR A 298      28.205 -28.734  22.833  1.00  9.70           C
ATOM   4382  HA  THR A 298      28.440 -28.301  23.806  1.00  9.70           H
ATOM   4383  C   THR A 298      26.888 -28.162  22.313  1.00  9.70           C
ATOM   4384  O   THR A 298      26.069 -28.951  21.821  1.00  9.70           O
ATOM   4385  CB  THR A 298      29.408 -28.511  21.870  1.00  9.70           C
ATOM   4386  HB  THR A 298      30.247 -29.118  22.213  1.00  9.70           H
ATOM   4387  OG1 THR A 298      29.786 -27.133  21.891  1.00  9.70           O
ATOM   4388  HG1 THR A 298      30.527 -27.014  21.279  1.00  9.70           H
ATOM   4389  CG2 THR A 298      29.099 -28.875  20.426  1.00  9.70           C
ATOM   4390 1HG2 THR A 298      30.010 -28.794  19.834  1.00  9.70           H
ATOM   4391 2HG2 THR A 298      28.358 -28.184  20.020  1.00  9.70           H
ATOM   4392 3HG2 THR A 298      28.722 -29.894  20.360  1.00  9.70           H
ATOM   4393  N   VAL A 299      26.628 -26.871  22.470  1.00-11.71           N
ATOM   4394  H   VAL A 299      27.340 -26.265  22.875  1.00-11.71           H
ATOM   4395  CA  VAL A 299      25.319 -26.278  22.158  1.00-11.71           C
ATOM   4396  HA  VAL A 299      24.690 -27.033  21.699  1.00-11.71           H
ATOM   4397  C   VAL A 299      25.481 -25.086  21.198  1.00-11.71           C
ATOM   4398  O   VAL A 299      26.359 -24.242  21.423  1.00-11.71           O
ATOM   4399  CB  VAL A 299      24.626 -25.819  23.487  1.00-11.71           C
ATOM   4400  HB  VAL A 299      25.246 -25.056  23.956  1.00-11.71           H
ATOM   4401  CG1 VAL A 299      23.230 -25.232  23.255  1.00-11.71           C
ATOM   4402 1HG1 VAL A 299      22.794 -24.935  24.211  1.00-11.71           H
ATOM   4403 2HG1 VAL A 299      22.579 -25.970  22.784  1.00-11.71           H
ATOM   4404 3HG1 VAL A 299      23.293 -24.348  22.625  1.00-11.71           H
ATOM   4405  CG2 VAL A 299      24.499 -27.004  24.462  1.00-11.71           C
ATOM   4406 1HG2 VAL A 299      23.922 -26.699  25.338  1.00-11.71           H
ATOM   4407 2HG2 VAL A 299      25.487 -27.314  24.800  1.00-11.71           H
ATOM   4408 3HG2 VAL A 299      23.995 -27.840  23.974  1.00-11.71           H
ATOM   4409  N   PRO A 300      24.662 -24.988  20.128  1.00 -3.30           N
ATOM   4410  CA  PRO A 300      24.792 -23.848  19.207  1.00 -3.30           C
ATOM   4411  HA  PRO A 300      25.822 -23.731  18.878  1.00 -3.30           H
ATOM   4412  C   PRO A 300      24.285 -22.517  19.764  1.00 -3.30           C
ATOM   4413  O   PRO A 300      23.687 -22.466  20.840  1.00 -3.30           O
ATOM   4414  CB  PRO A 300      23.918 -24.278  18.026  1.00 -3.30           C
ATOM   4415 1HB  PRO A 300      23.505 -23.417  17.501  1.00 -3.30           H
ATOM   4416 2HB  PRO A 300      24.491 -24.897  17.338  1.00 -3.30           H
ATOM   4417  CG  PRO A 300      22.852 -25.068  18.650  1.00 -3.30           C
ATOM   4418 1HG  PRO A 300      22.127 -24.410  19.129  1.00 -3.30           H
ATOM   4419 2HG  PRO A 300      22.360 -25.708  17.917  1.00 -3.30           H
ATOM   4420  CD  PRO A 300      23.580 -25.887  19.675  1.00 -3.30           C
ATOM   4421 1HD  PRO A 300      22.908 -26.150  20.492  1.00 -3.30           H
ATOM   4422 2HD  PRO A 300      24.003 -26.783  19.217  1.00 -3.30           H
ATOM   4423  N   SER A 301      24.484 -21.443  19.013  1.00  9.19           N
ATOM   4424  H   SER A 301      24.993 -21.533  18.137  1.00  9.19           H
ATOM   4425  CA  SER A 301      23.913 -20.132  19.334  1.00  9.19           C
ATOM   4426  HA  SER A 301      23.286 -20.206  20.219  1.00  9.19           H
ATOM   4427  C   SER A 301      23.073 -19.728  18.123  1.00  9.19           C
ATOM   4428  O   SER A 301      23.541 -19.891  16.989  1.00  9.19           O
ATOM   4429  CB  SER A 301      25.019 -19.109  19.590  1.00  9.19           C
ATOM   4430 1HB  SER A 301      25.629 -19.455  20.425  1.00  9.19           H
ATOM   4431 2HB  SER A 301      25.648 -19.025  18.703  1.00  9.19           H
ATOM   4432  OG  SER A 301      24.480 -17.835  19.909  1.00  9.19           O
ATOM   4433  HG  SER A 301      24.427 -17.307  19.097  1.00  9.19           H
ATOM   4434  N   PRO A 302      21.829 -19.252  18.319  1.00  9.97           N
ATOM   4435  CA  PRO A 302      21.043 -18.950  17.114  1.00  9.97           C
ATOM   4436  HA  PRO A 302      20.963 -19.846  16.501  1.00  9.97           H
ATOM   4437  C   PRO A 302      21.557 -17.786  16.269  1.00  9.97           C
ATOM   4438  O   PRO A 302      21.945 -16.740  16.796  1.00  9.97           O
ATOM   4439  CB  PRO A 302      19.665 -18.581  17.681  1.00  9.97           C
ATOM   4440 1HB  PRO A 302      19.570 -17.498  17.760  1.00  9.97           H
ATOM   4441 2HB  PRO A 302      18.867 -18.989  17.061  1.00  9.97           H
ATOM   4442  CG  PRO A 302      19.636 -19.184  19.037  1.00  9.97           C
ATOM   4443 1HG  PRO A 302      18.920 -18.671  19.678  1.00  9.97           H
ATOM   4444 2HG  PRO A 302      19.400 -20.246  18.967  1.00  9.97           H
ATOM   4445  CD  PRO A 302      21.035 -18.998  19.535  1.00  9.97           C
ATOM   4446 1HD  PRO A 302      21.192 -17.977  19.888  1.00  9.97           H
ATOM   4447 2HD  PRO A 302      21.256 -19.722  20.320  1.00  9.97           H
ATOM   4448  N   THR A 303      21.474 -17.930  14.956  1.00 19.07           N
ATOM   4449  H   THR A 303      21.273 -18.846  14.564  1.00 19.07           H
ATOM   4450  CA  THR A 303      21.610 -16.813  14.018  1.00 19.07           C
ATOM   4451  HA  THR A 303      21.561 -15.870  14.560  1.00 19.07           H
ATOM   4452  C   THR A 303      20.399 -16.928  13.102  1.00 19.07           C
ATOM   4453  O   THR A 303      20.447 -17.556  12.042  1.00 19.07           O
ATOM   4454  CB  THR A 303      22.935 -16.848  13.233  1.00 19.07           C
ATOM   4455  HB  THR A 303      22.948 -17.697  12.550  1.00 19.07           H
ATOM   4456  OG1 THR A 303      24.013 -16.970  14.163  1.00 19.07           O
ATOM   4457  HG1 THR A 303      24.102 -17.904  14.395  1.00 19.07           H
ATOM   4458  CG2 THR A 303      23.169 -15.558  12.469  1.00 19.07           C
ATOM   4459 1HG2 THR A 303      24.147 -15.600  11.990  1.00 19.07           H
ATOM   4460 2HG2 THR A 303      23.142 -14.707  13.150  1.00 19.07           H
ATOM   4461 3HG2 THR A 303      22.406 -15.438  11.699  1.00 19.07           H
ATOM   4462  N   ILE A 304      19.269 -16.455  13.607  1.00 -6.47           N
ATOM   4463  H   ILE A 304      19.290 -15.947  14.485  1.00 -6.47           H
ATOM   4464  CA  ILE A 304      17.975 -16.664  12.957  1.00 -6.47           C
ATOM   4465  HA  ILE A 304      17.876 -17.719  12.701  1.00 -6.47           H
ATOM   4466  C   ILE A 304      17.934 -15.841  11.671  1.00 -6.47           C
ATOM   4467  O   ILE A 304      18.221 -14.643  11.680  1.00 -6.47           O
ATOM   4468  CB  ILE A 304      16.805 -16.269  13.911  1.00 -6.47           C
ATOM   4469  HB  ILE A 304      16.922 -15.222  14.182  1.00 -6.47           H
ATOM   4470  CG1 ILE A 304      16.885 -17.122  15.197  1.00 -6.47           C
ATOM   4471 1HG1 ILE A 304      16.681 -18.161  14.936  1.00 -6.47           H
ATOM   4472 2HG1 ILE A 304      17.895 -17.072  15.598  1.00 -6.47           H
ATOM   4473  CG2 ILE A 304      15.422 -16.442  13.224  1.00 -6.47           C
ATOM   4474 1HG2 ILE A 304      14.625 -16.134  13.901  1.00 -6.47           H
ATOM   4475 2HG2 ILE A 304      15.267 -17.485  12.944  1.00 -6.47           H
ATOM   4476 3HG2 ILE A 304      15.362 -15.816  12.334  1.00 -6.47           H
ATOM   4477  CD1 ILE A 304      15.940 -16.714  16.326  1.00 -6.47           C
ATOM   4478 1HD1 ILE A 304      16.175 -17.300  17.213  1.00 -6.47           H
ATOM   4479 2HD1 ILE A 304      14.904 -16.906  16.043  1.00 -6.47           H
ATOM   4480 3HD1 ILE A 304      16.066 -15.655  16.555  1.00 -6.47           H
ATOM   4481  N   ASN A 305      17.568 -16.474  10.567  1.00  7.89           N
ATOM   4482  H   ASN A 305      17.312 -17.460  10.632  1.00  7.89           H
ATOM   4483  CA  ASN A 305      17.469 -15.822   9.261  1.00  7.89           C
ATOM   4484  HA  ASN A 305      17.529 -14.740   9.373  1.00  7.89           H
ATOM   4485  C   ASN A 305      16.113 -16.174   8.660  1.00  7.89           C
ATOM   4486  O   ASN A 305      15.957 -17.219   8.028  1.00  7.89           O
ATOM   4487  CB  ASN A 305      18.597 -16.290   8.338  1.00  7.89           C
ATOM   4488 1HB  ASN A 305      19.556 -16.078   8.807  1.00  7.89           H
ATOM   4489 2HB  ASN A 305      18.511 -17.365   8.190  1.00  7.89           H
ATOM   4490  CG  ASN A 305      18.547 -15.615   6.992  1.00  7.89           C
ATOM   4491  OD1 ASN A 305      18.465 -14.396   6.898  1.00  7.89           O
ATOM   4492  ND2 ASN A 305      18.606 -16.385   5.943  1.00  7.89           N
ATOM   4493 1HD2 ASN A 305      18.519 -15.971   5.030  1.00  7.89           H
ATOM   4494 2HD2 ASN A 305      18.732 -17.380   6.054  1.00  7.89           H
ATOM   4495  N   ASN A 306      15.107 -15.350   8.917  1.00  1.45           N
ATOM   4496  H   ASN A 306      15.275 -14.494   9.439  1.00  1.45           H
ATOM   4497  CA  ASN A 306      13.745 -15.675   8.494  1.00  1.45           C
ATOM   4498  HA  ASN A 306      13.505 -16.666   8.879  1.00  1.45           H
ATOM   4499  C   ASN A 306      13.602 -15.718   6.970  1.00  1.45           C
ATOM   4500  O   ASN A 306      13.853 -14.729   6.278  1.00  1.45           O
ATOM   4501  CB  ASN A 306      12.757 -14.666   9.092  1.00  1.45           C
ATOM   4502 1HB  ASN A 306      12.961 -14.567  10.157  1.00  1.45           H
ATOM   4503 2HB  ASN A 306      12.898 -13.695   8.619  1.00  1.45           H
ATOM   4504  CG  ASN A 306      11.313 -15.084   8.916  1.00  1.45           C
ATOM   4505  OD1 ASN A 306      10.819 -15.277   7.810  1.00  1.45           O
ATOM   4506  ND2 ASN A 306      10.623 -15.241  10.006  1.00  1.45           N
ATOM   4507 1HD2 ASN A 306       9.659 -15.537   9.939  1.00  1.45           H
ATOM   4508 2HD2 ASN A 306      11.040 -15.084  10.913  1.00  1.45           H
ATOM   4509  N   SER A 307      13.173 -16.871   6.477  1.00 22.25           N
ATOM   4510  H   SER A 307      13.031 -17.642   7.109  1.00 22.25           H
ATOM   4511  CA  SER A 307      12.907 -17.109   5.058  1.00 22.25           C
ATOM   4512  HA  SER A 307      12.811 -16.159   4.532  1.00 22.25           H
ATOM   4513  C   SER A 307      11.595 -17.881   4.960  1.00 22.25           C
ATOM   4514  O   SER A 307      11.542 -18.969   4.373  1.00 22.25           O
ATOM   4515  CB  SER A 307      14.038 -17.928   4.428  1.00 22.25           C
ATOM   4516 1HB  SER A 307      14.045 -18.923   4.873  1.00 22.25           H
ATOM   4517 2HB  SER A 307      13.863 -18.022   3.355  1.00 22.25           H
ATOM   4518  OG  SER A 307      15.301 -17.325   4.653  1.00 22.25           O
ATOM   4519  HG  SER A 307      15.982 -17.950   4.382  1.00 22.25           H
ATOM   4520  N   GLY A 308      10.571 -17.380   5.642  1.00 21.92           N
ATOM   4521  H   GLY A 308      10.670 -16.488   6.118  1.00 21.92           H
ATOM   4522  CA  GLY A 308       9.293 -18.075   5.724  1.00 21.92           C
ATOM   4523 1HA  GLY A 308       9.448 -19.029   6.228  1.00 21.92           H
ATOM   4524 2HA  GLY A 308       8.591 -17.486   6.313  1.00 21.92           H
ATOM   4525  C   GLY A 308       8.681 -18.359   4.364  1.00 21.92           C
ATOM   4526  O   GLY A 308       8.906 -17.630   3.398  1.00 21.92           O
ATOM   4527  N   GLN A 309       7.979 -19.478   4.269  1.00  5.31           N
ATOM   4528  H   GLN A 309       7.754 -20.010   5.102  1.00  5.31           H
ATOM   4529  CA  GLN A 309       7.544 -20.044   2.996  1.00  5.31           C
ATOM   4530  HA  GLN A 309       7.323 -19.265   2.267  1.00  5.31           H
ATOM   4531  C   GLN A 309       6.293 -20.836   3.338  1.00  5.31           C
ATOM   4532  O   GLN A 309       6.222 -21.360   4.450  1.00  5.31           O
ATOM   4533  CB  GLN A 309       8.658 -20.973   2.500  1.00  5.31           C
ATOM   4534 1HB  GLN A 309       9.578 -20.390   2.455  1.00  5.31           H
ATOM   4535 2HB  GLN A 309       8.793 -21.762   3.241  1.00  5.31           H
ATOM   4536  CG  GLN A 309       8.448 -21.629   1.142  1.00  5.31           C
ATOM   4537 1HG  GLN A 309       7.559 -22.259   1.178  1.00  5.31           H
ATOM   4538 2HG  GLN A 309       8.301 -20.854   0.392  1.00  5.31           H
ATOM   4539  CD  GLN A 309       9.635 -22.487   0.737  1.00  5.31           C
ATOM   4540  OE1 GLN A 309      10.596 -22.654   1.491  1.00  5.31           O
ATOM   4541  NE2 GLN A 309       9.598 -23.017  -0.454  1.00  5.31           N
ATOM   4542 1HE2 GLN A 309      10.381 -23.567  -0.765  1.00  5.31           H
ATOM   4543 2HE2 GLN A 309       8.810 -22.852  -1.059  1.00  5.31           H
ATOM   4544  N   TYR A 310       5.321 -20.913   2.440  1.00-16.91           N
ATOM   4545  H   TYR A 310       5.421 -20.454   1.537  1.00-16.91           H
ATOM   4546  CA  TYR A 310       4.065 -21.612   2.707  1.00-16.91           C
ATOM   4547  HA  TYR A 310       4.188 -22.263   3.571  1.00-16.91           H
ATOM   4548  C   TYR A 310       3.693 -22.449   1.489  1.00-16.91           C
ATOM   4549  O   TYR A 310       3.806 -21.990   0.352  1.00-16.91           O
ATOM   4550  CB  TYR A 310       2.953 -20.594   2.992  1.00-16.91           C
ATOM   4551 1HB  TYR A 310       2.718 -20.071   2.065  1.00-16.91           H
ATOM   4552 2HB  TYR A 310       2.060 -21.122   3.325  1.00-16.91           H
ATOM   4553  CG  TYR A 310       3.345 -19.558   4.026  1.00-16.91           C
ATOM   4554  CD1 TYR A 310       3.949 -18.346   3.627  1.00-16.91           C
ATOM   4555  HD1 TYR A 310       4.106 -18.145   2.577  1.00-16.91           H
ATOM   4556  CD2 TYR A 310       3.139 -19.782   5.403  1.00-16.91           C
ATOM   4557  HD2 TYR A 310       2.666 -20.695   5.736  1.00-16.91           H
ATOM   4558  CE1 TYR A 310       4.370 -17.391   4.580  1.00-16.91           C
ATOM   4559  HE1 TYR A 310       4.834 -16.473   4.256  1.00-16.91           H
ATOM   4560  CE2 TYR A 310       3.559 -18.819   6.366  1.00-16.91           C
ATOM   4561  HE2 TYR A 310       3.401 -18.999   7.418  1.00-16.91           H
ATOM   4562  CZ  TYR A 310       4.178 -17.638   5.938  1.00-16.91           C
ATOM   4563  OH  TYR A 310       4.620 -16.704   6.839  1.00-16.91           O
ATOM   4564  HH  TYR A 310       4.450 -16.967   7.747  1.00-16.91           H
ATOM   4565  N   SER A 311       3.260 -23.678   1.707  1.00  1.88           N
ATOM   4566  H   SER A 311       3.187 -24.024   2.653  1.00  1.88           H
ATOM   4567  CA  SER A 311       2.855 -24.556   0.612  1.00  1.88           C
ATOM   4568  HA  SER A 311       3.577 -24.481  -0.200  1.00  1.88           H
ATOM   4569  C   SER A 311       1.471 -24.163   0.108  1.00  1.88           C
ATOM   4570  O   SER A 311       0.617 -23.744   0.899  1.00  1.88           O
ATOM   4571  CB  SER A 311       2.829 -25.985   1.137  1.00  1.88           C
ATOM   4572 1HB  SER A 311       2.087 -26.064   1.934  1.00  1.88           H
ATOM   4573 2HB  SER A 311       2.571 -26.669   0.331  1.00  1.88           H
ATOM   4574  OG  SER A 311       4.109 -26.305   1.655  1.00  1.88           O
ATOM   4575  HG  SER A 311       3.999 -26.847   2.453  1.00  1.88           H
ATOM   4576  N   ARG A 312       1.225 -24.282  -1.195  1.00 -1.47           N
ATOM   4577  H   ARG A 312       1.950 -24.636  -1.805  1.00 -1.47           H
ATOM   4578  CA  ARG A 312      -0.086 -23.941  -1.757  1.00 -1.47           C
ATOM   4579  HA  ARG A 312      -0.460 -23.011  -1.316  1.00 -1.47           H
ATOM   4580  C   ARG A 312      -1.100 -25.052  -1.531  1.00 -1.47           C
ATOM   4581  O   ARG A 312      -0.744 -26.227  -1.535  1.00 -1.47           O
ATOM   4582  CB  ARG A 312      -0.015 -23.803  -3.288  1.00 -1.47           C
ATOM   4583 1HB  ARG A 312       0.411 -24.722  -3.692  1.00 -1.47           H
ATOM   4584 2HB  ARG A 312      -1.035 -23.722  -3.663  1.00 -1.47           H
ATOM   4585  CG  ARG A 312       0.761 -22.626  -3.854  1.00 -1.47           C
ATOM   4586 1HG  ARG A 312       0.334 -21.697  -3.477  1.00 -1.47           H
ATOM   4587 2HG  ARG A 312       1.811 -22.693  -3.571  1.00 -1.47           H
ATOM   4588  CD  ARG A 312       0.629 -22.668  -5.377  1.00 -1.47           C
ATOM   4589 1HD  ARG A 312       1.085 -23.590  -5.741  1.00 -1.47           H
ATOM   4590 2HD  ARG A 312      -0.434 -22.687  -5.625  1.00 -1.47           H
ATOM   4591  NE  ARG A 312       1.239 -21.524  -6.068  1.00 -1.47           N
ATOM   4592  HE  ARG A 312       1.682 -20.822  -5.494  1.00 -1.47           H
ATOM   4593  CZ  ARG A 312       1.242 -21.321  -7.381  1.00 -1.47           C
ATOM   4594  NH1 ARG A 312       1.733 -20.211  -7.843  1.00 -1.47           N
ATOM   4595 1HH1 ARG A 312       2.127 -19.521  -7.215  1.00 -1.47           H
ATOM   4596 2HH1 ARG A 312       1.719 -20.024  -8.834  1.00 -1.47           H
ATOM   4597  NH2 ARG A 312       0.766 -22.176  -8.250  1.00 -1.47           N
ATOM   4598 1HH2 ARG A 312       0.359 -23.036  -7.933  1.00 -1.47           H
ATOM   4599 2HH2 ARG A 312       0.812 -21.970  -9.239  1.00 -1.47           H
ATOM   4600  N   TYR A 313      -2.362 -24.670  -1.473  1.00  0.82           N
ATOM   4601  H   TYR A 313      -2.591 -23.696  -1.334  1.00  0.82           H
ATOM   4602  CA  TYR A 313      -3.470 -25.598  -1.694  1.00  0.82           C
ATOM   4603  HA  TYR A 313      -3.078 -26.546  -2.049  1.00  0.82           H
ATOM   4604  C   TYR A 313      -4.213 -24.882  -2.821  1.00  0.82           C
ATOM   4605  O   TYR A 313      -4.430 -23.663  -2.745  1.00  0.82           O
ATOM   4606  CB  TYR A 313      -4.320 -25.857  -0.453  1.00  0.82           C
ATOM   4607 1HB  TYR A 313      -4.390 -24.955   0.150  1.00  0.82           H
ATOM   4608 2HB  TYR A 313      -5.320 -26.147  -0.774  1.00  0.82           H
ATOM   4609  CG  TYR A 313      -3.749 -27.000   0.362  1.00  0.82           C
ATOM   4610  CD1 TYR A 313      -2.989 -26.766   1.525  1.00  0.82           C
ATOM   4611  HD1 TYR A 313      -2.820 -25.753   1.859  1.00  0.82           H
ATOM   4612  CD2 TYR A 313      -3.941 -28.334  -0.060  1.00  0.82           C
ATOM   4613  HD2 TYR A 313      -4.511 -28.538  -0.957  1.00  0.82           H
ATOM   4614  CE1 TYR A 313      -2.438 -27.850   2.264  1.00  0.82           C
ATOM   4615  HE1 TYR A 313      -1.864 -27.661   3.159  1.00  0.82           H
ATOM   4616  CE2 TYR A 313      -3.384 -29.416   0.669  1.00  0.82           C
ATOM   4617  HE2 TYR A 313      -3.525 -30.431   0.325  1.00  0.82           H
ATOM   4618  CZ  TYR A 313      -2.645 -29.163   1.827  1.00  0.82           C
ATOM   4619  OH  TYR A 313      -2.121 -30.222   2.526  1.00  0.82           O
ATOM   4620  HH  TYR A 313      -2.315 -31.069   2.105  1.00  0.82           H
ATOM   4621  N   PRO A 314      -4.387 -25.562  -3.968  1.00 10.28           N
ATOM   4622  CA  PRO A 314      -4.464 -24.758  -5.193  1.00 10.28           C
ATOM   4623  HA  PRO A 314      -3.696 -23.990  -5.182  1.00 10.28           H
ATOM   4624  C   PRO A 314      -5.805 -24.115  -5.550  1.00 10.28           C
ATOM   4625  O   PRO A 314      -6.881 -24.618  -5.214  1.00 10.28           O
ATOM   4626  CB  PRO A 314      -4.100 -25.784  -6.269  1.00 10.28           C
ATOM   4627 1HB  PRO A 314      -4.554 -25.530  -7.228  1.00 10.28           H
ATOM   4628 2HB  PRO A 314      -3.016 -25.850  -6.362  1.00 10.28           H
ATOM   4629  CG  PRO A 314      -4.649 -27.060  -5.734  1.00 10.28           C
ATOM   4630 1HG  PRO A 314      -5.728 -27.102  -5.887  1.00 10.28           H
ATOM   4631 2HG  PRO A 314      -4.164 -27.916  -6.202  1.00 10.28           H
ATOM   4632  CD  PRO A 314      -4.329 -27.004  -4.269  1.00 10.28           C
ATOM   4633 1HD  PRO A 314      -5.073 -27.557  -3.694  1.00 10.28           H
ATOM   4634 2HD  PRO A 314      -3.325 -27.391  -4.089  1.00 10.28           H
ATOM   4635  N   TYR A 315      -5.712 -23.046  -6.327  1.00  2.09           N
ATOM   4636  H   TYR A 315      -4.809 -22.608  -6.475  1.00  2.09           H
ATOM   4637  CA  TYR A 315      -6.816 -22.514  -7.121  1.00  2.09           C
ATOM   4638  HA  TYR A 315      -7.454 -23.336  -7.457  1.00  2.09           H
ATOM   4639  C   TYR A 315      -6.029 -21.941  -8.302  1.00  2.09           C
ATOM   4640  O   TYR A 315      -4.839 -21.631  -8.128  1.00  2.09           O
ATOM   4641  CB  TYR A 315      -7.651 -21.450  -6.395  1.00  2.09           C
ATOM   4642 1HB  TYR A 315      -8.599 -21.345  -6.923  1.00  2.09           H
ATOM   4643 2HB  TYR A 315      -7.868 -21.792  -5.386  1.00  2.09           H
ATOM   4644  CG  TYR A 315      -7.028 -20.068  -6.331  1.00  2.09           C
ATOM   4645  CD1 TYR A 315      -7.288 -19.130  -7.351  1.00  2.09           C
ATOM   4646  HD1 TYR A 315      -7.934 -19.395  -8.177  1.00  2.09           H
ATOM   4647  CD2 TYR A 315      -6.208 -19.674  -5.256  1.00  2.09           C
ATOM   4648  HD2 TYR A 315      -6.006 -20.365  -4.449  1.00  2.09           H
ATOM   4649  CE1 TYR A 315      -6.715 -17.840  -7.321  1.00  2.09           C
ATOM   4650  HE1 TYR A 315      -6.917 -17.141  -8.117  1.00  2.09           H
ATOM   4651  CE2 TYR A 315      -5.650 -18.358  -5.215  1.00  2.09           C
ATOM   4652  HE2 TYR A 315      -5.043 -18.047  -4.383  1.00  2.09           H
ATOM   4653  CZ  TYR A 315      -5.901 -17.463  -6.258  1.00  2.09           C
ATOM   4654  OH  TYR A 315      -5.363 -16.201  -6.265  1.00  2.09           O
ATOM   4655  HH  TYR A 315      -4.911 -15.979  -5.445  1.00  2.09           H
ATOM   4656  N   SER A 316      -6.622 -21.860  -9.482  0.98  0.95           N
ATOM   4657  H   SER A 316      -7.589 -22.128  -9.585  0.98  0.95           H
ATOM   4658  CA  SER A 316      -5.900 -21.405 -10.670  0.98  0.95           C
ATOM   4659  HA  SER A 316      -4.883 -21.794 -10.641  0.98  0.95           H
ATOM   4660  C   SER A 316      -5.853 -19.884 -10.776  0.98  0.95           C
ATOM   4661  O   SER A 316      -6.838 -19.215 -10.475  0.98  0.95           O
ATOM   4662  CB  SER A 316      -6.609 -21.956 -11.904  0.98  0.95           C
ATOM   4663 1HB  SER A 316      -7.614 -21.540 -11.951  0.98  0.95           H
ATOM   4664 2HB  SER A 316      -6.063 -21.672 -12.803  0.98  0.95           H
ATOM   4665  OG  SER A 316      -6.704 -23.367 -11.814  0.98  0.95           O
ATOM   4666  HG  SER A 316      -7.371 -23.654 -12.450  0.98  0.95           H
ATOM   4667  N   ASN A 317      -4.737 -19.335 -11.232  0.98 13.94           N
ATOM   4668  H   ASN A 317      -3.945 -19.916 -11.475  0.98 13.94           H
ATOM   4669  CA  ASN A 317      -4.606 -17.902 -11.492  0.98 13.94           C
ATOM   4670  HA  ASN A 317      -5.521 -17.521 -11.946  0.98 13.94           H
ATOM   4671  C   ASN A 317      -3.441 -17.820 -12.471  0.98 13.94           C
ATOM   4672  O   ASN A 317      -2.583 -18.706 -12.425  0.98 13.94           O
ATOM   4673  CB  ASN A 317      -4.280 -17.136 -10.200  0.98 13.94           C
ATOM   4674 1HB  ASN A 317      -4.841 -17.581  -9.383  0.98 13.94           H
ATOM   4675 2HB  ASN A 317      -3.217 -17.227  -9.980  0.98 13.94           H
ATOM   4676  CG  ASN A 317      -4.655 -15.675 -10.276  0.98 13.94           C
ATOM   4677  OD1 ASN A 317      -4.584 -15.039 -11.325  0.98 13.94           O
ATOM   4678  ND2 ASN A 317      -5.107 -15.139  -9.180  0.98 13.94           N
ATOM   4679 1HD2 ASN A 317      -5.426 -14.182  -9.205  0.98 13.94           H
ATOM   4680 2HD2 ASN A 317      -5.152 -15.676  -8.328  0.98 13.94           H
ATOM   4681  N   LEU A 318      -3.379 -16.807 -13.324  1.00 19.27           N
ATOM   4682  H   LEU A 318      -4.114 -16.110 -13.327  1.00 19.27           H
ATOM   4683  CA  LEU A 318      -2.262 -16.646 -14.251  1.00 19.27           C
ATOM   4684  HA  LEU A 318      -1.374 -17.105 -13.815  1.00 19.27           H
ATOM   4685  C   LEU A 318      -1.969 -15.171 -14.522  1.00 19.27           C
ATOM   4686  O   LEU A 318      -2.848 -14.427 -14.950  1.00 19.27           O
ATOM   4687  CB  LEU A 318      -2.594 -17.346 -15.578  1.00 19.27           C
ATOM   4688 1HB  LEU A 318      -2.882 -18.372 -15.354  1.00 19.27           H
ATOM   4689 2HB  LEU A 318      -3.466 -16.849 -16.000  1.00 19.27           H
ATOM   4690  CG  LEU A 318      -1.509 -17.389 -16.669  1.00 19.27           C
ATOM   4691  HG  LEU A 318      -1.179 -16.372 -16.877  1.00 19.27           H
ATOM   4692  CD1 LEU A 318      -0.292 -18.215 -16.239  1.00 19.27           C
ATOM   4693 1HD1 LEU A 318       0.436 -18.241 -17.051  1.00 19.27           H
ATOM   4694 2HD1 LEU A 318      -0.605 -19.233 -16.003  1.00 19.27           H
ATOM   4695 3HD1 LEU A 318       0.174 -17.765 -15.364  1.00 19.27           H
ATOM   4696  CD2 LEU A 318      -2.087 -17.974 -17.955  1.00 19.27           C
ATOM   4697 1HD2 LEU A 318      -1.325 -17.989 -18.733  1.00 19.27           H
ATOM   4698 2HD2 LEU A 318      -2.915 -17.357 -18.303  1.00 19.27           H
ATOM   4699 3HD2 LEU A 318      -2.451 -18.988 -17.784  1.00 19.27           H
ATOM   4700  N   ASN A 319      -0.729 -14.760 -14.300  1.00  4.33           N
ATOM   4701  H   ASN A 319      -0.102 -15.365 -13.773  1.00  4.33           H
ATOM   4702  CA  ASN A 319      -0.182 -13.517 -14.848  1.00  4.33           C
ATOM   4703  HA  ASN A 319      -0.598 -13.342 -15.841  1.00  4.33           H
ATOM   4704  C   ASN A 319       1.329 -13.712 -14.955  1.00  4.33           C
ATOM   4705  O   ASN A 319       1.979 -14.066 -13.969  1.00  4.33           O
ATOM   4706  CB  ASN A 319      -0.490 -12.303 -13.958  1.00  4.33           C
ATOM   4707 1HB  ASN A 319      -1.564 -12.260 -13.787  1.00  4.33           H
ATOM   4708 2HB  ASN A 319       0.011 -12.417 -12.998  1.00  4.33           H
ATOM   4709  CG  ASN A 319      -0.045 -10.998 -14.586  1.00  4.33           C
ATOM   4710  OD1 ASN A 319       1.130 -10.791 -14.856  1.00  4.33           O
ATOM   4711  ND2 ASN A 319      -0.972 -10.122 -14.849  1.00  4.33           N
ATOM   4712 1HD2 ASN A 319      -0.701  -9.248 -15.272  1.00  4.33           H
ATOM   4713 2HD2 ASN A 319      -1.937 -10.307 -14.622  1.00  4.33           H
ATOM   4714  N   GLN A 320       1.883 -13.505 -16.139  1.00 -6.81           N
ATOM   4715  H   GLN A 320       1.313 -13.198 -16.916  1.00 -6.81           H
ATOM   4716  CA  GLN A 320       3.316 -13.628 -16.385  1.00 -6.81           C
ATOM   4717  HA  GLN A 320       3.876 -13.636 -15.449  1.00 -6.81           H
ATOM   4718  C   GLN A 320       3.689 -12.389 -17.188  1.00 -6.81           C
ATOM   4719  O   GLN A 320       2.814 -11.793 -17.816  1.00 -6.81           O
ATOM   4720  CB  GLN A 320       3.626 -14.893 -17.195  1.00 -6.81           C
ATOM   4721 1HB  GLN A 320       3.017 -14.878 -18.098  1.00 -6.81           H
ATOM   4722 2HB  GLN A 320       4.674 -14.866 -17.496  1.00 -6.81           H
ATOM   4723  CG  GLN A 320       3.374 -16.213 -16.460  1.00 -6.81           C
ATOM   4724 1HG  GLN A 320       2.329 -16.266 -16.157  1.00 -6.81           H
ATOM   4725 2HG  GLN A 320       3.575 -17.036 -17.145  1.00 -6.81           H
ATOM   4726  CD  GLN A 320       4.256 -16.385 -15.237  1.00 -6.81           C
ATOM   4727  OE1 GLN A 320       5.420 -15.993 -15.228  1.00 -6.81           O
ATOM   4728  NE2 GLN A 320       3.724 -16.977 -14.205  1.00 -6.81           N
ATOM   4729 1HE2 GLN A 320       4.298 -17.147 -13.389  1.00 -6.81           H
ATOM   4730 2HE2 GLN A 320       2.760 -17.268 -14.221  1.00 -6.81           H
ATOM   4731  N   GLY A 321       4.960 -12.017 -17.174  1.00 28.05           N
ATOM   4732  H   GLY A 321       5.627 -12.535 -16.620  1.00 28.05           H
ATOM   4733  CA  GLY A 321       5.453 -10.871 -17.925  1.00 28.05           C
ATOM   4734 1HA  GLY A 321       5.854 -11.212 -18.878  1.00 28.05           H
ATOM   4735 2HA  GLY A 321       4.651 -10.156 -18.109  1.00 28.05           H
ATOM   4736  C   GLY A 321       6.558 -10.198 -17.140  1.00 28.05           C
ATOM   4737  O   GLY A 321       6.561 -10.291 -15.911  1.00 28.05           O
ATOM   4738  N   LEU A 322       7.510  -9.575 -17.819  0.99-13.26           N
ATOM   4739  H   LEU A 322       7.448  -9.527 -18.834  0.99-13.26           H
ATOM   4740  CA  LEU A 322       8.671  -8.960 -17.171  0.99-13.26           C
ATOM   4741  HA  LEU A 322       8.821  -9.414 -16.192  0.99-13.26           H
ATOM   4742  C   LEU A 322       8.452  -7.458 -17.006  0.99-13.26           C
ATOM   4743  O   LEU A 322       8.107  -6.772 -17.975  0.99-13.26           O
ATOM   4744  CB  LEU A 322       9.911  -9.202 -18.041  0.99-13.26           C
ATOM   4745 1HB  LEU A 322       9.962 -10.266 -18.269  0.99-13.26           H
ATOM   4746 2HB  LEU A 322       9.763  -8.672 -18.981  0.99-13.26           H
ATOM   4747  CG  LEU A 322      11.274  -8.778 -17.469  0.99-13.26           C
ATOM   4748  HG  LEU A 322      11.206  -7.749 -17.121  0.99-13.26           H
ATOM   4749  CD1 LEU A 322      11.693  -9.669 -16.300  0.99-13.26           C
ATOM   4750 1HD1 LEU A 322      12.666  -9.346 -15.928  0.99-13.26           H
ATOM   4751 2HD1 LEU A 322      11.763 -10.709 -16.622  0.99-13.26           H
ATOM   4752 3HD1 LEU A 322      10.974  -9.589 -15.488  0.99-13.26           H
ATOM   4753  CD2 LEU A 322      12.337  -8.842 -18.558  0.99-13.26           C
ATOM   4754 1HD2 LEU A 322      13.297  -8.522 -18.153  0.99-13.26           H
ATOM   4755 2HD2 LEU A 322      12.067  -8.175 -19.377  0.99-13.26           H
ATOM   4756 3HD2 LEU A 322      12.430  -9.861 -18.938  0.99-13.26           H
ATOM   4757  N   VAL A 323       8.653  -6.924 -15.809  1.00 -5.67           N
ATOM   4758  H   VAL A 323       8.953  -7.505 -15.032  1.00 -5.67           H
ATOM   4759  CA  VAL A 323       8.459  -5.490 -15.584  1.00 -5.67           C
ATOM   4760  HA  VAL A 323       7.706  -5.138 -16.281  1.00 -5.67           H
ATOM   4761  C   VAL A 323       9.769  -4.756 -15.876  1.00 -5.67           C
ATOM   4762  O   VAL A 323      10.804  -5.026 -15.267  1.00 -5.67           O
ATOM   4763  CB  VAL A 323       7.932  -5.190 -14.155  1.00 -5.67           C
ATOM   4764  HB  VAL A 323       8.703  -5.446 -13.429  1.00 -5.67           H
ATOM   4765  CG1 VAL A 323       7.566  -3.704 -14.011  1.00 -5.67           C
ATOM   4766 1HG1 VAL A 323       7.241  -3.504 -12.989  1.00 -5.67           H
ATOM   4767 2HG1 VAL A 323       6.758  -3.443 -14.696  1.00 -5.67           H
ATOM   4768 3HG1 VAL A 323       8.431  -3.078 -14.223  1.00 -5.67           H
ATOM   4769  CG2 VAL A 323       6.681  -6.037 -13.858  1.00 -5.67           C
ATOM   4770 1HG2 VAL A 323       6.298  -5.787 -12.868  1.00 -5.67           H
ATOM   4771 2HG2 VAL A 323       6.930  -7.098 -13.862  1.00 -5.67           H
ATOM   4772 3HG2 VAL A 323       5.905  -5.845 -14.600  1.00 -5.67           H
ATOM   4773  N   ASN A 324       9.740  -3.858 -16.850  1.00  4.75           N
ATOM   4774  H   ASN A 324       8.862  -3.654 -17.306  1.00  4.75           H
ATOM   4775  CA  ASN A 324      10.940  -3.146 -17.298  1.00  4.75           C
ATOM   4776  HA  ASN A 324      11.806  -3.802 -17.195  1.00  4.75           H
ATOM   4777  C   ASN A 324      11.184  -1.885 -16.461  1.00  4.75           C
ATOM   4778  O   ASN A 324      10.630  -0.825 -16.747  1.00  4.75           O
ATOM   4779  CB  ASN A 324      10.772  -2.777 -18.776  1.00  4.75           C
ATOM   4780 1HB  ASN A 324      10.544  -3.679 -19.343  1.00  4.75           H
ATOM   4781 2HB  ASN A 324       9.940  -2.082 -18.881  1.00  4.75           H
ATOM   4782  CG  ASN A 324      12.006  -2.139 -19.365  1.00  4.75           C
ATOM   4783  OD1 ASN A 324      13.051  -2.009 -18.731  1.00  4.75           O
ATOM   4784  ND2 ASN A 324      11.899  -1.741 -20.598  1.00  4.75           N
ATOM   4785 1HD2 ASN A 324      12.683  -1.290 -21.043  1.00  4.75           H
ATOM   4786 2HD2 ASN A 324      11.038  -1.888 -21.104  1.00  4.75           H
ATOM   4787  N   ASN A 325      11.999  -1.996 -15.422  1.00  8.75           N
ATOM   4788  H   ASN A 325      12.483  -2.872 -15.271  1.00  8.75           H
ATOM   4789  CA  ASN A 325      12.169  -0.917 -14.443  1.00  8.75           C
ATOM   4790  HA  ASN A 325      11.336  -0.221 -14.557  1.00  8.75           H
ATOM   4791  C   ASN A 325      13.440  -0.071 -14.574  1.00  8.75           C
ATOM   4792  O   ASN A 325      14.320  -0.100 -13.710  1.00  8.75           O
ATOM   4793  CB  ASN A 325      12.073  -1.494 -13.027  1.00  8.75           C
ATOM   4794 1HB  ASN A 325      12.777  -2.317 -12.918  1.00  8.75           H
ATOM   4795 2HB  ASN A 325      12.327  -0.718 -12.306  1.00  8.75           H
ATOM   4796  CG  ASN A 325      10.690  -1.965 -12.698  1.00  8.75           C
ATOM   4797  OD1 ASN A 325       9.730  -1.226 -12.843  1.00  8.75           O
ATOM   4798  ND2 ASN A 325      10.564  -3.183 -12.264  1.00  8.75           N
ATOM   4799 1HD2 ASN A 325       9.645  -3.505 -12.000  1.00  8.75           H
ATOM   4800 2HD2 ASN A 325      11.370  -3.782 -12.176  1.00  8.75           H
ATOM   4801  N   THR A 326      13.540   0.723 -15.631  1.00 22.49           N
ATOM   4802  H   THR A 326      12.865   0.645 -16.383  1.00 22.49           H
ATOM   4803  CA  THR A 326      14.499   1.834 -15.671  1.00 22.49           C
ATOM   4804  HA  THR A 326      14.665   2.183 -14.652  1.00 22.49           H
ATOM   4805  C   THR A 326      13.910   2.982 -16.484  1.00 22.49           C
ATOM   4806  O   THR A 326      13.696   2.840 -17.690  1.00 22.49           O
ATOM   4807  CB  THR A 326      15.868   1.436 -16.283  1.00 22.49           C
ATOM   4808  HB  THR A 326      15.745   1.196 -17.339  1.00 22.49           H
ATOM   4809  OG1 THR A 326      16.381   0.291 -15.591  1.00 22.49           O
ATOM   4810  HG1 THR A 326      15.638  -0.134 -15.143  1.00 22.49           H
ATOM   4811  CG2 THR A 326      16.899   2.547 -16.122  1.00 22.49           C
ATOM   4812 1HG2 THR A 326      17.859   2.205 -16.506  1.00 22.49           H
ATOM   4813 2HG2 THR A 326      17.014   2.810 -15.071  1.00 22.49           H
ATOM   4814 3HG2 THR A 326      16.600   3.428 -16.691  1.00 22.49           H
ATOM   4815  N   GLY A 327      13.621   4.097 -15.828  1.00 18.80           N
ATOM   4816  H   GLY A 327      13.778   4.137 -14.822  1.00 18.80           H
ATOM   4817  CA  GLY A 327      13.015   5.245 -16.488  1.00 18.80           C
ATOM   4818 1HA  GLY A 327      13.348   5.275 -17.526  1.00 18.80           H
ATOM   4819 2HA  GLY A 327      11.935   5.102 -16.488  1.00 18.80           H
ATOM   4820  C   GLY A 327      13.301   6.604 -15.873  1.00 18.80           C
ATOM   4821  O   GLY A 327      12.681   7.592 -16.258  1.00 18.80           O
ATOM   4822  N   MET A 328      14.211   6.696 -14.912  1.00-18.72           N
ATOM   4823  H   MET A 328      14.721   5.881 -14.611  1.00-18.72           H
ATOM   4824  CA  MET A 328      14.522   7.996 -14.311  1.00-18.72           C
ATOM   4825  HA  MET A 328      13.598   8.495 -14.020  1.00-18.72           H
ATOM   4826  C   MET A 328      15.267   8.874 -15.311  1.00-18.72           C
ATOM   4827  O   MET A 328      16.173   8.410 -15.998  1.00-18.72           O
ATOM   4828  CB  MET A 328      15.435   7.851 -13.093  1.00-18.72           C
ATOM   4829 1HB  MET A 328      16.314   7.282 -13.396  1.00-18.72           H
ATOM   4830 2HB  MET A 328      15.759   8.848 -12.799  1.00-18.72           H
ATOM   4831  CG  MET A 328      14.823   7.179 -11.882  1.00-18.72           C
ATOM   4832 1HG  MET A 328      13.972   7.762 -11.528  1.00-18.72           H
ATOM   4833 2HG  MET A 328      14.483   6.182 -12.157  1.00-18.72           H
ATOM   4834  SD  MET A 328      16.051   7.033 -10.561  1.00-18.72           S
ATOM   4835  CE  MET A 328      16.209   8.730  -9.937  1.00-18.72           C
ATOM   4836 1HE  MET A 328      16.878   8.736  -9.075  1.00-18.72           H
ATOM   4837 2HE  MET A 328      15.231   9.101  -9.628  1.00-18.72           H
ATOM   4838 3HE  MET A 328      16.620   9.379 -10.710  1.00-18.72           H
ATOM   4839  N   ASN A 329      14.926  10.154 -15.346  1.00  6.90           N
ATOM   4840  H   ASN A 329      14.155  10.487 -14.783  1.00  6.90           H
ATOM   4841  CA  ASN A 329      15.634  11.135 -16.162  1.00  6.90           C
ATOM   4842  HA  ASN A 329      16.686  10.866 -16.266  1.00  6.90           H
ATOM   4843  C   ASN A 329      15.500  12.475 -15.451  1.00  6.90           C
ATOM   4844  O   ASN A 329      14.386  12.833 -15.079  1.00  6.90           O
ATOM   4845  CB  ASN A 329      14.977  11.234 -17.543  1.00  6.90           C
ATOM   4846 1HB  ASN A 329      14.921  10.239 -17.982  1.00  6.90           H
ATOM   4847 2HB  ASN A 329      13.967  11.624 -17.431  1.00  6.90           H
ATOM   4848  CG  ASN A 329      15.738  12.134 -18.479  1.00  6.90           C
ATOM   4849  OD1 ASN A 329      16.889  12.475 -18.238  1.00  6.90           O
ATOM   4850  ND2 ASN A 329      15.121  12.509 -19.560  1.00  6.90           N
ATOM   4851 1HD2 ASN A 329      15.631  13.052 -20.245  1.00  6.90           H
ATOM   4852 2HD2 ASN A 329      14.157  12.249 -19.714  1.00  6.90           H
ATOM   4853  N   GLN A 330      16.587  13.204 -15.246  1.00 -1.17           N
ATOM   4854  H   GLN A 330      17.489  12.859 -15.551  1.00 -1.17           H
ATOM   4855  CA  GLN A 330      16.536  14.535 -14.641  1.00 -1.17           C
ATOM   4856  HA  GLN A 330      15.524  14.935 -14.680  1.00 -1.17           H
ATOM   4857  C   GLN A 330      17.471  15.448 -15.424  1.00 -1.17           C
ATOM   4858  O   GLN A 330      18.669  15.180 -15.498  1.00 -1.17           O
ATOM   4859  CB  GLN A 330      17.023  14.499 -13.189  1.00 -1.17           C
ATOM   4860 1HB  GLN A 330      18.005  14.030 -13.187  1.00 -1.17           H
ATOM   4861 2HB  GLN A 330      17.134  15.527 -12.843  1.00 -1.17           H
ATOM   4862  CG  GLN A 330      16.136  13.758 -12.191  1.00 -1.17           C
ATOM   4863 1HG  GLN A 330      15.151  14.223 -12.171  1.00 -1.17           H
ATOM   4864 2HG  GLN A 330      16.029  12.720 -12.502  1.00 -1.17           H
ATOM   4865  CD  GLN A 330      16.733  13.789 -10.797  1.00 -1.17           C
ATOM   4866  OE1 GLN A 330      17.950  13.824 -10.632  1.00 -1.17           O
ATOM   4867  NE2 GLN A 330      15.904  13.777  -9.789  1.00 -1.17           N
ATOM   4868 1HE2 GLN A 330      16.280  13.820  -8.852  1.00 -1.17           H
ATOM   4869 2HE2 GLN A 330      14.911  13.717  -9.941  1.00 -1.17           H
ATOM   4870  N   ASN A 331      16.943  16.505 -16.020  1.00 17.34           N
ATOM   4871  H   ASN A 331      15.943  16.673 -15.967  1.00 17.34           H
ATOM   4872  CA  ASN A 331      17.739  17.492 -16.747  1.00 17.34           C
ATOM   4873  HA  ASN A 331      18.666  17.691 -16.210  1.00 17.34           H
ATOM   4874  C   ASN A 331      16.858  18.741 -16.761  1.00 17.34           C
ATOM   4875  O   ASN A 331      15.664  18.614 -16.483  1.00 17.34           O
ATOM   4876  CB  ASN A 331      18.076  17.012 -18.167  1.00 17.34           C
ATOM   4877 1HB  ASN A 331      18.742  17.734 -18.636  1.00 17.34           H
ATOM   4878 2HB  ASN A 331      18.598  16.059 -18.109  1.00 17.34           H
ATOM   4879  CG  ASN A 331      16.860  16.855 -19.040  1.00 17.34           C
ATOM   4880  OD1 ASN A 331      16.344  17.827 -19.568  1.00 17.34           O
ATOM   4881  ND2 ASN A 331      16.403  15.648 -19.217  1.00 17.34           N
ATOM   4882 1HD2 ASN A 331      15.586  15.526 -19.791  1.00 17.34           H
ATOM   4883 2HD2 ASN A 331      16.871  14.857 -18.802  1.00 17.34           H
ATOM   4884  N   LEU A 332      17.409  19.910 -17.056  1.00-17.92           N
ATOM   4885  H   LEU A 332      18.396  19.953 -17.289  1.00-17.92           H
ATOM   4886  CA  LEU A 332      16.652  21.168 -17.051  1.00-17.92           C
ATOM   4887  HA  LEU A 332      15.635  20.994 -16.704  1.00-17.92           H
ATOM   4888  C   LEU A 332      16.579  21.771 -18.450  1.00-17.92           C
ATOM   4889  O   LEU A 332      17.334  21.375 -19.336  1.00-17.92           O
ATOM   4890  CB  LEU A 332      17.326  22.178 -16.114  1.00-17.92           C
ATOM   4891 1HB  LEU A 332      18.322  22.377 -16.506  1.00-17.92           H
ATOM   4892 2HB  LEU A 332      16.765  23.110 -16.167  1.00-17.92           H
ATOM   4893  CG  LEU A 332      17.468  21.819 -14.627  1.00-17.92           C
ATOM   4894  HG  LEU A 332      18.093  20.932 -14.538  1.00-17.92           H
ATOM   4895  CD1 LEU A 332      18.163  22.971 -13.915  1.00-17.92           C
ATOM   4896 1HD1 LEU A 332      18.352  22.694 -12.879  1.00-17.92           H
ATOM   4897 2HD1 LEU A 332      17.537  23.865 -13.939  1.00-17.92           H
ATOM   4898 3HD1 LEU A 332      19.115  23.188 -14.398  1.00-17.92           H
ATOM   4899  CD2 LEU A 332      16.128  21.536 -13.943  1.00-17.92           C
ATOM   4900 1HD2 LEU A 332      16.282  21.392 -12.874  1.00-17.92           H
ATOM   4901 2HD2 LEU A 332      15.686  20.630 -14.356  1.00-17.92           H
ATOM   4902 3HD2 LEU A 332      15.445  22.372 -14.091  1.00-17.92           H
ATOM   4903  N   GLY A 333      15.697  22.741 -18.646  1.00 13.00           N
ATOM   4904  H   GLY A 333      15.099  23.043 -17.882  1.00 13.00           H
ATOM   4905  CA  GLY A 333      15.606  23.430 -19.926  1.00 13.00           C
ATOM   4906 1HA  GLY A 333      15.813  22.729 -20.733  1.00 13.00           H
ATOM   4907 2HA  GLY A 333      14.594  23.813 -20.056  1.00 13.00           H
ATOM   4908  C   GLY A 333      16.585  24.587 -20.022  1.00 13.00           C
ATOM   4909  O   GLY A 333      17.174  24.987 -19.013  1.00 13.00           O
ATOM   4910  N   LEU A 334      16.756  25.135 -21.218  1.00 10.82           N
ATOM   4911  H   LEU A 334      16.245  24.752 -22.008  1.00 10.82           H
ATOM   4912  CA  LEU A 334      17.648  26.275 -21.462  1.00 10.82           C
ATOM   4913  HA  LEU A 334      18.340  26.362 -20.626  1.00 10.82           H
ATOM   4914  C   LEU A 334      16.796  27.553 -21.516  1.00 10.82           C
ATOM   4915  O   LEU A 334      15.755  27.609 -20.865  1.00 10.82           O
ATOM   4916  CB  LEU A 334      18.458  26.000 -22.743  1.00 10.82           C
ATOM   4917 1HB  LEU A 334      18.717  24.942 -22.713  1.00 10.82           H
ATOM   4918 2HB  LEU A 334      17.796  26.138 -23.598  1.00 10.82           H
ATOM   4919  CG  LEU A 334      19.771  26.754 -23.030  1.00 10.82           C
ATOM   4920  HG  LEU A 334      19.537  27.795 -23.236  1.00 10.82           H
ATOM   4921  CD1 LEU A 334      20.737  26.712 -21.855  1.00 10.82           C
ATOM   4922 1HD1 LEU A 334      21.676  27.191 -22.135  1.00 10.82           H
ATOM   4923 2HD1 LEU A 334      20.935  25.679 -21.564  1.00 10.82           H
ATOM   4924 3HD1 LEU A 334      20.322  27.258 -21.011  1.00 10.82           H
ATOM   4925  CD2 LEU A 334      20.453  26.173 -24.260  1.00 10.82           C
ATOM   4926 1HD2 LEU A 334      21.333  26.769 -24.504  1.00 10.82           H
ATOM   4927 2HD2 LEU A 334      19.773  26.199 -25.109  1.00 10.82           H
ATOM   4928 3HD2 LEU A 334      20.760  25.143 -24.071  1.00 10.82           H
ATOM   4929  N   THR A 335      17.194  28.588 -22.241  1.00 20.74           N
ATOM   4930  H   THR A 335      18.095  28.569 -22.706  1.00 20.74           H
ATOM   4931  CA  THR A 335      16.382  29.791 -22.433  1.00 20.74           C
ATOM   4932  HA  THR A 335      15.322  29.552 -22.355  1.00 20.74           H
ATOM   4933  C   THR A 335      16.723  30.238 -23.852  1.00 20.74           C
ATOM   4934  O   THR A 335      17.748  29.789 -24.366  1.00 20.74           O
ATOM   4935  CB  THR A 335      16.758  30.856 -21.375  1.00 20.74           C
ATOM   4936  HB  THR A 335      17.761  31.234 -21.571  1.00 20.74           H
ATOM   4937  OG1 THR A 335      16.734  30.236 -20.086  1.00 20.74           O
ATOM   4938  HG1 THR A 335      16.284  29.388 -20.189  1.00 20.74           H
ATOM   4939  CG2 THR A 335      15.778  32.010 -21.316  1.00 20.74           C
ATOM   4940 1HG2 THR A 335      16.030  32.646 -20.468  1.00 20.74           H
ATOM   4941 2HG2 THR A 335      14.763  31.634 -21.189  1.00 20.74           H
ATOM   4942 3HG2 THR A 335      15.842  32.606 -22.226  1.00 20.74           H
ATOM   4943  N   ASN A 336      15.909  31.062 -24.500  1.00  3.56           N
ATOM   4944  H   ASN A 336      15.058  31.393 -24.058  1.00  3.56           H
ATOM   4945  CA  ASN A 336      16.193  31.583 -25.840  1.00  3.56           C
ATOM   4946  HA  ASN A 336      17.257  31.798 -25.948  1.00  3.56           H
ATOM   4947  C   ASN A 336      15.392  32.874 -25.989  1.00  3.56           C
ATOM   4948  O   ASN A 336      14.378  33.032 -25.308  1.00  3.56           O
ATOM   4949  CB  ASN A 336      15.752  30.585 -26.918  1.00  3.56           C
ATOM   4950 1HB  ASN A 336      16.176  29.607 -26.698  1.00  3.56           H
ATOM   4951 2HB  ASN A 336      14.667  30.511 -26.908  1.00  3.56           H
ATOM   4952  CG  ASN A 336      16.189  30.993 -28.302  1.00  3.56           C
ATOM   4953  OD1 ASN A 336      17.187  31.682 -28.478  1.00  3.56           O
ATOM   4954  ND2 ASN A 336      15.446  30.588 -29.291  1.00  3.56           N
ATOM   4955 1HD2 ASN A 336      15.712  30.834 -30.231  1.00  3.56           H
ATOM   4956 2HD2 ASN A 336      14.620  30.044 -29.116  1.00  3.56           H
[truncated: 1,177,370 more chars]
