# Supplementary material for: Variety of genetic defects in GnRH and hypothalamic–pituitary signaling and development in normosmic patients with IHH
Source: Front Endocrinol (Lausanne). 2024 Jul 1;15:1396805. doi: 10.3389/fendo.2024.1396805 (PMC11246878; doi:10.3389/fendo.2024.1396805)
Supplement: Supplementary file 1 [file DataSheet_1.zip › FGFR1_afold3.pdb]

REMARK YASARA *************************************************************
REMARK YASARA *                                                           *
REMARK YASARA *                     Y  A  S  A  R  A                      *
REMARK YASARA *                                                           *
REMARK YASARA *   Yet Another Scientific Artificial Reality Application   *
REMARK YASARA *                                                           *
REMARK YASARA *            MOLECULE STRUCTURE FILE, PDB FORMAT            *
REMARK YASARA *                                                           *
REMARK YASARA * Just use YASARA every day to make your questions go away! *
REMARK YASARA *                                                           *
REMARK YASARA *                      www.YASARA.org                       *
REMARK YASARA *                                                           *
REMARK YASARA *************************************************************
REMARK YASARA
REMARK YASARA Version:           24.4.10.W.64
REMARK YASARA Written on:        Mon May 20 09:06:43 2024
REMARK YASARA Number of models:  1
REMARK YASARA Number of atoms:   13302
REMARK YASARA Please address questions or suggestions to: Eliza@yasara.org
REMARK YASARA
COMPND    MOL_ID: 1;
COMPND   2 MOLECULE: .;
COMPND   3 CHAIN: ;
SEQRES   1 A  853  MET GLU ALA ARG VAL SER LEU LYS ARG ARG ILE GLU LEU 
SEQRES   2 A  853  THR VAL GLU TYR PRO TRP ARG CYS GLY ALA LEU SER PRO 
SEQRES   3 A  853  THR SER ASN CYS ARG THR GLY MET TRP SER TRP LYS CYS 
SEQRES   4 A  853  LEU LEU PHE TRP ALA VAL LEU VAL THR ALA THR LEU CYS 
SEQRES   5 A  853  THR ALA ARG PRO SER PRO THR LEU PRO GLU GLN ALA GLN 
SEQRES   6 A  853  PRO TRP GLY ALA PRO VAL GLU VAL GLU SER PHE LEU VAL 
SEQRES   7 A  853  HIS PRO GLY ASP LEU LEU GLN LEU ARG CYS ARG LEU ARG 
SEQRES   8 A  853  ASP ASP VAL GLN SER ILE ASN TRP LEU ARG ASP GLY VAL 
SEQRES   9 A  853  GLN LEU ALA GLU SER ASN ARG THR ARG ILE THR GLY GLU 
SEQRES  10 A  853  GLU VAL GLU VAL GLN ASP SER VAL PRO ALA ASP SER GLY 
SEQRES  11 A  853  LEU TYR ALA CYS VAL THR SER SER PRO SER GLY SER ASP 
SEQRES  12 A  853  THR THR TYR PHE SER VAL ASN VAL SER ASP ALA LEU PRO 
SEQRES  13 A  853  SER SER GLU ASP ASP ASP ASP ASP ASP ASP SER SER SER 
SEQRES  14 A  853  GLU GLU LYS GLU THR ASP ASN THR LYS PRO ASN PRO VAL 
SEQRES  15 A  853  ALA PRO TYR TRP THR SER PRO GLU LYS MET GLU LYS LYS 
SEQRES  16 A  853  LEU HIS ALA VAL PRO ALA ALA LYS THR VAL LYS PHE LYS 
SEQRES  17 A  853  CYS PRO SER SER GLY THR PRO ASN PRO THR LEU ARG TRP 
SEQRES  18 A  853  LEU LYS ASN GLY LYS GLU PHE LYS PRO ASP HIS ARG ILE 
SEQRES  19 A  853  GLY GLY TYR LYS VAL ARG TYR ALA THR TRP SER ILE ILE 
SEQRES  20 A  853  MET ASP SER VAL VAL PRO SER ASP LYS GLY ASN TYR THR 
SEQRES  21 A  853  CYS ILE VAL GLU ASN GLU TYR GLY SER ILE ASN HIS THR 
SEQRES  22 A  853  TYR GLN LEU ASP VAL VAL GLU ARG SER PRO HIS ARG PRO 
SEQRES  23 A  853  ILE LEU GLN ALA GLY LEU PRO ALA ASN LYS THR VAL ALA 
SEQRES  24 A  853  LEU GLY SER ASN VAL GLU PHE MET CYS LYS VAL TYR SER 
SEQRES  25 A  853  ASP PRO GLN PRO HIS ILE GLN TRP LEU LYS HIS ILE GLU 
SEQRES  26 A  853  VAL ASN GLY SER LYS ILE GLY PRO ASP ASN LEU PRO TYR 
SEQRES  27 A  853  VAL GLN ILE LEU LYS THR ALA GLY VAL ASN THR THR ASP 
SEQRES  28 A  853  LYS GLU MET GLU VAL LEU HIS LEU ARG ASN VAL SER PHE 
SEQRES  29 A  853  GLU ASP ALA GLY GLU TYR THR CYS LEU ALA GLY ASN SER 
SEQRES  30 A  853  ILE GLY LEU SER HIS HIS SER ALA TRP LEU THR VAL LEU 
SEQRES  31 A  853  GLU ALA LEU GLU GLU ARG PRO ALA VAL MET THR SER PRO 
SEQRES  32 A  853  LEU TYR LEU GLU ILE ILE ILE TYR CYS THR GLY ALA PHE 
SEQRES  33 A  853  LEU ILE SER CYS MET VAL GLY SER VAL ILE VAL TYR LYS 
SEQRES  34 A  853  MET LYS SER GLY THR LYS LYS SER ASP PHE HIS SER GLN 
SEQRES  35 A  853  MET ALA VAL HIS LYS LEU ALA LYS SER ILE PRO LEU ARG 
SEQRES  36 A  853  ARG GLN VAL THR VAL SER ALA ASP SER SER ALA SER MET 
SEQRES  37 A  853  ASN SER GLY VAL LEU LEU VAL ARG PRO SER ARG LEU SER 
SEQRES  38 A  853  SER SER GLY THR PRO MET LEU ALA GLY VAL SER GLU TYR 
SEQRES  39 A  853  GLU LEU PRO GLU ASP PRO ARG TRP GLU LEU PRO ARG ASP 
SEQRES  40 A  853  ARG LEU VAL LEU GLY LYS PRO LEU GLY GLU GLY CYS PHE 
SEQRES  41 A  853  GLY GLN VAL VAL LEU ALA GLU ALA ILE GLY LEU ASP LYS 
SEQRES  42 A  853  ASP LYS PRO ASN ARG VAL THR LYS VAL ALA VAL LYS MET 
SEQRES  43 A  853  LEU LYS SER ASP ALA THR GLU LYS ASP LEU SER ASP LEU 
SEQRES  44 A  853  ILE SER GLU MET GLU MET MET LYS MET ILE GLY LYS HIS 
SEQRES  45 A  853  LYS ASN ILE ILE ASN LEU LEU GLY ALA CYS THR GLN ASP 
SEQRES  46 A  853  GLY PRO LEU TYR VAL ILE VAL GLU TYR ALA SER LYS GLY 
SEQRES  47 A  853  ASN LEU ARG GLU TYR LEU GLN ALA ARG ARG PRO PRO GLY 
SEQRES  48 A  853  LEU GLU TYR CYS TYR ASN PRO SER HIS ASN PRO GLU GLU 
SEQRES  49 A  853  GLN LEU SER SER LYS ASP LEU VAL SER CYS ALA TYR GLN 
SEQRES  50 A  853  VAL ALA ARG GLY MET GLU TYR LEU ALA SER LYS LYS CYS 
SEQRES  51 A  853  ILE HIS ARG ASP LEU ALA ALA ARG ASN VAL LEU VAL THR 
SEQRES  52 A  853  GLU ASP ASN VAL MET LYS ILE ALA ASP PHE GLY LEU ALA 
SEQRES  53 A  853  ARG ASP ILE HIS HIS ILE ASP TYR TYR LYS LYS THR THR 
SEQRES  54 A  853  ASN GLY ARG LEU PRO VAL LYS TRP MET ALA PRO GLU ALA 
SEQRES  55 A  853  LEU PHE ASP ARG ILE TYR THR HIS GLN SER ASP VAL TRP 
SEQRES  56 A  853  SER PHE GLY VAL LEU LEU TRP GLU ILE PHE THR LEU GLY 
SEQRES  57 A  853  GLY SER PRO TYR PRO GLY VAL PRO VAL GLU GLU LEU PHE 
SEQRES  58 A  853  LYS LEU LEU LYS GLU GLY HIS ARG MET ASP LYS PRO SER 
SEQRES  59 A  853  ASN CYS THR ASN GLU LEU TYR MET MET MET ARG ASP CYS 
SEQRES  60 A  853  TRP HIS ALA VAL PRO SER GLN ARG PRO THR PHE LYS GLN 
SEQRES  61 A  853  LEU VAL GLU ASP LEU ASP ARG ILE VAL ALA LEU THR SER 
SEQRES  62 A  853  ASN GLN GLU TYR LEU ASP LEU SER MET PRO LEU ASP GLN 
SEQRES  63 A  853  TYR SER PRO SER PHE PRO ASP THR ARG SER SER THR CYS 
SEQRES  64 A  853  SER SER GLY GLU ASP SER VAL PHE SER HIS GLU PRO LEU 
SEQRES  65 A  853  PRO GLU GLU PRO CYS LEU PRO ARG HIS PRO ALA GLN LEU 
SEQRES  66 A  853  ALA ASN GLY GLY LEU LYS ARG ARG 
SSBOND   0 CYS A   88    CYS A  134                                       1.99
SSBOND   1 CYS A  209    CYS A  261                                       1.98
SSBOND   2 CYS A  308    CYS A  372                                       2.01
ATOM      1  N   MET A   1      55.883 -37.811  37.659  1.00  9.67           N
ATOM      2 1H   MET A   1      56.416 -37.676  38.494  1.00  9.67           H
ATOM      3 2H   MET A   1      55.703 -36.912  37.261  1.00  9.67           H
ATOM      4 3H   MET A   1      56.448 -38.325  37.014  1.00  9.67           H
ATOM      5  CA  MET A   1      54.622 -38.525  37.945  1.00 16.51           C
ATOM      6  HA  MET A   1      54.793 -39.424  38.348  1.00 16.51           H
ATOM      7  C   MET A   1      53.922 -38.657  36.591  1.00 16.41           C
ATOM      8  O   MET A   1      53.437 -37.662  36.099  1.00 14.21           O
ATOM      9  CB  MET A   1      53.801 -37.743  38.974  1.00 15.97           C
ATOM     10 1HB  MET A   1      53.819 -36.773  38.730  1.00 15.97           H
ATOM     11 2HB  MET A   1      52.858 -38.075  38.952  1.00 15.97           H
ATOM     12  CG  MET A   1      54.361 -37.913  40.401  1.00 14.31           C
ATOM     13 1HG  MET A   1      54.180 -38.869  40.634  1.00 14.31           H
ATOM     14 2HG  MET A   1      55.347 -37.773  40.307  1.00 14.31           H
ATOM     15  SD  MET A   1      53.630 -36.775  41.606  1.00 13.52           S
ATOM     16  CE  MET A   1      53.898 -37.695  43.140  1.00 12.66           C
ATOM     17 1HE  MET A   1      53.542 -37.191  43.927  1.00 12.66           H
ATOM     18 2HE  MET A   1      54.872 -37.858  43.295  1.00 12.66           H
ATOM     19 3HE  MET A   1      53.439 -38.583  43.110  1.00 12.66           H
ATOM     20  N   GLU A   2      54.224 -39.688  35.787  1.00 11.68           N
ATOM     21  H   GLU A   2      54.944 -39.535  35.110  1.00 11.68           H
ATOM     22  CA  GLU A   2      53.599 -41.028  35.802  1.00 22.22           C
ATOM     23  HA  GLU A   2      54.028 -41.470  35.014  1.00 22.22           H
ATOM     24  C   GLU A   2      52.080 -40.961  35.590  1.00 20.89           C
ATOM     25  O   GLU A   2      51.406 -40.257  36.340  1.00 19.92           O
ATOM     26  CB  GLU A   2      53.938 -41.863  37.048  1.00 22.69           C
ATOM     27 1HB  GLU A   2      53.835 -41.287  37.859  1.00 22.69           H
ATOM     28 2HB  GLU A   2      53.301 -42.632  37.102  1.00 22.69           H
ATOM     29  CG  GLU A   2      55.368 -42.413  37.017  1.00 20.99           C
ATOM     30 1HG  GLU A   2      55.500 -42.917  36.164  1.00 20.99           H
ATOM     31 2HG  GLU A   2      56.008 -41.646  37.054  1.00 20.99           H
ATOM     32  CD  GLU A   2      55.653 -43.353  38.197  1.00 19.86           C
ATOM     33  OE1 GLU A   2      56.483 -44.271  37.994  1.00 19.58           O
ATOM     34  OE2 GLU A   2      55.058 -43.133  39.275  1.00 24.35           O
ATOM     35  N   ALA A   3      51.424 -41.615  34.631  1.00 11.60           N
ATOM     36  H   ALA A   3      50.470 -41.324  34.562  1.00 11.60           H
ATOM     37  CA  ALA A   3      51.756 -42.659  33.649  1.00 22.04           C
ATOM     38  HA  ALA A   3      52.674 -42.515  33.279  1.00 22.04           H
ATOM     39  C   ALA A   3      50.690 -42.581  32.520  1.00 21.57           C
ATOM     40  O   ALA A   3      49.570 -42.160  32.780  1.00 19.64           O
ATOM     41  CB  ALA A   3      51.692 -44.010  34.385  1.00 21.26           C
ATOM     42 1HB  ALA A   3      52.379 -44.056  35.110  1.00 21.26           H
ATOM     43 2HB  ALA A   3      51.858 -44.769  33.756  1.00 21.26           H
ATOM     44 3HB  ALA A   3      50.794 -44.148  34.803  1.00 21.26           H
ATOM     45  N   ARG A   4      51.014 -42.777  31.231  1.00  9.77           N
ATOM     46  H   ARG A   4      51.414 -41.991  30.760  1.00  9.77           H
ATOM     47  CA  ARG A   4      50.856 -44.006  30.415  1.00 19.51           C
ATOM     48  HA  ARG A   4      50.938 -43.668  29.477  1.00 19.51           H
ATOM     49  C   ARG A   4      49.461 -44.666  30.520  1.00 18.44           C
ATOM     50  O   ARG A   4      48.991 -44.874  31.618  1.00 18.15           O
ATOM     51  CB  ARG A   4      51.986 -45.015  30.716  1.00 20.19           C
ATOM     52 1HB  ARG A   4      52.169 -45.001  31.699  1.00 20.19           H
ATOM     53 2HB  ARG A   4      51.676 -45.927  30.447  1.00 20.19           H
ATOM     54  CG  ARG A   4      53.302 -44.712  29.973  1.00 19.33           C
ATOM     55 1HG  ARG A   4      53.127 -44.666  28.990  1.00 19.33           H
ATOM     56 2HG  ARG A   4      53.669 -43.837  30.288  1.00 19.33           H
ATOM     57  CD  ARG A   4      54.324 -45.820  30.254  1.00 20.36           C
ATOM     58 1HD  ARG A   4      54.493 -45.881  31.238  1.00 20.36           H
ATOM     59 2HD  ARG A   4      53.973 -46.695  29.920  1.00 20.36           H
ATOM     60  NE  ARG A   4      55.614 -45.551  29.579  1.00 19.17           N
ATOM     61  HE  ARG A   4      55.685 -44.696  29.066  1.00 19.17           H
ATOM     62  CZ  ARG A   4      56.690 -46.337  29.588  1.00 19.88           C
ATOM     63  NH1 ARG A   4      56.683 -47.480  30.224  1.00 17.56           N
ATOM     64 1HH1 ARG A   4      55.862 -47.775  30.713  1.00 17.56           H
ATOM     65 2HH1 ARG A   4      57.499 -48.059  30.221  1.00 17.56           H
ATOM     66  NH2 ARG A   4      57.775 -45.990  28.972  1.00 17.95           N
ATOM     67 1HH2 ARG A   4      57.814 -45.120  28.480  1.00 17.95           H
ATOM     68 2HH2 ARG A   4      58.574 -46.592  28.989  1.00 17.95           H
ATOM     69  N   VAL A   5      48.726 -45.016  29.434  1.00 10.17           N
ATOM     70  H   VAL A   5      47.867 -44.511  29.352  1.00 10.17           H
ATOM     71  CA  VAL A   5      48.944 -46.001  28.343  1.00 19.62           C
ATOM     72  HA  VAL A   5      49.863 -45.902  27.961  1.00 19.62           H
ATOM     73  C   VAL A   5      47.856 -45.734  27.257  1.00 19.15           C
ATOM     74  O   VAL A   5      46.707 -45.566  27.629  1.00 18.05           O
ATOM     75  CB  VAL A   5      48.743 -47.416  28.965  1.00 19.11           C
ATOM     76  HB  VAL A   5      47.863 -47.340  29.434  1.00 19.11           H
ATOM     77  CG1 VAL A   5      48.662 -48.555  27.954  1.00 16.75           C
ATOM     78 1HG1 VAL A   5      48.533 -49.434  28.414  1.00 16.75           H
ATOM     79 2HG1 VAL A   5      49.500 -48.612  27.411  1.00 16.75           H
ATOM     80 3HG1 VAL A   5      47.896 -48.422  27.325  1.00 16.75           H
ATOM     81  CG2 VAL A   5      49.864 -47.799  29.936  1.00 19.88           C
ATOM     82 1HG2 VAL A   5      49.710 -48.710  30.320  1.00 19.88           H
ATOM     83 2HG2 VAL A   5      49.917 -47.151  30.695  1.00 19.88           H
ATOM     84 3HG2 VAL A   5      50.751 -47.806  29.474  1.00 19.88           H
ATOM     85  N   SER A   6      48.092 -45.446  25.964  1.00 17.24           N
ATOM     86  H   SER A   6      47.926 -44.485  25.742  1.00 17.24           H
ATOM     87  CA  SER A   6      48.543 -46.238  24.797  1.00 24.64           C
ATOM     88  HA  SER A   6      48.477 -45.547  24.077  1.00 24.64           H
ATOM     89  C   SER A   6      47.622 -47.407  24.367  1.00 23.27           C
ATOM     90  O   SER A   6      47.537 -48.372  25.102  1.00 22.84           O
ATOM     91  CB  SER A   6      49.996 -46.706  24.941  1.00 25.32           C
ATOM     92 1HB  SER A   6      50.580 -45.962  25.264  1.00 25.32           H
ATOM     93 2HB  SER A   6      50.061 -47.479  25.572  1.00 25.32           H
ATOM     94  OG  SER A   6      50.507 -47.132  23.702  1.00 22.66           O
ATOM     95  HG  SER A   6      51.457 -47.229  23.765  1.00 22.66           H
ATOM     96  N   LEU A   7      46.961 -47.386  23.177  1.00 10.49           N
ATOM     97  H   LEU A   7      46.119 -46.847  23.149  1.00 10.49           H
ATOM     98  CA  LEU A   7      47.344 -48.070  21.917  1.00 18.63           C
ATOM     99  HA  LEU A   7      48.232 -47.693  21.653  1.00 18.63           H
ATOM    100  C   LEU A   7      46.253 -47.796  20.843  1.00 18.05           C
ATOM    101  O   LEU A   7      45.079 -47.980  21.147  1.00 16.92           O
ATOM    102  CB  LEU A   7      47.457 -49.606  22.136  1.00 17.87           C
ATOM    103 1HB  LEU A   7      47.134 -49.819  23.058  1.00 17.87           H
ATOM    104 2HB  LEU A   7      46.875 -50.065  21.465  1.00 17.87           H
ATOM    105  CG  LEU A   7      48.883 -50.167  21.991  1.00 17.18           C
ATOM    106  HG  LEU A   7      49.347 -49.552  21.354  1.00 17.18           H
ATOM    107  CD1 LEU A   7      49.672 -50.190  23.297  1.00 17.76           C
ATOM    108 1HD1 LEU A   7      50.590 -50.561  23.155  1.00 17.76           H
ATOM    109 2HD1 LEU A   7      49.214 -50.756  23.982  1.00 17.76           H
ATOM    110 3HD1 LEU A   7      49.768 -49.269  23.674  1.00 17.76           H
ATOM    111  CD2 LEU A   7      48.839 -51.607  21.474  1.00 22.99           C
ATOM    112 1HD2 LEU A   7      49.761 -51.981  21.376  1.00 22.99           H
ATOM    113 2HD2 LEU A   7      48.392 -51.654  20.581  1.00 22.99           H
ATOM    114 3HD2 LEU A   7      48.333 -52.198  22.102  1.00 22.99           H
ATOM    115  N   LYS A   8      46.523 -47.198  19.645  1.00 13.99           N
ATOM    116  H   LYS A   8      46.393 -46.207  19.628  1.00 13.99           H
ATOM    117  CA  LYS A   8      46.981 -47.795  18.359  1.00 23.35           C
ATOM    118  HA  LYS A   8      46.943 -47.005  17.747  1.00 23.35           H
ATOM    119  C   LYS A   8      46.034 -48.859  17.760  1.00 22.06           C
ATOM    120  O   LYS A   8      45.838 -49.871  18.401  1.00 20.89           O
ATOM    121  CB  LYS A   8      48.434 -48.320  18.441  1.00 23.01           C
ATOM    122 1HB  LYS A   8      48.605 -48.631  19.376  1.00 23.01           H
ATOM    123 2HB  LYS A   8      48.528 -49.091  17.811  1.00 23.01           H
ATOM    124  CG  LYS A   8      49.501 -47.271  18.080  1.00 21.35           C
ATOM    125 1HG  LYS A   8      49.304 -46.899  17.173  1.00 21.35           H
ATOM    126 2HG  LYS A   8      49.480 -46.533  18.755  1.00 21.35           H
ATOM    127  CD  LYS A   8      50.899 -47.907  18.072  1.00 20.76           C
ATOM    128 1HD  LYS A   8      51.111 -48.251  18.987  1.00 20.76           H
ATOM    129 2HD  LYS A   8      50.914 -48.665  17.419  1.00 20.76           H
ATOM    130  CE  LYS A   8      51.952 -46.868  17.665  1.00 19.47           C
ATOM    131 1HE  LYS A   8      51.745 -46.531  16.747  1.00 19.47           H
ATOM    132 2HE  LYS A   8      51.932 -46.106  18.313  1.00 19.47           H
ATOM    133  NZ  LYS A   8      53.335 -47.425  17.651  1.00 18.49           N
ATOM    134 1HZ  LYS A   8      54.000 -46.728  17.383  1.00 18.49           H
ATOM    135 2HZ  LYS A   8      53.409 -48.185  17.005  1.00 18.49           H
ATOM    136 3HZ  LYS A   8      53.594 -47.765  18.555  1.00 18.49           H
ATOM    137  N   ARG A   9      45.453 -48.745  16.547  1.00 12.04           N
ATOM    138  H   ARG A   9      44.456 -48.682  16.598  1.00 12.04           H
ATOM    139  CA  ARG A   9      45.966 -48.692  15.146  1.00 21.11           C
ATOM    140  HA  ARG A   9      46.761 -48.087  15.111  1.00 21.11           H
ATOM    141  C   ARG A   9      44.807 -48.212  14.238  1.00 20.31           C
ATOM    142  O   ARG A   9      43.679 -48.580  14.521  1.00 19.20           O
ATOM    143  CB  ARG A   9      46.291 -50.144  14.713  1.00 20.80           C
ATOM    144 1HB  ARG A   9      45.541 -50.734  15.013  1.00 20.80           H
ATOM    145 2HB  ARG A   9      46.354 -50.165  13.715  1.00 20.80           H
ATOM    146  CG  ARG A   9      47.591 -50.729  15.271  1.00 18.66           C
ATOM    147 1HG  ARG A   9      48.368 -50.227  14.893  1.00 18.66           H
ATOM    148 2HG  ARG A   9      47.591 -50.643  16.267  1.00 18.66           H
ATOM    149  CD  ARG A   9      47.712 -52.207  14.892  1.00 18.70           C
ATOM    150 1HD  ARG A   9      46.960 -52.721  15.304  1.00 18.70           H
ATOM    151 2HD  ARG A   9      47.676 -52.302  13.897  1.00 18.70           H
ATOM    152  NE  ARG A   9      48.994 -52.788  15.372  1.00 17.36           N
ATOM    153  HE  ARG A   9      49.589 -52.185  15.903  1.00 17.36           H
ATOM    154  CZ  ARG A   9      49.427 -54.022  15.167  1.00 17.14           C
ATOM    155  NH1 ARG A   9      48.711 -54.890  14.508  1.00 15.39           N
ATOM    156 1HH1 ARG A   9      47.816 -54.628  14.146  1.00 15.39           H
ATOM    157 2HH1 ARG A   9      49.057 -55.817  14.364  1.00 15.39           H
ATOM    158  NH2 ARG A   9      50.585 -54.402  15.621  1.00 14.87           N
ATOM    159 1HH2 ARG A   9      51.158 -53.760  16.130  1.00 14.87           H
ATOM    160 2HH2 ARG A   9      50.903 -55.337  15.461  1.00 14.87           H
ATOM    161  N   ARG A  10      44.901 -47.356  13.257  1.00 13.19           N
ATOM    162  H   ARG A  10      44.168 -46.681  13.345  1.00 13.19           H
ATOM    163  CA  ARG A  10      45.718 -47.028  12.047  1.00 21.38           C
ATOM    164  HA  ARG A  10      45.196 -46.243  11.713  1.00 21.38           H
ATOM    165  C   ARG A  10      45.682 -48.077  10.907  1.00 20.38           C
ATOM    166  O   ARG A  10      45.810 -49.271  11.178  1.00 20.28           O
ATOM    167  CB  ARG A  10      47.140 -46.507  12.341  1.00 22.21           C
ATOM    168 1HB  ARG A  10      47.154 -46.080  13.245  1.00 22.21           H
ATOM    169 2HB  ARG A  10      47.782 -47.274  12.325  1.00 22.21           H
ATOM    170  CG  ARG A  10      47.564 -45.469  11.283  1.00 21.14           C
ATOM    171 1HG  ARG A  10      47.483 -45.887  10.378  1.00 21.14           H
ATOM    172 2HG  ARG A  10      46.948 -44.684  11.344  1.00 21.14           H
ATOM    173  CD  ARG A  10      48.999 -44.963  11.448  1.00 22.85           C
ATOM    174 1HD  ARG A  10      49.152 -44.676  12.394  1.00 22.85           H
ATOM    175 2HD  ARG A  10      49.645 -45.688  11.210  1.00 22.85           H
ATOM    176  NE  ARG A  10      49.243 -43.804  10.559  1.00 20.85           N
ATOM    177  HE  ARG A  10      48.473 -43.517   9.989  1.00 20.85           H
ATOM    178  CZ  ARG A  10      50.361 -43.100  10.427  1.00 20.73           C
ATOM    179  NH1 ARG A  10      51.444 -43.390  11.091  1.00 18.39           N
ATOM    180 1HH1 ARG A  10      51.450 -44.164  11.724  1.00 18.39           H
ATOM    181 2HH1 ARG A  10      52.269 -42.838  10.967  1.00 18.39           H
ATOM    182  NH2 ARG A  10      50.385 -42.081   9.613  1.00 18.10           N
ATOM    183 1HH2 ARG A  10      49.566 -41.836   9.095  1.00 18.10           H
ATOM    184 2HH2 ARG A  10      51.223 -41.545   9.507  1.00 18.10           H
ATOM    185  N   ILE A  11      45.627 -47.525   9.704  1.00 12.03           N
ATOM    186  H   ILE A  11      45.369 -46.560   9.746  1.00 12.03           H
ATOM    187  CA  ILE A  11      45.853 -47.982   8.308  1.00 19.86           C
ATOM    188  HA  ILE A  11      46.519 -47.334   7.938  1.00 19.86           H
ATOM    189  C   ILE A  11      44.545 -47.869   7.496  1.00 19.31           C
ATOM    190  O   ILE A  11      43.600 -48.594   7.789  1.00 18.29           O
ATOM    191  CB  ILE A  11      46.540 -49.376   8.195  1.00 19.39           C
ATOM    192  HB  ILE A  11      45.930 -50.035   8.635  1.00 19.39           H
ATOM    193  CG1 ILE A  11      47.925 -49.391   8.895  1.00 17.76           C
ATOM    194 1HG1 ILE A  11      48.583 -48.915   8.312  1.00 17.76           H
ATOM    195 2HG1 ILE A  11      47.846 -48.912   9.769  1.00 17.76           H
ATOM    196  CG2 ILE A  11      46.772 -49.750   6.711  1.00 20.00           C
ATOM    197 1HG2 ILE A  11      47.213 -50.644   6.631  1.00 20.00           H
ATOM    198 2HG2 ILE A  11      47.358 -49.077   6.259  1.00 20.00           H
ATOM    199 3HG2 ILE A  11      45.906 -49.789   6.212  1.00 20.00           H
ATOM    200  CD1 ILE A  11      48.461 -50.806   9.169  1.00 20.22           C
ATOM    201 1HD1 ILE A  11      49.353 -50.770   9.620  1.00 20.22           H
ATOM    202 2HD1 ILE A  11      48.567 -51.320   8.318  1.00 20.22           H
ATOM    203 3HD1 ILE A  11      47.838 -51.317   9.761  1.00 20.22           H
ATOM    204  N   GLU A  12      44.279 -46.882   6.642  1.00 17.39           N
ATOM    205  H   GLU A  12      43.363 -46.506   6.783  1.00 17.39           H
ATOM    206  CA  GLU A  12      44.996 -46.192   5.527  1.00 22.52           C
ATOM    207  HA  GLU A  12      44.545 -45.303   5.614  1.00 22.52           H
ATOM    208  C   GLU A  12      44.707 -46.788   4.129  1.00 21.35           C
ATOM    209  O   GLU A  12      44.878 -47.982   3.917  1.00 21.01           O
ATOM    210  CB  GLU A  12      46.501 -45.890   5.714  1.00 23.48           C
ATOM    211 1HB  GLU A  12      46.860 -46.503   6.418  1.00 23.48           H
ATOM    212 2HB  GLU A  12      46.968 -46.067   4.848  1.00 23.48           H
ATOM    213  CG  GLU A  12      46.811 -44.445   6.136  1.00 21.76           C
ATOM    214 1HG  GLU A  12      46.489 -43.833   5.414  1.00 21.76           H
ATOM    215 2HG  GLU A  12      46.314 -44.253   6.982  1.00 21.76           H
ATOM    216  CD  GLU A  12      48.316 -44.172   6.377  1.00 21.47           C
ATOM    217  OE1 GLU A  12      48.627 -43.155   7.053  1.00 20.31           O
ATOM    218  OE2 GLU A  12      49.160 -45.010   5.999  1.00 25.11           O
ATOM    219  N   LEU A  13      44.388 -45.869   3.187  1.00 13.61           N
ATOM    220  H   LEU A  13      43.859 -45.095   3.536  1.00 13.61           H
ATOM    221  CA  LEU A  13      44.675 -45.796   1.742  1.00 20.70           C
ATOM    222  HA  LEU A  13      44.481 -44.825   1.601  1.00 20.70           H
ATOM    223  C   LEU A  13      43.681 -46.386   0.699  1.00 19.51           C
ATOM    224  O   LEU A  13      43.662 -47.559   0.397  1.00 18.37           O
ATOM    225  CB  LEU A  13      46.155 -46.127   1.484  1.00 20.16           C
ATOM    226 1HB  LEU A  13      46.371 -46.983   1.954  1.00 20.16           H
ATOM    227 2HB  LEU A  13      46.283 -46.245   0.499  1.00 20.16           H
ATOM    228  CG  LEU A  13      47.128 -45.021   1.986  1.00 18.63           C
ATOM    229  HG  LEU A  13      46.719 -44.622   2.806  1.00 18.63           H
ATOM    230  CD1 LEU A  13      48.503 -45.614   2.300  1.00 19.11           C
ATOM    231 1HD1 LEU A  13      49.133 -44.908   2.623  1.00 19.11           H
ATOM    232 2HD1 LEU A  13      48.905 -46.036   1.488  1.00 19.11           H
ATOM    233 3HD1 LEU A  13      48.437 -46.315   3.010  1.00 19.11           H
ATOM    234  CD2 LEU A  13      47.329 -43.910   0.966  1.00 23.69           C
ATOM    235 1HD2 LEU A  13      47.957 -43.214   1.313  1.00 23.69           H
ATOM    236 2HD2 LEU A  13      46.462 -43.461   0.750  1.00 23.69           H
ATOM    237 3HD2 LEU A  13      47.710 -44.270   0.114  1.00 23.69           H
ATOM    238  N   THR A  14      42.941 -45.449   0.102  1.00 17.25           N
ATOM    239  H   THR A  14      42.288 -44.987   0.702  1.00 17.25           H
ATOM    240  CA  THR A  14      42.929 -44.979  -1.313  1.00 23.89           C
ATOM    241  HA  THR A  14      42.099 -44.436  -1.190  1.00 23.89           H
ATOM    242  C   THR A  14      42.592 -45.902  -2.512  1.00 23.02           C
ATOM    243  O   THR A  14      43.200 -46.933  -2.709  1.00 22.19           O
ATOM    244  CB  THR A  14      44.223 -44.220  -1.673  1.00 22.95           C
ATOM    245  HB  THR A  14      44.200 -44.029  -2.654  1.00 22.95           H
ATOM    246  OG1 THR A  14      45.357 -45.024  -1.470  1.00 21.24           O
ATOM    247  HG1 THR A  14      45.093 -45.943  -1.424  1.00 21.24           H
ATOM    248  CG2 THR A  14      44.414 -42.916  -0.904  1.00 23.32           C
ATOM    249 1HG2 THR A  14      45.264 -42.463  -1.172  1.00 23.32           H
ATOM    250 2HG2 THR A  14      44.452 -43.083   0.081  1.00 23.32           H
ATOM    251 3HG2 THR A  14      43.660 -42.283  -1.079  1.00 23.32           H
ATOM    252  N   VAL A  15      41.807 -45.294  -3.430  1.00 12.53           N
ATOM    253  H   VAL A  15      41.002 -44.834  -3.056  1.00 12.53           H
ATOM    254  CA  VAL A  15      41.952 -45.201  -4.909  1.00 22.35           C
ATOM    255  HA  VAL A  15      41.498 -44.322  -5.051  1.00 22.35           H
ATOM    256  C   VAL A  15      41.065 -46.099  -5.824  1.00 21.92           C
ATOM    257  O   VAL A  15      41.131 -47.311  -5.806  1.00 20.56           O
ATOM    258  CB  VAL A  15      43.446 -45.104  -5.329  1.00 21.29           C
ATOM    259  HB  VAL A  15      43.861 -45.881  -4.855  1.00 21.29           H
ATOM    260  CG1 VAL A  15      43.763 -45.259  -6.801  1.00 18.18           C
ATOM    261 1HG1 VAL A  15      44.746 -45.181  -6.966  1.00 18.18           H
ATOM    262 2HG1 VAL A  15      43.304 -44.555  -7.343  1.00 18.18           H
ATOM    263 3HG1 VAL A  15      43.464 -46.151  -7.140  1.00 18.18           H
ATOM    264  CG2 VAL A  15      44.017 -43.719  -4.968  1.00 19.98           C
ATOM    265 1HG2 VAL A  15      44.978 -43.647  -5.235  1.00 19.98           H
ATOM    266 2HG2 VAL A  15      43.958 -43.552  -3.984  1.00 19.98           H
ATOM    267 3HG2 VAL A  15      43.514 -42.991  -5.434  1.00 19.98           H
ATOM    268  N   GLU A  16      40.303 -45.390  -6.646  1.00 15.23           N
ATOM    269  H   GLU A  16      39.972 -44.538  -6.240  1.00 15.23           H
ATOM    270  CA  GLU A  16      39.839 -45.591  -8.036  1.00 23.98           C
ATOM    271  HA  GLU A  16      39.254 -44.780  -8.045  1.00 23.98           H
ATOM    272  C   GLU A  16      38.755 -46.633  -8.435  1.00 22.57           C
ATOM    273  O   GLU A  16      38.802 -47.816  -8.144  1.00 21.51           O
ATOM    274  CB  GLU A  16      41.017 -45.523  -9.018  1.00 23.25           C
ATOM    275 1HB  GLU A  16      41.762 -46.094  -8.674  1.00 23.25           H
ATOM    276 2HB  GLU A  16      40.719 -45.865  -9.909  1.00 23.25           H
ATOM    277  CG  GLU A  16      41.520 -44.077  -9.174  1.00 21.48           C
ATOM    278 1HG  GLU A  16      40.818 -43.551  -9.655  1.00 21.48           H
ATOM    279 2HG  GLU A  16      41.657 -43.693  -8.261  1.00 21.48           H
ATOM    280  CD  GLU A  16      42.835 -43.939  -9.952  1.00 20.33           C
ATOM    281  OE1 GLU A  16      43.293 -42.772 -10.073  1.00 19.83           O
ATOM    282  OE2 GLU A  16      43.391 -44.968 -10.397  1.00 24.08           O
ATOM    283  N   TYR A  17      37.781 -46.104  -9.214  1.00 12.47           N
ATOM    284  H   TYR A  17      37.703 -45.110  -9.144  1.00 12.47           H
ATOM    285  CA  TYR A  17      36.812 -46.715 -10.148  1.00 20.92           C
ATOM    286  HA  TYR A  17      36.179 -47.294  -9.634  1.00 20.92           H
ATOM    287  C   TYR A  17      37.530 -47.607 -11.214  1.00 19.84           C
ATOM    288  O   TYR A  17      38.731 -47.429 -11.375  1.00 17.86           O
ATOM    289  CB  TYR A  17      36.127 -45.518 -10.830  1.00 19.68           C
ATOM    290 1HB  TYR A  17      36.839 -44.878 -11.118  1.00 19.68           H
ATOM    291 2HB  TYR A  17      35.640 -45.858 -11.634  1.00 19.68           H
ATOM    292  CG  TYR A  17      35.128 -44.740  -9.988  1.00 17.45           C
ATOM    293  CD1 TYR A  17      33.779 -45.138  -9.961  1.00 16.11           C
ATOM    294  HD1 TYR A  17      33.492 -45.946 -10.475  1.00 16.11           H
ATOM    295  CD2 TYR A  17      35.524 -43.590  -9.262  1.00 16.18           C
ATOM    296  HD2 TYR A  17      36.479 -43.294  -9.275  1.00 16.18           H
ATOM    297  CE1 TYR A  17      32.834 -44.415  -9.223  1.00 16.02           C
ATOM    298  HE1 TYR A  17      31.879 -44.712  -9.208  1.00 16.02           H
ATOM    299  CE2 TYR A  17      34.567 -42.862  -8.519  1.00 18.08           C
ATOM    300  HE2 TYR A  17      34.847 -42.052  -8.004  1.00 18.08           H
ATOM    301  CZ  TYR A  17      33.225 -43.272  -8.502  1.00 20.56           C
ATOM    302  OH  TYR A  17      32.308 -42.572  -7.794  1.00 23.45           O
ATOM    303  HH  TYR A  17      31.540 -42.407  -8.341  1.00 23.45           H
ATOM    304  N   PRO A  18      36.867 -48.495 -12.066  1.00 14.01           N
ATOM    305  CA  PRO A  18      35.480 -48.431 -12.586  1.00 22.20           C
ATOM    306  HA  PRO A  18      34.909 -48.048 -11.859  1.00 22.20           H
ATOM    307  C   PRO A  18      34.750 -49.783 -12.956  1.00 22.56           C
ATOM    308  O   PRO A  18      35.316 -50.863 -12.923  1.00 20.74           O
ATOM    309  CB  PRO A  18      35.715 -47.613 -13.872  1.00 19.67           C
ATOM    310 1HB  PRO A  18      35.003 -47.800 -14.549  1.00 19.67           H
ATOM    311 2HB  PRO A  18      35.736 -46.633 -13.673  1.00 19.67           H
ATOM    312  CG  PRO A  18      37.081 -48.093 -14.375  1.00 19.06           C
ATOM    313 1HG  PRO A  18      36.982 -48.643 -15.204  1.00 19.06           H
ATOM    314 2HG  PRO A  18      37.685 -47.318 -14.559  1.00 19.06           H
ATOM    315  CD  PRO A  18      37.622 -48.941 -13.224  1.00 21.91           C
ATOM    316 1HD  PRO A  18      37.463 -49.916 -13.378  1.00 21.91           H
ATOM    317 2HD  PRO A  18      38.598 -48.781 -13.075  1.00 21.91           H
ATOM    318  N   TRP A  19      33.501 -49.674 -13.435  1.00 14.51           N
ATOM    319  H   TRP A  19      33.011 -48.865 -13.109  1.00 14.51           H
ATOM    320  CA  TRP A  19      32.704 -50.531 -14.362  1.00 19.78           C
ATOM    321  HA  TRP A  19      31.842 -50.049 -14.203  1.00 19.78           H
ATOM    322  C   TRP A  19      32.270 -51.992 -14.043  1.00 18.94           C
ATOM    323  O   TRP A  19      33.053 -52.919 -13.991  1.00 17.06           O
ATOM    324  CB  TRP A  19      33.278 -50.451 -15.781  1.00 18.44           C
ATOM    325 1HB  TRP A  19      34.263 -50.615 -15.731  1.00 18.44           H
ATOM    326 2HB  TRP A  19      32.849 -51.165 -16.334  1.00 18.44           H
ATOM    327  CG  TRP A  19      33.085 -49.160 -16.505  1.00 16.64           C
ATOM    328  CD1 TRP A  19      33.974 -48.156 -16.546  1.00 14.71           C
ATOM    329  HD1 TRP A  19      34.870 -48.163 -16.103  1.00 14.71           H
ATOM    330  CD2 TRP A  19      31.933 -48.689 -17.303  1.00 16.51           C
ATOM    331  NE1 TRP A  19      33.461 -47.101 -17.299  1.00 15.18           N
ATOM    332  HE1 TRP A  19      33.947 -46.242 -17.461  1.00 15.18           H
ATOM    333  CE2 TRP A  19      32.222 -47.378 -17.787  1.00 17.02           C
ATOM    334  CE3 TRP A  19      30.701 -49.236 -17.668  1.00 22.46           C
ATOM    335  HE3 TRP A  19      30.457 -50.153 -17.353  1.00 22.46           H
ATOM    336  CZ2 TRP A  19      31.325 -46.653 -18.589  1.00 23.48           C
ATOM    337  HZ2 TRP A  19      31.562 -45.737 -18.911  1.00 23.48           H
ATOM    338  CZ3 TRP A  19      29.787 -48.510 -18.481  1.00 22.38           C
ATOM    339  HZ3 TRP A  19      28.912 -48.925 -18.732  1.00 22.38           H
ATOM    340  CH2 TRP A  19      30.095 -47.228 -18.932  1.00 22.58           C
ATOM    341  HH2 TRP A  19      29.443 -46.722 -19.496  1.00 22.58           H
ATOM    342  N   ARG A  20      30.919 -52.170 -14.119  1.00 13.90           N
ATOM    343  H   ARG A  20      30.389 -51.474 -13.634  1.00 13.90           H
ATOM    344  CA  ARG A  20      30.084 -53.211 -14.792  1.00 21.87           C
ATOM    345  HA  ARG A  20      29.210 -52.791 -14.549  1.00 21.87           H
ATOM    346  C   ARG A  20      29.924 -54.644 -14.233  1.00 20.87           C
ATOM    347  O   ARG A  20      30.824 -55.458 -14.225  1.00 20.02           O
ATOM    348  CB  ARG A  20      30.397 -53.294 -16.299  1.00 20.81           C
ATOM    349 1HB  ARG A  20      31.355 -53.046 -16.442  1.00 20.81           H
ATOM    350 2HB  ARG A  20      30.245 -54.233 -16.608  1.00 20.81           H
ATOM    351  CG  ARG A  20      29.517 -52.354 -17.137  1.00 18.37           C
ATOM    352 1HG  ARG A  20      28.557 -52.512 -16.906  1.00 18.37           H
ATOM    353 2HG  ARG A  20      29.759 -51.406 -16.929  1.00 18.37           H
ATOM    354  CD  ARG A  20      29.715 -52.600 -18.635  1.00 17.97           C
ATOM    355 1HD  ARG A  20      30.686 -52.528 -18.862  1.00 17.97           H
ATOM    356 2HD  ARG A  20      29.384 -53.513 -18.872  1.00 17.97           H
ATOM    357  NE  ARG A  20      28.974 -51.612 -19.453  1.00 16.60           N
ATOM    358  HE  ARG A  20      28.782 -50.732 -19.018  1.00 16.60           H
ATOM    359  CZ  ARG A  20      28.537 -51.760 -20.693  1.00 16.40           C
ATOM    360  NH1 ARG A  20      28.713 -52.868 -21.355  1.00 15.88           N
ATOM    361 1HH1 ARG A  20      29.190 -53.636 -20.927  1.00 15.88           H
ATOM    362 2HH1 ARG A  20      28.372 -52.951 -22.291  1.00 15.88           H
ATOM    363  NH2 ARG A  20      27.926 -50.782 -21.298  1.00 15.97           N
ATOM    364 1HH2 ARG A  20      27.785 -49.912 -20.825  1.00 15.97           H
ATOM    365 2HH2 ARG A  20      27.598 -50.901 -22.235  1.00 15.97           H
ATOM    366  N   CYS A  21      28.601 -54.952 -14.080  1.00 14.61           N
ATOM    367  H   CYS A  21      28.058 -54.233 -13.646  1.00 14.61           H
ATOM    368  CA  CYS A  21      27.835 -56.159 -14.443  1.00 21.84           C
ATOM    369  HA  CYS A  21      26.962 -55.888 -14.037  1.00 21.84           H
ATOM    370  C   CYS A  21      28.139 -57.507 -13.764  1.00 20.97           C
ATOM    371  O   CYS A  21      29.181 -58.112 -13.970  1.00 19.95           O
ATOM    372  CB  CYS A  21      27.816 -56.345 -15.974  1.00 20.99           C
ATOM    373 1HB  CYS A  21      28.773 -56.335 -16.263  1.00 20.99           H
ATOM    374 2HB  CYS A  21      27.429 -57.253 -16.135  1.00 20.99           H
ATOM    375  SG  CYS A  21      26.842 -55.027 -16.752  1.00 18.76           S
ATOM    376  HG  CYS A  21      27.606 -53.967 -16.941  1.00 18.76           H
ATOM    377  N   GLY A  22      27.081 -58.058 -13.134  1.00 22.08           N
ATOM    378  H   GLY A  22      26.319 -57.463 -12.879  1.00 22.08           H
ATOM    379  CA  GLY A  22      26.992 -59.476 -12.806  1.00 32.66           C
ATOM    380 1HA  GLY A  22      27.024 -59.990 -13.663  1.00 32.66           H
ATOM    381 2HA  GLY A  22      27.788 -59.710 -12.247  1.00 32.66           H
ATOM    382  C   GLY A  22      25.707 -59.813 -12.046  1.00 31.37           C
ATOM    383  O   GLY A  22      25.515 -59.367 -10.924  1.00 28.74           O
ATOM    384  N   ALA A  23      24.828 -60.595 -12.680  1.00 17.35           N
ATOM    385  H   ALA A  23      25.078 -60.882 -13.605  1.00 17.35           H
ATOM    386  CA  ALA A  23      23.545 -61.078 -12.179  1.00 29.33           C
ATOM    387  HA  ALA A  23      23.042 -60.273 -11.865  1.00 29.33           H
ATOM    388  C   ALA A  23      23.666 -62.029 -10.974  1.00 28.31           C
ATOM    389  O   ALA A  23      24.665 -62.734 -10.865  1.00 26.51           O
ATOM    390  CB  ALA A  23      22.904 -61.831 -13.359  1.00 27.47           C
ATOM    391 1HB  ALA A  23      22.813 -61.236 -14.157  1.00 27.47           H
ATOM    392 2HB  ALA A  23      21.992 -62.164 -13.119  1.00 27.47           H
ATOM    393 3HB  ALA A  23      23.459 -62.619 -13.625  1.00 27.47           H
ATOM    394  N   LEU A  24      22.586 -62.124 -10.168  1.00 12.55           N
ATOM    395  H   LEU A  24      22.127 -61.272  -9.917  1.00 12.55           H
ATOM    396  CA  LEU A  24      22.025 -63.374  -9.626  1.00 24.80           C
ATOM    397  HA  LEU A  24      21.829 -63.938 -10.429  1.00 24.80           H
ATOM    398  C   LEU A  24      20.713 -63.093  -8.854  1.00 23.52           C
ATOM    399  O   LEU A  24      20.655 -62.233  -7.981  1.00 22.24           O
ATOM    400  CB  LEU A  24      23.047 -64.124  -8.744  1.00 23.21           C
ATOM    401 1HB  LEU A  24      23.725 -63.466  -8.416  1.00 23.21           H
ATOM    402 2HB  LEU A  24      22.562 -64.520  -7.965  1.00 23.21           H
ATOM    403  CG  LEU A  24      23.785 -65.261  -9.499  1.00 21.26           C
ATOM    404  HG  LEU A  24      23.868 -64.987 -10.457  1.00 21.26           H
ATOM    405  CD1 LEU A  24      25.176 -65.496  -8.907  1.00 21.11           C
ATOM    406 1HD1 LEU A  24      25.653 -66.229  -9.393  1.00 21.11           H
ATOM    407 2HD1 LEU A  24      25.116 -65.754  -7.943  1.00 21.11           H
ATOM    408 3HD1 LEU A  24      25.736 -64.670  -8.970  1.00 21.11           H
ATOM    409  CD2 LEU A  24      23.011 -66.565  -9.443  1.00 25.57           C
ATOM    410 1HD2 LEU A  24      23.495 -67.290  -9.932  1.00 25.57           H
ATOM    411 2HD2 LEU A  24      22.107 -66.464  -9.859  1.00 25.57           H
ATOM    412 3HD2 LEU A  24      22.882 -66.865  -8.498  1.00 25.57           H
ATOM    413  N   SER A  25      19.655 -63.859  -9.213  1.00 22.31           N
ATOM    414  H   SER A  25      19.759 -64.381 -10.059  1.00 22.31           H
ATOM    415  CA  SER A  25      18.365 -64.018  -8.508  1.00 32.05           C
ATOM    416  HA  SER A  25      17.979 -63.113  -8.329  1.00 32.05           H
ATOM    417  C   SER A  25      18.561 -64.743  -7.150  1.00 30.16           C
ATOM    418  O   SER A  25      19.641 -65.307  -6.966  1.00 28.55           O
ATOM    419  CB  SER A  25      17.476 -64.850  -9.437  1.00 30.33           C
ATOM    420 1HB  SER A  25      17.784 -65.801  -9.457  1.00 30.33           H
ATOM    421 2HB  SER A  25      16.524 -64.814  -9.134  1.00 30.33           H
ATOM    422  OG  SER A  25      17.504 -64.379 -10.768  1.00 28.04           O
ATOM    423  HG  SER A  25      17.510 -65.123 -11.370  1.00 28.04           H
ATOM    424  N   PRO A  26      17.574 -64.856  -6.192  1.00 20.63           N
ATOM    425  CA  PRO A  26      16.178 -65.235  -6.483  1.00 30.42           C
ATOM    426  HA  PRO A  26      15.947 -64.820  -7.363  1.00 30.42           H
ATOM    427  C   PRO A  26      15.044 -64.720  -5.539  1.00 29.88           C
ATOM    428  O   PRO A  26      15.240 -64.337  -4.396  1.00 27.04           O
ATOM    429  CB  PRO A  26      16.267 -66.761  -6.378  1.00 26.64           C
ATOM    430 1HB  PRO A  26      15.368 -67.160  -6.201  1.00 26.64           H
ATOM    431 2HB  PRO A  26      16.648 -67.155  -7.214  1.00 26.64           H
ATOM    432  CG  PRO A  26      17.208 -66.982  -5.190  1.00 27.08           C
ATOM    433 1HG  PRO A  26      16.694 -67.248  -4.375  1.00 27.08           H
ATOM    434 2HG  PRO A  26      17.887 -67.685  -5.401  1.00 27.08           H
ATOM    435  CD  PRO A  26      17.881 -65.629  -4.984  1.00 31.35           C
ATOM    436 1HD  PRO A  26      17.514 -65.161  -4.180  1.00 31.35           H
ATOM    437 2HD  PRO A  26      18.871 -65.728  -4.889  1.00 31.35           H
ATOM    438  N   THR A  27      13.813 -64.814  -6.071  1.00 21.90           N
ATOM    439  H   THR A  27      13.776 -64.641  -7.055  1.00 21.90           H
ATOM    440  CA  THR A  27      12.494 -65.130  -5.454  1.00 31.11           C
ATOM    441  HA  THR A  27      11.928 -64.762  -6.191  1.00 31.11           H
ATOM    442  C   THR A  27      11.997 -64.395  -4.202  1.00 30.21           C
ATOM    443  O   THR A  27      12.393 -64.703  -3.092  1.00 27.21           O
ATOM    444  CB  THR A  27      12.374 -66.637  -5.175  1.00 27.26           C
ATOM    445  HB  THR A  27      11.507 -66.791  -4.701  1.00 27.26           H
ATOM    446  OG1 THR A  27      13.388 -67.080  -4.301  1.00 25.07           O
ATOM    447  HG1 THR A  27      13.029 -67.180  -3.420  1.00 25.07           H
ATOM    448  CG2 THR A  27      12.459 -67.484  -6.436  1.00 25.62           C
ATOM    449 1HG2 THR A  27      12.378 -68.457  -6.220  1.00 25.62           H
ATOM    450 2HG2 THR A  27      13.332 -67.345  -6.903  1.00 25.62           H
ATOM    451 3HG2 THR A  27      11.727 -67.249  -7.076  1.00 25.62           H
ATOM    452  N   SER A  28      10.881 -63.657  -4.355  1.00 18.40           N
ATOM    453  H   SER A  28      10.892 -62.907  -5.016  1.00 18.40           H
ATOM    454  CA  SER A  28       9.646 -63.904  -3.593  1.00 29.13           C
ATOM    455  HA  SER A  28       9.538 -64.891  -3.710  1.00 29.13           H
ATOM    456  C   SER A  28       8.426 -63.171  -4.172  1.00 28.45           C
ATOM    457  O   SER A  28       8.470 -61.999  -4.501  1.00 26.07           O
ATOM    458  CB  SER A  28       9.773 -63.589  -2.098  1.00 26.21           C
ATOM    459 1HB  SER A  28       8.890 -63.685  -1.639  1.00 26.21           H
ATOM    460 2HB  SER A  28      10.442 -64.192  -1.664  1.00 26.21           H
ATOM    461  OG  SER A  28      10.207 -62.272  -1.883  1.00 24.04           O
ATOM    462  HG  SER A  28      11.163 -62.255  -1.834  1.00 24.04           H
ATOM    463  N   ASN A  29       7.340 -63.928  -4.297  1.00 17.72           N
ATOM    464  H   ASN A  29       7.525 -64.903  -4.177  1.00 17.72           H
ATOM    465  CA  ASN A  29       5.928 -63.638  -4.574  1.00 32.32           C
ATOM    466  HA  ASN A  29       5.839 -63.946  -5.521  1.00 32.32           H
ATOM    467  C   ASN A  29       5.446 -62.173  -4.598  1.00 30.97           C
ATOM    468  O   ASN A  29       5.365 -61.529  -3.552  1.00 28.09           O
ATOM    469  CB  ASN A  29       5.124 -64.378  -3.487  1.00 29.31           C
ATOM    470 1HB  ASN A  29       5.511 -64.160  -2.591  1.00 29.31           H
ATOM    471 2HB  ASN A  29       4.172 -64.074  -3.523  1.00 29.31           H
ATOM    472  CG  ASN A  29       5.138 -65.874  -3.645  1.00 25.67           C
ATOM    473  OD1 ASN A  29       5.265 -66.404  -4.728  1.00 25.00           O
ATOM    474  ND2 ASN A  29       4.995 -66.618  -2.574  1.00 25.83           N
ATOM    475 1HD2 ASN A  29       4.991 -67.615  -2.654  1.00 25.83           H
ATOM    476 2HD2 ASN A  29       4.890 -66.188  -1.677  1.00 25.83           H
ATOM    477  N   CYS A  30       4.857 -61.780  -5.732  1.00 17.05           N
ATOM    478  H   CYS A  30       5.168 -62.177  -6.595  1.00 17.05           H
ATOM    479  CA  CYS A  30       3.776 -60.793  -5.764  1.00 27.19           C
ATOM    480  HA  CYS A  30       3.454 -60.706  -4.821  1.00 27.19           H
ATOM    481  C   CYS A  30       2.610 -61.295  -6.634  1.00 25.79           C
ATOM    482  O   CYS A  30       2.779 -61.693  -7.788  1.00 24.47           O
ATOM    483  CB  CYS A  30       4.299 -59.422  -6.207  1.00 26.03           C
ATOM    484 1HB  CYS A  30       5.072 -59.602  -6.815  1.00 26.03           H
ATOM    485 2HB  CYS A  30       3.558 -58.996  -6.726  1.00 26.03           H
ATOM    486  SG  CYS A  30       4.767 -58.470  -4.735  1.00 23.62           S
ATOM    487  HG  CYS A  30       4.881 -57.194  -5.053  1.00 23.62           H
ATOM    488  N   ARG A  31       1.417 -61.289  -6.027  1.00 19.31           N
ATOM    489  H   ARG A  31       1.405 -61.001  -5.069  1.00 19.31           H
ATOM    490  CA  ARG A  31       0.123 -61.660  -6.618  1.00 31.42           C
ATOM    491  HA  ARG A  31       0.219 -62.598  -6.950  1.00 31.42           H
ATOM    492  C   ARG A  31      -0.231 -60.725  -7.782  1.00 30.38           C
ATOM    493  O   ARG A  31      -0.273 -59.506  -7.614  1.00 29.17           O
ATOM    494  CB  ARG A  31      -0.963 -61.541  -5.540  1.00 29.70           C
ATOM    495 1HB  ARG A  31      -0.798 -60.701  -5.022  1.00 29.70           H
ATOM    496 2HB  ARG A  31      -1.851 -61.482  -5.997  1.00 29.70           H
ATOM    497  CG  ARG A  31      -1.012 -62.712  -4.549  1.00 26.62           C
ATOM    498 1HG  ARG A  31      -1.305 -63.541  -5.026  1.00 26.62           H
ATOM    499 2HG  ARG A  31      -0.103 -62.856  -4.158  1.00 26.62           H
ATOM    500  CD  ARG A  31      -2.003 -62.396  -3.427  1.00 24.90           C
ATOM    501 1HD  ARG A  31      -1.617 -61.697  -2.825  1.00 24.90           H
ATOM    502 2HD  ARG A  31      -2.859 -62.061  -3.820  1.00 24.90           H
ATOM    503  NE  ARG A  31      -2.315 -63.572  -2.607  1.00 22.45           N
ATOM    504  HE  ARG A  31      -1.941 -64.447  -2.914  1.00 22.45           H
ATOM    505  CZ  ARG A  31      -3.048 -63.588  -1.493  1.00 22.87           C
ATOM    506  NH1 ARG A  31      -3.510 -62.489  -0.965  1.00 21.60           N
ATOM    507 1HH1 ARG A  31      -3.317 -61.608  -1.396  1.00 21.60           H
ATOM    508 2HH1 ARG A  31      -4.057 -62.528  -0.129  1.00 21.60           H
ATOM    509  NH2 ARG A  31      -3.315 -64.708  -0.896  1.00 21.53           N
ATOM    510 1HH2 ARG A  31      -2.970 -65.569  -1.271  1.00 21.53           H
ATOM    511 2HH2 ARG A  31      -3.865 -64.711  -0.061  1.00 21.53           H
ATOM    512  N   THR A  32      -0.585 -61.313  -8.909  1.00 21.05           N
ATOM    513  H   THR A  32      -0.370 -62.285  -9.003  1.00 21.05           H
ATOM    514  CA  THR A  32      -1.264 -60.668 -10.033  1.00 31.46           C
ATOM    515  HA  THR A  32      -0.730 -59.852 -10.254  1.00 31.46           H
ATOM    516  C   THR A  32      -2.688 -60.270  -9.632  1.00 32.16           C
ATOM    517  O   THR A  32      -3.563 -61.120  -9.474  1.00 30.35           O
ATOM    518  CB  THR A  32      -1.314 -61.635 -11.229  1.00 28.58           C
ATOM    519  HB  THR A  32      -2.048 -61.364 -11.851  1.00 28.58           H
ATOM    520  OG1 THR A  32      -1.615 -62.933 -10.783  1.00 26.32           O
ATOM    521  HG1 THR A  32      -1.683 -62.935  -9.828  1.00 26.32           H
ATOM    522  CG2 THR A  32       0.042 -61.712 -11.935  1.00 27.51           C
ATOM    523 1HG2 THR A  32       0.006 -62.341 -12.712  1.00 27.51           H
ATOM    524 2HG2 THR A  32       0.753 -62.035 -11.311  1.00 27.51           H
ATOM    525 3HG2 THR A  32       0.319 -60.815 -12.279  1.00 27.51           H
ATOM    526  N   GLY A  33      -2.924 -58.957  -9.468  1.00 27.98           N
ATOM    527  H   GLY A  33      -2.139 -58.342  -9.402  1.00 27.98           H
ATOM    528  CA  GLY A  33      -4.261 -58.378  -9.381  1.00 37.84           C
ATOM    529 1HA  GLY A  33      -4.834 -58.995  -8.841  1.00 37.84           H
ATOM    530 2HA  GLY A  33      -4.190 -57.496  -8.916  1.00 37.84           H
ATOM    531  C   GLY A  33      -4.859 -58.190 -10.773  1.00 39.18           C
ATOM    532  O   GLY A  33      -4.388 -57.354 -11.540  1.00 37.56           O
ATOM    533  N   MET A  34      -5.891 -58.987 -11.109  1.00 33.70           N
ATOM    534  H   MET A  34      -6.104 -59.758 -10.509  1.00 33.70           H
ATOM    535  CA  MET A  34      -6.718 -58.792 -12.297  1.00 40.69           C
ATOM    536  HA  MET A  34      -6.094 -58.833 -13.077  1.00 40.69           H
ATOM    537  C   MET A  34      -7.425 -57.428 -12.231  1.00 43.00           C
ATOM    538  O   MET A  34      -8.213 -57.176 -11.326  1.00 41.13           O
ATOM    539  CB  MET A  34      -7.790 -59.898 -12.362  1.00 37.22           C
ATOM    540 1HB  MET A  34      -8.116 -60.080 -11.434  1.00 37.22           H
ATOM    541 2HB  MET A  34      -8.550 -59.572 -12.925  1.00 37.22           H
ATOM    542  CG  MET A  34      -7.284 -61.213 -12.957  1.00 34.73           C
ATOM    543 1HG  MET A  34      -7.209 -61.024 -13.936  1.00 34.73           H
ATOM    544 2HG  MET A  34      -6.369 -61.321 -12.567  1.00 34.73           H
ATOM    545  SD  MET A  34      -8.328 -62.655 -12.629  1.00 32.22           S
ATOM    546  CE  MET A  34      -9.948 -62.111 -13.232  1.00 28.34           C
ATOM    547 1HE  MET A  34     -10.635 -62.827 -13.109  1.00 28.34           H
ATOM    548 2HE  MET A  34      -9.911 -61.885 -14.205  1.00 28.34           H
ATOM    549 3HE  MET A  34     -10.259 -61.299 -12.739  1.00 28.34           H
ATOM    550  N   TRP A  35      -7.171 -56.567 -13.205  1.00 42.45           N
ATOM    551  H   TRP A  35      -6.387 -56.734 -13.803  1.00 42.45           H
ATOM    552  CA  TRP A  35      -7.995 -55.380 -13.438  1.00 47.11           C
ATOM    553  HA  TRP A  35      -8.060 -54.882 -12.573  1.00 47.11           H
ATOM    554  C   TRP A  35      -9.395 -55.825 -13.870  1.00 46.02           C
ATOM    555  O   TRP A  35      -9.576 -56.499 -14.878  1.00 43.64           O
ATOM    556  CB  TRP A  35      -7.329 -54.439 -14.440  1.00 45.06           C
ATOM    557 1HB  TRP A  35      -6.822 -54.991 -15.102  1.00 45.06           H
ATOM    558 2HB  TRP A  35      -8.044 -53.924 -14.913  1.00 45.06           H
ATOM    559  CG  TRP A  35      -6.372 -53.446 -13.857  1.00 44.59           C
ATOM    560  CD1 TRP A  35      -5.513 -53.655 -12.836  1.00 39.93           C
ATOM    561  HD1 TRP A  35      -5.401 -54.520 -12.348  1.00 39.93           H
ATOM    562  CD2 TRP A  35      -6.179 -52.050 -14.253  1.00 45.24           C
ATOM    563  NE1 TRP A  35      -4.811 -52.494 -12.566  1.00 40.32           N
ATOM    564  HE1 TRP A  35      -4.120 -52.407 -11.849  1.00 40.32           H
ATOM    565  CE2 TRP A  35      -5.186 -51.474 -13.412  1.00 44.34           C
ATOM    566  CE3 TRP A  35      -6.757 -51.217 -15.232  1.00 45.81           C
ATOM    567  HE3 TRP A  35      -7.461 -51.586 -15.839  1.00 45.81           H
ATOM    568  CZ2 TRP A  35      -4.786 -50.131 -13.541  1.00 46.23           C
ATOM    569  HZ2 TRP A  35      -4.087 -49.749 -12.936  1.00 46.23           H
ATOM    570  CZ3 TRP A  35      -6.360 -49.874 -15.370  1.00 43.00           C
ATOM    571  HZ3 TRP A  35      -6.781 -49.303 -16.074  1.00 43.00           H
ATOM    572  CH2 TRP A  35      -5.385 -49.333 -14.534  1.00 43.98           C
ATOM    573  HH2 TRP A  35      -5.111 -48.377 -14.640  1.00 43.98           H
ATOM    574  N   SER A  36     -10.384 -55.500 -13.055  1.00 43.08           N
ATOM    575  H   SER A  36     -10.150 -54.997 -12.223  1.00 43.08           H
ATOM    576  CA  SER A  36     -11.785 -55.818 -13.275  1.00 55.40           C
ATOM    577  HA  SER A  36     -11.839 -56.803 -13.441  1.00 55.40           H
ATOM    578  C   SER A  36     -12.313 -55.091 -14.504  1.00 55.26           C
ATOM    579  O   SER A  36     -12.077 -53.899 -14.686  1.00 52.49           O
ATOM    580  CB  SER A  36     -12.580 -55.429 -12.024  1.00 50.63           C
ATOM    581 1HB  SER A  36     -12.311 -55.994 -11.244  1.00 50.63           H
ATOM    582 2HB  SER A  36     -12.439 -54.464 -11.801  1.00 50.63           H
ATOM    583  OG  SER A  36     -13.961 -55.612 -12.208  1.00 45.99           O
ATOM    584  HG  SER A  36     -14.156 -55.654 -13.144  1.00 45.99           H
ATOM    585  N   TRP A  37     -13.112 -55.764 -15.296  1.00 54.41           N
ATOM    586  H   TRP A  37     -13.252 -56.729 -15.075  1.00 54.41           H
ATOM    587  CA  TRP A  37     -13.824 -55.248 -16.475  1.00 57.24           C
ATOM    588  HA  TRP A  37     -13.123 -55.010 -17.148  1.00 57.24           H
ATOM    589  C   TRP A  37     -14.628 -53.958 -16.188  1.00 55.63           C
ATOM    590  O   TRP A  37     -14.865 -53.146 -17.084  1.00 53.06           O
ATOM    591  CB  TRP A  37     -14.739 -56.364 -16.974  1.00 55.70           C
ATOM    592 1HB  TRP A  37     -14.228 -57.221 -16.908  1.00 55.70           H
ATOM    593 2HB  TRP A  37     -15.529 -56.398 -16.362  1.00 55.70           H
ATOM    594  CG  TRP A  37     -15.285 -56.304 -18.367  1.00 56.27           C
ATOM    595  CD1 TRP A  37     -15.156 -55.306 -19.264  1.00 49.23           C
ATOM    596  HD1 TRP A  37     -14.673 -54.447 -19.095  1.00 49.23           H
ATOM    597  CD2 TRP A  37     -16.046 -57.336 -19.053  1.00 56.78           C
ATOM    598  NE1 TRP A  37     -15.781 -55.634 -20.444  1.00 48.16           N
ATOM    599  HE1 TRP A  37     -15.818 -55.043 -21.250  1.00 48.16           H
ATOM    600  CE2 TRP A  37     -16.347 -56.883 -20.367  1.00 53.53           C
ATOM    601  CE3 TRP A  37     -16.511 -58.615 -18.704  1.00 54.04           C
ATOM    602  HE3 TRP A  37     -16.315 -58.974 -17.791  1.00 54.04           H
ATOM    603  CZ2 TRP A  37     -17.080 -57.661 -21.288  1.00 55.46           C
ATOM    604  HZ2 TRP A  37     -17.274 -57.314 -22.206  1.00 55.46           H
ATOM    605  CZ3 TRP A  37     -17.246 -59.403 -19.610  1.00 50.90           C
ATOM    606  HZ3 TRP A  37     -17.566 -60.309 -19.332  1.00 50.90           H
ATOM    607  CH2 TRP A  37     -17.533 -58.933 -20.894  1.00 51.63           C
ATOM    608  HH2 TRP A  37     -18.058 -59.498 -21.530  1.00 51.63           H
ATOM    609  N   LYS A  38     -14.958 -53.722 -14.940  1.00 49.53           N
ATOM    610  H   LYS A  38     -14.758 -54.431 -14.263  1.00 49.53           H
ATOM    611  CA  LYS A  38     -15.598 -52.493 -14.471  1.00 56.14           C
ATOM    612  HA  LYS A  38     -16.409 -52.404 -15.049  1.00 56.14           H
ATOM    613  C   LYS A  38     -14.745 -51.240 -14.695  1.00 55.04           C
ATOM    614  O   LYS A  38     -15.303 -50.196 -14.991  1.00 56.16           O
ATOM    615  CB  LYS A  38     -15.997 -52.637 -12.998  1.00 55.63           C
ATOM    616 1HB  LYS A  38     -15.187 -52.894 -12.471  1.00 55.63           H
ATOM    617 2HB  LYS A  38     -16.342 -51.757 -12.672  1.00 55.63           H
ATOM    618  CG  LYS A  38     -17.087 -53.707 -12.791  1.00 57.91           C
ATOM    619 1HG  LYS A  38     -17.865 -53.502 -13.384  1.00 57.91           H
ATOM    620 2HG  LYS A  38     -16.715 -54.605 -13.027  1.00 57.91           H
ATOM    621  CD  LYS A  38     -17.566 -53.735 -11.337  1.00 55.21           C
ATOM    622 1HD  LYS A  38     -16.803 -53.993 -10.744  1.00 55.21           H
ATOM    623 2HD  LYS A  38     -17.894 -52.826 -11.081  1.00 55.21           H
ATOM    624  CE  LYS A  38     -18.704 -54.750 -11.168  1.00 51.93           C
ATOM    625 1HE  LYS A  38     -19.443 -54.530 -11.805  1.00 51.93           H
ATOM    626 2HE  LYS A  38     -18.360 -55.669 -11.361  1.00 51.93           H
ATOM    627  NZ  LYS A  38     -19.265 -54.744  -9.787  1.00 44.08           N
ATOM    628 1HZ  LYS A  38     -20.004 -55.411  -9.698  1.00 44.08           H
ATOM    629 2HZ  LYS A  38     -19.633 -53.844  -9.554  1.00 44.08           H
ATOM    630 3HZ  LYS A  38     -18.562 -54.972  -9.114  1.00 44.08           H
ATOM    631  N   CYS A  39     -13.417 -51.323 -14.610  1.00 42.67           N
ATOM    632  H   CYS A  39     -13.006 -52.204 -14.373  1.00 42.67           H
ATOM    633  CA  CYS A  39     -12.533 -50.178 -14.849  1.00 51.98           C
ATOM    634  HA  CYS A  39     -12.960 -49.418 -14.359  1.00 51.98           H
ATOM    635  C   CYS A  39     -12.450 -49.800 -16.336  1.00 49.72           C
ATOM    636  O   CYS A  39     -12.399 -48.617 -16.669  1.00 53.58           O
ATOM    637  CB  CYS A  39     -11.138 -50.469 -14.283  1.00 53.48           C
ATOM    638 1HB  CYS A  39     -10.827 -51.300 -14.745  1.00 53.48           H
ATOM    639 2HB  CYS A  39     -10.567 -49.698 -14.563  1.00 53.48           H
ATOM    640  SG  CYS A  39     -11.219 -50.661 -12.475  1.00 51.30           S
ATOM    641  HG  CYS A  39     -11.239 -49.470 -11.906  1.00 51.30           H
ATOM    642  N   LEU A  40     -12.515 -50.782 -17.232  1.00 45.31           N
ATOM    643  H   LEU A  40     -12.542 -51.727 -16.907  1.00 45.31           H
ATOM    644  CA  LEU A  40     -12.549 -50.534 -18.679  1.00 55.74           C
ATOM    645  HA  LEU A  40     -11.849 -49.842 -18.858  1.00 55.74           H
ATOM    646  C   LEU A  40     -13.892 -49.948 -19.132  1.00 55.42           C
ATOM    647  O   LEU A  40     -13.916 -49.048 -19.967  1.00 58.83           O
ATOM    648  CB  LEU A  40     -12.223 -51.844 -19.421  1.00 56.91           C
ATOM    649 1HB  LEU A  40     -12.719 -52.590 -18.977  1.00 56.91           H
ATOM    650 2HB  LEU A  40     -12.531 -51.755 -20.368  1.00 56.91           H
ATOM    651  CG  LEU A  40     -10.720 -52.192 -19.427  1.00 57.49           C
ATOM    652  HG  LEU A  40     -10.360 -52.014 -18.511  1.00 57.49           H
ATOM    653  CD1 LEU A  40     -10.514 -53.661 -19.789  1.00 52.93           C
ATOM    654 1HD1 LEU A  40      -9.542 -53.896 -19.795  1.00 52.93           H
ATOM    655 2HD1 LEU A  40     -10.885 -53.862 -20.696  1.00 52.93           H
ATOM    656 3HD1 LEU A  40     -10.970 -54.260 -19.131  1.00 52.93           H
ATOM    657  CD2 LEU A  40      -9.967 -51.339 -20.453  1.00 59.49           C
ATOM    658 1HD2 LEU A  40      -8.992 -51.563 -20.459  1.00 59.49           H
ATOM    659 2HD2 LEU A  40     -10.058 -50.365 -20.245  1.00 59.49           H
ATOM    660 3HD2 LEU A  40     -10.323 -51.491 -21.375  1.00 59.49           H
ATOM    661  N   LEU A  41     -15.005 -50.398 -18.535  1.00 46.02           N
ATOM    662  H   LEU A  41     -14.936 -51.178 -17.913  1.00 46.02           H
ATOM    663  CA  LEU A  41     -16.323 -49.788 -18.761  1.00 55.15           C
ATOM    664  HA  LEU A  41     -16.432 -49.745 -19.754  1.00 55.15           H
ATOM    665  C   LEU A  41     -16.395 -48.355 -18.225  1.00 53.92           C
ATOM    666  O   LEU A  41     -16.978 -47.500 -18.878  1.00 57.51           O
ATOM    667  CB  LEU A  41     -17.415 -50.672 -18.126  1.00 56.70           C
ATOM    668 1HB  LEU A  41     -17.057 -51.066 -17.279  1.00 56.70           H
ATOM    669 2HB  LEU A  41     -18.210 -50.101 -17.919  1.00 56.70           H
ATOM    670  CG  LEU A  41     -17.861 -51.818 -19.050  1.00 56.80           C
ATOM    671  HG  LEU A  41     -17.036 -52.188 -19.477  1.00 56.80           H
ATOM    672  CD1 LEU A  41     -18.587 -52.903 -18.244  1.00 51.75           C
ATOM    673 1HD1 LEU A  41     -18.881 -53.653 -18.836  1.00 51.75           H
ATOM    674 2HD1 LEU A  41     -19.398 -52.532 -17.793  1.00 51.75           H
ATOM    675 3HD1 LEU A  41     -17.990 -53.285 -17.538  1.00 51.75           H
ATOM    676  CD2 LEU A  41     -18.826 -51.321 -20.135  1.00 60.85           C
ATOM    677 1HD2 LEU A  41     -19.111 -52.071 -20.732  1.00 60.85           H
ATOM    678 2HD2 LEU A  41     -18.395 -50.622 -20.705  1.00 60.85           H
ATOM    679 3HD2 LEU A  41     -19.648 -50.922 -19.728  1.00 60.85           H
ATOM    680  N   PHE A  42     -15.748 -48.064 -17.092  1.00 42.87           N
ATOM    681  H   PHE A  42     -15.268 -48.797 -16.610  1.00 42.87           H
ATOM    682  CA  PHE A  42     -15.715 -46.718 -16.532  1.00 54.91           C
ATOM    683  HA  PHE A  42     -16.668 -46.416 -16.504  1.00 54.91           H
ATOM    684  C   PHE A  42     -14.946 -45.736 -17.427  1.00 54.31           C
ATOM    685  O   PHE A  42     -15.411 -44.628 -17.662  1.00 56.69           O
ATOM    686  CB  PHE A  42     -15.118 -46.777 -15.116  1.00 56.20           C
ATOM    687 1HB  PHE A  42     -15.229 -47.704 -14.758  1.00 56.20           H
ATOM    688 2HB  PHE A  42     -14.145 -46.554 -15.168  1.00 56.20           H
ATOM    689  CG  PHE A  42     -15.778 -45.810 -14.146  1.00 59.27           C
ATOM    690  CD1 PHE A  42     -15.279 -44.509 -13.980  1.00 54.51           C
ATOM    691  HD1 PHE A  42     -14.477 -44.212 -14.499  1.00 54.51           H
ATOM    692  CD2 PHE A  42     -16.910 -46.217 -13.417  1.00 59.35           C
ATOM    693  HD2 PHE A  42     -17.269 -47.143 -13.533  1.00 59.35           H
ATOM    694  CE1 PHE A  42     -15.903 -43.624 -13.087  1.00 54.49           C
ATOM    695  HE1 PHE A  42     -15.543 -42.699 -12.967  1.00 54.49           H
ATOM    696  CE2 PHE A  42     -17.537 -45.337 -12.532  1.00 54.00           C
ATOM    697  HE2 PHE A  42     -18.343 -45.634 -12.021  1.00 54.00           H
ATOM    698  CZ  PHE A  42     -17.038 -44.038 -12.359  1.00 58.58           C
ATOM    699  HZ  PHE A  42     -17.484 -43.409 -11.723  1.00 58.58           H
ATOM    700  N   TRP A  43     -13.839 -46.175 -18.012  1.00 57.02           N
ATOM    701  H   TRP A  43     -13.505 -47.088 -17.777  1.00 57.02           H
ATOM    702  CA  TRP A  43     -13.081 -45.382 -18.988  1.00 59.88           C
ATOM    703  HA  TRP A  43     -12.979 -44.474 -18.582  1.00 59.88           H
ATOM    704  C   TRP A  43     -13.838 -45.190 -20.308  1.00 54.87           C
ATOM    705  O   TRP A  43     -13.852 -44.094 -20.848  1.00 58.90           O
ATOM    706  CB  TRP A  43     -11.705 -46.015 -19.195  1.00 62.18           C
ATOM    707 1HB  TRP A  43     -11.767 -46.996 -19.010  1.00 62.18           H
ATOM    708 2HB  TRP A  43     -11.420 -45.871 -20.143  1.00 62.18           H
ATOM    709  CG  TRP A  43     -10.648 -45.446 -18.306  1.00 63.45           C
ATOM    710  CD1 TRP A  43     -10.312 -45.888 -17.070  1.00 56.59           C
ATOM    711  HD1 TRP A  43     -10.721 -46.676 -16.609  1.00 56.59           H
ATOM    712  CD2 TRP A  43      -9.797 -44.296 -18.563  1.00 64.82           C
ATOM    713  NE1 TRP A  43      -9.315 -45.082 -16.542  1.00 58.88           N
ATOM    714  HE1 TRP A  43      -8.911 -45.207 -15.636  1.00 58.88           H
ATOM    715  CE2 TRP A  43      -8.950 -44.082 -17.429  1.00 62.68           C
ATOM    716  CE3 TRP A  43      -9.642 -43.392 -19.643  1.00 62.26           C
ATOM    717  HE3 TRP A  43     -10.215 -43.495 -20.456  1.00 62.26           H
ATOM    718  CZ2 TRP A  43      -8.007 -43.051 -17.373  1.00 63.57           C
ATOM    719  HZ2 TRP A  43      -7.430 -42.935 -16.564  1.00 63.57           H
ATOM    720  CZ3 TRP A  43      -8.701 -42.358 -19.592  1.00 57.95           C
ATOM    721  HZ3 TRP A  43      -8.611 -41.735 -20.369  1.00 57.95           H
ATOM    722  CH2 TRP A  43      -7.881 -42.182 -18.465  1.00 59.37           C
ATOM    723  HH2 TRP A  43      -7.211 -41.440 -18.442  1.00 59.37           H
ATOM    724  N   ALA A  44     -14.538 -46.209 -20.792  1.00 58.65           N
ATOM    725  H   ALA A  44     -14.497 -47.089 -20.318  1.00 58.65           H
ATOM    726  CA  ALA A  44     -15.363 -46.094 -21.987  1.00 62.67           C
ATOM    727  HA  ALA A  44     -14.769 -45.692 -22.684  1.00 62.67           H
ATOM    728  C   ALA A  44     -16.556 -45.135 -21.801  1.00 60.84           C
ATOM    729  O   ALA A  44     -16.886 -44.367 -22.702  1.00 60.30           O
ATOM    730  CB  ALA A  44     -15.823 -47.498 -22.396  1.00 63.50           C
ATOM    731 1HB  ALA A  44     -15.042 -48.111 -22.514  1.00 63.50           H
ATOM    732 2HB  ALA A  44     -16.327 -47.473 -23.260  1.00 63.50           H
ATOM    733 3HB  ALA A  44     -16.423 -47.895 -21.702  1.00 63.50           H
ATOM    734  N   VAL A  45     -17.160 -45.129 -20.609  1.00 54.61           N
ATOM    735  H   VAL A  45     -16.861 -45.791 -19.922  1.00 54.61           H
ATOM    736  CA  VAL A  45     -18.246 -44.195 -20.256  1.00 62.14           C
ATOM    737  HA  VAL A  45     -18.889 -44.213 -21.021  1.00 62.14           H
ATOM    738  C   VAL A  45     -17.723 -42.762 -20.129  1.00 60.12           C
ATOM    739  O   VAL A  45     -18.395 -41.840 -20.585  1.00 62.95           O
ATOM    740  CB  VAL A  45     -18.978 -44.670 -18.987  1.00 64.50           C
ATOM    741  HB  VAL A  45     -18.264 -44.823 -18.304  1.00 64.50           H
ATOM    742  CG1 VAL A  45     -19.981 -43.638 -18.444  1.00 61.32           C
ATOM    743 1HG1 VAL A  45     -20.437 -43.979 -17.622  1.00 61.32           H
ATOM    744 2HG1 VAL A  45     -20.686 -43.432 -19.123  1.00 61.32           H
ATOM    745 3HG1 VAL A  45     -19.522 -42.782 -18.208  1.00 61.32           H
ATOM    746  CG2 VAL A  45     -19.775 -45.948 -19.282  1.00 68.40           C
ATOM    747 1HG2 VAL A  45     -20.256 -46.267 -18.465  1.00 68.40           H
ATOM    748 2HG2 VAL A  45     -19.172 -46.683 -19.591  1.00 68.40           H
ATOM    749 3HG2 VAL A  45     -20.456 -45.789 -19.997  1.00 68.40           H
ATOM    750  N   LEU A  46     -16.528 -42.569 -19.604  1.00 49.84           N
ATOM    751  H   LEU A  46     -16.024 -43.362 -19.262  1.00 49.84           H
ATOM    752  CA  LEU A  46     -15.904 -41.245 -19.499  1.00 57.54           C
ATOM    753  HA  LEU A  46     -16.590 -40.642 -19.092  1.00 57.54           H
ATOM    754  C   LEU A  46     -15.565 -40.649 -20.877  1.00 54.52           C
ATOM    755  O   LEU A  46     -15.825 -39.472 -21.117  1.00 57.47           O
ATOM    756  CB  LEU A  46     -14.666 -41.354 -18.581  1.00 60.86           C
ATOM    757 1HB  LEU A  46     -14.528 -42.314 -18.337  1.00 60.86           H
ATOM    758 2HB  LEU A  46     -13.865 -41.018 -19.077  1.00 60.86           H
ATOM    759  CG  LEU A  46     -14.829 -40.532 -17.287  1.00 59.22           C
ATOM    760  HG  LEU A  46     -15.808 -40.395 -17.137  1.00 59.22           H
ATOM    761  CD1 LEU A  46     -14.223 -41.263 -16.086  1.00 55.10           C
ATOM    762 1HD1 LEU A  46     -14.331 -40.727 -15.249  1.00 55.10           H
ATOM    763 2HD1 LEU A  46     -13.246 -41.428 -16.222  1.00 55.10           H
ATOM    764 3HD1 LEU A  46     -14.667 -42.148 -15.944  1.00 55.10           H
ATOM    765  CD2 LEU A  46     -14.140 -39.183 -17.418  1.00 62.40           C
ATOM    766 1HD2 LEU A  46     -14.243 -38.645 -16.581  1.00 62.40           H
ATOM    767 2HD2 LEU A  46     -14.528 -38.654 -18.173  1.00 62.40           H
ATOM    768 3HD2 LEU A  46     -13.162 -39.296 -17.593  1.00 62.40           H
ATOM    769  N   VAL A  47     -15.072 -41.459 -21.796  1.00 53.39           N
ATOM    770  H   VAL A  47     -14.903 -42.412 -21.546  1.00 53.39           H
ATOM    771  CA  VAL A  47     -14.758 -41.034 -23.167  1.00 57.39           C
ATOM    772  HA  VAL A  47     -14.285 -40.158 -23.078  1.00 57.39           H
ATOM    773  C   VAL A  47     -16.031 -40.789 -23.997  1.00 54.22           C
ATOM    774  O   VAL A  47     -16.064 -39.888 -24.831  1.00 53.81           O
ATOM    775  CB  VAL A  47     -13.814 -42.045 -23.829  1.00 57.79           C
ATOM    776  HB  VAL A  47     -14.291 -42.921 -23.756  1.00 57.79           H
ATOM    777  CG1 VAL A  47     -13.536 -41.747 -25.310  1.00 55.64           C
ATOM    778 1HG1 VAL A  47     -12.918 -42.428 -25.703  1.00 55.64           H
ATOM    779 2HG1 VAL A  47     -13.113 -40.848 -25.421  1.00 55.64           H
ATOM    780 3HG1 VAL A  47     -14.382 -41.757 -25.843  1.00 55.64           H
ATOM    781  CG2 VAL A  47     -12.445 -42.064 -23.118  1.00 61.01           C
ATOM    782 1HG2 VAL A  47     -11.827 -42.723 -23.548  1.00 61.01           H
ATOM    783 2HG2 VAL A  47     -12.544 -42.318 -22.156  1.00 61.01           H
ATOM    784 3HG2 VAL A  47     -12.009 -41.165 -23.155  1.00 61.01           H
ATOM    785  N   THR A  48     -17.109 -41.526 -23.754  1.00 48.81           N
ATOM    786  H   THR A  48     -17.046 -42.276 -23.096  1.00 48.81           H
ATOM    787  CA  THR A  48     -18.396 -41.271 -24.426  1.00 51.37           C
ATOM    788  HA  THR A  48     -18.114 -41.029 -25.354  1.00 51.37           H
ATOM    789  C   THR A  48     -19.156 -40.085 -23.830  1.00 47.37           C
ATOM    790  O   THR A  48     -19.830 -39.371 -24.572  1.00 45.90           O
ATOM    791  CB  THR A  48     -19.293 -42.519 -24.476  1.00 50.64           C
ATOM    792  HB  THR A  48     -20.232 -42.227 -24.661  1.00 50.64           H
ATOM    793  OG1 THR A  48     -19.349 -43.175 -23.240  1.00 49.46           O
ATOM    794  HG1 THR A  48     -19.362 -42.528 -22.535  1.00 49.46           H
ATOM    795  CG2 THR A  48     -18.776 -43.533 -25.495  1.00 53.93           C
ATOM    796 1HG2 THR A  48     -19.362 -44.343 -25.524  1.00 53.93           H
ATOM    797 2HG2 THR A  48     -17.850 -43.832 -25.265  1.00 53.93           H
ATOM    798 3HG2 THR A  48     -18.752 -43.138 -26.413  1.00 53.93           H
ATOM    799  N   ALA A  49     -19.003 -39.800 -22.546  1.00 49.31           N
ATOM    800  H   ALA A  49     -18.457 -40.421 -21.983  1.00 49.31           H
ATOM    801  CA  ALA A  49     -19.592 -38.624 -21.911  1.00 57.27           C
ATOM    802  HA  ALA A  49     -20.554 -38.622 -22.184  1.00 57.27           H
ATOM    803  C   ALA A  49     -18.979 -37.304 -22.417  1.00 53.54           C
ATOM    804  O   ALA A  49     -19.700 -36.323 -22.589  1.00 52.99           O
ATOM    805  CB  ALA A  49     -19.464 -38.771 -20.392  1.00 58.48           C
ATOM    806 1HB  ALA A  49     -19.866 -39.632 -20.080  1.00 58.48           H
ATOM    807 2HB  ALA A  49     -19.931 -38.024 -19.919  1.00 58.48           H
ATOM    808 3HB  ALA A  49     -18.504 -38.760 -20.111  1.00 58.48           H
ATOM    809  N   THR A  50     -17.691 -37.306 -22.738  1.00 45.70           N
ATOM    810  H   THR A  50     -17.155 -38.135 -22.578  1.00 45.70           H
ATOM    811  CA  THR A  50     -17.023 -36.130 -23.322  1.00 50.62           C
ATOM    812  HA  THR A  50     -17.419 -35.374 -22.801  1.00 50.62           H
ATOM    813  C   THR A  50     -17.348 -35.898 -24.800  1.00 47.16           C
ATOM    814  O   THR A  50     -17.156 -34.788 -25.300  1.00 47.07           O
ATOM    815  CB  THR A  50     -15.495 -36.207 -23.131  1.00 50.25           C
ATOM    816  HB  THR A  50     -15.051 -35.553 -23.743  1.00 50.25           H
ATOM    817  OG1 THR A  50     -15.008 -37.476 -23.493  1.00 48.60           O
ATOM    818  HG1 THR A  50     -15.740 -38.087 -23.575  1.00 48.60           H
ATOM    819  CG2 THR A  50     -15.114 -35.987 -21.668  1.00 53.60           C
ATOM    820 1HG2 THR A  50     -14.123 -36.037 -21.544  1.00 53.60           H
ATOM    821 2HG2 THR A  50     -15.532 -36.680 -21.081  1.00 53.60           H
ATOM    822 3HG2 THR A  50     -15.419 -35.089 -21.349  1.00 53.60           H
ATOM    823  N   LEU A  51     -17.891 -36.885 -25.499  1.00 36.90           N
ATOM    824  H   LEU A  51     -18.034 -37.760 -25.036  1.00 36.90           H
ATOM    825  CA  LEU A  51     -18.297 -36.782 -26.907  1.00 43.62           C
ATOM    826  HA  LEU A  51     -17.791 -36.000 -27.270  1.00 43.62           H
ATOM    827  C   LEU A  51     -19.783 -36.435 -27.100  1.00 40.88           C
ATOM    828  O   LEU A  51     -20.178 -36.049 -28.207  1.00 39.27           O
ATOM    829  CB  LEU A  51     -17.895 -38.074 -27.636  1.00 42.25           C
ATOM    830 1HB  LEU A  51     -18.149 -38.852 -27.062  1.00 42.25           H
ATOM    831 2HB  LEU A  51     -18.397 -38.119 -28.500  1.00 42.25           H
ATOM    832  CG  LEU A  51     -16.389 -38.164 -27.942  1.00 40.90           C
ATOM    833  HG  LEU A  51     -15.908 -37.857 -27.121  1.00 40.90           H
ATOM    834  CD1 LEU A  51     -15.998 -39.606 -28.291  1.00 40.79           C
ATOM    835 1HD1 LEU A  51     -15.021 -39.674 -28.491  1.00 40.79           H
ATOM    836 2HD1 LEU A  51     -16.499 -39.929 -29.094  1.00 40.79           H
ATOM    837 3HD1 LEU A  51     -16.200 -40.226 -27.533  1.00 40.79           H
ATOM    838  CD2 LEU A  51     -16.000 -37.275 -29.137  1.00 47.02           C
ATOM    839 1HD2 LEU A  51     -15.021 -37.340 -29.328  1.00 47.02           H
ATOM    840 2HD2 LEU A  51     -16.215 -36.315 -28.955  1.00 47.02           H
ATOM    841 3HD2 LEU A  51     -16.493 -37.549 -29.963  1.00 47.02           H
ATOM    842  N   CYS A  52     -20.613 -36.512 -26.057  1.00 30.24           N
ATOM    843  H   CYS A  52     -20.233 -36.774 -25.170  1.00 30.24           H
ATOM    844  CA  CYS A  52     -22.052 -36.233 -26.140  1.00 37.85           C
ATOM    845  HA  CYS A  52     -22.267 -36.407 -27.101  1.00 37.85           H
ATOM    846  C   CYS A  52     -22.445 -34.758 -25.877  1.00 35.03           C
ATOM    847  O   CYS A  52     -23.619 -34.433 -25.992  1.00 33.64           O
ATOM    848  CB  CYS A  52     -22.818 -37.202 -25.233  1.00 36.24           C
ATOM    849 1HB  CYS A  52     -22.299 -37.241 -24.379  1.00 36.24           H
ATOM    850 2HB  CYS A  52     -23.705 -36.772 -25.065  1.00 36.24           H
ATOM    851  SG  CYS A  52     -22.963 -38.829 -26.048  1.00 34.00           S
ATOM    852  HG  CYS A  52     -22.998 -39.779 -25.132  1.00 34.00           H
ATOM    853  N   THR A  53     -21.516 -33.886 -25.566  1.00 32.33           N
ATOM    854  H   THR A  53     -20.572 -34.204 -25.481  1.00 32.33           H
ATOM    855  CA  THR A  53     -21.801 -32.455 -25.335  1.00 38.37           C
ATOM    856  HA  THR A  53     -22.750 -32.465 -25.020  1.00 38.37           H
ATOM    857  C   THR A  53     -21.766 -31.590 -26.601  1.00 36.56           C
ATOM    858  O   THR A  53     -21.893 -30.378 -26.519  1.00 34.28           O
ATOM    859  CB  THR A  53     -20.889 -31.876 -24.247  1.00 34.74           C
ATOM    860  HB  THR A  53     -20.922 -30.877 -24.276  1.00 34.74           H
ATOM    861  OG1 THR A  53     -19.555 -32.245 -24.494  1.00 33.35           O
ATOM    862  HG1 THR A  53     -19.493 -33.198 -24.550  1.00 33.35           H
ATOM    863  CG2 THR A  53     -21.262 -32.422 -22.868  1.00 37.76           C
ATOM    864 1HG2 THR A  53     -20.666 -32.043 -22.160  1.00 37.76           H
ATOM    865 2HG2 THR A  53     -21.176 -33.418 -22.842  1.00 37.76           H
ATOM    866 3HG2 THR A  53     -22.206 -32.188 -22.633  1.00 37.76           H
ATOM    867  N   ALA A  54     -21.664 -32.181 -27.778  1.00 32.91           N
ATOM    868  H   ALA A  54     -21.610 -33.179 -27.799  1.00 32.91           H
ATOM    869  CA  ALA A  54     -21.625 -31.467 -29.048  1.00 43.09           C
ATOM    870  HA  ALA A  54     -21.837 -30.512 -28.839  1.00 43.09           H
ATOM    871  C   ALA A  54     -22.720 -31.946 -30.023  1.00 41.69           C
ATOM    872  O   ALA A  54     -22.431 -32.656 -30.982  1.00 38.93           O
ATOM    873  CB  ALA A  54     -20.206 -31.560 -29.624  1.00 38.50           C
ATOM    874 1HB  ALA A  54     -19.529 -31.241 -28.961  1.00 38.50           H
ATOM    875 2HB  ALA A  54     -20.117 -31.001 -30.449  1.00 38.50           H
ATOM    876 3HB  ALA A  54     -19.978 -32.503 -29.866  1.00 38.50           H
ATOM    877  N   ARG A  55     -23.981 -31.515 -29.822  1.00 31.22           N
ATOM    878  H   ARG A  55     -24.303 -31.409 -28.881  1.00 31.22           H
ATOM    879  CA  ARG A  55     -24.912 -31.191 -30.924  1.00 37.36           C
ATOM    880  HA  ARG A  55     -24.356 -30.594 -31.502  1.00 37.36           H
ATOM    881  C   ARG A  55     -26.150 -30.408 -30.465  1.00 35.30           C
ATOM    882  O   ARG A  55     -26.655 -30.651 -29.370  1.00 34.28           O
ATOM    883  CB  ARG A  55     -25.341 -32.439 -31.720  1.00 36.23           C
ATOM    884 1HB  ARG A  55     -24.938 -33.254 -31.304  1.00 36.23           H
ATOM    885 2HB  ARG A  55     -26.338 -32.516 -31.707  1.00 36.23           H
ATOM    886  CG  ARG A  55     -24.847 -32.302 -33.183  1.00 34.44           C
ATOM    887 1HG  ARG A  55     -25.231 -31.469 -33.581  1.00 34.44           H
ATOM    888 2HG  ARG A  55     -23.849 -32.244 -33.187  1.00 34.44           H
ATOM    889  CD  ARG A  55     -25.262 -33.483 -34.052  1.00 34.44           C
ATOM    890 1HD  ARG A  55     -24.796 -34.313 -33.746  1.00 34.44           H
ATOM    891 2HD  ARG A  55     -26.251 -33.617 -33.997  1.00 34.44           H
ATOM    892  NE  ARG A  55     -24.904 -33.240 -35.455  1.00 30.77           N
ATOM    893  HE  ARG A  55     -24.654 -32.303 -35.699  1.00 30.77           H
ATOM    894  CZ  ARG A  55     -24.879 -34.134 -36.428  1.00 29.96           C
ATOM    895  NH1 ARG A  55     -25.167 -35.395 -36.220  1.00 27.95           N
ATOM    896 1HH1 ARG A  55     -25.415 -35.706 -35.303  1.00 27.95           H
ATOM    897 2HH1 ARG A  55     -25.139 -36.046 -36.978  1.00 27.95           H
ATOM    898  NH2 ARG A  55     -24.554 -33.785 -37.641  1.00 26.23           N
ATOM    899 1HH2 ARG A  55     -24.321 -32.834 -37.842  1.00 26.23           H
ATOM    900 2HH2 ARG A  55     -24.538 -34.469 -38.371  1.00 26.23           H
ATOM    901  N   PRO A  56     -26.670 -29.485 -31.310  1.00 29.56           N
ATOM    902  CA  PRO A  56     -27.734 -28.554 -30.967  1.00 35.73           C
ATOM    903  HA  PRO A  56     -27.725 -28.404 -29.978  1.00 35.73           H
ATOM    904  C   PRO A  56     -29.133 -29.103 -31.294  1.00 35.74           C
ATOM    905  O   PRO A  56     -29.292 -30.027 -32.094  1.00 33.49           O
ATOM    906  CB  PRO A  56     -27.412 -27.299 -31.778  1.00 32.10           C
ATOM    907 1HB  PRO A  56     -28.234 -26.752 -31.938  1.00 32.10           H
ATOM    908 2HB  PRO A  56     -26.723 -26.739 -31.318  1.00 32.10           H
ATOM    909  CG  PRO A  56     -26.871 -27.877 -33.086  1.00 31.80           C
ATOM    910 1HG  PRO A  56     -27.616 -28.078 -33.721  1.00 31.80           H
ATOM    911 2HG  PRO A  56     -26.228 -27.243 -33.516  1.00 31.80           H
ATOM    912  CD  PRO A  56     -26.162 -29.165 -32.643  1.00 35.80           C
ATOM    913 1HD  PRO A  56     -26.368 -29.921 -33.264  1.00 35.80           H
ATOM    914 2HD  PRO A  56     -25.172 -29.033 -32.595  1.00 35.80           H
ATOM    915  N   SER A  57     -30.169 -28.494 -30.700  1.00 28.97           N
ATOM    916  H   SER A  57     -29.966 -27.874 -29.942  1.00 28.97           H
ATOM    917  CA  SER A  57     -31.589 -28.667 -31.077  1.00 34.14           C
ATOM    918  HA  SER A  57     -31.598 -29.000 -32.020  1.00 34.14           H
ATOM    919  C   SER A  57     -32.336 -27.319 -31.031  1.00 32.33           C
ATOM    920  O   SER A  57     -31.827 -26.391 -30.404  1.00 31.37           O
ATOM    921  CB  SER A  57     -32.249 -29.730 -30.203  1.00 32.24           C
ATOM    922 1HB  SER A  57     -31.964 -29.640 -29.249  1.00 32.24           H
ATOM    923 2HB  SER A  57     -33.246 -29.675 -30.260  1.00 32.24           H
ATOM    924  OG  SER A  57     -31.853 -31.009 -30.661  1.00 31.00           O
ATOM    925  HG  SER A  57     -31.764 -31.602 -29.915  1.00 31.00           H
ATOM    926  N   PRO A  58     -33.465 -27.203 -31.761  1.00 25.80           N
ATOM    927  CA  PRO A  58     -33.809 -25.999 -32.525  1.00 33.10           C
ATOM    928  HA  PRO A  58     -32.961 -25.504 -32.713  1.00 33.10           H
ATOM    929  C   PRO A  58     -34.665 -24.962 -31.779  1.00 32.88           C
ATOM    930  O   PRO A  58     -35.311 -25.242 -30.777  1.00 30.50           O
ATOM    931  CB  PRO A  58     -34.527 -26.549 -33.762  1.00 29.52           C
ATOM    932 1HB  PRO A  58     -35.155 -25.872 -34.146  1.00 29.52           H
ATOM    933 2HB  PRO A  58     -33.873 -26.833 -34.463  1.00 29.52           H
ATOM    934  CG  PRO A  58     -35.288 -27.752 -33.196  1.00 29.73           C
ATOM    935 1HG  PRO A  58     -36.155 -27.469 -32.786  1.00 29.73           H
ATOM    936 2HG  PRO A  58     -35.462 -28.435 -33.906  1.00 29.73           H
ATOM    937  CD  PRO A  58     -34.331 -28.295 -32.136  1.00 33.83           C
ATOM    938 1HD  PRO A  58     -34.828 -28.611 -31.327  1.00 33.83           H
ATOM    939 2HD  PRO A  58     -33.775 -29.043 -32.499  1.00 33.83           H
ATOM    940  N   THR A  59     -34.664 -23.766 -32.345  1.00 27.93           N
ATOM    941  H   THR A  59     -34.181 -23.723 -33.220  1.00 27.93           H
ATOM    942  CA  THR A  59     -35.249 -22.491 -31.912  1.00 36.56           C
ATOM    943  HA  THR A  59     -35.001 -22.453 -30.944  1.00 36.56           H
ATOM    944  C   THR A  59     -36.779 -22.375 -32.028  1.00 35.26           C
ATOM    945  O   THR A  59     -37.336 -22.808 -33.035  1.00 33.15           O
ATOM    946  CB  THR A  59     -34.678 -21.389 -32.826  1.00 33.26           C
ATOM    947  HB  THR A  59     -35.277 -20.589 -32.781  1.00 33.26           H
ATOM    948  OG1 THR A  59     -34.656 -21.845 -34.170  1.00 30.16           O
ATOM    949  HG1 THR A  59     -34.651 -22.802 -34.182  1.00 30.16           H
ATOM    950  CG2 THR A  59     -33.243 -21.014 -32.463  1.00 31.75           C
ATOM    951 1HG2 THR A  59     -32.895 -20.299 -33.069  1.00 31.75           H
ATOM    952 2HG2 THR A  59     -32.635 -21.804 -32.541  1.00 31.75           H
ATOM    953 3HG2 THR A  59     -33.188 -20.675 -31.524  1.00 31.75           H
ATOM    954  N   LEU A  60     -37.415 -21.647 -31.100  1.00 18.03           N
ATOM    955  H   LEU A  60     -37.341 -21.990 -30.163  1.00 18.03           H
ATOM    956  CA  LEU A  60     -38.216 -20.401 -31.261  1.00 26.54           C
ATOM    957  HA  LEU A  60     -37.589 -19.716 -31.631  1.00 26.54           H
ATOM    958  C   LEU A  60     -38.732 -19.902 -29.875  1.00 25.42           C
ATOM    959  O   LEU A  60     -38.654 -20.668 -28.920  1.00 24.64           O
ATOM    960  CB  LEU A  60     -39.346 -20.577 -32.310  1.00 24.93           C
ATOM    961 1HB  LEU A  60     -39.587 -21.546 -32.360  1.00 24.93           H
ATOM    962 2HB  LEU A  60     -40.142 -20.050 -32.013  1.00 24.93           H
ATOM    963  CG  LEU A  60     -38.930 -20.094 -33.726  1.00 23.28           C
ATOM    964  HG  LEU A  60     -38.008 -20.446 -33.888  1.00 23.28           H
ATOM    965  CD1 LEU A  60     -39.910 -20.618 -34.773  1.00 23.39           C
ATOM    966 1HD1 LEU A  60     -39.652 -20.313 -35.690  1.00 23.39           H
ATOM    967 2HD1 LEU A  60     -40.838 -20.292 -34.590  1.00 23.39           H
ATOM    968 3HD1 LEU A  60     -39.930 -21.618 -34.776  1.00 23.39           H
ATOM    969  CD2 LEU A  60     -38.890 -18.569 -33.857  1.00 26.07           C
ATOM    970 1HD2 LEU A  60     -38.619 -18.296 -34.780  1.00 26.07           H
ATOM    971 2HD2 LEU A  60     -38.236 -18.171 -33.214  1.00 26.07           H
ATOM    972 3HD2 LEU A  60     -39.787 -18.170 -33.669  1.00 26.07           H
ATOM    973  N   PRO A  61     -39.137 -18.597 -29.716  1.00 26.26           N
ATOM    974  CA  PRO A  61     -38.401 -17.634 -28.900  1.00 32.74           C
ATOM    975  HA  PRO A  61     -37.540 -18.057 -28.616  1.00 32.74           H
ATOM    976  C   PRO A  61     -39.139 -17.220 -27.604  1.00 32.42           C
ATOM    977  O   PRO A  61     -40.339 -16.950 -27.621  1.00 31.37           O
ATOM    978  CB  PRO A  61     -38.268 -16.426 -29.822  1.00 29.91           C
ATOM    979 1HB  PRO A  61     -38.170 -15.584 -29.292  1.00 29.91           H
ATOM    980 2HB  PRO A  61     -37.483 -16.530 -30.432  1.00 29.91           H
ATOM    981  CG  PRO A  61     -39.577 -16.424 -30.613  1.00 30.61           C
ATOM    982 1HG  PRO A  61     -40.235 -15.792 -30.204  1.00 30.61           H
ATOM    983 2HG  PRO A  61     -39.413 -16.165 -31.565  1.00 30.61           H
ATOM    984  CD  PRO A  61     -40.084 -17.867 -30.524  1.00 34.48           C
ATOM    985 1HD  PRO A  61     -40.983 -17.909 -30.088  1.00 34.48           H
ATOM    986 2HD  PRO A  61     -40.133 -18.290 -31.429  1.00 34.48           H
ATOM    987  N   GLU A  62     -38.394 -17.027 -26.530  1.00 23.41           N
ATOM    988  H   GLU A  62     -37.484 -17.441 -26.491  1.00 23.41           H
ATOM    989  CA  GLU A  62     -38.857 -16.228 -25.397  1.00 29.17           C
ATOM    990  HA  GLU A  62     -39.481 -15.539 -25.765  1.00 29.17           H
ATOM    991  C   GLU A  62     -37.657 -15.510 -24.755  1.00 28.52           C
ATOM    992  O   GLU A  62     -36.621 -16.107 -24.469  1.00 27.21           O
ATOM    993  CB  GLU A  62     -39.671 -17.085 -24.405  1.00 28.28           C
ATOM    994 1HB  GLU A  62     -40.216 -17.746 -24.921  1.00 28.28           H
ATOM    995 2HB  GLU A  62     -39.038 -17.572 -23.803  1.00 28.28           H
ATOM    996  CG  GLU A  62     -40.617 -16.234 -23.541  1.00 24.31           C
ATOM    997 1HG  GLU A  62     -40.070 -15.759 -22.851  1.00 24.31           H
ATOM    998 2HG  GLU A  62     -41.064 -15.563 -24.133  1.00 24.31           H
ATOM    999  CD  GLU A  62     -41.709 -17.053 -22.820  1.00 22.69           C
ATOM   1000  OE1 GLU A  62     -42.565 -16.403 -22.167  1.00 19.92           O
ATOM   1001  OE2 GLU A  62     -41.722 -18.299 -22.924  1.00 24.99           O
ATOM   1002  N   GLN A  63     -37.787 -14.187 -24.633  1.00 28.25           N
ATOM   1003  H   GLN A  63     -38.658 -13.787 -24.919  1.00 28.25           H
ATOM   1004  CA  GLN A  63     -36.773 -13.274 -24.120  1.00 32.80           C
ATOM   1005  HA  GLN A  63     -35.931 -13.481 -24.619  1.00 32.80           H
ATOM   1006  C   GLN A  63     -36.553 -13.494 -22.619  1.00 31.07           C
ATOM   1007  O   GLN A  63     -37.433 -13.178 -21.818  1.00 29.89           O
ATOM   1008  CB  GLN A  63     -37.245 -11.830 -24.358  1.00 31.27           C
ATOM   1009 1HB  GLN A  63     -38.203 -11.767 -24.078  1.00 31.27           H
ATOM   1010 2HB  GLN A  63     -36.690 -11.225 -23.787  1.00 31.27           H
ATOM   1011  CG  GLN A  63     -37.140 -11.343 -25.815  1.00 29.48           C
ATOM   1012 1HG  GLN A  63     -36.174 -11.278 -26.066  1.00 29.48           H
ATOM   1013 2HG  GLN A  63     -37.595 -12.004 -26.411  1.00 29.48           H
ATOM   1014  CD  GLN A  63     -37.795  -9.969 -26.012  1.00 27.14           C
ATOM   1015  OE1 GLN A  63     -38.835  -9.662 -25.455  1.00 26.67           O
ATOM   1016  NE2 GLN A  63     -37.237  -9.102 -26.822  1.00 27.90           N
ATOM   1017 1HE2 GLN A  63     -37.665  -8.211 -26.972  1.00 27.90           H
ATOM   1018 2HE2 GLN A  63     -36.384  -9.332 -27.290  1.00 27.90           H
ATOM   1019  N   ALA A  64     -35.374 -13.950 -22.241  1.00 27.32           N
ATOM   1020  H   ALA A  64     -34.826 -14.455 -22.908  1.00 27.32           H
ATOM   1021  CA  ALA A  64     -34.828 -13.757 -20.902  1.00 34.72           C
ATOM   1022  HA  ALA A  64     -35.109 -12.845 -20.602  1.00 34.72           H
ATOM   1023  C   ALA A  64     -33.292 -13.833 -20.955  1.00 33.68           C
ATOM   1024  O   ALA A  64     -32.721 -14.834 -21.376  1.00 32.77           O
ATOM   1025  CB  ALA A  64     -35.417 -14.791 -19.938  1.00 32.82           C
ATOM   1026 1HB  ALA A  64     -36.415 -14.730 -19.913  1.00 32.82           H
ATOM   1027 2HB  ALA A  64     -35.077 -14.648 -19.008  1.00 32.82           H
ATOM   1028 3HB  ALA A  64     -35.172 -15.720 -20.216  1.00 32.82           H
ATOM   1029  N   GLN A  65     -32.638 -12.741 -20.542  1.00 32.60           N
ATOM   1030  H   GLN A  65     -33.180 -11.943 -20.277  1.00 32.60           H
ATOM   1031  CA  GLN A  65     -31.179 -12.640 -20.453  1.00 37.23           C
ATOM   1032  HA  GLN A  65     -30.853 -12.863 -21.372  1.00 37.23           H
ATOM   1033  C   GLN A  65     -30.587 -13.635 -19.442  1.00 36.04           C
ATOM   1034  O   GLN A  65     -31.170 -13.815 -18.366  1.00 34.96           O
ATOM   1035  CB  GLN A  65     -30.797 -11.213 -20.009  1.00 36.34           C
ATOM   1036 1HB  GLN A  65     -31.411 -10.938 -19.269  1.00 36.34           H
ATOM   1037 2HB  GLN A  65     -29.855 -11.229 -19.673  1.00 36.34           H
ATOM   1038  CG  GLN A  65     -30.887 -10.158 -21.114  1.00 35.05           C
ATOM   1039 1HG  GLN A  65     -30.201 -10.361 -21.812  1.00 35.05           H
ATOM   1040 2HG  GLN A  65     -31.799 -10.194 -21.522  1.00 35.05           H
ATOM   1041  CD  GLN A  65     -30.640  -8.746 -20.566  1.00 31.86           C
ATOM   1042  OE1 GLN A  65     -31.161  -8.376 -19.530  1.00 31.58           O
ATOM   1043  NE2 GLN A  65     -29.867  -7.920 -21.228  1.00 32.16           N
ATOM   1044 1HE2 GLN A  65     -29.710  -6.995 -20.881  1.00 32.16           H
ATOM   1045 2HE2 GLN A  65     -29.434  -8.214 -22.080  1.00 32.16           H
ATOM   1046  N   PRO A  66     -29.413 -14.221 -19.702  1.00 28.51           N
ATOM   1047  CA  PRO A  66     -28.685 -14.982 -18.703  1.00 33.85           C
ATOM   1048  HA  PRO A  66     -29.340 -15.492 -18.145  1.00 33.85           H
ATOM   1049  C   PRO A  66     -27.913 -14.033 -17.766  1.00 33.77           C
ATOM   1050  O   PRO A  66     -27.040 -13.288 -18.190  1.00 32.24           O
ATOM   1051  CB  PRO A  66     -27.758 -15.935 -19.468  1.00 30.63           C
ATOM   1052 1HB  PRO A  66     -26.814 -15.831 -19.155  1.00 30.63           H
ATOM   1053 2HB  PRO A  66     -28.049 -16.883 -19.341  1.00 30.63           H
ATOM   1054  CG  PRO A  66     -27.884 -15.527 -20.941  1.00 31.68           C
ATOM   1055 1HG  PRO A  66     -26.979 -15.389 -21.344  1.00 31.68           H
ATOM   1056 2HG  PRO A  66     -28.376 -16.228 -21.457  1.00 31.68           H
ATOM   1057  CD  PRO A  66     -28.671 -14.218 -20.942  1.00 35.24           C
ATOM   1058 1HD  PRO A  66     -28.063 -13.424 -20.965  1.00 35.24           H
ATOM   1059 2HD  PRO A  66     -29.308 -14.173 -21.712  1.00 35.24           H
ATOM   1060  N   TRP A  67     -28.208 -14.090 -16.472  1.00 31.67           N
ATOM   1061  H   TRP A  67     -29.064 -14.533 -16.206  1.00 31.67           H
ATOM   1062  CA  TRP A  67     -27.363 -13.547 -15.414  1.00 33.26           C
ATOM   1063  HA  TRP A  67     -27.109 -12.619 -15.688  1.00 33.26           H
ATOM   1064  C   TRP A  67     -26.103 -14.414 -15.260  1.00 32.13           C
ATOM   1065  O   TRP A  67     -26.229 -15.627 -15.075  1.00 29.96           O
ATOM   1066  CB  TRP A  67     -28.158 -13.524 -14.100  1.00 30.80           C
ATOM   1067 1HB  TRP A  67     -28.790 -14.299 -14.106  1.00 30.80           H
ATOM   1068 2HB  TRP A  67     -27.511 -13.627 -13.345  1.00 30.80           H
ATOM   1069  CG  TRP A  67     -28.974 -12.297 -13.813  1.00 29.77           C
ATOM   1070  CD1 TRP A  67     -29.816 -11.672 -14.652  1.00 26.11           C
ATOM   1071  HD1 TRP A  67     -30.013 -11.966 -15.587  1.00 26.11           H
ATOM   1072  CD2 TRP A  67     -29.006 -11.532 -12.573  1.00 27.93           C
ATOM   1073  NE1 TRP A  67     -30.369 -10.569 -14.041  1.00 25.19           N
ATOM   1074  HE1 TRP A  67     -31.024  -9.950 -14.475  1.00 25.19           H
ATOM   1075  CE2 TRP A  67     -29.900 -10.431 -12.750  1.00 26.35           C
ATOM   1076  CE3 TRP A  67     -28.362 -11.640 -11.325  1.00 28.81           C
ATOM   1077  HE3 TRP A  67     -27.725 -12.394 -11.164  1.00 28.81           H
ATOM   1078  CZ2 TRP A  67     -30.145  -9.492 -11.731  1.00 27.63           C
ATOM   1079  HZ2 TRP A  67     -30.780  -8.734 -11.880  1.00 27.63           H
ATOM   1080  CZ3 TRP A  67     -28.598 -10.713 -10.309  1.00 28.21           C
ATOM   1081  HZ3 TRP A  67     -28.131 -10.815  -9.431  1.00 28.21           H
ATOM   1082  CH2 TRP A  67     -29.483  -9.637 -10.502  1.00 28.61           C
ATOM   1083  HH2 TRP A  67     -29.640  -8.978  -9.766  1.00 28.61           H
ATOM   1084  N   GLY A  68     -24.912 -13.812 -15.269  1.00 34.69           N
ATOM   1085  H   GLY A  68     -24.816 -12.910 -15.690  1.00 34.69           H
ATOM   1086  CA  GLY A  68     -23.743 -14.461 -14.668  1.00 41.77           C
ATOM   1087 1HA  GLY A  68     -23.682 -14.097 -13.739  1.00 41.77           H
ATOM   1088 2HA  GLY A  68     -23.966 -15.435 -14.631  1.00 41.77           H
ATOM   1089  C   GLY A  68     -22.364 -14.321 -15.318  1.00 42.28           C
ATOM   1090  O   GLY A  68     -21.474 -15.034 -14.873  1.00 39.59           O
ATOM   1091  N   ALA A  69     -22.140 -13.443 -16.291  1.00 48.00           N
ATOM   1092  H   ALA A  69     -22.916 -13.016 -16.755  1.00 48.00           H
ATOM   1093  CA  ALA A  69     -20.771 -13.087 -16.699  1.00 57.29           C
ATOM   1094  HA  ALA A  69     -20.151 -13.754 -16.286  1.00 57.29           H
ATOM   1095  C   ALA A  69     -20.413 -11.676 -16.172  1.00 57.55           C
ATOM   1096  O   ALA A  69     -21.274 -10.801 -16.214  1.00 54.40           O
ATOM   1097  CB  ALA A  69     -20.641 -13.195 -18.220  1.00 54.08           C
ATOM   1098 1HB  ALA A  69     -20.877 -14.114 -18.536  1.00 54.08           H
ATOM   1099 2HB  ALA A  69     -19.705 -13.000 -18.514  1.00 54.08           H
ATOM   1100 3HB  ALA A  69     -21.249 -12.547 -18.679  1.00 54.08           H
ATOM   1101  N   PRO A  70     -19.191 -11.431 -15.665  1.00 49.72           N
ATOM   1102  CA  PRO A  70     -18.780 -10.084 -15.299  1.00 56.89           C
ATOM   1103  HA  PRO A  70     -19.438  -9.670 -14.670  1.00 56.89           H
ATOM   1104  C   PRO A  70     -18.734  -9.219 -16.570  1.00 58.87           C
ATOM   1105  O   PRO A  70     -17.981  -9.507 -17.492  1.00 59.08           O
ATOM   1106  CB  PRO A  70     -17.411 -10.233 -14.621  1.00 53.44           C
ATOM   1107 1HB  PRO A  70     -16.816  -9.460 -14.843  1.00 53.44           H
ATOM   1108 2HB  PRO A  70     -17.510 -10.303 -13.628  1.00 53.44           H
ATOM   1109  CG  PRO A  70     -16.854 -11.532 -15.204  1.00 52.13           C
ATOM   1110 1HG  PRO A  70     -16.334 -11.351 -16.039  1.00 52.13           H
ATOM   1111 2HG  PRO A  70     -16.268 -11.996 -14.539  1.00 52.13           H
ATOM   1112  CD  PRO A  70     -18.099 -12.370 -15.510  1.00 57.66           C
ATOM   1113 1HD  PRO A  70     -17.988 -12.889 -16.358  1.00 57.66           H
ATOM   1114 2HD  PRO A  70     -18.308 -12.997 -14.760  1.00 57.66           H
ATOM   1115  N   VAL A  71     -19.572  -8.186 -16.615  1.00 59.39           N
ATOM   1116  H   VAL A  71     -20.237  -8.085 -15.875  1.00 59.39           H
ATOM   1117  CA  VAL A  71     -19.574  -7.194 -17.682  1.00 69.51           C
ATOM   1118  HA  VAL A  71     -19.509  -7.679 -18.554  1.00 69.51           H
ATOM   1119  C   VAL A  71     -18.354  -6.297 -17.472  1.00 72.38           C
ATOM   1120  O   VAL A  71     -18.274  -5.601 -16.462  1.00 69.66           O
ATOM   1121  CB  VAL A  71     -20.891  -6.389 -17.683  1.00 65.85           C
ATOM   1122  HB  VAL A  71     -20.941  -5.941 -16.791  1.00 65.85           H
ATOM   1123  CG1 VAL A  71     -20.917  -5.330 -18.788  1.00 57.56           C
ATOM   1124 1HG1 VAL A  71     -21.776  -4.819 -18.774  1.00 57.56           H
ATOM   1125 2HG1 VAL A  71     -20.825  -5.751 -19.690  1.00 57.56           H
ATOM   1126 3HG1 VAL A  71     -20.168  -4.676 -18.676  1.00 57.56           H
ATOM   1127  CG2 VAL A  71     -22.109  -7.302 -17.891  1.00 59.85           C
ATOM   1128 1HG2 VAL A  71     -22.958  -6.773 -17.890  1.00 59.85           H
ATOM   1129 2HG2 VAL A  71     -22.173  -7.986 -17.164  1.00 59.85           H
ATOM   1130 3HG2 VAL A  71     -22.049  -7.786 -18.764  1.00 59.85           H
ATOM   1131  N   GLU A  72     -17.390  -6.323 -18.391  1.00 61.57           N
ATOM   1132  H   GLU A  72     -17.416  -7.028 -19.100  1.00 61.57           H
ATOM   1133  CA  GLU A  72     -16.299  -5.357 -18.396  1.00 69.33           C
ATOM   1134  HA  GLU A  72     -15.951  -5.333 -17.459  1.00 69.33           H
ATOM   1135  C   GLU A  72     -16.856  -3.985 -18.810  1.00 70.12           C
ATOM   1136  O   GLU A  72     -17.423  -3.834 -19.890  1.00 70.81           O
ATOM   1137  CB  GLU A  72     -15.147  -5.797 -19.324  1.00 65.75           C
ATOM   1138 1HB  GLU A  72     -15.534  -6.097 -20.196  1.00 65.75           H
ATOM   1139 2HB  GLU A  72     -14.542  -5.015 -19.478  1.00 65.75           H
ATOM   1140  CG  GLU A  72     -14.319  -6.954 -18.725  1.00 58.77           C
ATOM   1141 1HG  GLU A  72     -14.015  -6.681 -17.812  1.00 58.77           H
ATOM   1142 2HG  GLU A  72     -14.910  -7.757 -18.654  1.00 58.77           H
ATOM   1143  CD  GLU A  72     -13.074  -7.340 -19.556  1.00 55.78           C
ATOM   1144  OE1 GLU A  72     -12.229  -8.073 -19.003  1.00 47.63           O
ATOM   1145  OE2 GLU A  72     -12.964  -6.924 -20.730  1.00 49.34           O
ATOM   1146  N   VAL A  73     -16.720  -2.992 -17.927  1.00 76.65           N
ATOM   1147  H   VAL A  73     -16.337  -3.217 -17.031  1.00 76.65           H
ATOM   1148  CA  VAL A  73     -17.092  -1.595 -18.177  1.00 79.31           C
ATOM   1149  HA  VAL A  73     -17.582  -1.573 -19.048  1.00 79.31           H
ATOM   1150  C   VAL A  73     -15.810  -0.778 -18.259  1.00 79.65           C
ATOM   1151  O   VAL A  73     -15.074  -0.688 -17.280  1.00 75.22           O
ATOM   1152  CB  VAL A  73     -18.042  -1.047 -17.094  1.00 76.10           C
ATOM   1153  HB  VAL A  73     -17.516  -1.054 -16.243  1.00 76.10           H
ATOM   1154  CG1 VAL A  73     -18.511   0.380 -17.444  1.00 66.34           C
ATOM   1155 1HG1 VAL A  73     -19.127   0.737 -16.742  1.00 66.34           H
ATOM   1156 2HG1 VAL A  73     -18.999   0.393 -18.317  1.00 66.34           H
ATOM   1157 3HG1 VAL A  73     -17.734   1.005 -17.517  1.00 66.34           H
ATOM   1158  CG2 VAL A  73     -19.302  -1.915 -16.921  1.00 65.75           C
ATOM   1159 1HG2 VAL A  73     -19.901  -1.540 -16.214  1.00 65.75           H
ATOM   1160 2HG2 VAL A  73     -19.060  -2.848 -16.655  1.00 65.75           H
ATOM   1161 3HG2 VAL A  73     -19.824  -1.963 -17.773  1.00 65.75           H
ATOM   1162  N   GLU A  74     -15.537  -0.180 -19.412  1.00 78.24           N
ATOM   1163  H   GLU A  74     -16.128  -0.360 -20.198  1.00 78.24           H
ATOM   1164  CA  GLU A  74     -14.405   0.732 -19.577  1.00 81.37           C
ATOM   1165  HA  GLU A  74     -13.651   0.341 -19.050  1.00 81.37           H
ATOM   1166  C   GLU A  74     -14.764   2.114 -18.999  1.00 80.87           C
ATOM   1167  O   GLU A  74     -15.795   2.686 -19.337  1.00 77.75           O
ATOM   1168  CB  GLU A  74     -13.972   0.811 -21.059  1.00 80.70           C
ATOM   1169 1HB  GLU A  74     -14.769   1.056 -21.612  1.00 80.70           H
ATOM   1170 2HB  GLU A  74     -13.272   1.520 -21.150  1.00 80.70           H
ATOM   1171  CG  GLU A  74     -13.396  -0.513 -21.595  1.00 75.71           C
ATOM   1172 1HG  GLU A  74     -12.651  -0.792 -20.989  1.00 75.71           H
ATOM   1173 2HG  GLU A  74     -14.124  -1.198 -21.566  1.00 75.71           H
ATOM   1174  CD  GLU A  74     -12.845  -0.446 -23.047  1.00 74.46           C
ATOM   1175  OE1 GLU A  74     -12.437  -1.508 -23.582  1.00 64.94           O
ATOM   1176  OE2 GLU A  74     -12.797   0.667 -23.615  1.00 66.49           O
ATOM   1177  N   SER A  75     -13.945   2.659 -18.101  1.00 79.48           N
ATOM   1178  H   SER A  75     -13.109   2.166 -17.859  1.00 79.48           H
ATOM   1179  CA  SER A  75     -14.209   3.947 -17.449  1.00 81.88           C
ATOM   1180  HA  SER A  75     -15.186   4.107 -17.589  1.00 81.88           H
ATOM   1181  C   SER A  75     -13.434   5.091 -18.102  1.00 81.62           C
ATOM   1182  O   SER A  75     -12.215   5.017 -18.206  1.00 78.96           O
ATOM   1183  CB  SER A  75     -13.901   3.871 -15.951  1.00 78.21           C
ATOM   1184 1HB  SER A  75     -14.097   4.743 -15.503  1.00 78.21           H
ATOM   1185 2HB  SER A  75     -14.433   3.145 -15.515  1.00 78.21           H
ATOM   1186  OG  SER A  75     -12.530   3.581 -15.743  1.00 67.00           O
ATOM   1187  HG  SER A  75     -12.408   2.633 -15.696  1.00 67.00           H
ATOM   1188  N   PHE A  76     -14.131   6.181 -18.437  1.00 84.37           N
ATOM   1189  H   PHE A  76     -15.118   6.161 -18.278  1.00 84.37           H
ATOM   1190  CA  PHE A  76     -13.570   7.400 -19.016  1.00 83.85           C
ATOM   1191  HA  PHE A  76     -12.582   7.260 -19.078  1.00 83.85           H
ATOM   1192  C   PHE A  76     -13.841   8.596 -18.100  1.00 83.54           C
ATOM   1193  O   PHE A  76     -14.973   8.856 -17.717  1.00 78.74           O
ATOM   1194  CB  PHE A  76     -14.153   7.624 -20.422  1.00 83.39           C
ATOM   1195 1HB  PHE A  76     -15.148   7.539 -20.375  1.00 83.39           H
ATOM   1196 2HB  PHE A  76     -13.911   8.545 -20.727  1.00 83.39           H
ATOM   1197  CG  PHE A  76     -13.645   6.638 -21.454  1.00 83.49           C
ATOM   1198  CD1 PHE A  76     -12.630   7.014 -22.357  1.00 70.77           C
ATOM   1199  HD1 PHE A  76     -12.262   7.944 -22.335  1.00 70.77           H
ATOM   1200  CD2 PHE A  76     -14.163   5.337 -21.497  1.00 72.00           C
ATOM   1201  HD2 PHE A  76     -14.891   5.068 -20.866  1.00 72.00           H
ATOM   1202  CE1 PHE A  76     -12.136   6.088 -23.285  1.00 68.83           C
ATOM   1203  HE1 PHE A  76     -11.418   6.359 -23.926  1.00 68.83           H
ATOM   1204  CE2 PHE A  76     -13.661   4.407 -22.427  1.00 70.48           C
ATOM   1205  HE2 PHE A  76     -14.030   3.478 -22.452  1.00 70.48           H
ATOM   1206  CZ  PHE A  76     -12.646   4.780 -23.318  1.00 80.03           C
ATOM   1207  HZ  PHE A  76     -12.286   4.117 -23.975  1.00 80.03           H
ATOM   1208  N   LEU A  77     -12.776   9.337 -17.764  1.00 82.06           N
ATOM   1209  H   LEU A  77     -11.869   8.991 -18.005  1.00 82.06           H
ATOM   1210  CA  LEU A  77     -12.857  10.617 -17.069  1.00 82.40           C
ATOM   1211  HA  LEU A  77     -13.800  10.759 -16.766  1.00 82.40           H
ATOM   1212  C   LEU A  77     -12.466  11.716 -18.058  1.00 82.79           C
ATOM   1213  O   LEU A  77     -11.361  11.684 -18.594  1.00 80.04           O
ATOM   1214  CB  LEU A  77     -11.946  10.590 -15.829  1.00 79.37           C
ATOM   1215 1HB  LEU A  77     -12.210   9.812 -15.260  1.00 79.37           H
ATOM   1216 2HB  LEU A  77     -11.000  10.475 -16.134  1.00 79.37           H
ATOM   1217  CG  LEU A  77     -12.036  11.875 -14.978  1.00 67.51           C
ATOM   1218  HG  LEU A  77     -11.950  12.651 -15.603  1.00 67.51           H
ATOM   1219  CD1 LEU A  77     -13.369  11.987 -14.240  1.00 59.58           C
ATOM   1220 1HD1 LEU A  77     -13.408  12.825 -13.695  1.00 59.58           H
ATOM   1221 2HD1 LEU A  77     -13.503  11.212 -13.622  1.00 59.58           H
ATOM   1222 3HD1 LEU A  77     -14.134  12.003 -14.883  1.00 59.58           H
ATOM   1223  CD2 LEU A  77     -10.923  11.879 -13.924  1.00 59.25           C
ATOM   1224 1HD2 LEU A  77     -10.965  12.705 -13.362  1.00 59.25           H
ATOM   1225 2HD2 LEU A  77     -10.021  11.846 -14.355  1.00 59.25           H
ATOM   1226 3HD2 LEU A  77     -11.002  11.089 -13.316  1.00 59.25           H
ATOM   1227  N   VAL A  78     -13.368  12.673 -18.285  1.00 83.06           N
ATOM   1228  H   VAL A  78     -14.219  12.649 -17.760  1.00 83.06           H
ATOM   1229  CA  VAL A  78     -13.189  13.758 -19.256  1.00 83.20           C
ATOM   1230  HA  VAL A  78     -12.240  13.733 -19.570  1.00 83.20           H
ATOM   1231  C   VAL A  78     -13.441  15.089 -18.554  1.00 82.22           C
ATOM   1232  O   VAL A  78     -14.343  15.201 -17.719  1.00 77.63           O
ATOM   1233  CB  VAL A  78     -14.108  13.548 -20.482  1.00 82.66           C
ATOM   1234  HB  VAL A  78     -15.045  13.621 -20.142  1.00 82.66           H
ATOM   1235  CG1 VAL A  78     -13.867  14.599 -21.566  1.00 71.43           C
ATOM   1236 1HG1 VAL A  78     -14.468  14.449 -22.351  1.00 71.43           H
ATOM   1237 2HG1 VAL A  78     -12.922  14.567 -21.892  1.00 71.43           H
ATOM   1238 3HG1 VAL A  78     -14.041  15.520 -21.217  1.00 71.43           H
ATOM   1239  CG2 VAL A  78     -13.863  12.177 -21.134  1.00 69.89           C
ATOM   1240 1HG2 VAL A  78     -14.459  12.045 -21.926  1.00 69.89           H
ATOM   1241 2HG2 VAL A  78     -14.043  11.436 -20.488  1.00 69.89           H
ATOM   1242 3HG2 VAL A  78     -12.916  12.092 -21.444  1.00 69.89           H
ATOM   1243  N   HIS A  79     -12.646  16.109 -18.864  1.00 81.44           N
ATOM   1244  H   HIS A  79     -11.870  15.952 -19.475  1.00 81.44           H
ATOM   1245  CA  HIS A  79     -12.873  17.447 -18.339  1.00 82.68           C
ATOM   1246  HA  HIS A  79     -13.236  17.317 -17.416  1.00 82.68           H
ATOM   1247  C   HIS A  79     -13.920  18.198 -19.173  1.00 83.14           C
ATOM   1248  O   HIS A  79     -13.952  18.031 -20.389  1.00 82.04           O
ATOM   1249  CB  HIS A  79     -11.552  18.213 -18.254  1.00 78.99           C
ATOM   1250 1HB  HIS A  79     -11.070  18.129 -19.126  1.00 78.99           H
ATOM   1251 2HB  HIS A  79     -11.746  19.177 -18.072  1.00 78.99           H
ATOM   1252  CG  HIS A  79     -10.653  17.692 -17.160  1.00 73.06           C
ATOM   1253  ND1 HIS A  79     -10.936  17.746 -15.815  1.00 62.92           N
ATOM   1254  HD1 HIS A  79     -11.752  18.149 -15.400  1.00 62.92           H
ATOM   1255  CD2 HIS A  79      -9.441  17.072 -17.303  1.00 62.74           C
ATOM   1256  HD2 HIS A  79      -8.972  16.886 -18.166  1.00 62.74           H
ATOM   1257  CE1 HIS A  79      -9.924  17.162 -15.161  1.00 58.54           C
ATOM   1258  HE1 HIS A  79      -9.881  17.052 -14.168  1.00 58.54           H
ATOM   1259  NE2 HIS A  79      -8.972  16.743 -16.014  1.00 59.98           N
ATOM   1260  N   PRO A  80     -14.744  19.067 -18.559  1.00 80.57           N
ATOM   1261  CA  PRO A  80     -15.627  19.948 -19.302  1.00 80.71           C
ATOM   1262  HA  PRO A  80     -16.275  19.386 -19.817  1.00 80.71           H
ATOM   1263  C   PRO A  80     -14.850  20.788 -20.327  1.00 80.80           C
ATOM   1264  O   PRO A  80     -13.878  21.447 -19.985  1.00 75.52           O
ATOM   1265  CB  PRO A  80     -16.318  20.830 -18.250  1.00 78.44           C
ATOM   1266 1HB  PRO A  80     -15.821  21.688 -18.116  1.00 78.44           H
ATOM   1267 2HB  PRO A  80     -17.263  21.029 -18.510  1.00 78.44           H
ATOM   1268  CG  PRO A  80     -16.270  19.971 -16.990  1.00 76.14           C
ATOM   1269 1HG  PRO A  80     -16.277  20.539 -16.167  1.00 76.14           H
ATOM   1270 2HG  PRO A  80     -17.039  19.332 -16.961  1.00 76.14           H
ATOM   1271  CD  PRO A  80     -14.949  19.228 -17.128  1.00 78.33           C
ATOM   1272 1HD  PRO A  80     -14.194  19.754 -16.738  1.00 78.33           H
ATOM   1273 2HD  PRO A  80     -14.990  18.329 -16.691  1.00 78.33           H
ATOM   1274  N   GLY A  81     -15.290  20.746 -21.578  1.00 83.69           N
ATOM   1275  H   GLY A  81     -16.126  20.227 -21.753  1.00 83.69           H
ATOM   1276  CA  GLY A  81     -14.653  21.396 -22.719  1.00 84.04           C
ATOM   1277 1HA  GLY A  81     -15.387  21.729 -23.311  1.00 84.04           H
ATOM   1278 2HA  GLY A  81     -14.135  22.173 -22.360  1.00 84.04           H
ATOM   1279  C   GLY A  81     -13.714  20.493 -23.533  1.00 85.79           C
ATOM   1280  O   GLY A  81     -13.365  20.865 -24.647  1.00 81.26           O
ATOM   1281  N   ASP A  82     -13.332  19.325 -23.037  1.00 82.43           N
ATOM   1282  H   ASP A  82     -13.632  19.080 -22.115  1.00 82.43           H
ATOM   1283  CA  ASP A  82     -12.496  18.379 -23.768  1.00 85.55           C
ATOM   1284  HA  ASP A  82     -11.879  18.968 -24.289  1.00 85.55           H
ATOM   1285  C   ASP A  82     -13.310  17.522 -24.759  1.00 86.58           C
ATOM   1286  O   ASP A  82     -14.537  17.405 -24.673  1.00 84.26           O
ATOM   1287  CB  ASP A  82     -11.680  17.494 -22.804  1.00 82.51           C
ATOM   1288 1HB  ASP A  82     -12.313  17.086 -22.146  1.00 82.51           H
ATOM   1289 2HB  ASP A  82     -11.245  16.771 -23.340  1.00 82.51           H
ATOM   1290  CG  ASP A  82     -10.583  18.215 -22.013  1.00 78.76           C
ATOM   1291  OD1 ASP A  82     -10.151  19.310 -22.436  1.00 72.24           O
ATOM   1292  OD2 ASP A  82     -10.117  17.626 -21.005  1.00 71.34           O
ATOM   1293  N   LEU A  83     -12.611  16.901 -25.715  1.00 86.49           N
ATOM   1294  H   LEU A  83     -11.639  17.119 -25.809  1.00 86.49           H
ATOM   1295  CA  LEU A  83     -13.193  15.919 -26.632  1.00 88.32           C
ATOM   1296  HA  LEU A  83     -14.110  16.228 -26.885  1.00 88.32           H
ATOM   1297  C   LEU A  83     -13.331  14.564 -25.924  1.00 88.92           C
ATOM   1298  O   LEU A  83     -12.338  13.978 -25.500  1.00 86.09           O
ATOM   1299  CB  LEU A  83     -12.292  15.839 -27.886  1.00 86.49           C
ATOM   1300 1HB  LEU A  83     -12.265  16.744 -28.311  1.00 86.49           H
ATOM   1301 2HB  LEU A  83     -11.371  15.580 -27.595  1.00 86.49           H
ATOM   1302  CG  LEU A  83     -12.768  14.821 -28.945  1.00 82.67           C
ATOM   1303  HG  LEU A  83     -12.955  13.957 -28.477  1.00 82.67           H
ATOM   1304  CD1 LEU A  83     -14.042  15.284 -29.641  1.00 71.50           C
ATOM   1305 1HD1 LEU A  83     -14.340  14.617 -30.324  1.00 71.50           H
ATOM   1306 2HD1 LEU A  83     -13.899  16.157 -30.106  1.00 71.50           H
ATOM   1307 3HD1 LEU A  83     -14.786  15.404 -28.984  1.00 71.50           H
ATOM   1308  CD2 LEU A  83     -11.685  14.659 -30.023  1.00 72.45           C
ATOM   1309 1HD2 LEU A  83     -11.970  14.003 -30.722  1.00 72.45           H
ATOM   1310 2HD2 LEU A  83     -10.829  14.330 -29.624  1.00 72.45           H
ATOM   1311 3HD2 LEU A  83     -11.498  15.530 -30.477  1.00 72.45           H
ATOM   1312  N   LEU A  84     -14.552  14.037 -25.844  1.00 89.24           N
ATOM   1313  H   LEU A  84     -15.334  14.624 -26.056  1.00 89.24           H
ATOM   1314  CA  LEU A  84     -14.814  12.653 -25.465  1.00 88.85           C
ATOM   1315  HA  LEU A  84     -14.073  12.347 -24.868  1.00 88.85           H
ATOM   1316  C   LEU A  84     -14.818  11.784 -26.721  1.00 89.44           C
ATOM   1317  O   LEU A  84     -15.582  12.043 -27.642  1.00 88.26           O
ATOM   1318  CB  LEU A  84     -16.154  12.584 -24.702  1.00 88.73           C
ATOM   1319 1HB  LEU A  84     -16.022  12.997 -23.801  1.00 88.73           H
ATOM   1320 2HB  LEU A  84     -16.833  13.110 -25.214  1.00 88.73           H
ATOM   1321  CG  LEU A  84     -16.711  11.172 -24.496  1.00 87.31           C
ATOM   1322  HG  LEU A  84     -16.718  10.729 -25.393  1.00 87.31           H
ATOM   1323  CD1 LEU A  84     -15.844  10.339 -23.555  1.00 72.02           C
ATOM   1324 1HD1 LEU A  84     -16.225   9.422 -23.434  1.00 72.02           H
ATOM   1325 2HD1 LEU A  84     -15.781  10.767 -22.653  1.00 72.02           H
ATOM   1326 3HD1 LEU A  84     -14.916  10.242 -23.915  1.00 72.02           H
ATOM   1327  CD2 LEU A  84     -18.125  11.245 -23.911  1.00 73.16           C
ATOM   1328 1HD2 LEU A  84     -18.502  10.330 -23.771  1.00 73.16           H
ATOM   1329 2HD2 LEU A  84     -18.741  11.741 -24.523  1.00 73.16           H
ATOM   1330 3HD2 LEU A  84     -18.124  11.716 -23.029  1.00 73.16           H
ATOM   1331  N   GLN A  85     -14.023  10.720 -26.734  1.00 90.07           N
ATOM   1332  H   GLN A  85     -13.443  10.562 -25.935  1.00 90.07           H
ATOM   1333  CA  GLN A  85     -13.938   9.764 -27.837  1.00 90.64           C
ATOM   1334  HA  GLN A  85     -14.705   9.918 -28.460  1.00 90.64           H
ATOM   1335  C   GLN A  85     -14.076   8.338 -27.301  1.00 90.35           C
ATOM   1336  O   GLN A  85     -13.283   7.900 -26.474  1.00 88.08           O
ATOM   1337  CB  GLN A  85     -12.616  10.014 -28.584  1.00 88.60           C
ATOM   1338 1HB  GLN A  85     -12.538  10.993 -28.772  1.00 88.60           H
ATOM   1339 2HB  GLN A  85     -11.860   9.726 -27.996  1.00 88.60           H
ATOM   1340  CG  GLN A  85     -12.520   9.247 -29.919  1.00 78.14           C
ATOM   1341 1HG  GLN A  85     -12.507   8.265 -29.731  1.00 78.14           H
ATOM   1342 2HG  GLN A  85     -13.317   9.469 -30.481  1.00 78.14           H
ATOM   1343  CD  GLN A  85     -11.251   9.617 -30.695  1.00 78.86           C
ATOM   1344  OE1 GLN A  85     -10.297  10.177 -30.171  1.00 70.15           O
ATOM   1345  NE2 GLN A  85     -11.170   9.330 -31.968  1.00 67.97           N
ATOM   1346 1HE2 GLN A  85     -10.346   9.568 -32.483  1.00 67.97           H
ATOM   1347 2HE2 GLN A  85     -11.932   8.873 -32.427  1.00 67.97           H
ATOM   1348  N   LEU A  86     -15.101   7.622 -27.770  1.00 90.89           N
ATOM   1349  H   LEU A  86     -15.717   8.060 -28.425  1.00 90.89           H
ATOM   1350  CA  LEU A  86     -15.380   6.240 -27.388  1.00 90.72           C
ATOM   1351  HA  LEU A  86     -14.674   5.989 -26.725  1.00 90.72           H
ATOM   1352  C   LEU A  86     -15.301   5.343 -28.620  1.00 91.07           C
ATOM   1353  O   LEU A  86     -15.859   5.680 -29.659  1.00 88.61           O
ATOM   1354  CB  LEU A  86     -16.785   6.127 -26.757  1.00 90.64           C
ATOM   1355 1HB  LEU A  86     -17.460   6.352 -27.460  1.00 90.64           H
ATOM   1356 2HB  LEU A  86     -16.916   5.182 -26.459  1.00 90.64           H
ATOM   1357  CG  LEU A  86     -17.042   7.039 -25.550  1.00 89.48           C
ATOM   1358  HG  LEU A  86     -16.870   7.982 -25.833  1.00 89.48           H
ATOM   1359  CD1 LEU A  86     -18.487   6.861 -25.091  1.00 76.67           C
ATOM   1360 1HD1 LEU A  86     -18.687   7.444 -24.303  1.00 76.67           H
ATOM   1361 2HD1 LEU A  86     -18.664   5.913 -24.825  1.00 76.67           H
ATOM   1362 3HD1 LEU A  86     -19.127   7.101 -25.821  1.00 76.67           H
ATOM   1363  CD2 LEU A  86     -16.110   6.724 -24.380  1.00 77.98           C
ATOM   1364 1HD2 LEU A  86     -16.292   7.328 -23.604  1.00 77.98           H
ATOM   1365 2HD2 LEU A  86     -15.152   6.842 -24.643  1.00 77.98           H
ATOM   1366 3HD2 LEU A  86     -16.230   5.781 -24.070  1.00 77.98           H
ATOM   1367  N   ARG A  87     -14.661   4.182 -28.501  1.00 90.32           N
ATOM   1368  H   ARG A  87     -14.264   3.947 -27.614  1.00 90.32           H
ATOM   1369  CA  ARG A  87     -14.509   3.231 -29.605  1.00 90.90           C
ATOM   1370  HA  ARG A  87     -15.128   3.541 -30.327  1.00 90.90           H
ATOM   1371  C   ARG A  87     -14.966   1.830 -29.227  1.00 90.35           C
ATOM   1372  O   ARG A  87     -14.504   1.261 -28.239  1.00 86.21           O
ATOM   1373  CB  ARG A  87     -13.063   3.262 -30.111  1.00 89.14           C
ATOM   1374 1HB  ARG A  87     -12.778   4.213 -30.230  1.00 89.14           H
ATOM   1375 2HB  ARG A  87     -12.471   2.818 -29.438  1.00 89.14           H
ATOM   1376  CG  ARG A  87     -12.940   2.527 -31.453  1.00 79.66           C
ATOM   1377 1HG  ARG A  87     -13.158   1.559 -31.326  1.00 79.66           H
ATOM   1378 2HG  ARG A  87     -13.574   2.928 -32.114  1.00 79.66           H
ATOM   1379  CD  ARG A  87     -11.517   2.657 -31.980  1.00 78.70           C
ATOM   1380 1HD  ARG A  87     -11.255   3.621 -32.015  1.00 78.70           H
ATOM   1381 2HD  ARG A  87     -10.887   2.161 -31.382  1.00 78.70           H
ATOM   1382  NE  ARG A  87     -11.416   2.093 -33.340  1.00 67.13           N
ATOM   1383  HE  ARG A  87     -12.256   1.719 -33.733  1.00 67.13           H
ATOM   1384  CZ  ARG A  87     -10.339   2.030 -34.089  1.00 60.83           C
ATOM   1385  NH1 ARG A  87      -9.171   2.421 -33.647  1.00 55.92           N
ATOM   1386 1HH1 ARG A  87      -9.082   2.779 -32.717  1.00 55.92           H
ATOM   1387 2HH1 ARG A  87      -8.367   2.362 -34.239  1.00 55.92           H
ATOM   1388  NH2 ARG A  87     -10.434   1.575 -35.304  1.00 52.84           N
ATOM   1389 1HH2 ARG A  87     -11.320   1.278 -35.659  1.00 52.84           H
ATOM   1390 2HH2 ARG A  87      -9.621   1.523 -35.883  1.00 52.84           H
ATOM   1391  N   CYS A  88     -15.853   1.273 -30.050  1.00 87.60           N
ATOM   1392  H   CYS A  88     -16.158   1.805 -30.840  1.00 87.60           H
ATOM   1393  CA  CYS A  88     -16.403  -0.055 -29.873  1.00 85.82           C
ATOM   1394  HA  CYS A  88     -16.494  -0.202 -28.888  1.00 85.82           H
ATOM   1395  C   CYS A  88     -15.468  -1.135 -30.428  1.00 86.14           C
ATOM   1396  O   CYS A  88     -14.862  -0.964 -31.486  1.00 80.62           O
ATOM   1397  CB  CYS A  88     -17.755  -0.090 -30.573  1.00 82.01           C
ATOM   1398 1HB  CYS A  88     -18.154   0.806 -30.378  1.00 82.01           H
ATOM   1399 2HB  CYS A  88     -17.525  -0.149 -31.544  1.00 82.01           H
ATOM   1400  SG  CYS A  88     -18.843  -1.435 -30.058  1.00 76.07           S
ATOM   1401  N   ARG A  89     -15.377  -2.282 -29.751  1.00 85.77           N
ATOM   1402  H   ARG A  89     -15.819  -2.350 -28.857  1.00 85.77           H
ATOM   1403  CA  ARG A  89     -14.651  -3.449 -30.272  1.00 85.16           C
ATOM   1404  HA  ARG A  89     -13.877  -3.094 -30.797  1.00 85.16           H
ATOM   1405  C   ARG A  89     -15.575  -4.247 -31.189  1.00 86.59           C
ATOM   1406  O   ARG A  89     -16.598  -4.750 -30.733  1.00 83.32           O
ATOM   1407  CB  ARG A  89     -14.103  -4.324 -29.129  1.00 81.10           C
ATOM   1408 1HB  ARG A  89     -14.868  -4.615 -28.554  1.00 81.10           H
ATOM   1409 2HB  ARG A  89     -13.659  -5.127 -29.526  1.00 81.10           H
ATOM   1410  CG  ARG A  89     -13.083  -3.588 -28.248  1.00 71.09           C
ATOM   1411 1HG  ARG A  89     -12.340  -3.241 -28.821  1.00 71.09           H
ATOM   1412 2HG  ARG A  89     -13.534  -2.824 -27.787  1.00 71.09           H
ATOM   1413  CD  ARG A  89     -12.506  -4.541 -27.198  1.00 66.00           C
ATOM   1414 1HD  ARG A  89     -13.248  -5.042 -26.752  1.00 66.00           H
ATOM   1415 2HD  ARG A  89     -11.882  -5.188 -27.635  1.00 66.00           H
ATOM   1416  NE  ARG A  89     -11.759  -3.827 -26.161  1.00 57.15           N
ATOM   1417  HE  ARG A  89     -11.709  -2.832 -26.248  1.00 57.15           H
ATOM   1418  CZ  ARG A  89     -11.143  -4.364 -25.121  1.00 49.34           C
ATOM   1419  NH1 ARG A  89     -11.041  -5.659 -24.982  1.00 46.44           N
ATOM   1420 1HH1 ARG A  89     -11.434  -6.268 -25.671  1.00 46.44           H
ATOM   1421 2HH1 ARG A  89     -10.570  -6.041 -24.187  1.00 46.44           H
ATOM   1422  NH2 ARG A  89     -10.647  -3.605 -24.191  1.00 44.93           N
ATOM   1423 1HH2 ARG A  89     -10.730  -2.611 -24.260  1.00 44.93           H
ATOM   1424 2HH2 ARG A  89     -10.182  -4.015 -23.406  1.00 44.93           H
ATOM   1425  N   LEU A  90     -15.224  -4.365 -32.468  1.00 85.16           N
ATOM   1426  H   LEU A  90     -14.369  -3.940 -32.764  1.00 85.16           H
ATOM   1427  CA  LEU A  90     -16.020  -5.082 -33.463  1.00 85.15           C
ATOM   1428  HA  LEU A  90     -16.940  -5.137 -33.074  1.00 85.15           H
ATOM   1429  C   LEU A  90     -15.493  -6.507 -33.676  1.00 85.39           C
ATOM   1430  O   LEU A  90     -14.286  -6.744 -33.635  1.00 79.93           O
ATOM   1431  CB  LEU A  90     -16.061  -4.297 -34.787  1.00 81.73           C
ATOM   1432 1HB  LEU A  90     -15.127  -4.230 -35.137  1.00 81.73           H
ATOM   1433 2HB  LEU A  90     -16.623  -4.811 -35.435  1.00 81.73           H
ATOM   1434  CG  LEU A  90     -16.633  -2.875 -34.688  1.00 76.74           C
ATOM   1435  HG  LEU A  90     -16.019  -2.340 -34.108  1.00 76.74           H
ATOM   1436  CD1 LEU A  90     -16.731  -2.294 -36.095  1.00 68.39           C
ATOM   1437 1HD1 LEU A  90     -17.101  -1.365 -36.074  1.00 68.39           H
ATOM   1438 2HD1 LEU A  90     -17.330  -2.850 -36.671  1.00 68.39           H
ATOM   1439 3HD1 LEU A  90     -15.832  -2.257 -36.531  1.00 68.39           H
ATOM   1440  CD2 LEU A  90     -18.027  -2.836 -34.050  1.00 71.00           C
ATOM   1441 1HD2 LEU A  90     -18.372  -1.899 -34.000  1.00 71.00           H
ATOM   1442 2HD2 LEU A  90     -18.007  -3.206 -33.121  1.00 71.00           H
ATOM   1443 3HD2 LEU A  90     -18.680  -3.376 -34.582  1.00 71.00           H
ATOM   1444  N   ARG A  91     -16.428  -7.432 -33.943  1.00 84.53           N
ATOM   1445  H   ARG A  91     -17.377  -7.219 -33.712  1.00 84.53           H
ATOM   1446  CA  ARG A  91     -16.144  -8.735 -34.552  1.00 84.73           C
ATOM   1447  HA  ARG A  91     -15.202  -8.973 -34.316  1.00 84.73           H
ATOM   1448  C   ARG A  91     -16.265  -8.632 -36.074  1.00 86.50           C
ATOM   1449  O   ARG A  91     -16.997  -7.785 -36.570  1.00 82.22           O
ATOM   1450  CB  ARG A  91     -17.094  -9.799 -33.978  1.00 80.90           C
ATOM   1451 1HB  ARG A  91     -18.029  -9.448 -34.018  1.00 80.90           H
ATOM   1452 2HB  ARG A  91     -17.024 -10.625 -34.537  1.00 80.90           H
ATOM   1453  CG  ARG A  91     -16.758 -10.157 -32.514  1.00 73.33           C
ATOM   1454 1HG  ARG A  91     -15.795 -10.419 -32.454  1.00 73.33           H
ATOM   1455 2HG  ARG A  91     -16.923  -9.358 -31.935  1.00 73.33           H
ATOM   1456  CD  ARG A  91     -17.619 -11.320 -32.008  1.00 70.00           C
ATOM   1457 1HD  ARG A  91     -18.034 -11.789 -32.788  1.00 70.00           H
ATOM   1458 2HD  ARG A  91     -17.044 -11.961 -31.500  1.00 70.00           H
ATOM   1459  NE  ARG A  91     -18.708 -10.900 -31.115  1.00 62.10           N
ATOM   1460  HE  ARG A  91     -18.682  -9.956 -30.787  1.00 62.10           H
ATOM   1461  CZ  ARG A  91     -19.712 -11.641 -30.704  1.00 55.16           C
ATOM   1462  NH1 ARG A  91     -19.930 -12.843 -31.184  1.00 53.18           N
ATOM   1463 1HH1 ARG A  91     -19.323 -13.220 -31.884  1.00 53.18           H
ATOM   1464 2HH1 ARG A  91     -20.703 -13.382 -30.850  1.00 53.18           H
ATOM   1465  NH2 ARG A  91     -20.543 -11.209 -29.790  1.00 50.43           N
ATOM   1466 1HH2 ARG A  91     -20.420 -10.300 -29.392  1.00 50.43           H
ATOM   1467 2HH2 ARG A  91     -21.301 -11.788 -29.490  1.00 50.43           H
ATOM   1468  N   ASP A  92     -15.628  -9.534 -36.806  1.00 84.20           N
ATOM   1469  H   ASP A  92     -15.161 -10.282 -36.334  1.00 84.20           H
ATOM   1470  CA  ASP A  92     -15.571  -9.495 -38.277  1.00 85.79           C
ATOM   1471  HA  ASP A  92     -15.271  -8.564 -38.484  1.00 85.79           H
ATOM   1472  C   ASP A  92     -16.936  -9.696 -38.967  1.00 86.29           C
ATOM   1473  O   ASP A  92     -17.076  -9.426 -40.160  1.00 80.09           O
ATOM   1474  CB  ASP A  92     -14.568 -10.558 -38.769  1.00 82.53           C
ATOM   1475 1HB  ASP A  92     -14.864 -11.450 -38.427  1.00 82.53           H
ATOM   1476 2HB  ASP A  92     -14.582 -10.563 -39.769  1.00 82.53           H
ATOM   1477  CG  ASP A  92     -13.118 -10.326 -38.311  1.00 78.51           C
ATOM   1478  OD1 ASP A  92     -12.727  -9.145 -38.179  1.00 72.36           O
ATOM   1479  OD2 ASP A  92     -12.423 -11.347 -38.090  1.00 74.09           O
ATOM   1480  N   ASP A  93     -17.957 -10.161 -38.235  1.00 87.09           N
ATOM   1481  H   ASP A  93     -17.802 -10.280 -37.254  1.00 87.09           H
ATOM   1482  CA  ASP A  93     -19.285 -10.510 -38.755  1.00 88.09           C
ATOM   1483  HA  ASP A  93     -19.197 -10.420 -39.747  1.00 88.09           H
ATOM   1484  C   ASP A  93     -20.402  -9.518 -38.374  1.00 89.05           C
ATOM   1485  O   ASP A  93     -21.585  -9.818 -38.558  1.00 82.46           O
ATOM   1486  CB  ASP A  93     -19.611 -11.968 -38.363  1.00 84.02           C
ATOM   1487 1HB  ASP A  93     -20.415 -12.259 -38.882  1.00 84.02           H
ATOM   1488 2HB  ASP A  93     -18.829 -12.540 -38.610  1.00 84.02           H
ATOM   1489  CG  ASP A  93     -19.906 -12.186 -36.869  1.00 78.45           C
ATOM   1490  OD1 ASP A  93     -19.311 -11.482 -36.024  1.00 70.98           O
ATOM   1491  OD2 ASP A  93     -20.724 -13.086 -36.561  1.00 74.76           O
ATOM   1492  N   VAL A  94     -20.065  -8.329 -37.842  1.00 86.39           N
ATOM   1493  H   VAL A  94     -19.092  -8.118 -37.751  1.00 86.39           H
ATOM   1494  CA  VAL A  94     -21.032  -7.318 -37.385  1.00 87.01           C
ATOM   1495  HA  VAL A  94     -21.674  -7.821 -36.806  1.00 87.01           H
ATOM   1496  C   VAL A  94     -21.813  -6.712 -38.560  1.00 87.04           C
ATOM   1497  O   VAL A  94     -21.242  -6.247 -39.540  1.00 82.36           O
ATOM   1498  CB  VAL A  94     -20.344  -6.228 -36.541  1.00 85.18           C
ATOM   1499  HB  VAL A  94     -19.595  -5.873 -37.100  1.00 85.18           H
ATOM   1500  CG1 VAL A  94     -21.287  -5.073 -36.178  1.00 74.97           C
ATOM   1501 1HG1 VAL A  94     -20.814  -4.382 -35.631  1.00 74.97           H
ATOM   1502 2HG1 VAL A  94     -22.069  -5.402 -35.648  1.00 74.97           H
ATOM   1503 3HG1 VAL A  94     -21.639  -4.626 -37.000  1.00 74.97           H
ATOM   1504  CG2 VAL A  94     -19.841  -6.828 -35.218  1.00 75.27           C
ATOM   1505 1HG2 VAL A  94     -19.391  -6.133 -34.657  1.00 75.27           H
ATOM   1506 2HG2 VAL A  94     -19.182  -7.562 -35.385  1.00 75.27           H
ATOM   1507 3HG2 VAL A  94     -20.598  -7.209 -34.687  1.00 75.27           H
ATOM   1508  N   GLN A  95     -23.161  -6.672 -38.444  1.00 86.76           N
ATOM   1509  H   GLN A  95     -23.567  -7.046 -37.610  1.00 86.76           H
ATOM   1510  CA  GLN A  95     -24.074  -6.116 -39.460  1.00 87.02           C
ATOM   1511  HA  GLN A  95     -23.503  -5.998 -40.273  1.00 87.02           H
ATOM   1512  C   GLN A  95     -24.641  -4.742 -39.078  1.00 87.11           C
ATOM   1513  O   GLN A  95     -24.948  -3.948 -39.961  1.00 82.38           O
ATOM   1514  CB  GLN A  95     -25.226  -7.100 -39.711  1.00 85.06           C
ATOM   1515 1HB  GLN A  95     -25.638  -7.348 -38.834  1.00 85.06           H
ATOM   1516 2HB  GLN A  95     -25.912  -6.657 -40.289  1.00 85.06           H
ATOM   1517  CG  GLN A  95     -24.741  -8.374 -40.407  1.00 81.24           C
ATOM   1518 1HG  GLN A  95     -24.214  -8.116 -41.217  1.00 81.24           H
ATOM   1519 2HG  GLN A  95     -24.155  -8.881 -39.775  1.00 81.24           H
ATOM   1520  CD  GLN A  95     -25.885  -9.284 -40.843  1.00 77.66           C
ATOM   1521  OE1 GLN A  95     -27.030  -9.179 -40.440  1.00 71.27           O
ATOM   1522  NE2 GLN A  95     -25.612 -10.236 -41.713  1.00 67.80           N
ATOM   1523 1HE2 GLN A  95     -26.337 -10.850 -42.026  1.00 67.80           H
ATOM   1524 2HE2 GLN A  95     -24.680 -10.344 -42.060  1.00 67.80           H
ATOM   1525  N   SER A  96     -24.821  -4.474 -37.784  1.00 89.09           N
ATOM   1526  H   SER A  96     -24.618  -5.186 -37.112  1.00 89.09           H
ATOM   1527  CA  SER A  96     -25.305  -3.175 -37.310  1.00 90.21           C
ATOM   1528  HA  SER A  96     -24.970  -2.527 -37.994  1.00 90.21           H
ATOM   1529  C   SER A  96     -24.710  -2.796 -35.958  1.00 90.60           C
ATOM   1530  O   SER A  96     -24.453  -3.663 -35.120  1.00 87.47           O
ATOM   1531  CB  SER A  96     -26.838  -3.135 -37.260  1.00 87.81           C
ATOM   1532 1HB  SER A  96     -27.156  -2.218 -37.018  1.00 87.81           H
ATOM   1533 2HB  SER A  96     -27.223  -3.399 -38.144  1.00 87.81           H
ATOM   1534  OG  SER A  96     -27.367  -4.027 -36.293  1.00 78.61           O
ATOM   1535  HG  SER A  96     -27.486  -3.565 -35.463  1.00 78.61           H
ATOM   1536  N   ILE A  97     -24.523  -1.498 -35.748  1.00 89.93           N
ATOM   1537  H   ILE A  97     -24.777  -0.875 -36.488  1.00 89.93           H
ATOM   1538  CA  ILE A  97     -23.979  -0.899 -34.532  1.00 90.98           C
ATOM   1539  HA  ILE A  97     -23.893  -1.630 -33.855  1.00 90.98           H
ATOM   1540  C   ILE A  97     -24.963   0.173 -34.061  1.00 91.23           C
ATOM   1541  O   ILE A  97     -25.338   1.042 -34.842  1.00 88.47           O
ATOM   1542  CB  ILE A  97     -22.577  -0.302 -34.777  1.00 89.92           C
ATOM   1543  HB  ILE A  97     -22.673   0.459 -35.419  1.00 89.92           H
ATOM   1544  CG1 ILE A  97     -21.614  -1.336 -35.422  1.00 81.48           C
ATOM   1545 1HG1 ILE A  97     -21.440  -2.067 -34.763  1.00 81.48           H
ATOM   1546 2HG1 ILE A  97     -22.052  -1.718 -36.236  1.00 81.48           H
ATOM   1547  CG2 ILE A  97     -22.000   0.232 -33.452  1.00 81.49           C
ATOM   1548 1HG2 ILE A  97     -21.090   0.624 -33.589  1.00 81.49           H
ATOM   1549 2HG2 ILE A  97     -21.921  -0.500 -32.775  1.00 81.49           H
ATOM   1550 3HG2 ILE A  97     -22.587   0.945 -33.067  1.00 81.49           H
ATOM   1551  CD1 ILE A  97     -20.265  -0.744 -35.841  1.00 76.13           C
ATOM   1552 1HD1 ILE A  97     -19.678  -1.443 -36.250  1.00 76.13           H
ATOM   1553 2HD1 ILE A  97     -19.782  -0.360 -35.054  1.00 76.13           H
ATOM   1554 3HD1 ILE A  97     -20.387  -0.014 -36.513  1.00 76.13           H
ATOM   1555  N   ASN A  98     -25.384   0.115 -32.798  1.00 91.07           N
ATOM   1556  H   ASN A  98     -25.103  -0.670 -32.246  1.00 91.07           H
ATOM   1557  CA  ASN A  98     -26.224   1.120 -32.173  1.00 90.96           C
ATOM   1558  HA  ASN A  98     -26.304   1.870 -32.830  1.00 90.96           H
ATOM   1559  C   ASN A  98     -25.559   1.624 -30.890  1.00 91.76           C
ATOM   1560  O   ASN A  98     -25.119   0.822 -30.058  1.00 89.39           O
ATOM   1561  CB  ASN A  98     -27.613   0.539 -31.883  1.00 89.35           C
ATOM   1562 1HB  ASN A  98     -27.505  -0.325 -31.391  1.00 89.35           H
ATOM   1563 2HB  ASN A  98     -28.121   1.186 -31.314  1.00 89.35           H
ATOM   1564  CG  ASN A  98     -28.419   0.274 -33.140  1.00 81.36           C
ATOM   1565  OD1 ASN A  98     -28.501   1.067 -34.060  1.00 71.30           O
ATOM   1566  ND2 ASN A  98     -29.091  -0.848 -33.212  1.00 70.29           N
ATOM   1567 1HD2 ASN A  98     -29.658  -1.040 -34.013  1.00 70.29           H
ATOM   1568 2HD2 ASN A  98     -29.037  -1.512 -32.466  1.00 70.29           H
ATOM   1569  N   TRP A  99     -25.534   2.938 -30.707  1.00 92.31           N
ATOM   1570  H   TRP A  99     -25.873   3.523 -31.444  1.00 92.31           H
ATOM   1571  CA  TRP A  99     -25.041   3.576 -29.496  1.00 92.61           C
ATOM   1572  HA  TRP A  99     -24.534   2.880 -28.989  1.00 92.61           H
ATOM   1573  C   TRP A  99     -26.200   4.047 -28.617  1.00 93.01           C
ATOM   1574  O   TRP A  99     -27.160   4.641 -29.109  1.00 90.32           O
ATOM   1575  CB  TRP A  99     -24.095   4.712 -29.870  1.00 92.67           C
ATOM   1576 1HB  TRP A  99     -24.512   5.252 -30.601  1.00 92.67           H
ATOM   1577 2HB  TRP A  99     -23.952   5.291 -29.067  1.00 92.67           H
ATOM   1578  CG  TRP A  99     -22.758   4.250 -30.347  1.00 92.27           C
ATOM   1579  CD1 TRP A  99     -22.393   4.004 -31.633  1.00 89.75           C
ATOM   1580  HD1 TRP A  99     -22.997   4.085 -32.426  1.00 89.75           H
ATOM   1581  CD2 TRP A  99     -21.569   3.976 -29.541  1.00 92.11           C
ATOM   1582  NE1 TRP A  99     -21.067   3.627 -31.685  1.00 90.04           N
ATOM   1583  HE1 TRP A  99     -20.576   3.396 -32.525  1.00 90.04           H
ATOM   1584  CE2 TRP A  99     -20.505   3.611 -30.417  1.00 91.12           C
ATOM   1585  CE3 TRP A  99     -21.286   4.036 -28.162  1.00 90.86           C
ATOM   1586  HE3 TRP A  99     -22.013   4.274 -27.517  1.00 90.86           H
ATOM   1587  CZ2 TRP A  99     -19.208   3.350 -29.948  1.00 91.60           C
ATOM   1588  HZ2 TRP A  99     -18.476   3.109 -30.586  1.00 91.60           H
ATOM   1589  CZ3 TRP A  99     -19.993   3.765 -27.684  1.00 90.44           C
ATOM   1590  HZ3 TRP A  99     -19.809   3.809 -26.702  1.00 90.44           H
ATOM   1591  CH2 TRP A  99     -18.954   3.433 -28.572  1.00 90.04           C
ATOM   1592  HH2 TRP A  99     -18.034   3.256 -28.222  1.00 90.04           H
ATOM   1593  N   LEU A 100     -26.108   3.780 -27.317  1.00 90.50           N
ATOM   1594  H   LEU A 100     -25.338   3.221 -27.010  1.00 90.50           H
ATOM   1595  CA  LEU A 100     -27.052   4.246 -26.308  1.00 90.46           C
ATOM   1596  HA  LEU A 100     -27.668   4.872 -26.786  1.00 90.46           H
ATOM   1597  C   LEU A 100     -26.307   4.993 -25.200  1.00 90.81           C
ATOM   1598  O   LEU A 100     -25.166   4.671 -24.886  1.00 89.17           O
ATOM   1599  CB  LEU A 100     -27.862   3.072 -25.726  1.00 89.32           C
ATOM   1600 1HB  LEU A 100     -27.235   2.490 -25.208  1.00 89.32           H
ATOM   1601 2HB  LEU A 100     -28.553   3.449 -25.109  1.00 89.32           H
ATOM   1602  CG  LEU A 100     -28.581   2.190 -26.762  1.00 85.52           C
ATOM   1603  HG  LEU A 100     -28.629   2.729 -27.603  1.00 85.52           H
ATOM   1604  CD1 LEU A 100     -27.826   0.882 -27.012  1.00 72.56           C
ATOM   1605 1HD1 LEU A 100     -28.302   0.317 -27.686  1.00 72.56           H
ATOM   1606 2HD1 LEU A 100     -27.742   0.350 -26.169  1.00 72.56           H
ATOM   1607 3HD1 LEU A 100     -26.904   1.060 -27.356  1.00 72.56           H
ATOM   1608  CD2 LEU A 100     -29.982   1.801 -26.276  1.00 71.74           C
ATOM   1609 1HD2 LEU A 100     -30.449   1.228 -26.950  1.00 71.74           H
ATOM   1610 2HD2 LEU A 100     -30.545   2.612 -26.120  1.00 71.74           H
ATOM   1611 3HD2 LEU A 100     -29.935   1.290 -25.418  1.00 71.74           H
ATOM   1612  N   ARG A 101     -26.987   5.964 -24.565  1.00 85.70           N
ATOM   1613  H   ARG A 101     -27.843   6.277 -24.976  1.00 85.70           H
ATOM   1614  CA  ARG A 101     -26.562   6.594 -23.317  1.00 86.02           C
ATOM   1615  HA  ARG A 101     -25.749   6.112 -22.990  1.00 86.02           H
ATOM   1616  C   ARG A 101     -27.675   6.444 -22.294  1.00 84.80           C
ATOM   1617  O   ARG A 101     -28.806   6.799 -22.582  1.00 80.46           O
ATOM   1618  CB  ARG A 101     -26.195   8.068 -23.563  1.00 85.87           C
ATOM   1619 1HB  ARG A 101     -25.547   8.120 -24.323  1.00 85.87           H
ATOM   1620 2HB  ARG A 101     -27.024   8.576 -23.796  1.00 85.87           H
ATOM   1621  CG  ARG A 101     -25.554   8.695 -22.308  1.00 84.20           C
ATOM   1622 1HG  ARG A 101     -26.178   8.590 -21.534  1.00 84.20           H
ATOM   1623 2HG  ARG A 101     -24.694   8.225 -22.109  1.00 84.20           H
ATOM   1624  CD  ARG A 101     -25.263  10.177 -22.498  1.00 83.11           C
ATOM   1625 1HD  ARG A 101     -24.699  10.510 -21.742  1.00 83.11           H
ATOM   1626 2HD  ARG A 101     -24.779  10.318 -23.362  1.00 83.11           H
ATOM   1627  NE  ARG A 101     -26.514  10.962 -22.529  1.00 78.04           N
ATOM   1628  HE  ARG A 101     -27.379  10.460 -22.518  1.00 78.04           H
ATOM   1629  CZ  ARG A 101     -26.570  12.290 -22.571  1.00 76.89           C
ATOM   1630  NH1 ARG A 101     -25.492  13.025 -22.647  1.00 69.17           N
ATOM   1631 1HH1 ARG A 101     -24.592  12.591 -22.675  1.00 69.17           H
ATOM   1632 2HH1 ARG A 101     -25.567  14.022 -22.677  1.00 69.17           H
ATOM   1633  NH2 ARG A 101     -27.721  12.899 -22.522  1.00 70.72           N
ATOM   1634 1HH2 ARG A 101     -28.565  12.368 -22.453  1.00 70.72           H
ATOM   1635 2HH2 ARG A 101     -27.760  13.898 -22.554  1.00 70.72           H
ATOM   1636  N   ASP A 102     -27.353   5.877 -21.149  1.00 80.87           N
ATOM   1637  H   ASP A 102     -26.394   5.636 -21.002  1.00 80.87           H
ATOM   1638  CA  ASP A 102     -28.305   5.576 -20.076  1.00 81.68           C
ATOM   1639  HA  ASP A 102     -27.833   4.922 -19.485  1.00 81.68           H
ATOM   1640  C   ASP A 102     -29.557   4.823 -20.566  1.00 83.03           C
ATOM   1641  O   ASP A 102     -30.686   5.046 -20.119  1.00 76.91           O
ATOM   1642  CB  ASP A 102     -28.594   6.844 -19.250  1.00 79.63           C
ATOM   1643 1HB  ASP A 102     -29.047   7.517 -19.835  1.00 79.63           H
ATOM   1644 2HB  ASP A 102     -29.196   6.606 -18.488  1.00 79.63           H
ATOM   1645  CG  ASP A 102     -27.301   7.460 -18.690  1.00 78.77           C
ATOM   1646  OD1 ASP A 102     -26.460   6.669 -18.199  1.00 70.66           O
ATOM   1647  OD2 ASP A 102     -27.150   8.689 -18.780  1.00 71.28           O
ATOM   1648  N   GLY A 103     -29.353   3.924 -21.532  1.00 83.85           N
ATOM   1649  H   GLY A 103     -28.417   3.792 -21.858  1.00 83.85           H
ATOM   1650  CA  GLY A 103     -30.414   3.117 -22.147  1.00 84.77           C
ATOM   1651 1HA  GLY A 103     -29.973   2.316 -22.552  1.00 84.77           H
ATOM   1652 2HA  GLY A 103     -31.023   2.826 -21.410  1.00 84.77           H
ATOM   1653  C   GLY A 103     -31.240   3.830 -23.225  1.00 86.38           C
ATOM   1654  O   GLY A 103     -32.102   3.202 -23.826  1.00 80.78           O
ATOM   1655  N   VAL A 104     -30.970   5.106 -23.520  1.00 84.56           N
ATOM   1656  H   VAL A 104     -30.273   5.567 -22.971  1.00 84.56           H
ATOM   1657  CA  VAL A 104     -31.615   5.885 -24.585  1.00 86.78           C
ATOM   1658  HA  VAL A 104     -32.459   5.399 -24.812  1.00 86.78           H
ATOM   1659  C   VAL A 104     -30.708   5.933 -25.813  1.00 87.65           C
ATOM   1660  O   VAL A 104     -29.506   6.130 -25.688  1.00 84.40           O
ATOM   1661  CB  VAL A 104     -31.978   7.301 -24.102  1.00 84.47           C
ATOM   1662  HB  VAL A 104     -31.115   7.758 -23.888  1.00 84.47           H
ATOM   1663  CG1 VAL A 104     -32.740   8.088 -25.183  1.00 76.19           C
ATOM   1664 1HG1 VAL A 104     -32.972   9.006 -24.861  1.00 76.19           H
ATOM   1665 2HG1 VAL A 104     -33.591   7.625 -25.430  1.00 76.19           H
ATOM   1666 3HG1 VAL A 104     -32.189   8.183 -26.012  1.00 76.19           H
ATOM   1667  CG2 VAL A 104     -32.872   7.246 -22.859  1.00 75.44           C
ATOM   1668 1HG2 VAL A 104     -33.107   8.166 -22.546  1.00 75.44           H
ATOM   1669 2HG2 VAL A 104     -32.412   6.774 -22.107  1.00 75.44           H
ATOM   1670 3HG2 VAL A 104     -33.724   6.760 -23.052  1.00 75.44           H
ATOM   1671  N   GLN A 105     -31.290   5.756 -27.001  1.00 89.49           N
ATOM   1672  H   GLN A 105     -32.277   5.598 -27.043  1.00 89.49           H
ATOM   1673  CA  GLN A 105     -30.515   5.788 -28.245  1.00 90.86           C
ATOM   1674  HA  GLN A 105     -29.787   5.109 -28.150  1.00 90.86           H
ATOM   1675  C   GLN A 105     -29.846   7.146 -28.438  1.00 90.87           C
ATOM   1676  O   GLN A 105     -30.493   8.195 -28.372  1.00 87.43           O
ATOM   1677  CB  GLN A 105     -31.424   5.408 -29.428  1.00 89.42           C
ATOM   1678 1HB  GLN A 105     -31.914   4.566 -29.204  1.00 89.42           H
ATOM   1679 2HB  GLN A 105     -32.082   6.145 -29.582  1.00 89.42           H
ATOM   1680  CG  GLN A 105     -30.607   5.186 -30.717  1.00 82.72           C
ATOM   1681 1HG  GLN A 105     -30.227   6.063 -31.010  1.00 82.72           H
ATOM   1682 2HG  GLN A 105     -29.862   4.550 -30.517  1.00 82.72           H
ATOM   1683  CD  GLN A 105     -31.432   4.612 -31.870  1.00 79.75           C
ATOM   1684  OE1 GLN A 105     -32.636   4.403 -31.791  1.00 71.74           O
ATOM   1685  NE2 GLN A 105     -30.804   4.305 -32.983  1.00 67.61           N
ATOM   1686 1HE2 GLN A 105     -31.309   3.907 -33.749  1.00 67.61           H
ATOM   1687 2HE2 GLN A 105     -29.821   4.469 -33.064  1.00 67.61           H
ATOM   1688  N   LEU A 106     -28.532   7.126 -28.686  1.00 88.79           N
ATOM   1689  H   LEU A 106     -28.073   6.238 -28.715  1.00 88.79           H
ATOM   1690  CA  LEU A 106     -27.730   8.319 -28.917  1.00 88.25           C
ATOM   1691  HA  LEU A 106     -28.029   9.031 -28.282  1.00 88.25           H
ATOM   1692  C   LEU A 106     -27.974   8.827 -30.342  1.00 89.13           C
ATOM   1693  O   LEU A 106     -27.905   8.055 -31.299  1.00 86.00           O
ATOM   1694  CB  LEU A 106     -26.255   7.984 -28.633  1.00 86.47           C
ATOM   1695 1HB  LEU A 106     -26.207   7.481 -27.770  1.00 86.47           H
ATOM   1696 2HB  LEU A 106     -25.915   7.407 -29.375  1.00 86.47           H
ATOM   1697  CG  LEU A 106     -25.344   9.220 -28.524  1.00 82.93           C
ATOM   1698  HG  LEU A 106     -25.527   9.799 -29.318  1.00 82.93           H
ATOM   1699  CD1 LEU A 106     -25.617  10.027 -27.252  1.00 70.31           C
ATOM   1700 1HD1 LEU A 106     -25.017  10.825 -27.198  1.00 70.31           H
ATOM   1701 2HD1 LEU A 106     -25.463   9.471 -26.435  1.00 70.31           H
ATOM   1702 3HD1 LEU A 106     -26.563  10.351 -27.230  1.00 70.31           H
ATOM   1703  CD2 LEU A 106     -23.879   8.761 -28.470  1.00 71.23           C
ATOM   1704 1HD2 LEU A 106     -23.261   9.544 -28.399  1.00 71.23           H
ATOM   1705 2HD2 LEU A 106     -23.633   8.249 -29.293  1.00 71.23           H
ATOM   1706 3HD2 LEU A 106     -23.718   8.169 -27.680  1.00 71.23           H
ATOM   1707  N   ALA A 107     -28.270  10.113 -30.475  1.00 89.40           N
ATOM   1708  H   ALA A 107     -28.355  10.665 -29.645  1.00 89.40           H
ATOM   1709  CA  ALA A 107     -28.479  10.769 -31.759  1.00 89.77           C
ATOM   1710  HA  ALA A 107     -28.465  10.050 -32.454  1.00 89.77           H
ATOM   1711  C   ALA A 107     -27.337  11.748 -32.065  1.00 90.42           C
ATOM   1712  O   ALA A 107     -26.770  12.355 -31.155  1.00 87.06           O
ATOM   1713  CB  ALA A 107     -29.850  11.464 -31.753  1.00 87.35           C
ATOM   1714 1HB  ALA A 107     -30.581  10.812 -31.552  1.00 87.35           H
ATOM   1715 2HB  ALA A 107     -30.045  11.880 -32.641  1.00 87.35           H
ATOM   1716 3HB  ALA A 107     -29.883  12.186 -31.061  1.00 87.35           H
ATOM   1717  N   GLU A 108     -27.042  11.926 -33.352  1.00 88.97           N
ATOM   1718  H   GLU A 108     -27.479  11.341 -34.035  1.00 88.97           H
ATOM   1719  CA  GLU A 108     -26.096  12.954 -33.796  1.00 89.91           C
ATOM   1720  HA  GLU A 108     -25.265  12.783 -33.267  1.00 89.91           H
ATOM   1721  C   GLU A 108     -26.627  14.357 -33.479  1.00 90.08           C
ATOM   1722  O   GLU A 108     -27.825  14.649 -33.578  1.00 84.22           O
ATOM   1723  CB  GLU A 108     -25.769  12.816 -35.289  1.00 87.58           C
ATOM   1724 1HB  GLU A 108     -26.625  12.798 -35.805  1.00 87.58           H
ATOM   1725 2HB  GLU A 108     -25.225  13.606 -35.573  1.00 87.58           H
ATOM   1726  CG  GLU A 108     -24.980  11.536 -35.599  1.00 81.27           C
ATOM   1727 1HG  GLU A 108     -24.188  11.497 -34.990  1.00 81.27           H
ATOM   1728 2HG  GLU A 108     -25.573  10.749 -35.426  1.00 81.27           H
ATOM   1729  CD  GLU A 108     -24.483  11.466 -37.056  1.00 81.42           C
ATOM   1730  OE1 GLU A 108     -23.587  10.624 -37.307  1.00 72.79           O
ATOM   1731  OE2 GLU A 108     -24.982  12.242 -37.900  1.00 73.53           O
ATOM   1732  N   SER A 109     -25.723  15.244 -33.098  1.00 89.37           N
ATOM   1733  H   SER A 109     -24.778  14.932 -32.997  1.00 89.37           H
ATOM   1734  CA  SER A 109     -26.011  16.651 -32.814  1.00 89.52           C
ATOM   1735  HA  SER A 109     -26.827  16.899 -33.336  1.00 89.52           H
ATOM   1736  C   SER A 109     -24.848  17.532 -33.279  1.00 90.28           C
ATOM   1737  O   SER A 109     -23.835  17.031 -33.753  1.00 86.17           O
ATOM   1738  CB  SER A 109     -26.289  16.820 -31.314  1.00 87.35           C
ATOM   1739 1HB  SER A 109     -26.714  17.706 -31.130  1.00 87.35           H
ATOM   1740 2HB  SER A 109     -26.884  16.089 -30.980  1.00 87.35           H
ATOM   1741  OG  SER A 109     -25.086  16.763 -30.566  1.00 81.73           O
ATOM   1742  HG  SER A 109     -25.291  16.750 -29.631  1.00 81.73           H
ATOM   1743  N   ASN A 110     -24.954  18.854 -33.089  1.00 89.55           N
ATOM   1744  H   ASN A 110     -25.808  19.224 -32.723  1.00 89.55           H
ATOM   1745  CA  ASN A 110     -23.855  19.776 -33.402  1.00 89.07           C
ATOM   1746  HA  ASN A 110     -23.668  19.628 -34.373  1.00 89.07           H
ATOM   1747  C   ASN A 110     -22.565  19.471 -32.622  1.00 88.96           C
ATOM   1748  O   ASN A 110     -21.509  19.943 -33.018  1.00 84.14           O
ATOM   1749  CB  ASN A 110     -24.313  21.215 -33.108  1.00 87.71           C
ATOM   1750 1HB  ASN A 110     -24.661  21.254 -32.171  1.00 87.71           H
ATOM   1751 2HB  ASN A 110     -23.526  21.825 -33.197  1.00 87.71           H
ATOM   1752  CG  ASN A 110     -25.402  21.721 -34.032  1.00 80.40           C
ATOM   1753  OD1 ASN A 110     -25.741  21.153 -35.048  1.00 72.62           O
ATOM   1754  ND2 ASN A 110     -26.004  22.836 -33.692  1.00 71.03           N
ATOM   1755 1HD2 ASN A 110     -26.732  23.207 -34.268  1.00 71.03           H
ATOM   1756 2HD2 ASN A 110     -25.735  23.315 -32.857  1.00 71.03           H
ATOM   1757  N   ARG A 111     -22.652  18.728 -31.511  1.00 87.83           N
ATOM   1758  H   ARG A 111     -23.560  18.406 -31.243  1.00 87.83           H
ATOM   1759  CA  ARG A 111     -21.526  18.349 -30.658  1.00 88.49           C
ATOM   1760  HA  ARG A 111     -20.751  18.827 -31.073  1.00 88.49           H
ATOM   1761  C   ARG A 111     -21.236  16.847 -30.659  1.00 89.88           C
ATOM   1762  O   ARG A 111     -20.144  16.458 -30.284  1.00 86.54           O
ATOM   1763  CB  ARG A 111     -21.781  18.799 -29.220  1.00 86.16           C
ATOM   1764 1HB  ARG A 111     -22.684  18.471 -28.941  1.00 86.16           H
ATOM   1765 2HB  ARG A 111     -21.082  18.392 -28.632  1.00 86.16           H
ATOM   1766  CG  ARG A 111     -21.742  20.310 -29.033  1.00 81.27           C
ATOM   1767 1HG  ARG A 111     -20.877  20.647 -29.406  1.00 81.27           H
ATOM   1768 2HG  ARG A 111     -22.504  20.706 -29.546  1.00 81.27           H
ATOM   1769  CD  ARG A 111     -21.851  20.766 -27.572  1.00 81.90           C
ATOM   1770 1HD  ARG A 111     -21.111  21.408 -27.372  1.00 81.90           H
ATOM   1771 2HD  ARG A 111     -22.732  21.218 -27.434  1.00 81.90           H
ATOM   1772  NE  ARG A 111     -21.765  19.710 -26.577  1.00 77.47           N
ATOM   1773  HE  ARG A 111     -21.234  18.903 -26.834  1.00 77.47           H
ATOM   1774  CZ  ARG A 111     -22.306  19.693 -25.376  1.00 75.77           C
ATOM   1775  NH1 ARG A 111     -22.904  20.729 -24.860  1.00 66.21           N
ATOM   1776 1HH1 ARG A 111     -22.966  21.581 -25.380  1.00 66.21           H
ATOM   1777 2HH1 ARG A 111     -23.301  20.672 -23.944  1.00 66.21           H
ATOM   1778  NH2 ARG A 111     -22.261  18.612 -24.666  1.00 67.98           N
ATOM   1779 1HH2 ARG A 111     -21.817  17.793 -25.029  1.00 67.98           H
ATOM   1780 2HH2 ARG A 111     -22.671  18.595 -23.754  1.00 67.98           H
ATOM   1781  N   THR A 112     -22.191  16.008 -31.037  1.00 89.64           N
ATOM   1782  H   THR A 112     -23.052  16.392 -31.372  1.00 89.64           H
ATOM   1783  CA  THR A 112     -22.055  14.551 -30.991  1.00 89.76           C
ATOM   1784  HA  THR A 112     -21.184  14.371 -30.535  1.00 89.76           H
ATOM   1785  C   THR A 112     -22.039  13.993 -32.403  1.00 90.25           C
ATOM   1786  O   THR A 112     -23.028  14.104 -33.127  1.00 87.18           O
ATOM   1787  CB  THR A 112     -23.186  13.910 -30.188  1.00 89.19           C
ATOM   1788  HB  THR A 112     -24.049  14.099 -30.657  1.00 89.19           H
ATOM   1789  OG1 THR A 112     -23.295  14.499 -28.917  1.00 78.83           O
ATOM   1790  HG1 THR A 112     -23.320  15.452 -29.008  1.00 78.83           H
ATOM   1791  CG2 THR A 112     -22.963  12.407 -29.980  1.00 78.22           C
ATOM   1792 1HG2 THR A 112     -23.711  12.003 -29.453  1.00 78.22           H
ATOM   1793 2HG2 THR A 112     -22.111  12.236 -29.485  1.00 78.22           H
ATOM   1794 3HG2 THR A 112     -22.910  11.928 -30.856  1.00 78.22           H
ATOM   1795  N   ARG A 113     -20.935  13.367 -32.773  1.00 87.14           N
ATOM   1796  H   ARG A 113     -20.176  13.347 -32.122  1.00 87.14           H
ATOM   1797  CA  ARG A 113     -20.736  12.703 -34.057  1.00 89.30           C
ATOM   1798  HA  ARG A 113     -21.533  12.874 -34.636  1.00 89.30           H
ATOM   1799  C   ARG A 113     -20.630  11.195 -33.846  1.00 89.68           C
ATOM   1800  O   ARG A 113     -19.917  10.752 -32.953  1.00 88.72           O
ATOM   1801  CB  ARG A 113     -19.485  13.299 -34.710  1.00 89.07           C
ATOM   1802 1HB  ARG A 113     -19.552  14.297 -34.693  1.00 89.07           H
ATOM   1803 2HB  ARG A 113     -18.679  13.010 -34.194  1.00 89.07           H
ATOM   1804  CG  ARG A 113     -19.333  12.841 -36.155  1.00 78.44           C
ATOM   1805 1HG  ARG A 113     -19.266  11.844 -36.185  1.00 78.44           H
ATOM   1806 2HG  ARG A 113     -20.127  13.138 -36.686  1.00 78.44           H
ATOM   1807  CD  ARG A 113     -18.068  13.455 -36.741  1.00 79.37           C
ATOM   1808 1HD  ARG A 113     -18.126  14.452 -36.700  1.00 79.37           H
ATOM   1809 2HD  ARG A 113     -17.271  13.146 -36.222  1.00 79.37           H
ATOM   1810  NE  ARG A 113     -17.880  13.065 -38.143  1.00 65.52           N
ATOM   1811  HE  ARG A 113     -18.645  12.612 -38.600  1.00 65.52           H
ATOM   1812  CZ  ARG A 113     -16.790  13.262 -38.847  1.00 58.51           C
ATOM   1813  NH1 ARG A 113     -15.746  13.866 -38.330  1.00 52.94           N
ATOM   1814 1HH1 ARG A 113     -15.772  14.186 -37.383  1.00 52.94           H
ATOM   1815 2HH1 ARG A 113     -14.925  14.006 -38.883  1.00 52.94           H
ATOM   1816  NH2 ARG A 113     -16.728  12.853 -40.077  1.00 49.16           N
ATOM   1817 1HH2 ARG A 113     -17.511  12.387 -40.489  1.00 49.16           H
ATOM   1818 2HH2 ARG A 113     -15.897  13.004 -40.613  1.00 49.16           H
ATOM   1819  N   ILE A 114     -21.312  10.419 -34.669  1.00 90.06           N
ATOM   1820  H   ILE A 114     -21.857  10.856 -35.384  1.00 90.06           H
ATOM   1821  CA  ILE A 114     -21.317   8.955 -34.596  1.00 89.74           C
ATOM   1822  HA  ILE A 114     -20.691   8.691 -33.862  1.00 89.74           H
ATOM   1823  C   ILE A 114     -20.803   8.404 -35.928  1.00 89.47           C
ATOM   1824  O   ILE A 114     -21.429   8.586 -36.971  1.00 84.92           O
ATOM   1825  CB  ILE A 114     -22.723   8.416 -34.231  1.00 89.11           C
ATOM   1826  HB  ILE A 114     -23.363   8.641 -34.966  1.00 89.11           H
ATOM   1827  CG1 ILE A 114     -23.265   9.079 -32.944  1.00 84.00           C
ATOM   1828 1HG1 ILE A 114     -22.654   8.844 -32.188  1.00 84.00           H
ATOM   1829 2HG1 ILE A 114     -23.266  10.070 -33.077  1.00 84.00           H
ATOM   1830  CG2 ILE A 114     -22.656   6.887 -34.083  1.00 82.68           C
ATOM   1831 1HG2 ILE A 114     -23.552   6.510 -33.847  1.00 82.68           H
ATOM   1832 2HG2 ILE A 114     -22.013   6.624 -33.364  1.00 82.68           H
ATOM   1833 3HG2 ILE A 114     -22.357   6.457 -34.935  1.00 82.68           H
ATOM   1834  CD1 ILE A 114     -24.690   8.647 -32.560  1.00 78.68           C
ATOM   1835 1HD1 ILE A 114     -24.990   9.105 -31.723  1.00 78.68           H
ATOM   1836 2HD1 ILE A 114     -24.736   7.660 -32.404  1.00 78.68           H
ATOM   1837 3HD1 ILE A 114     -25.341   8.874 -33.284  1.00 78.68           H
ATOM   1838  N   THR A 115     -19.664   7.721 -35.894  1.00 90.36           N
ATOM   1839  H   THR A 115     -19.209   7.605 -35.011  1.00 90.36           H
ATOM   1840  CA  THR A 115     -19.035   7.125 -37.084  1.00 87.79           C
ATOM   1841  HA  THR A 115     -19.659   7.316 -37.842  1.00 87.79           H
ATOM   1842  C   THR A 115     -18.935   5.608 -36.937  1.00 87.27           C
ATOM   1843  O   THR A 115     -17.857   5.038 -36.810  1.00 80.18           O
ATOM   1844  CB  THR A 115     -17.685   7.795 -37.423  1.00 84.58           C
ATOM   1845  HB  THR A 115     -17.144   7.145 -37.957  1.00 84.58           H
ATOM   1846  OG1 THR A 115     -16.907   8.063 -36.286  1.00 73.42           O
ATOM   1847  HG1 THR A 115     -17.475   8.124 -35.518  1.00 73.42           H
ATOM   1848  CG2 THR A 115     -17.893   9.135 -38.129  1.00 70.34           C
ATOM   1849 1HG2 THR A 115     -17.017   9.565 -38.347  1.00 70.34           H
ATOM   1850 2HG2 THR A 115     -18.411   9.767 -37.553  1.00 70.34           H
ATOM   1851 3HG2 THR A 115     -18.397   9.015 -38.984  1.00 70.34           H
ATOM   1852  N   GLY A 116     -20.091   4.940 -36.951  1.00 87.51           N
ATOM   1853  H   GLY A 116     -20.942   5.457 -37.040  1.00 87.51           H
ATOM   1854  CA  GLY A 116     -20.163   3.482 -36.841  1.00 87.58           C
ATOM   1855 1HA  GLY A 116     -21.122   3.216 -36.939  1.00 87.58           H
ATOM   1856 2HA  GLY A 116     -19.631   3.093 -37.593  1.00 87.58           H
ATOM   1857  C   GLY A 116     -19.620   2.968 -35.506  1.00 88.76           C
ATOM   1858  O   GLY A 116     -20.340   2.959 -34.511  1.00 82.77           O
ATOM   1859  N   GLU A 117     -18.364   2.538 -35.489  1.00 88.20           N
ATOM   1860  H   GLU A 117     -17.847   2.580 -36.344  1.00 88.20           H
ATOM   1861  CA  GLU A 117     -17.678   2.004 -34.300  1.00 88.83           C
ATOM   1862  HA  GLU A 117     -18.389   1.456 -33.858  1.00 88.83           H
ATOM   1863  C   GLU A 117     -17.243   3.066 -33.274  1.00 89.66           C
ATOM   1864  O   GLU A 117     -16.797   2.707 -32.192  1.00 84.82           O
ATOM   1865  CB  GLU A 117     -16.484   1.135 -34.723  1.00 85.52           C
ATOM   1866 1HB  GLU A 117     -16.106   0.707 -33.902  1.00 85.52           H
ATOM   1867 2HB  GLU A 117     -16.821   0.427 -35.343  1.00 85.52           H
ATOM   1868  CG  GLU A 117     -15.348   1.907 -35.437  1.00 76.92           C
ATOM   1869 1HG  GLU A 117     -15.715   2.306 -36.277  1.00 76.92           H
ATOM   1870 2HG  GLU A 117     -15.032   2.637 -34.831  1.00 76.92           H
ATOM   1871  CD  GLU A 117     -14.136   1.013 -35.805  1.00 76.66           C
ATOM   1872  OE1 GLU A 117     -13.043   1.566 -36.058  1.00 67.42           O
ATOM   1873  OE2 GLU A 117     -14.290  -0.226 -35.808  1.00 68.58           O
ATOM   1874  N   GLU A 118     -17.361   4.343 -33.608  1.00 88.41           N
ATOM   1875  H   GLU A 118     -17.850   4.564 -34.452  1.00 88.41           H
ATOM   1876  CA  GLU A 118     -16.820   5.452 -32.817  1.00 90.43           C
ATOM   1877  HA  GLU A 118     -16.557   5.082 -31.926  1.00 90.43           H
ATOM   1878  C   GLU A 118     -17.874   6.526 -32.526  1.00 90.90           C
ATOM   1879  O   GLU A 118     -18.714   6.852 -33.364  1.00 87.78           O
ATOM   1880  CB  GLU A 118     -15.585   5.994 -33.537  1.00 88.04           C
ATOM   1881 1HB  GLU A 118     -15.001   5.218 -33.776  1.00 88.04           H
ATOM   1882 2HB  GLU A 118     -15.890   6.452 -34.372  1.00 88.04           H
ATOM   1883  CG  GLU A 118     -14.751   6.992 -32.715  1.00 76.95           C
ATOM   1884 1HG  GLU A 118     -15.212   7.879 -32.706  1.00 76.95           H
ATOM   1885 2HG  GLU A 118     -14.660   6.654 -31.778  1.00 76.95           H
ATOM   1886  CD  GLU A 118     -13.352   7.150 -33.339  1.00 77.23           C
ATOM   1887  OE1 GLU A 118     -12.384   7.093 -32.564  1.00 66.59           O
ATOM   1888  OE2 GLU A 118     -13.252   7.217 -34.582  1.00 68.07           O
ATOM   1889  N   VAL A 119     -17.822   7.081 -31.310  1.00 90.96           N
ATOM   1890  H   VAL A 119     -17.208   6.666 -30.639  1.00 90.96           H
ATOM   1891  CA  VAL A 119     -18.595   8.250 -30.887  1.00 91.22           C
ATOM   1892  HA  VAL A 119     -19.102   8.555 -31.693  1.00 91.22           H
ATOM   1893  C   VAL A 119     -17.635   9.329 -30.422  1.00 91.88           C
ATOM   1894  O   VAL A 119     -16.811   9.093 -29.544  1.00 89.55           O
ATOM   1895  CB  VAL A 119     -19.603   7.904 -29.777  1.00 90.24           C
ATOM   1896  HB  VAL A 119     -19.083   7.397 -29.090  1.00 90.24           H
ATOM   1897  CG1 VAL A 119     -20.242   9.153 -29.134  1.00 77.25           C
ATOM   1898 1HG1 VAL A 119     -20.891   8.895 -28.418  1.00 77.25           H
ATOM   1899 2HG1 VAL A 119     -20.735   9.694 -29.815  1.00 77.25           H
ATOM   1900 3HG1 VAL A 119     -19.545   9.740 -28.721  1.00 77.25           H
ATOM   1901  CG2 VAL A 119     -20.751   7.068 -30.339  1.00 76.69           C
ATOM   1902 1HG2 VAL A 119     -21.411   6.839 -29.624  1.00 76.69           H
ATOM   1903 2HG2 VAL A 119     -20.413   6.212 -30.731  1.00 76.69           H
ATOM   1904 3HG2 VAL A 119     -21.237   7.564 -31.058  1.00 76.69           H
ATOM   1905  N   GLU A 120     -17.802  10.527 -30.967  1.00 90.08           N
ATOM   1906  H   GLU A 120     -18.455  10.603 -31.720  1.00 90.08           H
ATOM   1907  CA  GLU A 120     -17.109  11.741 -30.555  1.00 90.52           C
ATOM   1908  HA  GLU A 120     -16.467  11.461 -29.842  1.00 90.52           H
ATOM   1909  C   GLU A 120     -18.110  12.752 -29.988  1.00 90.42           C
ATOM   1910  O   GLU A 120     -19.114  13.058 -30.627  1.00 88.41           O
ATOM   1911  CB  GLU A 120     -16.345  12.350 -31.743  1.00 89.13           C
ATOM   1912 1HB  GLU A 120     -16.995  12.499 -32.488  1.00 89.13           H
ATOM   1913 2HB  GLU A 120     -15.964  13.227 -31.452  1.00 89.13           H
ATOM   1914  CG  GLU A 120     -15.197  11.491 -32.282  1.00 80.61           C
ATOM   1915 1HG  GLU A 120     -14.533  11.351 -31.548  1.00 80.61           H
ATOM   1916 2HG  GLU A 120     -15.568  10.608 -32.568  1.00 80.61           H
ATOM   1917  CD  GLU A 120     -14.480  12.137 -33.480  1.00 82.20           C
ATOM   1918  OE1 GLU A 120     -13.382  11.659 -33.849  1.00 72.02           O
ATOM   1919  OE2 GLU A 120     -15.027  13.105 -34.071  1.00 73.74           O
ATOM   1920  N   VAL A 121     -17.832  13.302 -28.795  1.00 90.35           N
ATOM   1921  H   VAL A 121     -17.072  12.922 -28.268  1.00 90.35           H
ATOM   1922  CA  VAL A 121     -18.577  14.428 -28.218  1.00 89.90           C
ATOM   1923  HA  VAL A 121     -19.283  14.661 -28.887  1.00 89.90           H
ATOM   1924  C   VAL A 121     -17.622  15.596 -28.021  1.00 89.73           C
ATOM   1925  O   VAL A 121     -16.726  15.545 -27.173  1.00 87.67           O
ATOM   1926  CB  VAL A 121     -19.293  14.061 -26.905  1.00 89.87           C
ATOM   1927  HB  VAL A 121     -18.572  13.875 -26.237  1.00 89.87           H
ATOM   1928  CG1 VAL A 121     -20.181  15.212 -26.423  1.00 81.05           C
ATOM   1929 1HG1 VAL A 121     -20.646  14.973 -25.570  1.00 81.05           H
ATOM   1930 2HG1 VAL A 121     -20.880  15.434 -27.103  1.00 81.05           H
ATOM   1931 3HG1 VAL A 121     -19.640  16.037 -26.258  1.00 81.05           H
ATOM   1932  CG2 VAL A 121     -20.176  12.815 -27.051  1.00 79.70           C
ATOM   1933 1HG2 VAL A 121     -20.631  12.595 -26.188  1.00 79.70           H
ATOM   1934 2HG2 VAL A 121     -19.633  12.021 -27.323  1.00 79.70           H
ATOM   1935 3HG2 VAL A 121     -20.883  12.956 -27.744  1.00 79.70           H
ATOM   1936  N   GLN A 122     -17.805  16.636 -28.815  1.00 88.93           N
ATOM   1937  H   GLN A 122     -18.539  16.583 -29.493  1.00 88.93           H
ATOM   1938  CA  GLN A 122     -17.006  17.858 -28.768  1.00 88.23           C
ATOM   1939  HA  GLN A 122     -16.066  17.595 -28.550  1.00 88.23           H
ATOM   1940  C   GLN A 122     -17.495  18.785 -27.644  1.00 87.20           C
ATOM   1941  O   GLN A 122     -18.698  18.851 -27.371  1.00 82.45           O
ATOM   1942  CB  GLN A 122     -17.044  18.524 -30.153  1.00 86.44           C
ATOM   1943 1HB  GLN A 122     -16.879  17.830 -30.854  1.00 86.44           H
ATOM   1944 2HB  GLN A 122     -17.945  18.933 -30.294  1.00 86.44           H
ATOM   1945  CG  GLN A 122     -15.976  19.617 -30.273  1.00 79.26           C
ATOM   1946 1HG  GLN A 122     -16.220  20.366 -29.657  1.00 79.26           H
ATOM   1947 2HG  GLN A 122     -15.096  19.231 -29.997  1.00 79.26           H
ATOM   1948  CD  GLN A 122     -15.831  20.184 -31.688  1.00 75.61           C
ATOM   1949  OE1 GLN A 122     -16.470  19.780 -32.651  1.00 66.28           O
ATOM   1950  NE2 GLN A 122     -14.958  21.139 -31.853  1.00 62.02           N
ATOM   1951 1HE2 GLN A 122     -14.815  21.535 -32.760  1.00 62.02           H
ATOM   1952 2HE2 GLN A 122     -14.431  21.475 -31.072  1.00 62.02           H
ATOM   1953  N   ASP A 123     -16.564  19.509 -27.001  1.00 85.59           N
ATOM   1954  H   ASP A 123     -15.613  19.403 -27.293  1.00 85.59           H
ATOM   1955  CA  ASP A 123     -16.835  20.444 -25.903  1.00 85.99           C
ATOM   1956  HA  ASP A 123     -15.941  20.630 -25.495  1.00 85.99           H
ATOM   1957  C   ASP A 123     -17.710  19.808 -24.804  1.00 86.67           C
ATOM   1958  O   ASP A 123     -18.790  20.310 -24.465  1.00 81.81           O
ATOM   1959  CB  ASP A 123     -17.415  21.768 -26.445  1.00 84.08           C
ATOM   1960 1HB  ASP A 123     -18.284  21.574 -26.901  1.00 84.08           H
ATOM   1961 2HB  ASP A 123     -17.573  22.387 -25.676  1.00 84.08           H
ATOM   1962  CG  ASP A 123     -16.489  22.469 -27.447  1.00 78.59           C
ATOM   1963  OD1 ASP A 123     -15.289  22.605 -27.129  1.00 71.49           O
ATOM   1964  OD2 ASP A 123     -16.998  22.890 -28.512  1.00 70.42           O
ATOM   1965  N   SER A 124     -17.257  18.655 -24.295  1.00 85.72           N
ATOM   1966  H   SER A 124     -16.354  18.332 -24.577  1.00 85.72           H
ATOM   1967  CA  SER A 124     -18.020  17.847 -23.347  1.00 85.93           C
ATOM   1968  HA  SER A 124     -18.840  17.583 -23.855  1.00 85.93           H
ATOM   1969  C   SER A 124     -18.447  18.656 -22.114  1.00 85.20           C
ATOM   1970  O   SER A 124     -17.701  19.476 -21.586  1.00 81.71           O
ATOM   1971  CB  SER A 124     -17.245  16.587 -22.944  1.00 84.62           C
ATOM   1972 1HB  SER A 124     -17.775  16.034 -22.301  1.00 84.62           H
ATOM   1973 2HB  SER A 124     -17.017  16.037 -23.748  1.00 84.62           H
ATOM   1974  OG  SER A 124     -16.030  16.930 -22.307  1.00 75.60           O
ATOM   1975  HG  SER A 124     -16.175  17.007 -21.364  1.00 75.60           H
ATOM   1976  N   VAL A 125     -19.674  18.431 -21.642  1.00 84.46           N
ATOM   1977  H   VAL A 125     -20.245  17.769 -22.128  1.00 84.46           H
ATOM   1978  CA  VAL A 125     -20.246  19.089 -20.456  1.00 84.38           C
ATOM   1979  HA  VAL A 125     -19.511  19.663 -20.095  1.00 84.38           H
ATOM   1980  C   VAL A 125     -20.641  18.042 -19.409  1.00 85.27           C
ATOM   1981  O   VAL A 125     -20.871  16.892 -19.773  1.00 83.09           O
ATOM   1982  CB  VAL A 125     -21.437  20.001 -20.816  1.00 82.54           C
ATOM   1983  HB  VAL A 125     -21.794  20.339 -19.945  1.00 82.54           H
ATOM   1984  CG1 VAL A 125     -20.990  21.179 -21.692  1.00 74.36           C
ATOM   1985 1HG1 VAL A 125     -21.764  21.768 -21.923  1.00 74.36           H
ATOM   1986 2HG1 VAL A 125     -20.583  20.856 -22.547  1.00 74.36           H
ATOM   1987 3HG1 VAL A 125     -20.309  21.738 -21.220  1.00 74.36           H
ATOM   1988  CG2 VAL A 125     -22.582  19.267 -21.504  1.00 73.59           C
ATOM   1989 1HG2 VAL A 125     -23.331  19.893 -21.719  1.00 73.59           H
ATOM   1990 2HG2 VAL A 125     -22.946  18.542 -20.919  1.00 73.59           H
ATOM   1991 3HG2 VAL A 125     -22.277  18.848 -22.359  1.00 73.59           H
ATOM   1992  N   PRO A 126     -20.805  18.403 -18.126  1.00 80.92           N
ATOM   1993  CA  PRO A 126     -21.214  17.443 -17.096  1.00 80.14           C
ATOM   1994  HA  PRO A 126     -20.495  16.751 -17.029  1.00 80.14           H
ATOM   1995  C   PRO A 126     -22.482  16.646 -17.429  1.00 80.72           C
ATOM   1996  O   PRO A 126     -22.604  15.487 -17.045  1.00 78.51           O
ATOM   1997  CB  PRO A 126     -21.383  18.270 -15.829  1.00 78.67           C
ATOM   1998 1HB  PRO A 126     -22.317  18.619 -15.751  1.00 78.67           H
ATOM   1999 2HB  PRO A 126     -21.159  17.732 -15.017  1.00 78.67           H
ATOM   2000  CG  PRO A 126     -20.382  19.409 -16.031  1.00 76.22           C
ATOM   2001 1HG  PRO A 126     -20.645  20.217 -15.504  1.00 76.22           H
ATOM   2002 2HG  PRO A 126     -19.459  19.127 -15.771  1.00 76.22           H
ATOM   2003  CD  PRO A 126     -20.471  19.679 -17.532  1.00 79.31           C
ATOM   2004 1HD  PRO A 126     -21.187  20.344 -17.743  1.00 79.31           H
ATOM   2005 2HD  PRO A 126     -19.598  20.001 -17.899  1.00 79.31           H
ATOM   2006  N   ALA A 127     -23.390  17.223 -18.203  1.00 84.52           N
ATOM   2007  H   ALA A 127     -23.247  18.179 -18.461  1.00 84.52           H
ATOM   2008  CA  ALA A 127     -24.587  16.549 -18.703  1.00 84.42           C
ATOM   2009  HA  ALA A 127     -24.987  16.121 -17.893  1.00 84.42           H
ATOM   2010  C   ALA A 127     -24.303  15.410 -19.708  1.00 85.04           C
ATOM   2011  O   ALA A 127     -25.210  14.635 -20.007  1.00 81.18           O
ATOM   2012  CB  ALA A 127     -25.511  17.609 -19.325  1.00 82.77           C
ATOM   2013 1HB  ALA A 127     -25.697  18.347 -18.677  1.00 82.77           H
ATOM   2014 2HB  ALA A 127     -26.387  17.208 -19.593  1.00 82.77           H
ATOM   2015 3HB  ALA A 127     -25.096  18.013 -20.140  1.00 82.77           H
ATOM   2016  N   ASP A 128     -23.074  15.296 -20.236  1.00 85.89           N
ATOM   2017  H   ASP A 128     -22.410  16.016 -20.036  1.00 85.89           H
ATOM   2018  CA  ASP A 128     -22.644  14.184 -21.087  1.00 85.63           C
ATOM   2019  HA  ASP A 128     -23.475  13.905 -21.568  1.00 85.63           H
ATOM   2020  C   ASP A 128     -22.136  12.988 -20.266  1.00 86.46           C
ATOM   2021  O   ASP A 128     -21.829  11.945 -20.837  1.00 83.28           O
ATOM   2022  CB  ASP A 128     -21.568  14.655 -22.091  1.00 85.20           C
ATOM   2023 1HB  ASP A 128     -20.766  14.961 -21.579  1.00 85.20           H
ATOM   2024 2HB  ASP A 128     -21.316  13.883 -22.674  1.00 85.20           H
ATOM   2025  CG  ASP A 128     -22.021  15.802 -22.992  1.00 84.44           C
ATOM   2026  OD1 ASP A 128     -23.175  15.809 -23.476  1.00 76.88           O
ATOM   2027  OD2 ASP A 128     -21.208  16.728 -23.228  1.00 77.44           O
ATOM   2028  N   SER A 129     -22.067  13.102 -18.942  1.00 85.49           N
ATOM   2029  H   SER A 129     -22.218  14.001 -18.531  1.00 85.49           H
ATOM   2030  CA  SER A 129     -21.779  11.969 -18.061  1.00 85.45           C
ATOM   2031  HA  SER A 129     -20.912  11.607 -18.402  1.00 85.45           H
ATOM   2032  C   SER A 129     -22.889  10.922 -18.151  1.00 85.03           C
ATOM   2033  O   SER A 129     -24.058  11.268 -18.306  1.00 81.22           O
ATOM   2034  CB  SER A 129     -21.634  12.406 -16.597  1.00 83.99           C
ATOM   2035 1HB  SER A 129     -22.501  12.758 -16.243  1.00 83.99           H
ATOM   2036 2HB  SER A 129     -21.325  11.644 -16.027  1.00 83.99           H
ATOM   2037  OG  SER A 129     -20.679  13.438 -16.474  1.00 77.12           O
ATOM   2038  HG  SER A 129     -19.801  13.059 -16.446  1.00 77.12           H
ATOM   2039  N   GLY A 130     -22.541   9.647 -18.034  1.00 84.88           N
ATOM   2040  H   GLY A 130     -21.573   9.427 -17.918  1.00 84.88           H
ATOM   2041  CA  GLY A 130     -23.499   8.556 -18.067  1.00 85.33           C
ATOM   2042 1HA  GLY A 130     -23.874   8.461 -17.145  1.00 85.33           H
ATOM   2043 2HA  GLY A 130     -24.228   8.819 -18.699  1.00 85.33           H
ATOM   2044  C   GLY A 130     -22.885   7.227 -18.513  1.00 86.79           C
ATOM   2045  O   GLY A 130     -21.687   7.125 -18.794  1.00 83.98           O
ATOM   2046  N   LEU A 131     -23.714   6.204 -18.580  1.00 82.84           N
ATOM   2047  H   LEU A 131     -24.656   6.341 -18.275  1.00 82.84           H
ATOM   2048  CA  LEU A 131     -23.337   4.888 -19.072  1.00 84.90           C
ATOM   2049  HA  LEU A 131     -22.351   4.788 -18.938  1.00 84.90           H
ATOM   2050  C   LEU A 131     -23.621   4.790 -20.571  1.00 85.59           C
ATOM   2051  O   LEU A 131     -24.774   4.685 -20.991  1.00 82.56           O
ATOM   2052  CB  LEU A 131     -24.078   3.812 -18.255  1.00 83.01           C
ATOM   2053 1HB  LEU A 131     -23.907   3.977 -17.284  1.00 83.01           H
ATOM   2054 2HB  LEU A 131     -25.058   3.892 -18.439  1.00 83.01           H
ATOM   2055  CG  LEU A 131     -23.634   2.378 -18.592  1.00 78.10           C
ATOM   2056  HG  LEU A 131     -23.667   2.276 -19.586  1.00 78.10           H
ATOM   2057  CD1 LEU A 131     -22.209   2.094 -18.115  1.00 67.80           C
ATOM   2058 1HD1 LEU A 131     -21.935   1.159 -18.341  1.00 67.80           H
ATOM   2059 2HD1 LEU A 131     -22.134   2.205 -17.124  1.00 67.80           H
ATOM   2060 3HD1 LEU A 131     -21.556   2.718 -18.545  1.00 67.80           H
ATOM   2061  CD2 LEU A 131     -24.565   1.383 -17.899  1.00 67.01           C
ATOM   2062 1HD2 LEU A 131     -24.298   0.441 -18.102  1.00 67.01           H
ATOM   2063 2HD2 LEU A 131     -25.510   1.506 -18.201  1.00 67.01           H
ATOM   2064 3HD2 LEU A 131     -24.542   1.502 -16.906  1.00 67.01           H
ATOM   2065  N   TYR A 132     -22.575   4.791 -21.371  1.00 88.20           N
ATOM   2066  H   TYR A 132     -21.672   4.954 -20.973  1.00 88.20           H
ATOM   2067  CA  TYR A 132     -22.667   4.567 -22.805  1.00 88.43           C
ATOM   2068  HA  TYR A 132     -23.557   4.923 -23.088  1.00 88.43           H
ATOM   2069  C   TYR A 132     -22.604   3.066 -23.104  1.00 88.78           C
ATOM   2070  O   TYR A 132     -21.848   2.330 -22.481  1.00 86.21           O
ATOM   2071  CB  TYR A 132     -21.573   5.344 -23.543  1.00 89.48           C
ATOM   2072 1HB  TYR A 132     -20.694   5.132 -23.115  1.00 89.48           H
ATOM   2073 2HB  TYR A 132     -21.562   5.042 -24.496  1.00 89.48           H
ATOM   2074  CG  TYR A 132     -21.748   6.854 -23.532  1.00 88.60           C
ATOM   2075  CD1 TYR A 132     -22.109   7.541 -24.710  1.00 73.63           C
ATOM   2076  HD1 TYR A 132     -22.256   7.031 -25.557  1.00 73.63           H
ATOM   2077  CD2 TYR A 132     -21.551   7.584 -22.337  1.00 73.25           C
ATOM   2078  HD2 TYR A 132     -21.293   7.105 -21.498  1.00 73.25           H
ATOM   2079  CE1 TYR A 132     -22.262   8.931 -24.700  1.00 72.59           C
ATOM   2080  HE1 TYR A 132     -22.511   9.411 -25.541  1.00 72.59           H
ATOM   2081  CE2 TYR A 132     -21.716   8.977 -22.324  1.00 71.81           C
ATOM   2082  HE2 TYR A 132     -21.585   9.486 -21.474  1.00 71.81           H
ATOM   2083  CZ  TYR A 132     -22.066   9.660 -23.504  1.00 86.68           C
ATOM   2084  OH  TYR A 132     -22.215  11.001 -23.495  1.00 87.36           O
ATOM   2085  HH  TYR A 132     -21.353  11.418 -23.493  1.00 87.36           H
ATOM   2086  N   ALA A 133     -23.400   2.610 -24.059  1.00 89.34           N
ATOM   2087  H   ALA A 133     -24.028   3.254 -24.496  1.00 89.34           H
ATOM   2088  CA  ALA A 133     -23.415   1.230 -24.509  1.00 89.95           C
ATOM   2089  HA  ALA A 133     -22.604   0.783 -24.132  1.00 89.95           H
ATOM   2090  C   ALA A 133     -23.327   1.174 -26.033  1.00 90.59           C
ATOM   2091  O   ALA A 133     -24.141   1.777 -26.730  1.00 89.07           O
ATOM   2092  CB  ALA A 133     -24.679   0.546 -23.975  1.00 89.12           C
ATOM   2093 1HB  ALA A 133     -24.718   0.593 -22.977  1.00 89.12           H
ATOM   2094 2HB  ALA A 133     -24.703  -0.419 -24.238  1.00 89.12           H
ATOM   2095 3HB  ALA A 133     -25.503   0.983 -24.336  1.00 89.12           H
ATOM   2096  N   CYS A 134     -22.365   0.432 -26.539  1.00 90.67           N
ATOM   2097  H   CYS A 134     -21.660   0.094 -25.915  1.00 90.67           H
ATOM   2098  CA  CYS A 134     -22.257   0.070 -27.942  1.00 90.38           C
ATOM   2099  HA  CYS A 134     -22.768   0.742 -28.478  1.00 90.38           H
ATOM   2100  C   CYS A 134     -22.856  -1.325 -28.134  1.00 90.61           C
ATOM   2101  O   CYS A 134     -22.302  -2.310 -27.654  1.00 88.47           O
ATOM   2102  CB  CYS A 134     -20.791   0.104 -28.357  1.00 89.30           C
ATOM   2103 1HB  CYS A 134     -20.500   1.053 -28.231  1.00 89.30           H
ATOM   2104 2HB  CYS A 134     -20.315  -0.481 -27.701  1.00 89.30           H
ATOM   2105  SG  CYS A 134     -20.580  -0.457 -30.053  1.00 84.72           S
ATOM   2106  N   VAL A 135     -23.982  -1.403 -28.816  1.00 90.40           N
ATOM   2107  H   VAL A 135     -24.382  -0.553 -29.159  1.00 90.40           H
ATOM   2108  CA  VAL A 135     -24.681  -2.654 -29.102  1.00 90.55           C
ATOM   2109  HA  VAL A 135     -24.307  -3.334 -28.471  1.00 90.55           H
ATOM   2110  C   VAL A 135     -24.402  -3.056 -30.540  1.00 90.97           C
ATOM   2111  O   VAL A 135     -24.816  -2.375 -31.479  1.00 89.12           O
ATOM   2112  CB  VAL A 135     -26.195  -2.528 -28.854  1.00 89.89           C
ATOM   2113  HB  VAL A 135     -26.544  -1.865 -29.516  1.00 89.89           H
ATOM   2114  CG1 VAL A 135     -26.892  -3.881 -29.042  1.00 80.36           C
ATOM   2115 1HG1 VAL A 135     -27.876  -3.803 -28.882  1.00 80.36           H
ATOM   2116 2HG1 VAL A 135     -26.530  -4.562 -28.405  1.00 80.36           H
ATOM   2117 3HG1 VAL A 135     -26.759  -4.227 -29.971  1.00 80.36           H
ATOM   2118  CG2 VAL A 135     -26.494  -2.034 -27.434  1.00 79.22           C
ATOM   2119 1HG2 VAL A 135     -27.479  -1.955 -27.282  1.00 79.22           H
ATOM   2120 2HG2 VAL A 135     -26.085  -1.135 -27.274  1.00 79.22           H
ATOM   2121 3HG2 VAL A 135     -26.127  -2.665 -26.750  1.00 79.22           H
ATOM   2122  N   THR A 136     -23.714  -4.169 -30.719  1.00 90.60           N
ATOM   2123  H   THR A 136     -23.375  -4.649 -29.910  1.00 90.60           H
ATOM   2124  CA  THR A 136     -23.420  -4.738 -32.032  1.00 90.08           C
ATOM   2125  HA  THR A 136     -23.611  -4.004 -32.684  1.00 90.08           H
ATOM   2126  C   THR A 136     -24.337  -5.922 -32.307  1.00 89.05           C
ATOM   2127  O   THR A 136     -24.611  -6.722 -31.420  1.00 85.77           O
ATOM   2128  CB  THR A 136     -21.944  -5.139 -32.168  1.00 89.47           C
ATOM   2129  HB  THR A 136     -21.816  -5.566 -33.063  1.00 89.47           H
ATOM   2130  OG1 THR A 136     -21.582  -6.125 -31.242  1.00 77.48           O
ATOM   2131  HG1 THR A 136     -21.499  -5.732 -30.373  1.00 77.48           H
ATOM   2132  CG2 THR A 136     -21.012  -3.949 -31.960  1.00 78.17           C
ATOM   2133 1HG2 THR A 136     -20.055  -4.223 -32.051  1.00 78.17           H
ATOM   2134 2HG2 THR A 136     -21.133  -3.554 -31.049  1.00 78.17           H
ATOM   2135 3HG2 THR A 136     -21.191  -3.231 -32.633  1.00 78.17           H
ATOM   2136  N   SER A 137     -24.849  -6.032 -33.528  1.00 89.27           N
ATOM   2137  H   SER A 137     -24.650  -5.309 -34.190  1.00 89.27           H
ATOM   2138  CA  SER A 137     -25.687  -7.151 -33.958  1.00 88.46           C
ATOM   2139  HA  SER A 137     -25.728  -7.769 -33.173  1.00 88.46           H
ATOM   2140  C   SER A 137     -25.053  -7.864 -35.141  1.00 88.14           C
ATOM   2141  O   SER A 137     -24.672  -7.231 -36.125  1.00 84.12           O
ATOM   2142  CB  SER A 137     -27.102  -6.691 -34.306  1.00 86.39           C
ATOM   2143 1HB  SER A 137     -27.086  -6.038 -35.063  1.00 86.39           H
ATOM   2144 2HB  SER A 137     -27.677  -7.471 -34.551  1.00 86.39           H
ATOM   2145  OG  SER A 137     -27.702  -6.046 -33.193  1.00 73.60           O
ATOM   2146  HG  SER A 137     -27.837  -5.120 -33.395  1.00 73.60           H
ATOM   2147  N   SER A 138     -24.974  -9.191 -35.048  1.00 89.29           N
ATOM   2148  H   SER A 138     -25.307  -9.614 -34.205  1.00 89.29           H
ATOM   2149  CA  SER A 138     -24.440 -10.077 -36.080  1.00 88.30           C
ATOM   2150  HA  SER A 138     -24.434  -9.563 -36.937  1.00 88.30           H
ATOM   2151  C   SER A 138     -25.351 -11.298 -36.252  1.00 88.52           C
ATOM   2152  O   SER A 138     -26.193 -11.573 -35.396  1.00 85.04           O
ATOM   2153  CB  SER A 138     -23.004 -10.480 -35.710  1.00 85.02           C
ATOM   2154 1HB  SER A 138     -22.501 -10.784 -36.519  1.00 85.02           H
ATOM   2155 2HB  SER A 138     -22.520  -9.716 -35.284  1.00 85.02           H
ATOM   2156  OG  SER A 138     -22.990 -11.546 -34.788  1.00 74.30           O
ATOM   2157  HG  SER A 138     -22.987 -11.197 -33.897  1.00 74.30           H
ATOM   2158  N   PRO A 139     -25.215 -12.095 -37.339  1.00 88.73           N
ATOM   2159  CA  PRO A 139     -25.941 -13.348 -37.499  1.00 87.93           C
ATOM   2160  HA  PRO A 139     -26.914 -13.124 -37.448  1.00 87.93           H
ATOM   2161  C   PRO A 139     -25.681 -14.369 -36.382  1.00 88.05           C
ATOM   2162  O   PRO A 139     -26.499 -15.260 -36.165  1.00 82.81           O
ATOM   2163  CB  PRO A 139     -25.483 -13.912 -38.852  1.00 87.43           C
ATOM   2164 1HB  PRO A 139     -24.757 -14.589 -38.729  1.00 87.43           H
ATOM   2165 2HB  PRO A 139     -26.248 -14.329 -39.342  1.00 87.43           H
ATOM   2166  CG  PRO A 139     -24.961 -12.697 -39.608  1.00 85.60           C
ATOM   2167 1HG  PRO A 139     -24.255 -12.959 -40.266  1.00 85.60           H
ATOM   2168 2HG  PRO A 139     -25.702 -12.224 -40.084  1.00 85.60           H
ATOM   2169  CD  PRO A 139     -24.381 -11.830 -38.499  1.00 88.38           C
ATOM   2170 1HD  PRO A 139     -23.434 -12.080 -38.298  1.00 88.38           H
ATOM   2171 2HD  PRO A 139     -24.427 -10.859 -38.733  1.00 88.38           H
ATOM   2172  N   SER A 140     -24.556 -14.227 -35.666  1.00 88.72           N
ATOM   2173  H   SER A 140     -23.944 -13.475 -35.909  1.00 88.72           H
ATOM   2174  CA  SER A 140     -24.160 -15.093 -34.556  1.00 87.28           C
ATOM   2175  HA  SER A 140     -24.632 -15.954 -34.747  1.00 87.28           H
ATOM   2176  C   SER A 140     -24.665 -14.628 -33.177  1.00 86.59           C
ATOM   2177  O   SER A 140     -24.534 -15.369 -32.209  1.00 80.45           O
ATOM   2178  CB  SER A 140     -22.628 -15.272 -34.569  1.00 84.56           C
ATOM   2179 1HB  SER A 140     -22.330 -15.823 -33.790  1.00 84.56           H
ATOM   2180 2HB  SER A 140     -22.330 -15.707 -35.419  1.00 84.56           H
ATOM   2181  OG  SER A 140     -21.949 -14.040 -34.481  1.00 74.06           O
ATOM   2182  HG  SER A 140     -21.005 -14.196 -34.461  1.00 74.06           H
ATOM   2183  N   GLY A 141     -25.289 -13.447 -33.089  1.00 85.50           N
ATOM   2184  H   GLY A 141     -25.366 -12.902 -33.924  1.00 85.50           H
ATOM   2185  CA  GLY A 141     -25.867 -12.892 -31.863  1.00 85.89           C
ATOM   2186 1HA  GLY A 141     -26.851 -13.071 -31.889  1.00 85.89           H
ATOM   2187 2HA  GLY A 141     -25.459 -13.381 -31.092  1.00 85.89           H
ATOM   2188  C   GLY A 141     -25.625 -11.386 -31.699  1.00 87.12           C
ATOM   2189  O   GLY A 141     -25.056 -10.735 -32.564  1.00 83.14           O
ATOM   2190  N   SER A 142     -26.080 -10.829 -30.579  1.00 86.96           N
ATOM   2191  H   SER A 142     -26.649 -11.382 -29.971  1.00 86.96           H
ATOM   2192  CA  SER A 142     -25.789  -9.448 -30.193  1.00 86.98           C
ATOM   2193  HA  SER A 142     -25.425  -9.017 -31.019  1.00 86.98           H
ATOM   2194  C   SER A 142     -24.749  -9.412 -29.075  1.00 86.76           C
ATOM   2195  O   SER A 142     -24.804 -10.236 -28.160  1.00 82.72           O
ATOM   2196  CB  SER A 142     -27.059  -8.719 -29.744  1.00 84.24           C
ATOM   2197 1HB  SER A 142     -26.843  -7.801 -29.412  1.00 84.24           H
ATOM   2198 2HB  SER A 142     -27.717  -8.657 -30.495  1.00 84.24           H
ATOM   2199  OG  SER A 142     -27.688  -9.413 -28.687  1.00 72.91           O
ATOM   2200  HG  SER A 142     -27.830  -8.816 -27.953  1.00 72.91           H
ATOM   2201  N   ASP A 143     -23.859  -8.426 -29.127  1.00 86.07           N
ATOM   2202  H   ASP A 143     -23.878  -7.826 -29.926  1.00 86.07           H
ATOM   2203  CA  ASP A 143     -22.853  -8.156 -28.097  1.00 87.72           C
ATOM   2204  HA  ASP A 143     -23.051  -8.746 -27.314  1.00 87.72           H
ATOM   2205  C   ASP A 143     -22.948  -6.693 -27.650  1.00 88.96           C
ATOM   2206  O   ASP A 143     -23.388  -5.834 -28.419  1.00 85.99           O
ATOM   2207  CB  ASP A 143     -21.465  -8.492 -28.651  1.00 84.34           C
ATOM   2208 1HB  ASP A 143     -21.549  -9.287 -29.252  1.00 84.34           H
ATOM   2209 2HB  ASP A 143     -21.137  -7.708 -29.178  1.00 84.34           H
ATOM   2210  CG  ASP A 143     -20.429  -8.813 -27.577  1.00 75.07           C
ATOM   2211  OD1 ASP A 143     -20.740  -8.638 -26.380  1.00 68.17           O
ATOM   2212  OD2 ASP A 143     -19.373  -9.347 -27.993  1.00 66.17           O
ATOM   2213  N   THR A 144     -22.595  -6.400 -26.408  1.00 87.56           N
ATOM   2214  H   THR A 144     -22.249  -7.132 -25.821  1.00 87.56           H
ATOM   2215  CA  THR A 144     -22.692  -5.045 -25.862  1.00 88.40           C
ATOM   2216  HA  THR A 144     -22.761  -4.455 -26.667  1.00 88.40           H
ATOM   2217  C   THR A 144     -21.441  -4.699 -25.073  1.00 88.84           C
ATOM   2218  O   THR A 144     -21.139  -5.348 -24.077  1.00 85.80           O
ATOM   2219  CB  THR A 144     -23.944  -4.851 -24.993  1.00 87.62           C
ATOM   2220  HB  THR A 144     -23.872  -5.446 -24.193  1.00 87.62           H
ATOM   2221  OG1 THR A 144     -25.098  -5.237 -25.702  1.00 76.77           O
ATOM   2222  HG1 THR A 144     -24.887  -5.325 -26.632  1.00 76.77           H
ATOM   2223  CG2 THR A 144     -24.148  -3.390 -24.600  1.00 75.15           C
ATOM   2224 1HG2 THR A 144     -24.966  -3.282 -24.035  1.00 75.15           H
ATOM   2225 2HG2 THR A 144     -24.255  -2.813 -25.410  1.00 75.15           H
ATOM   2226 3HG2 THR A 144     -23.367  -3.047 -24.078  1.00 75.15           H
ATOM   2227  N   THR A 145     -20.770  -3.637 -25.496  1.00 88.88           N
ATOM   2228  H   THR A 145     -21.054  -3.210 -26.355  1.00 88.88           H
ATOM   2229  CA  THR A 145     -19.636  -3.054 -24.775  1.00 88.81           C
ATOM   2230  HA  THR A 145     -19.313  -3.760 -24.145  1.00 88.81           H
ATOM   2231  C   THR A 145     -20.114  -1.821 -24.018  1.00 90.07           C
ATOM   2232  O   THR A 145     -20.788  -0.976 -24.603  1.00 88.42           O
ATOM   2233  CB  THR A 145     -18.495  -2.675 -25.729  1.00 88.06           C
ATOM   2234  HB  THR A 145     -18.808  -1.929 -26.317  1.00 88.06           H
ATOM   2235  OG1 THR A 145     -18.171  -3.750 -26.573  1.00 76.93           O
ATOM   2236  HG1 THR A 145     -18.097  -4.552 -26.055  1.00 76.93           H
ATOM   2237  CG2 THR A 145     -17.220  -2.313 -24.978  1.00 75.13           C
ATOM   2238 1HG2 THR A 145     -16.487  -2.069 -25.613  1.00 75.13           H
ATOM   2239 2HG2 THR A 145     -16.902  -3.081 -24.422  1.00 75.13           H
ATOM   2240 3HG2 THR A 145     -17.371  -1.534 -24.369  1.00 75.13           H
ATOM   2241  N   TYR A 146     -19.760  -1.699 -22.729  1.00 87.98           N
ATOM   2242  H   TYR A 146     -19.182  -2.411 -22.330  1.00 87.98           H
ATOM   2243  CA  TYR A 146     -20.170  -0.585 -21.874  1.00 88.81           C
ATOM   2244  HA  TYR A 146     -20.844  -0.076 -22.409  1.00 88.81           H
ATOM   2245  C   TYR A 146     -19.004   0.350 -21.559  1.00 89.33           C
ATOM   2246  O   TYR A 146     -17.895  -0.101 -21.274  1.00 86.13           O
ATOM   2247  CB  TYR A 146     -20.804  -1.117 -20.586  1.00 87.17           C
ATOM   2248 1HB  TYR A 146     -20.156  -1.743 -20.152  1.00 87.17           H
ATOM   2249 2HB  TYR A 146     -20.979  -0.342 -19.978  1.00 87.17           H
ATOM   2250  CG  TYR A 146     -22.112  -1.861 -20.783  1.00 86.03           C
ATOM   2251  CD1 TYR A 146     -23.326  -1.158 -20.854  1.00 74.45           C
ATOM   2252  HD1 TYR A 146     -23.326  -0.161 -20.780  1.00 74.45           H
ATOM   2253  CD2 TYR A 146     -22.107  -3.262 -20.903  1.00 73.14           C
ATOM   2254  HD2 TYR A 146     -21.244  -3.765 -20.863  1.00 73.14           H
ATOM   2255  CE1 TYR A 146     -24.536  -1.840 -21.028  1.00 72.40           C
ATOM   2256  HE1 TYR A 146     -25.397  -1.333 -21.074  1.00 72.40           H
ATOM   2257  CE2 TYR A 146     -23.319  -3.954 -21.080  1.00 72.25           C
ATOM   2258  HE2 TYR A 146     -23.316  -4.950 -21.164  1.00 72.25           H
ATOM   2259  CZ  TYR A 146     -24.535  -3.250 -21.139  1.00 81.08           C
ATOM   2260  OH  TYR A 146     -25.703  -3.919 -21.313  1.00 78.88           O
ATOM   2261  HH  TYR A 146     -26.426  -3.293 -21.354  1.00 78.88           H
ATOM   2262  N   PHE A 147     -19.297   1.644 -21.527  1.00 88.15           N
ATOM   2263  H   PHE A 147     -20.235   1.909 -21.752  1.00 88.15           H
ATOM   2264  CA  PHE A 147     -18.363   2.709 -21.190  1.00 87.42           C
ATOM   2265  HA  PHE A 147     -17.538   2.268 -20.838  1.00 87.42           H
ATOM   2266  C   PHE A 147     -18.987   3.605 -20.118  1.00 87.88           C
ATOM   2267  O   PHE A 147     -20.030   4.210 -20.344  1.00 84.54           O
ATOM   2268  CB  PHE A 147     -18.017   3.526 -22.442  1.00 87.87           C
ATOM   2269 1HB  PHE A 147     -18.826   4.049 -22.709  1.00 87.87           H
ATOM   2270 2HB  PHE A 147     -17.275   4.155 -22.211  1.00 87.87           H
ATOM   2271  CG  PHE A 147     -17.576   2.712 -23.644  1.00 87.56           C
ATOM   2272  CD1 PHE A 147     -16.218   2.432 -23.840  1.00 75.44           C
ATOM   2273  HD1 PHE A 147     -15.542   2.756 -23.179  1.00 75.44           H
ATOM   2274  CD2 PHE A 147     -18.525   2.241 -24.568  1.00 76.66           C
ATOM   2275  HD2 PHE A 147     -19.496   2.433 -24.428  1.00 76.66           H
ATOM   2276  CE1 PHE A 147     -15.804   1.698 -24.961  1.00 75.64           C
ATOM   2277  HE1 PHE A 147     -14.833   1.504 -25.098  1.00 75.64           H
ATOM   2278  CE2 PHE A 147     -18.112   1.504 -25.684  1.00 75.81           C
ATOM   2279  HE2 PHE A 147     -18.791   1.168 -26.337  1.00 75.81           H
ATOM   2280  CZ  PHE A 147     -16.748   1.234 -25.892  1.00 85.34           C
ATOM   2281  HZ  PHE A 147     -16.453   0.717 -26.695  1.00 85.34           H
ATOM   2282  N   SER A 148     -18.360   3.705 -18.950  1.00 84.58           N
ATOM   2283  H   SER A 148     -17.567   3.118 -18.786  1.00 84.58           H
ATOM   2284  CA  SER A 148     -18.767   4.623 -17.899  1.00 86.05           C
ATOM   2285  HA  SER A 148     -19.755   4.752 -17.989  1.00 86.05           H
ATOM   2286  C   SER A 148     -18.044   5.950 -18.090  1.00 85.69           C
ATOM   2287  O   SER A 148     -16.845   6.037 -17.838  1.00 82.89           O
ATOM   2288  CB  SER A 148     -18.456   4.026 -16.525  1.00 84.39           C
ATOM   2289 1HB  SER A 148     -18.948   3.166 -16.391  1.00 84.39           H
ATOM   2290 2HB  SER A 148     -17.474   3.869 -16.420  1.00 84.39           H
ATOM   2291  OG  SER A 148     -18.858   4.910 -15.499  1.00 73.27           O
ATOM   2292  HG  SER A 148     -18.949   5.793 -15.856  1.00 73.27           H
ATOM   2293  N   VAL A 149     -18.758   6.987 -18.520  1.00 86.66           N
ATOM   2294  H   VAL A 149     -19.736   6.849 -18.675  1.00 86.66           H
ATOM   2295  CA  VAL A 149     -18.207   8.313 -18.780  1.00 86.58           C
ATOM   2296  HA  VAL A 149     -17.215   8.193 -18.814  1.00 86.58           H
ATOM   2297  C   VAL A 149     -18.560   9.255 -17.640  1.00 85.80           C
ATOM   2298  O   VAL A 149     -19.727   9.417 -17.300  1.00 82.24           O
ATOM   2299  CB  VAL A 149     -18.693   8.865 -20.133  1.00 86.78           C
ATOM   2300  HB  VAL A 149     -19.691   8.917 -20.088  1.00 86.78           H
ATOM   2301  CG1 VAL A 149     -18.133  10.263 -20.396  1.00 77.89           C
ATOM   2302 1HG1 VAL A 149     -18.451  10.617 -21.275  1.00 77.89           H
ATOM   2303 2HG1 VAL A 149     -17.133  10.251 -20.413  1.00 77.89           H
ATOM   2304 3HG1 VAL A 149     -18.421  10.904 -19.684  1.00 77.89           H
ATOM   2305  CG2 VAL A 149     -18.268   7.942 -21.289  1.00 75.17           C
ATOM   2306 1HG2 VAL A 149     -18.583   8.300 -22.168  1.00 75.17           H
ATOM   2307 2HG2 VAL A 149     -18.651   7.025 -21.175  1.00 75.17           H
ATOM   2308 3HG2 VAL A 149     -17.273   7.856 -21.331  1.00 75.17           H
ATOM   2309  N   ASN A 150     -17.553   9.900 -17.062  1.00 83.37           N
ATOM   2310  H   ASN A 150     -16.621   9.646 -17.321  1.00 83.37           H
ATOM   2311  CA  ASN A 150     -17.724  10.952 -16.076  1.00 83.36           C
ATOM   2312  HA  ASN A 150     -18.705  11.122 -15.980  1.00 83.36           H
ATOM   2313  C   ASN A 150     -17.059  12.243 -16.577  1.00 82.44           C
ATOM   2314  O   ASN A 150     -15.838  12.302 -16.696  1.00 79.87           O
ATOM   2315  CB  ASN A 150     -17.175  10.473 -14.724  1.00 80.26           C
ATOM   2316 1HB  ASN A 150     -17.598   9.597 -14.495  1.00 80.26           H
ATOM   2317 2HB  ASN A 150     -16.185  10.355 -14.800  1.00 80.26           H
ATOM   2318  CG  ASN A 150     -17.455  11.448 -13.596  1.00 72.09           C
ATOM   2319  OD1 ASN A 150     -18.122  12.462 -13.741  1.00 63.85           O
ATOM   2320  ND2 ASN A 150     -16.963  11.177 -12.412  1.00 62.69           N
ATOM   2321 1HD2 ASN A 150     -17.136  11.795 -11.645  1.00 62.69           H
ATOM   2322 2HD2 ASN A 150     -16.415  10.352 -12.275  1.00 62.69           H
ATOM   2323  N   VAL A 151     -17.873  13.267 -16.863  1.00 81.60           N
ATOM   2324  H   VAL A 151     -18.859  13.115 -16.797  1.00 81.60           H
ATOM   2325  CA  VAL A 151     -17.408  14.595 -17.267  1.00 80.90           C
ATOM   2326  HA  VAL A 151     -16.464  14.489 -17.580  1.00 80.90           H
ATOM   2327  C   VAL A 151     -17.460  15.509 -16.051  1.00 78.50           C
ATOM   2328  O   VAL A 151     -18.509  16.050 -15.702  1.00 74.03           O
ATOM   2329  CB  VAL A 151     -18.213  15.157 -18.449  1.00 80.92           C
ATOM   2330  HB  VAL A 151     -19.146  15.302 -18.120  1.00 80.92           H
ATOM   2331  CG1 VAL A 151     -17.582  16.472 -18.934  1.00 72.90           C
ATOM   2332 1HG1 VAL A 151     -18.094  16.852 -19.704  1.00 72.90           H
ATOM   2333 2HG1 VAL A 151     -16.639  16.328 -19.233  1.00 72.90           H
ATOM   2334 3HG1 VAL A 151     -17.572  17.155 -18.204  1.00 72.90           H
ATOM   2335  CG2 VAL A 151     -18.267  14.189 -19.634  1.00 71.12           C
ATOM   2336 1HG2 VAL A 151     -18.795  14.576 -20.389  1.00 71.12           H
ATOM   2337 2HG2 VAL A 151     -18.695  13.324 -19.371  1.00 71.12           H
ATOM   2338 3HG2 VAL A 151     -17.348  13.987 -19.973  1.00 71.12           H
ATOM   2339  N   SER A 152     -16.335  15.662 -15.363  1.00 75.56           N
ATOM   2340  H   SER A 152     -15.511  15.194 -15.682  1.00 75.56           H
ATOM   2341  CA  SER A 152     -16.251  16.485 -14.159  1.00 74.48           C
ATOM   2342  HA  SER A 152     -16.907  17.223 -14.319  1.00 74.48           H
ATOM   2343  C   SER A 152     -14.878  17.125 -13.981  1.00 73.53           C
ATOM   2344  O   SER A 152     -13.860  16.621 -14.452  1.00 67.70           O
ATOM   2345  CB  SER A 152     -16.652  15.670 -12.917  1.00 68.30           C
ATOM   2346 1HB  SER A 152     -16.845  16.277 -12.146  1.00 68.30           H
ATOM   2347 2HB  SER A 152     -17.457  15.110 -13.110  1.00 68.30           H
ATOM   2348  OG  SER A 152     -15.618  14.788 -12.506  1.00 60.55           O
ATOM   2349  HG  SER A 152     -15.971  13.903 -12.414  1.00 60.55           H
ATOM   2350  N   ASP A 153     -14.844  18.242 -13.252  1.00 63.44           N
ATOM   2351  H   ASP A 153     -15.713  18.636 -12.954  1.00 63.44           H
ATOM   2352  CA  ASP A 153     -13.607  18.925 -12.862  1.00 61.72           C
ATOM   2353  HA  ASP A 153     -13.024  18.880 -13.673  1.00 61.72           H
ATOM   2354  C   ASP A 153     -12.849  18.218 -11.722  1.00 58.36           C
ATOM   2355  O   ASP A 153     -11.761  18.650 -11.336  1.00 53.67           O
ATOM   2356  CB  ASP A 153     -13.946  20.378 -12.473  1.00 57.81           C
ATOM   2357 1HB  ASP A 153     -14.841  20.389 -12.026  1.00 57.81           H
ATOM   2358 2HB  ASP A 153     -13.251  20.709 -11.835  1.00 57.81           H
ATOM   2359  CG  ASP A 153     -13.996  21.335 -13.657  1.00 54.04           C
ATOM   2360  OD1 ASP A 153     -13.248  21.095 -14.627  1.00 49.70           O
ATOM   2361  OD2 ASP A 153     -14.619  22.409 -13.518  1.00 49.67           O
ATOM   2362  N   ALA A 154     -13.396  17.156 -11.155  1.00 53.20           N
ATOM   2363  H   ALA A 154     -14.259  16.818 -11.531  1.00 53.20           H
ATOM   2364  CA  ALA A 154     -12.826  16.447 -10.020  1.00 53.28           C
ATOM   2365  HA  ALA A 154     -12.304  17.121  -9.497  1.00 53.28           H
ATOM   2366  C   ALA A 154     -11.838  15.356 -10.477  1.00 51.40           C
ATOM   2367  O   ALA A 154     -12.237  14.295 -10.956  1.00 47.46           O
ATOM   2368  CB  ALA A 154     -13.963  15.901  -9.149  1.00 47.75           C
ATOM   2369 1HB  ALA A 154     -14.584  16.633  -8.870  1.00 47.75           H
ATOM   2370 2HB  ALA A 154     -13.605  15.470  -8.321  1.00 47.75           H
ATOM   2371 3HB  ALA A 154     -14.497  15.217  -9.645  1.00 47.75           H
ATOM   2372  N   LEU A 155     -10.543  15.599 -10.253  1.00 42.16           N
ATOM   2373  H   LEU A 155     -10.228  16.546 -10.190  1.00 42.16           H
ATOM   2374  CA  LEU A 155      -9.577  14.513 -10.098  1.00 44.13           C
ATOM   2375  HA  LEU A 155      -9.704  13.888 -10.868  1.00 44.13           H
ATOM   2376  C   LEU A 155      -9.856  13.799  -8.758  1.00 43.32           C
ATOM   2377  O   LEU A 155     -10.123  14.482  -7.768  1.00 40.06           O
ATOM   2378  CB  LEU A 155      -8.143  15.074 -10.133  1.00 40.09           C
ATOM   2379 1HB  LEU A 155      -8.108  15.877  -9.538  1.00 40.09           H
ATOM   2380 2HB  LEU A 155      -7.525  14.371  -9.782  1.00 40.09           H
ATOM   2381  CG  LEU A 155      -7.653  15.491 -11.535  1.00 35.88           C
ATOM   2382  HG  LEU A 155      -8.387  16.010 -11.972  1.00 35.88           H
ATOM   2383  CD1 LEU A 155      -6.384  16.335 -11.408  1.00 32.81           C
ATOM   2384 1HD1 LEU A 155      -6.049  16.616 -12.307  1.00 32.81           H
ATOM   2385 2HD1 LEU A 155      -5.655  15.821 -10.956  1.00 32.81           H
ATOM   2386 3HD1 LEU A 155      -6.555  17.161 -10.872  1.00 32.81           H
ATOM   2387  CD2 LEU A 155      -7.322  14.279 -12.404  1.00 33.82           C
ATOM   2388 1HD2 LEU A 155      -7.006  14.563 -13.309  1.00 33.82           H
ATOM   2389 2HD2 LEU A 155      -8.125  13.697 -12.528  1.00 33.82           H
ATOM   2390 3HD2 LEU A 155      -6.602  13.725 -11.987  1.00 33.82           H
ATOM   2391  N   PRO A 156      -9.749  12.464  -8.661  1.00 33.06           N
ATOM   2392  CA  PRO A 156      -9.825  11.794  -7.374  1.00 34.90           C
ATOM   2393  HA  PRO A 156     -10.590  12.130  -6.824  1.00 34.90           H
ATOM   2394  C   PRO A 156      -8.530  12.092  -6.598  1.00 34.93           C
ATOM   2395  O   PRO A 156      -7.519  11.411  -6.753  1.00 32.53           O
ATOM   2396  CB  PRO A 156     -10.020  10.309  -7.708  1.00 31.05           C
ATOM   2397 1HB  PRO A 156      -9.595   9.726  -7.016  1.00 31.05           H
ATOM   2398 2HB  PRO A 156     -10.991  10.082  -7.785  1.00 31.05           H
ATOM   2399  CG  PRO A 156      -9.319  10.153  -9.051  1.00 31.01           C
ATOM   2400 1HG  PRO A 156      -8.355   9.920  -8.920  1.00 31.01           H
ATOM   2401 2HG  PRO A 156      -9.762   9.443  -9.599  1.00 31.01           H
ATOM   2402  CD  PRO A 156      -9.459  11.521  -9.721  1.00 31.88           C
ATOM   2403 1HD  PRO A 156      -8.611  11.790 -10.178  1.00 31.88           H
ATOM   2404 2HD  PRO A 156     -10.210  11.527 -10.381  1.00 31.88           H
ATOM   2405  N   SER A 157      -8.544  13.137  -5.777  1.00 33.19           N
ATOM   2406  H   SER A 157      -9.276  13.812  -5.869  1.00 33.19           H
ATOM   2407  CA  SER A 157      -7.531  13.336  -4.747  1.00 37.47           C
ATOM   2408  HA  SER A 157      -6.917  12.550  -4.824  1.00 37.47           H
ATOM   2409  C   SER A 157      -8.205  13.346  -3.382  1.00 36.79           C
ATOM   2410  O   SER A 157      -9.275  13.935  -3.207  1.00 33.68           O
ATOM   2411  CB  SER A 157      -6.658  14.567  -4.980  1.00 34.03           C
ATOM   2412 1HB  SER A 157      -5.903  14.590  -4.324  1.00 34.03           H
ATOM   2413 2HB  SER A 157      -6.292  14.565  -5.911  1.00 34.03           H
ATOM   2414  OG  SER A 157      -7.359  15.769  -4.827  1.00 30.38           O
ATOM   2415  HG  SER A 157      -6.739  16.498  -4.792  1.00 30.38           H
ATOM   2416  N   SER A 158      -7.550  12.675  -2.456  1.00 27.90           N
ATOM   2417  H   SER A 158      -6.766  12.140  -2.770  1.00 27.90           H
ATOM   2418  CA  SER A 158      -7.834  12.622  -1.032  1.00 32.48           C
ATOM   2419  HA  SER A 158      -8.565  11.944  -0.947  1.00 32.48           H
ATOM   2420  C   SER A 158      -8.332  13.948  -0.446  1.00 31.98           C
ATOM   2421  O   SER A 158      -7.732  14.991  -0.698  1.00 29.54           O
ATOM   2422  CB  SER A 158      -6.532  12.252  -0.320  1.00 28.86           C
ATOM   2423 1HB  SER A 158      -6.634  12.342   0.671  1.00 28.86           H
ATOM   2424 2HB  SER A 158      -6.261  11.316  -0.544  1.00 28.86           H
ATOM   2425  OG  SER A 158      -5.477  13.117  -0.727  1.00 26.17           O
ATOM   2426  HG  SER A 158      -4.668  12.613  -0.818  1.00 26.17           H
ATOM   2427  N   GLU A 159      -9.357  13.805   0.337  1.00 28.21           N
ATOM   2428  H   GLU A 159      -9.832  12.935   0.208  1.00 28.21           H
ATOM   2429  CA  GLU A 159      -9.966  14.647   1.369  1.00 30.15           C
ATOM   2430  HA  GLU A 159     -10.762  15.021   0.893  1.00 30.15           H
ATOM   2431  C   GLU A 159      -9.202  15.901   1.833  1.00 29.53           C
ATOM   2432  O   GLU A 159      -7.979  15.919   1.912  1.00 27.30           O
ATOM   2433  CB  GLU A 159     -10.281  13.738   2.569  1.00 27.23           C
ATOM   2434 1HB  GLU A 159      -9.432  13.336   2.911  1.00 27.23           H
ATOM   2435 2HB  GLU A 159     -10.708  14.281   3.292  1.00 27.23           H
ATOM   2436  CG  GLU A 159     -11.242  12.613   2.140  1.00 24.42           C
ATOM   2437 1HG  GLU A 159     -12.109  13.030   1.867  1.00 24.42           H
ATOM   2438 2HG  GLU A 159     -10.839  12.139   1.357  1.00 24.42           H
ATOM   2439  CD  GLU A 159     -11.542  11.570   3.216  1.00 22.27           C
ATOM   2440  OE1 GLU A 159     -12.621  10.952   3.098  1.00 19.75           O
ATOM   2441  OE2 GLU A 159     -10.667  11.205   4.029  1.00 22.91           O
ATOM   2442  N   ASP A 160     -10.017  16.883   2.214  1.00 28.57           N
ATOM   2443  H   ASP A 160     -10.982  16.706   2.021  1.00 28.57           H
ATOM   2444  CA  ASP A 160      -9.769  18.169   2.860  1.00 30.44           C
ATOM   2445  HA  ASP A 160     -10.645  18.306   3.323  1.00 30.44           H
ATOM   2446  C   ASP A 160      -9.618  19.357   1.884  1.00 29.19           C
ATOM   2447  O   ASP A 160      -8.519  19.720   1.485  1.00 26.29           O
ATOM   2448  CB  ASP A 160      -8.691  18.114   3.964  1.00 27.17           C
ATOM   2449 1HB  ASP A 160      -7.800  17.985   3.529  1.00 27.17           H
ATOM   2450 2HB  ASP A 160      -8.699  18.984   4.456  1.00 27.17           H
ATOM   2451  CG  ASP A 160      -8.893  16.985   4.985  1.00 24.38           C
ATOM   2452  OD1 ASP A 160     -10.041  16.546   5.173  1.00 22.56           O
ATOM   2453  OD2 ASP A 160      -7.866  16.564   5.583  1.00 22.01           O
ATOM   2454  N   ASP A 161     -10.751  19.934   1.513  1.00 31.52           N
ATOM   2455  H   ASP A 161     -11.465  19.337   1.147  1.00 31.52           H
ATOM   2456  CA  ASP A 161     -11.057  21.373   1.590  1.00 34.08           C
ATOM   2457  HA  ASP A 161     -10.789  21.661   2.509  1.00 34.08           H
ATOM   2458  C   ASP A 161     -12.574  21.549   1.354  1.00 32.83           C
ATOM   2459  O   ASP A 161     -13.087  21.315   0.257  1.00 30.08           O
ATOM   2460  CB  ASP A 161     -10.221  22.233   0.617  1.00 31.30           C
ATOM   2461 1HB  ASP A 161     -10.050  21.691  -0.206  1.00 31.30           H
ATOM   2462 2HB  ASP A 161     -10.760  23.041   0.378  1.00 31.30           H
ATOM   2463  CG  ASP A 161      -8.855  22.710   1.173  1.00 28.45           C
ATOM   2464  OD1 ASP A 161      -8.725  22.895   2.408  1.00 26.43           O
ATOM   2465  OD2 ASP A 161      -7.945  23.002   0.355  1.00 25.33           O
ATOM   2466  N   ASP A 162     -13.270  21.918   2.420  1.00 27.50           N
ATOM   2467  H   ASP A 162     -12.819  21.868   3.311  1.00 27.50           H
ATOM   2468  CA  ASP A 162     -14.651  22.393   2.381  1.00 29.97           C
ATOM   2469  HA  ASP A 162     -15.178  21.682   1.916  1.00 29.97           H
ATOM   2470  C   ASP A 162     -14.709  23.719   1.606  1.00 29.11           C
ATOM   2471  O   ASP A 162     -14.199  24.737   2.068  1.00 26.45           O
ATOM   2472  CB  ASP A 162     -15.176  22.618   3.821  1.00 26.55           C
ATOM   2473 1HB  ASP A 162     -14.530  23.210   4.304  1.00 26.55           H
ATOM   2474 2HB  ASP A 162     -16.066  23.071   3.766  1.00 26.55           H
ATOM   2475  CG  ASP A 162     -15.349  21.339   4.645  1.00 23.67           C
ATOM   2476  OD1 ASP A 162     -15.973  20.392   4.130  1.00 21.84           O
ATOM   2477  OD2 ASP A 162     -14.859  21.333   5.801  1.00 20.96           O
ATOM   2478  N   ASP A 163     -15.304  23.717   0.430  1.00 32.74           N
ATOM   2479  H   ASP A 163     -15.426  22.833  -0.021  1.00 32.74           H
ATOM   2480  CA  ASP A 163     -15.802  24.903  -0.271  1.00 35.49           C
ATOM   2481  HA  ASP A 163     -15.887  25.635   0.405  1.00 35.49           H
ATOM   2482  C   ASP A 163     -17.170  24.532  -0.868  1.00 34.03           C
ATOM   2483  O   ASP A 163     -17.267  23.952  -1.952  1.00 30.92           O
ATOM   2484  CB  ASP A 163     -14.811  25.412  -1.342  1.00 32.57           C
ATOM   2485 1HB  ASP A 163     -14.240  24.637  -1.612  1.00 32.57           H
ATOM   2486 2HB  ASP A 163     -15.351  25.718  -2.126  1.00 32.57           H
ATOM   2487  CG  ASP A 163     -13.862  26.567  -0.962  1.00 29.72           C
ATOM   2488  OD1 ASP A 163     -14.136  27.318  -0.007  1.00 27.82           O
ATOM   2489  OD2 ASP A 163     -12.923  26.822  -1.781  1.00 27.24           O
ATOM   2490  N   ASP A 164     -18.223  24.871  -0.129  1.00 30.92           N
ATOM   2491  H   ASP A 164     -18.066  25.092   0.834  1.00 30.92           H
ATOM   2492  CA  ASP A 164     -19.590  24.941  -0.630  1.00 33.19           C
ATOM   2493  HA  ASP A 164     -19.822  24.017  -0.932  1.00 33.19           H
ATOM   2494  C   ASP A 164     -19.647  25.942  -1.801  1.00 32.31           C
ATOM   2495  O   ASP A 164     -19.563  27.154  -1.613  1.00 29.30           O
ATOM   2496  CB  ASP A 164     -20.550  25.402   0.495  1.00 29.34           C
ATOM   2497 1HB  ASP A 164     -20.133  26.177   0.970  1.00 29.34           H
ATOM   2498 2HB  ASP A 164     -21.411  25.691   0.078  1.00 29.34           H
ATOM   2499  CG  ASP A 164     -20.872  24.334   1.537  1.00 25.78           C
ATOM   2500  OD1 ASP A 164     -21.162  23.186   1.126  1.00 23.76           O
ATOM   2501  OD2 ASP A 164     -20.901  24.696   2.737  1.00 22.62           O
ATOM   2502  N   ASP A 165     -19.769  25.451  -3.021  1.00 35.12           N
ATOM   2503  H   ASP A 165     -19.683  24.462  -3.139  1.00 35.12           H
ATOM   2504  CA  ASP A 165     -20.022  26.266  -4.213  1.00 37.79           C
ATOM   2505  HA  ASP A 165     -19.809  27.216  -3.987  1.00 37.79           H
ATOM   2506  C   ASP A 165     -21.524  26.194  -4.542  1.00 36.70           C
ATOM   2507  O   ASP A 165     -21.984  25.372  -5.338  1.00 33.58           O
ATOM   2508  CB  ASP A 165     -19.054  25.901  -5.374  1.00 34.51           C
ATOM   2509 1HB  ASP A 165     -18.304  25.359  -4.994  1.00 34.51           H
ATOM   2510 2HB  ASP A 165     -19.560  25.351  -6.038  1.00 34.51           H
ATOM   2511  CG  ASP A 165     -18.434  27.097  -6.129  1.00 30.98           C
ATOM   2512  OD1 ASP A 165     -18.435  28.255  -5.629  1.00 29.02           O
ATOM   2513  OD2 ASP A 165     -17.787  26.874  -7.185  1.00 28.31           O
ATOM   2514  N   ASP A 166     -22.286  27.071  -3.881  1.00 32.49           N
ATOM   2515  H   ASP A 166     -21.878  27.552  -3.105  1.00 32.49           H
ATOM   2516  CA  ASP A 166     -23.679  27.374  -4.217  1.00 36.07           C
ATOM   2517  HA  ASP A 166     -24.172  26.509  -4.310  1.00 36.07           H
ATOM   2518  C   ASP A 166     -23.723  28.108  -5.572  1.00 35.21           C
ATOM   2519  O   ASP A 166     -23.558  29.322  -5.663  1.00 32.38           O
ATOM   2520  CB  ASP A 166     -24.321  28.184  -3.064  1.00 32.32           C
ATOM   2521 1HB  ASP A 166     -24.184  27.683  -2.210  1.00 32.32           H
ATOM   2522 2HB  ASP A 166     -23.864  29.072  -3.007  1.00 32.32           H
ATOM   2523  CG  ASP A 166     -25.827  28.432  -3.237  1.00 27.65           C
ATOM   2524  OD1 ASP A 166     -26.466  27.682  -4.019  1.00 25.18           O
ATOM   2525  OD2 ASP A 166     -26.344  29.346  -2.563  1.00 23.89           O
ATOM   2526  N   SER A 167     -23.897  27.354  -6.652  1.00 33.63           N
ATOM   2527  H   SER A 167     -23.850  26.360  -6.549  1.00 33.63           H
ATOM   2528  CA  SER A 167     -24.154  27.901  -7.984  1.00 39.62           C
ATOM   2529  HA  SER A 167     -23.809  28.839  -7.963  1.00 39.62           H
ATOM   2530  C   SER A 167     -25.663  27.956  -8.258  1.00 37.99           C
ATOM   2531  O   SER A 167     -26.227  27.076  -8.905  1.00 35.05           O
ATOM   2532  CB  SER A 167     -23.353  27.167  -9.070  1.00 37.17           C
ATOM   2533 1HB  SER A 167     -23.483  27.608  -9.958  1.00 37.17           H
ATOM   2534 2HB  SER A 167     -22.380  27.159  -8.841  1.00 37.17           H
ATOM   2535  OG  SER A 167     -23.743  25.822  -9.225  1.00 33.44           O
ATOM   2536  HG  SER A 167     -24.698  25.768  -9.260  1.00 33.44           H
ATOM   2537  N   SER A 168     -26.316  29.024  -7.776  1.00 32.53           N
ATOM   2538  H   SER A 168     -25.889  29.580  -7.063  1.00 32.53           H
ATOM   2539  CA  SER A 168     -27.636  29.388  -8.274  1.00 41.58           C
ATOM   2540  HA  SER A 168     -28.177  28.547  -8.261  1.00 41.58           H
ATOM   2541  C   SER A 168     -27.524  29.893  -9.715  1.00 40.17           C
ATOM   2542  O   SER A 168     -26.989  30.966  -9.999  1.00 36.62           O
ATOM   2543  CB  SER A 168     -28.325  30.402  -7.349  1.00 36.68           C
ATOM   2544 1HB  SER A 168     -29.217  30.664  -7.716  1.00 36.68           H
ATOM   2545 2HB  SER A 168     -28.440  30.021  -6.432  1.00 36.68           H
ATOM   2546  OG  SER A 168     -27.570  31.587  -7.212  1.00 31.15           O
ATOM   2547  HG  SER A 168     -26.638  31.370  -7.181  1.00 31.15           H
ATOM   2548  N   SER A 169     -28.007  29.104 -10.662  1.00 32.41           N
ATOM   2549  H   SER A 169     -28.275  28.176 -10.402  1.00 32.41           H
ATOM   2550  CA  SER A 169     -28.176  29.492 -12.058  1.00 39.57           C
ATOM   2551  HA  SER A 169     -27.364  30.013 -12.323  1.00 39.57           H
ATOM   2552  C   SER A 169     -29.409  30.387 -12.208  1.00 37.67           C
ATOM   2553  O   SER A 169     -30.530  29.890 -12.278  1.00 34.67           O
ATOM   2554  CB  SER A 169     -28.295  28.226 -12.918  1.00 36.14           C
ATOM   2555 1HB  SER A 169     -28.572  28.455 -13.851  1.00 36.14           H
ATOM   2556 2HB  SER A 169     -27.428  27.728 -12.940  1.00 36.14           H
ATOM   2557  OG  SER A 169     -29.271  27.350 -12.391  1.00 32.04           O
ATOM   2558  HG  SER A 169     -30.094  27.824 -12.272  1.00 32.04           H
ATOM   2559  N   GLU A 170     -29.211  31.698 -12.280  1.00 38.47           N
ATOM   2560  H   GLU A 170     -28.357  32.080 -11.928  1.00 38.47           H
ATOM   2561  CA  GLU A 170     -30.213  32.604 -12.863  1.00 42.59           C
ATOM   2562  HA  GLU A 170     -31.096  32.171 -12.684  1.00 42.59           H
ATOM   2563  C   GLU A 170     -29.958  32.731 -14.372  1.00 39.70           C
ATOM   2564  O   GLU A 170     -29.008  33.376 -14.820  1.00 38.08           O
ATOM   2565  CB  GLU A 170     -30.232  33.990 -12.188  1.00 40.94           C
ATOM   2566 1HB  GLU A 170     -29.288  34.292 -12.058  1.00 40.94           H
ATOM   2567 2HB  GLU A 170     -30.707  34.630 -12.792  1.00 40.94           H
ATOM   2568  CG  GLU A 170     -30.933  34.007 -10.825  1.00 36.66           C
ATOM   2569 1HG  GLU A 170     -31.790  33.498 -10.909  1.00 36.66           H
ATOM   2570 2HG  GLU A 170     -30.338  33.552 -10.163  1.00 36.66           H
ATOM   2571  CD  GLU A 170     -31.252  35.431 -10.307  1.00 34.41           C
ATOM   2572  OE1 GLU A 170     -31.968  35.528  -9.279  1.00 31.80           O
ATOM   2573  OE2 GLU A 170     -30.830  36.440 -10.936  1.00 36.51           O
ATOM   2574  N   GLU A 171     -30.834  32.136 -15.170  1.00 38.53           N
ATOM   2575  H   GLU A 171     -31.412  31.417 -14.784  1.00 38.53           H
ATOM   2576  CA  GLU A 171     -31.003  32.472 -16.583  1.00 41.77           C
ATOM   2577  HA  GLU A 171     -30.109  32.351 -17.013  1.00 41.77           H
ATOM   2578  C   GLU A 171     -31.477  33.933 -16.698  1.00 38.92           C
ATOM   2579  O   GLU A 171     -32.518  34.299 -16.151  1.00 36.69           O
ATOM   2580  CB  GLU A 171     -32.036  31.528 -17.237  1.00 39.37           C
ATOM   2581 1HB  GLU A 171     -32.876  31.556 -16.696  1.00 39.37           H
ATOM   2582 2HB  GLU A 171     -32.224  31.858 -18.162  1.00 39.37           H
ATOM   2583  CG  GLU A 171     -31.569  30.062 -17.331  1.00 34.60           C
ATOM   2584 1HG  GLU A 171     -30.703  30.036 -17.831  1.00 34.60           H
ATOM   2585 2HG  GLU A 171     -31.429  29.714 -16.404  1.00 34.60           H
ATOM   2586  CD  GLU A 171     -32.578  29.145 -18.052  1.00 32.14           C
ATOM   2587  OE1 GLU A 171     -32.143  28.038 -18.470  1.00 29.16           O
ATOM   2588  OE2 GLU A 171     -33.755  29.532 -18.186  1.00 32.20           O
ATOM   2589  N   LYS A 172     -30.727  34.777 -17.410  1.00 41.29           N
ATOM   2590  H   LYS A 172     -29.798  34.499 -17.654  1.00 41.29           H
ATOM   2591  CA  LYS A 172     -31.203  36.097 -17.853  1.00 45.01           C
ATOM   2592  HA  LYS A 172     -32.147  36.166 -17.532  1.00 45.01           H
ATOM   2593  C   LYS A 172     -31.221  36.169 -19.371  1.00 42.55           C
ATOM   2594  O   LYS A 172     -30.212  35.995 -20.053  1.00 40.20           O
ATOM   2595  CB  LYS A 172     -30.432  37.255 -17.196  1.00 43.08           C
ATOM   2596 1HB  LYS A 172     -29.477  36.991 -17.063  1.00 43.08           H
ATOM   2597 2HB  LYS A 172     -30.476  38.064 -17.781  1.00 43.08           H
ATOM   2598  CG  LYS A 172     -31.072  37.568 -15.839  1.00 38.78           C
ATOM   2599 1HG  LYS A 172     -32.028  37.819 -15.994  1.00 38.78           H
ATOM   2600 2HG  LYS A 172     -31.031  36.743 -15.275  1.00 38.78           H
ATOM   2601  CD  LYS A 172     -30.391  38.710 -15.073  1.00 36.76           C
ATOM   2602 1HD  LYS A 172     -29.437  38.479 -14.883  1.00 36.76           H
ATOM   2603 2HD  LYS A 172     -30.430  39.556 -15.606  1.00 36.76           H
ATOM   2604  CE  LYS A 172     -31.167  38.874 -13.761  1.00 32.49           C
ATOM   2605 1HE  LYS A 172     -31.939  39.492 -13.909  1.00 32.49           H
ATOM   2606 2HE  LYS A 172     -31.507  37.982 -13.464  1.00 32.49           H
ATOM   2607  NZ  LYS A 172     -30.365  39.427 -12.661  1.00 31.91           N
ATOM   2608 1HZ  LYS A 172     -30.912  39.516 -11.828  1.00 31.91           H
ATOM   2609 2HZ  LYS A 172     -30.012  40.333 -12.895  1.00 31.91           H
ATOM   2610 3HZ  LYS A 172     -29.584  38.837 -12.455  1.00 31.91           H
ATOM   2611  N   GLU A 173     -32.446  36.442 -19.846  1.00 39.80           N
ATOM   2612  H   GLU A 173     -33.185  36.487 -19.173  1.00 39.80           H
ATOM   2613  CA  GLU A 173     -32.817  36.680 -21.231  1.00 43.74           C
ATOM   2614  HA  GLU A 173     -32.621  35.819 -21.701  1.00 43.74           H
ATOM   2615  C   GLU A 173     -31.978  37.793 -21.884  1.00 40.99           C
ATOM   2616  O   GLU A 173     -31.613  38.797 -21.265  1.00 39.43           O
ATOM   2617  CB  GLU A 173     -34.310  37.050 -21.284  1.00 41.83           C
ATOM   2618 1HB  GLU A 173     -34.462  37.834 -20.682  1.00 41.83           H
ATOM   2619 2HB  GLU A 173     -34.540  37.301 -22.224  1.00 41.83           H
ATOM   2620  CG  GLU A 173     -35.243  35.901 -20.840  1.00 36.78           C
ATOM   2621 1HG  GLU A 173     -35.110  35.124 -21.455  1.00 36.78           H
ATOM   2622 2HG  GLU A 173     -35.001  35.633 -19.907  1.00 36.78           H
ATOM   2623  CD  GLU A 173     -36.735  36.310 -20.869  1.00 33.50           C
ATOM   2624  OE1 GLU A 173     -37.565  35.428 -21.189  1.00 29.83           O
ATOM   2625  OE2 GLU A 173     -37.031  37.488 -20.578  1.00 34.63           O
ATOM   2626  N   THR A 174     -31.691  37.604 -23.157  1.00 45.88           N
ATOM   2627  H   THR A 174     -31.986  36.737 -23.559  1.00 45.88           H
ATOM   2628  CA  THR A 174     -30.987  38.528 -24.040  1.00 49.80           C
ATOM   2629  HA  THR A 174     -30.158  38.783 -23.542  1.00 49.80           H
ATOM   2630  C   THR A 174     -31.821  39.774 -24.332  1.00 49.53           C
ATOM   2631  O   THR A 174     -32.782  39.702 -25.104  1.00 45.03           O
ATOM   2632  CB  THR A 174     -30.676  37.829 -25.368  1.00 45.56           C
ATOM   2633  HB  THR A 174     -30.467  38.533 -26.047  1.00 45.56           H
ATOM   2634  OG1 THR A 174     -31.810  37.124 -25.832  1.00 40.87           O
ATOM   2635  HG1 THR A 174     -32.543  37.731 -25.937  1.00 40.87           H
ATOM   2636  CG2 THR A 174     -29.534  36.817 -25.250  1.00 40.28           C
ATOM   2637 1HG2 THR A 174     -29.353  36.377 -26.129  1.00 40.28           H
ATOM   2638 2HG2 THR A 174     -29.756  36.101 -24.588  1.00 40.28           H
ATOM   2639 3HG2 THR A 174     -28.690  37.262 -24.950  1.00 40.28           H
ATOM   2640  N   ASP A 175     -31.408  40.935 -23.795  1.00 52.99           N
ATOM   2641  H   ASP A 175     -30.781  40.901 -23.016  1.00 52.99           H
ATOM   2642  CA  ASP A 175     -31.828  42.245 -24.291  1.00 57.70           C
ATOM   2643  HA  ASP A 175     -32.586  42.053 -24.914  1.00 57.70           H
ATOM   2644  C   ASP A 175     -30.706  42.918 -25.104  1.00 57.64           C
ATOM   2645  O   ASP A 175     -29.549  43.013 -24.674  1.00 53.80           O
ATOM   2646  CB  ASP A 175     -32.380  43.133 -23.160  1.00 53.33           C
ATOM   2647 1HB  ASP A 175     -32.984  42.581 -22.586  1.00 53.33           H
ATOM   2648 2HB  ASP A 175     -31.613  43.467 -22.612  1.00 53.33           H
ATOM   2649  CG  ASP A 175     -33.173  44.344 -23.687  1.00 45.80           C
ATOM   2650  OD1 ASP A 175     -33.492  44.357 -24.900  1.00 43.47           O
ATOM   2651  OD2 ASP A 175     -33.426  45.266 -22.886  1.00 42.35           O
ATOM   2652  N   ASN A 176     -31.035  43.346 -26.325  1.00 56.70           N
ATOM   2653  H   ASN A 176     -31.998  43.273 -26.584  1.00 56.70           H
ATOM   2654  CA  ASN A 176     -30.125  43.912 -27.322  1.00 63.50           C
ATOM   2655  HA  ASN A 176     -29.264  43.411 -27.232  1.00 63.50           H
ATOM   2656  C   ASN A 176     -29.817  45.388 -27.033  1.00 64.01           C
ATOM   2657  O   ASN A 176     -30.222  46.282 -27.783  1.00 59.79           O
ATOM   2658  CB  ASN A 176     -30.721  43.700 -28.733  1.00 58.09           C
ATOM   2659 1HB  ASN A 176     -31.713  43.606 -28.650  1.00 58.09           H
ATOM   2660 2HB  ASN A 176     -30.508  44.500 -29.293  1.00 58.09           H
ATOM   2661  CG  ASN A 176     -30.206  42.481 -29.463  1.00 51.64           C
ATOM   2662  OD1 ASN A 176     -29.053  42.099 -29.399  1.00 48.13           O
ATOM   2663  ND2 ASN A 176     -31.031  41.858 -30.276  1.00 46.51           N
ATOM   2664 1HD2 ASN A 176     -30.706  41.088 -30.825  1.00 46.51           H
ATOM   2665 2HD2 ASN A 176     -31.984  42.154 -30.345  1.00 46.51           H
ATOM   2666  N   THR A 177     -29.063  45.670 -25.956  1.00 68.00           N
ATOM   2667  H   THR A 177     -28.859  44.935 -25.310  1.00 68.00           H
ATOM   2668  CA  THR A 177     -28.525  47.013 -25.687  1.00 72.21           C
ATOM   2669  HA  THR A 177     -28.842  47.598 -26.433  1.00 72.21           H
ATOM   2670  C   THR A 177     -26.991  46.959 -25.696  1.00 73.88           C
ATOM   2671  O   THR A 177     -26.392  46.080 -25.079  1.00 68.81           O
ATOM   2672  CB  THR A 177     -29.082  47.601 -24.377  1.00 66.69           C
ATOM   2673  HB  THR A 177     -28.622  47.161 -23.606  1.00 66.69           H
ATOM   2674  OG1 THR A 177     -30.468  47.339 -24.254  1.00 57.56           O
ATOM   2675  HG1 THR A 177     -30.948  48.167 -24.226  1.00 57.56           H
ATOM   2676  CG2 THR A 177     -28.949  49.116 -24.357  1.00 56.71           C
ATOM   2677 1HG2 THR A 177     -29.311  49.496 -23.506  1.00 56.71           H
ATOM   2678 2HG2 THR A 177     -29.451  49.530 -25.117  1.00 56.71           H
ATOM   2679 3HG2 THR A 177     -27.991  49.393 -24.434  1.00 56.71           H
ATOM   2680  N   LYS A 178     -26.331  47.883 -26.424  1.00 72.03           N
ATOM   2681  H   LYS A 178     -26.856  48.527 -26.981  1.00 72.03           H
ATOM   2682  CA  LYS A 178     -24.857  47.973 -26.423  1.00 75.40           C
ATOM   2683  HA  LYS A 178     -24.537  47.150 -26.892  1.00 75.40           H
ATOM   2684  C   LYS A 178     -24.349  48.028 -24.973  1.00 76.43           C
ATOM   2685  O   LYS A 178     -24.748  48.950 -24.253  1.00 72.67           O
ATOM   2686  CB  LYS A 178     -24.360  49.216 -27.183  1.00 69.75           C
ATOM   2687 1HB  LYS A 178     -24.984  49.975 -26.995  1.00 69.75           H
ATOM   2688 2HB  LYS A 178     -23.445  49.447 -26.852  1.00 69.75           H
ATOM   2689  CG  LYS A 178     -24.288  49.014 -28.700  1.00 60.67           C
ATOM   2690 1HG  LYS A 178     -23.679  48.248 -28.905  1.00 60.67           H
ATOM   2691 2HG  LYS A 178     -25.203  48.817 -29.053  1.00 60.67           H
ATOM   2692  CD  LYS A 178     -23.749  50.283 -29.364  1.00 55.89           C
ATOM   2693 1HD  LYS A 178     -24.393  51.032 -29.211  1.00 55.89           H
ATOM   2694 2HD  LYS A 178     -22.865  50.515 -28.959  1.00 55.89           H
ATOM   2695  CE  LYS A 178     -23.573  50.068 -30.872  1.00 49.38           C
ATOM   2696 1HE  LYS A 178     -22.909  49.337 -31.028  1.00 49.38           H
ATOM   2697 2HE  LYS A 178     -24.451  49.813 -31.276  1.00 49.38           H
ATOM   2698  NZ  LYS A 178     -23.082  51.299 -31.558  1.00 40.43           N
ATOM   2699 1HZ  LYS A 178     -22.972  51.143 -32.540  1.00 40.43           H
ATOM   2700 2HZ  LYS A 178     -22.196  51.584 -31.192  1.00 40.43           H
ATOM   2701 3HZ  LYS A 178     -23.723  52.057 -31.437  1.00 40.43           H
ATOM   2702  N   PRO A 179     -23.479  47.114 -24.543  1.00 74.37           N
ATOM   2703  CA  PRO A 179     -23.025  47.090 -23.163  1.00 77.04           C
ATOM   2704  HA  PRO A 179     -23.812  47.130 -22.548  1.00 77.04           H
ATOM   2705  C   PRO A 179     -22.167  48.330 -22.852  1.00 80.37           C
ATOM   2706  O   PRO A 179     -21.298  48.710 -23.645  1.00 76.41           O
ATOM   2707  CB  PRO A 179     -22.266  45.767 -23.003  1.00 71.22           C
ATOM   2708 1HB  PRO A 179     -21.479  45.878 -22.396  1.00 71.22           H
ATOM   2709 2HB  PRO A 179     -22.866  45.052 -22.644  1.00 71.22           H
ATOM   2710  CG  PRO A 179     -21.811  45.429 -24.418  1.00 66.40           C
ATOM   2711 1HG  PRO A 179     -20.929  45.854 -24.620  1.00 66.40           H
ATOM   2712 2HG  PRO A 179     -21.741  44.439 -24.543  1.00 66.40           H
ATOM   2713  CD  PRO A 179     -22.907  46.010 -25.302  1.00 71.22           C
ATOM   2714 1HD  PRO A 179     -22.533  46.354 -26.164  1.00 71.22           H
ATOM   2715 2HD  PRO A 179     -23.616  45.331 -25.493  1.00 71.22           H
ATOM   2716  N   ASN A 180     -22.435  48.965 -21.717  1.00 84.45           N
ATOM   2717  H   ASN A 180     -23.212  48.658 -21.168  1.00 84.45           H
ATOM   2718  CA  ASN A 180     -21.642  50.093 -21.238  1.00 87.03           C
ATOM   2719  HA  ASN A 180     -21.647  50.771 -21.973  1.00 87.03           H
ATOM   2720  C   ASN A 180     -20.198  49.645 -20.961  1.00 88.98           C
ATOM   2721  O   ASN A 180     -19.991  48.548 -20.433  1.00 85.84           O
ATOM   2722  CB  ASN A 180     -22.286  50.694 -19.978  1.00 81.92           C
ATOM   2723 1HB  ASN A 180     -22.578  49.947 -19.381  1.00 81.92           H
ATOM   2724 2HB  ASN A 180     -21.603  51.251 -19.505  1.00 81.92           H
ATOM   2725  CG  ASN A 180     -23.499  51.572 -20.274  1.00 73.29           C
ATOM   2726  OD1 ASN A 180     -23.612  52.202 -21.309  1.00 66.34           O
ATOM   2727  ND2 ASN A 180     -24.427  51.660 -19.360  1.00 64.32           N
ATOM   2728 1HD2 ASN A 180     -25.225  52.243 -19.512  1.00 64.32           H
ATOM   2729 2HD2 ASN A 180     -24.340  51.145 -18.508  1.00 64.32           H
ATOM   2730  N   PRO A 181     -19.200  50.490 -21.277  1.00 87.30           N
ATOM   2731  CA  PRO A 181     -17.809  50.172 -20.987  1.00 87.90           C
ATOM   2732  HA  PRO A 181     -17.586  49.264 -21.342  1.00 87.90           H
ATOM   2733  C   PRO A 181     -17.563  50.122 -19.472  1.00 89.53           C
ATOM   2734  O   PRO A 181     -17.877  51.069 -18.753  1.00 85.32           O
ATOM   2735  CB  PRO A 181     -16.998  51.264 -21.680  1.00 84.68           C
ATOM   2736 1HB  PRO A 181     -16.198  51.513 -21.133  1.00 84.68           H
ATOM   2737 2HB  PRO A 181     -16.702  50.964 -22.587  1.00 84.68           H
ATOM   2738  CG  PRO A 181     -17.952  52.439 -21.793  1.00 81.80           C
ATOM   2739 1HG  PRO A 181     -17.916  53.007 -20.971  1.00 81.80           H
ATOM   2740 2HG  PRO A 181     -17.736  52.997 -22.594  1.00 81.80           H
ATOM   2741  CD  PRO A 181     -19.315  51.779 -21.940  1.00 85.87           C
ATOM   2742 1HD  PRO A 181     -20.030  52.321 -21.497  1.00 85.87           H
ATOM   2743 2HD  PRO A 181     -19.549  51.641 -22.902  1.00 85.87           H
ATOM   2744  N   VAL A 182     -16.984  49.011 -18.990  1.00 88.13           N
ATOM   2745  H   VAL A 182     -16.739  48.293 -19.641  1.00 88.13           H
ATOM   2746  CA  VAL A 182     -16.687  48.779 -17.575  1.00 89.84           C
ATOM   2747  HA  VAL A 182     -16.793  49.663 -17.119  1.00 89.84           H
ATOM   2748  C   VAL A 182     -15.239  48.284 -17.441  1.00 91.01           C
ATOM   2749  O   VAL A 182     -14.855  47.295 -18.066  1.00 88.13           O
ATOM   2750  CB  VAL A 182     -17.688  47.792 -16.939  1.00 87.22           C
ATOM   2751  HB  VAL A 182     -17.560  46.932 -17.432  1.00 87.22           H
ATOM   2752  CG1 VAL A 182     -17.428  47.604 -15.434  1.00 78.11           C
ATOM   2753 1HG1 VAL A 182     -18.083  46.963 -15.035  1.00 78.11           H
ATOM   2754 2HG1 VAL A 182     -17.511  48.472 -14.945  1.00 78.11           H
ATOM   2755 3HG1 VAL A 182     -16.509  47.246 -15.271  1.00 78.11           H
ATOM   2756  CG2 VAL A 182     -19.138  48.265 -17.079  1.00 79.04           C
ATOM   2757 1HG2 VAL A 182     -19.770  47.612 -16.661  1.00 79.04           H
ATOM   2758 2HG2 VAL A 182     -19.391  48.365 -18.041  1.00 79.04           H
ATOM   2759 3HG2 VAL A 182     -19.271  49.150 -16.633  1.00 79.04           H
ATOM   2760  N   ALA A 183     -14.441  48.978 -16.617  1.00 91.47           N
ATOM   2761  H   ALA A 183     -14.786  49.834 -16.233  1.00 91.47           H
ATOM   2762  CA  ALA A 183     -13.096  48.550 -16.251  1.00 91.69           C
ATOM   2763  HA  ALA A 183     -12.592  48.431 -17.107  1.00 91.69           H
ATOM   2764  C   ALA A 183     -13.132  47.200 -15.505  1.00 92.07           C
ATOM   2765  O   ALA A 183     -14.159  46.870 -14.905  1.00 89.55           O
ATOM   2766  CB  ALA A 183     -12.440  49.643 -15.399  1.00 90.66           C
ATOM   2767 1HB  ALA A 183     -12.420  50.515 -15.888  1.00 90.66           H
ATOM   2768 2HB  ALA A 183     -11.498  49.399 -15.166  1.00 90.66           H
ATOM   2769 3HB  ALA A 183     -12.942  49.781 -14.545  1.00 90.66           H
ATOM   2770  N   PRO A 184     -12.027  46.418 -15.491  1.00 91.59           N
ATOM   2771  CA  PRO A 184     -12.000  45.150 -14.780  1.00 90.93           C
ATOM   2772  HA  PRO A 184     -12.741  44.581 -15.137  1.00 90.93           H
ATOM   2773  C   PRO A 184     -12.262  45.322 -13.278  1.00 91.81           C
ATOM   2774  O   PRO A 184     -11.750  46.255 -12.654  1.00 89.96           O
ATOM   2775  CB  PRO A 184     -10.619  44.549 -15.045  1.00 89.62           C
ATOM   2776 1HB  PRO A 184      -9.996  44.736 -14.285  1.00 89.62           H
ATOM   2777 2HB  PRO A 184     -10.681  43.562 -15.191  1.00 89.62           H
ATOM   2778  CG  PRO A 184     -10.153  45.253 -16.311  1.00 87.60           C
ATOM   2779 1HG  PRO A 184      -9.156  45.318 -16.339  1.00 87.60           H
ATOM   2780 2HG  PRO A 184     -10.479  44.776 -17.127  1.00 87.60           H
ATOM   2781  CD  PRO A 184     -10.782  46.628 -16.200  1.00 89.86           C
ATOM   2782 1HD  PRO A 184     -10.200  47.254 -15.681  1.00 89.86           H
ATOM   2783 2HD  PRO A 184     -10.969  47.017 -17.102  1.00 89.86           H
ATOM   2784  N   TYR A 185     -13.016  44.400 -12.685  1.00 89.94           N
ATOM   2785  H   TYR A 185     -13.430  43.698 -13.264  1.00 89.94           H
ATOM   2786  CA  TYR A 185     -13.283  44.339 -11.249  1.00 89.67           C
ATOM   2787  HA  TYR A 185     -12.513  44.797 -10.805  1.00 89.67           H
ATOM   2788  C   TYR A 185     -13.326  42.888 -10.761  1.00 90.03           C
ATOM   2789  O   TYR A 185     -13.591  41.966 -11.536  1.00 87.58           O
ATOM   2790  CB  TYR A 185     -14.586  45.087 -10.924  1.00 88.71           C
ATOM   2791 1HB  TYR A 185     -14.701  45.104  -9.931  1.00 88.71           H
ATOM   2792 2HB  TYR A 185     -14.507  46.023 -11.267  1.00 88.71           H
ATOM   2793  CG  TYR A 185     -15.837  44.479 -11.524  1.00 86.94           C
ATOM   2794  CD1 TYR A 185     -16.243  44.834 -12.830  1.00 81.08           C
ATOM   2795  HD1 TYR A 185     -15.705  45.493 -13.355  1.00 81.08           H
ATOM   2796  CD2 TYR A 185     -16.607  43.548 -10.796  1.00 81.42           C
ATOM   2797  HD2 TYR A 185     -16.329  43.291  -9.870  1.00 81.42           H
ATOM   2798  CE1 TYR A 185     -17.400  44.266 -13.398  1.00 79.21           C
ATOM   2799  HE1 TYR A 185     -17.682  44.523 -14.322  1.00 79.21           H
ATOM   2800  CE2 TYR A 185     -17.758  42.980 -11.359  1.00 80.05           C
ATOM   2801  HE2 TYR A 185     -18.297  42.320 -10.835  1.00 80.05           H
ATOM   2802  CZ  TYR A 185     -18.158  43.337 -12.663  1.00 84.72           C
ATOM   2803  OH  TYR A 185     -19.269  42.778 -13.217  1.00 82.85           O
ATOM   2804  HH  TYR A 185     -19.935  43.453 -13.347  1.00 82.85           H
ATOM   2805  N   TRP A 186     -13.055  42.676  -9.473  1.00 92.91           N
ATOM   2806  H   TRP A 186     -12.782  43.453  -8.906  1.00 92.91           H
ATOM   2807  CA  TRP A 186     -13.141  41.352  -8.856  1.00 92.17           C
ATOM   2808  HA  TRP A 186     -12.743  40.716  -9.517  1.00 92.17           H
ATOM   2809  C   TRP A 186     -14.599  40.962  -8.603  1.00 91.73           C
ATOM   2810  O   TRP A 186     -15.334  41.739  -8.005  1.00 88.64           O
ATOM   2811  CB  TRP A 186     -12.338  41.327  -7.548  1.00 91.69           C
ATOM   2812 1HB  TRP A 186     -12.771  41.953  -6.899  1.00 91.69           H
ATOM   2813 2HB  TRP A 186     -12.361  40.397  -7.180  1.00 91.69           H
ATOM   2814  CG  TRP A 186     -10.890  41.731  -7.677  1.00 92.17           C
ATOM   2815  CD1 TRP A 186     -10.285  42.721  -6.981  1.00 89.11           C
ATOM   2816  HD1 TRP A 186     -10.727  43.294  -6.291  1.00 89.11           H
ATOM   2817  CD2 TRP A 186      -9.863  41.180  -8.566  1.00 92.34           C
ATOM   2818  NE1 TRP A 186      -8.966  42.820  -7.368  1.00 88.94           N
ATOM   2819  HE1 TRP A 186      -8.317  43.478  -6.986  1.00 88.94           H
ATOM   2820  CE2 TRP A 186      -8.650  41.905  -8.343  1.00 91.34           C
ATOM   2821  CE3 TRP A 186      -9.841  40.160  -9.539  1.00 90.77           C
ATOM   2822  HE3 TRP A 186     -10.673  39.636  -9.722  1.00 90.77           H
ATOM   2823  CZ2 TRP A 186      -7.471  41.616  -9.061  1.00 90.97           C
ATOM   2824  HZ2 TRP A 186      -6.631  42.130  -8.887  1.00 90.97           H
ATOM   2825  CZ3 TRP A 186      -8.665  39.868 -10.258  1.00 89.06           C
ATOM   2826  HZ3 TRP A 186      -8.666  39.137 -10.940  1.00 89.06           H
ATOM   2827  CH2 TRP A 186      -7.495  40.600 -10.019  1.00 88.64           C
ATOM   2828  HH2 TRP A 186      -6.667  40.393 -10.540  1.00 88.64           H
ATOM   2829  N   THR A 187     -14.991  39.779  -9.018  1.00 91.55           N
ATOM   2830  H   THR A 187     -14.332  39.198  -9.496  1.00 91.55           H
ATOM   2831  CA  THR A 187     -16.355  39.271  -8.811  1.00 90.44           C
ATOM   2832  HA  THR A 187     -16.898  40.111  -8.802  1.00 90.44           H
ATOM   2833  C   THR A 187     -16.531  38.537  -7.477  1.00 90.16           C
ATOM   2834  O   THR A 187     -17.631  38.507  -6.951  1.00 86.32           O
ATOM   2835  CB  THR A 187     -16.800  38.347  -9.951  1.00 89.53           C
ATOM   2836  HB  THR A 187     -17.650  37.894  -9.683  1.00 89.53           H
ATOM   2837  OG1 THR A 187     -15.862  37.325 -10.166  1.00 83.24           O
ATOM   2838  HG1 THR A 187     -16.313  36.482 -10.215  1.00 83.24           H
ATOM   2839  CG2 THR A 187     -16.928  39.114 -11.271  1.00 80.35           C
ATOM   2840 1HG2 THR A 187     -17.218  38.507 -12.011  1.00 80.35           H
ATOM   2841 2HG2 THR A 187     -16.054  39.523 -11.534  1.00 80.35           H
ATOM   2842 3HG2 THR A 187     -17.601  39.849 -11.194  1.00 80.35           H
ATOM   2843  N   SER A 188     -15.437  37.983  -6.913  1.00 89.05           N
ATOM   2844  H   SER A 188     -14.565  38.075  -7.393  1.00 89.05           H
ATOM   2845  CA  SER A 188     -15.447  37.254  -5.639  1.00 88.62           C
ATOM   2846  HA  SER A 188     -16.213  37.629  -5.117  1.00 88.62           H
ATOM   2847  C   SER A 188     -14.142  37.497  -4.864  1.00 89.07           C
ATOM   2848  O   SER A 188     -13.286  36.610  -4.788  1.00 86.08           O
ATOM   2849  CB  SER A 188     -15.679  35.752  -5.877  1.00 86.41           C
ATOM   2850 1HB  SER A 188     -14.905  35.349  -6.365  1.00 86.41           H
ATOM   2851 2HB  SER A 188     -15.812  35.274  -5.009  1.00 86.41           H
ATOM   2852  OG  SER A 188     -16.834  35.518  -6.662  1.00 77.35           O
ATOM   2853  HG  SER A 188     -16.587  35.465  -7.585  1.00 77.35           H
ATOM   2854  N   PRO A 189     -13.923  38.727  -4.325  1.00 90.38           N
ATOM   2855  CA  PRO A 189     -12.688  39.074  -3.619  1.00 88.63           C
ATOM   2856  HA  PRO A 189     -11.915  38.862  -4.218  1.00 88.63           H
ATOM   2857  C   PRO A 189     -12.452  38.233  -2.353  1.00 88.77           C
ATOM   2858  O   PRO A 189     -11.303  37.975  -2.004  1.00 84.94           O
ATOM   2859  CB  PRO A 189     -12.817  40.571  -3.305  1.00 87.61           C
ATOM   2860 1HB  PRO A 189     -12.406  40.787  -2.420  1.00 87.61           H
ATOM   2861 2HB  PRO A 189     -12.385  41.124  -4.018  1.00 87.61           H
ATOM   2862  CG  PRO A 189     -14.326  40.809  -3.274  1.00 86.01           C
ATOM   2863 1HG  PRO A 189     -14.704  40.600  -2.372  1.00 86.01           H
ATOM   2864 2HG  PRO A 189     -14.546  41.754  -3.518  1.00 86.01           H
ATOM   2865  CD  PRO A 189     -14.852  39.838  -4.324  1.00 89.29           C
ATOM   2866 1HD  PRO A 189     -15.766  39.508  -4.090  1.00 89.29           H
ATOM   2867 2HD  PRO A 189     -14.871  40.258  -5.231  1.00 89.29           H
ATOM   2868  N   GLU A 190     -13.503  37.725  -1.719  1.00 87.53           N
ATOM   2869  H   GLU A 190     -14.409  37.976  -2.060  1.00 87.53           H
ATOM   2870  CA  GLU A 190     -13.445  36.828  -0.562  1.00 85.98           C
ATOM   2871  HA  GLU A 190     -12.896  37.316   0.117  1.00 85.98           H
ATOM   2872  C   GLU A 190     -12.702  35.523  -0.872  1.00 84.55           C
ATOM   2873  O   GLU A 190     -11.903  35.048  -0.058  1.00 81.03           O
ATOM   2874  CB  GLU A 190     -14.879  36.570  -0.022  1.00 85.23           C
ATOM   2875 1HB  GLU A 190     -14.790  36.058   0.832  1.00 85.23           H
ATOM   2876 2HB  GLU A 190     -15.294  37.461   0.164  1.00 85.23           H
ATOM   2877  CG  GLU A 190     -15.864  35.791  -0.914  1.00 77.56           C
ATOM   2878 1HG  GLU A 190     -15.410  34.950  -1.209  1.00 77.56           H
ATOM   2879 2HG  GLU A 190     -16.663  35.561  -0.358  1.00 77.56           H
ATOM   2880  CD  GLU A 190     -16.359  36.534  -2.177  1.00 71.43           C
ATOM   2881  OE1 GLU A 190     -16.865  35.857  -3.097  1.00 62.80           O
ATOM   2882  OE2 GLU A 190     -16.157  37.769  -2.274  1.00 62.50           O
ATOM   2883  N   LYS A 191     -12.825  34.987  -2.090  1.00 84.36           N
ATOM   2884  H   LYS A 191     -13.451  35.428  -2.734  1.00 84.36           H
ATOM   2885  CA  LYS A 191     -12.098  33.788  -2.546  1.00 82.97           C
ATOM   2886  HA  LYS A 191     -12.145  33.163  -1.767  1.00 82.97           H
ATOM   2887  C   LYS A 191     -10.599  34.042  -2.807  1.00 83.45           C
ATOM   2888  O   LYS A 191      -9.871  33.133  -3.202  1.00 79.79           O
ATOM   2889  CB  LYS A 191     -12.807  33.166  -3.776  1.00 80.51           C
ATOM   2890 1HB  LYS A 191     -12.857  33.857  -4.497  1.00 80.51           H
ATOM   2891 2HB  LYS A 191     -12.265  32.389  -4.096  1.00 80.51           H
ATOM   2892  CG  LYS A 191     -14.240  32.670  -3.474  1.00 76.58           C
ATOM   2893 1HG  LYS A 191     -14.204  32.077  -2.670  1.00 76.58           H
ATOM   2894 2HG  LYS A 191     -14.813  33.466  -3.277  1.00 76.58           H
ATOM   2895  CD  LYS A 191     -14.889  31.878  -4.635  1.00 71.05           C
ATOM   2896 1HD  LYS A 191     -14.964  32.471  -5.437  1.00 71.05           H
ATOM   2897 2HD  LYS A 191     -14.317  31.088  -4.856  1.00 71.05           H
ATOM   2898  CE  LYS A 191     -16.300  31.388  -4.230  1.00 64.63           C
ATOM   2899 1HE  LYS A 191     -16.227  30.855  -3.387  1.00 64.63           H
ATOM   2900 2HE  LYS A 191     -16.885  32.184  -4.072  1.00 64.63           H
ATOM   2901  NZ  LYS A 191     -16.988  30.527  -5.239  1.00 56.57           N
ATOM   2902 1HZ  LYS A 191     -17.891  30.247  -4.915  1.00 56.57           H
ATOM   2903 2HZ  LYS A 191     -16.458  29.700  -5.425  1.00 56.57           H
ATOM   2904 3HZ  LYS A 191     -17.110  31.015  -6.103  1.00 56.57           H
ATOM   2905  N   MET A 192     -10.139  35.283  -2.616  1.00 83.51           N
ATOM   2906  H   MET A 192     -10.790  35.960  -2.274  1.00 83.51           H
ATOM   2907  CA  MET A 192      -8.769  35.743  -2.861  1.00 83.95           C
ATOM   2908  HA  MET A 192      -8.295  34.940  -3.222  1.00 83.95           H
ATOM   2909  C   MET A 192      -8.039  36.177  -1.577  1.00 82.99           C
ATOM   2910  O   MET A 192      -6.886  36.616  -1.642  1.00 78.84           O
ATOM   2911  CB  MET A 192      -8.790  36.889  -3.886  1.00 83.89           C
ATOM   2912 1HB  MET A 192      -9.278  37.664  -3.484  1.00 83.89           H
ATOM   2913 2HB  MET A 192      -7.846  37.155  -4.083  1.00 83.89           H
ATOM   2914  CG  MET A 192      -9.475  36.519  -5.210  1.00 83.50           C
ATOM   2915 1HG  MET A 192      -8.899  35.793  -5.587  1.00 83.50           H
ATOM   2916 2HG  MET A 192     -10.355  36.135  -4.929  1.00 83.50           H
ATOM   2917  SD  MET A 192      -9.680  37.900  -6.383  1.00 83.82           S
ATOM   2918  CE  MET A 192      -7.948  38.278  -6.750  1.00 72.81           C
ATOM   2919 1HE  MET A 192      -7.876  39.036  -7.398  1.00 72.81           H
ATOM   2920 2HE  MET A 192      -7.485  37.487  -7.150  1.00 72.81           H
ATOM   2921 3HE  MET A 192      -7.454  38.536  -5.920  1.00 72.81           H
ATOM   2922  N   GLU A 193      -8.663  36.063  -0.401  1.00 82.05           N
ATOM   2923  H   GLU A 193      -9.557  35.615  -0.382  1.00 82.05           H
ATOM   2924  CA  GLU A 193      -8.107  36.560   0.869  1.00 80.71           C
ATOM   2925  HA  GLU A 193      -7.866  37.512   0.682  1.00 80.71           H
ATOM   2926  C   GLU A 193      -6.840  35.807   1.296  1.00 78.75           C
ATOM   2927  O   GLU A 193      -5.879  36.402   1.792  1.00 74.10           O
ATOM   2928  CB  GLU A 193      -9.159  36.463   1.976  1.00 78.34           C
ATOM   2929 1HB  GLU A 193      -9.550  35.543   1.965  1.00 78.34           H
ATOM   2930 2HB  GLU A 193      -8.713  36.625   2.856  1.00 78.34           H
ATOM   2931  CG  GLU A 193     -10.292  37.485   1.800  1.00 69.05           C
ATOM   2932 1HG  GLU A 193      -9.887  38.394   1.699  1.00 69.05           H
ATOM   2933 2HG  GLU A 193     -10.803  37.254   0.972  1.00 69.05           H
ATOM   2934  CD  GLU A 193     -11.269  37.514   2.985  1.00 63.47           C
ATOM   2935  OE1 GLU A 193     -12.099  38.450   3.001  1.00 55.54           O
ATOM   2936  OE2 GLU A 193     -11.127  36.664   3.897  1.00 56.23           O
ATOM   2937  N   LYS A 194      -6.788  34.498   1.059  1.00 77.47           N
ATOM   2938  H   LYS A 194      -7.578  34.068   0.622  1.00 77.47           H
ATOM   2939  CA  LYS A 194      -5.642  33.650   1.401  1.00 77.93           C
ATOM   2940  HA  LYS A 194      -5.333  33.917   2.314  1.00 77.93           H
ATOM   2941  C   LYS A 194      -4.476  33.910   0.439  1.00 78.67           C
ATOM   2942  O   LYS A 194      -4.339  33.251  -0.588  1.00 75.31           O
ATOM   2943  CB  LYS A 194      -6.086  32.175   1.451  1.00 74.17           C
ATOM   2944 1HB  LYS A 194      -6.904  32.108   2.023  1.00 74.17           H
ATOM   2945 2HB  LYS A 194      -6.303  31.876   0.522  1.00 74.17           H
ATOM   2946  CG  LYS A 194      -5.008  31.239   2.027  1.00 68.83           C
ATOM   2947 1HG  LYS A 194      -4.197  31.263   1.442  1.00 68.83           H
ATOM   2948 2HG  LYS A 194      -4.763  31.539   2.949  1.00 68.83           H
ATOM   2949  CD  LYS A 194      -5.564  29.801   2.081  1.00 64.64           C
ATOM   2950 1HD  LYS A 194      -6.388  29.800   2.647  1.00 64.64           H
ATOM   2951 2HD  LYS A 194      -5.798  29.516   1.151  1.00 64.64           H
ATOM   2952  CE  LYS A 194      -4.583  28.778   2.663  1.00 55.94           C
ATOM   2953 1HE  LYS A 194      -3.760  28.744   2.096  1.00 55.94           H
ATOM   2954 2HE  LYS A 194      -4.336  29.044   3.595  1.00 55.94           H
ATOM   2955  NZ  LYS A 194      -5.194  27.409   2.702  1.00 48.52           N
ATOM   2956 1HZ  LYS A 194      -4.554  26.741   3.082  1.00 48.52           H
ATOM   2957 2HZ  LYS A 194      -5.448  27.104   1.784  1.00 48.52           H
ATOM   2958 3HZ  LYS A 194      -6.018  27.401   3.268  1.00 48.52           H
ATOM   2959  N   LYS A 195      -3.623  34.875   0.783  1.00 77.80           N
ATOM   2960  H   LYS A 195      -3.773  35.354   1.648  1.00 77.80           H
ATOM   2961  CA  LYS A 195      -2.470  35.272  -0.046  1.00 79.50           C
ATOM   2962  HA  LYS A 195      -2.825  35.211  -0.979  1.00 79.50           H
ATOM   2963  C   LYS A 195      -1.276  34.318   0.041  1.00 81.50           C
ATOM   2964  O   LYS A 195      -0.534  34.210  -0.926  1.00 77.65           O
ATOM   2965  CB  LYS A 195      -2.034  36.705   0.293  1.00 77.02           C
ATOM   2966 1HB  LYS A 195      -1.837  36.765   1.272  1.00 77.02           H
ATOM   2967 2HB  LYS A 195      -1.210  36.928  -0.227  1.00 77.02           H
ATOM   2968  CG  LYS A 195      -3.143  37.709  -0.062  1.00 73.90           C
ATOM   2969 1HG  LYS A 195      -3.392  37.593  -1.024  1.00 73.90           H
ATOM   2970 2HG  LYS A 195      -3.941  37.530   0.513  1.00 73.90           H
ATOM   2971  CD  LYS A 195      -2.701  39.149   0.155  1.00 70.08           C
ATOM   2972 1HD  LYS A 195      -2.449  39.287   1.113  1.00 70.08           H
ATOM   2973 2HD  LYS A 195      -1.917  39.356  -0.430  1.00 70.08           H
ATOM   2974  CE  LYS A 195      -3.877  40.050  -0.210  1.00 62.11           C
ATOM   2975 1HE  LYS A 195      -4.113  39.913  -1.172  1.00 62.11           H
ATOM   2976 2HE  LYS A 195      -4.663  39.818   0.363  1.00 62.11           H
ATOM   2977  NZ  LYS A 195      -3.573  41.485  -0.012  1.00 54.60           N
ATOM   2978 1HZ  LYS A 195      -4.357  42.055  -0.257  1.00 54.60           H
ATOM   2979 2HZ  LYS A 195      -2.798  41.769  -0.577  1.00 54.60           H
ATOM   2980 3HZ  LYS A 195      -3.342  41.674   0.942  1.00 54.60           H
ATOM   2981  N   LEU A 196      -1.078  33.652   1.191  1.00 71.82           N
ATOM   2982  H   LEU A 196      -1.726  33.799   1.938  1.00 71.82           H
ATOM   2983  CA  LEU A 196       0.029  32.725   1.414  1.00 70.70           C
ATOM   2984  HA  LEU A 196       0.706  32.902   0.700  1.00 70.70           H
ATOM   2985  C   LEU A 196      -0.453  31.275   1.269  1.00 71.39           C
ATOM   2986  O   LEU A 196      -1.316  30.827   2.022  1.00 68.17           O
ATOM   2987  CB  LEU A 196       0.659  32.997   2.793  1.00 68.25           C
ATOM   2988 1HB  LEU A 196       1.013  33.932   2.797  1.00 68.25           H
ATOM   2989 2HB  LEU A 196      -0.055  32.907   3.487  1.00 68.25           H
ATOM   2990  CG  LEU A 196       1.814  32.037   3.154  1.00 62.58           C
ATOM   2991  HG  LEU A 196       1.453  31.108   3.077  1.00 62.58           H
ATOM   2992  CD1 LEU A 196       3.012  32.159   2.210  1.00 55.62           C
ATOM   2993 1HD1 LEU A 196       3.740  31.525   2.471  1.00 55.62           H
ATOM   2994 2HD1 LEU A 196       3.389  33.085   2.228  1.00 55.62           H
ATOM   2995 3HD1 LEU A 196       2.748  31.953   1.268  1.00 55.62           H
ATOM   2996  CD2 LEU A 196       2.305  32.329   4.573  1.00 57.56           C
ATOM   2997 1HD2 LEU A 196       3.054  31.717   4.826  1.00 57.56           H
ATOM   2998 2HD2 LEU A 196       1.569  32.206   5.239  1.00 57.56           H
ATOM   2999 3HD2 LEU A 196       2.637  33.269   4.651  1.00 57.56           H
ATOM   3000  N   HIS A 197       0.166  30.550   0.358  1.00 74.99           N
ATOM   3001  H   HIS A 197       0.844  31.009  -0.217  1.00 74.99           H
ATOM   3002  CA  HIS A 197      -0.064  29.133   0.127  1.00 75.93           C
ATOM   3003  HA  HIS A 197      -0.775  28.829   0.761  1.00 75.93           H
ATOM   3004  C   HIS A 197       1.225  28.366   0.421  1.00 75.65           C
ATOM   3005  O   HIS A 197       2.135  28.360  -0.396  1.00 74.13           O
ATOM   3006  CB  HIS A 197      -0.555  28.922  -1.314  1.00 75.37           C
ATOM   3007 1HB  HIS A 197       0.081  29.369  -1.942  1.00 75.37           H
ATOM   3008 2HB  HIS A 197      -0.581  27.941  -1.508  1.00 75.37           H
ATOM   3009  CG  HIS A 197      -1.925  29.479  -1.571  1.00 75.29           C
ATOM   3010  ND1 HIS A 197      -3.070  28.747  -1.806  1.00 64.66           N
ATOM   3011  HD1 HIS A 197      -3.136  27.749  -1.825  1.00 64.66           H
ATOM   3012  CD2 HIS A 197      -2.274  30.807  -1.630  1.00 64.75           C
ATOM   3013  HD2 HIS A 197      -1.659  31.585  -1.506  1.00 64.75           H
ATOM   3014  CE1 HIS A 197      -4.082  29.611  -2.006  1.00 66.11           C
ATOM   3015  HE1 HIS A 197      -5.026  29.350  -2.209  1.00 66.11           H
ATOM   3016  NE2 HIS A 197      -3.642  30.872  -1.894  1.00 68.08           N
ATOM   3017  N   ALA A 198       1.298  27.731   1.587  1.00 76.02           N
ATOM   3018  H   ALA A 198       0.589  27.905   2.270  1.00 76.02           H
ATOM   3019  CA  ALA A 198       2.363  26.794   1.914  1.00 74.86           C
ATOM   3020  HA  ALA A 198       3.149  26.989   1.327  1.00 74.86           H
ATOM   3021  C   ALA A 198       1.865  25.371   1.632  1.00 74.45           C
ATOM   3022  O   ALA A 198       0.916  24.918   2.269  1.00 70.93           O
ATOM   3023  CB  ALA A 198       2.796  27.000   3.368  1.00 72.07           C
ATOM   3024 1HB  ALA A 198       3.114  27.936   3.518  1.00 72.07           H
ATOM   3025 2HB  ALA A 198       3.541  26.379   3.611  1.00 72.07           H
ATOM   3026 3HB  ALA A 198       2.036  26.830   3.996  1.00 72.07           H
ATOM   3027  N   VAL A 199       2.475  24.704   0.663  1.00 74.43           N
ATOM   3028  H   VAL A 199       3.258  25.129   0.209  1.00 74.43           H
ATOM   3029  CA  VAL A 199       2.051  23.369   0.228  1.00 74.14           C
ATOM   3030  HA  VAL A 199       1.437  23.063   0.955  1.00 74.14           H
ATOM   3031  C   VAL A 199       3.240  22.413   0.133  1.00 72.63           C
ATOM   3032  O   VAL A 199       4.340  22.837  -0.228  1.00 70.35           O
ATOM   3033  CB  VAL A 199       1.278  23.409  -1.107  1.00 73.86           C
ATOM   3034  HB  VAL A 199       1.041  22.459  -1.310  1.00 73.86           H
ATOM   3035  CG1 VAL A 199      -0.006  24.249  -0.999  1.00 65.59           C
ATOM   3036 1HG1 VAL A 199      -0.497  24.267  -1.870  1.00 65.59           H
ATOM   3037 2HG1 VAL A 199       0.204  25.193  -0.745  1.00 65.59           H
ATOM   3038 3HG1 VAL A 199      -0.622  23.874  -0.306  1.00 65.59           H
ATOM   3039  CG2 VAL A 199       2.120  23.933  -2.267  1.00 65.23           C
ATOM   3040 1HG2 VAL A 199       1.592  23.947  -3.116  1.00 65.23           H
ATOM   3041 2HG2 VAL A 199       2.924  23.357  -2.415  1.00 65.23           H
ATOM   3042 3HG2 VAL A 199       2.437  24.864  -2.088  1.00 65.23           H
ATOM   3043  N   PRO A 200       3.065  21.131   0.434  1.00 67.04           N
ATOM   3044  CA  PRO A 200       4.103  20.142   0.175  1.00 65.61           C
ATOM   3045  HA  PRO A 200       4.955  20.464   0.587  1.00 65.61           H
ATOM   3046  C   PRO A 200       4.370  19.971  -1.328  1.00 65.73           C
ATOM   3047  O   PRO A 200       3.443  20.074  -2.137  1.00 64.61           O
ATOM   3048  CB  PRO A 200       3.597  18.841   0.801  1.00 62.89           C
ATOM   3049 1HB  PRO A 200       3.212  18.238   0.102  1.00 62.89           H
ATOM   3050 2HB  PRO A 200       4.337  18.367   1.279  1.00 62.89           H
ATOM   3051  CG  PRO A 200       2.515  19.288   1.786  1.00 59.61           C
ATOM   3052 1HG  PRO A 200       1.813  18.584   1.895  1.00 59.61           H
ATOM   3053 2HG  PRO A 200       2.908  19.508   2.679  1.00 59.61           H
ATOM   3054  CD  PRO A 200       1.943  20.535   1.116  1.00 62.06           C
ATOM   3055 1HD  PRO A 200       1.231  20.304   0.453  1.00 62.06           H
ATOM   3056 2HD  PRO A 200       1.577  21.180   1.787  1.00 62.06           H
ATOM   3057  N   ALA A 201       5.610  19.638  -1.684  1.00 64.78           N
ATOM   3058  H   ALA A 201       6.330  19.658  -0.991  1.00 64.78           H
ATOM   3059  CA  ALA A 201       5.960  19.244  -3.049  1.00 64.01           C
ATOM   3060  HA  ALA A 201       5.786  20.043  -3.625  1.00 64.01           H
ATOM   3061  C   ALA A 201       5.064  18.096  -3.562  1.00 61.67           C
ATOM   3062  O   ALA A 201       4.480  17.338  -2.788  1.00 59.39           O
ATOM   3063  CB  ALA A 201       7.450  18.876  -3.092  1.00 63.04           C
ATOM   3064 1HB  ALA A 201       8.015  19.630  -2.757  1.00 63.04           H
ATOM   3065 2HB  ALA A 201       7.740  18.666  -4.026  1.00 63.04           H
ATOM   3066 3HB  ALA A 201       7.638  18.075  -2.524  1.00 63.04           H
ATOM   3067  N   ALA A 202       4.948  17.995  -4.879  1.00 67.55           N
ATOM   3068  H   ALA A 202       5.508  18.613  -5.431  1.00 67.55           H
ATOM   3069  CA  ALA A 202       4.078  17.065  -5.603  1.00 68.03           C
ATOM   3070  HA  ALA A 202       4.245  17.318  -6.556  1.00 68.03           H
ATOM   3071  C   ALA A 202       2.557  17.281  -5.425  1.00 70.11           C
ATOM   3072  O   ALA A 202       1.770  16.489  -5.949  1.00 66.84           O
ATOM   3073  CB  ALA A 202       4.531  15.619  -5.373  1.00 64.40           C
ATOM   3074 1HB  ALA A 202       5.519  15.529  -5.499  1.00 64.40           H
ATOM   3075 2HB  ALA A 202       4.081  14.996  -6.013  1.00 64.40           H
ATOM   3076 3HB  ALA A 202       4.310  15.318  -4.445  1.00 64.40           H
ATOM   3077  N   LYS A 203       2.110  18.346  -4.756  1.00 72.02           N
ATOM   3078  H   LYS A 203       2.771  18.905  -4.254  1.00 72.02           H
ATOM   3079  CA  LYS A 203       0.688  18.739  -4.721  1.00 75.06           C
ATOM   3080  HA  LYS A 203       0.180  17.882  -4.812  1.00 75.06           H
ATOM   3081  C   LYS A 203       0.321  19.639  -5.908  1.00 77.88           C
ATOM   3082  O   LYS A 203       1.160  20.337  -6.457  1.00 76.39           O
ATOM   3083  CB  LYS A 203       0.322  19.394  -3.376  1.00 71.03           C
ATOM   3084 1HB  LYS A 203       1.022  20.075  -3.159  1.00 71.03           H
ATOM   3085 2HB  LYS A 203      -0.563  19.847  -3.479  1.00 71.03           H
ATOM   3086  CG  LYS A 203       0.227  18.394  -2.197  1.00 64.22           C
ATOM   3087 1HG  LYS A 203       1.050  17.827  -2.188  1.00 64.22           H
ATOM   3088 2HG  LYS A 203       0.167  18.908  -1.342  1.00 64.22           H
ATOM   3089  CD  LYS A 203      -1.002  17.473  -2.303  1.00 61.66           C
ATOM   3090 1HD  LYS A 203      -1.808  18.032  -2.499  1.00 61.66           H
ATOM   3091 2HD  LYS A 203      -0.856  16.825  -3.051  1.00 61.66           H
ATOM   3092  CE  LYS A 203      -1.255  16.683  -1.013  1.00 53.23           C
ATOM   3093 1HE  LYS A 203      -0.536  15.997  -0.899  1.00 53.23           H
ATOM   3094 2HE  LYS A 203      -1.244  17.310  -0.234  1.00 53.23           H
ATOM   3095  NZ  LYS A 203      -2.581  15.979  -1.035  1.00 46.62           N
ATOM   3096 1HZ  LYS A 203      -2.730  15.469  -0.188  1.00 46.62           H
ATOM   3097 2HZ  LYS A 203      -2.631  15.332  -1.796  1.00 46.62           H
ATOM   3098 3HZ  LYS A 203      -3.332  16.632  -1.137  1.00 46.62           H
ATOM   3099  N   THR A 204      -0.972  19.647  -6.260  1.00 77.06           N
ATOM   3100  H   THR A 204      -1.581  18.968  -5.850  1.00 77.06           H
ATOM   3101  CA  THR A 204      -1.536  20.601  -7.215  1.00 79.89           C
ATOM   3102  HA  THR A 204      -0.826  20.753  -7.902  1.00 79.89           H
ATOM   3103  C   THR A 204      -1.866  21.917  -6.504  1.00 81.77           C
ATOM   3104  O   THR A 204      -2.476  21.900  -5.436  1.00 80.54           O
ATOM   3105  CB  THR A 204      -2.776  20.023  -7.907  1.00 77.88           C
ATOM   3106  HB  THR A 204      -3.451  19.784  -7.209  1.00 77.88           H
ATOM   3107  OG1 THR A 204      -2.416  18.841  -8.583  1.00 70.84           O
ATOM   3108  HG1 THR A 204      -2.334  18.125  -7.953  1.00 70.84           H
ATOM   3109  CG2 THR A 204      -3.397  20.973  -8.936  1.00 70.72           C
ATOM   3110 1HG2 THR A 204      -4.201  20.561  -9.364  1.00 70.72           H
ATOM   3111 2HG2 THR A 204      -2.743  21.195  -9.659  1.00 70.72           H
ATOM   3112 3HG2 THR A 204      -3.682  21.830  -8.506  1.00 70.72           H
ATOM   3113  N   VAL A 205      -1.466  23.037  -7.089  1.00 87.48           N
ATOM   3114  H   VAL A 205      -0.912  22.960  -7.918  1.00 87.48           H
ATOM   3115  CA  VAL A 205      -1.784  24.381  -6.598  1.00 88.95           C
ATOM   3116  HA  VAL A 205      -2.276  24.259  -5.736  1.00 88.95           H
ATOM   3117  C   VAL A 205      -2.689  25.082  -7.590  1.00 89.67           C
ATOM   3118  O   VAL A 205      -2.425  25.081  -8.788  1.00 89.30           O
ATOM   3119  CB  VAL A 205      -0.505  25.196  -6.327  1.00 89.23           C
ATOM   3120  HB  VAL A 205       0.041  25.173  -7.165  1.00 89.23           H
ATOM   3121  CG1 VAL A 205      -0.803  26.657  -5.974  1.00 78.04           C
ATOM   3122 1HG1 VAL A 205       0.042  27.164  -5.803  1.00 78.04           H
ATOM   3123 2HG1 VAL A 205      -1.370  26.719  -5.153  1.00 78.04           H
ATOM   3124 3HG1 VAL A 205      -1.290  27.113  -6.719  1.00 78.04           H
ATOM   3125  CG2 VAL A 205       0.249  24.584  -5.145  1.00 77.28           C
ATOM   3126 1HG2 VAL A 205       1.085  25.097  -4.949  1.00 77.28           H
ATOM   3127 2HG2 VAL A 205       0.507  23.637  -5.336  1.00 77.28           H
ATOM   3128 3HG2 VAL A 205      -0.315  24.588  -4.319  1.00 77.28           H
ATOM   3129  N   LYS A 206      -3.744  25.727  -7.076  1.00 90.45           N
ATOM   3130  H   LYS A 206      -3.887  25.671  -6.088  1.00 90.45           H
ATOM   3131  CA  LYS A 206      -4.706  26.511  -7.862  1.00 90.82           C
ATOM   3132  HA  LYS A 206      -4.362  26.602  -8.797  1.00 90.82           H
ATOM   3133  C   LYS A 206      -4.816  27.917  -7.283  1.00 91.18           C
ATOM   3134  O   LYS A 206      -5.175  28.079  -6.125  1.00 89.76           O
ATOM   3135  CB  LYS A 206      -6.050  25.759  -7.891  1.00 88.93           C
ATOM   3136 1HB  LYS A 206      -5.897  24.848  -8.275  1.00 88.93           H
ATOM   3137 2HB  LYS A 206      -6.387  25.673  -6.953  1.00 88.93           H
ATOM   3138  CG  LYS A 206      -7.123  26.472  -8.734  1.00 77.82           C
ATOM   3139 1HG  LYS A 206      -7.326  27.362  -8.327  1.00 77.82           H
ATOM   3140 2HG  LYS A 206      -6.780  26.601  -9.665  1.00 77.82           H
ATOM   3141  CD  LYS A 206      -8.410  25.626  -8.777  1.00 77.06           C
ATOM   3142 1HD  LYS A 206      -8.193  24.724  -9.152  1.00 77.06           H
ATOM   3143 2HD  LYS A 206      -8.763  25.525  -7.847  1.00 77.06           H
ATOM   3144  CE  LYS A 206      -9.493  26.280  -9.651  1.00 65.05           C
ATOM   3145 1HE  LYS A 206      -9.724  27.180  -9.281  1.00 65.05           H
ATOM   3146 2HE  LYS A 206      -9.153  26.381 -10.586  1.00 65.05           H
ATOM   3147  NZ  LYS A 206     -10.735  25.471  -9.699  1.00 58.03           N
ATOM   3148 1HZ  LYS A 206     -11.427  25.911 -10.271  1.00 58.03           H
ATOM   3149 2HZ  LYS A 206     -11.122  25.353  -8.784  1.00 58.03           H
ATOM   3150 3HZ  LYS A 206     -10.556  24.562 -10.076  1.00 58.03           H
ATOM   3151  N   PHE A 207      -4.567  28.932  -8.100  1.00 90.68           N
ATOM   3152  H   PHE A 207      -4.162  28.731  -8.992  1.00 90.68           H
ATOM   3153  CA  PHE A 207      -4.853  30.334  -7.768  1.00 90.64           C
ATOM   3154  HA  PHE A 207      -5.110  30.352  -6.802  1.00 90.64           H
ATOM   3155  C   PHE A 207      -6.020  30.840  -8.600  1.00 90.71           C
ATOM   3156  O   PHE A 207      -6.027  30.652  -9.812  1.00 89.14           O
ATOM   3157  CB  PHE A 207      -3.610  31.205  -7.965  1.00 91.05           C
ATOM   3158 1HB  PHE A 207      -3.351  31.162  -8.930  1.00 91.05           H
ATOM   3159 2HB  PHE A 207      -3.850  32.146  -7.726  1.00 91.05           H
ATOM   3160  CG  PHE A 207      -2.395  30.812  -7.140  1.00 91.47           C
ATOM   3161  CD1 PHE A 207      -2.527  30.521  -5.774  1.00 84.61           C
ATOM   3162  HD1 PHE A 207      -3.427  30.565  -5.341  1.00 84.61           H
ATOM   3163  CD2 PHE A 207      -1.128  30.770  -7.746  1.00 83.54           C
ATOM   3164  HD2 PHE A 207      -1.028  30.985  -8.718  1.00 83.54           H
ATOM   3165  CE1 PHE A 207      -1.403  30.168  -5.013  1.00 83.24           C
ATOM   3166  HE1 PHE A 207      -1.503  29.952  -4.042  1.00 83.24           H
ATOM   3167  CE2 PHE A 207      -0.005  30.425  -6.980  1.00 82.51           C
ATOM   3168  HE2 PHE A 207       0.898  30.397  -7.409  1.00 82.51           H
ATOM   3169  CZ  PHE A 207      -0.138  30.119  -5.617  1.00 89.10           C
ATOM   3170  HZ  PHE A 207       0.666  29.867  -5.078  1.00 89.10           H
ATOM   3171  N   LYS A 208      -6.996  31.482  -7.944  1.00 91.52           N
ATOM   3172  H   LYS A 208      -6.883  31.608  -6.958  1.00 91.52           H
ATOM   3173  CA  LYS A 208      -8.215  32.014  -8.555  1.00 91.62           C
ATOM   3174  HA  LYS A 208      -8.229  31.668  -9.493  1.00 91.62           H
ATOM   3175  C   LYS A 208      -8.157  33.548  -8.557  1.00 92.27           C
ATOM   3176  O   LYS A 208      -7.888  34.152  -7.526  1.00 90.48           O
ATOM   3177  CB  LYS A 208      -9.472  31.515  -7.802  1.00 89.16           C
ATOM   3178 1HB  LYS A 208      -9.402  31.833  -6.856  1.00 89.16           H
ATOM   3179 2HB  LYS A 208     -10.269  31.935  -8.237  1.00 89.16           H
ATOM   3180  CG  LYS A 208      -9.704  29.976  -7.770  1.00 82.52           C
ATOM   3181 1HG  LYS A 208      -9.817  29.639  -8.705  1.00 82.52           H
ATOM   3182 2HG  LYS A 208      -8.914  29.531  -7.349  1.00 82.52           H
ATOM   3183  CD  LYS A 208     -10.970  29.630  -6.954  1.00 79.25           C
ATOM   3184 1HD  LYS A 208     -10.872  30.030  -6.043  1.00 79.25           H
ATOM   3185 2HD  LYS A 208     -11.759  30.037  -7.415  1.00 79.25           H
ATOM   3186  CE  LYS A 208     -11.245  28.126  -6.784  1.00 69.40           C
ATOM   3187 1HE  LYS A 208     -11.462  27.733  -7.677  1.00 69.40           H
ATOM   3188 2HE  LYS A 208     -10.426  27.686  -6.416  1.00 69.40           H
ATOM   3189  NZ  LYS A 208     -12.395  27.833  -5.851  1.00 61.19           N
ATOM   3190 1HZ  LYS A 208     -12.544  26.848  -5.765  1.00 61.19           H
ATOM   3191 2HZ  LYS A 208     -13.242  28.244  -6.187  1.00 61.19           H
ATOM   3192 3HZ  LYS A 208     -12.217  28.198  -4.937  1.00 61.19           H
ATOM   3193  N   CYS A 209      -8.444  34.178  -9.689  1.00 90.30           N
ATOM   3194  H   CYS A 209      -8.578  33.615 -10.505  1.00 90.30           H
ATOM   3195  CA  CYS A 209      -8.581  35.623  -9.844  1.00 90.04           C
ATOM   3196  HA  CYS A 209      -8.581  36.025  -8.928  1.00 90.04           H
ATOM   3197  C   CYS A 209      -9.929  35.975 -10.494  1.00 91.08           C
ATOM   3198  O   CYS A 209      -9.943  36.507 -11.606  1.00 87.33           O
ATOM   3199  CB  CYS A 209      -7.370  36.157 -10.623  1.00 88.07           C
ATOM   3200 1HB  CYS A 209      -7.318  35.584 -11.441  1.00 88.07           H
ATOM   3201 2HB  CYS A 209      -7.623  37.089 -10.884  1.00 88.07           H
ATOM   3202  SG  CYS A 209      -5.833  36.107  -9.648  1.00 82.84           S
ATOM   3203  N   PRO A 210     -11.067  35.653  -9.837  1.00 91.01           N
ATOM   3204  CA  PRO A 210     -12.397  35.794 -10.421  1.00 90.77           C
ATOM   3205  HA  PRO A 210     -12.439  35.309 -11.295  1.00 90.77           H
ATOM   3206  C   PRO A 210     -12.696  37.267 -10.716  1.00 91.67           C
ATOM   3207  O   PRO A 210     -12.702  38.113  -9.819  1.00 89.44           O
ATOM   3208  CB  PRO A 210     -13.365  35.191  -9.397  1.00 89.04           C
ATOM   3209 1HB  PRO A 210     -14.236  35.682  -9.395  1.00 89.04           H
ATOM   3210 2HB  PRO A 210     -13.528  34.222  -9.585  1.00 89.04           H
ATOM   3211  CG  PRO A 210     -12.639  35.371  -8.069  1.00 85.05           C
ATOM   3212 1HG  PRO A 210     -12.788  36.287  -7.697  1.00 85.05           H
ATOM   3213 2HG  PRO A 210     -12.933  34.687  -7.401  1.00 85.05           H
ATOM   3214  CD  PRO A 210     -11.182  35.167  -8.460  1.00 88.93           C
ATOM   3215 1HD  PRO A 210     -10.573  35.692  -7.866  1.00 88.93           H
ATOM   3216 2HD  PRO A 210     -10.931  34.200  -8.423  1.00 88.93           H
ATOM   3217  N   SER A 211     -12.904  37.575 -11.984  1.00 91.36           N
ATOM   3218  H   SER A 211     -12.984  36.830 -12.647  1.00 91.36           H
ATOM   3219  CA  SER A 211     -13.023  38.949 -12.467  1.00 91.16           C
ATOM   3220  HA  SER A 211     -13.379  39.470 -11.691  1.00 91.16           H
ATOM   3221  C   SER A 211     -14.028  39.072 -13.609  1.00 90.36           C
ATOM   3222  O   SER A 211     -14.374  38.094 -14.261  1.00 87.96           O
ATOM   3223  CB  SER A 211     -11.647  39.482 -12.876  1.00 90.40           C
ATOM   3224 1HB  SER A 211     -11.724  40.397 -13.272  1.00 90.40           H
ATOM   3225 2HB  SER A 211     -11.028  39.509 -12.091  1.00 90.40           H
ATOM   3226  OG  SER A 211     -11.054  38.654 -13.848  1.00 81.54           O
ATOM   3227  HG  SER A 211     -10.919  37.779 -13.483  1.00 81.54           H
ATOM   3228  N   SER A 212     -14.488  40.305 -13.842  1.00 90.96           N
ATOM   3229  H   SER A 212     -14.219  41.034 -13.212  1.00 90.96           H
ATOM   3230  CA  SER A 212     -15.359  40.652 -14.961  1.00 90.94           C
ATOM   3231  HA  SER A 212     -15.157  40.005 -15.696  1.00 90.94           H
ATOM   3232  C   SER A 212     -15.055  42.076 -15.449  1.00 91.86           C
ATOM   3233  O   SER A 212     -14.321  42.828 -14.807  1.00 89.34           O
ATOM   3234  CB  SER A 212     -16.822  40.498 -14.544  1.00 89.23           C
ATOM   3235 1HB  SER A 212     -16.972  39.613 -14.104  1.00 89.23           H
ATOM   3236 2HB  SER A 212     -17.090  41.231 -13.919  1.00 89.23           H
ATOM   3237  OG  SER A 212     -17.678  40.565 -15.675  1.00 81.86           O
ATOM   3238  HG  SER A 212     -17.151  40.580 -16.474  1.00 81.86           H
ATOM   3239  N   GLY A 213     -15.589  42.456 -16.595  1.00 89.54           N
ATOM   3240  H   GLY A 213     -16.163  41.792 -17.074  1.00 89.54           H
ATOM   3241  CA  GLY A 213     -15.413  43.766 -17.226  1.00 88.47           C
ATOM   3242 1HA  GLY A 213     -15.874  44.448 -16.659  1.00 88.47           H
ATOM   3243 2HA  GLY A 213     -14.434  43.966 -17.258  1.00 88.47           H
ATOM   3244  C   GLY A 213     -15.995  43.785 -18.641  1.00 89.03           C
ATOM   3245  O   GLY A 213     -16.294  42.735 -19.205  1.00 85.19           O
ATOM   3246  N   THR A 214     -16.164  44.989 -19.223  1.00 90.49           N
ATOM   3247  H   THR A 214     -15.933  45.813 -18.705  1.00 90.49           H
ATOM   3248  CA  THR A 214     -16.677  45.131 -20.596  1.00 90.50           C
ATOM   3249  HA  THR A 214     -16.586  44.222 -21.003  1.00 90.50           H
ATOM   3250  C   THR A 214     -15.835  46.144 -21.378  1.00 90.74           C
ATOM   3251  O   THR A 214     -15.781  47.305 -20.987  1.00 87.30           O
ATOM   3252  CB  THR A 214     -18.163  45.563 -20.604  1.00 88.49           C
ATOM   3253  HB  THR A 214     -18.262  46.451 -20.154  1.00 88.49           H
ATOM   3254  OG1 THR A 214     -18.934  44.643 -19.878  1.00 78.68           O
ATOM   3255  HG1 THR A 214     -19.801  45.013 -19.713  1.00 78.68           H
ATOM   3256  CG2 THR A 214     -18.728  45.573 -22.018  1.00 77.06           C
ATOM   3257 1HG2 THR A 214     -19.688  45.853 -22.018  1.00 77.06           H
ATOM   3258 2HG2 THR A 214     -18.672  44.665 -22.433  1.00 77.06           H
ATOM   3259 3HG2 THR A 214     -18.223  46.209 -22.601  1.00 77.06           H
ATOM   3260  N   PRO A 215     -15.170  45.737 -22.475  1.00 89.35           N
ATOM   3261  CA  PRO A 215     -15.106  44.390 -23.062  1.00 89.46           C
ATOM   3262  HA  PRO A 215     -16.035  44.055 -23.219  1.00 89.46           H
ATOM   3263  C   PRO A 215     -14.446  43.376 -22.117  1.00 89.90           C
ATOM   3264  O   PRO A 215     -13.761  43.763 -21.170  1.00 86.31           O
ATOM   3265  CB  PRO A 215     -14.308  44.559 -24.359  1.00 87.63           C
ATOM   3266 1HB  PRO A 215     -13.767  43.742 -24.556  1.00 87.63           H
ATOM   3267 2HB  PRO A 215     -14.914  44.752 -25.131  1.00 87.63           H
ATOM   3268  CG  PRO A 215     -13.403  45.758 -24.058  1.00 84.66           C
ATOM   3269 1HG  PRO A 215     -12.583  45.477 -23.559  1.00 84.66           H
ATOM   3270 2HG  PRO A 215     -13.137  46.231 -24.898  1.00 84.66           H
ATOM   3271  CD  PRO A 215     -14.290  46.641 -23.194  1.00 87.19           C
ATOM   3272 1HD  PRO A 215     -13.748  47.169 -22.540  1.00 87.19           H
ATOM   3273 2HD  PRO A 215     -14.837  47.263 -23.754  1.00 87.19           H
ATOM   3274  N   ASN A 216     -14.668  42.083 -22.375  1.00 91.65           N
ATOM   3275  H   ASN A 216     -15.240  41.839 -23.158  1.00 91.65           H
ATOM   3276  CA  ASN A 216     -14.103  41.012 -21.552  1.00 91.21           C
ATOM   3277  HA  ASN A 216     -14.561  41.099 -20.667  1.00 91.21           H
ATOM   3278  C   ASN A 216     -12.593  41.196 -21.362  1.00 91.55           C
ATOM   3279  O   ASN A 216     -11.871  41.304 -22.358  1.00 89.10           O
ATOM   3280  CB  ASN A 216     -14.397  39.633 -22.176  1.00 88.86           C
ATOM   3281 1HB  ASN A 216     -14.314  39.703 -23.170  1.00 88.86           H
ATOM   3282 2HB  ASN A 216     -13.730  38.973 -21.831  1.00 88.86           H
ATOM   3283  CG  ASN A 216     -15.781  39.112 -21.857  1.00 81.65           C
ATOM   3284  OD1 ASN A 216     -16.487  39.607 -21.000  1.00 73.78           O
ATOM   3285  ND2 ASN A 216     -16.213  38.061 -22.519  1.00 72.51           N
ATOM   3286 1HD2 ASN A 216     -17.114  37.677 -22.315  1.00 72.51           H
ATOM   3287 2HD2 ASN A 216     -15.641  37.646 -23.226  1.00 72.51           H
ATOM   3288  N   PRO A 217     -12.094  41.222 -20.108  1.00 90.71           N
ATOM   3289  CA  PRO A 217     -10.684  41.458 -19.851  1.00 90.38           C
ATOM   3290  HA  PRO A 217     -10.405  42.238 -20.411  1.00 90.38           H
ATOM   3291  C   PRO A 217      -9.802  40.284 -20.283  1.00 90.50           C
ATOM   3292  O   PRO A 217     -10.238  39.138 -20.376  1.00 87.92           O
ATOM   3293  CB  PRO A 217     -10.560  41.736 -18.350  1.00 88.71           C
ATOM   3294 1HB  PRO A 217     -10.230  40.926 -17.865  1.00 88.71           H
ATOM   3295 2HB  PRO A 217      -9.939  42.502 -18.181  1.00 88.71           H
ATOM   3296  CG  PRO A 217     -11.971  42.086 -17.904  1.00 86.53           C
ATOM   3297 1HG  PRO A 217     -12.125  41.813 -16.954  1.00 86.53           H
ATOM   3298 2HG  PRO A 217     -12.145  43.066 -18.002  1.00 86.53           H
ATOM   3299  CD  PRO A 217     -12.843  41.276 -18.856  1.00 89.50           C
ATOM   3300 1HD  PRO A 217     -12.993  40.349 -18.512  1.00 89.50           H
ATOM   3301 2HD  PRO A 217     -13.725  41.722 -19.009  1.00 89.50           H
ATOM   3302  N   THR A 218      -8.515  40.573 -20.483  1.00 91.52           N
ATOM   3303  H   THR A 218      -8.247  41.536 -20.507  1.00 91.52           H
ATOM   3304  CA  THR A 218      -7.473  39.563 -20.669  1.00 91.29           C
ATOM   3305  HA  THR A 218      -7.961  38.761 -21.014  1.00 91.29           H
ATOM   3306  C   THR A 218      -6.801  39.229 -19.335  1.00 91.48           C
ATOM   3307  O   THR A 218      -6.651  40.084 -18.470  1.00 89.63           O
ATOM   3308  CB  THR A 218      -6.428  39.996 -21.712  1.00 90.35           C
ATOM   3309  HB  THR A 218      -5.701  39.310 -21.742  1.00 90.35           H
ATOM   3310  OG1 THR A 218      -5.794  41.190 -21.340  1.00 80.32           O
ATOM   3311  HG1 THR A 218      -4.853  41.039 -21.255  1.00 80.32           H
ATOM   3312  CG2 THR A 218      -7.051  40.211 -23.084  1.00 80.13           C
ATOM   3313 1HG2 THR A 218      -6.361  40.492 -23.751  1.00 80.13           H
ATOM   3314 2HG2 THR A 218      -7.754  40.922 -23.051  1.00 80.13           H
ATOM   3315 3HG2 THR A 218      -7.478  39.371 -23.419  1.00 80.13           H
ATOM   3316  N   LEU A 219      -6.396  37.957 -19.163  1.00 90.85           N
ATOM   3317  H   LEU A 219      -6.591  37.306 -19.896  1.00 90.85           H
ATOM   3318  CA  LEU A 219      -5.696  37.460 -17.989  1.00 90.65           C
ATOM   3319  HA  LEU A 219      -5.671  38.204 -17.321  1.00 90.65           H
ATOM   3320  C   LEU A 219      -4.261  37.083 -18.362  1.00 90.87           C
ATOM   3321  O   LEU A 219      -4.047  36.260 -19.248  1.00 88.29           O
ATOM   3322  CB  LEU A 219      -6.468  36.257 -17.415  1.00 89.66           C
ATOM   3323 1HB  LEU A 219      -7.358  36.583 -17.098  1.00 89.66           H
ATOM   3324 2HB  LEU A 219      -6.599  35.593 -18.151  1.00 89.66           H
ATOM   3325  CG  LEU A 219      -5.772  35.539 -16.239  1.00 88.99           C
ATOM   3326  HG  LEU A 219      -4.848  35.299 -16.537  1.00 88.99           H
ATOM   3327  CD1 LEU A 219      -5.658  36.426 -14.995  1.00 77.84           C
ATOM   3328 1HD1 LEU A 219      -5.204  35.939 -14.248  1.00 77.84           H
ATOM   3329 2HD1 LEU A 219      -6.561  36.710 -14.673  1.00 77.84           H
ATOM   3330 3HD1 LEU A 219      -5.128  37.251 -15.191  1.00 77.84           H
ATOM   3331  CD2 LEU A 219      -6.569  34.292 -15.862  1.00 78.05           C
ATOM   3332 1HD2 LEU A 219      -6.138  33.808 -15.101  1.00 78.05           H
ATOM   3333 2HD2 LEU A 219      -6.630  33.659 -16.634  1.00 78.05           H
ATOM   3334 3HD2 LEU A 219      -7.500  34.531 -15.586  1.00 78.05           H
ATOM   3335  N   ARG A 220      -3.284  37.633 -17.627  1.00 91.24           N
ATOM   3336  H   ARG A 220      -3.522  38.376 -17.002  1.00 91.24           H
ATOM   3337  CA  ARG A 220      -1.887  37.201 -17.693  1.00 90.90           C
ATOM   3338  HA  ARG A 220      -1.909  36.306 -18.138  1.00 90.90           H
ATOM   3339  C   ARG A 220      -1.302  36.999 -16.302  1.00 92.02           C
ATOM   3340  O   ARG A 220      -1.744  37.616 -15.336  1.00 90.58           O
ATOM   3341  CB  ARG A 220      -1.046  38.167 -18.556  1.00 88.77           C
ATOM   3342 1HB  ARG A 220      -0.110  37.819 -18.602  1.00 88.77           H
ATOM   3343 2HB  ARG A 220      -1.438  38.195 -19.476  1.00 88.77           H
ATOM   3344  CG  ARG A 220      -1.000  39.600 -18.009  1.00 80.38           C
ATOM   3345 1HG  ARG A 220      -1.927  39.971 -17.964  1.00 80.38           H
ATOM   3346 2HG  ARG A 220      -0.598  39.596 -17.094  1.00 80.38           H
ATOM   3347  CD  ARG A 220      -0.149  40.470 -18.934  1.00 82.09           C
ATOM   3348 1HD  ARG A 220       0.809  40.188 -18.877  1.00 82.09           H
ATOM   3349 2HD  ARG A 220      -0.469  40.376 -19.877  1.00 82.09           H
ATOM   3350  NE  ARG A 220      -0.236  41.893 -18.556  1.00 75.09           N
ATOM   3351  HE  ARG A 220      -1.152  42.292 -18.590  1.00 75.09           H
ATOM   3352  CZ  ARG A 220       0.722  42.710 -18.181  1.00 71.73           C
ATOM   3353  NH1 ARG A 220       1.959  42.322 -18.035  1.00 64.34           N
ATOM   3354 1HH1 ARG A 220       2.208  41.370 -18.210  1.00 64.34           H
ATOM   3355 2HH1 ARG A 220       2.658  42.977 -17.748  1.00 64.34           H
ATOM   3356  NH2 ARG A 220       0.417  43.954 -17.962  1.00 62.66           N
ATOM   3357 1HH2 ARG A 220      -0.526  44.266 -18.080  1.00 62.66           H
ATOM   3358 2HH2 ARG A 220       1.125  44.599 -17.675  1.00 62.66           H
ATOM   3359  N   TRP A 221      -0.284  36.140 -16.210  1.00 91.94           N
ATOM   3360  H   TRP A 221       0.050  35.712 -17.050  1.00 91.94           H
ATOM   3361  CA  TRP A 221       0.368  35.791 -14.955  1.00 92.16           C
ATOM   3362  HA  TRP A 221      -0.106  36.310 -14.244  1.00 92.16           H
ATOM   3363  C   TRP A 221       1.836  36.222 -14.949  1.00 92.56           C
ATOM   3364  O   TRP A 221       2.548  36.072 -15.940  1.00 90.10           O
ATOM   3365  CB  TRP A 221       0.207  34.294 -14.689  1.00 92.11           C
ATOM   3366 1HB  TRP A 221       0.441  33.790 -15.521  1.00 92.11           H
ATOM   3367 2HB  TRP A 221       0.828  34.028 -13.952  1.00 92.11           H
ATOM   3368  CG  TRP A 221      -1.187  33.907 -14.287  1.00 92.13           C
ATOM   3369  CD1 TRP A 221      -2.193  33.543 -15.117  1.00 89.60           C
ATOM   3370  HD1 TRP A 221      -2.119  33.472 -16.112  1.00 89.60           H
ATOM   3371  CD2 TRP A 221      -1.752  33.873 -12.945  1.00 92.01           C
ATOM   3372  NE1 TRP A 221      -3.325  33.287 -14.393  1.00 90.03           N
ATOM   3373  HE1 TRP A 221      -4.196  33.002 -14.793  1.00 90.03           H
ATOM   3374  CE2 TRP A 221      -3.114  33.472 -13.040  1.00 91.15           C
ATOM   3375  CE3 TRP A 221      -1.241  34.142 -11.657  1.00 90.98           C
ATOM   3376  HE3 TRP A 221      -0.290  34.433 -11.553  1.00 90.98           H
ATOM   3377  CZ2 TRP A 221      -3.940  33.333 -11.907  1.00 90.94           C
ATOM   3378  HZ2 TRP A 221      -4.894  33.048 -12.000  1.00 90.94           H
ATOM   3379  CZ3 TRP A 221      -2.060  34.004 -10.513  1.00 90.06           C
ATOM   3380  HZ3 TRP A 221      -1.684  34.193  -9.606  1.00 90.06           H
ATOM   3381  CH2 TRP A 221      -3.391  33.605 -10.643  1.00 89.51           C
ATOM   3382  HH2 TRP A 221      -3.961  33.512  -9.826  1.00 89.51           H
ATOM   3383  N   LEU A 222       2.285  36.744 -13.815  1.00 90.41           N
ATOM   3384  H   LEU A 222       1.616  36.975 -13.109  1.00 90.41           H
ATOM   3385  CA  LEU A 222       3.686  37.002 -13.533  1.00 90.94           C
ATOM   3386  HA  LEU A 222       4.154  36.801 -14.394  1.00 90.94           H
ATOM   3387  C   LEU A 222       4.172  36.075 -12.417  1.00 91.53           C
ATOM   3388  O   LEU A 222       3.441  35.837 -11.461  1.00 90.80           O
ATOM   3389  CB  LEU A 222       3.930  38.475 -13.132  1.00 91.07           C
ATOM   3390 1HB  LEU A 222       3.563  38.604 -12.211  1.00 91.07           H
ATOM   3391 2HB  LEU A 222       4.918  38.628 -13.122  1.00 91.07           H
ATOM   3392  CG  LEU A 222       3.307  39.555 -14.031  1.00 88.86           C
ATOM   3393  HG  LEU A 222       2.317  39.418 -14.018  1.00 88.86           H
ATOM   3394  CD1 LEU A 222       3.703  40.935 -13.502  1.00 78.66           C
ATOM   3395 1HD1 LEU A 222       3.312  41.661 -14.067  1.00 78.66           H
ATOM   3396 2HD1 LEU A 222       4.697  41.047 -13.502  1.00 78.66           H
ATOM   3397 3HD1 LEU A 222       3.379  41.066 -12.565  1.00 78.66           H
ATOM   3398  CD2 LEU A 222       3.780  39.462 -15.478  1.00 78.43           C
ATOM   3399 1HD2 LEU A 222       3.360  40.175 -16.039  1.00 78.43           H
ATOM   3400 2HD2 LEU A 222       3.541  38.577 -15.877  1.00 78.43           H
ATOM   3401 3HD2 LEU A 222       4.772  39.569 -15.538  1.00 78.43           H
ATOM   3402  N   LYS A 223       5.442  35.632 -12.501  1.00 88.73           N
ATOM   3403  H   LYS A 223       5.919  35.742 -13.373  1.00 88.73           H
ATOM   3404  CA  LYS A 223       6.170  34.998 -11.394  1.00 89.22           C
ATOM   3405  HA  LYS A 223       5.547  34.901 -10.618  1.00 89.22           H
ATOM   3406  C   LYS A 223       7.322  35.912 -10.988  1.00 88.74           C
ATOM   3407  O   LYS A 223       8.161  36.256 -11.823  1.00 86.66           O
ATOM   3408  CB  LYS A 223       6.635  33.589 -11.801  1.00 89.03           C
ATOM   3409 1HB  LYS A 223       5.844  33.061 -12.109  1.00 89.03           H
ATOM   3410 2HB  LYS A 223       7.295  33.667 -12.548  1.00 89.03           H
ATOM   3411  CG  LYS A 223       7.298  32.858 -10.620  1.00 88.93           C
ATOM   3412 1HG  LYS A 223       8.092  33.385 -10.316  1.00 88.93           H
ATOM   3413 2HG  LYS A 223       6.639  32.785  -9.871  1.00 88.93           H
ATOM   3414  CD  LYS A 223       7.760  31.450 -11.009  1.00 85.27           C
ATOM   3415 1HD  LYS A 223       6.975  30.914 -11.320  1.00 85.27           H
ATOM   3416 2HD  LYS A 223       8.436  31.510 -11.744  1.00 85.27           H
ATOM   3417  CE  LYS A 223       8.390  30.776  -9.787  1.00 80.52           C
ATOM   3418 1HE  LYS A 223       9.187  31.303  -9.493  1.00 80.52           H
ATOM   3419 2HE  LYS A 223       7.720  30.744  -9.046  1.00 80.52           H
ATOM   3420  NZ  LYS A 223       8.837  29.389 -10.055  1.00 75.55           N
ATOM   3421 1HZ  LYS A 223       9.243  28.979  -9.238  1.00 75.55           H
ATOM   3422 2HZ  LYS A 223       9.523  29.368 -10.782  1.00 75.55           H
ATOM   3423 3HZ  LYS A 223       8.070  28.814 -10.339  1.00 75.55           H
ATOM   3424  N   ASN A 224       7.354  36.315  -9.723  1.00 85.24           N
ATOM   3425  H   ASN A 224       6.653  35.965  -9.102  1.00 85.24           H
ATOM   3426  CA  ASN A 224       8.350  37.239  -9.182  1.00 85.21           C
ATOM   3427  HA  ASN A 224       7.977  37.538  -8.303  1.00 85.21           H
ATOM   3428  C   ASN A 224       8.507  38.527 -10.026  1.00 86.10           C
ATOM   3429  O   ASN A 224       9.612  38.993 -10.285  1.00 81.65           O
ATOM   3430  CB  ASN A 224       9.673  36.487  -8.938  1.00 84.19           C
ATOM   3431 1HB  ASN A 224      10.010  36.130  -9.809  1.00 84.19           H
ATOM   3432 2HB  ASN A 224      10.344  37.123  -8.556  1.00 84.19           H
ATOM   3433  CG  ASN A 224       9.524  35.328  -7.980  1.00 84.43           C
ATOM   3434  OD1 ASN A 224       8.766  35.366  -7.024  1.00 75.89           O
ATOM   3435  ND2 ASN A 224      10.242  34.247  -8.193  1.00 75.21           N
ATOM   3436 1HD2 ASN A 224      10.164  33.465  -7.574  1.00 75.21           H
ATOM   3437 2HD2 ASN A 224      10.866  34.207  -8.974  1.00 75.21           H
ATOM   3438  N   GLY A 225       7.380  39.077 -10.498  1.00 87.40           N
ATOM   3439  H   GLY A 225       6.516  38.621 -10.287  1.00 87.40           H
ATOM   3440  CA  GLY A 225       7.327  40.302 -11.302  1.00 87.94           C
ATOM   3441 1HA  GLY A 225       6.391  40.648 -11.240  1.00 87.94           H
ATOM   3442 2HA  GLY A 225       7.953  40.955 -10.875  1.00 87.94           H
ATOM   3443  C   GLY A 225       7.703  40.148 -12.781  1.00 89.39           C
ATOM   3444  O   GLY A 225       7.648  41.129 -13.515  1.00 85.32           O
ATOM   3445  N   LYS A 226       8.079  38.946 -13.230  1.00 85.48           N
ATOM   3446  H   LYS A 226       8.172  38.204 -12.567  1.00 85.48           H
ATOM   3447  CA  LYS A 226       8.364  38.652 -14.643  1.00 87.34           C
ATOM   3448  HA  LYS A 226       8.443  39.539 -15.098  1.00 87.34           H
ATOM   3449  C   LYS A 226       7.217  37.864 -15.269  1.00 87.96           C
ATOM   3450  O   LYS A 226       6.578  37.073 -14.581  1.00 85.23           O
ATOM   3451  CB  LYS A 226       9.684  37.884 -14.782  1.00 86.05           C
ATOM   3452 1HB  LYS A 226       9.628  37.046 -14.239  1.00 86.05           H
ATOM   3453 2HB  LYS A 226       9.820  37.649 -15.744  1.00 86.05           H
ATOM   3454  CG  LYS A 226      10.885  38.710 -14.298  1.00 81.51           C
ATOM   3455 1HG  LYS A 226      10.929  39.564 -14.817  1.00 81.51           H
ATOM   3456 2HG  LYS A 226      10.774  38.915 -13.326  1.00 81.51           H
ATOM   3457  CD  LYS A 226      12.189  37.923 -14.505  1.00 76.65           C
ATOM   3458 1HD  LYS A 226      12.146  37.066 -13.992  1.00 76.65           H
ATOM   3459 2HD  LYS A 226      12.307  37.724 -15.478  1.00 76.65           H
ATOM   3460  CE  LYS A 226      13.379  38.744 -14.012  1.00 66.64           C
ATOM   3461 1HE  LYS A 226      13.427  39.602 -14.523  1.00 66.64           H
ATOM   3462 2HE  LYS A 226      13.267  38.942 -13.038  1.00 66.64           H
ATOM   3463  NZ  LYS A 226      14.663  38.012 -14.199  1.00 56.98           N
ATOM   3464 1HZ  LYS A 226      15.436  38.556 -13.874  1.00 56.98           H
ATOM   3465 2HZ  LYS A 226      14.819  37.803 -15.164  1.00 56.98           H
ATOM   3466 3HZ  LYS A 226      14.660  37.149 -13.694  1.00 56.98           H
ATOM   3467  N   GLU A 227       6.991  38.060 -16.568  1.00 88.94           N
ATOM   3468  H   GLU A 227       7.523  38.754 -17.053  1.00 88.94           H
ATOM   3469  CA  GLU A 227       5.988  37.290 -17.307  1.00 88.67           C
ATOM   3470  HA  GLU A 227       5.094  37.529 -16.928  1.00 88.67           H
ATOM   3471  C   GLU A 227       6.190  35.791 -17.103  1.00 87.06           C
ATOM   3472  O   GLU A 227       7.307  35.285 -17.251  1.00 82.02           O
ATOM   3473  CB  GLU A 227       6.055  37.679 -18.790  1.00 87.40           C
ATOM   3474 1HB  GLU A 227       6.044  38.676 -18.861  1.00 87.40           H
ATOM   3475 2HB  GLU A 227       6.907  37.326 -19.176  1.00 87.40           H
ATOM   3476  CG  GLU A 227       4.876  37.113 -19.595  1.00 78.93           C
ATOM   3477 1HG  GLU A 227       4.879  36.117 -19.504  1.00 78.93           H
ATOM   3478 2HG  GLU A 227       4.027  37.480 -19.214  1.00 78.93           H
ATOM   3479  CD  GLU A 227       4.941  37.472 -21.095  1.00 73.60           C
ATOM   3480  OE1 GLU A 227       3.897  37.347 -21.761  1.00 64.86           O
ATOM   3481  OE2 GLU A 227       6.050  37.779 -21.601  1.00 66.31           O
ATOM   3482  N   PHE A 228       5.132  35.088 -16.732  1.00 89.39           N
ATOM   3483  H   PHE A 228       4.261  35.568 -16.627  1.00 89.39           H
ATOM   3484  CA  PHE A 228       5.162  33.659 -16.468  1.00 88.39           C
ATOM   3485  HA  PHE A 228       6.118  33.380 -16.380  1.00 88.39           H
ATOM   3486  C   PHE A 228       4.556  32.914 -17.652  1.00 88.08           C
ATOM   3487  O   PHE A 228       3.379  33.082 -17.963  1.00 85.13           O
ATOM   3488  CB  PHE A 228       4.449  33.368 -15.144  1.00 88.22           C
ATOM   3489 1HB  PHE A 228       4.849  33.952 -14.437  1.00 88.22           H
ATOM   3490 2HB  PHE A 228       3.481  33.592 -15.253  1.00 88.22           H
ATOM   3491  CG  PHE A 228       4.544  31.929 -14.669  1.00 87.76           C
ATOM   3492  CD1 PHE A 228       3.380  31.249 -14.250  1.00 73.09           C
ATOM   3493  HD1 PHE A 228       2.490  31.703 -14.298  1.00 73.09           H
ATOM   3494  CD2 PHE A 228       5.786  31.277 -14.611  1.00 72.21           C
ATOM   3495  HD2 PHE A 228       6.613  31.757 -14.904  1.00 72.21           H
ATOM   3496  CE1 PHE A 228       3.474  29.933 -13.766  1.00 72.05           C
ATOM   3497  HE1 PHE A 228       2.652  29.456 -13.454  1.00 72.05           H
ATOM   3498  CE2 PHE A 228       5.875  29.961 -14.146  1.00 72.07           C
ATOM   3499  HE2 PHE A 228       6.762  29.500 -14.118  1.00 72.07           H
ATOM   3500  CZ  PHE A 228       4.721  29.286 -13.719  1.00 85.80           C
ATOM   3501  HZ  PHE A 228       4.786  28.347 -13.382  1.00 85.80           H
ATOM   3502  N   LYS A 229       5.381  32.110 -18.326  1.00 85.76           N
ATOM   3503  H   LYS A 229       6.326  32.049 -18.006  1.00 85.76           H
ATOM   3504  CA  LYS A 229       5.014  31.310 -19.497  1.00 83.61           C
ATOM   3505  HA  LYS A 229       4.066  31.544 -19.712  1.00 83.61           H
ATOM   3506  C   LYS A 229       5.089  29.820 -19.175  1.00 82.21           C
ATOM   3507  O   LYS A 229       5.851  29.447 -18.280  1.00 79.59           O
ATOM   3508  CB  LYS A 229       5.924  31.666 -20.684  1.00 81.72           C
ATOM   3509 1HB  LYS A 229       6.877  31.522 -20.417  1.00 81.72           H
ATOM   3510 2HB  LYS A 229       5.700  31.070 -21.455  1.00 81.72           H
ATOM   3511  CG  LYS A 229       5.751  33.120 -21.121  1.00 77.89           C
ATOM   3512 1HG  LYS A 229       4.785  33.284 -21.323  1.00 77.89           H
ATOM   3513 2HG  LYS A 229       6.043  33.719 -20.375  1.00 77.89           H
ATOM   3514  CD  LYS A 229       6.588  33.431 -22.374  1.00 74.07           C
ATOM   3515 1HD  LYS A 229       7.558  33.264 -22.200  1.00 74.07           H
ATOM   3516 2HD  LYS A 229       6.287  32.872 -23.147  1.00 74.07           H
ATOM   3517  CE  LYS A 229       6.351  34.907 -22.667  1.00 66.71           C
ATOM   3518 1HE  LYS A 229       5.383  35.052 -22.871  1.00 66.71           H
ATOM   3519 2HE  LYS A 229       6.607  35.448 -21.866  1.00 66.71           H
ATOM   3520  NZ  LYS A 229       7.117  35.417 -23.801  1.00 58.53           N
ATOM   3521 1HZ  LYS A 229       6.928  36.387 -23.954  1.00 58.53           H
ATOM   3522 2HZ  LYS A 229       6.887  34.924 -24.640  1.00 58.53           H
ATOM   3523 3HZ  LYS A 229       8.099  35.316 -23.644  1.00 58.53           H
ATOM   3524  N   PRO A 230       4.346  28.965 -19.890  1.00 82.67           N
ATOM   3525  CA  PRO A 230       4.345  27.524 -19.633  1.00 79.69           C
ATOM   3526  HA  PRO A 230       4.025  27.398 -18.694  1.00 79.69           H
ATOM   3527  C   PRO A 230       5.734  26.867 -19.676  1.00 78.66           C
ATOM   3528  O   PRO A 230       6.000  25.949 -18.912  1.00 73.48           O
ATOM   3529  CB  PRO A 230       3.419  26.922 -20.694  1.00 78.34           C
ATOM   3530 1HB  PRO A 230       3.937  26.638 -21.501  1.00 78.34           H
ATOM   3531 2HB  PRO A 230       2.917  26.139 -20.327  1.00 78.34           H
ATOM   3532  CG  PRO A 230       2.466  28.067 -21.035  1.00 76.73           C
ATOM   3533 1HG  PRO A 230       2.111  27.975 -21.965  1.00 76.73           H
ATOM   3534 2HG  PRO A 230       1.704  28.106 -20.389  1.00 76.73           H
ATOM   3535  CD  PRO A 230       3.357  29.299 -20.907  1.00 79.66           C
ATOM   3536 1HD  PRO A 230       3.820  29.503 -21.770  1.00 79.66           H
ATOM   3537 2HD  PRO A 230       2.832  30.098 -20.613  1.00 79.66           H
ATOM   3538  N   ASP A 231       6.630  27.366 -20.513  1.00 73.83           N
ATOM   3539  H   ASP A 231       6.338  28.126 -21.094  1.00 73.83           H
ATOM   3540  CA  ASP A 231       8.017  26.902 -20.664  1.00 73.69           C
ATOM   3541  HA  ASP A 231       7.951  25.905 -20.638  1.00 73.69           H
ATOM   3542  C   ASP A 231       8.942  27.306 -19.501  1.00 72.50           C
ATOM   3543  O   ASP A 231      10.014  26.729 -19.342  1.00 66.89           O
ATOM   3544  CB  ASP A 231       8.570  27.404 -22.014  1.00 70.51           C
ATOM   3545 1HB  ASP A 231       9.504  27.062 -22.115  1.00 70.51           H
ATOM   3546 2HB  ASP A 231       7.997  27.031 -22.744  1.00 70.51           H
ATOM   3547  CG  ASP A 231       8.600  28.940 -22.163  1.00 63.95           C
ATOM   3548  OD1 ASP A 231       7.692  29.606 -21.614  1.00 57.75           O
ATOM   3549  OD2 ASP A 231       9.487  29.459 -22.869  1.00 57.44           O
ATOM   3550  N   HIS A 232       8.534  28.252 -18.649  1.00 77.24           N
ATOM   3551  H   HIS A 232       7.671  28.722 -18.835  1.00 77.24           H
ATOM   3552  CA  HIS A 232       9.293  28.632 -17.455  1.00 76.29           C
ATOM   3553  HA  HIS A 232      10.244  28.598 -17.761  1.00 76.29           H
ATOM   3554  C   HIS A 232       9.137  27.652 -16.288  1.00 73.82           C
ATOM   3555  O   HIS A 232       9.784  27.821 -15.252  1.00 68.12           O
ATOM   3556  CB  HIS A 232       8.876  30.040 -16.999  1.00 75.39           C
ATOM   3557 1HB  HIS A 232       7.894  30.031 -16.811  1.00 75.39           H
ATOM   3558 2HB  HIS A 232       9.374  30.258 -16.160  1.00 75.39           H
ATOM   3559  CG  HIS A 232       9.137  31.155 -17.982  1.00 75.33           C
ATOM   3560  ND1 HIS A 232       8.607  32.432 -17.884  1.00 66.51           N
ATOM   3561  HD1 HIS A 232       7.972  32.756 -17.182  1.00 66.51           H
ATOM   3562  CD2 HIS A 232       9.960  31.143 -19.073  1.00 65.76           C
ATOM   3563  HD2 HIS A 232      10.487  30.360 -19.403  1.00 65.76           H
ATOM   3564  CE1 HIS A 232       9.099  33.154 -18.900  1.00 66.51           C
ATOM   3565  HE1 HIS A 232       8.872  34.112 -19.076  1.00 66.51           H
ATOM   3566  NE2 HIS A 232       9.935  32.424 -19.649  1.00 68.78           N
ATOM   3567  N   ARG A 233       8.256  26.657 -16.420  1.00 70.74           N
ATOM   3568  H   ARG A 233       7.750  26.598 -17.281  1.00 70.74           H
ATOM   3569  CA  ARG A 233       7.976  25.650 -15.404  1.00 70.46           C
ATOM   3570  HA  ARG A 233       8.695  25.714 -14.712  1.00 70.46           H
ATOM   3571  C   ARG A 233       8.021  24.256 -16.020  1.00 64.48           C
ATOM   3572  O   ARG A 233       7.312  23.971 -16.981  1.00 61.50           O
ATOM   3573  CB  ARG A 233       6.614  25.945 -14.770  1.00 72.09           C
ATOM   3574 1HB  ARG A 233       6.627  26.865 -14.378  1.00 72.09           H
ATOM   3575 2HB  ARG A 233       5.906  25.892 -15.474  1.00 72.09           H
ATOM   3576  CG  ARG A 233       6.298  24.937 -13.667  1.00 72.74           C
ATOM   3577 1HG  ARG A 233       6.299  24.019 -14.062  1.00 72.74           H
ATOM   3578 2HG  ARG A 233       7.007  24.999 -12.964  1.00 72.74           H
ATOM   3579  CD  ARG A 233       4.934  25.194 -13.018  1.00 74.82           C
ATOM   3580 1HD  ARG A 233       4.890  26.120 -12.643  1.00 74.82           H
ATOM   3581 2HD  ARG A 233       4.197  25.068 -13.682  1.00 74.82           H
ATOM   3582  NE  ARG A 233       4.763  24.228 -11.927  1.00 74.74           N
ATOM   3583  HE  ARG A 233       5.127  24.502 -11.037  1.00 74.74           H
ATOM   3584  CZ  ARG A 233       4.186  23.039 -11.978  1.00 78.33           C
ATOM   3585  NH1 ARG A 233       3.496  22.623 -12.995  1.00 70.49           N
ATOM   3586 1HH1 ARG A 233       3.379  23.212 -13.795  1.00 70.49           H
ATOM   3587 2HH1 ARG A 233       3.081  21.713 -12.979  1.00 70.49           H
ATOM   3588  NH2 ARG A 233       4.325  22.246 -10.975  1.00 74.34           N
ATOM   3589 1HH2 ARG A 233       4.860  22.534 -10.180  1.00 74.34           H
ATOM   3590 2HH2 ARG A 233       3.898  21.342 -10.990  1.00 74.34           H
ATOM   3591  N   ILE A 234       8.782  23.374 -15.412  1.00 61.60           N
ATOM   3592  H   ILE A 234       9.373  23.679 -14.665  1.00 61.60           H
ATOM   3593  CA  ILE A 234       8.795  21.964 -15.789  1.00 59.18           C
ATOM   3594  HA  ILE A 234       8.919  21.904 -16.779  1.00 59.18           H
ATOM   3595  C   ILE A 234       7.433  21.350 -15.438  1.00 59.45           C
ATOM   3596  O   ILE A 234       6.933  21.518 -14.331  1.00 54.58           O
ATOM   3597  CB  ILE A 234       9.995  21.252 -15.120  1.00 54.62           C
ATOM   3598  HB  ILE A 234       9.939  21.324 -14.124  1.00 54.62           H
ATOM   3599  CG1 ILE A 234      11.307  21.928 -15.588  1.00 49.91           C
ATOM   3600 1HG1 ILE A 234      11.434  21.729 -16.560  1.00 49.91           H
ATOM   3601 2HG1 ILE A 234      11.216  22.915 -15.458  1.00 49.91           H
ATOM   3602  CG2 ILE A 234       9.968  19.755 -15.493  1.00 47.21           C
ATOM   3603 1HG2 ILE A 234      10.734  19.267 -15.074  1.00 47.21           H
ATOM   3604 2HG2 ILE A 234      10.030  19.631 -16.483  1.00 47.21           H
ATOM   3605 3HG2 ILE A 234       9.121  19.323 -15.182  1.00 47.21           H
ATOM   3606  CD1 ILE A 234      12.568  21.483 -14.859  1.00 42.25           C
ATOM   3607 1HD1 ILE A 234      13.373  21.959 -15.212  1.00 42.25           H
ATOM   3608 2HD1 ILE A 234      12.719  20.501 -14.970  1.00 42.25           H
ATOM   3609 3HD1 ILE A 234      12.502  21.675 -13.880  1.00 42.25           H
ATOM   3610  N   GLY A 235       6.794  20.703 -16.404  1.00 57.65           N
ATOM   3611  H   GLY A 235       7.293  20.505 -17.248  1.00 57.65           H
ATOM   3612  CA  GLY A 235       5.394  20.259 -16.308  1.00 59.69           C
ATOM   3613 1HA  GLY A 235       5.293  19.467 -16.910  1.00 59.69           H
ATOM   3614 2HA  GLY A 235       5.236  19.981 -15.361  1.00 59.69           H
ATOM   3615  C   GLY A 235       4.360  21.329 -16.701  1.00 63.86           C
ATOM   3616  O   GLY A 235       3.164  21.034 -16.734  1.00 60.31           O
ATOM   3617  N   GLY A 236       4.790  22.541 -17.022  1.00 73.01           N
ATOM   3618  H   GLY A 236       5.771  22.722 -16.952  1.00 73.01           H
ATOM   3619  CA  GLY A 236       3.930  23.626 -17.469  1.00 76.18           C
ATOM   3620 1HA  GLY A 236       4.524  24.398 -17.697  1.00 76.18           H
ATOM   3621 2HA  GLY A 236       3.462  23.310 -18.294  1.00 76.18           H
ATOM   3622  C   GLY A 236       2.891  24.066 -16.424  1.00 78.66           C
ATOM   3623  O   GLY A 236       3.024  23.815 -15.224  1.00 75.27           O
ATOM   3624  N   TYR A 237       1.856  24.757 -16.864  1.00 85.12           N
ATOM   3625  H   TYR A 237       1.887  25.091 -17.806  1.00 85.12           H
ATOM   3626  CA  TYR A 237       0.668  25.068 -16.072  1.00 86.17           C
ATOM   3627  HA  TYR A 237       0.540  24.299 -15.446  1.00 86.17           H
ATOM   3628  C   TYR A 237      -0.556  25.172 -16.977  1.00 85.72           C
ATOM   3629  O   TYR A 237      -0.440  25.407 -18.180  1.00 82.17           O
ATOM   3630  CB  TYR A 237       0.884  26.358 -15.257  1.00 85.14           C
ATOM   3631 1HB  TYR A 237       0.072  26.516 -14.695  1.00 85.14           H
ATOM   3632 2HB  TYR A 237       1.679  26.228 -14.665  1.00 85.14           H
ATOM   3633  CG  TYR A 237       1.124  27.609 -16.083  1.00 86.40           C
ATOM   3634  CD1 TYR A 237       2.427  28.138 -16.194  1.00 75.74           C
ATOM   3635  HD1 TYR A 237       3.190  27.685 -15.733  1.00 75.74           H
ATOM   3636  CD2 TYR A 237       0.053  28.260 -16.732  1.00 76.55           C
ATOM   3637  HD2 TYR A 237      -0.874  27.895 -16.649  1.00 76.55           H
ATOM   3638  CE1 TYR A 237       2.655  29.297 -16.949  1.00 74.43           C
ATOM   3639  HE1 TYR A 237       3.581  29.667 -17.027  1.00 74.43           H
ATOM   3640  CE2 TYR A 237       0.283  29.418 -17.495  1.00 74.56           C
ATOM   3641  HE2 TYR A 237      -0.478  29.867 -17.963  1.00 74.56           H
ATOM   3642  CZ  TYR A 237       1.581  29.945 -17.600  1.00 83.68           C
ATOM   3643  OH  TYR A 237       1.794  31.068 -18.336  1.00 81.82           O
ATOM   3644  HH  TYR A 237       1.844  30.837 -19.264  1.00 81.82           H
ATOM   3645  N   LYS A 238      -1.743  25.047 -16.400  1.00 84.18           N
ATOM   3646  H   LYS A 238      -1.767  24.837 -15.423  1.00 84.18           H
ATOM   3647  CA  LYS A 238      -3.025  25.197 -17.102  1.00 85.06           C
ATOM   3648  HA  LYS A 238      -2.836  25.237 -18.083  1.00 85.06           H
ATOM   3649  C   LYS A 238      -3.683  26.502 -16.668  1.00 86.59           C
ATOM   3650  O   LYS A 238      -3.788  26.766 -15.476  1.00 85.49           O
ATOM   3651  CB  LYS A 238      -3.920  23.985 -16.828  1.00 82.22           C
ATOM   3652 1HB  LYS A 238      -4.053  23.906 -15.840  1.00 82.22           H
ATOM   3653 2HB  LYS A 238      -4.803  24.136 -17.273  1.00 82.22           H
ATOM   3654  CG  LYS A 238      -3.325  22.667 -17.350  1.00 74.11           C
ATOM   3655 1HG  LYS A 238      -3.333  22.678 -18.350  1.00 74.11           H
ATOM   3656 2HG  LYS A 238      -2.383  22.581 -17.024  1.00 74.11           H
ATOM   3657  CD  LYS A 238      -4.143  21.463 -16.852  1.00 71.36           C
ATOM   3658 1HD  LYS A 238      -4.208  21.502 -15.855  1.00 71.36           H
ATOM   3659 2HD  LYS A 238      -5.060  21.505 -17.248  1.00 71.36           H
ATOM   3660  CE  LYS A 238      -3.477  20.137 -17.263  1.00 60.58           C
ATOM   3661 1HE  LYS A 238      -3.711  19.920 -18.211  1.00 60.58           H
ATOM   3662 2HE  LYS A 238      -2.484  20.214 -17.173  1.00 60.58           H
ATOM   3663  NZ  LYS A 238      -3.936  19.019 -16.403  1.00 52.43           N
ATOM   3664 1HZ  LYS A 238      -3.502  18.159 -16.672  1.00 52.43           H
ATOM   3665 2HZ  LYS A 238      -4.926  18.898 -16.471  1.00 52.43           H
ATOM   3666 3HZ  LYS A 238      -3.712  19.190 -15.443  1.00 52.43           H
ATOM   3667  N   VAL A 239      -4.156  27.300 -17.620  1.00 85.21           N
ATOM   3668  H   VAL A 239      -3.932  27.090 -18.572  1.00 85.21           H
ATOM   3669  CA  VAL A 239      -4.990  28.474 -17.343  1.00 85.10           C
ATOM   3670  HA  VAL A 239      -4.914  28.645 -16.361  1.00 85.10           H
ATOM   3671  C   VAL A 239      -6.426  28.142 -17.713  1.00 85.13           C
ATOM   3672  O   VAL A 239      -6.703  27.772 -18.849  1.00 82.22           O
ATOM   3673  CB  VAL A 239      -4.496  29.739 -18.084  1.00 84.15           C
ATOM   3674  HB  VAL A 239      -4.548  29.547 -19.064  1.00 84.15           H
ATOM   3675  CG1 VAL A 239      -5.366  30.959 -17.721  1.00 76.09           C
ATOM   3676 1HG1 VAL A 239      -5.050  31.779 -18.198  1.00 76.09           H
ATOM   3677 2HG1 VAL A 239      -5.333  31.143 -16.739  1.00 76.09           H
ATOM   3678 3HG1 VAL A 239      -6.321  30.806 -17.973  1.00 76.09           H
ATOM   3679  CG2 VAL A 239      -3.052  30.078 -17.688  1.00 76.55           C
ATOM   3680 1HG2 VAL A 239      -2.732  30.896 -18.166  1.00 76.55           H
ATOM   3681 2HG2 VAL A 239      -2.432  29.327 -17.915  1.00 76.55           H
ATOM   3682 3HG2 VAL A 239      -2.981  30.249 -16.705  1.00 76.55           H
ATOM   3683  N   ARG A 240      -7.334  28.297 -16.748  1.00 85.81           N
ATOM   3684  H   ARG A 240      -7.019  28.523 -15.826  1.00 85.81           H
ATOM   3685  CA  ARG A 240      -8.768  28.151 -16.981  1.00 86.04           C
ATOM   3686  HA  ARG A 240      -8.873  27.688 -17.861  1.00 86.04           H
ATOM   3687  C   ARG A 240      -9.403  29.535 -17.046  1.00 86.78           C
ATOM   3688  O   ARG A 240      -9.659  30.149 -16.016  1.00 84.60           O
ATOM   3689  CB  ARG A 240      -9.418  27.277 -15.903  1.00 84.03           C
ATOM   3690 1HB  ARG A 240      -9.165  27.634 -15.004  1.00 84.03           H
ATOM   3691 2HB  ARG A 240     -10.411  27.318 -16.011  1.00 84.03           H
ATOM   3692  CG  ARG A 240      -8.967  25.811 -16.001  1.00 77.33           C
ATOM   3693 1HG  ARG A 240      -9.115  25.477 -16.932  1.00 77.33           H
ATOM   3694 2HG  ARG A 240      -7.996  25.744 -15.773  1.00 77.33           H
ATOM   3695  CD  ARG A 240      -9.783  24.962 -15.018  1.00 74.50           C
ATOM   3696 1HD  ARG A 240      -9.612  25.271 -14.082  1.00 74.50           H
ATOM   3697 2HD  ARG A 240     -10.757  25.048 -15.225  1.00 74.50           H
ATOM   3698  NE  ARG A 240      -9.438  23.543 -15.087  1.00 64.89           N
ATOM   3699  HE  ARG A 240      -8.602  23.291 -15.574  1.00 64.89           H
ATOM   3700  CZ  ARG A 240     -10.159  22.562 -14.547  1.00 57.34           C
ATOM   3701  NH1 ARG A 240     -11.201  22.814 -13.819  1.00 52.71           N
ATOM   3702 1HH1 ARG A 240     -11.478  23.760 -13.653  1.00 52.71           H
ATOM   3703 2HH1 ARG A 240     -11.728  22.062 -13.423  1.00 52.71           H
ATOM   3704  NH2 ARG A 240      -9.864  21.312 -14.735  1.00 51.36           N
ATOM   3705 1HH2 ARG A 240      -9.076  21.063 -15.299  1.00 51.36           H
ATOM   3706 2HH2 ARG A 240     -10.424  20.598 -14.316  1.00 51.36           H
ATOM   3707  N   TYR A 241      -9.644  30.015 -18.248  1.00 84.38           N
ATOM   3708  H   TYR A 241      -9.431  29.445 -19.041  1.00 84.38           H
ATOM   3709  CA  TYR A 241     -10.211  31.348 -18.476  1.00 84.81           C
ATOM   3710  HA  TYR A 241      -9.644  31.974 -17.941  1.00 84.81           H
ATOM   3711  C   TYR A 241     -11.646  31.471 -17.952  1.00 85.45           C
ATOM   3712  O   TYR A 241     -11.991  32.505 -17.394  1.00 81.49           O
ATOM   3713  CB  TYR A 241     -10.127  31.693 -19.968  1.00 82.34           C
ATOM   3714 1HB  TYR A 241     -10.585  30.974 -20.491  1.00 82.34           H
ATOM   3715 2HB  TYR A 241     -10.591  32.565 -20.123  1.00 82.34           H
ATOM   3716  CG  TYR A 241      -8.698  31.815 -20.472  1.00 80.13           C
ATOM   3717  CD1 TYR A 241      -7.954  32.984 -20.204  1.00 74.16           C
ATOM   3718  HD1 TYR A 241      -8.375  33.733 -19.692  1.00 74.16           H
ATOM   3719  CD2 TYR A 241      -8.100  30.761 -21.194  1.00 72.95           C
ATOM   3720  HD2 TYR A 241      -8.623  29.931 -21.388  1.00 72.95           H
ATOM   3721  CE1 TYR A 241      -6.628  33.105 -20.650  1.00 69.38           C
ATOM   3722  HE1 TYR A 241      -6.107  33.936 -20.457  1.00 69.38           H
ATOM   3723  CE2 TYR A 241      -6.769  30.873 -21.643  1.00 69.73           C
ATOM   3724  HE2 TYR A 241      -6.347  30.122 -22.152  1.00 69.73           H
ATOM   3725  CZ  TYR A 241      -6.033  32.045 -21.374  1.00 73.40           C
ATOM   3726  OH  TYR A 241      -4.742  32.156 -21.802  1.00 72.15           O
ATOM   3727  HH  TYR A 241      -4.156  32.182 -21.046  1.00 72.15           H
ATOM   3728  N   ALA A 242     -12.436  30.405 -18.024  1.00 85.03           N
ATOM   3729  H   ALA A 242     -12.078  29.575 -18.451  1.00 85.03           H
ATOM   3730  CA  ALA A 242     -13.801  30.389 -17.510  1.00 85.60           C
ATOM   3731  HA  ALA A 242     -14.253  31.165 -17.951  1.00 85.60           H
ATOM   3732  C   ALA A 242     -13.886  30.602 -15.979  1.00 86.57           C
ATOM   3733  O   ALA A 242     -14.836  31.202 -15.491  1.00 83.26           O
ATOM   3734  CB  ALA A 242     -14.436  29.053 -17.898  1.00 83.54           C
ATOM   3735 1HB  ALA A 242     -14.386  28.906 -18.886  1.00 83.54           H
ATOM   3736 2HB  ALA A 242     -15.399  29.023 -17.631  1.00 83.54           H
ATOM   3737 3HB  ALA A 242     -13.969  28.291 -17.450  1.00 83.54           H
ATOM   3738  N   THR A 243     -12.869  30.139 -15.236  1.00 84.44           N
ATOM   3739  H   THR A 243     -12.118  29.670 -15.701  1.00 84.44           H
ATOM   3740  CA  THR A 243     -12.800  30.285 -13.770  1.00 85.49           C
ATOM   3741  HA  THR A 243     -13.687  30.680 -13.530  1.00 85.49           H
ATOM   3742  C   THR A 243     -11.718  31.265 -13.317  1.00 87.07           C
ATOM   3743  O   THR A 243     -11.417  31.330 -12.128  1.00 83.72           O
ATOM   3744  CB  THR A 243     -12.630  28.924 -13.077  1.00 83.22           C
ATOM   3745  HB  THR A 243     -12.534  29.083 -12.094  1.00 83.22           H
ATOM   3746  OG1 THR A 243     -11.446  28.282 -13.500  1.00 76.11           O
ATOM   3747  HG1 THR A 243     -11.608  27.344 -13.596  1.00 76.11           H
ATOM   3748  CG2 THR A 243     -13.782  27.976 -13.372  1.00 73.61           C
ATOM   3749 1HG2 THR A 243     -13.651  27.098 -12.912  1.00 73.61           H
ATOM   3750 2HG2 THR A 243     -13.859  27.800 -14.353  1.00 73.61           H
ATOM   3751 3HG2 THR A 243     -14.651  28.360 -13.060  1.00 73.61           H
ATOM   3752  N   TRP A 244     -11.101  31.992 -14.241  1.00 88.58           N
ATOM   3753  H   TRP A 244     -11.405  31.880 -15.187  1.00 88.58           H
ATOM   3754  CA  TRP A 244     -10.017  32.942 -13.997  1.00 89.00           C
ATOM   3755  HA  TRP A 244      -9.594  33.115 -14.886  1.00 89.00           H
ATOM   3756  C   TRP A 244      -8.904  32.362 -13.129  1.00 90.38           C
ATOM   3757  O   TRP A 244      -8.427  32.994 -12.190  1.00 86.12           O
ATOM   3758  CB  TRP A 244     -10.606  34.243 -13.445  1.00 87.46           C
ATOM   3759 1HB  TRP A 244     -11.101  34.039 -12.600  1.00 87.46           H
ATOM   3760 2HB  TRP A 244      -9.858  34.877 -13.249  1.00 87.46           H
ATOM   3761  CG  TRP A 244     -11.556  34.930 -14.376  1.00 88.15           C
ATOM   3762  CD1 TRP A 244     -12.883  34.691 -14.481  1.00 81.43           C
ATOM   3763  HD1 TRP A 244     -13.397  34.041 -13.921  1.00 81.43           H
ATOM   3764  CD2 TRP A 244     -11.244  35.946 -15.370  1.00 86.93           C
ATOM   3765  NE1 TRP A 244     -13.420  35.479 -15.478  1.00 81.52           N
ATOM   3766  HE1 TRP A 244     -14.383  35.474 -15.747  1.00 81.52           H
ATOM   3767  CE2 TRP A 244     -12.447  36.279 -16.057  1.00 85.26           C
ATOM   3768  CE3 TRP A 244     -10.071  36.610 -15.755  1.00 83.33           C
ATOM   3769  HE3 TRP A 244      -9.211  36.404 -15.288  1.00 83.33           H
ATOM   3770  CZ2 TRP A 244     -12.477  37.217 -17.095  1.00 84.50           C
ATOM   3771  HZ2 TRP A 244     -13.335  37.424 -17.566  1.00 84.50           H
ATOM   3772  CZ3 TRP A 244     -10.089  37.562 -16.790  1.00 80.00           C
ATOM   3773  HZ3 TRP A 244      -9.243  38.028 -17.047  1.00 80.00           H
ATOM   3774  CH2 TRP A 244     -11.283  37.866 -17.468  1.00 79.84           C
ATOM   3775  HH2 TRP A 244     -11.285  38.537 -18.209  1.00 79.84           H
ATOM   3776  N   SER A 245      -8.486  31.116 -13.411  1.00 87.78           N
ATOM   3777  H   SER A 245      -8.826  30.663 -14.235  1.00 87.78           H
ATOM   3778  CA  SER A 245      -7.549  30.408 -12.545  1.00 89.06           C
ATOM   3779  HA  SER A 245      -7.208  31.130 -11.943  1.00 89.06           H
ATOM   3780  C   SER A 245      -6.330  29.857 -13.274  1.00 89.48           C
ATOM   3781  O   SER A 245      -6.388  29.501 -14.453  1.00 88.01           O
ATOM   3782  CB  SER A 245      -8.269  29.325 -11.722  1.00 87.57           C
ATOM   3783 1HB  SER A 245      -7.640  28.911 -11.064  1.00 87.57           H
ATOM   3784 2HB  SER A 245      -9.050  29.717 -11.236  1.00 87.57           H
ATOM   3785  OG  SER A 245      -8.772  28.273 -12.525  1.00 77.51           O
ATOM   3786  HG  SER A 245      -8.885  27.488 -11.989  1.00 77.51           H
ATOM   3787  N   ILE A 246      -5.202  29.772 -12.554  1.00 90.81           N
ATOM   3788  H   ILE A 246      -5.170  30.258 -11.681  1.00 90.81           H
ATOM   3789  CA  ILE A 246      -4.019  29.020 -12.956  1.00 91.77           C
ATOM   3790  HA  ILE A 246      -4.171  28.743 -13.905  1.00 91.77           H
ATOM   3791  C   ILE A 246      -3.897  27.767 -12.084  1.00 91.97           C
ATOM   3792  O   ILE A 246      -4.098  27.825 -10.872  1.00 91.07           O
ATOM   3793  CB  ILE A 246      -2.749  29.901 -12.927  1.00 91.54           C
ATOM   3794  HB  ILE A 246      -2.949  30.721 -13.463  1.00 91.54           H
ATOM   3795  CG1 ILE A 246      -1.552  29.169 -13.576  1.00 83.80           C
ATOM   3796 1HG1 ILE A 246      -1.317  28.379 -13.010  1.00 83.80           H
ATOM   3797 2HG1 ILE A 246      -1.824  28.858 -14.487  1.00 83.80           H
ATOM   3798  CG2 ILE A 246      -2.397  30.373 -11.503  1.00 83.85           C
ATOM   3799 1HG2 ILE A 246      -1.574  30.941 -11.507  1.00 83.85           H
ATOM   3800 2HG2 ILE A 246      -2.231  29.594 -10.898  1.00 83.85           H
ATOM   3801 3HG2 ILE A 246      -3.141  30.914 -11.110  1.00 83.85           H
ATOM   3802  CD1 ILE A 246      -0.300  30.052 -13.719  1.00 82.45           C
ATOM   3803 1HD1 ILE A 246       0.450  29.544 -14.142  1.00 82.45           H
ATOM   3804 2HD1 ILE A 246       0.013  30.377 -12.827  1.00 82.45           H
ATOM   3805 3HD1 ILE A 246      -0.489  30.852 -14.288  1.00 82.45           H
ATOM   3806  N   ILE A 247      -3.575  26.659 -12.711  1.00 89.19           N
ATOM   3807  H   ILE A 247      -3.441  26.706 -13.701  1.00 89.19           H
ATOM   3808  CA  ILE A 247      -3.398  25.359 -12.061  1.00 88.95           C
ATOM   3809  HA  ILE A 247      -3.506  25.503 -11.077  1.00 88.95           H
ATOM   3810  C   ILE A 247      -1.989  24.860 -12.364  1.00 88.14           C
ATOM   3811  O   ILE A 247      -1.600  24.755 -13.521  1.00 86.46           O
ATOM   3812  CB  ILE A 247      -4.476  24.352 -12.513  1.00 88.54           C
ATOM   3813  HB  ILE A 247      -4.367  24.186 -13.493  1.00 88.54           H
ATOM   3814  CG1 ILE A 247      -5.897  24.916 -12.289  1.00 82.91           C
ATOM   3815 1HG1 ILE A 247      -6.049  25.011 -11.305  1.00 82.91           H
ATOM   3816 2HG1 ILE A 247      -5.954  25.815 -12.724  1.00 82.91           H
ATOM   3817  CG2 ILE A 247      -4.291  23.022 -11.765  1.00 83.34           C
ATOM   3818 1HG2 ILE A 247      -4.981  22.355 -12.044  1.00 83.34           H
ATOM   3819 2HG2 ILE A 247      -4.372  23.152 -10.777  1.00 83.34           H
ATOM   3820 3HG2 ILE A 247      -3.390  22.629 -11.951  1.00 83.34           H
ATOM   3821  CD1 ILE A 247      -7.014  24.036 -12.863  1.00 75.55           C
ATOM   3822 1HD1 ILE A 247      -7.912  24.441 -12.694  1.00 75.55           H
ATOM   3823 2HD1 ILE A 247      -7.004  23.127 -12.447  1.00 75.55           H
ATOM   3824 3HD1 ILE A 247      -6.909  23.923 -13.851  1.00 75.55           H
ATOM   3825  N   MET A 248      -1.244  24.548 -11.310  1.00 87.03           N
ATOM   3826  H   MET A 248      -1.625  24.726 -10.403  1.00 87.03           H
ATOM   3827  CA  MET A 248       0.088  23.965 -11.382  1.00 85.82           C
ATOM   3828  HA  MET A 248       0.325  23.877 -12.349  1.00 85.82           H
ATOM   3829  C   MET A 248       0.057  22.582 -10.725  1.00 82.97           C
ATOM   3830  O   MET A 248      -0.011  22.483  -9.498  1.00 81.21           O
ATOM   3831  CB  MET A 248       1.102  24.895 -10.688  1.00 88.02           C
ATOM   3832 1HB  MET A 248       0.801  25.060  -9.749  1.00 88.02           H
ATOM   3833 2HB  MET A 248       1.997  24.449 -10.678  1.00 88.02           H
ATOM   3834  CG  MET A 248       1.237  26.242 -11.400  1.00 86.62           C
ATOM   3835 1HG  MET A 248       1.509  26.002 -12.332  1.00 86.62           H
ATOM   3836 2HG  MET A 248       0.308  26.611 -11.408  1.00 86.62           H
ATOM   3837  SD  MET A 248       2.407  27.386 -10.632  1.00 86.36           S
ATOM   3838  CE  MET A 248       1.481  27.822  -9.148  1.00 74.93           C
ATOM   3839 1HE  MET A 248       1.993  28.469  -8.583  1.00 74.93           H
ATOM   3840 2HE  MET A 248       1.292  27.012  -8.593  1.00 74.93           H
ATOM   3841 3HE  MET A 248       0.606  28.245  -9.383  1.00 74.93           H
ATOM   3842  N   ASP A 249       0.092  21.549 -11.547  1.00 78.80           N
ATOM   3843  H   ASP A 249       0.078  21.718 -12.532  1.00 78.80           H
ATOM   3844  CA  ASP A 249       0.150  20.170 -11.073  1.00 76.23           C
ATOM   3845  HA  ASP A 249      -0.493  20.107 -10.309  1.00 76.23           H
ATOM   3846  C   ASP A 249       1.563  19.843 -10.562  1.00 71.76           C
ATOM   3847  O   ASP A 249       2.544  20.348 -11.110  1.00 66.59           O
ATOM   3848  CB  ASP A 249      -0.301  19.207 -12.184  1.00 74.23           C
ATOM   3849 1HB  ASP A 249       0.283  19.346 -12.984  1.00 74.23           H
ATOM   3850 2HB  ASP A 249      -0.197  18.268 -11.855  1.00 74.23           H
ATOM   3851  CG  ASP A 249      -1.766  19.423 -12.601  1.00 69.71           C
ATOM   3852  OD1 ASP A 249      -2.598  19.644 -11.693  1.00 63.89           O
ATOM   3853  OD2 ASP A 249      -2.062  19.389 -13.822  1.00 62.90           O
ATOM   3854  N   SER A 250       1.664  18.994  -9.531  1.00 74.32           N
ATOM   3855  H   SER A 250       0.817  18.702  -9.086  1.00 74.32           H
ATOM   3856  CA  SER A 250       2.927  18.462  -9.007  1.00 73.52           C
ATOM   3857  HA  SER A 250       2.681  18.087  -8.113  1.00 73.52           H
ATOM   3858  C   SER A 250       3.991  19.547  -8.760  1.00 74.94           C
ATOM   3859  O   SER A 250       5.066  19.524  -9.347  1.00 71.40           O
ATOM   3860  CB  SER A 250       3.454  17.346  -9.923  1.00 69.30           C
ATOM   3861 1HB  SER A 250       3.615  17.687 -10.849  1.00 69.30           H
ATOM   3862 2HB  SER A 250       4.299  16.953  -9.561  1.00 69.30           H
ATOM   3863  OG  SER A 250       2.504  16.306 -10.011  1.00 60.22           O
ATOM   3864  HG  SER A 250       1.623  16.679 -10.031  1.00 60.22           H
ATOM   3865  N   VAL A 251       3.675  20.530  -7.892  1.00 77.12           N
ATOM   3866  H   VAL A 251       2.786  20.508  -7.434  1.00 77.12           H
ATOM   3867  CA  VAL A 251       4.602  21.632  -7.602  1.00 77.21           C
ATOM   3868  HA  VAL A 251       4.805  21.984  -8.516  1.00 77.21           H
ATOM   3869  C   VAL A 251       5.899  21.145  -6.948  1.00 73.69           C
ATOM   3870  O   VAL A 251       5.896  20.237  -6.119  1.00 71.12           O
ATOM   3871  CB  VAL A 251       3.965  22.758  -6.765  1.00 79.84           C
ATOM   3872  HB  VAL A 251       4.702  23.399  -6.550  1.00 79.84           H
ATOM   3873  CG1 VAL A 251       2.879  23.471  -7.567  1.00 72.61           C
ATOM   3874 1HG1 VAL A 251       2.460  24.204  -7.031  1.00 72.61           H
ATOM   3875 2HG1 VAL A 251       2.156  22.835  -7.836  1.00 72.61           H
ATOM   3876 3HG1 VAL A 251       3.256  23.877  -8.400  1.00 72.61           H
ATOM   3877  CG2 VAL A 251       3.396  22.286  -5.423  1.00 71.70           C
ATOM   3878 1HG2 VAL A 251       2.994  23.049  -4.916  1.00 71.70           H
ATOM   3879 2HG2 VAL A 251       4.111  21.881  -4.853  1.00 71.70           H
ATOM   3880 3HG2 VAL A 251       2.684  21.597  -5.558  1.00 71.70           H
ATOM   3881  N   VAL A 252       7.006  21.783  -7.313  1.00 73.73           N
ATOM   3882  H   VAL A 252       6.903  22.513  -7.989  1.00 73.73           H
ATOM   3883  CA  VAL A 252       8.366  21.523  -6.823  1.00 72.84           C
ATOM   3884  HA  VAL A 252       8.283  20.767  -6.173  1.00 72.84           H
ATOM   3885  C   VAL A 252       8.919  22.757  -6.093  1.00 73.73           C
ATOM   3886  O   VAL A 252       8.415  23.858  -6.306  1.00 72.31           O
ATOM   3887  CB  VAL A 252       9.289  21.084  -7.970  1.00 69.36           C
ATOM   3888  HB  VAL A 252      10.200  21.018  -7.564  1.00 69.36           H
ATOM   3889  CG1 VAL A 252       8.873  19.725  -8.538  1.00 61.77           C
ATOM   3890 1HG1 VAL A 252       9.479  19.448  -9.284  1.00 61.77           H
ATOM   3891 2HG1 VAL A 252       7.940  19.757  -8.896  1.00 61.77           H
ATOM   3892 3HG1 VAL A 252       8.908  19.016  -7.833  1.00 61.77           H
ATOM   3893  CG2 VAL A 252       9.351  22.096  -9.118  1.00 60.88           C
ATOM   3894 1HG2 VAL A 252       9.960  21.777  -9.844  1.00 60.88           H
ATOM   3895 2HG2 VAL A 252       9.691  22.980  -8.798  1.00 60.88           H
ATOM   3896 3HG2 VAL A 252       8.446  22.241  -9.517  1.00 60.88           H
ATOM   3897  N   PRO A 253       9.970  22.647  -5.265  1.00 68.75           N
ATOM   3898  CA  PRO A 253      10.515  23.791  -4.516  1.00 68.54           C
ATOM   3899  HA  PRO A 253       9.782  24.143  -3.934  1.00 68.54           H
ATOM   3900  C   PRO A 253      10.923  24.985  -5.381  1.00 70.92           C
ATOM   3901  O   PRO A 253      10.799  26.130  -4.955  1.00 68.87           O
ATOM   3902  CB  PRO A 253      11.710  23.233  -3.742  1.00 65.33           C
ATOM   3903 1HB  PRO A 253      12.550  23.279  -4.283  1.00 65.33           H
ATOM   3904 2HB  PRO A 253      11.844  23.717  -2.877  1.00 65.33           H
ATOM   3905  CG  PRO A 253      11.280  21.790  -3.508  1.00 61.31           C
ATOM   3906 1HG  PRO A 253      12.071  21.202  -3.340  1.00 61.31           H
ATOM   3907 2HG  PRO A 253      10.645  21.724  -2.738  1.00 61.31           H
ATOM   3908  CD  PRO A 253      10.594  21.417  -4.810  1.00 62.64           C
ATOM   3909 1HD  PRO A 253      11.253  21.099  -5.492  1.00 62.64           H
ATOM   3910 2HD  PRO A 253       9.896  20.715  -4.667  1.00 62.64           H
ATOM   3911  N   SER A 254      11.334  24.756  -6.628  1.00 74.12           N
ATOM   3912  H   SER A 254      11.454  23.807  -6.920  1.00 74.12           H
ATOM   3913  CA  SER A 254      11.619  25.821  -7.594  1.00 75.67           C
ATOM   3914  HA  SER A 254      12.228  26.431  -7.086  1.00 75.67           H
ATOM   3915  C   SER A 254      10.378  26.627  -8.017  1.00 78.21           C
ATOM   3916  O   SER A 254      10.519  27.727  -8.555  1.00 76.42           O
ATOM   3917  CB  SER A 254      12.314  25.248  -8.830  1.00 72.33           C
ATOM   3918 1HB  SER A 254      12.507  25.969  -9.495  1.00 72.33           H
ATOM   3919 2HB  SER A 254      13.166  24.790  -8.578  1.00 72.33           H
ATOM   3920  OG  SER A 254      11.492  24.294  -9.466  1.00 63.96           O
ATOM   3921  HG  SER A 254      10.622  24.667  -9.610  1.00 63.96           H
ATOM   3922  N   ASP A 255       9.162  26.119  -7.739  1.00 77.97           N
ATOM   3923  H   ASP A 255       9.112  25.193  -7.365  1.00 77.97           H
ATOM   3924  CA  ASP A 255       7.908  26.847  -7.953  1.00 80.74           C
ATOM   3925  HA  ASP A 255       8.048  27.332  -8.816  1.00 80.74           H
ATOM   3926  C   ASP A 255       7.643  27.887  -6.853  1.00 82.20           C
ATOM   3927  O   ASP A 255       6.788  28.748  -7.036  1.00 81.76           O
ATOM   3928  CB  ASP A 255       6.727  25.870  -8.084  1.00 81.04           C
ATOM   3929 1HB  ASP A 255       6.724  25.265  -7.288  1.00 81.04           H
ATOM   3930 2HB  ASP A 255       5.878  26.398  -8.105  1.00 81.04           H
ATOM   3931  CG  ASP A 255       6.788  25.005  -9.345  1.00 80.39           C
ATOM   3932  OD1 ASP A 255       7.228  25.519 -10.398  1.00 74.90           O
ATOM   3933  OD2 ASP A 255       6.308  23.854  -9.299  1.00 74.41           O
ATOM   3934  N   LYS A 256       8.403  27.880  -5.751  1.00 84.71           N
ATOM   3935  H   LYS A 256       9.060  27.135  -5.633  1.00 84.71           H
ATOM   3936  CA  LYS A 256       8.323  28.910  -4.704  1.00 85.25           C
ATOM   3937  HA  LYS A 256       7.414  28.841  -4.293  1.00 85.25           H
ATOM   3938  C   LYS A 256       8.455  30.314  -5.306  1.00 86.45           C
ATOM   3939  O   LYS A 256       9.366  30.584  -6.096  1.00 84.34           O
ATOM   3940  CB  LYS A 256       9.392  28.633  -3.635  1.00 81.68           C
ATOM   3941 1HB  LYS A 256       9.210  27.739  -3.227  1.00 81.68           H
ATOM   3942 2HB  LYS A 256      10.289  28.622  -4.077  1.00 81.68           H
ATOM   3943  CG  LYS A 256       9.412  29.685  -2.517  1.00 73.36           C
ATOM   3944 1HG  LYS A 256       9.747  30.551  -2.888  1.00 73.36           H
ATOM   3945 2HG  LYS A 256       8.484  29.809  -2.167  1.00 73.36           H
ATOM   3946  CD  LYS A 256      10.331  29.237  -1.368  1.00 70.11           C
ATOM   3947 1HD  LYS A 256      10.031  28.342  -1.037  1.00 70.11           H
ATOM   3948 2HD  LYS A 256      11.270  29.171  -1.705  1.00 70.11           H
ATOM   3949  CE  LYS A 256      10.288  30.234  -0.210  1.00 60.20           C
ATOM   3950 1HE  LYS A 256      11.019  30.907  -0.323  1.00 60.20           H
ATOM   3951 2HE  LYS A 256       9.403  30.700  -0.205  1.00 60.20           H
ATOM   3952  NZ  LYS A 256      10.470  29.558   1.106  1.00 54.35           N
ATOM   3953 1HZ  LYS A 256      10.440  30.219   1.856  1.00 54.35           H
ATOM   3954 2HZ  LYS A 256      11.350  29.086   1.148  1.00 54.35           H
ATOM   3955 3HZ  LYS A 256       9.751  28.882   1.264  1.00 54.35           H
ATOM   3956  N   GLY A 257       7.562  31.235  -4.914  1.00 85.17           N
ATOM   3957  H   GLY A 257       6.830  30.961  -4.290  1.00 85.17           H
ATOM   3958  CA  GLY A 257       7.619  32.621  -5.364  1.00 86.97           C
ATOM   3959 1HA  GLY A 257       8.279  33.095  -4.781  1.00 86.97           H
ATOM   3960 2HA  GLY A 257       7.952  32.613  -6.307  1.00 86.97           H
ATOM   3961  C   GLY A 257       6.282  33.352  -5.308  1.00 89.29           C
ATOM   3962  O   GLY A 257       5.272  32.834  -4.842  1.00 88.34           O
ATOM   3963  N   ASN A 258       6.294  34.586  -5.813  1.00 87.54           N
ATOM   3964  H   ASN A 258       7.160  34.951  -6.154  1.00 87.54           H
ATOM   3965  CA  ASN A 258       5.110  35.428  -5.893  1.00 88.91           C
ATOM   3966  HA  ASN A 258       4.463  35.093  -5.208  1.00 88.91           H
ATOM   3967  C   ASN A 258       4.476  35.300  -7.275  1.00 89.48           C
ATOM   3968  O   ASN A 258       5.122  35.586  -8.279  1.00 87.52           O
ATOM   3969  CB  ASN A 258       5.499  36.885  -5.586  1.00 88.31           C
ATOM   3970 1HB  ASN A 258       6.226  37.167  -6.212  1.00 88.31           H
ATOM   3971 2HB  ASN A 258       4.699  37.470  -5.718  1.00 88.31           H
ATOM   3972  CG  ASN A 258       5.996  37.065  -4.163  1.00 85.31           C
ATOM   3973  OD1 ASN A 258       5.565  36.421  -3.224  1.00 76.95           O
ATOM   3974  ND2 ASN A 258       6.935  37.957  -3.955  1.00 74.88           N
ATOM   3975 1HD2 ASN A 258       7.290  38.103  -3.032  1.00 74.88           H
ATOM   3976 2HD2 ASN A 258       7.296  38.491  -4.720  1.00 74.88           H
ATOM   3977  N   TYR A 259       3.211  34.911  -7.311  1.00 91.45           N
ATOM   3978  H   TYR A 259       2.771  34.699  -6.438  1.00 91.45           H
ATOM   3979  CA  TYR A 259       2.408  34.766  -8.516  1.00 91.58           C
ATOM   3980  HA  TYR A 259       3.026  34.844  -9.298  1.00 91.58           H
ATOM   3981  C   TYR A 259       1.376  35.881  -8.567  1.00 92.08           C
ATOM   3982  O   TYR A 259       0.494  35.961  -7.717  1.00 89.68           O
ATOM   3983  CB  TYR A 259       1.735  33.392  -8.528  1.00 91.84           C
ATOM   3984 1HB  TYR A 259       1.288  33.242  -7.646  1.00 91.84           H
ATOM   3985 2HB  TYR A 259       1.051  33.372  -9.257  1.00 91.84           H
ATOM   3986  CG  TYR A 259       2.715  32.265  -8.763  1.00 91.51           C
ATOM   3987  CD1 TYR A 259       2.908  31.764 -10.062  1.00 81.57           C
ATOM   3988  HD1 TYR A 259       2.391  32.148 -10.827  1.00 81.57           H
ATOM   3989  CD2 TYR A 259       3.454  31.731  -7.685  1.00 80.75           C
ATOM   3990  HD2 TYR A 259       3.315  32.086  -6.760  1.00 80.75           H
ATOM   3991  CE1 TYR A 259       3.824  30.726 -10.288  1.00 80.70           C
ATOM   3992  HE1 TYR A 259       3.952  30.366 -11.212  1.00 80.70           H
ATOM   3993  CE2 TYR A 259       4.385  30.701  -7.910  1.00 80.00           C
ATOM   3994  HE2 TYR A 259       4.919  30.331  -7.150  1.00 80.00           H
ATOM   3995  CZ  TYR A 259       4.562  30.191  -9.218  1.00 89.51           C
ATOM   3996  OH  TYR A 259       5.450  29.186  -9.434  1.00 89.04           O
ATOM   3997  HH  TYR A 259       4.983  28.352  -9.485  1.00 89.04           H
ATOM   3998  N   THR A 260       1.482  36.768  -9.558  1.00 92.59           N
ATOM   3999  H   THR A 260       2.212  36.640 -10.229  1.00 92.59           H
ATOM   4000  CA  THR A 260       0.595  37.913  -9.719  1.00 92.51           C
ATOM   4001  HA  THR A 260       0.031  37.940  -8.893  1.00 92.51           H
ATOM   4002  C   THR A 260      -0.286  37.708 -10.944  1.00 92.44           C
ATOM   4003  O   THR A 260       0.243  37.622 -12.058  1.00 91.08           O
ATOM   4004  CB  THR A 260       1.388  39.225  -9.825  1.00 92.83           C
ATOM   4005  HB  THR A 260       1.977  39.176 -10.632  1.00 92.83           H
ATOM   4006  OG1 THR A 260       2.240  39.377  -8.722  1.00 83.92           O
ATOM   4007  HG1 THR A 260       1.720  39.412  -7.919  1.00 83.92           H
ATOM   4008  CG2 THR A 260       0.482  40.456  -9.874  1.00 83.36           C
ATOM   4009 1HG2 THR A 260       1.021  41.295  -9.943  1.00 83.36           H
ATOM   4010 2HG2 THR A 260      -0.081  40.519  -9.050  1.00 83.36           H
ATOM   4011 3HG2 THR A 260      -0.131  40.419 -10.663  1.00 83.36           H
ATOM   4012  N   CYS A 261      -1.599  37.653 -10.746  1.00 91.82           N
ATOM   4013  H   CYS A 261      -1.951  37.532  -9.818  1.00 91.82           H
ATOM   4014  CA  CYS A 261      -2.533  37.766 -11.856  1.00 90.72           C
ATOM   4015  HA  CYS A 261      -2.095  37.297 -12.623  1.00 90.72           H
ATOM   4016  C   CYS A 261      -2.740  39.233 -12.211  1.00 91.77           C
ATOM   4017  O   CYS A 261      -2.909  40.069 -11.321  1.00 89.89           O
ATOM   4018  CB  CYS A 261      -3.863  37.058 -11.555  1.00 88.44           C
ATOM   4019 1HB  CYS A 261      -4.376  37.131 -12.410  1.00 88.44           H
ATOM   4020 2HB  CYS A 261      -3.602  36.105 -11.403  1.00 88.44           H
ATOM   4021  SG  CYS A 261      -4.801  37.720 -10.159  1.00 82.48           S
ATOM   4022  N   ILE A 262      -2.725  39.554 -13.501  1.00 92.12           N
ATOM   4023  H   ILE A 262      -2.453  38.846 -14.152  1.00 92.12           H
ATOM   4024  CA  ILE A 262      -3.076  40.864 -14.034  1.00 92.45           C
ATOM   4025  HA  ILE A 262      -3.338  41.437 -13.258  1.00 92.45           H
ATOM   4026  C   ILE A 262      -4.251  40.677 -14.981  1.00 92.70           C
ATOM   4027  O   ILE A 262      -4.170  39.898 -15.931  1.00 91.49           O
ATOM   4028  CB  ILE A 262      -1.876  41.539 -14.733  1.00 92.39           C
ATOM   4029  HB  ILE A 262      -1.576  40.977 -15.504  1.00 92.39           H
ATOM   4030  CG1 ILE A 262      -0.695  41.671 -13.741  1.00 87.41           C
ATOM   4031 1HG1 ILE A 262      -0.993  42.228 -12.966  1.00 87.41           H
ATOM   4032 2HG1 ILE A 262      -0.447  40.757 -13.420  1.00 87.41           H
ATOM   4033  CG2 ILE A 262      -2.297  42.907 -15.291  1.00 87.53           C
ATOM   4034 1HG2 ILE A 262      -1.531  43.359 -15.748  1.00 87.53           H
ATOM   4035 2HG2 ILE A 262      -2.617  43.509 -14.560  1.00 87.53           H
ATOM   4036 3HG2 ILE A 262      -3.038  42.810 -15.956  1.00 87.53           H
ATOM   4037  CD1 ILE A 262       0.558  42.316 -14.323  1.00 79.12           C
ATOM   4038 1HD1 ILE A 262       1.283  42.373 -13.637  1.00 79.12           H
ATOM   4039 2HD1 ILE A 262       0.367  43.243 -14.646  1.00 79.12           H
ATOM   4040 3HD1 ILE A 262       0.907  41.787 -15.096  1.00 79.12           H
ATOM   4041  N   VAL A 263      -5.328  41.382 -14.676  1.00 91.59           N
ATOM   4042  H   VAL A 263      -5.296  41.949 -13.853  1.00 91.59           H
ATOM   4043  CA  VAL A 263      -6.561  41.388 -15.460  1.00 91.64           C
ATOM   4044  HA  VAL A 263      -6.475  40.717 -16.197  1.00 91.64           H
ATOM   4045  C   VAL A 263      -6.729  42.786 -16.035  1.00 91.86           C
ATOM   4046  O   VAL A 263      -6.779  43.758 -15.288  1.00 90.01           O
ATOM   4047  CB  VAL A 263      -7.752  40.983 -14.585  1.00 91.45           C
ATOM   4048  HB  VAL A 263      -7.812  41.653 -13.845  1.00 91.45           H
ATOM   4049  CG1 VAL A 263      -9.042  40.976 -15.407  1.00 80.57           C
ATOM   4050 1HG1 VAL A 263      -9.825  40.713 -14.843  1.00 80.57           H
ATOM   4051 2HG1 VAL A 263      -8.979  40.329 -16.167  1.00 80.57           H
ATOM   4052 3HG1 VAL A 263      -9.229  41.881 -15.788  1.00 80.57           H
ATOM   4053  CG2 VAL A 263      -7.563  39.588 -13.990  1.00 80.26           C
ATOM   4054 1HG2 VAL A 263      -8.344  39.332 -13.421  1.00 80.26           H
ATOM   4055 2HG2 VAL A 263      -6.742  39.550 -13.420  1.00 80.26           H
ATOM   4056 3HG2 VAL A 263      -7.469  38.901 -14.710  1.00 80.26           H
ATOM   4057  N   GLU A 264      -6.777  42.918 -17.360  1.00 90.24           N
ATOM   4058  H   GLU A 264      -6.805  42.090 -17.920  1.00 90.24           H
ATOM   4059  CA  GLU A 264      -6.790  44.215 -18.033  1.00 90.48           C
ATOM   4060  HA  GLU A 264      -7.200  44.840 -17.369  1.00 90.48           H
ATOM   4061  C   GLU A 264      -7.713  44.244 -19.254  1.00 90.08           C
ATOM   4062  O   GLU A 264      -7.871  43.266 -19.973  1.00 87.62           O
ATOM   4063  CB  GLU A 264      -5.342  44.663 -18.355  1.00 87.39           C
ATOM   4064 1HB  GLU A 264      -5.379  45.597 -18.710  1.00 87.39           H
ATOM   4065 2HB  GLU A 264      -4.818  44.650 -17.504  1.00 87.39           H
ATOM   4066  CG  GLU A 264      -4.584  43.807 -19.380  1.00 78.71           C
ATOM   4067 1HG  GLU A 264      -4.737  42.845 -19.154  1.00 78.71           H
ATOM   4068 2HG  GLU A 264      -4.961  44.001 -20.286  1.00 78.71           H
ATOM   4069  CD  GLU A 264      -3.055  44.069 -19.415  1.00 81.85           C
ATOM   4070  OE1 GLU A 264      -2.335  43.343 -20.139  1.00 71.86           O
ATOM   4071  OE2 GLU A 264      -2.517  44.891 -18.639  1.00 74.19           O
ATOM   4072  N   ASN A 265      -8.329  45.408 -19.486  1.00 89.43           N
ATOM   4073  H   ASN A 265      -8.325  46.086 -18.751  1.00 89.43           H
ATOM   4074  CA  ASN A 265      -9.005  45.766 -20.724  1.00 89.32           C
ATOM   4075  HA  ASN A 265      -8.654  45.165 -21.442  1.00 89.32           H
ATOM   4076  C   ASN A 265      -8.635  47.212 -21.113  1.00 89.10           C
ATOM   4077  O   ASN A 265      -7.830  47.852 -20.438  1.00 84.92           O
ATOM   4078  CB  ASN A 265     -10.525  45.490 -20.603  1.00 87.98           C
ATOM   4079 1HB  ASN A 265     -10.926  45.550 -21.517  1.00 87.98           H
ATOM   4080 2HB  ASN A 265     -10.645  44.564 -20.246  1.00 87.98           H
ATOM   4081  CG  ASN A 265     -11.312  46.432 -19.698  1.00 88.43           C
ATOM   4082  OD1 ASN A 265     -10.836  47.454 -19.239  1.00 82.92           O
ATOM   4083  ND2 ASN A 265     -12.564  46.118 -19.449  1.00 84.10           N
ATOM   4084 1HD2 ASN A 265     -13.127  46.719 -18.882  1.00 84.10           H
ATOM   4085 2HD2 ASN A 265     -12.953  45.278 -19.827  1.00 84.10           H
ATOM   4086  N   GLU A 266      -9.229  47.739 -22.195  1.00 91.66           N
ATOM   4087  H   GLU A 266      -9.895  47.187 -22.696  1.00 91.66           H
ATOM   4088  CA  GLU A 266      -8.934  49.101 -22.670  1.00 91.66           C
ATOM   4089  HA  GLU A 266      -7.936  49.122 -22.730  1.00 91.66           H
ATOM   4090  C   GLU A 266      -9.299  50.226 -21.683  1.00 92.14           C
ATOM   4091  O   GLU A 266      -8.846  51.353 -21.842  1.00 87.45           O
ATOM   4092  CB  GLU A 266      -9.597  49.310 -24.052  1.00 88.99           C
ATOM   4093 1HB  GLU A 266      -9.294  50.190 -24.419  1.00 88.99           H
ATOM   4094 2HB  GLU A 266      -9.300  48.574 -24.661  1.00 88.99           H
ATOM   4095  CG  GLU A 266     -11.145  49.307 -23.996  1.00 78.07           C
ATOM   4096 1HG  GLU A 266     -11.442  48.467 -23.542  1.00 78.07           H
ATOM   4097 2HG  GLU A 266     -11.443  50.099 -23.462  1.00 78.07           H
ATOM   4098  CD  GLU A 266     -11.814  49.375 -25.400  1.00 76.59           C
ATOM   4099  OE1 GLU A 266     -13.058  49.228 -25.445  1.00 68.52           O
ATOM   4100  OE2 GLU A 266     -11.089  49.563 -26.396  1.00 69.66           O
ATOM   4101  N   TYR A 267     -10.078  49.907 -20.629  1.00 89.19           N
ATOM   4102  H   TYR A 267     -10.356  48.952 -20.526  1.00 89.19           H
ATOM   4103  CA  TYR A 267     -10.545  50.869 -19.624  1.00 89.35           C
ATOM   4104  HA  TYR A 267     -10.321  51.764 -20.010  1.00 89.35           H
ATOM   4105  C   TYR A 267      -9.791  50.802 -18.295  1.00 90.18           C
ATOM   4106  O   TYR A 267      -9.996  51.659 -17.431  1.00 83.01           O
ATOM   4107  CB  TYR A 267     -12.060  50.722 -19.440  1.00 87.98           C
ATOM   4108 1HB  TYR A 267     -12.254  49.804 -19.095  1.00 87.98           H
ATOM   4109 2HB  TYR A 267     -12.370  51.401 -18.775  1.00 87.98           H
ATOM   4110  CG  TYR A 267     -12.841  50.923 -20.725  1.00 88.44           C
ATOM   4111  CD1 TYR A 267     -12.989  52.222 -21.259  1.00 79.53           C
ATOM   4112  HD1 TYR A 267     -12.642  53.013 -20.754  1.00 79.53           H
ATOM   4113  CD2 TYR A 267     -13.344  49.815 -21.418  1.00 81.41           C
ATOM   4114  HD2 TYR A 267     -13.254  48.898 -21.030  1.00 81.41           H
ATOM   4115  CE1 TYR A 267     -13.622  52.403 -22.496  1.00 79.30           C
ATOM   4116  HE1 TYR A 267     -13.731  53.324 -22.870  1.00 79.30           H
ATOM   4117  CE2 TYR A 267     -13.977  49.995 -22.663  1.00 79.49           C
ATOM   4118  HE2 TYR A 267     -14.337  49.205 -23.159  1.00 79.49           H
ATOM   4119  CZ  TYR A 267     -14.104  51.293 -23.212  1.00 82.76           C
ATOM   4120  OH  TYR A 267     -14.658  51.456 -24.435  1.00 81.78           O
ATOM   4121  HH  TYR A 267     -13.967  51.494 -25.096  1.00 81.78           H
ATOM   4122  N   GLY A 268      -8.909  49.831 -18.107  1.00 90.78           N
ATOM   4123  H   GLY A 268      -8.783  49.147 -18.825  1.00 90.78           H
ATOM   4124  CA  GLY A 268      -8.115  49.726 -16.888  1.00 90.34           C
ATOM   4125 1HA  GLY A 268      -7.391  50.413 -16.949  1.00 90.34           H
ATOM   4126 2HA  GLY A 268      -8.720  49.946 -16.123  1.00 90.34           H
ATOM   4127  C   GLY A 268      -7.487  48.360 -16.649  1.00 91.70           C
ATOM   4128  O   GLY A 268      -7.662  47.416 -17.422  1.00 89.46           O
ATOM   4129  N   SER A 269      -6.740  48.265 -15.542  1.00 91.29           N
ATOM   4130  H   SER A 269      -6.590  49.090 -14.997  1.00 91.29           H
ATOM   4131  CA  SER A 269      -6.131  47.009 -15.090  1.00 92.12           C
ATOM   4132  HA  SER A 269      -6.682  46.293 -15.519  1.00 92.12           H
ATOM   4133  C   SER A 269      -6.217  46.856 -13.573  1.00 92.15           C
ATOM   4134  O   SER A 269      -6.089  47.826 -12.827  1.00 89.31           O
ATOM   4135  CB  SER A 269      -4.675  46.895 -15.563  1.00 90.45           C
ATOM   4136 1HB  SER A 269      -4.298  45.997 -15.335  1.00 90.45           H
ATOM   4137 2HB  SER A 269      -4.611  47.042 -16.550  1.00 90.45           H
ATOM   4138  OG  SER A 269      -3.854  47.863 -14.942  1.00 81.06           O
ATOM   4139  HG  SER A 269      -2.980  47.498 -14.802  1.00 81.06           H
ATOM   4140  N   ILE A 270      -6.393  45.616 -13.119  1.00 91.24           N
ATOM   4141  H   ILE A 270      -6.576  44.902 -13.795  1.00 91.24           H
ATOM   4142  CA  ILE A 270      -6.341  45.211 -11.715  1.00 91.75           C
ATOM   4143  HA  ILE A 270      -6.000  46.008 -11.216  1.00 91.75           H
ATOM   4144  C   ILE A 270      -5.355  44.055 -11.549  1.00 92.31           C
ATOM   4145  O   ILE A 270      -5.102  43.297 -12.488  1.00 90.32           O
ATOM   4146  CB  ILE A 270      -7.743  44.867 -11.163  1.00 90.99           C
ATOM   4147  HB  ILE A 270      -7.642  44.532 -10.226  1.00 90.99           H
ATOM   4148  CG1 ILE A 270      -8.418  43.725 -11.961  1.00 84.55           C
ATOM   4149 1HG1 ILE A 270      -8.558  44.035 -12.901  1.00 84.55           H
ATOM   4150 2HG1 ILE A 270      -7.808  42.933 -11.958  1.00 84.55           H
ATOM   4151  CG2 ILE A 270      -8.611  46.133 -11.123  1.00 85.22           C
ATOM   4152 1HG2 ILE A 270      -9.524  45.931 -10.768  1.00 85.22           H
ATOM   4153 2HG2 ILE A 270      -8.717  46.524 -12.037  1.00 85.22           H
ATOM   4154 3HG2 ILE A 270      -8.200  46.831 -10.536  1.00 85.22           H
ATOM   4155  CD1 ILE A 270      -9.774  43.281 -11.402  1.00 84.77           C
ATOM   4156 1HD1 ILE A 270     -10.165  42.544 -11.953  1.00 84.77           H
ATOM   4157 2HD1 ILE A 270     -10.425  44.040 -11.397  1.00 84.77           H
ATOM   4158 3HD1 ILE A 270      -9.683  42.948 -10.463  1.00 84.77           H
ATOM   4159  N   ASN A 271      -4.773  43.918 -10.365  1.00 91.53           N
ATOM   4160  H   ASN A 271      -4.972  44.587  -9.649  1.00 91.53           H
ATOM   4161  CA  ASN A 271      -3.855  42.828 -10.073  1.00 91.87           C
ATOM   4162  HA  ASN A 271      -4.136  42.094 -10.691  1.00 91.87           H
ATOM   4163  C   ASN A 271      -4.015  42.289  -8.657  1.00 91.87           C
ATOM   4164  O   ASN A 271      -4.442  42.997  -7.745  1.00 89.94           O
ATOM   4165  CB  ASN A 271      -2.404  43.250 -10.377  1.00 90.52           C
ATOM   4166 1HB  ASN A 271      -1.810  42.451 -10.282  1.00 90.52           H
ATOM   4167 2HB  ASN A 271      -2.358  43.591 -11.316  1.00 90.52           H
ATOM   4168  CG  ASN A 271      -1.885  44.338  -9.453  1.00 88.31           C
ATOM   4169  OD1 ASN A 271      -1.460  44.094  -8.335  1.00 80.78           O
ATOM   4170  ND2 ASN A 271      -1.902  45.575  -9.886  1.00 78.68           N
ATOM   4171 1HD2 ASN A 271      -1.568  46.314  -9.301  1.00 78.68           H
ATOM   4172 2HD2 ASN A 271      -2.249  45.780 -10.801  1.00 78.68           H
ATOM   4173  N   HIS A 272      -3.647  41.036  -8.472  1.00 90.40           N
ATOM   4174  H   HIS A 272      -3.378  40.506  -9.276  1.00 90.40           H
ATOM   4175  CA  HIS A 272      -3.606  40.371  -7.177  1.00 90.63           C
ATOM   4176  HA  HIS A 272      -3.500  41.090  -6.491  1.00 90.63           H
ATOM   4177  C   HIS A 272      -2.405  39.421  -7.115  1.00 91.04           C
ATOM   4178  O   HIS A 272      -2.086  38.765  -8.106  1.00 89.28           O
ATOM   4179  CB  HIS A 272      -4.918  39.627  -6.926  1.00 90.35           C
ATOM   4180 1HB  HIS A 272      -5.683  40.253  -7.074  1.00 90.35           H
ATOM   4181 2HB  HIS A 272      -4.987  38.860  -7.564  1.00 90.35           H
ATOM   4182  CG  HIS A 272      -5.006  39.090  -5.523  1.00 90.58           C
ATOM   4183  ND1 HIS A 272      -5.536  39.765  -4.445  1.00 78.93           N
ATOM   4184  HD1 HIS A 272      -5.925  40.686  -4.455  1.00 78.93           H
ATOM   4185  CD2 HIS A 272      -4.567  37.875  -5.073  1.00 78.22           C
ATOM   4186  HD2 HIS A 272      -4.132  37.163  -5.625  1.00 78.22           H
ATOM   4187  CE1 HIS A 272      -5.432  38.953  -3.376  1.00 81.58           C
ATOM   4188  HE1 HIS A 272      -5.758  39.177  -2.458  1.00 81.58           H
ATOM   4189  NE2 HIS A 272      -4.834  37.808  -3.710  1.00 83.88           N
ATOM   4190  N   THR A 273      -1.735  39.361  -5.953  1.00 91.33           N
ATOM   4191  H   THR A 273      -2.074  39.891  -5.176  1.00 91.33           H
ATOM   4192  CA  THR A 273      -0.525  38.548  -5.777  1.00 91.75           C
ATOM   4193  HA  THR A 273      -0.382  38.111  -6.665  1.00 91.75           H
ATOM   4194  C   THR A 273      -0.734  37.475  -4.713  1.00 91.84           C
ATOM   4195  O   THR A 273      -1.073  37.784  -3.568  1.00 89.76           O
ATOM   4196  CB  THR A 273       0.697  39.411  -5.439  1.00 91.52           C
ATOM   4197  HB  THR A 273       0.508  39.889  -4.581  1.00 91.52           H
ATOM   4198  OG1 THR A 273       0.900  40.380  -6.450  1.00 83.21           O
ATOM   4199  HG1 THR A 273       0.946  39.947  -7.303  1.00 83.21           H
ATOM   4200  CG2 THR A 273       1.993  38.606  -5.346  1.00 82.37           C
ATOM   4201 1HG2 THR A 273       2.768  39.198  -5.125  1.00 82.37           H
ATOM   4202 2HG2 THR A 273       2.194  38.148  -6.212  1.00 82.37           H
ATOM   4203 3HG2 THR A 273       1.929  37.905  -4.636  1.00 82.37           H
ATOM   4204  N   TYR A 274      -0.451  36.238  -5.089  1.00 91.65           N
ATOM   4205  H   TYR A 274      -0.303  36.088  -6.066  1.00 91.65           H
ATOM   4206  CA  TYR A 274      -0.334  35.073  -4.222  1.00 90.52           C
ATOM   4207  HA  TYR A 274      -0.792  35.304  -3.364  1.00 90.52           H
ATOM   4208  C   TYR A 274       1.132  34.765  -3.946  1.00 90.93           C
ATOM   4209  O   TYR A 274       1.964  34.822  -4.847  1.00 88.35           O
ATOM   4210  CB  TYR A 274      -1.008  33.876  -4.895  1.00 90.76           C
ATOM   4211 1HB  TYR A 274      -0.597  33.737  -5.796  1.00 90.76           H
ATOM   4212 2HB  TYR A 274      -0.860  33.063  -4.332  1.00 90.76           H
ATOM   4213  CG  TYR A 274      -2.489  34.053  -5.080  1.00 90.53           C
ATOM   4214  CD1 TYR A 274      -3.350  33.810  -3.991  1.00 80.59           C
ATOM   4215  HD1 TYR A 274      -2.971  33.519  -3.112  1.00 80.59           H
ATOM   4216  CD2 TYR A 274      -3.024  34.468  -6.320  1.00 81.36           C
ATOM   4217  HD2 TYR A 274      -2.417  34.645  -7.095  1.00 81.36           H
ATOM   4218  CE1 TYR A 274      -4.735  33.975  -4.134  1.00 79.99           C
ATOM   4219  HE1 TYR A 274      -5.343  33.810  -3.357  1.00 79.99           H
ATOM   4220  CE2 TYR A 274      -4.418  34.631  -6.461  1.00 80.55           C
ATOM   4221  HE2 TYR A 274      -4.804  34.929  -7.334  1.00 80.55           H
ATOM   4222  CZ  TYR A 274      -5.263  34.371  -5.365  1.00 88.37           C
ATOM   4223  OH  TYR A 274      -6.607  34.523  -5.493  1.00 87.15           O
ATOM   4224  HH  TYR A 274      -6.822  35.455  -5.523  1.00 87.15           H
ATOM   4225  N   GLN A 275       1.449  34.386  -2.705  1.00 87.24           N
ATOM   4226  H   GLN A 275       0.751  34.469  -1.994  1.00 87.24           H
ATOM   4227  CA  GLN A 275       2.751  33.859  -2.328  1.00 86.67           C
ATOM   4228  HA  GLN A 275       3.403  34.072  -3.056  1.00 86.67           H
ATOM   4229  C   GLN A 275       2.662  32.336  -2.202  1.00 85.72           C
ATOM   4230  O   GLN A 275       1.899  31.831  -1.373  1.00 83.73           O
ATOM   4231  CB  GLN A 275       3.216  34.553  -1.044  1.00 85.96           C
ATOM   4232 1HB  GLN A 275       3.199  35.543  -1.185  1.00 85.96           H
ATOM   4233 2HB  GLN A 275       2.593  34.311  -0.300  1.00 85.96           H
ATOM   4234  CG  GLN A 275       4.643  34.124  -0.664  1.00 75.54           C
ATOM   4235 1HG  GLN A 275       4.639  33.145  -0.462  1.00 75.54           H
ATOM   4236 2HG  GLN A 275       5.248  34.302  -1.440  1.00 75.54           H
ATOM   4237  CD  GLN A 275       5.185  34.874   0.561  1.00 71.56           C
ATOM   4238  OE1 GLN A 275       4.538  35.719   1.171  1.00 63.70           O
ATOM   4239  NE2 GLN A 275       6.406  34.609   0.952  1.00 60.31           N
ATOM   4240 1HE2 GLN A 275       6.796  35.092   1.736  1.00 60.31           H
ATOM   4241 2HE2 GLN A 275       6.949  33.923   0.467  1.00 60.31           H
ATOM   4242  N   LEU A 276       3.438  31.631  -2.999  1.00 87.18           N
ATOM   4243  H   LEU A 276       3.969  32.119  -3.692  1.00 87.18           H
ATOM   4244  CA  LEU A 276       3.568  30.185  -2.930  1.00 86.05           C
ATOM   4245  HA  LEU A 276       2.799  29.838  -2.393  1.00 86.05           H
ATOM   4246  C   LEU A 276       4.857  29.817  -2.209  1.00 84.53           C
ATOM   4247  O   LEU A 276       5.944  30.221  -2.632  1.00 82.72           O
ATOM   4248  CB  LEU A 276       3.523  29.609  -4.359  1.00 87.62           C
ATOM   4249 1HB  LEU A 276       2.650  29.866  -4.773  1.00 87.62           H
ATOM   4250 2HB  LEU A 276       4.273  30.013  -4.883  1.00 87.62           H
ATOM   4251  CG  LEU A 276       3.656  28.080  -4.436  1.00 86.67           C
ATOM   4252  HG  LEU A 276       4.541  27.845  -4.035  1.00 86.67           H
ATOM   4253  CD1 LEU A 276       2.565  27.354  -3.651  1.00 74.39           C
ATOM   4254 1HD1 LEU A 276       2.675  26.362  -3.718  1.00 74.39           H
ATOM   4255 2HD1 LEU A 276       1.657  27.587  -4.000  1.00 74.39           H
ATOM   4256 3HD1 LEU A 276       2.595  27.602  -2.683  1.00 74.39           H
ATOM   4257  CD2 LEU A 276       3.571  27.625  -5.891  1.00 75.55           C
ATOM   4258 1HD2 LEU A 276       3.656  26.631  -5.961  1.00 75.55           H
ATOM   4259 2HD2 LEU A 276       4.301  28.035  -6.438  1.00 75.55           H
ATOM   4260 3HD2 LEU A 276       2.697  27.888  -6.298  1.00 75.55           H
ATOM   4261  N   ASP A 277       4.751  29.021  -1.151  1.00 81.57           N
ATOM   4262  H   ASP A 277       3.845  28.902  -0.745  1.00 81.57           H
ATOM   4263  CA  ASP A 277       5.866  28.311  -0.543  1.00 78.12           C
ATOM   4264  HA  ASP A 277       6.687  28.617  -1.025  1.00 78.12           H
ATOM   4265  C   ASP A 277       5.689  26.808  -0.757  1.00 76.08           C
ATOM   4266  O   ASP A 277       4.650  26.242  -0.413  1.00 72.70           O
ATOM   4267  CB  ASP A 277       6.023  28.681   0.945  1.00 76.02           C
ATOM   4268 1HB  ASP A 277       5.808  29.650   1.066  1.00 76.02           H
ATOM   4269 2HB  ASP A 277       5.391  28.129   1.488  1.00 76.02           H
ATOM   4270  CG  ASP A 277       7.450  28.427   1.439  1.00 69.52           C
ATOM   4271  OD1 ASP A 277       8.258  27.820   0.688  1.00 63.24           O
ATOM   4272  OD2 ASP A 277       7.865  29.024   2.453  1.00 61.02           O
ATOM   4273  N   VAL A 278       6.675  26.169  -1.383  1.00 75.90           N
ATOM   4274  H   VAL A 278       7.473  26.695  -1.677  1.00 75.90           H
ATOM   4275  CA  VAL A 278       6.644  24.732  -1.660  1.00 73.80           C
ATOM   4276  HA  VAL A 278       5.726  24.422  -1.413  1.00 73.80           H
ATOM   4277  C   VAL A 278       7.693  24.062  -0.797  1.00 69.30           C
ATOM   4278  O   VAL A 278       8.890  24.291  -0.973  1.00 66.06           O
ATOM   4279  CB  VAL A 278       6.854  24.400  -3.147  1.00 74.60           C
ATOM   4280  HB  VAL A 278       7.780  24.697  -3.382  1.00 74.60           H
ATOM   4281  CG1 VAL A 278       6.690  22.893  -3.390  1.00 68.37           C
ATOM   4282 1HG1 VAL A 278       6.825  22.669  -4.355  1.00 68.37           H
ATOM   4283 2HG1 VAL A 278       5.775  22.585  -3.128  1.00 68.37           H
ATOM   4284 3HG1 VAL A 278       7.355  22.370  -2.857  1.00 68.37           H
ATOM   4285  CG2 VAL A 278       5.841  25.130  -4.039  1.00 67.35           C
ATOM   4286 1HG2 VAL A 278       5.986  24.907  -5.003  1.00 67.35           H
ATOM   4287 2HG2 VAL A 278       5.923  26.121  -3.937  1.00 67.35           H
ATOM   4288 3HG2 VAL A 278       4.904  24.873  -3.802  1.00 67.35           H
ATOM   4289  N   VAL A 279       7.235  23.239   0.136  1.00 63.71           N
ATOM   4290  H   VAL A 279       6.249  23.076   0.178  1.00 63.71           H
ATOM   4291  CA  VAL A 279       8.086  22.558   1.105  1.00 61.07           C
ATOM   4292  HA  VAL A 279       8.954  23.054   1.129  1.00 61.07           H
ATOM   4293  C   VAL A 279       8.355  21.137   0.635  1.00 59.29           C
ATOM   4294  O   VAL A 279       7.428  20.387   0.317  1.00 56.63           O
ATOM   4295  CB  VAL A 279       7.453  22.603   2.510  1.00 58.49           C
ATOM   4296  HB  VAL A 279       6.626  22.042   2.476  1.00 58.49           H
ATOM   4297  CG1 VAL A 279       8.440  22.058   3.550  1.00 52.02           C
ATOM   4298 1HG1 VAL A 279       8.043  22.081   4.467  1.00 52.02           H
ATOM   4299 2HG1 VAL A 279       9.280  22.600   3.565  1.00 52.02           H
ATOM   4300 3HG1 VAL A 279       8.689  21.111   3.346  1.00 52.02           H
ATOM   4301  CG2 VAL A 279       7.086  24.042   2.927  1.00 52.64           C
ATOM   4302 1HG2 VAL A 279       6.677  24.057   3.839  1.00 52.64           H
ATOM   4303 2HG2 VAL A 279       6.429  24.444   2.289  1.00 52.64           H
ATOM   4304 3HG2 VAL A 279       7.896  24.628   2.944  1.00 52.64           H
ATOM   4305  N   GLU A 280       9.635  20.743   0.590  1.00 51.83           N
ATOM   4306  H   GLU A 280      10.354  21.419   0.754  1.00 51.83           H
ATOM   4307  CA  GLU A 280      10.018  19.361   0.310  1.00 51.36           C
ATOM   4308  HA  GLU A 280       9.573  19.153  -0.561  1.00 51.36           H
ATOM   4309  C   GLU A 280       9.504  18.420   1.414  1.00 50.66           C
ATOM   4310  O   GLU A 280       9.590  18.721   2.604  1.00 47.33           O
ATOM   4311  CB  GLU A 280      11.543  19.213   0.155  1.00 47.23           C
ATOM   4312 1HB  GLU A 280      11.992  19.668   0.924  1.00 47.23           H
ATOM   4313 2HB  GLU A 280      11.776  18.241   0.160  1.00 47.23           H
ATOM   4314  CG  GLU A 280      12.056  19.832  -1.147  1.00 41.83           C
ATOM   4315 1HG  GLU A 280      11.538  19.434  -1.904  1.00 41.83           H
ATOM   4316 2HG  GLU A 280      11.887  20.817  -1.109  1.00 41.83           H
ATOM   4317  CD  GLU A 280      13.560  19.605  -1.412  1.00 37.36           C
ATOM   4318  OE1 GLU A 280      13.996  19.902  -2.547  1.00 34.54           O
ATOM   4319  OE2 GLU A 280      14.267  19.153  -0.489  1.00 34.61           O
ATOM   4320  N   ARG A 281       8.992  17.256   1.028  1.00 47.87           N
ATOM   4321  H   ARG A 281       8.865  17.088   0.050  1.00 47.87           H
ATOM   4322  CA  ARG A 281       8.606  16.210   1.977  1.00 48.94           C
ATOM   4323  HA  ARG A 281       8.224  16.663   2.782  1.00 48.94           H
ATOM   4324  C   ARG A 281       9.849  15.403   2.338  1.00 49.14           C
ATOM   4325  O   ARG A 281      10.181  14.483   1.614  1.00 46.78           O
ATOM   4326  CB  ARG A 281       7.542  15.302   1.375  1.00 45.08           C
ATOM   4327 1HB  ARG A 281       7.871  14.976   0.489  1.00 45.08           H
ATOM   4328 2HB  ARG A 281       7.410  14.523   1.988  1.00 45.08           H
ATOM   4329  CG  ARG A 281       6.193  15.992   1.168  1.00 40.82           C
ATOM   4330 1HG  ARG A 281       5.819  16.283   2.049  1.00 40.82           H
ATOM   4331 2HG  ARG A 281       6.304  16.788   0.573  1.00 40.82           H
ATOM   4332  CD  ARG A 281       5.257  14.974   0.512  1.00 38.37           C
ATOM   4333 1HD  ARG A 281       5.627  14.698  -0.375  1.00 38.37           H
ATOM   4334 2HD  ARG A 281       5.167  14.170   1.100  1.00 38.37           H
ATOM   4335  NE  ARG A 281       3.915  15.519   0.289  1.00 34.96           N
ATOM   4336  HE  ARG A 281       3.703  16.402   0.708  1.00 34.96           H
ATOM   4337  CZ  ARG A 281       2.964  14.940  -0.419  1.00 31.55           C
ATOM   4338  NH1 ARG A 281       3.138  13.777  -0.986  1.00 30.54           N
ATOM   4339 1HH1 ARG A 281       4.011  13.299  -0.890  1.00 30.54           H
ATOM   4340 2HH1 ARG A 281       2.398  13.364  -1.517  1.00 30.54           H
ATOM   4341  NH2 ARG A 281       1.824  15.518  -0.578  1.00 28.76           N
ATOM   4342 1HH2 ARG A 281       1.655  16.412  -0.163  1.00 28.76           H
ATOM   4343 2HH2 ARG A 281       1.108  15.073  -1.116  1.00 28.76           H
ATOM   4344  N   SER A 282      10.475  15.720   3.470  1.00 50.99           N
ATOM   4345  H   SER A 282      10.148  16.513   3.984  1.00 50.99           H
ATOM   4346  CA  SER A 282      11.616  14.973   4.005  1.00 52.02           C
ATOM   4347  HA  SER A 282      12.001  15.606   4.677  1.00 52.02           H
ATOM   4348  C   SER A 282      12.682  14.659   2.948  1.00 53.79           C
ATOM   4349  O   SER A 282      12.593  13.632   2.274  1.00 50.50           O
ATOM   4350  CB  SER A 282      11.164  13.673   4.676  1.00 46.92           C
ATOM   4351 1HB  SER A 282      10.686  13.079   4.029  1.00 46.92           H
ATOM   4352 2HB  SER A 282      11.940  13.180   5.070  1.00 46.92           H
ATOM   4353  OG  SER A 282      10.269  13.990   5.724  1.00 42.45           O
ATOM   4354  HG  SER A 282       9.381  14.062   5.375  1.00 42.45           H
ATOM   4355  N   PRO A 283      13.699  15.504   2.783  1.00 49.56           N
ATOM   4356  CA  PRO A 283      14.666  15.375   1.702  1.00 50.70           C
ATOM   4357  HA  PRO A 283      14.197  15.455   0.823  1.00 50.70           H
ATOM   4358  C   PRO A 283      15.328  13.983   1.691  1.00 51.65           C
ATOM   4359  O   PRO A 283      15.875  13.532   2.701  1.00 49.91           O
ATOM   4360  CB  PRO A 283      15.651  16.522   1.906  1.00 47.38           C
ATOM   4361 1HB  PRO A 283      16.588  16.212   1.742  1.00 47.38           H
ATOM   4362 2HB  PRO A 283      15.438  17.280   1.290  1.00 47.38           H
ATOM   4363  CG  PRO A 283      15.475  16.949   3.363  1.00 46.97           C
ATOM   4364 1HG  PRO A 283      16.063  16.416   3.971  1.00 46.97           H
ATOM   4365 2HG  PRO A 283      15.669  17.923   3.481  1.00 46.97           H
ATOM   4366  CD  PRO A 283      14.015  16.653   3.628  1.00 50.04           C
ATOM   4367 1HD  PRO A 283      13.862  16.421   4.589  1.00 50.04           H
ATOM   4368 2HD  PRO A 283      13.437  17.430   3.376  1.00 50.04           H
ATOM   4369  N   HIS A 284      15.250  13.296   0.557  1.00 64.38           N
ATOM   4370  H   HIS A 284      14.754  13.719  -0.201  1.00 64.38           H
ATOM   4371  CA  HIS A 284      15.826  11.980   0.325  1.00 67.77           C
ATOM   4372  HA  HIS A 284      16.575  11.892   0.982  1.00 67.77           H
ATOM   4373  C   HIS A 284      16.393  11.887  -1.097  1.00 72.01           C
ATOM   4374  O   HIS A 284      15.927  12.549  -2.012  1.00 71.45           O
ATOM   4375  CB  HIS A 284      14.767  10.883   0.578  1.00 61.97           C
ATOM   4376 1HB  HIS A 284      15.204   9.985   0.518  1.00 61.97           H
ATOM   4377 2HB  HIS A 284      14.380  11.005   1.492  1.00 61.97           H
ATOM   4378  CG  HIS A 284      13.636  10.916  -0.414  1.00 54.53           C
ATOM   4379  ND1 HIS A 284      12.669  11.877  -0.516  1.00 47.48           N
ATOM   4380  HD1 HIS A 284      12.559  12.660   0.096  1.00 47.48           H
ATOM   4381  CD2 HIS A 284      13.428  10.018  -1.423  1.00 45.32           C
ATOM   4382  HD2 HIS A 284      13.969   9.198  -1.610  1.00 45.32           H
ATOM   4383  CE1 HIS A 284      11.893  11.595  -1.573  1.00 39.83           C
ATOM   4384  HE1 HIS A 284      11.119  12.146  -1.885  1.00 39.83           H
ATOM   4385  NE2 HIS A 284      12.316  10.463  -2.145  1.00 42.25           N
ATOM   4386  N   ARG A 285      17.418  11.033  -1.277  1.00 72.85           N
ATOM   4387  H   ARG A 285      17.837  10.605  -0.476  1.00 72.85           H
ATOM   4388  CA  ARG A 285      17.944  10.707  -2.618  1.00 76.39           C
ATOM   4389  HA  ARG A 285      18.140  11.571  -3.081  1.00 76.39           H
ATOM   4390  C   ARG A 285      16.883   9.960  -3.439  1.00 77.62           C
ATOM   4391  O   ARG A 285      16.016   9.314  -2.841  1.00 75.67           O
ATOM   4392  CB  ARG A 285      19.259   9.928  -2.495  1.00 74.82           C
ATOM   4393 1HB  ARG A 285      19.643   9.808  -3.411  1.00 74.82           H
ATOM   4394 2HB  ARG A 285      19.892  10.462  -1.935  1.00 74.82           H
ATOM   4395  CG  ARG A 285      19.085   8.543  -1.851  1.00 71.60           C
ATOM   4396 1HG  ARG A 285      18.700   8.649  -0.934  1.00 71.60           H
ATOM   4397 2HG  ARG A 285      18.467   7.991  -2.411  1.00 71.60           H
ATOM   4398  CD  ARG A 285      20.424   7.831  -1.746  1.00 71.47           C
ATOM   4399 1HD  ARG A 285      20.807   7.686  -2.658  1.00 71.47           H
ATOM   4400 2HD  ARG A 285      21.060   8.376  -1.200  1.00 71.47           H
ATOM   4401  NE  ARG A 285      20.255   6.527  -1.099  1.00 62.93           N
ATOM   4402  HE  ARG A 285      19.354   6.350  -0.703  1.00 62.93           H
ATOM   4403  CZ  ARG A 285      21.134   5.562  -0.973  1.00 57.10           C
ATOM   4404  NH1 ARG A 285      22.354   5.672  -1.432  1.00 54.26           N
ATOM   4405 1HH1 ARG A 285      22.640   6.511  -1.895  1.00 54.26           H
ATOM   4406 2HH1 ARG A 285      23.000   4.917  -1.320  1.00 54.26           H
ATOM   4407  NH2 ARG A 285      20.794   4.469  -0.367  1.00 51.80           N
ATOM   4408 1HH2 ARG A 285      19.869   4.367  -0.001  1.00 51.80           H
ATOM   4409 2HH2 ARG A 285      21.456   3.727  -0.265  1.00 51.80           H
ATOM   4410  N   PRO A 286      16.950   9.981  -4.781  1.00 77.70           N
ATOM   4411  CA  PRO A 286      15.995   9.254  -5.608  1.00 79.17           C
ATOM   4412  HA  PRO A 286      15.089   9.643  -5.440  1.00 79.17           H
ATOM   4413  C   PRO A 286      15.907   7.769  -5.237  1.00 79.78           C
ATOM   4414  O   PRO A 286      16.922   7.133  -4.944  1.00 78.08           O
ATOM   4415  CB  PRO A 286      16.456   9.442  -7.053  1.00 78.71           C
ATOM   4416 1HB  PRO A 286      17.038   8.684  -7.346  1.00 78.71           H
ATOM   4417 2HB  PRO A 286      15.675   9.522  -7.672  1.00 78.71           H
ATOM   4418  CG  PRO A 286      17.245  10.749  -6.994  1.00 76.66           C
ATOM   4419 1HG  PRO A 286      17.939  10.784  -7.714  1.00 76.66           H
ATOM   4420 2HG  PRO A 286      16.639  11.540  -7.077  1.00 76.66           H
ATOM   4421  CD  PRO A 286      17.891  10.700  -5.617  1.00 78.33           C
ATOM   4422 1HD  PRO A 286      18.762  10.210  -5.640  1.00 78.33           H
ATOM   4423 2HD  PRO A 286      18.034  11.618  -5.248  1.00 78.33           H
ATOM   4424  N   ILE A 287      14.702   7.219  -5.270  1.00 79.08           N
ATOM   4425  H   ILE A 287      13.922   7.818  -5.448  1.00 79.08           H
ATOM   4426  CA  ILE A 287      14.434   5.797  -5.064  1.00 78.56           C
ATOM   4427  HA  ILE A 287      15.238   5.391  -4.630  1.00 78.56           H
ATOM   4428  C   ILE A 287      14.201   5.170  -6.437  1.00 80.21           C
ATOM   4429  O   ILE A 287      13.330   5.620  -7.178  1.00 79.68           O
ATOM   4430  CB  ILE A 287      13.232   5.592  -4.115  1.00 74.88           C
ATOM   4431  HB  ILE A 287      12.438   6.062  -4.500  1.00 74.88           H
ATOM   4432  CG1 ILE A 287      13.517   6.200  -2.719  1.00 68.67           C
ATOM   4433 1HG1 ILE A 287      14.208   5.638  -2.264  1.00 68.67           H
ATOM   4434 2HG1 ILE A 287      13.870   7.127  -2.843  1.00 68.67           H
ATOM   4435  CG2 ILE A 287      12.890   4.102  -4.007  1.00 65.88           C
ATOM   4436 1HG2 ILE A 287      12.113   3.956  -3.395  1.00 65.88           H
ATOM   4437 2HG2 ILE A 287      13.665   3.581  -3.649  1.00 65.88           H
ATOM   4438 3HG2 ILE A 287      12.652   3.723  -4.901  1.00 65.88           H
ATOM   4439  CD1 ILE A 287      12.282   6.276  -1.805  1.00 60.31           C
ATOM   4440 1HD1 ILE A 287      12.516   6.674  -0.918  1.00 60.31           H
ATOM   4441 2HD1 ILE A 287      11.900   5.366  -1.642  1.00 60.31           H
ATOM   4442 3HD1 ILE A 287      11.566   6.841  -2.216  1.00 60.31           H
ATOM   4443  N   LEU A 288      14.967   4.132  -6.785  1.00 80.08           N
ATOM   4444  H   LEU A 288      15.706   3.861  -6.169  1.00 80.08           H
ATOM   4445  CA  LEU A 288      14.780   3.373  -8.019  1.00 81.23           C
ATOM   4446  HA  LEU A 288      14.222   3.945  -8.620  1.00 81.23           H
ATOM   4447  C   LEU A 288      14.032   2.083  -7.720  1.00 80.14           C
ATOM   4448  O   LEU A 288      14.320   1.416  -6.729  1.00 78.30           O
ATOM   4449  CB  LEU A 288      16.126   3.100  -8.707  1.00 81.58           C
ATOM   4450 1HB  LEU A 288      16.769   2.780  -8.011  1.00 81.58           H
ATOM   4451 2HB  LEU A 288      15.985   2.381  -9.387  1.00 81.58           H
ATOM   4452  CG  LEU A 288      16.755   4.312  -9.417  1.00 81.73           C
ATOM   4453  HG  LEU A 288      16.022   4.738  -9.947  1.00 81.73           H
ATOM   4454  CD1 LEU A 288      17.324   5.342  -8.446  1.00 70.66           C
ATOM   4455 1HD1 LEU A 288      17.724   6.115  -8.938  1.00 70.66           H
ATOM   4456 2HD1 LEU A 288      18.038   4.939  -7.874  1.00 70.66           H
ATOM   4457 3HD1 LEU A 288      16.611   5.698  -7.842  1.00 70.66           H
ATOM   4458  CD2 LEU A 288      17.907   3.860 -10.308  1.00 70.95           C
ATOM   4459 1HD2 LEU A 288      18.325   4.639 -10.776  1.00 70.95           H
ATOM   4460 2HD2 LEU A 288      17.590   3.217 -11.005  1.00 70.95           H
ATOM   4461 3HD2 LEU A 288      18.618   3.406  -9.771  1.00 70.95           H
ATOM   4462  N   GLN A 289      13.095   1.715  -8.588  1.00 79.81           N
ATOM   4463  H   GLN A 289      12.879   2.323  -9.352  1.00 79.81           H
ATOM   4464  CA  GLN A 289      12.371   0.454  -8.465  1.00 80.40           C
ATOM   4465  HA  GLN A 289      11.971   0.432  -7.549  1.00 80.40           H
ATOM   4466  C   GLN A 289      13.338  -0.730  -8.596  1.00 80.85           C
ATOM   4467  O   GLN A 289      14.125  -0.801  -9.543  1.00 79.00           O
ATOM   4468  CB  GLN A 289      11.245   0.408  -9.504  1.00 78.92           C
ATOM   4469 1HB  GLN A 289      10.656   1.207  -9.382  1.00 78.92           H
ATOM   4470 2HB  GLN A 289      11.646   0.426 -10.420  1.00 78.92           H
ATOM   4471  CG  GLN A 289      10.400  -0.862  -9.354  1.00 75.27           C
ATOM   4472 1HG  GLN A 289      10.972  -1.649  -9.585  1.00 75.27           H
ATOM   4473 2HG  GLN A 289      10.106  -0.932  -8.401  1.00 75.27           H
ATOM   4474  CD  GLN A 289       9.156  -0.903 -10.239  1.00 70.36           C
ATOM   4475  OE1 GLN A 289       8.790   0.032 -10.935  1.00 65.30           O
ATOM   4476  NE2 GLN A 289       8.446  -1.996 -10.227  1.00 60.34           N
ATOM   4477 1HE2 GLN A 289       7.616  -2.059 -10.782  1.00 60.34           H
ATOM   4478 2HE2 GLN A 289       8.731  -2.771  -9.663  1.00 60.34           H
ATOM   4479  N   ALA A 290      13.269  -1.669  -7.654  1.00 77.62           N
ATOM   4480  H   ALA A 290      12.610  -1.555  -6.910  1.00 77.62           H
ATOM   4481  CA  ALA A 290      14.113  -2.853  -7.664  1.00 77.67           C
ATOM   4482  HA  ALA A 290      15.054  -2.517  -7.704  1.00 77.67           H
ATOM   4483  C   ALA A 290      13.859  -3.715  -8.918  1.00 78.20           C
ATOM   4484  O   ALA A 290      12.753  -3.787  -9.437  1.00 73.11           O
ATOM   4485  CB  ALA A 290      13.904  -3.641  -6.365  1.00 73.29           C
ATOM   4486 1HB  ALA A 290      14.073  -3.065  -5.565  1.00 73.29           H
ATOM   4487 2HB  ALA A 290      14.524  -4.424  -6.317  1.00 73.29           H
ATOM   4488 3HB  ALA A 290      12.968  -3.987  -6.302  1.00 73.29           H
ATOM   4489  N   GLY A 291      14.915  -4.353  -9.431  1.00 80.66           N
ATOM   4490  H   GLY A 291      15.797  -4.265  -8.969  1.00 80.66           H
ATOM   4491  CA  GLY A 291      14.838  -5.179 -10.645  1.00 83.08           C
ATOM   4492 1HA  GLY A 291      15.670  -5.734 -10.675  1.00 83.08           H
ATOM   4493 2HA  GLY A 291      14.042  -5.776 -10.543  1.00 83.08           H
ATOM   4494  C   GLY A 291      14.711  -4.400 -11.959  1.00 86.45           C
ATOM   4495  O   GLY A 291      14.676  -5.032 -13.012  1.00 83.02           O
ATOM   4496  N   LEU A 292      14.671  -3.068 -11.916  1.00 86.00           N
ATOM   4497  H   LEU A 292      14.583  -2.627 -11.023  1.00 86.00           H
ATOM   4498  CA  LEU A 292      14.749  -2.216 -13.103  1.00 88.28           C
ATOM   4499  HA  LEU A 292      14.797  -2.849 -13.876  1.00 88.28           H
ATOM   4500  C   LEU A 292      16.019  -1.348 -13.082  1.00 90.13           C
ATOM   4501  O   LEU A 292      16.349  -0.770 -12.044  1.00 88.54           O
ATOM   4502  CB  LEU A 292      13.490  -1.339 -13.221  1.00 86.56           C
ATOM   4503 1HB  LEU A 292      13.395  -0.817 -12.373  1.00 86.56           H
ATOM   4504 2HB  LEU A 292      13.621  -0.710 -13.987  1.00 86.56           H
ATOM   4505  CG  LEU A 292      12.179  -2.093 -13.455  1.00 83.75           C
ATOM   4506  HG  LEU A 292      12.059  -2.706 -12.674  1.00 83.75           H
ATOM   4507  CD1 LEU A 292      11.035  -1.083 -13.578  1.00 73.85           C
ATOM   4508 1HD1 LEU A 292      10.163  -1.547 -13.732  1.00 73.85           H
ATOM   4509 2HD1 LEU A 292      11.190  -0.458 -14.343  1.00 73.85           H
ATOM   4510 3HD1 LEU A 292      10.949  -0.535 -12.746  1.00 73.85           H
ATOM   4511  CD2 LEU A 292      12.192  -2.940 -14.735  1.00 74.34           C
ATOM   4512 1HD2 LEU A 292      11.322  -3.418 -14.857  1.00 74.34           H
ATOM   4513 2HD2 LEU A 292      12.918  -3.627 -14.703  1.00 74.34           H
ATOM   4514 3HD2 LEU A 292      12.344  -2.369 -15.541  1.00 74.34           H
ATOM   4515  N   PRO A 293      16.726  -1.233 -14.215  1.00 89.85           N
ATOM   4516  CA  PRO A 293      16.487  -1.927 -15.476  1.00 91.56           C
ATOM   4517  HA  PRO A 293      15.522  -1.834 -15.721  1.00 91.56           H
ATOM   4518  C   PRO A 293      16.744  -3.439 -15.370  1.00 91.90           C
ATOM   4519  O   PRO A 293      17.601  -3.876 -14.611  1.00 89.10           O
ATOM   4520  CB  PRO A 293      17.419  -1.246 -16.481  1.00 91.02           C
ATOM   4521 1HB  PRO A 293      17.728  -1.894 -17.178  1.00 91.02           H
ATOM   4522 2HB  PRO A 293      16.964  -0.473 -16.923  1.00 91.02           H
ATOM   4523  CG  PRO A 293      18.591  -0.771 -15.618  1.00 87.77           C
ATOM   4524 1HG  PRO A 293      19.258  -1.504 -15.482  1.00 87.77           H
ATOM   4525 2HG  PRO A 293      19.044   0.020 -16.030  1.00 87.77           H
ATOM   4526  CD  PRO A 293      17.920  -0.391 -14.301  1.00 89.28           C
ATOM   4527 1HD  PRO A 293      18.520  -0.576 -13.522  1.00 89.28           H
ATOM   4528 2HD  PRO A 293      17.654   0.573 -14.295  1.00 89.28           H
ATOM   4529  N   ALA A 294      15.993  -4.238 -16.126  1.00 90.72           N
ATOM   4530  H   ALA A 294      15.292  -3.822 -16.705  1.00 90.72           H
ATOM   4531  CA  ALA A 294      16.141  -5.689 -16.153  1.00 91.90           C
ATOM   4532  HA  ALA A 294      16.534  -5.942 -15.269  1.00 91.90           H
ATOM   4533  C   ALA A 294      17.109  -6.137 -17.261  1.00 92.60           C
ATOM   4534  O   ALA A 294      17.101  -5.565 -18.351  1.00 91.00           O
ATOM   4535  CB  ALA A 294      14.770  -6.338 -16.311  1.00 90.53           C
ATOM   4536 1HB  ALA A 294      14.147  -6.041 -15.587  1.00 90.53           H
ATOM   4537 2HB  ALA A 294      14.838  -7.335 -16.268  1.00 90.53           H
ATOM   4538 3HB  ALA A 294      14.358  -6.095 -17.189  1.00 90.53           H
ATOM   4539  N   ASN A 295      17.858  -7.208 -17.012  1.00 91.73           N
ATOM   4540  H   ASN A 295      17.825  -7.614 -16.099  1.00 91.73           H
ATOM   4541  CA  ASN A 295      18.729  -7.818 -18.020  1.00 92.14           C
ATOM   4542  HA  ASN A 295      19.391  -7.110 -18.267  1.00 92.14           H
ATOM   4543  C   ASN A 295      17.930  -8.220 -19.266  1.00 91.62           C
ATOM   4544  O   ASN A 295      16.820  -8.751 -19.168  1.00 88.69           O
ATOM   4545  CB  ASN A 295      19.452  -9.038 -17.429  1.00 91.74           C
ATOM   4546 1HB  ASN A 295      18.769  -9.659 -17.045  1.00 91.74           H
ATOM   4547 2HB  ASN A 295      19.949  -9.501 -18.163  1.00 91.74           H
ATOM   4548  CG  ASN A 295      20.445  -8.685 -16.331  1.00 91.93           C
ATOM   4549  OD1 ASN A 295      20.931  -7.578 -16.223  1.00 83.94           O
ATOM   4550  ND2 ASN A 295      20.782  -9.625 -15.486  1.00 81.90           N
ATOM   4551 1HD2 ASN A 295      21.437  -9.430 -14.756  1.00 81.90           H
ATOM   4552 2HD2 ASN A 295      20.385 -10.539 -15.570  1.00 81.90           H
ATOM   4553  N   LYS A 296      18.515  -8.004 -20.455  1.00 93.33           N
ATOM   4554  H   LYS A 296      19.430  -7.600 -20.456  1.00 93.33           H
ATOM   4555  CA  LYS A 296      17.909  -8.318 -21.751  1.00 93.87           C
ATOM   4556  HA  LYS A 296      17.073  -8.832 -21.557  1.00 93.87           H
ATOM   4557  C   LYS A 296      18.843  -9.200 -22.577  1.00 94.91           C
ATOM   4558  O   LYS A 296      20.040  -8.966 -22.643  1.00 92.78           O
ATOM   4559  CB  LYS A 296      17.562  -7.017 -22.498  1.00 92.69           C
ATOM   4560 1HB  LYS A 296      18.402  -6.484 -22.599  1.00 92.69           H
ATOM   4561 2HB  LYS A 296      17.212  -7.263 -23.402  1.00 92.69           H
ATOM   4562  CG  LYS A 296      16.513  -6.127 -21.805  1.00 90.75           C
ATOM   4563 1HG  LYS A 296      16.787  -5.996 -20.852  1.00 90.75           H
ATOM   4564 2HG  LYS A 296      16.489  -5.242 -22.270  1.00 90.75           H
ATOM   4565  CD  LYS A 296      15.101  -6.714 -21.821  1.00 87.50           C
ATOM   4566 1HD  LYS A 296      14.832  -6.915 -22.763  1.00 87.50           H
ATOM   4567 2HD  LYS A 296      15.082  -7.556 -21.281  1.00 87.50           H
ATOM   4568  CE  LYS A 296      14.137  -5.680 -21.212  1.00 83.18           C
ATOM   4569 1HE  LYS A 296      14.305  -5.608 -20.229  1.00 83.18           H
ATOM   4570 2HE  LYS A 296      14.289  -4.790 -21.642  1.00 83.18           H
ATOM   4571  NZ  LYS A 296      12.710  -6.036 -21.402  1.00 75.39           N
ATOM   4572 1HZ  LYS A 296      12.111  -5.346 -20.996  1.00 75.39           H
ATOM   4573 2HZ  LYS A 296      12.500  -6.915 -20.974  1.00 75.39           H
ATOM   4574 3HZ  LYS A 296      12.484  -6.105 -22.374  1.00 75.39           H
ATOM   4575  N   THR A 297      18.240 -10.194 -23.227  1.00 92.96           N
ATOM   4576  H   THR A 297      17.278 -10.381 -23.028  1.00 92.96           H
ATOM   4577  CA  THR A 297      18.926 -11.028 -24.223  1.00 93.19           C
ATOM   4578  HA  THR A 297      19.846 -10.655 -24.341  1.00 93.19           H
ATOM   4579  C   THR A 297      18.138 -10.952 -25.519  1.00 93.26           C
ATOM   4580  O   THR A 297      16.942 -11.236 -25.519  1.00 90.91           O
ATOM   4581  CB  THR A 297      19.062 -12.481 -23.751  1.00 92.68           C
ATOM   4582  HB  THR A 297      18.148 -12.854 -23.593  1.00 92.68           H
ATOM   4583  OG1 THR A 297      19.752 -12.528 -22.525  1.00 86.57           O
ATOM   4584  HG1 THR A 297      19.122 -12.539 -21.804  1.00 86.57           H
ATOM   4585  CG2 THR A 297      19.854 -13.338 -24.738  1.00 86.12           C
ATOM   4586 1HG2 THR A 297      19.931 -14.280 -24.413  1.00 86.12           H
ATOM   4587 2HG2 THR A 297      20.779 -12.979 -24.863  1.00 86.12           H
ATOM   4588 3HG2 THR A 297      19.409 -13.358 -25.633  1.00 86.12           H
ATOM   4589  N   VAL A 298      18.774 -10.534 -26.599  1.00 92.87           N
ATOM   4590  H   VAL A 298      19.760 -10.381 -26.533  1.00 92.87           H
ATOM   4591  CA  VAL A 298      18.120 -10.280 -27.892  1.00 92.46           C
ATOM   4592  HA  VAL A 298      17.283 -10.826 -27.846  1.00 92.46           H
ATOM   4593  C   VAL A 298      18.971 -10.763 -29.062  1.00 93.06           C
ATOM   4594  O   VAL A 298      20.182 -10.933 -28.928  1.00 91.94           O
ATOM   4595  CB  VAL A 298      17.772  -8.788 -28.079  1.00 91.85           C
ATOM   4596  HB  VAL A 298      17.327  -8.704 -28.971  1.00 91.85           H
ATOM   4597  CG1 VAL A 298      16.798  -8.295 -27.007  1.00 84.13           C
ATOM   4598 1HG1 VAL A 298      16.580  -7.328 -27.138  1.00 84.13           H
ATOM   4599 2HG1 VAL A 298      17.188  -8.401 -26.092  1.00 84.13           H
ATOM   4600 3HG1 VAL A 298      15.941  -8.810 -27.037  1.00 84.13           H
ATOM   4601  CG2 VAL A 298      19.019  -7.906 -28.092  1.00 84.31           C
ATOM   4602 1HG2 VAL A 298      18.776  -6.944 -28.214  1.00 84.31           H
ATOM   4603 2HG2 VAL A 298      19.633  -8.165 -28.838  1.00 84.31           H
ATOM   4604 3HG2 VAL A 298      19.525  -7.989 -27.234  1.00 84.31           H
ATOM   4605  N   ALA A 299      18.348 -10.974 -30.215  1.00 91.90           N
ATOM   4606  H   ALA A 299      17.350 -10.921 -30.236  1.00 91.90           H
ATOM   4607  CA  ALA A 299      19.052 -11.278 -31.446  1.00 92.16           C
ATOM   4608  HA  ALA A 299      19.798 -11.896 -31.198  1.00 92.16           H
ATOM   4609  C   ALA A 299      19.667 -10.009 -32.067  1.00 92.20           C
ATOM   4610  O   ALA A 299      19.134  -8.915 -31.912  1.00 90.00           O
ATOM   4611  CB  ALA A 299      18.091 -11.981 -32.405  1.00 90.75           C
ATOM   4612 1HB  ALA A 299      17.702 -12.801 -31.985  1.00 90.75           H
ATOM   4613 2HB  ALA A 299      18.560 -12.258 -33.244  1.00 90.75           H
ATOM   4614 3HB  ALA A 299      17.335 -11.378 -32.660  1.00 90.75           H
ATOM   4615  N   LEU A 300      20.748 -10.189 -32.802  1.00 91.30           N
ATOM   4616  H   LEU A 300      21.165 -11.098 -32.810  1.00 91.30           H
ATOM   4617  CA  LEU A 300      21.374  -9.140 -33.606  1.00 91.82           C
ATOM   4618  HA  LEU A 300      21.751  -8.461 -32.976  1.00 91.82           H
ATOM   4619  C   LEU A 300      20.339  -8.434 -34.496  1.00 91.60           C
ATOM   4620  O   LEU A 300      19.513  -9.085 -35.128  1.00 87.19           O
ATOM   4621  CB  LEU A 300      22.477  -9.803 -34.454  1.00 90.90           C
ATOM   4622 1HB  LEU A 300      23.101 -10.281 -33.836  1.00 90.90           H
ATOM   4623 2HB  LEU A 300      22.045 -10.463 -35.068  1.00 90.90           H
ATOM   4624  CG  LEU A 300      23.304  -8.827 -35.307  1.00 89.30           C
ATOM   4625  HG  LEU A 300      22.667  -8.225 -35.788  1.00 89.30           H
ATOM   4626  CD1 LEU A 300      24.233  -7.986 -34.434  1.00 79.71           C
ATOM   4627 1HD1 LEU A 300      24.770  -7.352 -34.990  1.00 79.71           H
ATOM   4628 2HD1 LEU A 300      24.870  -8.566 -33.927  1.00 79.71           H
ATOM   4629 3HD1 LEU A 300      23.712  -7.448 -33.771  1.00 79.71           H
ATOM   4630  CD2 LEU A 300      24.173  -9.610 -36.299  1.00 80.67           C
ATOM   4631 1HD2 LEU A 300      24.719  -8.991 -36.863  1.00 80.67           H
ATOM   4632 2HD2 LEU A 300      23.608 -10.165 -36.910  1.00 80.67           H
ATOM   4633 3HD2 LEU A 300      24.801 -10.223 -35.819  1.00 80.67           H
ATOM   4634  N   GLY A 301      20.379  -7.106 -34.532  1.00 92.13           N
ATOM   4635  H   GLY A 301      21.086  -6.642 -33.999  1.00 92.13           H
ATOM   4636  CA  GLY A 301      19.448  -6.284 -35.306  1.00 91.54           C
ATOM   4637 1HA  GLY A 301      19.921  -5.427 -35.510  1.00 91.54           H
ATOM   4638 2HA  GLY A 301      19.267  -6.776 -36.157  1.00 91.54           H
ATOM   4639  C   GLY A 301      18.114  -5.967 -34.619  1.00 92.61           C
ATOM   4640  O   GLY A 301      17.321  -5.205 -35.154  1.00 88.86           O
ATOM   4641  N   SER A 302      17.863  -6.516 -33.440  1.00 91.90           N
ATOM   4642  H   SER A 302      18.540  -7.137 -33.046  1.00 91.90           H
ATOM   4643  CA  SER A 302      16.628  -6.249 -32.688  1.00 91.78           C
ATOM   4644  HA  SER A 302      15.910  -6.327 -33.379  1.00 91.78           H
ATOM   4645  C   SER A 302      16.603  -4.842 -32.079  1.00 92.92           C
ATOM   4646  O   SER A 302      17.634  -4.190 -31.910  1.00 89.82           O
ATOM   4647  CB  SER A 302      16.429  -7.279 -31.572  1.00 89.78           C
ATOM   4648 1HB  SER A 302      17.176  -7.235 -30.908  1.00 89.78           H
ATOM   4649 2HB  SER A 302      15.557  -7.134 -31.104  1.00 89.78           H
ATOM   4650  OG  SER A 302      16.411  -8.584 -32.099  1.00 81.13           O
ATOM   4651  HG  SER A 302      16.407  -9.218 -31.382  1.00 81.13           H
ATOM   4652  N   ASN A 303      15.395  -4.387 -31.686  1.00 92.16           N
ATOM   4653  H   ASN A 303      14.577  -4.886 -31.974  1.00 92.16           H
ATOM   4654  CA  ASN A 303      15.234  -3.195 -30.857  1.00 93.16           C
ATOM   4655  HA  ASN A 303      16.045  -2.628 -31.004  1.00 93.16           H
ATOM   4656  C   ASN A 303      15.151  -3.600 -29.377  1.00 93.18           C
ATOM   4657  O   ASN A 303      14.507  -4.594 -29.040  1.00 90.39           O
ATOM   4658  CB  ASN A 303      14.005  -2.403 -31.300  1.00 92.07           C
ATOM   4659 1HB  ASN A 303      13.203  -2.997 -31.235  1.00 92.07           H
ATOM   4660 2HB  ASN A 303      13.892  -1.621 -30.687  1.00 92.07           H
ATOM   4661  CG  ASN A 303      14.093  -1.881 -32.719  1.00 90.90           C
ATOM   4662  OD1 ASN A 303      15.141  -1.529 -33.239  1.00 82.71           O
ATOM   4663  ND2 ASN A 303      12.984  -1.783 -33.399  1.00 81.56           N
ATOM   4664 1HD2 ASN A 303      13.000  -1.424 -34.332  1.00 81.56           H
ATOM   4665 2HD2 ASN A 303      12.118  -2.067 -32.987  1.00 81.56           H
ATOM   4666  N   VAL A 304      15.766  -2.815 -28.497  1.00 93.93           N
ATOM   4667  H   VAL A 304      16.245  -2.010 -28.847  1.00 93.93           H
ATOM   4668  CA  VAL A 304      15.791  -3.047 -27.050  1.00 94.24           C
ATOM   4669  HA  VAL A 304      15.171  -3.814 -26.883  1.00 94.24           H
ATOM   4670  C   VAL A 304      15.286  -1.812 -26.320  1.00 94.94           C
ATOM   4671  O   VAL A 304      15.615  -0.689 -26.670  1.00 93.15           O
ATOM   4672  CB  VAL A 304      17.203  -3.423 -26.571  1.00 92.71           C
ATOM   4673  HB  VAL A 304      17.810  -2.677 -26.845  1.00 92.71           H
ATOM   4674  CG1 VAL A 304      17.286  -3.596 -25.051  1.00 79.84           C
ATOM   4675 1HG1 VAL A 304      18.214  -3.840 -24.768  1.00 79.84           H
ATOM   4676 2HG1 VAL A 304      16.669  -4.319 -24.738  1.00 79.84           H
ATOM   4677 3HG1 VAL A 304      17.033  -2.751 -24.580  1.00 79.84           H
ATOM   4678  CG2 VAL A 304      17.621  -4.746 -27.200  1.00 81.29           C
ATOM   4679 1HG2 VAL A 304      18.538  -5.011 -26.902  1.00 81.29           H
ATOM   4680 2HG2 VAL A 304      17.629  -4.682 -28.198  1.00 81.29           H
ATOM   4681 3HG2 VAL A 304      16.991  -5.479 -26.944  1.00 81.29           H
ATOM   4682  N   GLU A 305      14.503  -2.052 -25.268  1.00 93.76           N
ATOM   4683  H   GLU A 305      14.228  -2.998 -25.094  1.00 93.76           H
ATOM   4684  CA  GLU A 305      14.024  -1.025 -24.358  1.00 94.15           C
ATOM   4685  HA  GLU A 305      14.458  -0.160 -24.611  1.00 94.15           H
ATOM   4686  C   GLU A 305      14.435  -1.384 -22.928  1.00 94.13           C
ATOM   4687  O   GLU A 305      14.102  -2.465 -22.426  1.00 91.81           O
ATOM   4688  CB  GLU A 305      12.505  -0.891 -24.512  1.00 91.96           C
ATOM   4689 1HB  GLU A 305      12.286  -0.751 -25.478  1.00 91.96           H
ATOM   4690 2HB  GLU A 305      12.069  -1.732 -24.190  1.00 91.96           H
ATOM   4691  CG  GLU A 305      11.960   0.285 -23.708  1.00 83.24           C
ATOM   4692 1HG  GLU A 305      12.215   0.167 -22.748  1.00 83.24           H
ATOM   4693 2HG  GLU A 305      12.362   1.131 -24.059  1.00 83.24           H
ATOM   4694  CD  GLU A 305      10.429   0.370 -23.817  1.00 84.11           C
ATOM   4695  OE1 GLU A 305       9.793   0.518 -22.753  1.00 73.58           O
ATOM   4696  OE2 GLU A 305       9.930   0.272 -24.955  1.00 76.26           O
ATOM   4697  N   PHE A 306      15.158  -0.483 -22.280  1.00 94.34           N
ATOM   4698  H   PHE A 306      15.558   0.267 -22.807  1.00 94.34           H
ATOM   4699  CA  PHE A 306      15.405  -0.521 -20.842  1.00 93.82           C
ATOM   4700  HA  PHE A 306      15.162  -1.439 -20.528  1.00 93.82           H
ATOM   4701  C   PHE A 306      14.523   0.498 -20.148  1.00 93.80           C
ATOM   4702  O   PHE A 306      14.470   1.652 -20.549  1.00 92.13           O
ATOM   4703  CB  PHE A 306      16.886  -0.247 -20.553  1.00 94.01           C
ATOM   4704 1HB  PHE A 306      17.166   0.563 -21.068  1.00 94.01           H
ATOM   4705 2HB  PHE A 306      16.992  -0.073 -19.574  1.00 94.01           H
ATOM   4706  CG  PHE A 306      17.819  -1.374 -20.924  1.00 94.46           C
ATOM   4707  CD1 PHE A 306      17.821  -2.551 -20.158  1.00 86.74           C
ATOM   4708  HD1 PHE A 306      17.182  -2.651 -19.395  1.00 86.74           H
ATOM   4709  CD2 PHE A 306      18.703  -1.236 -22.002  1.00 84.71           C
ATOM   4710  HD2 PHE A 306      18.692  -0.404 -22.557  1.00 84.71           H
ATOM   4711  CE1 PHE A 306      18.720  -3.590 -20.462  1.00 85.20           C
ATOM   4712  HE1 PHE A 306      18.718  -4.430 -19.919  1.00 85.20           H
ATOM   4713  CE2 PHE A 306      19.605  -2.272 -22.301  1.00 84.08           C
ATOM   4714  HE2 PHE A 306      20.240  -2.174 -23.067  1.00 84.08           H
ATOM   4715  CZ  PHE A 306      19.617  -3.445 -21.526  1.00 92.34           C
ATOM   4716  HZ  PHE A 306      20.267  -4.176 -21.735  1.00 92.34           H
ATOM   4717  N   MET A 307      13.863   0.074 -19.081  1.00 93.67           N
ATOM   4718  H   MET A 307      13.935  -0.894 -18.840  1.00 93.67           H
ATOM   4719  CA  MET A 307      13.040   0.928 -18.238  1.00 93.43           C
ATOM   4720  HA  MET A 307      13.004   1.834 -18.659  1.00 93.43           H
ATOM   4721  C   MET A 307      13.684   1.060 -16.865  1.00 93.47           C
ATOM   4722  O   MET A 307      14.112   0.070 -16.283  1.00 91.27           O
ATOM   4723  CB  MET A 307      11.624   0.349 -18.163  1.00 91.60           C
ATOM   4724 1HB  MET A 307      11.285   0.209 -19.093  1.00 91.60           H
ATOM   4725 2HB  MET A 307      11.661  -0.529 -17.686  1.00 91.60           H
ATOM   4726  CG  MET A 307      10.654   1.274 -17.419  1.00 78.78           C
ATOM   4727 1HG  MET A 307      11.062   1.388 -16.513  1.00 78.78           H
ATOM   4728 2HG  MET A 307      10.702   2.139 -17.918  1.00 78.78           H
ATOM   4729  SD  MET A 307       8.958   0.642 -17.322  1.00 74.76           S
ATOM   4730  CE  MET A 307       8.471   0.730 -19.056  1.00 62.06           C
ATOM   4731 1HE  MET A 307       7.533   0.408 -19.182  1.00 62.06           H
ATOM   4732 2HE  MET A 307       9.069   0.165 -19.625  1.00 62.06           H
ATOM   4733 3HE  MET A 307       8.521   1.669 -19.395  1.00 62.06           H
ATOM   4734  N   CYS A 308      13.738   2.291 -16.353  1.00 92.23           N
ATOM   4735  H   CYS A 308      13.417   3.040 -16.933  1.00 92.23           H
ATOM   4736  CA  CYS A 308      14.221   2.641 -15.030  1.00 90.42           C
ATOM   4737  HA  CYS A 308      14.335   1.805 -14.493  1.00 90.42           H
ATOM   4738  C   CYS A 308      13.194   3.539 -14.363  1.00 90.29           C
ATOM   4739  O   CYS A 308      13.043   4.696 -14.751  1.00 87.16           O
ATOM   4740  CB  CYS A 308      15.558   3.364 -15.190  1.00 88.23           C
ATOM   4741 1HB  CYS A 308      16.149   2.703 -15.652  1.00 88.23           H
ATOM   4742 2HB  CYS A 308      15.362   4.125 -15.809  1.00 88.23           H
ATOM   4743  SG  CYS A 308      16.265   3.928 -13.628  1.00 82.81           S
ATOM   4744  N   LYS A 309      12.487   3.033 -13.371  1.00 86.47           N
ATOM   4745  H   LYS A 309      12.676   2.098 -13.070  1.00 86.47           H
ATOM   4746  CA  LYS A 309      11.432   3.796 -12.694  1.00 85.54           C
ATOM   4747  HA  LYS A 309      11.094   4.498 -13.321  1.00 85.54           H
ATOM   4748  C   LYS A 309      12.005   4.525 -11.477  1.00 86.15           C
ATOM   4749  O   LYS A 309      12.576   3.867 -10.604  1.00 83.48           O
ATOM   4750  CB  LYS A 309      10.267   2.867 -12.374  1.00 83.13           C
ATOM   4751 1HB  LYS A 309      10.099   2.267 -13.156  1.00 83.13           H
ATOM   4752 2HB  LYS A 309      10.497   2.314 -11.573  1.00 83.13           H
ATOM   4753  CG  LYS A 309       9.009   3.675 -12.082  1.00 73.19           C
ATOM   4754 1HG  LYS A 309       9.121   4.158 -11.214  1.00 73.19           H
ATOM   4755 2HG  LYS A 309       8.865   4.338 -12.817  1.00 73.19           H
ATOM   4756  CD  LYS A 309       7.800   2.752 -11.992  1.00 68.30           C
ATOM   4757 1HD  LYS A 309       7.729   2.211 -12.830  1.00 68.30           H
ATOM   4758 2HD  LYS A 309       7.904   2.140 -11.208  1.00 68.30           H
ATOM   4759  CE  LYS A 309       6.539   3.595 -11.819  1.00 59.56           C
ATOM   4760 1HE  LYS A 309       6.615   4.151 -10.992  1.00 59.56           H
ATOM   4761 2HE  LYS A 309       6.420   4.192 -12.613  1.00 59.56           H
ATOM   4762  NZ  LYS A 309       5.342   2.737 -11.696  1.00 51.50           N
ATOM   4763 1HZ  LYS A 309       4.516   3.289 -11.583  1.00 51.50           H
ATOM   4764 2HZ  LYS A 309       5.417   2.129 -10.905  1.00 51.50           H
ATOM   4765 3HZ  LYS A 309       5.223   2.169 -12.510  1.00 51.50           H
ATOM   4766  N   VAL A 310      11.843   5.834 -11.426  1.00 84.44           N
ATOM   4767  H   VAL A 310      11.260   6.255 -12.121  1.00 84.44           H
ATOM   4768  CA  VAL A 310      12.454   6.717 -10.427  1.00 84.17           C
ATOM   4769  HA  VAL A 310      12.968   6.114  -9.817  1.00 84.17           H
ATOM   4770  C   VAL A 310      11.373   7.442  -9.631  1.00 82.21           C
ATOM   4771  O   VAL A 310      10.449   8.028 -10.192  1.00 79.49           O
ATOM   4772  CB  VAL A 310      13.420   7.727 -11.085  1.00 85.07           C
ATOM   4773  HB  VAL A 310      12.856   8.323 -11.656  1.00 85.07           H
ATOM   4774  CG1 VAL A 310      14.164   8.553 -10.028  1.00 77.66           C
ATOM   4775 1HG1 VAL A 310      14.788   9.206 -10.457  1.00 77.66           H
ATOM   4776 2HG1 VAL A 310      14.702   7.963  -9.426  1.00 77.66           H
ATOM   4777 3HG1 VAL A 310      13.523   9.069  -9.460  1.00 77.66           H
ATOM   4778  CG2 VAL A 310      14.478   7.028 -11.954  1.00 76.48           C
ATOM   4779 1HG2 VAL A 310      15.095   7.694 -12.373  1.00 76.48           H
ATOM   4780 2HG2 VAL A 310      14.048   6.503 -12.689  1.00 76.48           H
ATOM   4781 3HG2 VAL A 310      15.030   6.398 -11.408  1.00 76.48           H
ATOM   4782  N   TYR A 311      11.502   7.446  -8.304  1.00 80.14           N
ATOM   4783  H   TYR A 311      12.238   6.895  -7.911  1.00 80.14           H
ATOM   4784  CA  TYR A 311      10.655   8.190  -7.381  1.00 78.46           C
ATOM   4785  HA  TYR A 311       9.969   8.664  -7.933  1.00 78.46           H
ATOM   4786  C   TYR A 311      11.507   9.199  -6.623  1.00 78.63           C
ATOM   4787  O   TYR A 311      12.505   8.843  -5.998  1.00 75.86           O
ATOM   4788  CB  TYR A 311       9.963   7.229  -6.406  1.00 76.27           C
ATOM   4789 1HB  TYR A 311      10.655   6.836  -5.801  1.00 76.27           H
ATOM   4790 2HB  TYR A 311       9.301   7.747  -5.864  1.00 76.27           H
ATOM   4791  CG  TYR A 311       9.227   6.089  -7.078  1.00 73.20           C
ATOM   4792  CD1 TYR A 311       7.933   6.277  -7.605  1.00 67.09           C
ATOM   4793  HD1 TYR A 311       7.489   7.170  -7.529  1.00 67.09           H
ATOM   4794  CD2 TYR A 311       9.860   4.831  -7.193  1.00 66.08           C
ATOM   4795  HD2 TYR A 311      10.782   4.701  -6.828  1.00 66.08           H
ATOM   4796  CE1 TYR A 311       7.268   5.217  -8.234  1.00 61.96           C
ATOM   4797  HE1 TYR A 311       6.350   5.351  -8.607  1.00 61.96           H
ATOM   4798  CE2 TYR A 311       9.199   3.765  -7.817  1.00 62.61           C
ATOM   4799  HE2 TYR A 311       9.645   2.873  -7.892  1.00 62.61           H
ATOM   4800  CZ  TYR A 311       7.902   3.953  -8.340  1.00 67.37           C
ATOM   4801  OH  TYR A 311       7.270   2.917  -8.951  1.00 64.46           O
ATOM   4802  HH  TYR A 311       6.351   3.143  -9.095  1.00 64.46           H
ATOM   4803  N   SER A 312      11.114  10.472  -6.658  1.00 70.73           N
ATOM   4804  H   SER A 312      10.301  10.700  -7.194  1.00 70.73           H
ATOM   4805  CA  SER A 312      11.801  11.547  -5.961  1.00 70.09           C
ATOM   4806  HA  SER A 312      12.117  11.168  -5.091  1.00 70.09           H
ATOM   4807  C   SER A 312      10.836  12.705  -5.710  1.00 67.74           C
ATOM   4808  O   SER A 312      10.080  13.067  -6.602  1.00 63.78           O
ATOM   4809  CB  SER A 312      12.983  12.027  -6.808  1.00 68.77           C
ATOM   4810 1HB  SER A 312      13.534  11.253  -7.121  1.00 68.77           H
ATOM   4811 2HB  SER A 312      12.665  12.551  -7.598  1.00 68.77           H
ATOM   4812  OG  SER A 312      13.830  12.868  -6.065  1.00 64.11           O
ATOM   4813  HG  SER A 312      14.658  12.419  -5.896  1.00 64.11           H
ATOM   4814  N   ASP A 313      10.846  13.290  -4.492  1.00 59.64           N
ATOM   4815  H   ASP A 313      11.380  12.873  -3.757  1.00 59.64           H
ATOM   4816  CA  ASP A 313      10.093  14.523  -4.218  1.00 58.94           C
ATOM   4817  HA  ASP A 313       9.207  14.375  -4.658  1.00 58.94           H
ATOM   4818  C   ASP A 313      10.785  15.751  -4.845  1.00 58.67           C
ATOM   4819  O   ASP A 313      10.119  16.517  -5.543  1.00 55.23           O
ATOM   4820  CB  ASP A 313       9.877  14.734  -2.706  1.00 54.23           C
ATOM   4821 1HB  ASP A 313      10.686  14.389  -2.229  1.00 54.23           H
ATOM   4822 2HB  ASP A 313       9.787  15.716  -2.543  1.00 54.23           H
ATOM   4823  CG  ASP A 313       8.650  14.048  -2.094  1.00 49.60           C
ATOM   4824  OD1 ASP A 313       7.651  13.804  -2.801  1.00 44.89           O
ATOM   4825  OD2 ASP A 313       8.663  13.847  -0.861  1.00 43.95           O
ATOM   4826  N   PRO A 314      12.121  15.975  -4.652  1.00 55.87           N
ATOM   4827  CA  PRO A 314      12.873  16.881  -5.490  1.00 55.76           C
ATOM   4828  HA  PRO A 314      12.383  17.752  -5.530  1.00 55.76           H
ATOM   4829  C   PRO A 314      12.985  16.296  -6.900  1.00 57.21           C
ATOM   4830  O   PRO A 314      13.187  15.093  -7.060  1.00 54.55           O
ATOM   4831  CB  PRO A 314      14.263  17.040  -4.857  1.00 51.71           C
ATOM   4832 1HB  PRO A 314      14.966  16.641  -5.446  1.00 51.71           H
ATOM   4833 2HB  PRO A 314      14.469  18.005  -4.697  1.00 51.71           H
ATOM   4834  CG  PRO A 314      14.184  16.284  -3.532  1.00 51.02           C
ATOM   4835 1HG  PRO A 314      15.029  15.777  -3.362  1.00 51.02           H
ATOM   4836 2HG  PRO A 314      14.014  16.914  -2.774  1.00 51.02           H
ATOM   4837  CD  PRO A 314      13.015  15.329  -3.704  1.00 55.66           C
ATOM   4838 1HD  PRO A 314      13.317  14.450  -4.072  1.00 55.66           H
ATOM   4839 2HD  PRO A 314      12.537  15.182  -2.838  1.00 55.66           H
ATOM   4840  N   GLN A 315      12.906  17.152  -7.911  1.00 61.39           N
ATOM   4841  H   GLN A 315      12.780  18.126  -7.722  1.00 61.39           H
ATOM   4842  CA  GLN A 315      13.000  16.694  -9.295  1.00 65.49           C
ATOM   4843  HA  GLN A 315      12.231  16.071  -9.437  1.00 65.49           H
ATOM   4844  C   GLN A 315      14.314  15.921  -9.540  1.00 68.87           C
ATOM   4845  O   GLN A 315      15.392  16.471  -9.301  1.00 66.81           O
ATOM   4846  CB  GLN A 315      12.871  17.893 -10.232  1.00 61.97           C
ATOM   4847 1HB  GLN A 315      12.050  18.413  -9.996  1.00 61.97           H
ATOM   4848 2HB  GLN A 315      13.676  18.478 -10.136  1.00 61.97           H
ATOM   4849  CG  GLN A 315      12.766  17.396 -11.679  1.00 54.76           C
ATOM   4850 1HG  GLN A 315      13.611  16.918 -11.920  1.00 54.76           H
ATOM   4851 2HG  GLN A 315      11.994  16.765 -11.750  1.00 54.76           H
ATOM   4852  CD  GLN A 315      12.556  18.507 -12.673  1.00 49.45           C
ATOM   4853  OE1 GLN A 315      12.599  19.699 -12.378  1.00 45.27           O
ATOM   4854  NE2 GLN A 315      12.342  18.139 -13.912  1.00 42.64           N
ATOM   4855 1HE2 GLN A 315      12.213  18.830 -14.623  1.00 42.64           H
ATOM   4856 2HE2 GLN A 315      12.308  17.167 -14.146  1.00 42.64           H
ATOM   4857  N   PRO A 316      14.250  14.664 -10.017  1.00 66.52           N
ATOM   4858  CA  PRO A 316      15.440  13.880 -10.289  1.00 68.99           C
ATOM   4859  HA  PRO A 316      16.138  14.089  -9.603  1.00 68.99           H
ATOM   4860  C   PRO A 316      16.036  14.238 -11.658  1.00 69.13           C
ATOM   4861  O   PRO A 316      15.342  14.395 -12.657  1.00 67.65           O
ATOM   4862  CB  PRO A 316      14.987  12.425 -10.221  1.00 67.95           C
ATOM   4863 1HB  PRO A 316      15.552  11.847 -10.810  1.00 67.95           H
ATOM   4864 2HB  PRO A 316      15.024  12.082  -9.282  1.00 67.95           H
ATOM   4865  CG  PRO A 316      13.543  12.486 -10.729  1.00 67.93           C
ATOM   4866 1HG  PRO A 316      13.513  12.417 -11.726  1.00 67.93           H
ATOM   4867 2HG  PRO A 316      12.992  11.754 -10.327  1.00 67.93           H
ATOM   4868  CD  PRO A 316      13.056  13.865 -10.257  1.00 73.63           C
ATOM   4869 1HD  PRO A 316      12.497  14.311 -10.957  1.00 73.63           H
ATOM   4870 2HD  PRO A 316      12.533  13.793  -9.408  1.00 73.63           H
ATOM   4871  N   HIS A 317      17.362  14.278 -11.716  1.00 80.01           N
ATOM   4872  H   HIS A 317      17.876  14.326 -10.860  1.00 80.01           H
ATOM   4873  CA  HIS A 317      18.102  14.255 -12.973  1.00 81.59           C
ATOM   4874  HA  HIS A 317      17.513  14.638 -13.685  1.00 81.59           H
ATOM   4875  C   HIS A 317      18.446  12.808 -13.316  1.00 84.23           C
ATOM   4876  O   HIS A 317      19.244  12.186 -12.622  1.00 83.12           O
ATOM   4877  CB  HIS A 317      19.357  15.121 -12.849  1.00 76.50           C
ATOM   4878 1HB  HIS A 317      19.873  14.837 -12.041  1.00 76.50           H
ATOM   4879 2HB  HIS A 317      19.921  15.000 -13.666  1.00 76.50           H
ATOM   4880  CG  HIS A 317      19.025  16.583 -12.712  1.00 65.56           C
ATOM   4881  ND1 HIS A 317      18.484  17.379 -13.693  1.00 56.47           N
ATOM   4882  HD1 HIS A 317      18.248  17.090 -14.621  1.00 56.47           H
ATOM   4883  CD2 HIS A 317      19.185  17.365 -11.598  1.00 53.08           C
ATOM   4884  HD2 HIS A 317      19.549  17.065 -10.716  1.00 53.08           H
ATOM   4885  CE1 HIS A 317      18.326  18.621 -13.185  1.00 46.51           C
ATOM   4886  HE1 HIS A 317      17.949  19.401 -13.684  1.00 46.51           H
ATOM   4887  NE2 HIS A 317      18.750  18.653 -11.912  1.00 48.32           N
ATOM   4888  N   ILE A 318      17.862  12.285 -14.397  1.00 82.57           N
ATOM   4889  H   ILE A 318      17.241  12.863 -14.926  1.00 82.57           H
ATOM   4890  CA  ILE A 318      18.082  10.911 -14.849  1.00 85.40           C
ATOM   4891  HA  ILE A 318      18.481  10.417 -14.077  1.00 85.40           H
ATOM   4892  C   ILE A 318      19.090  10.909 -16.005  1.00 85.44           C
ATOM   4893  O   ILE A 318      18.992  11.707 -16.938  1.00 83.30           O
ATOM   4894  CB  ILE A 318      16.745  10.218 -15.207  1.00 86.80           C
ATOM   4895  HB  ILE A 318      16.334  10.702 -15.979  1.00 86.80           H
ATOM   4896  CG1 ILE A 318      15.747  10.278 -14.018  1.00 83.83           C
ATOM   4897 1HG1 ILE A 318      16.097   9.705 -13.277  1.00 83.83           H
ATOM   4898 2HG1 ILE A 318      15.679  11.225 -13.704  1.00 83.83           H
ATOM   4899  CG2 ILE A 318      17.012   8.751 -15.616  1.00 82.53           C
ATOM   4900 1HG2 ILE A 318      16.160   8.284 -15.852  1.00 82.53           H
ATOM   4901 2HG2 ILE A 318      17.444   8.244 -14.870  1.00 82.53           H
ATOM   4902 3HG2 ILE A 318      17.618   8.705 -16.410  1.00 82.53           H
ATOM   4903  CD1 ILE A 318      14.339   9.794 -14.363  1.00 78.33           C
ATOM   4904 1HD1 ILE A 318      13.735   9.852 -13.568  1.00 78.33           H
ATOM   4905 2HD1 ILE A 318      14.352   8.843 -14.670  1.00 78.33           H
ATOM   4906 3HD1 ILE A 318      13.939  10.347 -15.093  1.00 78.33           H
ATOM   4907  N   GLN A 319      20.052   9.989 -15.938  1.00 88.97           N
ATOM   4908  H   GLN A 319      20.118   9.439 -15.105  1.00 88.97           H
ATOM   4909  CA  GLN A 319      21.017   9.733 -17.005  1.00 89.94           C
ATOM   4910  HA  GLN A 319      20.650  10.200 -17.810  1.00 89.94           H
ATOM   4911  C   GLN A 319      21.126   8.237 -17.284  1.00 91.39           C
ATOM   4912  O   GLN A 319      21.058   7.409 -16.374  1.00 90.98           O
ATOM   4913  CB  GLN A 319      22.397  10.306 -16.643  1.00 88.07           C
ATOM   4914 1HB  GLN A 319      22.688   9.916 -15.770  1.00 88.07           H
ATOM   4915 2HB  GLN A 319      23.049  10.050 -17.357  1.00 88.07           H
ATOM   4916  CG  GLN A 319      22.383  11.835 -16.517  1.00 79.41           C
ATOM   4917 1HG  GLN A 319      22.020  12.226 -17.363  1.00 79.41           H
ATOM   4918 2HG  GLN A 319      21.793  12.091 -15.751  1.00 79.41           H
ATOM   4919  CD  GLN A 319      23.778  12.409 -16.273  1.00 79.90           C
ATOM   4920  OE1 GLN A 319      24.566  11.901 -15.502  1.00 70.66           O
ATOM   4921  NE2 GLN A 319      24.150  13.478 -16.937  1.00 67.25           N
ATOM   4922 1HE2 GLN A 319      25.066  13.857 -16.802  1.00 67.25           H
ATOM   4923 2HE2 GLN A 319      23.518  13.914 -17.578  1.00 67.25           H
ATOM   4924  N   TRP A 320      21.321   7.891 -18.552  1.00 92.18           N
ATOM   4925  H   TRP A 320      21.246   8.599 -19.254  1.00 92.18           H
ATOM   4926  CA  TRP A 320      21.638   6.535 -18.972  1.00 93.24           C
ATOM   4927  HA  TRP A 320      21.503   5.945 -18.176  1.00 93.24           H
ATOM   4928  C   TRP A 320      23.094   6.445 -19.399  1.00 93.53           C
ATOM   4929  O   TRP A 320      23.543   7.205 -20.263  1.00 91.26           O
ATOM   4930  CB  TRP A 320      20.689   6.100 -20.085  1.00 93.86           C
ATOM   4931 1HB  TRP A 320      20.598   6.844 -20.747  1.00 93.86           H
ATOM   4932 2HB  TRP A 320      21.066   5.293 -20.539  1.00 93.86           H
ATOM   4933  CG  TRP A 320      19.328   5.756 -19.591  1.00 93.95           C
ATOM   4934  CD1 TRP A 320      18.265   6.588 -19.542  1.00 91.80           C
ATOM   4935  HD1 TRP A 320      18.272   7.549 -19.818  1.00 91.80           H
ATOM   4936  CD2 TRP A 320      18.867   4.477 -19.077  1.00 93.76           C
ATOM   4937  NE1 TRP A 320      17.163   5.905 -19.050  1.00 91.98           N
ATOM   4938  HE1 TRP A 320      16.257   6.308 -18.920  1.00 91.98           H
ATOM   4939  CE2 TRP A 320      17.486   4.597 -18.765  1.00 93.21           C
ATOM   4940  CE3 TRP A 320      19.474   3.219 -18.865  1.00 93.20           C
ATOM   4941  HE3 TRP A 320      20.449   3.105 -19.053  1.00 93.20           H
ATOM   4942  CZ2 TRP A 320      16.726   3.510 -18.302  1.00 93.64           C
ATOM   4943  HZ2 TRP A 320      15.751   3.617 -18.105  1.00 93.64           H
ATOM   4944  CZ3 TRP A 320      18.729   2.129 -18.395  1.00 92.53           C
ATOM   4945  HZ3 TRP A 320      19.175   1.245 -18.254  1.00 92.53           H
ATOM   4946  CH2 TRP A 320      17.359   2.271 -18.121  1.00 92.01           C
ATOM   4947  HH2 TRP A 320      16.832   1.486 -17.795  1.00 92.01           H
ATOM   4948  N   LEU A 321      23.816   5.509 -18.808  1.00 92.50           N
ATOM   4949  H   LEU A 321      23.340   4.904 -18.170  1.00 92.50           H
ATOM   4950  CA  LEU A 321      25.237   5.279 -19.001  1.00 92.63           C
ATOM   4951  HA  LEU A 321      25.552   5.970 -19.652  1.00 92.63           H
ATOM   4952  C   LEU A 321      25.459   3.882 -19.584  1.00 93.34           C
ATOM   4953  O   LEU A 321      24.811   2.930 -19.165  1.00 92.75           O
ATOM   4954  CB  LEU A 321      25.975   5.436 -17.659  1.00 91.82           C
ATOM   4955 1HB  LEU A 321      25.741   4.647 -17.091  1.00 91.82           H
ATOM   4956 2HB  LEU A 321      26.956   5.430 -17.851  1.00 91.82           H
ATOM   4957  CG  LEU A 321      25.658   6.715 -16.848  1.00 89.30           C
ATOM   4958  HG  LEU A 321      24.671   6.744 -16.691  1.00 89.30           H
ATOM   4959  CD1 LEU A 321      26.413   6.682 -15.519  1.00 79.60           C
ATOM   4960 1HD1 LEU A 321      26.222   7.501 -14.978  1.00 79.60           H
ATOM   4961 2HD1 LEU A 321      27.401   6.636 -15.669  1.00 79.60           H
ATOM   4962 3HD1 LEU A 321      26.147   5.886 -14.976  1.00 79.60           H
ATOM   4963  CD2 LEU A 321      26.046   7.984 -17.598  1.00 79.73           C
ATOM   4964 1HD2 LEU A 321      25.834   8.798 -17.058  1.00 79.73           H
ATOM   4965 2HD2 LEU A 321      25.553   8.053 -18.465  1.00 79.73           H
ATOM   4966 3HD2 LEU A 321      27.025   7.996 -17.800  1.00 79.73           H
ATOM   4967  N   LYS A 322      26.420   3.755 -20.507  1.00 91.13           N
ATOM   4968  H   LYS A 322      26.790   4.587 -20.921  1.00 91.13           H
ATOM   4969  CA  LYS A 322      26.959   2.465 -20.944  1.00 92.35           C
ATOM   4970  HA  LYS A 322      26.392   1.742 -20.549  1.00 92.35           H
ATOM   4971  C   LYS A 322      28.389   2.330 -20.427  1.00 92.77           C
ATOM   4972  O   LYS A 322      29.192   3.237 -20.615  1.00 91.14           O
ATOM   4973  CB  LYS A 322      26.899   2.369 -22.477  1.00 92.38           C
ATOM   4974 1HB  LYS A 322      25.955   2.510 -22.776  1.00 92.38           H
ATOM   4975 2HB  LYS A 322      27.483   3.078 -22.871  1.00 92.38           H
ATOM   4976  CG  LYS A 322      27.378   0.998 -22.970  1.00 92.84           C
ATOM   4977 1HG  LYS A 322      28.319   0.852 -22.664  1.00 92.84           H
ATOM   4978 2HG  LYS A 322      26.788   0.289 -22.584  1.00 92.84           H
ATOM   4979  CD  LYS A 322      27.331   0.908 -24.500  1.00 89.69           C
ATOM   4980 1HD  LYS A 322      26.398   1.066 -24.822  1.00 89.69           H
ATOM   4981 2HD  LYS A 322      27.942   1.591 -24.901  1.00 89.69           H
ATOM   4982  CE  LYS A 322      27.787  -0.495 -24.901  1.00 84.73           C
ATOM   4983 1HE  LYS A 322      28.737  -0.631 -24.620  1.00 84.73           H
[truncated: 657,606 more chars]
