# Supplementary material for: Variety of genetic defects in GnRH and hypothalamic–pituitary signaling and development in normosmic patients with IHH
Source: Front Endocrinol (Lausanne). 2024 Jul 1;15:1396805. doi: 10.3389/fendo.2024.1396805 (PMC11246878; doi:10.3389/fendo.2024.1396805)
Supplement: Supplementary file 1 [file DataSheet_1.zip › FGFR1_homology.pdb]

REMARK YASARA *************************************************************
REMARK YASARA *                                                           *
REMARK YASARA *                     Y  A  S  A  R  A                      *
REMARK YASARA *                                                           *
REMARK YASARA *   Yet Another Scientific Artificial Reality Application   *
REMARK YASARA *                                                           *
REMARK YASARA *            MOLECULE STRUCTURE FILE, PDB FORMAT            *
REMARK YASARA *                                                           *
REMARK YASARA * Just use YASARA every day to make your questions go away! *
REMARK YASARA *                                                           *
REMARK YASARA *                      www.YASARA.org                       *
REMARK YASARA *                                                           *
REMARK YASARA *************************************************************
REMARK YASARA
REMARK YASARA Version:           24.4.10.W.64
REMARK YASARA Written on:        Mon May 20 09:09:28 2024
REMARK YASARA Number of models:  1
REMARK YASARA Number of atoms:   13305
REMARK YASARA Please address questions or suggestions to: Eliza@yasara.org
REMARK YASARA
SEQRES   1 A  853  MET GLU ALA ARG VAL SER LEU LYS ARG ARG ILE GLU LEU 
SEQRES   2 A  853  THR VAL GLU TYR PRO TRP ARG CYS GLY ALA LEU SER PRO 
SEQRES   3 A  853  THR SER ASN CYS ARG THR GLY MET TRP SER TRP LYS CYS 
SEQRES   4 A  853  LEU LEU PHE TRP ALA VAL LEU VAL THR ALA THR LEU CYS 
SEQRES   5 A  853  THR ALA ARG PRO SER PRO THR LEU PRO GLU GLN ALA GLN 
SEQRES   6 A  853  PRO TRP GLY ALA PRO VAL GLU VAL GLU SER PHE LEU VAL 
SEQRES   7 A  853  HIS PRO GLY ASP LEU LEU GLN LEU ARG CYS ARG LEU ARG 
SEQRES   8 A  853  ASP ASP VAL GLN SER ILE ASN TRP LEU ARG ASP GLY VAL 
SEQRES   9 A  853  GLN LEU ALA GLU SER ASN ARG THR ARG ILE THR GLY GLU 
SEQRES  10 A  853  GLU VAL GLU VAL GLN ASP SER VAL PRO ALA ASP SER GLY 
SEQRES  11 A  853  LEU TYR ALA CYS VAL THR SER SER PRO SER GLY SER ASP 
SEQRES  12 A  853  THR THR TYR PHE SER VAL ASN VAL SER ASP ALA LEU PRO 
SEQRES  13 A  853  SER SER GLU ASP ASP ASP ASP ASP ASP ASP SER SER SER 
SEQRES  14 A  853  GLU GLU LYS GLU THR ASP ASN THR LYS PRO ASN PRO VAL 
SEQRES  15 A  853  ALA PRO TYR TRP THR SER PRO GLU LYS MET GLU LYS LYS 
SEQRES  16 A  853  LEU HIS ALA VAL PRO ALA ALA LYS THR VAL LYS PHE LYS 
SEQRES  17 A  853  CYS PRO SER SER GLY THR PRO ASN PRO THR LEU ARG TRP 
SEQRES  18 A  853  LEU LYS ASN GLY LYS GLU PHE LYS PRO ASP HIS ARG ILE 
SEQRES  19 A  853  GLY GLY TYR LYS VAL ARG TYR ALA THR TRP SER ILE ILE 
SEQRES  20 A  853  MET ASP SER VAL VAL PRO SER ASP LYS GLY ASN TYR THR 
SEQRES  21 A  853  CYS ILE VAL GLU ASN GLU TYR GLY SER ILE ASN HIS THR 
SEQRES  22 A  853  TYR GLN LEU ASP VAL VAL GLU ARG SER PRO HIS ARG PRO 
SEQRES  23 A  853  ILE LEU GLN ALA GLY LEU PRO ALA ASN LYS THR VAL ALA 
SEQRES  24 A  853  LEU GLY SER ASN VAL GLU PHE MET CYS LYS VAL TYR SER 
SEQRES  25 A  853  ASP PRO GLN PRO HIS ILE GLN TRP LEU LYS HIS ILE GLU 
SEQRES  26 A  853  VAL ASN GLY SER LYS ILE GLY PRO ASP ASN LEU PRO TYR 
SEQRES  27 A  853  VAL GLN ILE LEU LYS THR ALA GLY VAL ASN THR THR ASP 
SEQRES  28 A  853  LYS GLU MET GLU VAL LEU HIS LEU ARG ASN VAL SER PHE 
SEQRES  29 A  853  GLU ASP ALA GLY GLU TYR THR CYS LEU ALA GLY ASN SER 
SEQRES  30 A  853  ILE GLY LEU SER HIS HIS SER ALA TRP LEU THR VAL LEU 
SEQRES  31 A  853  GLU ALA LEU GLU GLU ARG PRO ALA VAL MET THR SER PRO 
SEQRES  32 A  853  LEU TYR LEU GLU ILE ILE ILE TYR CYS THR GLY ALA PHE 
SEQRES  33 A  853  LEU ILE SER CYS MET VAL GLY SER VAL ILE VAL TYR LYS 
SEQRES  34 A  853  MET LYS SER GLY THR LYS LYS SER ASP PHE HIS SER GLN 
SEQRES  35 A  853  MET ALA VAL HIS LYS LEU ALA LYS SER ILE PRO LEU ARG 
SEQRES  36 A  853  ARG GLN VAL THR VAL SER ALA ASP SER SER ALA SER MET 
SEQRES  37 A  853  ASN SER GLY VAL LEU LEU VAL ARG PRO SER ARG LEU SER 
SEQRES  38 A  853  SER SER GLY THR PRO MET LEU ALA GLY VAL SER GLU TYR 
SEQRES  39 A  853  GLU LEU PRO GLU ASP PRO ARG TRP GLU LEU PRO ARG ASP 
SEQRES  40 A  853  ARG LEU VAL LEU GLY LYS PRO LEU GLY GLU GLY CYS PHE 
SEQRES  41 A  853  GLY GLN VAL VAL LEU ALA GLU ALA ILE GLY LEU ASP LYS 
SEQRES  42 A  853  ASP LYS PRO ASN ARG VAL THR LYS VAL ALA VAL LYS MET 
SEQRES  43 A  853  LEU LYS SER ASP ALA THR GLU LYS ASP LEU SER ASP LEU 
SEQRES  44 A  853  ILE SER GLU MET GLU MET MET LYS MET ILE GLY LYS HIS 
SEQRES  45 A  853  LYS ASN ILE ILE ASN LEU LEU GLY ALA CYS THR GLN ASP 
SEQRES  46 A  853  GLY PRO LEU TYR VAL ILE VAL GLU TYR ALA SER LYS GLY 
SEQRES  47 A  853  ASN LEU ARG GLU TYR LEU GLN ALA ARG ARG PRO PRO GLY 
SEQRES  48 A  853  LEU GLU TYR CYS TYR ASN PRO SER HIS ASN PRO GLU GLU 
SEQRES  49 A  853  GLN LEU SER SER LYS ASP LEU VAL SER CYS ALA TYR GLN 
SEQRES  50 A  853  VAL ALA ARG GLY MET GLU TYR LEU ALA SER LYS LYS CYS 
SEQRES  51 A  853  ILE HIS ARG ASP LEU ALA ALA ARG ASN VAL LEU VAL THR 
SEQRES  52 A  853  GLU ASP ASN VAL MET LYS ILE ALA ASP PHE GLY LEU ALA 
SEQRES  53 A  853  ARG ASP ILE HIS HIS ILE ASP TYR TYR LYS LYS THR THR 
SEQRES  54 A  853  ASN GLY ARG LEU PRO VAL LYS TRP MET ALA PRO GLU ALA 
SEQRES  55 A  853  LEU PHE ASP ARG ILE TYR THR HIS GLN SER ASP VAL TRP 
SEQRES  56 A  853  SER PHE GLY VAL LEU LEU TRP GLU ILE PHE THR LEU GLY 
SEQRES  57 A  853  GLY SER PRO TYR PRO GLY VAL PRO VAL GLU GLU LEU PHE 
SEQRES  58 A  853  LYS LEU LEU LYS GLU GLY HIS ARG MET ASP LYS PRO SER 
SEQRES  59 A  853  ASN CYS THR ASN GLU LEU TYR MET MET MET ARG ASP CYS 
SEQRES  60 A  853  TRP HIS ALA VAL PRO SER GLN ARG PRO THR PHE LYS GLN 
SEQRES  61 A  853  LEU VAL GLU ASP LEU ASP ARG ILE VAL ALA LEU THR SER 
SEQRES  62 A  853  ASN GLN GLU TYR LEU ASP LEU SER MET PRO LEU ASP GLN 
SEQRES  63 A  853  TYR SER PRO SER PHE PRO ASP THR ARG SER SER THR CYS 
SEQRES  64 A  853  SER SER GLY GLU ASP SER VAL PHE SER HIS GLU PRO LEU 
SEQRES  65 A  853  PRO GLU GLU PRO CYS LEU PRO ARG HIS PRO ALA GLN LEU 
SEQRES  66 A  853  ALA ASN GLY GLY LEU LYS ARG ARG 
SSBOND   0 CYS A   88    CYS A  134                                       2.03
SSBOND   1 CYS A  209    CYS A  261                                       2.03
SSBOND   2 CYS A  308    CYS A  372                                       2.03
ATOM      1  N   MET A   1       4.268 -12.405  50.734  1.00-37.84           N
ATOM      2 1H   MET A   1       3.795 -12.478  49.845  1.00-37.84           H
ATOM      3 2H   MET A   1       3.763 -12.938  51.429  1.00-37.84           H
ATOM      4 3H   MET A   1       5.204 -12.778  50.646  1.00-37.84           H
ATOM      5  CA  MET A   1       4.332 -10.975  51.141  1.00-37.84           C
ATOM      6  HA  MET A   1       3.319 -10.616  51.311  1.00-37.84           H
ATOM      7  C   MET A   1       4.935 -10.163  50.014  1.00-37.84           C
ATOM      8  O   MET A   1       5.218 -10.723  48.962  1.00-37.84           O
ATOM      9  CB  MET A   1       5.140 -10.796  52.435  1.00-37.84           C
ATOM     10 1HB  MET A   1       6.147 -11.184  52.288  1.00-37.84           H
ATOM     11 2HB  MET A   1       5.220  -9.733  52.652  1.00-37.84           H
ATOM     12  CG  MET A   1       4.511 -11.472  53.649  1.00-37.84           C
ATOM     13 1HG  MET A   1       3.476 -11.143  53.738  1.00-37.84           H
ATOM     14 2HG  MET A   1       4.522 -12.553  53.503  1.00-37.84           H
ATOM     15  SD  MET A   1       5.368 -11.084  55.189  1.00-37.84           S
ATOM     16  CE  MET A   1       4.828  -9.366  55.511  1.00-37.84           C
ATOM     17 1HE  MET A   1       5.221  -9.029  56.471  1.00-37.84           H
ATOM     18 2HE  MET A   1       3.739  -9.315  55.532  1.00-37.84           H
ATOM     19 3HE  MET A   1       5.203  -8.706  54.728  1.00-37.84           H
ATOM     20  N   GLU A   2       5.124  -8.867  50.225  1.00  3.31           N
ATOM     21  H   GLU A   2       4.819  -8.462  51.105  1.00  3.31           H
ATOM     22  CA  GLU A   2       5.781  -7.978  49.264  1.00  3.31           C
ATOM     23  HA  GLU A   2       5.173  -7.898  48.362  1.00  3.31           H
ATOM     24  C   GLU A   2       7.149  -8.544  48.887  1.00  3.31           C
ATOM     25  O   GLU A   2       7.923  -8.935  49.765  1.00  3.31           O
ATOM     26  CB  GLU A   2       5.923  -6.601  49.924  1.00  3.31           C
ATOM     27 1HB  GLU A   2       4.926  -6.266  50.209  1.00  3.31           H
ATOM     28 2HB  GLU A   2       6.508  -6.719  50.837  1.00  3.31           H
ATOM     29  CG  GLU A   2       6.575  -5.511  49.091  1.00  3.31           C
ATOM     30 1HG  GLU A   2       7.597  -5.805  48.849  1.00  3.31           H
ATOM     31 2HG  GLU A   2       6.014  -5.386  48.166  1.00  3.31           H
ATOM     32  CD  GLU A   2       6.595  -4.187  49.837  1.00  3.31           C
ATOM     33  OE1 GLU A   2       5.503  -3.630  50.100  1.00  3.31           O
ATOM     34  OE2 GLU A   2       7.683  -3.680  50.184  1.00  3.31           O
ATOM     35  N   ALA A   3       7.422  -8.627  47.590  1.00 25.48           N
ATOM     36  H   ALA A   3       6.760  -8.259  46.918  1.00 25.48           H
ATOM     37  CA  ALA A   3       8.632  -9.269  47.077  1.00 25.48           C
ATOM     38  HA  ALA A   3       9.446  -9.108  47.785  1.00 25.48           H
ATOM     39  C   ALA A   3       9.044  -8.675  45.726  1.00 25.48           C
ATOM     40  O   ALA A   3       8.676  -9.192  44.668  1.00 25.48           O
ATOM     41  CB  ALA A   3       8.384 -10.777  46.946  1.00 25.48           C
ATOM     42 1HB  ALA A   3       8.159 -11.194  47.929  1.00 25.48           H
ATOM     43 2HB  ALA A   3       9.279 -11.259  46.551  1.00 25.48           H
ATOM     44 3HB  ALA A   3       7.543 -10.965  46.277  1.00 25.48           H
ATOM     45  N   ARG A   4       9.771  -7.568  45.741  1.00 -7.90           N
ATOM     46  H   ARG A   4      10.086  -7.185  46.627  1.00 -7.90           H
ATOM     47  CA  ARG A   4      10.187  -6.932  44.489  1.00 -7.90           C
ATOM     48  HA  ARG A   4       9.394  -7.050  43.749  1.00 -7.90           H
ATOM     49  C   ARG A   4      11.438  -7.607  43.959  1.00 -7.90           C
ATOM     50  O   ARG A   4      12.306  -8.025  44.725  1.00 -7.90           O
ATOM     51  CB  ARG A   4      10.451  -5.439  44.683  1.00 -7.90           C
ATOM     52 1HB  ARG A   4      11.220  -5.304  45.437  1.00 -7.90           H
ATOM     53 2HB  ARG A   4      10.811  -5.028  43.738  1.00 -7.90           H
ATOM     54  CG  ARG A   4       9.210  -4.680  45.095  1.00 -7.90           C
ATOM     55 1HG  ARG A   4       8.402  -4.945  44.416  1.00 -7.90           H
ATOM     56 2HG  ARG A   4       8.922  -4.963  46.108  1.00 -7.90           H
ATOM     57  CD  ARG A   4       9.405  -3.179  45.032  1.00 -7.90           C
ATOM     58 1HD  ARG A   4      10.156  -2.864  45.758  1.00 -7.90           H
ATOM     59 2HD  ARG A   4       9.737  -2.903  44.030  1.00 -7.90           H
ATOM     60  NE  ARG A   4       8.114  -2.540  45.302  1.00 -7.90           N
ATOM     61  HE  ARG A   4       7.494  -2.424  44.515  1.00 -7.90           H
ATOM     62  CZ  ARG A   4       7.646  -2.144  46.476  1.00 -7.90           C
ATOM     63  NH1 ARG A   4       6.402  -1.777  46.530  1.00 -7.90           N
ATOM     64 1HH1 ARG A   4       5.838  -1.838  45.693  1.00 -7.90           H
ATOM     65 2HH1 ARG A   4       6.002  -1.462  47.402  1.00 -7.90           H
ATOM     66  NH2 ARG A   4       8.326  -2.171  47.588  1.00 -7.90           N
ATOM     67 1HH2 ARG A   4       9.303  -2.429  47.568  1.00 -7.90           H
ATOM     68 2HH2 ARG A   4       7.883  -1.944  48.460  1.00 -7.90           H
ATOM     69  N   VAL A   5      11.536  -7.691  42.646  1.00 -2.10           N
ATOM     70  H   VAL A   5      10.792  -7.324  42.067  1.00 -2.10           H
ATOM     71  CA  VAL A   5      12.684  -8.259  41.947  1.00 -2.10           C
ATOM     72  HA  VAL A   5      13.610  -8.040  42.478  1.00 -2.10           H
ATOM     73  C   VAL A   5      12.610  -7.463  40.650  1.00 -2.10           C
ATOM     74  O   VAL A   5      11.524  -6.971  40.329  1.00 -2.10           O
ATOM     75  CB  VAL A   5      12.526  -9.811  41.767  1.00 -2.10           C
ATOM     76  HB  VAL A   5      12.385 -10.240  42.759  1.00 -2.10           H
ATOM     77  CG1 VAL A   5      11.294 -10.180  40.928  1.00 -2.10           C
ATOM     78 1HG1 VAL A   5      11.194 -11.266  40.888  1.00 -2.10           H
ATOM     79 2HG1 VAL A   5      11.391  -9.798  39.912  1.00 -2.10           H
ATOM     80 3HG1 VAL A   5      10.392  -9.772  41.384  1.00 -2.10           H
ATOM     81  CG2 VAL A   5      13.781 -10.452  41.170  1.00 -2.10           C
ATOM     82 1HG2 VAL A   5      13.656 -11.534  41.139  1.00 -2.10           H
ATOM     83 2HG2 VAL A   5      14.643 -10.225  41.797  1.00 -2.10           H
ATOM     84 3HG2 VAL A   5      13.957 -10.086  40.157  1.00 -2.10           H
ATOM     85  N   SER A   6      13.697  -7.299  39.914  1.00 15.49           N
ATOM     86  H   SER A   6      14.589  -7.680  40.221  1.00 15.49           H
ATOM     87  CA  SER A   6      13.643  -6.613  38.625  1.00 15.49           C
ATOM     88  HA  SER A   6      12.628  -6.661  38.233  1.00 15.49           H
ATOM     89  C   SER A   6      14.568  -7.310  37.644  1.00 15.49           C
ATOM     90  O   SER A   6      15.620  -7.824  38.020  1.00 15.49           O
ATOM     91  CB  SER A   6      14.044  -5.145  38.777  1.00 15.49           C
ATOM     92 1HB  SER A   6      13.414  -4.686  39.539  1.00 15.49           H
ATOM     93 2HB  SER A   6      15.085  -5.088  39.097  1.00 15.49           H
ATOM     94  OG  SER A   6      13.883  -4.434  37.558  1.00 15.49           O
ATOM     95  HG  SER A   6      14.042  -3.495  37.741  1.00 15.49           H
ATOM     96  N   LEU A   7      14.150  -7.353  36.389  1.00-16.18           N
ATOM     97  H   LEU A   7      13.237  -6.971  36.163  1.00-16.18           H
ATOM     98  CA  LEU A   7      14.922  -7.979  35.315  1.00-16.18           C
ATOM     99  HA  LEU A   7      15.829  -8.427  35.722  1.00-16.18           H
ATOM    100  C   LEU A   7      15.314  -6.906  34.306  1.00-16.18           C
ATOM    101  O   LEU A   7      15.706  -7.184  33.173  1.00-16.18           O
ATOM    102  CB  LEU A   7      14.072  -9.066  34.651  1.00-16.18           C
ATOM    103 1HB  LEU A   7      13.218  -8.571  34.192  1.00-16.18           H
ATOM    104 2HB  LEU A   7      14.661  -9.525  33.858  1.00-16.18           H
ATOM    105  CG  LEU A   7      13.527 -10.184  35.556  1.00-16.18           C
ATOM    106  HG  LEU A   7      12.987  -9.730  36.386  1.00-16.18           H
ATOM    107  CD1 LEU A   7      12.530 -11.042  34.782  1.00-16.18           C
ATOM    108 1HD1 LEU A   7      12.105 -11.800  35.440  1.00-16.18           H
ATOM    109 2HD1 LEU A   7      13.023 -11.534  33.945  1.00-16.18           H
ATOM    110 3HD1 LEU A   7      11.720 -10.422  34.397  1.00-16.18           H
ATOM    111  CD2 LEU A   7      14.637 -11.054  36.138  1.00-16.18           C
ATOM    112 1HD2 LEU A   7      14.197 -11.831  36.762  1.00-16.18           H
ATOM    113 2HD2 LEU A   7      15.298 -10.452  36.760  1.00-16.18           H
ATOM    114 3HD2 LEU A   7      15.214 -11.519  35.338  1.00-16.18           H
ATOM    115  N   LYS A   8      15.166  -5.661  34.736  1.00 10.32           N
ATOM    116  H   LYS A   8      14.900  -5.509  35.699  1.00 10.32           H
ATOM    117  CA  LYS A   8      15.406  -4.496  33.888  1.00 10.32           C
ATOM    118  HA  LYS A   8      14.827  -4.586  32.969  1.00 10.32           H
ATOM    119  C   LYS A   8      16.879  -4.401  33.524  1.00 10.32           C
ATOM    120  O   LYS A   8      17.742  -4.295  34.398  1.00 10.32           O
ATOM    121  CB  LYS A   8      14.972  -3.237  34.642  1.00 10.32           C
ATOM    122 1HB  LYS A   8      13.914  -3.332  34.884  1.00 10.32           H
ATOM    123 2HB  LYS A   8      15.527  -3.197  35.579  1.00 10.32           H
ATOM    124  CG  LYS A   8      15.191  -1.921  33.914  1.00 10.32           C
ATOM    125 1HG  LYS A   8      16.252  -1.794  33.703  1.00 10.32           H
ATOM    126 2HG  LYS A   8      14.627  -1.905  32.981  1.00 10.32           H
ATOM    127  CD  LYS A   8      14.724  -0.796  34.815  1.00 10.32           C
ATOM    128 1HD  LYS A   8      13.647  -0.893  34.953  1.00 10.32           H
ATOM    129 2HD  LYS A   8      15.206  -0.883  35.789  1.00 10.32           H
ATOM    130  CE  LYS A   8      15.031   0.573  34.246  1.00 10.32           C
ATOM    131 1HE  LYS A   8      15.994   0.925  34.621  1.00 10.32           H
ATOM    132 2HE  LYS A   8      15.061   0.520  33.156  1.00 10.32           H
ATOM    133  NZ  LYS A   8      13.932   1.497  34.665  1.00 10.32           N
ATOM    134 1HZ  LYS A   8      14.183   2.456  34.471  1.00 10.32           H
ATOM    135 2HZ  LYS A   8      13.742   1.389  35.654  1.00 10.32           H
ATOM    136 3HZ  LYS A   8      13.089   1.261  34.146  1.00 10.32           H
ATOM    137  N   ARG A   9      17.150  -4.406  32.229  1.00  8.65           N
ATOM    138  H   ARG A   9      16.385  -4.505  31.572  1.00  8.65           H
ATOM    139  CA  ARG A   9      18.500  -4.294  31.685  1.00  8.65           C
ATOM    140  HA  ARG A   9      19.192  -3.865  32.409  1.00  8.65           H
ATOM    141  C   ARG A   9      18.368  -3.386  30.475  1.00  8.65           C
ATOM    142  O   ARG A   9      17.560  -3.688  29.601  1.00  8.65           O
ATOM    143  CB  ARG A   9      18.953  -5.698  31.252  1.00  8.65           C
ATOM    144 1HB  ARG A   9      18.977  -6.343  32.131  1.00  8.65           H
ATOM    145 2HB  ARG A   9      18.192  -6.090  30.575  1.00  8.65           H
ATOM    146  CG  ARG A   9      20.294  -5.796  30.529  1.00  8.65           C
ATOM    147 1HG  ARG A   9      20.313  -5.072  29.719  1.00  8.65           H
ATOM    148 2HG  ARG A   9      21.113  -5.593  31.220  1.00  8.65           H
ATOM    149  CD  ARG A   9      20.447  -7.181  29.920  1.00  8.65           C
ATOM    150 1HD  ARG A   9      20.503  -7.921  30.718  1.00  8.65           H
ATOM    151 2HD  ARG A   9      19.560  -7.386  29.318  1.00  8.65           H
ATOM    152  NE  ARG A   9      21.630  -7.295  29.051  1.00  8.65           N
ATOM    153  HE  ARG A   9      22.325  -6.569  29.122  1.00  8.65           H
ATOM    154  CZ  ARG A   9      21.854  -8.253  28.161  1.00  8.65           C
ATOM    155  NH1 ARG A   9      22.876  -8.143  27.370  1.00  8.65           N
ATOM    156 1HH1 ARG A   9      23.519  -7.374  27.494  1.00  8.65           H
ATOM    157 2HH1 ARG A   9      23.046  -8.821  26.638  1.00  8.65           H
ATOM    158  NH2 ARG A   9      21.079  -9.290  28.009  1.00  8.65           N
ATOM    159 1HH2 ARG A   9      20.324  -9.445  28.658  1.00  8.65           H
ATOM    160 2HH2 ARG A   9      21.248  -9.953  27.261  1.00  8.65           H
ATOM    161  N   ARG A  10      19.142  -2.315  30.374  1.00  9.25           N
ATOM    162  H   ARG A  10      19.692  -1.993  31.158  1.00  9.25           H
ATOM    163  CA  ARG A  10      19.316  -1.698  29.060  1.00  9.25           C
ATOM    164  HA  ARG A  10      18.374  -1.699  28.509  1.00  9.25           H
ATOM    165  C   ARG A  10      20.310  -2.619  28.383  1.00  9.25           C
ATOM    166  O   ARG A  10      21.382  -2.868  28.931  1.00  9.25           O
ATOM    167  CB  ARG A  10      19.904  -0.283  29.092  1.00  9.25           C
ATOM    168 1HB  ARG A  10      19.275   0.366  29.702  1.00  9.25           H
ATOM    169 2HB  ARG A  10      20.898  -0.328  29.535  1.00  9.25           H
ATOM    170  CG  ARG A  10      20.017   0.298  27.677  1.00  9.25           C
ATOM    171 1HG  ARG A  10      20.445  -0.449  27.017  1.00  9.25           H
ATOM    172 2HG  ARG A  10      19.022   0.541  27.310  1.00  9.25           H
ATOM    173  CD  ARG A  10      20.896   1.513  27.584  1.00  9.25           C
ATOM    174 1HD  ARG A  10      20.520   2.284  28.254  1.00  9.25           H
ATOM    175 2HD  ARG A  10      21.908   1.242  27.890  1.00  9.25           H
ATOM    176  NE  ARG A  10      20.919   2.026  26.204  1.00  9.25           N
ATOM    177  HE  ARG A  10      20.274   1.608  25.554  1.00  9.25           H
ATOM    178  CZ  ARG A  10      21.702   2.989  25.741  1.00  9.25           C
ATOM    179  NH1 ARG A  10      21.645   3.275  24.473  1.00  9.25           N
ATOM    180 1HH1 ARG A  10      20.941   2.851  23.884  1.00  9.25           H
ATOM    181 2HH1 ARG A  10      22.317   3.907  24.065  1.00  9.25           H
ATOM    182  NH2 ARG A  10      22.567   3.627  26.481  1.00  9.25           N
ATOM    183 1HH2 ARG A  10      22.630   3.411  27.465  1.00  9.25           H
ATOM    184 2HH2 ARG A  10      23.157   4.344  26.085  1.00  9.25           H
ATOM    185  N   ILE A  11      19.987  -3.097  27.199  1.00 17.26           N
ATOM    186  H   ILE A  11      19.068  -2.898  26.811  1.00 17.26           H
ATOM    187  CA  ILE A  11      20.964  -3.780  26.368  1.00 17.26           C
ATOM    188  HA  ILE A  11      21.703  -4.295  26.982  1.00 17.26           H
ATOM    189  C   ILE A  11      21.595  -2.585  25.672  1.00 17.26           C
ATOM    190  O   ILE A  11      20.936  -1.887  24.896  1.00 17.26           O
ATOM    191  CB  ILE A  11      20.297  -4.765  25.388  1.00 17.26           C
ATOM    192  HB  ILE A  11      19.591  -4.207  24.776  1.00 17.26           H
ATOM    193  CG1 ILE A  11      19.510  -5.818  26.192  1.00 17.26           C
ATOM    194 1HG1 ILE A  11      20.214  -6.525  26.626  1.00 17.26           H
ATOM    195 2HG1 ILE A  11      18.971  -5.338  27.007  1.00 17.26           H
ATOM    196  CG2 ILE A  11      21.351  -5.419  24.461  1.00 17.26           C
ATOM    197 1HG2 ILE A  11      20.863  -6.079  23.742  1.00 17.26           H
ATOM    198 2HG2 ILE A  11      22.070  -5.997  25.043  1.00 17.26           H
ATOM    199 3HG2 ILE A  11      21.885  -4.651  23.899  1.00 17.26           H
ATOM    200  CD1 ILE A  11      18.493  -6.572  25.387  1.00 17.26           C
ATOM    201 1HD1 ILE A  11      17.938  -7.239  26.045  1.00 17.26           H
ATOM    202 2HD1 ILE A  11      18.993  -7.156  24.615  1.00 17.26           H
ATOM    203 3HD1 ILE A  11      17.793  -5.876  24.921  1.00 17.26           H
ATOM    204  N   GLU A  12      22.816  -2.254  26.057  1.00 12.51           N
ATOM    205  H   GLU A  12      23.328  -2.847  26.704  1.00 12.51           H
ATOM    206  CA  GLU A  12      23.446  -1.030  25.585  1.00 12.51           C
ATOM    207  HA  GLU A  12      22.736  -0.209  25.662  1.00 12.51           H
ATOM    208  C   GLU A  12      23.838  -1.207  24.121  1.00 12.51           C
ATOM    209  O   GLU A  12      24.768  -1.943  23.784  1.00 12.51           O
ATOM    210  CB  GLU A  12      24.661  -0.726  26.455  1.00 12.51           C
ATOM    211 1HB  GLU A  12      24.348  -0.754  27.499  1.00 12.51           H
ATOM    212 2HB  GLU A  12      25.386  -1.520  26.298  1.00 12.51           H
ATOM    213  CG  GLU A  12      25.343   0.597  26.209  1.00 12.51           C
ATOM    214 1HG  GLU A  12      25.570   0.698  25.149  1.00 12.51           H
ATOM    215 2HG  GLU A  12      24.668   1.402  26.502  1.00 12.51           H
ATOM    216  CD  GLU A  12      26.632   0.687  27.014  1.00 12.51           C
ATOM    217  OE1 GLU A  12      26.715   1.543  27.919  1.00 12.51           O
ATOM    218  OE2 GLU A  12      27.572  -0.114  26.780  1.00 12.51           O
ATOM    219  N   LEU A  13      23.093  -0.554  23.243  1.00  8.80           N
ATOM    220  H   LEU A  13      22.309  -0.011  23.567  1.00  8.80           H
ATOM    221  CA  LEU A  13      23.346  -0.612  21.809  1.00  8.80           C
ATOM    222  HA  LEU A  13      23.746  -1.597  21.568  1.00  8.80           H
ATOM    223  C   LEU A  13      24.399   0.435  21.454  1.00  8.80           C
ATOM    224  O   LEU A  13      24.115   1.478  20.851  1.00  8.80           O
ATOM    225  CB  LEU A  13      22.030  -0.412  21.045  1.00  8.80           C
ATOM    226 1HB  LEU A  13      21.287  -1.069  21.496  1.00  8.80           H
ATOM    227 2HB  LEU A  13      21.698   0.613  21.204  1.00  8.80           H
ATOM    228  CG  LEU A  13      22.031  -0.689  19.532  1.00  8.80           C
ATOM    229  HG  LEU A  13      22.770  -0.045  19.057  1.00  8.80           H
ATOM    230  CD1 LEU A  13      22.376  -2.135  19.196  1.00  8.80           C
ATOM    231 1HD1 LEU A  13      22.296  -2.298  18.121  1.00  8.80           H
ATOM    232 2HD1 LEU A  13      21.694  -2.815  19.709  1.00  8.80           H
ATOM    233 3HD1 LEU A  13      23.399  -2.355  19.499  1.00  8.80           H
ATOM    234  CD2 LEU A  13      20.662  -0.351  18.956  1.00  8.80           C
ATOM    235 1HD2 LEU A  13      20.662  -0.510  17.877  1.00  8.80           H
ATOM    236 2HD2 LEU A  13      20.430   0.696  19.152  1.00  8.80           H
ATOM    237 3HD2 LEU A  13      19.894  -0.979  19.409  1.00  8.80           H
ATOM    238  N   THR A  14      25.610   0.185  21.921  1.00 19.02           N
ATOM    239  H   THR A  14      25.759  -0.642  22.491  1.00 19.02           H
ATOM    240  CA  THR A  14      26.758   1.036  21.638  1.00 19.02           C
ATOM    241  HA  THR A  14      26.558   2.052  21.977  1.00 19.02           H
ATOM    242  C   THR A  14      26.985   1.010  20.130  1.00 19.02           C
ATOM    243  O   THR A  14      26.883  -0.051  19.505  1.00 19.02           O
ATOM    244  CB  THR A  14      28.001   0.478  22.361  1.00 19.02           C
ATOM    245  HB  THR A  14      28.345  -0.418  21.845  1.00 19.02           H
ATOM    246  OG1 THR A  14      27.637   0.114  23.693  1.00 19.02           O
ATOM    247  HG1 THR A  14      28.389   0.300  24.264  1.00 19.02           H
ATOM    248  CG2 THR A  14      29.124   1.489  22.452  1.00 19.02           C
ATOM    249 1HG2 THR A  14      29.972   1.041  22.972  1.00 19.02           H
ATOM    250 2HG2 THR A  14      28.791   2.373  22.996  1.00 19.02           H
ATOM    251 3HG2 THR A  14      29.449   1.781  21.453  1.00 19.02           H
ATOM    252  N   VAL A  15      27.277   2.152  19.526  1.00 -1.44           N
ATOM    253  H   VAL A  15      27.362   3.008  20.064  1.00 -1.44           H
ATOM    254  CA  VAL A  15      27.580   2.194  18.098  1.00 -1.44           C
ATOM    255  HA  VAL A  15      26.969   1.461  17.573  1.00 -1.44           H
ATOM    256  C   VAL A  15      29.046   1.795  18.025  1.00 -1.44           C
ATOM    257  O   VAL A  15      29.925   2.520  18.495  1.00 -1.44           O
ATOM    258  CB  VAL A  15      27.352   3.602  17.479  1.00 -1.44           C
ATOM    259  HB  VAL A  15      28.013   4.316  17.969  1.00 -1.44           H
ATOM    260  CG1 VAL A  15      27.663   3.600  15.969  1.00 -1.44           C
ATOM    261 1HG1 VAL A  15      27.473   4.590  15.553  1.00 -1.44           H
ATOM    262 2HG1 VAL A  15      27.046   2.863  15.453  1.00 -1.44           H
ATOM    263 3HG1 VAL A  15      28.713   3.360  15.805  1.00 -1.44           H
ATOM    264  CG2 VAL A  15      25.903   4.055  17.713  1.00 -1.44           C
ATOM    265 1HG2 VAL A  15      25.737   5.027  17.247  1.00 -1.44           H
ATOM    266 2HG2 VAL A  15      25.714   4.163  18.781  1.00 -1.44           H
ATOM    267 3HG2 VAL A  15      25.203   3.326  17.301  1.00 -1.44           H
ATOM    268  N   GLU A  16      29.313   0.622  17.478  1.00  9.81           N
ATOM    269  H   GLU A  16      28.566   0.067  17.083  1.00  9.81           H
ATOM    270  CA  GLU A  16      30.653   0.055  17.434  1.00  9.81           C
ATOM    271  HA  GLU A  16      31.406   0.814  17.644  1.00  9.81           H
ATOM    272  C   GLU A  16      30.832  -0.488  16.026  1.00  9.81           C
ATOM    273  O   GLU A  16      29.843  -0.764  15.344  1.00  9.81           O
ATOM    274  CB  GLU A  16      30.784  -1.093  18.439  1.00  9.81           C
ATOM    275 1HB  GLU A  16      30.050  -1.852  18.171  1.00  9.81           H
ATOM    276 2HB  GLU A  16      31.782  -1.514  18.341  1.00  9.81           H
ATOM    277  CG  GLU A  16      30.565  -0.715  19.894  1.00  9.81           C
ATOM    278 1HG  GLU A  16      31.239   0.099  20.152  1.00  9.81           H
ATOM    279 2HG  GLU A  16      29.543  -0.360  20.007  1.00  9.81           H
ATOM    280  CD  GLU A  16      30.785  -1.873  20.863  1.00  9.81           C
ATOM    281  OE1 GLU A  16      30.808  -1.644  22.090  1.00  9.81           O
ATOM    282  OE2 GLU A  16      30.914  -3.035  20.419  1.00  9.81           O
ATOM    283  N   TYR A  17      32.071  -0.667  15.595  1.00 12.54           N
ATOM    284  H   TYR A  17      32.859  -0.454  16.188  1.00 12.54           H
ATOM    285  CA  TYR A  17      32.358  -1.257  14.294  1.00 12.54           C
ATOM    286  HA  TYR A  17      31.476  -1.761  13.902  1.00 12.54           H
ATOM    287  C   TYR A  17      33.467  -2.252  14.581  1.00 12.54           C
ATOM    288  O   TYR A  17      34.280  -1.996  15.474  1.00 12.54           O
ATOM    289  CB  TYR A  17      32.858  -0.212  13.295  1.00 12.54           C
ATOM    290 1HB  TYR A  17      33.774   0.227  13.680  1.00 12.54           H
ATOM    291 2HB  TYR A  17      33.096  -0.720  12.363  1.00 12.54           H
ATOM    292  CG  TYR A  17      31.877   0.900  12.993  1.00 12.54           C
ATOM    293  CD1 TYR A  17      32.005   2.163  13.605  1.00 12.54           C
ATOM    294  HD1 TYR A  17      32.796   2.333  14.320  1.00 12.54           H
ATOM    295  CD2 TYR A  17      30.828   0.707  12.073  1.00 12.54           C
ATOM    296  HD2 TYR A  17      30.703  -0.253  11.593  1.00 12.54           H
ATOM    297  CE1 TYR A  17      31.118   3.224  13.279  1.00 12.54           C
ATOM    298  HE1 TYR A  17      31.238   4.193  13.739  1.00 12.54           H
ATOM    299  CE2 TYR A  17      29.932   1.763  11.754  1.00 12.54           C
ATOM    300  HE2 TYR A  17      29.134   1.606  11.043  1.00 12.54           H
ATOM    301  CZ  TYR A  17      30.094   3.013  12.350  1.00 12.54           C
ATOM    302  OH  TYR A  17      29.259   4.044  12.001  1.00 12.54           O
ATOM    303  HH  TYR A  17      29.547   4.885  12.380  1.00 12.54           H
ATOM    304  N   PRO A  18      33.530  -3.385  13.863  1.00 19.15           N
ATOM    305  CA  PRO A  18      34.720  -4.228  14.025  1.00 19.15           C
ATOM    306  HA  PRO A  18      34.935  -4.377  15.080  1.00 19.15           H
ATOM    307  C   PRO A  18      35.959  -3.630  13.356  1.00 19.15           C
ATOM    308  O   PRO A  18      36.268  -3.914  12.199  1.00 19.15           O
ATOM    309  CB  PRO A  18      34.278  -5.554  13.402  1.00 19.15           C
ATOM    310 1HB  PRO A  18      35.123  -6.109  12.995  1.00 19.15           H
ATOM    311 2HB  PRO A  18      33.757  -6.152  14.147  1.00 19.15           H
ATOM    312  CG  PRO A  18      33.325  -5.144  12.332  1.00 19.15           C
ATOM    313 1HG  PRO A  18      33.877  -4.819  11.450  1.00 19.15           H
ATOM    314 2HG  PRO A  18      32.648  -5.961  12.079  1.00 19.15           H
ATOM    315  CD  PRO A  18      32.572  -3.981  12.910  1.00 19.15           C
ATOM    316 1HD  PRO A  18      32.308  -3.272  12.126  1.00 19.15           H
ATOM    317 2HD  PRO A  18      31.680  -4.326  13.436  1.00 19.15           H
ATOM    318  N   TRP A  19      36.673  -2.789  14.092  1.00 43.43           N
ATOM    319  H   TRP A  19      36.324  -2.540  15.011  1.00 43.43           H
ATOM    320  CA  TRP A  19      37.912  -2.149  13.644  1.00 43.43           C
ATOM    321  HA  TRP A  19      37.755  -1.749  12.641  1.00 43.43           H
ATOM    322  C   TRP A  19      39.100  -3.120  13.596  1.00 43.43           C
ATOM    323  O   TRP A  19      40.096  -2.954  14.295  1.00 43.43           O
ATOM    324  CB  TRP A  19      38.241  -0.987  14.587  1.00 43.43           C
ATOM    325 1HB  TRP A  19      38.368  -1.374  15.599  1.00 43.43           H
ATOM    326 2HB  TRP A  19      39.181  -0.540  14.269  1.00 43.43           H
ATOM    327  CG  TRP A  19      37.196   0.098  14.617  1.00 43.43           C
ATOM    328  CD1 TRP A  19      36.376   0.424  15.656  1.00 43.43           C
ATOM    329  HD1 TRP A  19      36.355  -0.109  16.600  1.00 43.43           H
ATOM    330  CD2 TRP A  19      36.898   1.053  13.581  1.00 43.43           C
ATOM    331  NE1 TRP A  19      35.604   1.515  15.361  1.00 43.43           N
ATOM    332  HE1 TRP A  19      34.936   1.932  15.992  1.00 43.43           H
ATOM    333  CE2 TRP A  19      35.898   1.931  14.091  1.00 43.43           C
ATOM    334  CE3 TRP A  19      37.377   1.260  12.270  1.00 43.43           C
ATOM    335  HE3 TRP A  19      38.156   0.630  11.866  1.00 43.43           H
ATOM    336  CZ2 TRP A  19      35.362   2.990  13.327  1.00 43.43           C
ATOM    337  HZ2 TRP A  19      34.606   3.644  13.735  1.00 43.43           H
ATOM    338  CZ3 TRP A  19      36.829   2.317  11.492  1.00 43.43           C
ATOM    339  HZ3 TRP A  19      37.184   2.486  10.485  1.00 43.43           H
ATOM    340  CH2 TRP A  19      35.821   3.166  12.035  1.00 43.43           C
ATOM    341  HH2 TRP A  19      35.415   3.965  11.429  1.00 43.43           H
ATOM    342  N   ARG A  20      38.974  -4.179  12.808  1.00 11.95           N
ATOM    343  H   ARG A  20      38.144  -4.245  12.222  1.00 11.95           H
ATOM    344  CA  ARG A  20      39.925  -5.293  12.809  1.00 11.95           C
ATOM    345  HA  ARG A  20      40.621  -5.158  13.637  1.00 11.95           H
ATOM    346  C   ARG A  20      40.763  -5.333  11.544  1.00 11.95           C
ATOM    347  O   ARG A  20      41.259  -6.379  11.129  1.00 11.95           O
ATOM    348  CB  ARG A  20      39.185  -6.623  13.010  1.00 11.95           C
ATOM    349 1HB  ARG A  20      38.558  -6.807  12.137  1.00 11.95           H
ATOM    350 2HB  ARG A  20      39.923  -7.423  13.073  1.00 11.95           H
ATOM    351  CG  ARG A  20      38.299  -6.695  14.255  1.00 11.95           C
ATOM    352 1HG  ARG A  20      37.481  -5.983  14.159  1.00 11.95           H
ATOM    353 2HG  ARG A  20      37.878  -7.697  14.310  1.00 11.95           H
ATOM    354  CD  ARG A  20      39.040  -6.412  15.553  1.00 11.95           C
ATOM    355 1HD  ARG A  20      39.914  -7.062  15.616  1.00 11.95           H
ATOM    356 2HD  ARG A  20      39.372  -5.373  15.554  1.00 11.95           H
ATOM    357  NE  ARG A  20      38.187  -6.641  16.727  1.00 11.95           N
ATOM    358  HE  ARG A  20      37.323  -7.145  16.578  1.00 11.95           H
ATOM    359  CZ  ARG A  20      38.464  -6.281  17.973  1.00 11.95           C
ATOM    360  NH1 ARG A  20      37.608  -6.554  18.909  1.00 11.95           N
ATOM    361 1HH1 ARG A  20      36.715  -6.970  18.682  1.00 11.95           H
ATOM    362 2HH1 ARG A  20      37.838  -6.333  19.866  1.00 11.95           H
ATOM    363  NH2 ARG A  20      39.542  -5.629  18.323  1.00 11.95           N
ATOM    364 1HH2 ARG A  20      40.247  -5.412  17.634  1.00 11.95           H
ATOM    365 2HH2 ARG A  20      39.659  -5.344  19.281  1.00 11.95           H
ATOM    366  N   CYS A  21      40.911  -4.177  10.922  1.00 -8.76           N
ATOM    367  H   CYS A  21      40.473  -3.354  11.300  1.00 -8.76           H
ATOM    368  CA  CYS A  21      41.742  -4.044   9.735  1.00 -8.76           C
ATOM    369  HA  CYS A  21      41.453  -4.797   9.001  1.00 -8.76           H
ATOM    370  C   CYS A  21      43.210  -4.240  10.115  1.00 -8.76           C
ATOM    371  O   CYS A  21      43.571  -4.170  11.291  1.00 -8.76           O
ATOM    372  CB  CYS A  21      41.532  -2.651   9.147  1.00 -8.76           C
ATOM    373 1HB  CYS A  21      41.905  -1.910   9.857  1.00 -8.76           H
ATOM    374 2HB  CYS A  21      42.100  -2.556   8.221  1.00 -8.76           H
ATOM    375  SG  CYS A  21      39.788  -2.317   8.819  1.00 -8.76           S
ATOM    376  HG  CYS A  21      39.969  -1.077   8.336  1.00 -8.76           H
ATOM    377  N   GLY A  22      44.058  -4.484   9.130  1.00  7.62           N
ATOM    378  H   GLY A  22      43.724  -4.586   8.182  1.00  7.62           H
ATOM    379  CA  GLY A  22      45.486  -4.579   9.382  1.00  7.62           C
ATOM    380 1HA  GLY A  22      45.661  -5.075  10.337  1.00  7.62           H
ATOM    381 2HA  GLY A  22      45.940  -5.186   8.600  1.00  7.62           H
ATOM    382  C   GLY A  22      46.180  -3.230   9.402  1.00  7.62           C
ATOM    383  O   GLY A  22      45.549  -2.166   9.321  1.00  7.62           O
ATOM    384  N   ALA A  23      47.500  -3.289   9.471  1.00  8.64           N
ATOM    385  H   ALA A  23      47.952  -4.197   9.506  1.00  8.64           H
ATOM    386  CA  ALA A  23      48.370  -2.121   9.452  1.00  8.64           C
ATOM    387  HA  ALA A  23      47.816  -1.239   9.131  1.00  8.64           H
ATOM    388  C   ALA A  23      49.465  -2.420   8.427  1.00  8.64           C
ATOM    389  O   ALA A  23      49.604  -3.573   8.007  1.00  8.64           O
ATOM    390  CB  ALA A  23      48.959  -1.886  10.853  1.00  8.64           C
ATOM    391 1HB  ALA A  23      48.149  -1.722  11.565  1.00  8.64           H
ATOM    392 2HB  ALA A  23      49.605  -1.007  10.842  1.00  8.64           H
ATOM    393 3HB  ALA A  23      49.539  -2.756  11.163  1.00  8.64           H
ATOM    394  N   LEU A  24      50.231  -1.410   8.039  1.00 -6.64           N
ATOM    395  H   LEU A  24      50.061  -0.484   8.415  1.00 -6.64           H
ATOM    396  CA  LEU A  24      51.323  -1.585   7.080  1.00 -6.64           C
ATOM    397  HA  LEU A  24      51.474  -2.649   6.906  1.00 -6.64           H
ATOM    398  C   LEU A  24      52.630  -1.011   7.618  1.00 -6.64           C
ATOM    399  O   LEU A  24      52.757   0.199   7.818  1.00 -6.64           O
ATOM    400  CB  LEU A  24      50.954  -0.917   5.748  1.00 -6.64           C
ATOM    401 1HB  LEU A  24      50.007  -1.339   5.413  1.00 -6.64           H
ATOM    402 2HB  LEU A  24      50.796   0.145   5.939  1.00 -6.64           H
ATOM    403  CG  LEU A  24      51.967  -1.039   4.596  1.00 -6.64           C
ATOM    404  HG  LEU A  24      52.904  -0.587   4.912  1.00 -6.64           H
ATOM    405  CD1 LEU A  24      52.246  -2.490   4.196  1.00 -6.64           C
ATOM    406 1HD1 LEU A  24      52.954  -2.512   3.370  1.00 -6.64           H
ATOM    407 2HD1 LEU A  24      51.321  -2.986   3.901  1.00 -6.64           H
ATOM    408 3HD1 LEU A  24      52.694  -3.026   5.032  1.00 -6.64           H
ATOM    409  CD2 LEU A  24      51.459  -0.269   3.380  1.00 -6.64           C
ATOM    410 1HD2 LEU A  24      52.214  -0.281   2.594  1.00 -6.64           H
ATOM    411 2HD2 LEU A  24      51.276   0.770   3.656  1.00 -6.64           H
ATOM    412 3HD2 LEU A  24      50.535  -0.710   3.005  1.00 -6.64           H
ATOM    413  N   SER A  25      53.606  -1.879   7.839  1.00 12.73           N
ATOM    414  H   SER A  25      53.444  -2.865   7.661  1.00 12.73           H
ATOM    415  CA  SER A  25      54.937  -1.458   8.282  1.00 12.73           C
ATOM    416  HA  SER A  25      54.854  -0.890   9.207  1.00 12.73           H
ATOM    417  C   SER A  25      55.569  -0.600   7.189  1.00 12.73           C
ATOM    418  O   SER A  25      55.330  -0.858   6.002  1.00 12.73           O
ATOM    419  CB  SER A  25      55.825  -2.689   8.504  1.00 12.73           C
ATOM    420 1HB  SER A  25      55.385  -3.301   9.290  1.00 12.73           H
ATOM    421 2HB  SER A  25      55.860  -3.273   7.583  1.00 12.73           H
ATOM    422  OG  SER A  25      57.150  -2.342   8.877  1.00 12.73           O
ATOM    423  HG  SER A  25      57.641  -2.084   8.085  1.00 12.73           H
ATOM    424  N   PRO A  26      56.419   0.379   7.553  1.00 -2.77           N
ATOM    425  CA  PRO A  26      57.271   0.908   6.482  1.00 -2.77           C
ATOM    426  HA  PRO A  26      56.666   1.433   5.744  1.00 -2.77           H
ATOM    427  C   PRO A  26      58.066  -0.222   5.831  1.00 -2.77           C
ATOM    428  O   PRO A  26      58.558  -1.123   6.521  1.00 -2.77           O
ATOM    429  CB  PRO A  26      58.204   1.868   7.225  1.00 -2.77           C
ATOM    430 1HB  PRO A  26      59.113   1.347   7.525  1.00 -2.77           H
ATOM    431 2HB  PRO A  26      58.445   2.732   6.607  1.00 -2.77           H
ATOM    432  CG  PRO A  26      57.435   2.269   8.431  1.00 -2.77           C
ATOM    433 1HG  PRO A  26      58.096   2.639   9.215  1.00 -2.77           H
ATOM    434 2HG  PRO A  26      56.690   3.020   8.166  1.00 -2.77           H
ATOM    435  CD  PRO A  26      56.760   0.995   8.849  1.00 -2.77           C
ATOM    436 1HD  PRO A  26      57.449   0.357   9.404  1.00 -2.77           H
ATOM    437 2HD  PRO A  26      55.865   1.209   9.434  1.00 -2.77           H
ATOM    438  N   THR A  27      58.128  -0.222   4.508  1.00 26.98           N
ATOM    439  H   THR A  27      57.721   0.544   3.987  1.00 26.98           H
ATOM    440  CA  THR A  27      58.712  -1.325   3.746  1.00 26.98           C
ATOM    441  HA  THR A  27      59.444  -1.856   4.354  1.00 26.98           H
ATOM    442  C   THR A  27      59.387  -0.726   2.511  1.00 26.98           C
ATOM    443  O   THR A  27      58.946   0.327   2.040  1.00 26.98           O
ATOM    444  CB  THR A  27      57.580  -2.308   3.315  1.00 26.98           C
ATOM    445  HB  THR A  27      56.960  -1.840   2.550  1.00 26.98           H
ATOM    446  OG1 THR A  27      56.761  -2.635   4.443  1.00 26.98           O
ATOM    447  HG1 THR A  27      56.373  -1.819   4.796  1.00 26.98           H
ATOM    448  CG2 THR A  27      58.109  -3.633   2.813  1.00 26.98           C
ATOM    449 1HG2 THR A  27      57.272  -4.312   2.655  1.00 26.98           H
ATOM    450 2HG2 THR A  27      58.778  -4.071   3.556  1.00 26.98           H
ATOM    451 3HG2 THR A  27      58.634  -3.496   1.870  1.00 26.98           H
ATOM    452  N   SER A  28      60.420  -1.373   1.984  1.00 21.86           N
ATOM    453  H   SER A  28      60.780  -2.200   2.453  1.00 21.86           H
ATOM    454  CA  SER A  28      61.065  -0.993   0.722  1.00 21.86           C
ATOM    455  HA  SER A  28      61.953  -1.616   0.618  1.00 21.86           H
ATOM    456  C   SER A  28      61.530   0.463   0.625  1.00 21.86           C
ATOM    457  O   SER A  28      61.352   1.107  -0.414  1.00 21.86           O
ATOM    458  CB  SER A  28      60.144  -1.333  -0.453  1.00 21.86           C
ATOM    459 1HB  SER A  28      59.717  -2.322  -0.295  1.00 21.86           H
ATOM    460 2HB  SER A  28      59.337  -0.603  -0.503  1.00 21.86           H
ATOM    461  OG  SER A  28      60.867  -1.327  -1.670  1.00 21.86           O
ATOM    462  HG  SER A  28      61.171  -0.420  -1.809  1.00 21.86           H
ATOM    463  N   ASN A  29      62.132   0.963   1.699  1.00 12.91           N
ATOM    464  H   ASN A  29      62.210   0.374   2.525  1.00 12.91           H
ATOM    465  CA  ASN A  29      62.695   2.318   1.756  1.00 12.91           C
ATOM    466  HA  ASN A  29      63.040   2.500   2.774  1.00 12.91           H
ATOM    467  C   ASN A  29      61.650   3.394   1.437  1.00 12.91           C
ATOM    468  O   ASN A  29      61.653   3.996   0.359  1.00 12.91           O
ATOM    469  CB  ASN A  29      63.925   2.427   0.838  1.00 12.91           C
ATOM    470 1HB  ASN A  29      64.585   1.583   1.028  1.00 12.91           H
ATOM    471 2HB  ASN A  29      63.608   2.382  -0.202  1.00 12.91           H
ATOM    472  CG  ASN A  29      64.706   3.702   1.043  1.00 12.91           C
ATOM    473  OD1 ASN A  29      64.253   4.657   1.656  1.00 12.91           O
ATOM    474  ND2 ASN A  29      65.896   3.732   0.522  1.00 12.91           N
ATOM    475 1HD2 ASN A  29      66.452   4.563   0.631  1.00 12.91           H
ATOM    476 2HD2 ASN A  29      66.249   2.929   0.025  1.00 12.91           H
ATOM    477  N   CYS A  30      60.766   3.650   2.393  1.00 15.17           N
ATOM    478  H   CYS A  30      60.803   3.121   3.250  1.00 15.17           H
ATOM    479  CA  CYS A  30      59.746   4.699   2.278  1.00 15.17           C
ATOM    480  HA  CYS A  30      59.252   4.588   1.311  1.00 15.17           H
ATOM    481  C   CYS A  30      60.292   6.138   2.354  1.00 15.17           C
ATOM    482  O   CYS A  30      59.954   6.902   3.258  1.00 15.17           O
ATOM    483  CB  CYS A  30      58.694   4.509   3.375  1.00 15.17           C
ATOM    484 1HB  CYS A  30      59.186   4.579   4.344  1.00 15.17           H
ATOM    485 2HB  CYS A  30      57.970   5.323   3.311  1.00 15.17           H
ATOM    486  SG  CYS A  30      57.794   2.946   3.288  1.00 15.17           S
ATOM    487  HG  CYS A  30      58.757   2.220   2.699  1.00 15.17           H
ATOM    488  N   ARG A  31      61.104   6.518   1.379  1.00 -8.07           N
ATOM    489  H   ARG A  31      61.373   5.817   0.696  1.00 -8.07           H
ATOM    490  CA  ARG A  31      61.584   7.890   1.199  1.00 -8.07           C
ATOM    491  HA  ARG A  31      62.081   8.239   2.106  1.00 -8.07           H
ATOM    492  C   ARG A  31      60.381   8.781   0.899  1.00 -8.07           C
ATOM    493  O   ARG A  31      59.468   8.369   0.177  1.00 -8.07           O
ATOM    494  CB  ARG A  31      62.558   7.895   0.018  1.00 -8.07           C
ATOM    495 1HB  ARG A  31      63.325   7.143   0.201  1.00 -8.07           H
ATOM    496 2HB  ARG A  31      62.000   7.597  -0.871  1.00 -8.07           H
ATOM    497  CG  ARG A  31      63.251   9.217  -0.285  1.00 -8.07           C
ATOM    498 1HG  ARG A  31      62.506  10.005  -0.396  1.00 -8.07           H
ATOM    499 2HG  ARG A  31      63.941   9.472   0.519  1.00 -8.07           H
ATOM    500  CD  ARG A  31      64.003   9.070  -1.596  1.00 -8.07           C
ATOM    501 1HD  ARG A  31      64.747   8.278  -1.498  1.00 -8.07           H
ATOM    502 2HD  ARG A  31      63.285   8.780  -2.365  1.00 -8.07           H
ATOM    503  NE  ARG A  31      64.666  10.307  -2.023  1.00 -8.07           N
ATOM    504  HE  ARG A  31      64.751  11.042  -1.339  1.00 -8.07           H
ATOM    505  CZ  ARG A  31      65.173  10.546  -3.224  1.00 -8.07           C
ATOM    506  NH1 ARG A  31      65.699  11.712  -3.449  1.00 -8.07           N
ATOM    507 1HH1 ARG A  31      65.741  12.394  -2.710  1.00 -8.07           H
ATOM    508 2HH1 ARG A  31      66.081  11.916  -4.360  1.00 -8.07           H
ATOM    509  NH2 ARG A  31      65.203   9.676  -4.199  1.00 -8.07           N
ATOM    510 1HH2 ARG A  31      64.879   8.733  -4.036  1.00 -8.07           H
ATOM    511 2HH2 ARG A  31      65.546   9.956  -5.102  1.00 -8.07           H
ATOM    512  N   THR A  32      60.329   9.973   1.466  1.00 -4.51           N
ATOM    513  H   THR A  32      61.068  10.260   2.103  1.00 -4.51           H
ATOM    514  CA  THR A  32      59.218  10.893   1.221  1.00 -4.51           C
ATOM    515  HA  THR A  32      58.279  10.365   1.376  1.00 -4.51           H
ATOM    516  C   THR A  32      59.262  11.436  -0.203  1.00 -4.51           C
ATOM    517  O   THR A  32      60.284  11.978  -0.636  1.00 -4.51           O
ATOM    518  CB  THR A  32      59.295  12.065   2.211  1.00 -4.51           C
ATOM    519  HB  THR A  32      60.188  12.656   2.007  1.00 -4.51           H
ATOM    520  OG1 THR A  32      59.385  11.522   3.528  1.00 -4.51           O
ATOM    521  HG1 THR A  32      60.158  11.912   3.953  1.00 -4.51           H
ATOM    522  CG2 THR A  32      58.071  12.958   2.168  1.00 -4.51           C
ATOM    523 1HG2 THR A  32      58.154  13.713   2.949  1.00 -4.51           H
ATOM    524 2HG2 THR A  32      57.174  12.365   2.346  1.00 -4.51           H
ATOM    525 3HG2 THR A  32      57.997  13.457   1.202  1.00 -4.51           H
ATOM    526  N   GLY A  33      58.170  11.287  -0.940  1.00 14.34           N
ATOM    527  H   GLY A  33      57.361  10.817  -0.562  1.00 14.34           H
ATOM    528  CA  GLY A  33      58.103  11.819  -2.290  1.00 14.34           C
ATOM    529 1HA  GLY A  33      59.050  11.645  -2.797  1.00 14.34           H
ATOM    530 2HA  GLY A  33      57.311  11.318  -2.846  1.00 14.34           H
ATOM    531  C   GLY A  33      57.815  13.305  -2.260  1.00 14.34           C
ATOM    532  O   GLY A  33      57.043  13.769  -1.420  1.00 14.34           O
ATOM    533  N   MET A  34      58.413  14.062  -3.169  1.00-19.91           N
ATOM    534  H   MET A  34      59.048  13.643  -3.831  1.00-19.91           H
ATOM    535  CA  MET A  34      58.163  15.500  -3.252  1.00-19.91           C
ATOM    536  HA  MET A  34      58.044  15.898  -2.245  1.00-19.91           H
ATOM    537  C   MET A  34      56.865  15.732  -4.029  1.00-19.91           C
ATOM    538  O   MET A  34      56.876  15.930  -5.248  1.00-19.91           O
ATOM    539  CB  MET A  34      59.351  16.210  -3.911  1.00-19.91           C
ATOM    540 1HB  MET A  34      60.251  15.909  -3.378  1.00-19.91           H
ATOM    541 2HB  MET A  34      59.440  15.881  -4.946  1.00-19.91           H
ATOM    542  CG  MET A  34      59.260  17.734  -3.875  1.00-19.91           C
ATOM    543 1HG  MET A  34      58.350  18.044  -4.389  1.00-19.91           H
ATOM    544 2HG  MET A  34      59.200  18.060  -2.836  1.00-19.91           H
ATOM    545  SD  MET A  34      60.676  18.541  -4.661  1.00-19.91           S
ATOM    546  CE  MET A  34      62.009  18.241  -3.463  1.00-19.91           C
ATOM    547 1HE  MET A  34      62.923  18.729  -3.803  1.00-19.91           H
ATOM    548 2HE  MET A  34      62.189  17.171  -3.361  1.00-19.91           H
ATOM    549 3HE  MET A  34      61.728  18.651  -2.491  1.00-19.91           H
ATOM    550  N   TRP A  35      55.738  15.660  -3.333  1.00 18.28           N
ATOM    551  H   TRP A  35      55.784  15.453  -2.345  1.00 18.28           H
ATOM    552  CA  TRP A  35      54.436  15.858  -3.972  1.00 18.28           C
ATOM    553  HA  TRP A  35      54.345  15.176  -4.816  1.00 18.28           H
ATOM    554  C   TRP A  35      54.370  17.294  -4.477  1.00 18.28           C
ATOM    555  O   TRP A  35      54.913  18.203  -3.847  1.00 18.28           O
ATOM    556  CB  TRP A  35      53.266  15.632  -3.010  1.00 18.28           C
ATOM    557 1HB  TRP A  35      53.368  16.331  -2.185  1.00 18.28           H
ATOM    558 2HB  TRP A  35      52.346  15.885  -3.537  1.00 18.28           H
ATOM    559  CG  TRP A  35      53.110  14.232  -2.448  1.00 18.28           C
ATOM    560  CD1 TRP A  35      54.015  13.212  -2.456  1.00 18.28           C
ATOM    561  HD1 TRP A  35      55.011  13.286  -2.878  1.00 18.28           H
ATOM    562  CD2 TRP A  35      51.944  13.692  -1.796  1.00 18.28           C
ATOM    563  NE1 TRP A  35      53.512  12.086  -1.865  1.00 18.28           N
ATOM    564  HE1 TRP A  35      54.024  11.215  -1.756  1.00 18.28           H
ATOM    565  CE2 TRP A  35      52.228  12.334  -1.472  1.00 18.28           C
ATOM    566  CE3 TRP A  35      50.677  14.215  -1.465  1.00 18.28           C
ATOM    567  HE3 TRP A  35      50.439  15.248  -1.679  1.00 18.28           H
ATOM    568  CZ2 TRP A  35      51.278  11.488  -0.863  1.00 18.28           C
ATOM    569  HZ2 TRP A  35      51.515  10.457  -0.642  1.00 18.28           H
ATOM    570  CZ3 TRP A  35      49.718  13.370  -0.844  1.00 18.28           C
ATOM    571  HZ3 TRP A  35      48.742  13.760  -0.589  1.00 18.28           H
ATOM    572  CH2 TRP A  35      50.030  12.007  -0.565  1.00 18.28           C
ATOM    573  HH2 TRP A  35      49.285  11.373  -0.106  1.00 18.28           H
ATOM    574  N   SER A  36      53.712  17.494  -5.608  1.00  8.50           N
ATOM    575  H   SER A  36      53.241  16.710  -6.052  1.00  8.50           H
ATOM    576  CA  SER A  36      53.660  18.803  -6.250  1.00  8.50           C
ATOM    577  HA  SER A  36      54.678  19.121  -6.470  1.00  8.50           H
ATOM    578  C   SER A  36      52.989  19.864  -5.389  1.00  8.50           C
ATOM    579  O   SER A  36      52.044  19.594  -4.650  1.00  8.50           O
ATOM    580  CB  SER A  36      52.874  18.697  -7.559  1.00  8.50           C
ATOM    581 1HB  SER A  36      53.312  17.914  -8.178  1.00  8.50           H
ATOM    582 2HB  SER A  36      51.841  18.429  -7.335  1.00  8.50           H
ATOM    583  OG  SER A  36      52.896  19.922  -8.280  1.00  8.50           O
ATOM    584  HG  SER A  36      53.647  19.887  -8.894  1.00  8.50           H
ATOM    585  N   TRP A  37      53.386  21.109  -5.606  1.00 21.54           N
ATOM    586  H   TRP A  37      54.178  21.274  -6.209  1.00 21.54           H
ATOM    587  CA  TRP A  37      52.691  22.267  -5.050  1.00 21.54           C
ATOM    588  HA  TRP A  37      52.685  22.191  -3.963  1.00 21.54           H
ATOM    589  C   TRP A  37      51.236  22.320  -5.524  1.00 21.54           C
ATOM    590  O   TRP A  37      50.361  22.815  -4.820  1.00 21.54           O
ATOM    591  CB  TRP A  37      53.442  23.537  -5.464  1.00 21.54           C
ATOM    592 1HB  TRP A  37      52.927  24.404  -5.048  1.00 21.54           H
ATOM    593 2HB  TRP A  37      54.445  23.496  -5.039  1.00 21.54           H
ATOM    594  CG  TRP A  37      53.569  23.707  -6.969  1.00 21.54           C
ATOM    595  CD1 TRP A  37      54.532  23.185  -7.784  1.00 21.54           C
ATOM    596  HD1 TRP A  37      55.351  22.563  -7.440  1.00 21.54           H
ATOM    597  CD2 TRP A  37      52.711  24.470  -7.841  1.00 21.54           C
ATOM    598  NE1 TRP A  37      54.344  23.553  -9.087  1.00 21.54           N
ATOM    599  HE1 TRP A  37      54.936  23.263  -9.856  1.00 21.54           H
ATOM    600  CE2 TRP A  37      53.244  24.363  -9.160  1.00 21.54           C
ATOM    601  CE3 TRP A  37      51.543  25.233  -7.643  1.00 21.54           C
ATOM    602  HE3 TRP A  37      51.109  25.324  -6.657  1.00 21.54           H
ATOM    603  CZ2 TRP A  37      52.656  25.010 -10.267  1.00 21.54           C
ATOM    604  HZ2 TRP A  37      53.087  24.921 -11.253  1.00 21.54           H
ATOM    605  CZ3 TRP A  37      50.944  25.882  -8.756  1.00 21.54           C
ATOM    606  HZ3 TRP A  37      50.051  26.475  -8.616  1.00 21.54           H
ATOM    607  CH2 TRP A  37      51.514  25.764 -10.057  1.00 21.54           C
ATOM    608  HH2 TRP A  37      51.049  26.273 -10.889  1.00 21.54           H
ATOM    609  N   LYS A  38      50.947  21.741  -6.683  1.00-17.25           N
ATOM    610  H   LYS A  38      51.694  21.336  -7.236  1.00-17.25           H
ATOM    611  CA  LYS A  38      49.570  21.662  -7.180  1.00-17.25           C
ATOM    612  HA  LYS A  38      49.120  22.656  -7.163  1.00-17.25           H
ATOM    613  C   LYS A  38      48.723  20.753  -6.302  1.00-17.25           C
ATOM    614  O   LYS A  38      47.558  21.031  -6.055  1.00-17.25           O
ATOM    615  CB  LYS A  38      49.560  21.133  -8.615  1.00-17.25           C
ATOM    616 1HB  LYS A  38      50.070  20.170  -8.637  1.00-17.25           H
ATOM    617 2HB  LYS A  38      48.526  20.983  -8.928  1.00-17.25           H
ATOM    618  CG  LYS A  38      50.233  22.071  -9.602  1.00-17.25           C
ATOM    619 1HG  LYS A  38      49.698  23.020  -9.614  1.00-17.25           H
ATOM    620 2HG  LYS A  38      51.261  22.249  -9.288  1.00-17.25           H
ATOM    621  CD  LYS A  38      50.260  21.483 -10.999  1.00-17.25           C
ATOM    622 1HD  LYS A  38      50.823  20.549 -10.978  1.00-17.25           H
ATOM    623 2HD  LYS A  38      49.242  21.284 -11.330  1.00-17.25           H
ATOM    624  CE  LYS A  38      50.922  22.454 -11.962  1.00-17.25           C
ATOM    625 1HE  LYS A  38      50.342  23.378 -11.986  1.00-17.25           H
ATOM    626 2HE  LYS A  38      51.921  22.686 -11.588  1.00-17.25           H
ATOM    627  NZ  LYS A  38      51.051  21.913 -13.352  1.00-17.25           N
ATOM    628 1HZ  LYS A  38      51.457  22.621 -13.956  1.00-17.25           H
ATOM    629 2HZ  LYS A  38      50.144  21.638 -13.711  1.00-17.25           H
ATOM    630 3HZ  LYS A  38      51.658  21.101 -13.349  1.00-17.25           H
ATOM    631  N   CYS A  39      49.319  19.698  -5.769  1.00 -7.37           N
ATOM    632  H   CYS A  39      50.293  19.515  -5.956  1.00 -7.37           H
ATOM    633  CA  CYS A  39      48.597  18.785  -4.891  1.00 -7.37           C
ATOM    634  HA  CYS A  39      47.641  18.538  -5.353  1.00 -7.37           H
ATOM    635  C   CYS A  39      48.325  19.443  -3.541  1.00 -7.37           C
ATOM    636  O   CYS A  39      47.333  19.141  -2.885  1.00 -7.37           O
ATOM    637  CB  CYS A  39      49.401  17.497  -4.714  1.00 -7.37           C
ATOM    638 1HB  CYS A  39      50.344  17.727  -4.215  1.00 -7.37           H
ATOM    639 2HB  CYS A  39      48.836  16.806  -4.085  1.00 -7.37           H
ATOM    640  SG  CYS A  39      49.745  16.721  -6.311  1.00 -7.37           S
ATOM    641  HG  CYS A  39      50.460  15.690  -5.844  1.00 -7.37           H
ATOM    642  N   LEU A  40      49.167  20.383  -3.135  1.00 -7.91           N
ATOM    643  H   LEU A  40      49.997  20.584  -3.677  1.00 -7.91           H
ATOM    644  CA  LEU A  40      48.917  21.129  -1.901  1.00 -7.91           C
ATOM    645  HA  LEU A  40      48.666  20.425  -1.106  1.00 -7.91           H
ATOM    646  C   LEU A  40      47.746  22.088  -2.090  1.00 -7.91           C
ATOM    647  O   LEU A  40      46.924  22.277  -1.192  1.00 -7.91           O
ATOM    648  CB  LEU A  40      50.146  21.939  -1.481  1.00 -7.91           C
ATOM    649 1HB  LEU A  40      50.330  22.690  -2.247  1.00 -7.91           H
ATOM    650 2HB  LEU A  40      49.890  22.467  -0.562  1.00 -7.91           H
ATOM    651  CG  LEU A  40      51.465  21.193  -1.241  1.00 -7.91           C
ATOM    652  HG  LEU A  40      51.758  20.696  -2.164  1.00 -7.91           H
ATOM    653  CD1 LEU A  40      52.530  22.225  -0.897  1.00 -7.91           C
ATOM    654 1HD1 LEU A  40      53.497  21.733  -0.825  1.00 -7.91           H
ATOM    655 2HD1 LEU A  40      52.303  22.707   0.055  1.00 -7.91           H
ATOM    656 3HD1 LEU A  40      52.594  22.982  -1.679  1.00 -7.91           H
ATOM    657  CD2 LEU A  40      51.382  20.140  -0.137  1.00 -7.91           C
ATOM    658 1HD2 LEU A  40      52.366  19.702   0.029  1.00 -7.91           H
ATOM    659 2HD2 LEU A  40      50.700  19.344  -0.435  1.00 -7.91           H
ATOM    660 3HD2 LEU A  40      51.028  20.591   0.791  1.00 -7.91           H
ATOM    661  N   LEU A  41      47.651  22.686  -3.269  1.00 -8.53           N
ATOM    662  H   LEU A  41      48.378  22.550  -3.962  1.00 -8.53           H
ATOM    663  CA  LEU A  41      46.521  23.558  -3.581  1.00 -8.53           C
ATOM    664  HA  LEU A  41      46.400  24.285  -2.778  1.00 -8.53           H
ATOM    665  C   LEU A  41      45.236  22.741  -3.666  1.00 -8.53           C
ATOM    666  O   LEU A  41      44.210  23.135  -3.113  1.00 -8.53           O
ATOM    667  CB  LEU A  41      46.752  24.304  -4.899  1.00 -8.53           C
ATOM    668 1HB  LEU A  41      46.948  23.568  -5.677  1.00 -8.53           H
ATOM    669 2HB  LEU A  41      45.824  24.813  -5.157  1.00 -8.53           H
ATOM    670  CG  LEU A  41      47.880  25.348  -4.930  1.00 -8.53           C
ATOM    671  HG  LEU A  41      48.811  24.870  -4.638  1.00 -8.53           H
ATOM    672  CD1 LEU A  41      48.037  25.869  -6.350  1.00 -8.53           C
ATOM    673 1HD1 LEU A  41      48.853  26.589  -6.392  1.00 -8.53           H
ATOM    674 2HD1 LEU A  41      47.115  26.349  -6.678  1.00 -8.53           H
ATOM    675 3HD1 LEU A  41      48.269  25.043  -7.023  1.00 -8.53           H
ATOM    676  CD2 LEU A  41      47.631  26.526  -3.981  1.00 -8.53           C
ATOM    677 1HD2 LEU A  41      48.427  27.263  -4.092  1.00 -8.53           H
ATOM    678 2HD2 LEU A  41      47.627  26.175  -2.950  1.00 -8.53           H
ATOM    679 3HD2 LEU A  41      46.671  26.992  -4.205  1.00 -8.53           H
ATOM    680  N   PHE A  42      45.310  21.573  -4.290  1.00-19.67           N
ATOM    681  H   PHE A  42      46.168  21.322  -4.771  1.00-19.67           H
ATOM    682  CA  PHE A  42      44.184  20.642  -4.340  1.00-19.67           C
ATOM    683  HA  PHE A  42      43.334  21.131  -4.817  1.00-19.67           H
ATOM    684  C   PHE A  42      43.752  20.216  -2.939  1.00-19.67           C
ATOM    685  O   PHE A  42      42.566  20.174  -2.638  1.00-19.67           O
ATOM    686  CB  PHE A  42      44.574  19.406  -5.157  1.00-19.67           C
ATOM    687 1HB  PHE A  42      44.856  19.725  -6.160  1.00-19.67           H
ATOM    688 2HB  PHE A  42      45.436  18.934  -4.691  1.00-19.67           H
ATOM    689  CG  PHE A  42      43.479  18.381  -5.257  1.00-19.67           C
ATOM    690  CD1 PHE A  42      42.467  18.512  -6.224  1.00-19.67           C
ATOM    691  HD1 PHE A  42      42.481  19.348  -6.909  1.00-19.67           H
ATOM    692  CD2 PHE A  42      43.446  17.286  -4.372  1.00-19.67           C
ATOM    693  HD2 PHE A  42      44.219  17.174  -3.624  1.00-19.67           H
ATOM    694  CE1 PHE A  42      41.414  17.566  -6.302  1.00-19.67           C
ATOM    695  HE1 PHE A  42      40.634  17.683  -7.040  1.00-19.67           H
ATOM    696  CE2 PHE A  42      42.398  16.334  -4.435  1.00-19.67           C
ATOM    697  HE2 PHE A  42      42.372  15.508  -3.740  1.00-19.67           H
ATOM    698  CZ  PHE A  42      41.380  16.477  -5.403  1.00-19.67           C
ATOM    699  HZ  PHE A  42      40.572  15.763  -5.450  1.00-19.67           H
ATOM    700  N   TRP A  43      44.705  19.952  -2.057  1.00 17.66           N
ATOM    701  H   TRP A  43      45.677  19.962  -2.348  1.00 17.66           H
ATOM    702  CA  TRP A  43      44.389  19.616  -0.672  1.00 17.66           C
ATOM    703  HA  TRP A  43      43.731  18.747  -0.663  1.00 17.66           H
ATOM    704  C   TRP A  43      43.645  20.746   0.032  1.00 17.66           C
ATOM    705  O   TRP A  43      42.684  20.488   0.740  1.00 17.66           O
ATOM    706  CB  TRP A  43      45.671  19.261   0.086  1.00 17.66           C
ATOM    707 1HB  TRP A  43      46.114  18.379  -0.378  1.00 17.66           H
ATOM    708 2HB  TRP A  43      46.378  20.083  -0.002  1.00 17.66           H
ATOM    709  CG  TRP A  43      45.458  18.989   1.542  1.00 17.66           C
ATOM    710  CD1 TRP A  43      45.929  19.724   2.584  1.00 17.66           C
ATOM    711  HD1 TRP A  43      46.528  20.620   2.473  1.00 17.66           H
ATOM    712  CD2 TRP A  43      44.725  17.904   2.140  1.00 17.66           C
ATOM    713  NE1 TRP A  43      45.565  19.183   3.785  1.00 17.66           N
ATOM    714  HE1 TRP A  43      45.824  19.567   4.691  1.00 17.66           H
ATOM    715  CE2 TRP A  43      44.821  18.060   3.554  1.00 17.66           C
ATOM    716  CE3 TRP A  43      44.012  16.800   1.628  1.00 17.66           C
ATOM    717  HE3 TRP A  43      43.927  16.653   0.562  1.00 17.66           H
ATOM    718  CZ2 TRP A  43      44.231  17.150   4.456  1.00 17.66           C
ATOM    719  HZ2 TRP A  43      44.320  17.292   5.524  1.00 17.66           H
ATOM    720  CZ3 TRP A  43      43.405  15.888   2.533  1.00 17.66           C
ATOM    721  HZ3 TRP A  43      42.843  15.045   2.153  1.00 17.66           H
ATOM    722  CH2 TRP A  43      43.524  16.077   3.940  1.00 17.66           C
ATOM    723  HH2 TRP A  43      43.052  15.375   4.614  1.00 17.66           H
ATOM    724  N   ALA A  44      44.013  21.998  -0.198  1.00 -7.64           N
ATOM    725  H   ALA A  44      44.807  22.190  -0.797  1.00 -7.64           H
ATOM    726  CA  ALA A  44      43.274  23.110   0.401  1.00 -7.64           C
ATOM    727  HA  ALA A  44      43.238  22.956   1.481  1.00 -7.64           H
ATOM    728  C   ALA A  44      41.822  23.169  -0.104  1.00 -7.64           C
ATOM    729  O   ALA A  44      40.894  23.418   0.672  1.00 -7.64           O
ATOM    730  CB  ALA A  44      44.001  24.430   0.124  1.00 -7.64           C
ATOM    731 1HB  ALA A  44      45.003  24.398   0.550  1.00 -7.64           H
ATOM    732 2HB  ALA A  44      43.450  25.252   0.582  1.00 -7.64           H
ATOM    733 3HB  ALA A  44      44.070  24.604  -0.949  1.00 -7.64           H
ATOM    734  N   VAL A  45      41.614  22.902  -1.387  1.00-29.10           N
ATOM    735  H   VAL A  45      42.404  22.710  -1.993  1.00-29.10           H
ATOM    736  CA  VAL A  45      40.260  22.863  -1.951  1.00-29.10           C
ATOM    737  HA  VAL A  45      39.744  23.787  -1.693  1.00-29.10           H
ATOM    738  C   VAL A  45      39.488  21.703  -1.328  1.00-29.10           C
ATOM    739  O   VAL A  45      38.319  21.858  -0.982  1.00-29.10           O
ATOM    740  CB  VAL A  45      40.280  22.725  -3.507  1.00-29.10           C
ATOM    741  HB  VAL A  45      40.840  21.831  -3.775  1.00-29.10           H
ATOM    742  CG1 VAL A  45      38.864  22.605  -4.095  1.00-29.10           C
ATOM    743 1HG1 VAL A  45      38.922  22.557  -5.183  1.00-29.10           H
ATOM    744 2HG1 VAL A  45      38.259  23.467  -3.805  1.00-29.10           H
ATOM    745 3HG1 VAL A  45      38.387  21.691  -3.742  1.00-29.10           H
ATOM    746  CG2 VAL A  45      40.969  23.941  -4.138  1.00-29.10           C
ATOM    747 1HG2 VAL A  45      40.993  23.827  -5.222  1.00-29.10           H
ATOM    748 2HG2 VAL A  45      41.992  24.023  -3.785  1.00-29.10           H
ATOM    749 3HG2 VAL A  45      40.429  24.855  -3.885  1.00-29.10           H
ATOM    750  N   LEU A  46      40.131  20.559  -1.138  1.00-12.38           N
ATOM    751  H   LEU A  46      41.092  20.469  -1.453  1.00-12.38           H
ATOM    752  CA  LEU A  46      39.479  19.396  -0.533  1.00-12.38           C
ATOM    753  HA  LEU A  46      38.550  19.219  -1.074  1.00-12.38           H
ATOM    754  C   LEU A  46      39.127  19.608   0.942  1.00-12.38           C
ATOM    755  O   LEU A  46      38.048  19.218   1.387  1.00-12.38           O
ATOM    756  CB  LEU A  46      40.375  18.162  -0.693  1.00-12.38           C
ATOM    757 1HB  LEU A  46      40.667  18.098  -1.741  1.00-12.38           H
ATOM    758 2HB  LEU A  46      41.278  18.320  -0.105  1.00-12.38           H
ATOM    759  CG  LEU A  46      39.779  16.802  -0.287  1.00-12.38           C
ATOM    760  HG  LEU A  46      39.530  16.832   0.773  1.00-12.38           H
ATOM    761  CD1 LEU A  46      38.512  16.448  -1.070  1.00-12.38           C
ATOM    762 1HD1 LEU A  46      38.175  15.447  -0.797  1.00-12.38           H
ATOM    763 2HD1 LEU A  46      38.707  16.480  -2.143  1.00-12.38           H
ATOM    764 3HD1 LEU A  46      37.715  17.150  -0.827  1.00-12.38           H
ATOM    765  CD2 LEU A  46      40.820  15.705  -0.502  1.00-12.38           C
ATOM    766 1HD2 LEU A  46      40.408  14.748  -0.181  1.00-12.38           H
ATOM    767 2HD2 LEU A  46      41.704  15.919   0.095  1.00-12.38           H
ATOM    768 3HD2 LEU A  46      41.093  15.648  -1.556  1.00-12.38           H
ATOM    769  N   VAL A  47      39.983  20.282   1.697  1.00-12.69           N
ATOM    770  H   VAL A  47      40.890  20.545   1.318  1.00-12.69           H
ATOM    771  CA  VAL A  47      39.654  20.646   3.078  1.00-12.69           C
ATOM    772  HA  VAL A  47      39.377  19.747   3.625  1.00-12.69           H
ATOM    773  C   VAL A  47      38.437  21.566   3.062  1.00-12.69           C
ATOM    774  O   VAL A  47      37.487  21.363   3.812  1.00-12.69           O
ATOM    775  CB  VAL A  47      40.861  21.310   3.810  1.00-12.69           C
ATOM    776  HB  VAL A  47      41.238  22.125   3.192  1.00-12.69           H
ATOM    777  CG1 VAL A  47      40.459  21.889   5.177  1.00-12.69           C
ATOM    778 1HG1 VAL A  47      41.341  22.278   5.689  1.00-12.69           H
ATOM    779 2HG1 VAL A  47      39.999  21.115   5.795  1.00-12.69           H
ATOM    780 3HG1 VAL A  47      39.751  22.706   5.044  1.00-12.69           H
ATOM    781  CG2 VAL A  47      41.984  20.283   4.024  1.00-12.69           C
ATOM    782 1HG2 VAL A  47      42.852  20.770   4.466  1.00-12.69           H
ATOM    783 2HG2 VAL A  47      42.284  19.838   3.078  1.00-12.69           H
ATOM    784 3HG2 VAL A  47      41.644  19.485   4.686  1.00-12.69           H
ATOM    785  N   THR A  48      38.404  22.532   2.158  1.00 -1.51           N
ATOM    786  H   THR A  48      39.191  22.669   1.534  1.00 -1.51           H
ATOM    787  CA  THR A  48      37.244  23.420   2.066  1.00 -1.51           C
ATOM    788  HA  THR A  48      37.080  23.869   3.044  1.00 -1.51           H
ATOM    789  C   THR A  48      35.986  22.634   1.677  1.00 -1.51           C
ATOM    790  O   THR A  48      34.900  22.872   2.201  1.00 -1.51           O
ATOM    791  CB  THR A  48      37.496  24.554   1.047  1.00 -1.51           C
ATOM    792  HB  THR A  48      37.465  24.156   0.034  1.00 -1.51           H
ATOM    793  OG1 THR A  48      38.786  25.122   1.286  1.00 -1.51           O
ATOM    794  HG1 THR A  48      39.467  24.484   1.035  1.00 -1.51           H
ATOM    795  CG2 THR A  48      36.500  25.689   1.197  1.00 -1.51           C
ATOM    796 1HG2 THR A  48      36.713  26.457   0.454  1.00 -1.51           H
ATOM    797 2HG2 THR A  48      36.582  26.126   2.192  1.00 -1.51           H
ATOM    798 3HG2 THR A  48      35.485  25.323   1.046  1.00 -1.51           H
ATOM    799  N   ALA A  49      36.133  21.653   0.796  1.00-11.78           N
ATOM    800  H   ALA A  49      37.049  21.477   0.399  1.00-11.78           H
ATOM    801  CA  ALA A  49      35.009  20.839   0.345  1.00-11.78           C
ATOM    802  HA  ALA A  49      34.230  21.510  -0.012  1.00-11.78           H
ATOM    803  C   ALA A  49      34.430  19.996   1.480  1.00-11.78           C
ATOM    804  O   ALA A  49      33.215  19.899   1.645  1.00-11.78           O
ATOM    805  CB  ALA A  49      35.449  19.934  -0.813  1.00-11.78           C
ATOM    806 1HB  ALA A  49      35.822  20.538  -1.639  1.00-11.78           H
ATOM    807 2HB  ALA A  49      34.596  19.349  -1.158  1.00-11.78           H
ATOM    808 3HB  ALA A  49      36.232  19.253  -0.483  1.00-11.78           H
ATOM    809  N   THR A  50      35.295  19.388   2.274  1.00 -4.35           N
ATOM    810  H   THR A  50      36.291  19.485   2.100  1.00 -4.35           H
ATOM    811  CA  THR A  50      34.830  18.558   3.380  1.00 -4.35           C
ATOM    812  HA  THR A  50      34.059  17.886   3.008  1.00 -4.35           H
ATOM    813  C   THR A  50      34.175  19.424   4.447  1.00 -4.35           C
ATOM    814  O   THR A  50      33.120  19.059   4.953  1.00 -4.35           O
ATOM    815  CB  THR A  50      35.959  17.695   3.976  1.00 -4.35           C
ATOM    816  HB  THR A  50      35.613  17.223   4.895  1.00 -4.35           H
ATOM    817  OG1 THR A  50      37.110  18.500   4.235  1.00 -4.35           O
ATOM    818  HG1 THR A  50      37.465  18.797   3.389  1.00 -4.35           H
ATOM    819  CG2 THR A  50      36.399  16.622   2.996  1.00 -4.35           C
ATOM    820 1HG2 THR A  50      37.176  16.014   3.455  1.00 -4.35           H
ATOM    821 2HG2 THR A  50      36.794  17.069   2.085  1.00 -4.35           H
ATOM    822 3HG2 THR A  50      35.553  15.983   2.744  1.00 -4.35           H
ATOM    823  N   LEU A  51      34.700  20.614   4.709  1.00-17.40           N
ATOM    824  H   LEU A  51      35.581  20.884   4.280  1.00-17.40           H
ATOM    825  CA  LEU A  51      34.045  21.535   5.640  1.00-17.40           C
ATOM    826  HA  LEU A  51      33.892  21.024   6.592  1.00-17.40           H
ATOM    827  C   LEU A  51      32.678  21.983   5.124  1.00-17.40           C
ATOM    828  O   LEU A  51      31.703  22.044   5.877  1.00-17.40           O
ATOM    829  CB  LEU A  51      34.918  22.776   5.863  1.00-17.40           C
ATOM    830 1HB  LEU A  51      35.171  23.181   4.884  1.00-17.40           H
ATOM    831 2HB  LEU A  51      34.310  23.518   6.377  1.00-17.40           H
ATOM    832  CG  LEU A  51      36.221  22.621   6.664  1.00-17.40           C
ATOM    833  HG  LEU A  51      36.796  21.794   6.254  1.00-17.40           H
ATOM    834  CD1 LEU A  51      37.056  23.893   6.538  1.00-17.40           C
ATOM    835 1HD1 LEU A  51      37.978  23.773   7.103  1.00-17.40           H
ATOM    836 2HD1 LEU A  51      36.503  24.748   6.929  1.00-17.40           H
ATOM    837 3HD1 LEU A  51      37.303  24.066   5.491  1.00-17.40           H
ATOM    838  CD2 LEU A  51      35.954  22.335   8.139  1.00-17.40           C
ATOM    839 1HD2 LEU A  51      36.894  22.289   8.686  1.00-17.40           H
ATOM    840 2HD2 LEU A  51      35.456  21.372   8.241  1.00-17.40           H
ATOM    841 3HD2 LEU A  51      35.323  23.111   8.573  1.00-17.40           H
ATOM    842  N   CYS A  52      32.573  22.285   3.838  1.00 -5.26           N
ATOM    843  H   CYS A  52      33.388  22.222   3.233  1.00 -5.26           H
ATOM    844  CA  CYS A  52      31.320  22.805   3.294  1.00 -5.26           C
ATOM    845  HA  CYS A  52      30.947  23.550   3.997  1.00 -5.26           H
ATOM    846  C   CYS A  52      30.230  21.743   3.141  1.00 -5.26           C
ATOM    847  O   CYS A  52      29.056  22.083   2.985  1.00 -5.26           O
ATOM    848  CB  CYS A  52      31.573  23.515   1.959  1.00 -5.26           C
ATOM    849 1HB  CYS A  52      30.748  24.201   1.779  1.00 -5.26           H
ATOM    850 2HB  CYS A  52      32.484  24.109   2.049  1.00 -5.26           H
ATOM    851  SG  CYS A  52      31.711  22.440   0.514  1.00 -5.26           S
ATOM    852  HG  CYS A  52      32.571  21.568   1.059  1.00 -5.26           H
ATOM    853  N   THR A  53      30.607  20.472   3.222  1.00  0.76           N
ATOM    854  H   THR A  53      31.592  20.255   3.309  1.00  0.76           H
ATOM    855  CA  THR A  53      29.653  19.357   3.175  1.00  0.76           C
ATOM    856  HA  THR A  53      28.686  19.722   2.833  1.00  0.76           H
ATOM    857  C   THR A  53      29.427  18.749   4.558  1.00  0.76           C
ATOM    858  O   THR A  53      28.508  17.952   4.752  1.00  0.76           O
ATOM    859  CB  THR A  53      30.116  18.254   2.195  1.00  0.76           C
ATOM    860  HB  THR A  53      29.452  17.394   2.279  1.00  0.76           H
ATOM    861  OG1 THR A  53      31.461  17.866   2.495  1.00  0.76           O
ATOM    862  HG1 THR A  53      32.046  18.545   2.131  1.00  0.76           H
ATOM    863  CG2 THR A  53      30.108  18.743   0.755  1.00  0.76           C
ATOM    864 1HG2 THR A  53      30.440  17.937   0.100  1.00  0.76           H
ATOM    865 2HG2 THR A  53      30.775  19.595   0.635  1.00  0.76           H
ATOM    866 3HG2 THR A  53      29.097  19.034   0.470  1.00  0.76           H
ATOM    867  N   ALA A  54      30.222  19.166   5.535  1.00 24.32           N
ATOM    868  H   ALA A  54      31.045  19.711   5.314  1.00 24.32           H
ATOM    869  CA  ALA A  54      29.959  18.866   6.941  1.00 24.32           C
ATOM    870  HA  ALA A  54      29.634  17.830   7.040  1.00 24.32           H
ATOM    871  C   ALA A  54      28.843  19.779   7.450  1.00 24.32           C
ATOM    872  O   ALA A  54      28.127  19.462   8.402  1.00 24.32           O
ATOM    873  CB  ALA A  54      31.224  19.077   7.758  1.00 24.32           C
ATOM    874 1HB  ALA A  54      32.038  18.484   7.342  1.00 24.32           H
ATOM    875 2HB  ALA A  54      31.048  18.767   8.789  1.00 24.32           H
ATOM    876 3HB  ALA A  54      31.513  20.128   7.744  1.00 24.32           H
ATOM    877  N   ARG A  55      28.681  20.922   6.796  1.00 12.35           N
ATOM    878  H   ARG A  55      29.366  21.206   6.111  1.00 12.35           H
ATOM    879  CA  ARG A  55      27.457  21.698   6.965  1.00 12.35           C
ATOM    880  HA  ARG A  55      27.242  21.829   8.025  1.00 12.35           H
ATOM    881  C   ARG A  55      26.385  20.844   6.285  1.00 12.35           C
ATOM    882  O   ARG A  55      26.581  20.449   5.130  1.00 12.35           O
ATOM    883  CB  ARG A  55      27.536  23.059   6.265  1.00 12.35           C
ATOM    884 1HB  ARG A  55      28.428  23.590   6.598  1.00 12.35           H
ATOM    885 2HB  ARG A  55      27.622  22.884   5.193  1.00 12.35           H
ATOM    886  CG  ARG A  55      26.306  23.933   6.541  1.00 12.35           C
ATOM    887 1HG  ARG A  55      25.423  23.302   6.589  1.00 12.35           H
ATOM    888 2HG  ARG A  55      26.426  24.417   7.510  1.00 12.35           H
ATOM    889  CD  ARG A  55      26.052  24.986   5.474  1.00 12.35           C
ATOM    890 1HD  ARG A  55      25.229  25.619   5.806  1.00 12.35           H
ATOM    891 2HD  ARG A  55      26.945  25.599   5.352  1.00 12.35           H
ATOM    892  NE  ARG A  55      25.692  24.374   4.186  1.00 12.35           N
ATOM    893  HE  ARG A  55      25.819  23.375   4.099  1.00 12.35           H
ATOM    894  CZ  ARG A  55      25.225  24.993   3.113  1.00 12.35           C
ATOM    895  NH1 ARG A  55      25.092  24.300   2.019  1.00 12.35           N
ATOM    896 1HH1 ARG A  55      25.400  23.335   2.011  1.00 12.35           H
ATOM    897 2HH1 ARG A  55      24.696  24.721   1.196  1.00 12.35           H
ATOM    898  NH2 ARG A  55      24.844  26.243   3.095  1.00 12.35           N
ATOM    899 1HH2 ARG A  55      24.925  26.801   3.925  1.00 12.35           H
ATOM    900 2HH2 ARG A  55      24.448  26.627   2.247  1.00 12.35           H
ATOM    901  N   PRO A  56      25.254  20.559   6.952  1.00  1.61           N
ATOM    902  CA  PRO A  56      24.215  19.853   6.193  1.00  1.61           C
ATOM    903  HA  PRO A  56      24.578  18.892   5.829  1.00  1.61           H
ATOM    904  C   PRO A  56      23.681  20.706   5.046  1.00  1.61           C
ATOM    905  O   PRO A  56      23.866  21.926   5.029  1.00  1.61           O
ATOM    906  CB  PRO A  56      23.106  19.660   7.233  1.00  1.61           C
ATOM    907 1HB  PRO A  56      22.375  20.463   7.142  1.00  1.61           H
ATOM    908 2HB  PRO A  56      22.627  18.689   7.117  1.00  1.61           H
ATOM    909  CG  PRO A  56      23.792  19.756   8.537  1.00  1.61           C
ATOM    910 1HG  PRO A  56      23.096  20.009   9.334  1.00  1.61           H
ATOM    911 2HG  PRO A  56      24.306  18.822   8.757  1.00  1.61           H
ATOM    912  CD  PRO A  56      24.786  20.849   8.318  1.00  1.61           C
ATOM    913 1HD  PRO A  56      24.304  21.828   8.362  1.00  1.61           H
ATOM    914 2HD  PRO A  56      25.598  20.778   9.041  1.00  1.61           H
ATOM    915  N   SER A  57      22.943  20.102   4.127  1.00  3.36           N
ATOM    916  H   SER A  57      22.815  19.098   4.154  1.00  3.36           H
ATOM    917  CA  SER A  57      22.206  20.892   3.143  1.00  3.36           C
ATOM    918  HA  SER A  57      22.891  21.522   2.577  1.00  3.36           H
ATOM    919  C   SER A  57      21.207  21.742   3.921  1.00  3.36           C
ATOM    920  O   SER A  57      20.654  21.251   4.912  1.00  3.36           O
ATOM    921  CB  SER A  57      21.418  19.981   2.199  1.00  3.36           C
ATOM    922 1HB  SER A  57      22.118  19.376   1.624  1.00  3.36           H
ATOM    923 2HB  SER A  57      20.779  19.323   2.787  1.00  3.36           H
ATOM    924  OG  SER A  57      20.610  20.737   1.309  1.00  3.36           O
ATOM    925  HG  SER A  57      19.827  21.065   1.780  1.00  3.36           H
ATOM    926  N   PRO A  58      20.929  22.983   3.483  1.00 -1.98           N
ATOM    927  CA  PRO A  58      19.724  23.577   4.072  1.00 -1.98           C
ATOM    928  HA  PRO A  58      19.845  23.709   5.146  1.00 -1.98           H
ATOM    929  C   PRO A  58      18.506  22.714   3.759  1.00 -1.98           C
ATOM    930  O   PRO A  58      18.456  22.055   2.709  1.00 -1.98           O
ATOM    931  CB  PRO A  58      19.619  24.926   3.358  1.00 -1.98           C
ATOM    932 1HB  PRO A  58      18.963  24.837   2.493  1.00 -1.98           H
ATOM    933 2HB  PRO A  58      19.255  25.695   4.038  1.00 -1.98           H
ATOM    934  CG  PRO A  58      21.005  25.222   2.912  1.00 -1.98           C
ATOM    935 1HG  PRO A  58      21.009  25.938   2.091  1.00 -1.98           H
ATOM    936 2HG  PRO A  58      21.598  25.589   3.751  1.00 -1.98           H
ATOM    937  CD  PRO A  58      21.506  23.878   2.466  1.00 -1.98           C
ATOM    938 1HD  PRO A  58      21.123  23.629   1.474  1.00 -1.98           H
ATOM    939 2HD  PRO A  58      22.593  23.847   2.488  1.00 -1.98           H
ATOM    940  N   THR A  59      17.542  22.669   4.663  1.00 29.35           N
ATOM    941  H   THR A  59      17.610  23.188   5.527  1.00 29.35           H
ATOM    942  CA  THR A  59      16.364  21.843   4.442  1.00 29.35           C
ATOM    943  HA  THR A  59      16.686  20.844   4.160  1.00 29.35           H
ATOM    944  C   THR A  59      15.482  22.423   3.341  1.00 29.35           C
ATOM    945  O   THR A  59      15.295  23.638   3.253  1.00 29.35           O
ATOM    946  CB  THR A  59      15.511  21.749   5.718  1.00 29.35           C
ATOM    947  HB  THR A  59      14.744  22.523   5.703  1.00 29.35           H
ATOM    948  OG1 THR A  59      16.349  21.945   6.861  1.00 29.35           O
ATOM    949  HG1 THR A  59      15.766  22.100   7.616  1.00 29.35           H
ATOM    950  CG2 THR A  59      14.869  20.378   5.862  1.00 29.35           C
ATOM    951 1HG2 THR A  59      14.281  20.343   6.778  1.00 29.35           H
ATOM    952 2HG2 THR A  59      15.638  19.604   5.902  1.00 29.35           H
ATOM    953 3HG2 THR A  59      14.208  20.182   5.018  1.00 29.35           H
ATOM    954  N   LEU A  60      14.906  21.556   2.525  1.00 -4.64           N
ATOM    955  H   LEU A  60      15.169  20.576   2.572  1.00 -4.64           H
ATOM    956  CA  LEU A  60      13.810  21.949   1.645  1.00 -4.64           C
ATOM    957  HA  LEU A  60      14.093  22.821   1.058  1.00 -4.64           H
ATOM    958  C   LEU A  60      12.647  22.272   2.592  1.00 -4.64           C
ATOM    959  O   LEU A  60      12.484  21.560   3.595  1.00 -4.64           O
ATOM    960  CB  LEU A  60      13.448  20.773   0.730  1.00 -4.64           C
ATOM    961 1HB  LEU A  60      14.369  20.412   0.271  1.00 -4.64           H
ATOM    962 2HB  LEU A  60      13.063  19.975   1.364  1.00 -4.64           H
ATOM    963  CG  LEU A  60      12.430  21.013  -0.397  1.00 -4.64           C
ATOM    964  HG  LEU A  60      11.527  21.446   0.031  1.00 -4.64           H
ATOM    965  CD1 LEU A  60      12.973  21.966  -1.466  1.00 -4.64           C
ATOM    966 1HD1 LEU A  60      12.251  22.057  -2.278  1.00 -4.64           H
ATOM    967 2HD1 LEU A  60      13.917  21.597  -1.865  1.00 -4.64           H
ATOM    968 3HD1 LEU A  60      13.130  22.956  -1.041  1.00 -4.64           H
ATOM    969  CD2 LEU A  60      12.059  19.680  -1.040  1.00 -4.64           C
ATOM    970 1HD2 LEU A  60      11.351  19.851  -1.854  1.00 -4.64           H
ATOM    971 2HD2 LEU A  60      11.577  19.044  -0.297  1.00 -4.64           H
ATOM    972 3HD2 LEU A  60      12.944  19.178  -1.428  1.00 -4.64           H
ATOM    973  N   PRO A  61      11.853  23.330   2.328  1.00 18.52           N
ATOM    974  CA  PRO A  61      10.750  23.518   3.280  1.00 18.52           C
ATOM    975  HA  PRO A  61      11.150  23.719   4.273  1.00 18.52           H
ATOM    976  C   PRO A  61       9.802  22.320   3.324  1.00 18.52           C
ATOM    977  O   PRO A  61       9.578  21.652   2.316  1.00 18.52           O
ATOM    978  CB  PRO A  61      10.025  24.755   2.734  1.00 18.52           C
ATOM    979 1HB  PRO A  61       9.202  24.451   2.087  1.00 18.52           H
ATOM    980 2HB  PRO A  61       9.662  25.382   3.547  1.00 18.52           H
ATOM    981  CG  PRO A  61      11.053  25.472   1.944  1.00 18.52           C
ATOM    982 1HG  PRO A  61      10.591  26.132   1.209  1.00 18.52           H
ATOM    983 2HG  PRO A  61      11.710  26.034   2.608  1.00 18.52           H
ATOM    984  CD  PRO A  61      11.816  24.363   1.276  1.00 18.52           C
ATOM    985 1HD  PRO A  61      11.278  23.997   0.400  1.00 18.52           H
ATOM    986 2HD  PRO A  61      12.820  24.697   1.009  1.00 18.52           H
ATOM    987  N   GLU A  62       9.226  22.046   4.486  1.00 18.37           N
ATOM    988  H   GLU A  62       9.469  22.596   5.299  1.00 18.37           H
ATOM    989  CA  GLU A  62       8.272  20.942   4.658  1.00 18.37           C
ATOM    990  HA  GLU A  62       8.383  20.234   3.837  1.00 18.37           H
ATOM    991  C   GLU A  62       6.844  21.494   4.612  1.00 18.37           C
ATOM    992  O   GLU A  62       5.926  21.019   5.282  1.00 18.37           O
ATOM    993  CB  GLU A  62       8.530  20.191   5.975  1.00 18.37           C
ATOM    994 1HB  GLU A  62       8.428  20.904   6.792  1.00 18.37           H
ATOM    995 2HB  GLU A  62       7.763  19.426   6.097  1.00 18.37           H
ATOM    996  CG  GLU A  62       9.902  19.507   6.113  1.00 18.37           C
ATOM    997 1HG  GLU A  62      10.688  20.229   5.899  1.00 18.37           H
ATOM    998 2HG  GLU A  62      10.014  19.185   7.149  1.00 18.37           H
ATOM    999  CD  GLU A  62      10.099  18.290   5.211  1.00 18.37           C
ATOM   1000  OE1 GLU A  62       9.225  17.960   4.378  1.00 18.37           O
ATOM   1001  OE2 GLU A  62      11.150  17.625   5.332  1.00 18.37           O
ATOM   1002  N   GLN A  63       6.676  22.549   3.828  1.00 13.18           N
ATOM   1003  H   GLN A  63       7.458  22.867   3.274  1.00 13.18           H
ATOM   1004  CA  GLN A  63       5.411  23.280   3.707  1.00 13.18           C
ATOM   1005  HA  GLN A  63       4.917  23.299   4.678  1.00 13.18           H
ATOM   1006  C   GLN A  63       4.457  22.624   2.705  1.00 13.18           C
ATOM   1007  O   GLN A  63       3.368  23.140   2.419  1.00 13.18           O
ATOM   1008  CB  GLN A  63       5.706  24.720   3.287  1.00 13.18           C
ATOM   1009 1HB  GLN A  63       6.243  24.711   2.340  1.00 13.18           H
ATOM   1010 2HB  GLN A  63       4.761  25.245   3.149  1.00 13.18           H
ATOM   1011  CG  GLN A  63       6.523  25.484   4.317  1.00 13.18           C
ATOM   1012 1HG  GLN A  63       6.016  25.431   5.278  1.00 13.18           H
ATOM   1013 2HG  GLN A  63       7.506  25.030   4.421  1.00 13.18           H
ATOM   1014  CD  GLN A  63       6.696  26.933   3.936  1.00 13.18           C
ATOM   1015  OE1 GLN A  63       7.538  27.279   3.122  1.00 13.18           O
ATOM   1016  NE2 GLN A  63       5.918  27.794   4.529  1.00 13.18           N
ATOM   1017 1HE2 GLN A  63       6.012  28.772   4.299  1.00 13.18           H
ATOM   1018 2HE2 GLN A  63       5.250  27.482   5.222  1.00 13.18           H
ATOM   1019  N   ALA A  64       4.868  21.470   2.201  1.00 27.69           N
ATOM   1020  H   ALA A  64       5.796  21.153   2.427  1.00 27.69           H
ATOM   1021  CA  ALA A  64       4.038  20.623   1.358  1.00 27.69           C
ATOM   1022  HA  ALA A  64       3.798  21.164   0.442  1.00 27.69           H
ATOM   1023  C   ALA A  64       2.730  20.288   2.082  1.00 27.69           C
ATOM   1024  O   ALA A  64       2.664  20.257   3.316  1.00 27.69           O
ATOM   1025  CB  ALA A  64       4.812  19.349   0.997  1.00 27.69           C
ATOM   1026 1HB  ALA A  64       5.740  19.616   0.488  1.00 27.69           H
ATOM   1027 2HB  ALA A  64       4.209  18.728   0.334  1.00 27.69           H
ATOM   1028 3HB  ALA A  64       5.044  18.783   1.902  1.00 27.69           H
ATOM   1029  N   GLN A  65       1.701  20.056   1.285  1.00 21.99           N
ATOM   1030  H   GLN A  65       1.853  20.037   0.288  1.00 21.99           H
ATOM   1031  CA  GLN A  65       0.338  19.855   1.767  1.00 21.99           C
ATOM   1032  HA  GLN A  65      -0.014  20.803   2.171  1.00 21.99           H
ATOM   1033  C   GLN A  65       0.236  18.766   2.852  1.00 21.99           C
ATOM   1034  O   GLN A  65       0.872  17.713   2.732  1.00 21.99           O
ATOM   1035  CB  GLN A  65      -0.482  19.506   0.528  1.00 21.99           C
ATOM   1036 1HB  GLN A  65      -0.221  20.232  -0.244  1.00 21.99           H
ATOM   1037 2HB  GLN A  65      -0.177  18.519   0.181  1.00 21.99           H
ATOM   1038  CG  GLN A  65      -1.984  19.525   0.674  1.00 21.99           C
ATOM   1039 1HG  GLN A  65      -2.304  18.700   1.310  1.00 21.99           H
ATOM   1040 2HG  GLN A  65      -2.290  20.466   1.128  1.00 21.99           H
ATOM   1041  CD  GLN A  65      -2.639  19.405  -0.678  1.00 21.99           C
ATOM   1042  OE1 GLN A  65      -2.097  18.785  -1.589  1.00 21.99           O
ATOM   1043  NE2 GLN A  65      -3.767  20.029  -0.850  1.00 21.99           N
ATOM   1044 1HE2 GLN A  65      -4.262  19.889  -1.724  1.00 21.99           H
ATOM   1045 2HE2 GLN A  65      -4.122  20.673  -0.155  1.00 21.99           H
ATOM   1046  N   PRO A  66      -0.508  19.021   3.948  1.00  3.79           N
ATOM   1047  CA  PRO A  66      -0.500  18.018   5.022  1.00  3.79           C
ATOM   1048  HA  PRO A  66       0.524  17.766   5.296  1.00  3.79           H
ATOM   1049  C   PRO A  66      -1.263  16.735   4.704  1.00  3.79           C
ATOM   1050  O   PRO A  66      -2.184  16.724   3.890  1.00  3.79           O
ATOM   1051  CB  PRO A  66      -1.173  18.761   6.178  1.00  3.79           C
ATOM   1052 1HB  PRO A  66      -1.700  18.070   6.836  1.00  3.79           H
ATOM   1053 2HB  PRO A  66      -0.433  19.331   6.738  1.00  3.79           H
ATOM   1054  CG  PRO A  66      -2.112  19.679   5.512  1.00  3.79           C
ATOM   1055 1HG  PRO A  66      -2.997  19.135   5.180  1.00  3.79           H
ATOM   1056 2HG  PRO A  66      -2.388  20.498   6.173  1.00  3.79           H
ATOM   1057  CD  PRO A  66      -1.333  20.185   4.329  1.00  3.79           C
ATOM   1058 1HD  PRO A  66      -2.008  20.475   3.524  1.00  3.79           H
ATOM   1059 2HD  PRO A  66      -0.694  21.020   4.621  1.00  3.79           H
ATOM   1060  N   TRP A  67      -0.894  15.659   5.389  1.00 35.46           N
ATOM   1061  H   TRP A  67      -0.132  15.736   6.053  1.00 35.46           H
ATOM   1062  CA  TRP A  67      -1.535  14.356   5.205  1.00 35.46           C
ATOM   1063  HA  TRP A  67      -2.140  14.385   4.300  1.00 35.46           H
ATOM   1064  C   TRP A  67      -2.447  13.954   6.362  1.00 35.46           C
ATOM   1065  O   TRP A  67      -3.216  12.994   6.251  1.00 35.46           O
ATOM   1066  CB  TRP A  67      -0.465  13.272   5.049  1.00 35.46           C
ATOM   1067 1HB  TRP A  67       0.012  13.121   6.017  1.00 35.46           H
ATOM   1068 2HB  TRP A  67      -0.958  12.342   4.777  1.00 35.46           H
ATOM   1069  CG  TRP A  67       0.625  13.546   4.036  1.00 35.46           C
ATOM   1070  CD1 TRP A  67       1.946  13.260   4.187  1.00 35.46           C
ATOM   1071  HD1 TRP A  67       2.373  12.818   5.080  1.00 35.46           H
ATOM   1072  CD2 TRP A  67       0.509  14.101   2.705  1.00 35.46           C
ATOM   1073  NE1 TRP A  67       2.666  13.586   3.073  1.00 35.46           N
ATOM   1074  HE1 TRP A  67       3.670  13.458   2.983  1.00 35.46           H
ATOM   1075  CE2 TRP A  67       1.819  14.119   2.142  1.00 35.46           C
ATOM   1076  CE3 TRP A  67      -0.562  14.601   1.936  1.00 35.46           C
ATOM   1077  HE3 TRP A  67      -1.562  14.608   2.332  1.00 35.46           H
ATOM   1078  CZ2 TRP A  67       2.077  14.622   0.850  1.00 35.46           C
ATOM   1079  HZ2 TRP A  67       3.079  14.628   0.449  1.00 35.46           H
ATOM   1080  CZ3 TRP A  67      -0.305  15.125   0.646  1.00 35.46           C
ATOM   1081  HZ3 TRP A  67      -1.116  15.539   0.063  1.00 35.46           H
ATOM   1082  CH2 TRP A  67       1.016  15.125   0.117  1.00 35.46           C
ATOM   1083  HH2 TRP A  67       1.193  15.530  -0.870  1.00 35.46           H
ATOM   1084  N   GLY A  68      -2.333  14.651   7.486  1.00 14.62           N
ATOM   1085  H   GLY A  68      -1.646  15.395   7.539  1.00 14.62           H
ATOM   1086  CA  GLY A  68      -3.158  14.367   8.655  1.00 14.62           C
ATOM   1087 1HA  GLY A  68      -3.286  13.291   8.767  1.00 14.62           H
ATOM   1088 2HA  GLY A  68      -2.661  14.757   9.542  1.00 14.62           H
ATOM   1089  C   GLY A  68      -4.523  15.018   8.541  1.00 14.62           C
ATOM   1090  O   GLY A  68      -5.565  14.369   8.709  1.00 14.62           O
ATOM   1091  N   ALA A  69      -4.512  16.289   8.172  1.00 15.84           N
ATOM   1092  H   ALA A  69      -3.634  16.773   8.094  1.00 15.84           H
ATOM   1093  CA  ALA A  69      -5.720  16.999   7.779  1.00 15.84           C
ATOM   1094  HA  ALA A  69      -6.508  16.843   8.517  1.00 15.84           H
ATOM   1095  C   ALA A  69      -6.114  16.379   6.432  1.00 15.84           C
ATOM   1096  O   ALA A  69      -5.243  15.836   5.742  1.00 15.84           O
ATOM   1097  CB  ALA A  69      -5.414  18.497   7.636  1.00 15.84           C
ATOM   1098 1HB  ALA A  69      -5.039  18.892   8.581  1.00 15.84           H
ATOM   1099 2HB  ALA A  69      -6.325  19.032   7.367  1.00 15.84           H
ATOM   1100 3HB  ALA A  69      -4.669  18.652   6.855  1.00 15.84           H
ATOM   1101  N   PRO A  70      -7.404  16.422   6.055  1.00 -2.71           N
ATOM   1102  CA  PRO A  70      -7.676  15.821   4.744  1.00 -2.71           C
ATOM   1103  HA  PRO A  70      -7.380  14.775   4.754  1.00 -2.71           H
ATOM   1104  C   PRO A  70      -6.989  16.550   3.595  1.00 -2.71           C
ATOM   1105  O   PRO A  70      -6.853  17.782   3.611  1.00 -2.71           O
ATOM   1106  CB  PRO A  70      -9.198  15.945   4.614  1.00 -2.71           C
ATOM   1107 1HB  PRO A  70      -9.454  16.837   4.044  1.00 -2.71           H
ATOM   1108 2HB  PRO A  70      -9.619  15.059   4.141  1.00 -2.71           H
ATOM   1109  CG  PRO A  70      -9.685  16.077   6.013  1.00 -2.71           C
ATOM   1110 1HG  PRO A  70     -10.663  16.555   6.044  1.00 -2.71           H
ATOM   1111 2HG  PRO A  70      -9.718  15.097   6.491  1.00 -2.71           H
ATOM   1112  CD  PRO A  70      -8.644  16.936   6.663  1.00 -2.71           C
ATOM   1113 1HD  PRO A  70      -8.791  17.986   6.404  1.00 -2.71           H
ATOM   1114 2HD  PRO A  70      -8.650  16.794   7.744  1.00 -2.71           H
ATOM   1115  N   VAL A  71      -6.581  15.795   2.586  1.00 11.35           N
ATOM   1116  H   VAL A  71      -6.690  14.795   2.637  1.00 11.35           H
ATOM   1117  CA  VAL A  71      -6.028  16.374   1.366  1.00 11.35           C
ATOM   1118  HA  VAL A  71      -5.285  17.127   1.627  1.00 11.35           H
ATOM   1119  C   VAL A  71      -7.228  17.043   0.701  1.00 11.35           C
ATOM   1120  O   VAL A  71      -8.348  16.538   0.792  1.00 11.35           O
ATOM   1121  CB  VAL A  71      -5.357  15.293   0.475  1.00 11.35           C
ATOM   1122  HB  VAL A  71      -6.109  14.567   0.170  1.00 11.35           H
ATOM   1123  CG1 VAL A  71      -4.719  15.919  -0.776  1.00 11.35           C
ATOM   1124 1HG1 VAL A  71      -4.242  15.142  -1.373  1.00 11.35           H
ATOM   1125 2HG1 VAL A  71      -3.967  16.658  -0.494  1.00 11.35           H
ATOM   1126 3HG1 VAL A  71      -5.484  16.398  -1.389  1.00 11.35           H
ATOM   1127  CG2 VAL A  71      -4.272  14.562   1.281  1.00 11.35           C
ATOM   1128 1HG2 VAL A  71      -3.755  13.847   0.641  1.00 11.35           H
ATOM   1129 2HG2 VAL A  71      -4.717  14.014   2.110  1.00 11.35           H
ATOM   1130 3HG2 VAL A  71      -3.552  15.282   1.677  1.00 11.35           H
ATOM   1131  N   GLU A  72      -7.020  18.228   0.153  1.00 -1.78           N
ATOM   1132  H   GLU A  72      -6.077  18.553   0.014  1.00 -1.78           H
ATOM   1133  CA  GLU A  72      -8.114  19.123  -0.205  1.00 -1.78           C
ATOM   1134  HA  GLU A  72      -8.814  19.148   0.630  1.00 -1.78           H
ATOM   1135  C   GLU A  72      -8.892  18.673  -1.444  1.00 -1.78           C
ATOM   1136  O   GLU A  72      -8.326  18.410  -2.509  1.00 -1.78           O
ATOM   1137  CB  GLU A  72      -7.536  20.530  -0.386  1.00 -1.78           C
ATOM   1138 1HB  GLU A  72      -6.776  20.500  -1.166  1.00 -1.78           H
ATOM   1139 2HB  GLU A  72      -8.330  21.209  -0.693  1.00 -1.78           H
ATOM   1140  CG  GLU A  72      -6.905  21.050   0.910  1.00 -1.78           C
ATOM   1141 1HG  GLU A  72      -7.682  21.121   1.673  1.00 -1.78           H
ATOM   1142 2HG  GLU A  72      -6.148  20.348   1.260  1.00 -1.78           H
ATOM   1143  CD  GLU A  72      -6.243  22.400   0.753  1.00 -1.78           C
ATOM   1144  OE1 GLU A  72      -5.116  22.467   0.216  1.00 -1.78           O
ATOM   1145  OE2 GLU A  72      -6.819  23.408   1.204  1.00 -1.78           O
ATOM   1146  N   VAL A  73     -10.204  18.567  -1.279  1.00 -5.00           N
ATOM   1147  H   VAL A  73     -10.616  18.798  -0.386  1.00 -5.00           H
ATOM   1148  CA  VAL A  73     -11.117  18.118  -2.327  1.00 -5.00           C
ATOM   1149  HA  VAL A  73     -10.618  18.127  -3.292  1.00 -5.00           H
ATOM   1150  C   VAL A  73     -12.253  19.133  -2.303  1.00 -5.00           C
ATOM   1151  O   VAL A  73     -12.656  19.575  -1.224  1.00 -5.00           O
ATOM   1152  CB  VAL A  73     -11.686  16.684  -2.040  1.00 -5.00           C
ATOM   1153  HB  VAL A  73     -12.265  16.722  -1.117  1.00 -5.00           H
ATOM   1154  CG1 VAL A  73     -12.606  16.193  -3.175  1.00 -5.00           C
ATOM   1155 1HG1 VAL A  73     -12.930  15.171  -2.972  1.00 -5.00           H
ATOM   1156 2HG1 VAL A  73     -12.079  16.221  -4.129  1.00 -5.00           H
ATOM   1157 3HG1 VAL A  73     -13.493  16.823  -3.231  1.00 -5.00           H
ATOM   1158  CG2 VAL A  73     -10.559  15.661  -1.841  1.00 -5.00           C
ATOM   1159 1HG2 VAL A  73     -10.980  14.668  -1.683  1.00 -5.00           H
ATOM   1160 2HG2 VAL A  73      -9.976  15.925  -0.963  1.00 -5.00           H
ATOM   1161 3HG2 VAL A  73      -9.902  15.638  -2.705  1.00 -5.00           H
ATOM   1162  N   GLU A  74     -12.778  19.493  -3.461  1.00 -1.19           N
ATOM   1163  H   GLU A  74     -12.365  19.142  -4.320  1.00 -1.19           H
ATOM   1164  CA  GLU A  74     -13.979  20.315  -3.578  1.00 -1.19           C
ATOM   1165  HA  GLU A  74     -14.365  20.582  -2.594  1.00 -1.19           H
ATOM   1166  C   GLU A  74     -14.957  19.389  -4.303  1.00 -1.19           C
ATOM   1167  O   GLU A  74     -14.491  18.589  -5.110  1.00 -1.19           O
ATOM   1168  CB  GLU A  74     -13.662  21.577  -4.392  1.00 -1.19           C
ATOM   1169 1HB  GLU A  74     -13.436  21.282  -5.415  1.00 -1.19           H
ATOM   1170 2HB  GLU A  74     -14.550  22.209  -4.395  1.00 -1.19           H
ATOM   1171  CG  GLU A  74     -12.457  22.369  -3.859  1.00 -1.19           C
ATOM   1172 1HG  GLU A  74     -12.586  22.524  -2.793  1.00 -1.19           H
ATOM   1173 2HG  GLU A  74     -11.552  21.781  -4.011  1.00 -1.19           H
ATOM   1174  CD  GLU A  74     -12.265  23.730  -4.511  1.00 -1.19           C
ATOM   1175  OE1 GLU A  74     -11.234  24.394  -4.231  1.00 -1.19           O
ATOM   1176  OE2 GLU A  74     -13.154  24.190  -5.258  1.00 -1.19           O
ATOM   1177  N   SER A  75     -16.256  19.418  -4.031  1.00 -9.24           N
ATOM   1178  H   SER A  75     -16.624  20.080  -3.353  1.00 -9.24           H
ATOM   1179  CA  SER A  75     -17.198  18.492  -4.679  1.00 -9.24           C
ATOM   1180  HA  SER A  75     -16.658  17.889  -5.406  1.00 -9.24           H
ATOM   1181  C   SER A  75     -18.321  19.191  -5.437  1.00 -9.24           C
ATOM   1182  O   SER A  75     -18.780  20.269  -5.051  1.00 -9.24           O
ATOM   1183  CB  SER A  75     -17.811  17.538  -3.655  1.00 -9.24           C
ATOM   1184 1HB  SER A  75     -18.310  18.115  -2.877  1.00 -9.24           H
ATOM   1185 2HB  SER A  75     -18.543  16.905  -4.155  1.00 -9.24           H
ATOM   1186  OG  SER A  75     -16.812  16.716  -3.074  1.00 -9.24           O
ATOM   1187  HG  SER A  75     -16.357  17.225  -2.382  1.00 -9.24           H
ATOM   1188  N   PHE A  76     -18.740  18.581  -6.539  1.00 -2.95           N
ATOM   1189  H   PHE A  76     -18.345  17.678  -6.789  1.00 -2.95           H
ATOM   1190  CA  PHE A  76     -19.664  19.203  -7.487  1.00 -2.95           C
ATOM   1191  HA  PHE A  76     -20.110  20.086  -7.031  1.00 -2.95           H
ATOM   1192  C   PHE A  76     -20.786  18.267  -7.920  1.00 -2.95           C
ATOM   1193  O   PHE A  76     -20.579  17.061  -8.087  1.00 -2.95           O
ATOM   1194  CB  PHE A  76     -18.874  19.646  -8.727  1.00 -2.95           C
ATOM   1195 1HB  PHE A  76     -18.463  18.766  -9.217  1.00 -2.95           H
ATOM   1196 2HB  PHE A  76     -19.554  20.139  -9.421  1.00 -2.95           H
ATOM   1197  CG  PHE A  76     -17.746  20.588  -8.404  1.00 -2.95           C
ATOM   1198  CD1 PHE A  76     -16.491  20.092  -8.005  1.00 -2.95           C
ATOM   1199  HD1 PHE A  76     -16.304  19.027  -8.009  1.00 -2.95           H
ATOM   1200  CD2 PHE A  76     -17.951  21.976  -8.435  1.00 -2.95           C
ATOM   1201  HD2 PHE A  76     -18.900  22.371  -8.759  1.00 -2.95           H
ATOM   1202  CE1 PHE A  76     -15.489  20.965  -7.544  1.00 -2.95           C
ATOM   1203  HE1 PHE A  76     -14.561  20.563  -7.174  1.00 -2.95           H
ATOM   1204  CE2 PHE A  76     -16.930  22.870  -8.026  1.00 -2.95           C
ATOM   1205  HE2 PHE A  76     -17.095  23.938  -8.063  1.00 -2.95           H
ATOM   1206  CZ  PHE A  76     -15.704  22.361  -7.556  1.00 -2.95           C
ATOM   1207  HZ  PHE A  76     -14.932  23.035  -7.213  1.00 -2.95           H
ATOM   1208  N   LEU A  77     -21.956  18.845  -8.149  1.00 15.31           N
ATOM   1209  H   LEU A  77     -22.054  19.837  -7.961  1.00 15.31           H
ATOM   1210  CA  LEU A  77     -23.096  18.170  -8.767  1.00 15.31           C
ATOM   1211  HA  LEU A  77     -22.793  17.199  -9.154  1.00 15.31           H
ATOM   1212  C   LEU A  77     -23.498  19.072  -9.925  1.00 15.31           C
ATOM   1213  O   LEU A  77     -23.739  20.262  -9.721  1.00 15.31           O
ATOM   1214  CB  LEU A  77     -24.255  17.998  -7.779  1.00 15.31           C
ATOM   1215 1HB  LEU A  77     -23.912  17.349  -6.975  1.00 15.31           H
ATOM   1216 2HB  LEU A  77     -24.476  18.975  -7.351  1.00 15.31           H
ATOM   1217  CG  LEU A  77     -25.577  17.427  -8.321  1.00 15.31           C
ATOM   1218  HG  LEU A  77     -25.980  18.130  -9.048  1.00 15.31           H
ATOM   1219  CD1 LEU A  77     -25.443  16.069  -9.001  1.00 15.31           C
ATOM   1220 1HD1 LEU A  77     -26.426  15.730  -9.334  1.00 15.31           H
ATOM   1221 2HD1 LEU A  77     -25.018  15.337  -8.317  1.00 15.31           H
ATOM   1222 3HD1 LEU A  77     -24.809  16.151  -9.883  1.00 15.31           H
ATOM   1223  CD2 LEU A  77     -26.578  17.300  -7.175  1.00 15.31           C
ATOM   1224 1HD2 LEU A  77     -27.554  17.038  -7.587  1.00 15.31           H
ATOM   1225 2HD2 LEU A  77     -26.665  18.253  -6.653  1.00 15.31           H
ATOM   1226 3HD2 LEU A  77     -26.256  16.533  -6.470  1.00 15.31           H
ATOM   1227  N   VAL A  78     -23.488  18.539 -11.135  1.00  7.21           N
ATOM   1228  H   VAL A  78     -23.304  17.547 -11.244  1.00  7.21           H
ATOM   1229  CA  VAL A  78     -23.711  19.330 -12.347  1.00  7.21           C
ATOM   1230  HA  VAL A  78     -24.084  20.321 -12.095  1.00  7.21           H
ATOM   1231  C   VAL A  78     -24.771  18.582 -13.140  1.00  7.21           C
ATOM   1232  O   VAL A  78     -24.706  17.362 -13.239  1.00  7.21           O
ATOM   1233  CB  VAL A  78     -22.380  19.474 -13.152  1.00  7.21           C
ATOM   1234  HB  VAL A  78     -22.021  18.478 -13.403  1.00  7.21           H
ATOM   1235  CG1 VAL A  78     -22.565  20.267 -14.449  1.00  7.21           C
ATOM   1236 1HG1 VAL A  78     -21.609  20.373 -14.963  1.00  7.21           H
ATOM   1237 2HG1 VAL A  78     -22.967  21.259 -14.236  1.00  7.21           H
ATOM   1238 3HG1 VAL A  78     -23.245  19.737 -15.114  1.00  7.21           H
ATOM   1239  CG2 VAL A  78     -21.306  20.170 -12.297  1.00  7.21           C
ATOM   1240 1HG2 VAL A  78     -20.422  20.352 -12.904  1.00  7.21           H
ATOM   1241 2HG2 VAL A  78     -21.026  19.538 -11.456  1.00  7.21           H
ATOM   1242 3HG2 VAL A  78     -21.680  21.126 -11.927  1.00  7.21           H
ATOM   1243  N   HIS A  79     -25.772  19.272 -13.662  1.00 28.39           N
ATOM   1244  H   HIS A  79     -25.817  20.277 -13.537  1.00 28.39           H
ATOM   1245  CA  HIS A  79     -26.796  18.596 -14.456  1.00 28.39           C
ATOM   1246  HA  HIS A  79     -27.037  17.647 -13.980  1.00 28.39           H
ATOM   1247  C   HIS A  79     -26.246  18.328 -15.863  1.00 28.39           C
ATOM   1248  O   HIS A  79     -25.358  19.060 -16.312  1.00 28.39           O
ATOM   1249  CB  HIS A  79     -28.053  19.464 -14.516  1.00 28.39           C
ATOM   1250 1HB  HIS A  79     -27.995  20.211 -13.725  1.00 28.39           H
ATOM   1251 2HB  HIS A  79     -28.084  19.980 -15.475  1.00 28.39           H
ATOM   1252  CG  HIS A  79     -29.323  18.692 -14.328  1.00 28.39           C
ATOM   1253  ND1 HIS A  79     -30.505  19.051 -14.938  1.00 28.39           N
ATOM   1254  CD2 HIS A  79     -29.581  17.589 -13.570  1.00 28.39           C
ATOM   1255  HD2 HIS A  79     -28.845  17.076 -12.961  1.00 28.39           H
ATOM   1256  CE1 HIS A  79     -31.429  18.129 -14.527  1.00 28.39           C
ATOM   1257  HE1 HIS A  79     -32.465  18.132 -14.842  1.00 28.39           H
ATOM   1258  NE2 HIS A  79     -30.890  17.210 -13.693  1.00 28.39           N
ATOM   1259  HE2 HIS A  79     -31.344  16.410 -13.262  1.00 28.39           H
ATOM   1260  N   PRO A  80     -26.725  17.286 -16.572  1.00 -7.75           N
ATOM   1261  CA  PRO A  80     -26.114  17.136 -17.898  1.00 -7.75           C
ATOM   1262  HA  PRO A  80     -25.035  17.038 -17.792  1.00 -7.75           H
ATOM   1263  C   PRO A  80     -26.451  18.287 -18.847  1.00 -7.75           C
ATOM   1264  O   PRO A  80     -27.526  18.879 -18.766  1.00 -7.75           O
ATOM   1265  CB  PRO A  80     -26.713  15.820 -18.412  1.00 -7.75           C
ATOM   1266 1HB  PRO A  80     -27.566  16.027 -19.058  1.00 -7.75           H
ATOM   1267 2HB  PRO A  80     -25.964  15.234 -18.945  1.00 -7.75           H
ATOM   1268  CG  PRO A  80     -27.170  15.107 -17.176  1.00 -7.75           C
ATOM   1269 1HG  PRO A  80     -27.936  14.367 -17.407  1.00 -7.75           H
ATOM   1270 2HG  PRO A  80     -26.322  14.646 -16.667  1.00 -7.75           H
ATOM   1271  CD  PRO A  80     -27.728  16.230 -16.356  1.00 -7.75           C
ATOM   1272 1HD  PRO A  80     -28.703  16.544 -16.735  1.00 -7.75           H
ATOM   1273 2HD  PRO A  80     -27.793  15.948 -15.311  1.00 -7.75           H
ATOM   1274  N   GLY A  81     -25.540  18.600 -19.757  1.00 -8.07           N
ATOM   1275  H   GLY A  81     -24.661  18.084 -19.772  1.00 -8.07           H
ATOM   1276  CA  GLY A  81     -25.749  19.668 -20.722  1.00 -8.07           C
ATOM   1277 1HA  GLY A  81     -25.166  19.448 -21.612  1.00 -8.07           H
ATOM   1278 2HA  GLY A  81     -26.802  19.698 -21.003  1.00 -8.07           H
ATOM   1279  C   GLY A  81     -25.343  21.038 -20.216  1.00 -8.07           C
ATOM   1280  O   GLY A  81     -25.544  22.049 -20.900  1.00 -8.07           O
ATOM   1281  N   ASP A  82     -24.784  21.083 -19.017  1.00 24.05           N
ATOM   1282  H   ASP A  82     -24.632  20.222 -18.510  1.00 24.05           H
ATOM   1283  CA  ASP A  82     -24.414  22.331 -18.346  1.00 24.05           C
ATOM   1284  HA  ASP A  82     -24.866  23.174 -18.868  1.00 24.05           H
ATOM   1285  C   ASP A  82     -22.889  22.516 -18.309  1.00 24.05           C
ATOM   1286  O   ASP A  82     -22.140  21.562 -18.522  1.00 24.05           O
ATOM   1287  CB  ASP A  82     -24.987  22.274 -16.928  1.00 24.05           C
ATOM   1288 1HB  ASP A  82     -25.967  21.799 -16.971  1.00 24.05           H
ATOM   1289 2HB  ASP A  82     -24.335  21.663 -16.308  1.00 24.05           H
ATOM   1290  CG  ASP A  82     -25.157  23.639 -16.287  1.00 24.05           C
ATOM   1291  OD1 ASP A  82     -24.789  24.687 -16.863  1.00 24.05           O
ATOM   1292  OD2 ASP A  82     -25.695  23.672 -15.160  1.00 24.05           O
ATOM   1293  N   LEU A  83     -22.433  23.732 -18.044  1.00 10.23           N
ATOM   1294  H   LEU A  83     -23.102  24.475 -17.881  1.00 10.23           H
ATOM   1295  CA  LEU A  83     -21.015  24.052 -17.924  1.00 10.23           C
ATOM   1296  HA  LEU A  83     -20.460  23.478 -18.662  1.00 10.23           H
ATOM   1297  C   LEU A  83     -20.479  23.701 -16.539  1.00 10.23           C
ATOM   1298  O   LEU A  83     -20.852  24.308 -15.523  1.00 10.23           O
ATOM   1299  CB  LEU A  83     -20.792  25.550 -18.180  1.00 10.23           C
ATOM   1300 1HB  LEU A  83     -21.138  25.780 -19.187  1.00 10.23           H
ATOM   1301 2HB  LEU A  83     -21.423  26.098 -17.484  1.00 10.23           H
ATOM   1302  CG  LEU A  83     -19.365  26.102 -18.015  1.00 10.23           C
ATOM   1303  HG  LEU A  83     -19.013  25.847 -17.018  1.00 10.23           H
ATOM   1304  CD1 LEU A  83     -18.388  25.531 -19.015  1.00 10.23           C
ATOM   1305 1HD1 LEU A  83     -17.419  26.005 -18.880  1.00 10.23           H
ATOM   1306 2HD1 LEU A  83     -18.735  25.705 -20.034  1.00 10.23           H
ATOM   1307 3HD1 LEU A  83     -18.272  24.465 -18.846  1.00 10.23           H
ATOM   1308  CD2 LEU A  83     -19.353  27.617 -18.129  1.00 10.23           C
ATOM   1309 1HD2 LEU A  83     -18.353  27.996 -17.915  1.00 10.23           H
ATOM   1310 2HD2 LEU A  83     -20.044  28.046 -17.407  1.00 10.23           H
ATOM   1311 3HD2 LEU A  83     -19.644  27.922 -19.132  1.00 10.23           H
ATOM   1312  N   LEU A  84     -19.537  22.772 -16.523  1.00  4.03           N
ATOM   1313  H   LEU A  84     -19.336  22.263 -17.381  1.00  4.03           H
ATOM   1314  CA  LEU A  84     -18.657  22.559 -15.383  1.00  4.03           C
ATOM   1315  HA  LEU A  84     -19.180  22.727 -14.442  1.00  4.03           H
ATOM   1316  C   LEU A  84     -17.523  23.563 -15.556  1.00  4.03           C
ATOM   1317  O   LEU A  84     -16.880  23.585 -16.604  1.00  4.03           O
ATOM   1318  CB  LEU A  84     -18.070  21.150 -15.443  1.00  4.03           C
ATOM   1319 1HB  LEU A  84     -18.881  20.426 -15.365  1.00  4.03           H
ATOM   1320 2HB  LEU A  84     -17.625  21.040 -16.427  1.00  4.03           H
ATOM   1321  CG  LEU A  84     -16.983  20.794 -14.418  1.00  4.03           C
ATOM   1322  HG  LEU A  84     -16.243  21.589 -14.406  1.00  4.03           H
ATOM   1323  CD1 LEU A  84     -17.525  20.646 -13.005  1.00  4.03           C
ATOM   1324 1HD1 LEU A  84     -16.706  20.423 -12.326  1.00  4.03           H
ATOM   1325 2HD1 LEU A  84     -18.254  19.840 -12.969  1.00  4.03           H
ATOM   1326 3HD1 LEU A  84     -17.992  21.577 -12.684  1.00  4.03           H
ATOM   1327  CD2 LEU A  84     -16.281  19.521 -14.875  1.00  4.03           C
ATOM   1328 1HD2 LEU A  84     -15.514  19.241 -14.155  1.00  4.03           H
ATOM   1329 2HD2 LEU A  84     -15.790  19.706 -15.830  1.00  4.03           H
ATOM   1330 3HD2 LEU A  84     -16.998  18.710 -14.995  1.00  4.03           H
ATOM   1331  N   GLN A  85     -17.233  24.362 -14.545  1.00 -2.32           N
ATOM   1332  H   GLN A  85     -17.766  24.306 -13.685  1.00 -2.32           H
ATOM   1333  CA  GLN A  85     -16.131  25.319 -14.617  1.00 -2.32           C
ATOM   1334  HA  GLN A  85     -15.460  25.051 -15.430  1.00 -2.32           H
ATOM   1335  C   GLN A  85     -15.359  25.224 -13.310  1.00 -2.32           C
ATOM   1336  O   GLN A  85     -15.935  25.303 -12.224  1.00 -2.32           O
ATOM   1337  CB  GLN A  85     -16.684  26.720 -14.879  1.00 -2.32           C
ATOM   1338 1HB  GLN A  85     -17.288  26.667 -15.783  1.00 -2.32           H
ATOM   1339 2HB  GLN A  85     -17.332  27.004 -14.054  1.00 -2.32           H
ATOM   1340  CG  GLN A  85     -15.643  27.809 -15.070  1.00 -2.32           C
ATOM   1341 1HG  GLN A  85     -15.101  27.961 -14.137  1.00 -2.32           H
ATOM   1342 2HG  GLN A  85     -14.932  27.497 -15.832  1.00 -2.32           H
ATOM   1343  CD  GLN A  85     -16.273  29.121 -15.494  1.00 -2.32           C
ATOM   1344  OE1 GLN A  85     -17.489  29.255 -15.588  1.00 -2.32           O
ATOM   1345  NE2 GLN A  85     -15.458  30.095 -15.768  1.00 -2.32           N
ATOM   1346 1HE2 GLN A  85     -15.830  30.962 -16.111  1.00 -2.32           H
ATOM   1347 2HE2 GLN A  85     -14.462  29.971 -15.622  1.00 -2.32           H
ATOM   1348  N   LEU A  86     -14.063  24.977 -13.423  1.00-24.79           N
ATOM   1349  H   LEU A  86     -13.637  24.937 -14.346  1.00-24.79           H
ATOM   1350  CA  LEU A  86     -13.214  24.733 -12.265  1.00-24.79           C
ATOM   1351  HA  LEU A  86     -13.775  24.900 -11.349  1.00-24.79           H
ATOM   1352  C   LEU A  86     -12.046  25.698 -12.318  1.00-24.79           C
ATOM   1353  O   LEU A  86     -11.201  25.594 -13.204  1.00-24.79           O
ATOM   1354  CB  LEU A  86     -12.690  23.292 -12.277  1.00-24.79           C
ATOM   1355 1HB  LEU A  86     -12.097  23.171 -13.179  1.00-24.79           H
ATOM   1356 2HB  LEU A  86     -12.021  23.173 -11.425  1.00-24.79           H
ATOM   1357  CG  LEU A  86     -13.704  22.138 -12.246  1.00-24.79           C
ATOM   1358  HG  LEU A  86     -14.403  22.261 -13.070  1.00-24.79           H
ATOM   1359  CD1 LEU A  86     -12.969  20.814 -12.445  1.00-24.79           C
ATOM   1360 1HD1 LEU A  86     -13.680  19.990 -12.409  1.00-24.79           H
ATOM   1361 2HD1 LEU A  86     -12.214  20.680 -11.671  1.00-24.79           H
ATOM   1362 3HD1 LEU A  86     -12.490  20.811 -13.423  1.00-24.79           H
ATOM   1363  CD2 LEU A  86     -14.496  22.114 -10.944  1.00-24.79           C
ATOM   1364 1HD2 LEU A  86     -15.113  21.218 -10.895  1.00-24.79           H
ATOM   1365 2HD2 LEU A  86     -15.154  22.983 -10.900  1.00-24.79           H
ATOM   1366 3HD2 LEU A  86     -13.824  22.133 -10.090  1.00-24.79           H
ATOM   1367  N   ARG A  87     -11.994  26.639 -11.389  1.00-12.01           N
ATOM   1368  H   ARG A  87     -12.766  26.739 -10.736  1.00-12.01           H
ATOM   1369  CA  ARG A  87     -10.816  27.489 -11.237  1.00-12.01           C
ATOM   1370  HA  ARG A  87     -10.326  27.614 -12.200  1.00-12.01           H
ATOM   1371  C   ARG A  87      -9.867  26.769 -10.305  1.00-12.01           C
ATOM   1372  O   ARG A  87     -10.302  26.208  -9.303  1.00-12.01           O
ATOM   1373  CB  ARG A  87     -11.187  28.869 -10.674  1.00-12.01           C
ATOM   1374 1HB  ARG A  87     -11.914  29.325 -11.346  1.00-12.01           H
ATOM   1375 2HB  ARG A  87     -11.646  28.754  -9.691  1.00-12.01           H
ATOM   1376  CG  ARG A  87      -9.978  29.794 -10.553  1.00-12.01           C
ATOM   1377 1HG  ARG A  87      -9.356  29.462  -9.724  1.00-12.01           H
ATOM   1378 2HG  ARG A  87      -9.393  29.722 -11.467  1.00-12.01           H
ATOM   1379  CD  ARG A  87     -10.329  31.250 -10.341  1.00-12.01           C
ATOM   1380 1HD  ARG A  87     -11.016  31.576 -11.121  1.00-12.01           H
ATOM   1381 2HD  ARG A  87     -10.813  31.366  -9.370  1.00-12.01           H
ATOM   1382  NE  ARG A  87      -9.102  32.056 -10.391  1.00-12.01           N
ATOM   1383  HE  ARG A  87      -8.636  32.230  -9.514  1.00-12.01           H
ATOM   1384  CZ  ARG A  87      -8.517  32.551 -11.473  1.00-12.01           C
ATOM   1385  NH1 ARG A  87      -7.363  33.127 -11.323  1.00-12.01           N
ATOM   1386 1HH1 ARG A  87      -6.965  33.216 -10.403  1.00-12.01           H
ATOM   1387 2HH1 ARG A  87      -6.863  33.451 -12.142  1.00-12.01           H
ATOM   1388  NH2 ARG A  87      -9.000  32.484 -12.684  1.00-12.01           N
ATOM   1389 1HH2 ARG A  87      -9.900  32.046 -12.848  1.00-12.01           H
ATOM   1390 2HH2 ARG A  87      -8.490  32.891 -13.449  1.00-12.01           H
ATOM   1391  N   CYS A  88      -8.578  26.798 -10.591  1.00  5.71           N
ATOM   1392  H   CYS A  88      -8.249  27.249 -11.440  1.00  5.71           H
ATOM   1393  CA  CYS A  88      -7.608  26.283  -9.642  1.00  5.71           C
ATOM   1394  HA  CYS A  88      -8.003  25.398  -9.146  1.00  5.71           H
ATOM   1395  C   CYS A  88      -7.363  27.389  -8.623  1.00  5.71           C
ATOM   1396  O   CYS A  88      -7.057  28.515  -9.005  1.00  5.71           O
ATOM   1397  CB  CYS A  88      -6.301  25.928 -10.345  1.00  5.71           C
ATOM   1398 1HB  CYS A  88      -6.517  25.273 -11.185  1.00  5.71           H
ATOM   1399 2HB  CYS A  88      -5.830  26.838 -10.719  1.00  5.71           H
ATOM   1400  SG  CYS A  88      -5.164  25.066  -9.222  1.00  5.71           S
ATOM   1401  N   ARG A  89      -7.479  27.094  -7.335  1.00  8.36           N
ATOM   1402  H   ARG A  89      -7.831  26.190  -7.047  1.00  8.36           H
ATOM   1403  CA  ARG A  89      -7.053  28.050  -6.315  1.00  8.36           C
ATOM   1404  HA  ARG A  89      -7.541  29.010  -6.481  1.00  8.36           H
ATOM   1405  C   ARG A  89      -5.543  28.218  -6.455  1.00  8.36           C
ATOM   1406  O   ARG A  89      -4.813  27.230  -6.553  1.00  8.36           O
ATOM   1407  CB  ARG A  89      -7.400  27.511  -4.931  1.00  8.36           C
ATOM   1408 1HB  ARG A  89      -8.462  27.268  -4.905  1.00  8.36           H
ATOM   1409 2HB  ARG A  89      -6.837  26.589  -4.790  1.00  8.36           H
ATOM   1410  CG  ARG A  89      -7.095  28.473  -3.787  1.00  8.36           C
ATOM   1411 1HG  ARG A  89      -6.059  28.807  -3.851  1.00  8.36           H
ATOM   1412 2HG  ARG A  89      -7.756  29.338  -3.853  1.00  8.36           H
ATOM   1413  CD  ARG A  89      -7.296  27.776  -2.460  1.00  8.36           C
ATOM   1414 1HD  ARG A  89      -7.176  28.499  -1.652  1.00  8.36           H
ATOM   1415 2HD  ARG A  89      -8.306  27.363  -2.425  1.00  8.36           H
ATOM   1416  NE  ARG A  89      -6.313  26.694  -2.302  1.00  8.36           N
ATOM   1417  HE  ARG A  89      -5.608  26.615  -3.015  1.00  8.36           H
ATOM   1418  CZ  ARG A  89      -6.285  25.791  -1.334  1.00  8.36           C
ATOM   1419  NH1 ARG A  89      -5.382  24.856  -1.396  1.00  8.36           N
ATOM   1420 1HH1 ARG A  89      -4.739  24.815  -2.169  1.00  8.36           H
ATOM   1421 2HH1 ARG A  89      -5.345  24.148  -0.669  1.00  8.36           H
ATOM   1422  NH2 ARG A  89      -7.130  25.766  -0.340  1.00  8.36           N
ATOM   1423 1HH2 ARG A  89      -7.855  26.462  -0.273  1.00  8.36           H
ATOM   1424 2HH2 ARG A  89      -7.055  25.026   0.350  1.00  8.36           H
ATOM   1425  N   LEU A  90      -5.073  29.453  -6.452  1.00  3.28           N
ATOM   1426  H   LEU A  90      -5.719  30.220  -6.293  1.00  3.28           H
ATOM   1427  CA  LEU A  90      -3.661  29.764  -6.664  1.00  3.28           C
ATOM   1428  HA  LEU A  90      -3.098  28.849  -6.842  1.00  3.28           H
ATOM   1429  C   LEU A  90      -3.105  30.450  -5.425  1.00  3.28           C
ATOM   1430  O   LEU A  90      -3.857  30.904  -4.564  1.00  3.28           O
ATOM   1431  CB  LEU A  90      -3.498  30.688  -7.881  1.00  3.28           C
ATOM   1432 1HB  LEU A  90      -3.977  31.637  -7.639  1.00  3.28           H
ATOM   1433 2HB  LEU A  90      -2.434  30.878  -8.012  1.00  3.28           H
ATOM   1434  CG  LEU A  90      -4.053  30.228  -9.238  1.00  3.28           C
ATOM   1435  HG  LEU A  90      -5.129  30.118  -9.146  1.00  3.28           H
ATOM   1436  CD1 LEU A  90      -3.784  31.289 -10.301  1.00  3.28           C
ATOM   1437 1HD1 LEU A  90      -4.235  30.982 -11.244  1.00  3.28           H
ATOM   1438 2HD1 LEU A  90      -2.710  31.421 -10.440  1.00  3.28           H
ATOM   1439 3HD1 LEU A  90      -4.226  32.238  -9.996  1.00  3.28           H
ATOM   1440  CD2 LEU A  90      -3.469  28.894  -9.694  1.00  3.28           C
ATOM   1441 1HD2 LEU A  90      -3.918  28.614 -10.645  1.00  3.28           H
ATOM   1442 2HD2 LEU A  90      -3.707  28.113  -8.972  1.00  3.28           H
ATOM   1443 3HD2 LEU A  90      -2.388  28.973  -9.811  1.00  3.28           H
ATOM   1444  N   ARG A  91      -1.788  30.570  -5.362  1.00  8.53           N
ATOM   1445  H   ARG A  91      -1.223  30.193  -6.113  1.00  8.53           H
ATOM   1446  CA  ARG A  91      -1.089  31.329  -4.325  1.00  8.53           C
ATOM   1447  HA  ARG A  91      -1.788  31.945  -3.756  1.00  8.53           H
ATOM   1448  C   ARG A  91      -0.213  32.206  -5.201  1.00  8.53           C
ATOM   1449  O   ARG A  91      -0.003  31.835  -6.354  1.00  8.53           O
ATOM   1450  CB  ARG A  91      -0.320  30.394  -3.379  1.00  8.53           C
ATOM   1451 1HB  ARG A  91       0.417  29.827  -3.945  1.00  8.53           H
ATOM   1452 2HB  ARG A  91       0.201  31.002  -2.639  1.00  8.53           H
ATOM   1453  CG  ARG A  91      -1.259  29.413  -2.655  1.00  8.53           C
ATOM   1454 1HG  ARG A  91      -2.079  29.992  -2.230  1.00  8.53           H
ATOM   1455 2HG  ARG A  91      -1.677  28.714  -3.379  1.00  8.53           H
ATOM   1456  CD  ARG A  91      -0.620  28.613  -1.518  1.00  8.53           C
ATOM   1457 1HD  ARG A  91      -0.139  29.307  -0.832  1.00  8.53           H
ATOM   1458 2HD  ARG A  91      -1.423  28.116  -0.972  1.00  8.53           H
ATOM   1459  NE  ARG A  91       0.344  27.577  -1.929  1.00  8.53           N
ATOM   1460  HE  ARG A  91      -0.033  26.682  -2.220  1.00  8.53           H
ATOM   1461  CZ  ARG A  91       1.666  27.665  -1.905  1.00  8.53           C
ATOM   1462  NH1 ARG A  91       2.359  26.616  -2.225  1.00  8.53           N
ATOM   1463 1HH1 ARG A  91       1.872  25.749  -2.414  1.00  8.53           H
ATOM   1464 2HH1 ARG A  91       3.361  26.679  -2.297  1.00  8.53           H
ATOM   1465  NH2 ARG A  91       2.323  28.731  -1.547  1.00  8.53           N
ATOM   1466 1HH2 ARG A  91       1.819  29.555  -1.276  1.00  8.53           H
ATOM   1467 2HH2 ARG A  91       3.331  28.722  -1.572  1.00  8.53           H
ATOM   1468  N   ASP A  92       0.230  33.368  -4.753  1.00 -9.33           N
ATOM   1469  H   ASP A  92       0.061  33.635  -3.788  1.00 -9.33           H
ATOM   1470  CA  ASP A  92       0.903  34.317  -5.657  1.00 -9.33           C
ATOM   1471  HA  ASP A  92       0.248  34.525  -6.503  1.00 -9.33           H
ATOM   1472  C   ASP A  92       2.212  33.791  -6.229  1.00 -9.33           C
ATOM   1473  O   ASP A  92       2.606  34.161  -7.330  1.00 -9.33           O
ATOM   1474  CB  ASP A  92       1.196  35.642  -4.955  1.00 -9.33           C
ATOM   1475 1HB  ASP A  92       1.633  35.444  -3.977  1.00 -9.33           H
ATOM   1476 2HB  ASP A  92       1.919  36.198  -5.551  1.00 -9.33           H
ATOM   1477  CG  ASP A  92      -0.037  36.502  -4.802  1.00 -9.33           C
ATOM   1478  OD1 ASP A  92      -0.400  37.217  -5.761  1.00 -9.33           O
ATOM   1479  OD2 ASP A  92      -0.684  36.455  -3.729  1.00 -9.33           O
ATOM   1480  N   ASP A  93       2.866  32.897  -5.503  1.00  0.85           N
ATOM   1481  H   ASP A  93       2.483  32.587  -4.622  1.00  0.85           H
ATOM   1482  CA  ASP A  93       4.137  32.315  -5.933  1.00  0.85           C
ATOM   1483  HA  ASP A  93       4.645  33.058  -6.548  1.00  0.85           H
ATOM   1484  C   ASP A  93       3.980  31.060  -6.796  1.00  0.85           C
ATOM   1485  O   ASP A  93       4.974  30.418  -7.129  1.00  0.85           O
ATOM   1486  CB  ASP A  93       5.050  32.033  -4.725  1.00  0.85           C
ATOM   1487 1HB  ASP A  93       6.050  31.799  -5.088  1.00  0.85           H
ATOM   1488 2HB  ASP A  93       5.113  32.936  -4.116  1.00  0.85           H
ATOM   1489  CG  ASP A  93       4.568  30.884  -3.845  1.00  0.85           C
ATOM   1490  OD1 ASP A  93       3.341  30.688  -3.709  1.00  0.85           O
ATOM   1491  OD2 ASP A  93       5.412  30.228  -3.183  1.00  0.85           O
ATOM   1492  N   VAL A  94       2.763  30.710  -7.195  1.00 10.10           N
ATOM   1493  H   VAL A  94       1.963  31.266  -6.920  1.00 10.10           H
ATOM   1494  CA  VAL A  94       2.556  29.567  -8.094  1.00 10.10           C
ATOM   1495  HA  VAL A  94       3.126  28.722  -7.715  1.00 10.10           H
ATOM   1496  C   VAL A  94       3.111  29.898  -9.478  1.00 10.10           C
ATOM   1497  O   VAL A  94       2.741  30.886 -10.112  1.00 10.10           O
ATOM   1498  CB  VAL A  94       1.058  29.146  -8.178  1.00 10.10           C
ATOM   1499  HB  VAL A  94       0.455  30.035  -8.360  1.00 10.10           H
ATOM   1500  CG1 VAL A  94       0.789  28.155  -9.318  1.00 10.10           C
ATOM   1501 1HG1 VAL A  94      -0.251  27.827  -9.286  1.00 10.10           H
ATOM   1502 2HG1 VAL A  94       1.442  27.287  -9.229  1.00 10.10           H
ATOM   1503 3HG1 VAL A  94       0.955  28.639 -10.280  1.00 10.10           H
ATOM   1504  CG2 VAL A  94       0.627  28.508  -6.846  1.00 10.10           C
ATOM   1505 1HG2 VAL A  94      -0.433  28.258  -6.878  1.00 10.10           H
ATOM   1506 2HG2 VAL A  94       0.808  29.203  -6.029  1.00 10.10           H
ATOM   1507 3HG2 VAL A  94       1.201  27.598  -6.663  1.00 10.10           H
ATOM   1508  N   GLN A  95       4.029  29.051  -9.926  1.00-14.86           N
ATOM   1509  H   GLN A  95       4.270  28.249  -9.352  1.00-14.86           H
ATOM   1510  CA  GLN A  95       4.723  29.239 -11.195  1.00-14.86           C
ATOM   1511  HA  GLN A  95       4.631  30.280 -11.507  1.00-14.86           H
ATOM   1512  C   GLN A  95       4.154  28.356 -12.294  1.00-14.86           C
ATOM   1513  O   GLN A  95       4.279  28.668 -13.480  1.00-14.86           O
ATOM   1514  CB  GLN A  95       6.209  28.901 -11.030  1.00-14.86           C
ATOM   1515 1HB  GLN A  95       6.297  27.849 -10.762  1.00-14.86           H
ATOM   1516 2HB  GLN A  95       6.703  29.053 -11.990  1.00-14.86           H
ATOM   1517  CG  GLN A  95       6.933  29.724  -9.974  1.00-14.86           C
ATOM   1518 1HG  GLN A  95       6.510  29.503  -8.997  1.00-14.86           H
ATOM   1519 2HG  GLN A  95       7.985  29.441  -9.961  1.00-14.86           H
ATOM   1520  CD  GLN A  95       6.833  31.211 -10.228  1.00-14.86           C
ATOM   1521  OE1 GLN A  95       7.177  31.698 -11.305  1.00-14.86           O
ATOM   1522  NE2 GLN A  95       6.348  31.942  -9.263  1.00-14.86           N
ATOM   1523 1HE2 GLN A  95       6.278  32.940  -9.379  1.00-14.86           H
ATOM   1524 2HE2 GLN A  95       6.021  31.496  -8.415  1.00-14.86           H
ATOM   1525  N   SER A  96       3.547  27.239 -11.918  1.00  5.35           N
ATOM   1526  H   SER A  96       3.449  27.015 -10.936  1.00  5.35           H
ATOM   1527  CA  SER A  96       3.014  26.290 -12.891  1.00  5.35           C
ATOM   1528  HA  SER A  96       2.755  26.816 -13.807  1.00  5.35           H
ATOM   1529  C   SER A  96       1.760  25.607 -12.376  1.00  5.35           C
ATOM   1530  O   SER A  96       1.579  25.442 -11.166  1.00  5.35           O
ATOM   1531  CB  SER A  96       4.068  25.234 -13.208  1.00  5.35           C
ATOM   1532 1HB  SER A  96       3.660  24.510 -13.914  1.00  5.35           H
ATOM   1533 2HB  SER A  96       4.940  25.718 -13.650  1.00  5.35           H
ATOM   1534  OG  SER A  96       4.462  24.581 -12.016  1.00  5.35           O
ATOM   1535  HG  SER A  96       4.444  23.619 -12.164  1.00  5.35           H
ATOM   1536  N   ILE A  97       0.895  25.244 -13.314  1.00-11.71           N
ATOM   1537  H   ILE A  97       1.116  25.416 -14.289  1.00-11.71           H
ATOM   1538  CA  ILE A  97      -0.410  24.656 -13.030  1.00-11.71           C
ATOM   1539  HA  ILE A  97      -0.479  24.379 -11.979  1.00-11.71           H
ATOM   1540  C   ILE A  97      -0.528  23.412 -13.914  1.00-11.71           C
ATOM   1541  O   ILE A  97      -0.272  23.488 -15.120  1.00-11.71           O
ATOM   1542  CB  ILE A  97      -1.556  25.663 -13.388  1.00-11.71           C
ATOM   1543  HB  ILE A  97      -1.521  25.854 -14.461  1.00-11.71           H
ATOM   1544  CG1 ILE A  97      -1.365  27.015 -12.659  1.00-11.71           C
ATOM   1545 1HG1 ILE A  97      -1.506  26.858 -11.590  1.00-11.71           H
ATOM   1546 2HG1 ILE A  97      -0.347  27.369 -12.813  1.00-11.71           H
ATOM   1547  CG2 ILE A  97      -2.924  25.057 -13.038  1.00-11.71           C
ATOM   1548 1HG2 ILE A  97      -3.727  25.737 -13.318  1.00-11.71           H
ATOM   1549 2HG2 ILE A  97      -2.976  24.878 -11.967  1.00-11.71           H
ATOM   1550 3HG2 ILE A  97      -3.083  24.122 -13.574  1.00-11.71           H
ATOM   1551  CD1 ILE A  97      -2.298  28.147 -13.118  1.00-11.71           C
ATOM   1552 1HD1 ILE A  97      -2.005  29.077 -12.630  1.00-11.71           H
ATOM   1553 2HD1 ILE A  97      -3.329  27.918 -12.848  1.00-11.71           H
ATOM   1554 3HD1 ILE A  97      -2.230  28.275 -14.198  1.00-11.71           H
ATOM   1555  N   ASN A  98      -0.897  22.274 -13.340  1.00  4.27           N
ATOM   1556  H   ASN A  98      -1.061  22.260 -12.335  1.00  4.27           H
ATOM   1557  CA  ASN A  98      -1.071  21.018 -14.073  1.00  4.27           C
ATOM   1558  HA  ASN A  98      -0.948  21.196 -15.140  1.00  4.27           H
ATOM   1559  C   ASN A  98      -2.468  20.450 -13.827  1.00  4.27           C
ATOM   1560  O   ASN A  98      -2.726  19.824 -12.795  1.00  4.27           O
ATOM   1561  CB  ASN A  98      -0.034  19.979 -13.627  1.00  4.27           C
ATOM   1562 1HB  ASN A  98      -0.207  19.738 -12.584  1.00  4.27           H
ATOM   1563 2HB  ASN A  98      -0.154  19.073 -14.219  1.00  4.27           H
ATOM   1564  CG  ASN A  98       1.378  20.468 -13.747  1.00  4.27           C
ATOM   1565  OD1 ASN A  98       2.075  20.608 -12.749  1.00  4.27           O
ATOM   1566  ND2 ASN A  98       1.835  20.705 -14.943  1.00  4.27           N
ATOM   1567 1HD2 ASN A  98       2.782  21.041 -15.041  1.00  4.27           H
ATOM   1568 2HD2 ASN A  98       1.260  20.546 -15.755  1.00  4.27           H
ATOM   1569  N   TRP A  99      -3.380  20.675 -14.759  1.00  4.62           N
ATOM   1570  H   TRP A  99      -3.159  21.259 -15.556  1.00  4.62           H
ATOM   1571  CA  TRP A  99      -4.709  20.078 -14.674  1.00  4.62           C
ATOM   1572  HA  TRP A  99      -5.062  20.143 -13.645  1.00  4.62           H
ATOM   1573  C   TRP A  99      -4.720  18.607 -15.084  1.00  4.62           C
ATOM   1574  O   TRP A  99      -4.157  18.214 -16.109  1.00  4.62           O
ATOM   1575  CB  TRP A  99      -5.673  20.848 -15.564  1.00  4.62           C
ATOM   1576 1HB  TRP A  99      -5.227  21.002 -16.547  1.00  4.62           H
ATOM   1577 2HB  TRP A  99      -6.579  20.262 -15.678  1.00  4.62           H
ATOM   1578  CG  TRP A  99      -6.053  22.154 -14.965  1.00  4.62           C
ATOM   1579  CD1 TRP A  99      -5.558  23.382 -15.266  1.00  4.62           C
ATOM   1580  HD1 TRP A  99      -4.763  23.560 -15.979  1.00  4.62           H
ATOM   1581  CD2 TRP A  99      -7.071  22.382 -13.974  1.00  4.62           C
ATOM   1582  NE1 TRP A  99      -6.199  24.365 -14.566  1.00  4.62           N
ATOM   1583  HE1 TRP A  99      -5.971  25.354 -14.641  1.00  4.62           H
ATOM   1584  CE2 TRP A  99      -7.166  23.790 -13.788  1.00  4.62           C
ATOM   1585  CE3 TRP A  99      -7.954  21.541 -13.265  1.00  4.62           C
ATOM   1586  HE3 TRP A  99      -7.909  20.471 -13.393  1.00  4.62           H
ATOM   1587  CZ2 TRP A  99      -8.137  24.372 -12.956  1.00  4.62           C
ATOM   1588  HZ2 TRP A  99      -8.216  25.443 -12.871  1.00  4.62           H
ATOM   1589  CZ3 TRP A  99      -8.911  22.122 -12.398  1.00  4.62           C
ATOM   1590  HZ3 TRP A  99      -9.599  21.491 -11.856  1.00  4.62           H
ATOM   1591  CH2 TRP A  99      -8.985  23.537 -12.250  1.00  4.62           C
ATOM   1592  HH2 TRP A  99      -9.723  23.965 -11.588  1.00  4.62           H
ATOM   1593  N   LEU A 100      -5.391  17.795 -14.282  1.00 12.83           N
ATOM   1594  H   LEU A 100      -5.853  18.185 -13.463  1.00 12.83           H
ATOM   1595  CA  LEU A 100      -5.499  16.356 -14.497  1.00 12.83           C
ATOM   1596  HA  LEU A 100      -5.122  16.089 -15.483  1.00 12.83           H
ATOM   1597  C   LEU A 100      -6.962  15.955 -14.366  1.00 12.83           C
ATOM   1598  O   LEU A 100      -7.738  16.653 -13.715  1.00 12.83           O
ATOM   1599  CB  LEU A 100      -4.718  15.595 -13.417  1.00 12.83           C
ATOM   1600 1HB  LEU A 100      -5.240  15.775 -12.480  1.00 12.83           H
ATOM   1601 2HB  LEU A 100      -4.814  14.531 -13.637  1.00 12.83           H
ATOM   1602  CG  LEU A 100      -3.232  15.875 -13.137  1.00 12.83           C
ATOM   1603  HG  LEU A 100      -3.125  16.917 -12.838  1.00 12.83           H
ATOM   1604  CD1 LEU A 100      -2.789  14.994 -11.967  1.00 12.83           C
ATOM   1605 1HD1 LEU A 100      -1.752  15.217 -11.713  1.00 12.83           H
ATOM   1606 2HD1 LEU A 100      -2.869  13.938 -12.229  1.00 12.83           H
ATOM   1607 3HD1 LEU A 100      -3.404  15.198 -11.091  1.00 12.83           H
ATOM   1608  CD2 LEU A 100      -2.318  15.624 -14.326  1.00 12.83           C
ATOM   1609 1HD2 LEU A 100      -1.279  15.762 -14.022  1.00 12.83           H
ATOM   1610 2HD2 LEU A 100      -2.539  16.353 -15.105  1.00 12.83           H
ATOM   1611 3HD2 LEU A 100      -2.467  14.614 -14.706  1.00 12.83           H
ATOM   1612  N   ARG A 101      -7.315  14.790 -14.886  1.00 -3.96           N
ATOM   1613  H   ARG A 101      -6.651  14.290 -15.476  1.00 -3.96           H
ATOM   1614  CA  ARG A 101      -8.591  14.138 -14.596  1.00 -3.96           C
ATOM   1615  HA  ARG A 101      -8.950  14.443 -13.619  1.00 -3.96           H
ATOM   1616  C   ARG A 101      -8.312  12.647 -14.571  1.00 -3.96           C
ATOM   1617  O   ARG A 101      -7.738  12.122 -15.521  1.00 -3.96           O
ATOM   1618  CB  ARG A 101      -9.629  14.476 -15.667  1.00 -3.96           C
ATOM   1619 1HB  ARG A 101      -9.768  15.556 -15.709  1.00 -3.96           H
ATOM   1620 2HB  ARG A 101      -9.242  14.141 -16.628  1.00 -3.96           H
ATOM   1621  CG  ARG A 101     -10.970  13.814 -15.438  1.00 -3.96           C
ATOM   1622 1HG  ARG A 101     -10.806  12.760 -15.220  1.00 -3.96           H
ATOM   1623 2HG  ARG A 101     -11.482  14.272 -14.592  1.00 -3.96           H
ATOM   1624  CD  ARG A 101     -11.829  13.892 -16.680  1.00 -3.96           C
ATOM   1625 1HD  ARG A 101     -12.159  14.919 -16.841  1.00 -3.96           H
ATOM   1626 2HD  ARG A 101     -11.243  13.572 -17.542  1.00 -3.96           H
ATOM   1627  NE  ARG A 101     -12.983  12.999 -16.525  1.00 -3.96           N
ATOM   1628  HE  ARG A 101     -13.847  13.413 -16.200  1.00 -3.96           H
ATOM   1629  CZ  ARG A 101     -12.994  11.694 -16.760  1.00 -3.96           C
ATOM   1630  NH1 ARG A 101     -14.039  11.019 -16.405  1.00 -3.96           N
ATOM   1631 1HH1 ARG A 101     -14.830  11.485 -15.983  1.00 -3.96           H
ATOM   1632 2HH1 ARG A 101     -14.043  10.017 -16.496  1.00 -3.96           H
ATOM   1633  NH2 ARG A 101     -11.994  11.015 -17.266  1.00 -3.96           N
ATOM   1634 1HH2 ARG A 101     -11.139  11.487 -17.527  1.00 -3.96           H
ATOM   1635 2HH2 ARG A 101     -12.088  10.024 -17.418  1.00 -3.96           H
ATOM   1636  N   ASP A 102      -8.669  11.997 -13.472  1.00  0.90           N
ATOM   1637  H   ASP A 102      -9.129  12.514 -12.729  1.00  0.90           H
ATOM   1638  CA  ASP A 102      -8.398  10.576 -13.227  1.00  0.90           C
ATOM   1639  HA  ASP A 102      -8.611  10.367 -12.178  1.00  0.90           H
ATOM   1640  C   ASP A 102      -6.906  10.270 -13.458  1.00  0.90           C
ATOM   1641  O   ASP A 102      -6.537   9.244 -14.028  1.00  0.90           O
ATOM   1642  CB  ASP A 102      -9.314   9.667 -14.066  1.00  0.90           C
ATOM   1643 1HB  ASP A 102      -9.234   9.939 -15.118  1.00  0.90           H
ATOM   1644 2HB  ASP A 102      -8.987   8.635 -13.946  1.00  0.90           H
ATOM   1645  CG  ASP A 102     -10.776   9.725 -13.642  1.00  0.90           C
ATOM   1646  OD1 ASP A 102     -11.111  10.235 -12.550  1.00  0.90           O
ATOM   1647  OD2 ASP A 102     -11.618   9.163 -14.387  1.00  0.90           O
ATOM   1648  N   GLY A 103      -6.049  11.206 -13.059  1.00 21.64           N
ATOM   1649  H   GLY A 103      -6.407  12.050 -12.620  1.00 21.64           H
ATOM   1650  CA  GLY A 103      -4.603  11.060 -13.196  1.00 21.64           C
ATOM   1651 1HA  GLY A 103      -4.126  11.689 -12.444  1.00 21.64           H
ATOM   1652 2HA  GLY A 103      -4.340  10.026 -12.971  1.00 21.64           H
ATOM   1653  C   GLY A 103      -3.990  11.398 -14.543  1.00 21.64           C
ATOM   1654  O   GLY A 103      -2.800  11.713 -14.644  1.00 21.64           O
ATOM   1655  N   VAL A 104      -4.787  11.353 -15.597  1.00 -4.17           N
ATOM   1656  H   VAL A 104      -5.766  11.119 -15.467  1.00 -4.17           H
ATOM   1657  CA  VAL A 104      -4.319  11.659 -16.946  1.00 -4.17           C
ATOM   1658  HA  VAL A 104      -3.271  11.383 -17.039  1.00 -4.17           H
ATOM   1659  C   VAL A 104      -4.453  13.168 -17.136  1.00 -4.17           C
ATOM   1660  O   VAL A 104      -5.469  13.756 -16.771  1.00 -4.17           O
ATOM   1661  CB  VAL A 104      -5.150  10.871 -18.001  1.00 -4.17           C
ATOM   1662  HB  VAL A 104      -6.197  11.154 -17.902  1.00 -4.17           H
ATOM   1663  CG1 VAL A 104      -4.689  11.174 -19.431  1.00 -4.17           C
ATOM   1664 1HG1 VAL A 104      -5.296  10.603 -20.135  1.00 -4.17           H
ATOM   1665 2HG1 VAL A 104      -3.641  10.904 -19.566  1.00 -4.17           H
ATOM   1666 3HG1 VAL A 104      -4.827  12.231 -19.654  1.00 -4.17           H
ATOM   1667  CG2 VAL A 104      -5.028   9.356 -17.752  1.00 -4.17           C
ATOM   1668 1HG2 VAL A 104      -5.601   8.818 -18.509  1.00 -4.17           H
ATOM   1669 2HG2 VAL A 104      -5.444   9.098 -16.777  1.00 -4.17           H
ATOM   1670 3HG2 VAL A 104      -3.985   9.042 -17.797  1.00 -4.17           H
ATOM   1671  N   GLN A 105      -3.427  13.802 -17.686  1.00  8.21           N
ATOM   1672  H   GLN A 105      -2.619  13.279 -17.981  1.00  8.21           H
ATOM   1673  CA  GLN A 105      -3.429  15.249 -17.899  1.00  8.21           C
ATOM   1674  HA  GLN A 105      -3.537  15.745 -16.937  1.00  8.21           H
ATOM   1675  C   GLN A 105      -4.591  15.678 -18.798  1.00  8.21           C
ATOM   1676  O   GLN A 105      -4.896  15.009 -19.789  1.00  8.21           O
ATOM   1677  CB  GLN A 105      -2.083  15.643 -18.513  1.00  8.21           C
ATOM   1678 1HB  GLN A 105      -1.301  15.166 -17.923  1.00  8.21           H
ATOM   1679 2HB  GLN A 105      -2.033  15.251 -19.530  1.00  8.21           H
ATOM   1680  CG  GLN A 105      -1.802  17.138 -18.547  1.00  8.21           C
ATOM   1681 1HG  GLN A 105      -2.560  17.632 -19.151  1.00  8.21           H
ATOM   1682 2HG  GLN A 105      -1.850  17.533 -17.533  1.00  8.21           H
ATOM   1683  CD  GLN A 105      -0.437  17.445 -19.124  1.00  8.21           C
ATOM   1684  OE1 GLN A 105       0.549  16.774 -18.819  1.00  8.21           O
ATOM   1685  NE2 GLN A 105      -0.358  18.436 -19.969  1.00  8.21           N
ATOM   1686 1HE2 GLN A 105       0.535  18.691 -20.356  1.00  8.21           H
ATOM   1687 2HE2 GLN A 105      -1.188  18.972 -20.191  1.00  8.21           H
ATOM   1688  N   LEU A 106      -5.268  16.758 -18.439  1.00 18.37           N
ATOM   1689  H   LEU A 106      -4.973  17.287 -17.623  1.00 18.37           H
ATOM   1690  CA  LEU A 106      -6.397  17.254 -19.223  1.00 18.37           C
ATOM   1691  HA  LEU A 106      -7.025  16.420 -19.534  1.00 18.37           H
ATOM   1692  C   LEU A 106      -5.886  17.958 -20.473  1.00 18.37           C
ATOM   1693  O   LEU A 106      -4.804  18.545 -20.468  1.00 18.37           O
ATOM   1694  CB  LEU A 106      -7.229  18.232 -18.385  1.00 18.37           C
ATOM   1695 1HB  LEU A 106      -6.555  18.756 -17.709  1.00 18.37           H
ATOM   1696 2HB  LEU A 106      -7.676  18.970 -19.049  1.00 18.37           H
ATOM   1697  CG  LEU A 106      -8.360  17.591 -17.570  1.00 18.37           C
ATOM   1698  HG  LEU A 106      -7.958  16.729 -17.041  1.00 18.37           H
ATOM   1699  CD1 LEU A 106      -8.917  18.557 -16.540  1.00 18.37           C
ATOM   1700 1HD1 LEU A 106      -9.724  18.073 -15.997  1.00 18.37           H
ATOM   1701 2HD1 LEU A 106      -9.297  19.458 -17.025  1.00 18.37           H
ATOM   1702 3HD1 LEU A 106      -8.143  18.819 -15.823  1.00 18.37           H
ATOM   1703  CD2 LEU A 106      -9.501  17.123 -18.479  1.00 18.37           C
ATOM   1704 1HD2 LEU A 106     -10.325  16.737 -17.879  1.00 18.37           H
ATOM   1705 2HD2 LEU A 106      -9.165  16.319 -19.133  1.00 18.37           H
ATOM   1706 3HD2 LEU A 106      -9.872  17.951 -19.086  1.00 18.37           H
ATOM   1707  N   ALA A 107      -6.688  17.925 -21.527  1.00 11.08           N
ATOM   1708  H   ALA A 107      -7.582  17.459 -21.475  1.00 11.08           H
ATOM   1709  CA  ALA A 107      -6.389  18.617 -22.772  1.00 11.08           C
ATOM   1710  HA  ALA A 107      -5.764  19.490 -22.580  1.00 11.08           H
ATOM   1711  C   ALA A 107      -7.749  19.074 -23.294  1.00 11.08           C
ATOM   1712  O   ALA A 107      -8.774  18.479 -22.947  1.00 11.08           O
ATOM   1713  CB  ALA A 107      -5.692  17.679 -23.763  1.00 11.08           C
ATOM   1714 1HB  ALA A 107      -4.739  17.353 -23.345  1.00 11.08           H
ATOM   1715 2HB  ALA A 107      -5.507  18.207 -24.700  1.00 11.08           H
ATOM   1716 3HB  ALA A 107      -6.321  16.811 -23.959  1.00 11.08           H
ATOM   1717  N   GLU A 108      -7.751  20.127 -24.092  1.00  9.90           N
ATOM   1718  H   GLU A 108      -6.871  20.590 -24.293  1.00  9.90           H
ATOM   1719  CA  GLU A 108      -8.971  20.661 -24.695  1.00  9.90           C
ATOM   1720  HA  GLU A 108      -9.707  20.822 -23.909  1.00  9.90           H
ATOM   1721  C   GLU A 108      -9.576  19.688 -25.711  1.00  9.90           C
ATOM   1722  O   GLU A 108      -8.898  18.779 -26.201  1.00  9.90           O
ATOM   1723  CB  GLU A 108      -8.659  22.020 -25.330  1.00  9.90           C
ATOM   1724 1HB  GLU A 108      -9.590  22.504 -25.620  1.00  9.90           H
ATOM   1725 2HB  GLU A 108      -8.188  22.630 -24.560  1.00  9.90           H
ATOM   1726  CG  GLU A 108      -7.737  21.986 -26.540  1.00  9.90           C
ATOM   1727 1HG  GLU A 108      -6.902  21.315 -26.339  1.00  9.90           H
ATOM   1728 2HG  GLU A 108      -8.288  21.609 -27.403  1.00  9.90           H
ATOM   1729  CD  GLU A 108      -7.174  23.360 -26.852  1.00  9.90           C
ATOM   1730  OE1 GLU A 108      -6.394  23.888 -26.022  1.00  9.90           O
ATOM   1731  OE2 GLU A 108      -7.466  23.926 -27.923  1.00  9.90           O
ATOM   1732  N   SER A 109     -10.852  19.868 -26.016  1.00 10.57           N
ATOM   1733  H   SER A 109     -11.343  20.681 -25.652  1.00 10.57           H
ATOM   1734  CA  SER A 109     -11.604  18.974 -26.897  1.00 10.57           C
ATOM   1735  HA  SER A 109     -10.973  18.610 -27.708  1.00 10.57           H
ATOM   1736  C   SER A 109     -12.736  19.827 -27.439  1.00 10.57           C
ATOM   1737  O   SER A 109     -12.835  20.991 -27.060  1.00 10.57           O
ATOM   1738  CB  SER A 109     -12.203  17.794 -26.123  1.00 10.57           C
ATOM   1739 1HB  SER A 109     -12.528  17.034 -26.833  1.00 10.57           H
ATOM   1740 2HB  SER A 109     -11.443  17.364 -25.476  1.00 10.57           H
ATOM   1741  OG  SER A 109     -13.328  18.196 -25.353  1.00 10.57           O
ATOM   1742  HG  SER A 109     -13.097  18.145 -24.413  1.00 10.57           H
ATOM   1743  N   ASN A 110     -13.636  19.265 -28.233  1.00  2.36           N
ATOM   1744  H   ASN A 110     -13.522  18.293 -28.509  1.00  2.36           H
ATOM   1745  CA  ASN A 110     -14.800  20.009 -28.713  1.00  2.36           C
ATOM   1746  HA  ASN A 110     -14.453  20.839 -29.327  1.00  2.36           H
ATOM   1747  C   ASN A 110     -15.646  20.622 -27.600  1.00  2.36           C
ATOM   1748  O   ASN A 110     -16.185  21.704 -27.795  1.00  2.36           O
ATOM   1749  CB  ASN A 110     -15.694  19.111 -29.568  1.00  2.36           C
ATOM   1750 1HB  ASN A 110     -15.585  18.076 -29.246  1.00  2.36           H
ATOM   1751 2HB  ASN A 110     -16.731  19.415 -29.426  1.00  2.36           H
ATOM   1752  CG  ASN A 110     -15.383  19.215 -31.037  1.00  2.36           C
ATOM   1753  OD1 ASN A 110     -14.948  18.252 -31.662  1.00  2.36           O
ATOM   1754  ND2 ASN A 110     -15.652  20.347 -31.621  1.00  2.36           N
ATOM   1755 1HD2 ASN A 110     -15.497  20.433 -32.613  1.00  2.36           H
ATOM   1756 2HD2 ASN A 110     -16.039  21.121 -31.093  1.00  2.36           H
ATOM   1757  N   ARG A 111     -15.733  19.987 -26.435  1.00 -0.76           N
ATOM   1758  H   ARG A 111     -15.246  19.110 -26.304  1.00 -0.76           H
ATOM   1759  CA  ARG A 111     -16.503  20.560 -25.321  1.00 -0.76           C
ATOM   1760  HA  ARG A 111     -16.997  21.464 -25.679  1.00 -0.76           H
ATOM   1761  C   ARG A 111     -15.653  21.004 -24.136  1.00 -0.76           C
ATOM   1762  O   ARG A 111     -16.181  21.461 -23.137  1.00 -0.76           O
ATOM   1763  CB  ARG A 111     -17.630  19.618 -24.869  1.00 -0.76           C
ATOM   1764 1HB  ARG A 111     -18.273  20.187 -24.205  1.00 -0.76           H
ATOM   1765 2HB  ARG A 111     -18.226  19.346 -25.740  1.00 -0.76           H
ATOM   1766  CG  ARG A 111     -17.226  18.332 -24.141  1.00 -0.76           C
ATOM   1767 1HG  ARG A 111     -16.754  17.652 -24.849  1.00 -0.76           H
ATOM   1768 2HG  ARG A 111     -16.523  18.564 -23.341  1.00 -0.76           H
ATOM   1769  CD  ARG A 111     -18.464  17.666 -23.526  1.00 -0.76           C
ATOM   1770 1HD  ARG A 111     -18.904  18.351 -22.801  1.00 -0.76           H
ATOM   1771 2HD  ARG A 111     -19.202  17.490 -24.308  1.00 -0.76           H
ATOM   1772  NE  ARG A 111     -18.155  16.398 -22.844  1.00 -0.76           N
ATOM   1773  HE  ARG A 111     -17.946  16.448 -21.853  1.00 -0.76           H
ATOM   1774  CZ  ARG A 111     -18.165  15.190 -23.386  1.00 -0.76           C
ATOM   1775  NH1 ARG A 111     -17.634  14.203 -22.729  1.00 -0.76           N
ATOM   1776 1HH1 ARG A 111     -17.204  14.393 -21.828  1.00 -0.76           H
ATOM   1777 2HH1 ARG A 111     -17.685  13.266 -23.096  1.00 -0.76           H
ATOM   1778  NH2 ARG A 111     -18.686  14.924 -24.555  1.00 -0.76           N
ATOM   1779 1HH2 ARG A 111     -19.248  15.628 -25.015  1.00 -0.76           H
ATOM   1780 2HH2 ARG A 111     -18.552  14.019 -24.980  1.00 -0.76           H
ATOM   1781  N   THR A 112     -14.339  20.886 -24.238  1.00 14.23           N
ATOM   1782  H   THR A 112     -13.931  20.584 -25.111  1.00 14.23           H
ATOM   1783  CA  THR A 112     -13.446  21.208 -23.122  1.00 14.23           C
ATOM   1784  HA  THR A 112     -14.031  21.481 -22.248  1.00 14.23           H
ATOM   1785  C   THR A 112     -12.567  22.379 -23.526  1.00 14.23           C
ATOM   1786  O   THR A 112     -11.992  22.342 -24.609  1.00 14.23           O
ATOM   1787  CB  THR A 112     -12.559  19.994 -22.772  1.00 14.23           C
ATOM   1788  HB  THR A 112     -11.886  19.797 -23.603  1.00 14.23           H
ATOM   1789  OG1 THR A 112     -13.393  18.846 -22.587  1.00 14.23           O
ATOM   1790  HG1 THR A 112     -13.916  18.984 -21.793  1.00 14.23           H
ATOM   1791  CG2 THR A 112     -11.734  20.189 -21.510  1.00 14.23           C
ATOM   1792 1HG2 THR A 112     -11.235  19.252 -21.262  1.00 14.23           H
ATOM   1793 2HG2 THR A 112     -12.375  20.489 -20.681  1.00 14.23           H
ATOM   1794 3HG2 THR A 112     -10.977  20.955 -21.675  1.00 14.23           H
ATOM   1795  N   ARG A 113     -12.442  23.398 -22.689  1.00 -7.46           N
ATOM   1796  H   ARG A 113     -12.927  23.366 -21.791  1.00 -7.46           H
ATOM   1797  CA  ARG A 113     -11.611  24.570 -22.986  1.00 -7.46           C
ATOM   1798  HA  ARG A 113     -10.992  24.378 -23.863  1.00 -7.46           H
ATOM   1799  C   ARG A 113     -10.726  24.784 -21.770  1.00 -7.46           C
ATOM   1800  O   ARG A 113     -11.184  24.564 -20.653  1.00 -7.46           O
ATOM   1801  CB  ARG A 113     -12.504  25.788 -23.249  1.00 -7.46           C
ATOM   1802 1HB  ARG A 113     -13.319  25.472 -23.901  1.00 -7.46           H
ATOM   1803 2HB  ARG A 113     -12.933  26.122 -22.305  1.00 -7.46           H
ATOM   1804  CG  ARG A 113     -11.799  26.956 -23.928  1.00 -7.46           C
ATOM   1805 1HG  ARG A 113     -10.978  27.311 -23.306  1.00 -7.46           H
ATOM   1806 2HG  ARG A 113     -11.401  26.612 -24.882  1.00 -7.46           H
ATOM   1807  CD  ARG A 113     -12.767  28.099 -24.189  1.00 -7.46           C
ATOM   1808 1HD  ARG A 113     -12.321  28.786 -24.908  1.00 -7.46           H
ATOM   1809 2HD  ARG A 113     -13.678  27.692 -24.629  1.00 -7.46           H
ATOM   1810  NE  ARG A 113     -13.101  28.834 -22.961  1.00 -7.46           N
ATOM   1811  HE  ARG A 113     -13.850  28.457 -22.388  1.00 -7.46           H
ATOM   1812  CZ  ARG A 113     -12.530  29.953 -22.537  1.00 -7.46           C
ATOM   1813  NH1 ARG A 113     -12.956  30.483 -21.429  1.00 -7.46           N
ATOM   1814 1HH1 ARG A 113     -13.667  30.011 -20.880  1.00 -7.46           H
ATOM   1815 2HH1 ARG A 113     -12.579  31.360 -21.109  1.00 -7.46           H
ATOM   1816  NH2 ARG A 113     -11.550  30.556 -23.162  1.00 -7.46           N
ATOM   1817 1HH2 ARG A 113     -11.191  30.166 -24.018  1.00 -7.46           H
ATOM   1818 2HH2 ARG A 113     -11.173  31.421 -22.807  1.00 -7.46           H
ATOM   1819  N   ILE A 114      -9.466  25.145 -21.957  1.00  3.07           N
ATOM   1820  H   ILE A 114      -9.117  25.303 -22.898  1.00  3.07           H
ATOM   1821  CA  ILE A 114      -8.537  25.297 -20.834  1.00  3.07           C
ATOM   1822  HA  ILE A 114      -9.081  25.236 -19.893  1.00  3.07           H
ATOM   1823  C   ILE A 114      -7.900  26.677 -20.931  1.00  3.07           C
ATOM   1824  O   ILE A 114      -7.313  27.009 -21.958  1.00  3.07           O
ATOM   1825  CB  ILE A 114      -7.452  24.172 -20.853  1.00  3.07           C
ATOM   1826  HB  ILE A 114      -6.905  24.244 -21.790  1.00  3.07           H
ATOM   1827  CG1 ILE A 114      -8.149  22.791 -20.833  1.00  3.07           C
ATOM   1828 1HG1 ILE A 114      -8.860  22.771 -20.011  1.00  3.07           H
ATOM   1829 2HG1 ILE A 114      -8.721  22.680 -21.755  1.00  3.07           H
ATOM   1830  CG2 ILE A 114      -6.428  24.385 -19.701  1.00  3.07           C
ATOM   1831 1HG2 ILE A 114      -5.735  23.548 -19.640  1.00  3.07           H
ATOM   1832 2HG2 ILE A 114      -6.937  24.499 -18.743  1.00  3.07           H
ATOM   1833 3HG2 ILE A 114      -5.835  25.275 -19.906  1.00  3.07           H
ATOM   1834  CD1 ILE A 114      -7.249  21.564 -20.709  1.00  3.07           C
ATOM   1835 1HD1 ILE A 114      -7.852  20.668 -20.849  1.00  3.07           H
ATOM   1836 2HD1 ILE A 114      -6.793  21.526 -19.719  1.00  3.07           H
ATOM   1837 3HD1 ILE A 114      -6.470  21.595 -21.471  1.00  3.07           H
ATOM   1838  N   THR A 115      -8.014  27.482 -19.882  1.00 -5.65           N
ATOM   1839  H   THR A 115      -8.533  27.177 -19.059  1.00 -5.65           H
ATOM   1840  CA  THR A 115      -7.418  28.824 -19.853  1.00 -5.65           C
ATOM   1841  HA  THR A 115      -7.141  29.129 -20.861  1.00 -5.65           H
ATOM   1842  C   THR A 115      -6.171  28.821 -18.977  1.00 -5.65           C
ATOM   1843  O   THR A 115      -5.527  29.849 -18.738  1.00 -5.65           O
ATOM   1844  CB  THR A 115      -8.395  29.862 -19.274  1.00 -5.65           C
ATOM   1845  HB  THR A 115      -7.930  30.847 -19.295  1.00 -5.65           H
ATOM   1846  OG1 THR A 115      -8.706  29.514 -17.924  1.00 -5.65           O
ATOM   1847  HG1 THR A 115      -9.376  30.141 -17.608  1.00 -5.65           H
ATOM   1848  CG2 THR A 115      -9.696  29.901 -20.060  1.00 -5.65           C
ATOM   1849 1HG2 THR A 115     -10.294  30.741 -19.711  1.00 -5.65           H
ATOM   1850 2HG2 THR A 115     -10.261  28.980 -19.907  1.00 -5.65           H
ATOM   1851 3HG2 THR A 115      -9.486  30.034 -21.122  1.00 -5.65           H
ATOM   1852  N   GLY A 116      -5.855  27.645 -18.457  1.00 23.06           N
ATOM   1853  H   GLY A 116      -6.460  26.857 -18.639  1.00 23.06           H
ATOM   1854  CA  GLY A 116      -4.690  27.439 -17.614  1.00 23.06           C
ATOM   1855 1HA  GLY A 116      -4.345  26.411 -17.727  1.00 23.06           H
ATOM   1856 2HA  GLY A 116      -3.890  28.114 -17.916  1.00 23.06           H
ATOM   1857  C   GLY A 116      -5.012  27.676 -16.157  1.00 23.06           C
ATOM   1858  O   GLY A 116      -4.821  26.799 -15.330  1.00 23.06           O
ATOM   1859  N   GLU A 117      -5.567  28.833 -15.841  1.00-12.50           N
ATOM   1860  H   GLU A 117      -5.699  29.535 -16.558  1.00-12.50           H
ATOM   1861  CA  GLU A 117      -6.000  29.111 -14.473  1.00-12.50           C
ATOM   1862  HA  GLU A 117      -5.248  28.744 -13.775  1.00-12.50           H
ATOM   1863  C   GLU A 117      -7.299  28.361 -14.192  1.00-12.50           C
ATOM   1864  O   GLU A 117      -7.576  27.976 -13.054  1.00-12.50           O
ATOM   1865  CB  GLU A 117      -6.154  30.619 -14.263  1.00-12.50           C
ATOM   1866 1HB  GLU A 117      -6.860  31.018 -14.993  1.00-12.50           H
ATOM   1867 2HB  GLU A 117      -6.537  30.793 -13.257  1.00-12.50           H
ATOM   1868  CG  GLU A 117      -4.803  31.320 -14.416  1.00-12.50           C
ATOM   1869 1HG  GLU A 117      -4.092  30.847 -13.737  1.00-12.50           H
ATOM   1870 2HG  GLU A 117      -4.443  31.185 -15.436  1.00-12.50           H
ATOM   1871  CD  GLU A 117      -4.827  32.803 -14.116  1.00-12.50           C
ATOM   1872  OE1 GLU A 117      -5.868  33.352 -13.712  1.00-12.50           O
ATOM   1873  OE2 GLU A 117      -3.767  33.456 -14.266  1.00-12.50           O
ATOM   1874  N   GLU A 118      -8.074  28.124 -15.243  1.00  6.01           N
ATOM   1875  H   GLU A 118      -7.807  28.463 -16.157  1.00  6.01           H
ATOM   1876  CA  GLU A 118      -9.341  27.403 -15.151  1.00  6.01           C
ATOM   1877  HA  GLU A 118      -9.408  26.927 -14.176  1.00  6.01           H
ATOM   1878  C   GLU A 118      -9.446  26.329 -16.232  1.00  6.01           C
ATOM   1879  O   GLU A 118      -8.777  26.415 -17.276  1.00  6.01           O
ATOM   1880  CB  GLU A 118     -10.528  28.371 -15.299  1.00  6.01           C
ATOM   1881 1HB  GLU A 118     -10.596  28.705 -16.333  1.00  6.01           H
ATOM   1882 2HB  GLU A 118     -11.440  27.829 -15.047  1.00  6.01           H
ATOM   1883  CG  GLU A 118     -10.400  29.596 -14.405  1.00  6.01           C
ATOM   1884 1HG  GLU A 118     -10.089  29.262 -13.424  1.00  6.01           H
ATOM   1885 2HG  GLU A 118      -9.612  30.241 -14.797  1.00  6.01           H
ATOM   1886  CD  GLU A 118     -11.661  30.422 -14.240  1.00  6.01           C
ATOM   1887  OE1 GLU A 118     -12.760  30.083 -14.732  1.00  6.01           O
ATOM   1888  OE2 GLU A 118     -11.556  31.467 -13.566  1.00  6.01           O
ATOM   1889  N   VAL A 119     -10.330  25.365 -16.017  1.00-17.29           N
ATOM   1890  H   VAL A 119     -10.780  25.296 -15.107  1.00-17.29           H
ATOM   1891  CA  VAL A 119     -10.788  24.463 -17.078  1.00-17.29           C
ATOM   1892  HA  VAL A 119     -10.405  24.822 -18.031  1.00-17.29           H
ATOM   1893  C   VAL A 119     -12.305  24.548 -17.137  1.00-17.29           C
ATOM   1894  O   VAL A 119     -12.980  24.789 -16.130  1.00-17.29           O
ATOM   1895  CB  VAL A 119     -10.335  22.979 -16.906  1.00-17.29           C
ATOM   1896  HB  VAL A 119     -10.776  22.393 -17.712  1.00-17.29           H
ATOM   1897  CG1 VAL A 119      -8.832  22.873 -17.023  1.00-17.29           C
ATOM   1898 1HG1 VAL A 119      -8.520  21.833 -16.944  1.00-17.29           H
ATOM   1899 2HG1 VAL A 119      -8.356  23.457 -16.239  1.00-17.29           H
ATOM   1900 3HG1 VAL A 119      -8.519  23.265 -17.981  1.00-17.29           H
ATOM   1901  CG2 VAL A 119     -10.775  22.371 -15.569  1.00-17.29           C
ATOM   1902 1HG2 VAL A 119     -10.422  21.343 -15.494  1.00-17.29           H
ATOM   1903 2HG2 VAL A 119     -11.861  22.366 -15.501  1.00-17.29           H
ATOM   1904 3HG2 VAL A 119     -10.365  22.947 -14.740  1.00-17.29           H
ATOM   1905  N   GLU A 120     -12.837  24.358 -18.330  1.00-16.33           N
ATOM   1906  H   GLU A 120     -12.228  24.177 -19.124  1.00-16.33           H
ATOM   1907  CA  GLU A 120     -14.263  24.433 -18.607  1.00-16.33           C
ATOM   1908  HA  GLU A 120     -14.845  24.506 -17.691  1.00-16.33           H
ATOM   1909  C   GLU A 120     -14.648  23.178 -19.371  1.00-16.33           C
ATOM   1910  O   GLU A 120     -13.904  22.755 -20.256  1.00-16.33           O
ATOM   1911  CB  GLU A 120     -14.537  25.634 -19.505  1.00-16.33           C
ATOM   1912 1HB  GLU A 120     -13.834  25.598 -20.335  1.00-16.33           H
ATOM   1913 2HB  GLU A 120     -15.544  25.538 -19.906  1.00-16.33           H
ATOM   1914  CG  GLU A 120     -14.413  26.978 -18.810  1.00-16.33           C
ATOM   1915 1HG  GLU A 120     -15.133  27.011 -17.993  1.00-16.33           H
ATOM   1916 2HG  GLU A 120     -13.408  27.079 -18.398  1.00-16.33           H
ATOM   1917  CD  GLU A 120     -14.676  28.140 -19.747  1.00-16.33           C
ATOM   1918  OE1 GLU A 120     -14.953  27.925 -20.949  1.00-16.33           O
ATOM   1919  OE2 GLU A 120     -14.583  29.302 -19.312  1.00-16.33           O
ATOM   1920  N   VAL A 121     -15.799  22.606 -19.056  1.00  2.02           N
ATOM   1921  H   VAL A 121     -16.322  22.945 -18.252  1.00  2.02           H
ATOM   1922  CA  VAL A 121     -16.405  21.537 -19.843  1.00  2.02           C
ATOM   1923  HA  VAL A 121     -15.886  21.457 -20.793  1.00  2.02           H
ATOM   1924  C   VAL A 121     -17.843  21.994 -20.071  1.00  2.02           C
ATOM   1925  O   VAL A 121     -18.662  21.951 -19.153  1.00  2.02           O
ATOM   1926  CB  VAL A 121     -16.362  20.145 -19.140  1.00  2.02           C
ATOM   1927  HB  VAL A 121     -16.926  20.197 -18.215  1.00  2.02           H
ATOM   1928  CG1 VAL A 121     -16.981  19.056 -20.030  1.00  2.02           C
ATOM   1929 1HG1 VAL A 121     -16.941  18.093 -19.521  1.00  2.02           H
ATOM   1930 2HG1 VAL A 121     -16.447  18.993 -20.977  1.00  2.02           H
ATOM   1931 3HG1 VAL A 121     -18.027  19.293 -20.227  1.00  2.02           H
ATOM   1932  CG2 VAL A 121     -14.916  19.746 -18.791  1.00  2.02           C
ATOM   1933 1HG2 VAL A 121     -14.911  18.768 -18.309  1.00  2.02           H
ATOM   1934 2HG2 VAL A 121     -14.489  20.472 -18.099  1.00  2.02           H
ATOM   1935 3HG2 VAL A 121     -14.308  19.710 -19.693  1.00  2.02           H
ATOM   1936  N   GLN A 122     -18.142  22.519 -21.248  1.00 17.16           N
ATOM   1937  H   GLN A 122     -17.431  22.551 -21.969  1.00 17.16           H
ATOM   1938  CA  GLN A 122     -19.510  22.918 -21.579  1.00 17.16           C
ATOM   1939  HA  GLN A 122     -19.985  23.386 -20.719  1.00 17.16           H
ATOM   1940  C   GLN A 122     -20.206  21.603 -21.904  1.00 17.16           C
ATOM   1941  O   GLN A 122     -19.510  20.627 -22.164  1.00 17.16           O
ATOM   1942  CB  GLN A 122     -19.542  23.891 -22.769  1.00 17.16           C
ATOM   1943 1HB  GLN A 122     -20.558  24.269 -22.884  1.00 17.16           H
ATOM   1944 2HB  GLN A 122     -18.894  24.731 -22.527  1.00 17.16           H
ATOM   1945  CG  GLN A 122     -19.090  23.306 -24.106  1.00 17.16           C
ATOM   1946 1HG  GLN A 122     -18.159  22.770 -23.958  1.00 17.16           H
ATOM   1947 2HG  GLN A 122     -19.842  22.604 -24.467  1.00 17.16           H
ATOM   1948  CD  GLN A 122     -18.844  24.360 -25.164  1.00 17.16           C
ATOM   1949  OE1 GLN A 122     -17.703  24.628 -25.530  1.00 17.16           O
ATOM   1950  NE2 GLN A 122     -19.887  24.970 -25.658  1.00 17.16           N
ATOM   1951 1HE2 GLN A 122     -19.748  25.659 -26.376  1.00 17.16           H
ATOM   1952 2HE2 GLN A 122     -20.813  24.753 -25.313  1.00 17.16           H
ATOM   1953  N   ASP A 123     -21.533  21.562 -21.905  1.00 16.06           N
ATOM   1954  H   ASP A 123     -22.057  22.384 -21.622  1.00 16.06           H
ATOM   1955  CA  ASP A 123     -22.272  20.354 -22.306  1.00 16.06           C
ATOM   1956  HA  ASP A 123     -23.323  20.521 -22.086  1.00 16.06           H
ATOM   1957  C   ASP A 123     -21.820  19.096 -21.546  1.00 16.06           C
ATOM   1958  O   ASP A 123     -21.642  18.021 -22.122  1.00 16.06           O
ATOM   1959  CB  ASP A 123     -22.140  20.134 -23.822  1.00 16.06           C
ATOM   1960 1HB  ASP A 123     -22.332  21.077 -24.334  1.00 16.06           H
ATOM   1961 2HB  ASP A 123     -21.123  19.815 -24.053  1.00 16.06           H
ATOM   1962  CG  ASP A 123     -23.100  19.087 -24.346  1.00 16.06           C
ATOM   1963  OD1 ASP A 123     -24.237  18.980 -23.835  1.00 16.06           O
ATOM   1964  OD2 ASP A 123     -22.766  18.382 -25.324  1.00 16.06           O
ATOM   1965  N   SER A 124     -21.575  19.244 -20.250  1.00  3.32           N
ATOM   1966  H   SER A 124     -21.732  20.141 -19.803  1.00  3.32           H
ATOM   1967  CA  SER A 124     -21.041  18.139 -19.455  1.00  3.32           C
ATOM   1968  HA  SER A 124     -20.087  17.830 -19.881  1.00  3.32           H
ATOM   1969  C   SER A 124     -21.995  16.952 -19.456  1.00  3.32           C
ATOM   1970  O   SER A 124     -23.207  17.132 -19.391  1.00  3.32           O
ATOM   1971  CB  SER A 124     -20.830  18.574 -18.005  1.00  3.32           C
ATOM   1972 1HB  SER A 124     -21.795  18.828 -17.564  1.00  3.32           H
ATOM   1973 2HB  SER A 124     -20.394  17.745 -17.453  1.00  3.32           H
ATOM   1974  OG  SER A 124     -19.968  19.691 -17.908  1.00  3.32           O
ATOM   1975  HG  SER A 124     -20.400  20.451 -18.322  1.00  3.32           H
ATOM   1976  N   VAL A 125     -21.470  15.739 -19.496  1.00 -6.31           N
ATOM   1977  H   VAL A 125     -20.458  15.639 -19.573  1.00 -6.31           H
ATOM   1978  CA  VAL A 125     -22.293  14.525 -19.455  1.00 -6.31           C
ATOM   1979  HA  VAL A 125     -23.315  14.776 -19.179  1.00 -6.31           H
ATOM   1980  C   VAL A 125     -21.717  13.615 -18.369  1.00 -6.31           C
ATOM   1981  O   VAL A 125     -20.567  13.796 -17.989  1.00 -6.31           O
ATOM   1982  CB  VAL A 125     -22.315  13.827 -20.847  1.00 -6.31           C
ATOM   1983  HB  VAL A 125     -22.837  12.880 -20.743  1.00 -6.31           H
ATOM   1984  CG1 VAL A 125     -23.089  14.672 -21.865  1.00 -6.31           C
ATOM   1985 1HG1 VAL A 125     -23.199  14.118 -22.794  1.00 -6.31           H
ATOM   1986 2HG1 VAL A 125     -22.560  15.606 -22.065  1.00 -6.31           H
ATOM   1987 3HG1 VAL A 125     -24.080  14.905 -21.477  1.00 -6.31           H
ATOM   1988  CG2 VAL A 125     -20.899  13.550 -21.372  1.00 -6.31           C
ATOM   1989 1HG2 VAL A 125     -20.955  12.945 -22.276  1.00 -6.31           H
ATOM   1990 2HG2 VAL A 125     -20.311  13.022 -20.627  1.00 -6.31           H
ATOM   1991 3HG2 VAL A 125     -20.400  14.491 -21.611  1.00 -6.31           H
ATOM   1992  N   PRO A 126     -22.470  12.624 -17.852  1.00 -1.00           N
ATOM   1993  CA  PRO A 126     -21.868  11.766 -16.815  1.00 -1.00           C
ATOM   1994  HA  PRO A 126     -21.638  12.367 -15.940  1.00 -1.00           H
ATOM   1995  C   PRO A 126     -20.605  10.980 -17.189  1.00 -1.00           C
ATOM   1996  O   PRO A 126     -19.854  10.551 -16.313  1.00 -1.00           O
ATOM   1997  CB  PRO A 126     -23.002  10.802 -16.466  1.00 -1.00           C
ATOM   1998 1HB  PRO A 126     -22.907   9.889 -17.052  1.00 -1.00           H
ATOM   1999 2HB  PRO A 126     -23.000  10.576 -15.400  1.00 -1.00           H
ATOM   2000  CG  PRO A 126     -24.230  11.528 -16.835  1.00 -1.00           C
ATOM   2001 1HG  PRO A 126     -25.057  10.836 -16.987  1.00 -1.00           H
ATOM   2002 2HG  PRO A 126     -24.476  12.262 -16.066  1.00 -1.00           H
ATOM   2003  CD  PRO A 126     -23.864  12.217 -18.108  1.00 -1.00           C
ATOM   2004 1HD  PRO A 126     -23.908  11.522 -18.948  1.00 -1.00           H
ATOM   2005 2HD  PRO A 126     -24.510  13.080 -18.276  1.00 -1.00           H
ATOM   2006  N   ALA A 127     -20.296  10.849 -18.473  1.00 -5.47           N
ATOM   2007  H   ALA A 127     -20.946  11.161 -19.177  1.00 -5.47           H
ATOM   2008  CA  ALA A 127     -19.007  10.297 -18.889  1.00 -5.47           C
ATOM   2009  HA  ALA A 127     -18.881   9.319 -18.422  1.00 -5.47           H
ATOM   2010  C   ALA A 127     -17.827  11.185 -18.449  1.00 -5.47           C
ATOM   2011  O   ALA A 127     -16.698  10.711 -18.308  1.00 -5.47           O
ATOM   2012  CB  ALA A 127     -18.998  10.111 -20.406  1.00 -5.47           C
ATOM   2013 1HB  ALA A 127     -19.850   9.499 -20.708  1.00 -5.47           H
ATOM   2014 2HB  ALA A 127     -18.078   9.607 -20.703  1.00 -5.47           H
ATOM   2015 3HB  ALA A 127     -19.049  11.080 -20.905  1.00 -5.47           H
ATOM   2016  N   ASP A 128     -18.081  12.466 -18.221  1.00-21.74           N
ATOM   2017  H   ASP A 128     -19.021  12.827 -18.353  1.00-21.74           H
ATOM   2018  CA  ASP A 128     -17.056  13.400 -17.759  1.00-21.74           C
ATOM   2019  HA  ASP A 128     -16.125  13.215 -18.295  1.00-21.74           H
ATOM   2020  C   ASP A 128     -16.798  13.271 -16.264  1.00-21.74           C
ATOM   2021  O   ASP A 128     -15.736  13.683 -15.800  1.00-21.74           O
ATOM   2022  CB  ASP A 128     -17.490  14.848 -18.013  1.00-21.74           C
ATOM   2023 1HB  ASP A 128     -18.465  15.015 -17.561  1.00-21.74           H
ATOM   2024 2HB  ASP A 128     -16.783  15.521 -17.537  1.00-21.74           H
ATOM   2025  CG  ASP A 128     -17.549  15.186 -19.482  1.00-21.74           C
ATOM   2026  OD1 ASP A 128     -18.584  15.684 -19.957  1.00-21.74           O
ATOM   2027  OD2 ASP A 128     -16.550  14.943 -20.192  1.00-21.74           O
ATOM   2028  N   SER A 129     -17.746  12.724 -15.512  1.00 -8.21           N
ATOM   2029  H   SER A 129     -18.573  12.336 -15.948  1.00 -8.21           H
ATOM   2030  CA  SER A 129     -17.643  12.654 -14.052  1.00 -8.21           C
ATOM   2031  HA  SER A 129     -17.605  13.664 -13.647  1.00 -8.21           H
ATOM   2032  C   SER A 129     -16.380  11.910 -13.652  1.00 -8.21           C
ATOM   2033  O   SER A 129     -15.983  10.963 -14.328  1.00 -8.21           O
ATOM   2034  CB  SER A 129     -18.858  11.918 -13.488  1.00 -8.21           C
ATOM   2035 1HB  SER A 129     -18.847  10.886 -13.840  1.00 -8.21           H
ATOM   2036 2HB  SER A 129     -18.824  11.927 -12.398  1.00 -8.21           H
ATOM   2037  OG  SER A 129     -20.038  12.551 -13.943  1.00 -8.21           O
ATOM   2038  HG  SER A 129     -20.789  11.959 -13.801  1.00 -8.21           H
ATOM   2039  N   GLY A 130     -15.723  12.323 -12.581  1.00  4.06           N
ATOM   2040  H   GLY A 130     -16.084  13.078 -12.006  1.00  4.06           H
ATOM   2041  CA  GLY A 130     -14.455  11.716 -12.222  1.00  4.06           C
ATOM   2042 1HA  GLY A 130     -14.631  10.735 -11.780  1.00  4.06           H
ATOM   2043 2HA  GLY A 130     -13.845  11.593 -13.118  1.00  4.06           H
ATOM   2044  C   GLY A 130     -13.696  12.577 -11.241  1.00  4.06           C
ATOM   2045  O   GLY A 130     -14.216  13.584 -10.747  1.00  4.06           O
ATOM   2046  N   LEU A 131     -12.463  12.184 -10.969  1.00 14.00           N
ATOM   2047  H   LEU A 131     -12.083  11.370 -11.451  1.00 14.00           H
ATOM   2048  CA  LEU A 131     -11.597  12.888 -10.033  1.00 14.00           C
ATOM   2049  HA  LEU A 131     -12.209  13.439  -9.319  1.00 14.00           H
ATOM   2050  C   LEU A 131     -10.733  13.870 -10.815  1.00 14.00           C
ATOM   2051  O   LEU A 131      -9.645  13.534 -11.293  1.00 14.00           O
ATOM   2052  CB  LEU A 131     -10.725  11.876  -9.279  1.00 14.00           C
ATOM   2053 1HB  LEU A 131     -11.382  11.125  -8.841  1.00 14.00           H
ATOM   2054 2HB  LEU A 131     -10.090  11.370 -10.007  1.00 14.00           H
ATOM   2055  CG  LEU A 131      -9.828  12.425  -8.160  1.00 14.00           C
ATOM   2056  HG  LEU A 131      -9.230  13.244  -8.558  1.00 14.00           H
ATOM   2057  CD1 LEU A 131     -10.654  12.949  -6.983  1.00 14.00           C
ATOM   2058 1HD1 LEU A 131      -9.990  13.277  -6.184  1.00 14.00           H
ATOM   2059 2HD1 LEU A 131     -11.311  12.167  -6.601  1.00 14.00           H
ATOM   2060 3HD1 LEU A 131     -11.254  13.802  -7.299  1.00 14.00           H
ATOM   2061  CD2 LEU A 131      -8.876  11.332  -7.680  1.00 14.00           C
ATOM   2062 1HD2 LEU A 131      -8.202  11.734  -6.923  1.00 14.00           H
ATOM   2063 2HD2 LEU A 131      -8.278  10.971  -8.517  1.00 14.00           H
ATOM   2064 3HD2 LEU A 131      -9.438  10.497  -7.259  1.00 14.00           H
ATOM   2065  N   TYR A 132     -11.211  15.091 -10.973  1.00-14.95           N
ATOM   2066  H   TYR A 132     -12.101  15.346 -10.557  1.00-14.95           H
ATOM   2067  CA  TYR A 132     -10.426  16.128 -11.631  1.00-14.95           C
ATOM   2068  HA  TYR A 132      -9.895  15.738 -12.494  1.00-14.95           H
ATOM   2069  C   TYR A 132      -9.432  16.566 -10.568  1.00-14.95           C
ATOM   2070  O   TYR A 132      -9.676  16.369  -9.378  1.00-14.95           O
ATOM   2071  CB  TYR A 132     -11.300  17.309 -12.053  1.00-14.95           C
ATOM   2072 1HB  TYR A 132     -11.933  17.566 -11.217  1.00-14.95           H
ATOM   2073 2HB  TYR A 132     -10.660  18.160 -12.284  1.00-14.95           H
ATOM   2074  CG  TYR A 132     -12.197  17.051 -13.239  1.00-14.95           C
ATOM   2075  CD1 TYR A 132     -13.275  16.148 -13.151  1.00-14.95           C
ATOM   2076  HD1 TYR A 132     -13.476  15.633 -12.223  1.00-14.95           H
ATOM   2077  CD2 TYR A 132     -12.002  17.746 -14.449  1.00-14.95           C
ATOM   2078  HD2 TYR A 132     -11.213  18.480 -14.524  1.00-14.95           H
ATOM   2079  CE1 TYR A 132     -14.119  15.919 -14.254  1.00-14.95           C
ATOM   2080  HE1 TYR A 132     -14.945  15.234 -14.162  1.00-14.95           H
ATOM   2081  CE2 TYR A 132     -12.848  17.514 -15.567  1.00-14.95           C
ATOM   2082  HE2 TYR A 132     -12.693  18.046 -16.494  1.00-14.95           H
ATOM   2083  CZ  TYR A 132     -13.891  16.593 -15.455  1.00-14.95           C
ATOM   2084  OH  TYR A 132     -14.696  16.325 -16.526  1.00-14.95           O
ATOM   2085  HH  TYR A 132     -15.328  15.624 -16.326  1.00-14.95           H
ATOM   2086  N   ALA A 133      -8.321  17.159 -10.967  1.00-13.61           N
ATOM   2087  H   ALA A 133      -8.127  17.273 -11.960  1.00-13.61           H
ATOM   2088  CA  ALA A 133      -7.376  17.715 -10.013  1.00-13.61           C
ATOM   2089  HA  ALA A 133      -7.919  18.086  -9.144  1.00-13.61           H
ATOM   2090  C   ALA A 133      -6.661  18.881 -10.669  1.00-13.61           C
ATOM   2091  O   ALA A 133      -6.463  18.889 -11.880  1.00-13.61           O
ATOM   2092  CB  ALA A 133      -6.362  16.647  -9.570  1.00-13.61           C
ATOM   2093 1HB  ALA A 133      -6.890  15.756  -9.232  1.00-13.61           H
ATOM   2094 2HB  ALA A 133      -5.764  17.038  -8.745  1.00-13.61           H
ATOM   2095 3HB  ALA A 133      -5.703  16.393 -10.399  1.00-13.61           H
ATOM   2096  N   CYS A 134      -6.201  19.799  -9.841  1.00-27.16           N
ATOM   2097  H   CYS A 134      -6.460  19.758  -8.858  1.00-27.16           H
ATOM   2098  CA  CYS A 134      -5.238  20.807 -10.243  1.00-27.16           C
ATOM   2099  HA  CYS A 134      -4.919  20.671 -11.276  1.00-27.16           H
ATOM   2100  C   CYS A 134      -4.067  20.582  -9.306  1.00-27.16           C
ATOM   2101  O   CYS A 134      -4.241  20.610  -8.085  1.00-27.16           O
ATOM   2102  CB  CYS A 134      -5.791  22.212 -10.030  1.00-27.16           C
ATOM   2103 1HB  CYS A 134      -6.631  22.382 -10.703  1.00-27.16           H
ATOM   2104 2HB  CYS A 134      -6.137  22.295  -8.999  1.00-27.16           H
ATOM   2105  SG  CYS A 134      -4.526  23.480 -10.310  1.00-27.16           S
ATOM   2106  N   VAL A 135      -2.895  20.339  -9.866  1.00-17.58           N
ATOM   2107  H   VAL A 135      -2.824  20.261 -10.877  1.00-17.58           H
ATOM   2108  CA  VAL A 135      -1.661  20.281  -9.091  1.00-17.58           C
ATOM   2109  HA  VAL A 135      -1.874  20.208  -8.028  1.00-17.58           H
ATOM   2110  C   VAL A 135      -1.012  21.620  -9.408  1.00-17.58           C
ATOM   2111  O   VAL A 135      -1.005  22.026 -10.567  1.00-17.58           O
ATOM   2112  CB  VAL A 135      -0.746  19.102  -9.533  1.00-17.58           C
ATOM   2113  HB  VAL A 135      -0.507  19.230 -10.584  1.00-17.58           H
ATOM   2114  CG1 VAL A 135       0.569  19.077  -8.740  1.00-17.58           C
ATOM   2115 1HG1 VAL A 135       1.166  18.216  -9.044  1.00-17.58           H
ATOM   2116 2HG1 VAL A 135       0.364  19.013  -7.670  1.00-17.58           H
ATOM   2117 3HG1 VAL A 135       1.143  19.980  -8.942  1.00-17.58           H
ATOM   2118  CG2 VAL A 135      -1.468  17.756  -9.382  1.00-17.58           C
ATOM   2119 1HG2 VAL A 135      -0.810  16.951  -9.710  1.00-17.58           H
ATOM   2120 2HG2 VAL A 135      -2.365  17.740 -10.000  1.00-17.58           H
ATOM   2121 3HG2 VAL A 135      -1.737  17.591  -8.341  1.00-17.58           H
ATOM   2122  N   THR A 136      -0.482  22.318  -8.419  1.00 -3.50           N
ATOM   2123  H   THR A 136      -0.547  21.975  -7.464  1.00 -3.50           H
ATOM   2124  CA  THR A 136       0.266  23.548  -8.664  1.00 -3.50           C
ATOM   2125  HA  THR A 136       0.347  23.742  -9.732  1.00 -3.50           H
ATOM   2126  C   THR A 136       1.658  23.337  -8.111  1.00 -3.50           C
ATOM   2127  O   THR A 136       1.861  22.461  -7.268  1.00 -3.50           O
ATOM   2128  CB  THR A 136      -0.373  24.774  -7.983  1.00 -3.50           C
ATOM   2129  HB  THR A 136       0.284  25.634  -8.099  1.00 -3.50           H
ATOM   2130  OG1 THR A 136      -0.578  24.511  -6.592  1.00 -3.50           O
ATOM   2131  HG1 THR A 136      -1.236  25.143  -6.265  1.00 -3.50           H
ATOM   2132  CG2 THR A 136      -1.714  25.099  -8.582  1.00 -3.50           C
ATOM   2133 1HG2 THR A 136      -2.088  26.028  -8.154  1.00 -3.50           H
ATOM   2134 2HG2 THR A 136      -2.419  24.297  -8.363  1.00 -3.50           H
ATOM   2135 3HG2 THR A 136      -1.622  25.218  -9.661  1.00 -3.50           H
ATOM   2136  N   SER A 137       2.618  24.120  -8.575  1.00 -3.69           N
ATOM   2137  H   SER A 137       2.423  24.761  -9.338  1.00 -3.69           H
ATOM   2138  CA  SER A 137       3.944  24.147  -7.968  1.00 -3.69           C
ATOM   2139  HA  SER A 137       3.894  23.724  -6.965  1.00 -3.69           H
ATOM   2140  C   SER A 137       4.405  25.584  -7.836  1.00 -3.69           C
ATOM   2141  O   SER A 137       4.060  26.452  -8.647  1.00 -3.69           O
ATOM   2142  CB  SER A 137       4.947  23.345  -8.788  1.00 -3.69           C
ATOM   2143 1HB  SER A 137       4.900  23.659  -9.828  1.00 -3.69           H
ATOM   2144 2HB  SER A 137       5.950  23.532  -8.406  1.00 -3.69           H
ATOM   2145  OG  SER A 137       4.667  21.959  -8.686  1.00 -3.69           O
ATOM   2146  HG  SER A 137       3.730  21.826  -8.863  1.00 -3.69           H
ATOM   2147  N   SER A 138       5.160  25.815  -6.777  1.00 -4.36           N
ATOM   2148  H   SER A 138       5.419  25.040  -6.168  1.00 -4.36           H
ATOM   2149  CA  SER A 138       5.623  27.131  -6.371  1.00 -4.36           C
ATOM   2150  HA  SER A 138       5.715  27.807  -7.220  1.00 -4.36           H
ATOM   2151  C   SER A 138       6.979  26.879  -5.723  1.00 -4.36           C
ATOM   2152  O   SER A 138       7.282  25.720  -5.414  1.00 -4.36           O
ATOM   2153  CB  SER A 138       4.641  27.671  -5.335  1.00 -4.36           C
ATOM   2154 1HB  SER A 138       4.972  28.651  -5.006  1.00 -4.36           H
ATOM   2155 2HB  SER A 138       3.651  27.757  -5.785  1.00 -4.36           H
ATOM   2156  OG  SER A 138       4.578  26.789  -4.227  1.00 -4.36           O
ATOM   2157  HG  SER A 138       4.234  25.939  -4.535  1.00 -4.36           H
ATOM   2158  N   PRO A 139       7.809  27.911  -5.491  1.00 -4.82           N
ATOM   2159  CA  PRO A 139       9.042  27.574  -4.764  1.00 -4.82           C
ATOM   2160  HA  PRO A 139       9.631  26.865  -5.346  1.00 -4.82           H
ATOM   2161  C   PRO A 139       8.806  27.017  -3.358  1.00 -4.82           C
ATOM   2162  O   PRO A 139       9.578  26.188  -2.875  1.00 -4.82           O
ATOM   2163  CB  PRO A 139       9.768  28.922  -4.680  1.00 -4.82           C
ATOM   2164 1HB  PRO A 139       9.535  29.416  -3.737  1.00 -4.82           H
ATOM   2165 2HB  PRO A 139      10.845  28.788  -4.785  1.00 -4.82           H
ATOM   2166  CG  PRO A 139       9.222  29.709  -5.813  1.00 -4.82           C
ATOM   2167 1HG  PRO A 139       9.358  30.779  -5.651  1.00 -4.82           H
ATOM   2168 2HG  PRO A 139       9.691  29.395  -6.746  1.00 -4.82           H
ATOM   2169  CD  PRO A 139       7.773  29.348  -5.816  1.00 -4.82           C
ATOM   2170 1HD  PRO A 139       7.234  29.900  -5.045  1.00 -4.82           H
ATOM   2171 2HD  PRO A 139       7.338  29.522  -6.800  1.00 -4.82           H
ATOM   2172  N   SER A 140       7.734  27.448  -2.704  1.00  6.69           N
ATOM   2173  H   SER A 140       7.114  28.118  -3.138  1.00  6.69           H
ATOM   2174  CA  SER A 140       7.427  26.994  -1.348  1.00  6.69           C
ATOM   2175  HA  SER A 140       8.327  27.077  -0.737  1.00  6.69           H
ATOM   2176  C   SER A 140       6.962  25.539  -1.260  1.00  6.69           C
ATOM   2177  O   SER A 140       7.097  24.908  -0.210  1.00  6.69           O
ATOM   2178  CB  SER A 140       6.359  27.906  -0.741  1.00  6.69           C
ATOM   2179 1HB  SER A 140       6.074  27.524   0.240  1.00  6.69           H
ATOM   2180 2HB  SER A 140       6.783  28.902  -0.620  1.00  6.69           H
ATOM   2181  OG  SER A 140       5.215  28.000  -1.580  1.00  6.69           O
ATOM   2182  HG  SER A 140       5.335  28.750  -2.187  1.00  6.69           H
ATOM   2183  N   GLY A 141       6.427  24.980  -2.337  1.00 14.30           N
ATOM   2184  H   GLY A 141       6.346  25.499  -3.203  1.00 14.30           H
ATOM   2185  CA  GLY A 141       5.922  23.619  -2.291  1.00 14.30           C
ATOM   2186 1HA  GLY A 141       6.759  22.923  -2.239  1.00 14.30           H
ATOM   2187 2HA  GLY A 141       5.317  23.501  -1.392  1.00 14.30           H
ATOM   2188  C   GLY A 141       5.063  23.265  -3.486  1.00 14.30           C
ATOM   2189  O   GLY A 141       5.085  23.951  -4.510  1.00 14.30           O
ATOM   2190  N   SER A 142       4.274  22.212  -3.345  1.00  7.55           N
ATOM   2191  H   SER A 142       4.259  21.707  -2.471  1.00  7.55           H
ATOM   2192  CA  SER A 142       3.345  21.780  -4.383  1.00  7.55           C
ATOM   2193  HA  SER A 142       3.110  22.621  -5.034  1.00  7.55           H
ATOM   2194  C   SER A 142       2.071  21.334  -3.684  1.00  7.55           C
ATOM   2195  O   SER A 142       2.113  20.628  -2.667  1.00  7.55           O
ATOM   2196  CB  SER A 142       3.938  20.642  -5.220  1.00  7.55           C
ATOM   2197 1HB  SER A 142       4.862  20.990  -5.681  1.00  7.55           H
ATOM   2198 2HB  SER A 142       4.164  19.797  -4.569  1.00  7.55           H
ATOM   2199  OG  SER A 142       3.042  20.221  -6.239  1.00  7.55           O
ATOM   2200  HG  SER A 142       2.656  21.011  -6.652  1.00  7.55           H
ATOM   2201  N   ASP A 143       0.943  21.774  -4.215  1.00  2.76           N
ATOM   2202  H   ASP A 143       0.976  22.316  -5.070  1.00  2.76           H
ATOM   2203  CA  ASP A 143      -0.366  21.505  -3.627  1.00  2.76           C
ATOM   2204  HA  ASP A 143      -0.269  20.888  -2.735  1.00  2.76           H
ATOM   2205  C   ASP A 143      -1.182  20.777  -4.675  1.00  2.76           C
ATOM   2206  O   ASP A 143      -0.954  20.958  -5.869  1.00  2.76           O
ATOM   2207  CB  ASP A 143      -1.073  22.813  -3.269  1.00  2.76           C
ATOM   2208 1HB  ASP A 143      -1.164  23.415  -4.172  1.00  2.76           H
ATOM   2209 2HB  ASP A 143      -2.074  22.594  -2.894  1.00  2.76           H
ATOM   2210  CG  ASP A 143      -0.319  23.611  -2.230  1.00  2.76           C
ATOM   2211  OD1 ASP A 143      -0.171  23.141  -1.081  1.00  2.76           O
ATOM   2212  OD2 ASP A 143       0.170  24.713  -2.570  1.00  2.76           O
ATOM   2213  N   THR A 144      -2.143  19.975  -4.248  1.00-11.81           N
ATOM   2214  H   THR A 144      -2.235  19.770  -3.257  1.00-11.81           H
ATOM   2215  CA  THR A 144      -3.118  19.372  -5.147  1.00-11.81           C
ATOM   2216  HA  THR A 144      -3.041  19.819  -6.134  1.00-11.81           H
ATOM   2217  C   THR A 144      -4.500  19.644  -4.584  1.00-11.81           C
ATOM   2218  O   THR A 144      -4.774  19.333  -3.430  1.00-11.81           O
ATOM   2219  CB  THR A 144      -2.898  17.854  -5.262  1.00-11.81           C
ATOM   2220  HB  THR A 144      -3.037  17.393  -4.284  1.00-11.81           H
ATOM   2221  OG1 THR A 144      -1.556  17.630  -5.703  1.00-11.81           O
ATOM   2222  HG1 THR A 144      -1.139  18.494  -5.801  1.00-11.81           H
ATOM   2223  CG2 THR A 144      -3.842  17.200  -6.268  1.00-11.81           C
ATOM   2224 1HG2 THR A 144      -3.530  16.169  -6.435  1.00-11.81           H
ATOM   2225 2HG2 THR A 144      -3.816  17.741  -7.215  1.00-11.81           H
ATOM   2226 3HG2 THR A 144      -4.860  17.199  -5.876  1.00-11.81           H
ATOM   2227  N   THR A 145      -5.373  20.214  -5.395  1.00-15.74           N
ATOM   2228  H   THR A 145      -5.092  20.489  -6.333  1.00-15.74           H
ATOM   2229  CA  THR A 145      -6.771  20.364  -5.013  1.00-15.74           C
ATOM   2230  HA  THR A 145      -6.930  20.005  -3.998  1.00-15.74           H
ATOM   2231  C   THR A 145      -7.516  19.467  -5.975  1.00-15.74           C
ATOM   2232  O   THR A 145      -7.378  19.606  -7.193  1.00-15.74           O
ATOM   2233  CB  THR A 145      -7.264  21.817  -5.121  1.00-15.74           C
ATOM   2234  HB  THR A 145      -7.184  22.156  -6.154  1.00-15.74           H
ATOM   2235  OG1 THR A 145      -6.459  22.651  -4.282  1.00-15.74           O
ATOM   2236  HG1 THR A 145      -6.724  22.481  -3.373  1.00-15.74           H
ATOM   2237  CG2 THR A 145      -8.693  21.960  -4.648  1.00-15.74           C
ATOM   2238 1HG2 THR A 145      -8.950  23.017  -4.600  1.00-15.74           H
ATOM   2239 2HG2 THR A 145      -8.815  21.525  -3.655  1.00-15.74           H
ATOM   2240 3HG2 THR A 145      -9.370  21.465  -5.346  1.00-15.74           H
ATOM   2241  N   TYR A 146      -8.253  18.511  -5.440  1.00 -3.61           N
ATOM   2242  H   TYR A 146      -8.315  18.422  -4.428  1.00 -3.61           H
ATOM   2243  CA  TYR A 146      -9.042  17.622  -6.276  1.00 -3.61           C
ATOM   2244  HA  TYR A 146      -8.574  17.504  -7.250  1.00 -3.61           H
ATOM   2245  C   TYR A 146     -10.409  18.262  -6.440  1.00 -3.61           C
ATOM   2246  O   TYR A 146     -10.866  18.997  -5.569  1.00 -3.61           O
ATOM   2247  CB  TYR A 146      -9.211  16.255  -5.626  1.00 -3.61           C
ATOM   2248 1HB  TYR A 146      -9.672  16.398  -4.654  1.00 -3.61           H
ATOM   2249 2HB  TYR A 146      -9.890  15.668  -6.241  1.00 -3.61           H
ATOM   2250  CG  TYR A 146      -7.927  15.472  -5.445  1.00 -3.61           C
ATOM   2251  CD1 TYR A 146      -7.289  15.413  -4.190  1.00 -3.61           C
ATOM   2252  HD1 TYR A 146      -7.682  15.981  -3.357  1.00 -3.61           H
ATOM   2253  CD2 TYR A 146      -7.367  14.742  -6.515  1.00 -3.61           C
ATOM   2254  HD2 TYR A 146      -7.838  14.779  -7.487  1.00 -3.61           H
ATOM   2255  CE1 TYR A 146      -6.137  14.604  -3.997  1.00 -3.61           C
ATOM   2256  HE1 TYR A 146      -5.676  14.540  -3.026  1.00 -3.61           H
ATOM   2257  CE2 TYR A 146      -6.198  13.945  -6.327  1.00 -3.61           C
ATOM   2258  HE2 TYR A 146      -5.777  13.388  -7.151  1.00 -3.61           H
ATOM   2259  CZ  TYR A 146      -5.606  13.877  -5.061  1.00 -3.61           C
ATOM   2260  OH  TYR A 146      -4.503  13.095  -4.823  1.00 -3.61           O
ATOM   2261  HH  TYR A 146      -4.189  12.632  -5.615  1.00 -3.61           H
ATOM   2262  N   PHE A 147     -11.087  17.945  -7.527  1.00 -2.56           N
ATOM   2263  H   PHE A 147     -10.660  17.338  -8.221  1.00 -2.56           H
ATOM   2264  CA  PHE A 147     -12.441  18.414  -7.766  1.00 -2.56           C
ATOM   2265  HA  PHE A 147     -12.837  18.881  -6.866  1.00 -2.56           H
ATOM   2266  C   PHE A 147     -13.236  17.152  -8.079  1.00 -2.56           C
ATOM   2267  O   PHE A 147     -13.058  16.519  -9.121  1.00 -2.56           O
ATOM   2268  CB  PHE A 147     -12.477  19.433  -8.906  1.00 -2.56           C
ATOM   2269 1HB  PHE A 147     -12.182  18.942  -9.820  1.00 -2.56           H
ATOM   2270 2HB  PHE A 147     -13.496  19.793  -9.033  1.00 -2.56           H
ATOM   2271  CG  PHE A 147     -11.551  20.605  -8.711  1.00 -2.56           C
ATOM   2272  CD1 PHE A 147     -10.234  20.544  -9.197  1.00 -2.56           C
ATOM   2273  HD1 PHE A 147      -9.877  19.643  -9.673  1.00 -2.56           H
ATOM   2274  CD2 PHE A 147     -11.989  21.785  -8.082  1.00 -2.56           C
ATOM   2275  HD2 PHE A 147     -12.987  21.849  -7.686  1.00 -2.56           H
ATOM   2276  CE1 PHE A 147      -9.371  21.651  -9.080  1.00 -2.56           C
ATOM   2277  HE1 PHE A 147      -8.366  21.585  -9.456  1.00 -2.56           H
ATOM   2278  CE2 PHE A 147     -11.143  22.911  -7.983  1.00 -2.56           C
ATOM   2279  HE2 PHE A 147     -11.511  23.822  -7.531  1.00 -2.56           H
ATOM   2280  CZ  PHE A 147      -9.827  22.843  -8.489  1.00 -2.56           C
ATOM   2281  HZ  PHE A 147      -9.175  23.701  -8.434  1.00 -2.56           H
ATOM   2282  N   SER A 148     -14.036  16.716  -7.122  1.00  2.51           N
ATOM   2283  H   SER A 148     -14.143  17.272  -6.275  1.00  2.51           H
ATOM   2284  CA  SER A 148     -14.813  15.491  -7.251  1.00  2.51           C
ATOM   2285  HA  SER A 148     -14.249  14.754  -7.822  1.00  2.51           H
ATOM   2286  C   SER A 148     -16.083  15.853  -8.000  1.00  2.51           C
ATOM   2287  O   SER A 148     -17.024  16.419  -7.441  1.00  2.51           O
ATOM   2288  CB  SER A 148     -15.146  14.920  -5.877  1.00  2.51           C
ATOM   2289 1HB  SER A 148     -14.217  14.727  -5.340  1.00  2.51           H
ATOM   2290 2HB  SER A 148     -15.731  15.650  -5.315  1.00  2.51           H
ATOM   2291  OG  SER A 148     -15.876  13.711  -5.983  1.00  2.51           O
ATOM   2292  HG  SER A 148     -16.077  13.419  -5.083  1.00  2.51           H
ATOM   2293  N   VAL A 149     -16.082  15.593  -9.296  1.00-12.69           N
ATOM   2294  H   VAL A 149     -15.285  15.126  -9.719  1.00-12.69           H
ATOM   2295  CA  VAL A 149     -17.186  16.003 -10.151  1.00-12.69           C
ATOM   2296  HA  VAL A 149     -17.735  16.812  -9.676  1.00-12.69           H
ATOM   2297  C   VAL A 149     -18.129  14.833 -10.352  1.00-12.69           C
ATOM   2298  O   VAL A 149     -17.706  13.751 -10.766  1.00-12.69           O
ATOM   2299  CB  VAL A 149     -16.650  16.507 -11.510  1.00-12.69           C
ATOM   2300  HB  VAL A 149     -16.065  15.710 -11.969  1.00-12.69           H
ATOM   2301  CG1 VAL A 149     -17.790  16.871 -12.460  1.00-12.69           C
ATOM   2302 1HG1 VAL A 149     -17.377  17.222 -13.403  1.00-12.69           H
ATOM   2303 2HG1 VAL A 149     -18.413  17.655 -12.026  1.00-12.69           H
ATOM   2304 3HG1 VAL A 149     -18.401  15.995 -12.670  1.00-12.69           H
ATOM   2305  CG2 VAL A 149     -15.739  17.725 -11.289  1.00-12.69           C
ATOM   2306 1HG2 VAL A 149     -15.378  18.090 -12.248  1.00-12.69           H
ATOM   2307 2HG2 VAL A 149     -14.871  17.449 -10.693  1.00-12.69           H
ATOM   2308 3HG2 VAL A 149     -16.284  18.523 -10.784  1.00-12.69           H
ATOM   2309  N   ASN A 150     -19.402  15.068 -10.074  1.00 -2.08           N
ATOM   2310  H   ASN A 150     -19.666  15.944  -9.634  1.00 -2.08           H
ATOM   2311  CA  ASN A 150     -20.474  14.135 -10.393  1.00 -2.08           C
ATOM   2312  HA  ASN A 150     -20.078  13.271 -10.927  1.00 -2.08           H
ATOM   2313  C   ASN A 150     -21.488  14.838 -11.293  1.00 -2.08           C
ATOM   2314  O   ASN A 150     -22.364  15.559 -10.818  1.00 -2.08           O
ATOM   2315  CB  ASN A 150     -21.152  13.653  -9.113  1.00 -2.08           C
ATOM   2316 1HB  ASN A 150     -20.409  13.199  -8.460  1.00 -2.08           H
ATOM   2317 2HB  ASN A 150     -21.592  14.506  -8.600  1.00 -2.08           H
ATOM   2318  CG  ASN A 150     -22.237  12.653  -9.388  1.00 -2.08           C
ATOM   2319  OD1 ASN A 150     -22.054  11.712 -10.144  1.00 -2.08           O
ATOM   2320  ND2 ASN A 150     -23.375  12.848  -8.790  1.00 -2.08           N
ATOM   2321 1HD2 ASN A 150     -24.137  12.210  -8.964  1.00 -2.08           H
ATOM   2322 2HD2 ASN A 150     -23.485  13.628  -8.168  1.00 -2.08           H
ATOM   2323  N   VAL A 151     -21.359  14.658 -12.597  1.00 14.26           N
ATOM   2324  H   VAL A 151     -20.622  14.073 -12.971  1.00 14.26           H
ATOM   2325  CA  VAL A 151     -22.363  15.162 -13.525  1.00 14.26           C
ATOM   2326  HA  VAL A 151     -22.739  16.117 -13.171  1.00 14.26           H
ATOM   2327  C   VAL A 151     -23.435  14.080 -13.450  1.00 14.26           C
ATOM   2328  O   VAL A 151     -23.106  12.900 -13.588  1.00 14.26           O
ATOM   2329  CB  VAL A 151     -21.845  15.304 -14.979  1.00 14.26           C
ATOM   2330  HB  VAL A 151     -21.601  14.318 -15.355  1.00 14.26           H
ATOM   2331  CG1 VAL A 151     -22.921  15.922 -15.877  1.00 14.26           C
ATOM   2332 1HG1 VAL A 151     -22.534  16.042 -16.885  1.00 14.26           H
ATOM   2333 2HG1 VAL A 151     -23.218  16.901 -15.496  1.00 14.26           H
ATOM   2334 3HG1 VAL A 151     -23.795  15.273 -15.915  1.00 14.26           H
ATOM   2335  CG2 VAL A 151     -20.561  16.135 -15.034  1.00 14.26           C
ATOM   2336 1HG2 VAL A 151     -20.213  16.184 -16.065  1.00 14.26           H
ATOM   2337 2HG2 VAL A 151     -19.780  15.655 -14.448  1.00 14.26           H
ATOM   2338 3HG2 VAL A 151     -20.738  17.143 -14.662  1.00 14.26           H
ATOM   2339  N   SER A 152     -24.676  14.443 -13.163  1.00  8.73           N
ATOM   2340  H   SER A 152     -24.914  15.431 -13.090  1.00  8.73           H
ATOM   2341  CA  SER A 152     -25.727  13.461 -12.910  1.00  8.73           C
ATOM   2342  HA  SER A 152     -25.580  12.585 -13.538  1.00  8.73           H
ATOM   2343  C   SER A 152     -27.076  14.084 -13.210  1.00  8.73           C
ATOM   2344  O   SER A 152     -27.214  15.298 -13.140  1.00  8.73           O
ATOM   2345  CB  SER A 152     -25.683  13.056 -11.437  1.00  8.73           C
ATOM   2346 1HB  SER A 152     -24.720  12.590 -11.231  1.00  8.73           H
ATOM   2347 2HB  SER A 152     -25.778  13.953 -10.826  1.00  8.73           H
ATOM   2348  OG  SER A 152     -26.720  12.154 -11.089  1.00  8.73           O
ATOM   2349  HG  SER A 152     -26.591  11.905 -10.161  1.00  8.73           H
ATOM   2350  N   ASP A 153     -28.078  13.266 -13.503  1.00  7.17           N
ATOM   2351  H   ASP A 153     -27.922  12.267 -13.515  1.00  7.17           H
ATOM   2352  CA  ASP A 153     -29.431  13.758 -13.774  1.00  7.17           C
ATOM   2353  HA  ASP A 153     -29.352  14.673 -14.359  1.00  7.17           H
ATOM   2354  C   ASP A 153     -30.194  14.072 -12.490  1.00  7.17           C
ATOM   2355  O   ASP A 153     -31.319  14.584 -12.532  1.00  7.17           O
ATOM   2356  CB  ASP A 153     -30.246  12.743 -14.572  1.00  7.17           C
ATOM   2357 1HB  ASP A 153     -31.139  13.245 -14.945  1.00  7.17           H
ATOM   2358 2HB  ASP A 153     -29.662  12.396 -15.425  1.00  7.17           H
ATOM   2359  CG  ASP A 153     -30.686  11.558 -13.734  1.00  7.17           C
ATOM   2360  OD1 ASP A 153     -31.907  11.289 -13.678  1.00  7.17           O
ATOM   2361  OD2 ASP A 153     -29.831  10.840 -13.166  1.00  7.17           O
ATOM   2362  N   ALA A 154     -29.586  13.783 -11.350  1.00 21.83           N
ATOM   2363  H   ALA A 154     -28.687  13.325 -11.368  1.00 21.83           H
ATOM   2364  CA  ALA A 154     -30.147  14.193 -10.072  1.00 21.83           C
ATOM   2365  HA  ALA A 154     -31.188  13.873 -10.013  1.00 21.83           H
ATOM   2366  C   ALA A 154     -30.071  15.724 -10.067  1.00 21.83           C
ATOM   2367  O   ALA A 154     -29.009  16.297 -10.306  1.00 21.83           O
ATOM   2368  CB  ALA A 154     -29.345  13.585  -8.918  1.00 21.83           C
ATOM   2369 1HB  ALA A 154     -29.376  12.497  -8.987  1.00 21.83           H
ATOM   2370 2HB  ALA A 154     -29.777  13.896  -7.967  1.00 21.83           H
ATOM   2371 3HB  ALA A 154     -28.308  13.920  -8.972  1.00 21.83           H
ATOM   2372  N   LEU A 155     -31.198  16.388  -9.848  1.00 25.38           N
ATOM   2373  H   LEU A 155     -32.043  15.876  -9.625  1.00 25.38           H
ATOM   2374  CA  LEU A 155     -31.240  17.845  -9.961  1.00 25.38           C
ATOM   2375  HA  LEU A 155     -30.875  18.115 -10.950  1.00 25.38           H
ATOM   2376  C   LEU A 155     -30.347  18.466  -8.884  1.00 25.38           C
ATOM   2377  O   LEU A 155     -30.431  18.044  -7.712  1.00 25.38           O
ATOM   2378  CB  LEU A 155     -32.672  18.377  -9.796  1.00 25.38           C
ATOM   2379 1HB  LEU A 155     -33.349  17.766 -10.391  1.00 25.38           H
ATOM   2380 2HB  LEU A 155     -32.951  18.269  -8.748  1.00 25.38           H
ATOM   2381  CG  LEU A 155     -32.855  19.853 -10.204  1.00 25.38           C
ATOM   2382  HG  LEU A 155     -31.979  20.410  -9.887  1.00 25.38           H
ATOM   2383  CD1 LEU A 155     -32.980  20.001 -11.716  1.00 25.38           C
ATOM   2384 1HD1 LEU A 155     -33.102  21.054 -11.972  1.00 25.38           H
ATOM   2385 2HD1 LEU A 155     -33.839  19.446 -12.089  1.00 25.38           H
ATOM   2386 3HD1 LEU A 155     -32.074  19.640 -12.202  1.00 25.38           H
ATOM   2387  CD2 LEU A 155     -34.045  20.492  -9.514  1.00 25.38           C
ATOM   2388 1HD2 LEU A 155     -34.189  21.506  -9.892  1.00 25.38           H
ATOM   2389 2HD2 LEU A 155     -33.837  20.554  -8.449  1.00 25.38           H
ATOM   2390 3HD2 LEU A 155     -34.947  19.913  -9.685  1.00 25.38           H
ATOM   2391  N   PRO A 156     -29.505  19.459  -9.238  1.00  5.25           N
ATOM   2392  CA  PRO A 156     -28.828  20.182  -8.155  1.00  5.25           C
ATOM   2393  HA  PRO A 156     -28.158  19.514  -7.622  1.00  5.25           H
ATOM   2394  C   PRO A 156     -29.803  20.818  -7.169  1.00  5.25           C
ATOM   2395  O   PRO A 156     -30.924  21.191  -7.520  1.00  5.25           O
ATOM   2396  CB  PRO A 156     -28.029  21.255  -8.899  1.00  5.25           C
ATOM   2397 1HB  PRO A 156     -28.607  22.177  -8.958  1.00  5.25           H
ATOM   2398 2HB  PRO A 156     -27.072  21.433  -8.411  1.00  5.25           H
ATOM   2399  CG  PRO A 156     -27.826  20.687 -10.256  1.00  5.25           C
ATOM   2400 1HG  PRO A 156     -27.614  21.472 -10.981  1.00  5.25           H
ATOM   2401 2HG  PRO A 156     -27.023  19.949 -10.238  1.00  5.25           H
ATOM   2402  CD  PRO A 156     -29.135  20.025 -10.550  1.00  5.25           C
ATOM   2403 1HD  PRO A 156     -29.875  20.759 -10.874  1.00  5.25           H
ATOM   2404 2HD  PRO A 156     -29.006  19.242 -11.297  1.00  5.25           H
ATOM   2405  N   SER A 157     -29.382  20.910  -5.918  1.00 26.72           N
ATOM   2406  H   SER A 157     -28.441  20.630  -5.682  1.00 26.72           H
ATOM   2407  CA  SER A 157     -30.241  21.401  -4.850  1.00 26.72           C
ATOM   2408  HA  SER A 157     -31.014  22.051  -5.259  1.00 26.72           H
ATOM   2409  C   SER A 157     -29.415  22.182  -3.857  1.00 26.72           C
ATOM   2410  O   SER A 157     -28.484  21.644  -3.257  1.00 26.72           O
ATOM   2411  CB  SER A 157     -30.894  20.222  -4.119  1.00 26.72           C
ATOM   2412 1HB  SER A 157     -31.481  19.641  -4.831  1.00 26.72           H
ATOM   2413 2HB  SER A 157     -30.113  19.582  -3.705  1.00 26.72           H
ATOM   2414  OG  SER A 157     -31.741  20.660  -3.066  1.00 26.72           O
ATOM   2415  HG  SER A 157     -31.287  21.349  -2.560  1.00 26.72           H
ATOM   2416  N   SER A 158     -29.786  23.429  -3.638  1.00 10.59           N
ATOM   2417  H   SER A 158     -30.506  23.854  -4.217  1.00 10.59           H
ATOM   2418  CA  SER A 158     -29.214  24.201  -2.553  1.00 10.59           C
ATOM   2419  HA  SER A 158     -28.130  24.094  -2.540  1.00 10.59           H
ATOM   2420  C   SER A 158     -29.829  23.619  -1.288  1.00 10.59           C
ATOM   2421  O   SER A 158     -30.969  23.146  -1.310  1.00 10.59           O
ATOM   2422  CB  SER A 158     -29.595  25.673  -2.693  1.00 10.59           C
ATOM   2423 1HB  SER A 158     -29.229  26.047  -3.649  1.00 10.59           H
ATOM   2424 2HB  SER A 158     -30.681  25.766  -2.664  1.00 10.59           H
ATOM   2425  OG  SER A 158     -29.026  26.442  -1.650  1.00 10.59           O
ATOM   2426  HG  SER A 158     -29.329  27.354  -1.756  1.00 10.59           H
ATOM   2427  N   GLU A 159     -29.098  23.658  -0.186  1.00 10.09           N
ATOM   2428  H   GLU A 159     -28.133  23.949  -0.235  1.00 10.09           H
ATOM   2429  CA  GLU A 159     -29.670  23.336   1.122  1.00 10.09           C
ATOM   2430  HA  GLU A 159     -30.708  23.029   1.003  1.00 10.09           H
ATOM   2431  C   GLU A 159     -29.673  24.595   1.971  1.00 10.09           C
ATOM   2432  O   GLU A 159     -30.068  24.591   3.137  1.00 10.09           O
ATOM   2433  CB  GLU A 159     -28.919  22.194   1.797  1.00 10.09           C
ATOM   2434 1HB  GLU A 159     -27.867  22.459   1.907  1.00 10.09           H
ATOM   2435 2HB  GLU A 159     -29.350  22.037   2.785  1.00 10.09           H
ATOM   2436  CG  GLU A 159     -29.041  20.901   1.019  1.00 10.09           C
ATOM   2437 1HG  GLU A 159     -30.087  20.760   0.743  1.00 10.09           H
ATOM   2438 2HG  GLU A 159     -28.447  20.965   0.105  1.00 10.09           H
ATOM   2439  CD  GLU A 159     -28.598  19.702   1.825  1.00 10.09           C
ATOM   2440  OE1 GLU A 159     -27.416  19.605   2.211  1.00 10.09           O
ATOM   2441  OE2 GLU A 159     -29.443  18.808   2.066  1.00 10.09           O
ATOM   2442  N   ASP A 160     -29.303  25.697   1.332  1.00 25.29           N
ATOM   2443  H   ASP A 160     -29.014  25.636   0.366  1.00 25.29           H
ATOM   2444  CA  ASP A 160     -29.386  27.036   1.912  1.00 25.29           C
ATOM   2445  HA  ASP A 160     -29.218  26.975   2.989  1.00 25.29           H
ATOM   2446  C   ASP A 160     -30.808  27.534   1.646  1.00 25.29           C
ATOM   2447  O   ASP A 160     -31.074  28.501   0.933  1.00 25.29           O
ATOM   2448  CB  ASP A 160     -28.343  27.957   1.281  1.00 25.29           C
ATOM   2449 1HB  ASP A 160     -27.375  27.454   1.295  1.00 25.29           H
ATOM   2450 2HB  ASP A 160     -28.614  28.159   0.245  1.00 25.29           H
ATOM   2451  CG  ASP A 160     -28.214  29.263   2.018  1.00 25.29           C
ATOM   2452  OD1 ASP A 160     -28.500  29.297   3.233  1.00 25.29           O
ATOM   2453  OD2 ASP A 160     -27.741  30.254   1.419  1.00 25.29           O
ATOM   2454  N   ASP A 161     -31.736  26.723   2.125  1.00 37.60           N
ATOM   2455  H   ASP A 161     -31.425  25.960   2.719  1.00 37.60           H
ATOM   2456  CA  ASP A 161     -33.157  26.770   1.790  1.00 37.60           C
ATOM   2457  HA  ASP A 161     -33.305  27.300   0.850  1.00 37.60           H
ATOM   2458  C   ASP A 161     -33.909  27.477   2.915  1.00 37.60           C
ATOM   2459  O   ASP A 161     -35.135  27.503   2.972  1.00 37.60           O
ATOM   2460  CB  ASP A 161     -33.622  25.312   1.662  1.00 37.60           C
ATOM   2461 1HB  ASP A 161     -32.870  24.759   1.098  1.00 37.60           H
ATOM   2462 2HB  ASP A 161     -33.694  24.876   2.658  1.00 37.60           H
ATOM   2463  CG  ASP A 161     -34.954  25.159   0.954  1.00 37.60           C
ATOM   2464  OD1 ASP A 161     -35.375  26.036   0.166  1.00 37.60           O
ATOM   2465  OD2 ASP A 161     -35.579  24.089   1.131  1.00 37.60           O
ATOM   2466  N   ASP A 162     -33.121  27.997   3.847  1.00 17.20           N
ATOM   2467  H   ASP A 162     -32.131  28.049   3.664  1.00 17.20           H
ATOM   2468  CA  ASP A 162     -33.588  28.362   5.187  1.00 17.20           C
ATOM   2469  HA  ASP A 162     -34.645  28.117   5.289  1.00 17.20           H
ATOM   2470  C   ASP A 162     -33.391  29.846   5.501  1.00 17.20           C
ATOM   2471  O   ASP A 162     -33.407  30.243   6.666  1.00 17.20           O
ATOM   2472  CB  ASP A 162     -32.793  27.569   6.233  1.00 17.20           C
ATOM   2473 1HB  ASP A 162     -31.730  27.752   6.080  1.00 17.20           H
ATOM   2474 2HB  ASP A 162     -33.068  27.910   7.231  1.00 17.20           H
ATOM   2475  CG  ASP A 162     -33.045  26.079   6.186  1.00 17.20           C
ATOM   2476  OD1 ASP A 162     -33.987  25.590   5.539  1.00 17.20           O
ATOM   2477  OD2 ASP A 162     -32.299  25.354   6.884  1.00 17.20           O
ATOM   2478  N   ASP A 163     -33.149  30.656   4.479  1.00 17.77           N
ATOM   2479  H   ASP A 163     -33.211  30.303   3.537  1.00 17.77           H
ATOM   2480  CA  ASP A 163     -32.775  32.059   4.692  1.00 17.77           C
ATOM   2481  HA  ASP A 163     -31.843  32.077   5.256  1.00 17.77           H
ATOM   2482  C   ASP A 163     -33.804  32.863   5.484  1.00 17.77           C
ATOM   2483  O   ASP A 163     -35.015  32.724   5.282  1.00 17.77           O
ATOM   2484  CB  ASP A 163     -32.549  32.770   3.360  1.00 17.77           C
ATOM   2485 1HB  ASP A 163     -31.848  32.192   2.758  1.00 17.77           H
ATOM   2486 2HB  ASP A 163     -33.500  32.834   2.832  1.00 17.77           H
ATOM   2487  CG  ASP A 163     -32.006  34.172   3.552  1.00 17.77           C
ATOM   2488  OD1 ASP A 163     -30.981  34.325   4.248  1.00 17.77           O
ATOM   2489  OD2 ASP A 163     -32.603  35.138   3.039  1.00 17.77           O
ATOM   2490  N   ASP A 164     -33.317  33.693   6.396  1.00  3.98           N
ATOM   2491  H   ASP A 164     -32.316  33.804   6.487  1.00  3.98           H
ATOM   2492  CA  ASP A 164     -34.172  34.450   7.305  1.00  3.98           C
ATOM   2493  HA  ASP A 164     -35.151  34.585   6.849  1.00  3.98           H
ATOM   2494  C   ASP A 164     -33.600  35.832   7.616  1.00  3.98           C
ATOM   2495  O   ASP A 164     -32.683  35.986   8.427  1.00  3.98           O
ATOM   2496  CB  ASP A 164     -34.348  33.671   8.604  1.00  3.98           C
ATOM   2497 1HB  ASP A 164     -34.673  32.659   8.367  1.00  3.98           H
ATOM   2498 2HB  ASP A 164     -33.392  33.613   9.124  1.00  3.98           H
ATOM   2499  CG  ASP A 164     -35.369  34.312   9.515  1.00  3.98           C
ATOM   2500  OD1 ASP A 164     -36.387  34.846   9.020  1.00  3.98           O
ATOM   2501  OD2 ASP A 164     -35.201  34.261  10.754  1.00  3.98           O
ATOM   2502  N   ASP A 165     -34.140  36.842   6.954  1.00 24.31           N
ATOM   2503  H   ASP A 165     -34.889  36.661   6.299  1.00 24.31           H
ATOM   2504  CA  ASP A 165     -33.696  38.227   7.108  1.00 24.31           C
ATOM   2505  HA  ASP A 165     -33.138  38.354   8.035  1.00 24.31           H
ATOM   2506  C   ASP A 165     -34.900  39.162   7.124  1.00 24.31           C
ATOM   2507  O   ASP A 165     -35.810  39.023   6.307  1.00 24.31           O
ATOM   2508  CB  ASP A 165     -32.813  38.609   5.924  1.00 24.31           C
ATOM   2509 1HB  ASP A 165     -31.927  37.974   5.915  1.00 24.31           H
ATOM   2510 2HB  ASP A 165     -33.375  38.436   5.006  1.00 24.31           H
ATOM   2511  CG  ASP A 165     -32.398  40.062   5.964  1.00 24.31           C
ATOM   2512  OD1 ASP A 165     -31.805  40.504   6.972  1.00 24.31           O
ATOM   2513  OD2 ASP A 165     -32.669  40.799   4.998  1.00 24.31           O
ATOM   2514  N   ASP A 166     -34.929  40.103   8.055  1.00  0.88           N
ATOM   2515  H   ASP A 166     -34.191  40.155   8.749  1.00  0.88           H
ATOM   2516  CA  ASP A 166     -36.017  41.076   8.111  1.00  0.88           C
ATOM   2517  HA  ASP A 166     -36.957  40.557   7.922  1.00  0.88           H
ATOM   2518  C   ASP A 166     -35.856  42.177   7.057  1.00  0.88           C
ATOM   2519  O   ASP A 166     -35.113  43.151   7.244  1.00  0.88           O
ATOM   2520  CB  ASP A 166     -36.098  41.702   9.503  1.00  0.88           C
ATOM   2521 1HB  ASP A 166     -36.145  40.907  10.246  1.00  0.88           H
ATOM   2522 2HB  ASP A 166     -35.199  42.287   9.686  1.00  0.88           H
ATOM   2523  CG  ASP A 166     -37.313  42.594   9.664  1.00  0.88           C
ATOM   2524  OD1 ASP A 166     -38.143  42.683   8.734  1.00  0.88           O
ATOM   2525  OD2 ASP A 166     -37.458  43.217  10.739  1.00  0.88           O
ATOM   2526  N   SER A 167     -36.576  42.033   5.954  1.00 29.73           N
ATOM   2527  H   SER A 167     -37.159  41.207   5.859  1.00 29.73           H
ATOM   2528  CA  SER A 167     -36.574  43.004   4.858  1.00 29.73           C
ATOM   2529  HA  SER A 167     -35.552  43.344   4.687  1.00 29.73           H
ATOM   2530  C   SER A 167     -37.442  44.241   5.104  1.00 29.73           C
ATOM   2531  O   SER A 167     -37.614  45.054   4.184  1.00 29.73           O
ATOM   2532  CB  SER A 167     -37.068  42.314   3.582  1.00 29.73           C
ATOM   2533 1HB  SER A 167     -37.680  41.453   3.852  1.00 29.73           H
ATOM   2534 2HB  SER A 167     -37.674  43.001   2.993  1.00 29.73           H
ATOM   2535  OG  SER A 167     -35.973  41.892   2.789  1.00 29.73           O
ATOM   2536  HG  SER A 167     -35.562  42.680   2.399  1.00 29.73           H
ATOM   2537  N   SER A 168     -38.004  44.370   6.304  1.00 32.34           N
ATOM   2538  H   SER A 168     -37.795  43.685   7.025  1.00 32.34           H
ATOM   2539  CA  SER A 168     -39.008  45.389   6.643  1.00 32.34           C
ATOM   2540  HA  SER A 168     -39.311  45.231   7.678  1.00 32.34           H
ATOM   2541  C   SER A 168     -40.231  45.123   5.762  1.00 32.34           C
ATOM   2542  O   SER A 168     -40.406  44.002   5.284  1.00 32.34           O
ATOM   2543  CB  SER A 168     -38.452  46.820   6.530  1.00 32.34           C
ATOM   2544 1HB  SER A 168     -37.507  46.871   7.071  1.00 32.34           H
ATOM   2545 2HB  SER A 168     -38.266  47.054   5.482  1.00 32.34           H
ATOM   2546  OG  SER A 168     -39.339  47.790   7.066  1.00 32.34           O
ATOM   2547  HG  SER A 168     -38.945  48.664   6.941  1.00 32.34           H
ATOM   2548  N   SER A 169     -41.098  46.100   5.553  1.00  8.90           N
ATOM   2549  H   SER A 169     -40.918  47.019   5.938  1.00  8.90           H
ATOM   2550  CA  SER A 169     -42.340  45.884   4.814  1.00  8.90           C
ATOM   2551  HA  SER A 169     -42.262  44.984   4.205  1.00  8.90           H
ATOM   2552  C   SER A 169     -42.675  47.046   3.896  1.00  8.90           C
ATOM   2553  O   SER A 169     -41.997  48.075   3.878  1.00  8.90           O
ATOM   2554  CB  SER A 169     -43.484  45.699   5.811  1.00  8.90           C
ATOM   2555 1HB  SER A 169     -44.407  45.483   5.275  1.00  8.90           H
ATOM   2556 2HB  SER A 169     -43.251  44.858   6.464  1.00  8.90           H
ATOM   2557  OG  SER A 169     -43.649  46.869   6.601  1.00  8.90           O
ATOM   2558  HG  SER A 169     -44.565  47.182   6.513  1.00  8.90           H
ATOM   2559  N   GLU A 170     -43.754  46.873   3.153  1.00  4.26           N
ATOM   2560  H   GLU A 170     -44.215  45.972   3.147  1.00  4.26           H
ATOM   2561  CA  GLU A 170     -44.454  47.942   2.459  1.00  4.26           C
ATOM   2562  HA  GLU A 170     -44.325  48.901   2.962  1.00  4.26           H
ATOM   2563  C   GLU A 170     -45.869  47.408   2.629  1.00  4.26           C
ATOM   2564  O   GLU A 170     -46.062  46.197   2.499  1.00  4.26           O
ATOM   2565  CB  GLU A 170     -44.067  48.020   0.976  1.00  4.26           C
ATOM   2566 1HB  GLU A 170     -42.993  48.193   0.898  1.00  4.26           H
ATOM   2567 2HB  GLU A 170     -44.303  47.062   0.514  1.00  4.26           H
ATOM   2568  CG  GLU A 170     -44.802  49.123   0.219  1.00  4.26           C
ATOM   2569 1HG  GLU A 170     -45.873  48.997   0.374  1.00  4.26           H
ATOM   2570 2HG  GLU A 170     -44.506  50.088   0.632  1.00  4.26           H
ATOM   2571  CD  GLU A 170     -44.545  49.120  -1.279  1.00  4.26           C
ATOM   2572  OE1 GLU A 170     -43.816  48.248  -1.793  1.00  4.26           O
ATOM   2573  OE2 GLU A 170     -45.075  50.016  -1.973  1.00  4.26           O
ATOM   2574  N   GLU A 171     -46.848  48.258   2.898  1.00 22.37           N
ATOM   2575  H   GLU A 171     -46.645  49.252   2.945  1.00 22.37           H
ATOM   2576  CA  GLU A 171     -48.238  47.837   3.113  1.00 22.37           C
ATOM   2577  HA  GLU A 171     -48.256  46.808   3.471  1.00 22.37           H
ATOM   2578  C   GLU A 171     -48.966  47.874   1.770  1.00 22.37           C
ATOM   2579  O   GLU A 171     -50.104  48.340   1.636  1.00 22.37           O
ATOM   2580  CB  GLU A 171     -48.919  48.724   4.162  1.00 22.37           C
ATOM   2581 1HB  GLU A 171     -48.697  49.767   3.940  1.00 22.37           H
ATOM   2582 2HB  GLU A 171     -49.997  48.580   4.102  1.00 22.37           H
ATOM   2583  CG  GLU A 171     -48.504  48.400   5.596  1.00 22.37           C
ATOM   2584 1HG  GLU A 171     -49.151  48.951   6.279  1.00 22.37           H
ATOM   2585 2HG  GLU A 171     -48.658  47.333   5.767  1.00 22.37           H
ATOM   2586  CD  GLU A 171     -47.053  48.738   5.913  1.00 22.37           C
ATOM   2587  OE1 GLU A 171     -46.657  49.920   5.785  1.00 22.37           O
ATOM   2588  OE2 GLU A 171     -46.289  47.828   6.314  1.00 22.37           O
ATOM   2589  N   LYS A 172     -48.254  47.404   0.758  1.00 11.77           N
ATOM   2590  H   LYS A 172     -47.337  47.026   0.956  1.00 11.77           H
ATOM   2591  CA  LYS A 172     -48.759  47.353  -0.607  1.00 11.77           C
ATOM   2592  HA  LYS A 172     -49.069  48.351  -0.914  1.00 11.77           H
ATOM   2593  C   LYS A 172     -49.962  46.427  -0.624  1.00 11.77           C
ATOM   2594  O   LYS A 172     -49.940  45.338  -0.048  1.00 11.77           O
ATOM   2595  CB  LYS A 172     -47.663  46.826  -1.540  1.00 11.77           C
ATOM   2596 1HB  LYS A 172     -46.833  47.531  -1.531  1.00 11.77           H
ATOM   2597 2HB  LYS A 172     -47.302  45.879  -1.137  1.00 11.77           H
ATOM   2598  CG  LYS A 172     -48.074  46.578  -2.988  1.00 11.77           C
ATOM   2599 1HG  LYS A 172     -47.212  46.178  -3.515  1.00 11.77           H
ATOM   2600 2HG  LYS A 172     -48.863  45.826  -3.011  1.00 11.77           H
ATOM   2601  CD  LYS A 172     -48.563  47.818  -3.727  1.00 11.77           C
ATOM   2602 1HD  LYS A 172     -49.439  48.222  -3.227  1.00 11.77           H
ATOM   2603 2HD  LYS A 172     -47.774  48.569  -3.736  1.00 11.77           H
ATOM   2604  CE  LYS A 172     -48.931  47.453  -5.155  1.00 11.77           C
ATOM   2605 1HE  LYS A 172     -48.031  47.108  -5.667  1.00 11.77           H
ATOM   2606 2HE  LYS A 172     -49.648  46.628  -5.136  1.00 11.77           H
ATOM   2607  NZ  LYS A 172     -49.525  48.586  -5.927  1.00 11.77           N
ATOM   2608 1HZ  LYS A 172     -49.628  48.312  -6.897  1.00 11.77           H
ATOM   2609 2HZ  LYS A 172     -48.922  49.398  -5.884  1.00 11.77           H
ATOM   2610 3HZ  LYS A 172     -50.437  48.819  -5.557  1.00 11.77           H
ATOM   2611  N   GLU A 173     -51.011  46.863  -1.298  1.00 11.85           N
ATOM   2612  H   GLU A 173     -50.984  47.777  -1.731  1.00 11.85           H
ATOM   2613  CA  GLU A 173     -52.216  46.064  -1.448  1.00 11.85           C
ATOM   2614  HA  GLU A 173     -52.456  45.591  -0.495  1.00 11.85           H
ATOM   2615  C   GLU A 173     -51.955  44.972  -2.486  1.00 11.85           C
ATOM   2616  O   GLU A 173     -52.022  45.197  -3.702  1.00 11.85           O
ATOM   2617  CB  GLU A 173     -53.382  46.965  -1.860  1.00 11.85           C
ATOM   2618 1HB  GLU A 173     -53.109  47.467  -2.783  1.00 11.85           H
ATOM   2619 2HB  GLU A 173     -54.265  46.353  -2.047  1.00 11.85           H
ATOM   2620  CG  GLU A 173     -53.731  48.036  -0.830  1.00 11.85           C
ATOM   2621 1HG  GLU A 173     -54.220  47.568   0.024  1.00 11.85           H
ATOM   2622 2HG  GLU A 173     -52.819  48.522  -0.480  1.00 11.85           H
ATOM   2623  CD  GLU A 173     -54.627  49.103  -1.415  1.00 11.85           C
ATOM   2624  OE1 GLU A 173     -55.842  49.131  -1.114  1.00 11.85           O
ATOM   2625  OE2 GLU A 173     -54.114  49.952  -2.186  1.00 11.85           O
ATOM   2626  N   THR A 174     -51.627  43.790  -1.987  1.00  5.45           N
ATOM   2627  H   THR A 174     -51.438  43.716  -0.997  1.00  5.45           H
ATOM   2628  CA  THR A 174     -51.622  42.565  -2.782  1.00  5.45           C
ATOM   2629  HA  THR A 174     -50.985  42.676  -3.659  1.00  5.45           H
ATOM   2630  C   THR A 174     -53.074  42.384  -3.211  1.00  5.45           C
ATOM   2631  O   THR A 174     -53.978  42.757  -2.461  1.00  5.45           O
ATOM   2632  CB  THR A 174     -51.128  41.381  -1.909  1.00  5.45           C
ATOM   2633  HB  THR A 174     -51.778  41.279  -1.040  1.00  5.45           H
ATOM   2634  OG1 THR A 174     -49.793  41.662  -1.468  1.00  5.45           O
ATOM   2635  HG1 THR A 174     -49.847  42.019  -0.569  1.00  5.45           H
ATOM   2636  CG2 THR A 174     -51.085  40.056  -2.649  1.00  5.45           C
ATOM   2637 1HG2 THR A 174     -50.652  39.298  -1.996  1.00  5.45           H
ATOM   2638 2HG2 THR A 174     -50.473  40.143  -3.545  1.00  5.45           H
ATOM   2639 3HG2 THR A 174     -52.094  39.746  -2.921  1.00  5.45           H
ATOM   2640  N   ASP A 175     -53.313  41.863  -4.407  1.00  6.29           N
ATOM   2641  H   ASP A 175     -52.545  41.557  -4.990  1.00  6.29           H
ATOM   2642  CA  ASP A 175     -54.678  41.708  -4.907  1.00  6.29           C
ATOM   2643  HA  ASP A 175     -55.137  42.695  -4.971  1.00  6.29           H
ATOM   2644  C   ASP A 175     -55.512  40.862  -3.946  1.00  6.29           C
ATOM   2645  O   ASP A 175     -55.199  39.699  -3.676  1.00  6.29           O
ATOM   2646  CB  ASP A 175     -54.678  41.076  -6.300  1.00  6.29           C
ATOM   2647 1HB  ASP A 175     -54.070  41.684  -6.968  1.00  6.29           H
ATOM   2648 2HB  ASP A 175     -54.237  40.083  -6.235  1.00  6.29           H
ATOM   2649  CG  ASP A 175     -56.072  40.950  -6.883  1.00  6.29           C
ATOM   2650  OD1 ASP A 175     -57.034  41.536  -6.339  1.00  6.29           O
ATOM   2651  OD2 ASP A 175     -56.234  40.248  -7.898  1.00  6.29           O
ATOM   2652  N   ASN A 176     -56.558  41.476  -3.412  1.00 14.01           N
ATOM   2653  H   ASN A 176     -56.761  42.423  -3.706  1.00 14.01           H
ATOM   2654  CA  ASN A 176     -57.413  40.860  -2.398  1.00 14.01           C
ATOM   2655  HA  ASN A 176     -56.785  40.314  -1.691  1.00 14.01           H
ATOM   2656  C   ASN A 176     -58.398  39.856  -3.001  1.00 14.01           C
ATOM   2657  O   ASN A 176     -59.116  39.166  -2.274  1.00 14.01           O
ATOM   2658  CB  ASN A 176     -58.181  41.949  -1.640  1.00 14.01           C
ATOM   2659 1HB  ASN A 176     -58.365  42.797  -2.298  1.00 14.01           H
ATOM   2660 2HB  ASN A 176     -59.142  41.545  -1.327  1.00 14.01           H
ATOM   2661  CG  ASN A 176     -57.469  42.417  -0.393  1.00 14.01           C
ATOM   2662  OD1 ASN A 176     -58.018  42.326   0.698  1.00 14.01           O
ATOM   2663  ND2 ASN A 176     -56.265  42.903  -0.517  1.00 14.01           N
ATOM   2664 1HD2 ASN A 176     -55.800  43.256   0.300  1.00 14.01           H
ATOM   2665 2HD2 ASN A 176     -55.799  42.912  -1.414  1.00 14.01           H
ATOM   2666  N   THR A 177     -58.415  39.750  -4.323  1.00 -4.13           N
ATOM   2667  H   THR A 177     -57.851  40.382  -4.883  1.00 -4.13           H
ATOM   2668  CA  THR A 177     -59.170  38.703  -5.010  1.00 -4.13           C
ATOM   2669  HA  THR A 177     -60.222  38.778  -4.748  1.00 -4.13           H
ATOM   2670  C   THR A 177     -58.617  37.358  -4.550  1.00 -4.13           C
ATOM   2671  O   THR A 177     -57.394  37.171  -4.513  1.00 -4.13           O
ATOM   2672  CB  THR A 177     -58.987  38.839  -6.541  1.00 -4.13           C
ATOM   2673  HB  THR A 177     -57.946  38.638  -6.792  1.00 -4.13           H
ATOM   2674  OG1 THR A 177     -59.303  40.179  -6.927  1.00 -4.13           O
ATOM   2675  HG1 THR A 177     -58.482  40.696  -6.884  1.00 -4.13           H
ATOM   2676  CG2 THR A 177     -59.878  37.919  -7.349  1.00 -4.13           C
ATOM   2677 1HG2 THR A 177     -59.734  38.133  -8.409  1.00 -4.13           H
ATOM   2678 2HG2 THR A 177     -60.922  38.090  -7.093  1.00 -4.13           H
ATOM   2679 3HG2 THR A 177     -59.611  36.880  -7.162  1.00 -4.13           H
ATOM   2680  N   LYS A 178     -59.477  36.419  -4.173  1.00 14.12           N
ATOM   2681  H   LYS A 178     -60.471  36.602  -4.201  1.00 14.12           H
ATOM   2682  CA  LYS A 178     -58.989  35.110  -3.729  1.00 14.12           C
ATOM   2683  HA  LYS A 178     -58.266  35.267  -2.930  1.00 14.12           H
ATOM   2684  C   LYS A 178     -58.316  34.412  -4.914  1.00 14.12           C
ATOM   2685  O   LYS A 178     -58.879  34.425  -6.012  1.00 14.12           O
ATOM   2686  CB  LYS A 178     -60.133  34.236  -3.200  1.00 14.12           C
ATOM   2687 1HB  LYS A 178     -60.723  34.819  -2.498  1.00 14.12           H
ATOM   2688 2HB  LYS A 178     -60.774  33.934  -4.028  1.00 14.12           H
ATOM   2689  CG  LYS A 178     -59.613  32.999  -2.486  1.00 14.12           C
ATOM   2690 1HG  LYS A 178     -58.989  32.437  -3.176  1.00 14.12           H
ATOM   2691 2HG  LYS A 178     -58.998  33.320  -1.645  1.00 14.12           H
ATOM   2692  CD  LYS A 178     -60.708  32.084  -1.973  1.00 14.12           C
ATOM   2693 1HD  LYS A 178     -61.403  32.659  -1.361  1.00 14.12           H
ATOM   2694 2HD  LYS A 178     -61.246  31.655  -2.819  1.00 14.12           H
ATOM   2695  CE  LYS A 178     -60.097  30.969  -1.128  1.00 14.12           C
ATOM   2696 1HE  LYS A 178     -59.582  31.420  -0.277  1.00 14.12           H
ATOM   2697 2HE  LYS A 178     -60.897  30.327  -0.752  1.00 14.12           H
ATOM   2698  NZ  LYS A 178     -59.120  30.140  -1.914  1.00 14.12           N
ATOM   2699 1HZ  LYS A 178     -58.615  29.515  -1.294  1.00 14.12           H
ATOM   2700 2HZ  LYS A 178     -58.455  30.738  -2.381  1.00 14.12           H
ATOM   2701 3HZ  LYS A 178     -59.616  29.591  -2.609  1.00 14.12           H
ATOM   2702  N   PRO A 179     -57.137  33.790  -4.724  1.00  4.33           N
ATOM   2703  CA  PRO A 179     -56.657  32.993  -5.859  1.00  4.33           C
ATOM   2704  HA  PRO A 179     -56.461  33.641  -6.714  1.00  4.33           H
ATOM   2705  C   PRO A 179     -57.587  31.859  -6.290  1.00  4.33           C
ATOM   2706  O   PRO A 179     -58.426  31.360  -5.524  1.00  4.33           O
ATOM   2707  CB  PRO A 179     -55.344  32.405  -5.335  1.00  4.33           C
ATOM   2708 1HB  PRO A 179     -55.519  31.422  -4.901  1.00  4.33           H
ATOM   2709 2HB  PRO A 179     -54.601  32.345  -6.131  1.00  4.33           H
ATOM   2710  CG  PRO A 179     -54.913  33.349  -4.298  1.00  4.33           C
ATOM   2711 1HG  PRO A 179     -54.207  32.879  -3.617  1.00  4.33           H
ATOM   2712 2HG  PRO A 179     -54.476  34.237  -4.758  1.00  4.33           H
ATOM   2713  CD  PRO A 179     -56.191  33.702  -3.598  1.00  4.33           C
ATOM   2714 1HD  PRO A 179     -56.489  32.911  -2.907  1.00  4.33           H
ATOM   2715 2HD  PRO A 179     -56.095  34.658  -3.083  1.00  4.33           H
ATOM   2716  N   ASN A 180     -57.379  31.437  -7.527  1.00  2.29           N
ATOM   2717  H   ASN A 180     -56.684  31.922  -8.086  1.00  2.29           H
ATOM   2718  CA  ASN A 180     -58.040  30.271  -8.114  1.00  2.29           C
ATOM   2719  HA  ASN A 180     -59.113  30.443  -8.193  1.00  2.29           H
ATOM   2720  C   ASN A 180     -57.763  29.028  -7.268  1.00  2.29           C
ATOM   2721  O   ASN A 180     -56.610  28.818  -6.894  1.00  2.29           O
ATOM   2722  CB  ASN A 180     -57.427  30.038  -9.502  1.00  2.29           C
ATOM   2723 1HB  ASN A 180     -57.594  30.915 -10.124  1.00  2.29           H
ATOM   2724 2HB  ASN A 180     -56.354  29.893  -9.385  1.00  2.29           H
ATOM   2725  CG  ASN A 180     -57.978  28.819 -10.195  1.00  2.29           C
ATOM   2726  OD1 ASN A 180     -59.183  28.623 -10.282  1.00  2.29           O
ATOM   2727  ND2 ASN A 180     -57.110  28.016 -10.734  1.00  2.29           N
ATOM   2728 1HD2 ASN A 180     -57.443  27.172 -11.168  1.00  2.29           H
ATOM   2729 2HD2 ASN A 180     -56.125  28.230 -10.702  1.00  2.29           H
ATOM   2730  N   PRO A 181     -58.773  28.182  -6.985  1.00 -4.28           N
ATOM   2731  CA  PRO A 181     -58.384  26.914  -6.352  1.00 -4.28           C
ATOM   2732  HA  PRO A 181     -57.836  27.103  -5.431  1.00 -4.28           H
ATOM   2733  C   PRO A 181     -57.544  26.026  -7.276  1.00 -4.28           C
ATOM   2734  O   PRO A 181     -57.748  25.999  -8.492  1.00 -4.28           O
ATOM   2735  CB  PRO A 181     -59.732  26.265  -6.038  1.00 -4.28           C
ATOM   2736 1HB  PRO A 181     -59.665  25.180  -6.105  1.00 -4.28           H
ATOM   2737 2HB  PRO A 181     -60.070  26.568  -5.048  1.00 -4.28           H
ATOM   2738  CG  PRO A 181     -60.646  26.804  -7.067  1.00 -4.28           C
ATOM   2739 1HG  PRO A 181     -60.491  26.283  -8.011  1.00 -4.28           H
ATOM   2740 2HG  PRO A 181     -61.685  26.722  -6.747  1.00 -4.28           H
ATOM   2741  CD  PRO A 181     -60.234  28.241  -7.193  1.00 -4.28           C
ATOM   2742 1HD  PRO A 181     -60.488  28.626  -8.179  1.00 -4.28           H
ATOM   2743 2HD  PRO A 181     -60.701  28.844  -6.412  1.00 -4.28           H
ATOM   2744  N   VAL A 182     -56.575  25.318  -6.712  1.00 21.37           N
ATOM   2745  H   VAL A 182     -56.470  25.335  -5.703  1.00 21.37           H
ATOM   2746  CA  VAL A 182     -55.628  24.514  -7.491  1.00 21.37           C
ATOM   2747  HA  VAL A 182     -56.052  24.286  -8.467  1.00 21.37           H
ATOM   2748  C   VAL A 182     -55.397  23.229  -6.701  1.00 21.37           C
ATOM   2749  O   VAL A 182     -55.171  23.296  -5.487  1.00 21.37           O
ATOM   2750  CB  VAL A 182     -54.239  25.240  -7.681  1.00 21.37           C
ATOM   2751  HB  VAL A 182     -53.710  25.237  -6.729  1.00 21.37           H
ATOM   2752  CG1 VAL A 182     -53.373  24.546  -8.735  1.00 21.37           C
ATOM   2753 1HG1 VAL A 182     -52.384  25.005  -8.761  1.00 21.37           H
ATOM   2754 2HG1 VAL A 182     -53.834  24.634  -9.718  1.00 21.37           H
ATOM   2755 3HG1 VAL A 182     -53.253  23.497  -8.493  1.00 21.37           H
ATOM   2756  CG2 VAL A 182     -54.400  26.699  -8.119  1.00 21.37           C
ATOM   2757 1HG2 VAL A 182     -53.433  27.130  -8.377  1.00 21.37           H
ATOM   2758 2HG2 VAL A 182     -54.811  27.275  -7.297  1.00 21.37           H
ATOM   2759 3HG2 VAL A 182     -55.067  26.767  -8.979  1.00 21.37           H
ATOM   2760  N   ALA A 183     -55.406  22.080  -7.363  1.00 12.65           N
ATOM   2761  H   ALA A 183     -55.620  22.076  -8.350  1.00 12.65           H
ATOM   2762  CA  ALA A 183     -55.010  20.818  -6.734  1.00 12.65           C
ATOM   2763  HA  ALA A 183     -55.633  20.622  -5.860  1.00 12.65           H
ATOM   2764  C   ALA A 183     -53.543  20.964  -6.300  1.00 12.65           C
ATOM   2765  O   ALA A 183     -52.834  21.810  -6.834  1.00 12.65           O
ATOM   2766  CB  ALA A 183     -55.157  19.674  -7.755  1.00 12.65           C
ATOM   2767 1HB  ALA A 183     -56.197  19.586  -8.069  1.00 12.65           H
ATOM   2768 2HB  ALA A 183     -54.841  18.733  -7.307  1.00 12.65           H
ATOM   2769 3HB  ALA A 183     -54.531  19.874  -8.627  1.00 12.65           H
ATOM   2770  N   PRO A 184     -53.059  20.150  -5.349  1.00 -4.29           N
ATOM   2771  CA  PRO A 184     -51.629  20.359  -5.102  1.00 -4.29           C
ATOM   2772  HA  PRO A 184     -51.429  21.413  -4.923  1.00 -4.29           H
ATOM   2773  C   PRO A 184     -50.734  19.864  -6.241  1.00 -4.29           C
ATOM   2774  O   PRO A 184     -51.100  18.955  -6.994  1.00 -4.29           O
ATOM   2775  CB  PRO A 184     -51.397  19.575  -3.814  1.00 -4.29           C
ATOM   2776 1HB  PRO A 184     -50.373  19.205  -3.754  1.00 -4.29           H
ATOM   2777 2HB  PRO A 184     -51.629  20.204  -2.957  1.00 -4.29           H
ATOM   2778  CG  PRO A 184     -52.365  18.467  -3.897  1.00 -4.29           C
ATOM   2779 1HG  PRO A 184     -51.984  17.693  -4.557  1.00 -4.29           H
ATOM   2780 2HG  PRO A 184     -52.571  18.060  -2.909  1.00 -4.29           H
ATOM   2781  CD  PRO A 184     -53.598  19.080  -4.490  1.00 -4.29           C
ATOM   2782 1HD  PRO A 184     -54.146  18.344  -5.076  1.00 -4.29           H
ATOM   2783 2HD  PRO A 184     -54.225  19.501  -3.706  1.00 -4.29           H
ATOM   2784  N   TYR A 185     -49.554  20.458  -6.351  1.00 -9.82           N
ATOM   2785  H   TYR A 185     -49.329  21.217  -5.710  1.00 -9.82           H
ATOM   2786  CA  TYR A 185     -48.525  20.077  -7.323  1.00 -9.82           C
ATOM   2787  HA  TYR A 185     -48.675  19.057  -7.675  1.00 -9.82           H
ATOM   2788  C   TYR A 185     -47.202  20.173  -6.575  1.00 -9.82           C
ATOM   2789  O   TYR A 185     -47.135  20.825  -5.533  1.00 -9.82           O
ATOM   2790  CB  TYR A 185     -48.498  21.039  -8.518  1.00 -9.82           C
ATOM   2791 1HB  TYR A 185     -48.475  22.063  -8.144  1.00 -9.82           H
ATOM   2792 2HB  TYR A 185     -47.583  20.865  -9.082  1.00 -9.82           H
ATOM   2793  CG  TYR A 185     -49.661  20.877  -9.472  1.00 -9.82           C
ATOM   2794  CD1 TYR A 185     -50.905  21.472  -9.201  1.00 -9.82           C
ATOM   2795  HD1 TYR A 185     -51.019  22.076  -8.312  1.00 -9.82           H
ATOM   2796  CD2 TYR A 185     -49.522  20.137 -10.664  1.00 -9.82           C
ATOM   2797  HD2 TYR A 185     -48.567  19.694 -10.912  1.00 -9.82           H
ATOM   2798  CE1 TYR A 185     -52.014  21.281 -10.067  1.00 -9.82           C
ATOM   2799  HE1 TYR A 185     -52.970  21.715  -9.824  1.00 -9.82           H
ATOM   2800  CE2 TYR A 185     -50.627  19.957 -11.546  1.00 -9.82           C
ATOM   2801  HE2 TYR A 185     -50.508  19.383 -12.452  1.00 -9.82           H
ATOM   2802  CZ  TYR A 185     -51.867  20.519 -11.227  1.00 -9.82           C
ATOM   2803  OH  TYR A 185     -52.954  20.338 -12.047  1.00 -9.82           O
ATOM   2804  HH  TYR A 185     -52.744  19.812 -12.830  1.00 -9.82           H
ATOM   2805  N   TRP A 186     -46.150  19.554  -7.090  1.00 37.36           N
ATOM   2806  H   TRP A 186     -46.232  19.029  -7.949  1.00 37.36           H
ATOM   2807  CA  TRP A 186     -44.836  19.677  -6.465  1.00 37.36           C
ATOM   2808  HA  TRP A 186     -44.940  19.571  -5.387  1.00 37.36           H
ATOM   2809  C   TRP A 186     -44.262  21.042  -6.811  1.00 37.36           C
ATOM   2810  O   TRP A 186     -44.447  21.511  -7.936  1.00 37.36           O
ATOM   2811  CB  TRP A 186     -43.864  18.622  -6.991  1.00 37.36           C
ATOM   2812 1HB  TRP A 186     -43.558  18.907  -7.995  1.00 37.36           H
ATOM   2813 2HB  TRP A 186     -42.982  18.608  -6.351  1.00 37.36           H
ATOM   2814  CG  TRP A 186     -44.448  17.249  -7.064  1.00 37.36           C
ATOM   2815  CD1 TRP A 186     -44.644  16.508  -8.185  1.00 37.36           C
ATOM   2816  HD1 TRP A 186     -44.378  16.833  -9.183  1.00 37.36           H
ATOM   2817  CD2 TRP A 186     -44.962  16.453  -5.983  1.00 37.36           C
ATOM   2818  NE1 TRP A 186     -45.229  15.307  -7.896  1.00 37.36           N
ATOM   2819  HE1 TRP A 186     -45.453  14.602  -8.587  1.00 37.36           H
ATOM   2820  CE2 TRP A 186     -45.467  15.248  -6.552  1.00 37.36           C
ATOM   2821  CE3 TRP A 186     -45.091  16.652  -4.595  1.00 37.36           C
ATOM   2822  HE3 TRP A 186     -44.700  17.547  -4.135  1.00 37.36           H
ATOM   2823  CZ2 TRP A 186     -46.116  14.265  -5.780  1.00 37.36           C
ATOM   2824  HZ2 TRP A 186     -46.513  13.377  -6.245  1.00 37.36           H
ATOM   2825  CZ3 TRP A 186     -45.749  15.670  -3.817  1.00 37.36           C
ATOM   2826  HZ3 TRP A 186     -45.886  15.833  -2.760  1.00 37.36           H
ATOM   2827  CH2 TRP A 186     -46.244  14.479  -4.418  1.00 37.36           C
ATOM   2828  HH2 TRP A 186     -46.741  13.744  -3.803  1.00 37.36           H
ATOM   2829  N   THR A 187     -43.519  21.649  -5.900  1.00  7.79           N
ATOM   2830  H   THR A 187     -43.397  21.239  -4.978  1.00  7.79           H
ATOM   2831  CA  THR A 187     -42.829  22.909  -6.190  1.00  7.79           C
ATOM   2832  HA  THR A 187     -43.405  23.510  -6.892  1.00  7.79           H
ATOM   2833  C   THR A 187     -41.469  22.613  -6.807  1.00  7.79           C
ATOM   2834  O   THR A 187     -40.824  23.475  -7.406  1.00  7.79           O
ATOM   2835  CB  THR A 187     -42.600  23.707  -4.899  1.00  7.79           C
ATOM   2836  HB  THR A 187     -41.939  24.551  -5.094  1.00  7.79           H
ATOM   2837  OG1 THR A 187     -42.030  22.840  -3.920  1.00  7.79           O
ATOM   2838  HG1 THR A 187     -41.837  23.368  -3.132  1.00  7.79           H
ATOM   2839  CG2 THR A 187     -43.899  24.209  -4.323  1.00  7.79           C
ATOM   2840 1HG2 THR A 187     -43.701  24.735  -3.390  1.00  7.79           H
ATOM   2841 2HG2 THR A 187     -44.576  23.383  -4.134  1.00  7.79           H
ATOM   2842 3HG2 THR A 187     -44.365  24.897  -5.026  1.00  7.79           H
ATOM   2843  N   SER A 188     -41.039  21.368  -6.669  1.00 32.25           N
ATOM   2844  H   SER A 188     -41.598  20.720  -6.138  1.00 32.25           H
ATOM   2845  CA  SER A 188     -39.756  20.914  -7.199  1.00 32.25           C
ATOM   2846  HA  SER A 188     -39.408  21.613  -7.959  1.00 32.25           H
ATOM   2847  C   SER A 188     -39.845  19.526  -7.838  1.00 32.25           C
ATOM   2848  O   SER A 188     -39.264  18.566  -7.322  1.00 32.25           O
ATOM   2849  CB  SER A 188     -38.756  20.912  -6.042  1.00 32.25           C
ATOM   2850 1HB  SER A 188     -37.776  20.621  -6.416  1.00 32.25           H
ATOM   2851 2HB  SER A 188     -38.691  21.919  -5.630  1.00 32.25           H
ATOM   2852  OG  SER A 188     -39.160  20.022  -5.013  1.00 32.25           O
ATOM   2853  HG  SER A 188     -39.216  19.140  -5.396  1.00 32.25           H
ATOM   2854  N   PRO A 189     -40.604  19.368  -8.938  1.00 12.38           N
ATOM   2855  CA  PRO A 189     -40.833  17.977  -9.356  1.00 12.38           C
ATOM   2856  HA  PRO A 189     -41.267  17.424  -8.525  1.00 12.38           H
ATOM   2857  C   PRO A 189     -39.617  17.183  -9.837  1.00 12.38           C
ATOM   2858  O   PRO A 189     -39.613  15.966  -9.737  1.00 12.38           O
ATOM   2859  CB  PRO A 189     -41.895  18.119 -10.450  1.00 12.38           C
ATOM   2860 1HB  PRO A 189     -41.785  17.347 -11.212  1.00 12.38           H
ATOM   2861 2HB  PRO A 189     -42.889  18.077 -10.009  1.00 12.38           H
ATOM   2862  CG  PRO A 189     -41.674  19.460 -11.005  1.00 12.38           C
ATOM   2863 1HG  PRO A 189     -40.837  19.440 -11.697  1.00 12.38           H
ATOM   2864 2HG  PRO A 189     -42.571  19.826 -11.505  1.00 12.38           H
ATOM   2865  CD  PRO A 189     -41.342  20.308  -9.804  1.00 12.38           C
ATOM   2866 1HD  PRO A 189     -40.717  21.154 -10.093  1.00 12.38           H
ATOM   2867 2HD  PRO A 189     -42.253  20.648  -9.310  1.00 12.38           H
ATOM   2868  N   GLU A 190     -38.553  17.822 -10.298  1.00  9.61           N
ATOM   2869  H   GLU A 190     -38.592  18.824 -10.470  1.00  9.61           H
ATOM   2870  CA  GLU A 190     -37.330  17.100 -10.666  1.00  9.61           C
ATOM   2871  HA  GLU A 190     -37.592  16.210 -11.242  1.00  9.61           H
ATOM   2872  C   GLU A 190     -36.543  16.638  -9.436  1.00  9.61           C
ATOM   2873  O   GLU A 190     -35.786  15.669  -9.502  1.00  9.61           O
ATOM   2874  CB  GLU A 190     -36.443  17.991 -11.539  1.00  9.61           C
ATOM   2875 1HB  GLU A 190     -36.297  18.937 -11.025  1.00  9.61           H
ATOM   2876 2HB  GLU A 190     -35.473  17.508 -11.652  1.00  9.61           H
ATOM   2877  CG  GLU A 190     -36.997  18.263 -12.937  1.00  9.61           C
ATOM   2878 1HG  GLU A 190     -36.226  18.759 -13.526  1.00  9.61           H
ATOM   2879 2HG  GLU A 190     -37.230  17.308 -13.410  1.00  9.61           H
ATOM   2880  CD  GLU A 190     -38.254  19.124 -12.937  1.00  9.61           C
ATOM   2881  OE1 GLU A 190     -38.391  20.037 -12.093  1.00  9.61           O
ATOM   2882  OE2 GLU A 190     -39.158  18.862 -13.764  1.00  9.61           O
ATOM   2883  N   LYS A 191     -36.752  17.288  -8.294  1.00 14.05           N
ATOM   2884  H   LYS A 191     -37.371  18.089  -8.284  1.00 14.05           H
ATOM   2885  CA  LYS A 191     -36.170  16.818  -7.028  1.00 14.05           C
ATOM   2886  HA  LYS A 191     -35.156  16.460  -7.209  1.00 14.05           H
ATOM   2887  C   LYS A 191     -37.005  15.655  -6.504  1.00 14.05           C
ATOM   2888  O   LYS A 191     -36.499  14.784  -5.798  1.00 14.05           O
ATOM   2889  CB  LYS A 191     -36.123  17.908  -5.950  1.00 14.05           C
ATOM   2890 1HB  LYS A 191     -37.138  18.235  -5.729  1.00 14.05           H
ATOM   2891 2HB  LYS A 191     -35.709  17.458  -5.048  1.00 14.05           H
ATOM   2892  CG  LYS A 191     -35.277  19.127  -6.302  1.00 14.05           C
ATOM   2893 1HG  LYS A 191     -34.308  18.790  -6.669  1.00 14.05           H
ATOM   2894 2HG  LYS A 191     -35.777  19.697  -7.084  1.00 14.05           H
ATOM   2895  CD  LYS A 191     -35.050  20.017  -5.077  1.00 14.05           C
ATOM   2896 1HD  LYS A 191     -36.009  20.309  -4.647  1.00 14.05           H
ATOM   2897 2HD  LYS A 191     -34.501  19.437  -4.335  1.00 14.05           H
ATOM   2898  CE  LYS A 191     -34.240  21.275  -5.399  1.00 14.05           C
ATOM   2899 1HE  LYS A 191     -33.840  21.667  -4.461  1.00 14.05           H
ATOM   2900 2HE  LYS A 191     -33.390  20.995  -6.027  1.00 14.05           H
ATOM   2901  NZ  LYS A 191     -34.998  22.387  -6.065  1.00 14.05           N
ATOM   2902 1HZ  LYS A 191     -34.347  23.104  -6.367  1.00 14.05           H
ATOM   2903 2HZ  LYS A 191     -35.654  22.799  -5.410  1.00 14.05           H
ATOM   2904 3HZ  LYS A 191     -35.505  22.054  -6.875  1.00 14.05           H
ATOM   2905  N   MET A 192     -38.273  15.626  -6.897  1.00 13.22           N
ATOM   2906  H   MET A 192     -38.606  16.377  -7.484  1.00 13.22           H
ATOM   2907  CA  MET A 192     -39.219  14.552  -6.571  1.00 13.22           C
ATOM   2908  HA  MET A 192     -39.011  14.201  -5.561  1.00 13.22           H
ATOM   2909  C   MET A 192     -39.014  13.376  -7.526  1.00 13.22           C
ATOM   2910  O   MET A 192     -39.914  12.889  -8.208  1.00 13.22           O
ATOM   2911  CB  MET A 192     -40.670  15.048  -6.628  1.00 13.22           C
ATOM   2912 1HB  MET A 192     -40.891  15.396  -7.633  1.00 13.22           H
ATOM   2913 2HB  MET A 192     -41.333  14.212  -6.409  1.00 13.22           H
ATOM   2914  CG  MET A 192     -40.958  16.176  -5.646  1.00 13.22           C
ATOM   2915 1HG  MET A 192     -40.296  17.010  -5.858  1.00 13.22           H
ATOM   2916 2HG  MET A 192     -41.989  16.507  -5.767  1.00 13.22           H
ATOM   2917  SD  MET A 192     -40.702  15.667  -3.946  1.00 13.22           S
ATOM   2918  CE  MET A 192     -42.150  14.737  -3.656  1.00 13.22           C
ATOM   2919 1HE  MET A 192     -42.033  14.154  -2.744  1.00 13.22           H
ATOM   2920 2HE  MET A 192     -42.339  14.072  -4.494  1.00 13.22           H
ATOM   2921 3HE  MET A 192     -42.996  15.414  -3.541  1.00 13.22           H
ATOM   2922  N   GLU A 193     -37.779  12.920  -7.545  1.00 18.90           N
ATOM   2923  H   GLU A 193     -37.095  13.396  -6.966  1.00 18.90           H
ATOM   2924  CA  GLU A 193     -37.335  11.740  -8.265  1.00 18.90           C
ATOM   2925  HA  GLU A 193     -37.868  11.609  -9.208  1.00 18.90           H
ATOM   2926  C   GLU A 193     -37.580  10.574  -7.303  1.00 18.90           C
ATOM   2927  O   GLU A 193     -37.530  10.782  -6.083  1.00 18.90           O
ATOM   2928  CB  GLU A 193     -35.837  11.940  -8.493  1.00 18.90           C
ATOM   2929 1HB  GLU A 193     -35.695  12.890  -9.009  1.00 18.90           H
ATOM   2930 2HB  GLU A 193     -35.369  12.019  -7.514  1.00 18.90           H
ATOM   2931  CG  GLU A 193     -35.121  10.865  -9.272  1.00 18.90           C
ATOM   2932 1HG  GLU A 193     -35.373   9.893  -8.848  1.00 18.90           H
ATOM   2933 2HG  GLU A 193     -35.450  10.893 -10.312  1.00 18.90           H
ATOM   2934  CD  GLU A 193     -33.618  11.031  -9.203  1.00 18.90           C
ATOM   2935  OE1 GLU A 193     -33.115  12.143  -8.941  1.00 18.90           O
ATOM   2936  OE2 GLU A 193     -32.921  10.004  -9.364  1.00 18.90           O
ATOM   2937  N   LYS A 194     -37.810   9.350  -7.765  1.00 10.05           N
ATOM   2938  H   LYS A 194     -37.875   9.174  -8.765  1.00 10.05           H
ATOM   2939  CA  LYS A 194     -37.809   8.212  -6.836  1.00 10.05           C
ATOM   2940  HA  LYS A 194     -38.224   8.520  -5.876  1.00 10.05           H
ATOM   2941  C   LYS A 194     -36.347   7.855  -6.630  1.00 10.05           C
ATOM   2942  O   LYS A 194     -35.767   7.038  -7.341  1.00 10.05           O
ATOM   2943  CB  LYS A 194     -38.602   6.999  -7.331  1.00 10.05           C
ATOM   2944 1HB  LYS A 194     -39.633   7.307  -7.495  1.00 10.05           H
ATOM   2945 2HB  LYS A 194     -38.189   6.658  -8.278  1.00 10.05           H
ATOM   2946  CG  LYS A 194     -38.588   5.828  -6.338  1.00 10.05           C
ATOM   2947 1HG  LYS A 194     -37.580   5.416  -6.290  1.00 10.05           H
ATOM   2948 2HG  LYS A 194     -38.862   6.182  -5.347  1.00 10.05           H
ATOM   2949  CD  LYS A 194     -39.545   4.730  -6.744  1.00 10.05           C
ATOM   2950 1HD  LYS A 194     -40.566   5.112  -6.721  1.00 10.05           H
ATOM   2951 2HD  LYS A 194     -39.309   4.415  -7.758  1.00 10.05           H
ATOM   2952  CE  LYS A 194     -39.419   3.535  -5.804  1.00 10.05           C
ATOM   2953 1HE  LYS A 194     -38.381   3.194  -5.802  1.00 10.05           H
ATOM   2954 2HE  LYS A 194     -39.690   3.841  -4.791  1.00 10.05           H
ATOM   2955  NZ  LYS A 194     -40.303   2.405  -6.229  1.00 10.05           N
ATOM   2956 1HZ  LYS A 194     -40.179   1.610  -5.615  1.00 10.05           H
ATOM   2957 2HZ  LYS A 194     -40.090   2.140  -7.183  1.00 10.05           H
ATOM   2958 3HZ  LYS A 194     -41.274   2.702  -6.188  1.00 10.05           H
ATOM   2959  N   LYS A 195     -35.722   8.529  -5.683  1.00  0.89           N
ATOM   2960  H   LYS A 195     -36.211   9.274  -5.206  1.00  0.89           H
ATOM   2961  CA  LYS A 195     -34.353   8.201  -5.320  1.00  0.89           C
ATOM   2962  HA  LYS A 195     -33.786   7.976  -6.224  1.00  0.89           H
ATOM   2963  C   LYS A 195     -34.393   6.949  -4.457  1.00  0.89           C
ATOM   2964  O   LYS A 195     -35.206   6.838  -3.527  1.00  0.89           O
ATOM   2965  CB  LYS A 195     -33.682   9.373  -4.608  1.00  0.89           C
ATOM   2966 1HB  LYS A 195     -34.264   9.645  -3.728  1.00  0.89           H
ATOM   2967 2HB  LYS A 195     -32.689   9.062  -4.287  1.00  0.89           H
ATOM   2968  CG  LYS A 195     -33.549  10.589  -5.515  1.00  0.89           C
ATOM   2969 1HG  LYS A 195     -33.038  10.292  -6.430  1.00  0.89           H
ATOM   2970 2HG  LYS A 195     -34.540  10.965  -5.763  1.00  0.89           H
ATOM   2971  CD  LYS A 195     -32.759  11.690  -4.850  1.00  0.89           C
ATOM   2972 1HD  LYS A 195     -33.249  11.968  -3.917  1.00  0.89           H
ATOM   2973 2HD  LYS A 195     -31.770  11.308  -4.629  1.00  0.89           H
ATOM   2974  CE  LYS A 195     -32.621  12.920  -5.738  1.00  0.89           C
ATOM   2975 1HE  LYS A 195     -32.149  12.634  -6.682  1.00  0.89           H
ATOM   2976 2HE  LYS A 195     -33.614  13.321  -5.955  1.00  0.89           H
ATOM   2977  NZ  LYS A 195     -31.793  13.977  -5.066  1.00  0.89           N
ATOM   2978 1HZ  LYS A 195     -31.797  14.827  -5.623  1.00  0.89           H
ATOM   2979 2HZ  LYS A 195     -30.836  13.664  -4.968  1.00  0.89           H
ATOM   2980 3HZ  LYS A 195     -32.175  14.185  -4.152  1.00  0.89           H
ATOM   2981  N   LEU A 196     -33.536   6.001  -4.794  1.00 -4.44           N
ATOM   2982  H   LEU A 196     -32.972   6.116  -5.630  1.00 -4.44           H
ATOM   2983  CA  LEU A 196     -33.289   4.835  -3.961  1.00 -4.44           C
ATOM   2984  HA  LEU A 196     -34.201   4.522  -3.455  1.00 -4.44           H
ATOM   2985  C   LEU A 196     -32.252   5.281  -2.944  1.00 -4.44           C
ATOM   2986  O   LEU A 196     -31.317   6.005  -3.275  1.00 -4.44           O
ATOM   2987  CB  LEU A 196     -32.730   3.682  -4.802  1.00 -4.44           C
ATOM   2988 1HB  LEU A 196     -33.476   3.428  -5.555  1.00 -4.44           H
ATOM   2989 2HB  LEU A 196     -31.847   4.053  -5.322  1.00 -4.44           H
ATOM   2990  CG  LEU A 196     -32.326   2.384  -4.079  1.00 -4.44           C
ATOM   2991  HG  LEU A 196     -31.556   2.618  -3.345  1.00 -4.44           H
ATOM   2992  CD1 LEU A 196     -33.492   1.708  -3.353  1.00 -4.44           C
ATOM   2993 1HD1 LEU A 196     -33.146   0.776  -2.903  1.00 -4.44           H
ATOM   2994 2HD1 LEU A 196     -34.292   1.490  -4.060  1.00 -4.44           H
ATOM   2995 3HD1 LEU A 196     -33.865   2.353  -2.560  1.00 -4.44           H
ATOM   2996  CD2 LEU A 196     -31.733   1.416  -5.092  1.00 -4.44           C
ATOM   2997 1HD2 LEU A 196     -31.409   0.504  -4.588  1.00 -4.44           H
ATOM   2998 2HD2 LEU A 196     -30.865   1.869  -5.571  1.00 -4.44           H
ATOM   2999 3HD2 LEU A 196     -32.471   1.163  -5.855  1.00 -4.44           H
ATOM   3000  N   HIS A 197     -32.431   4.844  -1.713  1.00  3.87           N
ATOM   3001  H   HIS A 197     -33.258   4.299  -1.499  1.00  3.87           H
ATOM   3002  CA  HIS A 197     -31.519   5.124  -0.620  1.00  3.87           C
ATOM   3003  HA  HIS A 197     -30.654   5.684  -0.972  1.00  3.87           H
ATOM   3004  C   HIS A 197     -31.067   3.763  -0.091  1.00  3.87           C
ATOM   3005  O   HIS A 197     -31.809   3.109   0.636  1.00  3.87           O
ATOM   3006  CB  HIS A 197     -32.256   5.948   0.445  1.00  3.87           C
ATOM   3007 1HB  HIS A 197     -33.119   5.382   0.795  1.00  3.87           H
ATOM   3008 2HB  HIS A 197     -31.589   6.117   1.286  1.00  3.87           H
ATOM   3009  CG  HIS A 197     -32.733   7.279  -0.050  1.00  3.87           C
ATOM   3010  ND1 HIS A 197     -33.877   7.471  -0.787  1.00  3.87           N
ATOM   3011  HD1 HIS A 197     -34.507   6.745  -1.104  1.00  3.87           H
ATOM   3012  CD2 HIS A 197     -32.193   8.518   0.090  1.00  3.87           C
ATOM   3013  HD2 HIS A 197     -31.275   8.733   0.619  1.00  3.87           H
ATOM   3014  CE1 HIS A 197     -33.997   8.776  -1.037  1.00  3.87           C
ATOM   3015  HE1 HIS A 197     -34.814   9.219  -1.590  1.00  3.87           H
ATOM   3016  NE2 HIS A 197     -32.986   9.458  -0.535  1.00  3.87           N
ATOM   3017  N   ALA A 198     -29.885   3.307  -0.480  1.00 19.95           N
ATOM   3018  H   ALA A 198     -29.308   3.872  -1.095  1.00 19.95           H
ATOM   3019  CA  ALA A 198     -29.324   2.060   0.045  1.00 19.95           C
ATOM   3020  HA  ALA A 198     -30.119   1.414   0.419  1.00 19.95           H
ATOM   3021  C   ALA A 198     -28.426   2.480   1.212  1.00 19.95           C
ATOM   3022  O   ALA A 198     -27.365   3.079   1.005  1.00 19.95           O
ATOM   3023  CB  ALA A 198     -28.535   1.317  -1.041  1.00 19.95           C
ATOM   3024 1HB  ALA A 198     -29.201   1.053  -1.864  1.00 19.95           H
ATOM   3025 2HB  ALA A 198     -28.109   0.403  -0.622  1.00 19.95           H
ATOM   3026 3HB  ALA A 198     -27.728   1.946  -1.416  1.00 19.95           H
ATOM   3027  N   VAL A 199     -28.898   2.273   2.434  1.00  5.16           N
ATOM   3028  H   VAL A 199     -29.730   1.699   2.562  1.00  5.16           H
ATOM   3029  CA  VAL A 199     -28.297   2.915   3.606  1.00  5.16           C
ATOM   3030  HA  VAL A 199     -27.375   3.402   3.303  1.00  5.16           H
ATOM   3031  C   VAL A 199     -28.006   1.917   4.721  1.00  5.16           C
ATOM   3032  O   VAL A 199     -28.929   1.304   5.239  1.00  5.16           O
ATOM   3033  CB  VAL A 199     -29.240   4.014   4.178  1.00  5.16           C
ATOM   3034  HB  VAL A 199     -30.134   3.543   4.584  1.00  5.16           H
ATOM   3035  CG1 VAL A 199     -28.551   4.813   5.281  1.00  5.16           C
ATOM   3036 1HG1 VAL A 199     -29.210   5.600   5.641  1.00  5.16           H
ATOM   3037 2HG1 VAL A 199     -27.633   5.262   4.903  1.00  5.16           H
ATOM   3038 3HG1 VAL A 199     -28.323   4.159   6.119  1.00  5.16           H
ATOM   3039  CG2 VAL A 199     -29.674   4.974   3.078  1.00  5.16           C
ATOM   3040 1HG2 VAL A 199     -30.228   5.810   3.500  1.00  5.16           H
ATOM   3041 2HG2 VAL A 199     -30.331   4.455   2.388  1.00  5.16           H
ATOM   3042 3HG2 VAL A 199     -28.806   5.353   2.538  1.00  5.16           H
ATOM   3043  N   PRO A 200     -26.734   1.718   5.097  1.00  9.73           N
ATOM   3044  CA  PRO A 200     -26.515   0.864   6.271  1.00  9.73           C
ATOM   3045  HA  PRO A 200     -26.877  -0.136   6.066  1.00  9.73           H
ATOM   3046  C   PRO A 200     -27.165   1.371   7.557  1.00  9.73           C
ATOM   3047  O   PRO A 200     -27.391   2.570   7.744  1.00  9.73           O
ATOM   3048  CB  PRO A 200     -24.991   0.841   6.401  1.00  9.73           C
ATOM   3049 1HB  PRO A 200     -24.655   1.624   7.082  1.00  9.73           H
ATOM   3050 2HB  PRO A 200     -24.647  -0.137   6.740  1.00  9.73           H
ATOM   3051  CG  PRO A 200     -24.522   1.109   5.021  1.00  9.73           C
ATOM   3052 1HG  PRO A 200     -23.492   1.452   5.012  1.00  9.73           H
ATOM   3053 2HG  PRO A 200     -24.632   0.213   4.409  1.00  9.73           H
ATOM   3054  CD  PRO A 200     -25.449   2.177   4.547  1.00  9.73           C
ATOM   3055 1HD  PRO A 200     -25.174   3.148   4.958  1.00  9.73           H
ATOM   3056 2HD  PRO A 200     -25.474   2.200   3.458  1.00  9.73           H
ATOM   3057  N   ALA A 201     -27.455   0.432   8.443  1.00 11.55           N
ATOM   3058  H   ALA A 201     -27.260  -0.533   8.210  1.00 11.55           H
ATOM   3059  CA  ALA A 201     -28.105   0.722   9.711  1.00 11.55           C
ATOM   3060  HA  ALA A 201     -29.075   1.164   9.485  1.00 11.55           H
ATOM   3061  C   ALA A 201     -27.345   1.736  10.580  1.00 11.55           C
ATOM   3062  O   ALA A 201     -26.144   1.984  10.407  1.00 11.55           O
ATOM   3063  CB  ALA A 201     -28.351  -0.593  10.479  1.00 11.55           C
ATOM   3064 1HB  ALA A 201     -28.838  -1.319   9.825  1.00 11.55           H
ATOM   3065 2HB  ALA A 201     -28.998  -0.403  11.336  1.00 11.55           H
ATOM   3066 3HB  ALA A 201     -27.406  -0.999  10.837  1.00 11.55           H
ATOM   3067  N   ALA A 202     -28.117   2.308  11.497  1.00 39.30           N
ATOM   3068  H   ALA A 202     -29.084   1.995  11.534  1.00 39.30           H
ATOM   3069  CA  ALA A 202     -27.741   3.345  12.460  1.00 39.30           C
ATOM   3070  HA  ALA A 202     -28.609   3.465  13.108  1.00 39.30           H
ATOM   3071  C   ALA A 202     -27.474   4.745  11.876  1.00 39.30           C
ATOM   3072  O   ALA A 202     -27.257   5.697  12.628  1.00 39.30           O
ATOM   3073  CB  ALA A 202     -26.593   2.869  13.368  1.00 39.30           C
ATOM   3074 1HB  ALA A 202     -26.817   1.876  13.761  1.00 39.30           H
ATOM   3075 2HB  ALA A 202     -26.469   3.558  14.202  1.00 39.30           H
ATOM   3076 3HB  ALA A 202     -25.665   2.829  12.799  1.00 39.30           H
ATOM   3077  N   LYS A 203     -27.556   4.900  10.562  1.00  6.05           N
ATOM   3078  H   LYS A 203     -27.724   4.090   9.979  1.00  6.05           H
ATOM   3079  CA  LYS A 203     -27.421   6.216   9.923  1.00  6.05           C
ATOM   3080  HA  LYS A 203     -26.699   6.814  10.481  1.00  6.05           H
ATOM   3081  C   LYS A 203     -28.760   6.961   9.913  1.00  6.05           C
ATOM   3082  O   LYS A 203     -29.793   6.391  10.259  1.00  6.05           O
ATOM   3083  CB  LYS A 203     -26.905   6.039   8.491  1.00  6.05           C
ATOM   3084 1HB  LYS A 203     -27.635   5.452   7.937  1.00  6.05           H
ATOM   3085 2HB  LYS A 203     -26.831   7.022   8.030  1.00  6.05           H
ATOM   3086  CG  LYS A 203     -25.537   5.343   8.393  1.00  6.05           C
ATOM   3087 1HG  LYS A 203     -24.814   5.876   9.008  1.00  6.05           H
ATOM   3088 2HG  LYS A 203     -25.637   4.330   8.777  1.00  6.05           H
ATOM   3089  CD  LYS A 203     -25.004   5.257   6.958  1.00  6.05           C
ATOM   3090 1HD  LYS A 203     -24.187   4.535   6.932  1.00  6.05           H
ATOM   3091 2HD  LYS A 203     -25.803   4.900   6.312  1.00  6.05           H
ATOM   3092  CE  LYS A 203     -24.485   6.601   6.440  1.00  6.05           C
ATOM   3093 1HE  LYS A 203     -25.256   7.357   6.584  1.00  6.05           H
ATOM   3094 2HE  LYS A 203     -23.621   6.890   7.042  1.00  6.05           H
ATOM   3095  NZ  LYS A 203     -24.094   6.600   4.984  1.00  6.05           N
ATOM   3096 1HZ  LYS A 203     -23.653   7.482   4.749  1.00  6.05           H
ATOM   3097 2HZ  LYS A 203     -24.915   6.491   4.403  1.00  6.05           H
ATOM   3098 3HZ  LYS A 203     -23.450   5.845   4.786  1.00  6.05           H
ATOM   3099  N   THR A 204     -28.748   8.221   9.504  1.00 -1.76           N
ATOM   3100  H   THR A 204     -27.868   8.641   9.243  1.00 -1.76           H
ATOM   3101  CA  THR A 204     -29.962   9.037   9.374  1.00 -1.76           C
ATOM   3102  HA  THR A 204     -30.779   8.575   9.923  1.00 -1.76           H
ATOM   3103  C   THR A 204     -30.369   9.139   7.904  1.00 -1.76           C
ATOM   3104  O   THR A 204     -29.521   9.351   7.036  1.00 -1.76           O
ATOM   3105  CB  THR A 204     -29.718  10.458   9.953  1.00 -1.76           C
ATOM   3106  HB  THR A 204     -28.832  10.891   9.488  1.00 -1.76           H
ATOM   3107  OG1 THR A 204     -29.519  10.347  11.365  1.00 -1.76           O
ATOM   3108  HG1 THR A 204     -30.168  10.925  11.798  1.00 -1.76           H
ATOM   3109  CG2 THR A 204     -30.891  11.404   9.752  1.00 -1.76           C
ATOM   3110 1HG2 THR A 204     -30.685  12.341  10.270  1.00 -1.76           H
ATOM   3111 2HG2 THR A 204     -31.802  10.966  10.162  1.00 -1.76           H
ATOM   3112 3HG2 THR A 204     -31.029  11.615   8.692  1.00 -1.76           H
ATOM   3113  N   VAL A 205     -31.660   9.016   7.624  1.00-14.51           N
ATOM   3114  H   VAL A 205     -32.318   8.877   8.389  1.00-14.51           H
ATOM   3115  CA  VAL A 205     -32.212   9.115   6.270  1.00-14.51           C
ATOM   3116  HA  VAL A 205     -31.419   9.317   5.551  1.00-14.51           H
ATOM   3117  C   VAL A 205     -33.206  10.272   6.261  1.00-14.51           C
ATOM   3118  O   VAL A 205     -33.916  10.474   7.248  1.00-14.51           O
ATOM   3119  CB  VAL A 205     -32.919   7.783   5.885  1.00-14.51           C
ATOM   3120  HB  VAL A 205     -33.727   7.595   6.592  1.00-14.51           H
ATOM   3121  CG1 VAL A 205     -33.506   7.825   4.461  1.00-14.51           C
ATOM   3122 1HG1 VAL A 205     -33.963   6.867   4.221  1.00-14.51           H
ATOM   3123 2HG1 VAL A 205     -32.722   8.037   3.731  1.00-14.51           H
ATOM   3124 3HG1 VAL A 205     -34.280   8.590   4.392  1.00-14.51           H
ATOM   3125  CG2 VAL A 205     -31.924   6.632   5.975  1.00-14.51           C
ATOM   3126 1HG2 VAL A 205     -32.410   5.701   5.696  1.00-14.51           H
ATOM   3127 2HG2 VAL A 205     -31.554   6.523   6.994  1.00-14.51           H
ATOM   3128 3HG2 VAL A 205     -31.083   6.819   5.308  1.00-14.51           H
ATOM   3129  N   LYS A 206     -33.254  11.036   5.176  1.00 -4.74           N
ATOM   3130  H   LYS A 206     -32.658  10.828   4.385  1.00 -4.74           H
ATOM   3131  CA  LYS A 206     -34.182  12.161   5.044  1.00 -4.74           C
ATOM   3132  HA  LYS A 206     -34.924  12.128   5.841  1.00 -4.74           H
ATOM   3133  C   LYS A 206     -34.880  12.079   3.702  1.00 -4.74           C
ATOM   3134  O   LYS A 206     -34.266  11.645   2.728  1.00 -4.74           O
ATOM   3135  CB  LYS A 206     -33.430  13.493   5.093  1.00 -4.74           C
ATOM   3136 1HB  LYS A 206     -32.750  13.546   4.242  1.00 -4.74           H
ATOM   3137 2HB  LYS A 206     -34.159  14.299   5.000  1.00 -4.74           H
ATOM   3138  CG  LYS A 206     -32.628  13.706   6.355  1.00 -4.74           C
ATOM   3139 1HG  LYS A 206     -33.263  13.504   7.213  1.00 -4.74           H
ATOM   3140 2HG  LYS A 206     -31.782  13.021   6.366  1.00 -4.74           H
ATOM   3141  CD  LYS A 206     -32.130  15.136   6.427  1.00 -4.74           C
ATOM   3142 1HD  LYS A 206     -31.540  15.363   5.538  1.00 -4.74           H
ATOM   3143 2HD  LYS A 206     -32.993  15.802   6.453  1.00 -4.74           H
ATOM   3144  CE  LYS A 206     -31.289  15.380   7.666  1.00 -4.74           C
ATOM   3145 1HE  LYS A 206     -31.144  16.457   7.780  1.00 -4.74           H
ATOM   3146 2HE  LYS A 206     -31.826  15.012   8.542  1.00 -4.74           H
ATOM   3147  NZ  LYS A 206     -29.941  14.723   7.592  1.00 -4.74           N
ATOM   3148 1HZ  LYS A 206     -29.456  14.825   8.476  1.00 -4.74           H
ATOM   3149 2HZ  LYS A 206     -29.391  15.159   6.862  1.00 -4.74           H
ATOM   3150 3HZ  LYS A 206     -30.031  13.737   7.374  1.00 -4.74           H
ATOM   3151  N   PHE A 207     -36.114  12.551   3.631  1.00-17.24           N
ATOM   3152  H   PHE A 207     -36.574  12.881   4.475  1.00-17.24           H
ATOM   3153  CA  PHE A 207     -36.810  12.724   2.356  1.00-17.24           C
ATOM   3154  HA  PHE A 207     -36.105  12.669   1.527  1.00-17.24           H
ATOM   3155  C   PHE A 207     -37.429  14.111   2.437  1.00-17.24           C
ATOM   3156  O   PHE A 207     -37.735  14.557   3.544  1.00-17.24           O
ATOM   3157  CB  PHE A 207     -37.940  11.707   2.152  1.00-17.24           C
ATOM   3158 1HB  PHE A 207     -38.730  11.930   2.863  1.00-17.24           H
ATOM   3159 2HB  PHE A 207     -38.346  11.833   1.150  1.00-17.24           H
ATOM   3160  CG  PHE A 207     -37.537  10.269   2.349  1.00-17.24           C
ATOM   3161  CD1 PHE A 207     -38.251   9.474   3.264  1.00-17.24           C
ATOM   3162  HD1 PHE A 207     -39.090   9.890   3.800  1.00-17.24           H
ATOM   3163  CD2 PHE A 207     -36.471   9.692   1.635  1.00-17.24           C
ATOM   3164  HD2 PHE A 207     -35.917  10.280   0.917  1.00-17.24           H
ATOM   3165  CE1 PHE A 207     -37.895   8.127   3.488  1.00-17.24           C
ATOM   3166  HE1 PHE A 207     -38.455   7.533   4.194  1.00-17.24           H
ATOM   3167  CE2 PHE A 207     -36.098   8.341   1.864  1.00-17.24           C
ATOM   3168  HE2 PHE A 207     -35.259   7.914   1.339  1.00-17.24           H
ATOM   3169  CZ  PHE A 207     -36.818   7.558   2.787  1.00-17.24           C
ATOM   3170  HZ  PHE A 207     -36.541   6.530   2.963  1.00-17.24           H
ATOM   3171  N   LYS A 208     -37.686  14.752   1.304  1.00  2.04           N
ATOM   3172  H   LYS A 208     -37.406  14.345   0.423  1.00  2.04           H
ATOM   3173  CA  LYS A 208     -38.470  15.991   1.260  1.00  2.04           C
ATOM   3174  HA  LYS A 208     -38.859  16.237   2.244  1.00  2.04           H
ATOM   3175  C   LYS A 208     -39.635  15.728   0.327  1.00  2.04           C
ATOM   3176  O   LYS A 208     -39.503  14.911  -0.579  1.00  2.04           O
ATOM   3177  CB  LYS A 208     -37.681  17.185   0.707  1.00  2.04           C
ATOM   3178 1HB  LYS A 208     -37.299  16.932  -0.282  1.00  2.04           H
ATOM   3179 2HB  LYS A 208     -38.393  18.000   0.592  1.00  2.04           H
ATOM   3180  CG  LYS A 208     -36.536  17.721   1.553  1.00  2.04           C
ATOM   3181 1HG  LYS A 208     -36.885  17.864   2.569  1.00  2.04           H
ATOM   3182 2HG  LYS A 208     -35.697  17.024   1.550  1.00  2.04           H
ATOM   3183  CD  LYS A 208     -36.111  19.077   0.989  1.00  2.04           C
ATOM   3184 1HD  LYS A 208     -35.749  18.943  -0.031  1.00  2.04           H
ATOM   3185 2HD  LYS A 208     -36.989  19.723   0.961  1.00  2.04           H
ATOM   3186  CE  LYS A 208     -35.039  19.778   1.817  1.00  2.04           C
ATOM   3187 1HE  LYS A 208     -35.380  19.867   2.850  1.00  2.04           H
ATOM   3188 2HE  LYS A 208     -34.115  19.196   1.792  1.00  2.04           H
ATOM   3189  NZ  LYS A 208     -34.806  21.152   1.243  1.00  2.04           N
ATOM   3190 1HZ  LYS A 208     -34.144  21.669   1.803  1.00  2.04           H
ATOM   3191 2HZ  LYS A 208     -35.679  21.672   1.215  1.00  2.04           H
ATOM   3192 3HZ  LYS A 208     -34.457  21.073   0.294  1.00  2.04           H
ATOM   3193  N   CYS A 209     -40.740  16.428   0.517  1.00 10.64           N
ATOM   3194  H   CYS A 209     -40.811  17.029   1.332  1.00 10.64           H
ATOM   3195  CA  CYS A 209     -41.884  16.362  -0.391  1.00 10.64           C
ATOM   3196  HA  CYS A 209     -41.572  15.848  -1.295  1.00 10.64           H
ATOM   3197  C   CYS A 209     -42.396  17.761  -0.799  1.00 10.64           C
ATOM   3198  O   CYS A 209     -43.553  18.098  -0.523  1.00 10.64           O
ATOM   3199  CB  CYS A 209     -42.968  15.520   0.293  1.00 10.64           C
ATOM   3200 1HB  CYS A 209     -42.491  14.648   0.738  1.00 10.64           H
ATOM   3201 2HB  CYS A 209     -43.404  16.110   1.100  1.00 10.64           H
ATOM   3202  SG  CYS A 209     -44.310  14.937  -0.791  1.00 10.64           S
ATOM   3203  N   PRO A 210     -41.521  18.632  -1.354  1.00 25.65           N
ATOM   3204  CA  PRO A 210     -41.979  20.023  -1.476  1.00 25.65           C
ATOM   3205  HA  PRO A 210     -42.283  20.389  -0.497  1.00 25.65           H
ATOM   3206  C   PRO A 210     -43.121  20.224  -2.467  1.00 25.65           C
ATOM   3207  O   PRO A 210     -43.086  19.732  -3.602  1.00 25.65           O
ATOM   3208  CB  PRO A 210     -40.714  20.763  -1.927  1.00 25.65           C
ATOM   3209 1HB  PRO A 210     -40.711  20.875  -3.009  1.00 25.65           H
ATOM   3210 2HB  PRO A 210     -40.639  21.735  -1.441  1.00 25.65           H
ATOM   3211  CG  PRO A 210     -39.598  19.893  -1.519  1.00 25.65           C
ATOM   3212 1HG  PRO A 210     -38.697  20.115  -2.092  1.00 25.65           H
ATOM   3213 2HG  PRO A 210     -39.416  19.986  -0.448  1.00 25.65           H
ATOM   3214  CD  PRO A 210     -40.136  18.538  -1.854  1.00 25.65           C
ATOM   3215 1HD  PRO A 210     -40.132  18.378  -2.934  1.00 25.65           H
ATOM   3216 2HD  PRO A 210     -39.566  17.763  -1.352  1.00 25.65           H
ATOM   3217  N   SER A 211     -44.167  20.897  -2.012  1.00 17.55           N
ATOM   3218  H   SER A 211     -44.148  21.320  -1.093  1.00 17.55           H
ATOM   3219  CA  SER A 211     -45.415  20.997  -2.755  1.00 17.55           C
ATOM   3220  HA  SER A 211     -45.225  21.070  -3.822  1.00 17.55           H
ATOM   3221  C   SER A 211     -46.197  22.228  -2.316  1.00 17.55           C
ATOM   3222  O   SER A 211     -45.882  22.822  -1.285  1.00 17.55           O
ATOM   3223  CB  SER A 211     -46.221  19.736  -2.469  1.00 17.55           C
ATOM   3224 1HB  SER A 211     -47.235  19.846  -2.852  1.00 17.55           H
ATOM   3225 2HB  SER A 211     -45.743  18.891  -2.961  1.00 17.55           H
ATOM   3226  OG  SER A 211     -46.232  19.487  -1.077  1.00 17.55           O
ATOM   3227  HG  SER A 211     -45.360  19.164  -0.813  1.00 17.55           H
ATOM   3228  N   SER A 212     -47.180  22.628  -3.109  1.00 -9.90           N
ATOM   3229  H   SER A 212     -47.378  22.122  -3.969  1.00 -9.90           H
ATOM   3230  CA  SER A 212     -48.035  23.775  -2.806  1.00 -9.90           C
ATOM   3231  HA  SER A 212     -48.199  23.849  -1.731  1.00 -9.90           H
ATOM   3232  C   SER A 212     -49.361  23.538  -3.515  1.00 -9.90           C
ATOM   3233  O   SER A 212     -49.438  22.643  -4.357  1.00 -9.90           O
ATOM   3234  CB  SER A 212     -47.399  25.073  -3.315  1.00 -9.90           C
ATOM   3235 1HB  SER A 212     -48.025  25.919  -3.032  1.00 -9.90           H
ATOM   3236 2HB  SER A 212     -46.423  25.187  -2.845  1.00 -9.90           H
ATOM   3237  OG  SER A 212     -47.237  25.064  -4.726  1.00 -9.90           O
ATOM   3238  HG  SER A 212     -46.481  25.621  -4.940  1.00 -9.90           H
ATOM   3239  N   GLY A 213     -50.394  24.302  -3.192  1.00 10.52           N
ATOM   3240  H   GLY A 213     -50.298  25.015  -2.469  1.00 10.52           H
ATOM   3241  CA  GLY A 213     -51.684  24.174  -3.853  1.00 10.52           C
ATOM   3242 1HA  GLY A 213     -51.571  24.330  -4.927  1.00 10.52           H
ATOM   3243 2HA  GLY A 213     -52.103  23.186  -3.667  1.00 10.52           H
ATOM   3244  C   GLY A 213     -52.599  25.228  -3.273  1.00 10.52           C
ATOM   3245  O   GLY A 213     -52.166  25.940  -2.371  1.00 10.52           O
ATOM   3246  N   THR A 214     -53.834  25.345  -3.739  1.00 26.91           N
ATOM   3247  H   THR A 214     -54.153  24.742  -4.491  1.00 26.91           H
ATOM   3248  CA  THR A 214     -54.779  26.311  -3.172  1.00 26.91           C
ATOM   3249  HA  THR A 214     -54.358  26.752  -2.273  1.00 26.91           H
ATOM   3250  C   THR A 214     -56.072  25.573  -2.831  1.00 26.91           C
ATOM   3251  O   THR A 214     -56.796  25.176  -3.748  1.00 26.91           O
ATOM   3252  CB  THR A 214     -55.081  27.452  -4.164  1.00 26.91           C
ATOM   3253  HB  THR A 214     -55.608  27.050  -5.025  1.00 26.91           H
ATOM   3254  OG1 THR A 214     -53.852  28.031  -4.604  1.00 26.91           O
ATOM   3255  HG1 THR A 214     -54.059  28.654  -5.306  1.00 26.91           H
ATOM   3256  CG2 THR A 214     -55.911  28.561  -3.537  1.00 26.91           C
ATOM   3257 1HG2 THR A 214     -56.168  29.288  -4.305  1.00 26.91           H
ATOM   3258 2HG2 THR A 214     -55.337  29.056  -2.754  1.00 26.91           H
ATOM   3259 3HG2 THR A 214     -56.831  28.155  -3.120  1.00 26.91           H
ATOM   3260  N   PRO A 215     -56.388  25.360  -1.538  1.00 14.41           N
ATOM   3261  CA  PRO A 215     -55.722  25.689  -0.265  1.00 14.41           C
ATOM   3262  HA  PRO A 215     -55.664  26.768  -0.132  1.00 14.41           H
ATOM   3263  C   PRO A 215     -54.349  25.068  -0.071  1.00 14.41           C
ATOM   3264  O   PRO A 215     -54.036  24.056  -0.701  1.00 14.41           O
ATOM   3265  CB  PRO A 215     -56.653  25.068   0.780  1.00 14.41           C
ATOM   3266 1HB  PRO A 215     -56.312  24.062   1.030  1.00 14.41           H
ATOM   3267 2HB  PRO A 215     -56.700  25.683   1.677  1.00 14.41           H
ATOM   3268  CG  PRO A 215     -57.950  25.008   0.127  1.00 14.41           C
ATOM   3269 1HG  PRO A 215     -58.584  24.260   0.597  1.00 14.41           H
ATOM   3270 2HG  PRO A 215     -58.423  25.990   0.159  1.00 14.41           H
ATOM   3271  CD  PRO A 215     -57.649  24.641  -1.282  1.00 14.41           C
ATOM   3272 1HD  PRO A 215     -57.503  23.565  -1.385  1.00 14.41           H
ATOM   3273 2HD  PRO A 215     -58.447  24.992  -1.936  1.00 14.41           H
ATOM   3274  N   ASN A 216     -53.566  25.629   0.844  1.00 -0.77           N
ATOM   3275  H   ASN A 216     -53.875  26.460   1.331  1.00 -0.77           H
ATOM   3276  CA  ASN A 216     -52.271  25.045   1.194  1.00 -0.77           C
ATOM   3277  HA  ASN A 216     -51.636  25.065   0.309  1.00 -0.77           H
ATOM   3278  C   ASN A 216     -52.488  23.600   1.668  1.00 -0.77           C
ATOM   3279  O   ASN A 216     -53.328  23.360   2.546  1.00 -0.77           O
ATOM   3280  CB  ASN A 216     -51.595  25.839   2.311  1.00 -0.77           C
ATOM   3281 1HB  ASN A 216     -51.550  26.891   2.034  1.00 -0.77           H
ATOM   3282 2HB  ASN A 216     -52.188  25.739   3.217  1.00 -0.77           H
ATOM   3283  CG  ASN A 216     -50.196  25.349   2.594  1.00 -0.77           C
ATOM   3284  OD1 ASN A 216     -49.364  25.273   1.707  1.00 -0.77           O
ATOM   3285  ND2 ASN A 216     -49.931  24.996   3.818  1.00 -0.77           N
ATOM   3286 1HD2 ASN A 216     -48.999  24.684   4.035  1.00 -0.77           H
ATOM   3287 2HD2 ASN A 216     -50.644  25.050   4.526  1.00 -0.77           H
ATOM   3288  N   PRO A 217     -51.822  22.618   1.038  1.00 -4.18           N
ATOM   3289  CA  PRO A 217     -52.217  21.231   1.303  1.00 -4.18           C
ATOM   3290  HA  PRO A 217     -53.304  21.160   1.330  1.00 -4.18           H
ATOM   3291  C   PRO A 217     -51.659  20.562   2.564  1.00 -4.18           C
ATOM   3292  O   PRO A 217     -50.666  20.987   3.149  1.00 -4.18           O
ATOM   3293  CB  PRO A 217     -51.709  20.525   0.051  1.00 -4.18           C
ATOM   3294 1HB  PRO A 217     -51.516  19.473   0.252  1.00 -4.18           H
ATOM   3295 2HB  PRO A 217     -52.428  20.632  -0.761  1.00 -4.18           H
ATOM   3296  CG  PRO A 217     -50.464  21.256  -0.278  1.00 -4.18           C
ATOM   3297 1HG  PRO A 217     -49.662  20.933   0.383  1.00 -4.18           H
ATOM   3298 2HG  PRO A 217     -50.181  21.104  -1.319  1.00 -4.18           H
ATOM   3299  CD  PRO A 217     -50.803  22.683  -0.027  1.00 -4.18           C
ATOM   3300 1HD  PRO A 217     -49.920  23.232   0.302  1.00 -4.18           H
ATOM   3301 2HD  PRO A 217     -51.231  23.134  -0.922  1.00 -4.18           H
ATOM   3302  N   THR A 218     -52.298  19.473   2.963  1.00-14.55           N
ATOM   3303  H   THR A 218     -53.116  19.170   2.440  1.00-14.55           H
ATOM   3304  CA  THR A 218     -51.863  18.632   4.074  1.00-14.55           C
ATOM   3305  HA  THR A 218     -51.518  19.251   4.901  1.00-14.55           H
ATOM   3306  C   THR A 218     -50.768  17.681   3.606  1.00-14.55           C
ATOM   3307  O   THR A 218     -50.976  16.975   2.626  1.00-14.55           O
ATOM   3308  CB  THR A 218     -53.030  17.716   4.529  1.00-14.55           C
ATOM   3309  HB  THR A 218     -53.272  17.019   3.727  1.00-14.55           H
ATOM   3310  OG1 THR A 218     -54.191  18.503   4.807  1.00-14.55           O
ATOM   3311  HG1 THR A 218     -54.939  17.889   4.864  1.00-14.55           H
ATOM   3312  CG2 THR A 218     -52.700  16.936   5.791  1.00-14.55           C
ATOM   3313 1HG2 THR A 218     -53.578  16.371   6.104  1.00-14.55           H
ATOM   3314 2HG2 THR A 218     -52.413  17.623   6.587  1.00-14.55           H
ATOM   3315 3HG2 THR A 218     -51.886  16.240   5.597  1.00-14.55           H
ATOM   3316  N   LEU A 219     -49.646  17.601   4.311  1.00 -0.04           N
ATOM   3317  H   LEU A 219     -49.485  18.258   5.059  1.00 -0.04           H
ATOM   3318  CA  LEU A 219     -48.649  16.546   4.083  1.00 -0.04           C
ATOM   3319  HA  LEU A 219     -48.690  16.208   3.047  1.00 -0.04           H
ATOM   3320  C   LEU A 219     -48.895  15.357   5.013  1.00 -0.04           C
ATOM   3321  O   LEU A 219     -49.015  15.544   6.229  1.00 -0.04           O
ATOM   3322  CB  LEU A 219     -47.251  17.098   4.383  1.00 -0.04           C
ATOM   3323 1HB  LEU A 219     -47.083  17.934   3.715  1.00 -0.04           H
ATOM   3324 2HB  LEU A 219     -47.272  17.496   5.394  1.00 -0.04           H
ATOM   3325  CG  LEU A 219     -46.030  16.165   4.286  1.00 -0.04           C
ATOM   3326  HG  LEU A 219     -46.173  15.333   4.974  1.00 -0.04           H
ATOM   3327  CD1 LEU A 219     -45.829  15.594   2.891  1.00 -0.04           C
ATOM   3328 1HD1 LEU A 219     -44.948  14.954   2.881  1.00 -0.04           H
ATOM   3329 2HD1 LEU A 219     -45.695  16.398   2.166  1.00 -0.04           H
ATOM   3330 3HD1 LEU A 219     -46.690  14.991   2.604  1.00 -0.04           H
ATOM   3331  CD2 LEU A 219     -44.769  16.920   4.716  1.00 -0.04           C
ATOM   3332 1HD2 LEU A 219     -43.888  16.297   4.571  1.00 -0.04           H
ATOM   3333 2HD2 LEU A 219     -44.841  17.186   5.770  1.00 -0.04           H
ATOM   3334 3HD2 LEU A 219     -44.658  17.828   4.124  1.00 -0.04           H
ATOM   3335  N   ARG A 220     -48.921  14.145   4.472  1.00-12.04           N
ATOM   3336  H   ARG A 220     -48.870  14.061   3.456  1.00-12.04           H
ATOM   3337  CA  ARG A 220     -48.971  12.895   5.248  1.00-12.04           C
ATOM   3338  HA  ARG A 220     -48.721  13.083   6.292  1.00-12.04           H
ATOM   3339  C   ARG A 220     -47.930  11.954   4.653  1.00-12.04           C
ATOM   3340  O   ARG A 220     -47.481  12.198   3.537  1.00-12.04           O
ATOM   3341  CB  ARG A 220     -50.367  12.263   5.169  1.00-12.04           C
ATOM   3342 1HB  ARG A 220     -50.611  12.066   4.125  1.00-12.04           H
ATOM   3343 2HB  ARG A 220     -50.346  11.314   5.707  1.00-12.04           H
ATOM   3344  CG  ARG A 220     -51.453  13.142   5.784  1.00-12.04           C
ATOM   3345 1HG  ARG A 220     -51.108  13.476   6.762  1.00-12.04           H
ATOM   3346 2HG  ARG A 220     -51.608  14.015   5.152  1.00-12.04           H
ATOM   3347  CD  ARG A 220     -52.781  12.428   5.973  1.00-12.04           C
ATOM   3348 1HD  ARG A 220     -52.612  11.512   6.533  1.00-12.04           H
ATOM   3349 2HD  ARG A 220     -53.429  13.073   6.569  1.00-12.04           H
ATOM   3350  NE  ARG A 220     -53.470  12.131   4.711  1.00-12.04           N
ATOM   3351  HE  ARG A 220     -53.940  12.907   4.254  1.00-12.04           H
ATOM   3352  CZ  ARG A 220     -53.576  10.960   4.102  1.00-12.04           C
ATOM   3353  NH1 ARG A 220     -54.223  10.934   2.978  1.00-12.04           N
ATOM   3354 1HH1 ARG A 220     -54.632  11.792   2.625  1.00-12.04           H
ATOM   3355 2HH1 ARG A 220     -54.341  10.068   2.475  1.00-12.04           H
ATOM   3356  NH2 ARG A 220     -53.133   9.825   4.576  1.00-12.04           N
ATOM   3357 1HH2 ARG A 220     -52.737   9.794   5.510  1.00-12.04           H
ATOM   3358 2HH2 ARG A 220     -53.216   8.989   4.027  1.00-12.04           H
ATOM   3359  N   TRP A 221     -47.560  10.892   5.355  1.00 16.81           N
ATOM   3360  H   TRP A 221     -47.956  10.736   6.280  1.00 16.81           H
ATOM   3361  CA  TRP A 221     -46.603   9.905   4.847  1.00 16.81           C
ATOM   3362  HA  TRP A 221     -46.444  10.062   3.782  1.00 16.81           H
ATOM   3363  C   TRP A 221     -47.113   8.481   5.035  1.00 16.81           C
ATOM   3364  O   TRP A 221     -47.916   8.200   5.923  1.00 16.81           O
ATOM   3365  CB  TRP A 221     -45.252  10.042   5.559  1.00 16.81           C
ATOM   3366 1HB  TRP A 221     -45.421  10.038   6.637  1.00 16.81           H
ATOM   3367 2HB  TRP A 221     -44.632   9.182   5.307  1.00 16.81           H
ATOM   3368  CG  TRP A 221     -44.491  11.287   5.180  1.00 16.81           C
ATOM   3369  CD1 TRP A 221     -44.596  12.516   5.747  1.00 16.81           C
ATOM   3370  HD1 TRP A 221     -45.264  12.748   6.567  1.00 16.81           H
ATOM   3371  CD2 TRP A 221     -43.473  11.423   4.166  1.00 16.81           C
ATOM   3372  NE1 TRP A 221     -43.749  13.415   5.165  1.00 16.81           N
ATOM   3373  HE1 TRP A 221     -43.663  14.380   5.451  1.00 16.81           H
ATOM   3374  CE2 TRP A 221     -43.058  12.787   4.167  1.00 16.81           C
ATOM   3375  CE3 TRP A 221     -42.864  10.530   3.258  1.00 16.81           C
ATOM   3376  HE3 TRP A 221     -43.150   9.489   3.243  1.00 16.81           H
ATOM   3377  CZ2 TRP A 221     -42.090  13.286   3.268  1.00 16.81           C
ATOM   3378  HZ2 TRP A 221     -41.802  14.328   3.289  1.00 16.81           H
ATOM   3379  CZ3 TRP A 221     -41.879  11.025   2.355  1.00 16.81           C
ATOM   3380  HZ3 TRP A 221     -41.408  10.351   1.652  1.00 16.81           H
ATOM   3381  CH2 TRP A 221     -41.517  12.407   2.365  1.00 16.81           C
ATOM   3382  HH2 TRP A 221     -40.782  12.772   1.662  1.00 16.81           H
ATOM   3383  N   LEU A 222     -46.603   7.578   4.211  1.00 11.53           N
ATOM   3384  H   LEU A 222     -46.005   7.900   3.458  1.00 11.53           H
ATOM   3385  CA  LEU A 222     -46.854   6.146   4.295  1.00 11.53           C
ATOM   3386  HA  LEU A 222     -47.475   5.936   5.162  1.00 11.53           H
ATOM   3387  C   LEU A 222     -45.528   5.403   4.398  1.00 11.53           C
ATOM   3388  O   LEU A 222     -44.527   5.877   3.864  1.00 11.53           O
ATOM   3389  CB  LEU A 222     -47.532   5.617   3.027  1.00 11.53           C
ATOM   3390 1HB  LEU A 222     -46.802   5.703   2.228  1.00 11.53           H
ATOM   3391 2HB  LEU A 222     -47.707   4.553   3.182  1.00 11.53           H
ATOM   3392  CG  LEU A 222     -48.837   6.217   2.491  1.00 11.53           C
ATOM   3393  HG  LEU A 222     -48.658   7.254   2.210  1.00 11.53           H
ATOM   3394  CD1 LEU A 222     -49.224   5.431   1.238  1.00 11.53           C
ATOM   3395 1HD1 LEU A 222     -50.125   5.857   0.801  1.00 11.53           H
ATOM   3396 2HD1 LEU A 222     -49.425   4.390   1.491  1.00 11.53           H
ATOM   3397 3HD1 LEU A 222     -48.429   5.483   0.498  1.00 11.53           H
ATOM   3398  CD2 LEU A 222     -49.973   6.183   3.494  1.00 11.53           C
ATOM   3399 1HD2 LEU A 222     -50.901   6.499   3.017  1.00 11.53           H
ATOM   3400 2HD2 LEU A 222     -49.756   6.870   4.309  1.00 11.53           H
ATOM   3401 3HD2 LEU A 222     -50.105   5.174   3.886  1.00 11.53           H
ATOM   3402  N   LYS A 223     -45.547   4.219   4.994  1.00 -9.60           N
ATOM   3403  H   LYS A 223     -46.421   3.919   5.427  1.00 -9.60           H
ATOM   3404  CA  LYS A 223     -44.416   3.287   5.033  1.00 -9.60           C
ATOM   3405  HA  LYS A 223     -43.631   3.602   4.343  1.00 -9.60           H
ATOM   3406  C   LYS A 223     -45.002   1.964   4.567  1.00 -9.60           C
ATOM   3407  O   LYS A 223     -45.869   1.409   5.237  1.00 -9.60           O
ATOM   3408  CB  LYS A 223     -43.846   3.176   6.455  1.00 -9.60           C
ATOM   3409 1HB  LYS A 223     -43.432   4.145   6.729  1.00 -9.60           H
ATOM   3410 2HB  LYS A 223     -44.665   2.949   7.138  1.00 -9.60           H
ATOM   3411  CG  LYS A 223     -42.765   2.108   6.642  1.00 -9.60           C
ATOM   3412 1HG  LYS A 223     -43.192   1.128   6.428  1.00 -9.60           H
ATOM   3413 2HG  LYS A 223     -41.945   2.293   5.949  1.00 -9.60           H
ATOM   3414  CD  LYS A 223     -42.226   2.110   8.076  1.00 -9.60           C
ATOM   3415 1HD  LYS A 223     -41.739   3.065   8.274  1.00 -9.60           H
ATOM   3416 2HD  LYS A 223     -43.059   1.986   8.768  1.00 -9.60           H
ATOM   3417  CE  LYS A 223     -41.228   0.974   8.289  1.00 -9.60           C
ATOM   3418 1HE  LYS A 223     -41.738   0.028   8.091  1.00 -9.60           H
ATOM   3419 2HE  LYS A 223     -40.417   1.078   7.566  1.00 -9.60           H
ATOM   3420  NZ  LYS A 223     -40.638   0.920   9.675  1.00 -9.60           N
ATOM   3421 1HZ  LYS A 223     -40.117   0.058   9.782  1.00 -9.60           H
ATOM   3422 2HZ  LYS A 223     -41.371   0.944  10.371  1.00 -9.60           H
ATOM   3423 3HZ  LYS A 223     -39.994   1.693   9.821  1.00 -9.60           H
ATOM   3424  N   ASN A 224     -44.591   1.508   3.391  1.00 -6.11           N
ATOM   3425  H   ASN A 224     -43.893   2.044   2.880  1.00 -6.11           H
ATOM   3426  CA  ASN A 224     -45.111   0.279   2.774  1.00 -6.11           C
ATOM   3427  HA  ASN A 224     -44.780   0.257   1.735  1.00 -6.11           H
ATOM   3428  C   ASN A 224     -46.647   0.246   2.766  1.00 -6.11           C
ATOM   3429  O   ASN A 224     -47.278  -0.722   3.204  1.00 -6.11           O
ATOM   3430  CB  ASN A 224     -44.526  -0.966   3.456  1.00 -6.11           C
ATOM   3431 1HB  ASN A 224     -44.750  -0.936   4.520  1.00 -6.11           H
ATOM   3432 2HB  ASN A 224     -44.982  -1.856   3.024  1.00 -6.11           H
ATOM   3433  CG  ASN A 224     -43.042  -1.083   3.263  1.00 -6.11           C
ATOM   3434  OD1 ASN A 224     -42.527  -0.800   2.192  1.00 -6.11           O
ATOM   3435  ND2 ASN A 224     -42.340  -1.484   4.287  1.00 -6.11           N
ATOM   3436 1HD2 ASN A 224     -41.341  -1.563   4.192  1.00 -6.11           H
ATOM   3437 2HD2 ASN A 224     -42.795  -1.731   5.152  1.00 -6.11           H
ATOM   3438  N   GLY A 225     -47.255   1.344   2.333  1.00 -1.60           N
ATOM   3439  H   GLY A 225     -46.703   2.126   2.007  1.00 -1.60           H
ATOM   3440  CA  GLY A 225     -48.706   1.453   2.271  1.00 -1.60           C
ATOM   3441 1HA  GLY A 225     -48.960   2.194   1.513  1.00 -1.60           H
ATOM   3442 2HA  GLY A 225     -49.109   0.498   1.935  1.00 -1.60           H
ATOM   3443  C   GLY A 225     -49.431   1.831   3.551  1.00 -1.60           C
ATOM   3444  O   GLY A 225     -50.500   2.428   3.491  1.00 -1.60           O
ATOM   3445  N   LYS A 226     -48.870   1.516   4.709  1.00-13.26           N
ATOM   3446  H   LYS A 226     -47.966   1.058   4.719  1.00-13.26           H
ATOM   3447  CA  LYS A 226     -49.486   1.863   5.991  1.00-13.26           C
ATOM   3448  HA  LYS A 226     -50.549   1.618   5.998  1.00-13.26           H
ATOM   3449  C   LYS A 226     -49.281   3.348   6.212  1.00-13.26           C
ATOM   3450  O   LYS A 226     -48.192   3.820   5.920  1.00-13.26           O
ATOM   3451  CB  LYS A 226     -48.745   1.152   7.121  1.00-13.26           C
ATOM   3452 1HB  LYS A 226     -47.692   1.425   7.063  1.00-13.26           H
ATOM   3453 2HB  LYS A 226     -49.133   1.523   8.066  1.00-13.26           H
ATOM   3454  CG  LYS A 226     -48.842  -0.359   7.124  1.00-13.26           C
ATOM   3455 1HG  LYS A 226     -49.879  -0.657   7.281  1.00-13.26           H
ATOM   3456 2HG  LYS A 226     -48.486  -0.759   6.176  1.00-13.26           H
ATOM   3457  CD  LYS A 226     -47.977  -0.889   8.253  1.00-13.26           C
ATOM   3458 1HD  LYS A 226     -46.940  -0.607   8.070  1.00-13.26           H
ATOM   3459 2HD  LYS A 226     -48.310  -0.439   9.189  1.00-13.26           H
ATOM   3460  CE  LYS A 226     -48.072  -2.398   8.378  1.00-13.26           C
ATOM   3461 1HE  LYS A 226     -49.113  -2.668   8.568  1.00-13.26           H
ATOM   3462 2HE  LYS A 226     -47.744  -2.868   7.449  1.00-13.26           H
ATOM   3463  NZ  LYS A 226     -47.218  -2.866   9.516  1.00-13.26           N
ATOM   3464 1HZ  LYS A 226     -47.445  -3.822   9.756  1.00-13.26           H
ATOM   3465 2HZ  LYS A 226     -47.375  -2.283  10.330  1.00-13.26           H
ATOM   3466 3HZ  LYS A 226     -46.239  -2.809   9.262  1.00-13.26           H
ATOM   3467  N   GLU A 227     -50.249   4.074   6.751  1.00  7.91           N
ATOM   3468  H   GLU A 227     -51.162   3.667   6.919  1.00  7.91           H
ATOM   3469  CA  GLU A 227     -50.011   5.464   7.137  1.00  7.91           C
ATOM   3470  HA  GLU A 227     -49.620   6.008   6.280  1.00  7.91           H
ATOM   3471  C   GLU A 227     -48.947   5.461   8.223  1.00  7.91           C
ATOM   3472  O   GLU A 227     -48.991   4.653   9.153  1.00  7.91           O
ATOM   3473  CB  GLU A 227     -51.296   6.148   7.610  1.00  7.91           C
ATOM   3474 1HB  GLU A 227     -52.046   6.030   6.829  1.00  7.91           H
ATOM   3475 2HB  GLU A 227     -51.654   5.654   8.514  1.00  7.91           H
ATOM   3476  CG  GLU A 227     -51.128   7.638   7.883  1.00  7.91           C
ATOM   3477 1HG  GLU A 227     -50.487   7.774   8.756  1.00  7.91           H
ATOM   3478 2HG  GLU A 227     -50.646   8.098   7.020  1.00  7.91           H
ATOM   3479  CD  GLU A 227     -52.458   8.329   8.119  1.00  7.91           C
ATOM   3480  OE1 GLU A 227     -53.239   7.896   8.994  1.00  7.91           O
ATOM   3481  OE2 GLU A 227     -52.770   9.302   7.401  1.00  7.91           O
ATOM   3482  N   PHE A 228     -47.952   6.313   8.038  1.00 19.92           N
ATOM   3483  H   PHE A 228     -48.014   6.995   7.285  1.00 19.92           H
ATOM   3484  CA  PHE A 228     -46.733   6.293   8.825  1.00 19.92           C
ATOM   3485  HA  PHE A 228     -46.670   5.351   9.368  1.00 19.92           H
ATOM   3486  C   PHE A 228     -46.726   7.438   9.816  1.00 19.92           C
ATOM   3487  O   PHE A 228     -46.778   8.615   9.456  1.00 19.92           O
ATOM   3488  CB  PHE A 228     -45.558   6.398   7.860  1.00 19.92           C
ATOM   3489 1HB  PHE A 228     -45.635   5.572   7.165  1.00 19.92           H
ATOM   3490 2HB  PHE A 228     -45.637   7.330   7.302  1.00 19.92           H
ATOM   3491  CG  PHE A 228     -44.208   6.334   8.508  1.00 19.92           C
ATOM   3492  CD1 PHE A 228     -43.894   5.336   9.449  1.00 19.92           C
ATOM   3493  HD1 PHE A 228     -44.642   4.613   9.742  1.00 19.92           H
ATOM   3494  CD2 PHE A 228     -43.215   7.250   8.123  1.00 19.92           C
ATOM   3495  HD2 PHE A 228     -43.444   8.028   7.407  1.00 19.92           H
ATOM   3496  CE1 PHE A 228     -42.596   5.252  10.007  1.00 19.92           C
ATOM   3497  HE1 PHE A 228     -42.367   4.490  10.738  1.00 19.92           H
ATOM   3498  CE2 PHE A 228     -41.908   7.159   8.645  1.00 19.92           C
ATOM   3499  HE2 PHE A 228     -41.148   7.859   8.329  1.00 19.92           H
ATOM   3500  CZ  PHE A 228     -41.600   6.159   9.588  1.00 19.92           C
ATOM   3501  HZ  PHE A 228     -40.602   6.091   9.982  1.00 19.92           H
ATOM   3502  N   LYS A 229     -46.689   7.071  11.085  1.00 -3.93           N
ATOM   3503  H   LYS A 229     -46.613   6.082  11.304  1.00 -3.93           H
ATOM   3504  CA  LYS A 229     -46.781   8.007  12.197  1.00 -3.93           C
ATOM   3505  HA  LYS A 229     -46.786   9.036  11.836  1.00 -3.93           H
ATOM   3506  C   LYS A 229     -45.515   7.740  12.995  1.00 -3.93           C
ATOM   3507  O   LYS A 229     -44.920   6.672  12.825  1.00 -3.93           O
ATOM   3508  CB  LYS A 229     -48.073   7.721  12.975  1.00 -3.93           C
ATOM   3509 1HB  LYS A 229     -48.024   6.711  13.378  1.00 -3.93           H
ATOM   3510 2HB  LYS A 229     -48.160   8.422  13.806  1.00 -3.93           H
ATOM   3511  CG  LYS A 229     -49.319   7.840  12.092  1.00 -3.93           C
ATOM   3512 1HG  LYS A 229     -49.370   8.846  11.675  1.00 -3.93           H
ATOM   3513 2HG  LYS A 229     -49.251   7.128  11.271  1.00 -3.93           H
ATOM   3514  CD  LYS A 229     -50.595   7.549  12.847  1.00 -3.93           C
ATOM   3515 1HD  LYS A 229     -50.533   6.552  13.283  1.00 -3.93           H
ATOM   3516 2HD  LYS A 229     -50.725   8.285  13.640  1.00 -3.93           H
ATOM   3517  CE  LYS A 229     -51.775   7.613  11.889  1.00 -3.93           C
ATOM   3518 1HE  LYS A 229     -51.846   8.624  11.482  1.00 -3.93           H
ATOM   3519 2HE  LYS A 229     -51.597   6.925  11.059  1.00 -3.93           H
ATOM   3520  NZ  LYS A 229     -53.075   7.255  12.536  1.00 -3.93           N
ATOM   3521 1HZ  LYS A 229     -53.830   7.394  11.873  1.00 -3.93           H
ATOM   3522 2HZ  LYS A 229     -53.238   7.846  13.342  1.00 -3.93           H
ATOM   3523 3HZ  LYS A 229     -53.062   6.286  12.826  1.00 -3.93           H
ATOM   3524  N   PRO A 230     -45.081   8.662  13.870  1.00 -2.06           N
ATOM   3525  CA  PRO A 230     -43.826   8.374  14.580  1.00 -2.06           C
ATOM   3526  HA  PRO A 230     -43.055   8.085  13.866  1.00 -2.06           H
ATOM   3527  C   PRO A 230     -43.941   7.266  15.638  1.00 -2.06           C
ATOM   3528  O   PRO A 230     -42.954   6.853  16.235  1.00 -2.06           O
ATOM   3529  CB  PRO A 230     -43.469   9.739  15.175  1.00 -2.06           C
ATOM   3530 1HB  PRO A 230     -42.879   9.632  16.081  1.00 -2.06           H
ATOM   3531 2HB  PRO A 230     -42.933  10.345  14.444  1.00 -2.06           H
ATOM   3532  CG  PRO A 230     -44.777  10.343  15.458  1.00 -2.06           C
ATOM   3533 1HG  PRO A 230     -45.201   9.897  16.356  1.00 -2.06           H
ATOM   3534 2HG  PRO A 230     -44.693  11.424  15.570  1.00 -2.06           H
ATOM   3535  CD  PRO A 230     -45.604   9.989  14.252  1.00 -2.06           C
ATOM   3536 1HD  PRO A 230     -46.661   9.942  14.515  1.00 -2.06           H
ATOM   3537 2HD  PRO A 230     -45.437  10.708  13.448  1.00 -2.06           H
ATOM   3538  N   ASP A 231     -45.125   6.700  15.802  1.00  2.30           N
ATOM   3539  H   ASP A 231     -45.942   7.118  15.388  1.00  2.30           H
ATOM   3540  CA  ASP A 231     -45.293   5.439  16.523  1.00  2.30           C
ATOM   3541  HA  ASP A 231     -44.880   5.518  17.529  1.00  2.30           H
ATOM   3542  C   ASP A 231     -44.648   4.237  15.829  1.00  2.30           C
ATOM   3543  O   ASP A 231     -44.364   3.227  16.461  1.00  2.30           O
ATOM   3544  CB  ASP A 231     -46.789   5.131  16.606  1.00  2.30           C
ATOM   3545 1HB  ASP A 231     -47.253   5.386  15.652  1.00  2.30           H
ATOM   3546 2HB  ASP A 231     -46.925   4.065  16.786  1.00  2.30           H
ATOM   3547  CG  ASP A 231     -47.474   5.880  17.716  1.00  2.30           C
ATOM   3548  OD1 ASP A 231     -47.140   5.618  18.891  1.00  2.30           O
ATOM   3549  OD2 ASP A 231     -48.393   6.681  17.451  1.00  2.30           O
ATOM   3550  N   HIS A 232     -44.485   4.295  14.514  1.00 24.35           N
ATOM   3551  H   HIS A 232     -44.621   5.177  14.026  1.00 24.35           H
ATOM   3552  CA  HIS A 232     -44.285   3.081  13.714  1.00 24.35           C
ATOM   3553  HA  HIS A 232     -44.687   2.241  14.280  1.00 24.35           H
ATOM   3554  C   HIS A 232     -42.851   2.704  13.358  1.00 24.35           C
ATOM   3555  O   HIS A 232     -42.615   1.826  12.521  1.00 24.35           O
ATOM   3556  CB  HIS A 232     -45.116   3.204  12.441  1.00 24.35           C
ATOM   3557 1HB  HIS A 232     -44.729   4.037  11.859  1.00 24.35           H
ATOM   3558 2HB  HIS A 232     -45.020   2.292  11.852  1.00 24.35           H
ATOM   3559  CG  HIS A 232     -46.568   3.447  12.702  1.00 24.35           C
ATOM   3560  ND1 HIS A 232     -47.355   4.164  11.834  1.00 24.35           N
ATOM   3561  CD2 HIS A 232     -47.359   3.073  13.749  1.00 24.35           C
ATOM   3562  HD2 HIS A 232     -47.014   2.507  14.604  1.00 24.35           H
ATOM   3563  CE1 HIS A 232     -48.607   4.164  12.382  1.00 24.35           C
ATOM   3564  HE1 HIS A 232     -49.469   4.621  11.913  1.00 24.35           H
ATOM   3565  NE2 HIS A 232     -48.641   3.521  13.574  1.00 24.35           N
ATOM   3566  HE2 HIS A 232     -49.442   3.398  14.193  1.00 24.35           H
ATOM   3567  N   ARG A 233     -41.879   3.322  14.009  1.00  2.38           N
ATOM   3568  H   ARG A 233     -42.101   4.059  14.668  1.00  2.38           H
ATOM   3569  CA  ARG A 233     -40.487   2.875  13.909  1.00  2.38           C
ATOM   3570  HA  ARG A 233     -40.475   1.797  13.754  1.00  2.38           H
ATOM   3571  C   ARG A 233     -39.784   3.169  15.216  1.00  2.38           C
ATOM   3572  O   ARG A 233     -40.274   3.985  16.000  1.00  2.38           O
ATOM   3573  CB  ARG A 233     -39.733   3.530  12.748  1.00  2.38           C
ATOM   3574 1HB  ARG A 233     -38.774   3.019  12.682  1.00  2.38           H
ATOM   3575 2HB  ARG A 233     -40.274   3.340  11.821  1.00  2.38           H
ATOM   3576  CG  ARG A 233     -39.477   5.033  12.864  1.00  2.38           C
ATOM   3577 1HG  ARG A 233     -40.422   5.571  12.794  1.00  2.38           H
ATOM   3578 2HG  ARG A 233     -39.009   5.252  13.822  1.00  2.38           H
ATOM   3579  CD  ARG A 233     -38.534   5.500  11.765  1.00  2.38           C
ATOM   3580 1HD  ARG A 233     -38.956   5.229  10.798  1.00  2.38           H
ATOM   3581 2HD  ARG A 233     -38.420   6.584  11.813  1.00  2.38           H
ATOM   3582  NE  ARG A 233     -37.226   4.851  11.899  1.00  2.38           N
ATOM   3583  HE  ARG A 233     -37.106   3.967  11.415  1.00  2.38           H
ATOM   3584  CZ  ARG A 233     -36.189   5.276  12.602  1.00  2.38           C
ATOM   3585  NH1 ARG A 233     -35.161   4.497  12.681  1.00  2.38           N
ATOM   3586 1HH1 ARG A 233     -35.197   3.592  12.230  1.00  2.38           H
ATOM   3587 2HH1 ARG A 233     -34.336   4.803  13.177  1.00  2.38           H
ATOM   3588  NH2 ARG A 233     -36.118   6.428  13.206  1.00  2.38           N
ATOM   3589 1HH2 ARG A 233     -36.933   7.017  13.278  1.00  2.38           H
ATOM   3590 2HH2 ARG A 233     -35.237   6.698  13.625  1.00  2.38           H
ATOM   3591  N   ILE A 234     -38.639   2.540  15.425  1.00-20.50           N
ATOM   3592  H   ILE A 234     -38.283   1.912  14.721  1.00-20.50           H
ATOM   3593  CA  ILE A 234     -37.841   2.738  16.632  1.00-20.50           C
ATOM   3594  HA  ILE A 234     -38.470   2.549  17.501  1.00-20.50           H
ATOM   3595  C   ILE A 234     -37.381   4.198  16.667  1.00-20.50           C
ATOM   3596  O   ILE A 234     -36.816   4.700  15.702  1.00-20.50           O
ATOM   3597  CB  ILE A 234     -36.630   1.755  16.662  1.00-20.50           C
ATOM   3598  HB  ILE A 234     -36.006   1.937  15.787  1.00-20.50           H
ATOM   3599  CG1 ILE A 234     -37.149   0.301  16.611  1.00-20.50           C
ATOM   3600 1HG1 ILE A 234     -37.790   0.136  17.477  1.00-20.50           H
ATOM   3601 2HG1 ILE A 234     -37.756   0.169  15.716  1.00-20.50           H
ATOM   3602  CG2 ILE A 234     -35.777   1.973  17.924  1.00-20.50           C
ATOM   3603 1HG2 ILE A 234     -34.874   1.363  17.880  1.00-20.50           H
ATOM   3604 2HG2 ILE A 234     -36.347   1.695  18.811  1.00-20.50           H
ATOM   3605 3HG2 ILE A 234     -35.464   3.013  18.005  1.00-20.50           H
ATOM   3606  CD1 ILE A 234     -36.081  -0.792  16.601  1.00-20.50           C
ATOM   3607 1HD1 ILE A 234     -36.556  -1.753  16.408  1.00-20.50           H
ATOM   3608 2HD1 ILE A 234     -35.581  -0.843  17.568  1.00-20.50           H
ATOM   3609 3HD1 ILE A 234     -35.345  -0.593  15.824  1.00-20.50           H
ATOM   3610  N   GLY A 235     -37.682   4.895  17.754  1.00-10.31           N
ATOM   3611  H   GLY A 235     -38.162   4.431  18.520  1.00-10.31           H
ATOM   3612  CA  GLY A 235     -37.349   6.306  17.906  1.00-10.31           C
ATOM   3613 1HA  GLY A 235     -37.330   6.539  18.970  1.00-10.31           H
ATOM   3614 2HA  GLY A 235     -36.349   6.477  17.511  1.00-10.31           H
ATOM   3615  C   GLY A 235     -38.284   7.290  17.223  1.00-10.31           C
ATOM   3616  O   GLY A 235     -38.274   8.485  17.515  1.00-10.31           O
ATOM   3617  N   GLY A 236     -39.122   6.811  16.315  1.00  2.11           N
ATOM   3618  H   GLY A 236     -39.119   5.823  16.106  1.00  2.11           H
ATOM   3619  CA  GLY A 236     -40.021   7.691  15.586  1.00  2.11           C
ATOM   3620 1HA  GLY A 236     -40.793   7.093  15.108  1.00  2.11           H
ATOM   3621 2HA  GLY A 236     -40.497   8.373  16.287  1.00  2.11           H
ATOM   3622  C   GLY A 236     -39.317   8.501  14.521  1.00  2.11           C
ATOM   3623  O   GLY A 236     -38.280   8.078  14.017  1.00  2.11           O
ATOM   3624  N   TYR A 237     -39.856   9.652  14.154  1.00  4.25           N
ATOM   3625  H   TYR A 237     -40.686  10.004  14.610  1.00  4.25           H
ATOM   3626  CA  TYR A 237     -39.242  10.495  13.136  1.00  4.25           C
ATOM   3627  HA  TYR A 237     -38.166  10.324  13.126  1.00  4.25           H
ATOM   3628  C   TYR A 237     -39.480  11.953  13.493  1.00  4.25           C
ATOM   3629  O   TYR A 237     -40.408  12.261  14.244  1.00  4.25           O
ATOM   3630  CB  TYR A 237     -39.794  10.177  11.740  1.00  4.25           C
ATOM   3631 1HB  TYR A 237     -39.304  10.832  11.021  1.00  4.25           H
ATOM   3632 2HB  TYR A 237     -39.522   9.151  11.495  1.00  4.25           H
ATOM   3633  CG  TYR A 237     -41.295  10.321  11.551  1.00  4.25           C
ATOM   3634  CD1 TYR A 237     -41.904  11.593  11.485  1.00  4.25           C
ATOM   3635  HD1 TYR A 237     -41.315  12.485  11.636  1.00  4.25           H
ATOM   3636  CD2 TYR A 237     -42.102   9.185  11.335  1.00  4.25           C
ATOM   3637  HD2 TYR A 237     -41.671   8.198  11.404  1.00  4.25           H
ATOM   3638  CE1 TYR A 237     -43.281  11.727  11.183  1.00  4.25           C
ATOM   3639  HE1 TYR A 237     -43.734  12.706  11.133  1.00  4.25           H
ATOM   3640  CE2 TYR A 237     -43.472   9.322  10.973  1.00  4.25           C
ATOM   3641  HE2 TYR A 237     -44.061   8.448  10.745  1.00  4.25           H
ATOM   3642  CZ  TYR A 237     -44.043  10.595  10.898  1.00  4.25           C
ATOM   3643  OH  TYR A 237     -45.352  10.770  10.529  1.00  4.25           O
ATOM   3644  HH  TYR A 237     -45.771   9.969  10.189  1.00  4.25           H
ATOM   3645  N   LYS A 238     -38.676  12.837  12.922  1.00-14.76           N
ATOM   3646  H   LYS A 238     -37.956  12.502  12.289  1.00-14.76           H
ATOM   3647  CA  LYS A 238     -38.852  14.285  13.053  1.00-14.76           C
ATOM   3648  HA  LYS A 238     -39.534  14.524  13.868  1.00-14.76           H
ATOM   3649  C   LYS A 238     -39.461  14.699  11.725  1.00-14.76           C
ATOM   3650  O   LYS A 238     -39.305  13.969  10.747  1.00-14.76           O
ATOM   3651  CB  LYS A 238     -37.506  14.990  13.248  1.00-14.76           C
ATOM   3652 1HB  LYS A 238     -36.883  14.753  12.394  1.00-14.76           H
ATOM   3653 2HB  LYS A 238     -37.680  16.065  13.256  1.00-14.76           H
ATOM   3654  CG  LYS A 238     -36.754  14.625  14.527  1.00-14.76           C
ATOM   3655 1HG  LYS A 238     -37.392  14.854  15.379  1.00-14.76           H
ATOM   3656 2HG  LYS A 238     -36.533  13.558  14.533  1.00-14.76           H
ATOM   3657  CD  LYS A 238     -35.439  15.410  14.677  1.00-14.76           C
ATOM   3658 1HD  LYS A 238     -35.640  16.475  14.563  1.00-14.76           H
ATOM   3659 2HD  LYS A 238     -35.054  15.235  15.682  1.00-14.76           H
ATOM   3660  CE  LYS A 238     -34.367  14.985  13.668  1.00-14.76           C
ATOM   3661 1HE  LYS A 238     -34.222  13.908  13.754  1.00-14.76           H
ATOM   3662 2HE  LYS A 238     -34.712  15.206  12.657  1.00-14.76           H
ATOM   3663  NZ  LYS A 238     -33.047  15.664  13.882  1.00-14.76           N
ATOM   3664 1HZ  LYS A 238     -32.303  15.126  13.452  1.00-14.76           H
ATOM   3665 2HZ  LYS A 238     -32.845  15.751  14.869  1.00-14.76           H
ATOM   3666 3HZ  LYS A 238     -33.051  16.588  13.462  1.00-14.76           H
ATOM   3667  N   VAL A 239     -40.139  15.833  11.676  1.00  1.60           N
ATOM   3668  H   VAL A 239     -40.213  16.417  12.495  1.00  1.60           H
ATOM   3669  CA  VAL A 239     -40.780  16.317  10.454  1.00  1.60           C
ATOM   3670  HA  VAL A 239     -40.275  15.900   9.585  1.00  1.60           H
ATOM   3671  C   VAL A 239     -40.550  17.828  10.475  1.00  1.60           C
ATOM   3672  O   VAL A 239     -40.437  18.400  11.563  1.00  1.60           O
ATOM   3673  CB  VAL A 239     -42.291  15.881  10.416  1.00  1.60           C
ATOM   3674  HB  VAL A 239     -42.316  14.798  10.531  1.00  1.60           H
ATOM   3675  CG1 VAL A 239     -43.100  16.481  11.574  1.00  1.60           C
ATOM   3676 1HG1 VAL A 239     -44.127  16.115  11.530  1.00  1.60           H
ATOM   3677 2HG1 VAL A 239     -43.114  17.569  11.506  1.00  1.60           H
ATOM   3678 3HG1 VAL A 239     -42.671  16.187  12.531  1.00  1.60           H
ATOM   3679  CG2 VAL A 239     -42.966  16.212   9.081  1.00  1.60           C
ATOM   3680 1HG2 VAL A 239     -43.989  15.834   9.086  1.00  1.60           H
ATOM   3681 2HG2 VAL A 239     -42.430  15.720   8.270  1.00  1.60           H
ATOM   3682 3HG2 VAL A 239     -42.984  17.288   8.910  1.00  1.60           H
ATOM   3683  N   ARG A 240     -40.415  18.471   9.322  1.00  6.48           N
ATOM   3684  H   ARG A 240     -40.413  17.930   8.457  1.00  6.48           H
ATOM   3685  CA  ARG A 240     -40.311  19.936   9.236  1.00  6.48           C
ATOM   3686  HA  ARG A 240     -40.748  20.385  10.129  1.00  6.48           H
ATOM   3687  C   ARG A 240     -41.118  20.368   8.026  1.00  6.48           C
ATOM   3688  O   ARG A 240     -40.741  20.100   6.889  1.00  6.48           O
ATOM   3689  CB  ARG A 240     -38.854  20.400   9.103  1.00  6.48           C
ATOM   3690 1HB  ARG A 240     -38.294  20.059   9.974  1.00  6.48           H
ATOM   3691 2HB  ARG A 240     -38.425  19.937   8.219  1.00  6.48           H
ATOM   3692  CG  ARG A 240     -38.678  21.915   8.967  1.00  6.48           C
ATOM   3693 1HG  ARG A 240     -39.228  22.260   8.092  1.00  6.48           H
ATOM   3694 2HG  ARG A 240     -39.069  22.414   9.851  1.00  6.48           H
ATOM   3695  CD  ARG A 240     -37.212  22.275   8.782  1.00  6.48           C
ATOM   3696 1HD  ARG A 240     -36.654  21.997   9.677  1.00  6.48           H
ATOM   3697 2HD  ARG A 240     -36.827  21.703   7.938  1.00  6.48           H
ATOM   3698  NE  ARG A 240     -37.026  23.710   8.511  1.00  6.48           N
ATOM   3699  HE  ARG A 240     -37.647  24.357   8.974  1.00  6.48           H
ATOM   3700  CZ  ARG A 240     -36.102  24.238   7.719  1.00  6.48           C
ATOM   3701  NH1 ARG A 240     -36.181  25.492   7.384  1.00  6.48           N
ATOM   3702 1HH1 ARG A 240     -36.894  26.098   7.756  1.00  6.48           H
ATOM   3703 2HH1 ARG A 240     -35.515  25.846   6.709  1.00  6.48           H
ATOM   3704  NH2 ARG A 240     -35.127  23.553   7.183  1.00  6.48           N
ATOM   3705 1HH2 ARG A 240     -35.013  22.582   7.391  1.00  6.48           H
ATOM   3706 2HH2 ARG A 240     -34.493  24.034   6.552  1.00  6.48           H
ATOM   3707  N   TYR A 241     -42.250  21.011   8.255  1.00 -4.97           N
ATOM   3708  H   TYR A 241     -42.511  21.255   9.207  1.00 -4.97           H
ATOM   3709  CA  TYR A 241     -43.178  21.302   7.165  1.00 -4.97           C
ATOM   3710  HA  TYR A 241     -43.261  20.405   6.551  1.00 -4.97           H
ATOM   3711  C   TYR A 241     -42.721  22.419   6.233  1.00 -4.97           C
ATOM   3712  O   TYR A 241     -43.123  22.439   5.077  1.00 -4.97           O
ATOM   3713  CB  TYR A 241     -44.570  21.588   7.727  1.00 -4.97           C
ATOM   3714 1HB  TYR A 241     -44.507  22.375   8.479  1.00 -4.97           H
ATOM   3715 2HB  TYR A 241     -45.212  21.929   6.914  1.00 -4.97           H
ATOM   3716  CG  TYR A 241     -45.184  20.342   8.334  1.00 -4.97           C
ATOM   3717  CD1 TYR A 241     -45.110  20.088   9.721  1.00 -4.97           C
ATOM   3718  HD1 TYR A 241     -44.654  20.813  10.377  1.00 -4.97           H
ATOM   3719  CD2 TYR A 241     -45.830  19.391   7.515  1.00 -4.97           C
ATOM   3720  HD2 TYR A 241     -45.923  19.572   6.452  1.00 -4.97           H
ATOM   3721  CE1 TYR A 241     -45.638  18.889  10.274  1.00 -4.97           C
ATOM   3722  HE1 TYR A 241     -45.565  18.701  11.335  1.00 -4.97           H
ATOM   3723  CE2 TYR A 241     -46.372  18.201   8.072  1.00 -4.97           C
ATOM   3724  HE2 TYR A 241     -46.874  17.482   7.447  1.00 -4.97           H
ATOM   3725  CZ  TYR A 241     -46.265  17.962   9.439  1.00 -4.97           C
ATOM   3726  OH  TYR A 241     -46.793  16.797   9.930  1.00 -4.97           O
ATOM   3727  HH  TYR A 241     -46.733  16.726  10.890  1.00 -4.97           H
ATOM   3728  N   ALA A 242     -41.816  23.283   6.677  1.00 -6.86           N
ATOM   3729  H   ALA A 242     -41.513  23.239   7.637  1.00 -6.86           H
ATOM   3730  CA  ALA A 242     -41.271  24.329   5.807  1.00 -6.86           C
ATOM   3731  HA  ALA A 242     -42.100  24.933   5.437  1.00 -6.86           H
ATOM   3732  C   ALA A 242     -40.546  23.748   4.583  1.00 -6.86           C
ATOM   3733  O   ALA A 242     -40.645  24.263   3.469  1.00 -6.86           O
ATOM   3734  CB  ALA A 242     -40.328  25.230   6.618  1.00 -6.86           C
ATOM   3735 1HB  ALA A 242     -40.876  25.698   7.438  1.00 -6.86           H
ATOM   3736 2HB  ALA A 242     -39.930  26.016   5.972  1.00 -6.86           H
ATOM   3737 3HB  ALA A 242     -39.498  24.649   7.018  1.00 -6.86           H
ATOM   3738  N   THR A 243     -39.850  22.643   4.797  1.00 21.80           N
ATOM   3739  H   THR A 243     -39.793  22.263   5.731  1.00 21.80           H
ATOM   3740  CA  THR A 243     -39.119  21.936   3.746  1.00 21.80           C
ATOM   3741  HA  THR A 243     -39.018  22.555   2.857  1.00 21.80           H
ATOM   3742  C   THR A 243     -39.850  20.662   3.349  1.00 21.80           C
ATOM   3743  O   THR A 243     -39.320  19.826   2.614  1.00 21.80           O
ATOM   3744  CB  THR A 243     -37.722  21.587   4.267  1.00 21.80           C
ATOM   3745  HB  THR A 243     -37.245  20.855   3.616  1.00 21.80           H
ATOM   3746  OG1 THR A 243     -37.843  21.082   5.601  1.00 21.80           O
ATOM   3747  HG1 THR A 243     -38.082  20.149   5.562  1.00 21.80           H
ATOM   3748  CG2 THR A 243     -36.852  22.824   4.341  1.00 21.80           C
ATOM   3749 1HG2 THR A 243     -35.846  22.541   4.648  1.00 21.80           H
ATOM   3750 2HG2 THR A 243     -37.257  23.535   5.061  1.00 21.80           H
ATOM   3751 3HG2 THR A 243     -36.794  23.302   3.362  1.00 21.80           H
ATOM   3752  N   TRP A 244     -41.064  20.527   3.870  1.00 70.47           N
ATOM   3753  H   TRP A 244     -41.440  21.286   4.421  1.00 70.47           H
ATOM   3754  CA  TRP A 244     -41.931  19.364   3.668  1.00 70.47           C
ATOM   3755  HA  TRP A 244     -42.756  19.427   4.378  1.00 70.47           H
ATOM   3756  C   TRP A 244     -41.194  18.046   3.923  1.00 70.47           C
ATOM   3757  O   TRP A 244     -41.365  17.067   3.199  1.00 70.47           O
ATOM   3758  CB  TRP A 244     -42.525  19.423   2.258  1.00 70.47           C
ATOM   3759 1HB  TRP A 244     -41.709  19.429   1.537  1.00 70.47           H
ATOM   3760 2HB  TRP A 244     -43.130  18.533   2.088  1.00 70.47           H
ATOM   3761  CG  TRP A 244     -43.389  20.637   2.022  1.00 70.47           C
ATOM   3762  CD1 TRP A 244     -42.982  21.917   1.776  1.00 70.47           C
ATOM   3763  HD1 TRP A 244     -41.946  22.218   1.680  1.00 70.47           H
ATOM   3764  CD2 TRP A 244     -44.827  20.694   2.025  1.00 70.47           C
ATOM   3765  NE1 TRP A 244     -44.045  22.774   1.701  1.00 70.47           N
ATOM   3766  HE1 TRP A 244     -43.973  23.771   1.540  1.00 70.47           H
ATOM   3767  CE2 TRP A 244     -45.197  22.062   1.888  1.00 70.47           C
ATOM   3768  CE3 TRP A 244     -45.846  19.726   2.122  1.00 70.47           C
ATOM   3769  HE3 TRP A 244     -45.597  18.679   2.161  1.00 70.47           H
ATOM   3770  CZ2 TRP A 244     -46.542  22.487   1.940  1.00 70.47           C
ATOM   3771  HZ2 TRP A 244     -46.800  23.531   1.859  1.00 70.47           H
ATOM   3772  CZ3 TRP A 244     -47.205  20.150   2.151  1.00 70.47           C
ATOM   3773  HZ3 TRP A 244     -47.999  19.421   2.224  1.00 70.47           H
ATOM   3774  CH2 TRP A 244     -47.528  21.533   2.084  1.00 70.47           C
ATOM   3775  HH2 TRP A 244     -48.559  21.846   2.132  1.00 70.47           H
ATOM   3776  N   SER A 245     -40.303  18.048   4.903  1.00 -8.46           N
ATOM   3777  H   SER A 245     -40.270  18.829   5.551  1.00 -8.46           H
ATOM   3778  CA  SER A 245     -39.321  16.983   5.059  1.00 -8.46           C
ATOM   3779  HA  SER A 245     -39.319  16.366   4.167  1.00 -8.46           H
ATOM   3780  C   SER A 245     -39.620  16.084   6.239  1.00 -8.46           C
ATOM   3781  O   SER A 245     -40.296  16.489   7.180  1.00 -8.46           O
ATOM   3782  CB  SER A 245     -37.926  17.582   5.229  1.00 -8.46           C
ATOM   3783 1HB  SER A 245     -37.190  16.777   5.270  1.00 -8.46           H
ATOM   3784 2HB  SER A 245     -37.710  18.221   4.376  1.00 -8.46           H
ATOM   3785  OG  SER A 245     -37.844  18.361   6.406  1.00 -8.46           O
ATOM   3786  HG  SER A 245     -36.915  18.476   6.634  1.00 -8.46           H
ATOM   3787  N   ILE A 246     -39.080  14.876   6.185  1.00-14.38           N
ATOM   3788  H   ILE A 246     -38.521  14.623   5.375  1.00-14.38           H
ATOM   3789  CA  ILE A 246     -39.208  13.882   7.246  1.00-14.38           C
ATOM   3790  HA  ILE A 246     -39.549  14.361   8.162  1.00-14.38           H
ATOM   3791  C   ILE A 246     -37.784  13.373   7.466  1.00-14.38           C
ATOM   3792  O   ILE A 246     -37.019  13.221   6.507  1.00-14.38           O
ATOM   3793  CB  ILE A 246     -40.238  12.779   6.846  1.00-14.38           C
ATOM   3794  HB  ILE A 246     -41.162  13.288   6.573  1.00-14.38           H
ATOM   3795  CG1 ILE A 246     -40.547  11.859   8.038  1.00-14.38           C
ATOM   3796 1HG1 ILE A 246     -39.668  11.249   8.249  1.00-14.38           H
ATOM   3797 2HG1 ILE A 246     -40.745  12.484   8.909  1.00-14.38           H
ATOM   3798  CG2 ILE A 246     -39.766  11.975   5.616  1.00-14.38           C
ATOM   3799 1HG2 ILE A 246     -40.564  11.319   5.270  1.00-14.38           H
ATOM   3800 2HG2 ILE A 246     -38.887  11.378   5.861  1.00-14.38           H
ATOM   3801 3HG2 ILE A 246     -39.523  12.657   4.803  1.00-14.38           H
ATOM   3802  CD1 ILE A 246     -41.754  10.929   7.835  1.00-14.38           C
ATOM   3803 1HD1 ILE A 246     -41.892  10.320   8.725  1.00-14.38           H
ATOM   3804 2HD1 ILE A 246     -41.596  10.269   6.983  1.00-14.38           H
ATOM   3805 3HD1 ILE A 246     -42.654  11.525   7.674  1.00-14.38           H
ATOM   3806  N   ILE A 247     -37.403  13.187   8.722  1.00 -2.35           N
ATOM   3807  H   ILE A 247     -38.071  13.359   9.470  1.00 -2.35           H
ATOM   3808  CA  ILE A 247     -36.040  12.795   9.089  1.00 -2.35           C
ATOM   3809  HA  ILE A 247     -35.481  12.521   8.195  1.00 -2.35           H
ATOM   3810  C   ILE A 247     -36.125  11.588  10.015  1.00 -2.35           C
ATOM   3811  O   ILE A 247     -36.735  11.668  11.085  1.00 -2.35           O
ATOM   3812  CB  ILE A 247     -35.296  13.959   9.819  1.00 -2.35           C
ATOM   3813  HB  ILE A 247     -35.846  14.189  10.724  1.00 -2.35           H
ATOM   3814  CG1 ILE A 247     -35.296  15.233   8.944  1.00 -2.35           C
ATOM   3815 1HG1 ILE A 247     -34.713  15.040   8.047  1.00 -2.35           H
ATOM   3816 2HG1 ILE A 247     -36.316  15.451   8.632  1.00 -2.35           H
ATOM   3817  CG2 ILE A 247     -33.865  13.521  10.233  1.00 -2.35           C
ATOM   3818 1HG2 ILE A 247     -33.324  14.348  10.693  1.00 -2.35           H
ATOM   3819 2HG2 ILE A 247     -33.310  13.175   9.363  1.00 -2.35           H
ATOM   3820 3HG2 ILE A 247     -33.912  12.711  10.963  1.00 -2.35           H
ATOM   3821  CD1 ILE A 247     -34.761  16.503   9.609  1.00 -2.35           C
ATOM   3822 1HD1 ILE A 247     -34.913  17.350   8.939  1.00 -2.35           H
ATOM   3823 2HD1 ILE A 247     -33.695  16.407   9.814  1.00 -2.35           H
ATOM   3824 3HD1 ILE A 247     -35.298  16.691  10.540  1.00 -2.35           H
ATOM   3825  N   MET A 248     -35.510  10.483   9.621  1.00-16.34           N
ATOM   3826  H   MET A 248     -34.988  10.491   8.745  1.00-16.34           H
ATOM   3827  CA  MET A 248     -35.518   9.241  10.394  1.00-16.34           C
ATOM   3828  HA  MET A 248     -36.132   9.361  11.285  1.00-16.34           H
ATOM   3829  C   MET A 248     -34.094   8.911  10.816  1.00-16.34           C
ATOM   3830  O   MET A 248     -33.254   8.558   9.993  1.00-16.34           O
ATOM   3831  CB  MET A 248     -36.076   8.090   9.557  1.00-16.34           C
ATOM   3832 1HB  MET A 248     -35.439   7.957   8.683  1.00-16.34           H
ATOM   3833 2HB  MET A 248     -36.037   7.180  10.154  1.00-16.34           H
ATOM   3834  CG  MET A 248     -37.506   8.306   9.091  1.00-16.34           C
ATOM   3835 1HG  MET A 248     -38.127   8.525   9.956  1.00-16.34           H
ATOM   3836 2HG  MET A 248     -37.539   9.155   8.408  1.00-16.34           H
ATOM   3837  SD  MET A 248     -38.169   6.852   8.259  1.00-16.34           S
ATOM   3838  CE  MET A 248     -37.212   6.803   6.738  1.00-16.34           C
ATOM   3839 1HE  MET A 248     -37.628   6.046   6.073  1.00-16.34           H
ATOM   3840 2HE  MET A 248     -36.175   6.550   6.962  1.00-16.34           H
ATOM   3841 3HE  MET A 248     -37.250   7.775   6.247  1.00-16.34           H
ATOM   3842  N   ASP A 249     -33.811   9.092  12.094  1.00  9.96           N
ATOM   3843  H   ASP A 249     -34.536   9.403  12.728  1.00  9.96           H
ATOM   3844  CA  ASP A 249     -32.479   8.846  12.639  1.00  9.96           C
ATOM   3845  HA  ASP A 249     -31.721   9.131  11.913  1.00  9.96           H
ATOM   3846  C   ASP A 249     -32.318   7.380  12.999  1.00  9.96           C
ATOM   3847  O   ASP A 249     -33.302   6.723  13.323  1.00  9.96           O
ATOM   3848  CB  ASP A 249     -32.295   9.664  13.914  1.00  9.96           C
ATOM   3849 1HB  ASP A 249     -33.093   9.407  14.612  1.00  9.96           H
ATOM   3850 2HB  ASP A 249     -31.338   9.415  14.371  1.00  9.96           H
ATOM   3851  CG  ASP A 249     -32.344  11.145  13.650  1.00  9.96           C
ATOM   3852  OD1 ASP A 249     -31.506  11.651  12.882  1.00  9.96           O
ATOM   3853  OD2 ASP A 249     -33.253  11.821  14.185  1.00  9.96           O
ATOM   3854  N   SER A 250     -31.084   6.899  13.006  1.00 24.43           N
ATOM   3855  H   SER A 250     -30.326   7.481  12.683  1.00 24.43           H
ATOM   3856  CA  SER A 250     -30.750   5.556  13.484  1.00 24.43           C
ATOM   3857  HA  SER A 250     -29.700   5.387  13.261  1.00 24.43           H
ATOM   3858  C   SER A 250     -31.562   4.427  12.843  1.00 24.43           C
ATOM   3859  O   SER A 250     -32.178   3.619  13.544  1.00 24.43           O
ATOM   3860  CB  SER A 250     -30.924   5.504  15.002  1.00 24.43           C
ATOM   3861 1HB  SER A 250     -31.988   5.463  15.238  1.00 24.43           H
ATOM   3862 2HB  SER A 250     -30.438   4.611  15.392  1.00 24.43           H
ATOM   3863  OG  SER A 250     -30.380   6.663  15.613  1.00 24.43           O
ATOM   3864  HG  SER A 250     -31.090   7.075  16.129  1.00 24.43           H
ATOM   3865  N   VAL A 251     -31.617   4.398  11.517  1.00 10.50           N
ATOM   3866  H   VAL A 251     -31.087   5.074  10.975  1.00 10.50           H
ATOM   3867  CA  VAL A 251     -32.456   3.418  10.819  1.00 10.50           C
ATOM   3868  HA  VAL A 251     -33.455   3.499  11.233  1.00 10.50           H
ATOM   3869  C   VAL A 251     -32.029   1.976  11.072  1.00 10.50           C
ATOM   3870  O   VAL A 251     -30.858   1.685  11.300  1.00 10.50           O
ATOM   3871  CB  VAL A 251     -32.591   3.710   9.301  1.00 10.50           C
ATOM   3872  HB  VAL A 251     -33.232   2.944   8.873  1.00 10.50           H
ATOM   3873  CG1 VAL A 251     -33.291   5.060   9.095  1.00 10.50           C
ATOM   3874 1HG1 VAL A 251     -33.513   5.196   8.038  1.00 10.50           H
ATOM   3875 2HG1 VAL A 251     -32.657   5.880   9.438  1.00 10.50           H
ATOM   3876 3HG1 VAL A 251     -34.230   5.078   9.649  1.00 10.50           H
ATOM   3877  CG2 VAL A 251     -31.240   3.681   8.562  1.00 10.50           C
ATOM   3878 1HG2 VAL A 251     -31.407   3.793   7.490  1.00 10.50           H
ATOM   3879 2HG2 VAL A 251     -30.740   2.729   8.732  1.00 10.50           H
ATOM   3880 3HG2 VAL A 251     -30.594   4.486   8.902  1.00 10.50           H
ATOM   3881  N   VAL A 252     -33.003   1.080  11.079  1.00  4.55           N
ATOM   3882  H   VAL A 252     -33.951   1.373  10.864  1.00  4.55           H
ATOM   3883  CA  VAL A 252     -32.791  -0.328  11.423  1.00  4.55           C
ATOM   3884  HA  VAL A 252     -31.728  -0.537  11.531  1.00  4.55           H
ATOM   3885  C   VAL A 252     -33.339  -1.168  10.275  1.00  4.55           C
ATOM   3886  O   VAL A 252     -34.118  -0.645   9.486  1.00  4.55           O
ATOM   3887  CB  VAL A 252     -33.510  -0.662  12.764  1.00  4.55           C
ATOM   3888  HB  VAL A 252     -33.429  -1.732  12.945  1.00  4.55           H
ATOM   3889  CG1 VAL A 252     -32.835   0.068  13.922  1.00  4.55           C
ATOM   3890 1HG1 VAL A 252     -33.237  -0.289  14.869  1.00  4.55           H
ATOM   3891 2HG1 VAL A 252     -32.996   1.143  13.844  1.00  4.55           H
ATOM   3892 3HG1 VAL A 252     -31.763  -0.131  13.907  1.00  4.55           H
ATOM   3893  CG2 VAL A 252     -34.998  -0.278  12.728  1.00  4.55           C
ATOM   3894 1HG2 VAL A 252     -35.507  -0.719  13.583  1.00  4.55           H
ATOM   3895 2HG2 VAL A 252     -35.471  -0.651  11.822  1.00  4.55           H
ATOM   3896 3HG2 VAL A 252     -35.120   0.805  12.766  1.00  4.55           H
ATOM   3897  N   PRO A 253     -32.958  -2.454  10.142  1.00  2.27           N
ATOM   3898  CA  PRO A 253     -33.512  -3.216   9.009  1.00  2.27           C
ATOM   3899  HA  PRO A 253     -33.115  -2.809   8.080  1.00  2.27           H
ATOM   3900  C   PRO A 253     -35.041  -3.275   8.869  1.00  2.27           C
ATOM   3901  O   PRO A 253     -35.542  -3.391   7.755  1.00  2.27           O
ATOM   3902  CB  PRO A 253     -32.931  -4.615   9.227  1.00  2.27           C
ATOM   3903 1HB  PRO A 253     -33.616  -5.221   9.819  1.00  2.27           H
ATOM   3904 2HB  PRO A 253     -32.721  -5.097   8.274  1.00  2.27           H
ATOM   3905  CG  PRO A 253     -31.670  -4.375   9.965  1.00  2.27           C
ATOM   3906 1HG  PRO A 253     -31.345  -5.274  10.487  1.00  2.27           H
ATOM   3907 2HG  PRO A 253     -30.897  -4.030   9.277  1.00  2.27           H
ATOM   3908  CD  PRO A 253     -32.026  -3.286  10.929  1.00  2.27           C
ATOM   3909 1HD  PRO A 253     -32.526  -3.696  11.808  1.00  2.27           H
ATOM   3910 2HD  PRO A 253     -31.134  -2.726  11.214  1.00  2.27           H
ATOM   3911  N   SER A 254     -35.808  -3.103   9.939  1.00-11.22           N
ATOM   3912  H   SER A 254     -35.389  -3.028  10.857  1.00-11.22           H
ATOM   3913  CA  SER A 254     -37.269  -3.015   9.823  1.00-11.22           C
ATOM   3914  HA  SER A 254     -37.613  -3.840   9.202  1.00-11.22           H
ATOM   3915  C   SER A 254     -37.767  -1.720   9.172  1.00-11.22           C
ATOM   3916  O   SER A 254     -38.950  -1.585   8.854  1.00-11.22           O
ATOM   3917  CB  SER A 254     -37.916  -3.168  11.198  1.00-11.22           C
ATOM   3918 1HB  SER A 254     -38.996  -3.180  11.081  1.00-11.22           H
ATOM   3919 2HB  SER A 254     -37.595  -4.110  11.642  1.00-11.22           H
ATOM   3920  OG  SER A 254     -37.554  -2.102  12.054  1.00-11.22           O
ATOM   3921  HG  SER A 254     -37.250  -2.473  12.897  1.00-11.22           H
ATOM   3922  N   ASP A 255     -36.872  -0.777   8.908  1.00-22.42           N
ATOM   3923  H   ASP A 255     -35.912  -0.900   9.214  1.00-22.42           H
ATOM   3924  CA  ASP A 255     -37.196   0.431   8.153  1.00-22.42           C
ATOM   3925  HA  ASP A 255     -38.252   0.656   8.284  1.00-22.42           H
ATOM   3926  C   ASP A 255     -36.959   0.236   6.657  1.00-22.42           C
ATOM   3927  O   ASP A 255     -37.181   1.164   5.884  1.00-22.42           O
ATOM   3928  CB  ASP A 255     -36.398   1.642   8.650  1.00-22.42           C
ATOM   3929 1HB  ASP A 255     -35.344   1.393   8.684  1.00-22.42           H
ATOM   3930 2HB  ASP A 255     -36.533   2.472   7.958  1.00-22.42           H
ATOM   3931  CG  ASP A 255     -36.836   2.104  10.016  1.00-22.42           C
ATOM   3932  OD1 ASP A 255     -38.058   2.235  10.258  1.00-22.42           O
ATOM   3933  OD2 ASP A 255     -35.955   2.391  10.859  1.00-22.42           O
ATOM   3934  N   LYS A 256     -36.577  -0.960   6.217  1.00 -1.57           N
ATOM   3935  H   LYS A 256     -36.368  -1.705   6.875  1.00 -1.57           H
ATOM   3936  CA  LYS A 256     -36.549  -1.242   4.774  1.00 -1.57           C
ATOM   3937  HA  LYS A 256     -35.894  -0.539   4.260  1.00 -1.57           H
ATOM   3938  C   LYS A 256     -37.969  -1.068   4.235  1.00 -1.57           C
ATOM   3939  O   LYS A 256     -38.933  -1.578   4.826  1.00 -1.57           O
ATOM   3940  CB  LYS A 256     -36.152  -2.693   4.463  1.00 -1.57           C
ATOM   3941 1HB  LYS A 256     -36.727  -3.341   5.123  1.00 -1.57           H
ATOM   3942 2HB  LYS A 256     -36.466  -2.898   3.442  1.00 -1.57           H
ATOM   3943  CG  LYS A 256     -34.692  -3.107   4.559  1.00 -1.57           C
ATOM   3944 1HG  LYS A 256     -34.102  -2.501   3.878  1.00 -1.57           H
ATOM   3945 2HG  LYS A 256     -34.327  -2.979   5.576  1.00 -1.57           H
ATOM   3946  CD  LYS A 256     -34.585  -4.573   4.131  1.00 -1.57           C
ATOM   3947 1HD  LYS A 256     -35.210  -5.183   4.784  1.00 -1.57           H
ATOM   3948 2HD  LYS A 256     -34.964  -4.656   3.112  1.00 -1.57           H
ATOM   3949  CE  LYS A 256     -33.164  -5.126   4.151  1.00 -1.57           C
ATOM   3950 1HE  LYS A 256     -33.161  -6.104   3.666  1.00 -1.57           H
ATOM   3951 2HE  LYS A 256     -32.513  -4.457   3.582  1.00 -1.57           H
ATOM   3952  NZ  LYS A 256     -32.624  -5.273   5.531  1.00 -1.57           N
ATOM   3953 1HZ  LYS A 256     -31.707  -5.707   5.493  1.00 -1.57           H
ATOM   3954 2HZ  LYS A 256     -33.241  -5.845   6.093  1.00 -1.57           H
ATOM   3955 3HZ  LYS A 256     -32.511  -4.355   5.944  1.00 -1.57           H
ATOM   3956  N   GLY A 257     -38.095  -0.412   3.091  1.00-11.95           N
ATOM   3957  H   GLY A 257     -37.280   0.008   2.650  1.00-11.95           H
ATOM   3958  CA  GLY A 257     -39.379  -0.276   2.431  1.00-11.95           C
ATOM   3959 1HA  GLY A 257     -39.535  -1.147   1.794  1.00-11.95           H
ATOM   3960 2HA  GLY A 257     -40.163  -0.266   3.184  1.00-11.95           H
ATOM   3961  C   GLY A 257     -39.548   0.963   1.577  1.00-11.95           C
ATOM   3962  O   GLY A 257     -38.630   1.760   1.397  1.00-11.95           O
ATOM   3963  N   ASN A 258     -40.749   1.132   1.051  1.00-13.80           N
ATOM   3964  H   ASN A 258     -41.470   0.441   1.242  1.00-13.80           H
ATOM   3965  CA  ASN A 258     -41.104   2.324   0.290  1.00-13.80           C
ATOM   3966  HA  ASN A 258     -40.224   2.763  -0.180  1.00-13.80           H
ATOM   3967  C   ASN A 258     -41.699   3.335   1.256  1.00-13.80           C
ATOM   3968  O   ASN A 258     -42.470   2.969   2.144  1.00-13.80           O
ATOM   3969  CB  ASN A 258     -42.151   1.993  -0.772  1.00-13.80           C
ATOM   3970 1HB  ASN A 258     -42.830   1.233  -0.389  1.00-13.80           H
ATOM   3971 2HB  ASN A 258     -42.731   2.888  -0.983  1.00-13.80           H
ATOM   3972  CG  ASN A 258     -41.537   1.528  -2.064  1.00-13.80           C
ATOM   3973  OD1 ASN A 258     -40.593   2.112  -2.573  1.00-13.80           O
ATOM   3974  ND2 ASN A 258     -42.080   0.493  -2.621  1.00-13.80           N
ATOM   3975 1HD2 ASN A 258     -41.730   0.189  -3.516  1.00-13.80           H
ATOM   3976 2HD2 ASN A 258     -42.858   0.025  -2.185  1.00-13.80           H
ATOM   3977  N   TYR A 259     -41.369   4.600   1.050  1.00-23.43           N
ATOM   3978  H   TYR A 259     -40.736   4.838   0.290  1.00-23.43           H
ATOM   3979  CA  TYR A 259     -41.890   5.696   1.858  1.00-23.43           C
ATOM   3980  HA  TYR A 259     -42.641   5.325   2.551  1.00-23.43           H
ATOM   3981  C   TYR A 259     -42.536   6.685   0.917  1.00-23.43           C
ATOM   3982  O   TYR A 259     -41.882   7.242   0.038  1.00-23.43           O
ATOM   3983  CB  TYR A 259     -40.780   6.372   2.652  1.00-23.43           C
ATOM   3984 1HB  TYR A 259     -39.952   6.606   1.984  1.00-23.43           H
ATOM   3985 2HB  TYR A 259     -41.166   7.301   3.073  1.00-23.43           H
ATOM   3986  CG  TYR A 259     -40.293   5.501   3.782  1.00-23.43           C
ATOM   3987  CD1 TYR A 259     -39.325   4.502   3.557  1.00-23.43           C
ATOM   3988  HD1 TYR A 259     -38.906   4.368   2.569  1.00-23.43           H
ATOM   3989  CD2 TYR A 259     -40.819   5.652   5.082  1.00-23.43           C
ATOM   3990  HD2 TYR A 259     -41.572   6.404   5.278  1.00-23.43           H
ATOM   3991  CE1 TYR A 259     -38.912   3.651   4.603  1.00-23.43           C
ATOM   3992  HE1 TYR A 259     -38.200   2.865   4.409  1.00-23.43           H
ATOM   3993  CE2 TYR A 259     -40.377   4.819   6.141  1.00-23.43           C
ATOM   3994  HE2 TYR A 259     -40.767   4.949   7.138  1.00-23.43           H
ATOM   3995  CZ  TYR A 259     -39.433   3.824   5.884  1.00-23.43           C
ATOM   3996  OH  TYR A 259     -39.003   2.996   6.882  1.00-23.43           O
ATOM   3997  HH  TYR A 259     -38.317   2.395   6.565  1.00-23.43           H
ATOM   3998  N   THR A 260     -43.834   6.859   1.074  1.00-17.55           N
ATOM   3999  H   THR A 260     -44.300   6.436   1.870  1.00-17.55           H
ATOM   4000  CA  THR A 260     -44.627   7.621   0.120  1.00-17.55           C
ATOM   4001  HA  THR A 260     -43.998   7.967  -0.688  1.00-17.55           H
ATOM   4002  C   THR A 260     -45.242   8.816   0.815  1.00-17.55           C
ATOM   4003  O   THR A 260     -45.998   8.631   1.750  1.00-17.55           O
ATOM   4004  CB  THR A 260     -45.749   6.729  -0.454  1.00-17.55           C
ATOM   4005  HB  THR A 260     -46.429   6.462   0.349  1.00-17.55           H
ATOM   4006  OG1 THR A 260     -45.176   5.529  -0.983  1.00-17.55           O
ATOM   4007  HG1 THR A 260     -44.866   5.722  -1.878  1.00-17.55           H
ATOM   4008  CG2 THR A 260     -46.538   7.387  -1.559  1.00-17.55           C
ATOM   4009 1HG2 THR A 260     -47.242   6.662  -1.968  1.00-17.55           H
ATOM   4010 2HG2 THR A 260     -45.869   7.728  -2.347  1.00-17.55           H
ATOM   4011 3HG2 THR A 260     -47.097   8.232  -1.156  1.00-17.55           H
ATOM   4012  N   CYS A 261     -44.953  10.034   0.390  1.00-17.09           N
ATOM   4013  H   CYS A 261     -44.312  10.175  -0.382  1.00-17.09           H
ATOM   4014  CA  CYS A 261     -45.697  11.166   0.923  1.00-17.09           C
ATOM   4015  HA  CYS A 261     -45.956  10.983   1.964  1.00-17.09           H
ATOM   4016  C   CYS A 261     -46.982  11.251   0.116  1.00-17.09           C
ATOM   4017  O   CYS A 261     -47.009  10.878  -1.062  1.00-17.09           O
ATOM   4018  CB  CYS A 261     -44.925  12.482   0.846  1.00-17.09           C
ATOM   4019 1HB  CYS A 261     -45.596  13.282   1.159  1.00-17.09           H
ATOM   4020 2HB  CYS A 261     -44.109  12.440   1.560  1.00-17.09           H
ATOM   4021  SG  CYS A 261     -44.220  12.910  -0.774  1.00-17.09           S
ATOM   4022  N   ILE A 262     -48.021  11.759   0.757  1.00-13.27           N
ATOM   4023  H   ILE A 262     -47.915  12.017   1.736  1.00-13.27           H
ATOM   4024  CA  ILE A 262     -49.301  12.066   0.131  1.00-13.27           C
ATOM   4025  HA  ILE A 262     -49.245  11.946  -0.949  1.00-13.27           H
ATOM   4026  C   ILE A 262     -49.468  13.529   0.486  1.00-13.27           C
ATOM   4027  O   ILE A 262     -49.234  13.913   1.634  1.00-13.27           O
ATOM   4028  CB  ILE A 262     -50.495  11.241   0.694  1.00-13.27           C
ATOM   4029  HB  ILE A 262     -50.525  11.365   1.777  1.00-13.27           H
ATOM   4030  CG1 ILE A 262     -50.292   9.749   0.372  1.00-13.27           C
ATOM   4031 1HG1 ILE A 262     -50.311   9.625  -0.711  1.00-13.27           H
ATOM   4032 2HG1 ILE A 262     -49.310   9.440   0.730  1.00-13.27           H
ATOM   4033  CG2 ILE A 262     -51.844  11.757   0.100  1.00-13.27           C
ATOM   4034 1HG2 ILE A 262     -52.686  11.190   0.492  1.00-13.27           H
ATOM   4035 2HG2 ILE A 262     -51.835  11.674  -0.990  1.00-13.27           H
ATOM   4036 3HG2 ILE A 262     -52.003  12.802   0.370  1.00-13.27           H
ATOM   4037  CD1 ILE A 262     -51.333   8.809   0.981  1.00-13.27           C
ATOM   4038 1HD1 ILE A 262     -51.072   7.784   0.736  1.00-13.27           H
ATOM   4039 2HD1 ILE A 262     -52.320   9.014   0.568  1.00-13.27           H
ATOM   4040 3HD1 ILE A 262     -51.354   8.928   2.065  1.00-13.27           H
ATOM   4041  N   VAL A 263     -49.837  14.337  -0.491  1.00-27.68           N
ATOM   4042  H   VAL A 263     -50.005  13.956  -1.420  1.00-27.68           H
ATOM   4043  CA  VAL A 263     -50.069  15.757  -0.285  1.00-27.68           C
ATOM   4044  HA  VAL A 263     -50.046  15.985   0.774  1.00-27.68           H
ATOM   4045  C   VAL A 263     -51.467  16.020  -0.829  1.00-27.68           C
ATOM   4046  O   VAL A 263     -51.755  15.640  -1.958  1.00-27.68           O
ATOM   4047  CB  VAL A 263     -48.989  16.598  -0.998  1.00-27.68           C
ATOM   4048  HB  VAL A 263     -48.981  16.341  -2.052  1.00-27.68           H
ATOM   4049  CG1 VAL A 263     -49.286  18.062  -0.867  1.00-27.68           C
ATOM   4050 1HG1 VAL A 263     -48.538  18.639  -1.399  1.00-27.68           H
ATOM   4051 2HG1 VAL A 263     -49.285  18.358   0.183  1.00-27.68           H
ATOM   4052 3HG1 VAL A 263     -50.253  18.284  -1.313  1.00-27.68           H
ATOM   4053  CG2 VAL A 263     -47.604  16.302  -0.416  1.00-27.68           C
ATOM   4054 1HG2 VAL A 263     -46.857  16.931  -0.900  1.00-27.68           H
ATOM   4055 2HG2 VAL A 263     -47.342  15.259  -0.585  1.00-27.68           H
ATOM   4056 3HG2 VAL A 263     -47.600  16.508   0.654  1.00-27.68           H
ATOM   4057  N   GLU A 264     -52.359  16.598  -0.037  1.00 -6.53           N
ATOM   4058  H   GLU A 264     -52.089  16.891   0.897  1.00 -6.53           H
ATOM   4059  CA  GLU A 264     -53.755  16.755  -0.456  1.00 -6.53           C
ATOM   4060  HA  GLU A 264     -53.792  16.772  -1.544  1.00 -6.53           H
ATOM   4061  C   GLU A 264     -54.443  18.031   0.032  1.00 -6.53           C
ATOM   4062  O   GLU A 264     -54.141  18.539   1.108  1.00 -6.53           O
ATOM   4063  CB  GLU A 264     -54.541  15.524   0.013  1.00 -6.53           C
ATOM   4064 1HB  GLU A 264     -55.542  15.557  -0.417  1.00 -6.53           H
ATOM   4065 2HB  GLU A 264     -54.027  14.644  -0.371  1.00 -6.53           H
ATOM   4066  CG  GLU A 264     -54.653  15.374   1.522  1.00 -6.53           C
ATOM   4067 1HG  GLU A 264     -53.659  15.453   1.963  1.00 -6.53           H
ATOM   4068 2HG  GLU A 264     -55.272  16.179   1.919  1.00 -6.53           H
ATOM   4069  CD  GLU A 264     -55.246  14.043   1.943  1.00 -6.53           C
ATOM   4070  OE1 GLU A 264     -55.776  13.257   1.126  1.00 -6.53           O
ATOM   4071  OE2 GLU A 264     -55.161  13.746   3.151  1.00 -6.53           O
ATOM   4072  N   ASN A 265     -55.390  18.541  -0.742  1.00 -8.14           N
ATOM   4073  H   ASN A 265     -55.614  18.089  -1.628  1.00 -8.14           H
ATOM   4074  CA  ASN A 265     -56.222  19.673  -0.333  1.00 -8.14           C
ATOM   4075  HA  ASN A 265     -56.254  19.697   0.755  1.00 -8.14           H
ATOM   4076  C   ASN A 265     -57.638  19.389  -0.823  1.00 -8.14           C
ATOM   4077  O   ASN A 265     -57.896  18.330  -1.395  1.00 -8.14           O
ATOM   4078  CB  ASN A 265     -55.675  21.038  -0.808  1.00 -8.14           C
ATOM   4079 1HB  ASN A 265     -56.257  21.835  -0.351  1.00 -8.14           H
ATOM   4080 2HB  ASN A 265     -54.650  21.143  -0.466  1.00 -8.14           H
ATOM   4081  CG  ASN A 265     -55.702  21.240  -2.312  1.00 -8.14           C
ATOM   4082  OD1 ASN A 265     -56.397  20.573  -3.058  1.00 -8.14           O
ATOM   4083  ND2 ASN A 265     -54.976  22.219  -2.758  1.00 -8.14           N
ATOM   4084 1HD2 ASN A 265     -55.001  22.435  -3.747  1.00 -8.14           H
ATOM   4085 2HD2 ASN A 265     -54.435  22.780  -2.112  1.00 -8.14           H
ATOM   4086  N   GLU A 266     -58.538  20.341  -0.635  1.00-11.10           N
ATOM   4087  H   GLU A 266     -58.261  21.194  -0.177  1.00-11.10           H
ATOM   4088  CA  GLU A 266     -59.941  20.206  -1.034  1.00-11.10           C
ATOM   4089  HA  GLU A 266     -60.398  19.413  -0.440  1.00-11.10           H
ATOM   4090  C   GLU A 266     -60.189  19.886  -2.509  1.00-11.10           C
ATOM   4091  O   GLU A 266     -61.250  19.369  -2.853  1.00-11.10           O
ATOM   4092  CB  GLU A 266     -60.661  21.524  -0.742  1.00-11.10           C
ATOM   4093 1HB  GLU A 266     -60.174  22.319  -1.303  1.00-11.10           H
ATOM   4094 2HB  GLU A 266     -61.689  21.435  -1.088  1.00-11.10           H
ATOM   4095  CG  GLU A 266     -60.673  21.911   0.718  1.00-11.10           C
ATOM   4096 1HG  GLU A 266     -61.052  21.070   1.299  1.00-11.10           H
ATOM   4097 2HG  GLU A 266     -59.653  22.126   1.040  1.00-11.10           H
ATOM   4098  CD  GLU A 266     -61.546  23.125   0.985  1.00-11.10           C
ATOM   4099  OE1 GLU A 266     -62.776  23.041   0.771  1.00-11.10           O
ATOM   4100  OE2 GLU A 266     -61.033  24.167   1.452  1.00-11.10           O
ATOM   4101  N   TYR A 267     -59.237  20.201  -3.376  1.00-11.50           N
ATOM   4102  H   TYR A 267     -58.357  20.571  -3.035  1.00-11.50           H
ATOM   4103  CA  TYR A 267     -59.403  20.086  -4.821  1.00-11.50           C
ATOM   4104  HA  TYR A 267     -60.425  19.774  -5.033  1.00-11.50           H
ATOM   4105  C   TYR A 267     -58.479  19.065  -5.480  1.00-11.50           C
ATOM   4106  O   TYR A 267     -58.452  18.950  -6.709  1.00-11.50           O
ATOM   4107  CB  TYR A 267     -59.217  21.474  -5.432  1.00-11.50           C
ATOM   4108 1HB  TYR A 267     -58.211  21.837  -5.219  1.00-11.50           H
ATOM   4109 2HB  TYR A 267     -59.355  21.410  -6.508  1.00-11.50           H
ATOM   4110  CG  TYR A 267     -60.237  22.441  -4.881  1.00-11.50           C
ATOM   4111  CD1 TYR A 267     -59.880  23.411  -3.925  1.00-11.50           C
ATOM   4112  HD1 TYR A 267     -58.846  23.511  -3.628  1.00-11.50           H
ATOM   4113  CD2 TYR A 267     -61.585  22.353  -5.280  1.00-11.50           C
ATOM   4114  HD2 TYR A 267     -61.882  21.623  -6.021  1.00-11.50           H
ATOM   4115  CE1 TYR A 267     -60.868  24.262  -3.348  1.00-11.50           C
ATOM   4116  HE1 TYR A 267     -60.595  25.003  -2.611  1.00-11.50           H
ATOM   4117  CE2 TYR A 267     -62.567  23.197  -4.711  1.00-11.50           C
ATOM   4118  HE2 TYR A 267     -63.599  23.104  -5.014  1.00-11.50           H
ATOM   4119  CZ  TYR A 267     -62.200  24.142  -3.748  1.00-11.50           C
ATOM   4120  OH  TYR A 267     -63.165  24.955  -3.213  1.00-11.50           O
ATOM   4121  HH  TYR A 267     -64.033  24.771  -3.592  1.00-11.50           H
ATOM   4122  N   GLY A 268     -57.753  18.288  -4.688  1.00 -0.06           N
ATOM   4123  H   GLY A 268     -57.741  18.443  -3.686  1.00 -0.06           H
ATOM   4124  CA  GLY A 268     -56.979  17.188  -5.238  1.00 -0.06           C
ATOM   4125 1HA  GLY A 268     -57.670  16.446  -5.632  1.00 -0.06           H
ATOM   4126 2HA  GLY A 268     -56.374  17.557  -6.065  1.00 -0.06           H
ATOM   4127  C   GLY A 268     -56.061  16.509  -4.243  1.00 -0.06           C
ATOM   4128  O   GLY A 268     -55.858  17.009  -3.141  1.00 -0.06           O
ATOM   4129  N   SER A 269     -55.486  15.381  -4.632  1.00 -6.76           N
ATOM   4130  H   SER A 269     -55.674  15.009  -5.553  1.00 -6.76           H
ATOM   4131  CA  SER A 269     -54.547  14.636  -3.790  1.00 -6.76           C
ATOM   4132  HA  SER A 269     -54.070  15.303  -3.075  1.00 -6.76           H
ATOM   4133  C   SER A 269     -53.490  14.042  -4.707  1.00 -6.76           C
ATOM   4134  O   SER A 269     -53.831  13.607  -5.806  1.00 -6.76           O
ATOM   4135  CB  SER A 269     -55.274  13.514  -3.050  1.00 -6.76           C
ATOM   4136 1HB  SER A 269     -56.038  13.945  -2.403  1.00 -6.76           H
ATOM   4137 2HB  SER A 269     -55.752  12.859  -3.779  1.00 -6.76           H
ATOM   4138  OG  SER A 269     -54.369  12.758  -2.267  1.00 -6.76           O
ATOM   4139  HG  SER A 269     -54.488  11.828  -2.488  1.00 -6.76           H
ATOM   4140  N   ILE A 270     -52.229  14.081  -4.299  1.00-13.64           N
ATOM   4141  H   ILE A 270     -52.019  14.475  -3.384  1.00-13.64           H
ATOM   4142  CA  ILE A 270     -51.101  13.587  -5.094  1.00-13.64           C
ATOM   4143  HA  ILE A 270     -51.475  12.939  -5.887  1.00-13.64           H
ATOM   4144  C   ILE A 270     -50.179  12.769  -4.201  1.00-13.64           C
ATOM   4145  O   ILE A 270     -50.243  12.889  -2.978  1.00-13.64           O
ATOM   4146  CB  ILE A 270     -50.295  14.754  -5.747  1.00-13.64           C
ATOM   4147  HB  ILE A 270     -49.487  14.321  -6.334  1.00-13.64           H
ATOM   4148  CG1 ILE A 270     -49.660  15.680  -4.692  1.00-13.64           C
ATOM   4149 1HG1 ILE A 270     -50.451  16.139  -4.106  1.00-13.64           H
ATOM   4150 2HG1 ILE A 270     -49.052  15.078  -4.019  1.00-13.64           H
ATOM   4151  CG2 ILE A 270     -51.203  15.536  -6.706  1.00-13.64           C
ATOM   4152 1HG2 ILE A 270     -50.603  16.217  -7.305  1.00-13.64           H
ATOM   4153 2HG2 ILE A 270     -51.945  16.111  -6.152  1.00-13.64           H
ATOM   4154 3HG2 ILE A 270     -51.720  14.845  -7.373  1.00-13.64           H
ATOM   4155  CD1 ILE A 270     -48.774  16.802  -5.239  1.00-13.64           C
ATOM   4156 1HD1 ILE A 270     -48.261  17.293  -4.411  1.00-13.64           H
ATOM   4157 2HD1 ILE A 270     -49.382  17.537  -5.758  1.00-13.64           H
ATOM   4158 3HD1 ILE A 270     -48.034  16.395  -5.926  1.00-13.64           H
ATOM   4159  N   ASN A 271     -49.304  11.961  -4.783  1.00 -4.29           N
ATOM   4160  H   ASN A 271     -49.268  11.895  -5.795  1.00 -4.29           H
ATOM   4161  CA  ASN A 271     -48.375  11.162  -3.986  1.00 -4.29           C
ATOM   4162  HA  ASN A 271     -48.201  11.692  -3.051  1.00 -4.29           H
ATOM   4163  C   ASN A 271     -47.026  10.952  -4.664  1.00 -4.29           C
ATOM   4164  O   ASN A 271     -46.920  10.976  -5.891  1.00 -4.29           O
ATOM   4165  CB  ASN A 271     -48.980   9.790  -3.657  1.00 -4.29           C
ATOM   4166 1HB  ASN A 271     -48.396   9.340  -2.858  1.00 -4.29           H
ATOM   4167 2HB  ASN A 271     -50.002   9.920  -3.303  1.00 -4.29           H
ATOM   4168  CG  ASN A 271     -48.969   8.845  -4.834  1.00 -4.29           C
ATOM   4169  OD1 ASN A 271     -49.527   9.119  -5.886  1.00 -4.29           O
ATOM   4170  ND2 ASN A 271     -48.327   7.722  -4.671  1.00 -4.29           N
ATOM   4171 1HD2 ASN A 271     -48.287   7.077  -5.442  1.00 -4.29           H
ATOM   4172 2HD2 ASN A 271     -47.904   7.502  -3.787  1.00 -4.29           H
ATOM   4173  N   HIS A 272     -45.997  10.708  -3.866  1.00 -8.03           N
ATOM   4174  H   HIS A 272     -46.133  10.716  -2.856  1.00 -8.03           H
ATOM   4175  CA  HIS A 272     -44.666  10.408  -4.396  1.00 -8.03           C
ATOM   4176  HA  HIS A 272     -44.757   9.930  -5.372  1.00 -8.03           H
ATOM   4177  C   HIS A 272     -43.913   9.477  -3.469  1.00 -8.03           C
ATOM   4178  O   HIS A 272     -43.916   9.687  -2.263  1.00 -8.03           O
ATOM   4179  CB  HIS A 272     -43.846  11.688  -4.533  1.00 -8.03           C
ATOM   4180 1HB  HIS A 272     -44.328  12.339  -5.259  1.00 -8.03           H
ATOM   4181 2HB  HIS A 272     -43.828  12.195  -3.569  1.00 -8.03           H
ATOM   4182  CG  HIS A 272     -42.436  11.439  -4.961  1.00 -8.03           C
ATOM   4183  ND1 HIS A 272     -42.085  11.139  -6.267  1.00 -8.03           N
ATOM   4184  HD1 HIS A 272     -42.721  11.148  -7.070  1.00 -8.03           H
ATOM   4185  CD2 HIS A 272     -41.276  11.352  -4.259  1.00 -8.03           C
ATOM   4186  HD2 HIS A 272     -41.168  11.514  -3.194  1.00 -8.03           H
ATOM   4187  CE1 HIS A 272     -40.797  10.850  -6.314  1.00 -8.03           C
ATOM   4188  HE1 HIS A 272     -40.256  10.567  -7.213  1.00 -8.03           H
ATOM   4189  NE2 HIS A 272     -40.277  11.006  -5.122  1.00 -8.03           N
ATOM   4190  HE2 HIS A 272     -39.289  10.895  -4.897  1.00 -8.03           H
ATOM   4191  N   THR A 273     -43.245   8.483  -4.029  1.00-10.66           N
ATOM   4192  H   THR A 273     -43.231   8.393  -5.038  1.00-10.66           H
ATOM   4193  CA  THR A 273     -42.503   7.491  -3.258  1.00-10.66           C
ATOM   4194  HA  THR A 273     -42.766   7.573  -2.210  1.00-10.66           H
ATOM   4195  C   THR A 273     -40.991   7.664  -3.396  1.00-10.66           C
ATOM   4196  O   THR A 273     -40.488   7.892  -4.494  1.00-10.66           O
ATOM   4197  CB  THR A 273     -42.901   6.082  -3.752  1.00-10.66           C
ATOM   4198  HB  THR A 273     -42.562   5.949  -4.779  1.00-10.66           H
ATOM   4199  OG1 THR A 273     -44.325   5.951  -3.705  1.00-10.66           O
ATOM   4200  HG1 THR A 273     -44.546   5.066  -4.025  1.00-10.66           H
ATOM   4201  CG2 THR A 273     -42.344   4.983  -2.895  1.00-10.66           C
ATOM   4202 1HG2 THR A 273     -42.796   4.037  -3.185  1.00-10.66           H
ATOM   4203 2HG2 THR A 273     -42.559   5.177  -1.843  1.00-10.66           H
ATOM   4204 3HG2 THR A 273     -41.268   4.905  -3.040  1.00-10.66           H
ATOM   4205  N   TYR A 274     -40.272   7.489  -2.297  1.00 -2.25           N
ATOM   4206  H   TYR A 274     -40.756   7.388  -1.407  1.00 -2.25           H
ATOM   4207  CA  TYR A 274     -38.829   7.252  -2.291  1.00 -2.25           C
ATOM   4208  HA  TYR A 274     -38.410   7.329  -3.294  1.00 -2.25           H
ATOM   4209  C   TYR A 274     -38.680   5.830  -1.761  1.00 -2.25           C
ATOM   4210  O   TYR A 274     -39.580   5.349  -1.072  1.00 -2.25           O
ATOM   4211  CB  TYR A 274     -38.114   8.208  -1.336  1.00 -2.25           C
ATOM   4212 1HB  TYR A 274     -38.548   8.104  -0.342  1.00 -2.25           H
ATOM   4213 2HB  TYR A 274     -37.064   7.923  -1.281  1.00 -2.25           H
ATOM   4214  CG  TYR A 274     -38.194   9.657  -1.752  1.00 -2.25           C
ATOM   4215  CD1 TYR A 274     -39.187  10.506  -1.223  1.00 -2.25           C
ATOM   4216  HD1 TYR A 274     -39.918  10.112  -0.529  1.00 -2.25           H
ATOM   4217  CD2 TYR A 274     -37.264  10.192  -2.664  1.00 -2.25           C
ATOM   4218  HD2 TYR A 274     -36.501   9.555  -3.086  1.00 -2.25           H
ATOM   4219  CE1 TYR A 274     -39.228  11.881  -1.575  1.00 -2.25           C
ATOM   4220  HE1 TYR A 274     -39.982  12.528  -1.151  1.00 -2.25           H
ATOM   4221  CE2 TYR A 274     -37.310  11.565  -3.027  1.00 -2.25           C
ATOM   4222  HE2 TYR A 274     -36.596  11.974  -3.728  1.00 -2.25           H
ATOM   4223  CZ  TYR A 274     -38.280  12.397  -2.466  1.00 -2.25           C
ATOM   4224  OH  TYR A 274     -38.285  13.725  -2.793  1.00 -2.25           O
ATOM   4225  HH  TYR A 274     -38.915  14.235  -2.267  1.00 -2.25           H
ATOM   4226  N   GLN A 275     -37.569   5.161  -2.029  1.00 -8.57           N
ATOM   4227  H   GLN A 275     -36.817   5.596  -2.553  1.00 -8.57           H
ATOM   4228  CA  GLN A 275     -37.378   3.801  -1.520  1.00 -8.57           C
ATOM   4229  HA  GLN A 275     -38.232   3.508  -0.913  1.00 -8.57           H
ATOM   4230  C   GLN A 275     -36.146   3.772  -0.634  1.00 -8.57           C
ATOM   4231  O   GLN A 275     -35.135   4.383  -0.966  1.00 -8.57           O
ATOM   4232  CB  GLN A 275     -37.246   2.801  -2.671  1.00 -8.57           C
ATOM   4233 1HB  GLN A 275     -38.085   2.956  -3.345  1.00 -8.57           H
ATOM   4234 2HB  GLN A 275     -36.322   2.996  -3.215  1.00 -8.57           H
ATOM   4235  CG  GLN A 275     -37.266   1.345  -2.208  1.00 -8.57           C
ATOM   4236 1HG  GLN A 275     -36.414   1.165  -1.554  1.00 -8.57           H
ATOM   4237 2HG  GLN A 275     -38.178   1.167  -1.640  1.00 -8.57           H
ATOM   4238  CD  GLN A 275     -37.209   0.353  -3.345  1.00 -8.57           C
ATOM   4239  OE1 GLN A 275     -37.882   0.490  -4.364  1.00 -8.57           O
ATOM   4240  NE2 GLN A 275     -36.414  -0.670  -3.178  1.00 -8.57           N
ATOM   4241 1HE2 GLN A 275     -36.383  -1.397  -3.880  1.00 -8.57           H
ATOM   4242 2HE2 GLN A 275     -35.846  -0.740  -2.351  1.00 -8.57           H
ATOM   4243  N   LEU A 276     -36.239   3.055   0.475  1.00 -9.44           N
ATOM   4244  H   LEU A 276     -37.111   2.579   0.695  1.00 -9.44           H
ATOM   4245  CA  LEU A 276     -35.141   2.874   1.411  1.00 -9.44           C
ATOM   4246  HA  LEU A 276     -34.242   3.363   1.042  1.00 -9.44           H
ATOM   4247  C   LEU A 276     -34.869   1.379   1.544  1.00 -9.44           C
ATOM   4248  O   LEU A 276     -35.775   0.577   1.772  1.00 -9.44           O
ATOM   4249  CB  LEU A 276     -35.536   3.479   2.761  1.00 -9.44           C
ATOM   4250 1HB  LEU A 276     -35.692   4.545   2.607  1.00 -9.44           H
ATOM   4251 2HB  LEU A 276     -36.494   3.043   3.040  1.00 -9.44           H
ATOM   4252  CG  LEU A 276     -34.598   3.299   3.961  1.00 -9.44           C
ATOM   4253  HG  LEU A 276     -34.544   2.236   4.182  1.00 -9.44           H
ATOM   4254  CD1 LEU A 276     -33.185   3.794   3.711  1.00 -9.44           C
ATOM   4255 1HD1 LEU A 276     -32.597   3.714   4.624  1.00 -9.44           H
ATOM   4256 2HD1 LEU A 276     -33.195   4.829   3.372  1.00 -9.44           H
ATOM   4257 3HD1 LEU A 276     -32.702   3.175   2.960  1.00 -9.44           H
ATOM   4258  CD2 LEU A 276     -35.175   4.012   5.183  1.00 -9.44           C
ATOM   4259 1HD2 LEU A 276     -34.520   3.863   6.042  1.00 -9.44           H
ATOM   4260 2HD2 LEU A 276     -36.150   3.590   5.425  1.00 -9.44           H
ATOM   4261 3HD2 LEU A 276     -35.279   5.078   4.987  1.00 -9.44           H
ATOM   4262  N   ASP A 277     -33.610   1.005   1.410  1.00  3.51           N
ATOM   4263  H   ASP A 277     -32.904   1.700   1.173  1.00  3.51           H
ATOM   4264  CA  ASP A 277     -33.157  -0.356   1.662  1.00  3.51           C
ATOM   4265  HA  ASP A 277     -33.983  -0.978   2.005  1.00  3.51           H
ATOM   4266  C   ASP A 277     -32.142  -0.208   2.788  1.00  3.51           C
ATOM   4267  O   ASP A 277     -31.002   0.199   2.559  1.00  3.51           O
ATOM   4268  CB  ASP A 277     -32.553  -0.991   0.403  1.00  3.51           C
ATOM   4269 1HB  ASP A 277     -33.280  -0.906  -0.405  1.00  3.51           H
ATOM   4270 2HB  ASP A 277     -31.653  -0.448   0.113  1.00  3.51           H
ATOM   4271  CG  ASP A 277     -32.220  -2.468   0.593  1.00  3.51           C
ATOM   4272  OD1 ASP A 277     -32.156  -2.950   1.742  1.00  3.51           O
ATOM   4273  OD2 ASP A 277     -32.077  -3.189  -0.420  1.00  3.51           O
ATOM   4274  N   VAL A 278     -32.584  -0.438   4.016  1.00 21.12           N
ATOM   4275  H   VAL A 278     -33.538  -0.714   4.171  1.00 21.12           H
ATOM   4276  CA  VAL A 278     -31.675  -0.375   5.151  1.00 21.12           C
ATOM   4277  HA  VAL A 278     -31.018   0.470   4.993  1.00 21.12           H
ATOM   4278  C   VAL A 278     -30.857  -1.651   5.155  1.00 21.12           C
ATOM   4279  O   VAL A 278     -31.349  -2.734   5.472  1.00 21.12           O
ATOM   4280  CB  VAL A 278     -32.347  -0.206   6.526  1.00 21.12           C
ATOM   4281  HB  VAL A 278     -32.974  -1.071   6.732  1.00 21.12           H
ATOM   4282  CG1 VAL A 278     -31.271  -0.081   7.621  1.00 21.12           C
ATOM   4283 1HG1 VAL A 278     -31.728   0.193   8.569  1.00 21.12           H
ATOM   4284 2HG1 VAL A 278     -30.543   0.686   7.349  1.00 21.12           H
ATOM   4285 3HG1 VAL A 278     -30.752  -1.031   7.746  1.00 21.12           H
ATOM   4286  CG2 VAL A 278     -33.224   1.027   6.529  1.00 21.12           C
ATOM   4287 1HG2 VAL A 278     -33.597   1.196   7.534  1.00 21.12           H
ATOM   4288 2HG2 VAL A 278     -34.076   0.881   5.868  1.00 21.12           H
ATOM   4289 3HG2 VAL A 278     -32.651   1.898   6.211  1.00 21.12           H
ATOM   4290  N   VAL A 279     -29.607  -1.507   4.765  1.00 10.96           N
ATOM   4291  H   VAL A 279     -29.281  -0.576   4.538  1.00 10.96           H
ATOM   4292  CA  VAL A 279     -28.667  -2.611   4.686  1.00 10.96           C
ATOM   4293  HA  VAL A 279     -29.144  -3.478   4.233  1.00 10.96           H
ATOM   4294  C   VAL A 279     -28.312  -2.889   6.146  1.00 10.96           C
ATOM   4295  O   VAL A 279     -28.112  -1.950   6.917  1.00 10.96           O
ATOM   4296  CB  VAL A 279     -27.429  -2.172   3.842  1.00 10.96           C
ATOM   4297  HB  VAL A 279     -26.921  -1.366   4.364  1.00 10.96           H
ATOM   4298  CG1 VAL A 279     -26.435  -3.314   3.631  1.00 10.96           C
ATOM   4299 1HG1 VAL A 279     -25.553  -2.937   3.114  1.00 10.96           H
ATOM   4300 2HG1 VAL A 279     -26.888  -4.096   3.022  1.00 10.96           H
ATOM   4301 3HG1 VAL A 279     -26.127  -3.731   4.590  1.00 10.96           H
ATOM   4302  CG2 VAL A 279     -27.873  -1.631   2.467  1.00 10.96           C
ATOM   4303 1HG2 VAL A 279     -26.999  -1.408   1.854  1.00 10.96           H
ATOM   4304 2HG2 VAL A 279     -28.446  -0.712   2.584  1.00 10.96           H
ATOM   4305 3HG2 VAL A 279     -28.487  -2.368   1.949  1.00 10.96           H
ATOM   4306  N   GLU A 280     -28.242  -4.141   6.571  1.00 21.78           N
ATOM   4307  H   GLU A 280     -28.474  -4.910   5.957  1.00 21.78           H
ATOM   4308  CA  GLU A 280     -27.766  -4.418   7.924  1.00 21.78           C
ATOM   4309  HA  GLU A 280     -28.389  -3.890   8.645  1.00 21.78           H
ATOM   4310  C   GLU A 280     -26.337  -3.876   8.020  1.00 21.78           C
ATOM   4311  O   GLU A 280     -25.555  -3.989   7.070  1.00 21.78           O
ATOM   4312  CB  GLU A 280     -27.807  -5.924   8.219  1.00 21.78           C
ATOM   4313 1HB  GLU A 280     -28.843  -6.255   8.151  1.00 21.78           H
ATOM   4314 2HB  GLU A 280     -27.234  -6.446   7.452  1.00 21.78           H
ATOM   4315  CG  GLU A 280     -27.254  -6.337   9.585  1.00 21.78           C
ATOM   4316 1HG  GLU A 280     -27.255  -7.427   9.644  1.00 21.78           H
ATOM   4317 2HG  GLU A 280     -26.221  -5.999   9.669  1.00 21.78           H
ATOM   4318  CD  GLU A 280     -28.053  -5.777  10.753  1.00 21.78           C
ATOM   4319  OE1 GLU A 280     -28.837  -6.545  11.356  1.00 21.78           O
ATOM   4320  OE2 GLU A 280     -27.892  -4.585  11.112  1.00 21.78           O
ATOM   4321  N   ARG A 281     -25.982  -3.262   9.142  1.00 12.16           N
ATOM   4322  H   ARG A 281     -26.641  -3.197   9.912  1.00 12.16           H
ATOM   4323  CA  ARG A 281     -24.610  -2.786   9.317  1.00 12.16           C
ATOM   4324  HA  ARG A 281     -24.261  -2.362   8.377  1.00 12.16           H
ATOM   4325  C   ARG A 281     -23.812  -4.045   9.623  1.00 12.16           C
ATOM   4326  O   ARG A 281     -23.912  -4.608  10.706  1.00 12.16           O
ATOM   4327  CB  ARG A 281     -24.488  -1.733  10.420  1.00 12.16           C
ATOM   4328 1HB  ARG A 281     -25.221  -0.951  10.224  1.00 12.16           H
ATOM   4329 2HB  ARG A 281     -24.712  -2.187  11.384  1.00 12.16           H
ATOM   4330  CG  ARG A 281     -23.112  -1.086  10.469  1.00 12.16           C
ATOM   4331 1HG  ARG A 281     -22.366  -1.830  10.748  1.00 12.16           H
ATOM   4332 2HG  ARG A 281     -22.878  -0.704   9.477  1.00 12.16           H
ATOM   4333  CD  ARG A 281     -23.069   0.072  11.457  1.00 12.16           C
ATOM   4334 1HD  ARG A 281     -22.138   0.621  11.316  1.00 12.16           H
ATOM   4335 2HD  ARG A 281     -23.907   0.741  11.253  1.00 12.16           H
ATOM   4336  NE  ARG A 281     -23.140  -0.388  12.846  1.00 12.16           N
ATOM   4337  HE  ARG A 281     -23.124  -1.391  13.009  1.00 12.16           H
ATOM   4338  CZ  ARG A 281     -23.215   0.365  13.931  1.00 12.16           C
ATOM   4339  NH1 ARG A 281     -23.235  -0.229  15.086  1.00 12.16           N
ATOM   4340 1HH1 ARG A 281     -23.198  -1.238  15.114  1.00 12.16           H
ATOM   4341 2HH1 ARG A 281     -23.301   0.307  15.937  1.00 12.16           H
ATOM   4342  NH2 ARG A 281     -23.225   1.669  13.924  1.00 12.16           N
ATOM   4343 1HH2 ARG A 281     -23.213   2.172  13.053  1.00 12.16           H
ATOM   4344 2HH2 ARG A 281     -23.237   2.167  14.801  1.00 12.16           H
ATOM   4345  N   SER A 282     -23.161  -4.560   8.593  1.00 13.01           N
ATOM   4346  H   SER A 282     -23.168  -4.061   7.718  1.00 13.01           H
ATOM   4347  CA  SER A 282     -22.576  -5.895   8.626  1.00 13.01           C
ATOM   4348  HA  SER A 282     -23.377  -6.605   8.820  1.00 13.01           H
ATOM   4349  C   SER A 282     -21.488  -6.024   9.688  1.00 13.01           C
ATOM   4350  O   SER A 282     -20.546  -5.210   9.692  1.00 13.01           O
ATOM   4351  CB  SER A 282     -21.973  -6.207   7.261  1.00 13.01           C
ATOM   4352 1HB  SER A 282     -22.754  -6.148   6.503  1.00 13.01           H
ATOM   4353 2HB  SER A 282     -21.204  -5.467   7.037  1.00 13.01           H
ATOM   4354  OG  SER A 282     -21.391  -7.495   7.238  1.00 13.01           O
ATOM   4355  HG  SER A 282     -22.096  -8.159   7.339  1.00 13.01           H
ATOM   4356  N   PRO A 283     -21.592  -7.026  10.586  1.00 10.95           N
ATOM   4357  CA  PRO A 283     -20.496  -7.223  11.539  1.00 10.95           C
ATOM   4358  HA  PRO A 283     -20.381  -6.337  12.158  1.00 10.95           H
ATOM   4359  C   PRO A 283     -19.186  -7.554  10.843  1.00 10.95           C
ATOM   4360  O   PRO A 283     -19.147  -8.270   9.834  1.00 10.95           O
ATOM   4361  CB  PRO A 283     -20.975  -8.405  12.383  1.00 10.95           C
ATOM   4362 1HB  PRO A 283     -20.587  -9.335  11.970  1.00 10.95           H
ATOM   4363 2HB  PRO A 283     -20.670  -8.287  13.423  1.00 10.95           H
ATOM   4364  CG  PRO A 283     -22.438  -8.376  12.256  1.00 10.95           C
ATOM   4365 1HG  PRO A 283     -22.871  -9.347  12.494  1.00 10.95           H
ATOM   4366 2HG  PRO A 283     -22.855  -7.598  12.894  1.00 10.95           H
ATOM   4367  CD  PRO A 283     -22.646  -8.029  10.818  1.00 10.95           C
ATOM   4368 1HD  PRO A 283     -22.489  -8.900  10.179  1.00 10.95           H
ATOM   4369 2HD  PRO A 283     -23.640  -7.606  10.673  1.00 10.95           H
ATOM   4370  N   HIS A 284     -18.100  -7.006  11.359  1.00 23.84           N
ATOM   4371  H   HIS A 284     -18.155  -6.506  12.245  1.00 23.84           H
ATOM   4372  CA  HIS A 284     -16.830  -7.046  10.649  1.00 23.84           C
ATOM   4373  HA  HIS A 284     -16.767  -7.960  10.062  1.00 23.84           H
ATOM   4374  C   HIS A 284     -15.695  -7.007  11.663  1.00 23.84           C
ATOM   4375  O   HIS A 284     -15.824  -6.329  12.677  1.00 23.84           O
ATOM   4376  CB  HIS A 284     -16.784  -5.830   9.716  1.00 23.84           C
ATOM   4377 1HB  HIS A 284     -17.754  -5.741   9.226  1.00 23.84           H
ATOM   4378 2HB  HIS A 284     -16.618  -4.931  10.309  1.00 23.84           H
ATOM   4379  CG  HIS A 284     -15.743  -5.917   8.645  1.00 23.84           C
ATOM   4380  ND1 HIS A 284     -14.427  -5.575   8.818  1.00 23.84           N
ATOM   4381  HD1 HIS A 284     -14.000  -5.256   9.687  1.00 23.84           H
ATOM   4382  CD2 HIS A 284     -15.847  -6.260   7.335  1.00 23.84           C
ATOM   4383  HD2 HIS A 284     -16.761  -6.569   6.848  1.00 23.84           H
ATOM   4384  CE1 HIS A 284     -13.795  -5.739   7.662  1.00 23.84           C
ATOM   4385  HE1 HIS A 284     -12.740  -5.552   7.516  1.00 23.84           H
ATOM   4386  NE2 HIS A 284     -14.619  -6.143   6.718  1.00 23.84           N
ATOM   4387  N   ARG A 285     -14.590  -7.701  11.406  1.00  5.61           N
ATOM   4388  H   ARG A 285     -14.537  -8.250  10.562  1.00  5.61           H
ATOM   4389  CA  ARG A 285     -13.414  -7.631  12.283  1.00  5.61           C
ATOM   4390  HA  ARG A 285     -13.689  -7.935  13.294  1.00  5.61           H
ATOM   4391  C   ARG A 285     -12.976  -6.172  12.284  1.00  5.61           C
ATOM   4392  O   ARG A 285     -13.151  -5.486  11.277  1.00  5.61           O
ATOM   4393  CB  ARG A 285     -12.246  -8.480  11.771  1.00  5.61           C
ATOM   4394 1HB  ARG A 285     -12.014  -8.159  10.755  1.00  5.61           H
ATOM   4395 2HB  ARG A 285     -11.381  -8.268  12.398  1.00  5.61           H
ATOM   4396  CG  ARG A 285     -12.460  -9.986  11.783  1.00  5.61           C
ATOM   4397 1HG  ARG A 285     -12.739 -10.303  12.787  1.00  5.61           H
ATOM   4398 2HG  ARG A 285     -13.260 -10.249  11.095  1.00  5.61           H
ATOM   4399  CD  ARG A 285     -11.181 -10.711  11.372  1.00  5.61           C
ATOM   4400 1HD  ARG A 285     -10.401 -10.460  12.093  1.00  5.61           H
ATOM   4401 2HD  ARG A 285     -11.352 -11.787  11.417  1.00  5.61           H
ATOM   4402  NE  ARG A 285     -10.708 -10.338  10.025  1.00  5.61           N
ATOM   4403  HE  ARG A 285     -10.055  -9.568   9.976  1.00  5.61           H
ATOM   4404  CZ  ARG A 285     -11.059 -10.900   8.876  1.00  5.61           C
ATOM   4405  NH1 ARG A 285     -10.646 -10.388   7.749  1.00  5.61           N
ATOM   4406 1HH1 ARG A 285      -9.947  -9.663   7.743  1.00  5.61           H
ATOM   4407 2HH1 ARG A 285     -11.027 -10.736   6.877  1.00  5.61           H
ATOM   4408  NH2 ARG A 285     -11.857 -11.921   8.788  1.00  5.61           N
ATOM   4409 1HH2 ARG A 285     -12.174 -12.400   9.622  1.00  5.61           H
ATOM   4410 2HH2 ARG A 285     -12.187 -12.199   7.874  1.00  5.61           H
ATOM   4411  N   PRO A 286     -12.428  -5.668  13.395  1.00-16.25           N
ATOM   4412  CA  PRO A 286     -12.153  -4.227  13.340  1.00-16.25           C
ATOM   4413  HA  PRO A 286     -13.091  -3.695  13.178  1.00-16.25           H
ATOM   4414  C   PRO A 286     -11.135  -3.787  12.278  1.00-16.25           C
ATOM   4415  O   PRO A 286     -10.154  -4.481  12.004  1.00-16.25           O
ATOM   4416  CB  PRO A 286     -11.637  -3.943  14.752  1.00-16.25           C
ATOM   4417 1HB  PRO A 286     -10.548  -3.968  14.769  1.00-16.25           H
ATOM   4418 2HB  PRO A 286     -12.015  -2.991  15.105  1.00-16.25           H
ATOM   4419  CG  PRO A 286     -12.188  -5.037  15.582  1.00-16.25           C
ATOM   4420 1HG  PRO A 286     -11.613  -5.160  16.497  1.00-16.25           H
ATOM   4421 2HG  PRO A 286     -13.236  -4.840  15.808  1.00-16.25           H
ATOM   4422  CD  PRO A 286     -12.079  -6.230  14.712  1.00-16.25           C
ATOM   4423 1HD  PRO A 286     -11.058  -6.619  14.707  1.00-16.25           H
ATOM   4424 2HD  PRO A 286     -12.789  -6.996  15.024  1.00-16.25           H
ATOM   4425  N   ILE A 287     -11.350  -2.618  11.692  1.00  2.07           N
ATOM   4426  H   ILE A 287     -12.185  -2.087  11.924  1.00  2.07           H
ATOM   4427  CA  ILE A 287     -10.410  -2.005  10.755  1.00  2.07           C
ATOM   4428  HA  ILE A 287      -9.620  -2.709  10.503  1.00  2.07           H
ATOM   4429  C   ILE A 287      -9.811  -0.846  11.528  1.00  2.07           C
ATOM   4430  O   ILE A 287     -10.441   0.183  11.766  1.00  2.07           O
ATOM   4431  CB  ILE A 287     -11.057  -1.495   9.434  1.00  2.07           C
ATOM   4432  HB  ILE A 287     -11.841  -0.779   9.680  1.00  2.07           H
ATOM   4433  CG1 ILE A 287     -11.686  -2.674   8.668  1.00  2.07           C
ATOM   4434 1HG1 ILE A 287     -10.891  -3.361   8.375  1.00  2.07           H
ATOM   4435 2HG1 ILE A 287     -12.363  -3.208   9.334  1.00  2.07           H
ATOM   4436  CG2 ILE A 287      -9.991  -0.785   8.546  1.00  2.07           C
ATOM   4437 1HG2 ILE A 287     -10.461  -0.361   7.658  1.00  2.07           H
ATOM   4438 2HG2 ILE A 287      -9.217  -1.490   8.237  1.00  2.07           H
ATOM   4439 3HG2 ILE A 287      -9.528   0.038   9.091  1.00  2.07           H
ATOM   4440  CD1 ILE A 287     -12.473  -2.281   7.411  1.00  2.07           C
ATOM   4441 1HD1 ILE A 287     -12.955  -3.166   7.002  1.00  2.07           H
ATOM   4442 2HD1 ILE A 287     -11.808  -1.869   6.652  1.00  2.07           H
ATOM   4443 3HD1 ILE A 287     -13.240  -1.548   7.666  1.00  2.07           H
ATOM   4444  N   LEU A 288      -8.587  -1.046  11.973  1.00 12.25           N
ATOM   4445  H   LEU A 288      -8.117  -1.912  11.764  1.00 12.25           H
ATOM   4446  CA  LEU A 288      -7.863  -0.012  12.695  1.00 12.25           C
ATOM   4447  HA  LEU A 288      -8.511   0.513  13.396  1.00 12.25           H
ATOM   4448  C   LEU A 288      -7.448   0.917  11.557  1.00 12.25           C
ATOM   4449  O   LEU A 288      -7.140   0.422  10.466  1.00 12.25           O
ATOM   4450  CB  LEU A 288      -6.656  -0.618  13.419  1.00 12.25           C
ATOM   4451 1HB  LEU A 288      -6.072  -1.144  12.669  1.00 12.25           H
ATOM   4452 2HB  LEU A 288      -6.051   0.216  13.777  1.00 12.25           H
ATOM   4453  CG  LEU A 288      -6.834  -1.593  14.601  1.00 12.25           C
ATOM   4454  HG  LEU A 288      -7.383  -1.091  15.394  1.00 12.25           H
ATOM   4455  CD1 LEU A 288      -7.540  -2.915  14.282  1.00 12.25           C
ATOM   4456 1HD1 LEU A 288      -7.489  -3.584  15.142  1.00 12.25           H
ATOM   4457 2HD1 LEU A 288      -7.066  -3.397  13.426  1.00 12.25           H
ATOM   4458 3HD1 LEU A 288      -8.588  -2.725  14.058  1.00 12.25           H
ATOM   4459  CD2 LEU A 288      -5.458  -1.939  15.115  1.00 12.25           C
ATOM   4460 1HD2 LEU A 288      -5.541  -2.539  16.022  1.00 12.25           H
ATOM   4461 2HD2 LEU A 288      -4.912  -1.027  15.354  1.00 12.25           H
ATOM   4462 3HD2 LEU A 288      -4.910  -2.494  14.359  1.00 12.25           H
ATOM   4463  N   GLN A 289      -7.478   2.228  11.750  1.00 -4.52           N
ATOM   4464  H   GLN A 289      -7.727   2.610  12.659  1.00 -4.52           H
ATOM   4465  CA  GLN A 289      -7.188   3.140  10.644  1.00 -4.52           C
ATOM   4466  HA  GLN A 289      -7.879   2.912   9.831  1.00 -4.52           H
ATOM   4467  C   GLN A 289      -5.764   2.912  10.137  1.00 -4.52           C
ATOM   4468  O   GLN A 289      -4.836   2.702  10.922  1.00 -4.52           O
ATOM   4469  CB  GLN A 289      -7.396   4.601  11.061  1.00 -4.52           C
ATOM   4470 1HB  GLN A 289      -8.355   4.669  11.574  1.00 -4.52           H
ATOM   4471 2HB  GLN A 289      -6.610   4.889  11.754  1.00 -4.52           H
ATOM   4472  CG  GLN A 289      -7.406   5.574   9.872  1.00 -4.52           C
ATOM   4473 1HG  GLN A 289      -6.415   5.597   9.420  1.00 -4.52           H
ATOM   4474 2HG  GLN A 289      -8.113   5.206   9.132  1.00 -4.52           H
ATOM   4475  CD  GLN A 289      -7.813   6.989  10.227  1.00 -4.52           C
ATOM   4476  OE1 GLN A 289      -8.745   7.213  10.995  1.00 -4.52           O
ATOM   4477  NE2 GLN A 289      -7.150   7.956   9.650  1.00 -4.52           N
ATOM   4478 1HE2 GLN A 289      -7.426   8.912   9.812  1.00 -4.52           H
ATOM   4479 2HE2 GLN A 289      -6.375   7.748   9.034  1.00 -4.52           H
ATOM   4480  N   ALA A 290      -5.593   2.913   8.823  1.00 -2.52           N
ATOM   4481  H   ALA A 290      -6.385   3.075   8.208  1.00 -2.52           H
ATOM   4482  CA  ALA A 290      -4.276   2.723   8.234  1.00 -2.52           C
ATOM   4483  HA  ALA A 290      -3.870   1.771   8.580  1.00 -2.52           H
ATOM   4484  C   ALA A 290      -3.365   3.854   8.719  1.00 -2.52           C
ATOM   4485  O   ALA A 290      -3.767   5.017   8.782  1.00 -2.52           O
ATOM   4486  CB  ALA A 290      -4.376   2.705   6.707  1.00 -2.52           C
ATOM   4487 1HB  ALA A 290      -5.037   1.899   6.386  1.00 -2.52           H
ATOM   4488 2HB  ALA A 290      -3.387   2.546   6.276  1.00 -2.52           H
ATOM   4489 3HB  ALA A 290      -4.769   3.659   6.351  1.00 -2.52           H
ATOM   4490  N   GLY A 291      -2.147   3.493   9.091  1.00 -0.55           N
ATOM   4491  H   GLY A 291      -1.875   2.517   9.032  1.00 -0.55           H
ATOM   4492  CA  GLY A 291      -1.189   4.455   9.607  1.00 -0.55           C
ATOM   4493 1HA  GLY A 291      -0.186   4.092   9.388  1.00 -0.55           H
ATOM   4494 2HA  GLY A 291      -1.327   5.409   9.098  1.00 -0.55           H
ATOM   4495  C   GLY A 291      -1.289   4.690  11.102  1.00 -0.55           C
ATOM   4496  O   GLY A 291      -0.456   5.413  11.645  1.00 -0.55           O
ATOM   4497  N   LEU A 292      -2.266   4.096  11.779  1.00 25.06           N
ATOM   4498  H   LEU A 292      -2.948   3.523  11.294  1.00 25.06           H
ATOM   4499  CA  LEU A 292      -2.388   4.225  13.231  1.00 25.06           C
ATOM   4500  HA  LEU A 292      -1.594   4.868  13.592  1.00 25.06           H
ATOM   4501  C   LEU A 292      -2.271   2.857  13.915  1.00 25.06           C
ATOM   4502  O   LEU A 292      -3.035   1.940  13.601  1.00 25.06           O
ATOM   4503  CB  LEU A 292      -3.724   4.870  13.619  1.00 25.06           C
ATOM   4504 1HB  LEU A 292      -4.530   4.255  13.219  1.00 25.06           H
ATOM   4505 2HB  LEU A 292      -3.785   4.822  14.700  1.00 25.06           H
ATOM   4506  CG  LEU A 292      -3.991   6.331  13.225  1.00 25.06           C
ATOM   4507  HG  LEU A 292      -4.048   6.398  12.139  1.00 25.06           H
ATOM   4508  CD1 LEU A 292      -5.332   6.778  13.817  1.00 25.06           C
ATOM   4509 1HD1 LEU A 292      -5.572   7.774  13.444  1.00 25.06           H
ATOM   4510 2HD1 LEU A 292      -5.268   6.817  14.905  1.00 25.06           H
ATOM   4511 3HD1 LEU A 292      -6.122   6.097  13.511  1.00 25.06           H
ATOM   4512  CD2 LEU A 292      -2.903   7.291  13.718  1.00 25.06           C
ATOM   4513 1HD2 LEU A 292      -3.184   8.318  13.482  1.00 25.06           H
ATOM   4514 2HD2 LEU A 292      -1.961   7.074  13.215  1.00 25.06           H
ATOM   4515 3HD2 LEU A 292      -2.771   7.193  14.796  1.00 25.06           H
ATOM   4516  N   PRO A 293      -1.334   2.689  14.868  1.00  8.17           N
ATOM   4517  CA  PRO A 293      -0.297   3.602  15.370  1.00  8.17           C
ATOM   4518  HA  PRO A 293      -0.733   4.565  15.637  1.00  8.17           H
ATOM   4519  C   PRO A 293       0.840   3.821  14.369  1.00  8.17           C
ATOM   4520  O   PRO A 293       0.989   3.064  13.407  1.00  8.17           O
ATOM   4521  CB  PRO A 293       0.189   2.888  16.632  1.00  8.17           C
ATOM   4522 1HB  PRO A 293       1.229   3.129  16.846  1.00  8.17           H
ATOM   4523 2HB  PRO A 293      -0.446   3.150  17.476  1.00  8.17           H
ATOM   4524  CG  PRO A 293       0.033   1.452  16.307  1.00  8.17           C
ATOM   4525 1HG  PRO A 293       0.847   1.123  15.662  1.00  8.17           H
ATOM   4526 2HG  PRO A 293      -0.005   0.845  17.212  1.00  8.17           H
ATOM   4527  CD  PRO A 293      -1.268   1.391  15.565  1.00  8.17           C
ATOM   4528 1HD  PRO A 293      -1.258   0.565  14.859  1.00  8.17           H
ATOM   4529 2HD  PRO A 293      -2.103   1.302  16.260  1.00  8.17           H
ATOM   4530  N   ALA A 294       1.643   4.849  14.615  1.00 18.53           N
ATOM   4531  H   ALA A 294       1.498   5.406  15.441  1.00 18.53           H
ATOM   4532  CA  ALA A 294       2.773   5.215  13.764  1.00 18.53           C
ATOM   4533  HA  ALA A 294       2.860   4.514  12.934  1.00 18.53           H
ATOM   4534  C   ALA A 294       4.046   5.141  14.613  1.00 18.53           C
ATOM   4535  O   ALA A 294       3.969   5.203  15.841  1.00 18.53           O
ATOM   4536  CB  ALA A 294       2.565   6.625  13.211  1.00 18.53           C
ATOM   4537 1HB  ALA A 294       1.643   6.657  12.633  1.00 18.53           H
ATOM   4538 2HB  ALA A 294       3.399   6.899  12.563  1.00 18.53           H
ATOM   4539 3HB  ALA A 294       2.501   7.341  14.030  1.00 18.53           H
ATOM   4540  N   ASN A 295       5.192   4.988  13.962  1.00 -6.31           N
ATOM   4541  H   ASN A 295       5.184   4.989  12.954  1.00 -6.31           H
ATOM   4542  CA  ASN A 295       6.471   4.801  14.656  1.00 -6.31           C
ATOM   4543  HA  ASN A 295       6.390   3.944  15.325  1.00 -6.31           H
ATOM   4544  C   ASN A 295       6.850   6.023  15.486  1.00 -6.31           C
ATOM   4545  O   ASN A 295       6.536   7.155  15.102  1.00 -6.31           O
ATOM   4546  CB  ASN A 295       7.600   4.550  13.646  1.00 -6.31           C
ATOM   4547 1HB  ASN A 295       7.636   5.375  12.936  1.00 -6.31           H
ATOM   4548 2HB  ASN A 295       8.549   4.512  14.177  1.00 -6.31           H
ATOM   4549  CG  ASN A 295       7.435   3.261  12.892  1.00 -6.31           C
ATOM   4550  OD1 ASN A 295       6.915   2.284  13.412  1.00 -6.31           O
ATOM   4551  ND2 ASN A 295       7.849   3.243  11.658  1.00 -6.31           N
ATOM   4552 1HD2 ASN A 295       7.725   2.405  11.114  1.00 -6.31           H
ATOM   4553 2HD2 ASN A 295       8.298   4.057  11.255  1.00 -6.31           H
ATOM   4554  N   LYS A 296       7.565   5.812  16.584  1.00 -8.38           N
ATOM   4555  H   LYS A 296       7.806   4.856  16.847  1.00 -8.38           H
ATOM   4556  CA  LYS A 296       8.020   6.902  17.454  1.00 -8.38           C
ATOM   4557  HA  LYS A 296       7.906   7.856  16.941  1.00 -8.38           H
ATOM   4558  C   LYS A 296       9.488   6.728  17.822  1.00 -8.38           C
ATOM   4559  O   LYS A 296       9.944   5.613  18.067  1.00 -8.38           O
ATOM   4560  CB  LYS A 296       7.192   6.910  18.744  1.00 -8.38           C
ATOM   4561 1HB  LYS A 296       7.279   5.921  19.193  1.00 -8.38           H
ATOM   4562 2HB  LYS A 296       7.625   7.634  19.434  1.00 -8.38           H
ATOM   4563  CG  LYS A 296       5.702   7.219  18.594  1.00 -8.38           C
ATOM   4564 1HG  LYS A 296       5.264   6.546  17.859  1.00 -8.38           H
ATOM   4565 2HG  LYS A 296       5.218   7.032  19.552  1.00 -8.38           H
ATOM   4566  CD  LYS A 296       5.411   8.658  18.190  1.00 -8.38           C
ATOM   4567 1HD  LYS A 296       5.877   9.340  18.901  1.00 -8.38           H
ATOM   4568 2HD  LYS A 296       5.804   8.847  17.192  1.00 -8.38           H
ATOM   4569  CE  LYS A 296       3.906   8.875  18.193  1.00 -8.38           C
ATOM   4570 1HE  LYS A 296       3.443   8.133  17.539  1.00 -8.38           H
ATOM   4571 2HE  LYS A 296       3.541   8.714  19.208  1.00 -8.38           H
ATOM   4572  NZ  LYS A 296       3.489  10.241  17.743  1.00 -8.38           N
ATOM   4573 1HZ  LYS A 296       2.491  10.353  17.891  1.00 -8.38           H
ATOM   4574 2HZ  LYS A 296       3.694  10.356  16.759  1.00 -8.38           H
ATOM   4575 3HZ  LYS A 296       3.969  10.952  18.281  1.00 -8.38           H
ATOM   4576  N   THR A 297      10.212   7.831  17.897  1.00 -5.37           N
ATOM   4577  H   THR A 297       9.807   8.716  17.630  1.00 -5.37           H
ATOM   4578  CA  THR A 297      11.596   7.838  18.367  1.00 -5.37           C
ATOM   4579  HA  THR A 297      11.836   6.898  18.860  1.00 -5.37           H
ATOM   4580  C   THR A 297      11.688   8.981  19.363  1.00 -5.37           C
ATOM   4581  O   THR A 297      11.402  10.123  18.996  1.00 -5.37           O
ATOM   4582  CB  THR A 297      12.577   8.071  17.202  1.00 -5.37           C
ATOM   4583  HB  THR A 297      12.351   9.024  16.724  1.00 -5.37           H
ATOM   4584  OG1 THR A 297      12.426   7.017  16.247  1.00 -5.37           O
ATOM   4585  HG1 THR A 297      12.779   7.327  15.404  1.00 -5.37           H
ATOM   4586  CG2 THR A 297      14.017   8.071  17.659  1.00 -5.37           C
ATOM   4587 1HG2 THR A 297      14.671   8.122  16.792  1.00 -5.37           H
ATOM   4588 2HG2 THR A 297      14.239   7.165  18.220  1.00 -5.37           H
ATOM   4589 3HG2 THR A 297      14.204   8.941  18.288  1.00 -5.37           H
ATOM   4590  N   VAL A 298      12.012   8.681  20.612  1.00  2.06           N
ATOM   4591  H   VAL A 298      12.248   7.722  20.858  1.00  2.06           H
ATOM   4592  CA  VAL A 298      12.030   9.678  21.688  1.00  2.06           C
ATOM   4593  HA  VAL A 298      12.029  10.681  21.264  1.00  2.06           H
ATOM   4594  C   VAL A 298      13.301   9.494  22.511  1.00  2.06           C
ATOM   4595  O   VAL A 298      13.927   8.442  22.427  1.00  2.06           O
ATOM   4596  CB  VAL A 298      10.789   9.526  22.622  1.00  2.06           C
ATOM   4597  HB  VAL A 298      10.878  10.258  23.421  1.00  2.06           H
ATOM   4598  CG1 VAL A 298       9.482   9.816  21.866  1.00  2.06           C
ATOM   4599 1HG1 VAL A 298       8.652   9.835  22.573  1.00  2.06           H
ATOM   4600 2HG1 VAL A 298       9.298   9.051  21.112  1.00  2.06           H
ATOM   4601 3HG1 VAL A 298       9.548  10.790  21.380  1.00  2.06           H
ATOM   4602  CG2 VAL A 298      10.713   8.119  23.248  1.00  2.06           C
ATOM   4603 1HG2 VAL A 298       9.824   8.047  23.876  1.00  2.06           H
ATOM   4604 2HG2 VAL A 298      11.586   7.945  23.878  1.00  2.06           H
ATOM   4605 3HG2 VAL A 298      10.675   7.352  22.476  1.00  2.06           H
ATOM   4606  N   ALA A 299      13.688  10.485  23.299  1.00 14.83           N
ATOM   4607  H   ALA A 299      13.181  11.363  23.291  1.00 14.83           H
ATOM   4608  CA  ALA A 299      14.812  10.340  24.225  1.00 14.83           C
ATOM   4609  HA  ALA A 299      15.608   9.773  23.741  1.00 14.83           H
ATOM   4610  C   ALA A 299      14.382   9.587  25.496  1.00 14.83           C
ATOM   4611  O   ALA A 299      13.195   9.444  25.782  1.00 14.83           O
ATOM   4612  CB  ALA A 299      15.354  11.732  24.586  1.00 14.83           C
ATOM   4613 1HB  ALA A 299      15.647  12.259  23.676  1.00 14.83           H
ATOM   4614 2HB  ALA A 299      16.225  11.636  25.234  1.00 14.83           H
ATOM   4615 3HB  ALA A 299      14.586  12.307  25.106  1.00 14.83           H
ATOM   4616  N   LEU A 300      15.348   9.161  26.293  1.00  9.18           N
ATOM   4617  H   LEU A 300      16.304   9.201  25.966  1.00  9.18           H
ATOM   4618  CA  LEU A 300      15.093   8.625  27.628  1.00  9.18           C
ATOM   4619  HA  LEU A 300      14.432   7.762  27.549  1.00  9.18           H
ATOM   4620  C   LEU A 300      14.441   9.678  28.533  1.00  9.18           C
ATOM   4621  O   LEU A 300      14.825  10.845  28.502  1.00  9.18           O
ATOM   4622  CB  LEU A 300      16.436   8.198  28.236  1.00  9.18           C
ATOM   4623 1HB  LEU A 300      16.935   7.537  27.528  1.00  9.18           H
ATOM   4624 2HB  LEU A 300      17.044   9.093  28.335  1.00  9.18           H
ATOM   4625  CG  LEU A 300      16.423   7.504  29.604  1.00  9.18           C
ATOM   4626  HG  LEU A 300      15.834   8.099  30.300  1.00  9.18           H
ATOM   4627  CD1 LEU A 300      15.796   6.122  29.497  1.00  9.18           C
ATOM   4628 1HD1 LEU A 300      15.843   5.619  30.462  1.00  9.18           H
ATOM   4629 2HD1 LEU A 300      16.323   5.527  28.751  1.00  9.18           H
ATOM   4630 3HD1 LEU A 300      14.755   6.220  29.198  1.00  9.18           H
ATOM   4631  CD2 LEU A 300      17.836   7.413  30.158  1.00  9.18           C
ATOM   4632 1HD2 LEU A 300      17.825   6.865  31.099  1.00  9.18           H
ATOM   4633 2HD2 LEU A 300      18.220   8.416  30.348  1.00  9.18           H
ATOM   4634 3HD2 LEU A 300      18.492   6.903  29.453  1.00  9.18           H
ATOM   4635  N   GLY A 301      13.470   9.275  29.343  1.00 -5.27           N
ATOM   4636  H   GLY A 301      13.144   8.311  29.307  1.00 -5.27           H
ATOM   4637  CA  GLY A 301      12.850  10.162  30.320  1.00 -5.27           C
ATOM   4638 1HA  GLY A 301      12.479   9.558  31.149  1.00 -5.27           H
ATOM   4639 2HA  GLY A 301      13.599  10.853  30.705  1.00 -5.27           H
ATOM   4640  C   GLY A 301      11.693  10.967  29.763  1.00 -5.27           C
ATOM   4641  O   GLY A 301      11.034  11.729  30.475  1.00 -5.27           O
ATOM   4642  N   SER A 302      11.441  10.785  28.477  1.00 20.55           N
ATOM   4643  H   SER A 302      11.999  10.120  27.962  1.00 20.55           H
ATOM   4644  CA  SER A 302      10.386  11.486  27.753  1.00 20.55           C
ATOM   4645  HA  SER A 302      10.410  12.550  27.985  1.00 20.55           H
ATOM   4646  C   SER A 302       9.002  10.936  28.074  1.00 20.55           C
ATOM   4647  O   SER A 302       8.843  10.064  28.920  1.00 20.55           O
ATOM   4648  CB  SER A 302      10.640  11.289  26.263  1.00 20.55           C
ATOM   4649 1HB  SER A 302       9.900  11.832  25.676  1.00 20.55           H
ATOM   4650 2HB  SER A 302      11.635  11.661  26.015  1.00 20.55           H
ATOM   4651  OG  SER A 302      10.569   9.909  25.968  1.00 20.55           O
ATOM   4652  HG  SER A 302      11.473   9.591  25.816  1.00 20.55           H
ATOM   4653  N   ASN A 303       8.005  11.401  27.339  1.00 -7.60           N
ATOM   4654  H   ASN A 303       8.190  12.116  26.650  1.00 -7.60           H
ATOM   4655  CA  ASN A 303       6.657  10.851  27.397  1.00 -7.60           C
ATOM   4656  HA  ASN A 303       6.625   9.964  28.031  1.00 -7.60           H
ATOM   4657  C   ASN A 303       6.316  10.479  25.961  1.00 -7.60           C
ATOM   4658  O   ASN A 303       6.852  11.110  25.039  1.00 -7.60           O
ATOM   4659  CB  ASN A 303       5.701  11.915  27.928  1.00 -7.60           C
ATOM   4660 1HB  ASN A 303       5.730  12.775  27.262  1.00 -7.60           H
ATOM   4661 2HB  ASN A 303       4.688  11.521  27.932  1.00 -7.60           H
ATOM   4662  CG  ASN A 303       6.069  12.369  29.312  1.00 -7.60           C
ATOM   4663  OD1 ASN A 303       6.298  11.571  30.207  1.00 -7.60           O
ATOM   4664  ND2 ASN A 303       6.145  13.647  29.500  1.00 -7.60           N
ATOM   4665 1HD2 ASN A 303       6.366  13.980  30.426  1.00 -7.60           H
ATOM   4666 2HD2 ASN A 303       6.009  14.289  28.733  1.00 -7.60           H
ATOM   4667  N   VAL A 304       5.453   9.498  25.742  1.00  3.89           N
ATOM   4668  H   VAL A 304       5.008   9.015  26.516  1.00  3.89           H
ATOM   4669  CA  VAL A 304       5.070   9.116  24.382  1.00  3.89           C
ATOM   4670  HA  VAL A 304       5.123  10.000  23.752  1.00  3.89           H
ATOM   4671  C   VAL A 304       3.616   8.669  24.430  1.00  3.89           C
ATOM   4672  O   VAL A 304       3.141   8.196  25.466  1.00  3.89           O
ATOM   4673  CB  VAL A 304       6.039   8.042  23.777  1.00  3.89           C
ATOM   4674  HB  VAL A 304       7.056   8.349  24.018  1.00  3.89           H
ATOM   4675  CG1 VAL A 304       5.818   6.650  24.362  1.00  3.89           C
ATOM   4676 1HG1 VAL A 304       6.574   5.966  23.977  1.00  3.89           H
ATOM   4677 2HG1 VAL A 304       4.828   6.276  24.101  1.00  3.89           H
ATOM   4678 3HG1 VAL A 304       5.909   6.693  25.443  1.00  3.89           H
ATOM   4679  CG2 VAL A 304       5.939   7.985  22.255  1.00  3.89           C
ATOM   4680 1HG2 VAL A 304       6.705   7.317  21.865  1.00  3.89           H
ATOM   4681 2HG2 VAL A 304       6.102   8.978  21.838  1.00  3.89           H
ATOM   4682 3HG2 VAL A 304       4.958   7.620  21.946  1.00  3.89           H
ATOM   4683  N   GLU A 305       2.903   8.842  23.331  1.00 -9.79           N
ATOM   4684  H   GLU A 305       3.326   9.269  22.511  1.00 -9.79           H
ATOM   4685  CA  GLU A 305       1.514   8.427  23.220  1.00 -9.79           C
ATOM   4686  HA  GLU A 305       1.264   7.717  24.006  1.00 -9.79           H
ATOM   4687  C   GLU A 305       1.364   7.765  21.863  1.00 -9.79           C
ATOM   4688  O   GLU A 305       2.032   8.162  20.912  1.00 -9.79           O
ATOM   4689  CB  GLU A 305       0.584   9.636  23.301  1.00 -9.79           C
ATOM   4690 1HB  GLU A 305       0.911  10.368  22.563  1.00 -9.79           H
ATOM   4691 2HB  GLU A 305      -0.428   9.314  23.054  1.00 -9.79           H
ATOM   4692  CG  GLU A 305       0.569  10.295  24.667  1.00 -9.79           C
ATOM   4693 1HG  GLU A 305       0.262   9.560  25.411  1.00 -9.79           H
ATOM   4694 2HG  GLU A 305       1.577  10.628  24.914  1.00 -9.79           H
ATOM   4695  CD  GLU A 305      -0.355  11.489  24.748  1.00 -9.79           C
ATOM   4696  OE1 GLU A 305      -1.126  11.776  23.806  1.00 -9.79           O
ATOM   4697  OE2 GLU A 305      -0.301  12.180  25.791  1.00 -9.79           O
ATOM   4698  N   PHE A 306       0.483   6.787  21.750  1.00-26.69           N
ATOM   4699  H   PHE A 306      -0.078   6.522  22.555  1.00-26.69           H
ATOM   4700  CA  PHE A 306       0.223   6.123  20.475  1.00-26.69           C
ATOM   4701  HA  PHE A 306       0.696   6.660  19.654  1.00-26.69           H
ATOM   4702  C   PHE A 306      -1.283   6.211  20.328  1.00-26.69           C
ATOM   4703  O   PHE A 306      -1.986   6.182  21.330  1.00-26.69           O
ATOM   4704  CB  PHE A 306       0.693   4.667  20.478  1.00-26.69           C
ATOM   4705 1HB  PHE A 306       0.268   4.157  21.340  1.00-26.69           H
ATOM   4706 2HB  PHE A 306       0.314   4.188  19.578  1.00-26.69           H
ATOM   4707  CG  PHE A 306       2.190   4.503  20.488  1.00-26.69           C
ATOM   4708  CD1 PHE A 306       2.919   4.532  21.692  1.00-26.69           C
ATOM   4709  HD1 PHE A 306       2.408   4.701  22.629  1.00-26.69           H
ATOM   4710  CD2 PHE A 306       2.879   4.292  19.278  1.00-26.69           C
ATOM   4711  HD2 PHE A 306       2.342   4.288  18.343  1.00-26.69           H
ATOM   4712  CE1 PHE A 306       4.323   4.336  21.692  1.00-26.69           C
ATOM   4713  HE1 PHE A 306       4.874   4.349  22.621  1.00-26.69           H
ATOM   4714  CE2 PHE A 306       4.275   4.080  19.265  1.00-26.69           C
ATOM   4715  HE2 PHE A 306       4.790   3.909  18.329  1.00-26.69           H
ATOM   4716  CZ  PHE A 306       4.996   4.105  20.473  1.00-26.69           C
ATOM   4717  HZ  PHE A 306       6.062   3.957  20.462  1.00-26.69           H
ATOM   4718  N   MET A 307      -1.780   6.363  19.111  1.00-11.77           N
ATOM   4719  H   MET A 307      -1.181   6.320  18.302  1.00-11.77           H
ATOM   4720  CA  MET A 307      -3.202   6.612  18.889  1.00-11.77           C
ATOM   4721  HA  MET A 307      -3.752   6.467  19.817  1.00-11.77           H
ATOM   4722  C   MET A 307      -3.679   5.591  17.870  1.00-11.77           C
ATOM   4723  O   MET A 307      -2.892   5.160  17.028  1.00-11.77           O
ATOM   4724  CB  MET A 307      -3.418   8.049  18.401  1.00-11.77           C
ATOM   4725 1HB  MET A 307      -2.915   8.170  17.441  1.00-11.77           H
ATOM   4726 2HB  MET A 307      -4.484   8.218  18.259  1.00-11.77           H
ATOM   4727  CG  MET A 307      -2.864   9.098  19.367  1.00-11.77           C
ATOM   4728 1HG  MET A 307      -3.322   8.959  20.345  1.00-11.77           H
ATOM   4729 2HG  MET A 307      -1.790   8.940  19.467  1.00-11.77           H
ATOM   4730  SD  MET A 307      -3.124  10.800  18.836  1.00-11.77           S
ATOM   4731  CE  MET A 307      -4.729  11.172  19.541  1.00-11.77           C
ATOM   4732 1HE  MET A 307      -5.011  12.192  19.279  1.00-11.77           H
ATOM   4733 2HE  MET A 307      -4.686  11.083  20.627  1.00-11.77           H
ATOM   4734 3HE  MET A 307      -5.475  10.481  19.149  1.00-11.77           H
ATOM   4735  N   CYS A 308      -4.924   5.161  17.999  1.00  0.59           N
ATOM   4736  H   CYS A 308      -5.498   5.550  18.746  1.00  0.59           H
ATOM   4737  CA  CYS A 308      -5.496   4.080  17.200  1.00  0.59           C
ATOM   4738  HA  CYS A 308      -5.036   4.064  16.215  1.00  0.59           H
ATOM   4739  C   CYS A 308      -7.009   4.259  17.046  1.00  0.59           C
ATOM   4740  O   CYS A 308      -7.782   3.722  17.831  1.00  0.59           O
ATOM   4741  CB  CYS A 308      -5.191   2.761  17.913  1.00  0.59           C
ATOM   4742 1HB  CYS A 308      -4.124   2.738  18.122  1.00  0.59           H
ATOM   4743 2HB  CYS A 308      -5.721   2.751  18.866  1.00  0.59           H
ATOM   4744  SG  CYS A 308      -5.598   1.235  17.015  1.00  0.59           S
ATOM   4745  N   LYS A 309      -7.446   5.041  16.067  1.00-14.92           N
ATOM   4746  H   LYS A 309      -6.787   5.532  15.481  1.00-14.92           H
ATOM   4747  CA  LYS A 309      -8.880   5.148  15.776  1.00-14.92           C
ATOM   4748  HA  LYS A 309      -9.429   5.249  16.710  1.00-14.92           H
ATOM   4749  C   LYS A 309      -9.302   3.853  15.088  1.00-14.92           C
ATOM   4750  O   LYS A 309      -8.581   3.377  14.203  1.00-14.92           O
ATOM   4751  CB  LYS A 309      -9.193   6.349  14.875  1.00-14.92           C
ATOM   4752 1HB  LYS A 309      -8.752   7.241  15.317  1.00-14.92           H
ATOM   4753 2HB  LYS A 309      -8.747   6.187  13.893  1.00-14.92           H
ATOM   4754  CG  LYS A 309     -10.692   6.584  14.711  1.00-14.92           C
ATOM   4755 1HG  LYS A 309     -11.140   5.704  14.250  1.00-14.92           H
ATOM   4756 2HG  LYS A 309     -11.135   6.728  15.697  1.00-14.92           H
ATOM   4757  CD  LYS A 309     -11.012   7.787  13.846  1.00-14.92           C
ATOM   4758 1HD  LYS A 309     -10.575   8.687  14.281  1.00-14.92           H
ATOM   4759 2HD  LYS A 309     -10.595   7.627  12.854  1.00-14.92           H
ATOM   4760  CE  LYS A 309     -12.524   7.941  13.739  1.00-14.92           C
ATOM   4761 1HE  LYS A 309     -12.949   6.978  13.448  1.00-14.92           H
ATOM   4762 2HE  LYS A 309     -12.924   8.203  14.720  1.00-14.92           H
ATOM   4763  NZ  LYS A 309     -12.960   8.969  12.740  1.00-14.92           N
ATOM   4764 1HZ  LYS A 309     -12.558   9.872  12.969  1.00-14.92           H
ATOM   4765 2HZ  LYS A 309     -13.968   9.045  12.748  1.00-14.92           H
ATOM   4766 3HZ  LYS A 309     -12.665   8.699  11.809  1.00-14.92           H
ATOM   4767  N   VAL A 310     -10.431   3.274  15.480  1.00 -0.06           N
ATOM   4768  H   VAL A 310     -10.977   3.701  16.224  1.00 -0.06           H
ATOM   4769  CA  VAL A 310     -10.879   1.995  14.911  1.00 -0.06           C
ATOM   4770  HA  VAL A 310     -10.230   1.752  14.073  1.00 -0.06           H
ATOM   4771  C   VAL A 310     -12.317   2.018  14.379  1.00 -0.06           C
ATOM   4772  O   VAL A 310     -13.253   2.452  15.057  1.00 -0.06           O
ATOM   4773  CB  VAL A 310     -10.723   0.855  15.958  1.00 -0.06           C
ATOM   4774  HB  VAL A 310     -11.441   1.008  16.762  1.00 -0.06           H
ATOM   4775  CG1 VAL A 310     -10.972  -0.501  15.319  1.00 -0.06           C
ATOM   4776 1HG1 VAL A 310     -10.790  -1.285  16.053  1.00 -0.06           H
ATOM   4777 2HG1 VAL A 310     -10.307  -0.650  14.468  1.00 -0.06           H
ATOM   4778 3HG1 VAL A 310     -12.007  -0.573  14.987  1.00 -0.06           H
ATOM   4779  CG2 VAL A 310      -9.312   0.849  16.568  1.00 -0.06           C
ATOM   4780 1HG2 VAL A 310      -9.166  -0.035  17.186  1.00 -0.06           H
ATOM   4781 2HG2 VAL A 310      -9.187   1.721  17.209  1.00 -0.06           H
ATOM   4782 3HG2 VAL A 310      -8.553   0.875  15.787  1.00 -0.06           H
ATOM   4783  N   TYR A 311     -12.498   1.530  13.160  1.00 -1.97           N
ATOM   4784  H   TYR A 311     -11.698   1.164  12.650  1.00 -1.97           H
ATOM   4785  CA  TYR A 311     -13.801   1.436  12.503  1.00 -1.97           C
ATOM   4786  HA  TYR A 311     -14.514   2.090  12.996  1.00 -1.97           H
ATOM   4787  C   TYR A 311     -14.273  -0.015  12.585  1.00 -1.97           C
ATOM   4788  O   TYR A 311     -13.515  -0.923  12.239  1.00 -1.97           O
ATOM   4789  CB  TYR A 311     -13.663   1.856  11.043  1.00 -1.97           C
ATOM   4790 1HB  TYR A 311     -12.987   1.167  10.538  1.00 -1.97           H
ATOM   4791 2HB  TYR A 311     -14.642   1.793  10.572  1.00 -1.97           H
ATOM   4792  CG  TYR A 311     -13.125   3.261  10.885  1.00 -1.97           C
ATOM   4793  CD1 TYR A 311     -11.748   3.488  10.661  1.00 -1.97           C
ATOM   4794  HD1 TYR A 311     -11.067   2.649  10.592  1.00 -1.97           H
ATOM   4795  CD2 TYR A 311     -13.984   4.375  10.963  1.00 -1.97           C
ATOM   4796  HD2 TYR A 311     -15.043   4.229  11.136  1.00 -1.97           H
ATOM   4797  CE1 TYR A 311     -11.243   4.808  10.533  1.00 -1.97           C
ATOM   4798  HE1 TYR A 311     -10.195   4.973  10.355  1.00 -1.97           H
ATOM   4799  CE2 TYR A 311     -13.475   5.696  10.834  1.00 -1.97           C
ATOM   4800  HE2 TYR A 311     -14.139   6.544  10.901  1.00 -1.97           H
ATOM   4801  CZ  TYR A 311     -12.109   5.898  10.629  1.00 -1.97           C
ATOM   4802  OH  TYR A 311     -11.615   7.174  10.532  1.00 -1.97           O
ATOM   4803  HH  TYR A 311     -10.653   7.189  10.441  1.00 -1.97           H
ATOM   4804  N   SER A 312     -15.466  -0.281  13.099  1.00 18.12           N
ATOM   4805  H   SER A 312     -16.090   0.471  13.377  1.00 18.12           H
ATOM   4806  CA  SER A 312     -15.862  -1.660  13.392  1.00 18.12           C
ATOM   4807  HA  SER A 312     -15.472  -2.341  12.630  1.00 18.12           H
ATOM   4808  C   SER A 312     -17.371  -1.826  13.490  1.00 18.12           C
ATOM   4809  O   SER A 312     -18.086  -0.839  13.653  1.00 18.12           O
ATOM   4810  CB  SER A 312     -15.243  -2.006  14.747  1.00 18.12           C
ATOM   4811 1HB  SER A 312     -14.175  -1.788  14.711  1.00 18.12           H
ATOM   4812 2HB  SER A 312     -15.700  -1.365  15.499  1.00 18.12           H
ATOM   4813  OG  SER A 312     -15.412  -3.357  15.121  1.00 18.12           O
ATOM   4814  HG  SER A 312     -16.142  -3.398  15.760  1.00 18.12           H
ATOM   4815  N   ASP A 313     -17.843  -3.066  13.457  1.00 38.03           N
ATOM   4816  H   ASP A 313     -17.241  -3.833  13.192  1.00 38.03           H
ATOM   4817  CA  ASP A 313     -19.174  -3.403  13.959  1.00 38.03           C
ATOM   4818  HA  ASP A 313     -19.473  -2.649  14.676  1.00 38.03           H
ATOM   4819  C   ASP A 313     -19.071  -4.772  14.637  1.00 38.03           C
ATOM   4820  O   ASP A 313     -18.658  -5.741  13.989  1.00 38.03           O
ATOM   4821  CB  ASP A 313     -20.261  -3.479  12.891  1.00 38.03           C
ATOM   4822 1HB  ASP A 313     -20.340  -2.510  12.398  1.00 38.03           H
ATOM   4823 2HB  ASP A 313     -19.987  -4.228  12.153  1.00 38.03           H
ATOM   4824  CG  ASP A 313     -21.608  -3.841  13.506  1.00 38.03           C
ATOM   4825  OD1 ASP A 313     -21.880  -5.035  13.747  1.00 38.03           O
ATOM   4826  OD2 ASP A 313     -22.353  -2.913  13.885  1.00 38.03           O
ATOM   4827  N   PRO A 314     -19.383  -4.875  15.942  1.00 15.05           N
ATOM   4828  CA  PRO A 314     -19.734  -3.820  16.905  1.00 15.05           C
ATOM   4829  HA  PRO A 314     -20.513  -3.171  16.506  1.00 15.05           H
ATOM   4830  C   PRO A 314     -18.502  -2.996  17.286  1.00 15.05           C
ATOM   4831  O   PRO A 314     -17.373  -3.382  16.952  1.00 15.05           O
ATOM   4832  CB  PRO A 314     -20.276  -4.618  18.092  1.00 15.05           C
ATOM   4833 1HB  PRO A 314     -20.126  -4.082  19.029  1.00 15.05           H
ATOM   4834 2HB  PRO A 314     -21.334  -4.836  17.944  1.00 15.05           H
ATOM   4835  CG  PRO A 314     -19.490  -5.857  18.062  1.00 15.05           C
ATOM   4836 1HG  PRO A 314     -18.502  -5.669  18.478  1.00 15.05           H
ATOM   4837 2HG  PRO A 314     -19.990  -6.653  18.612  1.00 15.05           H
ATOM   4838  CD  PRO A 314     -19.392  -6.198  16.596  1.00 15.05           C
ATOM   4839 1HD  PRO A 314     -18.478  -6.755  16.391  1.00 15.05           H
ATOM   4840 2HD  PRO A 314     -20.268  -6.765  16.277  1.00 15.05           H
ATOM   4841  N   GLN A 315     -18.697  -1.872  17.964  1.00 26.05           N
ATOM   4842  H   GLN A 315     -19.643  -1.591  18.205  1.00 26.05           H
ATOM   4843  CA  GLN A 315     -17.574  -1.029  18.393  1.00 26.05           C
ATOM   4844  HA  GLN A 315     -17.024  -0.732  17.502  1.00 26.05           H
ATOM   4845  C   GLN A 315     -16.662  -1.858  19.319  1.00 26.05           C
ATOM   4846  O   GLN A 315     -17.164  -2.579  20.190  1.00 26.05           O
ATOM   4847  CB  GLN A 315     -18.102   0.229  19.094  1.00 26.05           C
ATOM   4848 1HB  GLN A 315     -18.904   0.649  18.487  1.00 26.05           H
ATOM   4849 2HB  GLN A 315     -18.530  -0.067  20.052  1.00 26.05           H
ATOM   4850  CG  GLN A 315     -17.063   1.330  19.345  1.00 26.05           C
ATOM   4851 1HG  GLN A 315     -17.519   2.098  19.968  1.00 26.05           H
ATOM   4852 2HG  GLN A 315     -16.220   0.909  19.891  1.00 26.05           H
ATOM   4853  CD  GLN A 315     -16.550   2.000  18.082  1.00 26.05           C
ATOM   4854  OE1 GLN A 315     -17.250   2.104  17.084  1.00 26.05           O
ATOM   4855  NE2 GLN A 315     -15.343   2.494  18.121  1.00 26.05           N
ATOM   4856 1HE2 GLN A 315     -14.955   2.948  17.309  1.00 26.05           H
ATOM   4857 2HE2 GLN A 315     -14.808   2.450  18.986  1.00 26.05           H
ATOM   4858  N   PRO A 316     -15.339  -1.874  19.065  1.00  6.82           N
ATOM   4859  CA  PRO A 316     -14.580  -3.013  19.594  1.00  6.82           C
ATOM   4860  HA  PRO A 316     -15.212  -3.900  19.647  1.00  6.82           H
ATOM   4861  C   PRO A 316     -13.879  -2.798  20.932  1.00  6.82           C
ATOM   4862  O   PRO A 316     -13.745  -1.683  21.426  1.00  6.82           O
ATOM   4863  CB  PRO A 316     -13.540  -3.215  18.498  1.00  6.82           C
ATOM   4864 1HB  PRO A 316     -12.659  -3.742  18.864  1.00  6.82           H
ATOM   4865 2HB  PRO A 316     -13.992  -3.747  17.664  1.00  6.82           H
ATOM   4866  CG  PRO A 316     -13.202  -1.841  18.099  1.00  6.82           C
ATOM   4867 1HG  PRO A 316     -12.452  -1.439  18.775  1.00  6.82           H
ATOM   4868 2HG  PRO A 316     -12.833  -1.827  17.076  1.00  6.82           H
ATOM   4869  CD  PRO A 316     -14.471  -1.037  18.214  1.00  6.82           C
ATOM   4870 1HD  PRO A 316     -14.268  -0.080  18.697  1.00  6.82           H
ATOM   4871 2HD  PRO A 316     -14.918  -0.883  17.237  1.00  6.82           H
ATOM   4872  N   HIS A 317     -13.342  -3.880  21.476  1.00 -8.21           N
ATOM   4873  H   HIS A 317     -13.480  -4.783  21.034  1.00 -8.21           H
ATOM   4874  CA  HIS A 317     -12.472  -3.816  22.645  1.00 -8.21           C
ATOM   4875  HA  HIS A 317     -12.788  -2.999  23.295  1.00 -8.21           H
ATOM   4876  C   HIS A 317     -11.062  -3.556  22.140  1.00 -8.21           C
ATOM   4877  O   HIS A 317     -10.421  -4.445  21.571  1.00 -8.21           O
ATOM   4878  CB  HIS A 317     -12.525  -5.132  23.420  1.00 -8.21           C
ATOM   4879 1HB  HIS A 317     -12.239  -5.948  22.758  1.00 -8.21           H
ATOM   4880 2HB  HIS A 317     -11.810  -5.087  24.242  1.00 -8.21           H
ATOM   4881  CG  HIS A 317     -13.880  -5.424  23.979  1.00 -8.21           C
ATOM   4882  ND1 HIS A 317     -14.363  -4.799  25.110  1.00 -8.21           N
ATOM   4883  CD2 HIS A 317     -14.869  -6.235  23.514  1.00 -8.21           C
ATOM   4884  HD2 HIS A 317     -14.786  -6.858  22.634  1.00 -8.21           H
ATOM   4885  CE1 HIS A 317     -15.639  -5.264  25.274  1.00 -8.21           C
ATOM   4886  HE1 HIS A 317     -16.295  -4.961  26.080  1.00 -8.21           H
ATOM   4887  NE2 HIS A 317     -15.985  -6.141  24.302  1.00 -8.21           N
ATOM   4888  HE2 HIS A 317     -16.879  -6.610  24.181  1.00 -8.21           H
ATOM   4889  N   ILE A 318     -10.608  -2.324  22.292  1.00  3.02           N
ATOM   4890  H   ILE A 318     -11.195  -1.637  22.742  1.00  3.02           H
ATOM   4891  CA  ILE A 318      -9.290  -1.895  21.827  1.00  3.02           C
ATOM   4892  HA  ILE A 318      -8.963  -2.505  20.988  1.00  3.02           H
ATOM   4893  C   ILE A 318      -8.351  -2.095  23.012  1.00  3.02           C
ATOM   4894  O   ILE A 318      -8.707  -1.733  24.126  1.00  3.02           O
ATOM   4895  CB  ILE A 318      -9.326  -0.396  21.398  1.00  3.02           C
ATOM   4896  HB  ILE A 318      -9.615   0.194  22.265  1.00  3.02           H
ATOM   4897  CG1 ILE A 318     -10.396  -0.181  20.310  1.00  3.02           C
ATOM   4898 1HG1 ILE A 318     -10.067  -0.670  19.394  1.00  3.02           H
ATOM   4899 2HG1 ILE A 318     -11.328  -0.648  20.623  1.00  3.02           H
ATOM   4900  CG2 ILE A 318      -7.933   0.086  20.913  1.00  3.02           C
ATOM   4901 1HG2 ILE A 318      -7.967   1.146  20.658  1.00  3.02           H
ATOM   4902 2HG2 ILE A 318      -7.617  -0.481  20.037  1.00  3.02           H
ATOM   4903 3HG2 ILE A 318      -7.193  -0.033  21.705  1.00  3.02           H
ATOM   4904  CD1 ILE A 318     -10.726   1.271  19.994  1.00  3.02           C
ATOM   4905 1HD1 ILE A 318     -11.572   1.311  19.307  1.00  3.02           H
ATOM   4906 2HD1 ILE A 318      -9.870   1.757  19.528  1.00  3.02           H
ATOM   4907 3HD1 ILE A 318     -10.990   1.802  20.909  1.00  3.02           H
ATOM   4908  N   GLN A 319      -7.186  -2.691  22.793  1.00  3.04           N
ATOM   4909  H   GLN A 319      -6.961  -3.019  21.858  1.00  3.04           H
ATOM   4910  CA  GLN A 319      -6.168  -2.901  23.821  1.00  3.04           C
ATOM   4911  HA  GLN A 319      -6.320  -2.216  24.651  1.00  3.04           H
ATOM   4912  C   GLN A 319      -4.809  -2.626  23.190  1.00  3.04           C
ATOM   4913  O   GLN A 319      -4.708  -2.518  21.965  1.00  3.04           O
ATOM   4914  CB  GLN A 319      -6.202  -4.336  24.347  1.00  3.04           C
ATOM   4915 1HB  GLN A 319      -6.038  -5.021  23.515  1.00  3.04           H
ATOM   4916 2HB  GLN A 319      -5.389  -4.463  25.062  1.00  3.04           H
ATOM   4917  CG  GLN A 319      -7.501  -4.706  25.037  1.00  3.04           C
ATOM   4918 1HG  GLN A 319      -7.717  -3.975  25.815  1.00  3.04           H
ATOM   4919 2HG  GLN A 319      -8.312  -4.691  24.310  1.00  3.04           H
ATOM   4920  CD  GLN A 319      -7.436  -6.073  25.658  1.00  3.04           C
ATOM   4921  OE1 GLN A 319      -6.705  -6.304  26.618  1.00  3.04           O
ATOM   4922  NE2 GLN A 319      -8.176  -6.993  25.114  1.00  3.04           N
ATOM   4923 1HE2 GLN A 319      -8.253  -7.890  25.571  1.00  3.04           H
ATOM   4924 2HE2 GLN A 319      -8.671  -6.803  24.258  1.00  3.04           H
ATOM   4925  N   TRP A 320      -3.771  -2.526  24.008  1.00  3.18           N
ATOM   4926  H   TRP A 320      -3.902  -2.653  25.007  1.00  3.18           H
ATOM   4927  CA  TRP A 320      -2.424  -2.246  23.517  1.00  3.18           C
ATOM   4928  HA  TRP A 320      -2.411  -2.285  22.428  1.00  3.18           H
ATOM   4929  C   TRP A 320      -1.398  -3.234  24.035  1.00  3.18           C
ATOM   4930  O   TRP A 320      -1.417  -3.591  25.213  1.00  3.18           O
ATOM   4931  CB  TRP A 320      -2.002  -0.851  23.961  1.00  3.18           C
ATOM   4932 1HB  TRP A 320      -2.148  -0.760  25.036  1.00  3.18           H
ATOM   4933 2HB  TRP A 320      -0.943  -0.719  23.740  1.00  3.18           H
ATOM   4934  CG  TRP A 320      -2.767   0.220  23.260  1.00  3.18           C
ATOM   4935  CD1 TRP A 320      -3.944   0.787  23.640  1.00  3.18           C
ATOM   4936  HD1 TRP A 320      -4.500   0.501  24.522  1.00  3.18           H
ATOM   4937  CD2 TRP A 320      -2.401   0.881  22.036  1.00  3.18           C
ATOM   4938  NE1 TRP A 320      -4.336   1.756  22.761  1.00  3.18           N
ATOM   4939  HE1 TRP A 320      -5.206   2.285  22.830  1.00  3.18           H
ATOM   4940  CE2 TRP A 320      -3.381   1.884  21.791  1.00  3.18           C
ATOM   4941  CE3 TRP A 320      -1.306   0.772  21.153  1.00  3.18           C
ATOM   4942  HE3 TRP A 320      -0.555   0.011  21.307  1.00  3.18           H
ATOM   4943  CZ2 TRP A 320      -3.262   2.813  20.741  1.00  3.18           C
ATOM   4944  HZ2 TRP A 320      -4.001   3.590  20.608  1.00  3.18           H
ATOM   4945  CZ3 TRP A 320      -1.197   1.683  20.075  1.00  3.18           C
ATOM   4946  HZ3 TRP A 320      -0.358   1.613  19.401  1.00  3.18           H
ATOM   4947  CH2 TRP A 320      -2.179   2.702  19.888  1.00  3.18           C
ATOM   4948  HH2 TRP A 320      -2.078   3.397  19.068  1.00  3.18           H
ATOM   4949  N   LEU A 321      -0.480  -3.622  23.163  1.00 -3.47           N
ATOM   4950  H   LEU A 321      -0.521  -3.265  22.212  1.00 -3.47           H
ATOM   4951  CA  LEU A 321       0.613  -4.530  23.492  1.00 -3.47           C
ATOM   4952  HA  LEU A 321       0.544  -4.836  24.533  1.00 -3.47           H
ATOM   4953  C   LEU A 321       1.941  -3.835  23.238  1.00 -3.47           C
ATOM   4954  O   LEU A 321       2.022  -2.936  22.396  1.00 -3.47           O
ATOM   4955  CB  LEU A 321       0.592  -5.768  22.587  1.00 -3.47           C
ATOM   4956 1HB  LEU A 321       0.800  -5.420  21.582  1.00 -3.47           H
ATOM   4957 2HB  LEU A 321       1.431  -6.399  22.883  1.00 -3.47           H
ATOM   4958  CG  LEU A 321      -0.644  -6.673  22.496  1.00 -3.47           C
ATOM   4959  HG  LEU A 321      -1.493  -6.079  22.160  1.00 -3.47           H
ATOM   4960  CD1 LEU A 321      -0.376  -7.770  21.463  1.00 -3.47           C
ATOM   4961 1HD1 LEU A 321      -1.241  -8.429  21.394  1.00 -3.47           H
ATOM   4962 2HD1 LEU A 321       0.494  -8.361  21.754  1.00 -3.47           H
ATOM   4963 3HD1 LEU A 321      -0.199  -7.323  20.486  1.00 -3.47           H
ATOM   4964  CD2 LEU A 321      -0.990  -7.298  23.833  1.00 -3.47           C
ATOM   4965 1HD2 LEU A 321      -1.848  -7.961  23.719  1.00 -3.47           H
ATOM   4966 2HD2 LEU A 321      -1.265  -6.514  24.538  1.00 -3.47           H
ATOM   4967 3HD2 LEU A 321      -0.143  -7.862  24.225  1.00 -3.47           H
ATOM   4968  N   LYS A 322       2.982  -4.339  23.881  1.00  2.62           N
ATOM   4969  H   LYS A 322       2.815  -5.035  24.603  1.00  2.62           H
ATOM   4970  CA  LYS A 322       4.372  -4.050  23.538  1.00  2.62           C
ATOM   4971  HA  LYS A 322       4.439  -3.463  22.623  1.00  2.62           H
ATOM   4972  C   LYS A 322       4.981  -5.432  23.353  1.00  2.62           C
ATOM   4973  O   LYS A 322       4.482  -6.371  23.967  1.00  2.62           O
ATOM   4974  CB  LYS A 322       5.065  -3.337  24.698  1.00  2.62           C
ATOM   4975 1HB  LYS A 322       4.437  -2.511  25.012  1.00  2.62           H
ATOM   4976 2HB  LYS A 322       5.130  -4.046  25.524  1.00  2.62           H
ATOM   4977  CG  LYS A 322       6.466  -2.780  24.410  1.00  2.62           C
ATOM   4978 1HG  LYS A 322       6.949  -3.376  23.639  1.00  2.62           H
ATOM   4979 2HG  LYS A 322       6.381  -1.758  24.054  1.00  2.62           H
ATOM   4980  CD  LYS A 322       7.341  -2.824  25.650  1.00  2.62           C
ATOM   4981 1HD  LYS A 322       7.352  -3.852  26.003  1.00  2.62           H
ATOM   4982 2HD  LYS A 322       8.360  -2.538  25.383  1.00  2.62           H
ATOM   4983  CE  LYS A 322       6.853  -1.933  26.783  1.00  2.62           C
ATOM   4984 1HE  LYS A 322       6.967  -0.884  26.498  1.00  2.62           H
[truncated: 657,764 more chars]
