# Supplementary material for: Variety of genetic defects in GnRH and hypothalamic–pituitary signaling and development in normosmic patients with IHH
Source: Front Endocrinol (Lausanne). 2024 Jul 1;15:1396805. doi: 10.3389/fendo.2024.1396805 (PMC11246878; doi:10.3389/fendo.2024.1396805)
Supplement: Supplementary file 1 [file DataSheet_1.zip › FGFR1_Ile331Thr_Afold3.pdb]

REMARK YASARA *************************************************************
REMARK YASARA *                                                           *
REMARK YASARA *                     Y  A  S  A  R  A                      *
REMARK YASARA *                                                           *
REMARK YASARA *   Yet Another Scientific Artificial Reality Application   *
REMARK YASARA *                                                           *
REMARK YASARA *            MOLECULE STRUCTURE FILE, PDB FORMAT            *
REMARK YASARA *                                                           *
REMARK YASARA * Just use YASARA every day to make your questions go away! *
REMARK YASARA *                                                           *
REMARK YASARA *                      www.YASARA.org                       *
REMARK YASARA *                                                           *
REMARK YASARA *************************************************************
REMARK YASARA
REMARK YASARA Version:           24.4.10.W.64
REMARK YASARA Written on:        Mon May 20 11:18:22 2024
REMARK YASARA Number of models:  1
REMARK YASARA Number of atoms:   13297
REMARK YASARA Please address questions or suggestions to: Eliza@yasara.org
REMARK YASARA
COMPND    MOL_ID: 1;
COMPND   2 MOLECULE: .;
COMPND   3 CHAIN: ;
SEQRES   1 A  853  MET GLU ALA ARG VAL SER LEU LYS ARG ARG ILE GLU LEU 
SEQRES   2 A  853  THR VAL GLU TYR PRO TRP ARG CYS GLY ALA LEU SER PRO 
SEQRES   3 A  853  THR SER ASN CYS ARG THR GLY MET TRP SER TRP LYS CYS 
SEQRES   4 A  853  LEU LEU PHE TRP ALA VAL LEU VAL THR ALA THR LEU CYS 
SEQRES   5 A  853  THR ALA ARG PRO SER PRO THR LEU PRO GLU GLN ALA GLN 
SEQRES   6 A  853  PRO TRP GLY ALA PRO VAL GLU VAL GLU SER PHE LEU VAL 
SEQRES   7 A  853  HIS PRO GLY ASP LEU LEU GLN LEU ARG CYS ARG LEU ARG 
SEQRES   8 A  853  ASP ASP VAL GLN SER ILE ASN TRP LEU ARG ASP GLY VAL 
SEQRES   9 A  853  GLN LEU ALA GLU SER ASN ARG THR ARG ILE THR GLY GLU 
SEQRES  10 A  853  GLU VAL GLU VAL GLN ASP SER VAL PRO ALA ASP SER GLY 
SEQRES  11 A  853  LEU TYR ALA CYS VAL THR SER SER PRO SER GLY SER ASP 
SEQRES  12 A  853  THR THR TYR PHE SER VAL ASN VAL SER ASP ALA LEU PRO 
SEQRES  13 A  853  SER SER GLU ASP ASP ASP ASP ASP ASP ASP SER SER SER 
SEQRES  14 A  853  GLU GLU LYS GLU THR ASP ASN THR LYS PRO ASN PRO VAL 
SEQRES  15 A  853  ALA PRO TYR TRP THR SER PRO GLU LYS MET GLU LYS LYS 
SEQRES  16 A  853  LEU HIS ALA VAL PRO ALA ALA LYS THR VAL LYS PHE LYS 
SEQRES  17 A  853  CYS PRO SER SER GLY THR PRO ASN PRO THR LEU ARG TRP 
SEQRES  18 A  853  LEU LYS ASN GLY LYS GLU PHE LYS PRO ASP HIS ARG ILE 
SEQRES  19 A  853  GLY GLY TYR LYS VAL ARG TYR ALA THR TRP SER ILE ILE 
SEQRES  20 A  853  MET ASP SER VAL VAL PRO SER ASP LYS GLY ASN TYR THR 
SEQRES  21 A  853  CYS ILE VAL GLU ASN GLU TYR GLY SER ILE ASN HIS THR 
SEQRES  22 A  853  TYR GLN LEU ASP VAL VAL GLU ARG SER PRO HIS ARG PRO 
SEQRES  23 A  853  ILE LEU GLN ALA GLY LEU PRO ALA ASN LYS THR VAL ALA 
SEQRES  24 A  853  LEU GLY SER ASN VAL GLU PHE MET CYS LYS VAL TYR SER 
SEQRES  25 A  853  ASP PRO GLN PRO HIS ILE GLN TRP LEU LYS HIS ILE GLU 
SEQRES  26 A  853  VAL ASN GLY SER LYS THR GLY PRO ASP ASN LEU PRO TYR 
SEQRES  27 A  853  VAL GLN ILE LEU LYS THR ALA GLY VAL ASN THR THR ASP 
SEQRES  28 A  853  LYS GLU MET GLU VAL LEU HIS LEU ARG ASN VAL SER PHE 
SEQRES  29 A  853  GLU ASP ALA GLY GLU TYR THR CYS LEU ALA GLY ASN SER 
SEQRES  30 A  853  ILE GLY LEU SER HIS HIS SER ALA TRP LEU THR VAL LEU 
SEQRES  31 A  853  GLU ALA LEU GLU GLU ARG PRO ALA VAL MET THR SER PRO 
SEQRES  32 A  853  LEU TYR LEU GLU ILE ILE ILE TYR CYS THR GLY ALA PHE 
SEQRES  33 A  853  LEU ILE SER CYS MET VAL GLY SER VAL ILE VAL TYR LYS 
SEQRES  34 A  853  MET LYS SER GLY THR LYS LYS SER ASP PHE HIS SER GLN 
SEQRES  35 A  853  MET ALA VAL HIS LYS LEU ALA LYS SER ILE PRO LEU ARG 
SEQRES  36 A  853  ARG GLN VAL THR VAL SER ALA ASP SER SER ALA SER MET 
SEQRES  37 A  853  ASN SER GLY VAL LEU LEU VAL ARG PRO SER ARG LEU SER 
SEQRES  38 A  853  SER SER GLY THR PRO MET LEU ALA GLY VAL SER GLU TYR 
SEQRES  39 A  853  GLU LEU PRO GLU ASP PRO ARG TRP GLU LEU PRO ARG ASP 
SEQRES  40 A  853  ARG LEU VAL LEU GLY LYS PRO LEU GLY GLU GLY CYS PHE 
SEQRES  41 A  853  GLY GLN VAL VAL LEU ALA GLU ALA ILE GLY LEU ASP LYS 
SEQRES  42 A  853  ASP LYS PRO ASN ARG VAL THR LYS VAL ALA VAL LYS MET 
SEQRES  43 A  853  LEU LYS SER ASP ALA THR GLU LYS ASP LEU SER ASP LEU 
SEQRES  44 A  853  ILE SER GLU MET GLU MET MET LYS MET ILE GLY LYS HIS 
SEQRES  45 A  853  LYS ASN ILE ILE ASN LEU LEU GLY ALA CYS THR GLN ASP 
SEQRES  46 A  853  GLY PRO LEU TYR VAL ILE VAL GLU TYR ALA SER LYS GLY 
SEQRES  47 A  853  ASN LEU ARG GLU TYR LEU GLN ALA ARG ARG PRO PRO GLY 
SEQRES  48 A  853  LEU GLU TYR CYS TYR ASN PRO SER HIS ASN PRO GLU GLU 
SEQRES  49 A  853  GLN LEU SER SER LYS ASP LEU VAL SER CYS ALA TYR GLN 
SEQRES  50 A  853  VAL ALA ARG GLY MET GLU TYR LEU ALA SER LYS LYS CYS 
SEQRES  51 A  853  ILE HIS ARG ASP LEU ALA ALA ARG ASN VAL LEU VAL THR 
SEQRES  52 A  853  GLU ASP ASN VAL MET LYS ILE ALA ASP PHE GLY LEU ALA 
SEQRES  53 A  853  ARG ASP ILE HIS HIS ILE ASP TYR TYR LYS LYS THR THR 
SEQRES  54 A  853  ASN GLY ARG LEU PRO VAL LYS TRP MET ALA PRO GLU ALA 
SEQRES  55 A  853  LEU PHE ASP ARG ILE TYR THR HIS GLN SER ASP VAL TRP 
SEQRES  56 A  853  SER PHE GLY VAL LEU LEU TRP GLU ILE PHE THR LEU GLY 
SEQRES  57 A  853  GLY SER PRO TYR PRO GLY VAL PRO VAL GLU GLU LEU PHE 
SEQRES  58 A  853  LYS LEU LEU LYS GLU GLY HIS ARG MET ASP LYS PRO SER 
SEQRES  59 A  853  ASN CYS THR ASN GLU LEU TYR MET MET MET ARG ASP CYS 
SEQRES  60 A  853  TRP HIS ALA VAL PRO SER GLN ARG PRO THR PHE LYS GLN 
SEQRES  61 A  853  LEU VAL GLU ASP LEU ASP ARG ILE VAL ALA LEU THR SER 
SEQRES  62 A  853  ASN GLN GLU TYR LEU ASP LEU SER MET PRO LEU ASP GLN 
SEQRES  63 A  853  TYR SER PRO SER PHE PRO ASP THR ARG SER SER THR CYS 
SEQRES  64 A  853  SER SER GLY GLU ASP SER VAL PHE SER HIS GLU PRO LEU 
SEQRES  65 A  853  PRO GLU GLU PRO CYS LEU PRO ARG HIS PRO ALA GLN LEU 
SEQRES  66 A  853  ALA ASN GLY GLY LEU LYS ARG ARG 
SSBOND   0 CYS A   88    CYS A  134                                       1.97
SSBOND   1 CYS A  209    CYS A  261                                       1.91
SSBOND   2 CYS A  308    CYS A  372                                       2.00
ATOM      1  N   MET A   1     -58.371 -40.932  -5.244  1.00  9.45           N
ATOM      2 1H   MET A   1     -58.690 -41.870  -5.378  1.00  9.45           H
ATOM      3 2H   MET A   1     -57.604 -40.957  -4.602  1.00  9.45           H
ATOM      4 3H   MET A   1     -58.027 -40.597  -6.121  1.00  9.45           H
ATOM      5  CA  MET A   1     -59.454 -40.073  -4.739  1.00 14.53           C
ATOM      6  HA  MET A   1     -60.214 -40.051  -5.388  1.00 14.53           H
ATOM      7  C   MET A   1     -58.838 -38.681  -4.580  1.00 14.60           C
ATOM      8  O   MET A   1     -58.053 -38.512  -3.672  1.00 12.46           O
ATOM      9  CB  MET A   1     -60.006 -40.639  -3.414  1.00 13.77           C
ATOM     10 1HB  MET A   1     -59.241 -40.953  -2.852  1.00 13.77           H
ATOM     11 2HB  MET A   1     -60.499 -39.914  -2.932  1.00 13.77           H
ATOM     12  CG  MET A   1     -60.966 -41.820  -3.650  1.00 11.91           C
ATOM     13 1HG  MET A   1     -61.776 -41.412  -4.072  1.00 11.91           H
ATOM     14 2HG  MET A   1     -60.499 -42.401  -4.317  1.00 11.91           H
ATOM     15  SD  MET A   1     -61.375 -42.722  -2.138  1.00 11.16           S
ATOM     16  CE  MET A   1     -63.152 -42.998  -2.387  1.00 10.49           C
ATOM     17 1HE  MET A   1     -63.548 -43.500  -1.618  1.00 10.49           H
ATOM     18 2HE  MET A   1     -63.319 -43.528  -3.219  1.00 10.49           H
ATOM     19 3HE  MET A   1     -63.641 -42.130  -2.472  1.00 10.49           H
ATOM     20  N   GLU A   2     -58.836 -37.827  -5.617  1.00 11.97           N
ATOM     21  H   GLU A   2     -58.030 -37.819  -6.209  1.00 11.97           H
ATOM     22  CA  GLU A   2     -59.940 -36.896  -5.948  1.00 22.51           C
ATOM     23  HA  GLU A   2     -59.528 -36.332  -6.664  1.00 22.51           H
ATOM     24  C   GLU A   2     -60.339 -36.006  -4.762  1.00 21.26           C
ATOM     25  O   GLU A   2     -60.595 -36.536  -3.683  1.00 20.49           O
ATOM     26  CB  GLU A   2     -61.177 -37.584  -6.540  1.00 23.10           C
ATOM     27 1HB  GLU A   2     -61.363 -38.412  -6.011  1.00 23.10           H
ATOM     28 2HB  GLU A   2     -61.954 -36.959  -6.466  1.00 23.10           H
ATOM     29  CG  GLU A   2     -61.001 -37.975  -8.018  1.00 21.44           C
ATOM     30 1HG  GLU A   2     -60.714 -37.168  -8.534  1.00 21.44           H
ATOM     31 2HG  GLU A   2     -60.297 -38.682  -8.084  1.00 21.44           H
ATOM     32  CD  GLU A   2     -62.303 -38.515  -8.628  1.00 20.30           C
ATOM     33  OE1 GLU A   2     -62.457 -38.355  -9.860  1.00 19.86           O
ATOM     34  OE2 GLU A   2     -63.101 -39.089  -7.864  1.00 24.85           O
ATOM     35  N   ALA A   3     -60.488 -34.684  -4.830  1.00 11.74           N
ATOM     36  H   ALA A   3     -60.763 -34.275  -3.960  1.00 11.74           H
ATOM     37  CA  ALA A   3     -60.337 -33.703  -5.901  1.00 21.40           C
ATOM     38  HA  ALA A   3     -59.452 -33.872  -6.336  1.00 21.40           H
ATOM     39  C   ALA A   3     -60.430 -32.284  -5.279  1.00 20.97           C
ATOM     40  O   ALA A   3     -61.015 -32.127  -4.220  1.00 19.50           O
ATOM     41  CB  ALA A   3     -61.481 -33.876  -6.912  1.00 20.75           C
ATOM     42 1HB  ALA A   3     -61.452 -34.782  -7.334  1.00 20.75           H
ATOM     43 2HB  ALA A   3     -61.420 -33.195  -7.642  1.00 20.75           H
ATOM     44 3HB  ALA A   3     -62.371 -33.772  -6.468  1.00 20.75           H
ATOM     45  N   ARG A   4     -59.902 -31.292  -5.986  1.00 10.07           N
ATOM     46  H   ARG A   4     -59.052 -31.533  -6.455  1.00 10.07           H
ATOM     47  CA  ARG A   4     -60.342 -29.886  -6.209  1.00 19.80           C
ATOM     48  HA  ARG A   4     -59.473 -29.391  -6.223  1.00 19.80           H
ATOM     49  C   ARG A   4     -61.145 -29.150  -5.105  1.00 18.81           C
ATOM     50  O   ARG A   4     -62.108 -29.678  -4.583  1.00 18.47           O
ATOM     51  CB  ARG A   4     -61.149 -29.882  -7.517  1.00 20.24           C
ATOM     52 1HB  ARG A   4     -61.870 -30.571  -7.443  1.00 20.24           H
ATOM     53 2HB  ARG A   4     -61.562 -28.978  -7.628  1.00 20.24           H
ATOM     54  CG  ARG A   4     -60.310 -30.190  -8.772  1.00 19.03           C
ATOM     55 1HG  ARG A   4     -59.626 -29.471  -8.899  1.00 19.03           H
ATOM     56 2HG  ARG A   4     -59.851 -31.071  -8.656  1.00 19.03           H
ATOM     57  CD  ARG A   4     -61.207 -30.252 -10.011  1.00 19.55           C
ATOM     58 1HD  ARG A   4     -61.848 -31.014  -9.925  1.00 19.55           H
ATOM     59 2HD  ARG A   4     -61.716 -29.396 -10.102  1.00 19.55           H
ATOM     60  NE  ARG A   4     -60.417 -30.451 -11.243  1.00 18.68           N
ATOM     61  HE  ARG A   4     -59.424 -30.490 -11.135  1.00 18.68           H
ATOM     62  CZ  ARG A   4     -60.884 -30.583 -12.478  1.00 19.18           C
ATOM     63  NH1 ARG A   4     -62.168 -30.559 -12.722  1.00 16.96           N
ATOM     64 1HH1 ARG A   4     -62.817 -30.440 -11.971  1.00 16.96           H
ATOM     65 2HH1 ARG A   4     -62.501 -30.660 -13.660  1.00 16.96           H
ATOM     66  NH2 ARG A   4     -60.079 -30.740 -13.483  1.00 17.52           N
ATOM     67 1HH2 ARG A   4     -59.091 -30.763 -13.333  1.00 17.52           H
ATOM     68 2HH2 ARG A   4     -60.447 -30.838 -14.408  1.00 17.52           H
ATOM     69  N   VAL A   5     -60.904 -27.855  -4.857  1.00 10.07           N
ATOM     70  H   VAL A   5     -60.285 -27.624  -4.106  1.00 10.07           H
ATOM     71  CA  VAL A   5     -61.505 -26.747  -5.635  1.00 18.74           C
ATOM     72  HA  VAL A   5     -61.351 -27.000  -6.590  1.00 18.74           H
ATOM     73  C   VAL A   5     -60.795 -25.406  -5.350  1.00 18.37           C
ATOM     74  O   VAL A   5     -60.425 -25.090  -4.222  1.00 17.29           O
ATOM     75  CB  VAL A   5     -63.031 -26.626  -5.360  1.00 18.12           C
ATOM     76  HB  VAL A   5     -63.102 -26.770  -4.373  1.00 18.12           H
ATOM     77  CG1 VAL A   5     -63.652 -25.265  -5.730  1.00 15.77           C
ATOM     78 1HG1 VAL A   5     -64.632 -25.252  -5.530  1.00 15.77           H
ATOM     79 2HG1 VAL A   5     -63.535 -25.070  -6.704  1.00 15.77           H
ATOM     80 3HG1 VAL A   5     -63.223 -24.523  -5.215  1.00 15.77           H
ATOM     81  CG2 VAL A   5     -63.832 -27.654  -6.166  1.00 18.54           C
ATOM     82 1HG2 VAL A   5     -64.811 -27.569  -5.983  1.00 18.54           H
ATOM     83 2HG2 VAL A   5     -63.556 -28.586  -5.933  1.00 18.54           H
ATOM     84 3HG2 VAL A   5     -63.691 -27.528  -7.148  1.00 18.54           H
ATOM     85  N   SER A   6     -60.647 -24.644  -6.414  1.00 18.62           N
ATOM     86  H   SER A   6     -60.895 -25.093  -7.273  1.00 18.62           H
ATOM     87  CA  SER A   6     -60.185 -23.255  -6.576  1.00 26.32           C
ATOM     88  HA  SER A   6     -59.381 -23.109  -6.000  1.00 26.32           H
ATOM     89  C   SER A   6     -61.231 -22.224  -6.137  1.00 24.89           C
ATOM     90  O   SER A   6     -62.410 -22.455  -6.359  1.00 24.51           O
ATOM     91  CB  SER A   6     -59.959 -23.130  -8.095  1.00 27.09           C
ATOM     92 1HB  SER A   6     -59.138 -23.634  -8.365  1.00 27.09           H
ATOM     93 2HB  SER A   6     -60.749 -23.488  -8.593  1.00 27.09           H
ATOM     94  OG  SER A   6     -59.775 -21.817  -8.555  1.00 24.33           O
ATOM     95  HG  SER A   6     -59.733 -21.817  -9.511  1.00 24.33           H
ATOM     96  N   LEU A   7     -60.812 -21.030  -5.689  1.00 10.99           N
ATOM     97  H   LEU A   7     -60.031 -20.986  -5.066  1.00 10.99           H
ATOM     98  CA  LEU A   7     -61.482 -19.783  -6.099  1.00 19.73           C
ATOM     99  HA  LEU A   7     -61.648 -19.948  -7.071  1.00 19.73           H
ATOM    100  C   LEU A   7     -60.585 -18.537  -5.949  1.00 19.06           C
ATOM    101  O   LEU A   7     -60.110 -18.203  -4.867  1.00 17.89           O
ATOM    102  CB  LEU A   7     -62.831 -19.565  -5.384  1.00 18.90           C
ATOM    103 1HB  LEU A   7     -63.121 -20.428  -4.971  1.00 18.90           H
ATOM    104 2HB  LEU A   7     -62.711 -18.876  -4.669  1.00 18.90           H
ATOM    105  CG  LEU A   7     -63.925 -19.085  -6.364  1.00 18.07           C
ATOM    106  HG  LEU A   7     -63.462 -18.506  -7.035  1.00 18.07           H
ATOM    107  CD1 LEU A   7     -64.610 -20.244  -7.091  1.00 18.37           C
ATOM    108 1HD1 LEU A   7     -65.313 -19.908  -7.718  1.00 18.37           H
ATOM    109 2HD1 LEU A   7     -65.049 -20.865  -6.442  1.00 18.37           H
ATOM    110 3HD1 LEU A   7     -63.950 -20.773  -7.624  1.00 18.37           H
ATOM    111  CD2 LEU A   7     -65.010 -18.292  -5.636  1.00 23.85           C
ATOM    112 1HD2 LEU A   7     -65.716 -17.983  -6.273  1.00 23.85           H
ATOM    113 2HD2 LEU A   7     -64.625 -17.485  -5.189  1.00 23.85           H
ATOM    114 3HD2 LEU A   7     -65.452 -18.851  -4.934  1.00 23.85           H
ATOM    115  N   LYS A   8     -60.436 -17.829  -7.069  1.00 15.35           N
ATOM    116  H   LYS A   8     -60.698 -18.286  -7.919  1.00 15.35           H
ATOM    117  CA  LYS A   8     -59.932 -16.455  -7.199  1.00 24.47           C
ATOM    118  HA  LYS A   8     -59.042 -16.448  -6.743  1.00 24.47           H
ATOM    119  C   LYS A   8     -60.892 -15.444  -6.551  1.00 23.19           C
ATOM    120  O   LYS A   8     -62.098 -15.563  -6.752  1.00 21.82           O
ATOM    121  CB  LYS A   8     -59.885 -16.103  -8.704  1.00 23.95           C
ATOM    122 1HB  LYS A   8     -60.704 -16.485  -9.132  1.00 23.95           H
ATOM    123 2HB  LYS A   8     -59.900 -15.106  -8.785  1.00 23.95           H
ATOM    124  CG  LYS A   8     -58.676 -16.608  -9.499  1.00 22.24           C
ATOM    125 1HG  LYS A   8     -57.856 -16.124  -9.194  1.00 22.24           H
ATOM    126 2HG  LYS A   8     -58.563 -17.589  -9.339  1.00 22.24           H
ATOM    127  CD  LYS A   8     -58.892 -16.355 -11.004  1.00 21.31           C
ATOM    128 1HD  LYS A   8     -59.603 -16.972 -11.342  1.00 21.31           H
ATOM    129 2HD  LYS A   8     -59.180 -15.407 -11.139  1.00 21.31           H
ATOM    130  CE  LYS A   8     -57.614 -16.597 -11.802  1.00 20.19           C
ATOM    131 1HE  LYS A   8     -56.922 -15.931 -11.522  1.00 20.19           H
ATOM    132 2HE  LYS A   8     -57.282 -17.522 -11.616  1.00 20.19           H
ATOM    133  NZ  LYS A   8     -57.816 -16.465 -13.274  1.00 19.09           N
ATOM    134 1HZ  LYS A   8     -56.963 -16.629 -13.769  1.00 19.09           H
ATOM    135 2HZ  LYS A   8     -58.138 -15.548 -13.511  1.00 19.09           H
ATOM    136 3HZ  LYS A   8     -58.493 -17.123 -13.603  1.00 19.09           H
ATOM    137  N   ARG A   9     -60.362 -14.336  -5.987  1.00 12.33           N
ATOM    138  H   ARG A   9     -59.498 -14.409  -5.489  1.00 12.33           H
ATOM    139  CA  ARG A   9     -61.021 -13.027  -6.086  1.00 22.71           C
ATOM    140  HA  ARG A   9     -61.438 -13.042  -6.995  1.00 22.71           H
ATOM    141  C   ARG A   9     -60.027 -11.870  -6.048  1.00 22.14           C
ATOM    142  O   ARG A   9     -59.155 -11.799  -5.197  1.00 20.84           O
ATOM    143  CB  ARG A   9     -62.130 -12.855  -5.036  1.00 22.22           C
ATOM    144 1HB  ARG A   9     -62.131 -13.648  -4.427  1.00 22.22           H
ATOM    145 2HB  ARG A   9     -61.953 -12.027  -4.505  1.00 22.22           H
ATOM    146  CG  ARG A   9     -63.508 -12.737  -5.726  1.00 19.94           C
ATOM    147 1HG  ARG A   9     -63.508 -11.934  -6.321  1.00 19.94           H
ATOM    148 2HG  ARG A   9     -63.671 -13.558  -6.273  1.00 19.94           H
ATOM    149  CD  ARG A   9     -64.642 -12.593  -4.711  1.00 19.84           C
ATOM    150 1HD  ARG A   9     -64.513 -13.243  -3.962  1.00 19.84           H
ATOM    151 2HD  ARG A   9     -64.656 -11.662  -4.346  1.00 19.84           H
ATOM    152  NE  ARG A   9     -65.946 -12.862  -5.335  1.00 18.24           N
ATOM    153  HE  ARG A   9     -65.934 -13.208  -6.273  1.00 18.24           H
ATOM    154  CZ  ARG A   9     -67.136 -12.690  -4.775  1.00 17.93           C
ATOM    155  NH1 ARG A   9     -67.255 -12.192  -3.574  1.00 16.06           N
ATOM    156 1HH1 ARG A   9     -66.439 -11.932  -3.058  1.00 16.06           H
ATOM    157 2HH1 ARG A   9     -68.162 -12.071  -3.171  1.00 16.06           H
ATOM    158  NH2 ARG A   9     -68.216 -13.022  -5.418  1.00 15.76           N
ATOM    159 1HH2 ARG A   9     -68.151 -13.409  -6.338  1.00 15.76           H
ATOM    160 2HH2 ARG A   9     -69.111 -12.891  -4.993  1.00 15.76           H
ATOM    161  N   ARG A  10     -60.224 -11.004  -7.040  1.00 14.58           N
ATOM    162  H   ARG A  10     -60.934 -11.273  -7.691  1.00 14.58           H
ATOM    163  CA  ARG A  10     -59.574  -9.718  -7.340  1.00 24.47           C
ATOM    164  HA  ARG A  10     -58.656  -9.643  -6.952  1.00 24.47           H
ATOM    165  C   ARG A  10     -60.452  -8.624  -6.730  1.00 23.05           C
ATOM    166  O   ARG A  10     -61.669  -8.714  -6.884  1.00 23.18           O
ATOM    167  CB  ARG A  10     -59.543  -9.649  -8.883  1.00 25.14           C
ATOM    168 1HB  ARG A  10     -59.152 -10.510  -9.209  1.00 25.14           H
ATOM    169 2HB  ARG A  10     -60.490  -9.574  -9.194  1.00 25.14           H
ATOM    170  CG  ARG A  10     -58.769  -8.531  -9.575  1.00 24.15           C
ATOM    171 1HG  ARG A  10     -59.103  -7.645  -9.254  1.00 24.15           H
ATOM    172 2HG  ARG A  10     -57.796  -8.617  -9.362  1.00 24.15           H
ATOM    173  CD  ARG A  10     -58.986  -8.654 -11.095  1.00 25.72           C
ATOM    174 1HD  ARG A  10     -58.849  -9.604 -11.376  1.00 25.72           H
ATOM    175 2HD  ARG A  10     -59.917  -8.370 -11.323  1.00 25.72           H
ATOM    176  NE  ARG A  10     -58.071  -7.828 -11.889  1.00 23.41           N
ATOM    177  HE  ARG A  10     -57.436  -7.246 -11.381  1.00 23.41           H
ATOM    178  CZ  ARG A  10     -57.999  -7.773 -13.219  1.00 23.43           C
ATOM    179  NH1 ARG A  10     -58.795  -8.464 -13.980  1.00 20.81           N
ATOM    180 1HH1 ARG A  10     -59.487  -9.059 -13.571  1.00 20.81           H
ATOM    181 2HH1 ARG A  10     -58.715  -8.401 -14.975  1.00 20.81           H
ATOM    182  NH2 ARG A  10     -57.118  -7.010 -13.796  1.00 20.68           N
ATOM    183 1HH2 ARG A  10     -56.492  -6.462 -13.242  1.00 20.68           H
ATOM    184 2HH2 ARG A  10     -57.067  -6.971 -14.794  1.00 20.68           H
ATOM    185  N   ILE A  11     -59.872  -7.621  -6.076  1.00 13.60           N
ATOM    186  H   ILE A  11     -58.909  -7.713  -5.821  1.00 13.60           H
ATOM    187  CA  ILE A  11     -60.579  -6.383  -5.709  1.00 21.36           C
ATOM    188  HA  ILE A  11     -61.392  -6.331  -6.288  1.00 21.36           H
ATOM    189  C   ILE A  11     -59.660  -5.198  -6.014  1.00 20.72           C
ATOM    190  O   ILE A  11     -58.574  -5.084  -5.458  1.00 19.88           O
ATOM    191  CB  ILE A  11     -61.093  -6.401  -4.245  1.00 20.73           C
ATOM    192  HB  ILE A  11     -60.312  -6.558  -3.640  1.00 20.73           H
ATOM    193  CG1 ILE A  11     -62.124  -7.544  -4.046  1.00 18.92           C
ATOM    194 1HG1 ILE A  11     -62.878  -7.399  -4.687  1.00 18.92           H
ATOM    195 2HG1 ILE A  11     -61.672  -8.412  -4.253  1.00 18.92           H
ATOM    196  CG2 ILE A  11     -61.728  -5.044  -3.873  1.00 21.09           C
ATOM    197 1HG2 ILE A  11     -62.061  -5.051  -2.930  1.00 21.09           H
ATOM    198 2HG2 ILE A  11     -62.502  -4.835  -4.471  1.00 21.09           H
ATOM    199 3HG2 ILE A  11     -61.063  -4.302  -3.959  1.00 21.09           H
ATOM    200  CD1 ILE A  11     -62.725  -7.656  -2.638  1.00 21.20           C
ATOM    201 1HD1 ILE A  11     -63.378  -8.412  -2.586  1.00 21.20           H
ATOM    202 2HD1 ILE A  11     -63.206  -6.816  -2.386  1.00 21.20           H
ATOM    203 3HD1 ILE A  11     -62.012  -7.818  -1.956  1.00 21.20           H
ATOM    204  N   GLU A  12     -60.113  -4.379  -6.951  1.00 17.08           N
ATOM    205  H   GLU A  12     -60.819  -4.741  -7.560  1.00 17.08           H
ATOM    206  CA  GLU A  12     -59.686  -2.998  -7.186  1.00 23.60           C
ATOM    207  HA  GLU A  12     -58.693  -2.970  -7.071  1.00 23.60           H
ATOM    208  C   GLU A  12     -60.388  -2.075  -6.178  1.00 22.38           C
ATOM    209  O   GLU A  12     -61.543  -2.324  -5.832  1.00 22.04           O
ATOM    210  CB  GLU A  12     -60.116  -2.584  -8.609  1.00 24.59           C
ATOM    211 1HB  GLU A  12     -61.075  -2.836  -8.735  1.00 24.59           H
ATOM    212 2HB  GLU A  12     -60.018  -1.592  -8.693  1.00 24.59           H
ATOM    213  CG  GLU A  12     -59.302  -3.238  -9.728  1.00 23.06           C
ATOM    214 1HG  GLU A  12     -58.402  -2.803  -9.749  1.00 23.06           H
ATOM    215 2HG  GLU A  12     -59.199  -4.208  -9.508  1.00 23.06           H
ATOM    216  CD  GLU A  12     -59.917  -3.130 -11.131  1.00 22.67           C
ATOM    217  OE1 GLU A  12     -59.173  -3.476 -12.091  1.00 21.51           O
ATOM    218  OE2 GLU A  12     -61.121  -2.845 -11.245  1.00 27.21           O
ATOM    219  N   LEU A  13     -59.746  -0.995  -5.761  1.00 15.10           N
ATOM    220  H   LEU A  13     -58.760  -0.938  -5.917  1.00 15.10           H
ATOM    221  CA  LEU A  13     -60.407   0.117  -5.084  1.00 22.94           C
ATOM    222  HA  LEU A  13     -61.377   0.056  -5.318  1.00 22.94           H
ATOM    223  C   LEU A  13     -59.868   1.448  -5.620  1.00 21.33           C
ATOM    224  O   LEU A  13     -58.698   1.793  -5.447  1.00 20.45           O
ATOM    225  CB  LEU A  13     -60.293  -0.020  -3.554  1.00 22.43           C
ATOM    226 1HB  LEU A  13     -59.513  -0.608  -3.342  1.00 22.43           H
ATOM    227 2HB  LEU A  13     -60.143   0.887  -3.161  1.00 22.43           H
ATOM    228  CG  LEU A  13     -61.552  -0.628  -2.917  1.00 20.72           C
ATOM    229  HG  LEU A  13     -61.848  -1.371  -3.518  1.00 20.72           H
ATOM    230  CD1 LEU A  13     -61.241  -1.166  -1.519  1.00 21.10           C
ATOM    231 1HD1 LEU A  13     -62.057  -1.563  -1.098  1.00 21.10           H
ATOM    232 2HD1 LEU A  13     -60.910  -0.437  -0.920  1.00 21.10           H
ATOM    233 3HD1 LEU A  13     -60.538  -1.876  -1.556  1.00 21.10           H
ATOM    234  CD2 LEU A  13     -62.684   0.402  -2.788  1.00 26.32           C
ATOM    235 1HD2 LEU A  13     -63.496  -0.008  -2.372  1.00 26.32           H
ATOM    236 2HD2 LEU A  13     -62.946   0.761  -3.684  1.00 26.32           H
ATOM    237 3HD2 LEU A  13     -62.403   1.174  -2.218  1.00 26.32           H
ATOM    238  N   THR A  14     -60.772   2.135  -6.282  1.00 18.29           N
ATOM    239  H   THR A  14     -61.627   1.652  -6.470  1.00 18.29           H
ATOM    240  CA  THR A  14     -60.701   3.502  -6.780  1.00 24.57           C
ATOM    241  HA  THR A  14     -59.745   3.626  -7.047  1.00 24.57           H
ATOM    242  C   THR A  14     -61.050   4.521  -5.693  1.00 23.60           C
ATOM    243  O   THR A  14     -61.830   4.246  -4.788  1.00 22.93           O
ATOM    244  CB  THR A  14     -61.666   3.671  -7.978  1.00 23.78           C
ATOM    245  HB  THR A  14     -62.087   4.576  -7.926  1.00 23.78           H
ATOM    246  OG1 THR A  14     -62.723   2.728  -7.920  1.00 22.12           O
ATOM    247  HG1 THR A  14     -63.562   3.189  -7.907  1.00 22.12           H
ATOM    248  CG2 THR A  14     -60.950   3.442  -9.311  1.00 24.19           C
ATOM    249 1HG2 THR A  14     -61.580   3.553 -10.080  1.00 24.19           H
ATOM    250 2HG2 THR A  14     -60.567   2.519  -9.358  1.00 24.19           H
ATOM    251 3HG2 THR A  14     -60.200   4.093  -9.432  1.00 24.19           H
ATOM    252  N   VAL A  15     -60.458   5.701  -5.810  1.00 13.02           N
ATOM    253  H   VAL A  15     -59.780   5.781  -6.541  1.00 13.02           H
ATOM    254  CA  VAL A  15     -60.676   6.909  -4.996  1.00 22.68           C
ATOM    255  HA  VAL A  15     -60.858   6.619  -4.056  1.00 22.68           H
ATOM    256  C   VAL A  15     -61.882   7.686  -5.535  1.00 22.32           C
ATOM    257  O   VAL A  15     -61.910   7.980  -6.724  1.00 21.14           O
ATOM    258  CB  VAL A  15     -59.407   7.789  -5.096  1.00 21.54           C
ATOM    259  HB  VAL A  15     -59.265   7.928  -6.076  1.00 21.54           H
ATOM    260  CG1 VAL A  15     -59.556   9.169  -4.436  1.00 18.44           C
ATOM    261 1HG1 VAL A  15     -58.714   9.701  -4.525  1.00 18.44           H
ATOM    262 2HG1 VAL A  15     -59.762   9.080  -3.462  1.00 18.44           H
ATOM    263 3HG1 VAL A  15     -60.296   9.691  -4.860  1.00 18.44           H
ATOM    264  CG2 VAL A  15     -58.193   7.089  -4.446  1.00 20.39           C
ATOM    265 1HG2 VAL A  15     -57.374   7.659  -4.511  1.00 20.39           H
ATOM    266 2HG2 VAL A  15     -57.998   6.218  -4.896  1.00 20.39           H
ATOM    267 3HG2 VAL A  15     -58.362   6.904  -3.478  1.00 20.39           H
ATOM    268  N   GLU A  16     -62.827   8.087  -4.669  1.00 16.60           N
ATOM    269  H   GLU A  16     -62.881   7.633  -3.780  1.00 16.60           H
ATOM    270  CA  GLU A  16     -63.786   9.161  -4.964  1.00 24.67           C
ATOM    271  HA  GLU A  16     -63.317   9.698  -5.665  1.00 24.67           H
ATOM    272  C   GLU A  16     -64.056  10.030  -3.722  1.00 23.27           C
ATOM    273  O   GLU A  16     -64.295   9.537  -2.619  1.00 22.41           O
ATOM    274  CB  GLU A  16     -65.115   8.633  -5.545  1.00 24.13           C
ATOM    275 1HB  GLU A  16     -65.323   7.751  -5.122  1.00 24.13           H
ATOM    276 2HB  GLU A  16     -65.841   9.286  -5.330  1.00 24.13           H
ATOM    277  CG  GLU A  16     -65.065   8.443  -7.068  1.00 22.25           C
ATOM    278 1HG  GLU A  16     -64.670   9.268  -7.473  1.00 22.25           H
ATOM    279 2HG  GLU A  16     -64.476   7.659  -7.266  1.00 22.25           H
ATOM    280  CD  GLU A  16     -66.440   8.194  -7.717  1.00 21.05           C
ATOM    281  OE1 GLU A  16     -66.539   8.411  -8.953  1.00 20.31           O
ATOM    282  OE2 GLU A  16     -67.373   7.796  -7.001  1.00 25.03           O
ATOM    283  N   TYR A  17     -64.037  11.356  -3.927  1.00 13.96           N
ATOM    284  H   TYR A  17     -63.621  11.662  -4.784  1.00 13.96           H
ATOM    285  CA  TYR A  17     -64.553  12.414  -3.045  1.00 22.72           C
ATOM    286  HA  TYR A  17     -64.301  12.145  -2.115  1.00 22.72           H
ATOM    287  C   TYR A  17     -66.072  12.553  -3.175  1.00 21.54           C
ATOM    288  O   TYR A  17     -66.603  12.286  -4.255  1.00 19.67           O
ATOM    289  CB  TYR A  17     -63.942  13.752  -3.481  1.00 21.54           C
ATOM    290 1HB  TYR A  17     -63.920  13.764  -4.481  1.00 21.54           H
ATOM    291 2HB  TYR A  17     -64.542  14.481  -3.152  1.00 21.54           H
ATOM    292  CG  TYR A  17     -62.534  14.069  -2.993  1.00 19.57           C
ATOM    293  CD1 TYR A  17     -62.372  14.817  -1.812  1.00 18.58           C
ATOM    294  HD1 TYR A  17     -63.175  15.094  -1.285  1.00 18.58           H
ATOM    295  CD2 TYR A  17     -61.410  13.671  -3.736  1.00 19.19           C
ATOM    296  HD2 TYR A  17     -61.524  13.141  -4.576  1.00 19.19           H
ATOM    297  CE1 TYR A  17     -61.090  15.176  -1.370  1.00 18.80           C
ATOM    298  HE1 TYR A  17     -60.977  15.712  -0.533  1.00 18.80           H
ATOM    299  CE2 TYR A  17     -60.124  14.023  -3.290  1.00 21.18           C
ATOM    300  HE2 TYR A  17     -59.319  13.737  -3.810  1.00 21.18           H
ATOM    301  CZ  TYR A  17     -59.968  14.777  -2.112  1.00 24.20           C
ATOM    302  OH  TYR A  17     -58.715  15.128  -1.683  1.00 26.46           O
ATOM    303  HH  TYR A  17     -58.715  15.210  -0.729  1.00 26.46           H
ATOM    304  N   PRO A  18     -66.764  13.152  -2.189  1.00 15.81           N
ATOM    305  CA  PRO A  18     -67.924  13.955  -2.560  1.00 24.74           C
ATOM    306  HA  PRO A  18     -67.847  14.163  -3.535  1.00 24.74           H
ATOM    307  C   PRO A  18     -68.000  15.339  -1.898  1.00 25.15           C
ATOM    308  O   PRO A  18     -67.681  15.549  -0.735  1.00 23.22           O
ATOM    309  CB  PRO A  18     -69.118  13.077  -2.198  1.00 21.81           C
ATOM    310 1HB  PRO A  18     -69.924  13.633  -1.995  1.00 21.81           H
ATOM    311 2HB  PRO A  18     -69.331  12.438  -2.937  1.00 21.81           H
ATOM    312  CG  PRO A  18     -68.630  12.337  -0.952  1.00 21.39           C
ATOM    313 1HG  PRO A  18     -68.987  12.774  -0.127  1.00 21.39           H
ATOM    314 2HG  PRO A  18     -68.924  11.382  -0.978  1.00 21.39           H
ATOM    315  CD  PRO A  18     -67.096  12.429  -0.989  1.00 25.14           C
ATOM    316 1HD  PRO A  18     -66.740  12.928  -0.199  1.00 25.14           H
ATOM    317 2HD  PRO A  18     -66.676  11.522  -1.028  1.00 25.14           H
ATOM    318  N   TRP A  19     -68.525  16.274  -2.697  1.00 17.64           N
ATOM    319  H   TRP A  19     -68.584  16.038  -3.667  1.00 17.64           H
ATOM    320  CA  TRP A  19     -69.025  17.602  -2.329  1.00 22.18           C
ATOM    321  HA  TRP A  19     -68.539  17.869  -1.497  1.00 22.18           H
ATOM    322  C   TRP A  19     -70.551  17.568  -2.089  1.00 21.02           C
ATOM    323  O   TRP A  19     -71.264  16.901  -2.822  1.00 19.03           O
ATOM    324  CB  TRP A  19     -68.769  18.540  -3.520  1.00 20.62           C
ATOM    325 1HB  TRP A  19     -68.888  18.003  -4.355  1.00 20.62           H
ATOM    326 2HB  TRP A  19     -69.459  19.263  -3.487  1.00 20.62           H
ATOM    327  CG  TRP A  19     -67.443  19.232  -3.650  1.00 18.78           C
ATOM    328  CD1 TRP A  19     -66.268  18.672  -3.980  1.00 16.50           C
ATOM    329  HD1 TRP A  19     -66.124  17.697  -4.148  1.00 16.50           H
ATOM    330  CD2 TRP A  19     -67.186  20.666  -3.519  1.00 18.67           C
ATOM    331  NE1 TRP A  19     -65.289  19.640  -4.053  1.00 16.77           N
ATOM    332  HE1 TRP A  19     -64.331  19.456  -4.274  1.00 16.77           H
ATOM    333  CE2 TRP A  19     -65.795  20.894  -3.784  1.00 18.82           C
ATOM    334  CE3 TRP A  19     -67.976  21.792  -3.213  1.00 24.57           C
ATOM    335  HE3 TRP A  19     -68.952  21.675  -3.028  1.00 24.57           H
ATOM    336  CZ2 TRP A  19     -65.230  22.174  -3.735  1.00 25.24           C
ATOM    337  HZ2 TRP A  19     -64.256  22.302  -3.923  1.00 25.24           H
ATOM    338  CZ3 TRP A  19     -67.408  23.080  -3.165  1.00 24.14           C
ATOM    339  HZ3 TRP A  19     -67.988  23.865  -2.946  1.00 24.14           H
ATOM    340  CH2 TRP A  19     -66.045  23.281  -3.419  1.00 24.28           C
ATOM    341  HH2 TRP A  19     -65.654  24.200  -3.377  1.00 24.28           H
ATOM    342  N   ARG A  20     -71.034  18.453  -1.202  1.00 15.33           N
ATOM    343  H   ARG A  20     -70.570  18.444  -0.316  1.00 15.33           H
ATOM    344  CA  ARG A  20     -72.141  19.447  -1.306  1.00 24.25           C
ATOM    345  HA  ARG A  20     -71.551  20.251  -1.233  1.00 24.25           H
ATOM    346  C   ARG A  20     -73.171  19.494  -0.153  1.00 22.99           C
ATOM    347  O   ARG A  20     -73.938  18.573   0.072  1.00 22.05           O
ATOM    348  CB  ARG A  20     -72.907  19.456  -2.648  1.00 23.04           C
ATOM    349 1HB  ARG A  20     -72.934  18.524  -3.009  1.00 23.04           H
ATOM    350 2HB  ARG A  20     -73.840  19.778  -2.484  1.00 23.04           H
ATOM    351  CG  ARG A  20     -72.251  20.369  -3.697  1.00 20.44           C
ATOM    352 1HG  ARG A  20     -72.056  21.257  -3.280  1.00 20.44           H
ATOM    353 2HG  ARG A  20     -71.397  19.950  -4.005  1.00 20.44           H
ATOM    354  CD  ARG A  20     -73.164  20.581  -4.908  1.00 19.90           C
ATOM    355 1HD  ARG A  20     -73.361  19.701  -5.341  1.00 19.90           H
ATOM    356 2HD  ARG A  20     -74.020  21.008  -4.616  1.00 19.90           H
ATOM    357  NE  ARG A  20     -72.528  21.459  -5.912  1.00 18.35           N
ATOM    358  HE  ARG A  20     -71.529  21.507  -5.895  1.00 18.35           H
ATOM    359  CZ  ARG A  20     -73.142  22.193  -6.837  1.00 17.85           C
ATOM    360  NH1 ARG A  20     -74.436  22.209  -6.933  1.00 17.17           N
ATOM    361 1HH1 ARG A  20     -74.991  21.663  -6.305  1.00 17.17           H
ATOM    362 2HH1 ARG A  20     -74.878  22.767  -7.635  1.00 17.17           H
ATOM    363  NH2 ARG A  20     -72.447  22.906  -7.671  1.00 17.47           N
ATOM    364 1HH2 ARG A  20     -71.448  22.904  -7.619  1.00 17.47           H
ATOM    365 2HH2 ARG A  20     -72.911  23.457  -8.365  1.00 17.47           H
ATOM    366  N   CYS A  21     -73.242  20.719   0.410  1.00 15.42           N
ATOM    367  H   CYS A  21     -72.360  21.095   0.694  1.00 15.42           H
ATOM    368  CA  CYS A  21     -74.398  21.601   0.679  1.00 22.80           C
ATOM    369  HA  CYS A  21     -73.973  22.174   1.379  1.00 22.80           H
ATOM    370  C   CYS A  21     -75.661  21.094   1.397  1.00 22.07           C
ATOM    371  O   CYS A  21     -76.417  20.272   0.883  1.00 21.14           O
ATOM    372  CB  CYS A  21     -74.816  22.282  -0.635  1.00 21.97           C
ATOM    373 1HB  CYS A  21     -75.036  21.539  -1.267  1.00 21.97           H
ATOM    374 2HB  CYS A  21     -75.647  22.795  -0.421  1.00 21.97           H
ATOM    375  SG  CYS A  21     -73.473  23.349  -1.249  1.00 19.55           S
ATOM    376  HG  CYS A  21     -72.374  22.633  -1.397  1.00 19.55           H
ATOM    377  N   GLY A  22     -76.027  21.845   2.450  1.00 23.09           N
ATOM    378  H   GLY A  22     -75.309  22.337   2.941  1.00 23.09           H
ATOM    379  CA  GLY A  22     -77.398  21.993   2.927  1.00 33.19           C
ATOM    380 1HA  GLY A  22     -77.990  22.117   2.130  1.00 33.19           H
ATOM    381 2HA  GLY A  22     -77.651  21.151   3.403  1.00 33.19           H
ATOM    382  C   GLY A  22     -77.526  23.197   3.876  1.00 31.88           C
ATOM    383  O   GLY A  22     -76.969  23.186   4.959  1.00 29.40           O
ATOM    384  N   ALA A  23     -78.230  24.240   3.438  1.00 18.55           N
ATOM    385  H   ALA A  23     -78.593  24.178   2.508  1.00 18.55           H
ATOM    386  CA  ALA A  23     -78.526  25.466   4.178  1.00 29.14           C
ATOM    387  HA  ALA A  23     -77.771  25.626   4.814  1.00 29.14           H
ATOM    388  C   ALA A  23     -79.831  25.326   4.985  1.00 28.10           C
ATOM    389  O   ALA A  23     -80.725  24.625   4.535  1.00 26.51           O
ATOM    390  CB  ALA A  23     -78.665  26.589   3.145  1.00 27.42           C
ATOM    391 1HB  ALA A  23     -77.825  26.692   2.613  1.00 27.42           H
ATOM    392 2HB  ALA A  23     -78.856  27.464   3.590  1.00 27.42           H
ATOM    393 3HB  ALA A  23     -79.412  26.399   2.507  1.00 27.42           H
ATOM    394  N   LEU A  24     -79.993  26.088   6.102  1.00 13.07           N
ATOM    395  H   LEU A  24     -79.175  26.251   6.654  1.00 13.07           H
ATOM    396  CA  LEU A  24     -81.248  26.700   6.585  1.00 24.63           C
ATOM    397  HA  LEU A  24     -81.603  27.227   5.813  1.00 24.63           H
ATOM    398  C   LEU A  24     -80.961  27.647   7.783  1.00 23.44           C
ATOM    399  O   LEU A  24     -80.315  27.279   8.755  1.00 22.29           O
ATOM    400  CB  LEU A  24     -82.290  25.623   6.957  1.00 22.96           C
ATOM    401 1HB  LEU A  24     -81.811  24.761   7.120  1.00 22.96           H
ATOM    402 2HB  LEU A  24     -82.757  25.909   7.794  1.00 22.96           H
ATOM    403  CG  LEU A  24     -83.350  25.399   5.849  1.00 21.00           C
ATOM    404  HG  LEU A  24     -82.903  25.574   4.972  1.00 21.00           H
ATOM    405  CD1 LEU A  24     -83.891  23.959   5.889  1.00 20.92           C
ATOM    406 1HD1 LEU A  24     -84.575  23.813   5.174  1.00 20.92           H
ATOM    407 2HD1 LEU A  24     -84.320  23.762   6.770  1.00 20.92           H
ATOM    408 3HD1 LEU A  24     -83.155  23.296   5.750  1.00 20.92           H
ATOM    409  CD2 LEU A  24     -84.526  26.358   5.990  1.00 25.20           C
ATOM    410 1HD2 LEU A  24     -85.203  26.204   5.270  1.00 25.20           H
ATOM    411 2HD2 LEU A  24     -84.222  27.309   5.928  1.00 25.20           H
ATOM    412 3HD2 LEU A  24     -84.983  26.238   6.872  1.00 25.20           H
ATOM    413  N   SER A  25     -81.472  28.873   7.690  1.00 22.84           N
ATOM    414  H   SER A  25     -81.795  29.137   6.781  1.00 22.84           H
ATOM    415  CA  SER A  25     -81.628  29.901   8.748  1.00 31.98           C
ATOM    416  HA  SER A  25     -81.001  29.692   9.498  1.00 31.98           H
ATOM    417  C   SER A  25     -83.094  29.894   9.236  1.00 30.26           C
ATOM    418  O   SER A  25     -83.874  29.128   8.666  1.00 28.64           O
ATOM    419  CB  SER A  25     -81.307  31.266   8.134  1.00 30.22           C
ATOM    420 1HB  SER A  25     -82.069  31.579   7.567  1.00 30.22           H
ATOM    421 2HB  SER A  25     -81.129  31.937   8.854  1.00 30.22           H
ATOM    422  OG  SER A  25     -80.174  31.263   7.307  1.00 27.99           O
ATOM    423  HG  SER A  25     -79.384  31.262   7.848  1.00 27.99           H
ATOM    424  N   PRO A  26     -83.604  30.838  10.121  1.00 20.02           N
ATOM    425  CA  PRO A  26     -83.009  31.701  11.162  1.00 29.74           C
ATOM    426  HA  PRO A  26     -82.072  31.409  11.351  1.00 29.74           H
ATOM    427  C   PRO A  26     -83.803  31.641  12.505  1.00 29.39           C
ATOM    428  O   PRO A  26     -84.837  30.997  12.578  1.00 26.79           O
ATOM    429  CB  PRO A  26     -83.149  33.101  10.551  1.00 26.17           C
ATOM    430 1HB  PRO A  26     -83.227  33.795  11.267  1.00 26.17           H
ATOM    431 2HB  PRO A  26     -82.367  33.313   9.965  1.00 26.17           H
ATOM    432  CG  PRO A  26     -84.439  33.021   9.728  1.00 26.64           C
ATOM    433 1HG  PRO A  26     -85.171  33.536  10.174  1.00 26.64           H
ATOM    434 2HG  PRO A  26     -84.290  33.382   8.808  1.00 26.64           H
ATOM    435  CD  PRO A  26     -84.796  31.537   9.665  1.00 30.76           C
ATOM    436 1HD  PRO A  26     -85.564  31.320  10.268  1.00 30.76           H
ATOM    437 2HD  PRO A  26     -85.015  31.254   8.731  1.00 30.76           H
ATOM    438  N   THR A  27     -83.406  32.385  13.565  1.00 21.32           N
ATOM    439  H   THR A  27     -82.470  32.244  13.888  1.00 21.32           H
ATOM    440  CA  THR A  27     -84.225  33.395  14.300  1.00 29.44           C
ATOM    441  HA  THR A  27     -84.206  34.105  13.597  1.00 29.44           H
ATOM    442  C   THR A  27     -83.592  33.856  15.637  1.00 28.94           C
ATOM    443  O   THR A  27     -83.327  33.076  16.532  1.00 26.26           O
ATOM    444  CB  THR A  27     -85.702  33.027  14.606  1.00 25.82           C
ATOM    445  HB  THR A  27     -85.964  33.487  15.454  1.00 25.82           H
ATOM    446  OG1 THR A  27     -85.892  31.692  14.941  1.00 23.64           O
ATOM    447  HG1 THR A  27     -85.936  31.605  15.893  1.00 23.64           H
ATOM    448  CG2 THR A  27     -86.641  33.383  13.451  1.00 24.14           C
ATOM    449 1HG2 THR A  27     -87.586  33.138  13.669  1.00 24.14           H
ATOM    450 2HG2 THR A  27     -86.382  32.897  12.616  1.00 24.14           H
ATOM    451 3HG2 THR A  27     -86.615  34.364  13.257  1.00 24.14           H
ATOM    452  N   SER A  28     -83.459  35.167  15.735  1.00 19.11           N
ATOM    453  H   SER A  28     -83.089  35.601  14.914  1.00 19.11           H
ATOM    454  CA  SER A  28     -83.756  36.114  16.837  1.00 28.83           C
ATOM    455  HA  SER A  28     -83.234  36.874  16.450  1.00 28.83           H
ATOM    456  C   SER A  28     -83.132  36.035  18.251  1.00 28.67           C
ATOM    457  O   SER A  28     -83.416  35.164  19.047  1.00 26.42           O
ATOM    458  CB  SER A  28     -85.271  36.275  16.966  1.00 25.93           C
ATOM    459 1HB  SER A  28     -85.497  37.004  17.612  1.00 25.93           H
ATOM    460 2HB  SER A  28     -85.684  36.477  16.078  1.00 25.93           H
ATOM    461  OG  SER A  28     -85.870  35.102  17.442  1.00 23.75           O
ATOM    462  HG  SER A  28     -86.810  35.245  17.551  1.00 23.75           H
ATOM    463  N   ASN A  29     -82.546  37.187  18.580  1.00 19.01           N
ATOM    464  H   ASN A  29     -81.921  37.543  17.885  1.00 19.01           H
ATOM    465  CA  ASN A  29     -82.655  38.028  19.784  1.00 31.54           C
ATOM    466  HA  ASN A  29     -82.129  38.784  19.394  1.00 31.54           H
ATOM    467  C   ASN A  29     -81.818  37.765  21.057  1.00 30.46           C
ATOM    468  O   ASN A  29     -82.122  36.934  21.899  1.00 27.95           O
ATOM    469  CB  ASN A  29     -84.125  38.379  20.103  1.00 28.98           C
ATOM    470 1HB  ASN A  29     -84.686  37.559  19.991  1.00 28.98           H
ATOM    471 2HB  ASN A  29     -84.184  38.696  21.049  1.00 28.98           H
ATOM    472  CG  ASN A  29     -84.685  39.469  19.197  1.00 25.14           C
ATOM    473  OD1 ASN A  29     -83.982  40.116  18.446  1.00 24.38           O
ATOM    474  ND2 ASN A  29     -85.971  39.724  19.268  1.00 25.17           N
ATOM    475 1HD2 ASN A  29     -86.369  40.449  18.705  1.00 25.17           H
ATOM    476 2HD2 ASN A  29     -86.553  39.194  19.885  1.00 25.17           H
ATOM    477  N   CYS A  30     -80.899  38.717  21.229  1.00 16.67           N
ATOM    478  H   CYS A  30     -80.314  38.899  20.439  1.00 16.67           H
ATOM    479  CA  CYS A  30     -80.627  39.538  22.423  1.00 26.46           C
ATOM    480  HA  CYS A  30     -79.720  39.885  22.183  1.00 26.46           H
ATOM    481  C   CYS A  30     -80.383  38.868  23.787  1.00 25.19           C
ATOM    482  O   CYS A  30     -81.318  38.524  24.496  1.00 23.89           O
ATOM    483  CB  CYS A  30     -81.753  40.587  22.559  1.00 25.60           C
ATOM    484 1HB  CYS A  30     -82.608  40.069  22.555  1.00 25.60           H
ATOM    485 2HB  CYS A  30     -81.623  41.009  23.456  1.00 25.60           H
ATOM    486  SG  CYS A  30     -81.680  41.795  21.219  1.00 23.22           S
ATOM    487  HG  CYS A  30     -81.662  41.165  20.059  1.00 23.22           H
ATOM    488  N   ARG A  31     -79.119  38.987  24.296  1.00 19.90           N
ATOM    489  H   ARG A  31     -78.376  38.471  23.869  1.00 19.90           H
ATOM    490  CA  ARG A  31     -78.813  39.854  25.458  1.00 30.40           C
ATOM    491  HA  ARG A  31     -79.216  40.728  25.188  1.00 30.40           H
ATOM    492  C   ARG A  31     -77.307  40.041  25.678  1.00 29.39           C
ATOM    493  O   ARG A  31     -76.507  39.137  25.527  1.00 28.03           O
ATOM    494  CB  ARG A  31     -79.476  39.370  26.760  1.00 28.57           C
ATOM    495 1HB  ARG A  31     -79.820  38.441  26.627  1.00 28.57           H
ATOM    496 2HB  ARG A  31     -78.797  39.372  27.494  1.00 28.57           H
ATOM    497  CG  ARG A  31     -80.650  40.299  27.147  1.00 25.17           C
ATOM    498 1HG  ARG A  31     -80.293  41.208  27.364  1.00 25.17           H
ATOM    499 2HG  ARG A  31     -81.286  40.365  26.378  1.00 25.17           H
ATOM    500  CD  ARG A  31     -81.404  39.761  28.366  1.00 23.20           C
ATOM    501 1HD  ARG A  31     -81.746  38.841  28.173  1.00 23.20           H
ATOM    502 2HD  ARG A  31     -80.791  39.730  29.155  1.00 23.20           H
ATOM    503  NE  ARG A  31     -82.559  40.628  28.704  1.00 20.57           N
ATOM    504  HE  ARG A  31     -82.757  41.385  28.081  1.00 20.57           H
ATOM    505  CZ  ARG A  31     -83.351  40.490  29.755  1.00 20.91           C
ATOM    506  NH1 ARG A  31     -83.167  39.539  30.635  1.00 19.87           N
ATOM    507 1HH1 ARG A  31     -82.412  38.893  30.522  1.00 19.87           H
ATOM    508 2HH1 ARG A  31     -83.781  39.458  31.420  1.00 19.87           H
ATOM    509  NH2 ARG A  31     -84.346  41.309  29.948  1.00 19.75           N
ATOM    510 1HH2 ARG A  31     -84.517  42.050  29.299  1.00 19.75           H
ATOM    511 2HH2 ARG A  31     -84.939  41.196  30.745  1.00 19.75           H
ATOM    512  N   THR A  32     -76.995  41.268  26.063  1.00 20.88           N
ATOM    513  H   THR A  32     -77.739  41.932  25.989  1.00 20.88           H
ATOM    514  CA  THR A  32     -75.737  41.811  26.580  1.00 30.17           C
ATOM    515  HA  THR A  32     -75.105  41.806  25.805  1.00 30.17           H
ATOM    516  C   THR A  32     -75.133  40.979  27.716  1.00 30.66           C
ATOM    517  O   THR A  32     -75.842  40.644  28.667  1.00 28.94           O
ATOM    518  CB  THR A  32     -76.064  43.193  27.164  1.00 27.35           C
ATOM    519  HB  THR A  32     -75.349  43.444  27.817  1.00 27.35           H
ATOM    520  OG1 THR A  32     -77.293  43.142  27.860  1.00 24.92           O
ATOM    521  HG1 THR A  32     -78.015  43.130  27.232  1.00 24.92           H
ATOM    522  CG2 THR A  32     -76.240  44.248  26.068  1.00 25.68           C
ATOM    523 1HG2 THR A  32     -76.452  45.142  26.462  1.00 25.68           H
ATOM    524 2HG2 THR A  32     -76.985  44.000  25.449  1.00 25.68           H
ATOM    525 3HG2 THR A  32     -75.406  44.342  25.524  1.00 25.68           H
ATOM    526  N   GLY A  33     -73.811  40.766  27.685  1.00 27.17           N
ATOM    527  H   GLY A  33     -73.304  41.006  26.857  1.00 27.17           H
ATOM    528  CA  GLY A  33     -73.085  40.197  28.813  1.00 36.52           C
ATOM    529 1HA  GLY A  33     -73.298  40.750  29.618  1.00 36.52           H
ATOM    530 2HA  GLY A  33     -73.423  39.266  28.949  1.00 36.52           H
ATOM    531  C   GLY A  33     -71.579  40.163  28.608  1.00 37.59           C
ATOM    532  O   GLY A  33     -71.082  39.338  27.856  1.00 35.84           O
ATOM    533  N   MET A  34     -70.911  41.074  29.304  1.00 33.73           N
ATOM    534  H   MET A  34     -71.447  41.866  29.595  1.00 33.73           H
ATOM    535  CA  MET A  34     -69.503  41.089  29.709  1.00 39.55           C
ATOM    536  HA  MET A  34     -69.200  41.971  29.349  1.00 39.55           H
ATOM    537  C   MET A  34     -68.554  40.053  29.078  1.00 41.81           C
ATOM    538  O   MET A  34     -68.545  38.883  29.445  1.00 39.87           O
ATOM    539  CB  MET A  34     -69.462  40.924  31.241  1.00 36.11           C
ATOM    540 1HB  MET A  34     -70.152  40.254  31.514  1.00 36.11           H
ATOM    541 2HB  MET A  34     -68.555  40.597  31.508  1.00 36.11           H
ATOM    542  CG  MET A  34     -69.739  42.226  31.980  1.00 33.30           C
ATOM    543 1HG  MET A  34     -68.854  42.692  31.974  1.00 33.30           H
ATOM    544 2HG  MET A  34     -70.374  42.708  31.377  1.00 33.30           H
ATOM    545  SD  MET A  34     -70.401  42.064  33.660  1.00 30.64           S
ATOM    546  CE  MET A  34     -69.194  40.965  34.430  1.00 26.76           C
ATOM    547 1HE  MET A  34     -69.434  40.781  35.383  1.00 26.76           H
ATOM    548 2HE  MET A  34     -68.280  41.370  34.416  1.00 26.76           H
ATOM    549 3HE  MET A  34     -69.149  40.089  33.950  1.00 26.76           H
ATOM    550  N   TRP A  35     -67.669  40.533  28.221  1.00 42.07           N
ATOM    551  H   TRP A  35     -67.823  41.434  27.816  1.00 42.07           H
ATOM    552  CA  TRP A  35     -66.470  39.780  27.849  1.00 46.04           C
ATOM    553  HA  TRP A  35     -66.768  38.861  27.590  1.00 46.04           H
ATOM    554  C   TRP A  35     -65.536  39.681  29.063  1.00 45.13           C
ATOM    555  O   TRP A  35     -64.977  40.668  29.536  1.00 42.58           O
ATOM    556  CB  TRP A  35     -65.791  40.402  26.623  1.00 43.76           C
ATOM    557 1HB  TRP A  35     -65.858  41.397  26.699  1.00 43.76           H
ATOM    558 2HB  TRP A  35     -64.828  40.131  26.627  1.00 43.76           H
ATOM    559  CG  TRP A  35     -66.359  40.016  25.285  1.00 42.97           C
ATOM    560  CD1 TRP A  35     -67.600  39.590  25.029  1.00 38.57           C
ATOM    561  HD1 TRP A  35     -68.322  39.490  25.714  1.00 38.57           H
ATOM    562  CD2 TRP A  35     -65.673  40.011  24.000  1.00 43.33           C
ATOM    563  NE1 TRP A  35     -67.744  39.306  23.680  1.00 38.97           N
ATOM    564  HE1 TRP A  35     -68.585  38.968  23.258  1.00 38.97           H
ATOM    565  CE2 TRP A  35     -66.580  39.551  23.004  1.00 42.56           C
ATOM    566  CE3 TRP A  35     -64.365  40.344  23.577  1.00 44.50           C
ATOM    567  HE3 TRP A  35     -63.700  40.672  24.248  1.00 44.50           H
ATOM    568  CZ2 TRP A  35     -66.211  39.423  21.648  1.00 44.29           C
ATOM    569  HZ2 TRP A  35     -66.868  39.097  20.968  1.00 44.29           H
ATOM    570  CZ3 TRP A  35     -63.984  40.222  22.228  1.00 41.49           C
ATOM    571  HZ3 TRP A  35     -63.054  40.464  21.950  1.00 41.49           H
ATOM    572  CH2 TRP A  35     -64.900  39.764  21.274  1.00 42.32           C
ATOM    573  HH2 TRP A  35     -64.619  39.679  20.318  1.00 42.32           H
ATOM    574  N   SER A  36     -65.432  38.492  29.594  1.00 41.98           N
ATOM    575  H   SER A  36     -66.005  37.762  29.221  1.00 41.98           H
ATOM    576  CA  SER A  36     -64.538  38.159  30.691  1.00 53.64           C
ATOM    577  HA  SER A  36     -64.702  38.836  31.408  1.00 53.64           H
ATOM    578  C   SER A  36     -63.083  38.245  30.231  1.00 53.37           C
ATOM    579  O   SER A  36     -62.708  37.683  29.206  1.00 50.70           O
ATOM    580  CB  SER A  36     -64.858  36.746  31.196  1.00 49.37           C
ATOM    581 1HB  SER A  36     -65.760  36.721  31.628  1.00 49.37           H
ATOM    582 2HB  SER A  36     -64.830  36.087  30.444  1.00 49.37           H
ATOM    583  OG  SER A  36     -63.928  36.312  32.159  1.00 44.43           O
ATOM    584  HG  SER A  36     -64.366  36.214  33.004  1.00 44.43           H
ATOM    585  N   TRP A  37     -62.248  38.864  31.034  1.00 51.61           N
ATOM    586  H   TRP A  37     -62.648  39.279  31.851  1.00 51.61           H
ATOM    587  CA  TRP A  37     -60.788  39.020  30.873  1.00 55.03           C
ATOM    588  HA  TRP A  37     -60.632  39.548  30.038  1.00 55.03           H
ATOM    589  C   TRP A  37     -60.040  37.680  30.664  1.00 53.91           C
ATOM    590  O   TRP A  37     -58.931  37.652  30.128  1.00 51.06           O
ATOM    591  CB  TRP A  37     -60.302  39.754  32.127  1.00 53.16           C
ATOM    592 1HB  TRP A  37     -61.012  40.408  32.389  1.00 53.16           H
ATOM    593 2HB  TRP A  37     -60.192  39.074  32.852  1.00 53.16           H
ATOM    594  CG  TRP A  37     -59.019  40.523  32.070  1.00 54.34           C
ATOM    595  CD1 TRP A  37     -58.298  40.848  30.971  1.00 47.77           C
ATOM    596  HD1 TRP A  37     -58.521  40.567  30.038  1.00 47.77           H
ATOM    597  CD2 TRP A  37     -58.330  41.159  33.187  1.00 55.53           C
ATOM    598  NE1 TRP A  37     -57.214  41.620  31.322  1.00 47.33           N
ATOM    599  HE1 TRP A  37     -56.535  41.969  30.677  1.00 47.33           H
ATOM    600  CE2 TRP A  37     -57.189  41.849  32.684  1.00 52.89           C
ATOM    601  CE3 TRP A  37     -58.554  41.222  34.574  1.00 53.67           C
ATOM    602  HE3 TRP A  37     -59.345  40.752  34.965  1.00 53.67           H
ATOM    603  CZ2 TRP A  37     -56.307  42.561  33.515  1.00 55.34           C
ATOM    604  HZ2 TRP A  37     -55.511  43.030  33.133  1.00 55.34           H
ATOM    605  CZ3 TRP A  37     -57.685  41.935  35.421  1.00 50.14           C
ATOM    606  HZ3 TRP A  37     -57.866  41.968  36.404  1.00 50.14           H
ATOM    607  CH2 TRP A  37     -56.569  42.599  34.898  1.00 51.00           C
ATOM    608  HH2 TRP A  37     -55.956  43.102  35.508  1.00 51.00           H
ATOM    609  N   LYS A  38     -60.670  36.577  30.999  1.00 46.70           N
ATOM    610  H   LYS A  38     -61.573  36.668  31.419  1.00 46.70           H
ATOM    611  CA  LYS A  38     -60.146  35.223  30.802  1.00 53.10           C
ATOM    612  HA  LYS A  38     -59.201  35.281  31.124  1.00 53.10           H
ATOM    613  C   LYS A  38     -60.075  34.783  29.330  1.00 52.04           C
ATOM    614  O   LYS A  38     -59.174  34.018  28.994  1.00 52.44           O
ATOM    615  CB  LYS A  38     -60.958  34.231  31.646  1.00 52.25           C
ATOM    616 1HB  LYS A  38     -61.926  34.329  31.415  1.00 52.25           H
ATOM    617 2HB  LYS A  38     -60.656  33.302  31.431  1.00 52.25           H
ATOM    618  CG  LYS A  38     -60.779  34.475  33.153  1.00 53.88           C
ATOM    619 1HG  LYS A  38     -59.803  34.475  33.369  1.00 53.88           H
ATOM    620 2HG  LYS A  38     -61.173  35.364  33.388  1.00 53.88           H
ATOM    621  CD  LYS A  38     -61.472  33.389  33.986  1.00 51.37           C
ATOM    622 1HD  LYS A  38     -62.457  33.421  33.817  1.00 51.37           H
ATOM    623 2HD  LYS A  38     -61.117  32.492  33.721  1.00 51.37           H
ATOM    624  CE  LYS A  38     -61.211  33.613  35.476  1.00 48.11           C
ATOM    625 1HE  LYS A  38     -60.225  33.635  35.639  1.00 48.11           H
ATOM    626 2HE  LYS A  38     -61.615  34.484  35.755  1.00 48.11           H
ATOM    627  NZ  LYS A  38     -61.799  32.534  36.322  1.00 41.15           N
ATOM    628 1HZ  LYS A  38     -61.617  32.699  37.291  1.00 41.15           H
ATOM    629 2HZ  LYS A  38     -61.413  31.642  36.085  1.00 41.15           H
ATOM    630 3HZ  LYS A  38     -62.790  32.483  36.200  1.00 41.15           H
ATOM    631  N   CYS A  39     -60.942  35.288  28.446  1.00 43.56           N
ATOM    632  H   CYS A  39     -61.645  35.924  28.764  1.00 43.56           H
ATOM    633  CA  CYS A  39     -60.892  34.935  27.022  1.00 52.29           C
ATOM    634  HA  CYS A  39     -60.697  33.954  27.005  1.00 52.29           H
ATOM    635  C   CYS A  39     -59.751  35.645  26.274  1.00 49.80           C
ATOM    636  O   CYS A  39     -59.181  35.071  25.350  1.00 52.70           O
ATOM    637  CB  CYS A  39     -62.252  35.228  26.370  1.00 53.07           C
ATOM    638 1HB  CYS A  39     -62.456  36.184  26.580  1.00 53.07           H
ATOM    639 2HB  CYS A  39     -62.111  35.125  25.385  1.00 53.07           H
ATOM    640  SG  CYS A  39     -63.506  34.082  27.024  1.00 50.28           S
ATOM    641  HG  CYS A  39     -64.649  34.723  27.182  1.00 50.28           H
ATOM    642  N   LEU A  40     -59.351  36.847  26.698  1.00 42.83           N
ATOM    643  H   LEU A  40     -59.865  37.283  27.437  1.00 42.83           H
ATOM    644  CA  LEU A  40     -58.200  37.561  26.139  1.00 53.31           C
ATOM    645  HA  LEU A  40     -58.262  37.450  25.147  1.00 53.31           H
ATOM    646  C   LEU A  40     -56.860  36.938  26.570  1.00 52.94           C
ATOM    647  O   LEU A  40     -55.941  36.851  25.755  1.00 56.02           O
ATOM    648  CB  LEU A  40     -58.303  39.053  26.532  1.00 54.12           C
ATOM    649 1HB  LEU A  40     -58.691  39.117  27.451  1.00 54.12           H
ATOM    650 2HB  LEU A  40     -57.385  39.450  26.528  1.00 54.12           H
ATOM    651  CG  LEU A  40     -59.191  39.861  25.568  1.00 55.37           C
ATOM    652  HG  LEU A  40     -59.971  39.284  25.326  1.00 55.37           H
ATOM    653  CD1 LEU A  40     -59.690  41.141  26.233  1.00 50.96           C
ATOM    654 1HD1 LEU A  40     -60.267  41.668  25.609  1.00 50.96           H
ATOM    655 2HD1 LEU A  40     -58.925  41.723  26.509  1.00 50.96           H
ATOM    656 3HD1 LEU A  40     -60.229  40.934  27.049  1.00 50.96           H
ATOM    657  CD2 LEU A  40     -58.403  40.260  24.304  1.00 58.08           C
ATOM    658 1HD2 LEU A  40     -58.976  40.785  23.675  1.00 58.08           H
ATOM    659 2HD2 LEU A  40     -58.073  39.451  23.817  1.00 58.08           H
ATOM    660 3HD2 LEU A  40     -57.610  40.822  24.539  1.00 58.08           H
ATOM    661  N   LEU A  41     -56.786  36.450  27.804  1.00 42.32           N
ATOM    662  H   LEU A  41     -57.553  36.595  28.429  1.00 42.32           H
ATOM    663  CA  LEU A  41     -55.612  35.704  28.279  1.00 51.17           C
ATOM    664  HA  LEU A  41     -54.817  36.256  28.027  1.00 51.17           H
ATOM    665  C   LEU A  41     -55.460  34.350  27.573  1.00 49.91           C
ATOM    666  O   LEU A  41     -54.344  33.960  27.254  1.00 53.04           O
ATOM    667  CB  LEU A  41     -55.695  35.544  29.810  1.00 52.84           C
ATOM    668 1HB  LEU A  41     -56.657  35.477  30.073  1.00 52.84           H
ATOM    669 2HB  LEU A  41     -55.218  34.704  30.070  1.00 52.84           H
ATOM    670  CG  LEU A  41     -55.056  36.732  30.563  1.00 53.16           C
ATOM    671  HG  LEU A  41     -55.272  37.568  30.059  1.00 53.16           H
ATOM    672  CD1 LEU A  41     -55.613  36.833  31.981  1.00 48.47           C
ATOM    673 1HD1 LEU A  41     -55.203  37.601  32.473  1.00 48.47           H
ATOM    674 2HD1 LEU A  41     -55.425  35.999  32.500  1.00 48.47           H
ATOM    675 3HD1 LEU A  41     -56.603  36.970  31.968  1.00 48.47           H
ATOM    676  CD2 LEU A  41     -53.536  36.568  30.653  1.00 58.09           C
ATOM    677 1HD2 LEU A  41     -53.121  37.336  31.140  1.00 58.09           H
ATOM    678 2HD2 LEU A  41     -53.126  36.524  29.742  1.00 58.09           H
ATOM    679 3HD2 LEU A  41     -53.294  35.729  31.140  1.00 58.09           H
ATOM    680  N   PHE A  42     -56.548  33.667  27.262  1.00 42.46           N
ATOM    681  H   PHE A  42     -57.440  34.040  27.515  1.00 42.46           H
ATOM    682  CA  PHE A  42     -56.493  32.377  26.557  1.00 52.84           C
ATOM    683  HA  PHE A  42     -55.797  31.832  27.025  1.00 52.84           H
ATOM    684  C   PHE A  42     -56.030  32.531  25.099  1.00 52.03           C
ATOM    685  O   PHE A  42     -55.239  31.726  24.619  1.00 54.60           O
ATOM    686  CB  PHE A  42     -57.867  31.689  26.661  1.00 54.02           C
ATOM    687 1HB  PHE A  42     -58.297  31.952  27.524  1.00 54.02           H
ATOM    688 2HB  PHE A  42     -58.439  31.990  25.898  1.00 54.02           H
ATOM    689  CG  PHE A  42     -57.784  30.181  26.619  1.00 57.20           C
ATOM    690  CD1 PHE A  42     -57.944  29.483  25.405  1.00 52.72           C
ATOM    691  HD1 PHE A  42     -58.115  29.988  24.559  1.00 52.72           H
ATOM    692  CD2 PHE A  42     -57.533  29.461  27.803  1.00 57.36           C
ATOM    693  HD2 PHE A  42     -57.418  29.950  28.668  1.00 57.36           H
ATOM    694  CE1 PHE A  42     -57.864  28.083  25.377  1.00 53.09           C
ATOM    695  HE1 PHE A  42     -57.987  27.592  24.515  1.00 53.09           H
ATOM    696  CE2 PHE A  42     -57.443  28.062  27.776  1.00 52.57           C
ATOM    697  HE2 PHE A  42     -57.260  27.557  28.620  1.00 52.57           H
ATOM    698  CZ  PHE A  42     -57.610  27.369  26.567  1.00 57.11           C
ATOM    699  HZ  PHE A  42     -57.549  26.371  26.549  1.00 57.11           H
ATOM    700  N   TRP A  43     -56.429  33.593  24.415  1.00 55.03           N
ATOM    701  H   TRP A  43     -57.095  34.208  24.837  1.00 55.03           H
ATOM    702  CA  TRP A  43     -55.943  33.909  23.072  1.00 57.79           C
ATOM    703  HA  TRP A  43     -55.962  33.039  22.580  1.00 57.79           H
ATOM    704  C   TRP A  43     -54.490  34.388  23.064  1.00 53.38           C
ATOM    705  O   TRP A  43     -53.727  33.984  22.187  1.00 57.06           O
ATOM    706  CB  TRP A  43     -56.884  34.920  22.401  1.00 60.08           C
ATOM    707 1HB  TRP A  43     -57.386  35.421  23.106  1.00 60.08           H
ATOM    708 2HB  TRP A  43     -56.343  35.562  21.857  1.00 60.08           H
ATOM    709  CG  TRP A  43     -57.881  34.281  21.497  1.00 62.48           C
ATOM    710  CD1 TRP A  43     -59.043  33.688  21.857  1.00 55.41           C
ATOM    711  HD1 TRP A  43     -59.390  33.629  22.793  1.00 55.41           H
ATOM    712  CD2 TRP A  43     -57.799  34.130  20.041  1.00 64.83           C
ATOM    713  NE1 TRP A  43     -59.680  33.176  20.742  1.00 58.73           N
ATOM    714  HE1 TRP A  43     -60.553  32.689  20.765  1.00 58.73           H
ATOM    715  CE2 TRP A  43     -58.955  33.424  19.589  1.00 62.94           C
ATOM    716  CE3 TRP A  43     -56.858  34.515  19.069  1.00 62.37           C
ATOM    717  HE3 TRP A  43     -56.033  35.007  19.348  1.00 62.37           H
ATOM    718  CZ2 TRP A  43     -59.169  33.114  18.232  1.00 64.08           C
ATOM    719  HZ2 TRP A  43     -59.984  32.610  17.946  1.00 64.08           H
ATOM    720  CZ3 TRP A  43     -57.064  34.215  17.700  1.00 57.79           C
ATOM    721  HZ3 TRP A  43     -56.386  34.495  17.021  1.00 57.79           H
ATOM    722  CH2 TRP A  43     -58.218  33.525  17.294  1.00 59.33           C
ATOM    723  HH2 TRP A  43     -58.361  33.326  16.324  1.00 59.33           H
ATOM    724  N   ALA A  44     -54.058  35.167  24.062  1.00 55.85           N
ATOM    725  H   ALA A  44     -54.716  35.483  24.745  1.00 55.85           H
ATOM    726  CA  ALA A  44     -52.662  35.574  24.192  1.00 59.77           C
ATOM    727  HA  ALA A  44     -52.402  35.958  23.306  1.00 59.77           H
ATOM    728  C   ALA A  44     -51.725  34.384  24.458  1.00 57.60           C
ATOM    729  O   ALA A  44     -50.632  34.334  23.905  1.00 57.76           O
ATOM    730  CB  ALA A  44     -52.567  36.634  25.295  1.00 61.14           C
ATOM    731 1HB  ALA A  44     -53.181  37.401  25.109  1.00 61.14           H
ATOM    732 2HB  ALA A  44     -51.637  36.995  25.366  1.00 61.14           H
ATOM    733 3HB  ALA A  44     -52.816  36.250  26.184  1.00 61.14           H
ATOM    734  N   VAL A  45     -52.153  33.396  25.235  1.00 50.11           N
ATOM    735  H   VAL A  45     -53.050  33.494  25.667  1.00 50.11           H
ATOM    736  CA  VAL A  45     -51.389  32.163  25.501  1.00 58.14           C
ATOM    737  HA  VAL A  45     -50.449  32.451  25.685  1.00 58.14           H
ATOM    738  C   VAL A  45     -51.346  31.253  24.270  1.00 56.23           C
ATOM    739  O   VAL A  45     -50.306  30.661  23.990  1.00 58.97           O
ATOM    740  CB  VAL A  45     -51.930  31.453  26.751  1.00 61.17           C
ATOM    741  HB  VAL A  45     -52.908  31.335  26.581  1.00 61.17           H
ATOM    742  CG1 VAL A  45     -51.285  30.078  26.995  1.00 58.10           C
ATOM    743 1HG1 VAL A  45     -51.661  29.646  27.815  1.00 58.10           H
ATOM    744 2HG1 VAL A  45     -50.296  30.163  27.118  1.00 58.10           H
ATOM    745 3HG1 VAL A  45     -51.447  29.464  26.223  1.00 58.10           H
ATOM    746  CG2 VAL A  45     -51.656  32.294  28.010  1.00 66.03           C
ATOM    747 1HG2 VAL A  45     -52.005  31.838  28.829  1.00 66.03           H
ATOM    748 2HG2 VAL A  45     -52.096  33.190  27.945  1.00 66.03           H
ATOM    749 3HG2 VAL A  45     -50.675  32.442  28.136  1.00 66.03           H
ATOM    750  N   LEU A  46     -52.407  31.177  23.475  1.00 41.93           N
ATOM    751  H   LEU A  46     -53.232  31.685  23.723  1.00 41.93           H
ATOM    752  CA  LEU A  46     -52.413  30.373  22.243  1.00 51.42           C
ATOM    753  HA  LEU A  46     -52.003  29.497  22.499  1.00 51.42           H
ATOM    754  C   LEU A  46     -51.528  30.971  21.138  1.00 48.72           C
ATOM    755  O   LEU A  46     -50.856  30.224  20.423  1.00 52.03           O
ATOM    756  CB  LEU A  46     -53.866  30.172  21.765  1.00 55.33           C
ATOM    757 1HB  LEU A  46     -54.480  30.626  22.411  1.00 55.33           H
ATOM    758 2HB  LEU A  46     -53.965  30.588  20.861  1.00 55.33           H
ATOM    759  CG  LEU A  46     -54.255  28.674  21.672  1.00 55.03           C
ATOM    760  HG  LEU A  46     -53.447  28.131  21.902  1.00 55.03           H
ATOM    761  CD1 LEU A  46     -55.393  28.348  22.642  1.00 51.92           C
ATOM    762 1HD1 LEU A  46     -55.647  27.382  22.585  1.00 51.92           H
ATOM    763 2HD1 LEU A  46     -56.206  28.892  22.436  1.00 51.92           H
ATOM    764 3HD1 LEU A  46     -55.125  28.540  23.586  1.00 51.92           H
ATOM    765  CD2 LEU A  46     -54.713  28.313  20.265  1.00 60.46           C
ATOM    766 1HD2 LEU A  46     -54.964  27.347  20.207  1.00 60.46           H
ATOM    767 2HD2 LEU A  46     -53.988  28.484  19.597  1.00 60.46           H
ATOM    768 3HD2 LEU A  46     -55.510  28.854  19.998  1.00 60.46           H
ATOM    769  N   VAL A  47     -51.456  32.295  21.024  1.00 49.47           N
ATOM    770  H   VAL A  47     -52.022  32.852  21.632  1.00 49.47           H
ATOM    771  CA  VAL A  47     -50.592  32.985  20.055  1.00 53.66           C
ATOM    772  HA  VAL A  47     -50.668  32.468  19.202  1.00 53.66           H
ATOM    773  C   VAL A  47     -49.118  32.942  20.481  1.00 51.04           C
ATOM    774  O   VAL A  47     -48.236  32.824  19.632  1.00 50.01           O
ATOM    775  CB  VAL A  47     -51.100  34.416  19.811  1.00 54.31           C
ATOM    776  HB  VAL A  47     -51.142  34.840  20.716  1.00 54.31           H
ATOM    777  CG1 VAL A  47     -50.173  35.245  18.919  1.00 52.94           C
ATOM    778 1HG1 VAL A  47     -50.536  36.167  18.784  1.00 52.94           H
ATOM    779 2HG1 VAL A  47     -50.068  34.821  18.019  1.00 52.94           H
ATOM    780 3HG1 VAL A  47     -49.264  35.329  19.327  1.00 52.94           H
ATOM    781  CG2 VAL A  47     -52.473  34.386  19.111  1.00 58.88           C
ATOM    782 1HG2 VAL A  47     -52.812  35.312  18.948  1.00 58.88           H
ATOM    783 2HG2 VAL A  47     -53.149  33.905  19.669  1.00 58.88           H
ATOM    784 3HG2 VAL A  47     -52.415  33.920  18.228  1.00 58.88           H
ATOM    785  N   THR A  48     -48.826  32.953  21.780  1.00 46.40           N
ATOM    786  H   THR A  48     -49.561  33.082  22.446  1.00 46.40           H
ATOM    787  CA  THR A  48     -47.442  32.779  22.258  1.00 48.59           C
ATOM    788  HA  THR A  48     -46.911  33.319  21.605  1.00 48.59           H
ATOM    789  C   THR A  48     -46.959  31.328  22.181  1.00 45.26           C
ATOM    790  O   THR A  48     -45.784  31.098  21.918  1.00 43.54           O
ATOM    791  CB  THR A  48     -47.244  33.342  23.677  1.00 47.99           C
ATOM    792  HB  THR A  48     -46.402  32.958  24.055  1.00 47.99           H
ATOM    793  OG1 THR A  48     -48.259  32.927  24.549  1.00 47.43           O
ATOM    794  HG1 THR A  48     -49.078  32.832  24.063  1.00 47.43           H
ATOM    795  CG2 THR A  48     -47.249  34.875  23.677  1.00 51.70           C
ATOM    796 1HG2 THR A  48     -47.120  35.234  24.601  1.00 51.70           H
ATOM    797 2HG2 THR A  48     -48.116  35.231  23.328  1.00 51.70           H
ATOM    798 3HG2 THR A  48     -46.515  35.236  23.102  1.00 51.70           H
ATOM    799  N   ALA A  49     -47.841  30.337  22.313  1.00 46.03           N
ATOM    800  H   ALA A  49     -48.791  30.572  22.517  1.00 46.03           H
ATOM    801  CA  ALA A  49     -47.490  28.922  22.174  1.00 54.68           C
ATOM    802  HA  ALA A  49     -46.641  28.801  22.689  1.00 54.68           H
ATOM    803  C   ALA A  49     -47.186  28.507  20.722  1.00 51.41           C
ATOM    804  O   ALA A  49     -46.349  27.634  20.493  1.00 51.04           O
ATOM    805  CB  ALA A  49     -48.609  28.088  22.780  1.00 55.90           C
ATOM    806 1HB  ALA A  49     -48.795  28.368  23.722  1.00 55.90           H
ATOM    807 2HB  ALA A  49     -48.368  27.118  22.790  1.00 55.90           H
ATOM    808 3HB  ALA A  49     -49.455  28.189  22.256  1.00 55.90           H
ATOM    809  N   THR A  50     -47.822  29.170  19.735  1.00 43.93           N
ATOM    810  H   THR A  50     -48.498  29.866  19.977  1.00 43.93           H
ATOM    811  CA  THR A  50     -47.553  28.902  18.310  1.00 49.51           C
ATOM    812  HA  THR A  50     -47.337  27.926  18.297  1.00 49.51           H
ATOM    813  C   THR A  50     -46.328  29.632  17.758  1.00 46.57           C
ATOM    814  O   THR A  50     -45.792  29.233  16.727  1.00 46.27           O
ATOM    815  CB  THR A  50     -48.793  29.186  17.454  1.00 48.78           C
ATOM    816  HB  THR A  50     -48.509  29.273  16.499  1.00 48.78           H
ATOM    817  OG1 THR A  50     -49.383  30.412  17.820  1.00 47.45           O
ATOM    818  HG1 THR A  50     -48.704  31.081  17.903  1.00 47.45           H
ATOM    819  CG2 THR A  50     -49.859  28.116  17.631  1.00 52.85           C
ATOM    820 1HG2 THR A  50     -50.661  28.313  17.068  1.00 52.85           H
ATOM    821 2HG2 THR A  50     -50.158  28.062  18.584  1.00 52.85           H
ATOM    822 3HG2 THR A  50     -49.511  27.216  17.367  1.00 52.85           H
ATOM    823  N   LEU A  51     -45.805  30.639  18.456  1.00 37.74           N
ATOM    824  H   LEU A  51     -46.290  30.936  19.278  1.00 37.74           H
ATOM    825  CA  LEU A  51     -44.565  31.343  18.102  1.00 43.93           C
ATOM    826  HA  LEU A  51     -44.494  31.252  17.109  1.00 43.93           H
ATOM    827  C   LEU A  51     -43.291  30.691  18.677  1.00 41.58           C
ATOM    828  O   LEU A  51     -42.189  31.062  18.287  1.00 39.78           O
ATOM    829  CB  LEU A  51     -44.695  32.821  18.507  1.00 42.89           C
ATOM    830 1HB  LEU A  51     -45.147  32.869  19.398  1.00 42.89           H
ATOM    831 2HB  LEU A  51     -43.778  33.214  18.577  1.00 42.89           H
ATOM    832  CG  LEU A  51     -45.512  33.647  17.492  1.00 41.43           C
ATOM    833  HG  LEU A  51     -46.294  33.089  17.214  1.00 41.43           H
ATOM    834  CD1 LEU A  51     -45.982  34.957  18.129  1.00 40.98           C
ATOM    835 1HD1 LEU A  51     -46.513  35.501  17.479  1.00 40.98           H
ATOM    836 2HD1 LEU A  51     -45.204  35.509  18.428  1.00 40.98           H
ATOM    837 3HD1 LEU A  51     -46.559  34.781  18.926  1.00 40.98           H
ATOM    838  CD2 LEU A  51     -44.685  34.000  16.257  1.00 47.60           C
ATOM    839 1HD2 LEU A  51     -45.224  34.535  15.606  1.00 47.60           H
ATOM    840 2HD2 LEU A  51     -44.369  33.174  15.789  1.00 47.60           H
ATOM    841 3HD2 LEU A  51     -43.880  34.539  16.506  1.00 47.60           H
ATOM    842  N   CYS A  52     -43.411  29.700  19.556  1.00 31.60           N
ATOM    843  H   CYS A  52     -44.331  29.415  19.826  1.00 31.60           H
ATOM    844  CA  CYS A  52     -42.267  29.003  20.150  1.00 38.69           C
ATOM    845  HA  CYS A  52     -41.543  29.692  20.120  1.00 38.69           H
ATOM    846  C   CYS A  52     -41.753  27.795  19.335  1.00 35.72           C
ATOM    847  O   CYS A  52     -40.704  27.257  19.668  1.00 34.46           O
ATOM    848  CB  CYS A  52     -42.588  28.608  21.598  1.00 36.88           C
ATOM    849 1HB  CYS A  52     -43.511  28.224  21.582  1.00 36.88           H
ATOM    850 2HB  CYS A  52     -41.933  27.892  21.841  1.00 36.88           H
ATOM    851  SG  CYS A  52     -42.456  30.071  22.663  1.00 34.64           S
ATOM    852  HG  CYS A  52     -42.424  31.158  21.915  1.00 34.64           H
ATOM    853  N   THR A  53     -42.430  27.395  18.260  1.00 33.52           N
ATOM    854  H   THR A  53     -43.249  27.903  17.994  1.00 33.52           H
ATOM    855  CA  THR A  53     -42.023  26.236  17.447  1.00 39.26           C
ATOM    856  HA  THR A  53     -41.310  25.817  18.009  1.00 39.26           H
ATOM    857  C   THR A  53     -41.367  26.594  16.105  1.00 37.57           C
ATOM    858  O   THR A  53     -41.030  25.694  15.342  1.00 35.14           O
ATOM    859  CB  THR A  53     -43.184  25.255  17.258  1.00 35.55           C
ATOM    860  HB  THR A  53     -42.953  24.600  16.539  1.00 35.55           H
ATOM    861  OG1 THR A  53     -44.331  25.936  16.820  1.00 34.14           O
ATOM    862  HG1 THR A  53     -44.131  26.867  16.720  1.00 34.14           H
ATOM    863  CG2 THR A  53     -43.540  24.562  18.570  1.00 38.25           C
ATOM    864 1HG2 THR A  53     -44.298  23.922  18.443  1.00 38.25           H
ATOM    865 2HG2 THR A  53     -43.812  25.228  19.265  1.00 38.25           H
ATOM    866 3HG2 THR A  53     -42.760  24.048  18.927  1.00 38.25           H
ATOM    867  N   ALA A  54     -41.142  27.872  15.850  1.00 35.21           N
ATOM    868  H   ALA A  54     -41.443  28.551  16.520  1.00 35.21           H
ATOM    869  CA  ALA A  54     -40.476  28.340  14.639  1.00 44.45           C
ATOM    870  HA  ALA A  54     -39.940  27.569  14.296  1.00 44.45           H
ATOM    871  C   ALA A  54     -39.473  29.467  14.936  1.00 43.18           C
ATOM    872  O   ALA A  54     -39.580  30.578  14.423  1.00 40.34           O
ATOM    873  CB  ALA A  54     -41.530  28.712  13.590  1.00 39.91           C
ATOM    874 1HB  ALA A  54     -42.159  27.952  13.429  1.00 39.91           H
ATOM    875 2HB  ALA A  54     -41.101  28.946  12.718  1.00 39.91           H
ATOM    876 3HB  ALA A  54     -42.069  29.500  13.888  1.00 39.91           H
ATOM    877  N   ARG A  55     -38.469  29.163  15.761  1.00 34.34           N
ATOM    878  H   ARG A  55     -38.569  28.380  16.375  1.00 34.34           H
ATOM    879  CA  ARG A  55     -37.217  29.942  15.799  1.00 39.07           C
ATOM    880  HA  ARG A  55     -37.311  30.673  15.123  1.00 39.07           H
ATOM    881  C   ARG A  55     -36.064  29.017  15.438  1.00 36.93           C
ATOM    882  O   ARG A  55     -35.849  28.046  16.162  1.00 35.61           O
ATOM    883  CB  ARG A  55     -36.983  30.595  17.169  1.00 37.81           C
ATOM    884 1HB  ARG A  55     -37.391  30.018  17.876  1.00 37.81           H
ATOM    885 2HB  ARG A  55     -35.998  30.670  17.327  1.00 37.81           H
ATOM    886  CG  ARG A  55     -37.605  31.994  17.254  1.00 35.90           C
ATOM    887 1HG  ARG A  55     -37.279  32.546  16.486  1.00 35.90           H
ATOM    888 2HG  ARG A  55     -38.601  31.914  17.209  1.00 35.90           H
ATOM    889  CD  ARG A  55     -37.210  32.676  18.573  1.00 35.38           C
ATOM    890 1HD  ARG A  55     -37.613  32.184  19.344  1.00 35.38           H
ATOM    891 2HD  ARG A  55     -36.214  32.685  18.667  1.00 35.38           H
ATOM    892  NE  ARG A  55     -37.677  34.062  18.633  1.00 31.82           N
ATOM    893  HE  ARG A  55     -38.152  34.409  17.824  1.00 31.82           H
ATOM    894  CZ  ARG A  55     -37.536  34.910  19.651  1.00 30.71           C
ATOM    895  NH1 ARG A  55     -36.953  34.538  20.759  1.00 28.91           N
ATOM    896 1HH1 ARG A  55     -36.605  33.605  20.852  1.00 28.91           H
ATOM    897 2HH1 ARG A  55     -36.855  35.186  21.514  1.00 28.91           H
ATOM    898  NH2 ARG A  55     -37.978  36.127  19.562  1.00 27.14           N
ATOM    899 1HH2 ARG A  55     -38.429  36.435  18.724  1.00 27.14           H
ATOM    900 2HH2 ARG A  55     -37.868  36.756  20.331  1.00 27.14           H
ATOM    901  N   PRO A  56     -35.282  29.310  14.394  1.00 30.58           N
ATOM    902  CA  PRO A  56     -33.913  28.846  14.367  1.00 36.60           C
ATOM    903  HA  PRO A  56     -33.862  27.849  14.429  1.00 36.60           H
ATOM    904  C   PRO A  56     -33.206  29.439  15.586  1.00 36.43           C
ATOM    905  O   PRO A  56     -33.428  30.600  15.954  1.00 34.24           O
ATOM    906  CB  PRO A  56     -33.329  29.310  13.027  1.00 32.92           C
ATOM    907 1HB  PRO A  56     -32.360  29.539  13.120  1.00 32.92           H
ATOM    908 2HB  PRO A  56     -33.440  28.605  12.326  1.00 32.92           H
ATOM    909  CG  PRO A  56     -34.152  30.554  12.684  1.00 32.65           C
ATOM    910 1HG  PRO A  56     -33.721  31.377  13.054  1.00 32.65           H
ATOM    911 2HG  PRO A  56     -34.255  30.648  11.694  1.00 32.65           H
ATOM    912  CD  PRO A  56     -35.511  30.303  13.352  1.00 37.00           C
ATOM    913 1HD  PRO A  56     -35.869  31.139  13.767  1.00 37.00           H
ATOM    914 2HD  PRO A  56     -36.175  29.945  12.696  1.00 37.00           H
ATOM    915  N   SER A  57     -32.426  28.611  16.261  1.00 30.55           N
ATOM    916  H   SER A  57     -32.350  27.665  15.945  1.00 30.55           H
ATOM    917  CA  SER A  57     -31.672  29.011  17.443  1.00 35.13           C
ATOM    918  HA  SER A  57     -32.353  29.209  18.147  1.00 35.13           H
ATOM    919  C   SER A  57     -30.832  30.261  17.145  1.00 33.30           C
ATOM    920  O   SER A  57     -30.149  30.280  16.121  1.00 32.19           O
ATOM    921  CB  SER A  57     -30.755  27.869  17.886  1.00 33.37           C
ATOM    922 1HB  SER A  57     -30.091  27.646  17.172  1.00 33.37           H
ATOM    923 2HB  SER A  57     -30.272  28.105  18.729  1.00 33.37           H
ATOM    924  OG  SER A  57     -31.528  26.707  18.139  1.00 31.86           O
ATOM    925  HG  SER A  57     -32.453  26.945  18.196  1.00 31.86           H
ATOM    926  N   PRO A  58     -30.828  31.286  18.002  1.00 26.93           N
ATOM    927  CA  PRO A  58     -29.877  32.367  17.863  1.00 33.42           C
ATOM    928  HA  PRO A  58     -29.896  32.757  16.942  1.00 33.42           H
ATOM    929  C   PRO A  58     -28.484  31.794  18.105  1.00 33.17           C
ATOM    930  O   PRO A  58     -28.213  31.215  19.161  1.00 31.41           O
ATOM    931  CB  PRO A  58     -30.289  33.420  18.900  1.00 30.12           C
ATOM    932 1HB  PRO A  58     -29.488  33.885  19.277  1.00 30.12           H
ATOM    933 2HB  PRO A  58     -30.909  34.095  18.499  1.00 30.12           H
ATOM    934  CG  PRO A  58     -30.999  32.597  19.976  1.00 30.36           C
ATOM    935 1HG  PRO A  58     -30.348  32.274  20.663  1.00 30.36           H
ATOM    936 2HG  PRO A  58     -31.714  33.137  20.421  1.00 30.36           H
ATOM    937  CD  PRO A  58     -31.606  31.422  19.214  1.00 34.41           C
ATOM    938 1HD  PRO A  58     -31.545  30.575  19.743  1.00 34.41           H
ATOM    939 2HD  PRO A  58     -32.561  31.598  18.976  1.00 34.41           H
ATOM    940  N   THR A  59     -27.605  31.946  17.121  1.00 28.13           N
ATOM    941  H   THR A  59     -27.944  32.189  16.212  1.00 28.13           H
ATOM    942  CA  THR A  59     -26.169  31.775  17.306  1.00 35.69           C
ATOM    943  HA  THR A  59     -26.010  30.825  17.575  1.00 35.69           H
ATOM    944  C   THR A  59     -25.723  32.739  18.405  1.00 34.49           C
ATOM    945  O   THR A  59     -25.782  33.953  18.250  1.00 32.52           O
ATOM    946  CB  THR A  59     -25.413  32.041  15.995  1.00 32.59           C
ATOM    947  HB  THR A  59     -24.492  32.368  16.205  1.00 32.59           H
ATOM    948  OG1 THR A  59     -26.032  33.065  15.260  1.00 29.57           O
ATOM    949  HG1 THR A  59     -26.173  32.772  14.360  1.00 29.57           H
ATOM    950  CG2 THR A  59     -25.405  30.797  15.107  1.00 30.97           C
ATOM    951 1HG2 THR A  59     -24.913  30.969  14.253  1.00 30.97           H
ATOM    952 2HG2 THR A  59     -26.336  30.517  14.874  1.00 30.97           H
ATOM    953 3HG2 THR A  59     -24.960  30.030  15.569  1.00 30.97           H
ATOM    954  N   LEU A  60     -25.338  32.181  19.552  1.00 20.13           N
ATOM    955  H   LEU A  60     -25.564  31.221  19.718  1.00 20.13           H
ATOM    956  CA  LEU A  60     -24.601  32.911  20.575  1.00 28.94           C
ATOM    957  HA  LEU A  60     -25.196  33.653  20.883  1.00 28.94           H
ATOM    958  C   LEU A  60     -23.313  33.459  19.949  1.00 27.82           C
ATOM    959  O   LEU A  60     -22.721  32.769  19.113  1.00 27.04           O
ATOM    960  CB  LEU A  60     -24.255  31.974  21.760  1.00 26.98           C
ATOM    961 1HB  LEU A  60     -24.452  31.032  21.487  1.00 26.98           H
ATOM    962 2HB  LEU A  60     -23.280  32.066  21.963  1.00 26.98           H
ATOM    963  CG  LEU A  60     -25.032  32.263  23.046  1.00 24.98           C
ATOM    964  HG  LEU A  60     -25.173  33.252  23.088  1.00 24.98           H
ATOM    965  CD1 LEU A  60     -26.387  31.570  23.048  1.00 24.89           C
ATOM    966 1HD1 LEU A  60     -26.888  31.764  23.892  1.00 24.89           H
ATOM    967 2HD1 LEU A  60     -26.282  30.578  22.974  1.00 24.89           H
ATOM    968 3HD1 LEU A  60     -26.948  31.878  22.280  1.00 24.89           H
ATOM    969  CD2 LEU A  60     -24.241  31.754  24.266  1.00 27.51           C
ATOM    970 1HD2 LEU A  60     -24.736  31.936  25.115  1.00 27.51           H
ATOM    971 2HD2 LEU A  60     -23.350  32.203  24.328  1.00 27.51           H
ATOM    972 3HD2 LEU A  60     -24.085  30.768  24.206  1.00 27.51           H
ATOM    973  N   PRO A  61     -22.822  34.642  20.351  1.00 24.65           N
ATOM    974  CA  PRO A  61     -21.463  35.053  20.029  1.00 30.80           C
ATOM    975  HA  PRO A  61     -21.323  35.115  19.041  1.00 30.80           H
ATOM    976  C   PRO A  61     -20.508  33.993  20.568  1.00 30.60           C
ATOM    977  O   PRO A  61     -20.598  33.590  21.724  1.00 29.55           O
ATOM    978  CB  PRO A  61     -21.272  36.430  20.671  1.00 28.35           C
ATOM    979 1HB  PRO A  61     -20.340  36.538  21.018  1.00 28.35           H
ATOM    980 2HB  PRO A  61     -21.472  37.161  20.018  1.00 28.35           H
ATOM    981  CG  PRO A  61     -22.283  36.431  21.816  1.00 29.21           C
ATOM    982 1HG  PRO A  61     -21.874  36.061  22.650  1.00 29.21           H
ATOM    983 2HG  PRO A  61     -22.619  37.356  21.991  1.00 29.21           H
ATOM    984  CD  PRO A  61     -23.412  35.531  21.323  1.00 32.84           C
ATOM    985 1HD  PRO A  61     -23.799  34.991  22.070  1.00 32.84           H
ATOM    986 2HD  PRO A  61     -24.137  36.063  20.885  1.00 32.84           H
ATOM    987  N   GLU A  62     -19.667  33.519  19.675  1.00 23.24           N
ATOM    988  H   GLU A  62     -19.694  33.930  18.764  1.00 23.24           H
ATOM    989  CA  GLU A  62     -18.702  32.454  19.888  1.00 28.97           C
ATOM    990  HA  GLU A  62     -19.171  31.595  20.093  1.00 28.97           H
ATOM    991  C   GLU A  62     -17.843  32.776  21.116  1.00 28.54           C
ATOM    992  O   GLU A  62     -17.018  33.686  21.126  1.00 27.18           O
ATOM    993  CB  GLU A  62     -17.913  32.317  18.575  1.00 27.84           C
ATOM    994 1HB  GLU A  62     -18.560  32.357  17.813  1.00 27.84           H
ATOM    995 2HB  GLU A  62     -17.274  33.083  18.511  1.00 27.84           H
ATOM    996  CG  GLU A  62     -17.113  31.025  18.445  1.00 23.99           C
ATOM    997 1HG  GLU A  62     -16.306  31.090  19.033  1.00 23.99           H
ATOM    998 2HG  GLU A  62     -17.686  30.264  18.748  1.00 23.99           H
ATOM    999  CD  GLU A  62     -16.662  30.776  16.981  1.00 22.13           C
ATOM   1000  OE1 GLU A  62     -16.035  29.724  16.771  1.00 19.34           O
ATOM   1001  OE2 GLU A  62     -16.985  31.610  16.100  1.00 23.82           O
ATOM   1002  N   GLN A  63     -18.118  32.084  22.214  1.00 25.89           N
ATOM   1003  H   GLN A  63     -18.974  31.570  22.260  1.00 25.89           H
ATOM   1004  CA  GLN A  63     -17.215  32.049  23.353  1.00 30.33           C
ATOM   1005  HA  GLN A  63     -17.054  32.989  23.653  1.00 30.33           H
ATOM   1006  C   GLN A  63     -15.931  31.386  22.873  1.00 28.75           C
ATOM   1007  O   GLN A  63     -15.986  30.304  22.287  1.00 27.66           O
ATOM   1008  CB  GLN A  63     -17.836  31.273  24.524  1.00 28.84           C
ATOM   1009 1HB  GLN A  63     -18.248  30.432  24.172  1.00 28.84           H
ATOM   1010 2HB  GLN A  63     -17.115  31.043  25.177  1.00 28.84           H
ATOM   1011  CG  GLN A  63     -18.916  32.084  25.248  1.00 27.05           C
ATOM   1012 1HG  GLN A  63     -18.514  32.949  25.547  1.00 27.05           H
ATOM   1013 2HG  GLN A  63     -19.659  32.266  24.604  1.00 27.05           H
ATOM   1014  CD  GLN A  63     -19.500  31.374  26.472  1.00 25.10           C
ATOM   1015  OE1 GLN A  63     -19.424  30.173  26.667  1.00 24.71           O
ATOM   1016  NE2 GLN A  63     -20.142  32.091  27.365  1.00 26.65           N
ATOM   1017 1HE2 GLN A  63     -20.545  31.648  28.166  1.00 26.65           H
ATOM   1018 2HE2 GLN A  63     -20.228  33.080  27.244  1.00 26.65           H
ATOM   1019  N   ALA A  64     -14.805  32.049  23.136  1.00 25.23           N
ATOM   1020  H   ALA A  64     -14.895  32.962  23.534  1.00 25.23           H
ATOM   1021  CA  ALA A  64     -13.462  31.561  22.895  1.00 32.22           C
ATOM   1022  HA  ALA A  64     -13.244  31.739  21.935  1.00 32.22           H
ATOM   1023  C   ALA A  64     -13.378  30.041  23.135  1.00 31.29           C
ATOM   1024  O   ALA A  64     -13.568  29.572  24.257  1.00 30.35           O
ATOM   1025  CB  ALA A  64     -12.525  32.330  23.830  1.00 30.42           C
ATOM   1026 1HB  ALA A  64     -12.586  33.315  23.668  1.00 30.42           H
ATOM   1027 2HB  ALA A  64     -11.574  32.054  23.691  1.00 30.42           H
ATOM   1028 3HB  ALA A  64     -12.757  32.161  24.788  1.00 30.42           H
ATOM   1029  N   GLN A  65     -13.113  29.303  22.062  1.00 29.41           N
ATOM   1030  H   GLN A  65     -13.047  29.749  21.169  1.00 29.41           H
ATOM   1031  CA  GLN A  65     -12.916  27.863  22.151  1.00 33.70           C
ATOM   1032  HA  GLN A  65     -13.751  27.503  22.567  1.00 33.70           H
ATOM   1033  C   GLN A  65     -11.697  27.561  23.038  1.00 32.74           C
ATOM   1034  O   GLN A  65     -10.706  28.300  23.012  1.00 31.73           O
ATOM   1035  CB  GLN A  65     -12.749  27.237  20.760  1.00 33.17           C
ATOM   1036 1HB  GLN A  65     -12.094  27.785  20.239  1.00 33.17           H
ATOM   1037 2HB  GLN A  65     -12.396  26.308  20.868  1.00 33.17           H
ATOM   1038  CG  GLN A  65     -14.071  27.175  19.979  1.00 31.90           C
ATOM   1039 1HG  GLN A  65     -14.791  26.848  20.591  1.00 31.90           H
ATOM   1040 2HG  GLN A  65     -14.298  28.094  19.658  1.00 31.90           H
ATOM   1041  CD  GLN A  65     -14.005  26.245  18.772  1.00 28.59           C
ATOM   1042  OE1 GLN A  65     -12.984  25.676  18.419  1.00 28.62           O
ATOM   1043  NE2 GLN A  65     -15.114  26.010  18.094  1.00 29.77           N
ATOM   1044 1HE2 GLN A  65     -15.101  25.381  17.316  1.00 29.77           H
ATOM   1045 2HE2 GLN A  65     -15.967  26.461  18.358  1.00 29.77           H
ATOM   1046  N   PRO A  66     -11.739  26.484  23.821  1.00 26.34           N
ATOM   1047  CA  PRO A  66     -10.576  26.012  24.551  1.00 31.18           C
ATOM   1048  HA  PRO A  66     -10.226  26.747  25.132  1.00 31.18           H
ATOM   1049  C   PRO A  66      -9.483  25.613  23.560  1.00 31.48           C
ATOM   1050  O   PRO A  66      -9.735  24.921  22.581  1.00 29.89           O
ATOM   1051  CB  PRO A  66     -11.037  24.824  25.391  1.00 27.67           C
ATOM   1052 1HB  PRO A  66     -10.674  23.969  25.019  1.00 27.67           H
ATOM   1053 2HB  PRO A  66     -10.739  24.928  26.340  1.00 27.67           H
ATOM   1054  CG  PRO A  66     -12.567  24.850  25.297  1.00 28.53           C
ATOM   1055 1HG  PRO A  66     -12.939  23.922  25.275  1.00 28.53           H
ATOM   1056 2HG  PRO A  66     -12.963  25.350  26.067  1.00 28.53           H
ATOM   1057  CD  PRO A  66     -12.848  25.571  23.987  1.00 32.06           C
ATOM   1058 1HD  PRO A  66     -12.878  24.934  23.217  1.00 32.06           H
ATOM   1059 2HD  PRO A  66     -13.704  26.086  24.028  1.00 32.06           H
ATOM   1060  N   TRP A  67      -8.274  26.014  23.854  1.00 30.47           N
ATOM   1061  H   TRP A  67      -8.193  26.647  24.624  1.00 30.47           H
ATOM   1062  CA  TRP A  67      -7.032  25.645  23.190  1.00 32.37           C
ATOM   1063  HA  TRP A  67      -6.985  26.097  22.299  1.00 32.37           H
ATOM   1064  C   TRP A  67      -6.998  24.117  22.975  1.00 31.42           C
ATOM   1065  O   TRP A  67      -6.879  23.365  23.939  1.00 29.29           O
ATOM   1066  CB  TRP A  67      -5.896  26.111  24.108  1.00 29.86           C
ATOM   1067 1HB  TRP A  67      -6.199  26.942  24.575  1.00 29.86           H
ATOM   1068 2HB  TRP A  67      -5.731  25.391  24.782  1.00 29.86           H
ATOM   1069  CG  TRP A  67      -4.576  26.429  23.506  1.00 28.88           C
ATOM   1070  CD1 TRP A  67      -3.838  25.641  22.699  1.00 24.96           C
ATOM   1071  HD1 TRP A  67      -4.110  24.733  22.381  1.00 24.96           H
ATOM   1072  CD2 TRP A  67      -3.788  27.650  23.703  1.00 26.64           C
ATOM   1073  NE1 TRP A  67      -2.659  26.267  22.377  1.00 24.34           N
ATOM   1074  HE1 TRP A  67      -1.956  25.871  21.786  1.00 24.34           H
ATOM   1075  CE2 TRP A  67      -2.564  27.513  22.971  1.00 25.22           C
ATOM   1076  CE3 TRP A  67      -3.978  28.842  24.417  1.00 27.86           C
ATOM   1077  HE3 TRP A  67      -4.820  28.975  24.940  1.00 27.86           H
ATOM   1078  CZ2 TRP A  67      -1.580  28.512  22.957  1.00 26.47           C
ATOM   1079  HZ2 TRP A  67      -0.731  28.390  22.443  1.00 26.47           H
ATOM   1080  CZ3 TRP A  67      -3.005  29.849  24.408  1.00 27.13           C
ATOM   1081  HZ3 TRP A  67      -3.160  30.691  24.924  1.00 27.13           H
ATOM   1082  CH2 TRP A  67      -1.821  29.689  23.686  1.00 27.44           C
ATOM   1083  HH2 TRP A  67      -1.138  30.419  23.688  1.00 27.44           H
ATOM   1084  N   GLY A  68      -7.131  23.663  21.714  1.00 32.65           N
ATOM   1085  H   GLY A  68      -7.258  24.311  20.963  1.00 32.65           H
ATOM   1086  CA  GLY A  68      -7.091  22.228  21.436  1.00 39.37           C
ATOM   1087 1HA  GLY A  68      -6.129  21.961  21.484  1.00 39.37           H
ATOM   1088 2HA  GLY A  68      -7.597  21.786  22.176  1.00 39.37           H
ATOM   1089  C   GLY A  68      -7.659  21.739  20.107  1.00 40.28           C
ATOM   1090  O   GLY A  68      -7.780  20.528  19.939  1.00 37.80           O
ATOM   1091  N   ALA A  69      -8.004  22.616  19.156  1.00 45.03           N
ATOM   1092  H   ALA A  69      -8.108  23.585  19.380  1.00 45.03           H
ATOM   1093  CA  ALA A  69      -8.228  22.150  17.792  1.00 52.79           C
ATOM   1094  HA  ALA A  69      -8.815  21.342  17.837  1.00 52.79           H
ATOM   1095  C   ALA A  69      -6.872  21.767  17.167  1.00 53.55           C
ATOM   1096  O   ALA A  69      -5.909  22.527  17.323  1.00 50.50           O
ATOM   1097  CB  ALA A  69      -8.965  23.228  16.988  1.00 49.08           C
ATOM   1098 1HB  ALA A  69      -9.840  23.458  17.414  1.00 49.08           H
ATOM   1099 2HB  ALA A  69      -9.150  22.916  16.056  1.00 49.08           H
ATOM   1100 3HB  ALA A  69      -8.422  24.066  16.930  1.00 49.08           H
ATOM   1101  N   PRO A  70      -6.733  20.603  16.497  1.00 46.21           N
ATOM   1102  CA  PRO A  70      -5.501  20.260  15.809  1.00 52.88           C
ATOM   1103  HA  PRO A  70      -4.722  20.284  16.435  1.00 52.88           H
ATOM   1104  C   PRO A  70      -5.248  21.300  14.715  1.00 55.55           C
ATOM   1105  O   PRO A  70      -6.052  21.451  13.804  1.00 55.22           O
ATOM   1106  CB  PRO A  70      -5.703  18.840  15.266  1.00 48.92           C
ATOM   1107 1HB  PRO A  70      -5.265  18.735  14.373  1.00 48.92           H
ATOM   1108 2HB  PRO A  70      -5.335  18.161  15.901  1.00 48.92           H
ATOM   1109  CG  PRO A  70      -7.224  18.703  15.145  1.00 47.16           C
ATOM   1110 1HG  PRO A  70      -7.539  19.010  14.247  1.00 47.16           H
ATOM   1111 2HG  PRO A  70      -7.509  17.756  15.293  1.00 47.16           H
ATOM   1112  CD  PRO A  70      -7.762  19.614  16.253  1.00 51.33           C
ATOM   1113 1HD  PRO A  70      -8.602  20.076  15.968  1.00 51.33           H
ATOM   1114 2HD  PRO A  70      -7.932  19.102  17.095  1.00 51.33           H
ATOM   1115  N   VAL A  71      -4.146  22.028  14.844  1.00 55.39           N
ATOM   1116  H   VAL A  71      -3.622  21.956  15.692  1.00 55.39           H
ATOM   1117  CA  VAL A  71      -3.666  22.930  13.799  1.00 64.72           C
ATOM   1118  HA  VAL A  71      -4.414  23.543  13.543  1.00 64.72           H
ATOM   1119  C   VAL A  71      -3.248  22.053  12.623  1.00 67.39           C
ATOM   1120  O   VAL A  71      -2.360  21.215  12.770  1.00 65.03           O
ATOM   1121  CB  VAL A  71      -2.501  23.805  14.308  1.00 61.10           C
ATOM   1122  HB  VAL A  71      -1.773  23.178  14.585  1.00 61.10           H
ATOM   1123  CG1 VAL A  71      -1.988  24.741  13.214  1.00 53.41           C
ATOM   1124 1HG1 VAL A  71      -1.234  25.305  13.550  1.00 53.41           H
ATOM   1125 2HG1 VAL A  71      -2.712  25.353  12.898  1.00 53.41           H
ATOM   1126 3HG1 VAL A  71      -1.657  24.223  12.425  1.00 53.41           H
ATOM   1127  CG2 VAL A  71      -2.927  24.673  15.500  1.00 55.46           C
ATOM   1128 1HG2 VAL A  71      -2.166  25.236  15.823  1.00 55.46           H
ATOM   1129 2HG2 VAL A  71      -3.236  24.106  16.264  1.00 55.46           H
ATOM   1130 3HG2 VAL A  71      -3.677  25.285  15.248  1.00 55.46           H
ATOM   1131  N   GLU A  72      -3.921  22.197  11.496  1.00 60.25           N
ATOM   1132  H   GLU A  72      -4.705  22.817  11.479  1.00 60.25           H
ATOM   1133  CA  GLU A  72      -3.562  21.485  10.278  1.00 67.93           C
ATOM   1134  HA  GLU A  72      -3.392  20.523  10.493  1.00 67.93           H
ATOM   1135  C   GLU A  72      -2.259  22.102   9.741  1.00 69.24           C
ATOM   1136  O   GLU A  72      -2.236  23.264   9.341  1.00 69.31           O
ATOM   1137  CB  GLU A  72      -4.748  21.526   9.291  1.00 63.82           C
ATOM   1138 1HB  GLU A  72      -5.594  21.401   9.809  1.00 63.82           H
ATOM   1139 2HB  GLU A  72      -4.758  22.422   8.846  1.00 63.82           H
ATOM   1140  CG  GLU A  72      -4.681  20.440   8.197  1.00 56.81           C
ATOM   1141 1HG  GLU A  72      -3.898  20.632   7.605  1.00 56.81           H
ATOM   1142 2HG  GLU A  72      -4.556  19.551   8.638  1.00 56.81           H
ATOM   1143  CD  GLU A  72      -5.952  20.381   7.325  1.00 53.12           C
ATOM   1144  OE1 GLU A  72      -6.163  19.327   6.673  1.00 46.16           O
ATOM   1145  OE2 GLU A  72      -6.718  21.362   7.288  1.00 47.63           O
ATOM   1146  N   VAL A  73      -1.162  21.348   9.826  1.00 75.66           N
ATOM   1147  H   VAL A  73      -1.245  20.442  10.241  1.00 75.66           H
ATOM   1148  CA  VAL A  73       0.159  21.769   9.346  1.00 77.93           C
ATOM   1149  HA  VAL A  73       0.104  22.751   9.163  1.00 77.93           H
ATOM   1150  C   VAL A  73       0.452  20.984   8.074  1.00 78.35           C
ATOM   1151  O   VAL A  73       0.605  19.764   8.119  1.00 74.11           O
ATOM   1152  CB  VAL A  73       1.267  21.555  10.402  1.00 74.25           C
ATOM   1153  HB  VAL A  73       1.324  20.567  10.544  1.00 74.25           H
ATOM   1154  CG1 VAL A  73       2.613  22.114   9.913  1.00 65.31           C
ATOM   1155 1HG1 VAL A  73       3.329  21.975  10.597  1.00 65.31           H
ATOM   1156 2HG1 VAL A  73       2.549  23.095   9.731  1.00 65.31           H
ATOM   1157 3HG1 VAL A  73       2.903  21.663   9.069  1.00 65.31           H
ATOM   1158  CG2 VAL A  73       0.945  22.241  11.738  1.00 64.83           C
ATOM   1159 1HG2 VAL A  73       1.675  22.089  12.404  1.00 64.83           H
ATOM   1160 2HG2 VAL A  73       0.095  21.886  12.127  1.00 64.83           H
ATOM   1161 3HG2 VAL A  73       0.840  23.228  11.618  1.00 64.83           H
ATOM   1162  N   GLU A  74       0.557  21.677   6.945  1.00 77.04           N
ATOM   1163  H   GLU A  74       0.353  22.656   6.956  1.00 77.04           H
ATOM   1164  CA  GLU A  74       0.961  21.052   5.690  1.00 79.95           C
ATOM   1165  HA  GLU A  74       0.455  20.191   5.633  1.00 79.95           H
ATOM   1166  C   GLU A  74       2.476  20.763   5.729  1.00 79.99           C
ATOM   1167  O   GLU A  74       3.285  21.655   5.958  1.00 76.48           O
ATOM   1168  CB  GLU A  74       0.566  21.934   4.477  1.00 78.58           C
ATOM   1169 1HB  GLU A  74       0.941  22.851   4.615  1.00 78.58           H
ATOM   1170 2HB  GLU A  74       0.961  21.533   3.650  1.00 78.58           H
ATOM   1171  CG  GLU A  74      -0.965  22.054   4.281  1.00 73.67           C
ATOM   1172 1HG  GLU A  74      -1.345  21.131   4.223  1.00 73.67           H
ATOM   1173 2HG  GLU A  74      -1.345  22.522   5.079  1.00 73.67           H
ATOM   1174  CD  GLU A  74      -1.387  22.839   3.005  1.00 72.05           C
ATOM   1175  OE1 GLU A  74      -2.620  23.006   2.778  1.00 63.63           O
ATOM   1176  OE2 GLU A  74      -0.500  23.247   2.225  1.00 64.90           O
ATOM   1177  N   SER A  75       2.874  19.499   5.534  1.00 79.05           N
ATOM   1178  H   SER A  75       2.184  18.802   5.341  1.00 79.05           H
ATOM   1179  CA  SER A  75       4.280  19.100   5.593  1.00 81.38           C
ATOM   1180  HA  SER A  75       4.718  19.810   6.145  1.00 81.38           H
ATOM   1181  C   SER A  75       4.931  19.081   4.209  1.00 81.43           C
ATOM   1182  O   SER A  75       4.440  18.398   3.315  1.00 78.67           O
ATOM   1183  CB  SER A  75       4.432  17.744   6.277  1.00 77.25           C
ATOM   1184 1HB  SER A  75       5.395  17.484   6.342  1.00 77.25           H
ATOM   1185 2HB  SER A  75       4.028  17.759   7.192  1.00 77.25           H
ATOM   1186  OG  SER A  75       3.772  16.743   5.540  1.00 66.59           O
ATOM   1187  HG  SER A  75       3.622  15.981   6.099  1.00 66.59           H
ATOM   1188  N   PHE A  76       6.082  19.743   4.072  1.00 84.15           N
ATOM   1189  H   PHE A  76       6.421  20.247   4.867  1.00 84.15           H
ATOM   1190  CA  PHE A  76       6.885  19.790   2.855  1.00 83.68           C
ATOM   1191  HA  PHE A  76       6.412  19.227   2.178  1.00 83.68           H
ATOM   1192  C   PHE A  76       8.265  19.188   3.106  1.00 83.71           C
ATOM   1193  O   PHE A  76       9.012  19.645   3.965  1.00 79.13           O
ATOM   1194  CB  PHE A  76       6.987  21.247   2.359  1.00 83.04           C
ATOM   1195 1HB  PHE A  76       7.249  21.832   3.126  1.00 83.04           H
ATOM   1196 2HB  PHE A  76       7.687  21.298   1.647  1.00 83.04           H
ATOM   1197  CG  PHE A  76       5.693  21.780   1.783  1.00 82.89           C
ATOM   1198  CD1 PHE A  76       5.506  21.850   0.386  1.00 70.31           C
ATOM   1199  HD1 PHE A  76       6.246  21.575  -0.228  1.00 70.31           H
ATOM   1200  CD2 PHE A  76       4.657  22.184   2.637  1.00 71.62           C
ATOM   1201  HD2 PHE A  76       4.788  22.153   3.628  1.00 71.62           H
ATOM   1202  CE1 PHE A  76       4.291  22.302  -0.147  1.00 68.60           C
ATOM   1203  HE1 PHE A  76       4.164  22.346  -1.138  1.00 68.60           H
ATOM   1204  CE2 PHE A  76       3.436  22.632   2.107  1.00 70.21           C
ATOM   1205  HE2 PHE A  76       2.697  22.907   2.722  1.00 70.21           H
ATOM   1206  CZ  PHE A  76       3.248  22.695   0.717  1.00 79.47           C
ATOM   1207  HZ  PHE A  76       2.379  23.017   0.342  1.00 79.47           H
ATOM   1208  N   LEU A  77       8.609  18.163   2.320  1.00 81.97           N
ATOM   1209  H   LEU A  77       7.907  17.752   1.738  1.00 81.97           H
ATOM   1210  CA  LEU A  77       9.964  17.613   2.270  1.00 82.44           C
ATOM   1211  HA  LEU A  77      10.475  17.938   3.065  1.00 82.44           H
ATOM   1212  C   LEU A  77      10.638  18.123   0.997  1.00 82.95           C
ATOM   1213  O   LEU A  77      10.159  17.863  -0.107  1.00 80.33           O
ATOM   1214  CB  LEU A  77       9.903  16.081   2.339  1.00 79.23           C
ATOM   1215 1HB  LEU A  77       9.399  15.822   3.163  1.00 79.23           H
ATOM   1216 2HB  LEU A  77       9.416  15.748   1.531  1.00 79.23           H
ATOM   1217  CG  LEU A  77      11.296  15.417   2.384  1.00 67.51           C
ATOM   1218  HG  LEU A  77      11.833  15.797   1.631  1.00 67.51           H
ATOM   1219  CD1 LEU A  77      12.025  15.691   3.697  1.00 59.71           C
ATOM   1220 1HD1 LEU A  77      12.924  15.253   3.706  1.00 59.71           H
ATOM   1221 2HD1 LEU A  77      11.505  15.341   4.476  1.00 59.71           H
ATOM   1222 3HD1 LEU A  77      12.160  16.672   3.834  1.00 59.71           H
ATOM   1223  CD2 LEU A  77      11.152  13.907   2.249  1.00 59.23           C
ATOM   1224 1HD2 LEU A  77      12.045  13.458   2.276  1.00 59.23           H
ATOM   1225 2HD2 LEU A  77      10.712  13.665   1.384  1.00 59.23           H
ATOM   1226 3HD2 LEU A  77      10.597  13.532   2.992  1.00 59.23           H
ATOM   1227  N   VAL A  78      11.750  18.841   1.151  1.00 83.66           N
ATOM   1228  H   VAL A  78      12.098  18.972   2.079  1.00 83.66           H
ATOM   1229  CA  VAL A  78      12.493  19.449   0.049  1.00 83.81           C
ATOM   1230  HA  VAL A  78      12.089  19.108  -0.800  1.00 83.81           H
ATOM   1231  C   VAL A  78      13.944  18.999   0.129  1.00 83.11           C
ATOM   1232  O   VAL A  78      14.521  18.895   1.211  1.00 78.98           O
ATOM   1233  CB  VAL A  78      12.361  20.993   0.079  1.00 83.35           C
ATOM   1234  HB  VAL A  78      12.796  21.305   0.924  1.00 83.35           H
ATOM   1235  CG1 VAL A  78      13.052  21.653  -1.112  1.00 71.94           C
ATOM   1236 1HG1 VAL A  78      12.956  22.648  -1.076  1.00 71.94           H
ATOM   1237 2HG1 VAL A  78      12.658  21.338  -1.975  1.00 71.94           H
ATOM   1238 3HG1 VAL A  78      14.029  21.438  -1.124  1.00 71.94           H
ATOM   1239  CG2 VAL A  78      10.891  21.413   0.042  1.00 70.57           C
ATOM   1240 1HG2 VAL A  78      10.802  22.409   0.061  1.00 70.57           H
ATOM   1241 2HG2 VAL A  78      10.393  21.045   0.827  1.00 70.57           H
ATOM   1242 3HG2 VAL A  78      10.444  21.081  -0.789  1.00 70.57           H
ATOM   1243  N   HIS A  79      14.550  18.704  -1.005  1.00 81.61           N
ATOM   1244  H   HIS A  79      14.028  18.707  -1.858  1.00 81.61           H
ATOM   1245  CA  HIS A  79      15.969  18.374  -1.033  1.00 82.79           C
ATOM   1246  HA  HIS A  79      16.155  17.896  -0.175  1.00 82.79           H
ATOM   1247  C   HIS A  79      16.822  19.641  -1.095  1.00 83.53           C
ATOM   1248  O   HIS A  79      16.443  20.590  -1.785  1.00 82.48           O
ATOM   1249  CB  HIS A  79      16.273  17.449  -2.206  1.00 78.96           C
ATOM   1250 1HB  HIS A  79      15.943  17.874  -3.049  1.00 78.96           H
ATOM   1251 2HB  HIS A  79      17.262  17.314  -2.265  1.00 78.96           H
ATOM   1252  CG  HIS A  79      15.631  16.108  -2.085  1.00 72.76           C
ATOM   1253  ND1 HIS A  79      16.035  15.107  -1.235  1.00 62.73           N
ATOM   1254  HD1 HIS A  79      16.793  15.149  -0.584  1.00 62.73           H
ATOM   1255  CD2 HIS A  79      14.560  15.650  -2.805  1.00 62.46           C
ATOM   1256  HD2 HIS A  79      14.050  16.162  -3.496  1.00 62.46           H
ATOM   1257  CE1 HIS A  79      15.217  14.059  -1.444  1.00 57.89           C
ATOM   1258  HE1 HIS A  79      15.276  13.189  -0.955  1.00 57.89           H
ATOM   1259  NE2 HIS A  79      14.311  14.337  -2.397  1.00 59.24           N
ATOM   1260  N   PRO A  80      18.020  19.663  -0.469  1.00 80.35           N
ATOM   1261  CA  PRO A  80      18.956  20.764  -0.592  1.00 80.71           C
ATOM   1262  HA  PRO A  80      18.536  21.578  -0.191  1.00 80.71           H
ATOM   1263  C   PRO A  80      19.258  21.087  -2.061  1.00 80.84           C
ATOM   1264  O   PRO A  80      19.617  20.201  -2.822  1.00 75.83           O
ATOM   1265  CB  PRO A  80      20.220  20.320   0.153  1.00 78.72           C
ATOM   1266 1HB  PRO A  80      20.866  19.876  -0.468  1.00 78.72           H
ATOM   1267 2HB  PRO A  80      20.666  21.096   0.599  1.00 78.72           H
ATOM   1268  CG  PRO A  80      19.686  19.330   1.185  1.00 76.17           C
ATOM   1269 1HG  PRO A  80      20.387  18.663   1.439  1.00 76.17           H
ATOM   1270 2HG  PRO A  80      19.365  19.804   2.005  1.00 76.17           H
ATOM   1271  CD  PRO A  80      18.529  18.656   0.455  1.00 78.19           C
ATOM   1272 1HD  PRO A  80      18.839  17.855  -0.057  1.00 78.19           H
ATOM   1273 2HD  PRO A  80      17.806  18.386   1.091  1.00 78.19           H
ATOM   1274  N   GLY A  81      19.087  22.335  -2.464  1.00 84.58           N
ATOM   1275  H   GLY A  81      18.827  23.009  -1.773  1.00 84.58           H
ATOM   1276  CA  GLY A  81      19.248  22.811  -3.841  1.00 84.70           C
ATOM   1277 1HA  GLY A  81      19.588  23.750  -3.786  1.00 84.70           H
ATOM   1278 2HA  GLY A  81      19.940  22.230  -4.270  1.00 84.70           H
ATOM   1279  C   GLY A  81      17.969  22.787  -4.696  1.00 86.19           C
ATOM   1280  O   GLY A  81      18.004  23.293  -5.809  1.00 81.68           O
ATOM   1281  N   ASP A  82      16.853  22.238  -4.218  1.00 82.31           N
ATOM   1282  H   ASP A  82      16.894  21.747  -3.348  1.00 82.31           H
ATOM   1283  CA  ASP A  82      15.568  22.325  -4.916  1.00 85.15           C
ATOM   1284  HA  ASP A  82      15.812  22.307  -5.886  1.00 85.15           H
ATOM   1285  C   ASP A  82      14.847  23.652  -4.610  1.00 86.29           C
ATOM   1286  O   ASP A  82      15.150  24.362  -3.655  1.00 84.03           O
ATOM   1287  CB  ASP A  82      14.670  21.109  -4.595  1.00 82.10           C
ATOM   1288 1HB  ASP A  82      14.645  20.984  -3.603  1.00 82.10           H
ATOM   1289 2HB  ASP A  82      13.747  21.297  -4.931  1.00 82.10           H
ATOM   1290  CG  ASP A  82      15.156  19.801  -5.232  1.00 77.92           C
ATOM   1291  OD1 ASP A  82      15.965  19.828  -6.183  1.00 71.65           O
ATOM   1292  OD2 ASP A  82      14.718  18.702  -4.818  1.00 70.89           O
ATOM   1293  N   LEU A  83      13.874  23.984  -5.463  1.00 86.37           N
ATOM   1294  H   LEU A  83      13.775  23.450  -6.302  1.00 86.37           H
ATOM   1295  CA  LEU A  83      12.950  25.086  -5.231  1.00 88.12           C
ATOM   1296  HA  LEU A  83      13.476  25.865  -4.890  1.00 88.12           H
ATOM   1297  C   LEU A  83      11.926  24.677  -4.162  1.00 88.92           C
ATOM   1298  O   LEU A  83      11.199  23.706  -4.348  1.00 86.12           O
ATOM   1299  CB  LEU A  83      12.277  25.452  -6.569  1.00 86.33           C
ATOM   1300 1HB  LEU A  83      12.993  25.728  -7.210  1.00 86.33           H
ATOM   1301 2HB  LEU A  83      11.814  24.636  -6.916  1.00 86.33           H
ATOM   1302  CG  LEU A  83      11.238  26.598  -6.480  1.00 82.53           C
ATOM   1303  HG  LEU A  83      10.596  26.385  -5.743  1.00 82.53           H
ATOM   1304  CD1 LEU A  83      11.901  27.934  -6.170  1.00 71.00           C
ATOM   1305 1HD1 LEU A  83      11.222  28.666  -6.115  1.00 71.00           H
ATOM   1306 2HD1 LEU A  83      12.561  28.180  -6.880  1.00 71.00           H
ATOM   1307 3HD1 LEU A  83      12.387  27.899  -5.297  1.00 71.00           H
ATOM   1308  CD2 LEU A  83      10.503  26.729  -7.811  1.00 72.05           C
ATOM   1309 1HD2 LEU A  83       9.826  27.464  -7.776  1.00 72.05           H
ATOM   1310 2HD2 LEU A  83      10.024  25.882  -8.041  1.00 72.05           H
ATOM   1311 3HD2 LEU A  83      11.141  26.933  -8.554  1.00 72.05           H
ATOM   1312  N   LEU A  84      11.858  25.437  -3.076  1.00 89.12           N
ATOM   1313  H   LEU A  84      12.605  26.077  -2.898  1.00 89.12           H
ATOM   1314  CA  LEU A  84      10.751  25.388  -2.128  1.00 88.57           C
ATOM   1315  HA  LEU A  84      10.352  24.471  -2.146  1.00 88.57           H
ATOM   1316  C   LEU A  84       9.692  26.403  -2.565  1.00 89.22           C
ATOM   1317  O   LEU A  84      10.006  27.579  -2.710  1.00 88.33           O
ATOM   1318  CB  LEU A  84      11.287  25.667  -0.717  1.00 88.56           C
ATOM   1319 1HB  LEU A  84      11.814  24.871  -0.421  1.00 88.56           H
ATOM   1320 2HB  LEU A  84      11.887  26.466  -0.764  1.00 88.56           H
ATOM   1321  CG  LEU A  84      10.214  25.943   0.338  1.00 87.21           C
ATOM   1322  HG  LEU A  84       9.624  26.661  -0.031  1.00 87.21           H
ATOM   1323  CD1 LEU A  84       9.358  24.707   0.630  1.00 71.71           C
ATOM   1324 1HD1 LEU A  84       8.663  24.907   1.321  1.00 71.71           H
ATOM   1325 2HD1 LEU A  84       9.921  23.953   0.969  1.00 71.71           H
ATOM   1326 3HD1 LEU A  84       8.889  24.393  -0.195  1.00 71.71           H
ATOM   1327  CD2 LEU A  84      10.867  26.395   1.646  1.00 72.91           C
ATOM   1328 1HD2 LEU A  84      10.177  26.579   2.346  1.00 72.91           H
ATOM   1329 2HD2 LEU A  84      11.399  27.231   1.511  1.00 72.91           H
ATOM   1330 3HD2 LEU A  84      11.484  25.692   2.000  1.00 72.91           H
ATOM   1331  N   GLN A  85       8.461  25.954  -2.738  1.00 89.89           N
ATOM   1332  H   GLN A  85       8.297  24.976  -2.611  1.00 89.89           H
ATOM   1333  CA  GLN A  85       7.331  26.793  -3.101  1.00 90.20           C
ATOM   1334  HA  GLN A  85       7.612  27.748  -3.005  1.00 90.20           H
ATOM   1335  C   GLN A  85       6.170  26.538  -2.137  1.00 90.17           C
ATOM   1336  O   GLN A  85       5.679  25.418  -2.033  1.00 87.84           O
ATOM   1337  CB  GLN A  85       6.960  26.520  -4.565  1.00 88.19           C
ATOM   1338 1HB  GLN A  85       7.793  26.561  -5.117  1.00 88.19           H
ATOM   1339 2HB  GLN A  85       6.564  25.604  -4.627  1.00 88.19           H
ATOM   1340  CG  GLN A  85       5.947  27.534  -5.126  1.00 77.80           C
ATOM   1341 1HG  GLN A  85       5.088  27.445  -4.622  1.00 77.80           H
ATOM   1342 2HG  GLN A  85       6.312  28.457  -5.004  1.00 77.80           H
ATOM   1343  CD  GLN A  85       5.673  27.302  -6.622  1.00 78.49           C
ATOM   1344  OE1 GLN A  85       5.872  26.223  -7.168  1.00 69.91           O
ATOM   1345  NE2 GLN A  85       5.219  28.287  -7.346  1.00 67.50           N
ATOM   1346 1HE2 GLN A  85       5.042  28.151  -8.321  1.00 67.50           H
ATOM   1347 2HE2 GLN A  85       5.048  29.178  -6.926  1.00 67.50           H
ATOM   1348  N   LEU A  86       5.754  27.582  -1.427  1.00 90.78           N
ATOM   1349  H   LEU A  86       6.229  28.453  -1.552  1.00 90.78           H
ATOM   1350  CA  LEU A  86       4.651  27.537  -0.479  1.00 90.54           C
ATOM   1351  HA  LEU A  86       4.325  26.592  -0.475  1.00 90.54           H
ATOM   1352  C   LEU A  86       3.548  28.487  -0.944  1.00 90.97           C
ATOM   1353  O   LEU A  86       3.843  29.616  -1.321  1.00 88.59           O
ATOM   1354  CB  LEU A  86       5.130  27.930   0.928  1.00 90.47           C
ATOM   1355 1HB  LEU A  86       5.413  28.889   0.901  1.00 90.47           H
ATOM   1356 2HB  LEU A  86       4.359  27.828   1.556  1.00 90.47           H
ATOM   1357  CG  LEU A  86       6.299  27.112   1.485  1.00 89.27           C
ATOM   1358  HG  LEU A  86       7.052  27.185   0.831  1.00 89.27           H
ATOM   1359  CD1 LEU A  86       6.713  27.669   2.847  1.00 76.20           C
ATOM   1360 1HD1 LEU A  86       7.476  27.149   3.230  1.00 76.20           H
ATOM   1361 2HD1 LEU A  86       5.955  27.626   3.497  1.00 76.20           H
ATOM   1362 3HD1 LEU A  86       6.999  28.624   2.772  1.00 76.20           H
ATOM   1363  CD2 LEU A  86       5.933  25.629   1.654  1.00 77.49           C
ATOM   1364 1HD2 LEU A  86       6.705  25.109   2.018  1.00 77.49           H
ATOM   1365 2HD2 LEU A  86       5.673  25.222   0.778  1.00 77.49           H
ATOM   1366 3HD2 LEU A  86       5.164  25.519   2.284  1.00 77.49           H
ATOM   1367  N   ARG A  87       2.300  28.057  -0.870  1.00 90.10           N
ATOM   1368  H   ARG A  87       2.136  27.132  -0.528  1.00 90.10           H
ATOM   1369  CA  ARG A  87       1.142  28.871  -1.266  1.00 90.61           C
ATOM   1370  HA  ARG A  87       1.473  29.806  -1.393  1.00 90.61           H
ATOM   1371  C   ARG A  87       0.099  28.927  -0.161  1.00 90.19           C
ATOM   1372  O   ARG A  87      -0.360  27.907   0.341  1.00 85.94           O
ATOM   1373  CB  ARG A  87       0.574  28.351  -2.594  1.00 88.79           C
ATOM   1374 1HB  ARG A  87       1.302  28.339  -3.279  1.00 88.79           H
ATOM   1375 2HB  ARG A  87       0.227  27.423  -2.460  1.00 88.79           H
ATOM   1376  CG  ARG A  87      -0.572  29.257  -3.086  1.00 79.63           C
ATOM   1377 1HG  ARG A  87      -1.327  29.216  -2.432  1.00 79.63           H
ATOM   1378 2HG  ARG A  87      -0.240  30.198  -3.155  1.00 79.63           H
ATOM   1379  CD  ARG A  87      -1.088  28.824  -4.449  1.00 78.41           C
ATOM   1380 1HD  ARG A  87      -1.211  27.832  -4.459  1.00 78.41           H
ATOM   1381 2HD  ARG A  87      -1.964  29.270  -4.631  1.00 78.41           H
ATOM   1382  NE  ARG A  87      -0.150  29.186  -5.532  1.00 66.91           N
ATOM   1383  HE  ARG A  87       0.739  29.548  -5.253  1.00 66.91           H
ATOM   1384  CZ  ARG A  87      -0.366  29.080  -6.825  1.00 60.41           C
ATOM   1385  NH1 ARG A  87      -1.460  28.547  -7.290  1.00 55.54           N
ATOM   1386 1HH1 ARG A  87      -2.158  28.208  -6.659  1.00 55.54           H
ATOM   1387 2HH1 ARG A  87      -1.602  28.477  -8.277  1.00 55.54           H
ATOM   1388  NH2 ARG A  87       0.532  29.519  -7.665  1.00 52.41           N
ATOM   1389 1HH2 ARG A  87       1.376  29.932  -7.324  1.00 52.41           H
ATOM   1390 2HH2 ARG A  87       0.375  29.442  -8.650  1.00 52.41           H
ATOM   1391  N   CYS A  88      -0.303  30.143   0.169  1.00 87.21           N
ATOM   1392  H   CYS A  88       0.123  30.919  -0.296  1.00 87.21           H
ATOM   1393  CA  CYS A  88      -1.325  30.424   1.164  1.00 85.43           C
ATOM   1394  HA  CYS A  88      -1.255  29.726   1.876  1.00 85.43           H
ATOM   1395  C   CYS A  88      -2.728  30.340   0.556  1.00 85.61           C
ATOM   1396  O   CYS A  88      -2.955  30.809  -0.561  1.00 80.10           O
ATOM   1397  CB  CYS A  88      -1.048  31.823   1.712  1.00 81.42           C
ATOM   1398 1HB  CYS A  88      -0.050  31.881   1.740  1.00 81.42           H
ATOM   1399 2HB  CYS A  88      -1.398  32.436   1.004  1.00 81.42           H
ATOM   1400  SG  CYS A  88      -1.783  32.175   3.323  1.00 75.43           S
ATOM   1401  N   ARG A  89      -3.695  29.782   1.295  1.00 85.37           N
ATOM   1402  H   ARG A  89      -3.449  29.340   2.158  1.00 85.37           H
ATOM   1403  CA  ARG A  89      -5.103  29.796   0.883  1.00 84.87           C
ATOM   1404  HA  ARG A  89      -5.114  29.716  -0.114  1.00 84.87           H
ATOM   1405  C   ARG A  89      -5.730  31.124   1.312  1.00 86.48           C
ATOM   1406  O   ARG A  89      -5.805  31.398   2.505  1.00 82.96           O
ATOM   1407  CB  ARG A  89      -5.869  28.595   1.451  1.00 80.60           C
ATOM   1408 1HB  ARG A  89      -5.806  28.622   2.449  1.00 80.60           H
ATOM   1409 2HB  ARG A  89      -6.827  28.671   1.175  1.00 80.60           H
ATOM   1410  CG  ARG A  89      -5.320  27.243   0.959  1.00 70.47           C
ATOM   1411 1HG  ARG A  89      -5.311  27.233  -0.041  1.00 70.47           H
ATOM   1412 2HG  ARG A  89      -4.389  27.119   1.302  1.00 70.47           H
ATOM   1413  CD  ARG A  89      -6.195  26.095   1.462  1.00 65.22           C
ATOM   1414 1HD  ARG A  89      -6.438  26.249   2.420  1.00 65.22           H
ATOM   1415 2HD  ARG A  89      -7.028  26.038   0.912  1.00 65.22           H
ATOM   1416  NE  ARG A  89      -5.496  24.806   1.369  1.00 56.46           N
ATOM   1417  HE  ARG A  89      -4.566  24.824   1.003  1.00 56.46           H
ATOM   1418  CZ  ARG A  89      -5.974  23.622   1.721  1.00 48.44           C
ATOM   1419  NH1 ARG A  89      -7.218  23.463   2.072  1.00 45.62           N
ATOM   1420 1HH1 ARG A  89      -7.839  24.247   2.080  1.00 45.62           H
ATOM   1421 2HH1 ARG A  89      -7.552  22.557   2.333  1.00 45.62           H
ATOM   1422  NH2 ARG A  89      -5.187  22.585   1.759  1.00 44.08           N
ATOM   1423 1HH2 ARG A  89      -4.220  22.682   1.522  1.00 44.08           H
ATOM   1424 2HH2 ARG A  89      -5.549  21.692   2.025  1.00 44.08           H
ATOM   1425  N   LEU A  90      -6.168  31.935   0.357  1.00 84.46           N
ATOM   1426  H   LEU A  90      -6.073  31.643  -0.595  1.00 84.46           H
ATOM   1427  CA  LEU A  90      -6.780  33.230   0.627  1.00 84.49           C
ATOM   1428  HA  LEU A  90      -6.449  33.481   1.536  1.00 84.49           H
ATOM   1429  C   LEU A  90      -8.308  33.133   0.671  1.00 84.97           C
ATOM   1430  O   LEU A  90      -8.914  32.365  -0.078  1.00 79.76           O
ATOM   1431  CB  LEU A  90      -6.329  34.269  -0.424  1.00 80.87           C
ATOM   1432 1HB  LEU A  90      -6.646  33.960  -1.321  1.00 80.87           H
ATOM   1433 2HB  LEU A  90      -6.760  35.143  -0.201  1.00 80.87           H
ATOM   1434  CG  LEU A  90      -4.806  34.498  -0.510  1.00 75.96           C
ATOM   1435  HG  LEU A  90      -4.376  33.650  -0.820  1.00 75.96           H
ATOM   1436  CD1 LEU A  90      -4.545  35.648  -1.487  1.00 67.90           C
ATOM   1437 1HD1 LEU A  90      -3.565  35.830  -1.573  1.00 67.90           H
ATOM   1438 2HD1 LEU A  90      -4.988  36.489  -1.177  1.00 67.90           H
ATOM   1439 3HD1 LEU A  90      -4.898  35.432  -2.397  1.00 67.90           H
ATOM   1440  CD2 LEU A  90      -4.187  34.844   0.844  1.00 70.58           C
ATOM   1441 1HD2 LEU A  90      -3.201  34.987   0.761  1.00 70.58           H
ATOM   1442 2HD2 LEU A  90      -4.336  34.108   1.505  1.00 70.58           H
ATOM   1443 3HD2 LEU A  90      -4.589  35.680   1.219  1.00 70.58           H
ATOM   1444  N   ARG A  91      -8.911  33.953   1.528  1.00 83.81           N
ATOM   1445  H   ARG A  91      -8.366  34.349   2.267  1.00 83.81           H
ATOM   1446  CA  ARG A  91     -10.334  34.308   1.448  1.00 84.41           C
ATOM   1447  HA  ARG A  91     -10.803  33.547   1.000  1.00 84.41           H
ATOM   1448  C   ARG A  91     -10.495  35.570   0.605  1.00 86.33           C
ATOM   1449  O   ARG A  91      -9.567  36.364   0.494  1.00 82.00           O
ATOM   1450  CB  ARG A  91     -10.916  34.504   2.861  1.00 80.56           C
ATOM   1451 1HB  ARG A  91     -10.435  35.264   3.298  1.00 80.56           H
ATOM   1452 2HB  ARG A  91     -11.887  34.729   2.775  1.00 80.56           H
ATOM   1453  CG  ARG A  91     -10.784  33.265   3.762  1.00 73.18           C
ATOM   1454 1HG  ARG A  91     -11.218  32.481   3.318  1.00 73.18           H
ATOM   1455 2HG  ARG A  91      -9.816  33.067   3.918  1.00 73.18           H
ATOM   1456  CD  ARG A  91     -11.471  33.533   5.105  1.00 70.26           C
ATOM   1457 1HD  ARG A  91     -11.163  34.410   5.473  1.00 70.26           H
ATOM   1458 2HD  ARG A  91     -12.463  33.554   4.979  1.00 70.26           H
ATOM   1459  NE  ARG A  91     -11.161  32.492   6.095  1.00 62.30           N
ATOM   1460  HE  ARG A  91     -10.468  31.819   5.835  1.00 62.30           H
ATOM   1461  CZ  ARG A  91     -11.701  32.352   7.291  1.00 55.45           C
ATOM   1462  NH1 ARG A  91     -12.677  33.124   7.696  1.00 53.31           N
ATOM   1463 1HH1 ARG A  91     -13.030  33.840   7.094  1.00 53.31           H
ATOM   1464 2HH1 ARG A  91     -13.069  32.998   8.607  1.00 53.31           H
ATOM   1465  NH2 ARG A  91     -11.257  31.454   8.111  1.00 50.55           N
ATOM   1466 1HH2 ARG A  91     -10.499  30.860   7.840  1.00 50.55           H
ATOM   1467 2HH2 ARG A  91     -11.672  31.354   9.016  1.00 50.55           H
ATOM   1468  N   ASP A  92     -11.681  35.798   0.077  1.00 83.92           N
ATOM   1469  H   ASP A  92     -12.433  35.184   0.319  1.00 83.92           H
ATOM   1470  CA  ASP A  92     -11.958  36.906  -0.848  1.00 85.35           C
ATOM   1471  HA  ASP A  92     -11.249  36.812  -1.547  1.00 85.35           H
ATOM   1472  C   ASP A  92     -11.807  38.310  -0.221  1.00 86.06           C
ATOM   1473  O   ASP A  92     -11.735  39.303  -0.938  1.00 79.57           O
ATOM   1474  CB  ASP A  92     -13.377  36.741  -1.422  1.00 82.12           C
ATOM   1475 1HB  ASP A  92     -14.026  36.732  -0.661  1.00 82.12           H
ATOM   1476 2HB  ASP A  92     -13.570  37.522  -2.016  1.00 82.12           H
ATOM   1477  CG  ASP A  92     -13.572  35.455  -2.238  1.00 78.08           C
ATOM   1478  OD1 ASP A  92     -12.602  35.020  -2.897  1.00 71.77           O
ATOM   1479  OD2 ASP A  92     -14.699  34.914  -2.185  1.00 73.89           O
ATOM   1480  N   ASP A  93     -11.756  38.413   1.114  1.00 86.59           N
ATOM   1481  H   ASP A  93     -11.735  37.563   1.641  1.00 86.59           H
ATOM   1482  CA  ASP A  93     -11.729  39.678   1.867  1.00 87.78           C
ATOM   1483  HA  ASP A  93     -11.864  40.387   1.174  1.00 87.78           H
ATOM   1484  C   ASP A  93     -10.365  40.022   2.496  1.00 88.89           C
ATOM   1485  O   ASP A  93     -10.284  40.935   3.317  1.00 81.96           O
ATOM   1486  CB  ASP A  93     -12.890  39.676   2.893  1.00 83.37           C
ATOM   1487 1HB  ASP A  93     -12.995  40.604   3.251  1.00 83.37           H
ATOM   1488 2HB  ASP A  93     -13.728  39.404   2.420  1.00 83.37           H
ATOM   1489  CG  ASP A  93     -12.698  38.733   4.085  1.00 78.57           C
ATOM   1490  OD1 ASP A  93     -12.063  37.669   3.922  1.00 71.87           O
ATOM   1491  OD2 ASP A  93     -13.204  39.073   5.184  1.00 75.20           O
ATOM   1492  N   VAL A  94      -9.282  39.323   2.123  1.00 85.87           N
ATOM   1493  H   VAL A  94      -9.394  38.627   1.414  1.00 85.87           H
ATOM   1494  CA  VAL A  94      -7.941  39.518   2.693  1.00 86.50           C
ATOM   1495  HA  VAL A  94      -8.083  39.515   3.683  1.00 86.50           H
ATOM   1496  C   VAL A  94      -7.350  40.878   2.297  1.00 86.51           C
ATOM   1497  O   VAL A  94      -7.291  41.231   1.123  1.00 81.85           O
ATOM   1498  CB  VAL A  94      -6.998  38.357   2.309  1.00 84.56           C
ATOM   1499  HB  VAL A  94      -7.027  38.283   1.312  1.00 84.56           H
ATOM   1500  CG1 VAL A  94      -5.552  38.599   2.742  1.00 74.66           C
ATOM   1501 1HG1 VAL A  94      -4.966  37.832   2.480  1.00 74.66           H
ATOM   1502 2HG1 VAL A  94      -5.489  38.710   3.734  1.00 74.66           H
ATOM   1503 3HG1 VAL A  94      -5.184  39.426   2.316  1.00 74.66           H
ATOM   1504  CG2 VAL A  94      -7.458  37.065   2.995  1.00 75.37           C
ATOM   1505 1HG2 VAL A  94      -6.859  36.300   2.758  1.00 75.37           H
ATOM   1506 2HG2 VAL A  94      -8.388  36.824   2.718  1.00 75.37           H
ATOM   1507 3HG2 VAL A  94      -7.450  37.165   3.990  1.00 75.37           H
ATOM   1508  N   GLN A  95      -6.848  41.645   3.293  1.00 86.18           N
ATOM   1509  H   GLN A  95      -6.898  41.286   4.225  1.00 86.18           H
ATOM   1510  CA  GLN A  95      -6.234  42.968   3.105  1.00 86.51           C
ATOM   1511  HA  GLN A  95      -6.469  43.219   2.166  1.00 86.51           H
ATOM   1512  C   GLN A  95      -4.706  42.951   3.214  1.00 86.54           C
ATOM   1513  O   GLN A  95      -4.046  43.776   2.591  1.00 81.98           O
ATOM   1514  CB  GLN A  95      -6.817  43.954   4.130  1.00 84.55           C
ATOM   1515 1HB  GLN A  95      -6.730  43.558   5.044  1.00 84.55           H
ATOM   1516 2HB  GLN A  95      -6.300  44.809   4.086  1.00 84.55           H
ATOM   1517  CG  GLN A  95      -8.299  44.256   3.859  1.00 81.20           C
ATOM   1518 1HG  GLN A  95      -8.403  44.530   2.903  1.00 81.20           H
ATOM   1519 2HG  GLN A  95      -8.833  43.428   4.029  1.00 81.20           H
ATOM   1520  CD  GLN A  95      -8.847  45.370   4.740  1.00 78.10           C
ATOM   1521  OE1 GLN A  95      -8.280  45.785   5.736  1.00 71.75           O
ATOM   1522  NE2 GLN A  95     -10.002  45.905   4.392  1.00 68.34           N
ATOM   1523 1HE2 GLN A  95     -10.399  46.639   4.943  1.00 68.34           H
ATOM   1524 2HE2 GLN A  95     -10.480  45.576   3.578  1.00 68.34           H
ATOM   1525  N   SER A  96      -4.142  42.056   4.017  1.00 88.38           N
ATOM   1526  H   SER A  96      -4.731  41.449   4.550  1.00 88.38           H
ATOM   1527  CA  SER A  96      -2.688  41.924   4.151  1.00 89.74           C
ATOM   1528  HA  SER A  96      -2.336  42.210   3.260  1.00 89.74           H
ATOM   1529  C   SER A  96      -2.263  40.479   4.396  1.00 90.04           C
ATOM   1530  O   SER A  96      -2.976  39.715   5.050  1.00 86.88           O
ATOM   1531  CB  SER A  96      -2.137  42.849   5.249  1.00 87.16           C
ATOM   1532 1HB  SER A  96      -1.137  42.839   5.247  1.00 87.16           H
ATOM   1533 2HB  SER A  96      -2.461  43.785   5.114  1.00 87.16           H
ATOM   1534  OG  SER A  96      -2.547  42.457   6.543  1.00 78.33           O
ATOM   1535  HG  SER A  96      -3.500  42.368   6.563  1.00 78.33           H
ATOM   1536  N   ILE A  97      -1.084  40.137   3.879  1.00 89.51           N
ATOM   1537  H   ILE A  97      -0.582  40.838   3.373  1.00 89.51           H
ATOM   1538  CA  ILE A  97      -0.466  38.813   3.995  1.00 90.47           C
ATOM   1539  HA  ILE A  97      -1.021  38.274   4.629  1.00 90.47           H
ATOM   1540  C   ILE A  97       0.941  39.011   4.542  1.00 90.82           C
ATOM   1541  O   ILE A  97       1.712  39.803   3.990  1.00 88.02           O
ATOM   1542  CB  ILE A  97      -0.438  38.084   2.631  1.00 89.33           C
ATOM   1543  HB  ILE A  97       0.166  38.588   2.013  1.00 89.33           H
ATOM   1544  CG1 ILE A  97      -1.837  38.052   1.968  1.00 80.81           C
ATOM   1545 1HG1 ILE A  97      -2.441  37.477   2.521  1.00 80.81           H
ATOM   1546 2HG1 ILE A  97      -2.199  38.984   1.938  1.00 80.81           H
ATOM   1547  CG2 ILE A  97       0.124  36.665   2.815  1.00 80.91           C
ATOM   1548 1HG2 ILE A  97       0.151  36.175   1.944  1.00 80.91           H
ATOM   1549 2HG2 ILE A  97      -0.440  36.135   3.448  1.00 80.91           H
ATOM   1550 3HG2 ILE A  97       1.054  36.693   3.181  1.00 80.91           H
ATOM   1551  CD1 ILE A  97      -1.825  37.498   0.541  1.00 75.87           C
ATOM   1552 1HD1 ILE A  97      -2.745  37.494   0.150  1.00 75.87           H
ATOM   1553 2HD1 ILE A  97      -1.480  36.559   0.524  1.00 75.87           H
ATOM   1554 3HD1 ILE A  97      -1.241  38.051  -0.053  1.00 75.87           H
ATOM   1555  N   ASN A  98       1.295  38.312   5.614  1.00 90.76           N
ATOM   1556  H   ASN A  98       0.592  37.757   6.059  1.00 90.76           H
ATOM   1557  CA  ASN A  98       2.633  38.296   6.187  1.00 90.55           C
ATOM   1558  HA  ASN A  98       3.222  38.807   5.561  1.00 90.55           H
ATOM   1559  C   ASN A  98       3.136  36.860   6.286  1.00 91.25           C
ATOM   1560  O   ASN A  98       2.437  35.983   6.781  1.00 88.80           O
ATOM   1561  CB  ASN A  98       2.619  38.980   7.562  1.00 88.88           C
ATOM   1562 1HB  ASN A  98       1.890  38.576   8.115  1.00 88.88           H
ATOM   1563 2HB  ASN A  98       3.501  38.824   8.008  1.00 88.88           H
ATOM   1564  CG  ASN A  98       2.382  40.482   7.478  1.00 80.78           C
ATOM   1565  OD1 ASN A  98       2.998  41.203   6.722  1.00 71.02           O
ATOM   1566  ND2 ASN A  98       1.495  41.008   8.288  1.00 70.10           N
ATOM   1567 1HD2 ASN A  98       1.332  41.995   8.278  1.00 70.10           H
ATOM   1568 2HD2 ASN A  98       0.982  40.423   8.915  1.00 70.10           H
ATOM   1569  N   TRP A  99       4.370  36.638   5.850  1.00 92.22           N
ATOM   1570  H   TRP A  99       4.863  37.395   5.421  1.00 92.22           H
ATOM   1571  CA  TRP A  99       5.045  35.354   5.962  1.00 92.50           C
ATOM   1572  HA  TRP A  99       4.348  34.670   6.178  1.00 92.50           H
ATOM   1573  C   TRP A  99       6.052  35.373   7.110  1.00 92.94           C
ATOM   1574  O   TRP A  99       6.827  36.319   7.251  1.00 90.16           O
ATOM   1575  CB  TRP A  99       5.684  35.003   4.625  1.00 92.56           C
ATOM   1576 1HB  TRP A  99       6.154  35.811   4.270  1.00 92.56           H
ATOM   1577 2HB  TRP A  99       6.346  34.267   4.767  1.00 92.56           H
ATOM   1578  CG  TRP A  99       4.698  34.549   3.594  1.00 92.12           C
ATOM   1579  CD1 TRP A  99       4.078  35.335   2.680  1.00 89.51           C
ATOM   1580  HD1 TRP A  99       4.187  36.326   2.601  1.00 89.51           H
ATOM   1581  CD2 TRP A  99       4.227  33.199   3.350  1.00 91.87           C
ATOM   1582  NE1 TRP A  99       3.271  34.553   1.874  1.00 89.72           N
ATOM   1583  HE1 TRP A  99       2.711  34.904   1.124  1.00 89.72           H
ATOM   1584  CE2 TRP A  99       3.340  33.227   2.240  1.00 90.78           C
ATOM   1585  CE3 TRP A  99       4.486  31.936   3.951  1.00 90.64           C
ATOM   1586  HE3 TRP A  99       5.090  31.881   4.746  1.00 90.64           H
ATOM   1587  CZ2 TRP A  99       2.768  32.056   1.717  1.00 91.47           C
ATOM   1588  HZ2 TRP A  99       2.162  32.101   0.923  1.00 91.47           H
ATOM   1589  CZ3 TRP A  99       3.905  30.772   3.441  1.00 90.14           C
ATOM   1590  HZ3 TRP A  99       4.096  29.893   3.878  1.00 90.14           H
ATOM   1591  CH2 TRP A  99       3.056  30.820   2.322  1.00 89.81           C
ATOM   1592  HH2 TRP A  99       2.658  29.978   1.957  1.00 89.81           H
ATOM   1593  N   LEU A 100       6.045  34.320   7.923  1.00 89.80           N
ATOM   1594  H   LEU A 100       5.342  33.625   7.776  1.00 89.80           H
ATOM   1595  CA  LEU A 100       6.985  34.109   9.007  1.00 89.68           C
ATOM   1596  HA  LEU A 100       7.658  34.842   8.907  1.00 89.68           H
ATOM   1597  C   LEU A 100       7.663  32.744   8.853  1.00 90.02           C
ATOM   1598  O   LEU A 100       7.057  31.801   8.358  1.00 88.55           O
ATOM   1599  CB  LEU A 100       6.300  34.232  10.386  1.00 88.41           C
ATOM   1600 1HB  LEU A 100       5.651  33.476  10.476  1.00 88.41           H
ATOM   1601 2HB  LEU A 100       7.006  34.151  11.089  1.00 88.41           H
ATOM   1602  CG  LEU A 100       5.533  35.549  10.632  1.00 84.33           C
ATOM   1603  HG  LEU A 100       5.916  36.232  10.010  1.00 84.33           H
ATOM   1604  CD1 LEU A 100       4.035  35.390  10.365  1.00 71.71           C
ATOM   1605 1HD1 LEU A 100       3.549  36.249  10.527  1.00 71.71           H
ATOM   1606 2HD1 LEU A 100       3.637  34.694  10.962  1.00 71.71           H
ATOM   1607 3HD1 LEU A 100       3.867  35.116   9.418  1.00 71.71           H
ATOM   1608  CD2 LEU A 100       5.685  35.992  12.085  1.00 70.86           C
ATOM   1609 1HD2 LEU A 100       5.191  36.845  12.253  1.00 70.86           H
ATOM   1610 2HD2 LEU A 100       6.646  36.143  12.315  1.00 70.86           H
ATOM   1611 3HD2 LEU A 100       5.325  35.300  12.710  1.00 70.86           H
ATOM   1612  N   ARG A 101       8.912  32.643   9.336  1.00 85.11           N
ATOM   1613  H   ARG A 101       9.393  33.488   9.570  1.00 85.11           H
ATOM   1614  CA  ARG A 101       9.614  31.377   9.541  1.00 85.31           C
ATOM   1615  HA  ARG A 101       8.972  30.635   9.349  1.00 85.31           H
ATOM   1616  C   ARG A 101      10.055  31.296  10.991  1.00 84.10           C
ATOM   1617  O   ARG A 101      10.707  32.216  11.474  1.00 79.92           O
ATOM   1618  CB  ARG A 101      10.797  31.258   8.572  1.00 85.35           C
ATOM   1619 1HB  ARG A 101      10.478  31.449   7.644  1.00 85.35           H
ATOM   1620 2HB  ARG A 101      11.496  31.925   8.828  1.00 85.35           H
ATOM   1621  CG  ARG A 101      11.407  29.847   8.615  1.00 83.87           C
ATOM   1622 1HG  ARG A 101      11.651  29.625   9.559  1.00 83.87           H
ATOM   1623 2HG  ARG A 101      10.733  29.188   8.281  1.00 83.87           H
ATOM   1624  CD  ARG A 101      12.658  29.749   7.749  1.00 82.85           C
ATOM   1625 1HD  ARG A 101      12.908  28.789   7.625  1.00 82.85           H
ATOM   1626 2HD  ARG A 101      12.484  30.166   6.857  1.00 82.85           H
ATOM   1627  NE  ARG A 101      13.798  30.445   8.367  1.00 77.53           N
ATOM   1628  HE  ARG A 101      13.652  30.866   9.262  1.00 77.53           H
ATOM   1629  CZ  ARG A 101      15.000  30.556   7.828  1.00 76.12           C
ATOM   1630  NH1 ARG A 101      15.261  30.106   6.635  1.00 68.42           N
ATOM   1631 1HH1 ARG A 101      14.542  29.662   6.100  1.00 68.42           H
ATOM   1632 2HH1 ARG A 101      16.180  30.204   6.253  1.00 68.42           H
ATOM   1633  NH2 ARG A 101      15.968  31.109   8.498  1.00 69.98           N
ATOM   1634 1HH2 ARG A 101      15.804  31.451   9.423  1.00 69.98           H
ATOM   1635 2HH2 ARG A 101      16.876  31.192   8.088  1.00 69.98           H
ATOM   1636  N   ASP A 102       9.670  30.249  11.679  1.00 80.88           N
ATOM   1637  H   ASP A 102       9.157  29.541  11.194  1.00 80.88           H
ATOM   1638  CA  ASP A 102       9.935  30.038  13.106  1.00 81.49           C
ATOM   1639  HA  ASP A 102       9.307  29.312  13.386  1.00 81.49           H
ATOM   1640  C   ASP A 102       9.550  31.256  13.975  1.00 82.84           C
ATOM   1641  O   ASP A 102      10.225  31.619  14.936  1.00 76.98           O
ATOM   1642  CB  ASP A 102      11.372  29.519  13.313  1.00 79.30           C
ATOM   1643 1HB  ASP A 102      12.019  30.224  13.020  1.00 79.30           H
ATOM   1644 2HB  ASP A 102      11.511  29.321  14.283  1.00 79.30           H
ATOM   1645  CG  ASP A 102      11.633  28.241  12.505  1.00 77.61           C
ATOM   1646  OD1 ASP A 102      10.734  27.362  12.507  1.00 69.22           O
ATOM   1647  OD2 ASP A 102      12.696  28.155  11.867  1.00 69.61           O
ATOM   1648  N   GLY A 103       8.457  31.909  13.600  1.00 82.65           N
ATOM   1649  H   GLY A 103       7.955  31.568  12.805  1.00 82.65           H
ATOM   1650  CA  GLY A 103       7.943  33.096  14.278  1.00 83.17           C
ATOM   1651 1HA  GLY A 103       6.974  33.168  14.041  1.00 83.17           H
ATOM   1652 2HA  GLY A 103       8.035  32.931  15.260  1.00 83.17           H
ATOM   1653  C   GLY A 103       8.643  34.411  13.925  1.00 84.79           C
ATOM   1654  O   GLY A 103       8.227  35.460  14.413  1.00 79.31           O
ATOM   1655  N   VAL A 104       9.667  34.402  13.068  1.00 84.37           N
ATOM   1656  H   VAL A 104       9.976  33.513  12.731  1.00 84.37           H
ATOM   1657  CA  VAL A 104      10.375  35.590  12.580  1.00 86.59           C
ATOM   1658  HA  VAL A 104      10.164  36.322  13.228  1.00 86.59           H
ATOM   1659  C   VAL A 104       9.856  35.964  11.192  1.00 87.45           C
ATOM   1660  O   VAL A 104       9.683  35.098  10.340  1.00 84.28           O
ATOM   1661  CB  VAL A 104      11.900  35.368  12.564  1.00 84.26           C
ATOM   1662  HB  VAL A 104      12.075  34.637  11.904  1.00 84.26           H
ATOM   1663  CG1 VAL A 104      12.651  36.641  12.147  1.00 75.93           C
ATOM   1664 1HG1 VAL A 104      13.639  36.488  12.139  1.00 75.93           H
ATOM   1665 2HG1 VAL A 104      12.461  37.392  12.779  1.00 75.93           H
ATOM   1666 3HG1 VAL A 104      12.378  36.934  11.231  1.00 75.93           H
ATOM   1667  CG2 VAL A 104      12.411  34.970  13.956  1.00 74.67           C
ATOM   1668 1HG2 VAL A 104      13.400  34.826  13.947  1.00 74.67           H
ATOM   1669 2HG2 VAL A 104      11.980  34.123  14.267  1.00 74.67           H
ATOM   1670 3HG2 VAL A 104      12.211  35.682  14.629  1.00 74.67           H
ATOM   1671  N   GLN A 105       9.632  37.263  10.958  1.00 89.09           N
ATOM   1672  H   GLN A 105       9.798  37.925  11.689  1.00 89.09           H
ATOM   1673  CA  GLN A 105       9.151  37.738   9.663  1.00 90.25           C
ATOM   1674  HA  GLN A 105       8.306  37.236   9.480  1.00 90.25           H
ATOM   1675  C   GLN A 105      10.137  37.400   8.545  1.00 90.38           C
ATOM   1676  O   GLN A 105      11.330  37.701   8.639  1.00 87.14           O
ATOM   1677  CB  GLN A 105       8.851  39.245   9.739  1.00 88.63           C
ATOM   1678 1HB  GLN A 105       8.278  39.422  10.539  1.00 88.63           H
ATOM   1679 2HB  GLN A 105       9.713  39.743   9.829  1.00 88.63           H
ATOM   1680  CG  GLN A 105       8.118  39.743   8.483  1.00 82.10           C
ATOM   1681 1HG  GLN A 105       8.739  39.671   7.702  1.00 82.10           H
ATOM   1682 2HG  GLN A 105       7.319  39.162   8.329  1.00 82.10           H
ATOM   1683  CD  GLN A 105       7.646  41.196   8.595  1.00 79.06           C
ATOM   1684  OE1 GLN A 105       7.893  41.907   9.562  1.00 70.84           O
ATOM   1685  NE2 GLN A 105       6.934  41.689   7.607  1.00 66.91           N
ATOM   1686 1HE2 GLN A 105       6.602  42.631   7.651  1.00 66.91           H
ATOM   1687 2HE2 GLN A 105       6.724  41.122   6.811  1.00 66.91           H
ATOM   1688  N   LEU A 106       9.627  36.774   7.485  1.00 88.56           N
ATOM   1689  H   LEU A 106       8.652  36.551   7.491  1.00 88.56           H
ATOM   1690  CA  LEU A 106      10.411  36.398   6.319  1.00 88.16           C
ATOM   1691  HA  LEU A 106      11.298  36.058   6.631  1.00 88.16           H
ATOM   1692  C   LEU A 106      10.660  37.638   5.448  1.00 89.02           C
ATOM   1693  O   LEU A 106       9.731  38.385   5.144  1.00 85.91           O
ATOM   1694  CB  LEU A 106       9.673  35.270   5.577  1.00 86.30           C
ATOM   1695 1HB  LEU A 106       9.361  34.603   6.254  1.00 86.30           H
ATOM   1696 2HB  LEU A 106       8.882  35.667   5.111  1.00 86.30           H
ATOM   1697  CG  LEU A 106      10.529  34.532   4.530  1.00 82.51           C
ATOM   1698  HG  LEU A 106      10.972  35.218   3.953  1.00 82.51           H
ATOM   1699  CD1 LEU A 106      11.607  33.670   5.181  1.00 69.34           C
ATOM   1700 1HD1 LEU A 106      12.154  33.198   4.490  1.00 69.34           H
ATOM   1701 2HD1 LEU A 106      11.201  32.978   5.777  1.00 69.34           H
ATOM   1702 3HD1 LEU A 106      12.226  34.227   5.734  1.00 69.34           H
ATOM   1703  CD2 LEU A 106       9.634  33.614   3.708  1.00 70.21           C
ATOM   1704 1HD2 LEU A 106      10.164  33.120   3.018  1.00 70.21           H
ATOM   1705 2HD2 LEU A 106       8.924  34.135   3.235  1.00 70.21           H
ATOM   1706 3HD2 LEU A 106       9.183  32.938   4.290  1.00 70.21           H
ATOM   1707  N   ALA A 107      11.909  37.841   5.060  1.00 89.64           N
ATOM   1708  H   ALA A 107      12.614  37.207   5.376  1.00 89.64           H
ATOM   1709  CA  ALA A 107      12.308  38.949   4.190  1.00 89.79           C
ATOM   1710  HA  ALA A 107      11.502  39.528   4.068  1.00 89.79           H
ATOM   1711  C   ALA A 107      12.745  38.427   2.807  1.00 90.34           C
ATOM   1712  O   ALA A 107      13.310  37.340   2.695  1.00 87.08           O
ATOM   1713  CB  ALA A 107      13.417  39.756   4.876  1.00 87.57           C
ATOM   1714 1HB  ALA A 107      13.118  40.087   5.771  1.00 87.57           H
ATOM   1715 2HB  ALA A 107      13.676  40.550   4.325  1.00 87.57           H
ATOM   1716 3HB  ALA A 107      14.235  39.197   5.013  1.00 87.57           H
ATOM   1717  N   GLU A 108      12.518  39.236   1.783  1.00 89.37           N
ATOM   1718  H   GLU A 108      11.985  40.070   1.927  1.00 89.37           H
ATOM   1719  CA  GLU A 108      13.027  38.938   0.454  1.00 90.23           C
ATOM   1720  HA  GLU A 108      12.697  38.011   0.277  1.00 90.23           H
ATOM   1721  C   GLU A 108      14.561  38.967   0.433  1.00 90.48           C
ATOM   1722  O   GLU A 108      15.217  39.781   1.088  1.00 84.75           O
ATOM   1723  CB  GLU A 108      12.463  39.905  -0.607  1.00 87.82           C
ATOM   1724 1HB  GLU A 108      12.636  40.845  -0.313  1.00 87.82           H
ATOM   1725 2HB  GLU A 108      12.926  39.737  -1.477  1.00 87.82           H
ATOM   1726  CG  GLU A 108      10.955  39.727  -0.813  1.00 81.57           C
ATOM   1727 1HG  GLU A 108      10.767  38.755  -0.953  1.00 81.57           H
ATOM   1728 2HG  GLU A 108      10.483  40.043   0.010  1.00 81.57           H
ATOM   1729  CD  GLU A 108      10.416  40.513  -2.022  1.00 81.59           C
ATOM   1730  OE1 GLU A 108       9.313  40.150  -2.495  1.00 72.88           O
ATOM   1731  OE2 GLU A 108      11.108  41.454  -2.483  1.00 73.39           O
ATOM   1732  N   SER A 109      15.133  38.055  -0.341  1.00 89.67           N
ATOM   1733  H   SER A 109      14.542  37.399  -0.810  1.00 89.67           H
ATOM   1734  CA  SER A 109      16.582  37.950  -0.551  1.00 89.93           C
ATOM   1735  HA  SER A 109      16.979  38.854  -0.396  1.00 89.93           H
ATOM   1736  C   SER A 109      16.874  37.547  -1.993  1.00 90.86           C
ATOM   1737  O   SER A 109      15.973  37.346  -2.799  1.00 86.57           O
ATOM   1738  CB  SER A 109      17.171  36.955   0.459  1.00 87.89           C
ATOM   1739 1HB  SER A 109      18.168  37.026   0.486  1.00 87.89           H
ATOM   1740 2HB  SER A 109      16.800  37.117   1.373  1.00 87.89           H
ATOM   1741  OG  SER A 109      16.856  35.624   0.109  1.00 82.18           O
ATOM   1742  HG  SER A 109      16.785  35.093   0.902  1.00 82.18           H
ATOM   1743  N   ASN A 110      18.150  37.395  -2.333  1.00 90.08           N
ATOM   1744  H   ASN A 110      18.856  37.656  -1.675  1.00 90.08           H
ATOM   1745  CA  ASN A 110      18.563  36.863  -3.628  1.00 89.67           C
ATOM   1746  HA  ASN A 110      18.103  37.452  -4.293  1.00 89.67           H
ATOM   1747  C   ASN A 110      18.074  35.427  -3.896  1.00 89.58           C
ATOM   1748  O   ASN A 110      18.075  35.004  -5.045  1.00 85.11           O
ATOM   1749  CB  ASN A 110      20.098  36.956  -3.739  1.00 88.64           C
ATOM   1750 1HB  ASN A 110      20.372  36.631  -4.644  1.00 88.64           H
ATOM   1751 2HB  ASN A 110      20.368  37.913  -3.632  1.00 88.64           H
ATOM   1752  CG  ASN A 110      20.852  36.141  -2.704  1.00 81.23           C
ATOM   1753  OD1 ASN A 110      20.434  35.947  -1.582  1.00 73.79           O
ATOM   1754  ND2 ASN A 110      22.030  35.649  -3.036  1.00 72.04           N
ATOM   1755 1HD2 ASN A 110      22.560  35.127  -2.368  1.00 72.04           H
ATOM   1756 2HD2 ASN A 110      22.393  35.798  -3.956  1.00 72.04           H
ATOM   1757  N   ARG A 111      17.681  34.665  -2.845  1.00 88.53           N
ATOM   1758  H   ARG A 111      17.765  35.060  -1.930  1.00 88.53           H
ATOM   1759  CA  ARG A 111      17.141  33.304  -2.950  1.00 89.36           C
ATOM   1760  HA  ARG A 111      17.247  33.082  -3.919  1.00 89.36           H
ATOM   1761  C   ARG A 111      15.659  33.222  -2.593  1.00 90.79           C
ATOM   1762  O   ARG A 111      14.998  32.291  -3.037  1.00 87.64           O
ATOM   1763  CB  ARG A 111      17.936  32.334  -2.064  1.00 87.40           C
ATOM   1764 1HB  ARG A 111      17.904  32.668  -1.122  1.00 87.40           H
ATOM   1765 2HB  ARG A 111      17.504  31.434  -2.114  1.00 87.40           H
ATOM   1766  CG  ARG A 111      19.411  32.194  -2.485  1.00 82.57           C
ATOM   1767 1HG  ARG A 111      19.450  32.064  -3.476  1.00 82.57           H
ATOM   1768 2HG  ARG A 111      19.895  33.034  -2.239  1.00 82.57           H
ATOM   1769  CD  ARG A 111      20.116  31.010  -1.810  1.00 83.07           C
ATOM   1770 1HD  ARG A 111      19.691  30.156  -2.111  1.00 83.07           H
ATOM   1771 2HD  ARG A 111      21.083  31.010  -2.066  1.00 83.07           H
ATOM   1772  NE  ARG A 111      20.039  31.058  -0.331  1.00 78.22           N
ATOM   1773  HE  ARG A 111      20.416  31.869   0.116  1.00 78.22           H
ATOM   1774  CZ  ARG A 111      19.513  30.118   0.461  1.00 76.17           C
ATOM   1775  NH1 ARG A 111      19.105  28.974   0.020  1.00 66.61           N
ATOM   1776 1HH1 ARG A 111      19.176  28.760  -0.954  1.00 66.61           H
ATOM   1777 2HH1 ARG A 111      18.718  28.303   0.653  1.00 66.61           H
ATOM   1778  NH2 ARG A 111      19.365  30.321   1.729  1.00 68.23           N
ATOM   1779 1HH2 ARG A 111      19.646  31.192   2.132  1.00 68.23           H
ATOM   1780 2HH2 ARG A 111      18.970  29.607   2.307  1.00 68.23           H
ATOM   1781  N   THR A 112      15.140  34.155  -1.814  1.00 90.03           N
ATOM   1782  H   THR A 112      15.719  34.927  -1.551  1.00 90.03           H
ATOM   1783  CA  THR A 112      13.756  34.121  -1.312  1.00 90.17           C
ATOM   1784  HA  THR A 112      13.394  33.225  -1.570  1.00 90.17           H
ATOM   1785  C   THR A 112      12.941  35.235  -1.961  1.00 90.55           C
ATOM   1786  O   THR A 112      13.239  36.415  -1.759  1.00 87.47           O
ATOM   1787  CB  THR A 112      13.710  34.267   0.212  1.00 89.64           C
ATOM   1788  HB  THR A 112      14.064  35.167   0.468  1.00 89.64           H
ATOM   1789  OG1 THR A 112      14.559  33.328   0.820  1.00 78.41           O
ATOM   1790  HG1 THR A 112      14.083  32.509   0.958  1.00 78.41           H
ATOM   1791  CG2 THR A 112      12.305  34.054   0.759  1.00 77.39           C
ATOM   1792 1HG2 THR A 112      12.289  34.152   1.754  1.00 77.39           H
ATOM   1793 2HG2 THR A 112      11.968  33.140   0.535  1.00 77.39           H
ATOM   1794 3HG2 THR A 112      11.666  34.720   0.374  1.00 77.39           H
ATOM   1795  N   ARG A 113      11.917  34.846  -2.690  1.00 86.61           N
ATOM   1796  H   ARG A 113      11.779  33.863  -2.813  1.00 86.61           H
ATOM   1797  CA  ARG A 113      10.966  35.753  -3.333  1.00 88.84           C
ATOM   1798  HA  ARG A 113      11.268  36.696  -3.192  1.00 88.84           H
ATOM   1799  C   ARG A 113       9.592  35.591  -2.684  1.00 89.28           C
ATOM   1800  O   ARG A 113       9.134  34.475  -2.483  1.00 88.41           O
ATOM   1801  CB  ARG A 113      10.946  35.441  -4.831  1.00 88.60           C
ATOM   1802 1HB  ARG A 113      11.885  35.424  -5.173  1.00 88.60           H
ATOM   1803 2HB  ARG A 113      10.523  34.546  -4.972  1.00 88.60           H
ATOM   1804  CG  ARG A 113      10.155  36.490  -5.608  1.00 77.95           C
ATOM   1805 1HG  ARG A 113       9.212  36.511  -5.275  1.00 77.95           H
ATOM   1806 2HG  ARG A 113      10.575  37.388  -5.479  1.00 77.95           H
ATOM   1807  CD  ARG A 113      10.167  36.127  -7.094  1.00 78.97           C
ATOM   1808 1HD  ARG A 113      11.108  36.093  -7.430  1.00 78.97           H
ATOM   1809 2HD  ARG A 113       9.730  35.238  -7.233  1.00 78.97           H
ATOM   1810  NE  ARG A 113       9.438  37.120  -7.882  1.00 65.44           N
ATOM   1811  HE  ARG A 113       9.133  37.947  -7.410  1.00 65.44           H
ATOM   1812  CZ  ARG A 113       9.149  37.012  -9.170  1.00 58.53           C
ATOM   1813  NH1 ARG A 113       9.519  35.963  -9.865  1.00 53.05           N
ATOM   1814 1HH1 ARG A 113      10.029  35.225  -9.423  1.00 53.05           H
ATOM   1815 2HH1 ARG A 113       9.291  35.901 -10.837  1.00 53.05           H
ATOM   1816  NH2 ARG A 113       8.484  37.954  -9.770  1.00 49.22           N
ATOM   1817 1HH2 ARG A 113       8.190  38.762  -9.259  1.00 49.22           H
ATOM   1818 2HH2 ARG A 113       8.267  37.871 -10.743  1.00 49.22           H
ATOM   1819  N   ILE A 114       8.947  36.715  -2.393  1.00 90.26           N
ATOM   1820  H   ILE A 114       9.395  37.585  -2.598  1.00 90.26           H
ATOM   1821  CA  ILE A 114       7.614  36.746  -1.787  1.00 89.83           C
ATOM   1822  HA  ILE A 114       7.311  35.799  -1.680  1.00 89.83           H
ATOM   1823  C   ILE A 114       6.669  37.473  -2.740  1.00 89.56           C
ATOM   1824  O   ILE A 114       6.852  38.647  -3.042  1.00 85.29           O
ATOM   1825  CB  ILE A 114       7.655  37.389  -0.380  1.00 89.39           C
ATOM   1826  HB  ILE A 114       7.928  38.347  -0.470  1.00 89.39           H
ATOM   1827  CG1 ILE A 114       8.703  36.697   0.530  1.00 84.02           C
ATOM   1828 1HG1 ILE A 114       8.433  35.742   0.653  1.00 84.02           H
ATOM   1829 2HG1 ILE A 114       9.592  36.737   0.075  1.00 84.02           H
ATOM   1830  CG2 ILE A 114       6.250  37.325   0.248  1.00 82.56           C
ATOM   1831 1HG2 ILE A 114       6.246  37.734   1.160  1.00 82.56           H
ATOM   1832 2HG2 ILE A 114       5.939  36.379   0.335  1.00 82.56           H
ATOM   1833 3HG2 ILE A 114       5.584  37.817  -0.313  1.00 82.56           H
ATOM   1834  CD1 ILE A 114       8.857  37.325   1.920  1.00 78.57           C
ATOM   1835 1HD1 ILE A 114       9.544  36.838   2.459  1.00 78.57           H
ATOM   1836 2HD1 ILE A 114       7.994  37.296   2.424  1.00 78.57           H
ATOM   1837 3HD1 ILE A 114       9.141  38.281   1.852  1.00 78.57           H
ATOM   1838  N   THR A 115       5.651  36.766  -3.226  1.00 90.15           N
ATOM   1839  H   THR A 115       5.565  35.811  -2.943  1.00 90.15           H
ATOM   1840  CA  THR A 115       4.648  37.303  -4.152  1.00 87.49           C
ATOM   1841  HA  THR A 115       4.865  38.275  -4.242  1.00 87.49           H
ATOM   1842  C   THR A 115       3.251  37.188  -3.549  1.00 87.08           C
ATOM   1843  O   THR A 115       2.418  36.404  -3.987  1.00 80.44           O
ATOM   1844  CB  THR A 115       4.754  36.665  -5.562  1.00 84.46           C
ATOM   1845  HB  THR A 115       3.857  36.720  -6.000  1.00 84.46           H
ATOM   1846  OG1 THR A 115       5.046  35.299  -5.521  1.00 73.29           O
ATOM   1847  HG1 THR A 115       4.230  34.798  -5.512  1.00 73.29           H
ATOM   1848  CG2 THR A 115       5.868  37.313  -6.378  1.00 70.50           C
ATOM   1849 1HG2 THR A 115       5.934  36.900  -7.286  1.00 70.50           H
ATOM   1850 2HG2 THR A 115       6.753  37.204  -5.926  1.00 70.50           H
ATOM   1851 3HG2 THR A 115       5.702  38.292  -6.497  1.00 70.50           H
ATOM   1852  N   GLY A 116       2.998  37.997  -2.518  1.00 87.43           N
ATOM   1853  H   GLY A 116       3.718  38.617  -2.206  1.00 87.43           H
ATOM   1854  CA  GLY A 116       1.707  38.013  -1.825  1.00 87.29           C
ATOM   1855 1HA  GLY A 116       1.747  38.724  -1.123  1.00 87.29           H
ATOM   1856 2HA  GLY A 116       1.004  38.246  -2.497  1.00 87.29           H
ATOM   1857  C   GLY A 116       1.376  36.663  -1.176  1.00 88.49           C
ATOM   1858  O   GLY A 116       1.893  36.349  -0.108  1.00 82.27           O
ATOM   1859  N   GLU A 117       0.529  35.871  -1.826  1.00 87.70           N
ATOM   1860  H   GLU A 117       0.169  36.198  -2.700  1.00 87.70           H
ATOM   1861  CA  GLU A 117       0.081  34.552  -1.360  1.00 88.31           C
ATOM   1862  HA  GLU A 117      -0.077  34.695  -0.383  1.00 88.31           H
ATOM   1863  C   GLU A 117       1.130  33.431  -1.477  1.00 89.37           C
ATOM   1864  O   GLU A 117       0.898  32.330  -1.000  1.00 84.40           O
ATOM   1865  CB  GLU A 117      -1.201  34.159  -2.105  1.00 85.10           C
ATOM   1866 1HB  GLU A 117      -1.549  33.311  -1.704  1.00 85.10           H
ATOM   1867 2HB  GLU A 117      -1.873  34.888  -1.978  1.00 85.10           H
ATOM   1868  CG  GLU A 117      -0.999  33.938  -3.619  1.00 76.69           C
ATOM   1869 1HG  GLU A 117      -0.633  34.780  -4.015  1.00 76.69           H
ATOM   1870 2HG  GLU A 117      -0.341  33.196  -3.745  1.00 76.69           H
ATOM   1871  CD  GLU A 117      -2.298  33.571  -4.368  1.00 76.20           C
ATOM   1872  OE1 GLU A 117      -2.189  32.936  -5.436  1.00 66.91           O
ATOM   1873  OE2 GLU A 117      -3.387  33.948  -3.876  1.00 67.79           O
ATOM   1874  N   GLU A 118       2.269  33.705  -2.115  1.00 87.80           N
ATOM   1875  H   GLU A 118       2.452  34.655  -2.368  1.00 87.80           H
ATOM   1876  CA  GLU A 118       3.266  32.694  -2.466  1.00 90.14           C
ATOM   1877  HA  GLU A 118       3.037  31.855  -1.972  1.00 90.14           H
ATOM   1878  C   GLU A 118       4.667  33.086  -1.990  1.00 90.74           C
ATOM   1879  O   GLU A 118       5.082  34.245  -2.064  1.00 87.57           O
ATOM   1880  CB  GLU A 118       3.178  32.450  -3.976  1.00 87.50           C
ATOM   1881 1HB  GLU A 118       2.218  32.295  -4.209  1.00 87.50           H
ATOM   1882 2HB  GLU A 118       3.506  33.272  -4.442  1.00 87.50           H
ATOM   1883  CG  GLU A 118       3.989  31.257  -4.492  1.00 76.32           C
ATOM   1884 1HG  GLU A 118       4.955  31.514  -4.528  1.00 76.32           H
ATOM   1885 2HG  GLU A 118       3.871  30.490  -3.862  1.00 76.32           H
ATOM   1886  CD  GLU A 118       3.537  30.824  -5.894  1.00 76.94           C
ATOM   1887  OE1 GLU A 118       3.750  29.638  -6.226  1.00 66.36           O
ATOM   1888  OE2 GLU A 118       2.838  31.584  -6.594  1.00 67.68           O
ATOM   1889  N   VAL A 119       5.409  32.081  -1.493  1.00 91.39           N
ATOM   1890  H   VAL A 119       4.960  31.201  -1.341  1.00 91.39           H
ATOM   1891  CA  VAL A 119       6.828  32.189  -1.160  1.00 91.54           C
ATOM   1892  HA  VAL A 119       7.097  33.117  -1.418  1.00 91.54           H
ATOM   1893  C   VAL A 119       7.604  31.162  -1.966  1.00 91.97           C
ATOM   1894  O   VAL A 119       7.291  29.979  -1.928  1.00 89.61           O
ATOM   1895  CB  VAL A 119       7.088  32.004   0.346  1.00 90.51           C
ATOM   1896  HB  VAL A 119       6.590  31.180   0.615  1.00 90.51           H
ATOM   1897  CG1 VAL A 119       8.580  31.829   0.678  1.00 76.79           C
ATOM   1898 1HG1 VAL A 119       8.717  31.711   1.662  1.00 76.79           H
ATOM   1899 2HG1 VAL A 119       9.108  32.627   0.388  1.00 76.79           H
ATOM   1900 3HG1 VAL A 119       8.958  31.026   0.217  1.00 76.79           H
ATOM   1901  CG2 VAL A 119       6.607  33.236   1.115  1.00 76.30           C
ATOM   1902 1HG2 VAL A 119       6.769  33.132   2.096  1.00 76.30           H
ATOM   1903 2HG2 VAL A 119       5.627  33.383   0.979  1.00 76.30           H
ATOM   1904 3HG2 VAL A 119       7.087  34.059   0.810  1.00 76.30           H
ATOM   1905  N   GLU A 120       8.648  31.621  -2.630  1.00 90.27           N
ATOM   1906  H   GLU A 120       8.786  32.611  -2.646  1.00 90.27           H
ATOM   1907  CA  GLU A 120       9.614  30.795  -3.341  1.00 90.83           C
ATOM   1908  HA  GLU A 120       9.291  29.855  -3.233  1.00 90.83           H
ATOM   1909  C   GLU A 120      11.005  30.956  -2.720  1.00 90.92           C
ATOM   1910  O   GLU A 120      11.500  32.074  -2.573  1.00 88.80           O
ATOM   1911  CB  GLU A 120       9.659  31.178  -4.830  1.00 89.26           C
ATOM   1912 1HB  GLU A 120       9.868  32.154  -4.895  1.00 89.26           H
ATOM   1913 2HB  GLU A 120      10.388  30.651  -5.266  1.00 89.26           H
ATOM   1914  CG  GLU A 120       8.351  30.914  -5.596  1.00 80.42           C
ATOM   1915 1HG  GLU A 120       8.131  29.941  -5.527  1.00 80.42           H
ATOM   1916 2HG  GLU A 120       7.620  31.452  -5.176  1.00 80.42           H
ATOM   1917  CD  GLU A 120       8.449  31.293  -7.086  1.00 82.03           C
ATOM   1918  OE1 GLU A 120       7.632  30.790  -7.874  1.00 72.17           O
ATOM   1919  OE2 GLU A 120       9.351  32.102  -7.438  1.00 73.50           O
ATOM   1920  N   VAL A 121      11.659  29.839  -2.383  1.00 91.16           N
ATOM   1921  H   VAL A 121      11.163  28.972  -2.425  1.00 91.16           H
ATOM   1922  CA  VAL A 121      13.065  29.813  -1.955  1.00 90.73           C
ATOM   1923  HA  VAL A 121      13.376  30.763  -1.961  1.00 90.73           H
ATOM   1924  C   VAL A 121      13.856  28.978  -2.954  1.00 90.53           C
ATOM   1925  O   VAL A 121      13.683  27.761  -3.033  1.00 88.56           O
ATOM   1926  CB  VAL A 121      13.244  29.289  -0.519  1.00 90.64           C
ATOM   1927  HB  VAL A 121      12.992  28.322  -0.544  1.00 90.64           H
ATOM   1928  CG1 VAL A 121      14.692  29.440  -0.055  1.00 81.28           C
ATOM   1929 1HG1 VAL A 121      14.807  29.099   0.878  1.00 81.28           H
ATOM   1930 2HG1 VAL A 121      14.975  30.399  -0.069  1.00 81.28           H
ATOM   1931 3HG1 VAL A 121      15.314  28.928  -0.648  1.00 81.28           H
ATOM   1932  CG2 VAL A 121      12.342  30.024   0.489  1.00 79.37           C
ATOM   1933 1HG2 VAL A 121      12.474  29.668   1.414  1.00 79.37           H
ATOM   1934 2HG2 VAL A 121      11.377  29.914   0.253  1.00 79.37           H
ATOM   1935 3HG2 VAL A 121      12.545  31.003   0.504  1.00 79.37           H
ATOM   1936  N   GLN A 122      14.715  29.635  -3.725  1.00 89.63           N
ATOM   1937  H   GLN A 122      14.745  30.632  -3.653  1.00 89.63           H
ATOM   1938  CA  GLN A 122      15.617  28.986  -4.671  1.00 88.91           C
ATOM   1939  HA  GLN A 122      15.072  28.258  -5.088  1.00 88.91           H
ATOM   1940  C   GLN A 122      16.824  28.376  -3.945  1.00 88.33           C
ATOM   1941  O   GLN A 122      17.276  28.915  -2.934  1.00 83.93           O
ATOM   1942  CB  GLN A 122      16.081  29.974  -5.755  1.00 87.31           C
ATOM   1943 1HB  GLN A 122      16.513  30.760  -5.314  1.00 87.31           H
ATOM   1944 2HB  GLN A 122      16.745  29.517  -6.347  1.00 87.31           H
ATOM   1945  CG  GLN A 122      14.901  30.467  -6.613  1.00 79.81           C
ATOM   1946 1HG  GLN A 122      14.416  29.671  -6.975  1.00 79.81           H
ATOM   1947 2HG  GLN A 122      14.284  30.997  -6.032  1.00 79.81           H
ATOM   1948  CD  GLN A 122      15.327  31.347  -7.790  1.00 76.18           C
ATOM   1949  OE1 GLN A 122      16.482  31.683  -7.998  1.00 66.99           O
ATOM   1950  NE2 GLN A 122      14.386  31.750  -8.614  1.00 62.61           N
ATOM   1951 1HE2 GLN A 122      14.621  32.324  -9.399  1.00 62.61           H
ATOM   1952 2HE2 GLN A 122      13.435  31.483  -8.456  1.00 62.61           H
ATOM   1953  N   ASP A 123      17.347  27.283  -4.485  1.00 86.38           N
ATOM   1954  H   ASP A 123      16.914  26.918  -5.309  1.00 86.38           H
ATOM   1955  CA  ASP A 123      18.519  26.572  -3.956  1.00 86.78           C
ATOM   1956  HA  ASP A 123      18.511  25.675  -4.399  1.00 86.78           H
ATOM   1957  C   ASP A 123      18.405  26.324  -2.440  1.00 87.46           C
ATOM   1958  O   ASP A 123      19.282  26.703  -1.660  1.00 82.72           O
ATOM   1959  CB  ASP A 123      19.815  27.299  -4.355  1.00 85.12           C
ATOM   1960 1HB  ASP A 123      19.794  28.222  -3.970  1.00 85.12           H
ATOM   1961 2HB  ASP A 123      20.592  26.797  -3.975  1.00 85.12           H
ATOM   1962  CG  ASP A 123      20.007  27.412  -5.872  1.00 79.79           C
ATOM   1963  OD1 ASP A 123      19.774  26.392  -6.558  1.00 72.82           O
ATOM   1964  OD2 ASP A 123      20.426  28.503  -6.322  1.00 71.71           O
ATOM   1965  N   SER A 124      17.285  25.702  -2.031  1.00 87.20           N
ATOM   1966  H   SER A 124      16.627  25.403  -2.722  1.00 87.20           H
ATOM   1967  CA  SER A 124      16.983  25.443  -0.628  1.00 87.32           C
ATOM   1968  HA  SER A 124      16.847  26.355  -0.241  1.00 87.32           H
ATOM   1969  C   SER A 124      18.141  24.736   0.081  1.00 86.63           C
ATOM   1970  O   SER A 124      18.729  23.795  -0.449  1.00 83.30           O
ATOM   1971  CB  SER A 124      15.717  24.591  -0.485  1.00 86.38           C
ATOM   1972 1HB  SER A 124      15.780  23.757  -1.033  1.00 86.38           H
ATOM   1973 2HB  SER A 124      15.551  24.350   0.471  1.00 86.38           H
ATOM   1974  OG  SER A 124      14.602  25.313  -0.939  1.00 76.38           O
ATOM   1975  HG  SER A 124      14.839  26.235  -1.042  1.00 76.38           H
ATOM   1976  N   VAL A 125      18.474  25.163   1.283  1.00 85.89           N
ATOM   1977  H   VAL A 125      17.975  25.950   1.647  1.00 85.89           H
ATOM   1978  CA  VAL A 125      19.518  24.575   2.128  1.00 85.58           C
ATOM   1979  HA  VAL A 125      19.890  23.815   1.595  1.00 85.58           H
ATOM   1980  C   VAL A 125      18.909  24.037   3.429  1.00 86.28           C
ATOM   1981  O   VAL A 125      17.840  24.498   3.822  1.00 84.24           O
ATOM   1982  CB  VAL A 125      20.660  25.570   2.405  1.00 84.13           C
ATOM   1983  HB  VAL A 125      21.267  25.101   3.046  1.00 84.13           H
ATOM   1984  CG1 VAL A 125      21.422  25.922   1.122  1.00 75.70           C
ATOM   1985 1HG1 VAL A 125      22.162  26.568   1.310  1.00 75.70           H
ATOM   1986 2HG1 VAL A 125      20.814  26.339   0.447  1.00 75.70           H
ATOM   1987 3HG1 VAL A 125      21.825  25.105   0.709  1.00 75.70           H
ATOM   1988  CG2 VAL A 125      20.194  26.866   3.072  1.00 74.28           C
ATOM   1989 1HG2 VAL A 125      20.964  27.483   3.234  1.00 74.28           H
ATOM   1990 2HG2 VAL A 125      19.759  26.679   3.953  1.00 74.28           H
ATOM   1991 3HG2 VAL A 125      19.531  27.346   2.498  1.00 74.28           H
ATOM   1992  N   PRO A 126      19.562  23.106   4.147  1.00 81.33           N
ATOM   1993  CA  PRO A 126      19.028  22.595   5.411  1.00 80.54           C
ATOM   1994  HA  PRO A 126      18.159  22.143   5.208  1.00 80.54           H
ATOM   1995  C   PRO A 126      18.664  23.680   6.431  1.00 81.00           C
ATOM   1996  O   PRO A 126      17.707  23.525   7.182  1.00 79.46           O
ATOM   1997  CB  PRO A 126      20.122  21.656   5.951  1.00 79.27           C
ATOM   1998 1HB  PRO A 126      20.776  22.150   6.524  1.00 79.27           H
ATOM   1999 2HB  PRO A 126      19.728  20.899   6.472  1.00 79.27           H
ATOM   2000  CG  PRO A 126      20.785  21.154   4.676  1.00 76.78           C
ATOM   2001 1HG  PRO A 126      21.726  20.865   4.854  1.00 76.78           H
ATOM   2002 2HG  PRO A 126      20.270  20.392   4.284  1.00 76.78           H
ATOM   2003  CD  PRO A 126      20.749  22.378   3.753  1.00 79.84           C
ATOM   2004 1HD  PRO A 126      21.554  22.958   3.878  1.00 79.84           H
ATOM   2005 2HD  PRO A 126      20.675  22.113   2.792  1.00 79.84           H
ATOM   2006  N   ALA A 127      19.349  24.821   6.395  1.00 85.24           N
ATOM   2007  H   ALA A 127      20.130  24.880   5.773  1.00 85.24           H
ATOM   2008  CA  ALA A 127      19.031  25.991   7.208  1.00 85.22           C
ATOM   2009  HA  ALA A 127      18.924  25.633   8.136  1.00 85.22           H
ATOM   2010  C   ALA A 127      17.698  26.672   6.844  1.00 85.73           C
ATOM   2011  O   ALA A 127      17.220  27.504   7.615  1.00 82.13           O
ATOM   2012  CB  ALA A 127      20.195  26.977   7.097  1.00 83.65           C
ATOM   2013 1HB  ALA A 127      21.061  26.537   7.333  1.00 83.65           H
ATOM   2014 2HB  ALA A 127      20.067  27.754   7.714  1.00 83.65           H
ATOM   2015 3HB  ALA A 127      20.275  27.334   6.166  1.00 83.65           H
ATOM   2016  N   ASP A 128      17.098  26.342   5.685  1.00 86.46           N
ATOM   2017  H   ASP A 128      17.592  25.742   5.056  1.00 86.46           H
ATOM   2018  CA  ASP A 128      15.769  26.805   5.288  1.00 86.21           C
ATOM   2019  HA  ASP A 128      15.682  27.708   5.708  1.00 86.21           H
ATOM   2020  C   ASP A 128      14.652  25.902   5.857  1.00 86.87           C
ATOM   2021  O   ASP A 128      13.472  26.204   5.675  1.00 83.97           O
ATOM   2022  CB  ASP A 128      15.675  26.946   3.752  1.00 86.11           C
ATOM   2023 1HB  ASP A 128      15.824  26.046   3.343  1.00 86.11           H
ATOM   2024 2HB  ASP A 128      14.758  27.270   3.521  1.00 86.11           H
ATOM   2025  CG  ASP A 128      16.693  27.921   3.142  1.00 85.09           C
ATOM   2026  OD1 ASP A 128      16.929  29.023   3.685  1.00 77.06           O
ATOM   2027  OD2 ASP A 128      17.279  27.608   2.071  1.00 77.67           O
ATOM   2028  N   SER A 129      14.994  24.821   6.555  1.00 85.45           N
ATOM   2029  H   SER A 129      15.955  24.544   6.560  1.00 85.45           H
ATOM   2030  CA  SER A 129      14.036  24.016   7.316  1.00 85.45           C
ATOM   2031  HA  SER A 129      13.348  23.761   6.637  1.00 85.45           H
ATOM   2032  C   SER A 129      13.428  24.835   8.455  1.00 85.13           C
ATOM   2033  O   SER A 129      14.106  25.669   9.053  1.00 81.74           O
ATOM   2034  CB  SER A 129      14.674  22.758   7.913  1.00 84.17           C
ATOM   2035 1HB  SER A 129      15.351  22.997   8.609  1.00 84.17           H
ATOM   2036 2HB  SER A 129      13.979  22.162   8.315  1.00 84.17           H
ATOM   2037  OG  SER A 129      15.338  22.016   6.922  1.00 77.07           O
ATOM   2038  HG  SER A 129      15.489  21.125   7.238  1.00 77.07           H
ATOM   2039  N   GLY A 130      12.170  24.589   8.778  1.00 84.66           N
ATOM   2040  H   GLY A 130      11.671  23.899   8.253  1.00 84.66           H
ATOM   2041  CA  GLY A 130      11.475  25.272   9.859  1.00 85.02           C
ATOM   2042 1HA  GLY A 130      11.697  24.794  10.708  1.00 85.02           H
ATOM   2043 2HA  GLY A 130      11.828  26.207   9.900  1.00 85.02           H
ATOM   2044  C   GLY A 130       9.958  25.304   9.669  1.00 86.49           C
ATOM   2045  O   GLY A 130       9.411  24.772   8.697  1.00 83.75           O
ATOM   2046  N   LEU A 131       9.282  25.929  10.606  1.00 81.24           N
ATOM   2047  H   LEU A 131       9.784  26.278  11.397  1.00 81.24           H
ATOM   2048  CA  LEU A 131       7.846  26.142  10.558  1.00 83.14           C
ATOM   2049  HA  LEU A 131       7.453  25.410  10.001  1.00 83.14           H
ATOM   2050  C   LEU A 131       7.544  27.486   9.883  1.00 83.99           C
ATOM   2051  O   LEU A 131       7.756  28.548  10.472  1.00 80.89           O
ATOM   2052  CB  LEU A 131       7.270  26.049  11.975  1.00 80.83           C
ATOM   2053 1HB  LEU A 131       7.564  25.184  12.380  1.00 80.83           H
ATOM   2054 2HB  LEU A 131       7.631  26.810  12.514  1.00 80.83           H
ATOM   2055  CG  LEU A 131       5.741  26.108  12.019  1.00 76.08           C
ATOM   2056  HG  LEU A 131       5.468  26.906  11.482  1.00 76.08           H
ATOM   2057  CD1 LEU A 131       5.096  24.861  11.411  1.00 66.12           C
ATOM   2058 1HD1 LEU A 131       4.098  24.919  11.449  1.00 66.12           H
ATOM   2059 2HD1 LEU A 131       5.375  24.037  11.904  1.00 66.12           H
ATOM   2060 3HD1 LEU A 131       5.361  24.751  10.453  1.00 66.12           H
ATOM   2061  CD2 LEU A 131       5.267  26.216  13.476  1.00 65.61           C
ATOM   2062 1HD2 LEU A 131       4.269  26.256  13.526  1.00 65.61           H
ATOM   2063 2HD2 LEU A 131       5.630  27.040  13.911  1.00 65.61           H
ATOM   2064 3HD2 LEU A 131       5.570  25.427  14.011  1.00 65.61           H
ATOM   2065  N   TYR A 132       7.027  27.436   8.670  1.00 88.23           N
ATOM   2066  H   TYR A 132       6.960  26.548   8.216  1.00 88.23           H
ATOM   2067  CA  TYR A 132       6.551  28.613   7.965  1.00 88.11           C
ATOM   2068  HA  TYR A 132       7.119  29.374   8.279  1.00 88.11           H
ATOM   2069  C   TYR A 132       5.089  28.885   8.331  1.00 88.55           C
ATOM   2070  O   TYR A 132       4.299  27.957   8.497  1.00 86.18           O
ATOM   2071  CB  TYR A 132       6.742  28.452   6.454  1.00 89.22           C
ATOM   2072 1HB  TYR A 132       6.347  27.576   6.177  1.00 89.22           H
ATOM   2073 2HB  TYR A 132       6.258  29.196   5.993  1.00 89.22           H
ATOM   2074  CG  TYR A 132       8.184  28.479   5.994  1.00 88.14           C
ATOM   2075  CD1 TYR A 132       8.679  29.580   5.252  1.00 72.17           C
ATOM   2076  HD1 TYR A 132       8.071  30.344   5.037  1.00 72.17           H
ATOM   2077  CD2 TYR A 132       9.061  27.413   6.295  1.00 71.77           C
ATOM   2078  HD2 TYR A 132       8.726  26.626   6.813  1.00 71.77           H
ATOM   2079  CE1 TYR A 132      10.011  29.612   4.816  1.00 71.15           C
ATOM   2080  HE1 TYR A 132      10.345  30.390   4.284  1.00 71.15           H
ATOM   2081  CE2 TYR A 132      10.398  27.449   5.873  1.00 70.26           C
ATOM   2082  HE2 TYR A 132      11.013  26.694   6.100  1.00 70.26           H
ATOM   2083  CZ  TYR A 132      10.878  28.547   5.129  1.00 86.18           C
ATOM   2084  OH  TYR A 132      12.165  28.570   4.716  1.00 86.88           O
ATOM   2085  HH  TYR A 132      12.745  28.575   5.478  1.00 86.88           H
ATOM   2086  N   ALA A 133       4.737  30.153   8.459  1.00 88.52           N
ATOM   2087  H   ALA A 133       5.447  30.851   8.368  1.00 88.52           H
ATOM   2088  CA  ALA A 133       3.379  30.588   8.724  1.00 88.97           C
ATOM   2089  HA  ALA A 133       2.781  29.806   8.551  1.00 88.97           H
ATOM   2090  C   ALA A 133       2.982  31.706   7.764  1.00 89.58           C
ATOM   2091  O   ALA A 133       3.682  32.719   7.665  1.00 88.20           O
ATOM   2092  CB  ALA A 133       3.267  31.015  10.194  1.00 88.06           C
ATOM   2093 1HB  ALA A 133       3.531  30.269  10.805  1.00 88.06           H
ATOM   2094 2HB  ALA A 133       2.330  31.280  10.420  1.00 88.06           H
ATOM   2095 3HB  ALA A 133       3.862  31.795  10.387  1.00 88.06           H
ATOM   2096  N   CYS A 134       1.867  31.535   7.089  1.00 90.49           N
ATOM   2097  H   CYS A 134       1.449  30.627   7.103  1.00 90.49           H
ATOM   2098  CA  CYS A 134       1.201  32.573   6.326  1.00 89.99           C
ATOM   2099  HA  CYS A 134       1.880  33.272   6.103  1.00 89.99           H
ATOM   2100  C   CYS A 134       0.089  33.175   7.182  1.00 90.14           C
ATOM   2101  O   CYS A 134      -0.905  32.503   7.460  1.00 88.05           O
ATOM   2102  CB  CYS A 134       0.648  31.980   5.035  1.00 88.88           C
ATOM   2103 1HB  CYS A 134       1.447  31.645   4.535  1.00 88.88           H
ATOM   2104 2HB  CYS A 134       0.084  31.205   5.321  1.00 88.88           H
ATOM   2105  SG  CYS A 134      -0.289  33.200   4.095  1.00 84.39           S
ATOM   2106  N   VAL A 135       0.255  34.419   7.607  1.00 89.30           N
ATOM   2107  H   VAL A 135       1.104  34.886   7.358  1.00 89.30           H
ATOM   2108  CA  VAL A 135      -0.713  35.155   8.412  1.00 89.45           C
ATOM   2109  HA  VAL A 135      -1.334  34.470   8.792  1.00 89.45           H
ATOM   2110  C   VAL A 135      -1.475  36.114   7.514  1.00 89.97           C
ATOM   2111  O   VAL A 135      -0.892  37.055   6.971  1.00 88.06           O
ATOM   2112  CB  VAL A 135      -0.041  35.901   9.578  1.00 88.63           C
ATOM   2113  HB  VAL A 135       0.545  36.605   9.176  1.00 88.63           H
ATOM   2114  CG1 VAL A 135      -1.092  36.549  10.482  1.00 79.07           C
ATOM   2115 1HG1 VAL A 135      -0.660  37.035  11.242  1.00 79.07           H
ATOM   2116 2HG1 VAL A 135      -1.707  35.861  10.867  1.00 79.07           H
ATOM   2117 3HG1 VAL A 135      -1.647  37.206   9.972  1.00 79.07           H
ATOM   2118  CG2 VAL A 135       0.813  34.955  10.436  1.00 78.40           C
ATOM   2119 1HG2 VAL A 135       1.246  35.448  11.191  1.00 78.40           H
ATOM   2120 2HG2 VAL A 135       1.537  34.532   9.891  1.00 78.40           H
ATOM   2121 3HG2 VAL A 135       0.255  34.223  10.827  1.00 78.40           H
ATOM   2122  N   THR A 136      -2.763  35.897   7.370  1.00 90.13           N
ATOM   2123  H   THR A 136      -3.152  35.090   7.815  1.00 90.13           H
ATOM   2124  CA  THR A 136      -3.664  36.751   6.606  1.00 89.59           C
ATOM   2125  HA  THR A 136      -3.064  37.338   6.063  1.00 89.59           H
ATOM   2126  C   THR A 136      -4.506  37.601   7.551  1.00 88.55           C
ATOM   2127  O   THR A 136      -4.931  37.134   8.600  1.00 85.49           O
ATOM   2128  CB  THR A 136      -4.543  35.952   5.640  1.00 88.93           C
ATOM   2129  HB  THR A 136      -5.160  36.590   5.178  1.00 88.93           H
ATOM   2130  OG1 THR A 136      -5.370  35.050   6.320  1.00 77.08           O
ATOM   2131  HG1 THR A 136      -6.224  35.454   6.475  1.00 77.08           H
ATOM   2132  CG2 THR A 136      -3.715  35.145   4.653  1.00 78.16           C
ATOM   2133 1HG2 THR A 136      -4.303  34.629   4.030  1.00 78.16           H
ATOM   2134 2HG2 THR A 136      -3.125  34.493   5.129  1.00 78.16           H
ATOM   2135 3HG2 THR A 136      -3.132  35.742   4.102  1.00 78.16           H
ATOM   2136  N   SER A 137      -4.720  38.871   7.203  1.00 88.06           N
ATOM   2137  H   SER A 137      -4.278  39.219   6.376  1.00 88.06           H
ATOM   2138  CA  SER A 137      -5.570  39.777   7.973  1.00 87.37           C
ATOM   2139  HA  SER A 137      -5.955  39.215   8.705  1.00 87.37           H
ATOM   2140  C   SER A 137      -6.683  40.335   7.087  1.00 86.80           C
ATOM   2141  O   SER A 137      -6.413  40.842   6.005  1.00 82.94           O
ATOM   2142  CB  SER A 137      -4.764  40.917   8.597  1.00 85.39           C
ATOM   2143 1HB  SER A 137      -4.333  41.477   7.889  1.00 85.39           H
ATOM   2144 2HB  SER A 137      -5.348  41.493   9.169  1.00 85.39           H
ATOM   2145  OG  SER A 137      -3.735  40.404   9.419  1.00 73.27           O
ATOM   2146  HG  SER A 137      -4.066  40.288  10.310  1.00 73.27           H
ATOM   2147  N   SER A 138      -7.907  40.265   7.590  1.00 88.47           N
ATOM   2148  H   SER A 138      -8.015  39.831   8.484  1.00 88.47           H
ATOM   2149  CA  SER A 138      -9.108  40.774   6.937  1.00 87.31           C
ATOM   2150  HA  SER A 138      -8.807  41.415   6.231  1.00 87.31           H
ATOM   2151  C   SER A 138      -9.986  41.538   7.941  1.00 87.52           C
ATOM   2152  O   SER A 138      -9.789  41.413   9.153  1.00 83.67           O
ATOM   2153  CB  SER A 138      -9.862  39.600   6.291  1.00 83.79           C
ATOM   2154 1HB  SER A 138     -10.469  39.925   5.565  1.00 83.79           H
ATOM   2155 2HB  SER A 138      -9.221  38.931   5.915  1.00 83.79           H
ATOM   2156  OG  SER A 138     -10.665  38.919   7.219  1.00 73.65           O
ATOM   2157  HG  SER A 138     -11.530  38.764   6.840  1.00 73.65           H
ATOM   2158  N   PRO A 139     -10.984  42.315   7.486  1.00 88.00           N
ATOM   2159  CA  PRO A 139     -11.947  42.955   8.377  1.00 87.02           C
ATOM   2160  HA  PRO A 139     -11.424  43.514   9.021  1.00 87.02           H
ATOM   2161  C   PRO A 139     -12.753  41.969   9.231  1.00 87.35           C
ATOM   2162  O   PRO A 139     -13.254  42.353  10.287  1.00 82.05           O
ATOM   2163  CB  PRO A 139     -12.883  43.748   7.455  1.00 86.41           C
ATOM   2164 1HB  PRO A 139     -13.715  43.229   7.258  1.00 86.41           H
ATOM   2165 2HB  PRO A 139     -13.127  44.627   7.865  1.00 86.41           H
ATOM   2166  CG  PRO A 139     -12.069  43.956   6.187  1.00 84.81           C
ATOM   2167 1HG  PRO A 139     -12.665  44.046   5.389  1.00 84.81           H
ATOM   2168 2HG  PRO A 139     -11.487  44.766   6.263  1.00 84.81           H
ATOM   2169  CD  PRO A 139     -11.232  42.690   6.102  1.00 87.56           C
ATOM   2170 1HD  PRO A 139     -11.726  41.956   5.635  1.00 87.56           H
ATOM   2171 2HD  PRO A 139     -10.364  42.857   5.635  1.00 87.56           H
ATOM   2172  N   SER A 140     -12.856  40.708   8.786  1.00 87.33           N
ATOM   2173  H   SER A 140     -12.417  40.482   7.916  1.00 87.33           H
ATOM   2174  CA  SER A 140     -13.570  39.638   9.491  1.00 86.28           C
ATOM   2175  HA  SER A 140     -14.266  40.115  10.027  1.00 86.28           H
ATOM   2176  C   SER A 140     -12.694  38.863  10.499  1.00 85.66           C
ATOM   2177  O   SER A 140     -13.237  38.102  11.290  1.00 79.34           O
ATOM   2178  CB  SER A 140     -14.222  38.700   8.466  1.00 83.25           C
ATOM   2179 1HB  SER A 140     -14.697  37.950   8.927  1.00 83.25           H
ATOM   2180 2HB  SER A 140     -14.869  39.201   7.891  1.00 83.25           H
ATOM   2181  OG  SER A 140     -13.269  38.118   7.605  1.00 73.70           O
ATOM   2182  HG  SER A 140     -12.448  37.986   8.080  1.00 73.70           H
ATOM   2183  N   GLY A 141     -11.372  39.086  10.521  1.00 83.43           N
ATOM   2184  H   GLY A 141     -10.997  39.732   9.856  1.00 83.43           H
ATOM   2185  CA  GLY A 141     -10.441  38.449  11.451  1.00 84.19           C
ATOM   2186 1HA  GLY A 141     -10.339  39.058  12.238  1.00 84.19           H
ATOM   2187 2HA  GLY A 141     -10.854  37.588  11.747  1.00 84.19           H
ATOM   2188  C   GLY A 141      -9.068  38.171  10.843  1.00 85.42           C
ATOM   2189  O   GLY A 141      -8.772  38.561   9.727  1.00 81.06           O
ATOM   2190  N   SER A 142      -8.199  37.496  11.612  1.00 85.08           N
ATOM   2191  H   SER A 142      -8.442  37.332  12.568  1.00 85.08           H
ATOM   2192  CA  SER A 142      -6.919  36.989  11.129  1.00 85.29           C
ATOM   2193  HA  SER A 142      -6.805  37.378  10.215  1.00 85.29           H
ATOM   2194  C   SER A 142      -6.954  35.467  11.057  1.00 85.08           C
ATOM   2195  O   SER A 142      -7.437  34.831  11.991  1.00 81.03           O
ATOM   2196  CB  SER A 142      -5.767  37.449  12.023  1.00 82.37           C
ATOM   2197 1HB  SER A 142      -4.898  37.069  11.706  1.00 82.37           H
ATOM   2198 2HB  SER A 142      -5.708  38.447  12.040  1.00 82.37           H
ATOM   2199  OG  SER A 142      -5.959  37.014  13.353  1.00 71.41           O
ATOM   2200  HG  SER A 142      -6.002  37.773  13.934  1.00 71.41           H
ATOM   2201  N   ASP A 143      -6.378  34.906   9.990  1.00 84.56           N
ATOM   2202  H   ASP A 143      -6.025  35.510   9.275  1.00 84.56           H
ATOM   2203  CA  ASP A 143      -6.231  33.461   9.802  1.00 86.52           C
ATOM   2204  HA  ASP A 143      -6.537  33.000  10.635  1.00 86.52           H
ATOM   2205  C   ASP A 143      -4.751  33.123   9.586  1.00 87.76           C
ATOM   2206  O   ASP A 143      -3.977  33.957   9.108  1.00 84.84           O
ATOM   2207  CB  ASP A 143      -7.125  33.014   8.636  1.00 82.98           C
ATOM   2208 1HB  ASP A 143      -7.968  33.552   8.660  1.00 82.98           H
ATOM   2209 2HB  ASP A 143      -6.640  33.192   7.780  1.00 82.98           H
ATOM   2210  CG  ASP A 143      -7.502  31.533   8.672  1.00 74.09           C
ATOM   2211  OD1 ASP A 143      -6.960  30.805   9.527  1.00 67.59           O
ATOM   2212  OD2 ASP A 143      -8.406  31.166   7.879  1.00 65.81           O
ATOM   2213  N   THR A 144      -4.319  31.927   9.999  1.00 86.09           N
ATOM   2214  H   THR A 144      -4.977  31.291  10.403  1.00 86.09           H
ATOM   2215  CA  THR A 144      -2.916  31.511   9.882  1.00 86.82           C
ATOM   2216  HA  THR A 144      -2.514  32.150   9.227  1.00 86.82           H
ATOM   2217  C   THR A 144      -2.836  30.085   9.353  1.00 87.23           C
ATOM   2218  O   THR A 144      -3.308  29.157  10.007  1.00 84.28           O
ATOM   2219  CB  THR A 144      -2.149  31.637  11.200  1.00 85.80           C
ATOM   2220  HB  THR A 144      -2.560  31.004  11.856  1.00 85.80           H
ATOM   2221  OG1 THR A 144      -2.273  32.944  11.724  1.00 75.34           O
ATOM   2222  HG1 THR A 144      -2.301  33.575  11.005  1.00 75.34           H
ATOM   2223  CG2 THR A 144      -0.655  31.385  11.031  1.00 74.24           C
ATOM   2224 1HG2 THR A 144      -0.176  31.473  11.904  1.00 74.24           H
ATOM   2225 2HG2 THR A 144      -0.251  32.039  10.392  1.00 74.24           H
ATOM   2226 3HG2 THR A 144      -0.484  30.465  10.678  1.00 74.24           H
ATOM   2227  N   THR A 145      -2.165  29.930   8.224  1.00 88.07           N
ATOM   2228  H   THR A 145      -1.856  30.750   7.743  1.00 88.07           H
ATOM   2229  CA  THR A 145      -1.848  28.624   7.637  1.00 87.92           C
ATOM   2230  HA  THR A 145      -2.474  27.969   8.061  1.00 87.92           H
ATOM   2231  C   THR A 145      -0.400  28.269   7.952  1.00 89.36           C
ATOM   2232  O   THR A 145       0.489  29.102   7.752  1.00 87.63           O
ATOM   2233  CB  THR A 145      -2.075  28.619   6.122  1.00 86.99           C
ATOM   2234  HB  THR A 145      -1.398  29.224   5.703  1.00 86.99           H
ATOM   2235  OG1 THR A 145      -3.332  29.148   5.796  1.00 76.45           O
ATOM   2236  HG1 THR A 145      -3.268  30.100   5.722  1.00 76.45           H
ATOM   2237  CG2 THR A 145      -2.030  27.204   5.543  1.00 74.85           C
ATOM   2238 1HG2 THR A 145      -2.180  27.216   4.554  1.00 74.85           H
ATOM   2239 2HG2 THR A 145      -2.736  26.626   5.953  1.00 74.85           H
ATOM   2240 3HG2 THR A 145      -1.143  26.775   5.714  1.00 74.85           H
ATOM   2241  N   TYR A 146      -0.147  27.051   8.425  1.00 86.68           N
ATOM   2242  H   TYR A 146      -0.914  26.418   8.530  1.00 86.68           H
ATOM   2243  CA  TYR A 146       1.186  26.586   8.800  1.00 87.40           C
ATOM   2244  HA  TYR A 146       1.764  27.400   8.752  1.00 87.40           H
ATOM   2245  C   TYR A 146       1.727  25.547   7.817  1.00 87.92           C
ATOM   2246  O   TYR A 146       1.004  24.657   7.377  1.00 84.65           O
ATOM   2247  CB  TYR A 146       1.168  26.019  10.225  1.00 85.55           C
ATOM   2248 1HB  TYR A 146       0.458  25.317  10.279  1.00 85.55           H
ATOM   2249 2HB  TYR A 146       2.059  25.607  10.415  1.00 85.55           H
ATOM   2250  CG  TYR A 146       0.891  27.043  11.301  1.00 84.42           C
ATOM   2251  CD1 TYR A 146       1.940  27.808  11.837  1.00 73.33           C
ATOM   2252  HD1 TYR A 146       2.871  27.680  11.495  1.00 73.33           H
ATOM   2253  CD2 TYR A 146      -0.425  27.232  11.777  1.00 72.08           C
ATOM   2254  HD2 TYR A 146      -1.176  26.692  11.398  1.00 72.08           H
ATOM   2255  CE1 TYR A 146       1.692  28.752  12.850  1.00 71.35           C
ATOM   2256  HE1 TYR A 146       2.444  29.290  13.232  1.00 71.35           H
ATOM   2257  CE2 TYR A 146      -0.679  28.182  12.787  1.00 71.04           C
ATOM   2258  HE2 TYR A 146      -1.612  28.318  13.120  1.00 71.04           H
ATOM   2259  CZ  TYR A 146       0.371  28.936  13.326  1.00 80.05           C
ATOM   2260  OH  TYR A 146       0.130  29.852  14.298  1.00 78.03           O
ATOM   2261  HH  TYR A 146       0.073  30.724  13.908  1.00 78.03           H
ATOM   2262  N   PHE A 147       3.024  25.635   7.557  1.00 88.08           N
ATOM   2263  H   PHE A 147       3.534  26.378   7.991  1.00 88.08           H
ATOM   2264  CA  PHE A 147       3.760  24.733   6.689  1.00 87.22           C
ATOM   2265  HA  PHE A 147       3.149  23.966   6.492  1.00 87.22           H
ATOM   2266  C   PHE A 147       5.021  24.244   7.418  1.00 87.86           C
ATOM   2267  O   PHE A 147       5.883  25.043   7.758  1.00 84.95           O
ATOM   2268  CB  PHE A 147       4.136  25.451   5.382  1.00 87.33           C
ATOM   2269 1HB  PHE A 147       4.834  26.137   5.590  1.00 87.33           H
ATOM   2270 2HB  PHE A 147       4.511  24.774   4.748  1.00 87.33           H
ATOM   2271  CG  PHE A 147       2.993  26.156   4.678  1.00 86.77           C
ATOM   2272  CD1 PHE A 147       2.253  25.493   3.688  1.00 74.76           C
ATOM   2273  HD1 PHE A 147       2.466  24.543   3.461  1.00 74.76           H
ATOM   2274  CD2 PHE A 147       2.674  27.489   5.000  1.00 75.90           C
ATOM   2275  HD2 PHE A 147       3.191  27.966   5.711  1.00 75.90           H
ATOM   2276  CE1 PHE A 147       1.212  26.157   3.012  1.00 74.74           C
ATOM   2277  HE1 PHE A 147       0.692  25.681   2.303  1.00 74.74           H
ATOM   2278  CE2 PHE A 147       1.631  28.154   4.327  1.00 74.93           C
ATOM   2279  HE2 PHE A 147       1.409  29.101   4.558  1.00 74.93           H
ATOM   2280  CZ  PHE A 147       0.905  27.485   3.333  1.00 84.36           C
ATOM   2281  HZ  PHE A 147       0.166  27.957   2.852  1.00 84.36           H
ATOM   2282  N   SER A 148       5.130  22.944   7.646  1.00 83.15           N
ATOM   2283  H   SER A 148       4.354  22.353   7.426  1.00 83.15           H
ATOM   2284  CA  SER A 148       6.334  22.337   8.204  1.00 84.45           C
ATOM   2285  HA  SER A 148       6.758  23.019   8.799  1.00 84.45           H
ATOM   2286  C   SER A 148       7.277  21.965   7.063  1.00 84.28           C
ATOM   2287  O   SER A 148       7.016  21.011   6.335  1.00 81.45           O
ATOM   2288  CB  SER A 148       5.976  21.107   9.035  1.00 82.48           C
ATOM   2289 1HB  SER A 148       5.355  21.349   9.781  1.00 82.48           H
ATOM   2290 2HB  SER A 148       5.554  20.403   8.465  1.00 82.48           H
ATOM   2291  OG  SER A 148       7.142  20.552   9.610  1.00 71.55           O
ATOM   2292  HG  SER A 148       7.006  20.427  10.549  1.00 71.55           H
ATOM   2293  N   VAL A 149       8.367  22.696   6.913  1.00 86.69           N
ATOM   2294  H   VAL A 149       8.532  23.436   7.566  1.00 86.69           H
ATOM   2295  CA  VAL A 149       9.347  22.486   5.847  1.00 86.49           C
ATOM   2296  HA  VAL A 149       8.902  21.908   5.163  1.00 86.49           H
ATOM   2297  C   VAL A 149      10.563  21.766   6.411  1.00 85.90           C
ATOM   2298  O   VAL A 149      11.204  22.248   7.339  1.00 82.66           O
ATOM   2299  CB  VAL A 149       9.737  23.809   5.180  1.00 86.57           C
ATOM   2300  HB  VAL A 149      10.123  24.394   5.893  1.00 86.57           H
ATOM   2301  CG1 VAL A 149      10.779  23.587   4.079  1.00 77.57           C
ATOM   2302 1HG1 VAL A 149      11.032  24.452   3.645  1.00 77.57           H
ATOM   2303 2HG1 VAL A 149      10.426  22.979   3.368  1.00 77.57           H
ATOM   2304 3HG1 VAL A 149      11.611  23.175   4.451  1.00 77.57           H
ATOM   2305  CG2 VAL A 149       8.513  24.488   4.558  1.00 74.88           C
ATOM   2306 1HG2 VAL A 149       8.765  25.352   4.122  1.00 74.88           H
ATOM   2307 2HG2 VAL A 149       7.821  24.685   5.252  1.00 74.88           H
ATOM   2308 3HG2 VAL A 149       8.094  23.904   3.863  1.00 74.88           H
ATOM   2309  N   ASN A 150      10.912  20.626   5.818  1.00 82.66           N
ATOM   2310  H   ASN A 150      10.296  20.245   5.128  1.00 82.66           H
ATOM   2311  CA  ASN A 150      12.136  19.905   6.117  1.00 82.69           C
ATOM   2312  HA  ASN A 150      12.632  20.426   6.811  1.00 82.69           H
ATOM   2313  C   ASN A 150      13.002  19.816   4.848  1.00 82.01           C
ATOM   2314  O   ASN A 150      12.624  19.146   3.889  1.00 79.63           O
ATOM   2315  CB  ASN A 150      11.793  18.537   6.705  1.00 79.55           C
ATOM   2316 1HB  ASN A 150      11.174  18.666   7.479  1.00 79.55           H
ATOM   2317 2HB  ASN A 150      11.338  17.990   6.002  1.00 79.55           H
ATOM   2318  CG  ASN A 150      13.014  17.777   7.189  1.00 70.78           C
ATOM   2319  OD1 ASN A 150      14.131  18.259   7.193  1.00 62.69           O
ATOM   2320  ND2 ASN A 150      12.851  16.557   7.621  1.00 61.36           N
ATOM   2321 1HD2 ASN A 150      13.637  16.033   7.949  1.00 61.36           H
ATOM   2322 2HD2 ASN A 150      11.940  16.145   7.625  1.00 61.36           H
ATOM   2323  N   VAL A 151      14.151  20.483   4.865  1.00 82.91           N
ATOM   2324  H   VAL A 151      14.359  21.041   5.668  1.00 82.91           H
ATOM   2325  CA  VAL A 151      15.132  20.449   3.775  1.00 82.20           C
ATOM   2326  HA  VAL A 151      14.647  20.136   2.959  1.00 82.20           H
ATOM   2327  C   VAL A 151      16.225  19.455   4.146  1.00 79.72           C
ATOM   2328  O   VAL A 151      17.153  19.781   4.895  1.00 75.69           O
ATOM   2329  CB  VAL A 151      15.692  21.843   3.444  1.00 82.77           C
ATOM   2330  HB  VAL A 151      16.221  22.128   4.243  1.00 82.77           H
ATOM   2331  CG1 VAL A 151      16.572  21.783   2.193  1.00 73.89           C
ATOM   2332 1HG1 VAL A 151      16.940  22.686   1.970  1.00 73.89           H
ATOM   2333 2HG1 VAL A 151      16.050  21.461   1.403  1.00 73.89           H
ATOM   2334 3HG1 VAL A 151      17.343  21.161   2.327  1.00 73.89           H
ATOM   2335  CG2 VAL A 151      14.587  22.875   3.179  1.00 71.72           C
ATOM   2336 1HG2 VAL A 151      14.977  23.771   2.967  1.00 71.72           H
ATOM   2337 2HG2 VAL A 151      13.995  22.979   3.978  1.00 71.72           H
ATOM   2338 3HG2 VAL A 151      14.015  22.598   2.407  1.00 71.72           H
ATOM   2339  N   SER A 152      16.132  18.239   3.651  1.00 76.48           N
ATOM   2340  H   SER A 152      15.373  18.035   3.033  1.00 76.48           H
ATOM   2341  CA  SER A 152      17.084  17.171   3.959  1.00 75.56           C
ATOM   2342  HA  SER A 152      17.942  17.647   4.154  1.00 75.56           H
ATOM   2343  C   SER A 152      17.327  16.244   2.766  1.00 74.72           C
ATOM   2344  O   SER A 152      16.463  16.057   1.912  1.00 69.01           O
ATOM   2345  CB  SER A 152      16.640  16.390   5.198  1.00 69.61           C
ATOM   2346 1HB  SER A 152      17.372  15.787   5.514  1.00 69.61           H
ATOM   2347 2HB  SER A 152      16.383  17.016   5.934  1.00 69.61           H
ATOM   2348  OG  SER A 152      15.514  15.576   4.928  1.00 61.11           O
ATOM   2349  HG  SER A 152      14.731  16.124   4.867  1.00 61.11           H
ATOM   2350  N   ASP A 153      18.509  15.629   2.724  1.00 63.41           N
ATOM   2351  H   ASP A 153      19.195  15.880   3.407  1.00 63.41           H
ATOM   2352  CA  ASP A 153      18.860  14.608   1.737  1.00 61.42           C
ATOM   2353  HA  ASP A 153      18.492  14.961   0.877  1.00 61.42           H
ATOM   2354  C   ASP A 153      18.183  13.247   2.006  1.00 57.58           C
ATOM   2355  O   ASP A 153      18.316  12.318   1.216  1.00 52.95           O
ATOM   2356  CB  ASP A 153      20.400  14.457   1.676  1.00 57.60           C
ATOM   2357 1HB  ASP A 153      20.765  14.588   2.598  1.00 57.60           H
ATOM   2358 2HB  ASP A 153      20.613  13.532   1.361  1.00 57.60           H
ATOM   2359  CG  ASP A 153      21.115  15.440   0.749  1.00 53.44           C
ATOM   2360  OD1 ASP A 153      20.541  15.774  -0.312  1.00 49.05           O
ATOM   2361  OD2 ASP A 153      22.291  15.759   1.038  1.00 48.97           O
ATOM   2362  N   ALA A 154      17.471  13.100   3.112  1.00 53.53           N
ATOM   2363  H   ALA A 154      17.363  13.895   3.709  1.00 53.53           H
ATOM   2364  CA  ALA A 154      16.833  11.849   3.514  1.00 53.48           C
ATOM   2365  HA  ALA A 154      17.393  11.102   3.155  1.00 53.48           H
ATOM   2366  C   ALA A 154      15.442  11.700   2.878  1.00 51.82           C
ATOM   2367  O   ALA A 154      14.458  12.260   3.354  1.00 47.92           O
ATOM   2368  CB  ALA A 154      16.813  11.777   5.047  1.00 48.08           C
ATOM   2369 1HB  ALA A 154      17.734  11.878   5.423  1.00 48.08           H
ATOM   2370 2HB  ALA A 154      16.448  10.900   5.360  1.00 48.08           H
ATOM   2371 3HB  ALA A 154      16.243  12.503   5.432  1.00 48.08           H
ATOM   2372  N   LEU A 155      15.359  10.877   1.834  1.00 41.27           N
ATOM   2373  H   LEU A 155      16.167  10.731   1.263  1.00 41.27           H
ATOM   2374  CA  LEU A 155      14.117  10.182   1.501  1.00 43.42           C
ATOM   2375  HA  LEU A 155      13.381  10.856   1.563  1.00 43.42           H
ATOM   2376  C   LEU A 155      13.906   9.036   2.512  1.00 42.63           C
ATOM   2377  O   LEU A 155      14.895   8.443   2.951  1.00 39.47           O
ATOM   2378  CB  LEU A 155      14.178   9.632   0.065  1.00 39.55           C
ATOM   2379 1HB  LEU A 155      15.068   9.197  -0.068  1.00 39.55           H
ATOM   2380 2HB  LEU A 155      13.454   8.951  -0.043  1.00 39.55           H
ATOM   2381  CG  LEU A 155      13.998  10.698  -1.022  1.00 35.37           C
ATOM   2382  HG  LEU A 155      14.586  11.467  -0.769  1.00 35.37           H
ATOM   2383  CD1 LEU A 155      14.388  10.126  -2.394  1.00 32.15           C
ATOM   2384 1HD1 LEU A 155      14.275  10.812  -3.113  1.00 32.15           H
ATOM   2385 2HD1 LEU A 155      13.819   9.338  -2.629  1.00 32.15           H
ATOM   2386 3HD1 LEU A 155      15.343   9.828  -2.400  1.00 32.15           H
ATOM   2387  CD2 LEU A 155      12.536  11.169  -1.121  1.00 33.09           C
ATOM   2388 1HD2 LEU A 155      12.431  11.864  -1.833  1.00 33.09           H
ATOM   2389 2HD2 LEU A 155      12.228  11.566  -0.256  1.00 33.09           H
ATOM   2390 3HD2 LEU A 155      11.928  10.407  -1.343  1.00 33.09           H
ATOM   2391  N   PRO A 156      12.664   8.658   2.855  1.00 33.47           N
ATOM   2392  CA  PRO A 156      12.439   7.395   3.534  1.00 34.82           C
ATOM   2393  HA  PRO A 156      13.000   7.313   4.358  1.00 34.82           H
ATOM   2394  C   PRO A 156      12.842   6.260   2.574  1.00 34.93           C
ATOM   2395  O   PRO A 156      12.101   5.894   1.669  1.00 32.32           O
ATOM   2396  CB  PRO A 156      10.951   7.393   3.910  1.00 30.86           C
ATOM   2397 1HB  PRO A 156      10.569   6.470   3.856  1.00 30.86           H
ATOM   2398 2HB  PRO A 156      10.814   7.758   4.831  1.00 30.86           H
ATOM   2399  CG  PRO A 156      10.313   8.304   2.867  1.00 30.89           C
ATOM   2400 1HG  PRO A 156      10.021   7.775   2.070  1.00 30.89           H
ATOM   2401 2HG  PRO A 156       9.527   8.785   3.255  1.00 30.89           H
ATOM   2402  CD  PRO A 156      11.424   9.292   2.488  1.00 31.56           C
ATOM   2403 1HD  PRO A 156      11.429   9.477   1.505  1.00 31.56           H
ATOM   2404 2HD  PRO A 156      11.335  10.153   2.989  1.00 31.56           H
ATOM   2405  N   SER A 157      14.058   5.752   2.745  1.00 32.08           N
ATOM   2406  H   SER A 157      14.667   6.179   3.414  1.00 32.08           H
ATOM   2407  CA  SER A 157      14.539   4.600   1.999  1.00 36.29           C
ATOM   2408  HA  SER A 157      14.368   4.795   1.033  1.00 36.29           H
ATOM   2409  C   SER A 157      13.755   3.362   2.433  1.00 35.85           C
ATOM   2410  O   SER A 157      13.750   2.979   3.604  1.00 32.80           O
ATOM   2411  CB  SER A 157      16.048   4.408   2.196  1.00 32.55           C
ATOM   2412 1HB  SER A 157      16.363   3.571   1.749  1.00 32.55           H
ATOM   2413 2HB  SER A 157      16.557   5.190   1.836  1.00 32.55           H
ATOM   2414  OG  SER A 157      16.372   4.296   3.553  1.00 28.97           O
ATOM   2415  HG  SER A 157      15.568   4.270   4.072  1.00 28.97           H
ATOM   2416  N   SER A 158      13.123   2.714   1.477  1.00 27.04           N
ATOM   2417  H   SER A 158      12.814   3.211   0.666  1.00 27.04           H
ATOM   2418  CA  SER A 158      12.867   1.287   1.583  1.00 31.27           C
ATOM   2419  HA  SER A 158      12.462   1.118   2.481  1.00 31.27           H
ATOM   2420  C   SER A 158      14.203   0.553   1.440  1.00 30.76           C
ATOM   2421  O   SER A 158      14.708   0.441   0.322  1.00 28.32           O
ATOM   2422  CB  SER A 158      11.873   0.844   0.506  1.00 27.78           C
ATOM   2423 1HB  SER A 158      11.716  -0.142   0.554  1.00 27.78           H
ATOM   2424 2HB  SER A 158      11.003   1.326   0.608  1.00 27.78           H
ATOM   2425  OG  SER A 158      12.364   1.130  -0.789  1.00 25.43           O
ATOM   2426  HG  SER A 158      13.319   1.195  -0.762  1.00 25.43           H
ATOM   2427  N   GLU A 159      14.706   0.100   2.580  1.00 27.82           N
ATOM   2428  H   GLU A 159      14.400   0.563   3.412  1.00 27.82           H
ATOM   2429  CA  GLU A 159      15.659  -1.001   2.764  1.00 29.55           C
ATOM   2430  HA  GLU A 159      15.928  -0.852   3.715  1.00 29.55           H
ATOM   2431  C   GLU A 159      17.032  -0.918   2.062  1.00 28.81           C
ATOM   2432  O   GLU A 159      17.142  -0.853   0.848  1.00 26.60           O
ATOM   2433  CB  GLU A 159      14.937  -2.352   2.583  1.00 26.73           C
ATOM   2434 1HB  GLU A 159      14.527  -2.389   1.672  1.00 26.73           H
ATOM   2435 2HB  GLU A 159      15.597  -3.097   2.682  1.00 26.73           H
ATOM   2436  CG  GLU A 159      13.829  -2.496   3.656  1.00 24.09           C
ATOM   2437 1HG  GLU A 159      14.267  -2.502   4.555  1.00 24.09           H
ATOM   2438 2HG  GLU A 159      13.224  -1.703   3.585  1.00 24.09           H
ATOM   2439  CD  GLU A 159      12.956  -3.753   3.558  1.00 21.87           C
ATOM   2440  OE1 GLU A 159      12.136  -3.910   4.506  1.00 19.42           O
ATOM   2441  OE2 GLU A 159      13.007  -4.486   2.549  1.00 22.59           O
ATOM   2442  N   ASP A 160      18.045  -1.025   2.921  1.00 27.38           N
ATOM   2443  H   ASP A 160      17.812  -0.815   3.871  1.00 27.38           H
ATOM   2444  CA  ASP A 160      19.443  -1.399   2.702  1.00 29.21           C
ATOM   2445  HA  ASP A 160      19.781  -1.433   3.643  1.00 29.21           H
ATOM   2446  C   ASP A 160      20.362  -0.340   2.060  1.00 28.16           C
ATOM   2447  O   ASP A 160      20.434  -0.193   0.849  1.00 25.34           O
ATOM   2448  CB  ASP A 160      19.541  -2.794   2.064  1.00 26.09           C
ATOM   2449 1HB  ASP A 160      19.231  -2.731   1.115  1.00 26.09           H
ATOM   2450 2HB  ASP A 160      20.498  -3.085   2.084  1.00 26.09           H
ATOM   2451  CG  ASP A 160      18.686  -3.854   2.794  1.00 23.52           C
ATOM   2452  OD1 ASP A 160      18.432  -3.686   4.003  1.00 21.62           O
ATOM   2453  OD2 ASP A 160      18.250  -4.814   2.105  1.00 21.13           O
ATOM   2454  N   ASP A 161      21.074   0.370   2.924  1.00 30.00           N
ATOM   2455  H   ASP A 161      20.572   0.878   3.623  1.00 30.00           H
ATOM   2456  CA  ASP A 161      22.545   0.473   2.940  1.00 32.36           C
ATOM   2457  HA  ASP A 161      22.878  -0.470   2.923  1.00 32.36           H
ATOM   2458  C   ASP A 161      22.955   1.208   4.236  1.00 31.11           C
ATOM   2459  O   ASP A 161      22.818   2.427   4.355  1.00 28.30           O
ATOM   2460  CB  ASP A 161      23.139   1.162   1.684  1.00 29.51           C
ATOM   2461 1HB  ASP A 161      22.513   1.888   1.399  1.00 29.51           H
ATOM   2462 2HB  ASP A 161      24.022   1.561   1.933  1.00 29.51           H
ATOM   2463  CG  ASP A 161      23.362   0.228   0.480  1.00 26.98           C
ATOM   2464  OD1 ASP A 161      23.564  -0.996   0.680  1.00 24.82           O
ATOM   2465  OD2 ASP A 161      23.421   0.751  -0.673  1.00 23.76           O
ATOM   2466  N   ASP A 162      23.397   0.430   5.215  1.00 24.94           N
ATOM   2467  H   ASP A 162      23.243  -0.555   5.133  1.00 24.94           H
ATOM   2468  CA  ASP A 162      24.091   0.911   6.401  1.00 27.19           C
ATOM   2469  HA  ASP A 162      23.527   1.652   6.765  1.00 27.19           H
ATOM   2470  C   ASP A 162      25.483   1.417   5.998  1.00 26.43           C
ATOM   2471  O   ASP A 162      26.308   0.637   5.523  1.00 23.98           O
ATOM   2472  CB  ASP A 162      24.233  -0.218   7.447  1.00 24.05           C
ATOM   2473 1HB  ASP A 162      24.615  -1.022   6.992  1.00 24.05           H
ATOM   2474 2HB  ASP A 162      24.861   0.092   8.161  1.00 24.05           H
ATOM   2475  CG  ASP A 162      22.928  -0.639   8.123  1.00 21.73           C
ATOM   2476  OD1 ASP A 162      22.155   0.261   8.535  1.00 19.89           O
ATOM   2477  OD2 ASP A 162      22.698  -1.868   8.239  1.00 18.88           O
ATOM   2478  N   ASP A 163      25.745   2.693   6.173  1.00 29.54           N
ATOM   2479  H   ASP A 163      24.972   3.327   6.208  1.00 29.54           H
ATOM   2480  CA  ASP A 163      27.093   3.251   6.321  1.00 32.09           C
ATOM   2481  HA  ASP A 163      27.696   2.499   6.588  1.00 32.09           H
ATOM   2482  C   ASP A 163      27.032   4.310   7.426  1.00 30.83           C
ATOM   2483  O   ASP A 163      26.657   5.469   7.212  1.00 28.06           O
ATOM   2484  CB  ASP A 163      27.649   3.813   4.986  1.00 29.13           C
ATOM   2485 1HB  ASP A 163      26.872   4.092   4.421  1.00 29.13           H
ATOM   2486 2HB  ASP A 163      28.211   4.612   5.198  1.00 29.13           H
ATOM   2487  CG  ASP A 163      28.507   2.859   4.147  1.00 26.73           C
ATOM   2488  OD1 ASP A 163      29.191   1.976   4.713  1.00 24.71           O
ATOM   2489  OD2 ASP A 163      28.623   3.128   2.920  1.00 24.01           O
ATOM   2490  N   ASP A 164      27.378   3.870   8.620  1.00 28.30           N
ATOM   2491  H   ASP A 164      27.366   2.882   8.774  1.00 28.30           H
ATOM   2492  CA  ASP A 164      27.777   4.724   9.730  1.00 30.35           C
ATOM   2493  HA  ASP A 164      26.994   5.317   9.920  1.00 30.35           H
ATOM   2494  C   ASP A 164      29.009   5.540   9.316  1.00 29.40           C
ATOM   2495  O   ASP A 164      30.089   4.986   9.102  1.00 26.74           O
ATOM   2496  CB  ASP A 164      28.128   3.865  10.967  1.00 26.74           C
ATOM   2497 1HB  ASP A 164      28.688   3.094  10.664  1.00 26.74           H
ATOM   2498 2HB  ASP A 164      28.654   4.431  11.602  1.00 26.74           H
ATOM   2499  CG  ASP A 164      26.932   3.298  11.732  1.00 23.73           C
ATOM   2500  OD1 ASP A 164      25.968   4.068  11.950  1.00 21.66           O
ATOM   2501  OD2 ASP A 164      27.034   2.129  12.161  1.00 20.45           O
ATOM   2502  N   ASP A 165      28.882   6.850   9.205  1.00 30.60           N
ATOM   2503  H   ASP A 165      27.958   7.231   9.164  1.00 30.60           H
ATOM   2504  CA  ASP A 165      30.015   7.778   9.138  1.00 33.29           C
ATOM   2505  HA  ASP A 165      30.840   7.296   9.431  1.00 33.29           H
ATOM   2506  C   ASP A 165      29.774   8.914  10.135  1.00 32.20           C
ATOM   2507  O   ASP A 165      29.172   9.948   9.842  1.00 29.47           O
ATOM   2508  CB  ASP A 165      30.292   8.211   7.684  1.00 29.92           C
ATOM   2509 1HB  ASP A 165      29.874   7.532   7.081  1.00 29.92           H
ATOM   2510 2HB  ASP A 165      29.852   9.098   7.543  1.00 29.92           H
ATOM   2511  CG  ASP A 165      31.783   8.350   7.284  1.00 26.99           C
ATOM   2512  OD1 ASP A 165      32.681   8.061   8.106  1.00 24.90           O
ATOM   2513  OD2 ASP A 165      32.014   8.721   6.086  1.00 24.11           O
ATOM   2514  N   ASP A 166      30.244   8.647  11.354  1.00 28.57           N
ATOM   2515  H   ASP A 166      30.499   7.700  11.550  1.00 28.57           H
ATOM   2516  CA  ASP A 166      30.417   9.624  12.427  1.00 32.06           C
ATOM   2517  HA  ASP A 166      29.571  10.143  12.549  1.00 32.06           H
ATOM   2518  C   ASP A 166      31.538  10.598  12.020  1.00 31.53           C
ATOM   2519  O   ASP A 166      32.721  10.288  12.091  1.00 28.84           O
ATOM   2520  CB  ASP A 166      30.736   8.850  13.724  1.00 28.25           C
ATOM   2521 1HB  ASP A 166      30.019   8.169  13.869  1.00 28.25           H
ATOM   2522 2HB  ASP A 166      31.616   8.389  13.608  1.00 28.25           H
ATOM   2523  CG  ASP A 166      30.821   9.722  14.979  1.00 24.21           C
ATOM   2524  OD1 ASP A 166      30.290  10.860  14.961  1.00 21.63           O
ATOM   2525  OD2 ASP A 166      31.384   9.236  15.992  1.00 20.27           O
ATOM   2526  N   SER A 167      31.163  11.783  11.544  1.00 30.10           N
ATOM   2527  H   SER A 167      30.206  11.922  11.289  1.00 30.10           H
ATOM   2528  CA  SER A 167      32.109  12.890  11.382  1.00 36.23           C
ATOM   2529  HA  SER A 167      32.989  12.547  11.711  1.00 36.23           H
ATOM   2530  C   SER A 167      31.696  14.059  12.271  1.00 34.79           C
ATOM   2531  O   SER A 167      30.882  14.913  11.921  1.00 32.27           O
ATOM   2532  CB  SER A 167      32.357  13.261   9.916  1.00 33.81           C
ATOM   2533 1HB  SER A 167      33.098  13.929   9.848  1.00 33.81           H
ATOM   2534 2HB  SER A 167      32.593  12.446   9.387  1.00 33.81           H
ATOM   2535  OG  SER A 167      31.240  13.838   9.284  1.00 30.75           O
ATOM   2536  HG  SER A 167      31.431  13.969   8.355  1.00 30.75           H
ATOM   2537  N   SER A 168      32.316  14.078  13.451  1.00 28.10           N
ATOM   2538  H   SER A 168      32.779  13.245  13.754  1.00 28.10           H
ATOM   2539  CA  SER A 168      32.357  15.242  14.324  1.00 37.89           C
ATOM   2540  HA  SER A 168      31.410  15.452  14.566  1.00 37.89           H
ATOM   2541  C   SER A 168      32.970  16.439  13.592  1.00 36.48           C
ATOM   2542  O   SER A 168      34.146  16.429  13.230  1.00 33.43           O
ATOM   2543  CB  SER A 168      33.188  14.898  15.570  1.00 33.31           C
ATOM   2544 1HB  SER A 168      33.293  15.697  16.163  1.00 33.31           H
ATOM   2545 2HB  SER A 168      32.767  14.152  16.087  1.00 33.31           H
ATOM   2546  OG  SER A 168      34.479  14.477  15.201  1.00 28.45           O
ATOM   2547  HG  SER A 168      34.492  13.524  15.117  1.00 28.45           H
ATOM   2548  N   SER A 169      32.186  17.480  13.375  1.00 30.54           N
ATOM   2549  H   SER A 169      31.207  17.378  13.552  1.00 30.54           H
ATOM   2550  CA  SER A 169      32.667  18.773  12.891  1.00 38.57           C
ATOM   2551  HA  SER A 169      33.373  18.591  12.207  1.00 38.57           H
ATOM   2552  C   SER A 169      33.290  19.560  14.043  1.00 36.48           C
ATOM   2553  O   SER A 169      32.582  20.196  14.821  1.00 33.60           O
ATOM   2554  CB  SER A 169      31.518  19.538  12.231  1.00 35.27           C
ATOM   2555 1HB  SER A 169      31.788  20.479  12.026  1.00 35.27           H
ATOM   2556 2HB  SER A 169      31.225  19.084  11.390  1.00 35.27           H
ATOM   2557  OG  SER A 169      30.403  19.599  13.085  1.00 31.44           O
ATOM   2558  HG  SER A 169      29.601  19.613  12.563  1.00 31.44           H
ATOM   2559  N   GLU A 170      34.617  19.541  14.144  1.00 34.89           N
ATOM   2560  H   GLU A 170      35.127  18.807  13.697  1.00 34.89           H
ATOM   2561  CA  GLU A 170      35.351  20.564  14.891  1.00 39.29           C
ATOM   2562  HA  GLU A 170      34.831  20.701  15.734  1.00 39.29           H
ATOM   2563  C   GLU A 170      35.403  21.853  14.064  1.00 36.42           C
ATOM   2564  O   GLU A 170      36.024  21.919  12.993  1.00 34.93           O
ATOM   2565  CB  GLU A 170      36.767  20.104  15.274  1.00 37.49           C
ATOM   2566 1HB  GLU A 170      37.190  19.691  14.467  1.00 37.49           H
ATOM   2567 2HB  GLU A 170      37.292  20.908  15.552  1.00 37.49           H
ATOM   2568  CG  GLU A 170      36.810  19.077  16.423  1.00 33.53           C
ATOM   2569 1HG  GLU A 170      36.253  19.422  17.178  1.00 33.53           H
ATOM   2570 2HG  GLU A 170      36.426  18.215  16.092  1.00 33.53           H
ATOM   2571  CD  GLU A 170      38.225  18.803  16.954  1.00 31.19           C
ATOM   2572  OE1 GLU A 170      38.332  18.205  18.048  1.00 28.21           O
ATOM   2573  OE2 GLU A 170      39.221  19.208  16.299  1.00 33.43           O
ATOM   2574  N   GLU A 171      34.774  22.897  14.576  1.00 36.04           N
ATOM   2575  H   GLU A 171      34.136  22.732  15.328  1.00 36.04           H
ATOM   2576  CA  GLU A 171      34.944  24.272  14.123  1.00 39.48           C
ATOM   2577  HA  GLU A 171      34.712  24.278  13.150  1.00 39.48           H
ATOM   2578  C   GLU A 171      36.403  24.703  14.342  1.00 36.32           C
ATOM   2579  O   GLU A 171      36.904  24.698  15.469  1.00 34.39           O
ATOM   2580  CB  GLU A 171      33.997  25.207  14.888  1.00 37.35           C
ATOM   2581 1HB  GLU A 171      34.151  25.078  15.868  1.00 37.35           H
ATOM   2582 2HB  GLU A 171      34.215  26.150  14.637  1.00 37.35           H
ATOM   2583  CG  GLU A 171      32.507  24.955  14.591  1.00 32.99           C
ATOM   2584 1HG  GLU A 171      32.358  25.049  13.607  1.00 32.99           H
ATOM   2585 2HG  GLU A 171      32.279  24.024  14.876  1.00 32.99           H
ATOM   2586  CD  GLU A 171      31.568  25.928  15.318  1.00 30.78           C
ATOM   2587  OE1 GLU A 171      30.400  26.044  14.868  1.00 27.70           O
ATOM   2588  OE2 GLU A 171      31.996  26.549  16.313  1.00 30.94           O
ATOM   2589  N   LYS A 172      37.096  25.109  13.265  1.00 37.95           N
ATOM   2590  H   LYS A 172      36.744  24.882  12.357  1.00 37.95           H
ATOM   2591  CA  LYS A 172      38.347  25.871  13.363  1.00 42.34           C
ATOM   2592  HA  LYS A 172      38.525  25.964  14.343  1.00 42.34           H
ATOM   2593  C   LYS A 172      38.165  27.263  12.785  1.00 39.57           C
ATOM   2594  O   LYS A 172      37.752  27.446  11.641  1.00 37.31           O
ATOM   2595  CB  LYS A 172      39.551  25.122  12.779  1.00 40.71           C
ATOM   2596 1HB  LYS A 172      39.258  24.580  11.992  1.00 40.71           H
ATOM   2597 2HB  LYS A 172      40.247  25.780  12.491  1.00 40.71           H
ATOM   2598  CG  LYS A 172      40.136  24.196  13.846  1.00 36.88           C
ATOM   2599 1HG  LYS A 172      40.349  24.739  14.659  1.00 36.88           H
ATOM   2600 2HG  LYS A 172      39.453  23.503  14.077  1.00 36.88           H
ATOM   2601  CD  LYS A 172      41.415  23.492  13.372  1.00 34.77           C
ATOM   2602 1HD  LYS A 172      41.217  22.921  12.575  1.00 34.77           H
ATOM   2603 2HD  LYS A 172      42.111  24.169  13.133  1.00 34.77           H
ATOM   2604  CE  LYS A 172      41.913  22.622  14.522  1.00 30.49           C
ATOM   2605 1HE  LYS A 172      42.247  23.209  15.260  1.00 30.49           H
ATOM   2606 2HE  LYS A 172      41.160  22.057  14.860  1.00 30.49           H
ATOM   2607  NZ  LYS A 172      43.019  21.720  14.111  1.00 29.99           N
ATOM   2608 1HZ  LYS A 172      43.329  21.160  14.879  1.00 29.99           H
ATOM   2609 2HZ  LYS A 172      43.803  22.243  13.776  1.00 29.99           H
ATOM   2610 3HZ  LYS A 172      42.726  21.104  13.380  1.00 29.99           H
ATOM   2611  N   GLU A 173      38.518  28.204  13.649  1.00 37.72           N
ATOM   2612  H   GLU A 173      38.832  27.885  14.543  1.00 37.72           H
ATOM   2613  CA  GLU A 173      38.503  29.647  13.451  1.00 41.82           C
ATOM   2614  HA  GLU A 173      37.539  29.877  13.320  1.00 41.82           H
ATOM   2615  C   GLU A 173      39.266  30.095  12.196  1.00 38.98           C
ATOM   2616  O   GLU A 173      40.292  29.546  11.805  1.00 37.63           O
ATOM   2617  CB  GLU A 173      39.110  30.312  14.696  1.00 40.22           C
ATOM   2618 1HB  GLU A 173      40.024  29.934  14.840  1.00 40.22           H
ATOM   2619 2HB  GLU A 173      39.179  31.295  14.525  1.00 40.22           H
ATOM   2620  CG  GLU A 173      38.284  30.096  15.979  1.00 35.50           C
ATOM   2621 1HG  GLU A 173      37.386  30.518  15.857  1.00 35.50           H
ATOM   2622 2HG  GLU A 173      38.173  29.113  16.127  1.00 35.50           H
ATOM   2623  CD  GLU A 173      38.948  30.708  17.224  1.00 32.14           C
ATOM   2624  OE1 GLU A 173      38.197  31.220  18.083  1.00 28.65           O
ATOM   2625  OE2 GLU A 173      40.194  30.650  17.309  1.00 33.61           O
ATOM   2626  N   THR A 174      38.732  31.128  11.578  1.00 42.88           N
ATOM   2627  H   THR A 174      37.871  31.471  11.953  1.00 42.88           H
ATOM   2628  CA  THR A 174      39.254  31.831  10.406  1.00 47.60           C
ATOM   2629  HA  THR A 174      39.404  31.118   9.721  1.00 47.60           H
ATOM   2630  C   THR A 174      40.573  32.548  10.713  1.00 47.04           C
ATOM   2631  O   THR A 174      40.569  33.562  11.413  1.00 42.89           O
ATOM   2632  CB  THR A 174      38.232  32.887   9.955  1.00 43.63           C
ATOM   2633  HB  THR A 174      38.690  33.539   9.350  1.00 43.63           H
ATOM   2634  OG1 THR A 174      37.753  33.610  11.074  1.00 39.68           O
ATOM   2635  HG1 THR A 174      37.645  34.531  10.837  1.00 39.68           H
ATOM   2636  CG2 THR A 174      37.019  32.266   9.270  1.00 39.01           C
ATOM   2637 1HG2 THR A 174      36.369  32.970   8.986  1.00 39.01           H
ATOM   2638 2HG2 THR A 174      36.543  31.638   9.885  1.00 39.01           H
ATOM   2639 3HG2 THR A 174      37.291  31.752   8.456  1.00 39.01           H
ATOM   2640  N   ASP A 175      41.673  32.081  10.105  1.00 50.86           N
ATOM   2641  H   ASP A 175      41.653  31.154   9.731  1.00 50.86           H
ATOM   2642  CA  ASP A 175      42.905  32.866   9.962  1.00 56.43           C
ATOM   2643  HA  ASP A 175      42.822  33.633  10.598  1.00 56.43           H
ATOM   2644  C   ASP A 175      43.017  33.455   8.542  1.00 56.01           C
ATOM   2645  O   ASP A 175      42.852  32.765   7.527  1.00 52.48           O
ATOM   2646  CB  ASP A 175      44.134  32.052  10.401  1.00 52.26           C
ATOM   2647 1HB  ASP A 175      43.898  31.530  11.221  1.00 52.26           H
ATOM   2648 2HB  ASP A 175      44.383  31.422   9.665  1.00 52.26           H
ATOM   2649  CG  ASP A 175      45.344  32.942  10.716  1.00 44.93           C
ATOM   2650  OD1 ASP A 175      45.186  34.187  10.736  1.00 42.47           O
ATOM   2651  OD2 ASP A 175      46.452  32.377  10.917  1.00 41.57           O
ATOM   2652  N   ASN A 176      43.235  34.771   8.476  1.00 55.23           N
ATOM   2653  H   ASN A 176      43.396  35.248   9.340  1.00 55.23           H
ATOM   2654  CA  ASN A 176      43.260  35.576   7.261  1.00 62.41           C
ATOM   2655  HA  ASN A 176      42.534  35.215   6.676  1.00 62.41           H
ATOM   2656  C   ASN A 176      44.589  35.415   6.505  1.00 62.70           C
ATOM   2657  O   ASN A 176      45.432  36.315   6.491  1.00 58.67           O
ATOM   2658  CB  ASN A 176      42.977  37.050   7.625  1.00 57.21           C
ATOM   2659 1HB  ASN A 176      43.209  37.189   8.588  1.00 57.21           H
ATOM   2660 2HB  ASN A 176      43.555  37.634   7.055  1.00 57.21           H
ATOM   2661  CG  ASN A 176      41.541  37.495   7.430  1.00 50.83           C
ATOM   2662  OD1 ASN A 176      40.859  37.129   6.487  1.00 47.32           O
ATOM   2663  ND2 ASN A 176      41.050  38.388   8.261  1.00 45.84           N
ATOM   2664 1HD2 ASN A 176      40.132  38.756   8.115  1.00 45.84           H
ATOM   2665 2HD2 ASN A 176      41.595  38.700   9.039  1.00 45.84           H
ATOM   2666  N   THR A 177      44.782  34.298   5.819  1.00 68.03           N
ATOM   2667  H   THR A 177      44.153  33.536   5.975  1.00 68.03           H
ATOM   2668  CA  THR A 177      45.862  34.110   4.844  1.00 72.20           C
ATOM   2669  HA  THR A 177      46.345  34.985   4.822  1.00 72.20           H
ATOM   2670  C   THR A 177      45.264  33.808   3.470  1.00 73.69           C
ATOM   2671  O   THR A 177      44.389  32.952   3.340  1.00 69.07           O
ATOM   2672  CB  THR A 177      46.888  33.043   5.272  1.00 66.92           C
ATOM   2673  HB  THR A 177      46.794  32.263   4.653  1.00 66.92           H
ATOM   2674  OG1 THR A 177      46.644  32.516   6.549  1.00 57.70           O
ATOM   2675  HG1 THR A 177      46.588  33.230   7.184  1.00 57.70           H
ATOM   2676  CG2 THR A 177      48.295  33.639   5.324  1.00 56.71           C
ATOM   2677 1HG2 THR A 177      48.966  32.951   5.601  1.00 56.71           H
ATOM   2678 2HG2 THR A 177      48.341  34.394   5.978  1.00 56.71           H
ATOM   2679 3HG2 THR A 177      48.568  33.991   4.429  1.00 56.71           H
ATOM   2680  N   LYS A 178      45.715  34.534   2.434  1.00 71.72           N
ATOM   2681  H   LYS A 178      46.369  35.272   2.603  1.00 71.72           H
ATOM   2682  CA  LYS A 178      45.271  34.271   1.057  1.00 75.31           C
ATOM   2683  HA  LYS A 178      44.304  34.526   1.030  1.00 75.31           H
ATOM   2684  C   LYS A 178      45.473  32.785   0.740  1.00 76.34           C
ATOM   2685  O   LYS A 178      46.609  32.315   0.835  1.00 72.65           O
ATOM   2686  CB  LYS A 178      46.057  35.116   0.037  1.00 69.60           C
ATOM   2687 1HB  LYS A 178      47.016  35.146   0.320  1.00 69.60           H
ATOM   2688 2HB  LYS A 178      45.988  34.678  -0.859  1.00 69.60           H
ATOM   2689  CG  LYS A 178      45.542  36.557  -0.086  1.00 60.41           C
ATOM   2690 1HG  LYS A 178      44.577  36.543  -0.349  1.00 60.41           H
ATOM   2691 2HG  LYS A 178      45.641  37.020   0.795  1.00 60.41           H
ATOM   2692  CD  LYS A 178      46.350  37.312  -1.153  1.00 55.66           C
ATOM   2693 1HD  LYS A 178      47.302  37.386  -0.856  1.00 55.66           H
ATOM   2694 2HD  LYS A 178      46.308  36.809  -2.016  1.00 55.66           H
ATOM   2695  CE  LYS A 178      45.773  38.720  -1.359  1.00 49.64           C
ATOM   2696 1HE  LYS A 178      44.824  38.653  -1.667  1.00 49.64           H
ATOM   2697 2HE  LYS A 178      45.809  39.228  -0.499  1.00 49.64           H
ATOM   2698  NZ  LYS A 178      46.545  39.475  -2.381  1.00 40.93           N
ATOM   2699 1HZ  LYS A 178      46.166  40.391  -2.512  1.00 40.93           H
ATOM   2700 2HZ  LYS A 178      46.526  39.005  -3.264  1.00 40.93           H
ATOM   2701 3HZ  LYS A 178      47.501  39.574  -2.106  1.00 40.93           H
ATOM   2702  N   PRO A 179      44.438  32.054   0.362  1.00 74.47           N
ATOM   2703  CA  PRO A 179      44.569  30.628   0.108  1.00 77.22           C
ATOM   2704  HA  PRO A 179      45.014  30.179   0.883  1.00 77.22           H
ATOM   2705  C   PRO A 179      45.469  30.392  -1.112  1.00 80.27           C
ATOM   2706  O   PRO A 179      45.328  31.055  -2.142  1.00 76.16           O
ATOM   2707  CB  PRO A 179      43.141  30.103  -0.073  1.00 71.41           C
ATOM   2708 1HB  PRO A 179      43.110  29.387  -0.771  1.00 71.41           H
ATOM   2709 2HB  PRO A 179      42.781  29.745   0.788  1.00 71.41           H
ATOM   2710  CG  PRO A 179      42.351  31.331  -0.521  1.00 66.29           C
ATOM   2711 1HG  PRO A 179      42.386  31.437  -1.515  1.00 66.29           H
ATOM   2712 2HG  PRO A 179      41.398  31.271  -0.225  1.00 66.29           H
ATOM   2713  CD  PRO A 179      43.060  32.484   0.170  1.00 70.89           C
ATOM   2714 1HD  PRO A 179      43.043  33.308  -0.396  1.00 70.89           H
ATOM   2715 2HD  PRO A 179      42.645  32.681   1.058  1.00 70.89           H
ATOM   2716  N   ASN A 180      46.423  29.470  -0.978  1.00 84.95           N
ATOM   2717  H   ASN A 180      46.549  29.036  -0.086  1.00 84.95           H
ATOM   2718  CA  ASN A 180      47.287  29.071  -2.075  1.00 87.61           C
ATOM   2719  HA  ASN A 180      47.722  29.911  -2.399  1.00 87.61           H
ATOM   2720  C   ASN A 180      46.455  28.460  -3.212  1.00 89.37           C
ATOM   2721  O   ASN A 180      45.508  27.716  -2.939  1.00 86.40           O
ATOM   2722  CB  ASN A 180      48.365  28.090  -1.575  1.00 82.46           C
ATOM   2723 1HB  ASN A 180      47.940  27.429  -0.956  1.00 82.46           H
ATOM   2724 2HB  ASN A 180      48.755  27.609  -2.360  1.00 82.46           H
ATOM   2725  CG  ASN A 180      49.494  28.766  -0.833  1.00 73.45           C
ATOM   2726  OD1 ASN A 180      49.868  29.903  -1.084  1.00 66.29           O
ATOM   2727  ND2 ASN A 180      50.125  28.082   0.088  1.00 64.26           N
ATOM   2728 1HD2 ASN A 180      50.898  28.491   0.572  1.00 64.26           H
ATOM   2729 2HD2 ASN A 180      49.834  27.151   0.307  1.00 64.26           H
ATOM   2730  N   PRO A 181      46.800  28.720  -4.475  1.00 88.14           N
ATOM   2731  CA  PRO A 181      46.140  28.095  -5.613  1.00 88.74           C
ATOM   2732  HA  PRO A 181      45.161  28.293  -5.569  1.00 88.74           H
ATOM   2733  C   PRO A 181      46.291  26.571  -5.579  1.00 90.01           C
ATOM   2734  O   PRO A 181      47.405  26.058  -5.504  1.00 85.96           O
ATOM   2735  CB  PRO A 181      46.818  28.693  -6.852  1.00 85.76           C
ATOM   2736 1HB  PRO A 181      47.543  28.091  -7.186  1.00 85.76           H
ATOM   2737 2HB  PRO A 181      46.152  28.850  -7.581  1.00 85.76           H
ATOM   2738  CG  PRO A 181      47.400  30.010  -6.372  1.00 82.44           C
ATOM   2739 1HG  PRO A 181      48.204  30.265  -6.909  1.00 82.44           H
ATOM   2740 2HG  PRO A 181      46.721  30.742  -6.420  1.00 82.44           H
ATOM   2741  CD  PRO A 181      47.777  29.705  -4.932  1.00 86.18           C
ATOM   2742 1HD  PRO A 181      48.698  29.320  -4.873  1.00 86.18           H
ATOM   2743 2HD  PRO A 181      47.722  30.525  -4.362  1.00 86.18           H
ATOM   2744  N   VAL A 182      45.171  25.841  -5.662  1.00 89.22           N
ATOM   2745  H   VAL A 182      44.298  26.324  -5.731  1.00 89.22           H
ATOM   2746  CA  VAL A 182      45.149  24.376  -5.657  1.00 90.82           C
ATOM   2747  HA  VAL A 182      46.094  24.081  -5.801  1.00 90.82           H
ATOM   2748  C   VAL A 182      44.268  23.882  -6.806  1.00 91.92           C
ATOM   2749  O   VAL A 182      43.096  24.248  -6.905  1.00 89.16           O
ATOM   2750  CB  VAL A 182      44.674  23.821  -4.299  1.00 88.24           C
ATOM   2751  HB  VAL A 182      43.736  24.151  -4.195  1.00 88.24           H
ATOM   2752  CG1 VAL A 182      44.732  22.288  -4.263  1.00 78.75           C
ATOM   2753 1HG1 VAL A 182      44.422  21.938  -3.379  1.00 78.75           H
ATOM   2754 2HG1 VAL A 182      45.665  21.961  -4.413  1.00 78.75           H
ATOM   2755 3HG1 VAL A 182      44.149  21.891  -4.972  1.00 78.75           H
ATOM   2756  CG2 VAL A 182      45.546  24.305  -3.132  1.00 79.91           C
ATOM   2757 1HG2 VAL A 182      45.220  23.933  -2.263  1.00 79.91           H
ATOM   2758 2HG2 VAL A 182      45.532  25.303  -3.064  1.00 79.91           H
ATOM   2759 3HG2 VAL A 182      46.496  24.018  -3.252  1.00 79.91           H
ATOM   2760  N   ALA A 183      44.858  23.053  -7.687  1.00 92.19           N
ATOM   2761  H   ALA A 183      45.845  22.908  -7.622  1.00 92.19           H
ATOM   2762  CA  ALA A 183      44.115  22.356  -8.734  1.00 92.46           C
ATOM   2763  HA  ALA A 183      43.630  23.051  -9.265  1.00 92.46           H
ATOM   2764  C   ALA A 183      43.069  21.405  -8.128  1.00 92.75           C
ATOM   2765  O   ALA A 183      43.233  20.973  -6.984  1.00 90.25           O
ATOM   2766  CB  ALA A 183      45.122  21.600  -9.616  1.00 91.54           C
ATOM   2767 1HB  ALA A 183      45.798  22.226 -10.005  1.00 91.54           H
ATOM   2768 2HB  ALA A 183      44.659  21.138 -10.372  1.00 91.54           H
ATOM   2769 3HB  ALA A 183      45.613  20.908  -9.087  1.00 91.54           H
ATOM   2770  N   PRO A 184      41.994  21.036  -8.866  1.00 92.47           N
ATOM   2771  CA  PRO A 184      40.984  20.123  -8.348  1.00 91.94           C
ATOM   2772  HA  PRO A 184      40.610  20.523  -7.511  1.00 91.94           H
ATOM   2773  C   PRO A 184      41.575  18.759  -7.964  1.00 92.54           C
ATOM   2774  O   PRO A 184      42.421  18.219  -8.678  1.00 90.71           O
ATOM   2775  CB  PRO A 184      39.935  19.983  -9.451  1.00 90.67           C
ATOM   2776 1HB  PRO A 184      40.094  19.157  -9.992  1.00 90.67           H
ATOM   2777 2HB  PRO A 184      39.013  19.956  -9.065  1.00 90.67           H
ATOM   2778  CG  PRO A 184      40.135  21.238 -10.299  1.00 88.17           C
ATOM   2779 1HG  PRO A 184      39.872  21.076 -11.250  1.00 88.17           H
ATOM   2780 2HG  PRO A 184      39.610  22.007  -9.934  1.00 88.17           H
ATOM   2781  CD  PRO A 184      41.627  21.500 -10.187  1.00 90.34           C
ATOM   2782 1HD  PRO A 184      42.140  20.990 -10.877  1.00 90.34           H
ATOM   2783 2HD  PRO A 184      41.834  22.475 -10.270  1.00 90.34           H
ATOM   2784  N   TYR A 185      41.094  18.186  -6.876  1.00 91.22           N
ATOM   2785  H   TYR A 185      40.431  18.702  -6.334  1.00 91.22           H
ATOM   2786  CA  TYR A 185      41.461  16.850  -6.407  1.00 90.96           C
ATOM   2787  HA  TYR A 185      41.746  16.339  -7.218  1.00 90.96           H
ATOM   2788  C   TYR A 185      40.259  16.135  -5.798  1.00 91.20           C
ATOM   2789  O   TYR A 185      39.308  16.765  -5.336  1.00 88.98           O
ATOM   2790  CB  TYR A 185      42.632  16.943  -5.415  1.00 90.04           C
ATOM   2791 1HB  TYR A 185      42.925  16.015  -5.185  1.00 90.04           H
ATOM   2792 2HB  TYR A 185      43.384  17.430  -5.859  1.00 90.04           H
ATOM   2793  CG  TYR A 185      42.310  17.666  -4.116  1.00 87.98           C
ATOM   2794  CD1 TYR A 185      42.417  19.069  -4.032  1.00 82.30           C
ATOM   2795  HD1 TYR A 185      42.715  19.591  -4.831  1.00 82.30           H
ATOM   2796  CD2 TYR A 185      41.883  16.938  -2.984  1.00 82.39           C
ATOM   2797  HD2 TYR A 185      41.803  15.942  -3.034  1.00 82.39           H
ATOM   2798  CE1 TYR A 185      42.110  19.741  -2.840  1.00 80.39           C
ATOM   2799  HE1 TYR A 185      42.196  20.736  -2.790  1.00 80.39           H
ATOM   2800  CE2 TYR A 185      41.568  17.608  -1.780  1.00 81.13           C
ATOM   2801  HE2 TYR A 185      41.267  17.090  -0.979  1.00 81.13           H
ATOM   2802  CZ  TYR A 185      41.682  19.016  -1.716  1.00 85.32           C
ATOM   2803  OH  TYR A 185      41.373  19.659  -0.560  1.00 83.52           O
ATOM   2804  HH  TYR A 185      41.300  20.599  -0.727  1.00 83.52           H
ATOM   2805  N   TRP A 186      40.288  14.800  -5.791  1.00 93.21           N
ATOM   2806  H   TRP A 186      41.062  14.335  -6.221  1.00 93.21           H
ATOM   2807  CA  TRP A 186      39.230  13.985  -5.177  1.00 92.65           C
ATOM   2808  HA  TRP A 186      38.361  14.418  -5.416  1.00 92.65           H
ATOM   2809  C   TRP A 186      39.376  13.976  -3.655  1.00 92.30           C
ATOM   2810  O   TRP A 186      40.456  13.685  -3.151  1.00 89.63           O
ATOM   2811  CB  TRP A 186      39.268  12.560  -5.743  1.00 92.28           C
ATOM   2812 1HB  TRP A 186      40.126  12.131  -5.462  1.00 92.28           H
ATOM   2813 2HB  TRP A 186      38.498  12.047  -5.362  1.00 92.28           H
ATOM   2814  CG  TRP A 186      39.181  12.462  -7.241  1.00 92.55           C
ATOM   2815  CD1 TRP A 186      40.081  11.844  -8.039  1.00 89.51           C
ATOM   2816  HD1 TRP A 186      40.904  11.373  -7.720  1.00 89.51           H
ATOM   2817  CD2 TRP A 186      38.159  13.005  -8.138  1.00 92.37           C
ATOM   2818  NE1 TRP A 186      39.693  11.960  -9.363  1.00 89.15           N
ATOM   2819  HE1 TRP A 186      40.199  11.577 -10.136  1.00 89.15           H
ATOM   2820  CE2 TRP A 186      38.518  12.673  -9.477  1.00 91.51           C
ATOM   2821  CE3 TRP A 186      36.980  13.751  -7.941  1.00 90.96           C
ATOM   2822  HE3 TRP A 186      36.698  13.999  -7.014  1.00 90.96           H
ATOM   2823  CZ2 TRP A 186      37.737  13.066 -10.576  1.00 91.21           C
ATOM   2824  HZ2 TRP A 186      38.007  12.813 -11.505  1.00 91.21           H
ATOM   2825  CZ3 TRP A 186      36.195  14.150  -9.043  1.00 89.36           C
ATOM   2826  HZ3 TRP A 186      35.358  14.676  -8.889  1.00 89.36           H
ATOM   2827  CH2 TRP A 186      36.575  13.817 -10.354  1.00 88.96           C
ATOM   2828  HH2 TRP A 186      36.017  14.116 -11.128  1.00 88.96           H
ATOM   2829  N   THR A 187      38.313  14.245  -2.945  1.00 91.97           N
ATOM   2830  H   THR A 187      37.464  14.466  -3.425  1.00 91.97           H
ATOM   2831  CA  THR A 187      38.302  14.239  -1.473  1.00 90.71           C
ATOM   2832  HA  THR A 187      39.242  14.487  -1.238  1.00 90.71           H
ATOM   2833  C   THR A 187      37.990  12.862  -0.889  1.00 90.36           C
ATOM   2834  O   THR A 187      38.425  12.570   0.219  1.00 86.55           O
ATOM   2835  CB  THR A 187      37.318  15.271  -0.907  1.00 89.91           C
ATOM   2836  HB  THR A 187      37.215  15.113   0.075  1.00 89.91           H
ATOM   2837  OG1 THR A 187      36.040  15.107  -1.466  1.00 83.48           O
ATOM   2838  HG1 THR A 187      36.111  15.070  -2.420  1.00 83.48           H
ATOM   2839  CG2 THR A 187      37.763  16.698  -1.218  1.00 80.80           C
ATOM   2840 1HG2 THR A 187      37.117  17.364  -0.846  1.00 80.80           H
ATOM   2841 2HG2 THR A 187      37.824  16.847  -2.205  1.00 80.80           H
ATOM   2842 3HG2 THR A 187      38.662  16.887  -0.822  1.00 80.80           H
ATOM   2843  N   SER A 188      37.264  12.010  -1.630  1.00 89.48           N
ATOM   2844  H   SER A 188      36.958  12.315  -2.532  1.00 89.48           H
ATOM   2845  CA  SER A 188      36.891  10.652  -1.196  1.00 88.73           C
ATOM   2846  HA  SER A 188      37.585  10.372  -0.533  1.00 88.73           H
ATOM   2847  C   SER A 188      36.911   9.682  -2.390  1.00 89.05           C
ATOM   2848  O   SER A 188      35.853   9.283  -2.884  1.00 85.98           O
ATOM   2849  CB  SER A 188      35.528  10.655  -0.494  1.00 86.44           C
ATOM   2850 1HB  SER A 188      34.800  10.877  -1.143  1.00 86.44           H
ATOM   2851 2HB  SER A 188      35.345   9.764  -0.079  1.00 86.44           H
ATOM   2852  OG  SER A 188      35.468  11.616   0.542  1.00 77.07           O
ATOM   2853  HG  SER A 188      35.454  12.495   0.162  1.00 77.07           H
ATOM   2854  N   PRO A 189      38.092   9.339  -2.933  1.00 90.68           N
ATOM   2855  CA  PRO A 189      38.218   8.473  -4.108  1.00 89.23           C
ATOM   2856  HA  PRO A 189      37.659   8.858  -4.843  1.00 89.23           H
ATOM   2857  C   PRO A 189      37.662   7.061  -3.879  1.00 89.45           C
ATOM   2858  O   PRO A 189      37.153   6.446  -4.817  1.00 85.63           O
ATOM   2859  CB  PRO A 189      39.719   8.455  -4.435  1.00 88.17           C
ATOM   2860 1HB  PRO A 189      40.002   7.556  -4.770  1.00 88.17           H
ATOM   2861 2HB  PRO A 189      39.945   9.151  -5.116  1.00 88.17           H
ATOM   2862  CG  PRO A 189      40.389   8.768  -3.102  1.00 85.94           C
ATOM   2863 1HG  PRO A 189      40.516   7.937  -2.561  1.00 85.94           H
ATOM   2864 2HG  PRO A 189      41.273   9.214  -3.241  1.00 85.94           H
ATOM   2865  CD  PRO A 189      39.406   9.711  -2.426  1.00 89.20           C
ATOM   2866 1HD  PRO A 189      39.425   9.602  -1.432  1.00 89.20           H
ATOM   2867 2HD  PRO A 189      39.599  10.664  -2.661  1.00 89.20           H
ATOM   2868  N   GLU A 190      37.661   6.565  -2.641  1.00 87.94           N
ATOM   2869  H   GLU A 190      38.094   7.113  -1.925  1.00 87.94           H
ATOM   2870  CA  GLU A 190      37.078   5.286  -2.247  1.00 86.39           C
ATOM   2871  HA  GLU A 190      37.518   4.612  -2.841  1.00 86.39           H
ATOM   2872  C   GLU A 190      35.575   5.208  -2.540  1.00 85.19           C
ATOM   2873  O   GLU A 190      35.079   4.180  -3.006  1.00 81.63           O
ATOM   2874  CB  GLU A 190      37.404   4.994  -0.759  1.00 85.79           C
ATOM   2875 1HB  GLU A 190      37.101   4.061  -0.564  1.00 85.79           H
ATOM   2876 2HB  GLU A 190      38.397   5.051  -0.654  1.00 85.79           H
ATOM   2877  CG  GLU A 190      36.772   5.919   0.311  1.00 77.69           C
ATOM   2878 1HG  GLU A 190      35.787   5.960   0.141  1.00 77.69           H
ATOM   2879 2HG  GLU A 190      36.939   5.511   1.209  1.00 77.69           H
ATOM   2880  CD  GLU A 190      37.304   7.366   0.346  1.00 71.14           C
ATOM   2881  OE1 GLU A 190      36.598   8.239   0.904  1.00 62.17           O
ATOM   2882  OE2 GLU A 190      38.366   7.637  -0.254  1.00 61.89           O
ATOM   2883  N   LYS A 191      34.846   6.318  -2.408  1.00 84.48           N
ATOM   2884  H   LYS A 191      35.304   7.140  -2.070  1.00 84.48           H
ATOM   2885  CA  LYS A 191      33.400   6.413  -2.730  1.00 82.95           C
ATOM   2886  HA  LYS A 191      32.995   5.565  -2.387  1.00 82.95           H
ATOM   2887  C   LYS A 191      33.121   6.417  -4.250  1.00 83.15           C
ATOM   2888  O   LYS A 191      31.966   6.497  -4.663  1.00 79.16           O
ATOM   2889  CB  LYS A 191      32.765   7.618  -1.983  1.00 80.39           C
ATOM   2890 1HB  LYS A 191      33.238   8.455  -2.258  1.00 80.39           H
ATOM   2891 2HB  LYS A 191      31.800   7.682  -2.235  1.00 80.39           H
ATOM   2892  CG  LYS A 191      32.868   7.472  -0.445  1.00 76.19           C
ATOM   2893 1HG  LYS A 191      32.472   6.587  -0.200  1.00 76.19           H
ATOM   2894 2HG  LYS A 191      33.839   7.480  -0.207  1.00 76.19           H
ATOM   2895  CD  LYS A 191      32.163   8.558   0.414  1.00 70.65           C
ATOM   2896 1HD  LYS A 191      32.554   9.457   0.216  1.00 70.65           H
ATOM   2897 2HD  LYS A 191      31.183   8.569   0.214  1.00 70.65           H
ATOM   2898  CE  LYS A 191      32.389   8.206   1.903  1.00 63.94           C
ATOM   2899 1HE  LYS A 191      31.988   7.306   2.076  1.00 63.94           H
ATOM   2900 2HE  LYS A 191      33.374   8.169   2.069  1.00 63.94           H
ATOM   2901  NZ  LYS A 191      31.824   9.122   2.933  1.00 56.17           N
ATOM   2902 1HZ  LYS A 191      32.031   8.796   3.855  1.00 56.17           H
ATOM   2903 2HZ  LYS A 191      30.830   9.189   2.847  1.00 56.17           H
ATOM   2904 3HZ  LYS A 191      32.203  10.043   2.840  1.00 56.17           H
ATOM   2905  N   MET A 192      34.175   6.338  -5.069  1.00 83.73           N
ATOM   2906  H   MET A 192      35.075   6.252  -4.641  1.00 83.73           H
ATOM   2907  CA  MET A 192      34.137   6.366  -6.536  1.00 83.87           C
ATOM   2908  HA  MET A 192      33.167   6.466  -6.756  1.00 83.87           H
ATOM   2909  C   MET A 192      34.632   5.058  -7.180  1.00 82.27           C
ATOM   2910  O   MET A 192      34.662   4.959  -8.413  1.00 77.92           O
ATOM   2911  CB  MET A 192      34.966   7.562  -7.050  1.00 83.85           C
ATOM   2912 1HB  MET A 192      35.925   7.410  -6.809  1.00 83.85           H
ATOM   2913 2HB  MET A 192      34.875   7.607  -8.045  1.00 83.85           H
ATOM   2914  CG  MET A 192      34.530   8.914  -6.464  1.00 83.30           C
ATOM   2915 1HG  MET A 192      33.592   9.034  -6.789  1.00 83.30           H
ATOM   2916 2HG  MET A 192      34.525   8.765  -5.475  1.00 83.30           H
ATOM   2917  SD  MET A 192      35.590  10.312  -6.931  1.00 83.28           S
ATOM   2918  CE  MET A 192      35.311  10.360  -8.720  1.00 71.99           C
ATOM   2919 1HE  MET A 192      35.837  11.096  -9.145  1.00 71.99           H
ATOM   2920 2HE  MET A 192      34.345  10.513  -8.928  1.00 71.99           H
ATOM   2921 3HE  MET A 192      35.585   9.499  -9.149  1.00 71.99           H
ATOM   2922  N   GLU A 193      35.013   4.051  -6.397  1.00 80.06           N
ATOM   2923  H   GLU A 193      34.874   4.139  -5.411  1.00 80.06           H
ATOM   2924  CA  GLU A 193      35.628   2.815  -6.907  1.00 78.51           C
ATOM   2925  HA  GLU A 193      36.396   3.135  -7.462  1.00 78.51           H
ATOM   2926  C   GLU A 193      34.681   1.999  -7.796  1.00 77.16           C
ATOM   2927  O   GLU A 193      35.094   1.430  -8.810  1.00 72.30           O
ATOM   2928  CB  GLU A 193      36.097   1.940  -5.739  1.00 74.79           C
ATOM   2929 1HB  GLU A 193      35.353   1.866  -5.075  1.00 74.79           H
ATOM   2930 2HB  GLU A 193      36.323   1.031  -6.090  1.00 74.79           H
ATOM   2931  CG  GLU A 193      37.335   2.524  -5.037  1.00 65.03           C
ATOM   2932 1HG  GLU A 193      38.044   2.683  -5.724  1.00 65.03           H
ATOM   2933 2HG  GLU A 193      37.080   3.393  -4.614  1.00 65.03           H
ATOM   2934  CD  GLU A 193      37.903   1.592  -3.947  1.00 58.91           C
ATOM   2935  OE1 GLU A 193      39.001   1.925  -3.458  1.00 51.21           O
ATOM   2936  OE2 GLU A 193      37.284   0.538  -3.686  1.00 51.98           O
ATOM   2937  N   LYS A 194      33.403   1.970  -7.464  1.00 77.08           N
ATOM   2938  H   LYS A 194      33.111   2.478  -6.654  1.00 77.08           H
ATOM   2939  CA  LYS A 194      32.395   1.232  -8.222  1.00 77.94           C
ATOM   2940  HA  LYS A 194      32.790   0.344  -8.455  1.00 77.94           H
ATOM   2941  C   LYS A 194      32.083   1.949  -9.537  1.00 79.39           C
ATOM   2942  O   LYS A 194      31.190   2.790  -9.608  1.00 75.51           O
ATOM   2943  CB  LYS A 194      31.157   0.995  -7.345  1.00 73.48           C
ATOM   2944 1HB  LYS A 194      31.450   0.601  -6.474  1.00 73.48           H
ATOM   2945 2HB  LYS A 194      30.707   1.872  -7.180  1.00 73.48           H
ATOM   2946  CG  LYS A 194      30.153   0.038  -8.011  1.00 67.90           C
ATOM   2947 1HG  LYS A 194      29.824   0.442  -8.865  1.00 67.90           H
ATOM   2948 2HG  LYS A 194      30.603  -0.833  -8.206  1.00 67.90           H
ATOM   2949  CD  LYS A 194      28.963  -0.205  -7.074  1.00 63.94           C
ATOM   2950 1HD  LYS A 194      29.298  -0.598  -6.218  1.00 63.94           H
ATOM   2951 2HD  LYS A 194      28.513   0.668  -6.887  1.00 63.94           H
ATOM   2952  CE  LYS A 194      27.944  -1.166  -7.697  1.00 54.96           C
ATOM   2953 1HE  LYS A 194      27.591  -0.780  -8.549  1.00 54.96           H
ATOM   2954 2HE  LYS A 194      28.379  -2.047  -7.885  1.00 54.96           H
ATOM   2955  NZ  LYS A 194      26.803  -1.389  -6.769  1.00 47.41           N
ATOM   2956 1HZ  LYS A 194      26.133  -2.015  -7.168  1.00 47.41           H
ATOM   2957 2HZ  LYS A 194      26.335  -0.529  -6.563  1.00 47.41           H
ATOM   2958 3HZ  LYS A 194      27.116  -1.784  -5.905  1.00 47.41           H
ATOM   2959  N   LYS A 195      32.803   1.581 -10.603  1.00 76.50           N
ATOM   2960  H   LYS A 195      33.494   0.867 -10.486  1.00 76.50           H
ATOM   2961  CA  LYS A 195      32.630   2.174 -11.940  1.00 78.73           C
ATOM   2962  HA  LYS A 195      32.466   3.141 -11.746  1.00 78.73           H
ATOM   2963  C   LYS A 195      31.402   1.662 -12.702  1.00 81.14           C
ATOM   2964  O   LYS A 195      30.834   2.415 -13.480  1.00 77.56           O
ATOM   2965  CB  LYS A 195      33.906   1.974 -12.777  1.00 76.44           C
ATOM   2966 1HB  LYS A 195      34.132   1.000 -12.808  1.00 76.44           H
ATOM   2967 2HB  LYS A 195      33.748   2.309 -13.706  1.00 76.44           H
ATOM   2968  CG  LYS A 195      35.078   2.737 -12.166  1.00 72.08           C
ATOM   2969 1HG  LYS A 195      34.820   3.699 -12.072  1.00 72.08           H
ATOM   2970 2HG  LYS A 195      35.274   2.354 -11.263  1.00 72.08           H
ATOM   2971  CD  LYS A 195      36.342   2.642 -13.034  1.00 68.46           C
ATOM   2972 1HD  LYS A 195      36.613   1.685 -13.141  1.00 68.46           H
ATOM   2973 2HD  LYS A 195      36.171   3.043 -13.934  1.00 68.46           H
ATOM   2974  CE  LYS A 195      37.450   3.416 -12.327  1.00 59.65           C
ATOM   2975 1HE  LYS A 195      37.174   4.371 -12.220  1.00 59.65           H
ATOM   2976 2HE  LYS A 195      37.616   3.013 -11.427  1.00 59.65           H
ATOM   2977  NZ  LYS A 195      38.718   3.385 -13.088  1.00 52.57           N
ATOM   2978 1HZ  LYS A 195      39.434   3.896 -12.612  1.00 52.57           H
ATOM   2979 2HZ  LYS A 195      38.602   3.790 -13.995  1.00 52.57           H
ATOM   2980 3HZ  LYS A 195      39.040   2.446 -13.210  1.00 52.57           H
ATOM   2981  N   LEU A 196      31.005   0.400 -12.486  1.00 72.43           N
ATOM   2982  H   LEU A 196      31.525  -0.152 -11.834  1.00 72.43           H
ATOM   2983  CA  LEU A 196      29.858  -0.217 -13.147  1.00 71.43           C
ATOM   2984  HA  LEU A 196      29.636   0.365 -13.929  1.00 71.43           H
ATOM   2985  C   LEU A 196      28.645  -0.247 -12.204  1.00 71.88           C
ATOM   2986  O   LEU A 196      28.693  -0.865 -11.141  1.00 68.90           O
ATOM   2987  CB  LEU A 196      30.233  -1.616 -13.660  1.00 69.13           C
ATOM   2988 1HB  LEU A 196      30.975  -1.516 -14.323  1.00 69.13           H
ATOM   2989 2HB  LEU A 196      30.552  -2.158 -12.882  1.00 69.13           H
ATOM   2990  CG  LEU A 196      29.076  -2.377 -14.339  1.00 63.44           C
ATOM   2991  HG  LEU A 196      28.323  -2.408 -13.681  1.00 63.44           H
ATOM   2992  CD1 LEU A 196      28.569  -1.686 -15.602  1.00 56.85           C
ATOM   2993 1HD1 LEU A 196      27.821  -2.203 -16.018  1.00 56.85           H
ATOM   2994 2HD1 LEU A 196      29.298  -1.601 -16.281  1.00 56.85           H
ATOM   2995 3HD1 LEU A 196      28.231  -0.767 -15.397  1.00 56.85           H
ATOM   2996  CD2 LEU A 196      29.536  -3.783 -14.725  1.00 58.57           C
ATOM   2997 1HD2 LEU A 196      28.798  -4.293 -15.167  1.00 58.57           H
ATOM   2998 2HD2 LEU A 196      29.826  -4.299 -13.919  1.00 58.57           H
ATOM   2999 3HD2 LEU A 196      30.308  -3.746 -15.360  1.00 58.57           H
ATOM   3000  N   HIS A 197      27.559   0.358 -12.637  1.00 75.65           N
ATOM   3001  H   HIS A 197      27.622   0.850 -13.505  1.00 75.65           H
ATOM   3002  CA  HIS A 197      26.278   0.369 -11.956  1.00 76.43           C
ATOM   3003  HA  HIS A 197      26.383  -0.139 -11.101  1.00 76.43           H
ATOM   3004  C   HIS A 197      25.245  -0.334 -12.837  1.00 76.66           C
ATOM   3005  O   HIS A 197      24.727   0.260 -13.774  1.00 75.34           O
ATOM   3006  CB  HIS A 197      25.878   1.818 -11.630  1.00 75.92           C
ATOM   3007 1HB  HIS A 197      25.919   2.363 -12.468  1.00 75.92           H
ATOM   3008 2HB  HIS A 197      24.944   1.825 -11.273  1.00 75.92           H
ATOM   3009  CG  HIS A 197      26.772   2.468 -10.608  1.00 75.40           C
ATOM   3010  ND1 HIS A 197      26.423   2.786  -9.312  1.00 64.57           N
ATOM   3011  HD1 HIS A 197      25.535   2.621  -8.883  1.00 64.57           H
ATOM   3012  CD2 HIS A 197      28.070   2.851 -10.787  1.00 64.47           C
ATOM   3013  HD2 HIS A 197      28.605   2.752 -11.626  1.00 64.47           H
ATOM   3014  CE1 HIS A 197      27.491   3.357  -8.729  1.00 65.28           C
ATOM   3015  HE1 HIS A 197      27.517   3.697  -7.789  1.00 65.28           H
ATOM   3016  NE2 HIS A 197      28.515   3.405  -9.589  1.00 67.35           N
ATOM   3017  N   ALA A 198      24.966  -1.598 -12.536  1.00 76.10           N
ATOM   3018  H   ALA A 198      25.561  -2.082 -11.894  1.00 76.10           H
ATOM   3019  CA  ALA A 198      23.828  -2.305 -13.104  1.00 75.37           C
ATOM   3020  HA  ALA A 198      23.592  -1.883 -13.979  1.00 75.37           H
ATOM   3021  C   ALA A 198      22.646  -2.163 -12.136  1.00 75.38           C
ATOM   3022  O   ALA A 198      22.719  -2.634 -11.002  1.00 72.39           O
ATOM   3023  CB  ALA A 198      24.212  -3.762 -13.379  1.00 72.79           C
ATOM   3024 1HB  ALA A 198      24.984  -3.816 -14.012  1.00 72.79           H
ATOM   3025 2HB  ALA A 198      23.447  -4.264 -13.783  1.00 72.79           H
ATOM   3026 3HB  ALA A 198      24.474  -4.229 -12.535  1.00 72.79           H
ATOM   3027  N   VAL A 199      21.608  -1.478 -12.574  1.00 77.01           N
ATOM   3028  H   VAL A 199      21.618  -1.142 -13.516  1.00 77.01           H
ATOM   3029  CA  VAL A 199      20.437  -1.188 -11.736  1.00 76.04           C
ATOM   3030  HA  VAL A 199      20.549  -1.776 -10.935  1.00 76.04           H
ATOM   3031  C   VAL A 199      19.152  -1.555 -12.470  1.00 74.33           C
ATOM   3032  O   VAL A 199      19.080  -1.417 -13.693  1.00 72.10           O
ATOM   3033  CB  VAL A 199      20.397   0.277 -11.264  1.00 75.89           C
ATOM   3034  HB  VAL A 199      19.573   0.361 -10.703  1.00 75.89           H
ATOM   3035  CG1 VAL A 199      21.626   0.633 -10.418  1.00 67.95           C
ATOM   3036 1HG1 VAL A 199      21.590   1.586 -10.117  1.00 67.95           H
ATOM   3037 2HG1 VAL A 199      22.469   0.507 -10.941  1.00 67.95           H
ATOM   3038 3HG1 VAL A 199      21.680   0.055  -9.604  1.00 67.95           H
ATOM   3039  CG2 VAL A 199      20.284   1.268 -12.425  1.00 66.91           C
ATOM   3040 1HG2 VAL A 199      20.260   2.210 -12.091  1.00 66.91           H
ATOM   3041 2HG2 VAL A 199      19.450   1.108 -12.953  1.00 66.91           H
ATOM   3042 3HG2 VAL A 199      21.063   1.182 -13.047  1.00 66.91           H
ATOM   3043  N   PRO A 200      18.130  -2.007 -11.770  1.00 68.74           N
ATOM   3044  CA  PRO A 200      16.823  -2.186 -12.376  1.00 67.12           C
ATOM   3045  HA  PRO A 200      16.933  -2.735 -13.205  1.00 67.12           H
ATOM   3046  C   PRO A 200      16.206  -0.854 -12.811  1.00 67.01           C
ATOM   3047  O   PRO A 200      16.426   0.172 -12.163  1.00 65.57           O
ATOM   3048  CB  PRO A 200      15.968  -2.875 -11.306  1.00 64.66           C
ATOM   3049 1HB  PRO A 200      15.380  -2.214 -10.839  1.00 64.66           H
ATOM   3050 2HB  PRO A 200      15.405  -3.596 -11.710  1.00 64.66           H
ATOM   3051  CG  PRO A 200      16.989  -3.466 -10.339  1.00 60.93           C
ATOM   3052 1HG  PRO A 200      16.614  -3.528  -9.414  1.00 60.93           H
ATOM   3053 2HG  PRO A 200      17.286  -4.372 -10.640  1.00 60.93           H
ATOM   3054  CD  PRO A 200      18.139  -2.469 -10.396  1.00 62.75           C
ATOM   3055 1HD  PRO A 200      17.992  -1.699  -9.776  1.00 62.75           H
ATOM   3056 2HD  PRO A 200      19.016  -2.903 -10.187  1.00 62.75           H
ATOM   3057  N   ALA A 201      15.395  -0.885 -13.868  1.00 66.18           N
ATOM   3058  H   ALA A 201      15.342  -1.724 -14.409  1.00 66.18           H
ATOM   3059  CA  ALA A 201      14.582   0.257 -14.265  1.00 65.30           C
ATOM   3060  HA  ALA A 201      15.221   0.994 -14.486  1.00 65.30           H
ATOM   3061  C   ALA A 201      13.688   0.751 -13.105  1.00 63.47           C
ATOM   3062  O   ALA A 201      13.419   0.024 -12.150  1.00 60.87           O
ATOM   3063  CB  ALA A 201      13.773  -0.122 -15.514  1.00 63.83           C
ATOM   3064 1HB  ALA A 201      14.374  -0.438 -16.248  1.00 63.83           H
ATOM   3065 2HB  ALA A 201      13.255   0.662 -15.857  1.00 63.83           H
ATOM   3066 3HB  ALA A 201      13.124  -0.855 -15.312  1.00 63.83           H
ATOM   3067  N   ALA A 202      13.289   2.001 -13.195  1.00 67.46           N
ATOM   3068  H   ALA A 202      13.517   2.488 -14.038  1.00 67.46           H
ATOM   3069  CA  ALA A 202      12.543   2.748 -12.179  1.00 67.53           C
ATOM   3070  HA  ALA A 202      12.479   3.664 -12.575  1.00 67.53           H
ATOM   3071  C   ALA A 202      13.276   2.988 -10.843  1.00 69.82           C
ATOM   3072  O   ALA A 202      12.693   3.558  -9.922  1.00 66.69           O
ATOM   3073  CB  ALA A 202      11.142   2.144 -12.018  1.00 63.60           C
ATOM   3074 1HB  ALA A 202      10.707   2.007 -12.908  1.00 63.60           H
ATOM   3075 2HB  ALA A 202      10.553   2.744 -11.477  1.00 63.60           H
ATOM   3076 3HB  ALA A 202      11.185   1.258 -11.557  1.00 63.60           H
ATOM   3077  N   LYS A 203      14.545   2.622 -10.706  1.00 73.14           N
ATOM   3078  H   LYS A 203      14.963   2.072 -11.430  1.00 73.14           H
ATOM   3079  CA  LYS A 203      15.366   2.986  -9.541  1.00 75.65           C
ATOM   3080  HA  LYS A 203      14.719   3.026  -8.780  1.00 75.65           H
ATOM   3081  C   LYS A 203      16.001   4.368  -9.706  1.00 78.57           C
ATOM   3082  O   LYS A 203      16.285   4.811 -10.809  1.00 77.32           O
ATOM   3083  CB  LYS A 203      16.427   1.914  -9.240  1.00 71.42           C
ATOM   3084 1HB  LYS A 203      16.858   1.648 -10.102  1.00 71.42           H
ATOM   3085 2HB  LYS A 203      17.114   2.313  -8.633  1.00 71.42           H
ATOM   3086  CG  LYS A 203      15.851   0.647  -8.566  1.00 63.94           C
ATOM   3087 1HG  LYS A 203      15.067   0.327  -9.098  1.00 63.94           H
ATOM   3088 2HG  LYS A 203      16.557  -0.061  -8.554  1.00 63.94           H
ATOM   3089  CD  LYS A 203      15.391   0.908  -7.119  1.00 60.81           C
ATOM   3090 1HD  LYS A 203      16.115   1.398  -6.634  1.00 60.81           H
ATOM   3091 2HD  LYS A 203      14.564   1.470  -7.140  1.00 60.81           H
ATOM   3092  CE  LYS A 203      15.083  -0.382  -6.357  1.00 52.87           C
ATOM   3093 1HE  LYS A 203      14.273  -0.815  -6.754  1.00 52.87           H
ATOM   3094 2HE  LYS A 203      15.863  -1.003  -6.431  1.00 52.87           H
ATOM   3095  NZ  LYS A 203      14.818  -0.127  -4.905  1.00 46.79           N
ATOM   3096 1HZ  LYS A 203      14.619  -0.980  -4.422  1.00 46.79           H
ATOM   3097 2HZ  LYS A 203      14.036   0.484  -4.785  1.00 46.79           H
ATOM   3098 3HZ  LYS A 203      15.610   0.297  -4.465  1.00 46.79           H
ATOM   3099  N   THR A 204      16.289   5.013  -8.571  1.00 77.85           N
ATOM   3100  H   THR A 204      15.924   4.655  -7.711  1.00 77.85           H
ATOM   3101  CA  THR A 204      17.113   6.218  -8.532  1.00 80.36           C
ATOM   3102  HA  THR A 204      16.874   6.742  -9.349  1.00 80.36           H
ATOM   3103  C   THR A 204      18.591   5.838  -8.579  1.00 82.28           C
ATOM   3104  O   THR A 204      19.028   4.950  -7.846  1.00 81.16           O
ATOM   3105  CB  THR A 204      16.797   7.060  -7.288  1.00 78.34           C
ATOM   3106  HB  THR A 204      16.947   6.505  -6.469  1.00 78.34           H
ATOM   3107  OG1 THR A 204      15.440   7.422  -7.317  1.00 71.51           O
ATOM   3108  HG1 THR A 204      15.364   8.376  -7.324  1.00 71.51           H
ATOM   3109  CG2 THR A 204      17.621   8.345  -7.203  1.00 70.85           C
ATOM   3110 1HG2 THR A 204      17.388   8.866  -6.382  1.00 70.85           H
ATOM   3111 2HG2 THR A 204      17.454   8.931  -7.996  1.00 70.85           H
ATOM   3112 3HG2 THR A 204      18.600   8.142  -7.171  1.00 70.85           H
ATOM   3113  N   VAL A 205      19.356   6.506  -9.430  1.00 88.78           N
ATOM   3114  H   VAL A 205      18.914   7.160 -10.044  1.00 88.78           H
ATOM   3115  CA  VAL A 205      20.811   6.346  -9.528  1.00 89.98           C
ATOM   3116  HA  VAL A 205      21.064   5.610  -8.900  1.00 89.98           H
ATOM   3117  C   VAL A 205      21.482   7.635  -9.092  1.00 90.67           C
ATOM   3118  O   VAL A 205      21.130   8.712  -9.553  1.00 89.98           O
ATOM   3119  CB  VAL A 205      21.238   5.935 -10.948  1.00 89.91           C
ATOM   3120  HB  VAL A 205      20.843   6.608 -11.574  1.00 89.91           H
ATOM   3121  CG1 VAL A 205      22.768   5.919 -11.120  1.00 79.36           C
ATOM   3122 1HG1 VAL A 205      23.021   5.649 -12.049  1.00 79.36           H
ATOM   3123 2HG1 VAL A 205      23.193   5.273 -10.486  1.00 79.36           H
ATOM   3124 3HG1 VAL A 205      23.158   6.823 -10.945  1.00 79.36           H
ATOM   3125  CG2 VAL A 205      20.735   4.517 -11.244  1.00 78.83           C
ATOM   3126 1HG2 VAL A 205      21.001   4.227 -12.163  1.00 78.83           H
ATOM   3127 2HG2 VAL A 205      19.738   4.470 -11.183  1.00 78.83           H
ATOM   3128 3HG2 VAL A 205      21.114   3.859 -10.593  1.00 78.83           H
ATOM   3129  N   LYS A 206      22.501   7.500  -8.229  1.00 90.75           N
ATOM   3130  H   LYS A 206      22.714   6.582  -7.895  1.00 90.75           H
ATOM   3131  CA  LYS A 206      23.323   8.617  -7.744  1.00 91.22           C
ATOM   3132  HA  LYS A 206      23.070   9.441  -8.250  1.00 91.22           H
ATOM   3133  C   LYS A 206      24.794   8.337  -8.037  1.00 91.75           C
ATOM   3134  O   LYS A 206      25.340   7.363  -7.543  1.00 90.40           O
ATOM   3135  CB  LYS A 206      23.034   8.843  -6.247  1.00 89.24           C
ATOM   3136 1HB  LYS A 206      22.053   9.002  -6.137  1.00 89.24           H
ATOM   3137 2HB  LYS A 206      23.296   8.016  -5.749  1.00 89.24           H
ATOM   3138  CG  LYS A 206      23.795  10.043  -5.637  1.00 77.83           C
ATOM   3139 1HG  LYS A 206      24.774   9.839  -5.627  1.00 77.83           H
ATOM   3140 2HG  LYS A 206      23.629  10.854  -6.197  1.00 77.83           H
ATOM   3141  CD  LYS A 206      23.320  10.320  -4.190  1.00 77.17           C
ATOM   3142 1HD  LYS A 206      22.329  10.453  -4.193  1.00 77.17           H
ATOM   3143 2HD  LYS A 206      23.549   9.534  -3.616  1.00 77.17           H
ATOM   3144  CE  LYS A 206      23.983  11.573  -3.596  1.00 64.87           C
ATOM   3145 1HE  LYS A 206      24.960  11.400  -3.471  1.00 64.87           H
ATOM   3146 2HE  LYS A 206      23.858  12.340  -4.225  1.00 64.87           H
ATOM   3147  NZ  LYS A 206      23.402  11.959  -2.265  1.00 58.10           N
ATOM   3148 1HZ  LYS A 206      23.850  12.776  -1.902  1.00 58.10           H
ATOM   3149 2HZ  LYS A 206      23.516  11.223  -1.597  1.00 58.10           H
ATOM   3150 3HZ  LYS A 206      22.424  12.154  -2.344  1.00 58.10           H
ATOM   3151  N   PHE A 207      25.429   9.205  -8.805  1.00 91.85           N
ATOM   3152  H   PHE A 207      24.891   9.904  -9.277  1.00 91.85           H
ATOM   3153  CA  PHE A 207      26.879   9.196  -9.000  1.00 92.03           C
ATOM   3154  HA  PHE A 207      27.206   8.324  -8.636  1.00 92.03           H
ATOM   3155  C   PHE A 207      27.512  10.351  -8.225  1.00 92.02           C
ATOM   3156  O   PHE A 207      27.037  11.475  -8.317  1.00 90.59           O
ATOM   3157  CB  PHE A 207      27.233   9.267 -10.485  1.00 92.40           C
ATOM   3158 1HB  PHE A 207      26.870  10.125 -10.849  1.00 92.40           H
ATOM   3159 2HB  PHE A 207      28.230   9.266 -10.566  1.00 92.40           H
ATOM   3160  CG  PHE A 207      26.699   8.138 -11.347  1.00 92.68           C
ATOM   3161  CD1 PHE A 207      26.757   6.810 -10.896  1.00 86.30           C
ATOM   3162  HD1 PHE A 207      27.150   6.606 -10.000  1.00 86.30           H
ATOM   3163  CD2 PHE A 207      26.156   8.425 -12.609  1.00 85.14           C
ATOM   3164  HD2 PHE A 207      26.115   9.370 -12.933  1.00 85.14           H
ATOM   3165  CE1 PHE A 207      26.265   5.766 -11.699  1.00 85.24           C
ATOM   3166  HE1 PHE A 207      26.303   4.821 -11.374  1.00 85.24           H
ATOM   3167  CE2 PHE A 207      25.670   7.382 -13.416  1.00 84.47           C
ATOM   3168  HE2 PHE A 207      25.288   7.585 -14.318  1.00 84.47           H
ATOM   3169  CZ  PHE A 207      25.720   6.056 -12.959  1.00 90.23           C
ATOM   3170  HZ  PHE A 207      25.367   5.317 -13.532  1.00 90.23           H
ATOM   3171  N   LYS A 208      28.579  10.056  -7.485  1.00 92.21           N
ATOM   3172  H   LYS A 208      28.919   9.116  -7.511  1.00 92.21           H
ATOM   3173  CA  LYS A 208      29.290  11.018  -6.633  1.00 92.10           C
ATOM   3174  HA  LYS A 208      28.757  11.863  -6.661  1.00 92.10           H
ATOM   3175  C   LYS A 208      30.694  11.271  -7.193  1.00 92.95           C
ATOM   3176  O   LYS A 208      31.409  10.324  -7.507  1.00 91.22           O
ATOM   3177  CB  LYS A 208      29.368  10.505  -5.181  1.00 89.71           C
ATOM   3178 1HB  LYS A 208      29.863   9.636  -5.186  1.00 89.71           H
ATOM   3179 2HB  LYS A 208      29.878  11.176  -4.643  1.00 89.71           H
ATOM   3180  CG  LYS A 208      28.011  10.275  -4.491  1.00 83.04           C
ATOM   3181 1HG  LYS A 208      27.510  11.140  -4.456  1.00 83.04           H
ATOM   3182 2HG  LYS A 208      27.485   9.606  -5.017  1.00 83.04           H
ATOM   3183  CD  LYS A 208      28.218   9.746  -3.054  1.00 79.65           C
ATOM   3184 1HD  LYS A 208      28.764   8.910  -3.100  1.00 79.65           H
ATOM   3185 2HD  LYS A 208      28.712  10.439  -2.529  1.00 79.65           H
ATOM   3186  CE  LYS A 208      26.902   9.427  -2.319  1.00 69.63           C
ATOM   3187 1HE  LYS A 208      26.384  10.272  -2.188  1.00 69.63           H
ATOM   3188 2HE  LYS A 208      26.364   8.787  -2.868  1.00 69.63           H
ATOM   3189  NZ  LYS A 208      27.132   8.807  -0.972  1.00 61.51           N
ATOM   3190 1HZ  LYS A 208      26.264   8.610  -0.516  1.00 61.51           H
ATOM   3191 2HZ  LYS A 208      27.658   9.419  -0.381  1.00 61.51           H
ATOM   3192 3HZ  LYS A 208      27.638   7.949  -1.054  1.00 61.51           H
ATOM   3193  N   CYS A 209      31.088  12.528  -7.260  1.00 91.42           N
ATOM   3194  H   CYS A 209      30.418  13.236  -7.037  1.00 91.42           H
ATOM   3195  CA  CYS A 209      32.426  12.962  -7.635  1.00 91.23           C
ATOM   3196  HA  CYS A 209      33.017  12.155  -7.636  1.00 91.23           H
ATOM   3197  C   CYS A 209      32.985  13.941  -6.587  1.00 92.06           C
ATOM   3198  O   CYS A 209      33.235  15.098  -6.912  1.00 88.79           O
ATOM   3199  CB  CYS A 209      32.376  13.549  -9.057  1.00 89.46           C
ATOM   3200 1HB  CYS A 209      31.639  14.224  -9.034  1.00 89.46           H
ATOM   3201 2HB  CYS A 209      33.252  14.016  -9.177  1.00 89.46           H
ATOM   3202  SG  CYS A 209      32.099  12.267 -10.321  1.00 84.33           S
ATOM   3203  N   PRO A 210      33.157  13.492  -5.322  1.00 91.51           N
ATOM   3204  CA  PRO A 210      33.538  14.357  -4.211  1.00 91.35           C
ATOM   3205  HA  PRO A 210      32.894  15.118  -4.139  1.00 91.35           H
ATOM   3206  C   PRO A 210      34.920  14.963  -4.457  1.00 92.26           C
ATOM   3207  O   PRO A 210      35.915  14.255  -4.625  1.00 90.17           O
ATOM   3208  CB  PRO A 210      33.507  13.470  -2.962  1.00 89.67           C
ATOM   3209 1HB  PRO A 210      34.219  13.739  -2.313  1.00 89.67           H
ATOM   3210 2HB  PRO A 210      32.614  13.513  -2.514  1.00 89.67           H
ATOM   3211  CG  PRO A 210      33.773  12.071  -3.517  1.00 85.34           C
ATOM   3212 1HG  PRO A 210      34.753  11.907  -3.633  1.00 85.34           H
ATOM   3213 2HG  PRO A 210      33.385  11.366  -2.924  1.00 85.34           H
ATOM   3214  CD  PRO A 210      33.064  12.105  -4.859  1.00 89.19           C
ATOM   3215 1HD  PRO A 210      33.511  11.499  -5.517  1.00 89.19           H
ATOM   3216 2HD  PRO A 210      32.103  11.844  -4.764  1.00 89.19           H
ATOM   3217  N   SER A 211      34.971  16.281  -4.525  1.00 91.57           N
ATOM   3218  H   SER A 211      34.156  16.802  -4.273  1.00 91.57           H
ATOM   3219  CA  SER A 211      36.161  17.014  -4.951  1.00 91.49           C
ATOM   3220  HA  SER A 211      36.929  16.431  -4.687  1.00 91.49           H
ATOM   3221  C   SER A 211      36.306  18.350  -4.222  1.00 90.75           C
ATOM   3222  O   SER A 211      35.358  18.874  -3.658  1.00 88.45           O
ATOM   3223  CB  SER A 211      36.145  17.216  -6.470  1.00 90.71           C
ATOM   3224 1HB  SER A 211      36.876  17.837  -6.752  1.00 90.71           H
ATOM   3225 2HB  SER A 211      36.249  16.342  -6.944  1.00 90.71           H
ATOM   3226  OG  SER A 211      34.927  17.782  -6.899  1.00 81.85           O
ATOM   3227  HG  SER A 211      35.031  18.728  -6.996  1.00 81.85           H
ATOM   3228  N   SER A 212      37.539  18.883  -4.245  1.00 91.36           N
ATOM   3229  H   SER A 212      38.278  18.349  -4.656  1.00 91.36           H
ATOM   3230  CA  SER A 212      37.859  20.202  -3.702  1.00 91.34           C
ATOM   3231  HA  SER A 212      37.029  20.755  -3.774  1.00 91.34           H
ATOM   3232  C   SER A 212      38.974  20.859  -4.528  1.00 92.37           C
ATOM   3233  O   SER A 212      39.610  20.213  -5.360  1.00 89.96           O
ATOM   3234  CB  SER A 212      38.258  20.069  -2.230  1.00 89.49           C
ATOM   3235 1HB  SER A 212      37.581  19.532  -1.727  1.00 89.49           H
ATOM   3236 2HB  SER A 212      39.156  19.638  -2.144  1.00 89.49           H
ATOM   3237  OG  SER A 212      38.335  21.347  -1.616  1.00 81.79           O
ATOM   3238  HG  SER A 212      38.352  22.025  -2.291  1.00 81.79           H
ATOM   3239  N   GLY A 213      39.211  22.150  -4.326  1.00 89.91           N
ATOM   3240  H   GLY A 213      38.649  22.618  -3.644  1.00 89.91           H
ATOM   3241  CA  GLY A 213      40.227  22.945  -5.018  1.00 89.06           C
ATOM   3242 1HA  GLY A 213      41.126  22.609  -4.738  1.00 89.06           H
ATOM   3243 2HA  GLY A 213      40.111  22.806  -6.002  1.00 89.06           H
ATOM   3244  C   GLY A 213      40.100  24.432  -4.684  1.00 89.41           C
ATOM   3245  O   GLY A 213      39.089  24.863  -4.147  1.00 85.79           O
ATOM   3246  N   THR A 214      41.124  25.224  -5.014  1.00 91.29           N
ATOM   3247  H   THR A 214      41.933  24.812  -5.434  1.00 91.29           H
ATOM   3248  CA  THR A 214      41.110  26.676  -4.785  1.00 91.42           C
ATOM   3249  HA  THR A 214      40.152  26.896  -4.599  1.00 91.42           H
ATOM   3250  C   THR A 214      41.592  27.420  -6.033  1.00 91.70           C
ATOM   3251  O   THR A 214      42.740  27.233  -6.437  1.00 88.56           O
ATOM   3252  CB  THR A 214      41.977  27.071  -3.572  1.00 89.37           C
ATOM   3253  HB  THR A 214      42.926  26.807  -3.746  1.00 89.37           H
ATOM   3254  OG1 THR A 214      41.564  26.376  -2.426  1.00 79.35           O
ATOM   3255  HG1 THR A 214      41.470  26.989  -1.697  1.00 79.35           H
ATOM   3256  CG2 THR A 214      41.842  28.554  -3.245  1.00 77.60           C
ATOM   3257 1HG2 THR A 214      42.407  28.800  -2.458  1.00 77.60           H
ATOM   3258 2HG2 THR A 214      40.894  28.788  -3.028  1.00 77.60           H
ATOM   3259 3HG2 THR A 214      42.129  29.119  -4.018  1.00 77.60           H
ATOM   3260  N   PRO A 215      40.771  28.267  -6.673  1.00 90.19           N
ATOM   3261  CA  PRO A 215      39.380  28.603  -6.349  1.00 90.19           C
ATOM   3262  HA  PRO A 215      39.330  28.892  -5.393  1.00 90.19           H
ATOM   3263  C   PRO A 215      38.446  27.395  -6.466  1.00 90.61           C
ATOM   3264  O   PRO A 215      38.805  26.390  -7.085  1.00 87.28           O
ATOM   3265  CB  PRO A 215      38.997  29.719  -7.323  1.00 88.52           C
ATOM   3266 1HB  PRO A 215      38.028  29.667  -7.564  1.00 88.52           H
ATOM   3267 2HB  PRO A 215      39.196  30.618  -6.933  1.00 88.52           H
ATOM   3268  CG  PRO A 215      39.883  29.440  -8.543  1.00 85.10           C
ATOM   3269 1HG  PRO A 215      39.475  28.746  -9.136  1.00 85.10           H
ATOM   3270 2HG  PRO A 215      40.047  30.274  -9.070  1.00 85.10           H
ATOM   3271  CD  PRO A 215      41.173  28.930  -7.911  1.00 87.62           C
ATOM   3272 1HD  PRO A 215      41.634  28.274  -8.509  1.00 87.62           H
ATOM   3273 2HD  PRO A 215      41.795  29.684  -7.701  1.00 87.62           H
ATOM   3274  N   ASN A 216      37.265  27.484  -5.865  1.00 92.47           N
ATOM   3275  H   ASN A 216      37.024  28.341  -5.410  1.00 92.47           H
ATOM   3276  CA  ASN A 216      36.302  26.384  -5.840  1.00 91.94           C
ATOM   3277  HA  ASN A 216      36.740  25.639  -5.337  1.00 91.94           H
ATOM   3278  C   ASN A 216      35.993  25.899  -7.262  1.00 92.35           C
ATOM   3279  O   ASN A 216      35.619  26.724  -8.103  1.00 90.14           O
ATOM   3280  CB  ASN A 216      35.022  26.833  -5.112  1.00 89.50           C
ATOM   3281 1HB  ASN A 216      35.274  27.319  -4.275  1.00 89.50           H
ATOM   3282 2HB  ASN A 216      34.502  27.444  -5.709  1.00 89.50           H
ATOM   3283  CG  ASN A 216      34.139  25.654  -4.739  1.00 81.96           C
ATOM   3284  OD1 ASN A 216      34.613  24.587  -4.390  1.00 74.05           O
ATOM   3285  ND2 ASN A 216      32.834  25.792  -4.779  1.00 72.51           N
ATOM   3286 1HD2 ASN A 216      32.242  25.027  -4.525  1.00 72.51           H
ATOM   3287 2HD2 ASN A 216      32.432  26.662  -5.064  1.00 72.51           H
ATOM   3288  N   PRO A 217      36.161  24.596  -7.560  1.00 91.53           N
ATOM   3289  CA  PRO A 217      35.991  24.108  -8.927  1.00 91.15           C
ATOM   3290  HA  PRO A 217      36.470  24.744  -9.533  1.00 91.15           H
ATOM   3291  C   PRO A 217      34.528  24.109  -9.393  1.00 91.23           C
ATOM   3292  O   PRO A 217      33.594  24.114  -8.603  1.00 89.08           O
ATOM   3293  CB  PRO A 217      36.590  22.697  -8.950  1.00 89.80           C
ATOM   3294 1HB  PRO A 217      35.870  22.006  -8.891  1.00 89.80           H
ATOM   3295 2HB  PRO A 217      37.123  22.553  -9.784  1.00 89.80           H
ATOM   3296  CG  PRO A 217      37.491  22.635  -7.723  1.00 87.01           C
ATOM   3297 1HG  PRO A 217      37.548  21.704  -7.363  1.00 87.01           H
ATOM   3298 2HG  PRO A 217      38.410  22.968  -7.933  1.00 87.01           H
ATOM   3299  CD  PRO A 217      36.777  23.563  -6.744  1.00 89.72           C
ATOM   3300 1HD  PRO A 217      36.069  23.076  -6.232  1.00 89.72           H
ATOM   3301 2HD  PRO A 217      37.422  23.983  -6.105  1.00 89.72           H
ATOM   3302  N   THR A 218      34.355  24.036 -10.714  1.00 92.53           N
ATOM   3303  H   THR A 218      35.159  24.136 -11.301  1.00 92.53           H
ATOM   3304  CA  THR A 218      33.060  23.818 -11.353  1.00 92.08           C
ATOM   3305  HA  THR A 218      32.395  24.093 -10.659  1.00 92.08           H
ATOM   3306  C   THR A 218      32.863  22.344 -11.695  1.00 92.29           C
ATOM   3307  O   THR A 218      33.819  21.638 -12.008  1.00 90.61           O
ATOM   3308  CB  THR A 218      32.872  24.697 -12.600  1.00 91.05           C
ATOM   3309  HB  THR A 218      32.004  24.452 -13.033  1.00 91.05           H
ATOM   3310  OG1 THR A 218      33.862  24.436 -13.559  1.00 80.63           O
ATOM   3311  HG1 THR A 218      34.715  24.377 -13.129  1.00 80.63           H
ATOM   3312  CG2 THR A 218      32.932  26.186 -12.270  1.00 80.25           C
ATOM   3313 1HG2 THR A 218      32.808  26.741 -13.093  1.00 80.25           H
ATOM   3314 2HG2 THR A 218      33.814  26.428 -11.866  1.00 80.25           H
ATOM   3315 3HG2 THR A 218      32.216  26.438 -11.619  1.00 80.25           H
ATOM   3316  N   LEU A 219      31.610  21.861 -11.640  1.00 91.96           N
ATOM   3317  H   LEU A 219      30.889  22.486 -11.340  1.00 91.96           H
ATOM   3318  CA  LEU A 219      31.218  20.499 -11.983  1.00 91.77           C
ATOM   3319  HA  LEU A 219      32.058  19.993 -12.180  1.00 91.77           H
ATOM   3320  C   LEU A 219      30.344  20.506 -13.236  1.00 91.99           C
ATOM   3321  O   LEU A 219      29.321  21.182 -13.281  1.00 89.73           O
ATOM   3322  CB  LEU A 219      30.473  19.870 -10.785  1.00 90.65           C
ATOM   3323 1HB  LEU A 219      31.117  19.798 -10.023  1.00 90.65           H
ATOM   3324 2HB  LEU A 219      29.723  20.481 -10.532  1.00 90.65           H
ATOM   3325  CG  LEU A 219      29.880  18.464 -11.048  1.00 89.78           C
ATOM   3326  HG  LEU A 219      29.319  18.520 -11.874  1.00 89.78           H
ATOM   3327  CD1 LEU A 219      30.957  17.407 -11.284  1.00 78.71           C
ATOM   3328 1HD1 LEU A 219      30.548  16.510 -11.451  1.00 78.71           H
ATOM   3329 2HD1 LEU A 219      31.560  17.327 -10.491  1.00 78.71           H
ATOM   3330 3HD1 LEU A 219      31.521  17.640 -12.076  1.00 78.71           H
ATOM   3331  CD2 LEU A 219      29.044  18.031  -9.847  1.00 78.74           C
ATOM   3332 1HD2 LEU A 219      28.649  17.124  -9.993  1.00 78.74           H
ATOM   3333 2HD2 LEU A 219      28.293  18.670  -9.684  1.00 78.74           H
ATOM   3334 3HD2 LEU A 219      29.601  17.994  -9.017  1.00 78.74           H
ATOM   3335  N   ARG A 220      30.704  19.684 -14.226  1.00 92.11           N
ATOM   3336  H   ARG A 220      31.602  19.248 -14.172  1.00 92.11           H
ATOM   3337  CA  ARG A 220      29.861  19.384 -15.385  1.00 91.80           C
ATOM   3338  HA  ARG A 220      28.934  19.654 -15.126  1.00 91.80           H
ATOM   3339  C   ARG A 220      29.831  17.887 -15.671  1.00 92.92           C
ATOM   3340  O   ARG A 220      30.772  17.166 -15.355  1.00 91.45           O
ATOM   3341  CB  ARG A 220      30.278  20.223 -16.601  1.00 89.58           C
ATOM   3342 1HB  ARG A 220      29.639  20.038 -17.347  1.00 89.58           H
ATOM   3343 2HB  ARG A 220      30.228  21.190 -16.351  1.00 89.58           H
ATOM   3344  CG  ARG A 220      31.699  19.924 -17.095  1.00 80.94           C
ATOM   3345 1HG  ARG A 220      32.346  20.068 -16.347  1.00 80.94           H
ATOM   3346 2HG  ARG A 220      31.750  18.973 -17.401  1.00 80.94           H
ATOM   3347  CD  ARG A 220      32.056  20.854 -18.263  1.00 82.54           C
ATOM   3348 1HD  ARG A 220      31.469  20.658 -19.048  1.00 82.54           H
ATOM   3349 2HD  ARG A 220      31.939  21.808 -17.989  1.00 82.54           H
ATOM   3350  NE  ARG A 220      33.454  20.663 -18.676  1.00 75.13           N
ATOM   3351  HE  ARG A 220      34.142  21.078 -18.080  1.00 75.13           H
ATOM   3352  CZ  ARG A 220      33.922  20.020 -19.723  1.00 71.10           C
ATOM   3353  NH1 ARG A 220      33.150  19.412 -20.581  1.00 63.70           N
ATOM   3354 1HH1 ARG A 220      32.158  19.423 -20.456  1.00 63.70           H
ATOM   3355 2HH1 ARG A 220      33.550  18.935 -21.363  1.00 63.70           H
ATOM   3356  NH2 ARG A 220      35.208  19.995 -19.901  1.00 61.75           N
ATOM   3357 1HH2 ARG A 220      35.812  20.457 -19.251  1.00 61.75           H
ATOM   3358 2HH2 ARG A 220      35.595  19.514 -20.688  1.00 61.75           H
ATOM   3359  N   TRP A 221      28.755  17.430 -16.302  1.00 92.82           N
ATOM   3360  H   TRP A 221      28.051  18.089 -16.565  1.00 92.82           H
ATOM   3361  CA  TRP A 221      28.537  16.030 -16.635  1.00 92.95           C
ATOM   3362  HA  TRP A 221      29.333  15.534 -16.288  1.00 92.95           H
ATOM   3363  C   TRP A 221      28.489  15.811 -18.144  1.00 93.47           C
ATOM   3364  O   TRP A 221      27.893  16.596 -18.882  1.00 91.46           O
ATOM   3365  CB  TRP A 221      27.289  15.520 -15.929  1.00 92.85           C
ATOM   3366 1HB  TRP A 221      26.551  16.180 -16.068  1.00 92.85           H
ATOM   3367 2HB  TRP A 221      27.031  14.642 -16.331  1.00 92.85           H
ATOM   3368  CG  TRP A 221      27.462  15.321 -14.452  1.00 92.55           C
ATOM   3369  CD1 TRP A 221      27.251  16.253 -13.493  1.00 90.17           C
ATOM   3370  HD1 TRP A 221      26.932  17.187 -13.656  1.00 90.17           H
ATOM   3371  CD2 TRP A 221      27.926  14.132 -13.759  1.00 92.22           C
ATOM   3372  NE1 TRP A 221      27.543  15.717 -12.258  1.00 90.32           N
ATOM   3373  HE1 TRP A 221      27.456  16.212 -11.394  1.00 90.32           H
ATOM   3374  CE2 TRP A 221      27.971  14.411 -12.365  1.00 91.37           C
ATOM   3375  CE3 TRP A 221      28.318  12.837 -14.177  1.00 91.22           C
ATOM   3376  HE3 TRP A 221      28.306  12.608 -15.150  1.00 91.22           H
ATOM   3377  CZ2 TRP A 221      28.372  13.449 -11.423  1.00 91.09           C
ATOM   3378  HZ2 TRP A 221      28.389  13.670 -10.448  1.00 91.09           H
ATOM   3379  CZ3 TRP A 221      28.726  11.866 -13.238  1.00 90.20           C
ATOM   3380  HZ3 TRP A 221      29.000  10.956 -13.549  1.00 90.20           H
ATOM   3381  CH2 TRP A 221      28.749  12.173 -11.871  1.00 89.66           C
ATOM   3382  HH2 TRP A 221      29.036  11.479 -11.211  1.00 89.66           H
ATOM   3383  N   LEU A 222      29.098  14.723 -18.594  1.00 91.71           N
ATOM   3384  H   LEU A 222      29.678  14.215 -17.958  1.00 91.71           H
ATOM   3385  CA  LEU A 222      28.976  14.220 -19.956  1.00 92.10           C
ATOM   3386  HA  LEU A 222      28.441  14.909 -20.444  1.00 92.10           H
ATOM   3387  C   LEU A 222      28.248  12.872 -19.940  1.00 92.61           C
ATOM   3388  O   LEU A 222      28.492  12.046 -19.065  1.00 91.96           O
ATOM   3389  CB  LEU A 222      30.354  14.071 -20.630  1.00 92.05           C
ATOM   3390 1HB  LEU A 222      30.813  13.288 -20.210  1.00 92.05           H
ATOM   3391 2HB  LEU A 222      30.198  13.885 -21.600  1.00 92.05           H
ATOM   3392  CG  LEU A 222      31.311  15.271 -20.538  1.00 89.35           C
ATOM   3393  HG  LEU A 222      31.479  15.444 -19.567  1.00 89.35           H
ATOM   3394  CD1 LEU A 222      32.604  14.944 -21.290  1.00 79.17           C
ATOM   3395 1HD1 LEU A 222      33.247  15.709 -21.247  1.00 79.17           H
ATOM   3396 2HD1 LEU A 222      32.419  14.752 -22.254  1.00 79.17           H
ATOM   3397 3HD1 LEU A 222      33.054  14.142 -20.897  1.00 79.17           H
ATOM   3398  CD2 LEU A 222      30.723  16.539 -21.150  1.00 78.91           C
ATOM   3399 1HD2 LEU A 222      31.364  17.303 -21.077  1.00 78.91           H
ATOM   3400 2HD2 LEU A 222      29.877  16.802 -20.686  1.00 78.91           H
ATOM   3401 3HD2 LEU A 222      30.513  16.405 -22.119  1.00 78.91           H
ATOM   3402  N   LYS A 223      27.418  12.618 -20.971  1.00 90.61           N
ATOM   3403  H   LYS A 223      27.150  13.384 -21.555  1.00 90.61           H
ATOM   3404  CA  LYS A 223      26.881  11.289 -21.293  1.00 91.10           C
ATOM   3405  HA  LYS A 223      27.174  10.649 -20.583  1.00 91.10           H
ATOM   3406  C   LYS A 223      27.469  10.835 -22.624  1.00 91.01           C
ATOM   3407  O   LYS A 223      27.332  11.530 -23.626  1.00 89.42           O
ATOM   3408  CB  LYS A 223      25.342  11.317 -21.287  1.00 90.72           C
ATOM   3409 1HB  LYS A 223      25.026  11.667 -20.405  1.00 90.72           H
ATOM   3410 2HB  LYS A 223      25.025  11.921 -22.018  1.00 90.72           H
ATOM   3411  CG  LYS A 223      24.757   9.909 -21.508  1.00 90.23           C
ATOM   3412 1HG  LYS A 223      25.070   9.565 -22.393  1.00 90.23           H
ATOM   3413 2HG  LYS A 223      25.085   9.306 -20.781  1.00 90.23           H
ATOM   3414  CD  LYS A 223      23.217   9.911 -21.493  1.00 86.50           C
ATOM   3415 1HD  LYS A 223      22.888  10.260 -20.616  1.00 86.50           H
ATOM   3416 2HD  LYS A 223      22.873  10.490 -22.232  1.00 86.50           H
ATOM   3417  CE  LYS A 223      22.715   8.482 -21.691  1.00 81.45           C
ATOM   3418 1HE  LYS A 223      23.004   8.156 -22.591  1.00 81.45           H
ATOM   3419 2HE  LYS A 223      23.108   7.897 -20.982  1.00 81.45           H
ATOM   3420  NZ  LYS A 223      21.230   8.366 -21.614  1.00 76.12           N
ATOM   3421 1HZ  LYS A 223      20.937   7.419 -21.748  1.00 76.12           H
ATOM   3422 2HZ  LYS A 223      20.790   8.926 -22.316  1.00 76.12           H
ATOM   3423 3HZ  LYS A 223      20.893   8.669 -20.723  1.00 76.12           H
ATOM   3424  N   ASN A 224      28.138   9.695 -22.625  1.00 86.94           N
ATOM   3425  H   ASN A 224      28.185   9.177 -21.771  1.00 86.94           H
ATOM   3426  CA  ASN A 224      28.814   9.144 -23.800  1.00 87.24           C
ATOM   3427  HA  ASN A 224      29.418   8.431 -23.445  1.00 87.24           H
ATOM   3428  C   ASN A 224      29.744  10.164 -24.500  1.00 88.34           C
ATOM   3429  O   ASN A 224      29.769  10.274 -25.730  1.00 84.33           O
ATOM   3430  CB  ASN A 224      27.773   8.502 -24.737  1.00 86.26           C
ATOM   3431 1HB  ASN A 224      27.131   9.206 -25.039  1.00 86.26           H
ATOM   3432 2HB  ASN A 224      28.245   8.118 -25.531  1.00 86.26           H
ATOM   3433  CG  ASN A 224      26.982   7.391 -24.069  1.00 86.28           C
ATOM   3434  OD1 ASN A 224      27.484   6.631 -23.255  1.00 77.54           O
ATOM   3435  ND2 ASN A 224      25.716   7.253 -24.382  1.00 76.54           N
ATOM   3436 1HD2 ASN A 224      25.171   6.531 -23.955  1.00 76.54           H
ATOM   3437 2HD2 ASN A 224      25.295   7.870 -25.047  1.00 76.54           H
ATOM   3438  N   GLY A 225      30.477  10.941 -23.701  1.00 88.51           N
ATOM   3439  H   GLY A 225      30.369  10.830 -22.713  1.00 88.51           H
ATOM   3440  CA  GLY A 225      31.432  11.949 -24.180  1.00 89.12           C
ATOM   3441 1HA  GLY A 225      32.052  12.145 -23.420  1.00 89.12           H
ATOM   3442 2HA  GLY A 225      31.945  11.530 -24.929  1.00 89.12           H
ATOM   3443  C   GLY A 225      30.818  13.266 -24.674  1.00 90.56           C
ATOM   3444  O   GLY A 225      31.562  14.166 -25.047  1.00 86.55           O
ATOM   3445  N   LYS A 226      29.496  13.401 -24.670  1.00 87.45           N
ATOM   3446  H   LYS A 226      28.942  12.608 -24.415  1.00 87.45           H
ATOM   3447  CA  LYS A 226      28.801  14.649 -25.019  1.00 88.84           C
ATOM   3448  HA  LYS A 226      29.481  15.237 -25.456  1.00 88.84           H
ATOM   3449  C   LYS A 226      28.270  15.331 -23.757  1.00 89.39           C
ATOM   3450  O   LYS A 226      27.898  14.648 -22.812  1.00 86.72           O
ATOM   3451  CB  LYS A 226      27.665  14.374 -26.005  1.00 87.54           C
ATOM   3452 1HB  LYS A 226      27.044  13.704 -25.600  1.00 87.54           H
ATOM   3453 2HB  LYS A 226      27.172  15.228 -26.172  1.00 87.54           H
ATOM   3454  CG  LYS A 226      28.177  13.828 -27.343  1.00 82.31           C
ATOM   3455 1HG  LYS A 226      28.831  14.475 -27.733  1.00 82.31           H
ATOM   3456 2HG  LYS A 226      28.629  12.949 -27.188  1.00 82.31           H
ATOM   3457  CD  LYS A 226      27.014  13.632 -28.324  1.00 77.29           C
ATOM   3458 1HD  LYS A 226      26.354  12.990 -27.933  1.00 77.29           H
ATOM   3459 2HD  LYS A 226      26.567  14.511 -28.488  1.00 77.29           H
ATOM   3460  CE  LYS A 226      27.532  13.075 -29.650  1.00 67.39           C
ATOM   3461 1HE  LYS A 226      28.193  13.713 -30.046  1.00 67.39           H
ATOM   3462 2HE  LYS A 226      27.974  12.192 -29.492  1.00 67.39           H
ATOM   3463  NZ  LYS A 226      26.426  12.879 -30.625  1.00 57.54           N
ATOM   3464 1HZ  LYS A 226      26.771  12.515 -31.490  1.00 57.54           H
ATOM   3465 2HZ  LYS A 226      25.962  13.743 -30.819  1.00 57.54           H
ATOM   3466 3HZ  LYS A 226      25.746  12.237 -30.271  1.00 57.54           H
ATOM   3467  N   GLU A 227      28.206  16.657 -23.784  1.00 90.01           N
ATOM   3468  H   GLU A 227      28.568  17.146 -24.578  1.00 90.01           H
ATOM   3469  CA  GLU A 227      27.621  17.422 -22.684  1.00 89.58           C
ATOM   3470  HA  GLU A 227      28.205  17.276 -21.885  1.00 89.58           H
ATOM   3471  C   GLU A 227      26.219  16.905 -22.348  1.00 88.07           C
ATOM   3472  O   GLU A 227      25.384  16.740 -23.237  1.00 83.24           O
ATOM   3473  CB  GLU A 227      27.606  18.912 -23.058  1.00 88.01           C
ATOM   3474 1HB  GLU A 227      28.519  19.176 -23.370  1.00 88.01           H
ATOM   3475 2HB  GLU A 227      26.947  19.053 -23.797  1.00 88.01           H
ATOM   3476  CG  GLU A 227      27.214  19.801 -21.871  1.00 79.30           C
ATOM   3477 1HG  GLU A 227      26.300  19.536 -21.563  1.00 79.30           H
ATOM   3478 2HG  GLU A 227      27.871  19.653 -21.132  1.00 79.30           H
ATOM   3479  CD  GLU A 227      27.202  21.301 -22.233  1.00 74.09           C
ATOM   3480  OE1 GLU A 227      27.310  22.112 -21.295  1.00 65.47           O
ATOM   3481  OE2 GLU A 227      27.005  21.626 -23.428  1.00 66.50           O
ATOM   3482  N   PHE A 228      25.993  16.607 -21.075  1.00 90.65           N
ATOM   3483  H   PHE A 228      26.729  16.753 -20.414  1.00 90.65           H
ATOM   3484  CA  PHE A 228      24.729  16.079 -20.595  1.00 89.57           C
ATOM   3485  HA  PHE A 228      24.217  15.728 -21.379  1.00 89.57           H
ATOM   3486  C   PHE A 228      23.926  17.211 -19.970  1.00 89.26           C
ATOM   3487  O   PHE A 228      24.352  17.805 -18.978  1.00 86.54           O
ATOM   3488  CB  PHE A 228      24.992  14.916 -19.631  1.00 89.36           C
ATOM   3489 1HB  PHE A 228      25.605  14.266 -20.081  1.00 89.36           H
ATOM   3490 2HB  PHE A 228      25.435  15.280 -18.812  1.00 89.36           H
ATOM   3491  CG  PHE A 228      23.750  14.160 -19.194  1.00 88.40           C
ATOM   3492  CD1 PHE A 228      23.569  13.838 -17.835  1.00 73.14           C
ATOM   3493  HD1 PHE A 228      24.239  14.140 -17.157  1.00 73.14           H
ATOM   3494  CD2 PHE A 228      22.794  13.736 -20.136  1.00 72.10           C
ATOM   3495  HD2 PHE A 228      22.918  13.959 -21.103  1.00 72.10           H
ATOM   3496  CE1 PHE A 228      22.451  13.095 -17.431  1.00 72.13           C
ATOM   3497  HE1 PHE A 228      22.330  12.862 -16.466  1.00 72.13           H
ATOM   3498  CE2 PHE A 228      21.673  13.005 -19.731  1.00 72.18           C
ATOM   3499  HE2 PHE A 228      20.995  12.717 -20.407  1.00 72.18           H
ATOM   3500  CZ  PHE A 228      21.497  12.675 -18.378  1.00 86.30           C
ATOM   3501  HZ  PHE A 228      20.700  12.145 -18.089  1.00 86.30           H
ATOM   3502  N   LYS A 229      22.796  17.530 -20.578  1.00 86.56           N
ATOM   3503  H   LYS A 229      22.551  17.011 -21.397  1.00 86.56           H
ATOM   3504  CA  LYS A 229      21.874  18.584 -20.146  1.00 84.20           C
ATOM   3505  HA  LYS A 229      22.325  19.056 -19.388  1.00 84.20           H
ATOM   3506  C   LYS A 229      20.566  17.980 -19.645  1.00 82.80           C
ATOM   3507  O   LYS A 229      20.213  16.887 -20.089  1.00 79.88           O
ATOM   3508  CB  LYS A 229      21.618  19.571 -21.293  1.00 82.00           C
ATOM   3509 1HB  LYS A 229      21.250  19.068 -22.075  1.00 82.00           H
ATOM   3510 2HB  LYS A 229      20.951  20.252 -20.990  1.00 82.00           H
ATOM   3511  CG  LYS A 229      22.899  20.293 -21.728  1.00 77.68           C
ATOM   3512 1HG  LYS A 229      23.305  20.746 -20.934  1.00 77.68           H
ATOM   3513 2HG  LYS A 229      23.544  19.622 -22.095  1.00 77.68           H
ATOM   3514  CD  LYS A 229      22.593  21.343 -22.808  1.00 73.65           C
ATOM   3515 1HD  LYS A 229      22.187  20.907 -23.611  1.00 73.65           H
ATOM   3516 2HD  LYS A 229      21.966  22.036 -22.452  1.00 73.65           H
ATOM   3517  CE  LYS A 229      23.933  21.984 -23.176  1.00 66.57           C
ATOM   3518 1HE  LYS A 229      24.328  22.415 -22.365  1.00 66.57           H
ATOM   3519 2HE  LYS A 229      24.556  21.279 -23.515  1.00 66.57           H
ATOM   3520  NZ  LYS A 229      23.821  23.016 -24.218  1.00 58.33           N
ATOM   3521 1HZ  LYS A 229      24.715  23.410 -24.430  1.00 58.33           H
ATOM   3522 2HZ  LYS A 229      23.220  23.759 -23.923  1.00 58.33           H
ATOM   3523 3HZ  LYS A 229      23.446  22.634 -25.062  1.00 58.33           H
ATOM   3524  N   PRO A 230      19.834  18.659 -18.759  1.00 83.59           N
ATOM   3525  CA  PRO A 230      18.581  18.139 -18.211  1.00 80.35           C
ATOM   3526  HA  PRO A 230      18.801  17.284 -17.741  1.00 80.35           H
ATOM   3527  C   PRO A 230      17.538  17.750 -19.264  1.00 79.45           C
ATOM   3528  O   PRO A 230      16.824  16.766 -19.086  1.00 74.21           O
ATOM   3529  CB  PRO A 230      18.052  19.246 -17.290  1.00 78.78           C
ATOM   3530 1HB  PRO A 230      17.427  19.852 -17.781  1.00 78.78           H
ATOM   3531 2HB  PRO A 230      17.585  18.858 -16.495  1.00 78.78           H
ATOM   3532  CG  PRO A 230      19.310  19.995 -16.866  1.00 76.99           C
ATOM   3533 1HG  PRO A 230      19.101  20.946 -16.638  1.00 76.99           H
ATOM   3534 2HG  PRO A 230      19.743  19.551 -16.082  1.00 76.99           H
ATOM   3535  CD  PRO A 230      20.200  19.911 -18.105  1.00 79.78           C
ATOM   3536 1HD  PRO A 230      20.032  20.676 -18.726  1.00 79.78           H
ATOM   3537 2HD  PRO A 230      21.168  19.890 -17.856  1.00 79.78           H
ATOM   3538  N   ASP A 231      17.492  18.457 -20.383  1.00 73.81           N
ATOM   3539  H   ASP A 231      18.127  19.225 -20.465  1.00 73.81           H
ATOM   3540  CA  ASP A 231      16.590  18.209 -21.512  1.00 73.75           C
ATOM   3541  HA  ASP A 231      15.711  18.001 -21.084  1.00 73.75           H
ATOM   3542  C   ASP A 231      16.970  16.975 -22.357  1.00 72.93           C
ATOM   3543  O   ASP A 231      16.157  16.493 -23.142  1.00 67.37           O
ATOM   3544  CB  ASP A 231      16.530  19.484 -22.391  1.00 70.15           C
ATOM   3545 1HB  ASP A 231      15.888  19.322 -23.140  1.00 70.15           H
ATOM   3546 2HB  ASP A 231      16.200  20.241 -21.827  1.00 70.15           H
ATOM   3547  CG  ASP A 231      17.882  19.894 -23.000  1.00 63.38           C
ATOM   3548  OD1 ASP A 231      18.917  19.741 -22.308  1.00 57.45           O
ATOM   3549  OD2 ASP A 231      17.894  20.408 -24.142  1.00 56.64           O
ATOM   3550  N   HIS A 232      18.175  16.421 -22.185  1.00 78.80           N
ATOM   3551  H   HIS A 232      18.818  16.863 -21.560  1.00 78.80           H
ATOM   3552  CA  HIS A 232      18.594  15.200 -22.869  1.00 77.79           C
ATOM   3553  HA  HIS A 232      18.215  15.312 -23.788  1.00 77.79           H
ATOM   3554  C   HIS A 232      18.010  13.917 -22.250  1.00 76.04           C
ATOM   3555  O   HIS A 232      18.240  12.829 -22.775  1.00 70.50           O
ATOM   3556  CB  HIS A 232      20.127  15.105 -22.888  1.00 76.23           C
ATOM   3557 1HB  HIS A 232      20.453  15.125 -21.943  1.00 76.23           H
ATOM   3558 2HB  HIS A 232      20.381  14.235 -23.310  1.00 76.23           H
ATOM   3559  CG  HIS A 232      20.843  16.207 -23.644  1.00 75.48           C
ATOM   3560  ND1 HIS A 232      22.204  16.439 -23.587  1.00 66.99           N
ATOM   3561  HD1 HIS A 232      22.864  15.946 -23.020  1.00 66.99           H
ATOM   3562  CD2 HIS A 232      20.318  17.089 -24.546  1.00 65.79           C
ATOM   3563  HD2 HIS A 232      19.356  17.162 -24.808  1.00 65.79           H
ATOM   3564  CE1 HIS A 232      22.480  17.448 -24.431  1.00 66.35           C
ATOM   3565  HE1 HIS A 232      23.392  17.829 -24.583  1.00 66.35           H
ATOM   3566  NE2 HIS A 232      21.371  17.872 -25.038  1.00 68.41           N
ATOM   3567  N   ARG A 233      17.311  14.034 -21.123  1.00 71.22           N
ATOM   3568  H   ARG A 233      17.193  14.951 -20.742  1.00 71.22           H
ATOM   3569  CA  ARG A 233      16.707  12.921 -20.406  1.00 71.27           C
ATOM   3570  HA  ARG A 233      16.730  12.122 -21.007  1.00 71.27           H
ATOM   3571  C   ARG A 233      15.249  13.229 -20.088  1.00 65.95           C
ATOM   3572  O   ARG A 233      14.954  14.245 -19.469  1.00 62.79           O
ATOM   3573  CB  ARG A 233      17.527  12.657 -19.136  1.00 72.47           C
ATOM   3574 1HB  ARG A 233      18.471  12.449 -19.394  1.00 72.47           H
ATOM   3575 2HB  ARG A 233      17.511  13.475 -18.561  1.00 72.47           H
ATOM   3576  CG  ARG A 233      16.957  11.479 -18.342  1.00 72.47           C
ATOM   3577 1HG  ARG A 233      16.016  11.692 -18.079  1.00 72.47           H
ATOM   3578 2HG  ARG A 233      16.965  10.665 -18.923  1.00 72.47           H
ATOM   3579  CD  ARG A 233      17.760  11.185 -17.080  1.00 74.40           C
ATOM   3580 1HD  ARG A 233      18.717  11.004 -17.305  1.00 74.40           H
ATOM   3581 2HD  ARG A 233      17.707  11.952 -16.441  1.00 74.40           H
ATOM   3582  NE  ARG A 233      17.190  10.002 -16.448  1.00 74.22           N
ATOM   3583  HE  ARG A 233      17.550   9.124 -16.763  1.00 74.22           H
ATOM   3584  CZ  ARG A 233      16.257   9.940 -15.511  1.00 77.14           C
ATOM   3585  NH1 ARG A 233      15.804  10.979 -14.890  1.00 69.58           N
ATOM   3586 1HH1 ARG A 233      16.160  11.887 -15.110  1.00 69.58           H
ATOM   3587 2HH1 ARG A 233      15.098  10.875 -14.190  1.00 69.58           H
ATOM   3588  NH2 ARG A 233      15.756   8.793 -15.217  1.00 73.03           N
ATOM   3589 1HH2 ARG A 233      16.072   7.972 -15.693  1.00 73.03           H
ATOM   3590 2HH2 ARG A 233      15.050   8.722 -14.512  1.00 73.03           H
ATOM   3591  N   ILE A 234      14.369  12.323 -20.430  1.00 61.74           N
ATOM   3592  H   ILE A 234      14.665  11.554 -20.997  1.00 61.74           H
ATOM   3593  CA  ILE A 234      12.965  12.394 -20.013  1.00 59.58           C
ATOM   3594  HA  ILE A 234      12.609  13.289 -20.282  1.00 59.58           H
ATOM   3595  C   ILE A 234      12.912  12.253 -18.481  1.00 60.07           C
ATOM   3596  O   ILE A 234      13.508  11.342 -17.915  1.00 55.09           O
ATOM   3597  CB  ILE A 234      12.127  11.318 -20.741  1.00 55.03           C
ATOM   3598  HB  ILE A 234      12.480  10.413 -20.502  1.00 55.03           H
ATOM   3599  CG1 ILE A 234      12.231  11.492 -22.278  1.00 50.52           C
ATOM   3600 1HG1 ILE A 234      11.810  12.364 -22.527  1.00 50.52           H
ATOM   3601 2HG1 ILE A 234      13.199  11.504 -22.530  1.00 50.52           H
ATOM   3602  CG2 ILE A 234      10.664  11.405 -20.285  1.00 48.04           C
ATOM   3603 1HG2 ILE A 234      10.104  10.716 -20.745  1.00 48.04           H
ATOM   3604 2HG2 ILE A 234      10.277  12.304 -20.491  1.00 48.04           H
ATOM   3605 3HG2 ILE A 234      10.586  11.256 -19.299  1.00 48.04           H
ATOM   3606  CD1 ILE A 234      11.550  10.396 -23.096  1.00 43.34           C
ATOM   3607 1HD1 ILE A 234      11.652  10.565 -24.076  1.00 43.34           H
ATOM   3608 2HD1 ILE A 234      10.572  10.352 -22.892  1.00 43.34           H
ATOM   3609 3HD1 ILE A 234      11.947   9.500 -22.895  1.00 43.34           H
ATOM   3610  N   GLY A 235      12.269  13.198 -17.813  1.00 59.28           N
ATOM   3611  H   GLY A 235      11.741  13.869 -18.334  1.00 59.28           H
ATOM   3612  CA  GLY A 235      12.289  13.316 -16.346  1.00 60.88           C
ATOM   3613 1HA  GLY A 235      11.439  13.768 -16.074  1.00 60.88           H
ATOM   3614 2HA  GLY A 235      12.306  12.387 -15.975  1.00 60.88           H
ATOM   3615  C   GLY A 235      13.480  14.104 -15.783  1.00 64.65           C
ATOM   3616  O   GLY A 235      13.534  14.337 -14.578  1.00 60.64           O
ATOM   3617  N   GLY A 236      14.404  14.535 -16.628  1.00 73.64           N
ATOM   3618  H   GLY A 236      14.312  14.289 -17.593  1.00 73.64           H
ATOM   3619  CA  GLY A 236      15.548  15.347 -16.232  1.00 76.47           C
ATOM   3620 1HA  GLY A 236      16.034  15.600 -17.069  1.00 76.47           H
ATOM   3621 2HA  GLY A 236      15.187  16.170 -15.794  1.00 76.47           H
ATOM   3622  C   GLY A 236      16.515  14.633 -15.271  1.00 78.99           C
ATOM   3623  O   GLY A 236      16.515  13.414 -15.115  1.00 75.38           O
ATOM   3624  N   TYR A 237      17.391  15.409 -14.639  1.00 85.82           N
ATOM   3625  H   TYR A 237      17.464  16.364 -14.927  1.00 85.82           H
ATOM   3626  CA  TYR A 237      18.256  14.952 -13.547  1.00 86.59           C
ATOM   3627  HA  TYR A 237      17.749  14.249 -13.049  1.00 86.59           H
ATOM   3628  C   TYR A 237      18.557  16.117 -12.604  1.00 86.13           C
ATOM   3629  O   TYR A 237      18.442  17.277 -12.975  1.00 82.92           O
ATOM   3630  CB  TYR A 237      19.545  14.335 -14.110  1.00 85.80           C
ATOM   3631 1HB  TYR A 237      20.088  13.987 -13.346  1.00 85.80           H
ATOM   3632 2HB  TYR A 237      19.295  13.578 -14.714  1.00 85.80           H
ATOM   3633  CG  TYR A 237      20.418  15.286 -14.900  1.00 86.57           C
ATOM   3634  CD1 TYR A 237      20.404  15.252 -16.305  1.00 76.22           C
ATOM   3635  HD1 TYR A 237      19.818  14.595 -16.780  1.00 76.22           H
ATOM   3636  CD2 TYR A 237      21.253  16.208 -14.241  1.00 76.82           C
ATOM   3637  HD2 TYR A 237      21.277  16.229 -13.242  1.00 76.82           H
ATOM   3638  CE1 TYR A 237      21.208  16.135 -17.046  1.00 74.73           C
ATOM   3639  HE1 TYR A 237      21.191  16.107 -18.045  1.00 74.73           H
ATOM   3640  CE2 TYR A 237      22.049  17.094 -14.973  1.00 74.81           C
ATOM   3641  HE2 TYR A 237      22.628  17.754 -14.494  1.00 74.81           H
ATOM   3642  CZ  TYR A 237      22.040  17.062 -16.381  1.00 83.95           C
ATOM   3643  OH  TYR A 237      22.812  17.919 -17.090  1.00 82.37           O
ATOM   3644  HH  TYR A 237      23.665  17.517 -17.257  1.00 82.37           H
ATOM   3645  N   LYS A 238      19.005  15.807 -11.399  1.00 84.17           N
ATOM   3646  H   LYS A 238      19.095  14.838 -11.168  1.00 84.17           H
ATOM   3647  CA  LYS A 238      19.377  16.792 -10.382  1.00 84.68           C
ATOM   3648  HA  LYS A 238      19.106  17.691 -10.726  1.00 84.68           H
ATOM   3649  C   LYS A 238      20.890  16.766 -10.178  1.00 86.16           C
ATOM   3650  O   LYS A 238      21.461  15.701  -9.965  1.00 84.89           O
ATOM   3651  CB  LYS A 238      18.622  16.520  -9.078  1.00 81.33           C
ATOM   3652 1HB  LYS A 238      18.880  15.613  -8.744  1.00 81.33           H
ATOM   3653 2HB  LYS A 238      18.888  17.211  -8.406  1.00 81.33           H
ATOM   3654  CG  LYS A 238      17.094  16.566  -9.258  1.00 72.78           C
ATOM   3655 1HG  LYS A 238      16.826  17.480  -9.563  1.00 72.78           H
ATOM   3656 2HG  LYS A 238      16.823  15.892  -9.945  1.00 72.78           H
ATOM   3657  CD  LYS A 238      16.381  16.249  -7.936  1.00 69.49           C
ATOM   3658 1HD  LYS A 238      16.661  15.342  -7.622  1.00 69.49           H
ATOM   3659 2HD  LYS A 238      16.638  16.933  -7.253  1.00 69.49           H
ATOM   3660  CE  LYS A 238      14.859  16.268  -8.113  1.00 59.13           C
ATOM   3661 1HE  LYS A 238      14.576  17.144  -8.504  1.00 59.13           H
ATOM   3662 2HE  LYS A 238      14.581  15.525  -8.721  1.00 59.13           H
ATOM   3663  NZ  LYS A 238      14.169  16.091  -6.809  1.00 50.91           N
ATOM   3664 1HZ  LYS A 238      13.176  16.103  -6.925  1.00 50.91           H
ATOM   3665 2HZ  LYS A 238      14.414  16.822  -6.172  1.00 50.91           H
ATOM   3666 3HZ  LYS A 238      14.418  15.219  -6.387  1.00 50.91           H
ATOM   3667  N   VAL A 239      21.550  17.928 -10.216  1.00 86.72           N
ATOM   3668  H   VAL A 239      21.055  18.742 -10.520  1.00 86.72           H
ATOM   3669  CA  VAL A 239      22.958  18.076  -9.837  1.00 86.73           C
ATOM   3670  HA  VAL A 239      23.343  17.153  -9.840  1.00 86.73           H
ATOM   3671  C   VAL A 239      23.019  18.678  -8.439  1.00 86.61           C
ATOM   3672  O   VAL A 239      22.409  19.706  -8.175  1.00 83.97           O
ATOM   3673  CB  VAL A 239      23.766  18.913 -10.852  1.00 85.78           C
ATOM   3674  HB  VAL A 239      23.362  19.828 -10.864  1.00 85.78           H
ATOM   3675  CG1 VAL A 239      25.248  18.985 -10.447  1.00 76.84           C
ATOM   3676 1HG1 VAL A 239      25.773  19.527 -11.103  1.00 76.84           H
ATOM   3677 2HG1 VAL A 239      25.654  18.072 -10.408  1.00 76.84           H
ATOM   3678 3HG1 VAL A 239      25.353  19.407  -9.546  1.00 76.84           H
ATOM   3679  CG2 VAL A 239      23.708  18.282 -12.254  1.00 76.84           C
ATOM   3680 1HG2 VAL A 239      24.231  18.823 -12.912  1.00 76.84           H
ATOM   3681 2HG2 VAL A 239      22.765  18.225 -12.583  1.00 76.84           H
ATOM   3682 3HG2 VAL A 239      24.087  17.357 -12.247  1.00 76.84           H
ATOM   3683  N   ARG A 240      23.761  18.030  -7.557  1.00 85.90           N
ATOM   3684  H   ARG A 240      24.180  17.167  -7.840  1.00 85.90           H
ATOM   3685  CA  ARG A 240      24.007  18.497  -6.194  1.00 85.72           C
ATOM   3686  HA  ARG A 240      23.394  19.268  -6.023  1.00 85.72           H
ATOM   3687  C   ARG A 240      25.448  18.966  -6.087  1.00 86.59           C
ATOM   3688  O   ARG A 240      26.340  18.159  -5.867  1.00 84.33           O
ATOM   3689  CB  ARG A 240      23.699  17.379  -5.185  1.00 83.25           C
ATOM   3690 1HB  ARG A 240      24.270  16.589  -5.407  1.00 83.25           H
ATOM   3691 2HB  ARG A 240      23.928  17.710  -4.269  1.00 83.25           H
ATOM   3692  CG  ARG A 240      22.236  16.924  -5.177  1.00 76.23           C
ATOM   3693 1HG  ARG A 240      21.973  16.664  -6.106  1.00 76.23           H
ATOM   3694 2HG  ARG A 240      22.147  16.133  -4.572  1.00 76.23           H
ATOM   3695  CD  ARG A 240      21.294  18.026  -4.689  1.00 73.02           C
ATOM   3696 1HD  ARG A 240      21.592  18.360  -3.795  1.00 73.02           H
ATOM   3697 2HD  ARG A 240      21.286  18.783  -5.342  1.00 73.02           H
ATOM   3698  NE  ARG A 240      19.924  17.516  -4.558  1.00 63.75           N
ATOM   3699  HE  ARG A 240      19.816  16.631  -4.104  1.00 63.75           H
ATOM   3700  CZ  ARG A 240      18.825  18.101  -4.975  1.00 56.07           C
ATOM   3701  NH1 ARG A 240      18.830  19.236  -5.610  1.00 51.45           N
ATOM   3702 1HH1 ARG A 240      19.696  19.699  -5.799  1.00 51.45           H
ATOM   3703 2HH1 ARG A 240      17.968  19.645  -5.909  1.00 51.45           H
ATOM   3704  NH2 ARG A 240      17.674  17.564  -4.770  1.00 50.51           N
ATOM   3705 1HH2 ARG A 240      17.609  16.690  -4.288  1.00 50.51           H
ATOM   3706 2HH2 ARG A 240      16.845  18.020  -5.093  1.00 50.51           H
ATOM   3707  N   TYR A 241      25.659  20.257  -6.243  1.00 84.59           N
ATOM   3708  H   TYR A 241      24.874  20.855  -6.404  1.00 84.59           H
ATOM   3709  CA  TYR A 241      26.996  20.853  -6.191  1.00 85.21           C
ATOM   3710  HA  TYR A 241      27.549  20.330  -6.840  1.00 85.21           H
ATOM   3711  C   TYR A 241      27.643  20.703  -4.812  1.00 86.15           C
ATOM   3712  O   TYR A 241      28.829  20.401  -4.734  1.00 82.62           O
ATOM   3713  CB  TYR A 241      26.918  22.326  -6.616  1.00 82.92           C
ATOM   3714 1HB  TYR A 241      26.249  22.793  -6.038  1.00 82.92           H
ATOM   3715 2HB  TYR A 241      27.817  22.745  -6.491  1.00 82.92           H
ATOM   3716  CG  TYR A 241      26.504  22.504  -8.068  1.00 80.59           C
ATOM   3717  CD1 TYR A 241      27.448  22.301  -9.097  1.00 74.04           C
ATOM   3718  HD1 TYR A 241      28.388  22.050  -8.865  1.00 74.04           H
ATOM   3719  CD2 TYR A 241      25.182  22.853  -8.399  1.00 73.05           C
ATOM   3720  HD2 TYR A 241      24.509  22.997  -7.674  1.00 73.05           H
ATOM   3721  CE1 TYR A 241      27.078  22.449 -10.447  1.00 70.12           C
ATOM   3722  HE1 TYR A 241      27.754  22.309 -11.170  1.00 70.12           H
ATOM   3723  CE2 TYR A 241      24.802  23.000  -9.749  1.00 70.31           C
ATOM   3724  HE2 TYR A 241      23.861  23.249  -9.979  1.00 70.31           H
ATOM   3725  CZ  TYR A 241      25.749  22.796 -10.778  1.00 74.03           C
ATOM   3726  OH  TYR A 241      25.378  22.938 -12.080  1.00 73.10           O
ATOM   3727  HH  TYR A 241      26.159  22.971 -12.633  1.00 73.10           H
ATOM   3728  N   ALA A 242      26.857  20.793  -3.737  1.00 85.84           N
ATOM   3729  H   ALA A 242      25.885  20.987  -3.868  1.00 85.84           H
ATOM   3730  CA  ALA A 242      27.362  20.619  -2.373  1.00 86.21           C
ATOM   3731  HA  ALA A 242      28.128  21.256  -2.290  1.00 86.21           H
ATOM   3732  C   ALA A 242      27.916  19.205  -2.095  1.00 87.28           C
ATOM   3733  O   ALA A 242      28.861  19.052  -1.327  1.00 83.84           O
ATOM   3734  CB  ALA A 242      26.218  20.949  -1.405  1.00 83.80           C
ATOM   3735 1HB  ALA A 242      25.854  21.864  -1.579  1.00 83.80           H
ATOM   3736 2HB  ALA A 242      26.532  20.918  -0.456  1.00 83.80           H
ATOM   3737 3HB  ALA A 242      25.467  20.296  -1.502  1.00 83.80           H
ATOM   3738  N   THR A 243      27.344  18.181  -2.743  1.00 85.60           N
ATOM   3739  H   THR A 243      26.586  18.378  -3.365  1.00 85.60           H
ATOM   3740  CA  THR A 243      27.773  16.776  -2.587  1.00 86.45           C
ATOM   3741  HA  THR A 243      28.433  16.807  -1.837  1.00 86.45           H
ATOM   3742  C   THR A 243      28.491  16.237  -3.829  1.00 87.97           C
ATOM   3743  O   THR A 243      28.745  15.038  -3.914  1.00 84.71           O
ATOM   3744  CB  THR A 243      26.605  15.869  -2.188  1.00 84.06           C
ATOM   3745  HB  THR A 243      26.937  14.926  -2.161  1.00 84.06           H
ATOM   3746  OG1 THR A 243      25.578  15.902  -3.158  1.00 77.03           O
ATOM   3747  HG1 THR A 243      25.965  15.909  -4.033  1.00 77.03           H
ATOM   3748  CG2 THR A 243      25.990  16.277  -0.857  1.00 74.41           C
ATOM   3749 1HG2 THR A 243      25.230  15.674  -0.614  1.00 74.41           H
ATOM   3750 2HG2 THR A 243      25.640  17.213  -0.896  1.00 74.41           H
ATOM   3751 3HG2 THR A 243      26.666  16.232  -0.121  1.00 74.41           H
ATOM   3752  N   TRP A 244      28.794  17.101  -4.793  1.00 89.18           N
ATOM   3753  H   TRP A 244      28.563  18.061  -4.634  1.00 89.18           H
ATOM   3754  CA  TRP A 244      29.435  16.771  -6.064  1.00 89.70           C
ATOM   3755  HA  TRP A 244      29.281  17.557  -6.663  1.00 89.70           H
ATOM   3756  C   TRP A 244      28.778  15.580  -6.763  1.00 91.07           C
ATOM   3757  O   TRP A 244      29.444  14.652  -7.205  1.00 87.13           O
ATOM   3758  CB  TRP A 244      30.939  16.582  -5.836  1.00 88.37           C
ATOM   3759 1HB  TRP A 244      31.076  15.843  -5.176  1.00 88.37           H
ATOM   3760 2HB  TRP A 244      31.370  16.338  -6.705  1.00 88.37           H
ATOM   3761  CG  TRP A 244      31.631  17.796  -5.310  1.00 88.76           C
ATOM   3762  CD1 TRP A 244      31.773  18.133  -4.005  1.00 82.11           C
ATOM   3763  HD1 TRP A 244      31.455  17.586  -3.231  1.00 82.11           H
ATOM   3764  CD2 TRP A 244      32.231  18.880  -6.074  1.00 87.21           C
ATOM   3765  NE1 TRP A 244      32.419  19.340  -3.908  1.00 82.20           N
ATOM   3766  HE1 TRP A 244      32.642  19.793  -3.045  1.00 82.20           H
ATOM   3767  CE2 TRP A 244      32.724  19.851  -5.165  1.00 85.81           C
ATOM   3768  CE3 TRP A 244      32.392  19.132  -7.451  1.00 83.55           C
ATOM   3769  HE3 TRP A 244      32.055  18.468  -8.119  1.00 83.55           H
ATOM   3770  CZ2 TRP A 244      33.344  21.029  -5.584  1.00 85.01           C
ATOM   3771  HZ2 TRP A 244      33.676  21.697  -4.918  1.00 85.01           H
ATOM   3772  CZ3 TRP A 244      33.021  20.307  -7.894  1.00 80.30           C
ATOM   3773  HZ3 TRP A 244      33.135  20.470  -8.874  1.00 80.30           H
ATOM   3774  CH2 TRP A 244      33.492  21.256  -6.968  1.00 80.15           C
ATOM   3775  HH2 TRP A 244      33.933  22.093  -7.292  1.00 80.15           H
ATOM   3776  N   SER A 245      27.426  15.579  -6.833  1.00 88.99           N
ATOM   3777  H   SER A 245      26.919  16.392  -6.546  1.00 88.99           H
ATOM   3778  CA  SER A 245      26.696  14.414  -7.319  1.00 89.97           C
ATOM   3779  HA  SER A 245      27.400  13.878  -7.786  1.00 89.97           H
ATOM   3780  C   SER A 245      25.637  14.748  -8.368  1.00 90.26           C
ATOM   3781  O   SER A 245      25.078  15.840  -8.395  1.00 88.91           O
ATOM   3782  CB  SER A 245      26.116  13.607  -6.153  1.00 88.42           C
ATOM   3783 1HB  SER A 245      25.700  12.762  -6.490  1.00 88.42           H
ATOM   3784 2HB  SER A 245      26.835  13.386  -5.494  1.00 88.42           H
ATOM   3785  OG  SER A 245      25.110  14.300  -5.441  1.00 78.49           O
ATOM   3786  HG  SER A 245      24.362  14.457  -6.017  1.00 78.49           H
ATOM   3787  N   ILE A 246      25.354  13.763  -9.240  1.00 91.72           N
ATOM   3788  H   ILE A 246      25.981  12.985  -9.287  1.00 91.72           H
ATOM   3789  CA  ILE A 246      24.193  13.756 -10.121  1.00 92.49           C
ATOM   3790  HA  ILE A 246      23.758  14.652 -10.036  1.00 92.49           H
ATOM   3791  C   ILE A 246      23.217  12.677  -9.646  1.00 92.45           C
ATOM   3792  O   ILE A 246      23.635  11.575  -9.291  1.00 91.61           O
ATOM   3793  CB  ILE A 246      24.604  13.601 -11.593  1.00 92.09           C
ATOM   3794  HB  ILE A 246      25.299  14.299 -11.768  1.00 92.09           H
ATOM   3795  CG1 ILE A 246      23.397  13.839 -12.536  1.00 84.60           C
ATOM   3796 1HG1 ILE A 246      22.729  13.109 -12.393  1.00 84.60           H
ATOM   3797 2HG1 ILE A 246      22.982  14.720 -12.310  1.00 84.60           H
ATOM   3798  CG2 ILE A 246      25.255  12.237 -11.878  1.00 84.59           C
ATOM   3799 1HG2 ILE A 246      25.514  12.158 -12.841  1.00 84.59           H
ATOM   3800 2HG2 ILE A 246      24.626  11.489 -11.666  1.00 84.59           H
ATOM   3801 3HG2 ILE A 246      26.079  12.111 -11.326  1.00 84.59           H
ATOM   3802  CD1 ILE A 246      23.783  13.855 -14.021  1.00 82.97           C
ATOM   3803 1HD1 ILE A 246      22.981  14.011 -14.598  1.00 82.97           H
ATOM   3804 2HD1 ILE A 246      24.194  12.985 -14.294  1.00 82.97           H
ATOM   3805 3HD1 ILE A 246      24.444  14.581 -14.212  1.00 82.97           H
ATOM   3806  N   ILE A 247      21.941  13.009  -9.651  1.00 89.49           N
ATOM   3807  H   ILE A 247      21.704  13.934  -9.949  1.00 89.49           H
ATOM   3808  CA  ILE A 247      20.848  12.126  -9.253  1.00 88.98           C
ATOM   3809  HA  ILE A 247      21.251  11.236  -9.041  1.00 88.98           H
ATOM   3810  C   ILE A 247      19.888  11.996 -10.431  1.00 88.11           C
ATOM   3811  O   ILE A 247      19.406  13.000 -10.954  1.00 86.61           O
ATOM   3812  CB  ILE A 247      20.142  12.638  -7.978  1.00 88.20           C
ATOM   3813  HB  ILE A 247      19.705  13.514  -8.182  1.00 88.20           H
ATOM   3814  CG1 ILE A 247      21.155  12.878  -6.828  1.00 82.63           C
ATOM   3815 1HG1 ILE A 247      21.540  11.996  -6.554  1.00 82.63           H
ATOM   3816 2HG1 ILE A 247      21.886  13.470  -7.167  1.00 82.63           H
ATOM   3817  CG2 ILE A 247      19.059  11.636  -7.557  1.00 82.79           C
ATOM   3818 1HG2 ILE A 247      18.586  11.945  -6.732  1.00 82.79           H
ATOM   3819 2HG2 ILE A 247      19.456  10.738  -7.366  1.00 82.79           H
ATOM   3820 3HG2 ILE A 247      18.376  11.522  -8.278  1.00 82.79           H
ATOM   3821  CD1 ILE A 247      20.544  13.539  -5.583  1.00 74.86           C
ATOM   3822 1HD1 ILE A 247      21.235  13.672  -4.872  1.00 74.86           H
ATOM   3823 2HD1 ILE A 247      19.813  12.974  -5.199  1.00 74.86           H
ATOM   3824 3HD1 ILE A 247      20.156  14.433  -5.806  1.00 74.86           H
ATOM   3825  N   MET A 248      19.627  10.764 -10.836  1.00 87.31           N
ATOM   3826  H   MET A 248      20.128  10.015 -10.402  1.00 87.31           H
ATOM   3827  CA  MET A 248      18.660  10.424 -11.871  1.00 86.34           C
ATOM   3828  HA  MET A 248      18.256  11.279 -12.197  1.00 86.34           H
ATOM   3829  C   MET A 248      17.579   9.541 -11.262  1.00 83.87           C
ATOM   3830  O   MET A 248      17.832   8.365 -10.962  1.00 82.03           O
ATOM   3831  CB  MET A 248      19.366   9.713 -13.037  1.00 88.32           C
ATOM   3832 1HB  MET A 248      19.850   8.914 -12.680  1.00 88.32           H
ATOM   3833 2HB  MET A 248      18.676   9.417 -13.698  1.00 88.32           H
ATOM   3834  CG  MET A 248      20.375  10.617 -13.754  1.00 86.73           C
ATOM   3835 1HG  MET A 248      19.826  11.388 -14.077  1.00 86.73           H
ATOM   3836 2HG  MET A 248      20.988  10.925 -13.026  1.00 86.73           H
ATOM   3837  SD  MET A 248      21.283   9.828 -15.106  1.00 86.53           S
ATOM   3838  CE  MET A 248      22.350   8.726 -14.160  1.00 75.30           C
ATOM   3839 1HE  MET A 248      22.941   8.193 -14.765  1.00 75.30           H
ATOM   3840 2HE  MET A 248      21.810   8.085 -13.615  1.00 75.30           H
ATOM   3841 3HE  MET A 248      22.935   9.243 -13.535  1.00 75.30           H
ATOM   3842  N   ASP A 249      16.402  10.104 -11.067  1.00 78.20           N
ATOM   3843  H   ASP A 249      16.296  11.077 -11.272  1.00 78.20           H
ATOM   3844  CA  ASP A 249      15.250   9.367 -10.566  1.00 75.71           C
ATOM   3845  HA  ASP A 249      15.602   8.761  -9.852  1.00 75.71           H
ATOM   3846  C   ASP A 249      14.634   8.514 -11.674  1.00 71.47           C
ATOM   3847  O   ASP A 249      14.674   8.894 -12.849  1.00 66.59           O
ATOM   3848  CB  ASP A 249      14.224  10.327  -9.951  1.00 73.46           C
ATOM   3849 1HB  ASP A 249      13.948  10.992 -10.645  1.00 73.46           H
ATOM   3850 2HB  ASP A 249      13.426   9.801  -9.657  1.00 73.46           H
ATOM   3851  CG  ASP A 249      14.789  11.080  -8.744  1.00 68.59           C
ATOM   3852  OD1 ASP A 249      15.415  10.410  -7.883  1.00 62.95           O
ATOM   3853  OD2 ASP A 249      14.641  12.323  -8.693  1.00 61.82           O
ATOM   3854  N   SER A 250      14.063   7.368 -11.308  1.00 74.43           N
ATOM   3855  H   SER A 250      14.155   7.087 -10.353  1.00 74.43           H
ATOM   3856  CA  SER A 250      13.310   6.491 -12.205  1.00 73.51           C
ATOM   3857  HA  SER A 250      13.252   5.625 -11.709  1.00 73.51           H
ATOM   3858  C   SER A 250      14.040   6.196 -13.522  1.00 75.14           C
ATOM   3859  O   SER A 250      13.537   6.474 -14.608  1.00 71.89           O
ATOM   3860  CB  SER A 250      11.904   7.060 -12.444  1.00 68.85           C
ATOM   3861 1HB  SER A 250      11.951   7.971 -12.853  1.00 68.85           H
ATOM   3862 2HB  SER A 250      11.369   6.456 -13.035  1.00 68.85           H
ATOM   3863  OG  SER A 250      11.213   7.179 -11.218  1.00 59.40           O
ATOM   3864  HG  SER A 250      10.271   7.206 -11.384  1.00 59.40           H
ATOM   3865  N   VAL A 251      15.272   5.652 -13.424  1.00 77.21           N
ATOM   3866  H   VAL A 251      15.642   5.439 -12.520  1.00 77.21           H
ATOM   3867  CA  VAL A 251      16.079   5.367 -14.616  1.00 77.43           C
ATOM   3868  HA  VAL A 251      16.114   6.259 -15.066  1.00 77.43           H
ATOM   3869  C   VAL A 251      15.405   4.349 -15.539  1.00 74.06           C
ATOM   3870  O   VAL A 251      14.771   3.392 -15.092  1.00 71.42           O
ATOM   3871  CB  VAL A 251      17.514   4.924 -14.292  1.00 79.67           C
ATOM   3872  HB  VAL A 251      17.933   4.674 -15.165  1.00 79.67           H
ATOM   3873  CG1 VAL A 251      18.294   6.070 -13.658  1.00 73.52           C
ATOM   3874 1HG1 VAL A 251      19.230   5.791 -13.443  1.00 73.52           H
ATOM   3875 2HG1 VAL A 251      17.861   6.372 -12.809  1.00 73.52           H
ATOM   3876 3HG1 VAL A 251      18.341   6.856 -14.275  1.00 73.52           H
ATOM   3877  CG2 VAL A 251      17.594   3.679 -13.403  1.00 72.58           C
ATOM   3878 1HG2 VAL A 251      18.545   3.430 -13.220  1.00 72.58           H
ATOM   3879 2HG2 VAL A 251      17.150   2.897 -13.841  1.00 72.58           H
ATOM   3880 3HG2 VAL A 251      17.143   3.836 -12.524  1.00 72.58           H
ATOM   3881  N   VAL A 252      15.565   4.557 -16.839  1.00 72.80           N
ATOM   3882  H   VAL A 252      16.126   5.340 -17.108  1.00 72.80           H
ATOM   3883  CA  VAL A 252      14.996   3.745 -17.917  1.00 71.73           C
ATOM   3884  HA  VAL A 252      14.516   2.994 -17.464  1.00 71.73           H
ATOM   3885  C   VAL A 252      16.109   3.168 -18.803  1.00 73.04           C
ATOM   3886  O   VAL A 252      17.225   3.688 -18.785  1.00 71.76           O
ATOM   3887  CB  VAL A 252      13.987   4.563 -18.744  1.00 67.93           C
ATOM   3888  HB  VAL A 252      13.712   3.973 -19.503  1.00 67.93           H
ATOM   3889  CG1 VAL A 252      12.760   4.937 -17.909  1.00 60.36           C
ATOM   3890 1HG1 VAL A 252      12.107   5.468 -18.449  1.00 60.36           H
ATOM   3891 2HG1 VAL A 252      13.021   5.486 -17.115  1.00 60.36           H
ATOM   3892 3HG1 VAL A 252      12.290   4.119 -17.576  1.00 60.36           H
ATOM   3893  CG2 VAL A 252      14.595   5.845 -19.329  1.00 59.05           C
ATOM   3894 1HG2 VAL A 252      13.917   6.353 -19.860  1.00 59.05           H
ATOM   3895 2HG2 VAL A 252      15.363   5.634 -19.934  1.00 59.05           H
ATOM   3896 3HG2 VAL A 252      14.931   6.446 -18.604  1.00 59.05           H
ATOM   3897  N   PRO A 253      15.864   2.127 -19.615  1.00 69.77           N
ATOM   3898  CA  PRO A 253      16.903   1.519 -20.460  1.00 69.40           C
ATOM   3899  HA  PRO A 253      17.613   1.162 -19.852  1.00 69.40           H
ATOM   3900  C   PRO A 253      17.648   2.499 -21.372  1.00 71.53           C
ATOM   3901  O   PRO A 253      18.837   2.329 -21.621  1.00 69.48           O
ATOM   3902  CB  PRO A 253      16.180   0.442 -21.264  1.00 66.25           C
ATOM   3903 1HB  PRO A 253      15.810   0.813 -22.116  1.00 66.25           H
ATOM   3904 2HB  PRO A 253      16.787  -0.325 -21.470  1.00 66.25           H
ATOM   3905  CG  PRO A 253      15.066   0.018 -20.326  1.00 61.65           C
ATOM   3906 1HG  PRO A 253      14.305  -0.385 -20.834  1.00 61.65           H
ATOM   3907 2HG  PRO A 253      15.400  -0.638 -19.649  1.00 61.65           H
ATOM   3908  CD  PRO A 253      14.653   1.331 -19.665  1.00 62.49           C
ATOM   3909 1HD  PRO A 253      13.959   1.810 -20.203  1.00 62.49           H
ATOM   3910 2HD  PRO A 253      14.311   1.182 -18.737  1.00 62.49           H
ATOM   3911  N   SER A 254      17.000   3.571 -21.817  1.00 75.01           N
ATOM   3912  H   SER A 254      16.026   3.654 -21.605  1.00 75.01           H
ATOM   3913  CA  SER A 254      17.629   4.638 -22.600  1.00 76.49           C
ATOM   3914  HA  SER A 254      18.111   4.141 -23.322  1.00 76.49           H
ATOM   3915  C   SER A 254      18.656   5.464 -21.803  1.00 78.92           C
ATOM   3916  O   SER A 254      19.479   6.158 -22.412  1.00 77.38           O
ATOM   3917  CB  SER A 254      16.570   5.561 -23.190  1.00 73.10           C
ATOM   3918 1HB  SER A 254      16.997   6.296 -23.717  1.00 73.10           H
ATOM   3919 2HB  SER A 254      15.944   5.049 -23.778  1.00 73.10           H
ATOM   3920  OG  SER A 254      15.799   6.161 -22.169  1.00 64.48           O
ATOM   3921  HG  SER A 254      14.905   6.297 -22.482  1.00 64.48           H
ATOM   3922  N   ASP A 255      18.649   5.367 -20.456  1.00 79.18           N
ATOM   3923  H   ASP A 255      17.918   4.840 -20.022  1.00 79.18           H
ATOM   3924  CA  ASP A 255      19.656   5.993 -19.598  1.00 81.82           C
ATOM   3925  HA  ASP A 255      19.825   6.876 -20.035  1.00 81.82           H
ATOM   3926  C   ASP A 255      20.978   5.215 -19.571  1.00 83.60           C
ATOM   3927  O   ASP A 255      21.987   5.744 -19.119  1.00 83.64           O
ATOM   3928  CB  ASP A 255      19.111   6.196 -18.173  1.00 81.88           C
ATOM   3929 1HB  ASP A 255      18.759   5.323 -17.836  1.00 81.88           H
ATOM   3930 2HB  ASP A 255      19.858   6.504 -17.584  1.00 81.88           H
ATOM   3931  CG  ASP A 255      17.989   7.225 -18.103  1.00 80.75           C
ATOM   3932  OD1 ASP A 255      18.062   8.234 -18.848  1.00 75.10           O
ATOM   3933  OD2 ASP A 255      17.086   7.069 -17.249  1.00 74.49           O
ATOM   3934  N   LYS A 256      21.024   3.996 -20.121  1.00 86.43           N
ATOM   3935  H   LYS A 256      20.168   3.593 -20.446  1.00 86.43           H
ATOM   3936  CA  LYS A 256      22.254   3.218 -20.274  1.00 87.15           C
ATOM   3937  HA  LYS A 256      22.576   3.001 -19.353  1.00 87.15           H
ATOM   3938  C   LYS A 256      23.340   4.046 -20.968  1.00 88.39           C
ATOM   3939  O   LYS A 256      23.107   4.661 -22.011  1.00 86.68           O
ATOM   3940  CB  LYS A 256      21.944   1.918 -21.031  1.00 83.93           C
ATOM   3941 1HB  LYS A 256      21.284   1.388 -20.499  1.00 83.93           H
ATOM   3942 2HB  LYS A 256      21.547   2.152 -21.918  1.00 83.93           H
ATOM   3943  CG  LYS A 256      23.186   1.052 -21.267  1.00 76.00           C
ATOM   3944 1HG  LYS A 256      23.794   1.518 -21.909  1.00 76.00           H
ATOM   3945 2HG  LYS A 256      23.661   0.914 -20.398  1.00 76.00           H
ATOM   3946  CD  LYS A 256      22.782  -0.313 -21.848  1.00 73.15           C
ATOM   3947 1HD  LYS A 256      22.116  -0.746 -21.241  1.00 73.15           H
ATOM   3948 2HD  LYS A 256      22.373  -0.179 -22.751  1.00 73.15           H
ATOM   3949  CE  LYS A 256      23.996  -1.229 -21.985  1.00 62.83           C
ATOM   3950 1HE  LYS A 256      24.383  -1.135 -22.902  1.00 62.83           H
ATOM   3951 2HE  LYS A 256      24.684  -0.975 -21.305  1.00 62.83           H
ATOM   3952  NZ  LYS A 256      23.629  -2.658 -21.773  1.00 56.90           N
ATOM   3953 1HZ  LYS A 256      24.429  -3.251 -21.864  1.00 56.90           H
ATOM   3954 2HZ  LYS A 256      22.948  -2.956 -22.442  1.00 56.90           H
ATOM   3955 3HZ  LYS A 256      23.245  -2.798 -20.860  1.00 56.90           H
ATOM   3956  N   GLY A 257      24.552   4.039 -20.407  1.00 87.28           N
ATOM   3957  H   GLY A 257      24.690   3.538 -19.552  1.00 87.28           H
ATOM   3958  CA  GLY A 257      25.679   4.741 -21.006  1.00 88.76           C
ATOM   3959 1HA  GLY A 257      26.045   4.150 -21.725  1.00 88.76           H
ATOM   3960 2HA  GLY A 257      25.320   5.580 -21.415  1.00 88.76           H
ATOM   3961  C   GLY A 257      26.796   5.095 -20.024  1.00 90.89           C
ATOM   3962  O   GLY A 257      26.759   4.739 -18.853  1.00 89.92           O
ATOM   3963  N   ASN A 258      27.786   5.813 -20.524  1.00 89.21           N
ATOM   3964  H   ASN A 258      27.756   6.044 -21.497  1.00 89.21           H
ATOM   3965  CA  ASN A 258      28.916   6.287 -19.744  1.00 90.43           C
ATOM   3966  HA  ASN A 258      28.983   5.692 -18.943  1.00 90.43           H
ATOM   3967  C   ASN A 258      28.665   7.725 -19.286  1.00 90.95           C
ATOM   3968  O   ASN A 258      28.487   8.613 -20.118  1.00 89.11           O
ATOM   3969  CB  ASN A 258      30.200   6.181 -20.577  1.00 89.85           C
ATOM   3970 1HB  ASN A 258      30.078   6.699 -21.424  1.00 89.85           H
ATOM   3971 2HB  ASN A 258      30.957   6.572 -20.053  1.00 89.85           H
ATOM   3972  CG  ASN A 258      30.554   4.745 -20.937  1.00 86.79           C
ATOM   3973  OD1 ASN A 258      30.326   3.817 -20.190  1.00 78.04           O
ATOM   3974  ND2 ASN A 258      31.110   4.524 -22.101  1.00 76.17           N
ATOM   3975 1HD2 ASN A 258      31.346   3.591 -22.373  1.00 76.17           H
ATOM   3976 2HD2 ASN A 258      31.299   5.288 -22.718  1.00 76.17           H
ATOM   3977  N   TYR A 259      28.701   7.947 -17.974  1.00 92.89           N
ATOM   3978  H   TYR A 259      28.866   7.160 -17.380  1.00 92.89           H
ATOM   3979  CA  TYR A 259      28.520   9.242 -17.332  1.00 92.79           C
ATOM   3980  HA  TYR A 259      28.208   9.889 -18.028  1.00 92.79           H
ATOM   3981  C   TYR A 259      29.853   9.705 -16.769  1.00 93.27           C
ATOM   3982  O   TYR A 259      30.405   9.078 -15.872  1.00 91.06           O
ATOM   3983  CB  TYR A 259      27.459   9.134 -16.241  1.00 92.77           C
ATOM   3984 1HB  TYR A 259      27.684   8.361 -15.648  1.00 92.77           H
ATOM   3985 2HB  TYR A 259      27.461   9.978 -15.705  1.00 92.77           H
ATOM   3986  CG  TYR A 259      26.067   8.922 -16.796  1.00 92.16           C
ATOM   3987  CD1 TYR A 259      25.231  10.029 -17.018  1.00 82.13           C
ATOM   3988  HD1 TYR A 259      25.554  10.951 -16.803  1.00 82.13           H
ATOM   3989  CD2 TYR A 259      25.629   7.629 -17.121  1.00 81.24           C
ATOM   3990  HD2 TYR A 259      26.232   6.845 -16.973  1.00 81.24           H
ATOM   3991  CE1 TYR A 259      23.946   9.841 -17.541  1.00 81.65           C
ATOM   3992  HE1 TYR A 259      23.349  10.629 -17.690  1.00 81.65           H
ATOM   3993  CE2 TYR A 259      24.343   7.435 -17.654  1.00 80.82           C
ATOM   3994  HE2 TYR A 259      24.032   6.514 -17.888  1.00 80.82           H
ATOM   3995  CZ  TYR A 259      23.490   8.543 -17.859  1.00 90.02           C
ATOM   3996  OH  TYR A 259      22.250   8.368 -18.364  1.00 89.47           O
ATOM   3997  HH  TYR A 259      22.297   8.327 -19.319  1.00 89.47           H
ATOM   3998  N   THR A 260      30.391  10.801 -17.306  1.00 93.18           N
ATOM   3999  H   THR A 260      29.884  11.271 -18.029  1.00 93.18           H
ATOM   4000  CA  THR A 260      31.683  11.354 -16.895  1.00 93.10           C
ATOM   4001  HA  THR A 260      32.088  10.688 -16.268  1.00 93.10           H
ATOM   4002  C   THR A 260      31.465  12.668 -16.169  1.00 93.11           C
ATOM   4003  O   THR A 260      30.956  13.617 -16.770  1.00 91.82           O
ATOM   4004  CB  THR A 260      32.615  11.544 -18.105  1.00 93.26           C
ATOM   4005  HB  THR A 260      32.194  12.200 -18.731  1.00 93.26           H
ATOM   4006  OG1 THR A 260      32.757  10.339 -18.820  1.00 83.90           O
ATOM   4007  HG1 THR A 260      32.789   9.605 -18.206  1.00 83.90           H
ATOM   4008  CG2 THR A 260      34.011  11.994 -17.698  1.00 83.19           C
ATOM   4009 1HG2 THR A 260      34.598  12.111 -18.499  1.00 83.19           H
ATOM   4010 2HG2 THR A 260      34.443  11.322 -17.096  1.00 83.19           H
ATOM   4011 3HG2 THR A 260      33.978  12.867 -17.211  1.00 83.19           H
ATOM   4012  N   CYS A 261      31.870  12.725 -14.907  1.00 92.70           N
ATOM   4013  H   CYS A 261      32.101  11.880 -14.425  1.00 92.70           H
ATOM   4014  CA  CYS A 261      31.983  14.002 -14.213  1.00 91.71           C
ATOM   4015  HA  CYS A 261      31.226  14.563 -14.549  1.00 91.71           H
ATOM   4016  C   CYS A 261      33.310  14.661 -14.570  1.00 92.57           C
ATOM   4017  O   CYS A 261      34.348  14.003 -14.611  1.00 90.96           O
ATOM   4018  CB  CYS A 261      31.811  13.848 -12.700  1.00 89.53           C
ATOM   4019 1HB  CYS A 261      31.814  14.789 -12.360  1.00 89.53           H
ATOM   4020 2HB  CYS A 261      30.895  13.460 -12.600  1.00 89.53           H
ATOM   4021  SG  CYS A 261      33.061  12.833 -11.871  1.00 83.63           S
ATOM   4022  N   ILE A 262      33.285  15.964 -14.828  1.00 92.93           N
ATOM   4023  H   ILE A 262      32.392  16.410 -14.881  1.00 92.93           H
ATOM   4024  CA  ILE A 262      34.468  16.790 -15.040  1.00 93.26           C
ATOM   4025  HA  ILE A 262      35.271  16.209 -14.903  1.00 93.26           H
ATOM   4026  C   ILE A 262      34.437  17.904 -14.011  1.00 93.41           C
ATOM   4027  O   ILE A 262      33.457  18.656 -13.940  1.00 92.35           O
ATOM   4028  CB  ILE A 262      34.546  17.324 -16.475  1.00 93.07           C
ATOM   4029  HB  ILE A 262      33.744  17.893 -16.658  1.00 93.07           H
ATOM   4030  CG1 ILE A 262      34.549  16.144 -17.474  1.00 88.07           C
ATOM   4031 1HG1 ILE A 262      35.338  15.564 -17.272  1.00 88.07           H
ATOM   4032 2HG1 ILE A 262      33.707  15.620 -17.343  1.00 88.07           H
ATOM   4033  CG2 ILE A 262      35.797  18.204 -16.642  1.00 88.10           C
ATOM   4034 1HG2 ILE A 262      35.862  18.561 -17.574  1.00 88.10           H
ATOM   4035 2HG2 ILE A 262      36.629  17.683 -16.453  1.00 88.10           H
ATOM   4036 3HG2 ILE A 262      35.773  18.983 -16.016  1.00 88.10           H
ATOM   4037  CD1 ILE A 262      34.627  16.537 -18.948  1.00 78.93           C
ATOM   4038 1HD1 ILE A 262      34.625  15.728 -19.535  1.00 78.93           H
ATOM   4039 2HD1 ILE A 262      35.463  17.052 -19.138  1.00 78.93           H
ATOM   4040 3HD1 ILE A 262      33.848  17.108 -19.208  1.00 78.93           H
ATOM   4041  N   VAL A 263      35.501  17.973 -13.221  1.00 92.56           N
ATOM   4042  H   VAL A 263      36.221  17.290 -13.347  1.00 92.56           H
ATOM   4043  CA  VAL A 263      35.692  18.980 -12.179  1.00 92.60           C
ATOM   4044  HA  VAL A 263      34.865  19.540 -12.127  1.00 92.60           H
ATOM   4045  C   VAL A 263      36.889  19.829 -12.578  1.00 92.86           C
ATOM   4046  O   VAL A 263      37.988  19.300 -12.750  1.00 91.06           O
ATOM   4047  CB  VAL A 263      35.902  18.314 -10.814  1.00 92.30           C
ATOM   4048  HB  VAL A 263      36.720  17.744 -10.893  1.00 92.30           H
ATOM   4049  CG1 VAL A 263      36.095  19.368  -9.721  1.00 81.18           C
ATOM   4050 1HG1 VAL A 263      36.232  18.938  -8.829  1.00 81.18           H
ATOM   4051 2HG1 VAL A 263      35.296  19.966  -9.654  1.00 81.18           H
ATOM   4052 3HG1 VAL A 263      36.892  19.941  -9.912  1.00 81.18           H
ATOM   4053  CG2 VAL A 263      34.695  17.448 -10.423  1.00 80.73           C
ATOM   4054 1HG2 VAL A 263      34.837  17.016  -9.532  1.00 80.73           H
ATOM   4055 2HG2 VAL A 263      34.541  16.723 -11.095  1.00 80.73           H
ATOM   4056 3HG2 VAL A 263      33.862  17.998 -10.368  1.00 80.73           H
ATOM   4057  N   GLU A 264      36.700  21.132 -12.761  1.00 91.34           N
ATOM   4058  H   GLU A 264      35.813  21.524 -12.518  1.00 91.34           H
ATOM   4059  CA  GLU A 264      37.727  22.017 -13.300  1.00 91.28           C
ATOM   4060  HA  GLU A 264      38.589  21.575 -13.054  1.00 91.28           H
ATOM   4061  C   GLU A 264      37.761  23.387 -12.618  1.00 91.06           C
ATOM   4062  O   GLU A 264      36.732  23.936 -12.224  1.00 88.65           O
ATOM   4063  CB  GLU A 264      37.607  22.103 -14.838  1.00 88.22           C
ATOM   4064 1HB  GLU A 264      38.387  22.630 -15.177  1.00 88.22           H
ATOM   4065 2HB  GLU A 264      37.650  21.172 -15.201  1.00 88.22           H
ATOM   4066  CG  GLU A 264      36.329  22.758 -15.388  1.00 79.10           C
ATOM   4067 1HG  GLU A 264      35.549  22.391 -14.880  1.00 79.10           H
ATOM   4068 2HG  GLU A 264      36.394  23.744 -15.233  1.00 79.10           H
ATOM   4069  CD  GLU A 264      36.093  22.510 -16.904  1.00 81.96           C
ATOM   4070  OE1 GLU A 264      35.019  22.900 -17.413  1.00 72.08           O
ATOM   4071  OE2 GLU A 264      36.891  21.817 -17.578  1.00 73.87           O
ATOM   4072  N   ASN A 265      38.955  23.938 -12.484  1.00 90.60           N
ATOM   4073  H   ASN A 265      39.751  23.351 -12.634  1.00 90.60           H
ATOM   4074  CA  ASN A 265      39.206  25.329 -12.136  1.00 90.53           C
ATOM   4075  HA  ASN A 265      38.373  25.844 -12.338  1.00 90.53           H
ATOM   4076  C   ASN A 265      40.321  25.890 -13.034  1.00 90.31           C
ATOM   4077  O   ASN A 265      40.835  25.193 -13.916  1.00 86.58           O
ATOM   4078  CB  ASN A 265      39.461  25.467 -10.618  1.00 89.34           C
ATOM   4079 1HB  ASN A 265      39.413  26.437 -10.381  1.00 89.34           H
ATOM   4080 2HB  ASN A 265      38.740  24.970 -10.135  1.00 89.34           H
ATOM   4081  CG  ASN A 265      40.791  24.943 -10.107  1.00 89.13           C
ATOM   4082  OD1 ASN A 265      41.694  24.582 -10.840  1.00 83.48           O
ATOM   4083  ND2 ASN A 265      40.972  24.914  -8.808  1.00 84.29           N
ATOM   4084 1HD2 ASN A 265      41.843  24.598  -8.431  1.00 84.29           H
ATOM   4085 2HD2 ASN A 265      40.239  25.208  -8.194  1.00 84.29           H
ATOM   4086  N   GLU A 266      40.738  27.147 -12.819  1.00 92.58           N
ATOM   4087  H   GLU A 266      40.319  27.669 -12.076  1.00 92.58           H
ATOM   4088  CA  GLU A 266      41.782  27.789 -13.627  1.00 92.68           C
ATOM   4089  HA  GLU A 266      41.470  27.647 -14.566  1.00 92.68           H
ATOM   4090  C   GLU A 266      43.167  27.121 -13.551  1.00 93.00           C
ATOM   4091  O   GLU A 266      44.017  27.375 -14.395  1.00 88.51           O
ATOM   4092  CB  GLU A 266      41.856  29.287 -13.263  1.00 89.88           C
ATOM   4093 1HB  GLU A 266      42.478  29.737 -13.904  1.00 89.88           H
ATOM   4094 2HB  GLU A 266      40.941  29.679 -13.355  1.00 89.88           H
ATOM   4095  CG  GLU A 266      42.359  29.556 -11.828  1.00 78.33           C
ATOM   4096 1HG  GLU A 266      41.785  29.040 -11.192  1.00 78.33           H
ATOM   4097 2HG  GLU A 266      43.304  29.235 -11.761  1.00 78.33           H
ATOM   4098  CD  GLU A 266      42.319  31.052 -11.422  1.00 76.95           C
ATOM   4099  OE1 GLU A 266      42.565  31.328 -10.222  1.00 68.98           O
ATOM   4100  OE2 GLU A 266      42.054  31.905 -12.291  1.00 69.81           O
ATOM   4101  N   TYR A 267      43.375  26.215 -12.579  1.00 90.06           N
ATOM   4102  H   TYR A 267      42.612  25.997 -11.971  1.00 90.06           H
ATOM   4103  CA  TYR A 267      44.653  25.525 -12.354  1.00 90.55           C
ATOM   4104  HA  TYR A 267      45.312  26.009 -12.930  1.00 90.55           H
ATOM   4105  C   TYR A 267      44.667  24.072 -12.840  1.00 91.39           C
ATOM   4106  O   TYR A 267      45.729  23.448 -12.836  1.00 85.15           O
ATOM   4107  CB  TYR A 267      45.037  25.641 -10.874  1.00 89.27           C
ATOM   4108 1HB  TYR A 267      44.332  25.195 -10.323  1.00 89.27           H
ATOM   4109 2HB  TYR A 267      45.913  25.180 -10.732  1.00 89.27           H
ATOM   4110  CG  TYR A 267      45.172  27.079 -10.404  1.00 89.01           C
ATOM   4111  CD1 TYR A 267      46.291  27.846 -10.791  1.00 80.14           C
ATOM   4112  HD1 TYR A 267      47.032  27.421 -11.311  1.00 80.14           H
ATOM   4113  CD2 TYR A 267      44.149  27.663  -9.646  1.00 81.41           C
ATOM   4114  HD2 TYR A 267      43.369  27.112  -9.349  1.00 81.41           H
ATOM   4115  CE1 TYR A 267      46.367  29.202 -10.448  1.00 79.34           C
ATOM   4116  HE1 TYR A 267      47.161  29.744 -10.724  1.00 79.34           H
ATOM   4117  CE2 TYR A 267      44.221  29.026  -9.303  1.00 79.37           C
ATOM   4118  HE2 TYR A 267      43.488  29.445  -8.767  1.00 79.37           H
ATOM   4119  CZ  TYR A 267      45.324  29.803  -9.714  1.00 82.65           C
ATOM   4120  OH  TYR A 267      45.367  31.125  -9.428  1.00 81.84           O
ATOM   4121  HH  TYR A 267      45.377  31.628 -10.242  1.00 81.84           H
ATOM   4122  N   GLY A 268      43.536  23.530 -13.270  1.00 91.17           N
ATOM   4123  H   GLY A 268      42.695  24.071 -13.245  1.00 91.17           H
ATOM   4124  CA  GLY A 268      43.489  22.165 -13.778  1.00 90.84           C
ATOM   4125 1HA  GLY A 268      43.913  22.174 -14.684  1.00 90.84           H
ATOM   4126 2HA  GLY A 268      44.036  21.602 -13.159  1.00 90.84           H
ATOM   4127  C   GLY A 268      42.091  21.571 -13.888  1.00 92.14           C
ATOM   4128  O   GLY A 268      41.089  22.192 -13.544  1.00 89.79           O
ATOM   4129  N   SER A 269      42.042  20.333 -14.400  1.00 92.07           N
ATOM   4130  H   SER A 269      42.899  19.913 -14.698  1.00 92.07           H
ATOM   4131  CA  SER A 269      40.810  19.560 -14.549  1.00 92.71           C
ATOM   4132  HA  SER A 269      40.157  19.935 -13.891  1.00 92.71           H
ATOM   4133  C   SER A 269      41.061  18.090 -14.217  1.00 92.79           C
ATOM   4134  O   SER A 269      42.084  17.523 -14.600  1.00 89.82           O
ATOM   4135  CB  SER A 269      40.268  19.717 -15.977  1.00 90.86           C
ATOM   4136 1HB  SER A 269      40.066  20.677 -16.172  1.00 90.86           H
ATOM   4137 2HB  SER A 269      40.929  19.373 -16.643  1.00 90.86           H
ATOM   4138  OG  SER A 269      39.070  18.996 -16.176  1.00 80.85           O
ATOM   4139  HG  SER A 269      38.334  19.606 -16.221  1.00 80.85           H
ATOM   4140  N   ILE A 270      40.099  17.469 -13.524  1.00 92.31           N
ATOM   4141  H   ILE A 270      39.350  18.034 -13.177  1.00 92.31           H
ATOM   4142  CA  ILE A 270      40.047  16.041 -13.230  1.00 92.65           C
ATOM   4143  HA  ILE A 270      40.797  15.641 -13.757  1.00 92.65           H
ATOM   4144  C   ILE A 270      38.719  15.460 -13.716  1.00 93.11           C
ATOM   4145  O   ILE A 270      37.719  16.165 -13.794  1.00 91.35           O
ATOM   4146  CB  ILE A 270      40.298  15.741 -11.730  1.00 91.83           C
ATOM   4147  HB  ILE A 270      40.190  14.759 -11.576  1.00 91.83           H
ATOM   4148  CG1 ILE A 270      39.262  16.433 -10.816  1.00 85.16           C
ATOM   4149 1HG1 ILE A 270      39.369  17.423 -10.911  1.00 85.16           H
ATOM   4150 2HG1 ILE A 270      38.347  16.165 -11.117  1.00 85.16           H
ATOM   4151  CG2 ILE A 270      41.738  16.139 -11.362  1.00 85.42           C
ATOM   4152 1HG2 ILE A 270      41.925  15.955 -10.397  1.00 85.42           H
ATOM   4153 2HG2 ILE A 270      41.893  17.113 -11.525  1.00 85.42           H
ATOM   4154 3HG2 ILE A 270      42.402  15.627 -11.907  1.00 85.42           H
ATOM   4155  CD1 ILE A 270      39.394  16.082  -9.329  1.00 85.05           C
ATOM   4156 1HD1 ILE A 270      38.701  16.556  -8.786  1.00 85.05           H
ATOM   4157 2HD1 ILE A 270      40.293  16.344  -8.977  1.00 85.05           H
ATOM   4158 3HD1 ILE A 270      39.281  15.099  -9.181  1.00 85.05           H
ATOM   4159  N   ASN A 271      38.707  14.169 -14.054  1.00 91.83           N
ATOM   4160  H   ASN A 271      39.559  13.647 -14.009  1.00 91.83           H
ATOM   4161  CA  ASN A 271      37.490  13.501 -14.486  1.00 92.05           C
ATOM   4162  HA  ASN A 271      36.757  14.021 -14.047  1.00 92.05           H
ATOM   4163  C   ASN A 271      37.386  12.066 -13.969  1.00 92.07           C
ATOM   4164  O   ASN A 271      38.391  11.410 -13.704  1.00 90.33           O
ATOM   4165  CB  ASN A 271      37.343  13.582 -16.014  1.00 90.79           C
ATOM   4166 1HB  ASN A 271      36.452  13.208 -16.272  1.00 90.79           H
ATOM   4167 2HB  ASN A 271      37.395  14.541 -16.292  1.00 90.79           H
ATOM   4168  CG  ASN A 271      38.416  12.812 -16.762  1.00 88.42           C
ATOM   4169  OD1 ASN A 271      38.374  11.598 -16.902  1.00 80.56           O
ATOM   4170  ND2 ASN A 271      39.413  13.490 -17.279  1.00 78.35           N
ATOM   4171 1HD2 ASN A 271      40.133  13.014 -17.784  1.00 78.35           H
ATOM   4172 2HD2 ASN A 271      39.453  14.483 -17.168  1.00 78.35           H
ATOM   4173  N   HIS A 272      36.172  11.582 -13.865  1.00 91.13           N
ATOM   4174  H   HIS A 272      35.408  12.204 -14.037  1.00 91.13           H
ATOM   4175  CA  HIS A 272      35.857  10.200 -13.516  1.00 91.42           C
ATOM   4176  HA  HIS A 272      36.649   9.647 -13.776  1.00 91.42           H
ATOM   4177  C   HIS A 272      34.630   9.728 -14.302  1.00 91.94           C
ATOM   4178  O   HIS A 272      33.693  10.496 -14.514  1.00 90.52           O
ATOM   4179  CB  HIS A 272      35.634  10.082 -12.009  1.00 91.13           C
ATOM   4180 1HB  HIS A 272      36.406  10.500 -11.531  1.00 91.13           H
ATOM   4181 2HB  HIS A 272      34.791  10.562 -11.765  1.00 91.13           H
ATOM   4182  CG  HIS A 272      35.514   8.646 -11.561  1.00 91.17           C
ATOM   4183  ND1 HIS A 272      36.563   7.830 -11.196  1.00 79.47           N
ATOM   4184  HD1 HIS A 272      37.531   8.081 -11.192  1.00 79.47           H
ATOM   4185  CD2 HIS A 272      34.366   7.907 -11.449  1.00 78.88           C
ATOM   4186  HD2 HIS A 272      33.438   8.220 -11.653  1.00 78.88           H
ATOM   4187  CE1 HIS A 272      36.053   6.640 -10.847  1.00 81.91           C
ATOM   4188  HE1 HIS A 272      36.589   5.862 -10.520  1.00 81.91           H
ATOM   4189  NE2 HIS A 272      34.727   6.642 -10.999  1.00 84.20           N
ATOM   4190  N   THR A 273      34.642   8.464 -14.753  1.00 91.80           N
ATOM   4191  H   THR A 273      35.418   7.879 -14.517  1.00 91.80           H
ATOM   4192  CA  THR A 273      33.565   7.904 -15.577  1.00 92.17           C
ATOM   4193  HA  THR A 273      32.897   8.643 -15.666  1.00 92.17           H
ATOM   4194  C   THR A 273      32.904   6.723 -14.884  1.00 92.31           C
ATOM   4195  O   THR A 273      33.571   5.750 -14.528  1.00 90.34           O
ATOM   4196  CB  THR A 273      34.071   7.506 -16.971  1.00 92.04           C
ATOM   4197  HB  THR A 273      34.784   6.815 -16.856  1.00 92.04           H
ATOM   4198  OG1 THR A 273      34.652   8.617 -17.616  1.00 83.62           O
ATOM   4199  HG1 THR A 273      34.784   8.416 -18.542  1.00 83.62           H
ATOM   4200  CG2 THR A 273      32.950   7.011 -17.889  1.00 82.56           C
ATOM   4201 1HG2 THR A 273      33.308   6.759 -18.788  1.00 82.56           H
ATOM   4202 2HG2 THR A 273      32.256   7.719 -18.021  1.00 82.56           H
ATOM   4203 3HG2 THR A 273      32.499   6.207 -17.502  1.00 82.56           H
ATOM   4204  N   TYR A 274      31.589   6.781 -14.770  1.00 92.36           N
ATOM   4205  H   TYR A 274      31.161   7.658 -14.986  1.00 92.36           H
ATOM   4206  CA  TYR A 274      30.699   5.710 -14.365  1.00 91.41           C
ATOM   4207  HA  TYR A 274      31.274   5.031 -13.908  1.00 91.41           H
ATOM   4208  C   TYR A 274      30.027   5.084 -15.584  1.00 91.93           C
ATOM   4209  O   TYR A 274      29.599   5.793 -16.488  1.00 89.89           O
ATOM   4210  CB  TYR A 274      29.632   6.268 -13.417  1.00 91.33           C
ATOM   4211 1HB  TYR A 274      29.146   7.010 -13.878  1.00 91.33           H
ATOM   4212 2HB  TYR A 274      28.988   5.538 -13.189  1.00 91.33           H
ATOM   4213  CG  TYR A 274      30.213   6.809 -12.128  1.00 90.90           C
ATOM   4214  CD1 TYR A 274      30.547   5.915 -11.097  1.00 81.19           C
ATOM   4215  HD1 TYR A 274      30.402   4.933 -11.222  1.00 81.19           H
ATOM   4216  CD2 TYR A 274      30.425   8.193 -11.965  1.00 81.65           C
ATOM   4217  HD2 TYR A 274      30.197   8.828 -12.703  1.00 81.65           H
ATOM   4218  CE1 TYR A 274      31.082   6.395  -9.896  1.00 80.69           C
ATOM   4219  HE1 TYR A 274      31.321   5.757  -9.164  1.00 80.69           H
ATOM   4220  CE2 TYR A 274      30.961   8.674 -10.755  1.00 81.02           C
ATOM   4221  HE2 TYR A 274      31.113   9.655 -10.631  1.00 81.02           H
ATOM   4222  CZ  TYR A 274      31.283   7.776  -9.720  1.00 88.56           C
ATOM   4223  OH  TYR A 274      31.787   8.223  -8.548  1.00 87.32           O
ATOM   4224  HH  TYR A 274      31.077   8.329  -7.915  1.00 87.32           H
ATOM   4225  N   GLN A 275      29.884   3.758 -15.580  1.00 87.72           N
ATOM   4226  H   GLN A 275      30.347   3.235 -14.865  1.00 87.72           H
ATOM   4227  CA  GLN A 275      29.093   3.032 -16.557  1.00 87.16           C
ATOM   4228  HA  GLN A 275      28.904   3.639 -17.328  1.00 87.16           H
ATOM   4229  C   GLN A 275      27.759   2.633 -15.925  1.00 86.20           C
ATOM   4230  O   GLN A 275      27.738   1.901 -14.933  1.00 84.48           O
ATOM   4231  CB  GLN A 275      29.905   1.842 -17.070  1.00 86.65           C
ATOM   4232 1HB  GLN A 275      30.781   2.176 -17.419  1.00 86.65           H
ATOM   4233 2HB  GLN A 275      30.067   1.211 -16.311  1.00 86.65           H
ATOM   4234  CG  GLN A 275      29.166   1.096 -18.196  1.00 76.11           C
ATOM   4235 1HG  GLN A 275      28.316   0.721 -17.827  1.00 76.11           H
ATOM   4236 2HG  GLN A 275      28.955   1.746 -18.926  1.00 76.11           H
ATOM   4237  CD  GLN A 275      29.992  -0.055 -18.789  1.00 72.34           C
ATOM   4238  OE1 GLN A 275      31.118  -0.337 -18.408  1.00 64.17           O
ATOM   4239  NE2 GLN A 275      29.454  -0.751 -19.755  1.00 60.94           N
ATOM   4240 1HE2 GLN A 275      29.963  -1.504 -20.173  1.00 60.94           H
ATOM   4241 2HE2 GLN A 275      28.533  -0.531 -20.077  1.00 60.94           H
ATOM   4242  N   LEU A 276      26.671   3.099 -16.498  1.00 88.95           N
ATOM   4243  H   LEU A 276      26.777   3.739 -17.259  1.00 88.95           H
ATOM   4244  CA  LEU A 276      25.319   2.738 -16.090  1.00 88.48           C
ATOM   4245  HA  LEU A 276      25.384   2.329 -15.180  1.00 88.48           H
ATOM   4246  C   LEU A 276      24.742   1.700 -17.053  1.00 87.60           C
ATOM   4247  O   LEU A 276      24.675   1.948 -18.262  1.00 86.01           O
ATOM   4248  CB  LEU A 276      24.450   4.003 -16.029  1.00 89.19           C
ATOM   4249 1HB  LEU A 276      24.864   4.634 -15.373  1.00 89.19           H
ATOM   4250 2HB  LEU A 276      24.445   4.422 -16.937  1.00 89.19           H
ATOM   4251  CG  LEU A 276      22.990   3.753 -15.604  1.00 88.16           C
ATOM   4252  HG  LEU A 276      22.594   3.120 -16.269  1.00 88.16           H
ATOM   4253  CD1 LEU A 276      22.878   3.111 -14.225  1.00 76.23           C
ATOM   4254 1HD1 LEU A 276      21.921   2.961 -13.976  1.00 76.23           H
ATOM   4255 2HD1 LEU A 276      23.290   3.693 -13.524  1.00 76.23           H
ATOM   4256 3HD1 LEU A 276      23.344   2.226 -14.203  1.00 76.23           H
ATOM   4257  CD2 LEU A 276      22.233   5.088 -15.566  1.00 77.09           C
ATOM   4258 1HD2 LEU A 276      21.281   4.952 -15.292  1.00 77.09           H
ATOM   4259 2HD2 LEU A 276      22.235   5.527 -16.465  1.00 77.09           H
ATOM   4260 3HD2 LEU A 276      22.653   5.720 -14.915  1.00 77.09           H
ATOM   4261  N   ASP A 277      24.296   0.566 -16.520  1.00 82.15           N
ATOM   4262  H   ASP A 277      24.577   0.346 -15.586  1.00 82.15           H
ATOM   4263  CA  ASP A 277      23.422  -0.378 -17.211  1.00 79.04           C
ATOM   4264  HA  ASP A 277      23.302  -0.025 -18.139  1.00 79.04           H
ATOM   4265  C   ASP A 277      22.060  -0.427 -16.499  1.00 76.97           C
ATOM   4266  O   ASP A 277      21.998  -0.528 -15.277  1.00 73.94           O
ATOM   4267  CB  ASP A 277      24.079  -1.768 -17.311  1.00 77.16           C
ATOM   4268 1HB  ASP A 277      25.060  -1.654 -17.466  1.00 77.16           H
ATOM   4269 2HB  ASP A 277      23.932  -2.261 -16.453  1.00 77.16           H
ATOM   4270  CG  ASP A 277      23.494  -2.594 -18.457  1.00 71.07           C
ATOM   4271  OD1 ASP A 277      22.566  -2.109 -19.153  1.00 64.83           O
ATOM   4272  OD2 ASP A 277      24.091  -3.617 -18.840  1.00 62.62           O
ATOM   4273  N   VAL A 278      20.991  -0.286 -17.264  1.00 78.11           N
ATOM   4274  H   VAL A 278      21.117  -0.192 -18.252  1.00 78.11           H
ATOM   4275  CA  VAL A 278      19.628  -0.262 -16.724  1.00 76.14           C
ATOM   4276  HA  VAL A 278      19.725  -0.320 -15.730  1.00 76.14           H
ATOM   4277  C   VAL A 278      18.877  -1.467 -17.269  1.00 71.81           C
ATOM   4278  O   VAL A 278      18.667  -1.579 -18.475  1.00 68.51           O
ATOM   4279  CB  VAL A 278      18.880   1.048 -17.038  1.00 77.05           C
ATOM   4280  HB  VAL A 278      18.774   1.093 -18.031  1.00 77.05           H
ATOM   4281  CG1 VAL A 278      17.508   1.062 -16.349  1.00 70.60           C
ATOM   4282 1HG1 VAL A 278      17.016   1.909 -16.548  1.00 70.60           H
ATOM   4283 2HG1 VAL A 278      17.605   0.988 -15.356  1.00 70.60           H
ATOM   4284 3HG1 VAL A 278      16.943   0.298 -16.660  1.00 70.60           H
ATOM   4285  CG2 VAL A 278      19.663   2.277 -16.555  1.00 69.23           C
ATOM   4286 1HG2 VAL A 278      19.169   3.121 -16.764  1.00 69.23           H
ATOM   4287 2HG2 VAL A 278      20.559   2.328 -16.997  1.00 69.23           H
ATOM   4288 3HG2 VAL A 278      19.809   2.243 -15.566  1.00 69.23           H
ATOM   4289  N   VAL A 279      18.479  -2.353 -16.372  1.00 63.82           N
ATOM   4290  H   VAL A 279      18.629  -2.140 -15.406  1.00 63.82           H
ATOM   4291  CA  VAL A 279      17.835  -3.623 -16.699  1.00 61.08           C
ATOM   4292  HA  VAL A 279      17.921  -3.731 -17.689  1.00 61.08           H
ATOM   4293  C   VAL A 279      16.356  -3.562 -16.333  1.00 58.88           C
ATOM   4294  O   VAL A 279      15.992  -3.222 -15.205  1.00 56.32           O
ATOM   4295  CB  VAL A 279      18.550  -4.803 -16.012  1.00 58.96           C
ATOM   4296  HB  VAL A 279      18.382  -4.702 -15.031  1.00 58.96           H
ATOM   4297  CG1 VAL A 279      17.995  -6.138 -16.521  1.00 52.72           C
ATOM   4298 1HG1 VAL A 279      18.454  -6.909 -16.079  1.00 52.72           H
ATOM   4299 2HG1 VAL A 279      18.125  -6.227 -17.508  1.00 52.72           H
ATOM   4300 3HG1 VAL A 279      17.016  -6.214 -16.332  1.00 52.72           H
ATOM   4301  CG2 VAL A 279      20.071  -4.799 -16.283  1.00 53.70           C
ATOM   4302 1HG2 VAL A 279      20.518  -5.571 -15.830  1.00 53.70           H
ATOM   4303 2HG2 VAL A 279      20.493  -3.958 -15.945  1.00 53.70           H
ATOM   4304 3HG2 VAL A 279      20.261  -4.866 -17.263  1.00 53.70           H
ATOM   4305  N   GLU A 280      15.487  -3.914 -17.280  1.00 53.54           N
ATOM   4306  H   GLU A 280      15.827  -4.105 -18.201  1.00 53.54           H
ATOM   4307  CA  GLU A 280      14.053  -4.030 -17.019  1.00 52.37           C
ATOM   4308  HA  GLU A 280      13.794  -3.185 -16.552  1.00 52.37           H
ATOM   4309  C   GLU A 280      13.762  -5.220 -16.094  1.00 51.16           C
ATOM   4310  O   GLU A 280      14.300  -6.312 -16.271  1.00 47.62           O
ATOM   4311  CB  GLU A 280      13.274  -4.146 -18.341  1.00 48.27           C
ATOM   4312 1HB  GLU A 280      13.666  -4.890 -18.882  1.00 48.27           H
ATOM   4313 2HB  GLU A 280      12.317  -4.351 -18.135  1.00 48.27           H
ATOM   4314  CG  GLU A 280      13.336  -2.848 -19.165  1.00 42.80           C
ATOM   4315 1HG  GLU A 280      12.994  -2.099 -18.597  1.00 42.80           H
ATOM   4316 2HG  GLU A 280      14.291  -2.675 -19.406  1.00 42.80           H
ATOM   4317  CD  GLU A 280      12.507  -2.890 -20.465  1.00 38.38           C
ATOM   4318  OE1 GLU A 280      12.393  -1.825 -21.118  1.00 35.87           O
ATOM   4319  OE2 GLU A 280      12.000  -3.968 -20.832  1.00 35.71           O
ATOM   4320  N   ARG A 281      12.903  -5.031 -15.094  1.00 47.86           N
ATOM   4321  H   ARG A 281      12.444  -4.146 -15.012  1.00 47.86           H
ATOM   4322  CA  ARG A 281      12.606  -6.082 -14.103  1.00 48.51           C
ATOM   4323  HA  ARG A 281      13.501  -6.481 -13.903  1.00 48.51           H
ATOM   4324  C   ARG A 281      11.692  -7.174 -14.646  1.00 48.84           C
ATOM   4325  O   ARG A 281      11.888  -8.346 -14.369  1.00 46.15           O
ATOM   4326  CB  ARG A 281      11.961  -5.478 -12.851  1.00 44.17           C
ATOM   4327 1HB  ARG A 281      11.216  -4.873 -13.131  1.00 44.17           H
ATOM   4328 2HB  ARG A 281      11.595  -6.218 -12.287  1.00 44.17           H
ATOM   4329  CG  ARG A 281      12.971  -4.673 -12.022  1.00 39.70           C
ATOM   4330 1HG  ARG A 281      13.729  -5.263 -11.744  1.00 39.70           H
ATOM   4331 2HG  ARG A 281      13.323  -3.910 -12.564  1.00 39.70           H
ATOM   4332  CD  ARG A 281      12.259  -4.137 -10.784  1.00 37.03           C
ATOM   4333 1HD  ARG A 281      11.549  -3.487 -11.054  1.00 37.03           H
ATOM   4334 2HD  ARG A 281      11.844  -4.892 -10.276  1.00 37.03           H
ATOM   4335  NE  ARG A 281      13.203  -3.447  -9.895  1.00 34.06           N
ATOM   4336  HE  ARG A 281      14.139  -3.324 -10.224  1.00 34.06           H
ATOM   4337  CZ  ARG A 281      12.915  -2.978  -8.699  1.00 30.63           C
ATOM   4338  NH1 ARG A 281      11.716  -3.053  -8.183  1.00 29.61           N
ATOM   4339 1HH1 ARG A 281      10.975  -3.480  -8.701  1.00 29.61           H
ATOM   4340 2HH1 ARG A 281      11.540  -2.684  -7.270  1.00 29.61           H
ATOM   4341  NH2 ARG A 281      13.835  -2.422  -7.990  1.00 28.35           N
ATOM   4342 1HH2 ARG A 281      14.766  -2.347  -8.348  1.00 28.35           H
ATOM   4343 2HH2 ARG A 281      13.619  -2.065  -7.081  1.00 28.35           H
ATOM   4344  N   SER A 282      10.683  -6.764 -15.362  1.00 46.26           N
ATOM   4345  H   SER A 282      10.530  -5.778 -15.427  1.00 46.26           H
ATOM   4346  CA  SER A 282       9.762  -7.640 -16.074  1.00 47.51           C
ATOM   4347  HA  SER A 282      10.297  -8.356 -16.521  1.00 47.51           H
ATOM   4348  C   SER A 282       9.003  -6.763 -17.066  1.00 50.17           C
ATOM   4349  O   SER A 282       8.059  -6.087 -16.664  1.00 46.57           O
ATOM   4350  CB  SER A 282       8.786  -8.304 -15.114  1.00 41.49           C
ATOM   4351 1HB  SER A 282       9.268  -8.864 -14.440  1.00 41.49           H
ATOM   4352 2HB  SER A 282       8.225  -7.623 -14.643  1.00 41.49           H
ATOM   4353  OG  SER A 282       7.926  -9.148 -15.854  1.00 36.80           O
ATOM   4354  HG  SER A 282       7.100  -8.695 -16.021  1.00 36.80           H
ATOM   4355  N   PRO A 283       9.411  -6.724 -18.321  1.00 48.79           N
ATOM   4356  CA  PRO A 283       8.797  -5.827 -19.279  1.00 49.54           C
ATOM   4357  HA  PRO A 283       8.740  -4.896 -18.920  1.00 49.54           H
ATOM   4358  C   PRO A 283       7.354  -6.270 -19.557  1.00 50.59           C
ATOM   4359  O   PRO A 283       7.100  -7.403 -19.962  1.00 48.28           O
ATOM   4360  CB  PRO A 283       9.711  -5.879 -20.496  1.00 45.76           C
ATOM   4361 1HB  PRO A 283       9.182  -5.780 -21.339  1.00 45.76           H
ATOM   4362 2HB  PRO A 283      10.402  -5.158 -20.449  1.00 45.76           H
ATOM   4363  CG  PRO A 283      10.364  -7.253 -20.430  1.00 45.34           C
ATOM   4364 1HG  PRO A 283       9.787  -7.947 -20.861  1.00 45.34           H
ATOM   4365 2HG  PRO A 283      11.262  -7.246 -20.870  1.00 45.34           H
ATOM   4366  CD  PRO A 283      10.489  -7.497 -18.933  1.00 47.93           C
ATOM   4367 1HD  PRO A 283      10.375  -8.466 -18.714  1.00 47.93           H
ATOM   4368 2HD  PRO A 283      11.371  -7.178 -18.587  1.00 47.93           H
ATOM   4369  N   HIS A 284       6.417  -5.369 -19.348  1.00 65.49           N
ATOM   4370  H   HIS A 284       6.685  -4.515 -18.901  1.00 65.49           H
ATOM   4371  CA  HIS A 284       5.021  -5.527 -19.721  1.00 68.68           C
ATOM   4372  HA  HIS A 284       4.980  -6.300 -20.354  1.00 68.68           H
ATOM   4373  C   HIS A 284       4.532  -4.269 -20.448  1.00 73.01           C
ATOM   4374  O   HIS A 284       5.093  -3.189 -20.292  1.00 72.40           O
ATOM   4375  CB  HIS A 284       4.171  -5.868 -18.486  1.00 62.64           C
ATOM   4376 1HB  HIS A 284       3.233  -6.049 -18.781  1.00 62.64           H
ATOM   4377 2HB  HIS A 284       4.548  -6.686 -18.051  1.00 62.64           H
ATOM   4378  CG  HIS A 284       4.126  -4.776 -17.452  1.00 54.64           C
ATOM   4379  ND1 HIS A 284       3.389  -3.620 -17.525  1.00 47.54           N
ATOM   4380  HD1 HIS A 284       2.776  -3.364 -18.273  1.00 47.54           H
ATOM   4381  CD2 HIS A 284       4.812  -4.741 -16.269  1.00 45.27           C
ATOM   4382  HD2 HIS A 284       5.435  -5.444 -15.926  1.00 45.27           H
ATOM   4383  CE1 HIS A 284       3.629  -2.890 -16.423  1.00 39.75           C
ATOM   4384  HE1 HIS A 284       3.229  -1.995 -16.227  1.00 39.75           H
ATOM   4385  NE2 HIS A 284       4.484  -3.542 -15.627  1.00 42.35           N
ATOM   4386  N   ARG A 285       3.466  -4.402 -21.243  1.00 72.96           N
ATOM   4387  H   ARG A 285       3.129  -5.320 -21.453  1.00 72.96           H
ATOM   4388  CA  ARG A 285       2.774  -3.243 -21.818  1.00 75.88           C
ATOM   4389  HA  ARG A 285       3.452  -2.756 -22.368  1.00 75.88           H
ATOM   4390  C   ARG A 285       2.281  -2.296 -20.711  1.00 77.22           C
ATOM   4391  O   ARG A 285       2.039  -2.764 -19.593  1.00 75.51           O
ATOM   4392  CB  ARG A 285       1.630  -3.710 -22.734  1.00 74.40           C
ATOM   4393 1HB  ARG A 285       1.225  -2.911 -23.178  1.00 74.40           H
ATOM   4394 2HB  ARG A 285       2.002  -4.325 -23.429  1.00 74.40           H
ATOM   4395  CG  ARG A 285       0.535  -4.450 -21.958  1.00 71.59           C
ATOM   4396 1HG  ARG A 285       0.934  -5.241 -21.495  1.00 71.59           H
ATOM   4397 2HG  ARG A 285       0.135  -3.833 -21.280  1.00 71.59           H
ATOM   4398  CD  ARG A 285      -0.558  -4.928 -22.894  1.00 71.57           C
ATOM   4399 1HD  ARG A 285      -1.047  -4.148 -23.285  1.00 71.57           H
ATOM   4400 2HD  ARG A 285      -0.168  -5.481 -23.631  1.00 71.57           H
ATOM   4401  NE  ARG A 285      -1.501  -5.747 -22.134  1.00 64.00           N
ATOM   4402  HE  ARG A 285      -1.223  -5.990 -21.205  1.00 64.00           H
ATOM   4403  CZ  ARG A 285      -2.663  -6.200 -22.523  1.00 57.97           C
ATOM   4404  NH1 ARG A 285      -3.157  -5.948 -23.711  1.00 55.08           N
ATOM   4405 1HH1 ARG A 285      -2.640  -5.389 -24.359  1.00 55.08           H
ATOM   4406 2HH1 ARG A 285      -4.051  -6.315 -23.969  1.00 55.08           H
ATOM   4407  NH2 ARG A 285      -3.352  -6.942 -21.692  1.00 53.29           N
ATOM   4408 1HH2 ARG A 285      -2.986  -7.149 -20.785  1.00 53.29           H
ATOM   4409 2HH2 ARG A 285      -4.244  -7.301 -21.965  1.00 53.29           H
ATOM   4410  N   PRO A 286       2.093  -1.003 -20.990  1.00 78.71           N
ATOM   4411  CA  PRO A 286       1.588  -0.078 -19.990  1.00 79.89           C
ATOM   4412  HA  PRO A 286       2.250  -0.041 -19.242  1.00 79.89           H
ATOM   4413  C   PRO A 286       0.268  -0.550 -19.380  1.00 80.18           C
ATOM   4414  O   PRO A 286      -0.598  -1.087 -20.076  1.00 78.54           O
ATOM   4415  CB  PRO A 286       1.427   1.265 -20.703  1.00 79.89           C
ATOM   4416 1HB  PRO A 286       0.494   1.383 -21.042  1.00 79.89           H
ATOM   4417 2HB  PRO A 286       1.660   2.025 -20.096  1.00 79.89           H
ATOM   4418  CG  PRO A 286       2.418   1.165 -21.857  1.00 77.80           C
ATOM   4419 1HG  PRO A 286       2.136   1.741 -22.624  1.00 77.80           H
ATOM   4420 2HG  PRO A 286       3.338   1.426 -21.565  1.00 77.80           H
ATOM   4421  CD  PRO A 286       2.365  -0.306 -22.233  1.00 79.13           C
ATOM   4422 1HD  PRO A 286       1.633  -0.489 -22.889  1.00 79.13           H
ATOM   4423 2HD  PRO A 286       3.237  -0.618 -22.611  1.00 79.13           H
ATOM   4424  N   ILE A 287       0.115  -0.344 -18.088  1.00 78.69           N
ATOM   4425  H   ILE A 287       0.903  -0.009 -17.572  1.00 78.69           H
ATOM   4426  CA  ILE A 287      -1.135  -0.574 -17.358  1.00 78.09           C
ATOM   4427  HA  ILE A 287      -1.690  -1.211 -17.892  1.00 78.09           H
ATOM   4428  C   ILE A 287      -1.839   0.776 -17.223  1.00 80.02           C
ATOM   4429  O   ILE A 287      -1.245   1.736 -16.742  1.00 79.39           O
ATOM   4430  CB  ILE A 287      -0.869  -1.222 -15.982  1.00 73.87           C
ATOM   4431  HB  ILE A 287      -0.271  -0.617 -15.455  1.00 73.87           H
ATOM   4432  CG1 ILE A 287      -0.143  -2.578 -16.132  1.00 67.25           C
ATOM   4433 1HG1 ILE A 287      -0.788  -3.244 -16.506  1.00 67.25           H
ATOM   4434 2HG1 ILE A 287       0.621  -2.461 -16.767  1.00 67.25           H
ATOM   4435  CG2 ILE A 287      -2.187  -1.382 -15.212  1.00 64.26           C
ATOM   4436 1HG2 ILE A 287      -2.031  -1.801 -14.318  1.00 64.26           H
ATOM   4437 2HG2 ILE A 287      -2.828  -1.962 -15.715  1.00 64.26           H
ATOM   4438 3HG2 ILE A 287      -2.625  -0.496 -15.064  1.00 64.26           H
ATOM   4439  CD1 ILE A 287       0.409  -3.129 -14.804  1.00 59.04           C
ATOM   4440 1HD1 ILE A 287       0.870  -4.005 -14.944  1.00 59.04           H
ATOM   4441 2HD1 ILE A 287      -0.327  -3.271 -14.142  1.00 59.04           H
ATOM   4442 3HD1 ILE A 287       1.069  -2.495 -14.400  1.00 59.04           H
ATOM   4443  N   LEU A 288      -3.098   0.847 -17.626  1.00 79.86           N
ATOM   4444  H   LEU A 288      -3.498   0.050 -18.078  1.00 79.86           H
ATOM   4445  CA  LEU A 288      -3.929   2.030 -17.443  1.00 80.64           C
ATOM   4446  HA  LEU A 288      -3.317   2.798 -17.253  1.00 80.64           H
ATOM   4447  C   LEU A 288      -4.849   1.827 -16.250  1.00 79.03           C
ATOM   4448  O   LEU A 288      -5.441   0.757 -16.100  1.00 76.59           O
ATOM   4449  CB  LEU A 288      -4.721   2.311 -18.726  1.00 81.10           C
ATOM   4450 1HB  LEU A 288      -5.301   1.519 -18.915  1.00 81.10           H
ATOM   4451 2HB  LEU A 288      -5.295   3.115 -18.570  1.00 81.10           H
ATOM   4452  CG  LEU A 288      -3.837   2.575 -19.961  1.00 81.55           C
ATOM   4453  HG  LEU A 288      -3.232   1.787 -20.072  1.00 81.55           H
ATOM   4454  CD1 LEU A 288      -4.723   2.794 -21.190  1.00 71.05           C
ATOM   4455 1HD1 LEU A 288      -4.169   2.967 -22.005  1.00 71.05           H
ATOM   4456 2HD1 LEU A 288      -5.331   3.577 -21.059  1.00 71.05           H
ATOM   4457 3HD1 LEU A 288      -5.291   1.991 -21.370  1.00 71.05           H
ATOM   4458  CD2 LEU A 288      -2.987   3.818 -19.798  1.00 71.58           C
ATOM   4459 1HD2 LEU A 288      -2.421   3.974 -20.607  1.00 71.58           H
ATOM   4460 2HD2 LEU A 288      -2.379   3.735 -19.009  1.00 71.58           H
ATOM   4461 3HD2 LEU A 288      -3.558   4.627 -19.662  1.00 71.58           H
ATOM   4462  N   GLN A 289      -4.990   2.847 -15.417  1.00 77.84           N
ATOM   4463  H   GLN A 289      -4.455   3.677 -15.571  1.00 77.84           H
ATOM   4464  CA  GLN A 289      -5.902   2.794 -14.283  1.00 78.14           C
ATOM   4465  HA  GLN A 289      -5.636   2.002 -13.734  1.00 78.14           H
ATOM   4466  C   GLN A 289      -7.341   2.606 -14.773  1.00 78.37           C
ATOM   4467  O   GLN A 289      -7.818   3.359 -15.624  1.00 76.25           O
ATOM   4468  CB  GLN A 289      -5.757   4.065 -13.447  1.00 76.60           C
ATOM   4469 1HB  GLN A 289      -4.786   4.244 -13.289  1.00 76.60           H
ATOM   4470 2HB  GLN A 289      -6.161   4.832 -13.945  1.00 76.60           H
ATOM   4471  CG  GLN A 289      -6.465   3.913 -12.100  1.00 73.36           C
ATOM   4472 1HG  GLN A 289      -7.402   3.602 -12.257  1.00 73.36           H
ATOM   4473 2HG  GLN A 289      -5.977   3.237 -11.549  1.00 73.36           H
ATOM   4474  CD  GLN A 289      -6.502   5.237 -11.343  1.00 68.74           C
ATOM   4475  OE1 GLN A 289      -5.509   5.825 -10.958  1.00 63.72           O
ATOM   4476  NE2 GLN A 289      -7.667   5.762 -11.087  1.00 59.04           N
ATOM   4477 1HE2 GLN A 289      -7.727   6.626 -10.586  1.00 59.04           H
ATOM   4478 2HE2 GLN A 289      -8.501   5.301 -11.391  1.00 59.04           H
ATOM   4479  N   ALA A 290      -8.037   1.635 -14.205  1.00 76.33           N
ATOM   4480  H   ALA A 290      -7.593   1.060 -13.518  1.00 76.33           H
ATOM   4481  CA  ALA A 290      -9.428   1.377 -14.548  1.00 76.25           C
ATOM   4482  HA  ALA A 290      -9.452   1.236 -15.538  1.00 76.25           H
ATOM   4483  C   ALA A 290     -10.323   2.593 -14.235  1.00 77.24           C
ATOM   4484  O   ALA A 290     -10.085   3.349 -13.292  1.00 71.61           O
ATOM   4485  CB  ALA A 290      -9.891   0.097 -13.846  1.00 71.83           C
ATOM   4486 1HB  ALA A 290      -9.291  -0.671 -14.069  1.00 71.83           H
ATOM   4487 2HB  ALA A 290     -10.820  -0.148 -14.123  1.00 71.83           H
ATOM   4488 3HB  ALA A 290      -9.887   0.212 -12.853  1.00 71.83           H
ATOM   4489  N   GLY A 291     -11.344   2.803 -15.067  1.00 80.47           N
ATOM   4490  H   GLY A 291     -11.494   2.148 -15.808  1.00 80.47           H
ATOM   4491  CA  GLY A 291     -12.254   3.940 -14.952  1.00 82.86           C
ATOM   4492 1HA  GLY A 291     -13.051   3.731 -15.519  1.00 82.86           H
ATOM   4493 2HA  GLY A 291     -12.531   3.993 -13.993  1.00 82.86           H
ATOM   4494  C   GLY A 291     -11.673   5.294 -15.382  1.00 86.45           C
ATOM   4495  O   GLY A 291     -12.390   6.290 -15.319  1.00 82.99           O
ATOM   4496  N   LEU A 292     -10.419   5.340 -15.828  1.00 86.41           N
ATOM   4497  H   LEU A 292      -9.860   4.514 -15.752  1.00 86.41           H
ATOM   4498  CA  LEU A 292      -9.817   6.526 -16.420  1.00 88.67           C
ATOM   4499  HA  LEU A 292     -10.550   7.206 -16.400  1.00 88.67           H
ATOM   4500  C   LEU A 292      -9.385   6.270 -17.874  1.00 90.20           C
ATOM   4501  O   LEU A 292      -8.805   5.221 -18.161  1.00 88.82           O
ATOM   4502  CB  LEU A 292      -8.622   7.016 -15.586  1.00 87.12           C
ATOM   4503 1HB  LEU A 292      -7.973   6.260 -15.500  1.00 87.12           H
ATOM   4504 2HB  LEU A 292      -8.190   7.773 -16.077  1.00 87.12           H
ATOM   4505  CG  LEU A 292      -8.968   7.504 -14.175  1.00 84.51           C
ATOM   4506  HG  LEU A 292      -9.393   6.738 -13.693  1.00 84.51           H
ATOM   4507  CD1 LEU A 292      -7.683   7.982 -13.498  1.00 74.34           C
ATOM   4508 1HD1 LEU A 292      -7.867   8.310 -12.571  1.00 74.34           H
ATOM   4509 2HD1 LEU A 292      -7.265   8.731 -14.012  1.00 74.34           H
ATOM   4510 3HD1 LEU A 292      -7.014   7.241 -13.435  1.00 74.34           H
ATOM   4511  CD2 LEU A 292      -9.955   8.674 -14.171  1.00 74.95           C
ATOM   4512 1HD2 LEU A 292     -10.159   8.967 -13.237  1.00 74.95           H
ATOM   4513 2HD2 LEU A 292     -10.817   8.417 -14.608  1.00 74.95           H
ATOM   4514 3HD2 LEU A 292      -9.582   9.459 -14.665  1.00 74.95           H
ATOM   4515  N   PRO A 293      -9.624   7.229 -18.789  1.00 90.16           N
ATOM   4516  CA  PRO A 293     -10.388   8.464 -18.579  1.00 91.66           C
ATOM   4517  HA  PRO A 293     -10.047   8.935 -17.766  1.00 91.66           H
ATOM   4518  C   PRO A 293     -11.878   8.182 -18.308  1.00 91.93           C
ATOM   4519  O   PRO A 293     -12.443   7.230 -18.821  1.00 89.09           O
ATOM   4520  CB  PRO A 293     -10.172   9.277 -19.856  1.00 91.19           C
ATOM   4521 1HB  PRO A 293     -10.978   9.829 -20.067  1.00 91.19           H
ATOM   4522 2HB  PRO A 293      -9.373   9.873 -19.768  1.00 91.19           H
ATOM   4523  CG  PRO A 293      -9.943   8.209 -20.930  1.00 87.81           C
ATOM   4524 1HG  PRO A 293     -10.812   7.866 -21.287  1.00 87.81           H
ATOM   4525 2HG  PRO A 293      -9.392   8.569 -21.683  1.00 87.81           H
ATOM   4526  CD  PRO A 293      -9.190   7.114 -20.176  1.00 89.23           C
ATOM   4527 1HD  PRO A 293      -9.422   6.206 -20.526  1.00 89.23           H
ATOM   4528 2HD  PRO A 293      -8.201   7.250 -20.230  1.00 89.23           H
ATOM   4529  N   ALA A 294     -12.507   9.029 -17.497  1.00 90.41           N
ATOM   4530  H   ALA A 294     -11.984   9.776 -17.087  1.00 90.41           H
ATOM   4531  CA  ALA A 294     -13.930   8.914 -17.179  1.00 91.60           C
ATOM   4532  HA  ALA A 294     -14.170   7.950 -17.290  1.00 91.60           H
ATOM   4533  C   ALA A 294     -14.787   9.739 -18.154  1.00 92.30           C
ATOM   4534  O   ALA A 294     -14.393  10.841 -18.545  1.00 90.45           O
ATOM   4535  CB  ALA A 294     -14.153   9.351 -15.727  1.00 90.05           C
ATOM   4536 1HB  ALA A 294     -13.593   8.810 -15.100  1.00 90.05           H
ATOM   4537 2HB  ALA A 294     -15.110   9.236 -15.461  1.00 90.05           H
ATOM   4538 3HB  ALA A 294     -13.913  10.314 -15.602  1.00 90.05           H
ATOM   4539  N   ASN A 295     -15.979   9.249 -18.465  1.00 90.82           N
ATOM   4540  H   ASN A 295     -16.223   8.337 -18.134  1.00 90.82           H
ATOM   4541  CA  ASN A 295     -16.948   9.982 -19.268  1.00 91.10           C
ATOM   4542  HA  ASN A 295     -16.496  10.115 -20.150  1.00 91.10           H
ATOM   4543  C   ASN A 295     -17.273  11.352 -18.637  1.00 90.63           C
ATOM   4544  O   ASN A 295     -17.419  11.459 -17.416  1.00 87.31           O
ATOM   4545  CB  ASN A 295     -18.229   9.158 -19.458  1.00 90.96           C
ATOM   4546 1HB  ASN A 295     -18.577   8.891 -18.559  1.00 90.96           H
ATOM   4547 2HB  ASN A 295     -18.909   9.723 -19.924  1.00 90.96           H
ATOM   4548  CG  ASN A 295     -18.019   7.902 -20.275  1.00 91.48           C
ATOM   4549  OD1 ASN A 295     -17.110   7.773 -21.072  1.00 83.86           O
ATOM   4550  ND2 ASN A 295     -18.871   6.913 -20.121  1.00 81.89           N
ATOM   4551 1HD2 ASN A 295     -18.765   6.074 -20.654  1.00 81.89           H
ATOM   4552 2HD2 ASN A 295     -19.625   7.000 -19.470  1.00 81.89           H
ATOM   4553  N   LYS A 296     -17.423  12.382 -19.473  1.00 92.82           N
ATOM   4554  H   LYS A 296     -17.316  12.210 -20.452  1.00 92.82           H
ATOM   4555  CA  LYS A 296     -17.735  13.752 -19.044  1.00 93.07           C
ATOM   4556  HA  LYS A 296     -17.944  13.708 -18.067  1.00 93.07           H
ATOM   4557  C   LYS A 296     -18.962  14.269 -19.779  1.00 94.33           C
ATOM   4558  O   LYS A 296     -19.111  14.085 -20.981  1.00 92.04           O
ATOM   4559  CB  LYS A 296     -16.524  14.667 -19.266  1.00 91.83           C
ATOM   4560 1HB  LYS A 296     -16.291  14.637 -20.238  1.00 91.83           H
ATOM   4561 2HB  LYS A 296     -16.792  15.597 -19.016  1.00 91.83           H
ATOM   4562  CG  LYS A 296     -15.263  14.294 -18.455  1.00 90.34           C
ATOM   4563 1HG  LYS A 296     -15.067  13.324 -18.599  1.00 90.34           H
ATOM   4564 2HG  LYS A 296     -14.496  14.843 -18.788  1.00 90.34           H
ATOM   4565  CD  LYS A 296     -15.415  14.539 -16.943  1.00 87.31           C
ATOM   4566 1HD  LYS A 296     -15.670  15.492 -16.778  1.00 87.31           H
ATOM   4567 2HD  LYS A 296     -16.120  13.935 -16.571  1.00 87.31           H
ATOM   4568  CE  LYS A 296     -14.073  14.241 -16.268  1.00 83.17           C
ATOM   4569 1HE  LYS A 296     -13.891  13.259 -16.316  1.00 83.17           H
ATOM   4570 2HE  LYS A 296     -13.347  14.738 -16.743  1.00 83.17           H
ATOM   4571  NZ  LYS A 296     -14.044  14.644 -14.837  1.00 75.51           N
ATOM   4572 1HZ  LYS A 296     -13.157  14.437 -14.424  1.00 75.51           H
ATOM   4573 2HZ  LYS A 296     -14.746  14.161 -14.314  1.00 75.51           H
ATOM   4574 3HZ  LYS A 296     -14.208  15.625 -14.738  1.00 75.51           H
ATOM   4575  N   THR A 297     -19.824  14.956 -19.029  1.00 92.19           N
ATOM   4576  H   THR A 297     -19.688  14.962 -18.038  1.00 92.19           H
ATOM   4577  CA  THR A 297     -20.960  15.703 -19.578  1.00 92.28           C
ATOM   4578  HA  THR A 297     -20.894  15.648 -20.574  1.00 92.28           H
ATOM   4579  C   THR A 297     -20.850  17.142 -19.109  1.00 92.28           C
ATOM   4580  O   THR A 297     -20.777  17.384 -17.909  1.00 89.79           O
ATOM   4581  CB  THR A 297     -22.302  15.091 -19.154  1.00 91.50           C
ATOM   4582  HB  THR A 297     -22.364  15.098 -18.156  1.00 91.50           H
ATOM   4583  OG1 THR A 297     -22.369  13.750 -19.565  1.00 86.12           O
ATOM   4584  HG1 THR A 297     -22.384  13.181 -18.796  1.00 86.12           H
ATOM   4585  CG2 THR A 297     -23.486  15.810 -19.791  1.00 85.83           C
ATOM   4586 1HG2 THR A 297     -24.351  15.399 -19.504  1.00 85.83           H
ATOM   4587 2HG2 THR A 297     -23.439  15.763 -20.789  1.00 85.83           H
ATOM   4588 3HG2 THR A 297     -23.502  16.775 -19.529  1.00 85.83           H
ATOM   4589  N   VAL A 298     -20.801  18.086 -20.035  1.00 91.87           N
ATOM   4590  H   VAL A 298     -20.934  17.815 -20.988  1.00 91.87           H
ATOM   4591  CA  VAL A 298     -20.563  19.506 -19.749  1.00 91.67           C
ATOM   4592  HA  VAL A 298     -20.823  19.603 -18.788  1.00 91.67           H
ATOM   4593  C   VAL A 298     -21.443  20.414 -20.614  1.00 92.26           C
ATOM   4594  O   VAL A 298     -21.943  19.994 -21.652  1.00 91.13           O
ATOM   4595  CB  VAL A 298     -19.085  19.883 -19.930  1.00 91.06           C
ATOM   4596  HB  VAL A 298     -19.018  20.856 -19.710  1.00 91.06           H
ATOM   4597  CG1 VAL A 298     -18.174  19.109 -18.972  1.00 83.13           C
ATOM   4598 1HG1 VAL A 298     -17.216  19.366 -19.102  1.00 83.13           H
ATOM   4599 2HG1 VAL A 298     -18.251  18.123 -19.122  1.00 83.13           H
ATOM   4600 3HG1 VAL A 298     -18.415  19.295 -18.019  1.00 83.13           H
ATOM   4601  CG2 VAL A 298     -18.611  19.685 -21.374  1.00 83.27           C
ATOM   4602 1HG2 VAL A 298     -17.648  19.935 -21.473  1.00 83.27           H
ATOM   4603 2HG2 VAL A 298     -19.141  20.250 -22.006  1.00 83.27           H
ATOM   4604 3HG2 VAL A 298     -18.711  18.731 -21.656  1.00 83.27           H
ATOM   4605  N   ALA A 299     -21.618  21.658 -20.186  1.00 91.62           N
ATOM   4606  H   ALA A 299     -21.270  21.910 -19.283  1.00 91.62           H
ATOM   4607  CA  ALA A 299     -22.299  22.671 -20.983  1.00 91.89           C
ATOM   4608  HA  ALA A 299     -23.067  22.212 -21.430  1.00 91.89           H
ATOM   4609  C   ALA A 299     -21.372  23.237 -22.078  1.00 92.04           C
ATOM   4610  O   ALA A 299     -20.154  23.296 -21.902  1.00 89.81           O
ATOM   4611  CB  ALA A 299     -22.817  23.770 -20.051  1.00 90.09           C
ATOM   4612 1HB  ALA A 299     -23.416  23.390 -19.347  1.00 90.09           H
ATOM   4613 2HB  ALA A 299     -23.338  24.455 -20.560  1.00 90.09           H
ATOM   4614 3HB  ALA A 299     -22.061  24.237 -19.592  1.00 90.09           H
ATOM   4615  N   LEU A 300     -21.966  23.682 -23.157  1.00 91.43           N
ATOM   4616  H   LEU A 300     -22.946  23.509 -23.257  1.00 91.43           H
ATOM   4617  CA  LEU A 300     -21.289  24.414 -24.223  1.00 92.02           C
ATOM   4618  HA  LEU A 300     -20.670  23.773 -24.676  1.00 92.02           H
ATOM   4619  C   LEU A 300     -20.450  25.570 -23.649  1.00 91.91           C
ATOM   4620  O   LEU A 300     -20.927  26.322 -22.803  1.00 87.38           O
ATOM   4621  CB  LEU A 300     -22.366  24.938 -25.193  1.00 90.93           C
ATOM   4622 1HB  LEU A 300     -22.909  24.159 -25.508  1.00 90.93           H
ATOM   4623 2HB  LEU A 300     -22.954  25.574 -24.693  1.00 90.93           H
ATOM   4624  CG  LEU A 300     -21.814  25.668 -26.430  1.00 89.49           C
ATOM   4625  HG  LEU A 300     -21.132  26.331 -26.121  1.00 89.49           H
ATOM   4626  CD1 LEU A 300     -21.152  24.695 -27.401  1.00 79.30           C
ATOM   4627 1HD1 LEU A 300     -20.795  25.175 -28.202  1.00 79.30           H
ATOM   4628 2HD1 LEU A 300     -21.804  24.007 -27.720  1.00 79.30           H
ATOM   4629 3HD1 LEU A 300     -20.390  24.217 -26.965  1.00 79.30           H
ATOM   4630  CD2 LEU A 300     -22.951  26.373 -27.162  1.00 80.03           C
ATOM   4631 1HD2 LEU A 300     -22.613  26.854 -27.971  1.00 80.03           H
ATOM   4632 2HD2 LEU A 300     -23.397  27.044 -26.569  1.00 80.03           H
ATOM   4633 3HD2 LEU A 300     -23.645  25.718 -27.462  1.00 80.03           H
ATOM   4634  N   GLY A 301     -19.219  25.705 -24.108  1.00 92.41           N
ATOM   4635  H   GLY A 301     -18.906  25.069 -24.814  1.00 92.41           H
ATOM   4636  CA  GLY A 301     -18.285  26.734 -23.641  1.00 91.91           C
ATOM   4637 1HA  GLY A 301     -17.642  26.903 -24.388  1.00 91.91           H
ATOM   4638 2HA  GLY A 301     -18.824  27.559 -23.472  1.00 91.91           H
ATOM   4639  C   GLY A 301     -17.495  26.387 -22.374  1.00 93.01           C
ATOM   4640  O   GLY A 301     -16.621  27.154 -21.971  1.00 89.31           O
ATOM   4641  N   SER A 302     -17.769  25.251 -21.747  1.00 91.91           N
ATOM   4642  H   SER A 302     -18.497  24.667 -22.106  1.00 91.91           H
ATOM   4643  CA  SER A 302     -17.044  24.819 -20.545  1.00 91.69           C
ATOM   4644  HA  SER A 302     -17.007  25.642 -19.978  1.00 91.69           H
ATOM   4645  C   SER A 302     -15.618  24.349 -20.856  1.00 92.81           C
ATOM   4646  O   SER A 302     -15.283  24.011 -21.987  1.00 90.16           O
ATOM   4647  CB  SER A 302     -17.797  23.700 -19.830  1.00 89.58           C
ATOM   4648 1HB  SER A 302     -17.874  22.894 -20.416  1.00 89.58           H
ATOM   4649 2HB  SER A 302     -17.336  23.450 -18.978  1.00 89.58           H
ATOM   4650  OG  SER A 302     -19.106  24.110 -19.499  1.00 81.26           O
ATOM   4651  HG  SER A 302     -19.133  25.064 -19.424  1.00 81.26           H
ATOM   4652  N   ASN A 303     -14.783  24.267 -19.808  1.00 92.96           N
ATOM   4653  H   ASN A 303     -15.055  24.690 -18.944  1.00 92.96           H
ATOM   4654  CA  ASN A 303     -13.495  23.586 -19.877  1.00 93.59           C
ATOM   4655  HA  ASN A 303     -13.225  23.579 -20.840  1.00 93.59           H
ATOM   4656  C   ASN A 303     -13.640  22.138 -19.394  1.00 93.67           C
ATOM   4657  O   ASN A 303     -14.348  21.875 -18.428  1.00 90.85           O
ATOM   4658  CB  ASN A 303     -12.441  24.363 -19.078  1.00 92.51           C
ATOM   4659 1HB  ASN A 303     -12.750  24.437 -18.130  1.00 92.51           H
ATOM   4660 2HB  ASN A 303     -11.580  23.856 -19.110  1.00 92.51           H
ATOM   4661  CG  ASN A 303     -12.186  25.767 -19.605  1.00 91.44           C
ATOM   4662  OD1 ASN A 303     -12.246  26.053 -20.787  1.00 83.22           O
ATOM   4663  ND2 ASN A 303     -11.863  26.692 -18.735  1.00 82.35           N
ATOM   4664 1HD2 ASN A 303     -11.668  27.623 -19.044  1.00 82.35           H
ATOM   4665 2HD2 ASN A 303     -11.811  26.467 -17.762  1.00 82.35           H
ATOM   4666  N   VAL A 304     -12.940  21.214 -20.046  1.00 94.42           N
ATOM   4667  H   VAL A 304     -12.367  21.515 -20.808  1.00 94.42           H
ATOM   4668  CA  VAL A 304     -12.952  19.787 -19.723  1.00 94.64           C
ATOM   4669  HA  VAL A 304     -13.467  19.709 -18.869  1.00 94.64           H
ATOM   4670  C   VAL A 304     -11.538  19.287 -19.502  1.00 95.13           C
ATOM   4671  O   VAL A 304     -10.619  19.643 -20.242  1.00 93.57           O
ATOM   4672  CB  VAL A 304     -13.654  18.970 -20.822  1.00 93.25           C
ATOM   4673  HB  VAL A 304     -13.170  19.169 -21.674  1.00 93.25           H
ATOM   4674  CG1 VAL A 304     -13.611  17.455 -20.560  1.00 80.76           C
ATOM   4675 1HG1 VAL A 304     -14.074  16.952 -21.290  1.00 80.76           H
ATOM   4676 2HG1 VAL A 304     -14.061  17.228 -19.696  1.00 80.76           H
ATOM   4677 3HG1 VAL A 304     -12.668  17.126 -20.511  1.00 80.76           H
ATOM   4678  CG2 VAL A 304     -15.118  19.372 -20.916  1.00 81.90           C
ATOM   4679 1HG2 VAL A 304     -15.588  18.849 -21.627  1.00 81.90           H
ATOM   4680 2HG2 VAL A 304     -15.210  20.343 -21.137  1.00 81.90           H
ATOM   4681 3HG2 VAL A 304     -15.591  19.208 -20.050  1.00 81.90           H
ATOM   4682  N   GLU A 305     -11.384  18.430 -18.513  1.00 93.98           N
ATOM   4683  H   GLU A 305     -12.170  18.250 -17.922  1.00 93.98           H
ATOM   4684  CA  GLU A 305     -10.143  17.730 -18.228  1.00 94.17           C
ATOM   4685  HA  GLU A 305      -9.491  17.952 -18.953  1.00 94.17           H
ATOM   4686  C   GLU A 305     -10.401  16.217 -18.230  1.00 94.20           C
ATOM   4687  O   GLU A 305     -11.257  15.715 -17.487  1.00 92.01           O
ATOM   4688  CB  GLU A 305      -9.596  18.219 -16.883  1.00 92.03           C
ATOM   4689 1HB  GLU A 305      -9.546  19.218 -16.895  1.00 92.03           H
ATOM   4690 2HB  GLU A 305     -10.213  17.924 -16.154  1.00 92.03           H
ATOM   4691  CG  GLU A 305      -8.203  17.659 -16.607  1.00 83.27           C
ATOM   4692 1HG  GLU A 305      -8.246  16.660 -16.599  1.00 83.27           H
ATOM   4693 2HG  GLU A 305      -7.579  17.961 -17.328  1.00 83.27           H
ATOM   4694  CD  GLU A 305      -7.689  18.153 -15.254  1.00 84.36           C
ATOM   4695  OE1 GLU A 305      -7.365  17.277 -14.413  1.00 73.81           O
ATOM   4696  OE2 GLU A 305      -7.659  19.384 -15.071  1.00 76.65           O
ATOM   4697  N   PHE A 306      -9.665  15.499 -19.058  1.00 94.52           N
ATOM   4698  H   PHE A 306      -9.142  15.984 -19.759  1.00 94.52           H
ATOM   4699  CA  PHE A 306      -9.566  14.050 -19.016  1.00 94.12           C
ATOM   4700  HA  PHE A 306     -10.333  13.737 -18.456  1.00 94.12           H
ATOM   4701  C   PHE A 306      -8.242  13.645 -18.380  1.00 93.90           C
ATOM   4702  O   PHE A 306      -7.197  14.154 -18.762  1.00 92.39           O
ATOM   4703  CB  PHE A 306      -9.687  13.457 -20.416  1.00 94.28           C
ATOM   4704 1HB  PHE A 306      -9.075  13.959 -21.027  1.00 94.28           H
ATOM   4705 2HB  PHE A 306      -9.408  12.497 -20.379  1.00 94.28           H
ATOM   4706  CG  PHE A 306     -11.082  13.518 -20.994  1.00 94.71           C
ATOM   4707  CD1 PHE A 306     -12.082  12.676 -20.487  1.00 88.21           C
ATOM   4708  HD1 PHE A 306     -11.876  12.066 -19.722  1.00 88.21           H
ATOM   4709  CD2 PHE A 306     -11.372  14.386 -22.053  1.00 86.35           C
ATOM   4710  HD2 PHE A 306     -10.665  14.998 -22.408  1.00 86.35           H
ATOM   4711  CE1 PHE A 306     -13.367  12.682 -21.043  1.00 86.48           C
ATOM   4712  HE1 PHE A 306     -14.075  12.078 -20.677  1.00 86.48           H
ATOM   4713  CE2 PHE A 306     -12.658  14.394 -22.615  1.00 85.61           C
ATOM   4714  HE2 PHE A 306     -12.865  15.011 -23.374  1.00 85.61           H
ATOM   4715  CZ  PHE A 306     -13.657  13.539 -22.116  1.00 92.70           C
ATOM   4716  HZ  PHE A 306     -14.570  13.542 -22.524  1.00 92.70           H
ATOM   4717  N   MET A 307      -8.288  12.710 -17.455  1.00 93.58           N
ATOM   4718  H   MET A 307      -9.186  12.369 -17.177  1.00 93.58           H
ATOM   4719  CA  MET A 307      -7.112  12.141 -16.812  1.00 93.20           C
ATOM   4720  HA  MET A 307      -6.308  12.618 -17.167  1.00 93.20           H
ATOM   4721  C   MET A 307      -6.984  10.674 -17.178  1.00 93.28           C
ATOM   4722  O   MET A 307      -7.961   9.927 -17.126  1.00 91.30           O
ATOM   4723  CB  MET A 307      -7.198  12.366 -15.302  1.00 91.63           C
ATOM   4724 1HB  MET A 307      -7.335  13.342 -15.131  1.00 91.63           H
ATOM   4725 2HB  MET A 307      -7.979  11.852 -14.946  1.00 91.63           H
ATOM   4726  CG  MET A 307      -5.937  11.913 -14.565  1.00 78.37           C
ATOM   4727 1HG  MET A 307      -5.917  10.922 -14.697  1.00 78.37           H
ATOM   4728 2HG  MET A 307      -5.188  12.333 -15.077  1.00 78.37           H
ATOM   4729  SD  MET A 307      -5.891  12.362 -12.810  1.00 74.33           S
ATOM   4730  CE  MET A 307      -7.288  11.431 -12.166  1.00 61.47           C
ATOM   4731 1HE  MET A 307      -7.395  11.580 -11.183  1.00 61.47           H
ATOM   4732 2HE  MET A 307      -7.165  10.450 -12.317  1.00 61.47           H
ATOM   4733 3HE  MET A 307      -8.139  11.707 -12.613  1.00 61.47           H
ATOM   4734  N   CYS A 308      -5.778  10.257 -17.538  1.00 92.32           N
ATOM   4735  H   CYS A 308      -5.054  10.945 -17.586  1.00 92.32           H
ATOM   4736  CA  CYS A 308      -5.415   8.896 -17.867  1.00 90.52           C
ATOM   4737  HA  CYS A 308      -6.164   8.292 -17.596  1.00 90.52           H
ATOM   4738  C   CYS A 308      -4.147   8.539 -17.104  1.00 90.36           C
ATOM   4739  O   CYS A 308      -3.074   9.008 -17.450  1.00 87.12           O
ATOM   4740  CB  CYS A 308      -5.174   8.816 -19.373  1.00 88.28           C
ATOM   4741 1HB  CYS A 308      -6.054   9.056 -19.783  1.00 88.28           H
ATOM   4742 2HB  CYS A 308      -4.510   9.540 -19.561  1.00 88.28           H
ATOM   4743  SG  CYS A 308      -4.588   7.200 -19.926  1.00 82.88           S
ATOM   4744  N   LYS A 309      -4.261   7.715 -16.079  1.00 86.66           N
ATOM   4745  H   LYS A 309      -5.158   7.336 -15.852  1.00 86.66           H
ATOM   4746  CA  LYS A 309      -3.107   7.347 -15.272  1.00 85.73           C
ATOM   4747  HA  LYS A 309      -2.439   8.087 -15.353  1.00 85.73           H
ATOM   4748  C   LYS A 309      -2.427   6.100 -15.824  1.00 85.99           C
ATOM   4749  O   LYS A 309      -3.087   5.078 -16.007  1.00 83.53           O
ATOM   4750  CB  LYS A 309      -3.525   7.237 -13.805  1.00 83.50           C
ATOM   4751 1HB  LYS A 309      -4.102   8.016 -13.560  1.00 83.50           H
ATOM   4752 2HB  LYS A 309      -4.033   6.387 -13.662  1.00 83.50           H
ATOM   4753  CG  LYS A 309      -2.265   7.236 -12.937  1.00 73.39           C
ATOM   4754 1HG  LYS A 309      -1.803   6.354 -13.026  1.00 73.39           H
ATOM   4755 2HG  LYS A 309      -1.653   7.966 -13.242  1.00 73.39           H
ATOM   4756  CD  LYS A 309      -2.623   7.465 -11.476  1.00 68.80           C
ATOM   4757 1HD  LYS A 309      -3.188   8.285 -11.381  1.00 68.80           H
ATOM   4758 2HD  LYS A 309      -3.116   6.675 -11.111  1.00 68.80           H
ATOM   4759  CE  LYS A 309      -1.297   7.646 -10.748  1.00 59.88           C
ATOM   4760 1HE  LYS A 309      -0.722   6.839 -10.884  1.00 59.88           H
ATOM   4761 2HE  LYS A 309      -0.825   8.455 -11.098  1.00 59.88           H
ATOM   4762  NZ  LYS A 309      -1.496   7.824  -9.312  1.00 52.28           N
ATOM   4763 1HZ  LYS A 309      -0.622   7.942  -8.841  1.00 52.28           H
ATOM   4764 2HZ  LYS A 309      -1.955   7.031  -8.913  1.00 52.28           H
ATOM   4765 3HZ  LYS A 309      -2.057   8.630  -9.125  1.00 52.28           H
ATOM   4766  N   VAL A 310      -1.125   6.197 -16.066  1.00 84.60           N
ATOM   4767  H   VAL A 310      -0.653   7.020 -15.749  1.00 84.60           H
ATOM   4768  CA  VAL A 310      -0.334   5.186 -16.763  1.00 84.29           C
ATOM   4769  HA  VAL A 310      -0.987   4.465 -16.997  1.00 84.29           H
ATOM   4770  C   VAL A 310       0.748   4.630 -15.839  1.00 82.10           C
ATOM   4771  O   VAL A 310       1.548   5.370 -15.283  1.00 79.18           O
ATOM   4772  CB  VAL A 310       0.298   5.750 -18.053  1.00 85.12           C
ATOM   4773  HB  VAL A 310       0.957   6.446 -17.768  1.00 85.12           H
ATOM   4774  CG1 VAL A 310       1.011   4.651 -18.845  1.00 78.66           C
ATOM   4775 1HG1 VAL A 310       1.420   5.019 -19.680  1.00 78.66           H
ATOM   4776 2HG1 VAL A 310       0.373   3.927 -19.108  1.00 78.66           H
ATOM   4777 3HG1 VAL A 310       1.741   4.235 -18.303  1.00 78.66           H
ATOM   4778  CG2 VAL A 310      -0.752   6.390 -18.970  1.00 77.39           C
ATOM   4779 1HG2 VAL A 310      -0.329   6.751 -19.801  1.00 77.39           H
ATOM   4780 2HG2 VAL A 310      -1.218   7.145 -18.509  1.00 77.39           H
ATOM   4781 3HG2 VAL A 310      -1.445   5.722 -19.242  1.00 77.39           H
ATOM   4782  N   TYR A 311       0.816   3.306 -15.723  1.00 78.80           N
ATOM   4783  H   TYR A 311       0.092   2.768 -16.155  1.00 78.80           H
ATOM   4784  CA  TYR A 311       1.860   2.578 -15.017  1.00 77.45           C
ATOM   4785  HA  TYR A 311       2.436   3.260 -14.567  1.00 77.45           H
ATOM   4786  C   TYR A 311       2.671   1.772 -16.020  1.00 77.80           C
ATOM   4787  O   TYR A 311       2.130   0.930 -16.734  1.00 75.75           O
ATOM   4788  CB  TYR A 311       1.253   1.661 -13.965  1.00 75.01           C
ATOM   4789 1HB  TYR A 311       0.762   0.925 -14.430  1.00 75.01           H
ATOM   4790 2HB  TYR A 311       1.993   1.273 -13.416  1.00 75.01           H
ATOM   4791  CG  TYR A 311       0.288   2.362 -13.034  1.00 71.22           C
ATOM   4792  CD1 TYR A 311       0.788   3.150 -11.986  1.00 65.56           C
ATOM   4793  HD1 TYR A 311       1.774   3.228 -11.842  1.00 65.56           H
ATOM   4794  CD2 TYR A 311      -1.101   2.262 -13.245  1.00 64.92           C
ATOM   4795  HD2 TYR A 311      -1.450   1.709 -14.001  1.00 64.92           H
ATOM   4796  CE1 TYR A 311      -0.105   3.827 -11.142  1.00 60.27           C
ATOM   4797  HE1 TYR A 311       0.247   4.386 -10.391  1.00 60.27           H
ATOM   4798  CE2 TYR A 311      -1.996   2.933 -12.401  1.00 61.23           C
ATOM   4799  HE2 TYR A 311      -2.982   2.850 -12.548  1.00 61.23           H
ATOM   4800  CZ  TYR A 311      -1.504   3.723 -11.347  1.00 66.13           C
ATOM   4801  OH  TYR A 311      -2.360   4.374 -10.529  1.00 63.04           O
ATOM   4802  HH  TYR A 311      -3.186   4.528 -10.988  1.00 63.04           H
ATOM   4803  N   SER A 312       3.971   2.009 -16.069  1.00 72.44           N
ATOM   4804  H   SER A 312       4.356   2.693 -15.450  1.00 72.44           H
ATOM   4805  CA  SER A 312       4.869   1.315 -16.988  1.00 71.77           C
ATOM   4806  HA  SER A 312       4.532   0.379 -17.087  1.00 71.77           H
ATOM   4807  C   SER A 312       6.283   1.290 -16.407  1.00 69.84           C
ATOM   4808  O   SER A 312       6.776   2.319 -15.962  1.00 66.70           O
ATOM   4809  CB  SER A 312       4.845   2.015 -18.343  1.00 71.59           C
ATOM   4810 1HB  SER A 312       3.906   2.205 -18.628  1.00 71.59           H
ATOM   4811 2HB  SER A 312       5.363   2.870 -18.310  1.00 71.59           H
ATOM   4812  OG  SER A 312       5.430   1.206 -19.333  1.00 68.50           O
ATOM   4813  HG  SER A 312       5.563   0.324 -18.987  1.00 68.50           H
ATOM   4814  N   ASP A 313       6.928   0.119 -16.394  1.00 65.04           N
ATOM   4815  H   ASP A 313       6.433  -0.706 -16.667  1.00 65.04           H
ATOM   4816  CA  ASP A 313       8.338  -0.003 -15.993  1.00 63.84           C
ATOM   4817  HA  ASP A 313       8.496   0.598 -15.209  1.00 63.84           H
ATOM   4818  C   ASP A 313       9.262   0.512 -17.112  1.00 64.36           C
ATOM   4819  O   ASP A 313      10.099   1.383 -16.841  1.00 61.02           O
ATOM   4820  CB  ASP A 313       8.611  -1.452 -15.532  1.00 59.07           C
ATOM   4821 1HB  ASP A 313       7.879  -1.725 -14.908  1.00 59.07           H
ATOM   4822 2HB  ASP A 313       8.601  -2.044 -16.338  1.00 59.07           H
ATOM   4823  CG  ASP A 313       9.951  -1.658 -14.809  1.00 53.87           C
ATOM   4824  OD1 ASP A 313      10.380  -0.765 -14.054  1.00 48.60           O
ATOM   4825  OD2 ASP A 313      10.504  -2.779 -14.897  1.00 47.60           O
ATOM   4826  N   PRO A 314       9.100   0.107 -18.405  1.00 61.77           N
ATOM   4827  CA  PRO A 314       9.654   0.842 -19.531  1.00 62.39           C
ATOM   4828  HA  PRO A 314      10.624   1.002 -19.350  1.00 62.39           H
ATOM   4829  C   PRO A 314       8.958   2.205 -19.689  1.00 64.62           C
ATOM   4830  O   PRO A 314       7.749   2.312 -19.509  1.00 62.74           O
ATOM   4831  CB  PRO A 314       9.427  -0.029 -20.774  1.00 58.91           C
ATOM   4832 1HB  PRO A 314       8.671   0.326 -21.325  1.00 58.91           H
ATOM   4833 2HB  PRO A 314      10.255  -0.074 -21.333  1.00 58.91           H
ATOM   4834  CG  PRO A 314       9.083  -1.402 -20.217  1.00 56.31           C
ATOM   4835 1HG  PRO A 314       8.461  -1.891 -20.828  1.00 56.31           H
ATOM   4836 2HG  PRO A 314       9.909  -1.948 -20.075  1.00 56.31           H
ATOM   4837  CD  PRO A 314       8.406  -1.080 -18.892  1.00 59.52           C
ATOM   4838 1HD  PRO A 314       7.434  -0.879 -19.017  1.00 59.52           H
ATOM   4839 2HD  PRO A 314       8.510  -1.828 -18.237  1.00 59.52           H
ATOM   4840  N   GLN A 315       9.718   3.219 -20.101  1.00 67.37           N
ATOM   4841  H   GLN A 315      10.694   3.056 -20.244  1.00 67.37           H
ATOM   4842  CA  GLN A 315       9.189   4.560 -20.354  1.00 70.19           C
ATOM   4843  HA  GLN A 315       8.886   4.918 -19.471  1.00 70.19           H
ATOM   4844  C   GLN A 315       7.977   4.510 -21.305  1.00 72.96           C
ATOM   4845  O   GLN A 315       8.139   4.087 -22.458  1.00 71.36           O
ATOM   4846  CB  GLN A 315      10.313   5.430 -20.940  1.00 66.52           C
ATOM   4847 1HB  GLN A 315      11.073   5.445 -20.291  1.00 66.52           H
ATOM   4848 2HB  GLN A 315      10.616   5.019 -21.800  1.00 66.52           H
ATOM   4849  CG  GLN A 315       9.884   6.878 -21.219  1.00 58.87           C
ATOM   4850 1HG  GLN A 315      10.644   7.363 -21.652  1.00 58.87           H
ATOM   4851 2HG  GLN A 315       9.099   6.869 -21.838  1.00 58.87           H
ATOM   4852  CD  GLN A 315       9.492   7.632 -19.965  1.00 53.82           C
ATOM   4853  OE1 GLN A 315      10.030   7.440 -18.881  1.00 49.37           O
ATOM   4854  NE2 GLN A 315       8.533   8.512 -20.077  1.00 45.96           N
ATOM   4855 1HE2 GLN A 315       8.235   9.032 -19.276  1.00 45.96           H
ATOM   4856 2HE2 GLN A 315       8.096   8.666 -20.963  1.00 45.96           H
ATOM   4857  N   PRO A 316       6.788   4.949 -20.879  1.00 73.62           N
ATOM   4858  CA  PRO A 316       5.619   4.957 -21.737  1.00 75.89           C
ATOM   4859  HA  PRO A 316       5.644   4.147 -22.323  1.00 75.89           H
ATOM   4860  C   PRO A 316       5.615   6.180 -22.668  1.00 75.94           C
ATOM   4861  O   PRO A 316       5.936   7.300 -22.279  1.00 74.65           O
ATOM   4862  CB  PRO A 316       4.417   4.948 -20.791  1.00 75.45           C
ATOM   4863 1HB  PRO A 316       3.629   5.403 -21.206  1.00 75.45           H
ATOM   4864 2HB  PRO A 316       4.167   4.014 -20.535  1.00 75.45           H
ATOM   4865  CG  PRO A 316       4.936   5.733 -19.582  1.00 74.85           C
ATOM   4866 1HG  PRO A 316       4.790   6.714 -19.706  1.00 74.85           H
ATOM   4867 2HG  PRO A 316       4.484   5.432 -18.742  1.00 74.85           H
ATOM   4868  CD  PRO A 316       6.433   5.404 -19.545  1.00 78.38           C
ATOM   4869 1HD  PRO A 316       6.976   6.213 -19.318  1.00 78.38           H
ATOM   4870 2HD  PRO A 316       6.627   4.677 -18.887  1.00 78.38           H
ATOM   4871  N   HIS A 317       5.161   5.965 -23.877  1.00 82.70           N
ATOM   4872  H   HIS A 317       5.101   5.020 -24.200  1.00 82.70           H
ATOM   4873  CA  HIS A 317       4.739   7.031 -24.777  1.00 84.29           C
ATOM   4874  HA  HIS A 317       5.173   7.878 -24.469  1.00 84.29           H
ATOM   4875  C   HIS A 317       3.223   7.172 -24.701  1.00 86.62           C
ATOM   4876  O   HIS A 317       2.500   6.260 -25.094  1.00 85.92           O
ATOM   4877  CB  HIS A 317       5.204   6.728 -26.199  1.00 80.08           C
ATOM   4878 1HB  HIS A 317       4.918   5.802 -26.447  1.00 80.08           H
ATOM   4879 2HB  HIS A 317       4.787   7.385 -26.827  1.00 80.08           H
ATOM   4880  CG  HIS A 317       6.695   6.817 -26.343  1.00 69.40           C
ATOM   4881  ND1 HIS A 317       7.443   7.978 -26.316  1.00 59.31           N
ATOM   4882  HD1 HIS A 317       7.086   8.906 -26.207  1.00 59.31           H
ATOM   4883  CD2 HIS A 317       7.576   5.777 -26.508  1.00 56.97           C
ATOM   4884  HD2 HIS A 317       7.339   4.807 -26.560  1.00 56.97           H
ATOM   4885  CE1 HIS A 317       8.734   7.639 -26.462  1.00 51.05           C
ATOM   4886  HE1 HIS A 317       9.493   8.290 -26.473  1.00 51.05           H
ATOM   4887  NE2 HIS A 317       8.869   6.317 -26.591  1.00 53.41           N
ATOM   4888  N   ILE A 318       2.748   8.312 -24.206  1.00 84.77           N
ATOM   4889  H   ILE A 318       3.402   9.016 -23.930  1.00 84.77           H
ATOM   4890  CA  ILE A 318       1.323   8.591 -24.044  1.00 87.33           C
ATOM   4891  HA  ILE A 318       0.848   7.714 -24.120  1.00 87.33           H
ATOM   4892  C   ILE A 318       0.850   9.494 -25.181  1.00 87.13           C
ATOM   4893  O   ILE A 318       1.496  10.489 -25.519  1.00 84.91           O
ATOM   4894  CB  ILE A 318       1.023   9.170 -22.641  1.00 88.47           C
ATOM   4895  HB  ILE A 318       1.489  10.051 -22.555  1.00 88.47           H
ATOM   4896  CG1 ILE A 318       1.559   8.240 -21.526  1.00 85.60           C
ATOM   4897 1HG1 ILE A 318       1.010   7.404 -21.519  1.00 85.60           H
ATOM   4898 2HG1 ILE A 318       2.511   8.013 -21.732  1.00 85.60           H
ATOM   4899  CG2 ILE A 318      -0.494   9.392 -22.478  1.00 84.08           C
ATOM   4900 1HG2 ILE A 318      -0.706   9.767 -21.575  1.00 84.08           H
ATOM   4901 2HG2 ILE A 318      -0.995   8.533 -22.580  1.00 84.08           H
ATOM   4902 3HG2 ILE A 318      -0.838  10.032 -23.165  1.00 84.08           H
ATOM   4903  CD1 ILE A 318       1.509   8.855 -20.121  1.00 80.02           C
ATOM   4904 1HD1 ILE A 318       1.865   8.217 -19.438  1.00 80.02           H
ATOM   4905 2HD1 ILE A 318       0.571   9.088 -19.865  1.00 80.02           H
ATOM   4906 3HD1 ILE A 318       2.056   9.691 -20.076  1.00 80.02           H
ATOM   4907  N   GLN A 319      -0.295   9.153 -25.769  1.00 90.18           N
ATOM   4908  H   GLN A 319      -0.716   8.286 -25.502  1.00 90.18           H
ATOM   4909  CA  GLN A 319      -0.973   9.955 -26.772  1.00 91.02           C
ATOM   4910  HA  GLN A 319      -0.535  10.852 -26.714  1.00 91.02           H
ATOM   4911  C   GLN A 319      -2.460  10.075 -26.452  1.00 92.35           C
ATOM   4912  O   GLN A 319      -3.084   9.130 -25.979  1.00 91.89           O
ATOM   4913  CB  GLN A 319      -0.783   9.369 -28.177  1.00 89.19           C
ATOM   4914 1HB  GLN A 319      -1.091   8.417 -28.172  1.00 89.19           H
ATOM   4915 2HB  GLN A 319      -1.337   9.895 -28.822  1.00 89.19           H
ATOM   4916  CG  GLN A 319       0.686   9.414 -28.632  1.00 80.04           C
ATOM   4917 1HG  GLN A 319       1.018  10.355 -28.564  1.00 80.04           H
ATOM   4918 2HG  GLN A 319       1.229   8.825 -28.033  1.00 80.04           H
ATOM   4919  CD  GLN A 319       0.868   8.941 -30.068  1.00 81.10           C
ATOM   4920  OE1 GLN A 319       0.225   8.028 -30.548  1.00 72.27           O
ATOM   4921  NE2 GLN A 319       1.757   9.545 -30.821  1.00 69.47           N
ATOM   4922 1HE2 GLN A 319       1.893   9.251 -31.767  1.00 69.47           H
ATOM   4923 2HE2 GLN A 319       2.298  10.299 -30.449  1.00 69.47           H
ATOM   4924  N   TRP A 320      -3.023  11.235 -26.743  1.00 93.08           N
ATOM   4925  H   TRP A 320      -2.433  11.996 -27.013  1.00 93.08           H
ATOM   4926  CA  TRP A 320      -4.462  11.458 -26.689  1.00 93.83           C
ATOM   4927  HA  TRP A 320      -4.873  10.671 -26.230  1.00 93.83           H
ATOM   4928  C   TRP A 320      -5.020  11.553 -28.099  1.00 94.00           C
ATOM   4929  O   TRP A 320      -4.569  12.366 -28.910  1.00 91.89           O
ATOM   4930  CB  TRP A 320      -4.756  12.710 -25.881  1.00 94.33           C
ATOM   4931 1HB  TRP A 320      -4.123  13.433 -26.159  1.00 94.33           H
ATOM   4932 2HB  TRP A 320      -5.695  13.001 -26.062  1.00 94.33           H
ATOM   4933  CG  TRP A 320      -4.607  12.498 -24.411  1.00 94.40           C
ATOM   4934  CD1 TRP A 320      -3.504  12.749 -23.674  1.00 92.33           C
ATOM   4935  HD1 TRP A 320      -2.637  13.093 -24.034  1.00 92.33           H
ATOM   4936  CD2 TRP A 320      -5.606  11.988 -23.480  1.00 94.24           C
ATOM   4937  NE1 TRP A 320      -3.754  12.459 -22.351  1.00 92.59           N
ATOM   4938  HE1 TRP A 320      -3.087  12.565 -21.614  1.00 92.59           H
ATOM   4939  CE2 TRP A 320      -5.046  12.002 -22.175  1.00 93.78           C
ATOM   4940  CE3 TRP A 320      -6.937  11.539 -23.619  1.00 93.81           C
ATOM   4941  HE3 TRP A 320      -7.351  11.489 -24.528  1.00 93.81           H
ATOM   4942  CZ2 TRP A 320      -5.784  11.635 -21.046  1.00 94.07           C
ATOM   4943  HZ2 TRP A 320      -5.370  11.668 -20.137  1.00 94.07           H
ATOM   4944  CZ3 TRP A 320      -7.689  11.159 -22.485  1.00 93.10           C
ATOM   4945  HZ3 TRP A 320      -8.633  10.847 -22.594  1.00 93.10           H
ATOM   4946  CH2 TRP A 320      -7.115  11.219 -21.207  1.00 92.63           C
ATOM   4947  HH2 TRP A 320      -7.657  10.964 -20.406  1.00 92.63           H
ATOM   4948  N   LEU A 321      -6.013  10.721 -28.366  1.00 93.00           N
ATOM   4949  H   LEU A 321      -6.337  10.138 -27.621  1.00 93.00           H
ATOM   4950  CA  LEU A 321      -6.672  10.585 -29.655  1.00 93.01           C
ATOM   4951  HA  LEU A 321      -6.205  11.210 -30.280  1.00 93.01           H
ATOM   4952  C   LEU A 321      -8.141  10.983 -29.522  1.00 93.60           C
ATOM   4953  O   LEU A 321      -8.799  10.617 -28.555  1.00 93.11           O
ATOM   4954  CB  LEU A 321      -6.547   9.134 -30.161  1.00 92.32           C
ATOM   4955 1HB  LEU A 321      -7.142   8.562 -29.597  1.00 92.32           H
ATOM   4956 2HB  LEU A 321      -6.865   9.114 -31.109  1.00 92.32           H
ATOM   4957  CG  LEU A 321      -5.127   8.522 -30.124  1.00 90.07           C
ATOM   4958  HG  LEU A 321      -4.791   8.566 -29.183  1.00 90.07           H
ATOM   4959  CD1 LEU A 321      -5.186   7.079 -30.610  1.00 81.30           C
ATOM   4960 1HD1 LEU A 321      -4.279   6.659 -30.596  1.00 81.30           H
ATOM   4961 2HD1 LEU A 321      -5.533   7.030 -31.547  1.00 81.30           H
ATOM   4962 3HD1 LEU A 321      -5.788   6.530 -30.030  1.00 81.30           H
ATOM   4963  CD2 LEU A 321      -4.149   9.287 -31.006  1.00 81.69           C
ATOM   4964 1HD2 LEU A 321      -3.237   8.877 -30.969  1.00 81.69           H
ATOM   4965 2HD2 LEU A 321      -4.070  10.239 -30.711  1.00 81.69           H
ATOM   4966 3HD2 LEU A 321      -4.449   9.284 -31.960  1.00 81.69           H
ATOM   4967  N   LYS A 322      -8.660  11.686 -30.524  1.00 92.34           N
ATOM   4968  H   LYS A 322      -8.033  12.101 -31.184  1.00 92.34           H
ATOM   4969  CA  LYS A 322     -10.094  11.886 -30.715  1.00 93.37           C
ATOM   4970  HA  LYS A 322     -10.557  11.571 -29.887  1.00 93.37           H
ATOM   4971  C   LYS A 322     -10.564  11.044 -31.894  1.00 93.85           C
ATOM   4972  O   LYS A 322      -9.965  11.134 -32.968  1.00 92.38           O
ATOM   4973  CB  LYS A 322     -10.394  13.379 -30.914  1.00 93.27           C
ATOM   4974 1HB  LYS A 322     -10.042  13.891 -30.131  1.00 93.27           H
ATOM   4975 2HB  LYS A 322      -9.943  13.695 -31.749  1.00 93.27           H
ATOM   4976  CG  LYS A 322     -11.896  13.632 -31.036  1.00 93.49           C
ATOM   4977 1HG  LYS A 322     -12.248  13.123 -31.822  1.00 93.49           H
ATOM   4978 2HG  LYS A 322     -12.347  13.313 -30.203  1.00 93.49           H
ATOM   4979  CD  LYS A 322     -12.203  15.117 -31.229  1.00 90.39           C
ATOM   4980 1HD  LYS A 322     -11.859  15.638 -30.448  1.00 90.39           H
ATOM   4981 2HD  LYS A 322     -11.769  15.446 -32.068  1.00 90.39           H
ATOM   4982  CE  LYS A 322     -13.716  15.283 -31.332  1.00 85.88           C
ATOM   4983 1HE  LYS A 322     -14.055  14.788 -32.132  1.00 85.88           H
[truncated: 657,211 more chars]
