# Supplementary material for: Variety of genetic defects in GnRH and hypothalamic–pituitary signaling and development in normosmic patients with IHH
Source: Front Endocrinol (Lausanne). 2024 Jul 1;15:1396805. doi: 10.3389/fendo.2024.1396805 (PMC11246878; doi:10.3389/fendo.2024.1396805)
Supplement: Supplementary file 1 [file DataSheet_1.zip › FGFR1_Ile331Thr_homology.pdb]

REMARK YASARA *************************************************************
REMARK YASARA *                                                           *
REMARK YASARA *                     Y  A  S  A  R  A                      *
REMARK YASARA *                                                           *
REMARK YASARA *   Yet Another Scientific Artificial Reality Application   *
REMARK YASARA *                                                           *
REMARK YASARA *            MOLECULE STRUCTURE FILE, PDB FORMAT            *
REMARK YASARA *                                                           *
REMARK YASARA * Just use YASARA every day to make your questions go away! *
REMARK YASARA *                                                           *
REMARK YASARA *                      www.YASARA.org                       *
REMARK YASARA *                                                           *
REMARK YASARA *************************************************************
REMARK YASARA
REMARK YASARA Version:           24.4.10.W.64
REMARK YASARA Written on:        Mon May 20 11:14:27 2024
REMARK YASARA Number of models:  1
REMARK YASARA Number of atoms:   13302
REMARK YASARA Please address questions or suggestions to: Eliza@yasara.org
REMARK YASARA
SEQRES   1 A  853  MET GLU ALA ARG VAL SER LEU LYS ARG ARG ILE GLU LEU 
SEQRES   2 A  853  THR VAL GLU TYR PRO TRP ARG CYS GLY ALA LEU SER PRO 
SEQRES   3 A  853  THR SER ASN CYS ARG THR GLY MET TRP SER TRP LYS CYS 
SEQRES   4 A  853  LEU LEU PHE TRP ALA VAL LEU VAL THR ALA THR LEU CYS 
SEQRES   5 A  853  THR ALA ARG PRO SER PRO THR LEU PRO GLU GLN ALA GLN 
SEQRES   6 A  853  PRO TRP GLY ALA PRO VAL GLU VAL GLU SER PHE LEU VAL 
SEQRES   7 A  853  HIS PRO GLY ASP LEU LEU GLN LEU ARG CYS ARG LEU ARG 
SEQRES   8 A  853  ASP ASP VAL GLN SER ILE ASN TRP LEU ARG ASP GLY VAL 
SEQRES   9 A  853  GLN LEU ALA GLU SER ASN ARG THR ARG ILE THR GLY GLU 
SEQRES  10 A  853  GLU VAL GLU VAL GLN ASP SER VAL PRO ALA ASP SER GLY 
SEQRES  11 A  853  LEU TYR ALA CYS VAL THR SER SER PRO SER GLY SER ASP 
SEQRES  12 A  853  THR THR TYR PHE SER VAL ASN VAL SER ASP ALA LEU PRO 
SEQRES  13 A  853  SER SER GLU ASP ASP ASP ASP ASP ASP ASP SER SER SER 
SEQRES  14 A  853  GLU GLU LYS GLU THR ASP ASN THR LYS PRO ASN PRO VAL 
SEQRES  15 A  853  ALA PRO TYR TRP THR SER PRO GLU LYS MET GLU LYS LYS 
SEQRES  16 A  853  LEU HIS ALA VAL PRO ALA ALA LYS THR VAL LYS PHE LYS 
SEQRES  17 A  853  CYS PRO SER SER GLY THR PRO ASN PRO THR LEU ARG TRP 
SEQRES  18 A  853  LEU LYS ASN GLY LYS GLU PHE LYS PRO ASP HIS ARG ILE 
SEQRES  19 A  853  GLY GLY TYR LYS VAL ARG TYR ALA THR TRP SER ILE ILE 
SEQRES  20 A  853  MET ASP SER VAL VAL PRO SER ASP LYS GLY ASN TYR THR 
SEQRES  21 A  853  CYS ILE VAL GLU ASN GLU TYR GLY SER ILE ASN HIS THR 
SEQRES  22 A  853  TYR GLN LEU ASP VAL VAL GLU ARG SER PRO HIS ARG PRO 
SEQRES  23 A  853  ILE LEU GLN ALA GLY LEU PRO ALA ASN LYS THR VAL ALA 
SEQRES  24 A  853  LEU GLY SER ASN VAL GLU PHE MET CYS LYS VAL TYR SER 
SEQRES  25 A  853  ASP PRO GLN PRO HIS ILE GLN TRP LEU LYS HIS ILE GLU 
SEQRES  26 A  853  VAL ASN GLY SER LYS THR GLY PRO ASP ASN LEU PRO TYR 
SEQRES  27 A  853  VAL GLN ILE LEU LYS THR ALA GLY VAL ASN THR THR ASP 
SEQRES  28 A  853  LYS GLU MET GLU VAL LEU HIS LEU ARG ASN VAL SER PHE 
SEQRES  29 A  853  GLU ASP ALA GLY GLU TYR THR CYS LEU ALA GLY ASN SER 
SEQRES  30 A  853  ILE GLY LEU SER HIS HIS SER ALA TRP LEU THR VAL LEU 
SEQRES  31 A  853  GLU ALA LEU GLU GLU ARG PRO ALA VAL MET THR SER PRO 
SEQRES  32 A  853  LEU TYR LEU GLU ILE ILE ILE TYR CYS THR GLY ALA PHE 
SEQRES  33 A  853  LEU ILE SER CYS MET VAL GLY SER VAL ILE VAL TYR LYS 
SEQRES  34 A  853  MET LYS SER GLY THR LYS LYS SER ASP PHE HIS SER GLN 
SEQRES  35 A  853  MET ALA VAL HIS LYS LEU ALA LYS SER ILE PRO LEU ARG 
SEQRES  36 A  853  ARG GLN VAL THR VAL SER ALA ASP SER SER ALA SER MET 
SEQRES  37 A  853  ASN SER GLY VAL LEU LEU VAL ARG PRO SER ARG LEU SER 
SEQRES  38 A  853  SER SER GLY THR PRO MET LEU ALA GLY VAL SER GLU TYR 
SEQRES  39 A  853  GLU LEU PRO GLU ASP PRO ARG TRP GLU LEU PRO ARG ASP 
SEQRES  40 A  853  ARG LEU VAL LEU GLY LYS PRO LEU GLY GLU GLY CYS PHE 
SEQRES  41 A  853  GLY GLN VAL VAL LEU ALA GLU ALA ILE GLY LEU ASP LYS 
SEQRES  42 A  853  ASP LYS PRO ASN ARG VAL THR LYS VAL ALA VAL LYS MET 
SEQRES  43 A  853  LEU LYS SER ASP ALA THR GLU LYS ASP LEU SER ASP LEU 
SEQRES  44 A  853  ILE SER GLU MET GLU MET MET LYS MET ILE GLY LYS HIS 
SEQRES  45 A  853  LYS ASN ILE ILE ASN LEU LEU GLY ALA CYS THR GLN ASP 
SEQRES  46 A  853  GLY PRO LEU TYR VAL ILE VAL GLU TYR ALA SER LYS GLY 
SEQRES  47 A  853  ASN LEU ARG GLU TYR LEU GLN ALA ARG ARG PRO PRO GLY 
SEQRES  48 A  853  LEU GLU TYR CYS TYR ASN PRO SER HIS ASN PRO GLU GLU 
SEQRES  49 A  853  GLN LEU SER SER LYS ASP LEU VAL SER CYS ALA TYR GLN 
SEQRES  50 A  853  VAL ALA ARG GLY MET GLU TYR LEU ALA SER LYS LYS CYS 
SEQRES  51 A  853  ILE HIS ARG ASP LEU ALA ALA ARG ASN VAL LEU VAL THR 
SEQRES  52 A  853  GLU ASP ASN VAL MET LYS ILE ALA ASP PHE GLY LEU ALA 
SEQRES  53 A  853  ARG ASP ILE HIS HIS ILE ASP TYR TYR LYS LYS THR THR 
SEQRES  54 A  853  ASN GLY ARG LEU PRO VAL LYS TRP MET ALA PRO GLU ALA 
SEQRES  55 A  853  LEU PHE ASP ARG ILE TYR THR HIS GLN SER ASP VAL TRP 
SEQRES  56 A  853  SER PHE GLY VAL LEU LEU TRP GLU ILE PHE THR LEU GLY 
SEQRES  57 A  853  GLY SER PRO TYR PRO GLY VAL PRO VAL GLU GLU LEU PHE 
SEQRES  58 A  853  LYS LEU LEU LYS GLU GLY HIS ARG MET ASP LYS PRO SER 
SEQRES  59 A  853  ASN CYS THR ASN GLU LEU TYR MET MET MET ARG ASP CYS 
SEQRES  60 A  853  TRP HIS ALA VAL PRO SER GLN ARG PRO THR PHE LYS GLN 
SEQRES  61 A  853  LEU VAL GLU ASP LEU ASP ARG ILE VAL ALA LEU THR SER 
SEQRES  62 A  853  ASN GLN GLU TYR LEU ASP LEU SER MET PRO LEU ASP GLN 
SEQRES  63 A  853  TYR SER PRO SER PHE PRO ASP THR ARG SER SER THR CYS 
SEQRES  64 A  853  SER SER GLY GLU ASP SER VAL PHE SER HIS GLU PRO LEU 
SEQRES  65 A  853  PRO GLU GLU PRO CYS LEU PRO ARG HIS PRO ALA GLN LEU 
SEQRES  66 A  853  ALA ASN GLY GLY LEU LYS ARG ARG 
SSBOND   0 CYS A   88    CYS A  134                                       2.03
SSBOND   1 CYS A  209    CYS A  261                                       2.03
SSBOND   2 CYS A  308    CYS A  372                                       2.03
ATOM      1  N   MET A   1       5.485 -12.127  49.406  1.00-43.98           N
ATOM      2 1H   MET A   1       4.605 -11.849  48.995  1.00-43.98           H
ATOM      3 2H   MET A   1       5.303 -12.635  50.260  1.00-43.98           H
ATOM      4 3H   MET A   1       5.980 -12.724  48.757  1.00-43.98           H
ATOM      5  CA  MET A   1       6.297 -10.922  49.703  1.00-43.98           C
ATOM      6  HA  MET A   1       5.755 -10.296  50.410  1.00-43.98           H
ATOM      7  C   MET A   1       6.497 -10.141  48.428  1.00-43.98           C
ATOM      8  O   MET A   1       6.506 -10.736  47.355  1.00-43.98           O
ATOM      9  CB  MET A   1       7.646 -11.319  50.305  1.00-43.98           C
ATOM     10 1HB  MET A   1       8.184 -11.940  49.590  1.00-43.98           H
ATOM     11 2HB  MET A   1       8.226 -10.414  50.482  1.00-43.98           H
ATOM     12  CG  MET A   1       7.512 -12.081  51.620  1.00-43.98           C
ATOM     13 1HG  MET A   1       6.943 -12.993  51.445  1.00-43.98           H
ATOM     14 2HG  MET A   1       8.502 -12.356  51.983  1.00-43.98           H
ATOM     15  SD  MET A   1       6.670 -11.107  52.877  1.00-43.98           S
ATOM     16  CE  MET A   1       7.965  -9.991  53.425  1.00-43.98           C
ATOM     17 1HE  MET A   1       7.578  -9.335  54.202  1.00-43.98           H
ATOM     18 2HE  MET A   1       8.333  -9.394  52.591  1.00-43.98           H
ATOM     19 3HE  MET A   1       8.788 -10.571  53.838  1.00-43.98           H
ATOM     20  N   GLU A   2       6.588  -8.822  48.508  1.00 -5.44           N
ATOM     21  H   GLU A   2       6.603  -8.355  49.412  1.00 -5.44           H
ATOM     22  CA  GLU A   2       6.642  -7.998  47.304  1.00 -5.44           C
ATOM     23  HA  GLU A   2       5.814  -8.286  46.656  1.00 -5.44           H
ATOM     24  C   GLU A   2       7.960  -8.211  46.553  1.00 -5.44           C
ATOM     25  O   GLU A   2       9.040  -8.177  47.158  1.00 -5.44           O
ATOM     26  CB  GLU A   2       6.467  -6.529  47.691  1.00 -5.44           C
ATOM     27 1HB  GLU A   2       5.653  -6.465  48.410  1.00 -5.44           H
ATOM     28 2HB  GLU A   2       7.375  -6.176  48.175  1.00 -5.44           H
ATOM     29  CG  GLU A   2       6.142  -5.618  46.527  1.00 -5.44           C
ATOM     30 1HG  GLU A   2       6.927  -5.708  45.776  1.00 -5.44           H
ATOM     31 2HG  GLU A   2       5.196  -5.931  46.087  1.00 -5.44           H
ATOM     32  CD  GLU A   2       6.034  -4.169  46.955  1.00 -5.44           C
ATOM     33  OE1 GLU A   2       5.298  -3.845  47.910  1.00 -5.44           O
ATOM     34  OE2 GLU A   2       6.740  -3.319  46.376  1.00 -5.44           O
ATOM     35  N   ALA A   3       7.868  -8.446  45.250  1.00 14.88           N
ATOM     36  H   ALA A   3       6.953  -8.470  44.822  1.00 14.88           H
ATOM     37  CA  ALA A   3       9.021  -8.693  44.382  1.00 14.88           C
ATOM     38  HA  ALA A   3       9.736  -9.322  44.915  1.00 14.88           H
ATOM     39  C   ALA A   3       9.735  -7.391  43.988  1.00 14.88           C
ATOM     40  O   ALA A   3       9.713  -6.991  42.822  1.00 14.88           O
ATOM     41  CB  ALA A   3       8.555  -9.457  43.126  1.00 14.88           C
ATOM     42 1HB  ALA A   3       8.122 -10.414  43.416  1.00 14.88           H
ATOM     43 2HB  ALA A   3       9.409  -9.646  42.472  1.00 14.88           H
ATOM     44 3HB  ALA A   3       7.814  -8.872  42.578  1.00 14.88           H
ATOM     45  N   ARG A   4      10.354  -6.728  44.959  1.00-11.42           N
ATOM     46  H   ARG A   4      10.338  -7.135  45.891  1.00-11.42           H
ATOM     47  CA  ARG A   4      11.044  -5.437  44.768  1.00-11.42           C
ATOM     48  HA  ARG A   4      10.414  -4.809  44.136  1.00-11.42           H
ATOM     49  C   ARG A   4      12.395  -5.538  44.062  1.00-11.42           C
ATOM     50  O   ARG A   4      13.402  -5.014  44.541  1.00-11.42           O
ATOM     51  CB  ARG A   4      11.210  -4.731  46.122  1.00-11.42           C
ATOM     52 1HB  ARG A   4      11.741  -5.391  46.808  1.00-11.42           H
ATOM     53 2HB  ARG A   4      11.794  -3.820  45.984  1.00-11.42           H
ATOM     54  CG  ARG A   4       9.886  -4.336  46.729  1.00-11.42           C
ATOM     55 1HG  ARG A   4       9.391  -3.643  46.049  1.00-11.42           H
ATOM     56 2HG  ARG A   4       9.262  -5.220  46.846  1.00-11.42           H
ATOM     57  CD  ARG A   4      10.029  -3.668  48.083  1.00-11.42           C
ATOM     58 1HD  ARG A   4      10.497  -4.363  48.783  1.00-11.42           H
ATOM     59 2HD  ARG A   4      10.642  -2.770  47.993  1.00-11.42           H
ATOM     60  NE  ARG A   4       8.688  -3.307  48.554  1.00-11.42           N
ATOM     61  HE  ARG A   4       7.940  -3.386  47.877  1.00-11.42           H
ATOM     62  CZ  ARG A   4       8.348  -2.876  49.758  1.00-11.42           C
ATOM     63  NH1 ARG A   4       7.084  -2.693  50.006  1.00-11.42           N
ATOM     64 1HH1 ARG A   4       6.396  -2.898  49.291  1.00-11.42           H
ATOM     65 2HH1 ARG A   4       6.799  -2.353  50.912  1.00-11.42           H
ATOM     66  NH2 ARG A   4       9.202  -2.634  50.712  1.00-11.42           N
ATOM     67 1HH2 ARG A   4      10.191  -2.661  50.516  1.00-11.42           H
ATOM     68 2HH2 ARG A   4       8.874  -2.399  51.635  1.00-11.42           H
ATOM     69  N   VAL A   5      12.428  -6.252  42.951  1.00 -6.61           N
ATOM     70  H   VAL A   5      11.561  -6.663  42.617  1.00 -6.61           H
ATOM     71  CA  VAL A   5      13.627  -6.426  42.141  1.00 -6.61           C
ATOM     72  HA  VAL A   5      14.411  -5.754  42.485  1.00 -6.61           H
ATOM     73  C   VAL A   5      13.211  -6.050  40.723  1.00 -6.61           C
ATOM     74  O   VAL A   5      12.329  -6.701  40.145  1.00 -6.61           O
ATOM     75  CB  VAL A   5      14.143  -7.898  42.196  1.00 -6.61           C
ATOM     76  HB  VAL A   5      13.374  -8.555  41.792  1.00 -6.61           H
ATOM     77  CG1 VAL A   5      15.418  -8.062  41.371  1.00 -6.61           C
ATOM     78 1HG1 VAL A   5      15.779  -9.087  41.453  1.00 -6.61           H
ATOM     79 2HG1 VAL A   5      16.191  -7.381  41.728  1.00 -6.61           H
ATOM     80 3HG1 VAL A   5      15.212  -7.853  40.322  1.00 -6.61           H
ATOM     81  CG2 VAL A   5      14.427  -8.331  43.647  1.00 -6.61           C
ATOM     82 1HG2 VAL A   5      14.836  -9.342  43.656  1.00 -6.61           H
ATOM     83 2HG2 VAL A   5      13.504  -8.332  44.225  1.00 -6.61           H
ATOM     84 3HG2 VAL A   5      15.145  -7.651  44.109  1.00 -6.61           H
ATOM     85  N   SER A   6      13.803  -5.006  40.157  1.00  5.47           N
ATOM     86  H   SER A   6      14.493  -4.468  40.662  1.00  5.47           H
ATOM     87  CA  SER A   6      13.531  -4.670  38.762  1.00  5.47           C
ATOM     88  HA  SER A   6      12.465  -4.762  38.557  1.00  5.47           H
ATOM     89  C   SER A   6      14.309  -5.687  37.944  1.00  5.47           C
ATOM     90  O   SER A   6      15.385  -6.126  38.350  1.00  5.47           O
ATOM     91  CB  SER A   6      13.985  -3.254  38.414  1.00  5.47           C
ATOM     92 1HB  SER A   6      13.449  -2.542  39.042  1.00  5.47           H
ATOM     93 2HB  SER A   6      15.054  -3.163  38.597  1.00  5.47           H
ATOM     94  OG  SER A   6      13.722  -2.964  37.051  1.00  5.47           O
ATOM     95  HG  SER A   6      13.903  -2.030  36.905  1.00  5.47           H
ATOM     96  N   LEU A   7      13.765  -6.092  36.808  1.00 -8.75           N
ATOM     97  H   LEU A   7      12.884  -5.698  36.512  1.00 -8.75           H
ATOM     98  CA  LEU A   7      14.392  -7.123  35.981  1.00 -8.75           C
ATOM     99  HA  LEU A   7      15.316  -7.469  36.442  1.00 -8.75           H
ATOM    100  C   LEU A   7      14.728  -6.561  34.615  1.00 -8.75           C
ATOM    101  O   LEU A   7      14.887  -7.313  33.652  1.00 -8.75           O
ATOM    102  CB  LEU A   7      13.442  -8.313  35.816  1.00 -8.75           C
ATOM    103 1HB  LEU A   7      12.541  -7.955  35.321  1.00 -8.75           H
ATOM    104 2HB  LEU A   7      13.917  -9.041  35.157  1.00 -8.75           H
ATOM    105  CG  LEU A   7      13.021  -9.059  37.088  1.00 -8.75           C
ATOM    106  HG  LEU A   7      12.534  -8.358  37.764  1.00 -8.75           H
ATOM    107  CD1 LEU A   7      12.020 -10.132  36.704  1.00 -8.75           C
ATOM    108 1HD1 LEU A   7      11.665 -10.636  37.602  1.00 -8.75           H
ATOM    109 2HD1 LEU A   7      12.480 -10.865  36.039  1.00 -8.75           H
ATOM    110 3HD1 LEU A   7      11.164  -9.679  36.205  1.00 -8.75           H
ATOM    111  CD2 LEU A   7      14.203  -9.694  37.812  1.00 -8.75           C
ATOM    112 1HD2 LEU A   7      13.846 -10.277  38.658  1.00 -8.75           H
ATOM    113 2HD2 LEU A   7      14.863  -8.917  38.189  1.00 -8.75           H
ATOM    114 3HD2 LEU A   7      14.758 -10.345  37.135  1.00 -8.75           H
ATOM    115  N   LYS A   8      14.762  -5.240  34.507  1.00 22.01           N
ATOM    116  H   LYS A   8      14.761  -4.661  35.338  1.00 22.01           H
ATOM    117  CA  LYS A   8      14.803  -4.617  33.190  1.00 22.01           C
ATOM    118  HA  LYS A   8      14.037  -5.100  32.594  1.00 22.01           H
ATOM    119  C   LYS A   8      16.116  -4.842  32.458  1.00 22.01           C
ATOM    120  O   LYS A   8      17.162  -4.306  32.821  1.00 22.01           O
ATOM    121  CB  LYS A   8      14.463  -3.134  33.271  1.00 22.01           C
ATOM    122 1HB  LYS A   8      15.106  -2.649  34.005  1.00 22.01           H
ATOM    123 2HB  LYS A   8      14.654  -2.688  32.294  1.00 22.01           H
ATOM    124  CG  LYS A   8      13.001  -2.908  33.632  1.00 22.01           C
ATOM    125 1HG  LYS A   8      12.480  -3.863  33.611  1.00 22.01           H
ATOM    126 2HG  LYS A   8      12.926  -2.482  34.631  1.00 22.01           H
ATOM    127  CD  LYS A   8      12.361  -1.973  32.627  1.00 22.01           C
ATOM    128 1HD  LYS A   8      12.851  -1.002  32.697  1.00 22.01           H
ATOM    129 2HD  LYS A   8      12.514  -2.366  31.624  1.00 22.01           H
ATOM    130  CE  LYS A   8      10.866  -1.790  32.850  1.00 22.01           C
ATOM    131 1HE  LYS A   8      10.695  -1.456  33.875  1.00 22.01           H
ATOM    132 2HE  LYS A   8      10.516  -1.005  32.175  1.00 22.01           H
ATOM    133  NZ  LYS A   8      10.061  -3.026  32.590  1.00 22.01           N
ATOM    134 1HZ  LYS A   8       9.076  -2.793  32.575  1.00 22.01           H
ATOM    135 2HZ  LYS A   8      10.236  -3.719  33.307  1.00 22.01           H
ATOM    136 3HZ  LYS A   8      10.318  -3.427  31.695  1.00 22.01           H
ATOM    137  N   ARG A   9      16.046  -5.692  31.445  1.00 34.11           N
ATOM    138  H   ARG A   9      15.150  -6.112  31.216  1.00 34.11           H
ATOM    139  CA  ARG A   9      17.214  -6.069  30.657  1.00 34.11           C
ATOM    140  HA  ARG A   9      18.042  -6.277  31.334  1.00 34.11           H
ATOM    141  C   ARG A   9      17.609  -4.931  29.727  1.00 34.11           C
ATOM    142  O   ARG A   9      16.743  -4.291  29.131  1.00 34.11           O
ATOM    143  CB  ARG A   9      16.874  -7.337  29.863  1.00 34.11           C
ATOM    144 1HB  ARG A   9      16.390  -8.030  30.550  1.00 34.11           H
ATOM    145 2HB  ARG A   9      16.161  -7.090  29.075  1.00 34.11           H
ATOM    146  CG  ARG A   9      18.075  -8.051  29.257  1.00 34.11           C
ATOM    147 1HG  ARG A   9      18.984  -7.634  29.690  1.00 34.11           H
ATOM    148 2HG  ARG A   9      18.028  -9.110  29.507  1.00 34.11           H
ATOM    149  CD  ARG A   9      18.138  -7.906  27.749  1.00 34.11           C
ATOM    150 1HD  ARG A   9      17.332  -8.483  27.291  1.00 34.11           H
ATOM    151 2HD  ARG A   9      18.013  -6.854  27.493  1.00 34.11           H
ATOM    152  NE  ARG A   9      19.438  -8.359  27.239  1.00 34.11           N
ATOM    153  HE  ARG A   9      20.061  -8.804  27.903  1.00 34.11           H
ATOM    154  CZ  ARG A   9      19.893  -8.196  26.004  1.00 34.11           C
ATOM    155  NH1 ARG A   9      21.135  -8.473  25.756  1.00 34.11           N
ATOM    156 1HH1 ARG A   9      21.756  -8.743  26.505  1.00 34.11           H
ATOM    157 2HH1 ARG A   9      21.483  -8.421  24.808  1.00 34.11           H
ATOM    158  NH2 ARG A   9      19.166  -7.762  25.009  1.00 34.11           N
ATOM    159 1HH2 ARG A   9      18.179  -7.617  25.137  1.00 34.11           H
ATOM    160 2HH2 ARG A   9      19.617  -7.535  24.132  1.00 34.11           H
ATOM    161  N   ARG A  10      18.904  -4.703  29.563  1.00 -3.46           N
ATOM    162  H   ARG A  10      19.574  -5.231  30.115  1.00 -3.46           H
ATOM    163  CA  ARG A  10      19.399  -3.749  28.567  1.00 -3.46           C
ATOM    164  HA  ARG A  10      18.776  -2.858  28.591  1.00 -3.46           H
ATOM    165  C   ARG A  10      19.289  -4.365  27.175  1.00 -3.46           C
ATOM    166  O   ARG A  10      20.194  -5.055  26.710  1.00 -3.46           O
ATOM    167  CB  ARG A  10      20.847  -3.339  28.865  1.00 -3.46           C
ATOM    168 1HB  ARG A  10      20.909  -3.009  29.902  1.00 -3.46           H
ATOM    169 2HB  ARG A  10      21.490  -4.212  28.746  1.00 -3.46           H
ATOM    170  CG  ARG A  10      21.375  -2.219  27.967  1.00 -3.46           C
ATOM    171 1HG  ARG A  10      21.253  -2.506  26.924  1.00 -3.46           H
ATOM    172 2HG  ARG A  10      20.812  -1.305  28.152  1.00 -3.46           H
ATOM    173  CD  ARG A  10      22.853  -1.971  28.228  1.00 -3.46           C
ATOM    174 1HD  ARG A  10      22.995  -1.678  29.267  1.00 -3.46           H
ATOM    175 2HD  ARG A  10      23.394  -2.901  28.052  1.00 -3.46           H
ATOM    176  NE  ARG A  10      23.398  -0.939  27.337  1.00 -3.46           N
ATOM    177  HE  ARG A  10      23.701  -1.248  26.414  1.00 -3.46           H
ATOM    178  CZ  ARG A  10      23.533   0.354  27.594  1.00 -3.46           C
ATOM    179  NH1 ARG A  10      23.955   1.135  26.641  1.00 -3.46           N
ATOM    180 1HH1 ARG A  10      24.178   0.748  25.729  1.00 -3.46           H
ATOM    181 2HH1 ARG A  10      24.051   2.130  26.815  1.00 -3.46           H
ATOM    182  NH2 ARG A  10      23.274   0.904  28.748  1.00 -3.46           N
ATOM    183 1HH2 ARG A  10      22.993   0.332  29.534  1.00 -3.46           H
ATOM    184 2HH2 ARG A  10      23.351   1.911  28.839  1.00 -3.46           H
ATOM    185  N   ILE A  11      18.155  -4.150  26.529  1.00 30.00           N
ATOM    186  H   ILE A  11      17.397  -3.680  27.005  1.00 30.00           H
ATOM    187  CA  ILE A  11      17.996  -4.450  25.111  1.00 30.00           C
ATOM    188  HA  ILE A  11      18.615  -5.295  24.824  1.00 30.00           H
ATOM    189  C   ILE A  11      18.538  -3.175  24.484  1.00 30.00           C
ATOM    190  O   ILE A  11      18.128  -2.090  24.877  1.00 30.00           O
ATOM    191  CB  ILE A  11      16.511  -4.702  24.710  1.00 30.00           C
ATOM    192  HB  ILE A  11      15.942  -3.800  24.923  1.00 30.00           H
ATOM    193  CG1 ILE A  11      15.926  -5.849  25.562  1.00 30.00           C
ATOM    194 1HG1 ILE A  11      16.465  -6.766  25.326  1.00 30.00           H
ATOM    195 2HG1 ILE A  11      16.087  -5.625  26.615  1.00 30.00           H
ATOM    196  CG2 ILE A  11      16.398  -5.004  23.191  1.00 30.00           C
ATOM    197 1HG2 ILE A  11      15.350  -5.104  22.905  1.00 30.00           H
ATOM    198 2HG2 ILE A  11      16.924  -5.927  22.940  1.00 30.00           H
ATOM    199 3HG2 ILE A  11      16.823  -4.183  22.612  1.00 30.00           H
ATOM    200  CD1 ILE A  11      14.437  -6.119  25.384  1.00 30.00           C
ATOM    201 1HD1 ILE A  11      14.099  -6.797  26.168  1.00 30.00           H
ATOM    202 2HD1 ILE A  11      14.262  -6.587  24.416  1.00 30.00           H
ATOM    203 3HD1 ILE A  11      13.876  -5.187  25.441  1.00 30.00           H
ATOM    204  N   GLU A  12      19.494  -3.282  23.576  1.00  4.49           N
ATOM    205  H   GLU A  12      19.790  -4.199  23.252  1.00  4.49           H
ATOM    206  CA  GLU A  12      20.161  -2.104  23.029  1.00  4.49           C
ATOM    207  HA  GLU A  12      19.611  -1.207  23.314  1.00  4.49           H
ATOM    208  C   GLU A  12      20.171  -2.184  21.509  1.00  4.49           C
ATOM    209  O   GLU A  12      20.377  -3.252  20.936  1.00  4.49           O
ATOM    210  CB  GLU A  12      21.577  -2.011  23.606  1.00  4.49           C
ATOM    211 1HB  GLU A  12      21.498  -2.066  24.691  1.00  4.49           H
ATOM    212 2HB  GLU A  12      22.162  -2.860  23.254  1.00  4.49           H
ATOM    213  CG  GLU A  12      22.294  -0.725  23.242  1.00  4.49           C
ATOM    214 1HG  GLU A  12      22.407  -0.684  22.160  1.00  4.49           H
ATOM    215 2HG  GLU A  12      21.676   0.116  23.559  1.00  4.49           H
ATOM    216  CD  GLU A  12      23.660  -0.584  23.886  1.00  4.49           C
ATOM    217  OE1 GLU A  12      24.097  -1.469  24.647  1.00  4.49           O
ATOM    218  OE2 GLU A  12      24.285   0.482  23.701  1.00  4.49           O
ATOM    219  N   LEU A  13      19.913  -1.057  20.860  1.00 26.61           N
ATOM    220  H   LEU A  13      19.782  -0.198  21.395  1.00 26.61           H
ATOM    221  CA  LEU A  13      19.761  -0.982  19.407  1.00 26.61           C
ATOM    222  HA  LEU A  13      19.918  -1.970  18.975  1.00 26.61           H
ATOM    223  C   LEU A  13      20.809  -0.053  18.805  1.00 26.61           C
ATOM    224  O   LEU A  13      20.649   0.480  17.700  1.00 26.61           O
ATOM    225  CB  LEU A  13      18.337  -0.521  19.065  1.00 26.61           C
ATOM    226 1HB  LEU A  13      18.189   0.469  19.496  1.00 26.61           H
ATOM    227 2HB  LEU A  13      18.258  -0.435  17.982  1.00 26.61           H
ATOM    228  CG  LEU A  13      17.196  -1.437  19.544  1.00 26.61           C
ATOM    229  HG  LEU A  13      17.265  -1.553  20.625  1.00 26.61           H
ATOM    230  CD1 LEU A  13      15.859  -0.789  19.226  1.00 26.61           C
ATOM    231 1HD1 LEU A  13      15.048  -1.430  19.573  1.00 26.61           H
ATOM    232 2HD1 LEU A  13      15.757  -0.638  18.150  1.00 26.61           H
ATOM    233 3HD1 LEU A  13      15.797   0.165  19.741  1.00 26.61           H
ATOM    234  CD2 LEU A  13      17.239  -2.822  18.908  1.00 26.61           C
ATOM    235 1HD2 LEU A  13      16.399  -3.418  19.260  1.00 26.61           H
ATOM    236 2HD2 LEU A  13      18.155  -3.334  19.204  1.00 26.61           H
ATOM    237 3HD2 LEU A  13      17.200  -2.750  17.820  1.00 26.61           H
ATOM    238  N   THR A  14      21.897   0.131  19.538  1.00 18.75           N
ATOM    239  H   THR A  14      21.934  -0.251  20.470  1.00 18.75           H
ATOM    240  CA  THR A  14      23.099   0.771  19.008  1.00 18.75           C
ATOM    241  HA  THR A  14      22.853   1.751  18.606  1.00 18.75           H
ATOM    242  C   THR A  14      23.631  -0.142  17.910  1.00 18.75           C
ATOM    243  O   THR A  14      23.781  -1.343  18.139  1.00 18.75           O
ATOM    244  CB  THR A  14      24.174   0.906  20.110  1.00 18.75           C
ATOM    245  HB  THR A  14      24.505  -0.087  20.416  1.00 18.75           H
ATOM    246  OG1 THR A  14      23.590   1.565  21.234  1.00 18.75           O
ATOM    247  HG1 THR A  14      24.046   1.262  22.033  1.00 18.75           H
ATOM    248  CG2 THR A  14      25.368   1.731  19.668  1.00 18.75           C
ATOM    249 1HG2 THR A  14      26.063   1.834  20.503  1.00 18.75           H
ATOM    250 2HG2 THR A  14      25.043   2.725  19.359  1.00 18.75           H
ATOM    251 3HG2 THR A  14      25.883   1.239  18.843  1.00 18.75           H
ATOM    252  N   VAL A  15      23.899   0.386  16.724  1.00 -7.05           N
ATOM    253  H   VAL A  15      23.726   1.363  16.547  1.00 -7.05           H
ATOM    254  CA  VAL A  15      24.514  -0.426  15.678  1.00 -7.05           C
ATOM    255  HA  VAL A  15      24.062  -1.417  15.674  1.00 -7.05           H
ATOM    256  C   VAL A  15      25.981  -0.540  16.073  1.00 -7.05           C
ATOM    257  O   VAL A  15      26.646   0.466  16.322  1.00 -7.05           O
ATOM    258  CB  VAL A  15      24.376   0.208  14.265  1.00 -7.05           C
ATOM    259  HB  VAL A  15      24.849   1.190  14.271  1.00 -7.05           H
ATOM    260  CG1 VAL A  15      25.056  -0.661  13.199  1.00 -7.05           C
ATOM    261 1HG1 VAL A  15      24.939  -0.193  12.222  1.00 -7.05           H
ATOM    262 2HG1 VAL A  15      24.616  -1.658  13.178  1.00 -7.05           H
ATOM    263 3HG1 VAL A  15      26.124  -0.742  13.409  1.00 -7.05           H
ATOM    264  CG2 VAL A  15      22.894   0.391  13.892  1.00 -7.05           C
ATOM    265 1HG2 VAL A  15      22.821   0.814  12.890  1.00 -7.05           H
ATOM    266 2HG2 VAL A  15      22.415   1.075  14.591  1.00 -7.05           H
ATOM    267 3HG2 VAL A  15      22.378  -0.570  13.916  1.00 -7.05           H
ATOM    268  N   GLU A  16      26.474  -1.761  16.190  1.00 31.57           N
ATOM    269  H   GLU A  16      25.877  -2.569  16.045  1.00 31.57           H
ATOM    270  CA  GLU A  16      27.873  -1.987  16.516  1.00 31.57           C
ATOM    271  HA  GLU A  16      28.212  -1.167  17.147  1.00 31.57           H
ATOM    272  C   GLU A  16      28.708  -1.977  15.233  1.00 31.57           C
ATOM    273  O   GLU A  16      28.256  -2.425  14.173  1.00 31.57           O
ATOM    274  CB  GLU A  16      28.036  -3.288  17.321  1.00 31.57           C
ATOM    275 1HB  GLU A  16      29.038  -3.276  17.751  1.00 31.57           H
ATOM    276 2HB  GLU A  16      27.331  -3.259  18.150  1.00 31.57           H
ATOM    277  CG  GLU A  16      27.881  -4.638  16.594  1.00 31.57           C
ATOM    278 1HG  GLU A  16      28.631  -4.693  15.811  1.00 31.57           H
ATOM    279 2HG  GLU A  16      28.102  -5.428  17.312  1.00 31.57           H
ATOM    280  CD  GLU A  16      26.523  -4.937  15.955  1.00 31.57           C
ATOM    281  OE1 GLU A  16      25.463  -4.436  16.400  1.00 31.57           O
ATOM    282  OE2 GLU A  16      26.516  -5.730  14.979  1.00 31.57           O
ATOM    283  N   TYR A  17      29.923  -1.456  15.330  1.00 23.12           N
ATOM    284  H   TYR A  17      30.223  -1.076  16.217  1.00 23.12           H
ATOM    285  CA  TYR A  17      30.849  -1.367  14.193  1.00 23.12           C
ATOM    286  HA  TYR A  17      30.412  -1.890  13.343  1.00 23.12           H
ATOM    287  C   TYR A  17      32.237  -1.987  14.426  1.00 23.12           C
ATOM    288  O   TYR A  17      33.239  -1.272  14.527  1.00 23.12           O
ATOM    289  CB  TYR A  17      31.010   0.104  13.799  1.00 23.12           C
ATOM    290 1HB  TYR A  17      31.350   0.677  14.661  1.00 23.12           H
ATOM    291 2HB  TYR A  17      31.764   0.171  13.018  1.00 23.12           H
ATOM    292  CG  TYR A  17      29.739   0.717  13.257  1.00 23.12           C
ATOM    293  CD1 TYR A  17      28.877   1.477  14.076  1.00 23.12           C
ATOM    294  HD1 TYR A  17      29.112   1.623  15.122  1.00 23.12           H
ATOM    295  CD2 TYR A  17      29.394   0.537  11.906  1.00 23.12           C
ATOM    296  HD2 TYR A  17      30.021  -0.067  11.268  1.00 23.12           H
ATOM    297  CE1 TYR A  17      27.683   2.042  13.542  1.00 23.12           C
ATOM    298  HE1 TYR A  17      27.013   2.601  14.176  1.00 23.12           H
ATOM    299  CE2 TYR A  17      28.232   1.123  11.369  1.00 23.12           C
ATOM    300  HE2 TYR A  17      28.002   0.999  10.325  1.00 23.12           H
ATOM    301  CZ  TYR A  17      27.374   1.849  12.191  1.00 23.12           C
ATOM    302  OH  TYR A  17      26.225   2.330  11.622  1.00 23.12           O
ATOM    303  HH  TYR A  17      26.138   2.040  10.709  1.00 23.12           H
ATOM    304  N   PRO A  18      32.327  -3.323  14.563  1.00 30.54           N
ATOM    305  CA  PRO A  18      33.672  -3.908  14.475  1.00 30.54           C
ATOM    306  HA  PRO A  18      34.367  -3.410  15.150  1.00 30.54           H
ATOM    307  C   PRO A  18      34.156  -3.893  13.031  1.00 30.54           C
ATOM    308  O   PRO A  18      33.342  -3.979  12.111  1.00 30.54           O
ATOM    309  CB  PRO A  18      33.448  -5.368  14.885  1.00 30.54           C
ATOM    310 1HB  PRO A  18      33.460  -6.002  13.999  1.00 30.54           H
ATOM    311 2HB  PRO A  18      34.204  -5.697  15.599  1.00 30.54           H
ATOM    312  CG  PRO A  18      32.103  -5.401  15.486  1.00 30.54           C
ATOM    313 1HG  PRO A  18      31.656  -6.385  15.362  1.00 30.54           H
ATOM    314 2HG  PRO A  18      32.159  -5.130  16.541  1.00 30.54           H
ATOM    315  CD  PRO A  18      31.325  -4.384  14.740  1.00 30.54           C
ATOM    316 1HD  PRO A  18      30.993  -4.770  13.774  1.00 30.54           H
ATOM    317 2HD  PRO A  18      30.488  -4.037  15.338  1.00 30.54           H
ATOM    318  N   TRP A  19      35.461  -3.886  12.805  1.00 23.41           N
ATOM    319  H   TRP A  19      36.114  -3.848  13.572  1.00 23.41           H
ATOM    320  CA  TRP A  19      35.990  -3.951  11.444  1.00 23.41           C
ATOM    321  HA  TRP A  19      35.192  -4.208  10.749  1.00 23.41           H
ATOM    322  C   TRP A  19      37.070  -5.013  11.349  1.00 23.41           C
ATOM    323  O   TRP A  19      37.752  -5.282  12.331  1.00 23.41           O
ATOM    324  CB  TRP A  19      36.561  -2.590  11.042  1.00 23.41           C
ATOM    325 1HB  TRP A  19      37.400  -2.345  11.694  1.00 23.41           H
ATOM    326 2HB  TRP A  19      36.918  -2.651  10.017  1.00 23.41           H
ATOM    327  CG  TRP A  19      35.544  -1.496  11.127  1.00 23.41           C
ATOM    328  CD1 TRP A  19      35.530  -0.455  12.001  1.00 23.41           C
ATOM    329  HD1 TRP A  19      36.285  -0.285  12.760  1.00 23.41           H
ATOM    330  CD2 TRP A  19      34.346  -1.352  10.340  1.00 23.41           C
ATOM    331  NE1 TRP A  19      34.437   0.343  11.809  1.00 23.41           N
ATOM    332  HE1 TRP A  19      34.224   1.181  12.347  1.00 23.41           H
ATOM    333  CE2 TRP A  19      33.676  -0.185  10.805  1.00 23.41           C
ATOM    334  CE3 TRP A  19      33.757  -2.102   9.302  1.00 23.41           C
ATOM    335  HE3 TRP A  19      34.241  -2.987   8.924  1.00 23.41           H
ATOM    336  CZ2 TRP A  19      32.456   0.254  10.256  1.00 23.41           C
ATOM    337  HZ2 TRP A  19      31.979   1.153  10.621  1.00 23.41           H
ATOM    338  CZ3 TRP A  19      32.511  -1.684   8.771  1.00 23.41           C
ATOM    339  HZ3 TRP A  19      32.039  -2.262   7.989  1.00 23.41           H
ATOM    340  CH2 TRP A  19      31.874  -0.507   9.259  1.00 23.41           C
ATOM    341  HH2 TRP A  19      30.918  -0.213   8.848  1.00 23.41           H
ATOM    342  N   ARG A  20      37.273  -5.570  10.161  1.00 -5.98           N
ATOM    343  H   ARG A  20      36.589  -5.411   9.420  1.00 -5.98           H
ATOM    344  CA  ARG A  20      38.455  -6.396   9.859  1.00 -5.98           C
ATOM    345  HA  ARG A  20      38.871  -6.796  10.785  1.00 -5.98           H
ATOM    346  C   ARG A  20      39.529  -5.526   9.204  1.00 -5.98           C
ATOM    347  O   ARG A  20      40.505  -6.005   8.630  1.00 -5.98           O
ATOM    348  CB  ARG A  20      38.081  -7.565   8.938  1.00 -5.98           C
ATOM    349 1HB  ARG A  20      37.670  -7.165   8.011  1.00 -5.98           H
ATOM    350 2HB  ARG A  20      38.988  -8.116   8.700  1.00 -5.98           H
ATOM    351  CG  ARG A  20      37.079  -8.549   9.539  1.00 -5.98           C
ATOM    352 1HG  ARG A  20      37.454  -8.901  10.501  1.00 -5.98           H
ATOM    353 2HG  ARG A  20      36.127  -8.043   9.693  1.00 -5.98           H
ATOM    354  CD  ARG A  20      36.858  -9.750   8.620  1.00 -5.98           C
ATOM    355 1HD  ARG A  20      36.579  -9.385   7.631  1.00 -5.98           H
ATOM    356 2HD  ARG A  20      37.792 -10.309   8.537  1.00 -5.98           H
ATOM    357  NE  ARG A  20      35.798 -10.645   9.115  1.00 -5.98           N
ATOM    358  HE  ARG A  20      35.338 -10.374   9.975  1.00 -5.98           H
ATOM    359  CZ  ARG A  20      35.380 -11.764   8.531  1.00 -5.98           C
ATOM    360  NH1 ARG A  20      34.423 -12.455   9.077  1.00 -5.98           N
ATOM    361 1HH1 ARG A  20      34.003 -12.143   9.945  1.00 -5.98           H
ATOM    362 2HH1 ARG A  20      34.123 -13.312   8.636  1.00 -5.98           H
ATOM    363  NH2 ARG A  20      35.878 -12.247   7.425  1.00 -5.98           N
ATOM    364 1HH2 ARG A  20      36.634 -11.772   6.960  1.00 -5.98           H
ATOM    365 2HH2 ARG A  20      35.499 -13.104   7.050  1.00 -5.98           H
ATOM    366  N   CYS A  21      39.298  -4.225   9.229  1.00  1.60           N
ATOM    367  H   CYS A  21      38.487  -3.890   9.714  1.00  1.60           H
ATOM    368  CA  CYS A  21      40.171  -3.243   8.597  1.00  1.60           C
ATOM    369  HA  CYS A  21      40.620  -3.686   7.707  1.00  1.60           H
ATOM    370  C   CYS A  21      41.288  -2.837   9.563  1.00  1.60           C
ATOM    371  O   CYS A  21      41.130  -1.916  10.374  1.00  1.60           O
ATOM    372  CB  CYS A  21      39.308  -2.054   8.174  1.00  1.60           C
ATOM    373 1HB  CYS A  21      38.963  -1.527   9.065  1.00  1.60           H
ATOM    374 2HB  CYS A  21      39.902  -1.367   7.569  1.00  1.60           H
ATOM    375  SG  CYS A  21      37.863  -2.640   7.231  1.00  1.60           S
ATOM    376  HG  CYS A  21      37.187  -1.479   7.213  1.00  1.60           H
ATOM    377  N   GLY A  22      42.385  -3.580   9.516  1.00 17.88           N
ATOM    378  H   GLY A  22      42.442  -4.324   8.831  1.00 17.88           H
ATOM    379  CA  GLY A  22      43.504  -3.395  10.429  1.00 17.88           C
ATOM    380 1HA  GLY A  22      43.192  -2.785  11.276  1.00 17.88           H
ATOM    381 2HA  GLY A  22      43.793  -4.371  10.818  1.00 17.88           H
ATOM    382  C   GLY A  22      44.730  -2.756   9.807  1.00 17.88           C
ATOM    383  O   GLY A  22      44.674  -2.195   8.710  1.00 17.88           O
ATOM    384  N   ALA A  23      45.849  -2.846  10.509  1.00 -6.39           N
ATOM    385  H   ALA A  23      45.816  -3.296  11.419  1.00 -6.39           H
ATOM    386  CA  ALA A  23      47.129  -2.310  10.054  1.00 -6.39           C
ATOM    387  HA  ALA A  23      47.010  -1.241   9.871  1.00 -6.39           H
ATOM    388  C   ALA A  23      47.630  -2.959   8.757  1.00 -6.39           C
ATOM    389  O   ALA A  23      47.388  -4.153   8.498  1.00 -6.39           O
ATOM    390  CB  ALA A  23      48.160  -2.502  11.168  1.00 -6.39           C
ATOM    391 1HB  ALA A  23      47.835  -1.970  12.064  1.00 -6.39           H
ATOM    392 2HB  ALA A  23      49.126  -2.108  10.852  1.00 -6.39           H
ATOM    393 3HB  ALA A  23      48.274  -3.561  11.397  1.00 -6.39           H
ATOM    394  N   LEU A  24      48.356  -2.177   7.967  1.00 -7.75           N
ATOM    395  H   LEU A  24      48.549  -1.220   8.252  1.00 -7.75           H
ATOM    396  CA  LEU A  24      48.925  -2.629   6.700  1.00 -7.75           C
ATOM    397  HA  LEU A  24      49.130  -3.697   6.757  1.00 -7.75           H
ATOM    398  C   LEU A  24      50.230  -1.879   6.422  1.00 -7.75           C
ATOM    399  O   LEU A  24      50.315  -0.664   6.618  1.00 -7.75           O
ATOM    400  CB  LEU A  24      47.927  -2.356   5.563  1.00 -7.75           C
ATOM    401 1HB  LEU A  24      46.958  -2.756   5.858  1.00 -7.75           H
ATOM    402 2HB  LEU A  24      47.823  -1.274   5.473  1.00 -7.75           H
ATOM    403  CG  LEU A  24      48.263  -2.917   4.170  1.00 -7.75           C
ATOM    404  HG  LEU A  24      49.269  -2.609   3.904  1.00 -7.75           H
ATOM    405  CD1 LEU A  24      48.207  -4.441   4.130  1.00 -7.75           C
ATOM    406 1HD1 LEU A  24      48.466  -4.789   3.129  1.00 -7.75           H
ATOM    407 2HD1 LEU A  24      47.202  -4.782   4.380  1.00 -7.75           H
ATOM    408 3HD1 LEU A  24      48.917  -4.862   4.838  1.00 -7.75           H
ATOM    409  CD2 LEU A  24      47.312  -2.352   3.126  1.00 -7.75           C
ATOM    410 1HD2 LEU A  24      47.583  -2.730   2.140  1.00 -7.75           H
ATOM    411 2HD2 LEU A  24      47.379  -1.265   3.119  1.00 -7.75           H
ATOM    412 3HD2 LEU A  24      46.287  -2.649   3.351  1.00 -7.75           H
ATOM    413  N   SER A  25      51.240  -2.590   5.944  1.00 10.86           N
ATOM    414  H   SER A  25      51.139  -3.591   5.844  1.00 10.86           H
ATOM    415  CA  SER A  25      52.489  -1.964   5.511  1.00 10.86           C
ATOM    416  HA  SER A  25      52.937  -1.434   6.350  1.00 10.86           H
ATOM    417  C   SER A  25      52.224  -0.996   4.355  1.00 10.86           C
ATOM    418  O   SER A  25      51.397  -1.291   3.481  1.00 10.86           O
ATOM    419  CB  SER A  25      53.444  -3.054   5.013  1.00 10.86           C
ATOM    420 1HB  SER A  25      53.678  -3.724   5.840  1.00 10.86           H
ATOM    421 2HB  SER A  25      52.947  -3.625   4.228  1.00 10.86           H
ATOM    422  OG  SER A  25      54.653  -2.522   4.488  1.00 10.86           O
ATOM    423  HG  SER A  25      54.454  -2.029   3.677  1.00 10.86           H
ATOM    424  N   PRO A  26      52.982   0.114   4.264  1.00 -3.16           N
ATOM    425  CA  PRO A  26      52.947   0.811   2.970  1.00 -3.16           C
ATOM    426  HA  PRO A  26      51.945   1.173   2.745  1.00 -3.16           H
ATOM    427  C   PRO A  26      53.475  -0.080   1.852  1.00 -3.16           C
ATOM    428  O   PRO A  26      54.171  -1.071   2.109  1.00 -3.16           O
ATOM    429  CB  PRO A  26      53.922   1.975   3.171  1.00 -3.16           C
ATOM    430 1HB  PRO A  26      54.899   1.706   2.771  1.00 -3.16           H
ATOM    431 2HB  PRO A  26      53.552   2.883   2.694  1.00 -3.16           H
ATOM    432  CG  PRO A  26      54.009   2.147   4.632  1.00 -3.16           C
ATOM    433 1HG  PRO A  26      54.938   2.643   4.914  1.00 -3.16           H
ATOM    434 2HG  PRO A  26      53.148   2.711   4.983  1.00 -3.16           H
ATOM    435  CD  PRO A  26      53.957   0.751   5.168  1.00 -3.16           C
ATOM    436 1HD  PRO A  26      54.932   0.267   5.085  1.00 -3.16           H
ATOM    437 2HD  PRO A  26      53.603   0.750   6.200  1.00 -3.16           H
ATOM    438  N   THR A  27      53.170   0.259   0.610  1.00  5.30           N
ATOM    439  H   THR A  27      52.557   1.041   0.428  1.00  5.30           H
ATOM    440  CA  THR A  27      53.796  -0.423  -0.518  1.00  5.30           C
ATOM    441  HA  THR A  27      53.757  -1.501  -0.369  1.00  5.30           H
ATOM    442  C   THR A  27      55.254   0.018  -0.553  1.00  5.30           C
ATOM    443  O   THR A  27      55.577   1.141  -0.158  1.00  5.30           O
ATOM    444  CB  THR A  27      53.114  -0.068  -1.851  1.00  5.30           C
ATOM    445  HB  THR A  27      53.683  -0.493  -2.678  1.00  5.30           H
ATOM    446  OG1 THR A  27      53.039   1.355  -1.983  1.00  5.30           O
ATOM    447  HG1 THR A  27      53.939   1.689  -2.050  1.00  5.30           H
ATOM    448  CG2 THR A  27      51.694  -0.598  -1.892  1.00  5.30           C
ATOM    449 1HG2 THR A  27      51.267  -0.393  -2.871  1.00  5.30           H
ATOM    450 2HG2 THR A  27      51.080  -0.115  -1.132  1.00  5.30           H
ATOM    451 3HG2 THR A  27      51.692  -1.677  -1.729  1.00  5.30           H
ATOM    452  N   SER A  28      56.132  -0.855  -1.017  1.00  1.34           N
ATOM    453  H   SER A  28      55.816  -1.764  -1.339  1.00  1.34           H
ATOM    454  CA  SER A  28      57.560  -0.564  -1.031  1.00  1.34           C
ATOM    455  HA  SER A  28      57.877  -0.384  -0.004  1.00  1.34           H
ATOM    456  C   SER A  28      57.907   0.666  -1.863  1.00  1.34           C
ATOM    457  O   SER A  28      57.307   0.927  -2.913  1.00  1.34           O
ATOM    458  CB  SER A  28      58.321  -1.771  -1.577  1.00  1.34           C
ATOM    459 1HB  SER A  28      58.024  -2.654  -1.014  1.00  1.34           H
ATOM    460 2HB  SER A  28      58.058  -1.916  -2.625  1.00  1.34           H
ATOM    461  OG  SER A  28      59.724  -1.608  -1.456  1.00  1.34           O
ATOM    462  HG  SER A  28      60.153  -2.321  -1.945  1.00  1.34           H
ATOM    463  N   ASN A  29      58.895   1.401  -1.371  1.00  4.80           N
ATOM    464  H   ASN A  29      59.288   1.128  -0.473  1.00  4.80           H
ATOM    465  CA  ASN A  29      59.483   2.564  -2.028  1.00  4.80           C
ATOM    466  HA  ASN A  29      60.183   3.001  -1.316  1.00  4.80           H
ATOM    467  C   ASN A  29      58.481   3.664  -2.382  1.00  4.80           C
ATOM    468  O   ASN A  29      58.522   4.252  -3.466  1.00  4.80           O
ATOM    469  CB  ASN A  29      60.293   2.111  -3.248  1.00  4.80           C
ATOM    470 1HB  ASN A  29      60.843   1.210  -2.984  1.00  4.80           H
ATOM    471 2HB  ASN A  29      59.617   1.876  -4.068  1.00  4.80           H
ATOM    472  CG  ASN A  29      61.279   3.148  -3.708  1.00  4.80           C
ATOM    473  OD1 ASN A  29      61.735   3.984  -2.933  1.00  4.80           O
ATOM    474  ND2 ASN A  29      61.644   3.094  -4.956  1.00  4.80           N
ATOM    475 1HD2 ASN A  29      62.324   3.760  -5.291  1.00  4.80           H
ATOM    476 2HD2 ASN A  29      61.258   2.391  -5.564  1.00  4.80           H
ATOM    477  N   CYS A  30      57.581   3.963  -1.456  1.00  2.74           N
ATOM    478  H   CYS A  30      57.517   3.406  -0.618  1.00  2.74           H
ATOM    479  CA  CYS A  30      56.737   5.146  -1.600  1.00  2.74           C
ATOM    480  HA  CYS A  30      56.207   5.107  -2.553  1.00  2.74           H
ATOM    481  C   CYS A  30      57.636   6.382  -1.593  1.00  2.74           C
ATOM    482  O   CYS A  30      58.685   6.401  -0.936  1.00  2.74           O
ATOM    483  CB  CYS A  30      55.725   5.250  -0.461  1.00  2.74           C
ATOM    484 1HB  CYS A  30      56.251   5.194   0.493  1.00  2.74           H
ATOM    485 2HB  CYS A  30      55.235   6.222  -0.526  1.00  2.74           H
ATOM    486  SG  CYS A  30      54.450   3.988  -0.513  1.00  2.74           S
ATOM    487  HG  CYS A  30      55.251   2.937  -0.260  1.00  2.74           H
ATOM    488  N   ARG A  31      57.228   7.418  -2.311  1.00 -2.59           N
ATOM    489  H   ARG A  31      56.296   7.396  -2.724  1.00 -2.59           H
ATOM    490  CA  ARG A  31      58.074   8.582  -2.583  1.00 -2.59           C
ATOM    491  HA  ARG A  31      58.945   8.571  -1.927  1.00 -2.59           H
ATOM    492  C   ARG A  31      57.297   9.868  -2.326  1.00 -2.59           C
ATOM    493  O   ARG A  31      56.068   9.881  -2.415  1.00 -2.59           O
ATOM    494  CB  ARG A  31      58.551   8.468  -4.038  1.00 -2.59           C
ATOM    495 1HB  ARG A  31      59.004   7.482  -4.153  1.00 -2.59           H
ATOM    496 2HB  ARG A  31      57.683   8.518  -4.696  1.00 -2.59           H
ATOM    497  CG  ARG A  31      59.563   9.505  -4.502  1.00 -2.59           C
ATOM    498 1HG  ARG A  31      59.064  10.465  -4.632  1.00 -2.59           H
ATOM    499 2HG  ARG A  31      60.354   9.603  -3.758  1.00 -2.59           H
ATOM    500  CD  ARG A  31      60.179   9.071  -5.816  1.00 -2.59           C
ATOM    501 1HD  ARG A  31      60.725   8.142  -5.650  1.00 -2.59           H
ATOM    502 2HD  ARG A  31      59.384   8.886  -6.541  1.00 -2.59           H
ATOM    503  NE  ARG A  31      61.091  10.086  -6.363  1.00 -2.59           N
ATOM    504  HE  ARG A  31      61.068  11.002  -5.928  1.00 -2.59           H
ATOM    505  CZ  ARG A  31      61.912   9.925  -7.391  1.00 -2.59           C
ATOM    506  NH1 ARG A  31      62.552  10.958  -7.856  1.00 -2.59           N
ATOM    507 1HH1 ARG A  31      62.404  11.873  -7.461  1.00 -2.59           H
ATOM    508 2HH1 ARG A  31      63.193  10.835  -8.626  1.00 -2.59           H
ATOM    509  NH2 ARG A  31      62.168   8.768  -7.940  1.00 -2.59           N
ATOM    510 1HH2 ARG A  31      61.741   7.922  -7.574  1.00 -2.59           H
ATOM    511 2HH2 ARG A  31      62.805   8.722  -8.724  1.00 -2.59           H
ATOM    512  N   THR A  32      58.011  10.935  -2.005  1.00 -0.99           N
ATOM    513  H   THR A  32      59.011  10.857  -1.906  1.00 -0.99           H
ATOM    514  CA  THR A  32      57.450  12.274  -1.842  1.00 -0.99           C
ATOM    515  HA  THR A  32      56.443  12.332  -2.251  1.00 -0.99           H
ATOM    516  C   THR A  32      58.372  13.190  -2.631  1.00 -0.99           C
ATOM    517  O   THR A  32      59.486  12.789  -2.977  1.00 -0.99           O
ATOM    518  CB  THR A  32      57.453  12.721  -0.365  1.00 -0.99           C
ATOM    519  HB  THR A  32      57.145  13.764  -0.297  1.00 -0.99           H
ATOM    520  OG1 THR A  32      58.775  12.568   0.156  1.00 -0.99           O
ATOM    521  HG1 THR A  32      58.703  12.388   1.101  1.00 -0.99           H
ATOM    522  CG2 THR A  32      56.531  11.874   0.490  1.00 -0.99           C
ATOM    523 1HG2 THR A  32      56.499  12.282   1.500  1.00 -0.99           H
ATOM    524 2HG2 THR A  32      56.896  10.849   0.533  1.00 -0.99           H
ATOM    525 3HG2 THR A  32      55.522  11.888   0.076  1.00 -0.99           H
ATOM    526  N   GLY A  33      57.932  14.407  -2.906  1.00 14.41           N
ATOM    527  H   GLY A  33      57.007  14.703  -2.610  1.00 14.41           H
ATOM    528  CA  GLY A  33      58.710  15.385  -3.645  1.00 14.41           C
ATOM    529 1HA  GLY A  33      59.622  15.652  -3.111  1.00 14.41           H
ATOM    530 2HA  GLY A  33      58.933  15.023  -4.649  1.00 14.41           H
ATOM    531  C   GLY A  33      57.758  16.558  -3.703  1.00 14.41           C
ATOM    532  O   GLY A  33      56.656  16.408  -3.166  1.00 14.41           O
ATOM    533  N   MET A  34      58.108  17.676  -4.321  1.00 -9.30           N
ATOM    534  H   MET A  34      59.029  17.764  -4.744  1.00 -9.30           H
ATOM    535  CA  MET A  34      57.169  18.791  -4.425  1.00 -9.30           C
ATOM    536  HA  MET A  34      56.762  19.008  -3.439  1.00 -9.30           H
ATOM    537  C   MET A  34      56.024  18.384  -5.348  1.00 -9.30           C
ATOM    538  O   MET A  34      56.235  18.096  -6.530  1.00 -9.30           O
ATOM    539  CB  MET A  34      57.854  20.046  -4.970  1.00 -9.30           C
ATOM    540 1HB  MET A  34      58.722  20.261  -4.349  1.00 -9.30           H
ATOM    541 2HB  MET A  34      58.195  19.848  -5.986  1.00 -9.30           H
ATOM    542  CG  MET A  34      56.943  21.273  -4.989  1.00 -9.30           C
ATOM    543 1HG  MET A  34      56.037  21.028  -5.543  1.00 -9.30           H
ATOM    544 2HG  MET A  34      56.666  21.523  -3.965  1.00 -9.30           H
ATOM    545  SD  MET A  34      57.703  22.716  -5.767  1.00 -9.30           S
ATOM    546  CE  MET A  34      58.981  23.150  -4.597  1.00 -9.30           C
ATOM    547 1HE  MET A  34      59.502  24.046  -4.937  1.00 -9.30           H
ATOM    548 2HE  MET A  34      59.697  22.334  -4.522  1.00 -9.30           H
ATOM    549 3HE  MET A  34      58.541  23.334  -3.616  1.00 -9.30           H
ATOM    550  N   TRP A  35      54.817  18.340  -4.807  1.00 40.73           N
ATOM    551  H   TRP A  35      54.706  18.570  -3.823  1.00 40.73           H
ATOM    552  CA  TRP A  35      53.637  17.963  -5.579  1.00 40.73           C
ATOM    553  HA  TRP A  35      53.821  17.015  -6.083  1.00 40.73           H
ATOM    554  C   TRP A  35      53.324  19.003  -6.651  1.00 40.73           C
ATOM    555  O   TRP A  35      53.670  20.180  -6.522  1.00 40.73           O
ATOM    556  CB  TRP A  35      52.426  17.794  -4.660  1.00 40.73           C
ATOM    557 1HB  TRP A  35      52.430  18.584  -3.910  1.00 40.73           H
ATOM    558 2HB  TRP A  35      51.523  17.901  -5.261  1.00 40.73           H
ATOM    559  CG  TRP A  35      52.366  16.443  -3.989  1.00 40.73           C
ATOM    560  CD1 TRP A  35      53.371  15.777  -3.350  1.00 40.73           C
ATOM    561  HD1 TRP A  35      54.372  16.172  -3.212  1.00 40.73           H
ATOM    562  CD2 TRP A  35      51.240  15.546  -3.961  1.00 40.73           C
ATOM    563  NE1 TRP A  35      52.960  14.542  -2.920  1.00 40.73           N
ATOM    564  HE1 TRP A  35      53.549  13.871  -2.438  1.00 40.73           H
ATOM    565  CE2 TRP A  35      51.655  14.361  -3.287  1.00 40.73           C
ATOM    566  CE3 TRP A  35      49.921  15.615  -4.454  1.00 40.73           C
ATOM    567  HE3 TRP A  35      49.586  16.498  -4.972  1.00 40.73           H
ATOM    568  CZ2 TRP A  35      50.796  13.256  -3.104  1.00 40.73           C
ATOM    569  HZ2 TRP A  35      51.143  12.367  -2.598  1.00 40.73           H
ATOM    570  CZ3 TRP A  35      49.052  14.505  -4.276  1.00 40.73           C
ATOM    571  HZ3 TRP A  35      48.044  14.540  -4.667  1.00 40.73           H
ATOM    572  CH2 TRP A  35      49.504  13.338  -3.598  1.00 40.73           C
ATOM    573  HH2 TRP A  35      48.831  12.499  -3.477  1.00 40.73           H
ATOM    574  N   SER A  36      52.673  18.550  -7.713  1.00 -1.87           N
ATOM    575  H   SER A  36      52.457  17.557  -7.765  1.00 -1.87           H
ATOM    576  CA  SER A  36      52.238  19.421  -8.804  1.00 -1.87           C
ATOM    577  HA  SER A  36      53.109  19.876  -9.274  1.00 -1.87           H
ATOM    578  C   SER A  36      51.335  20.520  -8.260  1.00 -1.87           C
ATOM    579  O   SER A  36      50.476  20.255  -7.415  1.00 -1.87           O
ATOM    580  CB  SER A  36      51.460  18.596  -9.834  1.00 -1.87           C
ATOM    581 1HB  SER A  36      52.131  17.871 -10.296  1.00 -1.87           H
ATOM    582 2HB  SER A  36      50.669  18.055  -9.316  1.00 -1.87           H
ATOM    583  OG  SER A  36      50.865  19.403 -10.841  1.00 -1.87           O
ATOM    584  HG  SER A  36      50.260  18.840 -11.348  1.00 -1.87           H
ATOM    585  N   TRP A  37      51.478  21.743  -8.755  1.00 31.66           N
ATOM    586  H   TRP A  37      52.162  21.916  -9.488  1.00 31.66           H
ATOM    587  CA  TRP A  37      50.668  22.851  -8.244  1.00 31.66           C
ATOM    588  HA  TRP A  37      50.758  22.861  -7.159  1.00 31.66           H
ATOM    589  C   TRP A  37      49.198  22.645  -8.562  1.00 31.66           C
ATOM    590  O   TRP A  37      48.332  23.112  -7.835  1.00 31.66           O
ATOM    591  CB  TRP A  37      51.145  24.214  -8.758  1.00 31.66           C
ATOM    592 1HB  TRP A  37      50.545  24.985  -8.277  1.00 31.66           H
ATOM    593 2HB  TRP A  37      52.180  24.354  -8.445  1.00 31.66           H
ATOM    594  CG  TRP A  37      51.080  24.414 -10.254  1.00 31.66           C
ATOM    595  CD1 TRP A  37      52.125  24.357 -11.116  1.00 31.66           C
ATOM    596  HD1 TRP A  37      53.139  24.117 -10.820  1.00 31.66           H
ATOM    597  CD2 TRP A  37      49.947  24.802 -11.062  1.00 31.66           C
ATOM    598  NE1 TRP A  37      51.743  24.642 -12.395  1.00 31.66           N
ATOM    599  HE1 TRP A  37      52.376  24.658 -13.193  1.00 31.66           H
ATOM    600  CE2 TRP A  37      50.406  24.910 -12.407  1.00 31.66           C
ATOM    601  CE3 TRP A  37      48.590  25.070 -10.791  1.00 31.66           C
ATOM    602  HE3 TRP A  37      48.214  25.007  -9.780  1.00 31.66           H
ATOM    603  CZ2 TRP A  37      49.553  25.259 -13.475  1.00 31.66           C
ATOM    604  HZ2 TRP A  37      49.934  25.331 -14.483  1.00 31.66           H
ATOM    605  CZ3 TRP A  37      47.727  25.426 -11.863  1.00 31.66           C
ATOM    606  HZ3 TRP A  37      46.684  25.631 -11.670  1.00 31.66           H
ATOM    607  CH2 TRP A  37      48.223  25.507 -13.196  1.00 31.66           C
ATOM    608  HH2 TRP A  37      47.548  25.766 -14.000  1.00 31.66           H
ATOM    609  N   LYS A  38      48.896  21.881  -9.603  1.00 -7.62           N
ATOM    610  H   LYS A  38      49.641  21.507 -10.175  1.00 -7.62           H
ATOM    611  CA  LYS A  38      47.502  21.566  -9.922  1.00 -7.62           C
ATOM    612  HA  LYS A  38      46.935  22.495  -9.998  1.00 -7.62           H
ATOM    613  C   LYS A  38      46.879  20.733  -8.807  1.00 -7.62           C
ATOM    614  O   LYS A  38      45.755  20.975  -8.375  1.00 -7.62           O
ATOM    615  CB  LYS A  38      47.417  20.816 -11.252  1.00 -7.62           C
ATOM    616 1HB  LYS A  38      48.042  19.925 -11.203  1.00 -7.62           H
ATOM    617 2HB  LYS A  38      46.385  20.502 -11.400  1.00 -7.62           H
ATOM    618  CG  LYS A  38      47.846  21.652 -12.450  1.00 -7.62           C
ATOM    619 1HG  LYS A  38      47.343  22.617 -12.405  1.00 -7.62           H
ATOM    620 2HG  LYS A  38      48.924  21.810 -12.415  1.00 -7.62           H
ATOM    621  CD  LYS A  38      47.476  20.974 -13.761  1.00 -7.62           C
ATOM    622 1HD  LYS A  38      47.954  19.994 -13.812  1.00 -7.62           H
ATOM    623 2HD  LYS A  38      46.394  20.847 -13.801  1.00 -7.62           H
ATOM    624  CE  LYS A  38      47.926  21.821 -14.944  1.00 -7.62           C
ATOM    625 1HE  LYS A  38      47.569  22.844 -14.806  1.00 -7.62           H
ATOM    626 2HE  LYS A  38      49.018  21.835 -14.974  1.00 -7.62           H
ATOM    627  NZ  LYS A  38      47.397  21.285 -16.240  1.00 -7.62           N
ATOM    628 1HZ  LYS A  38      47.839  21.767 -17.017  1.00 -7.62           H
ATOM    629 2HZ  LYS A  38      46.395  21.426 -16.292  1.00 -7.62           H
ATOM    630 3HZ  LYS A  38      47.590  20.294 -16.320  1.00 -7.62           H
ATOM    631  N   CYS A  39      47.644  19.786  -8.287  1.00 -4.26           N
ATOM    632  H   CYS A  39      48.573  19.639  -8.647  1.00 -4.26           H
ATOM    633  CA  CYS A  39      47.183  18.964  -7.177  1.00 -4.26           C
ATOM    634  HA  CYS A  39      46.183  18.589  -7.401  1.00 -4.26           H
ATOM    635  C   CYS A  39      47.119  19.783  -5.892  1.00 -4.26           C
ATOM    636  O   CYS A  39      46.203  19.619  -5.103  1.00 -4.26           O
ATOM    637  CB  CYS A  39      48.129  17.780  -6.980  1.00 -4.26           C
ATOM    638 1HB  CYS A  39      49.114  18.163  -6.710  1.00 -4.26           H
ATOM    639 2HB  CYS A  39      47.759  17.170  -6.155  1.00 -4.26           H
ATOM    640  SG  CYS A  39      48.301  16.747  -8.455  1.00 -4.26           S
ATOM    641  HG  CYS A  39      47.087  16.182  -8.415  1.00 -4.26           H
ATOM    642  N   LEU A  40      48.068  20.684  -5.679  1.00 -1.85           N
ATOM    643  H   LEU A  40      48.830  20.783  -6.344  1.00 -1.85           H
ATOM    644  CA  LEU A  40      48.043  21.533  -4.486  1.00 -1.85           C
ATOM    645  HA  LEU A  40      47.959  20.896  -3.607  1.00 -1.85           H
ATOM    646  C   LEU A  40      46.830  22.464  -4.475  1.00 -1.85           C
ATOM    647  O   LEU A  40      46.186  22.633  -3.440  1.00 -1.85           O
ATOM    648  CB  LEU A  40      49.336  22.349  -4.380  1.00 -1.85           C
ATOM    649 1HB  LEU A  40      49.445  22.925  -5.297  1.00 -1.85           H
ATOM    650 2HB  LEU A  40      49.214  23.056  -3.560  1.00 -1.85           H
ATOM    651  CG  LEU A  40      50.642  21.572  -4.138  1.00 -1.85           C
ATOM    652  HG  LEU A  40      50.754  20.822  -4.916  1.00 -1.85           H
ATOM    653  CD1 LEU A  40      51.842  22.511  -4.211  1.00 -1.85           C
ATOM    654 1HD1 LEU A  40      52.762  21.934  -4.114  1.00 -1.85           H
ATOM    655 2HD1 LEU A  40      51.791  23.252  -3.412  1.00 -1.85           H
ATOM    656 3HD1 LEU A  40      51.856  23.020  -5.174  1.00 -1.85           H
ATOM    657  CD2 LEU A  40      50.635  20.855  -2.785  1.00 -1.85           C
ATOM    658 1HD2 LEU A  40      51.610  20.404  -2.601  1.00 -1.85           H
ATOM    659 2HD2 LEU A  40      49.887  20.065  -2.785  1.00 -1.85           H
ATOM    660 3HD2 LEU A  40      50.412  21.563  -1.986  1.00 -1.85           H
ATOM    661  N   LEU A  41      46.463  23.017  -5.624  1.00-11.73           N
ATOM    662  H   LEU A  41      47.041  22.900  -6.453  1.00-11.73           H
ATOM    663  CA  LEU A  41      45.235  23.807  -5.711  1.00-11.73           C
ATOM    664  HA  LEU A  41      45.254  24.577  -4.940  1.00-11.73           H
ATOM    665  C   LEU A  41      44.012  22.937  -5.459  1.00-11.73           C
ATOM    666  O   LEU A  41      43.116  23.348  -4.729  1.00-11.73           O
ATOM    667  CB  LEU A  41      45.068  24.472  -7.079  1.00-11.73           C
ATOM    668 1HB  LEU A  41      45.154  23.697  -7.840  1.00-11.73           H
ATOM    669 2HB  LEU A  41      44.046  24.851  -7.119  1.00-11.73           H
ATOM    670  CG  LEU A  41      45.989  25.634  -7.477  1.00-11.73           C
ATOM    671  HG  LEU A  41      47.017  25.282  -7.509  1.00-11.73           H
ATOM    672  CD1 LEU A  41      45.579  26.079  -8.879  1.00-11.73           C
ATOM    673 1HD1 LEU A  41      46.250  26.860  -9.229  1.00-11.73           H
ATOM    674 2HD1 LEU A  41      44.552  26.450  -8.873  1.00-11.73           H
ATOM    675 3HD1 LEU A  41      45.646  25.234  -9.564  1.00-11.73           H
ATOM    676  CD2 LEU A  41      45.920  26.821  -6.511  1.00-11.73           C
ATOM    677 1HD2 LEU A  41      46.536  27.638  -6.884  1.00-11.73           H
ATOM    678 2HD2 LEU A  41      46.304  26.521  -5.537  1.00-11.73           H
ATOM    679 3HD2 LEU A  41      44.890  27.162  -6.404  1.00-11.73           H
ATOM    680  N   PHE A  42      43.990  21.727  -6.004  1.00 -8.73           N
ATOM    681  H   PHE A  42      44.737  21.437  -6.626  1.00 -8.73           H
ATOM    682  CA  PHE A  42      42.904  20.795  -5.707  1.00 -8.73           C
ATOM    683  HA  PHE A  42      41.959  21.236  -6.026  1.00 -8.73           H
ATOM    684  C   PHE A  42      42.791  20.548  -4.207  1.00 -8.73           C
ATOM    685  O   PHE A  42      41.690  20.599  -3.676  1.00 -8.73           O
ATOM    686  CB  PHE A  42      43.087  19.456  -6.431  1.00 -8.73           C
ATOM    687 1HB  PHE A  42      42.844  19.589  -7.485  1.00 -8.73           H
ATOM    688 2HB  PHE A  42      44.128  19.157  -6.360  1.00 -8.73           H
ATOM    689  CG  PHE A  42      42.253  18.342  -5.848  1.00 -8.73           C
ATOM    690  CD1 PHE A  42      40.896  18.203  -6.189  1.00 -8.73           C
ATOM    691  HD1 PHE A  42      40.453  18.865  -6.919  1.00 -8.73           H
ATOM    692  CD2 PHE A  42      42.818  17.457  -4.905  1.00 -8.73           C
ATOM    693  HD2 PHE A  42      43.863  17.545  -4.641  1.00 -8.73           H
ATOM    694  CE1 PHE A  42      40.090  17.216  -5.566  1.00 -8.73           C
ATOM    695  HE1 PHE A  42      39.044  17.130  -5.823  1.00 -8.73           H
ATOM    696  CE2 PHE A  42      42.025  16.473  -4.271  1.00 -8.73           C
ATOM    697  HE2 PHE A  42      42.464  15.821  -3.529  1.00 -8.73           H
ATOM    698  CZ  PHE A  42      40.655  16.355  -4.598  1.00 -8.73           C
ATOM    699  HZ  PHE A  42      40.041  15.614  -4.104  1.00 -8.73           H
ATOM    700  N   TRP A  43      43.893  20.326  -3.502  1.00 16.08           N
ATOM    701  H   TRP A  43      44.797  20.285  -3.966  1.00 16.08           H
ATOM    702  CA  TRP A  43      43.808  20.097  -2.061  1.00 16.08           C
ATOM    703  HA  TRP A  43      43.106  19.282  -1.886  1.00 16.08           H
ATOM    704  C   TRP A  43      43.280  21.320  -1.321  1.00 16.08           C
ATOM    705  O   TRP A  43      42.502  21.184  -0.382  1.00 16.08           O
ATOM    706  CB  TRP A  43      45.164  19.720  -1.460  1.00 16.08           C
ATOM    707 1HB  TRP A  43      45.887  20.505  -1.680  1.00 16.08           H
ATOM    708 2HB  TRP A  43      45.040  19.668  -0.378  1.00 16.08           H
ATOM    709  CG  TRP A  43      45.718  18.399  -1.928  1.00 16.08           C
ATOM    710  CD1 TRP A  43      46.899  18.186  -2.566  1.00 16.08           C
ATOM    711  HD1 TRP A  43      47.580  18.978  -2.852  1.00 16.08           H
ATOM    712  CD2 TRP A  43      45.154  17.088  -1.727  1.00 16.08           C
ATOM    713  NE1 TRP A  43      47.110  16.857  -2.808  1.00 16.08           N
ATOM    714  HE1 TRP A  43      47.925  16.479  -3.271  1.00 16.08           H
ATOM    715  CE2 TRP A  43      46.052  16.148  -2.312  1.00 16.08           C
ATOM    716  CE3 TRP A  43      43.994  16.607  -1.087  1.00 16.08           C
ATOM    717  HE3 TRP A  43      43.305  17.294  -0.617  1.00 16.08           H
ATOM    718  CZ2 TRP A  43      45.808  14.759  -2.293  1.00 16.08           C
ATOM    719  HZ2 TRP A  43      46.500  14.067  -2.746  1.00 16.08           H
ATOM    720  CZ3 TRP A  43      43.750  15.210  -1.057  1.00 16.08           C
ATOM    721  HZ3 TRP A  43      42.861  14.832  -0.573  1.00 16.08           H
ATOM    722  CH2 TRP A  43      44.661  14.303  -1.666  1.00 16.08           C
ATOM    723  HH2 TRP A  43      44.457  13.242  -1.630  1.00 16.08           H
ATOM    724  N   ALA A  44      43.667  22.517  -1.739  1.00  2.56           N
ATOM    725  H   ALA A  44      44.328  22.596  -2.506  1.00  2.56           H
ATOM    726  CA  ALA A  44      43.170  23.724  -1.087  1.00  2.56           C
ATOM    727  HA  ALA A  44      43.383  23.647  -0.021  1.00  2.56           H
ATOM    728  C   ALA A  44      41.649  23.844  -1.256  1.00  2.56           C
ATOM    729  O   ALA A  44      40.929  24.116  -0.298  1.00  2.56           O
ATOM    730  CB  ALA A  44      43.889  24.960  -1.649  1.00  2.56           C
ATOM    731 1HB  ALA A  44      44.963  24.868  -1.478  1.00  2.56           H
ATOM    732 2HB  ALA A  44      43.521  25.855  -1.145  1.00  2.56           H
ATOM    733 3HB  ALA A  44      43.704  25.047  -2.721  1.00  2.56           H
ATOM    734  N   VAL A  45      41.169  23.613  -2.471  1.00-22.01           N
ATOM    735  H   VAL A  45      41.816  23.376  -3.221  1.00-22.01           H
ATOM    736  CA  VAL A  45      39.739  23.697  -2.781  1.00-22.01           C
ATOM    737  HA  VAL A  45      39.345  24.635  -2.391  1.00-22.01           H
ATOM    738  C   VAL A  45      38.973  22.555  -2.104  1.00-22.01           C
ATOM    739  O   VAL A  45      37.836  22.724  -1.662  1.00-22.01           O
ATOM    740  CB  VAL A  45      39.514  23.672  -4.326  1.00-22.01           C
ATOM    741  HB  VAL A  45      39.950  22.757  -4.728  1.00-22.01           H
ATOM    742  CG1 VAL A  45      38.035  23.704  -4.684  1.00-22.01           C
ATOM    743 1HG1 VAL A  45      37.911  23.753  -5.761  1.00-22.01           H
ATOM    744 2HG1 VAL A  45      37.552  24.570  -4.226  1.00-22.01           H
ATOM    745 3HG1 VAL A  45      37.549  22.802  -4.327  1.00-22.01           H
ATOM    746  CG2 VAL A  45      40.184  24.881  -5.009  1.00-22.01           C
ATOM    747 1HG2 VAL A  45      40.117  24.769  -6.091  1.00-22.01           H
ATOM    748 2HG2 VAL A  45      41.235  24.948  -4.741  1.00-22.01           H
ATOM    749 3HG2 VAL A  45      39.681  25.805  -4.721  1.00-22.01           H
ATOM    750  N   LEU A  46      39.592  21.390  -1.971  1.00-13.58           N
ATOM    751  H   LEU A  46      40.519  21.258  -2.367  1.00-13.58           H
ATOM    752  CA  LEU A  46      38.955  20.271  -1.284  1.00-13.58           C
ATOM    753  HA  LEU A  46      37.999  20.072  -1.765  1.00-13.58           H
ATOM    754  C   LEU A  46      38.683  20.614   0.175  1.00-13.58           C
ATOM    755  O   LEU A  46      37.603  20.318   0.676  1.00-13.58           O
ATOM    756  CB  LEU A  46      39.825  19.012  -1.357  1.00-13.58           C
ATOM    757 1HB  LEU A  46      40.080  18.825  -2.400  1.00-13.58           H
ATOM    758 2HB  LEU A  46      40.749  19.208  -0.814  1.00-13.58           H
ATOM    759  CG  LEU A  46      39.196  17.735  -0.776  1.00-13.58           C
ATOM    760  HG  LEU A  46      38.873  17.935   0.244  1.00-13.58           H
ATOM    761  CD1 LEU A  46      37.982  17.261  -1.582  1.00-13.58           C
ATOM    762 1HD1 LEU A  46      37.602  16.333  -1.156  1.00-13.58           H
ATOM    763 2HD1 LEU A  46      38.260  17.092  -2.622  1.00-13.58           H
ATOM    764 3HD1 LEU A  46      37.188  18.004  -1.533  1.00-13.58           H
ATOM    765  CD2 LEU A  46      40.238  16.633  -0.721  1.00-13.58           C
ATOM    766 1HD2 LEU A  46      39.786  15.730  -0.311  1.00-13.58           H
ATOM    767 2HD2 LEU A  46      41.052  16.935  -0.063  1.00-13.58           H
ATOM    768 3HD2 LEU A  46      40.627  16.423  -1.715  1.00-13.58           H
ATOM    769  N   VAL A  47      39.615  21.277   0.848  1.00-11.53           N
ATOM    770  H   VAL A  47      40.501  21.504   0.407  1.00-11.53           H
ATOM    771  CA  VAL A  47      39.370  21.671   2.237  1.00-11.53           C
ATOM    772  HA  VAL A  47      39.055  20.785   2.786  1.00-11.53           H
ATOM    773  C   VAL A  47      38.211  22.663   2.271  1.00-11.53           C
ATOM    774  O   VAL A  47      37.321  22.522   3.106  1.00-11.53           O
ATOM    775  CB  VAL A  47      40.631  22.235   2.951  1.00-11.53           C
ATOM    776  HB  VAL A  47      40.995  23.101   2.399  1.00-11.53           H
ATOM    777  CG1 VAL A  47      40.318  22.661   4.398  1.00-11.53           C
ATOM    778 1HG1 VAL A  47      41.227  22.995   4.900  1.00-11.53           H
ATOM    779 2HG1 VAL A  47      39.895  21.821   4.954  1.00-11.53           H
ATOM    780 3HG1 VAL A  47      39.601  23.481   4.403  1.00-11.53           H
ATOM    781  CG2 VAL A  47      41.740  21.174   2.996  1.00-11.53           C
ATOM    782 1HG2 VAL A  47      42.613  21.569   3.514  1.00-11.53           H
ATOM    783 2HG2 VAL A  47      42.032  20.882   1.991  1.00-11.53           H
ATOM    784 3HG2 VAL A  47      41.386  20.289   3.529  1.00-11.53           H
ATOM    785  N   THR A  48      38.131  23.595   1.327  1.00 12.35           N
ATOM    786  H   THR A  48      38.861  23.692   0.629  1.00 12.35           H
ATOM    787  CA  THR A  48      36.984  24.505   1.283  1.00 12.35           C
ATOM    788  HA  THR A  48      36.985  25.102   2.193  1.00 12.35           H
ATOM    789  C   THR A  48      35.668  23.737   1.191  1.00 12.35           C
ATOM    790  O   THR A  48      34.706  24.034   1.900  1.00 12.35           O
ATOM    791  CB  THR A  48      37.026  25.443   0.058  1.00 12.35           C
ATOM    792  HB  THR A  48      36.644  24.920  -0.818  1.00 12.35           H
ATOM    793  OG1 THR A  48      38.369  25.847  -0.209  1.00 12.35           O
ATOM    794  HG1 THR A  48      38.344  26.428  -0.975  1.00 12.35           H
ATOM    795  CG2 THR A  48      36.222  26.698   0.298  1.00 12.35           C
ATOM    796 1HG2 THR A  48      36.281  27.334  -0.581  1.00 12.35           H
ATOM    797 2HG2 THR A  48      36.616  27.239   1.158  1.00 12.35           H
ATOM    798 3HG2 THR A  48      35.177  26.443   0.480  1.00 12.35           H
ATOM    799  N   ALA A  49      35.638  22.707   0.355  1.00-14.68           N
ATOM    800  H   ALA A  49      36.461  22.487  -0.199  1.00-14.68           H
ATOM    801  CA  ALA A  49      34.441  21.891   0.214  1.00-14.68           C
ATOM    802  HA  ALA A  49      33.607  22.557  -0.005  1.00-14.68           H
ATOM    803  C   ALA A  49      34.101  21.152   1.509  1.00-14.68           C
ATOM    804  O   ALA A  49      32.933  21.103   1.882  1.00-14.68           O
ATOM    805  CB  ALA A  49      34.601  20.907  -0.947  1.00-14.68           C
ATOM    806 1HB  ALA A  49      34.762  21.459  -1.871  1.00-14.68           H
ATOM    807 2HB  ALA A  49      33.696  20.307  -1.047  1.00-14.68           H
ATOM    808 3HB  ALA A  49      35.449  20.245  -0.766  1.00-14.68           H
ATOM    809  N   THR A  50      35.092  20.608   2.203  1.00 -8.12           N
ATOM    810  H   THR A  50      36.047  20.664   1.855  1.00 -8.12           H
ATOM    811  CA  THR A  50      34.824  19.894   3.455  1.00 -8.12           C
ATOM    812  HA  THR A  50      34.012  19.194   3.272  1.00 -8.12           H
ATOM    813  C   THR A  50      34.359  20.831   4.568  1.00 -8.12           C
ATOM    814  O   THR A  50      33.591  20.438   5.445  1.00 -8.12           O
ATOM    815  CB  THR A  50      36.041  19.081   3.957  1.00 -8.12           C
ATOM    816  HB  THR A  50      35.787  18.616   4.910  1.00 -8.12           H
ATOM    817  OG1 THR A  50      37.180  19.928   4.136  1.00 -8.12           O
ATOM    818  HG1 THR A  50      37.025  20.777   3.710  1.00 -8.12           H
ATOM    819  CG2 THR A  50      36.429  17.987   2.971  1.00 -8.12           C
ATOM    820 1HG2 THR A  50      37.279  17.438   3.374  1.00 -8.12           H
ATOM    821 2HG2 THR A  50      36.714  18.415   2.013  1.00 -8.12           H
ATOM    822 3HG2 THR A  50      35.597  17.299   2.833  1.00 -8.12           H
ATOM    823  N   LEU A  51      34.759  22.094   4.520  1.00-14.55           N
ATOM    824  H   LEU A  51      35.429  22.390   3.816  1.00-14.55           H
ATOM    825  CA  LEU A  51      34.258  23.068   5.485  1.00-14.55           C
ATOM    826  HA  LEU A  51      34.304  22.633   6.483  1.00-14.55           H
ATOM    827  C   LEU A  51      32.790  23.387   5.184  1.00-14.55           C
ATOM    828  O   LEU A  51      31.976  23.529   6.097  1.00-14.55           O
ATOM    829  CB  LEU A  51      35.122  24.336   5.460  1.00-14.55           C
ATOM    830 1HB  LEU A  51      35.141  24.706   4.436  1.00-14.55           H
ATOM    831 2HB  LEU A  51      34.634  25.088   6.076  1.00-14.55           H
ATOM    832  CG  LEU A  51      36.578  24.204   5.950  1.00-14.55           C
ATOM    833  HG  LEU A  51      37.049  23.375   5.430  1.00-14.55           H
ATOM    834  CD1 LEU A  51      37.360  25.475   5.616  1.00-14.55           C
ATOM    835 1HD1 LEU A  51      38.389  25.370   5.961  1.00-14.55           H
ATOM    836 2HD1 LEU A  51      36.905  26.339   6.102  1.00-14.55           H
ATOM    837 3HD1 LEU A  51      37.373  25.627   4.538  1.00-14.55           H
ATOM    838  CD2 LEU A  51      36.674  23.929   7.448  1.00-14.55           C
ATOM    839 1HD2 LEU A  51      37.722  23.827   7.735  1.00-14.55           H
ATOM    840 2HD2 LEU A  51      36.166  22.997   7.693  1.00-14.55           H
ATOM    841 3HD2 LEU A  51      36.229  24.745   8.015  1.00-14.55           H
ATOM    842  N   CYS A  52      32.416  23.457   3.914  1.00-18.24           N
ATOM    843  H   CYS A  52      33.109  23.357   3.179  1.00-18.24           H
ATOM    844  CA  CYS A  52      31.021  23.711   3.551  1.00-18.24           C
ATOM    845  HA  CYS A  52      30.657  24.550   4.145  1.00-18.24           H
ATOM    846  C   CYS A  52      30.077  22.529   3.804  1.00-18.24           C
ATOM    847  O   CYS A  52      28.890  22.727   4.073  1.00-18.24           O
ATOM    848  CB  CYS A  52      30.947  24.099   2.077  1.00-18.24           C
ATOM    849 1HB  CYS A  52      31.358  23.282   1.486  1.00-18.24           H
ATOM    850 2HB  CYS A  52      29.900  24.236   1.801  1.00-18.24           H
ATOM    851  SG  CYS A  52      31.854  25.612   1.688  1.00-18.24           S
ATOM    852  HG  CYS A  52      31.814  25.476   0.358  1.00-18.24           H
ATOM    853  N   THR A  53      30.571  21.299   3.750  1.00  2.41           N
ATOM    854  H   THR A  53      31.551  21.149   3.521  1.00  2.41           H
ATOM    855  CA  THR A  53      29.725  20.121   3.981  1.00  2.41           C
ATOM    856  HA  THR A  53      28.793  20.247   3.434  1.00  2.41           H
ATOM    857  C   THR A  53      29.343  19.905   5.444  1.00  2.41           C
ATOM    858  O   THR A  53      28.562  19.008   5.749  1.00  2.41           O
ATOM    859  CB  THR A  53      30.386  18.826   3.466  1.00  2.41           C
ATOM    860  HB  THR A  53      29.827  17.965   3.826  1.00  2.41           H
ATOM    861  OG1 THR A  53      31.738  18.758   3.921  1.00  2.41           O
ATOM    862  HG1 THR A  53      31.748  18.737   4.882  1.00  2.41           H
ATOM    863  CG2 THR A  53      30.425  18.775   1.950  1.00  2.41           C
ATOM    864 1HG2 THR A  53      30.924  17.858   1.640  1.00  2.41           H
ATOM    865 2HG2 THR A  53      30.968  19.628   1.556  1.00  2.41           H
ATOM    866 3HG2 THR A  53      29.409  18.775   1.556  1.00  2.41           H
ATOM    867  N   ALA A  54      29.868  20.726   6.345  1.00 16.07           N
ATOM    868  H   ALA A  54      30.533  21.429   6.055  1.00 16.07           H
ATOM    869  CA  ALA A  54      29.500  20.654   7.759  1.00 16.07           C
ATOM    870  HA  ALA A  54      29.514  19.610   8.069  1.00 16.07           H
ATOM    871  C   ALA A  54      28.091  21.208   8.032  1.00 16.07           C
ATOM    872  O   ALA A  54      27.473  20.894   9.054  1.00 16.07           O
ATOM    873  CB  ALA A  54      30.539  21.413   8.587  1.00 16.07           C
ATOM    874 1HB  ALA A  54      31.531  20.993   8.411  1.00 16.07           H
ATOM    875 2HB  ALA A  54      30.297  21.312   9.647  1.00 16.07           H
ATOM    876 3HB  ALA A  54      30.535  22.469   8.317  1.00 16.07           H
ATOM    877  N   ARG A  55      27.576  22.040   7.134  1.00  2.25           N
ATOM    878  H   ARG A  55      28.104  22.263   6.301  1.00  2.25           H
ATOM    879  CA  ARG A  55      26.232  22.607   7.303  1.00  2.25           C
ATOM    880  HA  ARG A  55      26.172  23.093   8.275  1.00  2.25           H
ATOM    881  C   ARG A  55      25.220  21.456   7.221  1.00  2.25           C
ATOM    882  O   ARG A  55      25.290  20.676   6.269  1.00  2.25           O
ATOM    883  CB  ARG A  55      25.931  23.624   6.190  1.00  2.25           C
ATOM    884 1HB  ARG A  55      26.731  24.364   6.154  1.00  2.25           H
ATOM    885 2HB  ARG A  55      25.925  23.086   5.243  1.00  2.25           H
ATOM    886  CG  ARG A  55      24.587  24.351   6.333  1.00  2.25           C
ATOM    887 1HG  ARG A  55      23.833  23.638   6.655  1.00  2.25           H
ATOM    888 2HG  ARG A  55      24.667  25.137   7.083  1.00  2.25           H
ATOM    889  CD  ARG A  55      24.117  24.937   5.011  1.00  2.25           C
ATOM    890 1HD  ARG A  55      24.775  25.756   4.716  1.00  2.25           H
ATOM    891 2HD  ARG A  55      24.172  24.153   4.256  1.00  2.25           H
ATOM    892  NE  ARG A  55      22.728  25.414   5.098  1.00  2.25           N
ATOM    893  HE  ARG A  55      22.398  25.702   6.007  1.00  2.25           H
ATOM    894  CZ  ARG A  55      21.856  25.484   4.100  1.00  2.25           C
ATOM    895  NH1 ARG A  55      20.649  25.902   4.347  1.00  2.25           N
ATOM    896 1HH1 ARG A  55      20.390  26.133   5.295  1.00  2.25           H
ATOM    897 2HH1 ARG A  55      19.974  25.979   3.596  1.00  2.25           H
ATOM    898  NH2 ARG A  55      22.124  25.114   2.877  1.00  2.25           N
ATOM    899 1HH2 ARG A  55      23.043  24.772   2.652  1.00  2.25           H
ATOM    900 2HH2 ARG A  55      21.418  25.173   2.157  1.00  2.25           H
ATOM    901  N   PRO A  56      24.264  21.353   8.169  1.00 -3.02           N
ATOM    902  CA  PRO A  56      23.237  20.309   8.016  1.00 -3.02           C
ATOM    903  HA  PRO A  56      23.683  19.323   8.097  1.00 -3.02           H
ATOM    904  C   PRO A  56      22.476  20.425   6.701  1.00 -3.02           C
ATOM    905  O   PRO A  56      22.317  21.528   6.171  1.00 -3.02           O
ATOM    906  CB  PRO A  56      22.302  20.565   9.202  1.00 -3.02           C
ATOM    907 1HB  PRO A  56      21.492  21.231   8.905  1.00 -3.02           H
ATOM    908 2HB  PRO A  56      21.905  19.629   9.591  1.00 -3.02           H
ATOM    909  CG  PRO A  56      23.164  21.222  10.206  1.00 -3.02           C
ATOM    910 1HG  PRO A  56      22.569  21.776  10.933  1.00 -3.02           H
ATOM    911 2HG  PRO A  56      23.786  20.476  10.703  1.00 -3.02           H
ATOM    912  CD  PRO A  56      24.015  22.146   9.388  1.00 -3.02           C
ATOM    913 1HD  PRO A  56      23.470  23.059   9.144  1.00 -3.02           H
ATOM    914 2HD  PRO A  56      24.945  22.370   9.913  1.00 -3.02           H
ATOM    915  N   SER A  57      22.017  19.317   6.142  1.00  1.41           N
ATOM    916  H   SER A  57      22.137  18.422   6.594  1.00  1.41           H
ATOM    917  CA  SER A  57      21.306  19.387   4.867  1.00  1.41           C
ATOM    918  HA  SER A  57      21.856  20.044   4.197  1.00  1.41           H
ATOM    919  C   SER A  57      19.896  19.919   5.098  1.00  1.41           C
ATOM    920  O   SER A  57      19.204  19.446   6.005  1.00  1.41           O
ATOM    921  CB  SER A  57      21.198  18.014   4.207  1.00  1.41           C
ATOM    922 1HB  SER A  57      22.201  17.610   4.064  1.00  1.41           H
ATOM    923 2HB  SER A  57      20.630  17.345   4.851  1.00  1.41           H
ATOM    924  OG  SER A  57      20.558  18.110   2.944  1.00  1.41           O
ATOM    925  HG  SER A  57      19.624  18.327   3.077  1.00  1.41           H
ATOM    926  N   PRO A  58      19.425  20.865   4.269  1.00  4.11           N
ATOM    927  CA  PRO A  58      17.972  21.072   4.228  1.00  4.11           C
ATOM    928  HA  PRO A  58      17.596  21.391   5.199  1.00  4.11           H
ATOM    929  C   PRO A  58      17.232  19.825   3.752  1.00  4.11           C
ATOM    930  O   PRO A  58      17.824  18.937   3.128  1.00  4.11           O
ATOM    931  CB  PRO A  58      17.814  22.192   3.196  1.00  4.11           C
ATOM    932 1HB  PRO A  58      17.606  21.770   2.213  1.00  4.11           H
ATOM    933 2HB  PRO A  58      17.027  22.884   3.492  1.00  4.11           H
ATOM    934  CG  PRO A  58      19.124  22.864   3.186  1.00  4.11           C
ATOM    935 1HG  PRO A  58      19.273  23.425   2.265  1.00  4.11           H
ATOM    936 2HG  PRO A  58      19.208  23.517   4.056  1.00  4.11           H
ATOM    937  CD  PRO A  58      20.096  21.740   3.292  1.00  4.11           C
ATOM    938 1HD  PRO A  58      20.211  21.231   2.333  1.00  4.11           H
ATOM    939 2HD  PRO A  58      21.054  22.098   3.669  1.00  4.11           H
ATOM    940  N   THR A  59      15.934  19.775   4.008  1.00 24.20           N
ATOM    941  H   THR A  59      15.495  20.536   4.517  1.00 24.20           H
ATOM    942  CA  THR A  59      15.081  18.667   3.578  1.00 24.20           C
ATOM    943  HA  THR A  59      15.633  18.010   2.908  1.00 24.20           H
ATOM    944  C   THR A  59      13.922  19.309   2.815  1.00 24.20           C
ATOM    945  O   THR A  59      13.716  20.519   2.948  1.00 24.20           O
ATOM    946  CB  THR A  59      14.624  17.857   4.823  1.00 24.20           C
ATOM    947  HB  THR A  59      13.890  18.436   5.384  1.00 24.20           H
ATOM    948  OG1 THR A  59      15.763  17.624   5.659  1.00 24.20           O
ATOM    949  HG1 THR A  59      15.552  16.908   6.270  1.00 24.20           H
ATOM    950  CG2 THR A  59      14.048  16.493   4.471  1.00 24.20           C
ATOM    951 1HG2 THR A  59      13.843  15.943   5.389  1.00 24.20           H
ATOM    952 2HG2 THR A  59      14.760  15.928   3.868  1.00 24.20           H
ATOM    953 3HG2 THR A  59      13.111  16.613   3.928  1.00 24.20           H
ATOM    954  N   LEU A  60      13.196  18.565   1.990  1.00 13.46           N
ATOM    955  H   LEU A  60      13.434  17.596   1.844  1.00 13.46           H
ATOM    956  CA  LEU A  60      12.001  19.098   1.332  1.00 13.46           C
ATOM    957  HA  LEU A  60      12.259  20.002   0.782  1.00 13.46           H
ATOM    958  C   LEU A  60      11.004  19.407   2.454  1.00 13.46           C
ATOM    959  O   LEU A  60      10.816  18.558   3.334  1.00 13.46           O
ATOM    960  CB  LEU A  60      11.407  18.053   0.379  1.00 13.46           C
ATOM    961 1HB  LEU A  60      12.180  17.752  -0.327  1.00 13.46           H
ATOM    962 2HB  LEU A  60      11.146  17.180   0.977  1.00 13.46           H
ATOM    963  CG  LEU A  60      10.157  18.459  -0.421  1.00 13.46           C
ATOM    964  HG  LEU A  60       9.413  18.855   0.269  1.00 13.46           H
ATOM    965  CD1 LEU A  60      10.456  19.523  -1.481  1.00 13.46           C
ATOM    966 1HD1 LEU A  60       9.545  19.762  -2.034  1.00 13.46           H
ATOM    967 2HD1 LEU A  60      11.214  19.161  -2.176  1.00 13.46           H
ATOM    968 3HD1 LEU A  60      10.812  20.437  -1.009  1.00 13.46           H
ATOM    969  CD2 LEU A  60       9.562  17.229  -1.097  1.00 13.46           C
ATOM    970 1HD2 LEU A  60       8.647  17.508  -1.618  1.00 13.46           H
ATOM    971 2HD2 LEU A  60       9.318  16.479  -0.343  1.00 13.46           H
ATOM    972 3HD2 LEU A  60      10.280  16.804  -1.801  1.00 13.46           H
ATOM    973  N   PRO A  61      10.407  20.614   2.484  1.00 16.08           N
ATOM    974  CA  PRO A  61       9.537  20.856   3.642  1.00 16.08           C
ATOM    975  HA  PRO A  61      10.116  20.752   4.558  1.00 16.08           H
ATOM    976  C   PRO A  61       8.294  19.970   3.728  1.00 16.08           C
ATOM    977  O   PRO A  61       7.762  19.473   2.737  1.00 16.08           O
ATOM    978  CB  PRO A  61       9.119  22.321   3.460  1.00 16.08           C
ATOM    979 1HB  PRO A  61       8.151  22.372   2.968  1.00 16.08           H
ATOM    980 2HB  PRO A  61       9.083  22.840   4.418  1.00 16.08           H
ATOM    981  CG  PRO A  61      10.165  22.908   2.589  1.00 16.08           C
ATOM    982 1HG  PRO A  61       9.798  23.798   2.079  1.00 16.08           H
ATOM    983 2HG  PRO A  61      11.055  23.137   3.176  1.00 16.08           H
ATOM    984  CD  PRO A  61      10.456  21.806   1.618  1.00 16.08           C
ATOM    985 1HD  PRO A  61       9.682  21.751   0.849  1.00 16.08           H
ATOM    986 2HD  PRO A  61      11.442  21.941   1.174  1.00 16.08           H
ATOM    987  N   GLU A  62       7.776  19.843   4.939  1.00 11.75           N
ATOM    988  H   GLU A  62       8.251  20.266   5.723  1.00 11.75           H
ATOM    989  CA  GLU A  62       6.528  19.119   5.204  1.00 11.75           C
ATOM    990  HA  GLU A  62       6.430  18.289   4.504  1.00 11.75           H
ATOM    991  C   GLU A  62       5.328  20.060   5.001  1.00 11.75           C
ATOM    992  O   GLU A  62       4.228  19.814   5.491  1.00 11.75           O
ATOM    993  CB  GLU A  62       6.552  18.562   6.635  1.00 11.75           C
ATOM    994 1HB  GLU A  62       6.742  19.400   7.305  1.00 11.75           H
ATOM    995 2HB  GLU A  62       5.574  18.151   6.885  1.00 11.75           H
ATOM    996  CG  GLU A  62       7.622  17.478   6.909  1.00 11.75           C
ATOM    997 1HG  GLU A  62       8.571  17.790   6.472  1.00 11.75           H
ATOM    998 2HG  GLU A  62       7.756  17.409   7.989  1.00 11.75           H
ATOM    999  CD  GLU A  62       7.260  16.078   6.401  1.00 11.75           C
ATOM   1000  OE1 GLU A  62       6.127  15.856   5.914  1.00 11.75           O
ATOM   1001  OE2 GLU A  62       8.072  15.143   6.570  1.00 11.75           O
ATOM   1002  N   GLN A  63       5.547  21.139   4.258  1.00  5.40           N
ATOM   1003  H   GLN A  63       6.471  21.284   3.881  1.00  5.40           H
ATOM   1004  CA  GLN A  63       4.508  22.115   3.912  1.00  5.40           C
ATOM   1005  HA  GLN A  63       3.835  22.251   4.753  1.00  5.40           H
ATOM   1006  C   GLN A  63       3.685  21.653   2.713  1.00  5.40           C
ATOM   1007  O   GLN A  63       2.689  22.275   2.335  1.00  5.40           O
ATOM   1008  CB  GLN A  63       5.145  23.454   3.571  1.00  5.40           C
ATOM   1009 1HB  GLN A  63       5.907  23.282   2.821  1.00  5.40           H
ATOM   1010 2HB  GLN A  63       4.379  24.102   3.145  1.00  5.40           H
ATOM   1011  CG  GLN A  63       5.778  24.178   4.739  1.00  5.40           C
ATOM   1012 1HG  GLN A  63       5.009  24.398   5.477  1.00  5.40           H
ATOM   1013 2HG  GLN A  63       6.538  23.544   5.194  1.00  5.40           H
ATOM   1014  CD  GLN A  63       6.427  25.468   4.301  1.00  5.40           C
ATOM   1015  OE1 GLN A  63       7.646  25.613   4.359  1.00  5.40           O
ATOM   1016  NE2 GLN A  63       5.639  26.413   3.869  1.00  5.40           N
ATOM   1017 1HE2 GLN A  63       6.042  27.248   3.469  1.00  5.40           H
ATOM   1018 2HE2 GLN A  63       4.634  26.303   3.931  1.00  5.40           H
ATOM   1019  N   ALA A  64       4.086  20.525   2.145  1.00 27.81           N
ATOM   1020  H   ALA A  64       4.961  20.118   2.429  1.00 27.81           H
ATOM   1021  CA  ALA A  64       3.245  19.794   1.210  1.00 27.81           C
ATOM   1022  HA  ALA A  64       3.005  20.424   0.353  1.00 27.81           H
ATOM   1023  C   ALA A  64       1.945  19.417   1.928  1.00 27.81           C
ATOM   1024  O   ALA A  64       1.917  19.330   3.159  1.00 27.81           O
ATOM   1025  CB  ALA A  64       3.986  18.533   0.749  1.00 27.81           C
ATOM   1026 1HB  ALA A  64       4.948  18.801   0.313  1.00 27.81           H
ATOM   1027 2HB  ALA A  64       3.381  18.006   0.011  1.00 27.81           H
ATOM   1028 3HB  ALA A  64       4.143  17.874   1.605  1.00 27.81           H
ATOM   1029  N   GLN A  65       0.898  19.132   1.173  1.00  9.58           N
ATOM   1030  H   GLN A  65       0.964  19.216   0.161  1.00  9.58           H
ATOM   1031  CA  GLN A  65      -0.352  18.666   1.762  1.00  9.58           C
ATOM   1032  HA  GLN A  65      -0.759  19.456   2.391  1.00  9.58           H
ATOM   1033  C   GLN A  65      -0.059  17.408   2.588  1.00  9.58           C
ATOM   1034  O   GLN A  65       0.700  16.540   2.151  1.00  9.58           O
ATOM   1035  CB  GLN A  65      -1.329  18.348   0.636  1.00  9.58           C
ATOM   1036 1HB  GLN A  65      -1.386  19.224   0.000  1.00  9.58           H
ATOM   1037 2HB  GLN A  65      -0.903  17.532   0.056  1.00  9.58           H
ATOM   1038  CG  GLN A  65      -2.750  17.973   1.020  1.00  9.58           C
ATOM   1039 1HG  GLN A  65      -2.735  17.103   1.675  1.00  9.58           H
ATOM   1040 2HG  GLN A  65      -3.219  18.809   1.539  1.00  9.58           H
ATOM   1041  CD  GLN A  65      -3.553  17.634  -0.215  1.00  9.58           C
ATOM   1042  OE1 GLN A  65      -3.139  16.804  -1.014  1.00  9.58           O
ATOM   1043  NE2 GLN A  65      -4.663  18.285  -0.417  1.00  9.58           N
ATOM   1044 1HE2 GLN A  65      -5.187  18.073  -1.259  1.00  9.58           H
ATOM   1045 2HE2 GLN A  65      -4.985  18.997   0.234  1.00  9.58           H
ATOM   1046  N   PRO A  66      -0.611  17.304   3.808  1.00 10.09           N
ATOM   1047  CA  PRO A  66      -0.311  16.095   4.585  1.00 10.09           C
ATOM   1048  HA  PRO A  66       0.766  15.942   4.636  1.00 10.09           H
ATOM   1049  C   PRO A  66      -0.962  14.830   4.020  1.00 10.09           C
ATOM   1050  O   PRO A  66      -2.164  14.599   4.142  1.00 10.09           O
ATOM   1051  CB  PRO A  66      -0.840  16.456   5.974  1.00 10.09           C
ATOM   1052 1HB  PRO A  66      -1.183  15.572   6.511  1.00 10.09           H
ATOM   1053 2HB  PRO A  66      -0.066  16.970   6.542  1.00 10.09           H
ATOM   1054  CG  PRO A  66      -1.952  17.396   5.700  1.00 10.09           C
ATOM   1055 1HG  PRO A  66      -2.845  16.851   5.397  1.00 10.09           H
ATOM   1056 2HG  PRO A  66      -2.156  18.011   6.570  1.00 10.09           H
ATOM   1057  CD  PRO A  66      -1.464  18.235   4.571  1.00 10.09           C
ATOM   1058 1HD  PRO A  66      -2.303  18.591   3.971  1.00 10.09           H
ATOM   1059 2HD  PRO A  66      -0.869  19.071   4.944  1.00 10.09           H
ATOM   1060  N   TRP A  67      -0.151  13.975   3.411  1.00 46.71           N
ATOM   1061  H   TRP A  67       0.831  14.201   3.326  1.00 46.71           H
ATOM   1062  CA  TRP A  67      -0.651  12.764   2.762  1.00 46.71           C
ATOM   1063  HA  TRP A  67      -1.437  13.070   2.073  1.00 46.71           H
ATOM   1064  C   TRP A  67      -1.247  11.740   3.729  1.00 46.71           C
ATOM   1065  O   TRP A  67      -1.967  10.826   3.325  1.00 46.71           O
ATOM   1066  CB  TRP A  67       0.475  12.109   1.959  1.00 46.71           C
ATOM   1067 1HB  TRP A  67       1.090  11.514   2.635  1.00 46.71           H
ATOM   1068 2HB  TRP A  67       0.025  11.441   1.228  1.00 46.71           H
ATOM   1069  CG  TRP A  67       1.379  13.088   1.245  1.00 46.71           C
ATOM   1070  CD1 TRP A  67       2.713  13.273   1.459  1.00 46.71           C
ATOM   1071  HD1 TRP A  67       3.290  12.728   2.194  1.00 46.71           H
ATOM   1072  CD2 TRP A  67       1.031  14.016   0.197  1.00 46.71           C
ATOM   1073  NE1 TRP A  67       3.229  14.231   0.628  1.00 46.71           N
ATOM   1074  HE1 TRP A  67       4.197  14.538   0.635  1.00 46.71           H
ATOM   1075  CE2 TRP A  67       2.225  14.699  -0.177  1.00 46.71           C
ATOM   1076  CE3 TRP A  67      -0.176  14.365  -0.445  1.00 46.71           C
ATOM   1077  HE3 TRP A  67      -1.102  13.897  -0.155  1.00 46.71           H
ATOM   1078  CZ2 TRP A  67       2.249  15.670  -1.200  1.00 46.71           C
ATOM   1079  HZ2 TRP A  67       3.169  16.162  -1.477  1.00 46.71           H
ATOM   1080  CZ3 TRP A  67      -0.160  15.356  -1.460  1.00 46.71           C
ATOM   1081  HZ3 TRP A  67      -1.082  15.640  -1.947  1.00 46.71           H
ATOM   1082  CH2 TRP A  67       1.060  15.987  -1.833  1.00 46.71           C
ATOM   1083  HH2 TRP A  67       1.055  16.734  -2.615  1.00 46.71           H
ATOM   1084  N   GLY A  68      -0.953  11.905   5.013  1.00 -8.45           N
ATOM   1085  H   GLY A  68      -0.333  12.660   5.280  1.00 -8.45           H
ATOM   1086  CA  GLY A  68      -1.488  11.036   6.052  1.00 -8.45           C
ATOM   1087 1HA  GLY A  68      -1.720  10.063   5.620  1.00 -8.45           H
ATOM   1088 2HA  GLY A  68      -0.720  10.890   6.809  1.00 -8.45           H
ATOM   1089  C   GLY A  68      -2.737  11.560   6.739  1.00 -8.45           C
ATOM   1090  O   GLY A  68      -3.136  11.019   7.774  1.00 -8.45           O
ATOM   1091  N   ALA A  69      -3.337  12.617   6.209  1.00 25.23           N
ATOM   1092  H   ALA A  69      -2.968  13.031   5.359  1.00 25.23           H
ATOM   1093  CA  ALA A  69      -4.553  13.211   6.768  1.00 25.23           C
ATOM   1094  HA  ALA A  69      -4.769  12.786   7.748  1.00 25.23           H
ATOM   1095  C   ALA A  69      -5.707  12.896   5.803  1.00 25.23           C
ATOM   1096  O   ALA A  69      -5.440  12.529   4.651  1.00 25.23           O
ATOM   1097  CB  ALA A  69      -4.349  14.724   6.905  1.00 25.23           C
ATOM   1098 1HB  ALA A  69      -3.463  14.922   7.507  1.00 25.23           H
ATOM   1099 2HB  ALA A  69      -5.214  15.177   7.389  1.00 25.23           H
ATOM   1100 3HB  ALA A  69      -4.225  15.165   5.915  1.00 25.23           H
ATOM   1101  N   PRO A  70      -6.978  13.018   6.239  1.00 -7.74           N
ATOM   1102  CA  PRO A  70      -8.043  12.864   5.236  1.00 -7.74           C
ATOM   1103  HA  PRO A  70      -8.043  11.846   4.847  1.00 -7.74           H
ATOM   1104  C   PRO A  70      -7.908  13.860   4.084  1.00 -7.74           C
ATOM   1105  O   PRO A  70      -7.450  14.990   4.267  1.00 -7.74           O
ATOM   1106  CB  PRO A  70      -9.321  13.132   6.038  1.00 -7.74           C
ATOM   1107 1HB  PRO A  70      -9.594  14.184   5.966  1.00 -7.74           H
ATOM   1108 2HB  PRO A  70     -10.138  12.502   5.691  1.00 -7.74           H
ATOM   1109  CG  PRO A  70      -8.952  12.796   7.436  1.00 -7.74           C
ATOM   1110 1HG  PRO A  70      -9.622  13.280   8.147  1.00 -7.74           H
ATOM   1111 2HG  PRO A  70      -8.958  11.714   7.575  1.00 -7.74           H
ATOM   1112  CD  PRO A  70      -7.552  13.328   7.561  1.00 -7.74           C
ATOM   1113 1HD  PRO A  70      -7.562  14.406   7.728  1.00 -7.74           H
ATOM   1114 2HD  PRO A  70      -7.017  12.812   8.359  1.00 -7.74           H
ATOM   1115  N   VAL A  71      -8.258  13.411   2.890  1.00 11.90           N
ATOM   1116  H   VAL A  71      -8.705  12.513   2.807  1.00 11.90           H
ATOM   1117  CA  VAL A  71      -7.931  14.124   1.656  1.00 11.90           C
ATOM   1118  HA  VAL A  71      -6.972  14.623   1.796  1.00 11.90           H
ATOM   1119  C   VAL A  71      -8.975  15.196   1.326  1.00 11.90           C
ATOM   1120  O   VAL A  71     -10.167  15.054   1.629  1.00 11.90           O
ATOM   1121  CB  VAL A  71      -7.753  13.079   0.511  1.00 11.90           C
ATOM   1122  HB  VAL A  71      -8.707  12.581   0.336  1.00 11.90           H
ATOM   1123  CG1 VAL A  71      -7.288  13.722  -0.792  1.00 11.90           C
ATOM   1124 1HG1 VAL A  71      -7.126  12.951  -1.545  1.00 11.90           H
ATOM   1125 2HG1 VAL A  71      -6.355  14.269  -0.640  1.00 11.90           H
ATOM   1126 3HG1 VAL A  71      -8.051  14.404  -1.168  1.00 11.90           H
ATOM   1127  CG2 VAL A  71      -6.717  12.013   0.937  1.00 11.90           C
ATOM   1128 1HG2 VAL A  71      -6.459  11.381   0.086  1.00 11.90           H
ATOM   1129 2HG2 VAL A  71      -7.132  11.378   1.717  1.00 11.90           H
ATOM   1130 3HG2 VAL A  71      -5.809  12.497   1.303  1.00 11.90           H
ATOM   1131  N   GLU A  72      -8.519  16.292   0.737  1.00 -1.39           N
ATOM   1132  H   GLU A  72      -7.540  16.356   0.503  1.00 -1.39           H
ATOM   1133  CA  GLU A  72      -9.374  17.420   0.382  1.00 -1.39           C
ATOM   1134  HA  GLU A  72     -10.131  17.533   1.152  1.00 -1.39           H
ATOM   1135  C   GLU A  72     -10.091  17.179  -0.950  1.00 -1.39           C
ATOM   1136  O   GLU A  72      -9.490  17.228  -2.028  1.00 -1.39           O
ATOM   1137  CB  GLU A  72      -8.530  18.697   0.355  1.00 -1.39           C
ATOM   1138 1HB  GLU A  72      -7.756  18.602  -0.406  1.00 -1.39           H
ATOM   1139 2HB  GLU A  72      -9.174  19.539   0.102  1.00 -1.39           H
ATOM   1140  CG  GLU A  72      -7.866  18.965   1.710  1.00 -1.39           C
ATOM   1141 1HG  GLU A  72      -8.639  18.975   2.479  1.00 -1.39           H
ATOM   1142 2HG  GLU A  72      -7.162  18.164   1.939  1.00 -1.39           H
ATOM   1143  CD  GLU A  72      -7.122  20.283   1.749  1.00 -1.39           C
ATOM   1144  OE1 GLU A  72      -6.016  20.380   1.183  1.00 -1.39           O
ATOM   1145  OE2 GLU A  72      -7.632  21.250   2.364  1.00 -1.39           O
ATOM   1146  N   VAL A  73     -11.372  16.841  -0.852  1.00-11.64           N
ATOM   1147  H   VAL A  73     -11.811  16.832   0.056  1.00-11.64           H
ATOM   1148  CA  VAL A  73     -12.187  16.447  -2.002  1.00-11.64           C
ATOM   1149  HA  VAL A  73     -11.638  16.654  -2.918  1.00-11.64           H
ATOM   1150  C   VAL A  73     -13.482  17.260  -1.999  1.00-11.64           C
ATOM   1151  O   VAL A  73     -14.280  17.152  -1.068  1.00-11.64           O
ATOM   1152  CB  VAL A  73     -12.535  14.916  -1.946  1.00-11.64           C
ATOM   1153  HB  VAL A  73     -13.157  14.737  -1.072  1.00-11.64           H
ATOM   1154  CG1 VAL A  73     -13.319  14.467  -3.191  1.00-11.64           C
ATOM   1155 1HG1 VAL A  73     -13.483  13.390  -3.159  1.00-11.64           H
ATOM   1156 2HG1 VAL A  73     -12.769  14.721  -4.097  1.00-11.64           H
ATOM   1157 3HG1 VAL A  73     -14.288  14.966  -3.214  1.00-11.64           H
ATOM   1158  CG2 VAL A  73     -11.271  14.044  -1.782  1.00-11.64           C
ATOM   1159 1HG2 VAL A  73     -11.540  12.988  -1.824  1.00-11.64           H
ATOM   1160 2HG2 VAL A  73     -10.812  14.238  -0.815  1.00-11.64           H
ATOM   1161 3HG2 VAL A  73     -10.547  14.262  -2.563  1.00-11.64           H
ATOM   1162  N   GLU A  74     -13.700  18.059  -3.031  1.00 -4.36           N
ATOM   1163  H   GLU A  74     -12.990  18.135  -3.758  1.00 -4.36           H
ATOM   1164  CA  GLU A  74     -14.957  18.778  -3.231  1.00 -4.36           C
ATOM   1165  HA  GLU A  74     -15.400  19.056  -2.274  1.00 -4.36           H
ATOM   1166  C   GLU A  74     -15.869  17.804  -3.981  1.00 -4.36           C
ATOM   1167  O   GLU A  74     -15.362  16.889  -4.629  1.00 -4.36           O
ATOM   1168  CB  GLU A  74     -14.712  20.029  -4.084  1.00 -4.36           C
ATOM   1169 1HB  GLU A  74     -14.295  19.713  -5.040  1.00 -4.36           H
ATOM   1170 2HB  GLU A  74     -15.671  20.514  -4.263  1.00 -4.36           H
ATOM   1171  CG  GLU A  74     -13.749  21.038  -3.454  1.00 -4.36           C
ATOM   1172 1HG  GLU A  74     -14.135  21.329  -2.476  1.00 -4.36           H
ATOM   1173 2HG  GLU A  74     -12.778  20.562  -3.312  1.00 -4.36           H
ATOM   1174  CD  GLU A  74     -13.550  22.295  -4.297  1.00 -4.36           C
ATOM   1175  OE1 GLU A  74     -14.397  22.609  -5.164  1.00 -4.36           O
ATOM   1176  OE2 GLU A  74     -12.551  23.022  -4.069  1.00 -4.36           O
ATOM   1177  N   SER A  75     -17.185  17.965  -3.938  1.00 -8.34           N
ATOM   1178  H   SER A  75     -17.592  18.726  -3.398  1.00 -8.34           H
ATOM   1179  CA  SER A  75     -18.090  17.073  -4.674  1.00 -8.34           C
ATOM   1180  HA  SER A  75     -17.530  16.557  -5.449  1.00 -8.34           H
ATOM   1181  C   SER A  75     -19.184  17.887  -5.353  1.00 -8.34           C
ATOM   1182  O   SER A  75     -19.611  18.909  -4.818  1.00 -8.34           O
ATOM   1183  CB  SER A  75     -18.696  16.027  -3.735  1.00 -8.34           C
ATOM   1184 1HB  SER A  75     -17.886  15.509  -3.221  1.00 -8.34           H
ATOM   1185 2HB  SER A  75     -19.321  16.530  -2.998  1.00 -8.34           H
ATOM   1186  OG  SER A  75     -19.473  15.075  -4.444  1.00 -8.34           O
ATOM   1187  HG  SER A  75     -19.989  14.558  -3.811  1.00 -8.34           H
ATOM   1188  N   PHE A  76     -19.594  17.472  -6.542  1.00 -9.17           N
ATOM   1189  H   PHE A  76     -19.204  16.609  -6.919  1.00 -9.17           H
ATOM   1190  CA  PHE A  76     -20.496  18.233  -7.403  1.00 -9.17           C
ATOM   1191  HA  PHE A  76     -20.926  19.067  -6.850  1.00 -9.17           H
ATOM   1192  C   PHE A  76     -21.624  17.371  -7.945  1.00 -9.17           C
ATOM   1193  O   PHE A  76     -21.439  16.186  -8.242  1.00 -9.17           O
ATOM   1194  CB  PHE A  76     -19.710  18.780  -8.601  1.00 -9.17           C
ATOM   1195 1HB  PHE A  76     -19.259  17.946  -9.138  1.00 -9.17           H
ATOM   1196 2HB  PHE A  76     -20.404  19.284  -9.273  1.00 -9.17           H
ATOM   1197  CG  PHE A  76     -18.633  19.756  -8.223  1.00 -9.17           C
ATOM   1198  CD1 PHE A  76     -17.374  19.312  -7.776  1.00 -9.17           C
ATOM   1199  HD1 PHE A  76     -17.153  18.255  -7.746  1.00 -9.17           H
ATOM   1200  CD2 PHE A  76     -18.882  21.137  -8.298  1.00 -9.17           C
ATOM   1201  HD2 PHE A  76     -19.833  21.496  -8.664  1.00 -9.17           H
ATOM   1202  CE1 PHE A  76     -16.400  20.232  -7.341  1.00 -9.17           C
ATOM   1203  HE1 PHE A  76     -15.456  19.877  -6.960  1.00 -9.17           H
ATOM   1204  CE2 PHE A  76     -17.896  22.068  -7.908  1.00 -9.17           C
ATOM   1205  HE2 PHE A  76     -18.096  23.125  -7.979  1.00 -9.17           H
ATOM   1206  CZ  PHE A  76     -16.656  21.615  -7.417  1.00 -9.17           C
ATOM   1207  HZ  PHE A  76     -15.905  22.325  -7.111  1.00 -9.17           H
ATOM   1208  N   LEU A  77     -22.769  18.007  -8.141  1.00 17.67           N
ATOM   1209  H   LEU A  77     -22.841  18.985  -7.887  1.00 17.67           H
ATOM   1210  CA  LEU A  77     -23.930  17.405  -8.785  1.00 17.67           C
ATOM   1211  HA  LEU A  77     -23.706  16.395  -9.118  1.00 17.67           H
ATOM   1212  C   LEU A  77     -24.148  18.325  -9.980  1.00 17.67           C
ATOM   1213  O   LEU A  77     -24.092  19.547  -9.806  1.00 17.67           O
ATOM   1214  CB  LEU A  77     -25.122  17.404  -7.819  1.00 17.67           C
ATOM   1215 1HB  LEU A  77     -24.783  16.973  -6.879  1.00 17.67           H
ATOM   1216 2HB  LEU A  77     -25.393  18.441  -7.627  1.00 17.67           H
ATOM   1217  CG  LEU A  77     -26.390  16.650  -8.241  1.00 17.67           C
ATOM   1218  HG  LEU A  77     -26.699  17.004  -9.223  1.00 17.67           H
ATOM   1219  CD1 LEU A  77     -26.145  15.143  -8.304  1.00 17.67           C
ATOM   1220 1HD1 LEU A  77     -27.082  14.639  -8.535  1.00 17.67           H
ATOM   1221 2HD1 LEU A  77     -25.764  14.780  -7.351  1.00 17.67           H
ATOM   1222 3HD1 LEU A  77     -25.432  14.921  -9.098  1.00 17.67           H
ATOM   1223  CD2 LEU A  77     -27.515  16.928  -7.250  1.00 17.67           C
ATOM   1224 1HD2 LEU A  77     -28.435  16.459  -7.602  1.00 17.67           H
ATOM   1225 2HD2 LEU A  77     -27.682  18.000  -7.169  1.00 17.67           H
ATOM   1226 3HD2 LEU A  77     -27.263  16.531  -6.266  1.00 17.67           H
ATOM   1227  N   VAL A  78     -24.272  17.780 -11.181  1.00 10.65           N
ATOM   1228  H   VAL A  78     -24.345  16.770 -11.268  1.00 10.65           H
ATOM   1229  CA  VAL A  78     -24.227  18.577 -12.417  1.00 10.65           C
ATOM   1230  HA  VAL A  78     -24.392  19.631 -12.200  1.00 10.65           H
ATOM   1231  C   VAL A  78     -25.320  18.061 -13.353  1.00 10.65           C
ATOM   1232  O   VAL A  78     -25.555  16.866 -13.362  1.00 10.65           O
ATOM   1233  CB  VAL A  78     -22.824  18.403 -13.082  1.00 10.65           C
ATOM   1234  HB  VAL A  78     -22.714  17.363 -13.375  1.00 10.65           H
ATOM   1235  CG1 VAL A  78     -22.658  19.283 -14.319  1.00 10.65           C
ATOM   1236 1HG1 VAL A  78     -21.657  19.157 -14.732  1.00 10.65           H
ATOM   1237 2HG1 VAL A  78     -22.806  20.333 -14.062  1.00 10.65           H
ATOM   1238 3HG1 VAL A  78     -23.376  18.994 -15.084  1.00 10.65           H
ATOM   1239  CG2 VAL A  78     -21.694  18.729 -12.093  1.00 10.65           C
ATOM   1240 1HG2 VAL A  78     -20.735  18.706 -12.609  1.00 10.65           H
ATOM   1241 2HG2 VAL A  78     -21.667  17.988 -11.296  1.00 10.65           H
ATOM   1242 3HG2 VAL A  78     -21.846  19.721 -11.663  1.00 10.65           H
ATOM   1243  N   HIS A  79     -25.989  18.887 -14.145  1.00 16.02           N
ATOM   1244  H   HIS A  79     -25.798  19.892 -14.119  1.00 16.02           H
ATOM   1245  CA  HIS A  79     -26.958  18.384 -15.129  1.00 16.02           C
ATOM   1246  HA  HIS A  79     -27.359  17.425 -14.799  1.00 16.02           H
ATOM   1247  C   HIS A  79     -26.260  18.222 -16.480  1.00 16.02           C
ATOM   1248  O   HIS A  79     -25.332  18.985 -16.767  1.00 16.02           O
ATOM   1249  CB  HIS A  79     -28.107  19.383 -15.282  1.00 16.02           C
ATOM   1250 1HB  HIS A  79     -28.354  19.774 -14.302  1.00 16.02           H
ATOM   1251 2HB  HIS A  79     -27.783  20.218 -15.905  1.00 16.02           H
ATOM   1252  CG  HIS A  79     -29.347  18.777 -15.857  1.00 16.02           C
ATOM   1253  ND1 HIS A  79     -29.813  19.045 -17.139  1.00 16.02           N
ATOM   1254  HD1 HIS A  79     -29.377  19.690 -17.807  1.00 16.02           H
ATOM   1255  CD2 HIS A  79     -30.193  17.836 -15.366  1.00 16.02           C
ATOM   1256  HD2 HIS A  79     -30.114  17.357 -14.395  1.00 16.02           H
ATOM   1257  CE1 HIS A  79     -30.894  18.313 -17.367  1.00 16.02           C
ATOM   1258  HE1 HIS A  79     -31.482  18.321 -18.280  1.00 16.02           H
ATOM   1259  NE2 HIS A  79     -31.134  17.566 -16.315  1.00 16.02           N
ATOM   1260  HE2 HIS A  79     -31.887  16.886 -16.220  1.00 16.02           H
ATOM   1261  N   PRO A  80     -26.695  17.280 -17.343  1.00 -7.46           N
ATOM   1262  CA  PRO A  80     -26.180  17.451 -18.707  1.00 -7.46           C
ATOM   1263  HA  PRO A  80     -25.105  17.297 -18.709  1.00 -7.46           H
ATOM   1264  C   PRO A  80     -26.519  18.816 -19.304  1.00 -7.46           C
ATOM   1265  O   PRO A  80     -27.566  19.388 -19.008  1.00 -7.46           O
ATOM   1266  CB  PRO A  80     -26.885  16.342 -19.492  1.00 -7.46           C
ATOM   1267 1HB  PRO A  80     -27.802  16.726 -19.939  1.00 -7.46           H
ATOM   1268 2HB  PRO A  80     -26.227  15.933 -20.258  1.00 -7.46           H
ATOM   1269  CG  PRO A  80     -27.204  15.326 -18.480  1.00 -7.46           C
ATOM   1270 1HG  PRO A  80     -28.015  14.679 -18.815  1.00 -7.46           H
ATOM   1271 2HG  PRO A  80     -26.313  14.742 -18.253  1.00 -7.46           H
ATOM   1272  CD  PRO A  80     -27.610  16.127 -17.282  1.00 -7.46           C
ATOM   1273 1HD  PRO A  80     -28.648  16.450 -17.368  1.00 -7.46           H
ATOM   1274 2HD  PRO A  80     -27.449  15.551 -16.374  1.00 -7.46           H
ATOM   1275  N   GLY A  81     -25.612  19.347 -20.110  1.00-11.20           N
ATOM   1276  H   GLY A  81     -24.769  18.813 -20.324  1.00-11.20           H
ATOM   1277  CA  GLY A  81     -25.760  20.669 -20.696  1.00-11.20           C
ATOM   1278 1HA  GLY A  81     -25.234  20.685 -21.648  1.00-11.20           H
ATOM   1279 2HA  GLY A  81     -26.815  20.856 -20.888  1.00-11.20           H
ATOM   1280  C   GLY A  81     -25.222  21.805 -19.846  1.00-11.20           C
ATOM   1281  O   GLY A  81     -24.982  22.899 -20.365  1.00-11.20           O
ATOM   1282  N   ASP A  82     -24.988  21.566 -18.565  1.00  6.88           N
ATOM   1283  H   ASP A  82     -25.165  20.649 -18.173  1.00  6.88           H
ATOM   1284  CA  ASP A  82     -24.481  22.614 -17.667  1.00  6.88           C
ATOM   1285  HA  ASP A  82     -25.110  23.498 -17.751  1.00  6.88           H
ATOM   1286  C   ASP A  82     -23.050  23.010 -17.978  1.00  6.88           C
ATOM   1287  O   ASP A  82     -22.238  22.180 -18.393  1.00  6.88           O
ATOM   1288  CB  ASP A  82     -24.413  22.137 -16.211  1.00  6.88           C
ATOM   1289 1HB  ASP A  82     -24.042  21.116 -16.189  1.00  6.88           H
ATOM   1290 2HB  ASP A  82     -23.701  22.763 -15.678  1.00  6.88           H
ATOM   1291  CG  ASP A  82     -25.726  22.231 -15.468  1.00  6.88           C
ATOM   1292  OD1 ASP A  82     -26.691  22.886 -15.919  1.00  6.88           O
ATOM   1293  OD2 ASP A  82     -25.774  21.692 -14.340  1.00  6.88           O
ATOM   1294  N   LEU A  83     -22.705  24.255 -17.673  1.00  7.67           N
ATOM   1295  H   LEU A  83     -23.417  24.930 -17.440  1.00  7.67           H
ATOM   1296  CA  LEU A  83     -21.304  24.618 -17.512  1.00  7.67           C
ATOM   1297  HA  LEU A  83     -20.680  24.129 -18.262  1.00  7.67           H
ATOM   1298  C   LEU A  83     -20.977  24.098 -16.123  1.00  7.67           C
ATOM   1299  O   LEU A  83     -21.661  24.443 -15.153  1.00  7.67           O
ATOM   1300  CB  LEU A  83     -21.088  26.138 -17.530  1.00  7.67           C
ATOM   1301 1HB  LEU A  83     -21.312  26.509 -18.527  1.00  7.67           H
ATOM   1302 2HB  LEU A  83     -21.810  26.577 -16.848  1.00  7.67           H
ATOM   1303  CG  LEU A  83     -19.701  26.658 -17.107  1.00  7.67           C
ATOM   1304  HG  LEU A  83     -19.487  26.297 -16.102  1.00  7.67           H
ATOM   1305  CD1 LEU A  83     -18.583  26.191 -18.022  1.00  7.67           C
ATOM   1306 1HD1 LEU A  83     -17.639  26.630 -17.698  1.00  7.67           H
ATOM   1307 2HD1 LEU A  83     -18.795  26.493 -19.044  1.00  7.67           H
ATOM   1308 3HD1 LEU A  83     -18.489  25.108 -17.974  1.00  7.67           H
ATOM   1309  CD2 LEU A  83     -19.716  28.179 -17.063  1.00  7.67           C
ATOM   1310 1HD2 LEU A  83     -18.750  28.546 -16.715  1.00  7.67           H
ATOM   1311 2HD2 LEU A  83     -20.480  28.518 -16.363  1.00  7.67           H
ATOM   1312 3HD2 LEU A  83     -19.923  28.587 -18.053  1.00  7.67           H
ATOM   1313  N   LEU A  84     -19.924  23.306 -16.012  1.00  6.56           N
ATOM   1314  H   LEU A  84     -19.460  22.974 -16.857  1.00  6.56           H
ATOM   1315  CA  LEU A  84     -19.302  23.008 -14.731  1.00  6.56           C
ATOM   1316  HA  LEU A  84     -19.928  23.322 -13.897  1.00  6.56           H
ATOM   1317  C   LEU A  84     -18.024  23.826 -14.761  1.00  6.56           C
ATOM   1318  O   LEU A  84     -17.363  23.883 -15.792  1.00  6.56           O
ATOM   1319  CB  LEU A  84     -18.975  21.518 -14.628  1.00  6.56           C
ATOM   1320 1HB  LEU A  84     -19.912  20.962 -14.631  1.00  6.56           H
ATOM   1321 2HB  LEU A  84     -18.423  21.243 -15.522  1.00  6.56           H
ATOM   1322  CG  LEU A  84     -18.141  21.077 -13.415  1.00  6.56           C
ATOM   1323  HG  LEU A  84     -17.209  21.639 -13.414  1.00  6.56           H
ATOM   1324  CD1 LEU A  84     -18.854  21.336 -12.083  1.00  6.56           C
ATOM   1325 1HD1 LEU A  84     -18.299  20.876 -11.267  1.00  6.56           H
ATOM   1326 2HD1 LEU A  84     -19.861  20.926 -12.109  1.00  6.56           H
ATOM   1327 3HD1 LEU A  84     -18.913  22.406 -11.893  1.00  6.56           H
ATOM   1328  CD2 LEU A  84     -17.788  19.608 -13.558  1.00  6.56           C
ATOM   1329 1HD2 LEU A  84     -17.174  19.297 -12.716  1.00  6.56           H
ATOM   1330 2HD2 LEU A  84     -17.220  19.454 -14.477  1.00  6.56           H
ATOM   1331 3HD2 LEU A  84     -18.691  19.000 -13.598  1.00  6.56           H
ATOM   1332  N   GLN A  85     -17.655  24.450 -13.657  1.00 -1.20           N
ATOM   1333  H   GLN A  85     -18.229  24.412 -12.824  1.00 -1.20           H
ATOM   1334  CA  GLN A  85     -16.398  25.177 -13.585  1.00 -1.20           C
ATOM   1335  HA  GLN A  85     -15.739  24.871 -14.396  1.00 -1.20           H
ATOM   1336  C   GLN A  85     -15.782  24.758 -12.263  1.00 -1.20           C
ATOM   1337  O   GLN A  85     -16.476  24.701 -11.247  1.00 -1.20           O
ATOM   1338  CB  GLN A  85     -16.688  26.672 -13.700  1.00 -1.20           C
ATOM   1339 1HB  GLN A  85     -17.297  26.801 -14.595  1.00 -1.20           H
ATOM   1340 2HB  GLN A  85     -17.278  26.985 -12.839  1.00 -1.20           H
ATOM   1341  CG  GLN A  85     -15.478  27.588 -13.828  1.00 -1.20           C
ATOM   1342 1HG  GLN A  85     -14.952  27.638 -12.875  1.00 -1.20           H
ATOM   1343 2HG  GLN A  85     -14.803  27.183 -14.581  1.00 -1.20           H
ATOM   1344  CD  GLN A  85     -15.897  28.985 -14.256  1.00 -1.20           C
ATOM   1345  OE1 GLN A  85     -17.077  29.312 -14.276  1.00 -1.20           O
ATOM   1346  NE2 GLN A  85     -14.955  29.803 -14.626  1.00 -1.20           N
ATOM   1347 1HE2 GLN A  85     -15.218  30.703 -14.994  1.00 -1.20           H
ATOM   1348 2HE2 GLN A  85     -13.986  29.554 -14.517  1.00 -1.20           H
ATOM   1349  N   LEU A  86     -14.515  24.381 -12.294  1.00-32.81           N
ATOM   1350  H   LEU A  86     -13.996  24.440 -13.170  1.00-32.81           H
ATOM   1351  CA  LEU A  86     -13.815  23.865 -11.121  1.00-32.81           C
ATOM   1352  HA  LEU A  86     -14.459  23.881 -10.242  1.00-32.81           H
ATOM   1353  C   LEU A  86     -12.631  24.784 -10.915  1.00-32.81           C
ATOM   1354  O   LEU A  86     -12.027  25.205 -11.903  1.00-32.81           O
ATOM   1355  CB  LEU A  86     -13.313  22.444 -11.384  1.00-32.81           C
ATOM   1356 1HB  LEU A  86     -12.610  22.501 -12.208  1.00-32.81           H
ATOM   1357 2HB  LEU A  86     -12.761  22.115 -10.503  1.00-32.81           H
ATOM   1358  CG  LEU A  86     -14.343  21.363 -11.738  1.00-32.81           C
ATOM   1359  HG  LEU A  86     -14.912  21.687 -12.608  1.00-32.81           H
ATOM   1360  CD1 LEU A  86     -13.625  20.072 -12.099  1.00-32.81           C
ATOM   1361 1HD1 LEU A  86     -14.354  19.303 -12.354  1.00-32.81           H
ATOM   1362 2HD1 LEU A  86     -13.016  19.732 -11.262  1.00-32.81           H
ATOM   1363 3HD1 LEU A  86     -12.985  20.240 -12.964  1.00-32.81           H
ATOM   1364  CD2 LEU A  86     -15.311  21.118 -10.595  1.00-32.81           C
ATOM   1365 1HD2 LEU A  86     -15.939  20.256 -10.813  1.00-32.81           H
ATOM   1366 2HD2 LEU A  86     -15.955  21.989 -10.469  1.00-32.81           H
ATOM   1367 3HD2 LEU A  86     -14.765  20.942  -9.671  1.00-32.81           H
ATOM   1368  N   ARG A  87     -12.297  25.103  -9.672  1.00-12.34           N
ATOM   1369  H   ARG A  87     -12.823  24.719  -8.886  1.00-12.34           H
ATOM   1370  CA  ARG A  87     -11.197  26.027  -9.395  1.00-12.34           C
ATOM   1371  HA  ARG A  87     -10.656  26.215 -10.321  1.00-12.34           H
ATOM   1372  C   ARG A  87     -10.206  25.442  -8.407  1.00-12.34           C
ATOM   1373  O   ARG A  87     -10.572  24.909  -7.363  1.00-12.34           O
ATOM   1374  CB  ARG A  87     -11.764  27.362  -8.913  1.00-12.34           C
ATOM   1375 1HB  ARG A  87     -12.537  27.661  -9.622  1.00-12.34           H
ATOM   1376 2HB  ARG A  87     -12.223  27.238  -7.933  1.00-12.34           H
ATOM   1377  CG  ARG A  87     -10.731  28.471  -8.849  1.00-12.34           C
ATOM   1378 1HG  ARG A  87     -10.112  28.361  -7.958  1.00-12.34           H
ATOM   1379 2HG  ARG A  87     -10.097  28.408  -9.732  1.00-12.34           H
ATOM   1380  CD  ARG A  87     -11.412  29.821  -8.854  1.00-12.34           C
ATOM   1381 1HD  ARG A  87     -12.121  29.850  -9.683  1.00-12.34           H
ATOM   1382 2HD  ARG A  87     -11.950  29.971  -7.918  1.00-12.34           H
ATOM   1383  NE  ARG A  87     -10.415  30.881  -9.041  1.00-12.34           N
ATOM   1384  HE  ARG A  87      -9.455  30.660  -8.791  1.00-12.34           H
ATOM   1385  CZ  ARG A  87     -10.631  32.088  -9.538  1.00-12.34           C
ATOM   1386  NH1 ARG A  87      -9.614  32.884  -9.673  1.00-12.34           N
ATOM   1387 1HH1 ARG A  87      -8.709  32.612  -9.317  1.00-12.34           H
ATOM   1388 2HH1 ARG A  87      -9.734  33.765 -10.153  1.00-12.34           H
ATOM   1389  NH2 ARG A  87     -11.796  32.504  -9.956  1.00-12.34           N
ATOM   1390 1HH2 ARG A  87     -12.601  31.906  -9.849  1.00-12.34           H
ATOM   1391 2HH2 ARG A  87     -11.888  33.406 -10.393  1.00-12.34           H
ATOM   1392  N   CYS A  88      -8.941  25.509  -8.779  1.00  1.25           N
ATOM   1393  H   CYS A  88      -8.709  25.989  -9.645  1.00  1.25           H
ATOM   1394  CA  CYS A  88      -7.846  24.970  -7.997  1.00  1.25           C
ATOM   1395  HA  CYS A  88      -8.174  24.073  -7.473  1.00  1.25           H
ATOM   1396  C   CYS A  88      -7.412  26.032  -6.995  1.00  1.25           C
ATOM   1397  O   CYS A  88      -6.988  27.118  -7.380  1.00  1.25           O
ATOM   1398  CB  CYS A  88      -6.692  24.629  -8.943  1.00  1.25           C
ATOM   1399 1HB  CYS A  88      -7.088  24.012  -9.748  1.00  1.25           H
ATOM   1400 2HB  CYS A  88      -6.307  25.551  -9.380  1.00  1.25           H
ATOM   1401  SG  CYS A  88      -5.325  23.723  -8.161  1.00  1.25           S
ATOM   1402  N   ARG A  89      -7.524  25.726  -5.711  1.00 15.13           N
ATOM   1403  H   ARG A  89      -7.912  24.830  -5.443  1.00 15.13           H
ATOM   1404  CA  ARG A  89      -7.065  26.637  -4.665  1.00 15.13           C
ATOM   1405  HA  ARG A  89      -7.459  27.639  -4.834  1.00 15.13           H
ATOM   1406  C   ARG A  89      -5.545  26.682  -4.705  1.00 15.13           C
ATOM   1407  O   ARG A  89      -4.888  25.695  -4.359  1.00 15.13           O
ATOM   1408  CB  ARG A  89      -7.517  26.099  -3.307  1.00 15.13           C
ATOM   1409 1HB  ARG A  89      -8.606  26.042  -3.294  1.00 15.13           H
ATOM   1410 2HB  ARG A  89      -7.133  25.083  -3.223  1.00 15.13           H
ATOM   1411  CG  ARG A  89      -7.049  26.902  -2.092  1.00 15.13           C
ATOM   1412 1HG  ARG A  89      -5.982  27.108  -2.165  1.00 15.13           H
ATOM   1413 2HG  ARG A  89      -7.593  27.844  -2.046  1.00 15.13           H
ATOM   1414  CD  ARG A  89      -7.300  26.097  -0.832  1.00 15.13           C
ATOM   1415 1HD  ARG A  89      -7.118  26.724   0.042  1.00 15.13           H
ATOM   1416 2HD  ARG A  89      -8.341  25.777  -0.832  1.00 15.13           H
ATOM   1417  NE  ARG A  89      -6.417  24.920  -0.788  1.00 15.13           N
ATOM   1418  HE  ARG A  89      -5.608  24.946  -1.388  1.00 15.13           H
ATOM   1419  CZ  ARG A  89      -6.589  23.825  -0.060  1.00 15.13           C
ATOM   1420  NH1 ARG A  89      -5.685  22.892  -0.127  1.00 15.13           N
ATOM   1421 1HH1 ARG A  89      -4.876  23.002  -0.712  1.00 15.13           H
ATOM   1422 2HH1 ARG A  89      -5.808  22.033   0.410  1.00 15.13           H
ATOM   1423  NH2 ARG A  89      -7.631  23.615   0.701  1.00 15.13           N
ATOM   1424 1HH2 ARG A  89      -8.392  24.286   0.714  1.00 15.13           H
ATOM   1425 2HH2 ARG A  89      -7.682  22.762   1.251  1.00 15.13           H
ATOM   1426  N   LEU A  90      -4.971  27.802  -5.107  1.00  3.75           N
ATOM   1427  H   LEU A  90      -5.532  28.584  -5.427  1.00  3.75           H
ATOM   1428  CA  LEU A  90      -3.521  27.936  -5.073  1.00  3.75           C
ATOM   1429  HA  LEU A  90      -3.060  26.962  -5.235  1.00  3.75           H
ATOM   1430  C   LEU A  90      -3.143  28.440  -3.685  1.00  3.75           C
ATOM   1431  O   LEU A  90      -3.997  28.873  -2.910  1.00  3.75           O
ATOM   1432  CB  LEU A  90      -3.027  28.895  -6.165  1.00  3.75           C
ATOM   1433 1HB  LEU A  90      -3.368  29.897  -5.909  1.00  3.75           H
ATOM   1434 2HB  LEU A  90      -1.939  28.903  -6.139  1.00  3.75           H
ATOM   1435  CG  LEU A  90      -3.472  28.613  -7.614  1.00  3.75           C
ATOM   1436  HG  LEU A  90      -4.545  28.780  -7.679  1.00  3.75           H
ATOM   1437  CD1 LEU A  90      -2.784  29.600  -8.551  1.00  3.75           C
ATOM   1438 1HD1 LEU A  90      -3.136  29.447  -9.569  1.00  3.75           H
ATOM   1439 2HD1 LEU A  90      -1.701  29.472  -8.520  1.00  3.75           H
ATOM   1440 3HD1 LEU A  90      -3.038  30.619  -8.260  1.00  3.75           H
ATOM   1441  CD2 LEU A  90      -3.204  27.188  -8.094  1.00  3.75           C
ATOM   1442 1HD2 LEU A  90      -3.610  27.072  -9.098  1.00  3.75           H
ATOM   1443 2HD2 LEU A  90      -3.708  26.472  -7.446  1.00  3.75           H
ATOM   1444 3HD2 LEU A  90      -2.136  26.990  -8.112  1.00  3.75           H
ATOM   1445  N   ARG A  91      -1.852  28.410  -3.390  1.00  0.56           N
ATOM   1446  H   ARG A  91      -1.206  28.055  -4.080  1.00  0.56           H
ATOM   1447  CA  ARG A  91      -1.284  28.993  -2.176  1.00  0.56           C
ATOM   1448  HA  ARG A  91      -2.049  29.521  -1.606  1.00  0.56           H
ATOM   1449  C   ARG A  91      -0.304  29.988  -2.766  1.00  0.56           C
ATOM   1450  O   ARG A  91       0.081  29.822  -3.927  1.00  0.56           O
ATOM   1451  CB  ARG A  91      -0.598  27.936  -1.297  1.00  0.56           C
ATOM   1452 1HB  ARG A  91       0.180  27.443  -1.875  1.00  0.56           H
ATOM   1453 2HB  ARG A  91      -0.126  28.437  -0.452  1.00  0.56           H
ATOM   1454  CG  ARG A  91      -1.567  26.874  -0.761  1.00  0.56           C
ATOM   1455 1HG  ARG A  91      -2.348  27.378  -0.192  1.00  0.56           H
ATOM   1456 2HG  ARG A  91      -2.032  26.349  -1.596  1.00  0.56           H
ATOM   1457  CD  ARG A  91      -0.891  25.844   0.147  1.00  0.56           C
ATOM   1458 1HD  ARG A  91      -0.322  26.364   0.914  1.00  0.56           H
ATOM   1459 2HD  ARG A  91      -1.671  25.261   0.640  1.00  0.56           H
ATOM   1460  NE  ARG A  91      -0.022  24.912  -0.586  1.00  0.56           N
ATOM   1461  HE  ARG A  91      -0.483  24.186  -1.136  1.00  0.56           H
ATOM   1462  CZ  ARG A  91       1.303  24.881  -0.611  1.00  0.56           C
ATOM   1463  NH1 ARG A  91       1.855  23.992  -1.384  1.00  0.56           N
ATOM   1464 1HH1 ARG A  91       1.248  23.334  -1.860  1.00  0.56           H
ATOM   1465 2HH1 ARG A  91       2.855  23.949  -1.487  1.00  0.56           H
ATOM   1466  NH2 ARG A  91       2.080  25.671   0.084  1.00  0.56           N
ATOM   1467 1HH2 ARG A  91       1.672  26.306   0.758  1.00  0.56           H
ATOM   1468 2HH2 ARG A  91       3.079  25.641  -0.039  1.00  0.56           H
ATOM   1469  N   ASP A  92       0.100  30.996  -2.012  1.00  3.65           N
ATOM   1470  H   ASP A  92      -0.214  31.062  -1.053  1.00  3.65           H
ATOM   1471  CA  ASP A  92       0.948  32.069  -2.541  1.00  3.65           C
ATOM   1472  HA  ASP A  92       0.376  32.624  -3.285  1.00  3.65           H
ATOM   1473  C   ASP A  92       2.251  31.651  -3.224  1.00  3.65           C
ATOM   1474  O   ASP A  92       2.682  32.305  -4.169  1.00  3.65           O
ATOM   1475  CB  ASP A  92       1.294  33.020  -1.402  1.00  3.65           C
ATOM   1476 1HB  ASP A  92       0.373  33.420  -0.984  1.00  3.65           H
ATOM   1477 2HB  ASP A  92       1.816  32.463  -0.626  1.00  3.65           H
ATOM   1478  CG  ASP A  92       2.178  34.158  -1.849  1.00  3.65           C
ATOM   1479  OD1 ASP A  92       1.689  35.075  -2.546  1.00  3.65           O
ATOM   1480  OD2 ASP A  92       3.362  34.175  -1.454  1.00  3.65           O
ATOM   1481  N   ASP A  93       2.868  30.557  -2.799  1.00  1.83           N
ATOM   1482  H   ASP A  93       2.505  30.050  -1.999  1.00  1.83           H
ATOM   1483  CA  ASP A  93       4.094  30.073  -3.441  1.00  1.83           C
ATOM   1484  HA  ASP A  93       4.537  30.915  -3.970  1.00  1.83           H
ATOM   1485  C   ASP A  93       3.891  28.974  -4.486  1.00  1.83           C
ATOM   1486  O   ASP A  93       4.867  28.449  -5.005  1.00  1.83           O
ATOM   1487  CB  ASP A  93       5.136  29.642  -2.397  1.00  1.83           C
ATOM   1488 1HB  ASP A  93       6.110  29.588  -2.883  1.00  1.83           H
ATOM   1489 2HB  ASP A  93       5.189  30.397  -1.615  1.00  1.83           H
ATOM   1490  CG  ASP A  93       4.851  28.286  -1.770  1.00  1.83           C
ATOM   1491  OD1 ASP A  93       3.708  27.992  -1.357  1.00  1.83           O
ATOM   1492  OD2 ASP A  93       5.815  27.503  -1.624  1.00  1.83           O
ATOM   1493  N   VAL A  94       2.657  28.631  -4.832  1.00 11.03           N
ATOM   1494  H   VAL A  94       1.864  29.101  -4.405  1.00 11.03           H
ATOM   1495  CA  VAL A  94       2.413  27.629  -5.881  1.00 11.03           C
ATOM   1496  HA  VAL A  94       3.006  26.746  -5.670  1.00 11.03           H
ATOM   1497  C   VAL A  94       2.908  28.177  -7.211  1.00 11.03           C
ATOM   1498  O   VAL A  94       2.613  29.305  -7.582  1.00 11.03           O
ATOM   1499  CB  VAL A  94       0.921  27.198  -5.953  1.00 11.03           C
ATOM   1500  HB  VAL A  94       0.297  28.089  -5.976  1.00 11.03           H
ATOM   1501  CG1 VAL A  94       0.609  26.367  -7.203  1.00 11.03           C
ATOM   1502 1HG1 VAL A  94      -0.414  25.997  -7.157  1.00 11.03           H
ATOM   1503 2HG1 VAL A  94       1.287  25.517  -7.277  1.00 11.03           H
ATOM   1504 3HG1 VAL A  94       0.705  26.986  -8.096  1.00 11.03           H
ATOM   1505  CG2 VAL A  94       0.574  26.368  -4.708  1.00 11.03           C
ATOM   1506 1HG2 VAL A  94      -0.486  26.114  -4.709  1.00 11.03           H
ATOM   1507 2HG2 VAL A  94       0.808  26.935  -3.811  1.00 11.03           H
ATOM   1508 3HG2 VAL A  94       1.158  25.446  -4.698  1.00 11.03           H
ATOM   1509  N   GLN A  95       3.706  27.369  -7.893  1.00-15.79           N
ATOM   1510  H   GLN A  95       3.891  26.443  -7.519  1.00-15.79           H
ATOM   1511  CA  GLN A  95       4.366  27.750  -9.135  1.00-15.79           C
ATOM   1512  HA  GLN A  95       4.307  28.830  -9.268  1.00-15.79           H
ATOM   1513  C   GLN A  95       3.775  27.083 -10.371  1.00-15.79           C
ATOM   1514  O   GLN A  95       3.921  27.607 -11.475  1.00-15.79           O
ATOM   1515  CB  GLN A  95       5.837  27.344  -9.055  1.00-15.79           C
ATOM   1516 1HB  GLN A  95       5.886  26.266  -8.905  1.00-15.79           H
ATOM   1517 2HB  GLN A  95       6.306  27.581 -10.007  1.00-15.79           H
ATOM   1518  CG  GLN A  95       6.631  28.017  -7.951  1.00-15.79           C
ATOM   1519 1HG  GLN A  95       6.210  27.737  -6.991  1.00-15.79           H
ATOM   1520 2HG  GLN A  95       7.660  27.660  -7.988  1.00-15.79           H
ATOM   1521  CD  GLN A  95       6.638  29.524  -8.066  1.00-15.79           C
ATOM   1522  OE1 GLN A  95       7.039  30.079  -9.080  1.00-15.79           O
ATOM   1523  NE2 GLN A  95       6.212  30.197  -7.035  1.00-15.79           N
ATOM   1524 1HE2 GLN A  95       6.249  31.207  -7.065  1.00-15.79           H
ATOM   1525 2HE2 GLN A  95       5.839  29.706  -6.233  1.00-15.79           H
ATOM   1526  N   SER A  96       3.146  25.926 -10.217  1.00  1.72           N
ATOM   1527  H   SER A  96       3.050  25.510  -9.301  1.00  1.72           H
ATOM   1528  CA  SER A  96       2.570  25.221 -11.361  1.00  1.72           C
ATOM   1529  HA  SER A  96       2.282  25.954 -12.113  1.00  1.72           H
ATOM   1530  C   SER A  96       1.319  24.451 -10.972  1.00  1.72           C
ATOM   1531  O   SER A  96       1.122  24.087  -9.804  1.00  1.72           O
ATOM   1532  CB  SER A  96       3.599  24.275 -11.978  1.00  1.72           C
ATOM   1533 1HB  SER A  96       3.167  23.780 -12.849  1.00  1.72           H
ATOM   1534 2HB  SER A  96       4.465  24.858 -12.295  1.00  1.72           H
ATOM   1535  OG  SER A  96       4.019  23.306 -11.038  1.00  1.72           O
ATOM   1536  HG  SER A  96       4.862  22.944 -11.342  1.00  1.72           H
ATOM   1537  N   ILE A  97       0.460  24.264 -11.964  1.00 -6.41           N
ATOM   1538  H   ILE A  97       0.733  24.528 -12.911  1.00 -6.41           H
ATOM   1539  CA  ILE A  97      -0.913  23.802 -11.796  1.00 -6.41           C
ATOM   1540  HA  ILE A  97      -1.093  23.477 -10.771  1.00 -6.41           H
ATOM   1541  C   ILE A  97      -1.073  22.645 -12.778  1.00 -6.41           C
ATOM   1542  O   ILE A  97      -0.746  22.811 -13.950  1.00 -6.41           O
ATOM   1543  CB  ILE A  97      -1.906  24.951 -12.201  1.00 -6.41           C
ATOM   1544  HB  ILE A  97      -1.759  25.159 -13.261  1.00 -6.41           H
ATOM   1545  CG1 ILE A  97      -1.590  26.252 -11.430  1.00 -6.41           C
ATOM   1546 1HG1 ILE A  97      -1.817  26.094 -10.378  1.00 -6.41           H
ATOM   1547 2HG1 ILE A  97      -0.530  26.479 -11.510  1.00 -6.41           H
ATOM   1548  CG2 ILE A  97      -3.380  24.526 -11.991  1.00 -6.41           C
ATOM   1549 1HG2 ILE A  97      -4.049  25.284 -12.399  1.00 -6.41           H
ATOM   1550 2HG2 ILE A  97      -3.587  24.406 -10.927  1.00 -6.41           H
ATOM   1551 3HG2 ILE A  97      -3.588  23.589 -12.508  1.00 -6.41           H
ATOM   1552  CD1 ILE A  97      -2.330  27.498 -11.917  1.00 -6.41           C
ATOM   1553 1HD1 ILE A  97      -1.933  28.375 -11.405  1.00 -6.41           H
ATOM   1554 2HD1 ILE A  97      -3.390  27.414 -11.693  1.00 -6.41           H
ATOM   1555 3HD1 ILE A  97      -2.191  27.623 -12.992  1.00 -6.41           H
ATOM   1556  N   ASN A  98      -1.567  21.492 -12.350  1.00  0.05           N
ATOM   1557  H   ASN A  98      -1.801  21.377 -11.366  1.00  0.05           H
ATOM   1558  CA  ASN A  98      -1.762  20.354 -13.251  1.00  0.05           C
ATOM   1559  HA  ASN A  98      -1.707  20.710 -14.279  1.00  0.05           H
ATOM   1560  C   ASN A  98      -3.129  19.695 -13.084  1.00  0.05           C
ATOM   1561  O   ASN A  98      -3.339  18.884 -12.180  1.00  0.05           O
ATOM   1562  CB  ASN A  98      -0.646  19.323 -13.063  1.00  0.05           C
ATOM   1563 1HB  ASN A  98       0.314  19.835 -13.079  1.00  0.05           H
ATOM   1564 2HB  ASN A  98      -0.761  18.832 -12.103  1.00  0.05           H
ATOM   1565  CG  ASN A  98      -0.647  18.281 -14.150  1.00  0.05           C
ATOM   1566  OD1 ASN A  98      -1.103  18.534 -15.255  1.00  0.05           O
ATOM   1567  ND2 ASN A  98      -0.133  17.116 -13.868  1.00  0.05           N
ATOM   1568 1HD2 ASN A  98      -0.076  16.434 -14.603  1.00  0.05           H
ATOM   1569 2HD2 ASN A  98       0.194  16.906 -12.935  1.00  0.05           H
ATOM   1570  N   TRP A  99      -4.066  20.067 -13.943  1.00  7.54           N
ATOM   1571  H   TRP A  99      -3.855  20.780 -14.637  1.00  7.54           H
ATOM   1572  CA  TRP A  99      -5.396  19.460 -13.945  1.00  7.54           C
ATOM   1573  HA  TRP A  99      -5.765  19.420 -12.921  1.00  7.54           H
ATOM   1574  C   TRP A  99      -5.393  18.035 -14.504  1.00  7.54           C
ATOM   1575  O   TRP A  99      -4.802  17.749 -15.554  1.00  7.54           O
ATOM   1576  CB  TRP A  99      -6.355  20.315 -14.772  1.00  7.54           C
ATOM   1577 1HB  TRP A  99      -5.900  20.549 -15.734  1.00  7.54           H
ATOM   1578 2HB  TRP A  99      -7.259  19.737 -14.948  1.00  7.54           H
ATOM   1579  CG  TRP A  99      -6.759  21.581 -14.081  1.00  7.54           C
ATOM   1580  CD1 TRP A  99      -6.320  22.843 -14.331  1.00  7.54           C
ATOM   1581  HD1 TRP A  99      -5.559  23.087 -15.062  1.00  7.54           H
ATOM   1582  CD2 TRP A  99      -7.752  21.718 -13.050  1.00  7.54           C
ATOM   1583  NE1 TRP A  99      -6.980  23.767 -13.565  1.00  7.54           N
ATOM   1584  HE1 TRP A  99      -6.834  24.771 -13.625  1.00  7.54           H
ATOM   1585  CE2 TRP A  99      -7.870  23.108 -12.758  1.00  7.54           C
ATOM   1586  CE3 TRP A  99      -8.579  20.807 -12.358  1.00  7.54           C
ATOM   1587  HE3 TRP A  99      -8.520  19.750 -12.569  1.00  7.54           H
ATOM   1588  CZ2 TRP A  99      -8.790  23.597 -11.809  1.00  7.54           C
ATOM   1589  HZ2 TRP A  99      -8.884  24.652 -11.627  1.00  7.54           H
ATOM   1590  CZ3 TRP A  99      -9.493  21.297 -11.394  1.00  7.54           C
ATOM   1591  HZ3 TRP A  99     -10.139  20.609 -10.871  1.00  7.54           H
ATOM   1592  CH2 TRP A  99      -9.579  22.691 -11.124  1.00  7.54           C
ATOM   1593  HH2 TRP A  99     -10.281  23.046 -10.383  1.00  7.54           H
ATOM   1594  N   LEU A 100      -6.080  17.145 -13.801  1.00 20.70           N
ATOM   1595  H   LEU A 100      -6.561  17.460 -12.958  1.00 20.70           H
ATOM   1596  CA  LEU A 100      -6.183  15.726 -14.137  1.00 20.70           C
ATOM   1597  HA  LEU A 100      -5.806  15.538 -15.142  1.00 20.70           H
ATOM   1598  C   LEU A 100      -7.644  15.289 -14.014  1.00 20.70           C
ATOM   1599  O   LEU A 100      -8.426  15.965 -13.346  1.00 20.70           O
ATOM   1600  CB  LEU A 100      -5.403  14.885 -13.111  1.00 20.70           C
ATOM   1601 1HB  LEU A 100      -5.943  14.989 -12.172  1.00 20.70           H
ATOM   1602 2HB  LEU A 100      -5.500  13.843 -13.414  1.00 20.70           H
ATOM   1603  CG  LEU A 100      -3.924  15.122 -12.769  1.00 20.70           C
ATOM   1604  HG  LEU A 100      -3.815  16.130 -12.371  1.00 20.70           H
ATOM   1605  CD1 LEU A 100      -3.522  14.127 -11.679  1.00 20.70           C
ATOM   1606 1HD1 LEU A 100      -2.481  14.295 -11.398  1.00 20.70           H
ATOM   1607 2HD1 LEU A 100      -3.636  13.103 -12.035  1.00 20.70           H
ATOM   1608 3HD1 LEU A 100      -4.143  14.276 -10.795  1.00 20.70           H
ATOM   1609  CD2 LEU A 100      -2.975  14.969 -13.942  1.00 20.70           C
ATOM   1610 1HD2 LEU A 100      -1.946  15.033 -13.590  1.00 20.70           H
ATOM   1611 2HD2 LEU A 100      -3.146  15.783 -14.645  1.00 20.70           H
ATOM   1612 3HD2 LEU A 100      -3.130  14.009 -14.435  1.00 20.70           H
ATOM   1613  N   ARG A 101      -7.992  14.126 -14.547  1.00 10.14           N
ATOM   1614  H   ARG A 101      -7.358  13.662 -15.197  1.00 10.14           H
ATOM   1615  CA  ARG A 101      -9.213  13.414 -14.145  1.00 10.14           C
ATOM   1616  HA  ARG A 101      -9.447  13.671 -13.116  1.00 10.14           H
ATOM   1617  C   ARG A 101      -8.889  11.935 -14.223  1.00 10.14           C
ATOM   1618  O   ARG A 101      -8.310  11.509 -15.215  1.00 10.14           O
ATOM   1619  CB  ARG A 101     -10.419  13.716 -15.041  1.00 10.14           C
ATOM   1620 1HB  ARG A 101     -10.514  14.795 -15.155  1.00 10.14           H
ATOM   1621 2HB  ARG A 101     -10.237  13.277 -16.022  1.00 10.14           H
ATOM   1622  CG  ARG A 101     -11.736  13.173 -14.470  1.00 10.14           C
ATOM   1623 1HG  ARG A 101     -11.571  12.190 -14.035  1.00 10.14           H
ATOM   1624 2HG  ARG A 101     -12.070  13.838 -13.680  1.00 10.14           H
ATOM   1625  CD  ARG A 101     -12.843  13.041 -15.492  1.00 10.14           C
ATOM   1626 1HD  ARG A 101     -13.787  12.908 -14.962  1.00 10.14           H
ATOM   1627 2HD  ARG A 101     -12.899  13.950 -16.092  1.00 10.14           H
ATOM   1628  NE  ARG A 101     -12.600  11.877 -16.355  1.00 10.14           N
ATOM   1629  HE  ARG A 101     -11.639  11.650 -16.543  1.00 10.14           H
ATOM   1630  CZ  ARG A 101     -13.523  11.096 -16.902  1.00 10.14           C
ATOM   1631  NH1 ARG A 101     -13.130  10.068 -17.596  1.00 10.14           N
ATOM   1632 1HH1 ARG A 101     -12.154   9.893 -17.756  1.00 10.14           H
ATOM   1633 2HH1 ARG A 101     -13.830   9.429 -17.946  1.00 10.14           H
ATOM   1634  NH2 ARG A 101     -14.811  11.252 -16.740  1.00 10.14           N
ATOM   1635 1HH2 ARG A 101     -15.168  12.018 -16.179  1.00 10.14           H
ATOM   1636 2HH2 ARG A 101     -15.450  10.602 -17.174  1.00 10.14           H
ATOM   1637  N   ASP A 102      -9.240  11.178 -13.194  1.00  8.55           N
ATOM   1638  H   ASP A 102      -9.697  11.619 -12.394  1.00  8.55           H
ATOM   1639  CA  ASP A 102      -9.050   9.719 -13.154  1.00  8.55           C
ATOM   1640  HA  ASP A 102      -9.245   9.388 -12.134  1.00  8.55           H
ATOM   1641  C   ASP A 102      -7.611   9.287 -13.497  1.00  8.55           C
ATOM   1642  O   ASP A 102      -7.383   8.283 -14.168  1.00  8.55           O
ATOM   1643  CB  ASP A 102     -10.067   8.986 -14.049  1.00  8.55           C
ATOM   1644 1HB  ASP A 102     -10.054   9.412 -15.052  1.00  8.55           H
ATOM   1645 2HB  ASP A 102      -9.782   7.937 -14.114  1.00  8.55           H
ATOM   1646  CG  ASP A 102     -11.486   9.008 -13.498  1.00  8.55           C
ATOM   1647  OD1 ASP A 102     -11.809   9.662 -12.484  1.00  8.55           O
ATOM   1648  OD2 ASP A 102     -12.314   8.277 -14.080  1.00  8.55           O
ATOM   1649  N   GLY A 103      -6.627  10.058 -13.043  1.00  9.33           N
ATOM   1650  H   GLY A 103      -6.848  10.891 -12.518  1.00  9.33           H
ATOM   1651  CA  GLY A 103      -5.227   9.712 -13.260  1.00  9.33           C
ATOM   1652 1HA  GLY A 103      -4.628  10.232 -12.512  1.00  9.33           H
ATOM   1653 2HA  GLY A 103      -5.101   8.641 -13.105  1.00  9.33           H
ATOM   1654  C   GLY A 103      -4.665  10.046 -14.631  1.00  9.33           C
ATOM   1655  O   GLY A 103      -3.510   9.736 -14.934  1.00  9.33           O
ATOM   1656  N   VAL A 104      -5.464  10.682 -15.474  1.00 -8.79           N
ATOM   1657  H   VAL A 104      -6.415  10.908 -15.197  1.00 -8.79           H
ATOM   1658  CA  VAL A 104      -5.043  11.069 -16.818  1.00 -8.79           C
ATOM   1659  HA  VAL A 104      -4.043  10.690 -17.015  1.00 -8.79           H
ATOM   1660  C   VAL A 104      -5.010  12.590 -16.851  1.00 -8.79           C
ATOM   1661  O   VAL A 104      -5.941  13.242 -16.377  1.00 -8.79           O
ATOM   1662  CB  VAL A 104      -6.021  10.493 -17.885  1.00 -8.79           C
ATOM   1663  HB  VAL A 104      -7.013  10.902 -17.700  1.00 -8.79           H
ATOM   1664  CG1 VAL A 104      -5.594  10.875 -19.308  1.00 -8.79           C
ATOM   1665 1HG1 VAL A 104      -6.285  10.439 -20.031  1.00 -8.79           H
ATOM   1666 2HG1 VAL A 104      -4.590  10.511 -19.519  1.00 -8.79           H
ATOM   1667 3HG1 VAL A 104      -5.614  11.957 -19.429  1.00 -8.79           H
ATOM   1668  CG2 VAL A 104      -6.108   8.957 -17.769  1.00 -8.79           C
ATOM   1669 1HG2 VAL A 104      -6.746   8.561 -18.560  1.00 -8.79           H
ATOM   1670 2HG2 VAL A 104      -6.546   8.680 -16.809  1.00 -8.79           H
ATOM   1671 3HG2 VAL A 104      -5.118   8.511 -17.854  1.00 -8.79           H
ATOM   1672  N   GLN A 105      -3.931  13.160 -17.369  1.00 13.92           N
ATOM   1673  H   GLN A 105      -3.185  12.586 -17.732  1.00 13.92           H
ATOM   1674  CA  GLN A 105      -3.805  14.612 -17.467  1.00 13.92           C
ATOM   1675  HA  GLN A 105      -3.989  15.051 -16.490  1.00 13.92           H
ATOM   1676  C   GLN A 105      -4.854  15.147 -18.438  1.00 13.92           C
ATOM   1677  O   GLN A 105      -5.091  14.554 -19.494  1.00 13.92           O
ATOM   1678  CB  GLN A 105      -2.384  14.966 -17.916  1.00 13.92           C
ATOM   1679 1HB  GLN A 105      -1.687  14.427 -17.274  1.00 13.92           H
ATOM   1680 2HB  GLN A 105      -2.247  14.622 -18.940  1.00 13.92           H
ATOM   1681  CG  GLN A 105      -2.039  16.445 -17.846  1.00 13.92           C
ATOM   1682 1HG  GLN A 105      -2.670  16.989 -18.546  1.00 13.92           H
ATOM   1683 2HG  GLN A 105      -2.238  16.808 -16.840  1.00 13.92           H
ATOM   1684  CD  GLN A 105      -0.587  16.715 -18.184  1.00 13.92           C
ATOM   1685  OE1 GLN A 105       0.325  16.421 -17.410  1.00 13.92           O
ATOM   1686  NE2 GLN A 105      -0.350  17.243 -19.355  1.00 13.92           N
ATOM   1687 1HE2 GLN A 105       0.605  17.405 -19.629  1.00 13.92           H
ATOM   1688 2HE2 GLN A 105      -1.113  17.469 -19.975  1.00 13.92           H
ATOM   1689  N   LEU A 106      -5.516  16.236 -18.077  1.00 13.53           N
ATOM   1690  H   LEU A 106      -5.288  16.704 -17.204  1.00 13.53           H
ATOM   1691  CA  LEU A 106      -6.536  16.822 -18.942  1.00 13.53           C
ATOM   1692  HA  LEU A 106      -7.053  16.035 -19.488  1.00 13.53           H
ATOM   1693  C   LEU A 106      -5.878  17.735 -19.959  1.00 13.53           C
ATOM   1694  O   LEU A 106      -4.750  18.186 -19.769  1.00 13.53           O
ATOM   1695  CB  LEU A 106      -7.555  17.618 -18.122  1.00 13.53           C
ATOM   1696 1HB  LEU A 106      -7.009  18.313 -17.484  1.00 13.53           H
ATOM   1697 2HB  LEU A 106      -8.171  18.201 -18.806  1.00 13.53           H
ATOM   1698  CG  LEU A 106      -8.497  16.776 -17.253  1.00 13.53           C
ATOM   1699  HG  LEU A 106      -7.899  16.125 -16.621  1.00 13.53           H
ATOM   1700  CD1 LEU A 106      -9.317  17.687 -16.361  1.00 13.53           C
ATOM   1701 1HD1 LEU A 106      -9.928  17.076 -15.699  1.00 13.53           H
ATOM   1702 2HD1 LEU A 106      -9.961  18.333 -16.960  1.00 13.53           H
ATOM   1703 3HD1 LEU A 106      -8.660  18.297 -15.746  1.00 13.53           H
ATOM   1704  CD2 LEU A 106      -9.438  15.908 -18.092  1.00 13.53           C
ATOM   1705 1HD2 LEU A 106     -10.161  15.411 -17.449  1.00 13.53           H
ATOM   1706 2HD2 LEU A 106      -8.871  15.147 -18.626  1.00 13.53           H
ATOM   1707 3HD2 LEU A 106      -9.977  16.528 -18.809  1.00 13.53           H
ATOM   1708  N   ALA A 107      -6.605  18.026 -21.025  1.00 12.17           N
ATOM   1709  H   ALA A 107      -7.541  17.659 -21.114  1.00 12.17           H
ATOM   1710  CA  ALA A 107      -6.148  18.921 -22.072  1.00 12.17           C
ATOM   1711  HA  ALA A 107      -5.454  19.660 -21.668  1.00 12.17           H
ATOM   1712  C   ALA A 107      -7.406  19.624 -22.565  1.00 12.17           C
ATOM   1713  O   ALA A 107      -8.517  19.124 -22.349  1.00 12.17           O
ATOM   1714  CB  ALA A 107      -5.476  18.125 -23.194  1.00 12.17           C
ATOM   1715 1HB  ALA A 107      -4.632  17.563 -22.791  1.00 12.17           H
ATOM   1716 2HB  ALA A 107      -5.115  18.810 -23.961  1.00 12.17           H
ATOM   1717 3HB  ALA A 107      -6.193  17.434 -23.640  1.00 12.17           H
ATOM   1718  N   GLU A 108      -7.223  20.765 -23.203  1.00 -1.52           N
ATOM   1719  H   GLU A 108      -6.282  21.136 -23.297  1.00 -1.52           H
ATOM   1720  CA  GLU A 108      -8.319  21.521 -23.795  1.00 -1.52           C
ATOM   1721  HA  GLU A 108      -9.057  21.726 -23.024  1.00 -1.52           H
ATOM   1722  C   GLU A 108      -8.999  20.726 -24.919  1.00 -1.52           C
ATOM   1723  O   GLU A 108      -8.357  19.935 -25.617  1.00 -1.52           O
ATOM   1724  CB  GLU A 108      -7.740  22.849 -24.293  1.00 -1.52           C
ATOM   1725 1HB  GLU A 108      -7.183  23.278 -23.462  1.00 -1.52           H
ATOM   1726 2HB  GLU A 108      -7.038  22.643 -25.100  1.00 -1.52           H
ATOM   1727  CG  GLU A 108      -8.729  23.898 -24.770  1.00 -1.52           C
ATOM   1728 1HG  GLU A 108      -9.249  23.527 -25.654  1.00 -1.52           H
ATOM   1729 2HG  GLU A 108      -9.455  24.091 -23.984  1.00 -1.52           H
ATOM   1730  CD  GLU A 108      -8.027  25.196 -25.106  1.00 -1.52           C
ATOM   1731  OE1 GLU A 108      -7.440  25.821 -24.195  1.00 -1.52           O
ATOM   1732  OE2 GLU A 108      -8.025  25.609 -26.288  1.00 -1.52           O
ATOM   1733  N   SER A 109     -10.297  20.929 -25.085  1.00  4.16           N
ATOM   1734  H   SER A 109     -10.767  21.620 -24.496  1.00  4.16           H
ATOM   1735  CA  SER A 109     -11.104  20.281 -26.113  1.00  4.16           C
ATOM   1736  HA  SER A 109     -10.519  20.126 -27.019  1.00  4.16           H
ATOM   1737  C   SER A 109     -12.227  21.274 -26.381  1.00  4.16           C
ATOM   1738  O   SER A 109     -12.253  22.336 -25.765  1.00  4.16           O
ATOM   1739  CB  SER A 109     -11.666  18.947 -25.620  1.00  4.16           C
ATOM   1740 1HB  SER A 109     -12.203  18.462 -26.437  1.00  4.16           H
ATOM   1741 2HB  SER A 109     -10.844  18.302 -25.308  1.00  4.16           H
ATOM   1742  OG  SER A 109     -12.555  19.141 -24.533  1.00  4.16           O
ATOM   1743  HG  SER A 109     -12.039  19.112 -23.720  1.00  4.16           H
ATOM   1744  N   ASN A 110     -13.177  20.953 -27.250  1.00 -7.27           N
ATOM   1745  H   ASN A 110     -13.159  20.054 -27.708  1.00 -7.27           H
ATOM   1746  CA  ASN A 110     -14.243  21.900 -27.585  1.00 -7.27           C
ATOM   1747  HA  ASN A 110     -13.791  22.835 -27.923  1.00 -7.27           H
ATOM   1748  C   ASN A 110     -15.094  22.204 -26.353  1.00 -7.27           C
ATOM   1749  O   ASN A 110     -15.564  23.326 -26.170  1.00 -7.27           O
ATOM   1750  CB  ASN A 110     -15.150  21.357 -28.700  1.00 -7.27           C
ATOM   1751 1HB  ASN A 110     -15.606  20.421 -28.382  1.00 -7.27           H
ATOM   1752 2HB  ASN A 110     -15.947  22.079 -28.874  1.00 -7.27           H
ATOM   1753  CG  ASN A 110     -14.417  21.125 -29.997  1.00 -7.27           C
ATOM   1754  OD1 ASN A 110     -13.485  20.319 -30.072  1.00 -7.27           O
ATOM   1755  ND2 ASN A 110     -14.825  21.806 -31.027  1.00 -7.27           N
ATOM   1756 1HD2 ASN A 110     -14.391  21.643 -31.922  1.00 -7.27           H
ATOM   1757 2HD2 ASN A 110     -15.566  22.481 -30.929  1.00 -7.27           H
ATOM   1758  N   ARG A 111     -15.283  21.208 -25.496  1.00 -7.51           N
ATOM   1759  H   ARG A 111     -14.927  20.287 -25.724  1.00 -7.51           H
ATOM   1760  CA  ARG A 111     -16.005  21.415 -24.238  1.00 -7.51           C
ATOM   1761  HA  ARG A 111     -16.724  22.224 -24.369  1.00 -7.51           H
ATOM   1762  C   ARG A 111     -15.138  21.782 -23.045  1.00 -7.51           C
ATOM   1763  O   ARG A 111     -15.626  22.398 -22.118  1.00 -7.51           O
ATOM   1764  CB  ARG A 111     -16.778  20.155 -23.859  1.00 -7.51           C
ATOM   1765 1HB  ARG A 111     -16.079  19.326 -23.764  1.00 -7.51           H
ATOM   1766 2HB  ARG A 111     -17.236  20.323 -22.887  1.00 -7.51           H
ATOM   1767  CG  ARG A 111     -17.871  19.793 -24.852  1.00 -7.51           C
ATOM   1768 1HG  ARG A 111     -18.429  20.691 -25.116  1.00 -7.51           H
ATOM   1769 2HG  ARG A 111     -17.411  19.390 -25.751  1.00 -7.51           H
ATOM   1770  CD  ARG A 111     -18.845  18.773 -24.287  1.00 -7.51           C
ATOM   1771 1HD  ARG A 111     -19.393  19.249 -23.478  1.00 -7.51           H
ATOM   1772 2HD  ARG A 111     -19.558  18.494 -25.062  1.00 -7.51           H
ATOM   1773  NE  ARG A 111     -18.178  17.567 -23.775  1.00 -7.51           N
ATOM   1774  HE  ARG A 111     -17.771  16.947 -24.459  1.00 -7.51           H
ATOM   1775  CZ  ARG A 111     -18.053  17.220 -22.501  1.00 -7.51           C
ATOM   1776  NH1 ARG A 111     -17.293  16.205 -22.213  1.00 -7.51           N
ATOM   1777 1HH1 ARG A 111     -16.769  15.746 -22.938  1.00 -7.51           H
ATOM   1778 2HH1 ARG A 111     -17.243  15.884 -21.249  1.00 -7.51           H
ATOM   1779  NH2 ARG A 111     -18.664  17.816 -21.517  1.00 -7.51           N
ATOM   1780 1HH2 ARG A 111     -19.290  18.594 -21.711  1.00 -7.51           H
ATOM   1781 2HH2 ARG A 111     -18.546  17.480 -20.567  1.00 -7.51           H
ATOM   1782  N   THR A 112     -13.879  21.385 -23.027  1.00 11.70           N
ATOM   1783  H   THR A 112     -13.474  20.942 -23.834  1.00 11.70           H
ATOM   1784  CA  THR A 112     -13.061  21.568 -21.830  1.00 11.70           C
ATOM   1785  HA  THR A 112     -13.699  21.808 -20.985  1.00 11.70           H
ATOM   1786  C   THR A 112     -12.079  22.700 -22.058  1.00 11.70           C
ATOM   1787  O   THR A 112     -11.250  22.589 -22.949  1.00 11.70           O
ATOM   1788  CB  THR A 112     -12.277  20.282 -21.501  1.00 11.70           C
ATOM   1789  HB  THR A 112     -11.521  20.113 -22.268  1.00 11.70           H
ATOM   1790  OG1 THR A 112     -13.186  19.176 -21.509  1.00 11.70           O
ATOM   1791  HG1 THR A 112     -12.915  18.557 -20.820  1.00 11.70           H
ATOM   1792  CG2 THR A 112     -11.605  20.350 -20.141  1.00 11.70           C
ATOM   1793 1HG2 THR A 112     -11.115  19.401 -19.930  1.00 11.70           H
ATOM   1794 2HG2 THR A 112     -12.348  20.553 -19.369  1.00 11.70           H
ATOM   1795 3HG2 THR A 112     -10.852  21.138 -20.137  1.00 11.70           H
ATOM   1796  N   ARG A 113     -12.113  23.750 -21.250  1.00 -3.24           N
ATOM   1797  H   ARG A 113     -12.817  23.783 -20.510  1.00 -3.24           H
ATOM   1798  CA  ARG A 113     -11.142  24.844 -21.365  1.00 -3.24           C
ATOM   1799  HA  ARG A 113     -10.411  24.586 -22.127  1.00 -3.24           H
ATOM   1800  C   ARG A 113     -10.402  25.015 -20.056  1.00 -3.24           C
ATOM   1801  O   ARG A 113     -10.943  25.516 -19.072  1.00 -3.24           O
ATOM   1802  CB  ARG A 113     -11.814  26.154 -21.791  1.00 -3.24           C
ATOM   1803 1HB  ARG A 113     -12.463  25.942 -22.640  1.00 -3.24           H
ATOM   1804 2HB  ARG A 113     -12.429  26.527 -20.973  1.00 -3.24           H
ATOM   1805  CG  ARG A 113     -10.816  27.236 -22.215  1.00 -3.24           C
ATOM   1806 1HG  ARG A 113     -10.164  27.491 -21.379  1.00 -3.24           H
ATOM   1807 2HG  ARG A 113     -10.207  26.847 -23.031  1.00 -3.24           H
ATOM   1808  CD  ARG A 113     -11.531  28.492 -22.693  1.00 -3.24           C
ATOM   1809 1HD  ARG A 113     -10.815  29.124 -23.216  1.00 -3.24           H
ATOM   1810 2HD  ARG A 113     -12.312  28.205 -23.399  1.00 -3.24           H
ATOM   1811  NE  ARG A 113     -12.130  29.247 -21.582  1.00 -3.24           N
ATOM   1812  HE  ARG A 113     -12.948  28.841 -21.137  1.00 -3.24           H
ATOM   1813  CZ  ARG A 113     -11.719  30.412 -21.099  1.00 -3.24           C
ATOM   1814  NH1 ARG A 113     -12.415  30.965 -20.152  1.00 -3.24           N
ATOM   1815 1HH1 ARG A 113     -13.161  30.444 -19.704  1.00 -3.24           H
ATOM   1816 2HH1 ARG A 113     -12.211  31.911 -19.860  1.00 -3.24           H
ATOM   1817  NH2 ARG A 113     -10.692  31.082 -21.553  1.00 -3.24           N
ATOM   1818 1HH2 ARG A 113     -10.153  30.720 -22.328  1.00 -3.24           H
ATOM   1819 2HH2 ARG A 113     -10.427  31.955 -21.124  1.00 -3.24           H
ATOM   1820  N   ILE A 114      -9.159  24.567 -20.030  1.00 -2.88           N
ATOM   1821  H   ILE A 114      -8.762  24.127 -20.845  1.00 -2.88           H
ATOM   1822  CA  ILE A 114      -8.313  24.799 -18.867  1.00 -2.88           C
ATOM   1823  HA  ILE A 114      -8.870  24.599 -17.952  1.00 -2.88           H
ATOM   1824  C   ILE A 114      -8.021  26.290 -18.962  1.00 -2.88           C
ATOM   1825  O   ILE A 114      -7.665  26.780 -20.030  1.00 -2.88           O
ATOM   1826  CB  ILE A 114      -7.026  23.935 -18.876  1.00 -2.88           C
ATOM   1827  HB  ILE A 114      -6.468  24.142 -19.790  1.00 -2.88           H
ATOM   1828  CG1 ILE A 114      -7.412  22.439 -18.853  1.00 -2.88           C
ATOM   1829 1HG1 ILE A 114      -7.892  22.225 -17.899  1.00 -2.88           H
ATOM   1830 2HG1 ILE A 114      -8.136  22.247 -19.643  1.00 -2.88           H
ATOM   1831  CG2 ILE A 114      -6.152  24.294 -17.659  1.00 -2.88           C
ATOM   1832 1HG2 ILE A 114      -5.264  23.663 -17.625  1.00 -2.88           H
ATOM   1833 2HG2 ILE A 114      -6.720  24.166 -16.735  1.00 -2.88           H
ATOM   1834 3HG2 ILE A 114      -5.822  25.331 -17.728  1.00 -2.88           H
ATOM   1835  CD1 ILE A 114      -6.263  21.447 -19.039  1.00 -2.88           C
ATOM   1836 1HD1 ILE A 114      -6.670  20.439 -19.096  1.00 -2.88           H
ATOM   1837 2HD1 ILE A 114      -5.573  21.499 -18.196  1.00 -2.88           H
ATOM   1838 3HD1 ILE A 114      -5.729  21.666 -19.964  1.00 -2.88           H
ATOM   1839  N   THR A 115      -8.246  27.011 -17.877  1.00 16.24           N
ATOM   1840  H   THR A 115      -8.525  26.540 -17.017  1.00 16.24           H
ATOM   1841  CA  THR A 115      -8.151  28.464 -17.831  1.00 16.24           C
ATOM   1842  HA  THR A 115      -7.654  28.832 -18.727  1.00 16.24           H
ATOM   1843  C   THR A 115      -7.302  28.811 -16.608  1.00 16.24           C
ATOM   1844  O   THR A 115      -7.802  29.255 -15.579  1.00 16.24           O
ATOM   1845  CB  THR A 115      -9.569  29.080 -17.761  1.00 16.24           C
ATOM   1846  HB  THR A 115     -10.014  28.872 -16.789  1.00 16.24           H
ATOM   1847  OG1 THR A 115     -10.384  28.493 -18.782  1.00 16.24           O
ATOM   1848  HG1 THR A 115     -10.468  27.553 -18.601  1.00 16.24           H
ATOM   1849  CG2 THR A 115      -9.554  30.573 -18.009  1.00 16.24           C
ATOM   1850 1HG2 THR A 115     -10.575  30.947 -17.970  1.00 16.24           H
ATOM   1851 2HG2 THR A 115      -9.128  30.784 -18.989  1.00 16.24           H
ATOM   1852 3HG2 THR A 115      -8.968  31.073 -17.237  1.00 16.24           H
ATOM   1853  N   GLY A 116      -6.008  28.532 -16.685  1.00 20.25           N
ATOM   1854  H   GLY A 116      -5.620  28.165 -17.548  1.00 20.25           H
ATOM   1855  CA  GLY A 116      -5.137  28.759 -15.542  1.00 20.25           C
ATOM   1856 1HA  GLY A 116      -4.101  28.571 -15.820  1.00 20.25           H
ATOM   1857 2HA  GLY A 116      -5.223  29.806 -15.255  1.00 20.25           H
ATOM   1858  C   GLY A 116      -5.496  27.909 -14.336  1.00 20.25           C
ATOM   1859  O   GLY A 116      -5.508  26.675 -14.401  1.00 20.25           O
ATOM   1860  N   GLU A 117      -5.823  28.573 -13.234  1.00  1.86           N
ATOM   1861  H   GLU A 117      -5.806  29.583 -13.245  1.00  1.86           H
ATOM   1862  CA  GLU A 117      -6.243  27.904 -12.000  1.00  1.86           C
ATOM   1863  HA  GLU A 117      -5.599  27.039 -11.853  1.00  1.86           H
ATOM   1864  C   GLU A 117      -7.682  27.390 -12.061  1.00  1.86           C
ATOM   1865  O   GLU A 117      -8.169  26.830 -11.092  1.00  1.86           O
ATOM   1866  CB  GLU A 117      -6.068  28.832 -10.788  1.00  1.86           C
ATOM   1867 1HB  GLU A 117      -6.175  28.237  -9.881  1.00  1.86           H
ATOM   1868 2HB  GLU A 117      -5.055  29.230 -10.811  1.00  1.86           H
ATOM   1869  CG  GLU A 117      -7.044  30.003 -10.709  1.00  1.86           C
ATOM   1870 1HG  GLU A 117      -6.961  30.599 -11.619  1.00  1.86           H
ATOM   1871 2HG  GLU A 117      -8.062  29.618 -10.638  1.00  1.86           H
ATOM   1872  CD  GLU A 117      -6.779  30.895  -9.505  1.00  1.86           C
ATOM   1873  OE1 GLU A 117      -7.577  30.879  -8.537  1.00  1.86           O
ATOM   1874  OE2 GLU A 117      -5.803  31.672  -9.521  1.00  1.86           O
ATOM   1875  N   GLU A 118      -8.362  27.548 -13.186  1.00 -6.85           N
ATOM   1876  H   GLU A 118      -7.934  28.027 -13.973  1.00 -6.85           H
ATOM   1877  CA  GLU A 118      -9.713  27.023 -13.368  1.00 -6.85           C
ATOM   1878  HA  GLU A 118     -10.065  26.555 -12.452  1.00 -6.85           H
ATOM   1879  C   GLU A 118      -9.700  25.980 -14.476  1.00 -6.85           C
ATOM   1880  O   GLU A 118      -8.830  26.000 -15.346  1.00 -6.85           O
ATOM   1881  CB  GLU A 118     -10.685  28.143 -13.758  1.00 -6.85           C
ATOM   1882 1HB  GLU A 118     -10.331  28.607 -14.676  1.00 -6.85           H
ATOM   1883 2HB  GLU A 118     -11.662  27.700 -13.950  1.00 -6.85           H
ATOM   1884  CG  GLU A 118     -10.854  29.218 -12.701  1.00 -6.85           C
ATOM   1885 1HG  GLU A 118     -11.148  28.738 -11.769  1.00 -6.85           H
ATOM   1886 2HG  GLU A 118      -9.904  29.731 -12.547  1.00 -6.85           H
ATOM   1887  CD  GLU A 118     -11.915  30.241 -13.077  1.00 -6.85           C
ATOM   1888  OE1 GLU A 118     -11.806  30.903 -14.137  1.00 -6.85           O
ATOM   1889  OE2 GLU A 118     -12.892  30.395 -12.319  1.00 -6.85           O
ATOM   1890  N   VAL A 119     -10.706  25.121 -14.512  1.00 -4.56           N
ATOM   1891  H   VAL A 119     -11.339  25.047 -13.714  1.00 -4.56           H
ATOM   1892  CA  VAL A 119     -11.027  24.371 -15.720  1.00 -4.56           C
ATOM   1893  HA  VAL A 119     -10.564  24.871 -16.568  1.00 -4.56           H
ATOM   1894  C   VAL A 119     -12.533  24.501 -15.895  1.00 -4.56           C
ATOM   1895  O   VAL A 119     -13.314  24.375 -14.948  1.00 -4.56           O
ATOM   1896  CB  VAL A 119     -10.506  22.898 -15.703  1.00 -4.56           C
ATOM   1897  HB  VAL A 119      -9.428  22.933 -15.550  1.00 -4.56           H
ATOM   1898  CG1 VAL A 119     -11.108  22.073 -14.572  1.00 -4.56           C
ATOM   1899 1HG1 VAL A 119     -10.661  21.079 -14.562  1.00 -4.56           H
ATOM   1900 2HG1 VAL A 119     -12.188  21.982 -14.696  1.00 -4.56           H
ATOM   1901 3HG1 VAL A 119     -10.894  22.555 -13.621  1.00 -4.56           H
ATOM   1902  CG2 VAL A 119     -10.769  22.196 -17.039  1.00 -4.56           C
ATOM   1903 1HG2 VAL A 119     -10.288  21.217 -17.037  1.00 -4.56           H
ATOM   1904 2HG2 VAL A 119     -10.358  22.787 -17.854  1.00 -4.56           H
ATOM   1905 3HG2 VAL A 119     -11.842  22.070 -17.198  1.00 -4.56           H
ATOM   1906  N   GLU A 120     -12.931  24.829 -17.110  1.00-20.55           N
ATOM   1907  H   GLU A 120     -12.235  24.989 -17.835  1.00-20.55           H
ATOM   1908  CA  GLU A 120     -14.330  24.945 -17.485  1.00-20.55           C
ATOM   1909  HA  GLU A 120     -14.967  25.050 -16.607  1.00-20.55           H
ATOM   1910  C   GLU A 120     -14.671  23.676 -18.246  1.00-20.55           C
ATOM   1911  O   GLU A 120     -13.875  23.232 -19.072  1.00-20.55           O
ATOM   1912  CB  GLU A 120     -14.500  26.144 -18.418  1.00-20.55           C
ATOM   1913 1HB  GLU A 120     -13.843  26.003 -19.273  1.00-20.55           H
ATOM   1914 2HB  GLU A 120     -15.530  26.176 -18.770  1.00-20.55           H
ATOM   1915  CG  GLU A 120     -14.158  27.468 -17.753  1.00-20.55           C
ATOM   1916 1HG  GLU A 120     -14.830  27.615 -16.907  1.00-20.55           H
ATOM   1917 2HG  GLU A 120     -13.134  27.432 -17.379  1.00-20.55           H
ATOM   1918  CD  GLU A 120     -14.276  28.656 -18.685  1.00-20.55           C
ATOM   1919  OE1 GLU A 120     -14.411  28.506 -19.922  1.00-20.55           O
ATOM   1920  OE2 GLU A 120     -14.213  29.796 -18.174  1.00-20.55           O
ATOM   1921  N   VAL A 121     -15.842  23.113 -18.000  1.00  0.71           N
ATOM   1922  H   VAL A 121     -16.420  23.469 -17.241  1.00  0.71           H
ATOM   1923  CA  VAL A 121     -16.382  22.017 -18.797  1.00  0.71           C
ATOM   1924  HA  VAL A 121     -15.745  21.855 -19.664  1.00  0.71           H
ATOM   1925  C   VAL A 121     -17.745  22.520 -19.263  1.00  0.71           C
ATOM   1926  O   VAL A 121     -18.726  22.526 -18.521  1.00  0.71           O
ATOM   1927  CB  VAL A 121     -16.494  20.678 -18.014  1.00  0.71           C
ATOM   1928  HB  VAL A 121     -17.196  20.807 -17.195  1.00  0.71           H
ATOM   1929  CG1 VAL A 121     -17.003  19.559 -18.933  1.00  0.71           C
ATOM   1930 1HG1 VAL A 121     -17.058  18.622 -18.377  1.00  0.71           H
ATOM   1931 2HG1 VAL A 121     -16.334  19.436 -19.786  1.00  0.71           H
ATOM   1932 3HG1 VAL A 121     -18.003  19.806 -19.293  1.00  0.71           H
ATOM   1933  CG2 VAL A 121     -15.135  20.270 -17.412  1.00  0.71           C
ATOM   1934 1HG2 VAL A 121     -15.249  19.339 -16.858  1.00  0.71           H
ATOM   1935 2HG2 VAL A 121     -14.789  21.039 -16.720  1.00  0.71           H
ATOM   1936 3HG2 VAL A 121     -14.398  20.140 -18.204  1.00  0.71           H
ATOM   1937  N   GLN A 122     -17.767  23.026 -20.482  1.00  3.83           N
ATOM   1938  H   GLN A 122     -16.912  22.994 -21.033  1.00  3.83           H
ATOM   1939  CA  GLN A 122     -18.971  23.527 -21.128  1.00  3.83           C
ATOM   1940  HA  GLN A 122     -19.517  24.206 -20.473  1.00  3.83           H
ATOM   1941  C   GLN A 122     -19.797  22.290 -21.462  1.00  3.83           C
ATOM   1942  O   GLN A 122     -19.202  21.248 -21.731  1.00  3.83           O
ATOM   1943  CB  GLN A 122     -18.593  24.206 -22.453  1.00  3.83           C
ATOM   1944 1HB  GLN A 122     -18.166  23.441 -23.099  1.00  3.83           H
ATOM   1945 2HB  GLN A 122     -19.500  24.570 -22.932  1.00  3.83           H
ATOM   1946  CG  GLN A 122     -17.569  25.350 -22.377  1.00  3.83           C
ATOM   1947 1HG  GLN A 122     -16.662  25.000 -21.886  1.00  3.83           H
ATOM   1948 2HG  GLN A 122     -17.305  25.642 -23.393  1.00  3.83           H
ATOM   1949  CD  GLN A 122     -18.073  26.577 -21.659  1.00  3.83           C
ATOM   1950  OE1 GLN A 122     -19.267  26.863 -21.651  1.00  3.83           O
ATOM   1951  NE2 GLN A 122     -17.183  27.330 -21.072  1.00  3.83           N
ATOM   1952 1HE2 GLN A 122     -17.490  28.152 -20.579  1.00  3.83           H
ATOM   1953 2HE2 GLN A 122     -16.204  27.093 -21.113  1.00  3.83           H
ATOM   1954  N   ASP A 123     -21.119  22.405 -21.517  1.00 10.32           N
ATOM   1955  H   ASP A 123     -21.559  23.253 -21.191  1.00 10.32           H
ATOM   1956  CA  ASP A 123     -21.973  21.332 -22.048  1.00 10.32           C
ATOM   1957  HA  ASP A 123     -23.012  21.579 -21.835  1.00 10.32           H
ATOM   1958  C   ASP A 123     -21.675  19.969 -21.414  1.00 10.32           C
ATOM   1959  O   ASP A 123     -21.314  19.008 -22.090  1.00 10.32           O
ATOM   1960  CB  ASP A 123     -21.824  21.253 -23.575  1.00 10.32           C
ATOM   1961 1HB  ASP A 123     -21.978  22.244 -23.999  1.00 10.32           H
ATOM   1962 2HB  ASP A 123     -20.814  20.934 -23.822  1.00 10.32           H
ATOM   1963  CG  ASP A 123     -22.804  20.285 -24.213  1.00 10.32           C
ATOM   1964  OD1 ASP A 123     -23.908  20.054 -23.670  1.00 10.32           O
ATOM   1965  OD2 ASP A 123     -22.491  19.753 -25.308  1.00 10.32           O
ATOM   1966  N   SER A 124     -21.765  19.898 -20.095  1.00  6.31           N
ATOM   1967  H   SER A 124     -22.050  20.721 -19.570  1.00  6.31           H
ATOM   1968  CA  SER A 124     -21.451  18.668 -19.369  1.00  6.31           C
ATOM   1969  HA  SER A 124     -20.396  18.441 -19.507  1.00  6.31           H
ATOM   1970  C   SER A 124     -22.261  17.473 -19.871  1.00  6.31           C
ATOM   1971  O   SER A 124     -23.405  17.626 -20.286  1.00  6.31           O
ATOM   1972  CB  SER A 124     -21.720  18.872 -17.881  1.00  6.31           C
ATOM   1973 1HB  SER A 124     -22.771  19.124 -17.735  1.00  6.31           H
ATOM   1974 2HB  SER A 124     -21.495  17.949 -17.347  1.00  6.31           H
ATOM   1975  OG  SER A 124     -20.904  19.917 -17.371  1.00  6.31           O
ATOM   1976  HG  SER A 124     -21.218  20.760 -17.728  1.00  6.31           H
ATOM   1977  N   VAL A 125     -21.680  16.282 -19.850  1.00 -5.50           N
ATOM   1978  H   VAL A 125     -20.730  16.195 -19.490  1.00 -5.50           H
ATOM   1979  CA  VAL A 125     -22.356  15.080 -20.354  1.00 -5.50           C
ATOM   1980  HA  VAL A 125     -23.403  15.312 -20.545  1.00 -5.50           H
ATOM   1981  C   VAL A 125     -22.284  14.001 -19.278  1.00 -5.50           C
ATOM   1982  O   VAL A 125     -21.388  14.055 -18.437  1.00 -5.50           O
ATOM   1983  CB  VAL A 125     -21.712  14.586 -21.691  1.00 -5.50           C
ATOM   1984  HB  VAL A 125     -22.256  13.705 -22.029  1.00 -5.50           H
ATOM   1985  CG1 VAL A 125     -21.810  15.661 -22.774  1.00 -5.50           C
ATOM   1986 1HG1 VAL A 125     -21.510  15.245 -23.733  1.00 -5.50           H
ATOM   1987 2HG1 VAL A 125     -21.163  16.505 -22.536  1.00 -5.50           H
ATOM   1988 3HG1 VAL A 125     -22.833  16.026 -22.848  1.00 -5.50           H
ATOM   1989  CG2 VAL A 125     -20.238  14.200 -21.525  1.00 -5.50           C
ATOM   1990 1HG2 VAL A 125     -19.850  13.818 -22.469  1.00 -5.50           H
ATOM   1991 2HG2 VAL A 125     -20.128  13.433 -20.765  1.00 -5.50           H
ATOM   1992 3HG2 VAL A 125     -19.654  15.070 -21.229  1.00 -5.50           H
ATOM   1993  N   PRO A 126     -23.190  13.000 -19.272  1.00 -3.30           N
ATOM   1994  CA  PRO A 126     -23.068  12.003 -18.193  1.00 -3.30           C
ATOM   1995  HA  PRO A 126     -23.193  12.498 -17.236  1.00 -3.30           H
ATOM   1996  C   PRO A 126     -21.756  11.215 -18.158  1.00 -3.30           C
ATOM   1997  O   PRO A 126     -21.340  10.726 -17.108  1.00 -3.30           O
ATOM   1998  CB  PRO A 126     -24.261  11.072 -18.435  1.00 -3.30           C
ATOM   1999 1HB  PRO A 126     -23.949  10.205 -19.010  1.00 -3.30           H
ATOM   2000 2HB  PRO A 126     -24.706  10.760 -17.491  1.00 -3.30           H
ATOM   2001  CG  PRO A 126     -25.218  11.887 -19.216  1.00 -3.30           C
ATOM   2002 1HG  PRO A 126     -25.900  11.252 -19.782  1.00 -3.30           H
ATOM   2003 2HG  PRO A 126     -25.773  12.543 -18.546  1.00 -3.30           H
ATOM   2004  CD  PRO A 126     -24.350  12.698 -20.132  1.00 -3.30           C
ATOM   2005 1HD  PRO A 126     -24.043  12.107 -20.996  1.00 -3.30           H
ATOM   2006 2HD  PRO A 126     -24.868  13.607 -20.441  1.00 -3.30           H
ATOM   2007  N   ALA A 127     -21.064  11.143 -19.288  1.00 -3.66           N
ATOM   2008  H   ALA A 127     -21.452  11.540 -20.126  1.00 -3.66           H
ATOM   2009  CA  ALA A 127     -19.750  10.511 -19.361  1.00 -3.66           C
ATOM   2010  HA  ALA A 127     -19.833   9.502 -18.955  1.00 -3.66           H
ATOM   2011  C   ALA A 127     -18.664  11.246 -18.554  1.00 -3.66           C
ATOM   2012  O   ALA A 127     -17.614  10.663 -18.272  1.00 -3.66           O
ATOM   2013  CB  ALA A 127     -19.327  10.397 -20.833  1.00 -3.66           C
ATOM   2014 1HB  ALA A 127     -20.092   9.863 -21.399  1.00 -3.66           H
ATOM   2015 2HB  ALA A 127     -18.394   9.836 -20.900  1.00 -3.66           H
ATOM   2016 3HB  ALA A 127     -19.176  11.385 -21.267  1.00 -3.66           H
ATOM   2017  N   ASP A 128     -18.888  12.503 -18.190  1.00-26.08           N
ATOM   2018  H   ASP A 128     -19.773  12.950 -18.412  1.00-26.08           H
ATOM   2019  CA  ASP A 128     -17.888  13.294 -17.461  1.00-26.08           C
ATOM   2020  HA  ASP A 128     -16.920  13.193 -17.949  1.00-26.08           H
ATOM   2021  C   ASP A 128     -17.726  12.865 -16.014  1.00-26.08           C
ATOM   2022  O   ASP A 128     -16.680  13.128 -15.417  1.00-26.08           O
ATOM   2023  CB  ASP A 128     -18.261  14.777 -17.424  1.00-26.08           C
ATOM   2024 1HB  ASP A 128     -19.283  14.877 -17.063  1.00-26.08           H
ATOM   2025 2HB  ASP A 128     -17.598  15.289 -16.727  1.00-26.08           H
ATOM   2026  CG  ASP A 128     -18.138  15.447 -18.769  1.00-26.08           C
ATOM   2027  OD1 ASP A 128     -17.330  15.002 -19.618  1.00-26.08           O
ATOM   2028  OD2 ASP A 128     -18.866  16.434 -19.004  1.00-26.08           O
ATOM   2029  N   SER A 129     -18.735  12.198 -15.460  1.00  2.15           N
ATOM   2030  H   SER A 129     -19.553  11.975 -16.012  1.00  2.15           H
ATOM   2031  CA  SER A 129     -18.705  11.783 -14.057  1.00  2.15           C
ATOM   2032  HA  SER A 129     -18.696  12.679 -13.439  1.00  2.15           H
ATOM   2033  C   SER A 129     -17.449  10.977 -13.750  1.00  2.15           C
ATOM   2034  O   SER A 129     -17.135   9.989 -14.426  1.00  2.15           O
ATOM   2035  CB  SER A 129     -19.941  10.952 -13.713  1.00  2.15           C
ATOM   2036 1HB  SER A 129     -19.913  10.024 -14.283  1.00  2.15           H
ATOM   2037 2HB  SER A 129     -19.935  10.716 -12.648  1.00  2.15           H
ATOM   2038  OG  SER A 129     -21.120  11.664 -14.039  1.00  2.15           O
ATOM   2039  HG  SER A 129     -21.786  11.037 -14.361  1.00  2.15           H
ATOM   2040  N   GLY A 130     -16.690  11.445 -12.773  1.00 -4.01           N
ATOM   2041  H   GLY A 130     -16.994  12.245 -12.229  1.00 -4.01           H
ATOM   2042  CA  GLY A 130     -15.379  10.896 -12.496  1.00 -4.01           C
ATOM   2043 1HA  GLY A 130     -15.469   9.867 -12.156  1.00 -4.01           H
ATOM   2044 2HA  GLY A 130     -14.759  10.939 -13.392  1.00 -4.01           H
ATOM   2045  C   GLY A 130     -14.762  11.750 -11.413  1.00 -4.01           C
ATOM   2046  O   GLY A 130     -15.458  12.601 -10.850  1.00 -4.01           O
ATOM   2047  N   LEU A 131     -13.485  11.550 -11.128  1.00 10.94           N
ATOM   2048  H   LEU A 131     -12.948  10.851 -11.646  1.00 10.94           H
ATOM   2049  CA  LEU A 131     -12.787  12.307 -10.097  1.00 10.94           C
ATOM   2050  HA  LEU A 131     -13.501  12.928  -9.558  1.00 10.94           H
ATOM   2051  C   LEU A 131     -11.762  13.217 -10.761  1.00 10.94           C
ATOM   2052  O   LEU A 131     -10.690  12.774 -11.185  1.00 10.94           O
ATOM   2053  CB  LEU A 131     -12.125  11.339  -9.110  1.00 10.94           C
ATOM   2054 1HB  LEU A 131     -12.895  10.657  -8.751  1.00 10.94           H
ATOM   2055 2HB  LEU A 131     -11.392  10.748  -9.658  1.00 10.94           H
ATOM   2056  CG  LEU A 131     -11.430  11.948  -7.882  1.00 10.94           C
ATOM   2057  HG  LEU A 131     -10.659  12.637  -8.221  1.00 10.94           H
ATOM   2058  CD1 LEU A 131     -12.408  12.707  -6.986  1.00 10.94           C
ATOM   2059 1HD1 LEU A 131     -11.928  12.969  -6.045  1.00 10.94           H
ATOM   2060 2HD1 LEU A 131     -13.283  12.091  -6.776  1.00 10.94           H
ATOM   2061 3HD1 LEU A 131     -12.719  13.625  -7.483  1.00 10.94           H
ATOM   2062  CD2 LEU A 131     -10.762  10.842  -7.067  1.00 10.94           C
ATOM   2063 1HD2 LEU A 131     -10.172  11.282  -6.263  1.00 10.94           H
ATOM   2064 2HD2 LEU A 131     -10.092  10.267  -7.704  1.00 10.94           H
ATOM   2065 3HD2 LEU A 131     -11.516  10.178  -6.643  1.00 10.94           H
ATOM   2066  N   TYR A 132     -12.110  14.488 -10.879  1.00-10.89           N
ATOM   2067  H   TYR A 132     -12.999  14.805 -10.500  1.00-10.89           H
ATOM   2068  CA  TYR A 132     -11.207  15.493 -11.428  1.00-10.89           C
ATOM   2069  HA  TYR A 132     -10.638  15.100 -12.266  1.00-10.89           H
ATOM   2070  C   TYR A 132     -10.262  15.819 -10.281  1.00-10.89           C
ATOM   2071  O   TYR A 132     -10.603  15.602  -9.116  1.00-10.89           O
ATOM   2072  CB  TYR A 132     -11.969  16.750 -11.862  1.00-10.89           C
ATOM   2073 1HB  TYR A 132     -12.679  16.999 -11.083  1.00-10.89           H
ATOM   2074 2HB  TYR A 132     -11.257  17.572 -11.951  1.00-10.89           H
ATOM   2075  CG  TYR A 132     -12.729  16.655 -13.172  1.00-10.89           C
ATOM   2076  CD1 TYR A 132     -13.928  15.917 -13.280  1.00-10.89           C
ATOM   2077  HD1 TYR A 132     -14.310  15.379 -12.424  1.00-10.89           H
ATOM   2078  CD2 TYR A 132     -12.277  17.362 -14.304  1.00-10.89           C
ATOM   2079  HD2 TYR A 132     -11.376  17.956 -14.235  1.00-10.89           H
ATOM   2080  CE1 TYR A 132     -14.655  15.881 -14.508  1.00-10.89           C
ATOM   2081  HE1 TYR A 132     -15.574  15.319 -14.584  1.00-10.89           H
ATOM   2082  CE2 TYR A 132     -12.998  17.326 -15.529  1.00-10.89           C
ATOM   2083  HE2 TYR A 132     -12.638  17.876 -16.387  1.00-10.89           H
ATOM   2084  CZ  TYR A 132     -14.178  16.586 -15.618  1.00-10.89           C
ATOM   2085  OH  TYR A 132     -14.858  16.548 -16.809  1.00-10.89           O
ATOM   2086  HH  TYR A 132     -14.508  17.170 -17.452  1.00-10.89           H
ATOM   2087  N   ALA A 133      -9.089  16.345 -10.587  1.00-19.98           N
ATOM   2088  H   ALA A 133      -8.838  16.492 -11.565  1.00-19.98           H
ATOM   2089  CA  ALA A 133      -8.130  16.743  -9.569  1.00-19.98           C
ATOM   2090  HA  ALA A 133      -8.660  17.095  -8.686  1.00-19.98           H
ATOM   2091  C   ALA A 133      -7.283  17.883 -10.117  1.00-19.98           C
ATOM   2092  O   ALA A 133      -7.143  18.021 -11.326  1.00-19.98           O
ATOM   2093  CB  ALA A 133      -7.242  15.549  -9.194  1.00-19.98           C
ATOM   2094 1HB  ALA A 133      -7.870  14.709  -8.898  1.00-19.98           H
ATOM   2095 2HB  ALA A 133      -6.598  15.823  -8.358  1.00-19.98           H
ATOM   2096 3HB  ALA A 133      -6.628  15.260 -10.046  1.00-19.98           H
ATOM   2097  N   CYS A 134      -6.672  18.639  -9.223  1.00-24.90           N
ATOM   2098  H   CYS A 134      -6.875  18.493  -8.233  1.00-24.90           H
ATOM   2099  CA  CYS A 134      -5.667  19.633  -9.568  1.00-24.90           C
ATOM   2100  HA  CYS A 134      -5.358  19.533 -10.608  1.00-24.90           H
ATOM   2101  C   CYS A 134      -4.485  19.354  -8.656  1.00-24.90           C
ATOM   2102  O   CYS A 134      -4.624  19.415  -7.433  1.00-24.90           O
ATOM   2103  CB  CYS A 134      -6.172  21.048  -9.299  1.00-24.90           C
ATOM   2104 1HB  CYS A 134      -7.016  21.267  -9.953  1.00-24.90           H
ATOM   2105 2HB  CYS A 134      -6.508  21.099  -8.263  1.00-24.90           H
ATOM   2106  SG  CYS A 134      -4.874  22.303  -9.537  1.00-24.90           S
ATOM   2107  N   VAL A 135      -3.340  19.041  -9.242  1.00-14.56           N
ATOM   2108  H   VAL A 135      -3.298  18.958 -10.256  1.00-14.56           H
ATOM   2109  CA  VAL A 135      -2.102  18.886  -8.484  1.00-14.56           C
ATOM   2110  HA  VAL A 135      -2.324  18.615  -7.454  1.00-14.56           H
ATOM   2111  C   VAL A 135      -1.433  20.253  -8.535  1.00-14.56           C
ATOM   2112  O   VAL A 135      -1.358  20.864  -9.604  1.00-14.56           O
ATOM   2113  CB  VAL A 135      -1.163  17.815  -9.112  1.00-14.56           C
ATOM   2114  HB  VAL A 135      -0.902  18.131 -10.118  1.00-14.56           H
ATOM   2115  CG1 VAL A 135       0.130  17.650  -8.298  1.00-14.56           C
ATOM   2116 1HG1 VAL A 135       0.737  16.852  -8.724  1.00-14.56           H
ATOM   2117 2HG1 VAL A 135      -0.110  17.407  -7.261  1.00-14.56           H
ATOM   2118 3HG1 VAL A 135       0.709  18.574  -8.325  1.00-14.56           H
ATOM   2119  CG2 VAL A 135      -1.870  16.461  -9.211  1.00-14.56           C
ATOM   2120 1HG2 VAL A 135      -1.211  15.739  -9.691  1.00-14.56           H
ATOM   2121 2HG2 VAL A 135      -2.774  16.549  -9.813  1.00-14.56           H
ATOM   2122 3HG2 VAL A 135      -2.125  16.098  -8.217  1.00-14.56           H
ATOM   2123  N   THR A 136      -0.926  20.742  -7.418  1.00 -4.93           N
ATOM   2124  H   THR A 136      -1.014  20.213  -6.551  1.00 -4.93           H
ATOM   2125  CA  THR A 136      -0.162  21.985  -7.389  1.00 -4.93           C
ATOM   2126  HA  THR A 136      -0.221  22.511  -8.339  1.00 -4.93           H
ATOM   2127  C   THR A 136       1.274  21.593  -7.088  1.00 -4.93           C
ATOM   2128  O   THR A 136       1.503  20.544  -6.485  1.00 -4.93           O
ATOM   2129  CB  THR A 136      -0.626  22.898  -6.244  1.00 -4.93           C
ATOM   2130  HB  THR A 136       0.002  23.786  -6.213  1.00 -4.93           H
ATOM   2131  OG1 THR A 136      -0.486  22.178  -5.022  1.00 -4.93           O
ATOM   2132  HG1 THR A 136      -0.738  22.738  -4.277  1.00 -4.93           H
ATOM   2133  CG2 THR A 136      -2.081  23.306  -6.384  1.00 -4.93           C
ATOM   2134 1HG2 THR A 136      -2.345  23.988  -5.577  1.00 -4.93           H
ATOM   2135 2HG2 THR A 136      -2.720  22.424  -6.328  1.00 -4.93           H
ATOM   2136 3HG2 THR A 136      -2.235  23.806  -7.341  1.00 -4.93           H
ATOM   2137  N   SER A 137       2.236  22.433  -7.441  1.00-10.98           N
ATOM   2138  H   SER A 137       2.020  23.238  -8.019  1.00-10.98           H
ATOM   2139  CA  SER A 137       3.609  22.263  -6.969  1.00-10.98           C
ATOM   2140  HA  SER A 137       3.620  21.619  -6.091  1.00-10.98           H
ATOM   2141  C   SER A 137       4.132  23.633  -6.573  1.00-10.98           C
ATOM   2142  O   SER A 137       3.734  24.640  -7.164  1.00-10.98           O
ATOM   2143  CB  SER A 137       4.504  21.649  -8.047  1.00-10.98           C
ATOM   2144 1HB  SER A 137       4.503  22.293  -8.923  1.00-10.98           H
ATOM   2145 2HB  SER A 137       5.521  21.579  -7.663  1.00-10.98           H
ATOM   2146  OG  SER A 137       4.051  20.355  -8.410  1.00-10.98           O
ATOM   2147  HG  SER A 137       4.713  19.949  -8.981  1.00-10.98           H
ATOM   2148  N   SER A 138       4.986  23.681  -5.563  1.00-10.47           N
ATOM   2149  H   SER A 138       5.265  22.819  -5.093  1.00-10.47           H
ATOM   2150  CA  SER A 138       5.539  24.921  -5.032  1.00-10.47           C
ATOM   2151  HA  SER A 138       5.606  25.677  -5.814  1.00-10.47           H
ATOM   2152  C   SER A 138       6.928  24.593  -4.490  1.00-10.47           C
ATOM   2153  O   SER A 138       7.222  23.414  -4.274  1.00-10.47           O
ATOM   2154  CB  SER A 138       4.635  25.412  -3.896  1.00-10.47           C
ATOM   2155 1HB  SER A 138       4.966  26.401  -3.597  1.00-10.47           H
ATOM   2156 2HB  SER A 138       3.611  25.481  -4.256  1.00-10.47           H
ATOM   2157  OG  SER A 138       4.667  24.561  -2.766  1.00-10.47           O
ATOM   2158  HG  SER A 138       4.644  25.118  -1.978  1.00-10.47           H
ATOM   2159  N   PRO A 139       7.787  25.590  -4.204  1.00-10.01           N
ATOM   2160  CA  PRO A 139       9.047  25.166  -3.577  1.00-10.01           C
ATOM   2161  HA  PRO A 139       9.532  24.398  -4.179  1.00-10.01           H
ATOM   2162  C   PRO A 139       8.887  24.633  -2.149  1.00-10.01           C
ATOM   2163  O   PRO A 139       9.772  23.949  -1.634  1.00-10.01           O
ATOM   2164  CB  PRO A 139       9.885  26.446  -3.616  1.00-10.01           C
ATOM   2165 1HB  PRO A 139      10.590  26.484  -2.787  1.00-10.01           H
ATOM   2166 2HB  PRO A 139      10.413  26.513  -4.564  1.00-10.01           H
ATOM   2167  CG  PRO A 139       8.894  27.527  -3.529  1.00-10.01           C
ATOM   2168 1HG  PRO A 139       8.561  27.642  -2.500  1.00-10.01           H
ATOM   2169 2HG  PRO A 139       9.301  28.464  -3.908  1.00-10.01           H
ATOM   2170  CD  PRO A 139       7.763  27.053  -4.389  1.00-10.01           C
ATOM   2171 1HD  PRO A 139       6.827  27.480  -4.038  1.00-10.01           H
ATOM   2172 2HD  PRO A 139       7.945  27.307  -5.434  1.00-10.01           H
ATOM   2173  N   SER A 140       7.765  24.914  -1.499  1.00  5.73           N
ATOM   2174  H   SER A 140       7.085  25.546  -1.906  1.00  5.73           H
ATOM   2175  CA  SER A 140       7.480  24.338  -0.185  1.00  5.73           C
ATOM   2176  HA  SER A 140       8.408  24.283   0.382  1.00  5.73           H
ATOM   2177  C   SER A 140       6.881  22.930  -0.232  1.00  5.73           C
ATOM   2178  O   SER A 140       6.840  22.244   0.788  1.00  5.73           O
ATOM   2179  CB  SER A 140       6.524  25.260   0.568  1.00  5.73           C
ATOM   2180 1HB  SER A 140       6.355  24.862   1.563  1.00  5.73           H
ATOM   2181 2HB  SER A 140       6.985  26.242   0.663  1.00  5.73           H
ATOM   2182  OG  SER A 140       5.285  25.404  -0.110  1.00  5.73           O
ATOM   2183  HG  SER A 140       5.314  26.261  -0.569  1.00  5.73           H
ATOM   2184  N   GLY A 141       6.394  22.478  -1.380  1.00 21.23           N
ATOM   2185  H   GLY A 141       6.455  23.028  -2.230  1.00 21.23           H
ATOM   2186  CA  GLY A 141       5.710  21.197  -1.425  1.00 21.23           C
ATOM   2187 1HA  GLY A 141       6.446  20.396  -1.355  1.00 21.23           H
ATOM   2188 2HA  GLY A 141       5.061  21.139  -0.554  1.00 21.23           H
ATOM   2189  C   GLY A 141       4.851  20.971  -2.653  1.00 21.23           C
ATOM   2190  O   GLY A 141       5.110  21.514  -3.718  1.00 21.23           O
ATOM   2191  N   SER A 142       3.809  20.170  -2.508  1.00 -1.36           N
ATOM   2192  H   SER A 142       3.600  19.755  -1.609  1.00 -1.36           H
ATOM   2193  CA  SER A 142       2.872  19.876  -3.586  1.00 -1.36           C
ATOM   2194  HA  SER A 142       2.733  20.745  -4.228  1.00 -1.36           H
ATOM   2195  C   SER A 142       1.586  19.550  -2.849  1.00 -1.36           C
ATOM   2196  O   SER A 142       1.664  19.152  -1.686  1.00 -1.36           O
ATOM   2197  CB  SER A 142       3.366  18.673  -4.400  1.00 -1.36           C
ATOM   2198 1HB  SER A 142       4.321  18.930  -4.859  1.00 -1.36           H
ATOM   2199 2HB  SER A 142       3.517  17.828  -3.727  1.00 -1.36           H
ATOM   2200  OG  SER A 142       2.453  18.293  -5.418  1.00 -1.36           O
ATOM   2201  HG  SER A 142       2.163  19.094  -5.886  1.00 -1.36           H
ATOM   2202  N   ASP A 143       0.437  19.697  -3.489  1.00  4.97           N
ATOM   2203  H   ASP A 143       0.427  20.013  -4.456  1.00  4.97           H
ATOM   2204  CA  ASP A 143      -0.853  19.378  -2.883  1.00  4.97           C
ATOM   2205  HA  ASP A 143      -0.731  18.698  -2.044  1.00  4.97           H
ATOM   2206  C   ASP A 143      -1.632  18.716  -4.004  1.00  4.97           C
ATOM   2207  O   ASP A 143      -1.334  18.995  -5.167  1.00  4.97           O
ATOM   2208  CB  ASP A 143      -1.642  20.632  -2.467  1.00  4.97           C
ATOM   2209 1HB  ASP A 143      -2.085  21.066  -3.363  1.00  4.97           H
ATOM   2210 2HB  ASP A 143      -2.456  20.346  -1.800  1.00  4.97           H
ATOM   2211  CG  ASP A 143      -0.783  21.702  -1.810  1.00  4.97           C
ATOM   2212  OD1 ASP A 143      -0.164  21.476  -0.750  1.00  4.97           O
ATOM   2213  OD2 ASP A 143      -0.740  22.831  -2.356  1.00  4.97           O
ATOM   2214  N   THR A 144      -2.667  17.948  -3.695  1.00 -8.09           N
ATOM   2215  H   THR A 144      -2.822  17.631  -2.740  1.00 -8.09           H
ATOM   2216  CA  THR A 144      -3.663  17.596  -4.701  1.00 -8.09           C
ATOM   2217  HA  THR A 144      -3.516  18.230  -5.571  1.00 -8.09           H
ATOM   2218  C   THR A 144      -5.057  17.857  -4.134  1.00 -8.09           C
ATOM   2219  O   THR A 144      -5.417  17.323  -3.086  1.00 -8.09           O
ATOM   2220  CB  THR A 144      -3.555  16.122  -5.153  1.00 -8.09           C
ATOM   2221  HB  THR A 144      -3.885  15.465  -4.349  1.00 -8.09           H
ATOM   2222  OG1 THR A 144      -2.199  15.803  -5.485  1.00 -8.09           O
ATOM   2223  HG1 THR A 144      -2.196  14.928  -5.884  1.00 -8.09           H
ATOM   2224  CG2 THR A 144      -4.380  15.875  -6.400  1.00 -8.09           C
ATOM   2225 1HG2 THR A 144      -4.192  14.865  -6.764  1.00 -8.09           H
ATOM   2226 2HG2 THR A 144      -4.114  16.595  -7.173  1.00 -8.09           H
ATOM   2227 3HG2 THR A 144      -5.440  15.975  -6.166  1.00 -8.09           H
ATOM   2228  N   THR A 145      -5.849  18.663  -4.822  1.00-11.86           N
ATOM   2229  H   THR A 145      -5.514  19.067  -5.693  1.00-11.86           H
ATOM   2230  CA  THR A 145      -7.226  18.948  -4.410  1.00-11.86           C
ATOM   2231  HA  THR A 145      -7.429  18.530  -3.425  1.00-11.86           H
ATOM   2232  C   THR A 145      -8.094  18.252  -5.440  1.00-11.86           C
ATOM   2233  O   THR A 145      -7.788  18.305  -6.632  1.00-11.86           O
ATOM   2234  CB  THR A 145      -7.508  20.465  -4.382  1.00-11.86           C
ATOM   2235  HB  THR A 145      -7.383  20.877  -5.384  1.00-11.86           H
ATOM   2236  OG1 THR A 145      -6.576  21.089  -3.493  1.00-11.86           O
ATOM   2237  HG1 THR A 145      -6.188  21.842  -3.959  1.00-11.86           H
ATOM   2238  CG2 THR A 145      -8.901  20.792  -3.866  1.00-11.86           C
ATOM   2239 1HG2 THR A 145      -9.010  21.874  -3.802  1.00-11.86           H
ATOM   2240 2HG2 THR A 145      -9.044  20.357  -2.876  1.00-11.86           H
ATOM   2241 3HG2 THR A 145      -9.657  20.405  -4.551  1.00-11.86           H
ATOM   2242  N   TYR A 146      -9.128  17.556  -4.996  1.00-12.36           N
ATOM   2243  H   TYR A 146      -9.353  17.569  -4.003  1.00-12.36           H
ATOM   2244  CA  TYR A 146      -9.948  16.737  -5.883  1.00-12.36           C
ATOM   2245  HA  TYR A 146      -9.504  16.705  -6.874  1.00-12.36           H
ATOM   2246  C   TYR A 146     -11.355  17.291  -6.006  1.00-12.36           C
ATOM   2247  O   TYR A 146     -11.824  18.007  -5.130  1.00-12.36           O
ATOM   2248  CB  TYR A 146     -10.028  15.315  -5.345  1.00-12.36           C
ATOM   2249 1HB  TYR A 146     -10.474  15.354  -4.357  1.00-12.36           H
ATOM   2250 2HB  TYR A 146     -10.677  14.739  -5.997  1.00-12.36           H
ATOM   2251  CG  TYR A 146      -8.697  14.609  -5.251  1.00-12.36           C
ATOM   2252  CD1 TYR A 146      -7.832  14.828  -4.158  1.00-12.36           C
ATOM   2253  HD1 TYR A 146      -8.122  15.505  -3.366  1.00-12.36           H
ATOM   2254  CD2 TYR A 146      -8.293  13.710  -6.257  1.00-12.36           C
ATOM   2255  HD2 TYR A 146      -8.939  13.526  -7.103  1.00-12.36           H
ATOM   2256  CE1 TYR A 146      -6.571  14.192  -4.094  1.00-12.36           C
ATOM   2257  HE1 TYR A 146      -5.900  14.399  -3.276  1.00-12.36           H
ATOM   2258  CE2 TYR A 146      -7.040  13.052  -6.181  1.00-12.36           C
ATOM   2259  HE2 TYR A 146      -6.743  12.361  -6.953  1.00-12.36           H
ATOM   2260  CZ  TYR A 146      -6.188  13.315  -5.105  1.00-12.36           C
ATOM   2261  OH  TYR A 146      -4.946  12.751  -5.049  1.00-12.36           O
ATOM   2262  HH  TYR A 146      -4.722  12.277  -5.859  1.00-12.36           H
ATOM   2263  N   PHE A 147     -12.017  16.946  -7.099  1.00  7.39           N
ATOM   2264  H   PHE A 147     -11.556  16.353  -7.786  1.00  7.39           H
ATOM   2265  CA  PHE A 147     -13.348  17.439  -7.425  1.00  7.39           C
ATOM   2266  HA  PHE A 147     -13.820  17.845  -6.531  1.00  7.39           H
ATOM   2267  C   PHE A 147     -14.164  16.255  -7.958  1.00  7.39           C
ATOM   2268  O   PHE A 147     -14.007  15.832  -9.104  1.00  7.39           O
ATOM   2269  CB  PHE A 147     -13.227  18.546  -8.479  1.00  7.39           C
ATOM   2270 1HB  PHE A 147     -12.901  18.100  -9.409  1.00  7.39           H
ATOM   2271 2HB  PHE A 147     -14.205  18.993  -8.641  1.00  7.39           H
ATOM   2272  CG  PHE A 147     -12.220  19.619  -8.134  1.00  7.39           C
ATOM   2273  CD1 PHE A 147     -10.865  19.460  -8.496  1.00  7.39           C
ATOM   2274  HD1 PHE A 147     -10.557  18.582  -9.043  1.00  7.39           H
ATOM   2275  CD2 PHE A 147     -12.604  20.789  -7.457  1.00  7.39           C
ATOM   2276  HD2 PHE A 147     -13.636  20.946  -7.185  1.00  7.39           H
ATOM   2277  CE1 PHE A 147      -9.896  20.425  -8.137  1.00  7.39           C
ATOM   2278  HE1 PHE A 147      -8.861  20.275  -8.397  1.00  7.39           H
ATOM   2279  CE2 PHE A 147     -11.646  21.778  -7.121  1.00  7.39           C
ATOM   2280  HE2 PHE A 147     -11.955  22.677  -6.611  1.00  7.39           H
ATOM   2281  CZ  PHE A 147     -10.288  21.586  -7.448  1.00  7.39           C
ATOM   2282  HZ  PHE A 147      -9.556  22.332  -7.179  1.00  7.39           H
ATOM   2283  N   SER A 148     -14.968  15.640  -7.108  1.00 -7.36           N
ATOM   2284  H   SER A 148     -15.069  16.007  -6.162  1.00 -7.36           H
ATOM   2285  CA  SER A 148     -15.750  14.467  -7.498  1.00 -7.36           C
ATOM   2286  HA  SER A 148     -15.154  13.824  -8.145  1.00 -7.36           H
ATOM   2287  C   SER A 148     -16.988  14.942  -8.247  1.00 -7.36           C
ATOM   2288  O   SER A 148     -17.708  15.792  -7.745  1.00 -7.36           O
ATOM   2289  CB  SER A 148     -16.168  13.690  -6.251  1.00 -7.36           C
ATOM   2290 1HB  SER A 148     -15.275  13.417  -5.688  1.00 -7.36           H
ATOM   2291 2HB  SER A 148     -16.801  14.322  -5.628  1.00 -7.36           H
ATOM   2292  OG  SER A 148     -16.872  12.511  -6.597  1.00 -7.36           O
ATOM   2293  HG  SER A 148     -17.084  12.036  -5.782  1.00 -7.36           H
ATOM   2294  N   VAL A 149     -17.246  14.431  -9.441  1.00 -9.98           N
ATOM   2295  H   VAL A 149     -16.639  13.709  -9.824  1.00 -9.98           H
ATOM   2296  CA  VAL A 149     -18.358  14.913 -10.264  1.00 -9.98           C
ATOM   2297  HA  VAL A 149     -18.873  15.725  -9.754  1.00 -9.98           H
ATOM   2298  C   VAL A 149     -19.355  13.787 -10.484  1.00 -9.98           C
ATOM   2299  O   VAL A 149     -18.975  12.693 -10.907  1.00 -9.98           O
ATOM   2300  CB  VAL A 149     -17.819  15.454 -11.626  1.00 -9.98           C
ATOM   2301  HB  VAL A 149     -17.278  14.652 -12.129  1.00 -9.98           H
ATOM   2302  CG1 VAL A 149     -18.951  15.922 -12.551  1.00 -9.98           C
ATOM   2303 1HG1 VAL A 149     -18.530  16.322 -13.476  1.00 -9.98           H
ATOM   2304 2HG1 VAL A 149     -19.538  16.699 -12.063  1.00 -9.98           H
ATOM   2305 3HG1 VAL A 149     -19.597  15.084 -12.809  1.00 -9.98           H
ATOM   2306  CG2 VAL A 149     -16.846  16.620 -11.381  1.00 -9.98           C
ATOM   2307 1HG2 VAL A 149     -16.495  17.011 -12.336  1.00 -9.98           H
ATOM   2308 2HG2 VAL A 149     -15.980  16.278 -10.816  1.00 -9.98           H
ATOM   2309 3HG2 VAL A 149     -17.342  17.419 -10.828  1.00 -9.98           H
ATOM   2310  N   ASN A 150     -20.624  14.049 -10.195  1.00 -6.64           N
ATOM   2311  H   ASN A 150     -20.866  14.932  -9.749  1.00 -6.64           H
ATOM   2312  CA  ASN A 150     -21.717  13.135 -10.524  1.00 -6.64           C
ATOM   2313  HA  ASN A 150     -21.333  12.295 -11.104  1.00 -6.64           H
ATOM   2314  C   ASN A 150     -22.762  13.864 -11.364  1.00 -6.64           C
ATOM   2315  O   ASN A 150     -23.487  14.722 -10.864  1.00 -6.64           O
ATOM   2316  CB  ASN A 150     -22.387  12.602  -9.258  1.00 -6.64           C
ATOM   2317 1HB  ASN A 150     -21.639  12.131  -8.624  1.00 -6.64           H
ATOM   2318 2HB  ASN A 150     -22.830  13.433  -8.712  1.00 -6.64           H
ATOM   2319  CG  ASN A 150     -23.463  11.596  -9.568  1.00 -6.64           C
ATOM   2320  OD1 ASN A 150     -23.226  10.631 -10.288  1.00 -6.64           O
ATOM   2321  ND2 ASN A 150     -24.643  11.805  -9.052  1.00 -6.64           N
ATOM   2322 1HD2 ASN A 150     -25.383  11.140  -9.231  1.00 -6.64           H
ATOM   2323 2HD2 ASN A 150     -24.807  12.624  -8.492  1.00 -6.64           H
ATOM   2324  N   VAL A 151     -22.831  13.544 -12.645  1.00 12.40           N
ATOM   2325  H   VAL A 151     -22.206  12.847 -13.036  1.00 12.40           H
ATOM   2326  CA  VAL A 151     -23.806  14.175 -13.528  1.00 12.40           C
ATOM   2327  HA  VAL A 151     -23.930  15.207 -13.215  1.00 12.40           H
ATOM   2328  C   VAL A 151     -25.140  13.434 -13.357  1.00 12.40           C
ATOM   2329  O   VAL A 151     -25.175  12.196 -13.394  1.00 12.40           O
ATOM   2330  CB  VAL A 151     -23.300  14.173 -14.994  1.00 12.40           C
ATOM   2331  HB  VAL A 151     -23.196  13.140 -15.315  1.00 12.40           H
ATOM   2332  CG1 VAL A 151     -24.278  14.893 -15.929  1.00 12.40           C
ATOM   2333 1HG1 VAL A 151     -23.880  14.907 -16.943  1.00 12.40           H
ATOM   2334 2HG1 VAL A 151     -24.425  15.921 -15.594  1.00 12.40           H
ATOM   2335 3HG1 VAL A 151     -25.237  14.376 -15.935  1.00 12.40           H
ATOM   2336  CG2 VAL A 151     -21.918  14.849 -15.090  1.00 12.40           C
ATOM   2337 1HG2 VAL A 151     -21.601  14.901 -16.129  1.00 12.40           H
ATOM   2338 2HG2 VAL A 151     -21.173  14.276 -14.542  1.00 12.40           H
ATOM   2339 3HG2 VAL A 151     -21.958  15.861 -14.693  1.00 12.40           H
ATOM   2340  N   SER A 152     -26.220  14.168 -13.124  1.00 17.21           N
ATOM   2341  H   SER A 152     -26.144  15.184 -13.156  1.00 17.21           H
ATOM   2342  CA  SER A 152     -27.525  13.616 -12.769  1.00 17.21           C
ATOM   2343  HA  SER A 152     -27.485  12.529 -12.795  1.00 17.21           H
ATOM   2344  C   SER A 152     -28.653  14.066 -13.684  1.00 17.21           C
ATOM   2345  O   SER A 152     -28.586  15.096 -14.339  1.00 17.21           O
ATOM   2346  CB  SER A 152     -27.864  14.061 -11.348  1.00 17.21           C
ATOM   2347 1HB  SER A 152     -28.842  13.675 -11.061  1.00 17.21           H
ATOM   2348 2HB  SER A 152     -27.111  13.654 -10.673  1.00 17.21           H
ATOM   2349  OG  SER A 152     -27.846  15.478 -11.240  1.00 17.21           O
ATOM   2350  HG  SER A 152     -28.623  15.853 -11.680  1.00 17.21           H
ATOM   2351  N   ASP A 153     -29.714  13.275 -13.688  1.00 -2.97           N
ATOM   2352  H   ASP A 153     -29.718  12.441 -13.114  1.00 -2.97           H
ATOM   2353  CA  ASP A 153     -30.924  13.566 -14.454  1.00 -2.97           C
ATOM   2354  HA  ASP A 153     -30.632  13.933 -15.439  1.00 -2.97           H
ATOM   2355  C   ASP A 153     -31.783  14.640 -13.791  1.00 -2.97           C
ATOM   2356  O   ASP A 153     -32.453  15.430 -14.459  1.00 -2.97           O
ATOM   2357  CB  ASP A 153     -31.751  12.285 -14.629  1.00 -2.97           C
ATOM   2358 1HB  ASP A 153     -32.627  12.521 -15.233  1.00 -2.97           H
ATOM   2359 2HB  ASP A 153     -31.149  11.553 -15.166  1.00 -2.97           H
ATOM   2360  CG  ASP A 153     -32.219  11.661 -13.307  1.00 -2.97           C
ATOM   2361  OD1 ASP A 153     -31.569  11.772 -12.242  1.00 -2.97           O
ATOM   2362  OD2 ASP A 153     -33.267  10.975 -13.347  1.00 -2.97           O
ATOM   2363  N   ALA A 154     -31.742  14.692 -12.470  1.00 14.65           N
ATOM   2364  H   ALA A 154     -31.235  13.980 -11.964  1.00 14.65           H
ATOM   2365  CA  ALA A 154     -32.355  15.784 -11.733  1.00 14.65           C
ATOM   2366  HA  ALA A 154     -33.362  15.978 -12.108  1.00 14.65           H
ATOM   2367  C   ALA A 154     -31.468  17.004 -11.976  1.00 14.65           C
ATOM   2368  O   ALA A 154     -30.239  16.877 -12.021  1.00 14.65           O
ATOM   2369  CB  ALA A 154     -32.407  15.446 -10.242  1.00 14.65           C
ATOM   2370 1HB  ALA A 154     -33.085  14.612 -10.071  1.00 14.65           H
ATOM   2371 2HB  ALA A 154     -32.763  16.315  -9.689  1.00 14.65           H
ATOM   2372 3HB  ALA A 154     -31.409  15.187  -9.881  1.00 14.65           H
ATOM   2373  N   LEU A 155     -32.068  18.177 -12.103  1.00 -0.07           N
ATOM   2374  H   LEU A 155     -33.083  18.232 -12.138  1.00 -0.07           H
ATOM   2375  CA  LEU A 155     -31.286  19.407 -12.108  1.00 -0.07           C
ATOM   2376  HA  LEU A 155     -30.494  19.338 -12.851  1.00 -0.07           H
ATOM   2377  C   LEU A 155     -30.723  19.535 -10.689  1.00 -0.07           C
ATOM   2378  O   LEU A 155     -31.465  19.321  -9.720  1.00 -0.07           O
ATOM   2379  CB  LEU A 155     -32.179  20.612 -12.398  1.00 -0.07           C
ATOM   2380 1HB  LEU A 155     -32.757  20.407 -13.299  1.00 -0.07           H
ATOM   2381 2HB  LEU A 155     -32.870  20.689 -11.566  1.00 -0.07           H
ATOM   2382  CG  LEU A 155     -31.518  21.989 -12.554  1.00 -0.07           C
ATOM   2383  HG  LEU A 155     -30.828  22.146 -11.729  1.00 -0.07           H
ATOM   2384  CD1 LEU A 155     -30.748  22.099 -13.864  1.00 -0.07           C
ATOM   2385 1HD1 LEU A 155     -30.347  23.108 -13.966  1.00 -0.07           H
ATOM   2386 2HD1 LEU A 155     -31.403  21.888 -14.709  1.00 -0.07           H
ATOM   2387 3HD1 LEU A 155     -29.917  21.401 -13.866  1.00 -0.07           H
ATOM   2388  CD2 LEU A 155     -32.583  23.067 -12.488  1.00 -0.07           C
ATOM   2389 1HD2 LEU A 155     -32.114  24.045 -12.590  1.00 -0.07           H
ATOM   2390 2HD2 LEU A 155     -33.086  23.031 -11.521  1.00 -0.07           H
ATOM   2391 3HD2 LEU A 155     -33.314  22.932 -13.284  1.00 -0.07           H
ATOM   2392  N   PRO A 156     -29.435  19.883 -10.535  1.00 13.21           N
ATOM   2393  CA  PRO A 156     -28.959  20.111  -9.168  1.00 13.21           C
ATOM   2394  HA  PRO A 156     -28.993  19.183  -8.601  1.00 13.21           H
ATOM   2395  C   PRO A 156     -29.778  21.191  -8.476  1.00 13.21           C
ATOM   2396  O   PRO A 156     -30.202  22.158  -9.103  1.00 13.21           O
ATOM   2397  CB  PRO A 156     -27.520  20.587  -9.381  1.00 13.21           C
ATOM   2398 1HB  PRO A 156     -27.489  21.676  -9.431  1.00 13.21           H
ATOM   2399 2HB  PRO A 156     -26.865  20.220  -8.592  1.00 13.21           H
ATOM   2400  CG  PRO A 156     -27.147  20.017 -10.675  1.00 13.21           C
ATOM   2401 1HG  PRO A 156     -26.323  20.572 -11.121  1.00 13.21           H
ATOM   2402 2HG  PRO A 156     -26.882  18.968 -10.552  1.00 13.21           H
ATOM   2403  CD  PRO A 156     -28.359  20.125 -11.509  1.00 13.21           C
ATOM   2404 1HD  PRO A 156     -28.448  21.122 -11.942  1.00 13.21           H
ATOM   2405 2HD  PRO A 156     -28.352  19.353 -12.277  1.00 13.21           H
ATOM   2406  N   SER A 157     -30.038  21.015  -7.192  1.00 23.01           N
ATOM   2407  H   SER A 157     -29.661  20.219  -6.702  1.00 23.01           H
ATOM   2408  CA  SER A 157     -30.870  21.942  -6.433  1.00 23.01           C
ATOM   2409  HA  SER A 157     -30.859  22.932  -6.888  1.00 23.01           H
ATOM   2410  C   SER A 157     -30.266  22.006  -5.040  1.00 23.01           C
ATOM   2411  O   SER A 157     -29.557  21.076  -4.641  1.00 23.01           O
ATOM   2412  CB  SER A 157     -32.307  21.422  -6.363  1.00 23.01           C
ATOM   2413 1HB  SER A 157     -32.301  20.445  -5.879  1.00 23.01           H
ATOM   2414 2HB  SER A 157     -32.906  22.111  -5.769  1.00 23.01           H
ATOM   2415  OG  SER A 157     -32.890  21.295  -7.652  1.00 23.01           O
ATOM   2416  HG  SER A 157     -32.287  20.796  -8.219  1.00 23.01           H
ATOM   2417  N   SER A 158     -30.524  23.081  -4.312  1.00 -3.93           N
ATOM   2418  H   SER A 158     -31.123  23.809  -4.689  1.00 -3.93           H
ATOM   2419  CA  SER A 158     -29.957  23.254  -2.978  1.00 -3.93           C
ATOM   2420  HA  SER A 158     -28.883  23.079  -3.021  1.00 -3.93           H
ATOM   2421  C   SER A 158     -30.584  22.260  -2.009  1.00 -3.93           C
ATOM   2422  O   SER A 158     -31.768  21.943  -2.110  1.00 -3.93           O
ATOM   2423  CB  SER A 158     -30.215  24.679  -2.482  1.00 -3.93           C
ATOM   2424 1HB  SER A 158     -29.750  25.385  -3.171  1.00 -3.93           H
ATOM   2425 2HB  SER A 158     -31.290  24.862  -2.454  1.00 -3.93           H
ATOM   2426  OG  SER A 158     -29.675  24.869  -1.187  1.00 -3.93           O
ATOM   2427  HG  SER A 158     -29.780  25.802  -0.950  1.00 -3.93           H
ATOM   2428  N   GLU A 159     -29.810  21.786  -1.044  1.00 13.22           N
ATOM   2429  H   GLU A 159     -28.834  22.048  -1.010  1.00 13.22           H
ATOM   2430  CA  GLU A 159     -30.348  20.918   0.002  1.00 13.22           C
ATOM   2431  HA  GLU A 159     -31.187  20.351  -0.401  1.00 13.22           H
ATOM   2432  C   GLU A 159     -30.875  21.769   1.161  1.00 13.22           C
ATOM   2433  O   GLU A 159     -31.420  21.251   2.138  1.00 13.22           O
ATOM   2434  CB  GLU A 159     -29.290  19.927   0.499  1.00 13.22           C
ATOM   2435 1HB  GLU A 159     -28.405  20.497   0.771  1.00 13.22           H
ATOM   2436 2HB  GLU A 159     -29.657  19.431   1.398  1.00 13.22           H
ATOM   2437  CG  GLU A 159     -28.881  18.846  -0.511  1.00 13.22           C
ATOM   2438 1HG  GLU A 159     -28.705  19.306  -1.484  1.00 13.22           H
ATOM   2439 2HG  GLU A 159     -27.942  18.408  -0.169  1.00 13.22           H
ATOM   2440  CD  GLU A 159     -29.899  17.709  -0.660  1.00 13.22           C
ATOM   2441  OE1 GLU A 159     -30.972  17.711  -0.006  1.00 13.22           O
ATOM   2442  OE2 GLU A 159     -29.604  16.738  -1.395  1.00 13.22           O
ATOM   2443  N   ASP A 160     -30.756  23.083   1.037  1.00 17.30           N
ATOM   2444  H   ASP A 160     -30.280  23.480   0.236  1.00 17.30           H
ATOM   2445  CA  ASP A 160     -31.375  23.994   1.992  1.00 17.30           C
ATOM   2446  HA  ASP A 160     -31.281  23.575   2.995  1.00 17.30           H
ATOM   2447  C   ASP A 160     -32.855  24.136   1.650  1.00 17.30           C
ATOM   2448  O   ASP A 160     -33.247  24.908   0.778  1.00 17.30           O
ATOM   2449  CB  ASP A 160     -30.712  25.371   1.979  1.00 17.30           C
ATOM   2450 1HB  ASP A 160     -29.636  25.242   2.089  1.00 17.30           H
ATOM   2451 2HB  ASP A 160     -30.906  25.855   1.024  1.00 17.30           H
ATOM   2452  CG  ASP A 160     -31.212  26.266   3.101  1.00 17.30           C
ATOM   2453  OD1 ASP A 160     -32.020  25.810   3.944  1.00 17.30           O
ATOM   2454  OD2 ASP A 160     -30.742  27.422   3.199  1.00 17.30           O
ATOM   2455  N   ASP A 161     -33.674  23.363   2.345  1.00 22.35           N
ATOM   2456  H   ASP A 161     -33.272  22.646   2.935  1.00 22.35           H
ATOM   2457  CA  ASP A 161     -35.131  23.530   2.332  1.00 22.35           C
ATOM   2458  HA  ASP A 161     -35.429  24.233   1.556  1.00 22.35           H
ATOM   2459  C   ASP A 161     -35.544  24.097   3.676  1.00 22.35           C
ATOM   2460  O   ASP A 161     -36.723  24.219   3.988  1.00 22.35           O
ATOM   2461  CB  ASP A 161     -35.838  22.191   2.106  1.00 22.35           C
ATOM   2462 1HB  ASP A 161     -35.358  21.424   2.715  1.00 22.35           H
ATOM   2463 2HB  ASP A 161     -36.880  22.279   2.413  1.00 22.35           H
ATOM   2464  CG  ASP A 161     -35.822  21.789   0.663  1.00 22.35           C
ATOM   2465  OD1 ASP A 161     -36.640  22.325  -0.115  1.00 22.35           O
ATOM   2466  OD2 ASP A 161     -34.950  20.988   0.262  1.00 22.35           O
ATOM   2467  N   ASP A 162     -34.548  24.402   4.492  1.00 18.98           N
ATOM   2468  H   ASP A 162     -33.601  24.458   4.128  1.00 18.98           H
ATOM   2469  CA  ASP A 162     -34.752  24.646   5.915  1.00 18.98           C
ATOM   2470  HA  ASP A 162     -35.600  24.069   6.261  1.00 18.98           H
ATOM   2471  C   ASP A 162     -35.013  26.118   6.199  1.00 18.98           C
ATOM   2472  O   ASP A 162     -35.459  26.481   7.288  1.00 18.98           O
ATOM   2473  CB  ASP A 162     -33.521  24.185   6.684  1.00 18.98           C
ATOM   2474 1HB  ASP A 162     -32.651  24.685   6.269  1.00 18.98           H
ATOM   2475 2HB  ASP A 162     -33.619  24.468   7.730  1.00 18.98           H
ATOM   2476  CG  ASP A 162     -33.299  22.691   6.594  1.00 18.98           C
ATOM   2477  OD1 ASP A 162     -34.156  21.883   7.022  1.00 18.98           O
ATOM   2478  OD2 ASP A 162     -32.226  22.290   6.090  1.00 18.98           O
ATOM   2479  N   ASP A 163     -34.719  26.960   5.219  1.00 18.32           N
ATOM   2480  H   ASP A 163     -34.296  26.604   4.373  1.00 18.32           H
ATOM   2481  CA  ASP A 163     -34.984  28.390   5.333  1.00 18.32           C
ATOM   2482  HA  ASP A 163     -34.615  28.725   6.302  1.00 18.32           H
ATOM   2483  C   ASP A 163     -36.473  28.732   5.240  1.00 18.32           C
ATOM   2484  O   ASP A 163     -37.208  28.206   4.397  1.00 18.32           O
ATOM   2485  CB  ASP A 163     -34.238  29.163   4.247  1.00 18.32           C
ATOM   2486 1HB  ASP A 163     -33.188  28.869   4.263  1.00 18.32           H
ATOM   2487 2HB  ASP A 163     -34.658  28.907   3.274  1.00 18.32           H
ATOM   2488  CG  ASP A 163     -34.339  30.663   4.446  1.00 18.32           C
ATOM   2489  OD1 ASP A 163     -33.514  31.235   5.197  1.00 18.32           O
ATOM   2490  OD2 ASP A 163     -35.273  31.295   3.897  1.00 18.32           O
ATOM   2491  N   ASP A 164     -36.906  29.641   6.102  1.00 29.44           N
ATOM   2492  H   ASP A 164     -36.247  30.028   6.775  1.00 29.44           H
ATOM   2493  CA  ASP A 164     -38.288  30.122   6.164  1.00 29.44           C
ATOM   2494  HA  ASP A 164     -38.763  30.020   5.188  1.00 29.44           H
ATOM   2495  C   ASP A 164     -38.269  31.605   6.567  1.00 29.44           C
ATOM   2496  O   ASP A 164     -38.972  32.042   7.479  1.00 29.44           O
ATOM   2497  CB  ASP A 164     -39.053  29.282   7.190  1.00 29.44           C
ATOM   2498 1HB  ASP A 164     -38.867  28.227   6.988  1.00 29.44           H
ATOM   2499 2HB  ASP A 164     -38.684  29.513   8.190  1.00 29.44           H
ATOM   2500  CG  ASP A 164     -40.546  29.522   7.143  1.00 29.44           C
ATOM   2501  OD1 ASP A 164     -41.140  29.509   6.047  1.00 29.44           O
ATOM   2502  OD2 ASP A 164     -41.168  29.661   8.223  1.00 29.44           O
ATOM   2503  N   ASP A 165     -37.352  32.358   5.972  1.00  8.53           N
ATOM   2504  H   ASP A 165     -36.806  31.966   5.211  1.00  8.53           H
ATOM   2505  CA  ASP A 165     -37.058  33.735   6.393  1.00  8.53           C
ATOM   2506  HA  ASP A 165     -36.813  33.710   7.454  1.00  8.53           H
ATOM   2507  C   ASP A 165     -38.189  34.762   6.220  1.00  8.53           C
ATOM   2508  O   ASP A 165     -38.471  35.249   5.122  1.00  8.53           O
ATOM   2509  CB  ASP A 165     -35.818  34.238   5.645  1.00  8.53           C
ATOM   2510 1HB  ASP A 165     -35.007  33.524   5.785  1.00  8.53           H
ATOM   2511 2HB  ASP A 165     -36.045  34.298   4.580  1.00  8.53           H
ATOM   2512  CG  ASP A 165     -35.357  35.606   6.121  1.00  8.53           C
ATOM   2513  OD1 ASP A 165     -35.778  36.073   7.207  1.00  8.53           O
ATOM   2514  OD2 ASP A 165     -34.564  36.251   5.401  1.00  8.53           O
ATOM   2515  N   ASP A 166     -38.758  35.175   7.347  1.00 12.90           N
ATOM   2516  H   ASP A 166     -38.445  34.753   8.207  1.00 12.90           H
ATOM   2517  CA  ASP A 166     -39.829  36.180   7.441  1.00 12.90           C
ATOM   2518  HA  ASP A 166     -40.592  35.944   6.700  1.00 12.90           H
ATOM   2519  C   ASP A 166     -39.372  37.634   7.216  1.00 12.90           C
ATOM   2520  O   ASP A 166     -40.056  38.591   7.582  1.00 12.90           O
ATOM   2521  CB  ASP A 166     -40.455  36.079   8.840  1.00 12.90           C
ATOM   2522 1HB  ASP A 166     -40.555  35.026   9.104  1.00 12.90           H
ATOM   2523 2HB  ASP A 166     -39.789  36.555   9.560  1.00 12.90           H
ATOM   2524  CG  ASP A 166     -41.827  36.727   8.922  1.00 12.90           C
ATOM   2525  OD1 ASP A 166     -42.689  36.395   8.077  1.00 12.90           O
ATOM   2526  OD2 ASP A 166     -42.080  37.545   9.836  1.00 12.90           O
ATOM   2527  N   SER A 167     -38.188  37.821   6.652  1.00  0.90           N
ATOM   2528  H   SER A 167     -37.643  37.014   6.371  1.00  0.90           H
ATOM   2529  CA  SER A 167     -37.640  39.159   6.418  1.00  0.90           C
ATOM   2530  HA  SER A 167     -37.507  39.647   7.380  1.00  0.90           H
ATOM   2531  C   SER A 167     -38.567  40.032   5.574  1.00  0.90           C
ATOM   2532  O   SER A 167     -39.176  39.566   4.598  1.00  0.90           O
ATOM   2533  CB  SER A 167     -36.280  39.061   5.731  1.00  0.90           C
ATOM   2534 1HB  SER A 167     -35.600  38.499   6.371  1.00  0.90           H
ATOM   2535 2HB  SER A 167     -36.395  38.532   4.785  1.00  0.90           H
ATOM   2536  OG  SER A 167     -35.723  40.337   5.483  1.00  0.90           O
ATOM   2537  HG  SER A 167     -34.821  40.209   5.171  1.00  0.90           H
ATOM   2538  N   SER A 168     -38.674  41.291   5.984  1.00 27.64           N
ATOM   2539  H   SER A 168     -38.124  41.575   6.787  1.00 27.64           H
ATOM   2540  CA  SER A 168     -39.524  42.311   5.355  1.00 27.64           C
ATOM   2541  HA  SER A 168     -39.445  43.204   5.976  1.00 27.64           H
ATOM   2542  C   SER A 168     -41.025  41.984   5.276  1.00 27.64           C
ATOM   2543  O   SER A 168     -41.769  42.643   4.539  1.00 27.64           O
ATOM   2544  CB  SER A 168     -38.968  42.682   3.972  1.00 27.64           C
ATOM   2545 1HB  SER A 168     -37.900  42.882   4.058  1.00 27.64           H
ATOM   2546 2HB  SER A 168     -39.115  41.844   3.290  1.00 27.64           H
ATOM   2547  OG  SER A 168     -39.611  43.828   3.441  1.00 27.64           O
ATOM   2548  HG  SER A 168     -40.557  43.694   3.581  1.00 27.64           H
ATOM   2549  N   SER A 169     -41.494  41.006   6.041  1.00  5.61           N
ATOM   2550  H   SER A 169     -40.870  40.453   6.621  1.00  5.61           H
ATOM   2551  CA  SER A 169     -42.928  40.738   6.111  1.00  5.61           C
ATOM   2552  HA  SER A 169     -43.339  40.658   5.106  1.00  5.61           H
ATOM   2553  C   SER A 169     -43.588  41.902   6.828  1.00  5.61           C
ATOM   2554  O   SER A 169     -43.221  42.252   7.952  1.00  5.61           O
ATOM   2555  CB  SER A 169     -43.216  39.456   6.881  1.00  5.61           C
ATOM   2556 1HB  SER A 169     -42.766  39.522   7.872  1.00  5.61           H
ATOM   2557 2HB  SER A 169     -44.294  39.333   6.984  1.00  5.61           H
ATOM   2558  OG  SER A 169     -42.681  38.339   6.195  1.00  5.61           O
ATOM   2559  HG  SER A 169     -42.684  37.590   6.812  1.00  5.61           H
ATOM   2560  N   GLU A 170     -44.519  42.534   6.141  1.00  8.08           N
ATOM   2561  H   GLU A 170     -44.761  42.211   5.211  1.00  8.08           H
ATOM   2562  CA  GLU A 170     -45.231  43.708   6.615  1.00  8.08           C
ATOM   2563  HA  GLU A 170     -45.498  43.639   7.669  1.00  8.08           H
ATOM   2564  C   GLU A 170     -46.434  43.662   5.696  1.00  8.08           C
ATOM   2565  O   GLU A 170     -46.295  43.142   4.585  1.00  8.08           O
ATOM   2566  CB  GLU A 170     -44.391  44.941   6.309  1.00  8.08           C
ATOM   2567 1HB  GLU A 170     -43.393  44.771   6.702  1.00  8.08           H
ATOM   2568 2HB  GLU A 170     -44.321  45.017   5.230  1.00  8.08           H
ATOM   2569  CG  GLU A 170     -44.892  46.263   6.837  1.00  8.08           C
ATOM   2570 1HG  GLU A 170     -45.935  46.391   6.551  1.00  8.08           H
ATOM   2571 2HG  GLU A 170     -44.821  46.269   7.925  1.00  8.08           H
ATOM   2572  CD  GLU A 170     -44.079  47.410   6.261  1.00  8.08           C
ATOM   2573  OE1 GLU A 170     -42.881  47.221   5.945  1.00  8.08           O
ATOM   2574  OE2 GLU A 170     -44.646  48.504   6.056  1.00  8.08           O
ATOM   2575  N   GLU A 171     -47.587  44.180   6.082  1.00  1.24           N
ATOM   2576  H   GLU A 171     -47.705  44.570   7.005  1.00  1.24           H
ATOM   2577  CA  GLU A 171     -48.683  44.259   5.127  1.00  1.24           C
ATOM   2578  HA  GLU A 171     -48.686  43.363   4.510  1.00  1.24           H
ATOM   2579  C   GLU A 171     -48.488  45.460   4.210  1.00  1.24           C
ATOM   2580  O   GLU A 171     -48.026  46.520   4.637  1.00  1.24           O
ATOM   2581  CB  GLU A 171     -50.030  44.370   5.835  1.00  1.24           C
ATOM   2582 1HB  GLU A 171     -49.986  45.189   6.551  1.00  1.24           H
ATOM   2583 2HB  GLU A 171     -50.789  44.608   5.092  1.00  1.24           H
ATOM   2584  CG  GLU A 171     -50.438  43.094   6.553  1.00  1.24           C
ATOM   2585 1HG  GLU A 171     -49.699  42.865   7.321  1.00  1.24           H
ATOM   2586 2HG  GLU A 171     -51.404  43.254   7.035  1.00  1.24           H
ATOM   2587  CD  GLU A 171     -50.552  41.913   5.601  1.00  1.24           C
ATOM   2588  OE1 GLU A 171     -51.257  42.036   4.568  1.00  1.24           O
ATOM   2589  OE2 GLU A 171     -49.928  40.856   5.852  1.00  1.24           O
ATOM   2590  N   LYS A 172     -48.860  45.289   2.950  1.00 23.79           N
ATOM   2591  H   LYS A 172     -49.210  44.378   2.661  1.00 23.79           H
ATOM   2592  CA  LYS A 172     -48.884  46.359   1.951  1.00 23.79           C
ATOM   2593  HA  LYS A 172     -48.925  47.340   2.424  1.00 23.79           H
ATOM   2594  C   LYS A 172     -50.201  46.076   1.245  1.00 23.79           C
ATOM   2595  O   LYS A 172     -50.836  45.067   1.563  1.00 23.79           O
ATOM   2596  CB  LYS A 172     -47.691  46.297   0.985  1.00 23.79           C
ATOM   2597 1HB  LYS A 172     -47.561  45.275   0.634  1.00 23.79           H
ATOM   2598 2HB  LYS A 172     -47.937  46.915   0.122  1.00 23.79           H
ATOM   2599  CG  LYS A 172     -46.357  46.822   1.534  1.00 23.79           C
ATOM   2600 1HG  LYS A 172     -45.824  47.295   0.710  1.00 23.79           H
ATOM   2601 2HG  LYS A 172     -46.554  47.581   2.292  1.00 23.79           H
ATOM   2602  CD  LYS A 172     -45.444  45.743   2.121  1.00 23.79           C
ATOM   2603 1HD  LYS A 172     -45.931  45.273   2.974  1.00 23.79           H
ATOM   2604 2HD  LYS A 172     -45.253  44.989   1.357  1.00 23.79           H
ATOM   2605  CE  LYS A 172     -44.115  46.355   2.563  1.00 23.79           C
ATOM   2606 1HE  LYS A 172     -43.695  46.915   1.726  1.00 23.79           H
ATOM   2607 2HE  LYS A 172     -44.302  47.056   3.380  1.00 23.79           H
ATOM   2608  NZ  LYS A 172     -43.111  45.327   3.005  1.00 23.79           N
ATOM   2609 1HZ  LYS A 172     -42.248  45.782   3.268  1.00 23.79           H
ATOM   2610 2HZ  LYS A 172     -42.931  44.663   2.260  1.00 23.79           H
ATOM   2611 3HZ  LYS A 172     -43.466  44.819   3.803  1.00 23.79           H
ATOM   2612  N   GLU A 173     -50.651  46.930   0.340  1.00 -5.90           N
ATOM   2613  H   GLU A 173     -50.087  47.732   0.075  1.00 -5.90           H
ATOM   2614  CA  GLU A 173     -51.958  46.730  -0.297  1.00 -5.90           C
ATOM   2615  HA  GLU A 173     -52.717  46.681   0.481  1.00 -5.90           H
ATOM   2616  C   GLU A 173     -51.999  45.415  -1.077  1.00 -5.90           C
ATOM   2617  O   GLU A 173     -51.109  45.120  -1.884  1.00 -5.90           O
ATOM   2618  CB  GLU A 173     -52.278  47.900  -1.224  1.00 -5.90           C
ATOM   2619 1HB  GLU A 173     -51.446  48.018  -1.918  1.00 -5.90           H
ATOM   2620 2HB  GLU A 173     -53.178  47.673  -1.796  1.00 -5.90           H
ATOM   2621  CG  GLU A 173     -52.492  49.207  -0.481  1.00 -5.90           C
ATOM   2622 1HG  GLU A 173     -53.480  49.199  -0.021  1.00 -5.90           H
ATOM   2623 2HG  GLU A 173     -51.745  49.308   0.306  1.00 -5.90           H
ATOM   2624  CD  GLU A 173     -52.364  50.396  -1.400  1.00 -5.90           C
ATOM   2625  OE1 GLU A 173     -51.218  50.750  -1.757  1.00 -5.90           O
ATOM   2626  OE2 GLU A 173     -53.386  50.999  -1.790  1.00 -5.90           O
ATOM   2627  N   THR A 174     -53.000  44.595  -0.789  1.00 18.39           N
ATOM   2628  H   THR A 174     -53.738  44.904  -0.154  1.00 18.39           H
ATOM   2629  CA  THR A 174     -53.072  43.216  -1.267  1.00 18.39           C
ATOM   2630  HA  THR A 174     -52.443  43.087  -2.143  1.00 18.39           H
ATOM   2631  C   THR A 174     -54.504  42.849  -1.630  1.00 18.39           C
ATOM   2632  O   THR A 174     -55.432  43.109  -0.865  1.00 18.39           O
ATOM   2633  CB  THR A 174     -52.573  42.273  -0.138  1.00 18.39           C
ATOM   2634  HB  THR A 174     -53.194  42.407   0.748  1.00 18.39           H
ATOM   2635  OG1 THR A 174     -51.217  42.608   0.173  1.00 18.39           O
ATOM   2636  HG1 THR A 174     -51.217  43.414   0.704  1.00 18.39           H
ATOM   2637  CG2 THR A 174     -52.574  40.807  -0.524  1.00 18.39           C
ATOM   2638 1HG2 THR A 174     -52.143  40.227   0.292  1.00 18.39           H
ATOM   2639 2HG2 THR A 174     -51.977  40.651  -1.423  1.00 18.39           H
ATOM   2640 3HG2 THR A 174     -53.593  40.460  -0.689  1.00 18.39           H
ATOM   2641  N   ASP A 175     -54.693  42.212  -2.777  1.00 -7.11           N
ATOM   2642  H   ASP A 175     -53.914  42.053  -3.408  1.00 -7.11           H
ATOM   2643  CA  ASP A 175     -55.992  41.623  -3.090  1.00 -7.11           C
ATOM   2644  HA  ASP A 175     -56.785  42.313  -2.801  1.00 -7.11           H
ATOM   2645  C   ASP A 175     -56.121  40.342  -2.268  1.00 -7.11           C
ATOM   2646  O   ASP A 175     -55.499  39.325  -2.573  1.00 -7.11           O
ATOM   2647  CB  ASP A 175     -56.142  41.294  -4.577  1.00 -7.11           C
ATOM   2648 1HB  ASP A 175     -55.967  42.199  -5.159  1.00 -7.11           H
ATOM   2649 2HB  ASP A 175     -55.394  40.552  -4.858  1.00 -7.11           H
ATOM   2650  CG  ASP A 175     -57.524  40.749  -4.903  1.00 -7.11           C
ATOM   2651  OD1 ASP A 175     -58.404  40.751  -4.009  1.00 -7.11           O
ATOM   2652  OD2 ASP A 175     -57.775  40.328  -6.052  1.00 -7.11           O
ATOM   2653  N   ASN A 176     -56.918  40.388  -1.211  1.00 -2.72           N
ATOM   2654  H   ASN A 176     -57.439  41.240  -1.032  1.00 -2.72           H
ATOM   2655  CA  ASN A 176     -57.081  39.257  -0.300  1.00 -2.72           C
ATOM   2656  HA  ASN A 176     -56.179  38.643  -0.329  1.00 -2.72           H
ATOM   2657  C   ASN A 176     -58.243  38.357  -0.718  1.00 -2.72           C
ATOM   2658  O   ASN A 176     -58.670  37.487   0.044  1.00 -2.72           O
ATOM   2659  CB  ASN A 176     -57.258  39.764   1.135  1.00 -2.72           C
ATOM   2660 1HB  ASN A 176     -58.007  40.551   1.144  1.00 -2.72           H
ATOM   2661 2HB  ASN A 176     -57.606  38.946   1.765  1.00 -2.72           H
ATOM   2662  CG  ASN A 176     -55.968  40.267   1.730  1.00 -2.72           C
ATOM   2663  OD1 ASN A 176     -55.012  39.520   1.868  1.00 -2.72           O
ATOM   2664  ND2 ASN A 176     -55.933  41.507   2.127  1.00 -2.72           N
ATOM   2665 1HD2 ASN A 176     -55.077  41.864   2.522  1.00 -2.72           H
ATOM   2666 2HD2 ASN A 176     -56.744  42.097   2.022  1.00 -2.72           H
ATOM   2667  N   THR A 177     -58.733  38.526  -1.940  1.00 -4.04           N
ATOM   2668  H   THR A 177     -58.384  39.273  -2.531  1.00 -4.04           H
ATOM   2669  CA  THR A 177     -59.703  37.583  -2.494  1.00 -4.04           C
ATOM   2670  HA  THR A 177     -60.556  37.523  -1.826  1.00 -4.04           H
ATOM   2671  C   THR A 177     -59.000  36.233  -2.561  1.00 -4.04           C
ATOM   2672  O   THR A 177     -57.886  36.144  -3.080  1.00 -4.04           O
ATOM   2673  CB  THR A 177     -60.179  37.986  -3.905  1.00 -4.04           C
ATOM   2674  HB  THR A 177     -59.340  37.946  -4.600  1.00 -4.04           H
ATOM   2675  OG1 THR A 177     -60.688  39.321  -3.857  1.00 -4.04           O
ATOM   2676  HG1 THR A 177     -59.926  39.913  -3.955  1.00 -4.04           H
ATOM   2677  CG2 THR A 177     -61.303  37.099  -4.412  1.00 -4.04           C
ATOM   2678 1HG2 THR A 177     -61.653  37.479  -5.372  1.00 -4.04           H
ATOM   2679 2HG2 THR A 177     -62.130  37.097  -3.702  1.00 -4.04           H
ATOM   2680 3HG2 THR A 177     -60.939  36.081  -4.554  1.00 -4.04           H
ATOM   2681  N   LYS A 178     -59.600  35.196  -1.988  1.00  8.54           N
ATOM   2682  H   LYS A 178     -60.519  35.318  -1.577  1.00  8.54           H
ATOM   2683  CA  LYS A 178     -58.920  33.903  -1.886  1.00  8.54           C
ATOM   2684  HA  LYS A 178     -58.000  34.060  -1.325  1.00  8.54           H
ATOM   2685  C   LYS A 178     -58.580  33.355  -3.271  1.00  8.54           C
ATOM   2686  O   LYS A 178     -59.429  33.414  -4.174  1.00  8.54           O
ATOM   2687  CB  LYS A 178     -59.786  32.899  -1.124  1.00  8.54           C
ATOM   2688 1HB  LYS A 178     -60.118  33.373  -0.205  1.00  8.54           H
ATOM   2689 2HB  LYS A 178     -60.659  32.650  -1.728  1.00  8.54           H
ATOM   2690  CG  LYS A 178     -59.057  31.616  -0.754  1.00  8.54           C
ATOM   2691 1HG  LYS A 178     -58.747  31.106  -1.664  1.00  8.54           H
ATOM   2692 2HG  LYS A 178     -58.172  31.864  -0.169  1.00  8.54           H
ATOM   2693  CD  LYS A 178     -59.938  30.683   0.045  1.00  8.54           C
ATOM   2694 1HD  LYS A 178     -60.264  31.182   0.958  1.00  8.54           H
ATOM   2695 2HD  LYS A 178     -60.806  30.416  -0.557  1.00  8.54           H
ATOM   2696  CE  LYS A 178     -59.167  29.423   0.396  1.00  8.54           C
ATOM   2697 1HE  LYS A 178     -58.844  28.937  -0.528  1.00  8.54           H
ATOM   2698 2HE  LYS A 178     -58.282  29.706   0.967  1.00  8.54           H
ATOM   2699  NZ  LYS A 178     -59.987  28.465   1.199  1.00  8.54           N
ATOM   2700 1HZ  LYS A 178     -59.428  27.669   1.473  1.00  8.54           H
ATOM   2701 2HZ  LYS A 178     -60.769  28.129   0.649  1.00  8.54           H
ATOM   2702 3HZ  LYS A 178     -60.344  28.915   2.032  1.00  8.54           H
ATOM   2703  N   PRO A 179     -57.348  32.851  -3.473  1.00  0.81           N
ATOM   2704  CA  PRO A 179     -57.084  32.258  -4.787  1.00  0.81           C
ATOM   2705  HA  PRO A 179     -57.206  33.010  -5.564  1.00  0.81           H
ATOM   2706  C   PRO A 179     -57.953  31.045  -5.105  1.00  0.81           C
ATOM   2707  O   PRO A 179     -58.510  30.383  -4.220  1.00  0.81           O
ATOM   2708  CB  PRO A 179     -55.609  31.848  -4.692  1.00  0.81           C
ATOM   2709 1HB  PRO A 179     -55.525  30.804  -4.390  1.00  0.81           H
ATOM   2710 2HB  PRO A 179     -55.101  32.011  -5.643  1.00  0.81           H
ATOM   2711  CG  PRO A 179     -55.051  32.734  -3.643  1.00  0.81           C
ATOM   2712 1HG  PRO A 179     -54.134  32.325  -3.223  1.00  0.81           H
ATOM   2713 2HG  PRO A 179     -54.878  33.732  -4.048  1.00  0.81           H
ATOM   2714  CD  PRO A 179     -56.144  32.768  -2.625  1.00  0.81           C
ATOM   2715 1HD  PRO A 179     -56.151  31.851  -2.032  1.00  0.81           H
ATOM   2716 2HD  PRO A 179     -56.040  33.648  -1.989  1.00  0.81           H
ATOM   2717  N   ASN A 180     -58.029  30.758  -6.394  1.00  2.39           N
ATOM   2718  H   ASN A 180     -57.557  31.369  -7.054  1.00  2.39           H
ATOM   2719  CA  ASN A 180     -58.715  29.584  -6.920  1.00  2.39           C
ATOM   2720  HA  ASN A 180     -59.786  29.672  -6.745  1.00  2.39           H
ATOM   2721  C   ASN A 180     -58.180  28.314  -6.248  1.00  2.39           C
ATOM   2722  O   ASN A 180     -56.970  28.187  -6.078  1.00  2.39           O
ATOM   2723  CB  ASN A 180     -58.428  29.517  -8.422  1.00  2.39           C
ATOM   2724 1HB  ASN A 180     -58.747  30.442  -8.900  1.00  2.39           H
ATOM   2725 2HB  ASN A 180     -57.354  29.405  -8.561  1.00  2.39           H
ATOM   2726  CG  ASN A 180     -59.104  28.359  -9.089  1.00  2.39           C
ATOM   2727  OD1 ASN A 180     -60.315  28.332  -9.240  1.00  2.39           O
ATOM   2728  ND2 ASN A 180     -58.338  27.404  -9.522  1.00  2.39           N
ATOM   2729 1HD2 ASN A 180     -58.764  26.590  -9.936  1.00  2.39           H
ATOM   2730 2HD2 ASN A 180     -57.335  27.500  -9.458  1.00  2.39           H
ATOM   2731  N   PRO A 181     -59.054  27.374  -5.846  1.00 -7.66           N
ATOM   2732  CA  PRO A 181     -58.459  26.201  -5.195  1.00 -7.66           C
ATOM   2733  HA  PRO A 181     -57.771  26.514  -4.412  1.00 -7.66           H
ATOM   2734  C   PRO A 181     -57.741  25.259  -6.160  1.00 -7.66           C
ATOM   2735  O   PRO A 181     -58.174  25.057  -7.300  1.00 -7.66           O
ATOM   2736  CB  PRO A 181     -59.671  25.520  -4.574  1.00 -7.66           C
ATOM   2737 1HB  PRO A 181     -59.516  24.447  -4.523  1.00 -7.66           H
ATOM   2738 2HB  PRO A 181     -59.866  25.934  -3.585  1.00 -7.66           H
ATOM   2739  CG  PRO A 181     -60.782  25.843  -5.490  1.00 -7.66           C
ATOM   2740 1HG  PRO A 181     -60.743  25.198  -6.367  1.00 -7.66           H
ATOM   2741 2HG  PRO A 181     -61.743  25.745  -4.985  1.00 -7.66           H
ATOM   2742  CD  PRO A 181     -60.526  27.266  -5.892  1.00 -7.66           C
ATOM   2743 1HD  PRO A 181     -60.906  27.452  -6.895  1.00 -7.66           H
ATOM   2744 2HD  PRO A 181     -60.975  27.951  -5.174  1.00 -7.66           H
ATOM   2745  N   VAL A 182     -56.631  24.683  -5.718  1.00 15.63           N
ATOM   2746  H   VAL A 182     -56.340  24.836  -4.757  1.00 15.63           H
ATOM   2747  CA  VAL A 182     -55.777  23.850  -6.571  1.00 15.63           C
ATOM   2748  HA  VAL A 182     -56.357  23.480  -7.414  1.00 15.63           H
ATOM   2749  C   VAL A 182     -55.266  22.677  -5.739  1.00 15.63           C
ATOM   2750  O   VAL A 182     -54.933  22.847  -4.564  1.00 15.63           O
ATOM   2751  CB  VAL A 182     -54.544  24.652  -7.123  1.00 15.63           C
ATOM   2752  HB  VAL A 182     -53.862  24.845  -6.297  1.00 15.63           H
ATOM   2753  CG1 VAL A 182     -53.796  23.874  -8.217  1.00 15.63           C
ATOM   2754 1HG1 VAL A 182     -52.951  24.463  -8.573  1.00 15.63           H
ATOM   2755 2HG1 VAL A 182     -54.459  23.658  -9.054  1.00 15.63           H
ATOM   2756 3HG1 VAL A 182     -53.401  22.946  -7.816  1.00 15.63           H
ATOM   2757  CG2 VAL A 182     -54.961  26.000  -7.721  1.00 15.63           C
ATOM   2758 1HG2 VAL A 182     -54.120  26.459  -8.240  1.00 15.63           H
ATOM   2759 2HG2 VAL A 182     -55.260  26.673  -6.920  1.00 15.63           H
ATOM   2760 3HG2 VAL A 182     -55.786  25.873  -8.421  1.00 15.63           H
ATOM   2761  N   ALA A 183     -55.177  21.504  -6.350  1.00 12.60           N
ATOM   2762  H   ALA A 183     -55.477  21.433  -7.307  1.00 12.60           H
ATOM   2763  CA  ALA A 183     -54.549  20.336  -5.736  1.00 12.60           C
ATOM   2764  HA  ALA A 183     -55.053  20.096  -4.798  1.00 12.60           H
ATOM   2765  C   ALA A 183     -53.068  20.637  -5.452  1.00 12.60           C
ATOM   2766  O   ALA A 183     -52.489  21.518  -6.084  1.00 12.60           O
ATOM   2767  CB  ALA A 183     -54.668  19.153  -6.705  1.00 12.60           C
ATOM   2768 1HB  ALA A 183     -55.714  18.893  -6.843  1.00 12.60           H
ATOM   2769 2HB  ALA A 183     -54.140  18.289  -6.300  1.00 12.60           H
ATOM   2770 3HB  ALA A 183     -54.223  19.417  -7.666  1.00 12.60           H
ATOM   2771  N   PRO A 184     -52.432  19.900  -4.526  1.00 -6.70           N
ATOM   2772  CA  PRO A 184     -51.006  20.209  -4.389  1.00 -6.70           C
ATOM   2773  HA  PRO A 184     -50.868  21.274  -4.222  1.00 -6.70           H
ATOM   2774  C   PRO A 184     -50.153  19.775  -5.582  1.00 -6.70           C
ATOM   2775  O   PRO A 184     -50.488  18.812  -6.274  1.00 -6.70           O
ATOM   2776  CB  PRO A 184     -50.624  19.433  -3.132  1.00 -6.70           C
ATOM   2777 1HB  PRO A 184     -49.580  19.125  -3.157  1.00 -6.70           H
ATOM   2778 2HB  PRO A 184     -50.825  20.045  -2.257  1.00 -6.70           H
ATOM   2779  CG  PRO A 184     -51.527  18.263  -3.139  1.00 -6.70           C
ATOM   2780 1HG  PRO A 184     -51.167  17.516  -3.844  1.00 -6.70           H
ATOM   2781 2HG  PRO A 184     -51.619  17.837  -2.140  1.00 -6.70           H
ATOM   2782  CD  PRO A 184     -52.833  18.820  -3.604  1.00 -6.70           C
ATOM   2783 1HD  PRO A 184     -53.414  18.054  -4.116  1.00 -6.70           H
ATOM   2784 2HD  PRO A 184     -53.386  19.229  -2.761  1.00 -6.70           H
ATOM   2785  N   TYR A 185     -49.041  20.472  -5.785  1.00-12.50           N
ATOM   2786  H   TYR A 185     -48.870  21.294  -5.211  1.00-12.50           H
ATOM   2787  CA  TYR A 185     -48.020  20.112  -6.775  1.00-12.50           C
ATOM   2788  HA  TYR A 185     -48.087  19.050  -7.007  1.00-12.50           H
ATOM   2789  C   TYR A 185     -46.646  20.401  -6.184  1.00-12.50           C
ATOM   2790  O   TYR A 185     -46.538  21.216  -5.261  1.00-12.50           O
ATOM   2791  CB  TYR A 185     -48.191  20.909  -8.070  1.00-12.50           C
ATOM   2792 1HB  TYR A 185     -48.242  21.969  -7.837  1.00-12.50           H
ATOM   2793 2HB  TYR A 185     -47.324  20.733  -8.706  1.00-12.50           H
ATOM   2794  CG  TYR A 185     -49.421  20.496  -8.841  1.00-12.50           C
ATOM   2795  CD1 TYR A 185     -50.642  21.187  -8.701  1.00-12.50           C
ATOM   2796  HD1 TYR A 185     -50.697  22.059  -8.064  1.00-12.50           H
ATOM   2797  CD2 TYR A 185     -49.375  19.374  -9.690  1.00-12.50           C
ATOM   2798  HD2 TYR A 185     -48.443  18.844  -9.826  1.00-12.50           H
ATOM   2799  CE1 TYR A 185     -51.812  20.730  -9.364  1.00-12.50           C
ATOM   2800  HE1 TYR A 185     -52.746  21.251  -9.234  1.00-12.50           H
ATOM   2801  CE2 TYR A 185     -50.534  18.921 -10.354  1.00-12.50           C
ATOM   2802  HE2 TYR A 185     -50.479  18.062 -10.999  1.00-12.50           H
ATOM   2803  CZ  TYR A 185     -51.744  19.594 -10.170  1.00-12.50           C
ATOM   2804  OH  TYR A 185     -52.870  19.114 -10.787  1.00-12.50           O
ATOM   2805  HH  TYR A 185     -52.691  18.290 -11.255  1.00-12.50           H
ATOM   2806  N   TRP A 186     -45.604  19.737  -6.670  1.00 36.14           N
ATOM   2807  H   TRP A 186     -45.747  19.058  -7.413  1.00 36.14           H
ATOM   2808  CA  TRP A 186     -44.256  19.948  -6.137  1.00 36.14           C
ATOM   2809  HA  TRP A 186     -44.296  19.816  -5.058  1.00 36.14           H
ATOM   2810  C   TRP A 186     -43.756  21.355  -6.442  1.00 36.14           C
ATOM   2811  O   TRP A 186     -43.859  21.815  -7.581  1.00 36.14           O
ATOM   2812  CB  TRP A 186     -43.233  18.966  -6.726  1.00 36.14           C
ATOM   2813 1HB  TRP A 186     -43.093  19.205  -7.779  1.00 36.14           H
ATOM   2814 2HB  TRP A 186     -42.281  19.116  -6.216  1.00 36.14           H
ATOM   2815  CG  TRP A 186     -43.605  17.513  -6.633  1.00 36.14           C
ATOM   2816  CD1 TRP A 186     -43.580  16.602  -7.642  1.00 36.14           C
ATOM   2817  HD1 TRP A 186     -43.262  16.823  -8.653  1.00 36.14           H
ATOM   2818  CD2 TRP A 186     -44.061  16.785  -5.477  1.00 36.14           C
ATOM   2819  NE1 TRP A 186     -44.021  15.377  -7.227  1.00 36.14           N
ATOM   2820  HE1 TRP A 186     -44.074  14.560  -7.819  1.00 36.14           H
ATOM   2821  CE2 TRP A 186     -44.376  15.464  -5.911  1.00 36.14           C
ATOM   2822  CE3 TRP A 186     -44.264  17.117  -4.124  1.00 36.14           C
ATOM   2823  HE3 TRP A 186     -44.002  18.094  -3.755  1.00 36.14           H
ATOM   2824  CZ2 TRP A 186     -44.955  14.509  -5.055  1.00 36.14           C
ATOM   2825  HZ2 TRP A 186     -45.223  13.534  -5.424  1.00 36.14           H
ATOM   2826  CZ3 TRP A 186     -44.831  16.161  -3.259  1.00 36.14           C
ATOM   2827  HZ3 TRP A 186     -45.012  16.423  -2.229  1.00 36.14           H
ATOM   2828  CH2 TRP A 186     -45.178  14.861  -3.737  1.00 36.14           C
ATOM   2829  HH2 TRP A 186     -45.628  14.150  -3.060  1.00 36.14           H
ATOM   2830  N   THR A 187     -43.176  22.027  -5.458  1.00 12.93           N
ATOM   2831  H   THR A 187     -43.116  21.624  -4.526  1.00 12.93           H
ATOM   2832  CA  THR A 187     -42.587  23.348  -5.683  1.00 12.93           C
ATOM   2833  HA  THR A 187     -43.207  23.936  -6.360  1.00 12.93           H
ATOM   2834  C   THR A 187     -41.207  23.186  -6.297  1.00 12.93           C
ATOM   2835  O   THR A 187     -40.746  24.018  -7.069  1.00 12.93           O
ATOM   2836  CB  THR A 187     -42.402  24.105  -4.357  1.00 12.93           C
ATOM   2837  HB  THR A 187     -41.736  24.955  -4.508  1.00 12.93           H
ATOM   2838  OG1 THR A 187     -41.855  23.211  -3.387  1.00 12.93           O
ATOM   2839  HG1 THR A 187     -41.570  23.736  -2.635  1.00 12.93           H
ATOM   2840  CG2 THR A 187     -43.715  24.596  -3.806  1.00 12.93           C
ATOM   2841 1HG2 THR A 187     -43.564  25.007  -2.808  1.00 12.93           H
ATOM   2842 2HG2 THR A 187     -44.436  23.784  -3.757  1.00 12.93           H
ATOM   2843 3HG2 THR A 187     -44.106  25.380  -4.452  1.00 12.93           H
ATOM   2844  N   SER A 188     -40.546  22.091  -5.959  1.00 27.67           N
ATOM   2845  H   SER A 188     -40.970  21.449  -5.306  1.00 27.67           H
ATOM   2846  CA  SER A 188     -39.190  21.819  -6.429  1.00 27.67           C
ATOM   2847  HA  SER A 188     -38.929  22.501  -7.237  1.00 27.67           H
ATOM   2848  C   SER A 188     -39.088  20.388  -6.957  1.00 27.67           C
ATOM   2849  O   SER A 188     -38.541  19.506  -6.286  1.00 27.67           O
ATOM   2850  CB  SER A 188     -38.225  22.067  -5.271  1.00 27.67           C
ATOM   2851 1HB  SER A 188     -37.206  21.869  -5.600  1.00 27.67           H
ATOM   2852 2HB  SER A 188     -38.303  23.109  -4.960  1.00 27.67           H
ATOM   2853  OG  SER A 188     -38.542  21.236  -4.169  1.00 27.67           O
ATOM   2854  HG  SER A 188     -38.529  20.324  -4.479  1.00 27.67           H
ATOM   2855  N   PRO A 189     -39.628  20.116  -8.160  1.00  6.72           N
ATOM   2856  CA  PRO A 189     -39.639  18.716  -8.608  1.00  6.72           C
ATOM   2857  HA  PRO A 189     -40.118  18.089  -7.858  1.00  6.72           H
ATOM   2858  C   PRO A 189     -38.271  18.115  -8.927  1.00  6.72           C
ATOM   2859  O   PRO A 189     -38.134  16.906  -9.051  1.00  6.72           O
ATOM   2860  CB  PRO A 189     -40.526  18.767  -9.852  1.00  6.72           C
ATOM   2861 1HB  PRO A 189     -40.236  18.001 -10.569  1.00  6.72           H
ATOM   2862 2HB  PRO A 189     -41.573  18.652  -9.574  1.00  6.72           H
ATOM   2863  CG  PRO A 189     -40.301  20.117 -10.392  1.00  6.72           C
ATOM   2864 1HG  PRO A 189     -39.345  20.161 -10.915  1.00  6.72           H
ATOM   2865 2HG  PRO A 189     -41.115  20.407 -11.054  1.00  6.72           H
ATOM   2866  CD  PRO A 189     -40.275  20.987  -9.160  1.00  6.72           C
ATOM   2867 1HD  PRO A 189     -39.689  21.889  -9.342  1.00  6.72           H
ATOM   2868 2HD  PRO A 189     -41.290  21.239  -8.846  1.00  6.72           H
ATOM   2869  N   GLU A 190     -37.231  18.928  -9.004  1.00 10.49           N
ATOM   2870  H   GLU A 190     -37.359  19.927  -8.942  1.00 10.49           H
ATOM   2871  CA  GLU A 190     -35.884  18.407  -9.220  1.00 10.49           C
ATOM   2872  HA  GLU A 190     -35.932  17.591  -9.941  1.00 10.49           H
ATOM   2873  C   GLU A 190     -35.298  17.843  -7.927  1.00 10.49           C
ATOM   2874  O   GLU A 190     -34.526  16.886  -7.932  1.00 10.49           O
ATOM   2875  CB  GLU A 190     -35.017  19.515  -9.809  1.00 10.49           C
ATOM   2876 1HB  GLU A 190     -34.890  20.301  -9.071  1.00 10.49           H
ATOM   2877 2HB  GLU A 190     -34.042  19.100 -10.053  1.00 10.49           H
ATOM   2878  CG  GLU A 190     -35.647  20.114 -11.066  1.00 10.49           C
ATOM   2879 1HG  GLU A 190     -36.575  20.623 -10.803  1.00 10.49           H
ATOM   2880 2HG  GLU A 190     -34.980  20.858 -11.497  1.00 10.49           H
ATOM   2881  CD  GLU A 190     -35.948  19.040 -12.093  1.00 10.49           C
ATOM   2882  OE1 GLU A 190     -35.034  18.280 -12.489  1.00 10.49           O
ATOM   2883  OE2 GLU A 190     -37.128  18.882 -12.466  1.00 10.49           O
ATOM   2884  N   LYS A 191     -35.764  18.350  -6.791  1.00  7.11           N
ATOM   2885  H   LYS A 191     -36.403  19.136  -6.816  1.00  7.11           H
ATOM   2886  CA  LYS A 191     -35.415  17.750  -5.499  1.00  7.11           C
ATOM   2887  HA  LYS A 191     -34.344  17.539  -5.481  1.00  7.11           H
ATOM   2888  C   LYS A 191     -36.166  16.438  -5.339  1.00  7.11           C
ATOM   2889  O   LYS A 191     -35.748  15.560  -4.589  1.00  7.11           O
ATOM   2890  CB  LYS A 191     -35.762  18.673  -4.326  1.00  7.11           C
ATOM   2891 1HB  LYS A 191     -36.839  18.839  -4.303  1.00  7.11           H
ATOM   2892 2HB  LYS A 191     -35.471  18.172  -3.403  1.00  7.11           H
ATOM   2893  CG  LYS A 191     -35.060  20.017  -4.392  1.00  7.11           C
ATOM   2894 1HG  LYS A 191     -33.997  19.850  -4.557  1.00  7.11           H
ATOM   2895 2HG  LYS A 191     -35.463  20.587  -5.229  1.00  7.11           H
ATOM   2896  CD  LYS A 191     -35.224  20.820  -3.113  1.00  7.11           C
ATOM   2897 1HD  LYS A 191     -36.275  20.854  -2.827  1.00  7.11           H
ATOM   2898 2HD  LYS A 191     -34.655  20.335  -2.320  1.00  7.11           H
ATOM   2899  CE  LYS A 191     -34.718  22.242  -3.308  1.00  7.11           C
ATOM   2900 1HE  LYS A 191     -33.726  22.210  -3.759  1.00  7.11           H
ATOM   2901 2HE  LYS A 191     -35.395  22.769  -3.981  1.00  7.11           H
ATOM   2902  NZ  LYS A 191     -34.626  22.982  -2.019  1.00  7.11           N
ATOM   2903 1HZ  LYS A 191     -34.451  23.968  -2.179  1.00  7.11           H
ATOM   2904 2HZ  LYS A 191     -33.870  22.599  -1.465  1.00  7.11           H
ATOM   2905 3HZ  LYS A 191     -35.488  22.872  -1.493  1.00  7.11           H
ATOM   2906  N   MET A 192     -37.262  16.293  -6.071  1.00 12.79           N
ATOM   2907  H   MET A 192     -37.520  17.035  -6.703  1.00 12.79           H
ATOM   2908  CA  MET A 192     -38.111  15.102  -6.026  1.00 12.79           C
ATOM   2909  HA  MET A 192     -38.068  14.693  -5.016  1.00 12.79           H
ATOM   2910  C   MET A 192     -37.612  14.014  -6.973  1.00 12.79           C
ATOM   2911  O   MET A 192     -38.371  13.368  -7.692  1.00 12.79           O
ATOM   2912  CB  MET A 192     -39.570  15.461  -6.335  1.00 12.79           C
ATOM   2913 1HB  MET A 192     -39.647  15.815  -7.360  1.00 12.79           H
ATOM   2914 2HB  MET A 192     -40.176  14.561  -6.246  1.00 12.79           H
ATOM   2915  CG  MET A 192     -40.131  16.529  -5.405  1.00 12.79           C
ATOM   2916 1HG  MET A 192     -39.590  17.458  -5.567  1.00 12.79           H
ATOM   2917 2HG  MET A 192     -41.180  16.695  -5.642  1.00 12.79           H
ATOM   2918  SD  MET A 192     -39.976  16.083  -3.675  1.00 12.79           S
ATOM   2919  CE  MET A 192     -41.184  14.834  -3.557  1.00 12.79           C
ATOM   2920 1HE  MET A 192     -41.121  14.356  -2.580  1.00 12.79           H
ATOM   2921 2HE  MET A 192     -41.020  14.091  -4.330  1.00 12.79           H
ATOM   2922 3HE  MET A 192     -42.175  15.272  -3.681  1.00 12.79           H
ATOM   2923  N   GLU A 193     -36.313  13.785  -6.952  1.00 18.82           N
ATOM   2924  H   GLU A 193     -35.718  14.385  -6.395  1.00 18.82           H
ATOM   2925  CA  GLU A 193     -35.710  12.641  -7.620  1.00 18.82           C
ATOM   2926  HA  GLU A 193     -36.018  12.595  -8.664  1.00 18.82           H
ATOM   2927  C   GLU A 193     -36.162  11.385  -6.867  1.00 18.82           C
ATOM   2928  O   GLU A 193     -36.316  11.408  -5.638  1.00 18.82           O
ATOM   2929  CB  GLU A 193     -34.193  12.806  -7.519  1.00 18.82           C
ATOM   2930 1HB  GLU A 193     -33.939  13.777  -7.941  1.00 18.82           H
ATOM   2931 2HB  GLU A 193     -33.933  12.820  -6.462  1.00 18.82           H
ATOM   2932  CG  GLU A 193     -33.340  11.748  -8.204  1.00 18.82           C
ATOM   2933 1HG  GLU A 193     -33.641  10.763  -7.848  1.00 18.82           H
ATOM   2934 2HG  GLU A 193     -33.501  11.796  -9.279  1.00 18.82           H
ATOM   2935  CD  GLU A 193     -31.862  11.937  -7.905  1.00 18.82           C
ATOM   2936  OE1 GLU A 193     -31.437  13.057  -7.552  1.00 18.82           O
ATOM   2937  OE2 GLU A 193     -31.112  10.932  -7.973  1.00 18.82           O
ATOM   2938  N   LYS A 194     -36.364  10.264  -7.548  1.00 23.37           N
ATOM   2939  H   LYS A 194     -36.316  10.269  -8.569  1.00 23.37           H
ATOM   2940  CA  LYS A 194     -36.499   8.985  -6.847  1.00 23.37           C
ATOM   2941  HA  LYS A 194     -37.091   9.118  -5.942  1.00 23.37           H
ATOM   2942  C   LYS A 194     -35.079   8.592  -6.455  1.00 23.37           C
ATOM   2943  O   LYS A 194     -34.326   8.013  -7.233  1.00 23.37           O
ATOM   2944  CB  LYS A 194     -37.163   7.908  -7.712  1.00 23.37           C
ATOM   2945 1HB  LYS A 194     -38.134   8.280  -8.039  1.00 23.37           H
ATOM   2946 2HB  LYS A 194     -36.550   7.733  -8.597  1.00 23.37           H
ATOM   2947  CG  LYS A 194     -37.374   6.577  -6.980  1.00 23.37           C
ATOM   2948 1HG  LYS A 194     -37.130   6.702  -5.925  1.00 23.37           H
ATOM   2949 2HG  LYS A 194     -38.421   6.290  -7.065  1.00 23.37           H
ATOM   2950  CD  LYS A 194     -36.503   5.473  -7.567  1.00 23.37           C
ATOM   2951 1HD  LYS A 194     -36.759   5.352  -8.619  1.00 23.37           H
ATOM   2952 2HD  LYS A 194     -35.456   5.762  -7.495  1.00 23.37           H
ATOM   2953  CE  LYS A 194     -36.691   4.143  -6.851  1.00 23.37           C
ATOM   2954 1HE  LYS A 194     -36.446   4.257  -5.794  1.00 23.37           H
ATOM   2955 2HE  LYS A 194     -37.732   3.829  -6.947  1.00 23.37           H
ATOM   2956  NZ  LYS A 194     -35.797   3.111  -7.473  1.00 23.37           N
ATOM   2957 1HZ  LYS A 194     -35.905   2.218  -7.006  1.00 23.37           H
ATOM   2958 2HZ  LYS A 194     -34.829   3.410  -7.413  1.00 23.37           H
ATOM   2959 3HZ  LYS A 194     -36.033   3.005  -8.455  1.00 23.37           H
ATOM   2960  N   LYS A 195     -34.677   8.979  -5.257  1.00 10.55           N
ATOM   2961  H   LYS A 195     -35.294   9.542  -4.691  1.00 10.55           H
ATOM   2962  CA  LYS A 195     -33.360   8.618  -4.755  1.00 10.55           C
ATOM   2963  HA  LYS A 195     -32.663   8.564  -5.595  1.00 10.55           H
ATOM   2964  C   LYS A 195     -33.440   7.246  -4.103  1.00 10.55           C
ATOM   2965  O   LYS A 195     -34.226   7.041  -3.171  1.00 10.55           O
ATOM   2966  CB  LYS A 195     -32.839   9.656  -3.751  1.00 10.55           C
ATOM   2967 1HB  LYS A 195     -33.520   9.721  -2.906  1.00 10.55           H
ATOM   2968 2HB  LYS A 195     -31.868   9.321  -3.384  1.00 10.55           H
ATOM   2969  CG  LYS A 195     -32.678  11.045  -4.365  1.00 10.55           C
ATOM   2970 1HG  LYS A 195     -32.107  10.943  -5.286  1.00 10.55           H
ATOM   2971 2HG  LYS A 195     -33.663  11.444  -4.604  1.00 10.55           H
ATOM   2972  CD  LYS A 195     -31.952  12.041  -3.462  1.00 10.55           C
ATOM   2973 1HD  LYS A 195     -32.495  12.152  -2.523  1.00 10.55           H
ATOM   2974 2HD  LYS A 195     -30.949  11.668  -3.258  1.00 10.55           H
ATOM   2975  CE  LYS A 195     -31.850  13.400  -4.162  1.00 10.55           C
ATOM   2976 1HE  LYS A 195     -31.363  13.251  -5.128  1.00 10.55           H
ATOM   2977 2HE  LYS A 195     -32.860  13.769  -4.356  1.00 10.55           H
ATOM   2978  NZ  LYS A 195     -31.087  14.463  -3.414  1.00 10.55           N
ATOM   2979 1HZ  LYS A 195     -31.098  15.324  -3.946  1.00 10.55           H
ATOM   2980 2HZ  LYS A 195     -30.123  14.176  -3.292  1.00 10.55           H
ATOM   2981 3HZ  LYS A 195     -31.505  14.631  -2.507  1.00 10.55           H
ATOM   2982  N   LEU A 196     -32.644   6.307  -4.590  1.00  6.39           N
ATOM   2983  H   LEU A 196     -32.143   6.467  -5.460  1.00  6.39           H
ATOM   2984  CA  LEU A 196     -32.322   5.114  -3.815  1.00  6.39           C
ATOM   2985  HA  LEU A 196     -33.191   4.767  -3.253  1.00  6.39           H
ATOM   2986  C   LEU A 196     -31.249   5.576  -2.846  1.00  6.39           C
ATOM   2987  O   LEU A 196     -30.156   5.969  -3.245  1.00  6.39           O
ATOM   2988  CB  LEU A 196     -31.765   3.977  -4.679  1.00  6.39           C
ATOM   2989 1HB  LEU A 196     -32.557   3.631  -5.343  1.00  6.39           H
ATOM   2990 2HB  LEU A 196     -30.963   4.384  -5.294  1.00  6.39           H
ATOM   2991  CG  LEU A 196     -31.182   2.767  -3.922  1.00  6.39           C
ATOM   2992  HG  LEU A 196     -30.353   3.113  -3.307  1.00  6.39           H
ATOM   2993  CD1 LEU A 196     -32.174   2.055  -3.006  1.00  6.39           C
ATOM   2994 1HD1 LEU A 196     -31.700   1.179  -2.561  1.00  6.39           H
ATOM   2995 2HD1 LEU A 196     -33.045   1.743  -3.576  1.00  6.39           H
ATOM   2996 3HD1 LEU A 196     -32.482   2.719  -2.199  1.00  6.39           H
ATOM   2997  CD2 LEU A 196     -30.627   1.779  -4.932  1.00  6.39           C
ATOM   2998 1HD2 LEU A 196     -30.159   0.941  -4.413  1.00  6.39           H
ATOM   2999 2HD2 LEU A 196     -29.870   2.267  -5.547  1.00  6.39           H
ATOM   3000 3HD2 LEU A 196     -31.422   1.406  -5.578  1.00  6.39           H
ATOM   3001  N   HIS A 197     -31.574   5.533  -1.570  1.00  5.96           N
ATOM   3002  H   HIS A 197     -32.514   5.245  -1.306  1.00  5.96           H
ATOM   3003  CA  HIS A 197     -30.634   5.840  -0.510  1.00  5.96           C
ATOM   3004  HA  HIS A 197     -29.866   6.528  -0.864  1.00  5.96           H
ATOM   3005  C   HIS A 197     -29.982   4.530  -0.087  1.00  5.96           C
ATOM   3006  O   HIS A 197     -30.528   3.810   0.737  1.00  5.96           O
ATOM   3007  CB  HIS A 197     -31.392   6.478   0.655  1.00  5.96           C
ATOM   3008 1HB  HIS A 197     -32.233   5.840   0.924  1.00  5.96           H
ATOM   3009 2HB  HIS A 197     -30.731   6.554   1.513  1.00  5.96           H
ATOM   3010  CG  HIS A 197     -31.907   7.848   0.351  1.00  5.96           C
ATOM   3011  ND1 HIS A 197     -31.110   8.968   0.441  1.00  5.96           N
ATOM   3012  CD2 HIS A 197     -33.146   8.263  -0.036  1.00  5.96           C
ATOM   3013  HD2 HIS A 197     -33.980   7.600  -0.216  1.00  5.96           H
ATOM   3014  CE1 HIS A 197     -31.927  10.026   0.154  1.00  5.96           C
ATOM   3015  HE1 HIS A 197     -31.603  11.059   0.172  1.00  5.96           H
ATOM   3016  NE2 HIS A 197     -33.189   9.630  -0.143  1.00  5.96           N
ATOM   3017  HE2 HIS A 197     -33.976  10.217  -0.376  1.00  5.96           H
ATOM   3018  N   ALA A 198     -28.831   4.196  -0.651  1.00 20.97           N
ATOM   3019  H   ALA A 198     -28.436   4.771  -1.387  1.00 20.97           H
ATOM   3020  CA  ALA A 198     -28.042   3.076  -0.149  1.00 20.97           C
ATOM   3021  HA  ALA A 198     -28.688   2.310   0.280  1.00 20.97           H
ATOM   3022  C   ALA A 198     -27.185   3.702   0.952  1.00 20.97           C
ATOM   3023  O   ALA A 198     -26.299   4.516   0.650  1.00 20.97           O
ATOM   3024  CB  ALA A 198     -27.188   2.469  -1.268  1.00 20.97           C
ATOM   3025 1HB  ALA A 198     -27.838   2.042  -2.033  1.00 20.97           H
ATOM   3026 2HB  ALA A 198     -26.559   1.678  -0.857  1.00 20.97           H
ATOM   3027 3HB  ALA A 198     -26.555   3.235  -1.718  1.00 20.97           H
ATOM   3028  N   VAL A 199     -27.507   3.418   2.207  1.00 -3.70           N
ATOM   3029  H   VAL A 199     -28.237   2.728   2.397  1.00 -3.70           H
ATOM   3030  CA  VAL A 199     -26.885   4.099   3.348  1.00 -3.70           C
ATOM   3031  HA  VAL A 199     -25.997   4.622   3.005  1.00 -3.70           H
ATOM   3032  C   VAL A 199     -26.511   3.084   4.433  1.00 -3.70           C
ATOM   3033  O   VAL A 199     -27.354   2.284   4.832  1.00 -3.70           O
ATOM   3034  CB  VAL A 199     -27.862   5.155   3.966  1.00 -3.70           C
ATOM   3035  HB  VAL A 199     -28.760   4.646   4.311  1.00 -3.70           H
ATOM   3036  CG1 VAL A 199     -27.229   5.891   5.149  1.00 -3.70           C
ATOM   3037 1HG1 VAL A 199     -27.900   6.668   5.512  1.00 -3.70           H
ATOM   3038 2HG1 VAL A 199     -26.288   6.349   4.846  1.00 -3.70           H
ATOM   3039 3HG1 VAL A 199     -27.051   5.194   5.965  1.00 -3.70           H
ATOM   3040  CG2 VAL A 199     -28.268   6.203   2.924  1.00 -3.70           C
ATOM   3041 1HG2 VAL A 199     -28.951   6.926   3.371  1.00 -3.70           H
ATOM   3042 2HG2 VAL A 199     -28.777   5.717   2.099  1.00 -3.70           H
ATOM   3043 3HG2 VAL A 199     -27.387   6.722   2.546  1.00 -3.70           H
ATOM   3044  N   PRO A 200     -25.256   3.084   4.918  1.00  2.47           N
ATOM   3045  CA  PRO A 200     -24.959   2.188   6.046  1.00  2.47           C
ATOM   3046  HA  PRO A 200     -25.074   1.153   5.730  1.00  2.47           H
ATOM   3047  C   PRO A 200     -25.779   2.419   7.318  1.00  2.47           C
ATOM   3048  O   PRO A 200     -26.235   3.529   7.609  1.00  2.47           O
ATOM   3049  CB  PRO A 200     -23.487   2.484   6.344  1.00  2.47           C
ATOM   3050 1HB  PRO A 200     -23.408   3.242   7.123  1.00  2.47           H
ATOM   3051 2HB  PRO A 200     -22.964   1.575   6.642  1.00  2.47           H
ATOM   3052  CG  PRO A 200     -22.949   2.998   5.069  1.00  2.47           C
ATOM   3053 1HG  PRO A 200     -22.048   3.590   5.233  1.00  2.47           H
ATOM   3054 2HG  PRO A 200     -22.746   2.165   4.396  1.00  2.47           H
ATOM   3055  CD  PRO A 200     -24.055   3.837   4.516  1.00  2.47           C
ATOM   3056 1HD  PRO A 200     -24.053   4.829   4.962  1.00  2.47           H
ATOM   3057 2HD  PRO A 200     -23.972   3.902   3.430  1.00  2.47           H
ATOM   3058  N   ALA A 201     -25.921   1.359   8.101  1.00  9.89           N
ATOM   3059  H   ALA A 201     -25.550   0.467   7.788  1.00  9.89           H
ATOM   3060  CA  ALA A 201     -26.613   1.417   9.383  1.00  9.89           C
ATOM   3061  HA  ALA A 201     -27.636   1.745   9.200  1.00  9.89           H
ATOM   3062  C   ALA A 201     -25.985   2.426  10.356  1.00  9.89           C
ATOM   3063  O   ALA A 201     -24.809   2.791  10.245  1.00  9.89           O
ATOM   3064  CB  ALA A 201     -26.663   0.008  10.002  1.00  9.89           C
ATOM   3065 1HB  ALA A 201     -27.104  -0.693   9.292  1.00  9.89           H
ATOM   3066 2HB  ALA A 201     -27.273   0.022  10.907  1.00  9.89           H
ATOM   3067 3HB  ALA A 201     -25.655  -0.323  10.253  1.00  9.89           H
ATOM   3068  N   ALA A 202     -26.815   2.847  11.303  1.00 33.22           N
ATOM   3069  H   ALA A 202     -27.757   2.454  11.307  1.00 33.22           H
ATOM   3070  CA  ALA A 202     -26.530   3.829  12.351  1.00 33.22           C
ATOM   3071  HA  ALA A 202     -27.424   3.860  12.975  1.00 33.22           H
ATOM   3072  C   ALA A 202     -26.312   5.277  11.873  1.00 33.22           C
ATOM   3073  O   ALA A 202     -25.980   6.144  12.679  1.00 33.22           O
ATOM   3074  CB  ALA A 202     -25.384   3.345  13.270  1.00 33.22           C
ATOM   3075 1HB  ALA A 202     -25.564   2.313  13.574  1.00 33.22           H
ATOM   3076 2HB  ALA A 202     -25.342   3.971  14.162  1.00 33.22           H
ATOM   3077 3HB  ALA A 202     -24.431   3.408  12.745  1.00 33.22           H
ATOM   3078  N   LYS A 203     -26.533   5.566  10.596  1.00  8.59           N
ATOM   3079  H   LYS A 203     -26.768   4.820   9.954  1.00  8.59           H
ATOM   3080  CA  LYS A 203     -26.452   6.943  10.084  1.00  8.59           C
ATOM   3081  HA  LYS A 203     -25.778   7.518  10.721  1.00  8.59           H
ATOM   3082  C   LYS A 203     -27.806   7.654  10.075  1.00  8.59           C
ATOM   3083  O   LYS A 203     -28.848   7.048  10.328  1.00  8.59           O
ATOM   3084  CB  LYS A 203     -25.878   6.939   8.665  1.00  8.59           C
ATOM   3085 1HB  LYS A 203     -26.533   6.348   8.026  1.00  8.59           H
ATOM   3086 2HB  LYS A 203     -25.868   7.962   8.294  1.00  8.59           H
ATOM   3087  CG  LYS A 203     -24.458   6.379   8.577  1.00  8.59           C
ATOM   3088 1HG  LYS A 203     -23.813   6.912   9.275  1.00  8.59           H
ATOM   3089 2HG  LYS A 203     -24.478   5.325   8.850  1.00  8.59           H
ATOM   3090  CD  LYS A 203     -23.880   6.504   7.175  1.00  8.59           C
ATOM   3091 1HD  LYS A 203     -23.011   5.849   7.101  1.00  8.59           H
ATOM   3092 2HD  LYS A 203     -24.630   6.173   6.463  1.00  8.59           H
ATOM   3093  CE  LYS A 203     -23.438   7.924   6.826  1.00  8.59           C
ATOM   3094 1HE  LYS A 203     -24.272   8.613   6.960  1.00  8.59           H
ATOM   3095 2HE  LYS A 203     -22.638   8.216   7.508  1.00  8.59           H
ATOM   3096  NZ  LYS A 203     -22.945   8.026   5.414  1.00  8.59           N
ATOM   3097 1HZ  LYS A 203     -22.453   8.901   5.275  1.00  8.59           H
ATOM   3098 2HZ  LYS A 203     -23.727   7.988   4.769  1.00  8.59           H
ATOM   3099 3HZ  LYS A 203     -22.311   7.263   5.200  1.00  8.59           H
ATOM   3100  N   THR A 204     -27.784   8.942   9.769  1.00  3.11           N
ATOM   3101  H   THR A 204     -26.896   9.387   9.604  1.00  3.11           H
ATOM   3102  CA  THR A 204     -28.985   9.766   9.616  1.00  3.11           C
ATOM   3103  HA  THR A 204     -29.755   9.430  10.304  1.00  3.11           H
ATOM   3104  C   THR A 204     -29.491   9.700   8.175  1.00  3.11           C
ATOM   3105  O   THR A 204     -28.672   9.742   7.255  1.00  3.11           O
ATOM   3106  CB  THR A 204     -28.613  11.232   9.917  1.00  3.11           C
ATOM   3107  HB  THR A 204     -28.038  11.633   9.082  1.00  3.11           H
ATOM   3108  OG1 THR A 204     -27.788  11.263  11.086  1.00  3.11           O
ATOM   3109  HG1 THR A 204     -28.283  10.856  11.812  1.00  3.11           H
ATOM   3110  CG2 THR A 204     -29.817  12.112  10.178  1.00  3.11           C
ATOM   3111 1HG2 THR A 204     -29.483  13.126  10.392  1.00  3.11           H
ATOM   3112 2HG2 THR A 204     -30.378  11.737  11.034  1.00  3.11           H
ATOM   3113 3HG2 THR A 204     -30.464  12.135   9.302  1.00  3.11           H
ATOM   3114  N   VAL A 205     -30.799   9.611   7.959  1.00-16.57           N
ATOM   3115  H   VAL A 205     -31.436   9.594   8.754  1.00-16.57           H
ATOM   3116  CA  VAL A 205     -31.385   9.583   6.611  1.00-16.57           C
ATOM   3117  HA  VAL A 205     -30.638   9.882   5.876  1.00-16.57           H
ATOM   3118  C   VAL A 205     -32.545  10.570   6.566  1.00-16.57           C
ATOM   3119  O   VAL A 205     -33.390  10.579   7.463  1.00-16.57           O
ATOM   3120  CB  VAL A 205     -31.912   8.164   6.233  1.00-16.57           C
ATOM   3121  HB  VAL A 205     -32.653   7.860   6.971  1.00-16.57           H
ATOM   3122  CG1 VAL A 205     -32.572   8.151   4.836  1.00-16.57           C
ATOM   3123 1HG1 VAL A 205     -32.861   7.138   4.569  1.00-16.57           H
ATOM   3124 2HG1 VAL A 205     -31.880   8.534   4.083  1.00-16.57           H
ATOM   3125 3HG1 VAL A 205     -33.472   8.767   4.837  1.00-16.57           H
ATOM   3126  CG2 VAL A 205     -30.769   7.146   6.246  1.00-16.57           C
ATOM   3127 1HG2 VAL A 205     -31.149   6.160   5.988  1.00-16.57           H
ATOM   3128 2HG2 VAL A 205     -30.322   7.093   7.238  1.00-16.57           H
ATOM   3129 3HG2 VAL A 205     -30.006   7.440   5.526  1.00-16.57           H
ATOM   3130  N   LYS A 206     -32.602  11.392   5.527  1.00  2.20           N
ATOM   3131  H   LYS A 206     -31.878  11.339   4.810  1.00  2.20           H
ATOM   3132  CA  LYS A 206     -33.693  12.348   5.332  1.00  2.20           C
ATOM   3133  HA  LYS A 206     -34.321  12.390   6.220  1.00  2.20           H
ATOM   3134  C   LYS A 206     -34.529  11.918   4.138  1.00  2.20           C
ATOM   3135  O   LYS A 206     -33.992  11.302   3.221  1.00  2.20           O
ATOM   3136  CB  LYS A 206     -33.127  13.739   5.028  1.00  2.20           C
ATOM   3137 1HB  LYS A 206     -32.521  13.668   4.125  1.00  2.20           H
ATOM   3138 2HB  LYS A 206     -33.956  14.420   4.832  1.00  2.20           H
ATOM   3139  CG  LYS A 206     -32.269  14.331   6.128  1.00  2.20           C
ATOM   3140 1HG  LYS A 206     -32.855  14.417   7.038  1.00  2.20           H
ATOM   3141 2HG  LYS A 206     -31.415  13.680   6.316  1.00  2.20           H
ATOM   3142  CD  LYS A 206     -31.757  15.702   5.706  1.00  2.20           C
ATOM   3143 1HD  LYS A 206     -31.200  15.599   4.774  1.00  2.20           H
ATOM   3144 2HD  LYS A 206     -32.602  16.373   5.546  1.00  2.20           H
ATOM   3145  CE  LYS A 206     -30.842  16.282   6.768  1.00  2.20           C
ATOM   3146 1HE  LYS A 206     -31.425  16.495   7.666  1.00  2.20           H
ATOM   3147 2HE  LYS A 206     -30.088  15.534   7.020  1.00  2.20           H
ATOM   3148  NZ  LYS A 206     -30.140  17.535   6.326  1.00  2.20           N
ATOM   3149 1HZ  LYS A 206     -29.572  17.900   7.082  1.00  2.20           H
ATOM   3150 2HZ  LYS A 206     -30.804  18.246   6.043  1.00  2.20           H
ATOM   3151 3HZ  LYS A 206     -29.530  17.332   5.542  1.00  2.20           H
ATOM   3152  N   PHE A 207     -35.778  12.348   4.067  1.00-23.15           N
ATOM   3153  H   PHE A 207     -36.199  12.804   4.874  1.00-23.15           H
ATOM   3154  CA  PHE A 207     -36.517  12.351   2.802  1.00-23.15           C
ATOM   3155  HA  PHE A 207     -35.824  12.257   1.965  1.00-23.15           H
ATOM   3156  C   PHE A 207     -37.182  13.722   2.767  1.00-23.15           C
ATOM   3157  O   PHE A 207     -37.375  14.322   3.829  1.00-23.15           O
ATOM   3158  CB  PHE A 207     -37.583  11.252   2.707  1.00-23.15           C
ATOM   3159 1HB  PHE A 207     -38.368  11.469   3.423  1.00-23.15           H
ATOM   3160 2HB  PHE A 207     -38.022  11.283   1.712  1.00-23.15           H
ATOM   3161  CG  PHE A 207     -37.079   9.858   2.976  1.00-23.15           C
ATOM   3162  CD1 PHE A 207     -37.575   9.139   4.080  1.00-23.15           C
ATOM   3163  HD1 PHE A 207     -38.301   9.593   4.737  1.00-23.15           H
ATOM   3164  CD2 PHE A 207     -36.147   9.236   2.125  1.00-23.15           C
ATOM   3165  HD2 PHE A 207     -35.759   9.771   1.271  1.00-23.15           H
ATOM   3166  CE1 PHE A 207     -37.148   7.821   4.340  1.00-23.15           C
ATOM   3167  HE1 PHE A 207     -37.553   7.279   5.182  1.00-23.15           H
ATOM   3168  CE2 PHE A 207     -35.701   7.909   2.383  1.00-23.15           C
ATOM   3169  HE2 PHE A 207     -34.976   7.441   1.735  1.00-23.15           H
ATOM   3170  CZ  PHE A 207     -36.208   7.205   3.493  1.00-23.15           C
ATOM   3171  HZ  PHE A 207     -35.885   6.195   3.693  1.00-23.15           H
ATOM   3172  N   LYS A 208     -37.539  14.223   1.592  1.00  0.48           N
ATOM   3173  H   LYS A 208     -37.366  13.698   0.746  1.00  0.48           H
ATOM   3174  CA  LYS A 208     -38.178  15.537   1.462  1.00  0.48           C
ATOM   3175  HA  LYS A 208     -38.536  15.881   2.432  1.00  0.48           H
ATOM   3176  C   LYS A 208     -39.357  15.443   0.515  1.00  0.48           C
ATOM   3177  O   LYS A 208     -39.363  14.564  -0.344  1.00  0.48           O
ATOM   3178  CB  LYS A 208     -37.178  16.549   0.902  1.00  0.48           C
ATOM   3179 1HB  LYS A 208     -36.828  16.189  -0.065  1.00  0.48           H
ATOM   3180 2HB  LYS A 208     -37.693  17.498   0.753  1.00  0.48           H
ATOM   3181  CG  LYS A 208     -35.979  16.803   1.795  1.00  0.48           C
ATOM   3182 1HG  LYS A 208     -36.323  17.222   2.736  1.00  0.48           H
ATOM   3183 2HG  LYS A 208     -35.440  15.876   1.986  1.00  0.48           H
ATOM   3184  CD  LYS A 208     -35.053  17.773   1.124  1.00  0.48           C
ATOM   3185 1HD  LYS A 208     -34.642  17.316   0.222  1.00  0.48           H
ATOM   3186 2HD  LYS A 208     -35.623  18.657   0.843  1.00  0.48           H
ATOM   3187  CE  LYS A 208     -33.928  18.191   2.048  1.00  0.48           C
ATOM   3188 1HE  LYS A 208     -34.349  18.693   2.923  1.00  0.48           H
ATOM   3189 2HE  LYS A 208     -33.345  17.322   2.360  1.00  0.48           H
ATOM   3190  NZ  LYS A 208     -33.075  19.140   1.294  1.00  0.48           N
ATOM   3191 1HZ  LYS A 208     -32.449  19.635   1.921  1.00  0.48           H
ATOM   3192 2HZ  LYS A 208     -33.660  19.830   0.828  1.00  0.48           H
ATOM   3193 3HZ  LYS A 208     -32.517  18.646   0.604  1.00  0.48           H
ATOM   3194  N   CYS A 209     -40.328  16.329   0.655  1.00 17.20           N
ATOM   3195  H   CYS A 209     -40.301  16.986   1.432  1.00 17.20           H
ATOM   3196  CA  CYS A 209     -41.476  16.377  -0.244  1.00 17.20           C
ATOM   3197  HA  CYS A 209     -41.162  15.947  -1.185  1.00 17.20           H
ATOM   3198  C   CYS A 209     -42.017  17.798  -0.551  1.00 17.20           C
ATOM   3199  O   CYS A 209     -43.205  18.048  -0.343  1.00 17.20           O
ATOM   3200  CB  CYS A 209     -42.543  15.457   0.372  1.00 17.20           C
ATOM   3201 1HB  CYS A 209     -42.039  14.762   1.041  1.00 17.20           H
ATOM   3202 2HB  CYS A 209     -43.232  16.050   0.974  1.00 17.20           H
ATOM   3203  SG  CYS A 209     -43.487  14.468  -0.831  1.00 17.20           S
ATOM   3204  N   PRO A 210     -41.154  18.763  -0.964  1.00 22.38           N
ATOM   3205  CA  PRO A 210     -41.685  20.138  -1.003  1.00 22.38           C
ATOM   3206  HA  PRO A 210     -42.050  20.395  -0.018  1.00 22.38           H
ATOM   3207  C   PRO A 210     -42.790  20.429  -2.010  1.00 22.38           C
ATOM   3208  O   PRO A 210     -42.699  20.072  -3.189  1.00 22.38           O
ATOM   3209  CB  PRO A 210     -40.445  20.987  -1.309  1.00 22.38           C
ATOM   3210 1HB  PRO A 210     -40.387  21.190  -2.376  1.00 22.38           H
ATOM   3211 2HB  PRO A 210     -40.465  21.919  -0.745  1.00 22.38           H
ATOM   3212  CG  PRO A 210     -39.303  20.146  -0.891  1.00 22.38           C
ATOM   3213 1HG  PRO A 210     -38.383  20.458  -1.387  1.00 22.38           H
ATOM   3214 2HG  PRO A 210     -39.190  20.173   0.194  1.00 22.38           H
ATOM   3215  CD  PRO A 210     -39.727  18.784  -1.343  1.00 22.38           C
ATOM   3216 1HD  PRO A 210     -39.620  18.688  -2.425  1.00 22.38           H
ATOM   3217 2HD  PRO A 210     -39.153  18.017  -0.831  1.00 22.38           H
ATOM   3218  N   SER A 211     -43.853  21.063  -1.530  1.00 15.40           N
ATOM   3219  H   SER A 211     -43.857  21.399  -0.573  1.00 15.40           H
ATOM   3220  CA  SER A 211     -45.079  21.233  -2.300  1.00 15.40           C
ATOM   3221  HA  SER A 211     -44.846  21.357  -3.354  1.00 15.40           H
ATOM   3222  C   SER A 211     -45.857  22.448  -1.806  1.00 15.40           C
ATOM   3223  O   SER A 211     -45.577  22.969  -0.729  1.00 15.40           O
ATOM   3224  CB  SER A 211     -45.921  19.971  -2.107  1.00 15.40           C
ATOM   3225 1HB  SER A 211     -45.319  19.104  -2.373  1.00 15.40           H
ATOM   3226 2HB  SER A 211     -46.190  19.895  -1.054  1.00 15.40           H
ATOM   3227  OG  SER A 211     -47.102  19.962  -2.893  1.00 15.40           O
ATOM   3228  HG  SER A 211     -46.879  20.255  -3.786  1.00 15.40           H
ATOM   3229  N   SER A 212     -46.838  22.887  -2.579  1.00-10.43           N
ATOM   3230  H   SER A 212     -47.007  22.444  -3.476  1.00-10.43           H
ATOM   3231  CA  SER A 212     -47.771  23.931  -2.175  1.00-10.43           C
ATOM   3232  HA  SER A 212     -47.957  23.886  -1.101  1.00-10.43           H
ATOM   3233  C   SER A 212     -49.037  23.599  -2.945  1.00-10.43           C
ATOM   3234  O   SER A 212     -48.981  22.791  -3.879  1.00-10.43           O
ATOM   3235  CB  SER A 212     -47.254  25.318  -2.559  1.00-10.43           C
ATOM   3236 1HB  SER A 212     -47.962  26.077  -2.226  1.00-10.43           H
ATOM   3237 2HB  SER A 212     -46.296  25.487  -2.070  1.00-10.43           H
ATOM   3238  OG  SER A 212     -47.075  25.416  -3.959  1.00-10.43           O
ATOM   3239  HG  SER A 212     -46.558  26.213  -4.141  1.00-10.43           H
ATOM   3240  N   GLY A 213     -50.155  24.195  -2.564  1.00 10.51           N
ATOM   3241  H   GLY A 213     -50.144  24.865  -1.803  1.00 10.51           H
ATOM   3242  CA  GLY A 213     -51.437  23.951  -3.204  1.00 10.51           C
ATOM   3243 1HA  GLY A 213     -51.374  24.136  -4.277  1.00 10.51           H
ATOM   3244 2HA  GLY A 213     -51.779  22.936  -3.009  1.00 10.51           H
ATOM   3245  C   GLY A 213     -52.368  24.948  -2.550  1.00 10.51           C
ATOM   3246  O   GLY A 213     -51.903  25.673  -1.667  1.00 10.51           O
ATOM   3247  N   THR A 214     -53.636  24.998  -2.927  1.00 20.47           N
ATOM   3248  H   THR A 214     -53.969  24.383  -3.664  1.00 20.47           H
ATOM   3249  CA  THR A 214     -54.588  25.914  -2.293  1.00 20.47           C
ATOM   3250  HA  THR A 214     -54.119  26.389  -1.436  1.00 20.47           H
ATOM   3251  C   THR A 214     -55.818  25.128  -1.835  1.00 20.47           C
ATOM   3252  O   THR A 214     -56.591  24.671  -2.681  1.00 20.47           O
ATOM   3253  CB  THR A 214     -55.008  27.037  -3.268  1.00 20.47           C
ATOM   3254  HB  THR A 214     -55.514  26.607  -4.132  1.00 20.47           H
ATOM   3255  OG1 THR A 214     -53.835  27.731  -3.701  1.00 20.47           O
ATOM   3256  HG1 THR A 214     -53.314  27.144  -4.266  1.00 20.47           H
ATOM   3257  CG2 THR A 214     -55.915  28.068  -2.609  1.00 20.47           C
ATOM   3258 1HG2 THR A 214     -56.151  28.843  -3.339  1.00 20.47           H
ATOM   3259 2HG2 THR A 214     -55.408  28.522  -1.758  1.00 20.47           H
ATOM   3260 3HG2 THR A 214     -56.846  27.603  -2.287  1.00 20.47           H
ATOM   3261  N   PRO A 215     -56.038  24.962  -0.513  1.00 14.92           N
ATOM   3262  CA  PRO A 215     -55.254  25.337   0.678  1.00 14.92           C
ATOM   3263  HA  PRO A 215     -55.115  26.417   0.726  1.00 14.92           H
ATOM   3264  C   PRO A 215     -53.908  24.625   0.776  1.00 14.92           C
ATOM   3265  O   PRO A 215     -53.702  23.593   0.131  1.00 14.92           O
ATOM   3266  CB  PRO A 215     -56.139  24.863   1.839  1.00 14.92           C
ATOM   3267 1HB  PRO A 215     -55.825  23.871   2.164  1.00 14.92           H
ATOM   3268 2HB  PRO A 215     -56.097  25.568   2.670  1.00 14.92           H
ATOM   3269  CG  PRO A 215     -57.497  24.801   1.277  1.00 14.92           C
ATOM   3270 1HG  PRO A 215     -58.131  24.132   1.858  1.00 14.92           H
ATOM   3271 2HG  PRO A 215     -57.928  25.802   1.231  1.00 14.92           H
ATOM   3272  CD  PRO A 215     -57.274  24.271  -0.104  1.00 14.92           C
ATOM   3273 1HD  PRO A 215     -57.123  23.190  -0.089  1.00 14.92           H
ATOM   3274 2HD  PRO A 215     -58.110  24.541  -0.748  1.00 14.92           H
ATOM   3275  N   ASN A 216     -53.014  25.148   1.605  1.00 -5.39           N
ATOM   3276  H   ASN A 216     -53.241  26.005   2.106  1.00 -5.39           H
ATOM   3277  CA  ASN A 216     -51.705  24.532   1.826  1.00 -5.39           C
ATOM   3278  HA  ASN A 216     -51.161  24.556   0.884  1.00 -5.39           H
ATOM   3279  C   ASN A 216     -51.857  23.080   2.300  1.00 -5.39           C
ATOM   3280  O   ASN A 216     -52.610  22.812   3.248  1.00 -5.39           O
ATOM   3281  CB  ASN A 216     -50.911  25.323   2.868  1.00 -5.39           C
ATOM   3282 1HB  ASN A 216     -50.895  26.375   2.588  1.00 -5.39           H
ATOM   3283 2HB  ASN A 216     -51.396  25.229   3.835  1.00 -5.39           H
ATOM   3284  CG  ASN A 216     -49.491  24.836   2.996  1.00 -5.39           C
ATOM   3285  OD1 ASN A 216     -48.768  24.748   2.020  1.00 -5.39           O
ATOM   3286  ND2 ASN A 216     -49.094  24.482   4.186  1.00 -5.39           N
ATOM   3287 1HD2 ASN A 216     -48.152  24.139   4.299  1.00 -5.39           H
ATOM   3288 2HD2 ASN A 216     -49.715  24.561   4.972  1.00 -5.39           H
ATOM   3289  N   PRO A 217     -51.200  22.120   1.629  1.00 -8.10           N
ATOM   3290  CA  PRO A 217     -51.477  20.724   1.985  1.00 -8.10           C
ATOM   3291  HA  PRO A 217     -52.553  20.561   2.015  1.00 -8.10           H
ATOM   3292  C   PRO A 217     -50.887  20.191   3.294  1.00 -8.10           C
ATOM   3293  O   PRO A 217     -50.011  20.782   3.917  1.00 -8.10           O
ATOM   3294  CB  PRO A 217     -50.900  19.973   0.786  1.00 -8.10           C
ATOM   3295 1HB  PRO A 217     -50.582  18.971   1.069  1.00 -8.10           H
ATOM   3296 2HB  PRO A 217     -51.629  19.925  -0.022  1.00 -8.10           H
ATOM   3297  CG  PRO A 217     -49.756  20.802   0.379  1.00 -8.10           C
ATOM   3298 1HG  PRO A 217     -48.926  20.646   1.062  1.00 -8.10           H
ATOM   3299 2HG  PRO A 217     -49.445  20.581  -0.640  1.00 -8.10           H
ATOM   3300  CD  PRO A 217     -50.275  22.190   0.481  1.00 -8.10           C
ATOM   3301 1HD  PRO A 217     -49.456  22.883   0.665  1.00 -8.10           H
ATOM   3302 2HD  PRO A 217     -50.821  22.461  -0.424  1.00 -8.10           H
ATOM   3303  N   THR A 218     -51.382  19.028   3.692  1.00-15.04           N
ATOM   3304  H   THR A 218     -52.106  18.597   3.121  1.00-15.04           H
ATOM   3305  CA  THR A 218     -50.906  18.276   4.852  1.00-15.04           C
ATOM   3306  HA  THR A 218     -50.463  18.946   5.588  1.00-15.04           H
ATOM   3307  C   THR A 218     -49.887  17.241   4.390  1.00-15.04           C
ATOM   3308  O   THR A 218     -50.110  16.578   3.379  1.00-15.04           O
ATOM   3309  CB  THR A 218     -52.087  17.506   5.483  1.00-15.04           C
ATOM   3310  HB  THR A 218     -52.486  16.801   4.754  1.00-15.04           H
ATOM   3311  OG1 THR A 218     -53.110  18.444   5.828  1.00-15.04           O
ATOM   3312  HG1 THR A 218     -53.418  18.852   5.015  1.00-15.04           H
ATOM   3313  CG2 THR A 218     -51.702  16.752   6.749  1.00-15.04           C
ATOM   3314 1HG2 THR A 218     -52.607  16.371   7.222  1.00-15.04           H
ATOM   3315 2HG2 THR A 218     -51.190  17.415   7.446  1.00-15.04           H
ATOM   3316 3HG2 THR A 218     -51.057  15.909   6.503  1.00-15.04           H
ATOM   3317  N   LEU A 219     -48.797  17.086   5.132  1.00  3.24           N
ATOM   3318  H   LEU A 219     -48.662  17.680   5.936  1.00  3.24           H
ATOM   3319  CA  LEU A 219     -47.786  16.063   4.862  1.00  3.24           C
ATOM   3320  HA  LEU A 219     -47.861  15.736   3.825  1.00  3.24           H
ATOM   3321  C   LEU A 219     -47.925  14.844   5.780  1.00  3.24           C
ATOM   3322  O   LEU A 219     -47.939  14.973   7.008  1.00  3.24           O
ATOM   3323  CB  LEU A 219     -46.408  16.686   5.094  1.00  3.24           C
ATOM   3324 1HB  LEU A 219     -46.324  17.553   4.443  1.00  3.24           H
ATOM   3325 2HB  LEU A 219     -46.388  17.047   6.119  1.00  3.24           H
ATOM   3326  CG  LEU A 219     -45.151  15.823   4.905  1.00  3.24           C
ATOM   3327  HG  LEU A 219     -45.221  14.949   5.551  1.00  3.24           H
ATOM   3328  CD1 LEU A 219     -44.957  15.351   3.471  1.00  3.24           C
ATOM   3329 1HD1 LEU A 219     -44.040  14.770   3.395  1.00  3.24           H
ATOM   3330 2HD1 LEU A 219     -44.895  16.208   2.799  1.00  3.24           H
ATOM   3331 3HD1 LEU A 219     -45.792  14.716   3.173  1.00  3.24           H
ATOM   3332  CD2 LEU A 219     -43.948  16.644   5.343  1.00  3.24           C
ATOM   3333 1HD2 LEU A 219     -43.025  16.092   5.169  1.00  3.24           H
ATOM   3334 2HD2 LEU A 219     -44.028  16.883   6.405  1.00  3.24           H
ATOM   3335 3HD2 LEU A 219     -43.916  17.572   4.774  1.00  3.24           H
ATOM   3336  N   ARG A 220     -47.960  13.657   5.191  1.00 -8.15           N
ATOM   3337  H   ARG A 220     -48.003  13.617   4.170  1.00 -8.15           H
ATOM   3338  CA  ARG A 220     -47.853  12.389   5.925  1.00 -8.15           C
ATOM   3339  HA  ARG A 220     -47.491  12.571   6.938  1.00 -8.15           H
ATOM   3340  C   ARG A 220     -46.833  11.531   5.197  1.00 -8.15           C
ATOM   3341  O   ARG A 220     -46.467  11.848   4.071  1.00 -8.15           O
ATOM   3342  CB  ARG A 220     -49.198  11.659   6.001  1.00 -8.15           C
ATOM   3343 1HB  ARG A 220     -49.604  11.548   4.998  1.00 -8.15           H
ATOM   3344 2HB  ARG A 220     -49.025  10.666   6.414  1.00 -8.15           H
ATOM   3345  CG  ARG A 220     -50.222  12.351   6.884  1.00 -8.15           C
ATOM   3346 1HG  ARG A 220     -49.751  12.585   7.838  1.00 -8.15           H
ATOM   3347 2HG  ARG A 220     -50.559  13.276   6.415  1.00 -8.15           H
ATOM   3348  CD  ARG A 220     -51.411  11.442   7.145  1.00 -8.15           C
ATOM   3349 1HD  ARG A 220     -51.042  10.485   7.509  1.00 -8.15           H
ATOM   3350 2HD  ARG A 220     -52.029  11.891   7.922  1.00 -8.15           H
ATOM   3351  NE  ARG A 220     -52.236  11.240   5.947  1.00 -8.15           N
ATOM   3352  HE  ARG A 220     -52.376  12.043   5.337  1.00 -8.15           H
ATOM   3353  CZ  ARG A 220     -52.860  10.129   5.584  1.00 -8.15           C
ATOM   3354  NH1 ARG A 220     -53.584  10.175   4.506  1.00 -8.15           N
ATOM   3355 1HH1 ARG A 220     -53.703  11.072   4.047  1.00 -8.15           H
ATOM   3356 2HH1 ARG A 220     -54.031   9.344   4.142  1.00 -8.15           H
ATOM   3357  NH2 ARG A 220     -52.778   8.993   6.222  1.00 -8.15           N
ATOM   3358 1HH2 ARG A 220     -52.290   8.946   7.111  1.00 -8.15           H
ATOM   3359 2HH2 ARG A 220     -53.212   8.170   5.828  1.00 -8.15           H
ATOM   3360  N   TRP A 221     -46.395  10.443   5.810  1.00 21.36           N
ATOM   3361  H   TRP A 221     -46.738  10.212   6.731  1.00 21.36           H
ATOM   3362  CA  TRP A 221     -45.433   9.532   5.195  1.00 21.36           C
ATOM   3363  HA  TRP A 221     -45.329   9.754   4.135  1.00 21.36           H
ATOM   3364  C   TRP A 221     -45.924   8.098   5.334  1.00 21.36           C
ATOM   3365  O   TRP A 221     -46.736   7.793   6.204  1.00 21.36           O
ATOM   3366  CB  TRP A 221     -44.062   9.691   5.862  1.00 21.36           C
ATOM   3367 1HB  TRP A 221     -44.177   9.582   6.941  1.00 21.36           H
ATOM   3368 2HB  TRP A 221     -43.399   8.905   5.502  1.00 21.36           H
ATOM   3369  CG  TRP A 221     -43.424  11.018   5.565  1.00 21.36           C
ATOM   3370  CD1 TRP A 221     -43.562  12.177   6.266  1.00 21.36           C
ATOM   3371  HD1 TRP A 221     -44.155  12.274   7.167  1.00 21.36           H
ATOM   3372  CD2 TRP A 221     -42.547  11.338   4.467  1.00 21.36           C
ATOM   3373  NE1 TRP A 221     -42.870  13.201   5.681  1.00 21.36           N
ATOM   3374  HE1 TRP A 221     -42.847  14.148   6.035  1.00 21.36           H
ATOM   3375  CE2 TRP A 221     -42.248  12.730   4.558  1.00 21.36           C
ATOM   3376  CE3 TRP A 221     -41.977  10.589   3.416  1.00 21.36           C
ATOM   3377  HE3 TRP A 221     -42.177   9.532   3.329  1.00 21.36           H
ATOM   3378  CZ2 TRP A 221     -41.431  13.391   3.614  1.00 21.36           C
ATOM   3379  HZ2 TRP A 221     -41.230  14.449   3.700  1.00 21.36           H
ATOM   3380  CZ3 TRP A 221     -41.146  11.246   2.470  1.00 21.36           C
ATOM   3381  HZ3 TRP A 221     -40.710  10.684   1.656  1.00 21.36           H
ATOM   3382  CH2 TRP A 221     -40.891  12.646   2.579  1.00 21.36           C
ATOM   3383  HH2 TRP A 221     -40.271  13.132   1.841  1.00 21.36           H
ATOM   3384  N   LEU A 222     -45.409   7.220   4.488  1.00  4.32           N
ATOM   3385  H   LEU A 222     -44.801   7.563   3.750  1.00  4.32           H
ATOM   3386  CA  LEU A 222     -45.666   5.784   4.522  1.00  4.32           C
ATOM   3387  HA  LEU A 222     -46.233   5.523   5.412  1.00  4.32           H
ATOM   3388  C   LEU A 222     -44.330   5.060   4.528  1.00  4.32           C
ATOM   3389  O   LEU A 222     -43.365   5.582   3.980  1.00  4.32           O
ATOM   3390  CB  LEU A 222     -46.420   5.334   3.269  1.00  4.32           C
ATOM   3391 1HB  LEU A 222     -45.801   5.585   2.411  1.00  4.32           H
ATOM   3392 2HB  LEU A 222     -46.506   4.248   3.306  1.00  4.32           H
ATOM   3393  CG  LEU A 222     -47.820   5.898   3.010  1.00  4.32           C
ATOM   3394  HG  LEU A 222     -47.770   6.985   2.989  1.00  4.32           H
ATOM   3395  CD1 LEU A 222     -48.282   5.414   1.648  1.00  4.32           C
ATOM   3396 1HD1 LEU A 222     -49.273   5.807   1.440  1.00  4.32           H
ATOM   3397 2HD1 LEU A 222     -48.324   4.324   1.624  1.00  4.32           H
ATOM   3398 3HD1 LEU A 222     -47.604   5.768   0.874  1.00  4.32           H
ATOM   3399  CD2 LEU A 222     -48.816   5.475   4.087  1.00  4.32           C
ATOM   3400 1HD2 LEU A 222     -49.833   5.715   3.777  1.00  4.32           H
ATOM   3401 2HD2 LEU A 222     -48.603   6.022   5.002  1.00  4.32           H
ATOM   3402 3HD2 LEU A 222     -48.747   4.403   4.273  1.00  4.32           H
ATOM   3403  N   LYS A 223     -44.299   3.864   5.101  1.00-10.21           N
ATOM   3404  H   LYS A 223     -45.156   3.529   5.548  1.00-10.21           H
ATOM   3405  CA  LYS A 223     -43.129   2.979   5.134  1.00-10.21           C
ATOM   3406  HA  LYS A 223     -42.373   3.301   4.415  1.00-10.21           H
ATOM   3407  C   LYS A 223     -43.645   1.603   4.753  1.00-10.21           C
ATOM   3408  O   LYS A 223     -44.381   0.998   5.524  1.00-10.21           O
ATOM   3409  CB  LYS A 223     -42.533   2.960   6.549  1.00-10.21           C
ATOM   3410 1HB  LYS A 223     -42.150   3.957   6.760  1.00-10.21           H
ATOM   3411 2HB  LYS A 223     -43.336   2.746   7.255  1.00-10.21           H
ATOM   3412  CG  LYS A 223     -41.411   1.953   6.798  1.00-10.21           C
ATOM   3413 1HG  LYS A 223     -41.791   0.944   6.642  1.00-10.21           H
ATOM   3414 2HG  LYS A 223     -40.594   2.134   6.100  1.00-10.21           H
ATOM   3415  CD  LYS A 223     -40.892   2.080   8.231  1.00-10.21           C
ATOM   3416 1HD  LYS A 223     -40.468   3.074   8.367  1.00-10.21           H
ATOM   3417 2HD  LYS A 223     -41.719   1.946   8.928  1.00-10.21           H
ATOM   3418  CE  LYS A 223     -39.826   1.036   8.526  1.00-10.21           C
ATOM   3419 1HE  LYS A 223     -40.272   0.045   8.420  1.00-10.21           H
ATOM   3420 2HE  LYS A 223     -39.030   1.127   7.784  1.00-10.21           H
ATOM   3421  NZ  LYS A 223     -39.218   1.145   9.901  1.00-10.21           N
ATOM   3422 1HZ  LYS A 223     -38.675   0.308  10.087  1.00-10.21           H
ATOM   3423 2HZ  LYS A 223     -39.940   1.242  10.604  1.00-10.21           H
ATOM   3424 3HZ  LYS A 223     -38.586   1.939   9.950  1.00-10.21           H
ATOM   3425  N   ASN A 224     -43.335   1.148   3.545  1.00 -8.70           N
ATOM   3426  H   ASN A 224     -42.737   1.720   2.947  1.00 -8.70           H
ATOM   3427  CA  ASN A 224     -43.814  -0.141   3.017  1.00 -8.70           C
ATOM   3428  HA  ASN A 224     -43.559  -0.181   1.957  1.00 -8.70           H
ATOM   3429  C   ASN A 224     -45.339  -0.298   3.132  1.00 -8.70           C
ATOM   3430  O   ASN A 224     -45.850  -1.365   3.473  1.00 -8.70           O
ATOM   3431  CB  ASN A 224     -43.081  -1.307   3.701  1.00 -8.70           C
ATOM   3432 1HB  ASN A 224     -43.320  -1.312   4.763  1.00 -8.70           H
ATOM   3433 2HB  ASN A 224     -43.419  -2.248   3.269  1.00 -8.70           H
ATOM   3434  CG  ASN A 224     -41.587  -1.221   3.536  1.00 -8.70           C
ATOM   3435  OD1 ASN A 224     -41.083  -1.010   2.437  1.00 -8.70           O
ATOM   3436  ND2 ASN A 224     -40.862  -1.369   4.610  1.00 -8.70           N
ATOM   3437 1HD2 ASN A 224     -39.860  -1.276   4.549  1.00 -8.70           H
ATOM   3438 2HD2 ASN A 224     -41.307  -1.619   5.481  1.00 -8.70           H
ATOM   3439  N   GLY A 225     -46.065   0.790   2.909  1.00 -6.56           N
ATOM   3440  H   GLY A 225     -45.605   1.638   2.617  1.00 -6.56           H
ATOM   3441  CA  GLY A 225     -47.518   0.802   3.031  1.00 -6.56           C
ATOM   3442 1HA  GLY A 225     -47.904   1.578   2.369  1.00 -6.56           H
ATOM   3443 2HA  GLY A 225     -47.909  -0.151   2.676  1.00 -6.56           H
ATOM   3444  C   GLY A 225     -48.092   1.051   4.413  1.00 -6.56           C
ATOM   3445  O   GLY A 225     -49.266   1.419   4.532  1.00 -6.56           O
ATOM   3446  N   LYS A 226     -47.296   0.905   5.464  1.00-12.20           N
ATOM   3447  H   LYS A 226     -46.332   0.614   5.327  1.00-12.20           H
ATOM   3448  CA  LYS A 226     -47.737   1.229   6.825  1.00-12.20           C
ATOM   3449  HA  LYS A 226     -48.748   0.861   7.000  1.00-12.20           H
ATOM   3450  C   LYS A 226     -47.695   2.738   6.921  1.00-12.20           C
ATOM   3451  O   LYS A 226     -46.866   3.351   6.251  1.00-12.20           O
ATOM   3452  CB  LYS A 226     -46.776   0.658   7.869  1.00-12.20           C
ATOM   3453 1HB  LYS A 226     -45.790   1.092   7.706  1.00-12.20           H
ATOM   3454 2HB  LYS A 226     -47.124   0.954   8.858  1.00-12.20           H
ATOM   3455  CG  LYS A 226     -46.656  -0.850   7.830  1.00-12.20           C
ATOM   3456 1HG  LYS A 226     -47.629  -1.283   8.058  1.00-12.20           H
ATOM   3457 2HG  LYS A 226     -46.348  -1.171   6.836  1.00-12.20           H
ATOM   3458  CD  LYS A 226     -45.635  -1.350   8.835  1.00-12.20           C
ATOM   3459 1HD  LYS A 226     -44.657  -0.924   8.606  1.00-12.20           H
ATOM   3460 2HD  LYS A 226     -45.940  -1.044   9.835  1.00-12.20           H
ATOM   3461  CE  LYS A 226     -45.558  -2.866   8.773  1.00-12.20           C
ATOM   3462 1HE  LYS A 226     -46.550  -3.274   8.980  1.00-12.20           H
ATOM   3463 2HE  LYS A 226     -45.272  -3.164   7.762  1.00-12.20           H
ATOM   3464  NZ  LYS A 226     -44.588  -3.450   9.748  1.00-12.20           N
ATOM   3465 1HZ  LYS A 226     -44.649  -4.459   9.714  1.00-12.20           H
ATOM   3466 2HZ  LYS A 226     -44.802  -3.138  10.688  1.00-12.20           H
ATOM   3467 3HZ  LYS A 226     -43.641  -3.178   9.512  1.00-12.20           H
ATOM   3468  N   GLU A 227     -48.532   3.349   7.740  1.00  7.50           N
ATOM   3469  H   GLU A 227     -49.188   2.816   8.307  1.00  7.50           H
ATOM   3470  CA  GLU A 227     -48.467   4.795   7.906  1.00  7.50           C
ATOM   3471  HA  GLU A 227     -48.364   5.261   6.929  1.00  7.50           H
ATOM   3472  C   GLU A 227     -47.225   5.081   8.741  1.00  7.50           C
ATOM   3473  O   GLU A 227     -47.055   4.549   9.838  1.00  7.50           O
ATOM   3474  CB  GLU A 227     -49.729   5.318   8.583  1.00  7.50           C
ATOM   3475 1HB  GLU A 227     -50.583   4.821   8.125  1.00  7.50           H
ATOM   3476 2HB  GLU A 227     -49.699   5.054   9.639  1.00  7.50           H
ATOM   3477  CG  GLU A 227     -49.926   6.814   8.432  1.00  7.50           C
ATOM   3478 1HG  GLU A 227     -49.080   7.336   8.879  1.00  7.50           H
ATOM   3479 2HG  GLU A 227     -49.957   7.052   7.368  1.00  7.50           H
ATOM   3480  CD  GLU A 227     -51.216   7.295   9.082  1.00  7.50           C
ATOM   3481  OE1 GLU A 227     -51.598   8.456   8.847  1.00  7.50           O
ATOM   3482  OE2 GLU A 227     -51.857   6.536   9.852  1.00  7.50           O
ATOM   3483  N   PHE A 228     -46.306   5.862   8.203  1.00 16.96           N
ATOM   3484  H   PHE A 228     -46.490   6.346   7.327  1.00 16.96           H
ATOM   3485  CA  PHE A 228     -45.028   6.070   8.857  1.00 16.96           C
ATOM   3486  HA  PHE A 228     -44.804   5.190   9.455  1.00 16.96           H
ATOM   3487  C   PHE A 228     -45.128   7.259   9.783  1.00 16.96           C
ATOM   3488  O   PHE A 228     -45.023   8.412   9.380  1.00 16.96           O
ATOM   3489  CB  PHE A 228     -43.908   6.256   7.843  1.00 16.96           C
ATOM   3490 1HB  PHE A 228     -43.946   5.422   7.155  1.00 16.96           H
ATOM   3491 2HB  PHE A 228     -44.073   7.171   7.281  1.00 16.96           H
ATOM   3492  CG  PHE A 228     -42.540   6.292   8.454  1.00 16.96           C
ATOM   3493  CD1 PHE A 228     -42.156   5.346   9.426  1.00 16.96           C
ATOM   3494  HD1 PHE A 228     -42.837   4.566   9.724  1.00 16.96           H
ATOM   3495  CD2 PHE A 228     -41.614   7.265   8.045  1.00 16.96           C
ATOM   3496  HD2 PHE A 228     -41.889   7.991   7.293  1.00 16.96           H
ATOM   3497  CE1 PHE A 228     -40.878   5.394  10.012  1.00 16.96           C
ATOM   3498  HE1 PHE A 228     -40.602   4.676  10.769  1.00 16.96           H
ATOM   3499  CE2 PHE A 228     -40.318   7.300   8.601  1.00 16.96           C
ATOM   3500  HE2 PHE A 228     -39.604   8.041   8.270  1.00 16.96           H
ATOM   3501  CZ  PHE A 228     -39.960   6.372   9.596  1.00 16.96           C
ATOM   3502  HZ  PHE A 228     -38.981   6.418  10.037  1.00 16.96           H
ATOM   3503  N   LYS A 229     -45.349   6.931  11.042  1.00  5.12           N
ATOM   3504  H   LYS A 229     -45.432   5.950  11.269  1.00  5.12           H
ATOM   3505  CA  LYS A 229     -45.462   7.885  12.139  1.00  5.12           C
ATOM   3506  HA  LYS A 229     -45.288   8.901  11.796  1.00  5.12           H
ATOM   3507  C   LYS A 229     -44.304   7.449  13.034  1.00  5.12           C
ATOM   3508  O   LYS A 229     -43.781   6.356  12.794  1.00  5.12           O
ATOM   3509  CB  LYS A 229     -46.875   7.793  12.719  1.00  5.12           C
ATOM   3510 1HB  LYS A 229     -47.077   6.762  12.994  1.00  5.12           H
ATOM   3511 2HB  LYS A 229     -46.946   8.427  13.600  1.00  5.12           H
ATOM   3512  CG  LYS A 229     -47.910   8.249  11.687  1.00  5.12           C
ATOM   3513 1HG  LYS A 229     -47.616   9.232  11.322  1.00  5.12           H
ATOM   3514 2HG  LYS A 229     -47.898   7.558  10.846  1.00  5.12           H
ATOM   3515  CD  LYS A 229     -49.338   8.336  12.198  1.00  5.12           C
ATOM   3516 1HD  LYS A 229     -49.374   8.969  13.087  1.00  5.12           H
ATOM   3517 2HD  LYS A 229     -49.945   8.797  11.418  1.00  5.12           H
ATOM   3518  CE  LYS A 229     -49.922   6.967  12.516  1.00  5.12           C
ATOM   3519 1HE  LYS A 229     -49.733   6.289  11.682  1.00  5.12           H
ATOM   3520 2HE  LYS A 229     -49.454   6.569  13.418  1.00  5.12           H
ATOM   3521  NZ  LYS A 229     -51.394   7.090  12.718  1.00  5.12           N
ATOM   3522 1HZ  LYS A 229     -51.765   6.221  13.078  1.00  5.12           H
ATOM   3523 2HZ  LYS A 229     -51.846   7.300  11.835  1.00  5.12           H
ATOM   3524 3HZ  LYS A 229     -51.592   7.833  13.383  1.00  5.12           H
ATOM   3525  N   PRO A 230     -43.824   8.275  13.985  1.00 -9.99           N
ATOM   3526  CA  PRO A 230     -42.572   7.908  14.674  1.00 -9.99           C
ATOM   3527  HA  PRO A 230     -41.745   7.937  13.966  1.00 -9.99           H
ATOM   3528  C   PRO A 230     -42.564   6.548  15.360  1.00 -9.99           C
ATOM   3529  O   PRO A 230     -41.551   5.858  15.390  1.00 -9.99           O
ATOM   3530  CB  PRO A 230     -42.412   9.022  15.711  1.00 -9.99           C
ATOM   3531 1HB  PRO A 230     -42.880   8.732  16.652  1.00 -9.99           H
ATOM   3532 2HB  PRO A 230     -41.361   9.261  15.867  1.00 -9.99           H
ATOM   3533  CG  PRO A 230     -43.111  10.169  15.122  1.00 -9.99           C
ATOM   3534 1HG  PRO A 230     -43.408  10.878  15.890  1.00 -9.99           H
ATOM   3535 2HG  PRO A 230     -42.468  10.652  14.389  1.00 -9.99           H
ATOM   3536  CD  PRO A 230     -44.312   9.586  14.452  1.00 -9.99           C
ATOM   3537 1HD  PRO A 230     -45.120   9.453  15.169  1.00 -9.99           H
ATOM   3538 2HD  PRO A 230     -44.627  10.216  13.619  1.00 -9.99           H
ATOM   3539  N   ASP A 231     -43.727   6.116  15.817  1.00-10.35           N
ATOM   3540  H   ASP A 231     -44.547   6.698  15.709  1.00-10.35           H
ATOM   3541  CA  ASP A 231     -43.907   4.813  16.449  1.00-10.35           C
ATOM   3542  HA  ASP A 231     -43.233   4.748  17.303  1.00-10.35           H
ATOM   3543  C   ASP A 231     -43.640   3.613  15.534  1.00-10.35           C
ATOM   3544  O   ASP A 231     -43.528   2.480  16.002  1.00-10.35           O
ATOM   3545  CB  ASP A 231     -45.348   4.709  16.943  1.00-10.35           C
ATOM   3546 1HB  ASP A 231     -45.424   3.849  17.598  1.00-10.35           H
ATOM   3547 2HB  ASP A 231     -45.602   5.606  17.508  1.00-10.35           H
ATOM   3548  CG  ASP A 231     -46.336   4.525  15.812  1.00-10.35           C
ATOM   3549  OD1 ASP A 231     -46.321   5.322  14.847  1.00-10.35           O
ATOM   3550  OD2 ASP A 231     -47.138   3.578  15.847  1.00-10.35           O
ATOM   3551  N   HIS A 232     -43.528   3.864  14.235  1.00 10.44           N
ATOM   3552  H   HIS A 232     -43.634   4.828  13.923  1.00 10.44           H
ATOM   3553  CA  HIS A 232     -43.250   2.841  13.225  1.00 10.44           C
ATOM   3554  HA  HIS A 232     -43.583   1.875  13.603  1.00 10.44           H
ATOM   3555  C   HIS A 232     -41.754   2.691  12.923  1.00 10.44           C
ATOM   3556  O   HIS A 232     -41.386   2.014  11.951  1.00 10.44           O
ATOM   3557  CB  HIS A 232     -44.049   3.125  11.946  1.00 10.44           C
ATOM   3558 1HB  HIS A 232     -43.980   4.179  11.696  1.00 10.44           H
ATOM   3559 2HB  HIS A 232     -43.614   2.561  11.122  1.00 10.44           H
ATOM   3560  CG  HIS A 232     -45.486   2.710  12.026  1.00 10.44           C
ATOM   3561  ND1 HIS A 232     -46.446   3.329  12.823  1.00 10.44           N
ATOM   3562  HD1 HIS A 232     -46.289   4.113  13.461  1.00 10.44           H
ATOM   3563  CD2 HIS A 232     -46.148   1.696  11.419  1.00 10.44           C
ATOM   3564  HD2 HIS A 232     -45.709   0.983  10.734  1.00 10.44           H
ATOM   3565  CE1 HIS A 232     -47.606   2.708  12.671  1.00 10.44           C
ATOM   3566  HE1 HIS A 232     -48.526   2.967  13.183  1.00 10.44           H
ATOM   3567  NE2 HIS A 232     -47.451   1.718  11.826  1.00 10.44           N
ATOM   3568  HE2 HIS A 232     -48.173   1.053  11.530  1.00 10.44           H
ATOM   3569  N   ARG A 233     -40.884   3.266  13.748  1.00  2.42           N
ATOM   3570  H   ARG A 233     -41.200   3.943  14.439  1.00  2.42           H
ATOM   3571  CA  ARG A 233     -39.481   2.836  13.790  1.00  2.42           C
ATOM   3572  HA  ARG A 233     -39.442   1.798  13.464  1.00  2.42           H
ATOM   3573  C   ARG A 233     -38.911   2.887  15.198  1.00  2.42           C
ATOM   3574  O   ARG A 233     -39.418   3.607  16.059  1.00  2.42           O
ATOM   3575  CB  ARG A 233     -38.576   3.642  12.851  1.00  2.42           C
ATOM   3576 1HB  ARG A 233     -37.619   3.123  12.830  1.00  2.42           H
ATOM   3577 2HB  ARG A 233     -38.989   3.603  11.845  1.00  2.42           H
ATOM   3578  CG  ARG A 233     -38.318   5.105  13.213  1.00  2.42           C
ATOM   3579 1HG  ARG A 233     -39.250   5.668  13.152  1.00  2.42           H
ATOM   3580 2HG  ARG A 233     -37.921   5.171  14.224  1.00  2.42           H
ATOM   3581  CD  ARG A 233     -37.293   5.694  12.248  1.00  2.42           C
ATOM   3582 1HD  ARG A 233     -37.671   5.571  11.236  1.00  2.42           H
ATOM   3583 2HD  ARG A 233     -37.168   6.758  12.447  1.00  2.42           H
ATOM   3584  NE  ARG A 233     -35.993   5.014  12.328  1.00  2.42           N
ATOM   3585  HE  ARG A 233     -35.869   4.196  11.735  1.00  2.42           H
ATOM   3586  CZ  ARG A 233     -34.962   5.343  13.095  1.00  2.42           C
ATOM   3587  NH1 ARG A 233     -33.914   4.582  13.053  1.00  2.42           N
ATOM   3588 1HH1 ARG A 233     -33.934   3.766  12.453  1.00  2.42           H
ATOM   3589 2HH1 ARG A 233     -33.099   4.809  13.606  1.00  2.42           H
ATOM   3590  NH2 ARG A 233     -34.898   6.409  13.844  1.00  2.42           N
ATOM   3591 1HH2 ARG A 233     -35.720   6.985  13.983  1.00  2.42           H
ATOM   3592 2HH2 ARG A 233     -34.020   6.624  14.301  1.00  2.42           H
ATOM   3593  N   ILE A 234     -37.828   2.155  15.403  1.00-24.39           N
ATOM   3594  H   ILE A 234     -37.476   1.575  14.659  1.00-24.39           H
ATOM   3595  CA  ILE A 234     -37.057   2.227  16.643  1.00-24.39           C
ATOM   3596  HA  ILE A 234     -37.711   2.070  17.501  1.00-24.39           H
ATOM   3597  C   ILE A 234     -36.483   3.642  16.681  1.00-24.39           C
ATOM   3598  O   ILE A 234     -35.939   4.104  15.687  1.00-24.39           O
ATOM   3599  CB  ILE A 234     -35.901   1.170  16.654  1.00-24.39           C
ATOM   3600  HB  ILE A 234     -35.266   1.343  15.784  1.00-24.39           H
ATOM   3601  CG1 ILE A 234     -36.494  -0.252  16.555  1.00-24.39           C
ATOM   3602 1HG1 ILE A 234     -37.106  -0.426  17.439  1.00-24.39           H
ATOM   3603 2HG1 ILE A 234     -37.144  -0.302  15.684  1.00-24.39           H
ATOM   3604  CG2 ILE A 234     -35.032   1.307  17.926  1.00-24.39           C
ATOM   3605 1HG2 ILE A 234     -34.193   0.612  17.886  1.00-24.39           H
ATOM   3606 2HG2 ILE A 234     -35.626   1.100  18.816  1.00-24.39           H
ATOM   3607 3HG2 ILE A 234     -34.616   2.313  17.997  1.00-24.39           H
ATOM   3608  CD1 ILE A 234     -35.482  -1.409  16.443  1.00-24.39           C
ATOM   3609 1HD1 ILE A 234     -36.017  -2.341  16.262  1.00-24.39           H
ATOM   3610 2HD1 ILE A 234     -34.919  -1.511  17.371  1.00-24.39           H
ATOM   3611 3HD1 ILE A 234     -34.793  -1.231  15.619  1.00-24.39           H
ATOM   3612  N   GLY A 235     -36.632   4.344  17.797  1.00-11.50           N
ATOM   3613  H   GLY A 235     -37.137   3.939  18.580  1.00-11.50           H
ATOM   3614  CA  GLY A 235     -36.051   5.670  17.953  1.00-11.50           C
ATOM   3615 1HA  GLY A 235     -35.858   5.826  19.015  1.00-11.50           H
ATOM   3616 2HA  GLY A 235     -35.089   5.686  17.440  1.00-11.50           H
ATOM   3617  C   GLY A 235     -36.857   6.858  17.454  1.00-11.50           C
ATOM   3618  O   GLY A 235     -36.533   8.001  17.790  1.00-11.50           O
ATOM   3619  N   GLY A 236     -37.919   6.633  16.692  1.00 -0.21           N
ATOM   3620  H   GLY A 236     -38.167   5.685  16.442  1.00 -0.21           H
ATOM   3621  CA  GLY A 236     -38.733   7.735  16.191  1.00 -0.21           C
ATOM   3622 1HA  GLY A 236     -39.668   7.331  15.816  1.00 -0.21           H
ATOM   3623 2HA  GLY A 236     -38.965   8.405  17.020  1.00 -0.21           H
ATOM   3624  C   GLY A 236     -38.087   8.555  15.086  1.00 -0.21           C
ATOM   3625  O   GLY A 236     -37.085   8.139  14.508  1.00 -0.21           O
ATOM   3626  N   TYR A 237     -38.650   9.714  14.771  1.00 11.39           N
ATOM   3627  H   TYR A 237     -39.459  10.044  15.278  1.00 11.39           H
ATOM   3628  CA  TYR A 237     -38.110  10.605  13.744  1.00 11.39           C
ATOM   3629  HA  TYR A 237     -37.021  10.556  13.759  1.00 11.39           H
ATOM   3630  C   TYR A 237     -38.540  12.033  14.080  1.00 11.39           C
ATOM   3631  O   TYR A 237     -39.414  12.211  14.935  1.00 11.39           O
ATOM   3632  CB  TYR A 237     -38.608  10.198  12.343  1.00 11.39           C
ATOM   3633 1HB  TYR A 237     -38.165  10.876  11.615  1.00 11.39           H
ATOM   3634 2HB  TYR A 237     -38.229   9.199  12.130  1.00 11.39           H
ATOM   3635  CG  TYR A 237     -40.112  10.194  12.096  1.00 11.39           C
ATOM   3636  CD1 TYR A 237     -40.875  11.382  12.163  1.00 11.39           C
ATOM   3637  HD1 TYR A 237     -40.433  12.303  12.498  1.00 11.39           H
ATOM   3638  CD2 TYR A 237     -40.765   9.018  11.670  1.00 11.39           C
ATOM   3639  HD2 TYR A 237     -40.231   8.080  11.659  1.00 11.39           H
ATOM   3640  CE1 TYR A 237     -42.222  11.408  11.762  1.00 11.39           C
ATOM   3641  HE1 TYR A 237     -42.802  12.315  11.846  1.00 11.39           H
ATOM   3642  CE2 TYR A 237     -42.109   9.067  11.188  1.00 11.39           C
ATOM   3643  HE2 TYR A 237     -42.578   8.181  10.791  1.00 11.39           H
ATOM   3644  CZ  TYR A 237     -42.801  10.286  11.206  1.00 11.39           C
ATOM   3645  OH  TYR A 237     -44.044  10.499  10.679  1.00 11.39           O
ATOM   3646  HH  TYR A 237     -44.383   9.744  10.180  1.00 11.39           H
ATOM   3647  N   LYS A 238     -38.048  13.024  13.343  1.00-10.19           N
ATOM   3648  H   LYS A 238     -37.313  12.820  12.668  1.00-10.19           H
ATOM   3649  CA  LYS A 238     -38.619  14.380  13.362  1.00-10.19           C
ATOM   3650  HA  LYS A 238     -39.481  14.413  14.025  1.00-10.19           H
ATOM   3651  C   LYS A 238     -39.108  14.747  11.972  1.00-10.19           C
ATOM   3652  O   LYS A 238     -38.552  14.268  10.993  1.00-10.19           O
ATOM   3653  CB  LYS A 238     -37.610  15.437  13.828  1.00-10.19           C
ATOM   3654 1HB  LYS A 238     -36.641  15.253  13.363  1.00-10.19           H
ATOM   3655 2HB  LYS A 238     -37.972  16.407  13.486  1.00-10.19           H
ATOM   3656  CG  LYS A 238     -37.456  15.525  15.340  1.00-10.19           C
ATOM   3657 1HG  LYS A 238     -38.450  15.587  15.784  1.00-10.19           H
ATOM   3658 2HG  LYS A 238     -36.950  14.636  15.718  1.00-10.19           H
ATOM   3659  CD  LYS A 238     -36.678  16.778  15.729  1.00-10.19           C
ATOM   3660 1HD  LYS A 238     -35.666  16.720  15.328  1.00-10.19           H
ATOM   3661 2HD  LYS A 238     -37.180  17.645  15.297  1.00-10.19           H
ATOM   3662  CE  LYS A 238     -36.624  16.961  17.241  1.00-10.19           C
ATOM   3663 1HE  LYS A 238     -37.642  16.936  17.635  1.00-10.19           H
ATOM   3664 2HE  LYS A 238     -36.055  16.143  17.687  1.00-10.19           H
ATOM   3665  NZ  LYS A 238     -35.995  18.269  17.601  1.00-10.19           N
ATOM   3666 1HZ  LYS A 238     -36.059  18.434  18.598  1.00-10.19           H
ATOM   3667 2HZ  LYS A 238     -36.464  19.031  17.123  1.00-10.19           H
ATOM   3668 3HZ  LYS A 238     -35.017  18.276  17.335  1.00-10.19           H
ATOM   3669  N   VAL A 239     -40.115  15.605  11.902  1.00  0.99           N
ATOM   3670  H   VAL A 239     -40.528  15.943  12.766  1.00  0.99           H
ATOM   3671  CA  VAL A 239     -40.646  16.163  10.652  1.00  0.99           C
ATOM   3672  HA  VAL A 239     -39.999  15.917   9.815  1.00  0.99           H
ATOM   3673  C   VAL A 239     -40.632  17.668  10.867  1.00  0.99           C
ATOM   3674  O   VAL A 239     -40.900  18.127  11.978  1.00  0.99           O
ATOM   3675  CB  VAL A 239     -42.104  15.661  10.354  1.00  0.99           C
ATOM   3676  HB  VAL A 239     -42.680  15.719  11.277  1.00  0.99           H
ATOM   3677  CG1 VAL A 239     -42.840  16.486   9.277  1.00  0.99           C
ATOM   3678 1HG1 VAL A 239     -43.815  16.041   9.070  1.00  0.99           H
ATOM   3679 2HG1 VAL A 239     -42.256  16.522   8.356  1.00  0.99           H
ATOM   3680 3HG1 VAL A 239     -43.007  17.501   9.635  1.00  0.99           H
ATOM   3681  CG2 VAL A 239     -42.073  14.218   9.883  1.00  0.99           C
ATOM   3682 1HG2 VAL A 239     -43.085  13.810   9.884  1.00  0.99           H
ATOM   3683 2HG2 VAL A 239     -41.451  13.626  10.547  1.00  0.99           H
ATOM   3684 3HG2 VAL A 239     -41.662  14.163   8.876  1.00  0.99           H
ATOM   3685  N   ARG A 240     -40.346  18.431   9.823  1.00  6.65           N
ATOM   3686  H   ARG A 240     -40.071  17.988   8.943  1.00  6.65           H
ATOM   3687  CA  ARG A 240     -40.561  19.878   9.815  1.00  6.65           C
ATOM   3688  HA  ARG A 240     -41.063  20.210  10.725  1.00  6.65           H
ATOM   3689  C   ARG A 240     -41.495  20.070   8.628  1.00  6.65           C
ATOM   3690  O   ARG A 240     -41.277  19.487   7.570  1.00  6.65           O
ATOM   3691  CB  ARG A 240     -39.243  20.635   9.633  1.00  6.65           C
ATOM   3692 1HB  ARG A 240     -38.666  20.133   8.862  1.00  6.65           H
ATOM   3693 2HB  ARG A 240     -39.483  21.639   9.288  1.00  6.65           H
ATOM   3694  CG  ARG A 240     -38.372  20.750  10.881  1.00  6.65           C
ATOM   3695 1HG  ARG A 240     -38.920  21.299  11.646  1.00  6.65           H
ATOM   3696 2HG  ARG A 240     -38.148  19.750  11.254  1.00  6.65           H
ATOM   3697  CD  ARG A 240     -37.054  21.482  10.583  1.00  6.65           C
ATOM   3698 1HD  ARG A 240     -36.425  21.450  11.474  1.00  6.65           H
ATOM   3699 2HD  ARG A 240     -36.540  20.965   9.772  1.00  6.65           H
ATOM   3700  NE  ARG A 240     -37.269  22.886  10.197  1.00  6.65           N
ATOM   3701  HE  ARG A 240     -38.223  23.221  10.216  1.00  6.65           H
ATOM   3702  CZ  ARG A 240     -36.346  23.753   9.798  1.00  6.65           C
ATOM   3703  NH1 ARG A 240     -36.728  24.923   9.378  1.00  6.65           N
ATOM   3704 1HH1 ARG A 240     -37.701  25.199   9.421  1.00  6.65           H
ATOM   3705 2HH1 ARG A 240     -36.058  25.559   8.958  1.00  6.65           H
ATOM   3706  NH2 ARG A 240     -35.067  23.490   9.753  1.00  6.65           N
ATOM   3707 1HH2 ARG A 240     -34.721  22.592  10.043  1.00  6.65           H
ATOM   3708 2HH2 ARG A 240     -34.430  24.192   9.415  1.00  6.65           H
ATOM   3709  N   TYR A 241     -42.576  20.810   8.815  1.00  7.43           N
ATOM   3710  H   TYR A 241     -42.709  21.296   9.695  1.00  7.43           H
ATOM   3711  CA  TYR A 241     -43.618  20.888   7.788  1.00  7.43           C
ATOM   3712  HA  TYR A 241     -43.668  19.928   7.272  1.00  7.43           H
ATOM   3713  C   TYR A 241     -43.362  21.936   6.714  1.00  7.43           C
ATOM   3714  O   TYR A 241     -43.655  21.691   5.555  1.00  7.43           O
ATOM   3715  CB  TYR A 241     -44.987  21.122   8.427  1.00  7.43           C
ATOM   3716 1HB  TYR A 241     -44.902  21.876   9.208  1.00  7.43           H
ATOM   3717 2HB  TYR A 241     -45.667  21.492   7.661  1.00  7.43           H
ATOM   3718  CG  TYR A 241     -45.576  19.845   8.987  1.00  7.43           C
ATOM   3719  CD1 TYR A 241     -45.230  19.372  10.272  1.00  7.43           C
ATOM   3720  HD1 TYR A 241     -44.564  19.946  10.899  1.00  7.43           H
ATOM   3721  CD2 TYR A 241     -46.469  19.081   8.209  1.00  7.43           C
ATOM   3722  HD2 TYR A 241     -46.753  19.430   7.224  1.00  7.43           H
ATOM   3723  CE1 TYR A 241     -45.740  18.129  10.750  1.00  7.43           C
ATOM   3724  HE1 TYR A 241     -45.461  17.765  11.728  1.00  7.43           H
ATOM   3725  CE2 TYR A 241     -46.991  17.854   8.693  1.00  7.43           C
ATOM   3726  HE2 TYR A 241     -47.676  17.274   8.094  1.00  7.43           H
ATOM   3727  CZ  TYR A 241     -46.610  17.385   9.947  1.00  7.43           C
ATOM   3728  OH  TYR A 241     -47.115  16.178  10.345  1.00  7.43           O
ATOM   3729  HH  TYR A 241     -46.680  15.831  11.130  1.00  7.43           H
ATOM   3730  N   ALA A 242     -42.763  23.067   7.064  1.00  9.21           N
ATOM   3731  H   ALA A 242     -42.551  23.248   8.031  1.00  9.21           H
ATOM   3732  CA  ALA A 242     -42.451  24.094   6.064  1.00  9.21           C
ATOM   3733  HA  ALA A 242     -43.344  24.286   5.466  1.00  9.21           H
ATOM   3734  C   ALA A 242     -41.335  23.649   5.111  1.00  9.21           C
ATOM   3735  O   ALA A 242     -41.238  24.103   3.978  1.00  9.21           O
ATOM   3736  CB  ALA A 242     -42.054  25.392   6.768  1.00  9.21           C
ATOM   3737 1HB  ALA A 242     -42.870  25.731   7.408  1.00  9.21           H
ATOM   3738 2HB  ALA A 242     -41.852  26.163   6.020  1.00  9.21           H
ATOM   3739 3HB  ALA A 242     -41.159  25.236   7.366  1.00  9.21           H
ATOM   3740  N   THR A 243     -40.495  22.739   5.580  1.00 20.98           N
ATOM   3741  H   THR A 243     -40.602  22.399   6.520  1.00 20.98           H
ATOM   3742  CA  THR A 243     -39.393  22.194   4.786  1.00 20.98           C
ATOM   3743  HA  THR A 243     -39.023  22.937   4.079  1.00 20.98           H
ATOM   3744  C   THR A 243     -39.847  20.939   4.054  1.00 20.98           C
ATOM   3745  O   THR A 243     -39.122  20.347   3.251  1.00 20.98           O
ATOM   3746  CB  THR A 243     -38.274  21.739   5.721  1.00 20.98           C
ATOM   3747  HB  THR A 243     -37.410  21.403   5.147  1.00 20.98           H
ATOM   3748  OG1 THR A 243     -38.783  20.675   6.520  1.00 20.98           O
ATOM   3749  HG1 THR A 243     -38.183  19.922   6.436  1.00 20.98           H
ATOM   3750  CG2 THR A 243     -37.888  22.818   6.708  1.00 20.98           C
ATOM   3751 1HG2 THR A 243     -36.946  22.537   7.177  1.00 20.98           H
ATOM   3752 2HG2 THR A 243     -38.649  22.927   7.477  1.00 20.98           H
ATOM   3753 3HG2 THR A 243     -37.759  23.772   6.196  1.00 20.98           H
ATOM   3754  N   TRP A 244     -41.056  20.523   4.416  1.00 69.92           N
ATOM   3755  H   TRP A 244     -41.599  21.113   5.026  1.00 69.92           H
ATOM   3756  CA  TRP A 244     -41.686  19.282   3.986  1.00 69.92           C
ATOM   3757  HA  TRP A 244     -42.560  19.138   4.616  1.00 69.92           H
ATOM   3758  C   TRP A 244     -40.796  18.054   4.135  1.00 69.92           C
ATOM   3759  O   TRP A 244     -40.791  17.173   3.275  1.00 69.92           O
ATOM   3760  CB  TRP A 244     -42.175  19.428   2.550  1.00 69.92           C
ATOM   3761 1HB  TRP A 244     -41.309  19.502   1.896  1.00 69.92           H
ATOM   3762 2HB  TRP A 244     -42.754  18.546   2.276  1.00 69.92           H
ATOM   3763  CG  TRP A 244     -43.027  20.644   2.362  1.00 69.92           C
ATOM   3764  CD1 TRP A 244     -42.612  21.905   2.058  1.00 69.92           C
ATOM   3765  HD1 TRP A 244     -41.578  22.182   1.892  1.00 69.92           H
ATOM   3766  CD2 TRP A 244     -44.454  20.738   2.509  1.00 69.92           C
ATOM   3767  NE1 TRP A 244     -43.655  22.782   2.030  1.00 69.92           N
ATOM   3768  HE1 TRP A 244     -43.563  23.782   1.856  1.00 69.92           H
ATOM   3769  CE2 TRP A 244     -44.806  22.105   2.316  1.00 69.92           C
ATOM   3770  CE3 TRP A 244     -45.474  19.810   2.802  1.00 69.92           C
ATOM   3771  HE3 TRP A 244     -45.236  18.767   2.931  1.00 69.92           H
ATOM   3772  CZ2 TRP A 244     -46.129  22.566   2.432  1.00 69.92           C
ATOM   3773  HZ2 TRP A 244     -46.369  23.608   2.276  1.00 69.92           H
ATOM   3774  CZ3 TRP A 244     -46.810  20.270   2.927  1.00 69.92           C
ATOM   3775  HZ3 TRP A 244     -47.602  19.574   3.162  1.00 69.92           H
ATOM   3776  CH2 TRP A 244     -47.115  21.653   2.745  1.00 69.92           C
ATOM   3777  HH2 TRP A 244     -48.134  21.995   2.845  1.00 69.92           H
ATOM   3778  N   SER A 245     -40.007  17.998   5.196  1.00 -6.44           N
ATOM   3779  H   SER A 245     -40.106  18.687   5.938  1.00 -6.44           H
ATOM   3780  CA  SER A 245     -38.972  16.977   5.314  1.00 -6.44           C
ATOM   3781  HA  SER A 245     -39.053  16.286   4.478  1.00 -6.44           H
ATOM   3782  C   SER A 245     -39.105  16.154   6.576  1.00 -6.44           C
ATOM   3783  O   SER A 245     -39.715  16.574   7.559  1.00 -6.44           O
ATOM   3784  CB  SER A 245     -37.587  17.619   5.246  1.00 -6.44           C
ATOM   3785 1HB  SER A 245     -36.833  16.834   5.175  1.00 -6.44           H
ATOM   3786 2HB  SER A 245     -37.535  18.243   4.353  1.00 -6.44           H
ATOM   3787  OG  SER A 245     -37.311  18.418   6.381  1.00 -6.44           O
ATOM   3788  HG  SER A 245     -36.468  18.867   6.221  1.00 -6.44           H
ATOM   3789  N   ILE A 246     -38.529  14.965   6.520  1.00-13.17           N
ATOM   3790  H   ILE A 246     -38.028  14.702   5.674  1.00-13.17           H
ATOM   3791  CA  ILE A 246     -38.541  14.004   7.614  1.00-13.17           C
ATOM   3792  HA  ILE A 246     -38.888  14.482   8.527  1.00-13.17           H
ATOM   3793  C   ILE A 246     -37.084  13.606   7.806  1.00-13.17           C
ATOM   3794  O   ILE A 246     -36.348  13.448   6.831  1.00-13.17           O
ATOM   3795  CB  ILE A 246     -39.483  12.809   7.282  1.00-13.17           C
ATOM   3796  HB  ILE A 246     -40.477  13.222   7.118  1.00-13.17           H
ATOM   3797  CG1 ILE A 246     -39.560  11.824   8.458  1.00-13.17           C
ATOM   3798 1HG1 ILE A 246     -38.619  11.276   8.521  1.00-13.17           H
ATOM   3799 2HG1 ILE A 246     -39.685  12.391   9.379  1.00-13.17           H
ATOM   3800  CG2 ILE A 246     -39.068  12.085   5.992  1.00-13.17           C
ATOM   3801 1HG2 ILE A 246     -39.812  11.336   5.723  1.00-13.17           H
ATOM   3802 2HG2 ILE A 246     -38.099  11.599   6.118  1.00-13.17           H
ATOM   3803 3HG2 ILE A 246     -39.013  12.795   5.170  1.00-13.17           H
ATOM   3804  CD1 ILE A 246     -40.704  10.825   8.354  1.00-13.17           C
ATOM   3805 1HD1 ILE A 246     -40.649  10.143   9.195  1.00-13.17           H
ATOM   3806 2HD1 ILE A 246     -40.635  10.243   7.436  1.00-13.17           H
ATOM   3807 3HD1 ILE A 246     -41.660  11.349   8.383  1.00-13.17           H
ATOM   3808  N   ILE A 247     -36.657  13.500   9.055  1.00  0.02           N
ATOM   3809  H   ILE A 247     -37.313  13.681   9.813  1.00  0.02           H
ATOM   3810  CA  ILE A 247     -35.283  13.155   9.405  1.00  0.02           C
ATOM   3811  HA  ILE A 247     -34.734  12.878   8.505  1.00  0.02           H
ATOM   3812  C   ILE A 247     -35.353  11.960  10.349  1.00  0.02           C
ATOM   3813  O   ILE A 247     -35.890  12.069  11.458  1.00  0.02           O
ATOM   3814  CB  ILE A 247     -34.547  14.340  10.116  1.00  0.02           C
ATOM   3815  HB  ILE A 247     -35.037  14.524  11.072  1.00  0.02           H
ATOM   3816  CG1 ILE A 247     -34.656  15.639   9.283  1.00  0.02           C
ATOM   3817 1HG1 ILE A 247     -34.159  15.489   8.328  1.00  0.02           H
ATOM   3818 2HG1 ILE A 247     -35.706  15.845   9.081  1.00  0.02           H
ATOM   3819  CG2 ILE A 247     -33.064  13.963  10.389  1.00  0.02           C
ATOM   3820 1HG2 ILE A 247     -32.579  14.742  10.979  1.00  0.02           H
ATOM   3821 2HG2 ILE A 247     -32.527  13.842   9.448  1.00  0.02           H
ATOM   3822 3HG2 ILE A 247     -33.002  13.031  10.951  1.00  0.02           H
ATOM   3823  CD1 ILE A 247     -34.070  16.899   9.940  1.00  0.02           C
ATOM   3824 1HD1 ILE A 247     -34.331  17.771   9.338  1.00  0.02           H
ATOM   3825 2HD1 ILE A 247     -32.984  16.826   9.999  1.00  0.02           H
ATOM   3826 3HD1 ILE A 247     -34.484  17.023  10.942  1.00  0.02           H
ATOM   3827  N   MET A 248     -34.802  10.830   9.936  1.00-14.69           N
ATOM   3828  H   MET A 248     -34.364  10.793   9.015  1.00-14.69           H
ATOM   3829  CA  MET A 248     -34.677   9.650  10.788  1.00-14.69           C
ATOM   3830  HA  MET A 248     -35.317   9.726  11.667  1.00-14.69           H
ATOM   3831  C   MET A 248     -33.215   9.622  11.186  1.00-14.69           C
ATOM   3832  O   MET A 248     -32.371  10.056  10.406  1.00-14.69           O
ATOM   3833  CB  MET A 248     -34.979   8.371  10.011  1.00-14.69           C
ATOM   3834 1HB  MET A 248     -34.257   8.295   9.199  1.00-14.69           H
ATOM   3835 2HB  MET A 248     -34.838   7.520  10.677  1.00-14.69           H
ATOM   3836  CG  MET A 248     -36.377   8.307   9.429  1.00-14.69           C
ATOM   3837 1HG  MET A 248     -37.106   8.452  10.225  1.00-14.69           H
ATOM   3838 2HG  MET A 248     -36.499   9.093   8.684  1.00-14.69           H
ATOM   3839  SD  MET A 248     -36.660   6.702   8.659  1.00-14.69           S
ATOM   3840  CE  MET A 248     -35.587   6.740   7.257  1.00-14.69           C
ATOM   3841 1HE  MET A 248     -35.854   5.926   6.584  1.00-14.69           H
ATOM   3842 2HE  MET A 248     -34.554   6.615   7.579  1.00-14.69           H
ATOM   3843 3HE  MET A 248     -35.693   7.690   6.733  1.00-14.69           H
ATOM   3844  N   ASP A 249     -32.891   9.105  12.358  1.00 13.73           N
ATOM   3845  H   ASP A 249     -33.593   8.703  12.960  1.00 13.73           H
ATOM   3846  CA  ASP A 249     -31.503   9.077  12.806  1.00 13.73           C
ATOM   3847  HA  ASP A 249     -30.849   9.242  11.955  1.00 13.73           H
ATOM   3848  C   ASP A 249     -31.182   7.709  13.382  1.00 13.73           C
ATOM   3849  O   ASP A 249     -32.088   7.028  13.864  1.00 13.73           O
ATOM   3850  CB  ASP A 249     -31.263  10.190  13.826  1.00 13.73           C
ATOM   3851 1HB  ASP A 249     -31.942  11.012  13.599  1.00 13.73           H
ATOM   3852 2HB  ASP A 249     -31.485   9.822  14.827  1.00 13.73           H
ATOM   3853  CG  ASP A 249     -29.845  10.727  13.775  1.00 13.73           C
ATOM   3854  OD1 ASP A 249     -28.951  10.052  13.220  1.00 13.73           O
ATOM   3855  OD2 ASP A 249     -29.616  11.868  14.237  1.00 13.73           O
ATOM   3856  N   SER A 250     -29.920   7.314  13.290  1.00 12.62           N
ATOM   3857  H   SER A 250     -29.239   7.971  12.924  1.00 12.62           H
ATOM   3858  CA  SER A 250     -29.442   5.991  13.693  1.00 12.62           C
ATOM   3859  HA  SER A 250     -28.411   5.904  13.365  1.00 12.62           H
ATOM   3860  C   SER A 250     -30.240   4.851  13.050  1.00 12.62           C
ATOM   3861  O   SER A 250     -30.782   3.991  13.747  1.00 12.62           O
ATOM   3862  CB  SER A 250     -29.444   5.872  15.219  1.00 12.62           C
ATOM   3863 1HB  SER A 250     -30.471   5.861  15.584  1.00 12.62           H
ATOM   3864 2HB  SER A 250     -28.951   4.943  15.506  1.00 12.62           H
ATOM   3865  OG  SER A 250     -28.753   6.969  15.796  1.00 12.62           O
ATOM   3866  HG  SER A 250     -28.586   6.763  16.725  1.00 12.62           H
ATOM   3867  N   VAL A 251     -30.357   4.861  11.726  1.00 12.88           N
ATOM   3868  H   VAL A 251     -29.886   5.580  11.184  1.00 12.88           H
ATOM   3869  CA  VAL A 251     -31.182   3.866  11.027  1.00 12.88           C
ATOM   3870  HA  VAL A 251     -32.173   3.919  11.461  1.00 12.88           H
ATOM   3871  C   VAL A 251     -30.725   2.423  11.236  1.00 12.88           C
ATOM   3872  O   VAL A 251     -29.538   2.134  11.398  1.00 12.88           O
ATOM   3873  CB  VAL A 251     -31.356   4.174   9.514  1.00 12.88           C
ATOM   3874  HB  VAL A 251     -31.992   3.400   9.087  1.00 12.88           H
ATOM   3875  CG1 VAL A 251     -32.079   5.515   9.333  1.00 12.88           C
ATOM   3876 1HG1 VAL A 251     -32.329   5.649   8.282  1.00 12.88           H
ATOM   3877 2HG1 VAL A 251     -31.447   6.342   9.661  1.00 12.88           H
ATOM   3878 3HG1 VAL A 251     -33.005   5.515   9.909  1.00 12.88           H
ATOM   3879  CG2 VAL A 251     -30.020   4.170   8.750  1.00 12.88           C
ATOM   3880 1HG2 VAL A 251     -30.207   4.318   7.687  1.00 12.88           H
ATOM   3881 2HG2 VAL A 251     -29.521   3.211   8.879  1.00 12.88           H
ATOM   3882 3HG2 VAL A 251     -29.366   4.962   9.106  1.00 12.88           H
ATOM   3883  N   VAL A 252     -31.695   1.523  11.270  1.00  4.35           N
ATOM   3884  H   VAL A 252     -32.651   1.817  11.078  1.00  4.35           H
ATOM   3885  CA  VAL A 252     -31.482   0.110  11.600  1.00  4.35           C
ATOM   3886  HA  VAL A 252     -30.420  -0.102  11.720  1.00  4.35           H
ATOM   3887  C   VAL A 252     -32.016  -0.715  10.434  1.00  4.35           C
ATOM   3888  O   VAL A 252     -32.779  -0.186   9.633  1.00  4.35           O
ATOM   3889  CB  VAL A 252     -32.227  -0.253  12.924  1.00  4.35           C
ATOM   3890  HB  VAL A 252     -32.173  -1.331  13.071  1.00  4.35           H
ATOM   3891  CG1 VAL A 252     -31.561   0.415  14.122  1.00  4.35           C
ATOM   3892 1HG1 VAL A 252     -32.047   0.090  15.042  1.00  4.35           H
ATOM   3893 2HG1 VAL A 252     -31.630   1.500  14.045  1.00  4.35           H
ATOM   3894 3HG1 VAL A 252     -30.512   0.119  14.165  1.00  4.35           H
ATOM   3895  CG2 VAL A 252     -33.704   0.166  12.879  1.00  4.35           C
ATOM   3896 1HG2 VAL A 252     -34.226  -0.261  13.732  1.00  4.35           H
ATOM   3897 2HG2 VAL A 252     -34.180  -0.196  11.970  1.00  4.35           H
ATOM   3898 3HG2 VAL A 252     -33.801   1.251  12.920  1.00  4.35           H
ATOM   3899  N   PRO A 253     -31.645  -2.002  10.298  1.00  6.11           N
ATOM   3900  CA  PRO A 253     -32.212  -2.733   9.153  1.00  6.11           C
ATOM   3901  HA  PRO A 253     -31.866  -2.271   8.229  1.00  6.11           H
ATOM   3902  C   PRO A 253     -33.738  -2.861   9.083  1.00  6.11           C
ATOM   3903  O   PRO A 253     -34.282  -3.056   8.000  1.00  6.11           O
ATOM   3904  CB  PRO A 253     -31.587  -4.121   9.285  1.00  6.11           C
ATOM   3905 1HB  PRO A 253     -32.263  -4.784   9.825  1.00  6.11           H
ATOM   3906 2HB  PRO A 253     -31.352  -4.532   8.304  1.00  6.11           H
ATOM   3907  CG  PRO A 253     -30.357  -3.904  10.058  1.00  6.11           C
ATOM   3908 1HG  PRO A 253     -30.035  -4.826  10.542  1.00  6.11           H
ATOM   3909 2HG  PRO A 253     -29.572  -3.520   9.404  1.00  6.11           H
ATOM   3910  CD  PRO A 253     -30.734  -2.869  11.068  1.00  6.11           C
ATOM   3911 1HD  PRO A 253     -31.258  -3.322  11.912  1.00  6.11           H
ATOM   3912 2HD  PRO A 253     -29.851  -2.323  11.403  1.00  6.11           H
ATOM   3913  N   SER A 254     -34.474  -2.678  10.172  1.00 -9.04           N
ATOM   3914  H   SER A 254     -34.041  -2.545  11.074  1.00 -9.04           H
ATOM   3915  CA  SER A 254     -35.937  -2.633  10.073  1.00 -9.04           C
ATOM   3916  HA  SER A 254     -36.268  -3.481   9.475  1.00 -9.04           H
ATOM   3917  C   SER A 254     -36.443  -1.365   9.371  1.00 -9.04           C
ATOM   3918  O   SER A 254     -37.624  -1.257   9.053  1.00 -9.04           O
ATOM   3919  CB  SER A 254     -36.583  -2.772  11.452  1.00 -9.04           C
ATOM   3920 1HB  SER A 254     -37.665  -2.806  11.333  1.00 -9.04           H
ATOM   3921 2HB  SER A 254     -36.249  -3.707  11.900  1.00 -9.04           H
ATOM   3922  OG  SER A 254     -36.243  -1.707  12.319  1.00 -9.04           O
ATOM   3923  HG  SER A 254     -36.735  -1.828  13.140  1.00 -9.04           H
ATOM   3924  N   ASP A 255     -35.555  -0.423   9.070  1.00-23.62           N
ATOM   3925  H   ASP A 255     -34.593  -0.520   9.381  1.00-23.62           H
ATOM   3926  CA  ASP A 255     -35.888   0.754   8.264  1.00-23.62           C
ATOM   3927  HA  ASP A 255     -36.942   0.979   8.400  1.00-23.62           H
ATOM   3928  C   ASP A 255     -35.663   0.525   6.765  1.00-23.62           C
ATOM   3929  O   ASP A 255     -35.911   1.426   5.970  1.00-23.62           O
ATOM   3930  CB  ASP A 255     -35.088   1.987   8.706  1.00-23.62           C
ATOM   3931 1HB  ASP A 255     -34.028   1.760   8.681  1.00-23.62           H
ATOM   3932 2HB  ASP A 255     -35.277   2.805   8.012  1.00-23.62           H
ATOM   3933  CG  ASP A 255     -35.458   2.460  10.092  1.00-23.62           C
ATOM   3934  OD1 ASP A 255     -36.668   2.561  10.402  1.00-23.62           O
ATOM   3935  OD2 ASP A 255     -34.539   2.769  10.888  1.00-23.62           O
ATOM   3936  N   LYS A 256     -35.221  -0.656   6.347  1.00  7.53           N
ATOM   3937  H   LYS A 256     -35.017  -1.386   7.021  1.00  7.53           H
ATOM   3938  CA  LYS A 256     -35.083  -0.942   4.909  1.00  7.53           C
ATOM   3939  HA  LYS A 256     -34.479  -0.168   4.436  1.00  7.53           H
ATOM   3940  C   LYS A 256     -36.471  -0.939   4.275  1.00  7.53           C
ATOM   3941  O   LYS A 256     -37.419  -1.497   4.845  1.00  7.53           O
ATOM   3942  CB  LYS A 256     -34.454  -2.322   4.667  1.00  7.53           C
ATOM   3943 1HB  LYS A 256     -35.048  -3.054   5.213  1.00  7.53           H
ATOM   3944 2HB  LYS A 256     -34.521  -2.558   3.605  1.00  7.53           H
ATOM   3945  CG  LYS A 256     -33.000  -2.455   5.103  1.00  7.53           C
ATOM   3946 1HG  LYS A 256     -32.357  -1.940   4.394  1.00  7.53           H
ATOM   3947 2HG  LYS A 256     -32.895  -1.982   6.076  1.00  7.53           H
ATOM   3948  CD  LYS A 256     -32.547  -3.907   5.251  1.00  7.53           C
ATOM   3949 1HD  LYS A 256     -31.670  -3.933   5.899  1.00  7.53           H
ATOM   3950 2HD  LYS A 256     -33.343  -4.470   5.739  1.00  7.53           H
ATOM   3951  CE  LYS A 256     -32.188  -4.593   3.943  1.00  7.53           C
ATOM   3952 1HE  LYS A 256     -32.228  -5.671   4.102  1.00  7.53           H
ATOM   3953 2HE  LYS A 256     -32.914  -4.336   3.170  1.00  7.53           H
ATOM   3954  NZ  LYS A 256     -30.805  -4.235   3.493  1.00  7.53           N
ATOM   3955 1HZ  LYS A 256     -30.444  -4.945   2.868  1.00  7.53           H
ATOM   3956 2HZ  LYS A 256     -30.177  -4.157   4.284  1.00  7.53           H
ATOM   3957 3HZ  LYS A 256     -30.800  -3.345   3.002  1.00  7.53           H
ATOM   3958  N   GLY A 257     -36.599  -0.362   3.090  1.00-14.73           N
ATOM   3959  H   GLY A 257     -35.800   0.103   2.660  1.00-14.73           H
ATOM   3960  CA  GLY A 257     -37.868  -0.379   2.383  1.00-14.73           C
ATOM   3961 1HA  GLY A 257     -37.890  -1.248   1.726  1.00-14.73           H
ATOM   3962 2HA  GLY A 257     -38.672  -0.482   3.107  1.00-14.73           H
ATOM   3963  C   GLY A 257     -38.170   0.851   1.555  1.00-14.73           C
ATOM   3964  O   GLY A 257     -37.323   1.719   1.355  1.00-14.73           O
ATOM   3965  N   ASN A 258     -39.398   0.932   1.071  1.00-16.13           N
ATOM   3966  H   ASN A 258     -40.066   0.199   1.295  1.00-16.13           H
ATOM   3967  CA  ASN A 258     -39.846   2.071   0.278  1.00-16.13           C
ATOM   3968  HA  ASN A 258     -38.992   2.580  -0.167  1.00-16.13           H
ATOM   3969  C   ASN A 258     -40.561   3.033   1.214  1.00-16.13           C
ATOM   3970  O   ASN A 258     -41.323   2.607   2.086  1.00-16.13           O
ATOM   3971  CB  ASN A 258     -40.812   1.643  -0.832  1.00-16.13           C
ATOM   3972 1HB  ASN A 258     -41.584   0.996  -0.417  1.00-16.13           H
ATOM   3973 2HB  ASN A 258     -41.291   2.534  -1.232  1.00-16.13           H
ATOM   3974  CG  ASN A 258     -40.121   0.931  -1.970  1.00-16.13           C
ATOM   3975  OD1 ASN A 258     -39.447  -0.076  -1.796  1.00-16.13           O
ATOM   3976  ND2 ASN A 258     -40.294   1.443  -3.153  1.00-16.13           N
ATOM   3977 1HD2 ASN A 258     -39.898   0.968  -3.949  1.00-16.13           H
ATOM   3978 2HD2 ASN A 258     -40.838   2.279  -3.269  1.00-16.13           H
ATOM   3979  N   TYR A 259     -40.347   4.322   1.005  1.00-28.84           N
ATOM   3980  H   TYR A 259     -39.732   4.616   0.247  1.00-28.84           H
ATOM   3981  CA  TYR A 259     -40.983   5.362   1.803  1.00-28.84           C
ATOM   3982  HA  TYR A 259     -41.719   4.922   2.468  1.00-28.84           H
ATOM   3983  C   TYR A 259     -41.672   6.303   0.846  1.00-28.84           C
ATOM   3984  O   TYR A 259     -41.068   6.726  -0.129  1.00-28.84           O
ATOM   3985  CB  TYR A 259     -39.958   6.148   2.616  1.00-28.84           C
ATOM   3986 1HB  TYR A 259     -39.152   6.471   1.957  1.00-28.84           H
ATOM   3987 2HB  TYR A 259     -40.444   7.034   3.026  1.00-28.84           H
ATOM   3988  CG  TYR A 259     -39.381   5.357   3.761  1.00-28.84           C
ATOM   3989  CD1 TYR A 259     -38.343   4.427   3.548  1.00-28.84           C
ATOM   3990  HD1 TYR A 259     -37.963   4.259   2.550  1.00-28.84           H
ATOM   3991  CD2 TYR A 259     -39.862   5.545   5.074  1.00-28.84           C
ATOM   3992  HD2 TYR A 259     -40.669   6.241   5.260  1.00-28.84           H
ATOM   3993  CE1 TYR A 259     -37.798   3.698   4.623  1.00-28.84           C
ATOM   3994  HE1 TYR A 259     -37.022   2.972   4.443  1.00-28.84           H
ATOM   3995  CE2 TYR A 259     -39.290   4.838   6.159  1.00-28.84           C
ATOM   3996  HE2 TYR A 259     -39.643   4.997   7.164  1.00-28.84           H
ATOM   3997  CZ  TYR A 259     -38.270   3.919   5.918  1.00-28.84           C
ATOM   3998  OH  TYR A 259     -37.732   3.216   6.956  1.00-28.84           O
ATOM   3999  HH  TYR A 259     -37.024   2.634   6.651  1.00-28.84           H
ATOM   4000  N   THR A 260     -42.926   6.620   1.106  1.00-27.56           N
ATOM   4001  H   THR A 260     -43.362   6.277   1.956  1.00-27.56           H
ATOM   4002  CA  THR A 260     -43.715   7.430   0.183  1.00-27.56           C
ATOM   4003  HA  THR A 260     -43.077   7.834  -0.594  1.00-27.56           H
ATOM   4004  C   THR A 260     -44.335   8.571   0.965  1.00-27.56           C
ATOM   4005  O   THR A 260     -44.980   8.311   1.970  1.00-27.56           O
ATOM   4006  CB  THR A 260     -44.816   6.559  -0.470  1.00-27.56           C
ATOM   4007  HB  THR A 260     -45.496   6.205   0.302  1.00-27.56           H
ATOM   4008  OG1 THR A 260     -44.209   5.433  -1.110  1.00-27.56           O
ATOM   4009  HG1 THR A 260     -44.895   4.779  -1.268  1.00-27.56           H
ATOM   4010  CG2 THR A 260     -45.605   7.292  -1.532  1.00-27.56           C
ATOM   4011 1HG2 THR A 260     -46.292   6.598  -2.017  1.00-27.56           H
ATOM   4012 2HG2 THR A 260     -44.931   7.710  -2.279  1.00-27.56           H
ATOM   4013 3HG2 THR A 260     -46.185   8.091  -1.073  1.00-27.56           H
ATOM   4014  N   CYS A 261     -44.160   9.819   0.557  1.00  6.46           N
ATOM   4015  H   CYS A 261     -43.583  10.024  -0.252  1.00  6.46           H
ATOM   4016  CA  CYS A 261     -44.903  10.892   1.213  1.00  6.46           C
ATOM   4017  HA  CYS A 261     -45.000  10.675   2.275  1.00  6.46           H
ATOM   4018  C   CYS A 261     -46.300  10.931   0.610  1.00  6.46           C
ATOM   4019  O   CYS A 261     -46.501  10.566  -0.553  1.00  6.46           O
ATOM   4020  CB  CYS A 261     -44.244  12.267   1.074  1.00  6.46           C
ATOM   4021 1HB  CYS A 261     -45.032  13.021   1.059  1.00  6.46           H
ATOM   4022 2HB  CYS A 261     -43.647  12.447   1.966  1.00  6.46           H
ATOM   4023  SG  CYS A 261     -43.171  12.516  -0.374  1.00  6.46           S
ATOM   4024  N   ILE A 262     -47.245  11.414   1.400  1.00 -5.54           N
ATOM   4025  H   ILE A 262     -47.002  11.668   2.356  1.00 -5.54           H
ATOM   4026  CA  ILE A 262     -48.599  11.723   0.964  1.00 -5.54           C
ATOM   4027  HA  ILE A 262     -48.741  11.502  -0.091  1.00 -5.54           H
ATOM   4028  C   ILE A 262     -48.626  13.217   1.206  1.00 -5.54           C
ATOM   4029  O   ILE A 262     -48.321  13.654   2.318  1.00 -5.54           O
ATOM   4030  CB  ILE A 262     -49.707  11.063   1.840  1.00 -5.54           C
ATOM   4031  HB  ILE A 262     -49.573  11.410   2.861  1.00 -5.54           H
ATOM   4032  CG1 ILE A 262     -49.575   9.528   1.851  1.00 -5.54           C
ATOM   4033 1HG1 ILE A 262     -49.839   9.145   0.866  1.00 -5.54           H
ATOM   4034 2HG1 ILE A 262     -48.538   9.261   2.052  1.00 -5.54           H
ATOM   4035  CG2 ILE A 262     -51.117  11.505   1.357  1.00 -5.54           C
ATOM   4036 1HG2 ILE A 262     -51.890  11.099   2.008  1.00 -5.54           H
ATOM   4037 2HG2 ILE A 262     -51.292  11.170   0.333  1.00 -5.54           H
ATOM   4038 3HG2 ILE A 262     -51.200  12.593   1.391  1.00 -5.54           H
ATOM   4039  CD1 ILE A 262     -50.447   8.827   2.904  1.00 -5.54           C
ATOM   4040 1HD1 ILE A 262     -50.256   7.758   2.874  1.00 -5.54           H
ATOM   4041 2HD1 ILE A 262     -51.504   8.993   2.697  1.00 -5.54           H
ATOM   4042 3HD1 ILE A 262     -50.206   9.203   3.900  1.00 -5.54           H
ATOM   4043  N   VAL A 263     -48.946  13.993   0.186  1.00-25.88           N
ATOM   4044  H   VAL A 263     -49.108  13.592  -0.736  1.00-25.88           H
ATOM   4045  CA  VAL A 263     -49.125  15.427   0.349  1.00-25.88           C
ATOM   4046  HA  VAL A 263     -49.084  15.689   1.402  1.00-25.88           H
ATOM   4047  C   VAL A 263     -50.528  15.679  -0.168  1.00-25.88           C
ATOM   4048  O   VAL A 263     -50.825  15.365  -1.315  1.00-25.88           O
ATOM   4049  CB  VAL A 263     -48.038  16.224  -0.398  1.00-25.88           C
ATOM   4050  HB  VAL A 263     -48.061  15.963  -1.452  1.00-25.88           H
ATOM   4051  CG1 VAL A 263     -48.274  17.700  -0.255  1.00-25.88           C
ATOM   4052 1HG1 VAL A 263     -47.477  18.240  -0.751  1.00-25.88           H
ATOM   4053 2HG1 VAL A 263     -48.297  17.986   0.798  1.00-25.88           H
ATOM   4054 3HG1 VAL A 263     -49.213  17.969  -0.735  1.00-25.88           H
ATOM   4055  CG2 VAL A 263     -46.655  15.884   0.160  1.00-25.88           C
ATOM   4056 1HG2 VAL A 263     -45.900  16.536  -0.282  1.00-25.88           H
ATOM   4057 2HG2 VAL A 263     -46.406  14.850  -0.074  1.00-25.88           H
ATOM   4058 3HG2 VAL A 263     -46.651  16.024   1.240  1.00-25.88           H
ATOM   4059  N   GLU A 264     -51.416  16.128   0.705  1.00 -6.21           N
ATOM   4060  H   GLU A 264     -51.110  16.389   1.641  1.00 -6.21           H
ATOM   4061  CA  GLU A 264     -52.846  16.167   0.400  1.00 -6.21           C
ATOM   4062  HA  GLU A 264     -52.984  16.084  -0.677  1.00 -6.21           H
ATOM   4063  C   GLU A 264     -53.558  17.439   0.849  1.00 -6.21           C
ATOM   4064  O   GLU A 264     -53.240  18.008   1.889  1.00 -6.21           O
ATOM   4065  CB  GLU A 264     -53.517  14.958   1.068  1.00 -6.21           C
ATOM   4066 1HB  GLU A 264     -54.571  14.962   0.802  1.00 -6.21           H
ATOM   4067 2HB  GLU A 264     -53.069  14.051   0.665  1.00 -6.21           H
ATOM   4068  CG  GLU A 264     -53.388  14.918   2.596  1.00 -6.21           C
ATOM   4069 1HG  GLU A 264     -52.333  14.915   2.872  1.00 -6.21           H
ATOM   4070 2HG  GLU A 264     -53.858  15.806   3.018  1.00 -6.21           H
ATOM   4071  CD  GLU A 264     -54.050  13.708   3.214  1.00 -6.21           C
ATOM   4072  OE1 GLU A 264     -55.246  13.456   2.936  1.00 -6.21           O
ATOM   4073  OE2 GLU A 264     -53.404  13.006   4.021  1.00 -6.21           O
ATOM   4074  N   ASN A 265     -54.558  17.869   0.097  1.00 -6.74           N
ATOM   4075  H   ASN A 265     -54.781  17.392  -0.780  1.00 -6.74           H
ATOM   4076  CA  ASN A 265     -55.455  18.935   0.534  1.00 -6.74           C
ATOM   4077  HA  ASN A 265     -55.466  18.944   1.624  1.00 -6.74           H
ATOM   4078  C   ASN A 265     -56.844  18.528   0.065  1.00 -6.74           C
ATOM   4079  O   ASN A 265     -57.018  17.449  -0.496  1.00 -6.74           O
ATOM   4080  CB  ASN A 265     -55.026  20.346   0.066  1.00 -6.74           C
ATOM   4081 1HB  ASN A 265     -55.629  21.089   0.584  1.00 -6.74           H
ATOM   4082 2HB  ASN A 265     -53.989  20.510   0.344  1.00 -6.74           H
ATOM   4083  CG  ASN A 265     -55.172  20.591  -1.425  1.00 -6.74           C
ATOM   4084  OD1 ASN A 265     -55.741  19.818  -2.176  1.00 -6.74           O
ATOM   4085  ND2 ASN A 265     -54.689  21.717  -1.852  1.00 -6.74           N
ATOM   4086 1HD2 ASN A 265     -54.796  21.964  -2.830  1.00 -6.74           H
ATOM   4087 2HD2 ASN A 265     -54.234  22.351  -1.203  1.00 -6.74           H
ATOM   4088  N   GLU A 266     -57.821  19.394   0.266  1.00 -8.61           N
ATOM   4089  H   GLU A 266     -57.612  20.269   0.722  1.00 -8.61           H
ATOM   4090  CA  GLU A 266     -59.213  19.132  -0.097  1.00 -8.61           C
ATOM   4091  HA  GLU A 266     -59.575  18.284   0.485  1.00 -8.61           H
ATOM   4092  C   GLU A 266     -59.451  18.828  -1.582  1.00 -8.61           C
ATOM   4093  O   GLU A 266     -60.438  18.196  -1.958  1.00 -8.61           O
ATOM   4094  CB  GLU A 266     -60.023  20.376   0.276  1.00 -8.61           C
ATOM   4095 1HB  GLU A 266     -59.736  21.181  -0.392  1.00 -8.61           H
ATOM   4096 2HB  GLU A 266     -61.081  20.164   0.131  1.00 -8.61           H
ATOM   4097  CG  GLU A 266     -59.794  20.854   1.702  1.00 -8.61           C
ATOM   4098 1HG  GLU A 266     -59.952  20.014   2.379  1.00 -8.61           H
ATOM   4099 2HG  GLU A 266     -58.766  21.204   1.812  1.00 -8.61           H
ATOM   4100  CD  GLU A 266     -60.728  21.980   2.094  1.00 -8.61           C
ATOM   4101  OE1 GLU A 266     -60.637  23.092   1.540  1.00 -8.61           O
ATOM   4102  OE2 GLU A 266     -61.561  21.753   3.007  1.00 -8.61           O
ATOM   4103  N   TYR A 267     -58.538  19.268  -2.436  1.00-11.37           N
ATOM   4104  H   TYR A 267     -57.688  19.691  -2.081  1.00-11.37           H
ATOM   4105  CA  TYR A 267     -58.717  19.216  -3.880  1.00-11.37           C
ATOM   4106  HA  TYR A 267     -59.750  18.942  -4.087  1.00-11.37           H
ATOM   4107  C   TYR A 267     -57.842  18.189  -4.589  1.00-11.37           C
ATOM   4108  O   TYR A 267     -57.977  17.990  -5.806  1.00-11.37           O
ATOM   4109  CB  TYR A 267     -58.501  20.624  -4.433  1.00-11.37           C
ATOM   4110 1HB  TYR A 267     -57.496  20.967  -4.187  1.00-11.37           H
ATOM   4111 2HB  TYR A 267     -58.620  20.607  -5.516  1.00-11.37           H
ATOM   4112  CG  TYR A 267     -59.522  21.569  -3.841  1.00-11.37           C
ATOM   4113  CD1 TYR A 267     -59.205  22.417  -2.757  1.00-11.37           C
ATOM   4114  HD1 TYR A 267     -58.192  22.456  -2.379  1.00-11.37           H
ATOM   4115  CD2 TYR A 267     -60.846  21.561  -4.319  1.00-11.37           C
ATOM   4116  HD2 TYR A 267     -61.117  20.913  -5.141  1.00-11.37           H
ATOM   4117  CE1 TYR A 267     -60.220  23.215  -2.139  1.00-11.37           C
ATOM   4118  HE1 TYR A 267     -59.994  23.840  -1.290  1.00-11.37           H
ATOM   4119  CE2 TYR A 267     -61.840  22.374  -3.728  1.00-11.37           C
ATOM   4120  HE2 TYR A 267     -62.848  22.356  -4.108  1.00-11.37           H
ATOM   4121  CZ  TYR A 267     -61.521  23.190  -2.644  1.00-11.37           C
ATOM   4122  OH  TYR A 267     -62.502  23.975  -2.099  1.00-11.37           O
ATOM   4123  HH  TYR A 267     -63.352  23.845  -2.534  1.00-11.37           H
ATOM   4124  N   GLY A 268     -56.988  17.495  -3.851  1.00  0.03           N
ATOM   4125  H   GLY A 268     -56.879  17.697  -2.861  1.00  0.03           H
ATOM   4126  CA  GLY A 268     -56.206  16.414  -4.426  1.00  0.03           C
ATOM   4127 1HA  GLY A 268     -56.876  15.592  -4.676  1.00  0.03           H
ATOM   4128 2HA  GLY A 268     -55.727  16.760  -5.340  1.00  0.03           H
ATOM   4129  C   GLY A 268     -55.136  15.892  -3.493  1.00  0.03           C
ATOM   4130  O   GLY A 268     -54.911  16.445  -2.417  1.00  0.03           O
ATOM   4131  N   SER A 269     -54.459  14.838  -3.917  1.00 -6.63           N
ATOM   4132  H   SER A 269     -54.674  14.425  -4.813  1.00 -6.63           H
ATOM   4133  CA  SER A 269     -53.392  14.227  -3.134  1.00 -6.63           C
ATOM   4134  HA  SER A 269     -52.946  14.966  -2.474  1.00 -6.63           H
ATOM   4135  C   SER A 269     -52.339  13.719  -4.103  1.00 -6.63           C
ATOM   4136  O   SER A 269     -52.678  13.172  -5.161  1.00 -6.63           O
ATOM   4137  CB  SER A 269     -53.961  13.072  -2.310  1.00 -6.63           C
ATOM   4138 1HB  SER A 269     -54.719  13.466  -1.632  1.00 -6.63           H
ATOM   4139 2HB  SER A 269     -54.431  12.354  -2.981  1.00 -6.63           H
ATOM   4140  OG  SER A 269     -52.965  12.408  -1.552  1.00 -6.63           O
ATOM   4141  HG  SER A 269     -53.402  11.729  -1.025  1.00 -6.63           H
ATOM   4142  N   ILE A 270     -51.076  13.928  -3.771  1.00-11.80           N
ATOM   4143  H   ILE A 270     -50.869  14.377  -2.878  1.00-11.80           H
ATOM   4144  CA  ILE A 270     -49.951  13.537  -4.615  1.00-11.80           C
ATOM   4145  HA  ILE A 270     -50.312  12.879  -5.399  1.00-11.80           H
ATOM   4146  C   ILE A 270     -48.970  12.735  -3.775  1.00-11.80           C
ATOM   4147  O   ILE A 270     -48.971  12.806  -2.541  1.00-11.80           O
ATOM   4148  CB  ILE A 270     -49.267  14.762  -5.296  1.00-11.80           C
ATOM   4149  HB  ILE A 270     -48.448  14.393  -5.913  1.00-11.80           H
ATOM   4150  CG1 ILE A 270     -48.676  15.713  -4.240  1.00-11.80           C
ATOM   4151 1HG1 ILE A 270     -49.484  16.111  -3.631  1.00-11.80           H
ATOM   4152 2HG1 ILE A 270     -48.018  15.142  -3.588  1.00-11.80           H
ATOM   4153  CG2 ILE A 270     -50.279  15.472  -6.232  1.00-11.80           C
ATOM   4154 1HG2 ILE A 270     -49.766  16.223  -6.836  1.00-11.80           H
ATOM   4155 2HG2 ILE A 270     -51.054  15.971  -5.649  1.00-11.80           H
ATOM   4156 3HG2 ILE A 270     -50.742  14.751  -6.904  1.00-11.80           H
ATOM   4157  CD1 ILE A 270     -47.878  16.884  -4.788  1.00-11.80           C
ATOM   4158 1HD1 ILE A 270     -47.426  17.431  -3.960  1.00-11.80           H
ATOM   4159 2HD1 ILE A 270     -48.532  17.555  -5.334  1.00-11.80           H
ATOM   4160 3HD1 ILE A 270     -47.093  16.526  -5.453  1.00-11.80           H
ATOM   4161  N   ASN A 271     -48.165  11.928  -4.449  1.00 -2.80           N
ATOM   4162  H   ASN A 271     -48.185  11.932  -5.467  1.00 -2.80           H
ATOM   4163  CA  ASN A 271     -47.259  11.009  -3.775  1.00 -2.80           C
ATOM   4164  HA  ASN A 271     -47.143  11.307  -2.735  1.00 -2.80           H
ATOM   4165  C   ASN A 271     -45.902  11.008  -4.446  1.00 -2.80           C
ATOM   4166  O   ASN A 271     -45.813  11.162  -5.663  1.00 -2.80           O
ATOM   4167  CB  ASN A 271     -47.813   9.581  -3.854  1.00 -2.80           C
ATOM   4168 1HB  ASN A 271     -47.962   9.320  -4.901  1.00 -2.80           H
ATOM   4169 2HB  ASN A 271     -47.089   8.893  -3.426  1.00 -2.80           H
ATOM   4170  CG  ASN A 271     -49.119   9.414  -3.133  1.00 -2.80           C
ATOM   4171  OD1 ASN A 271     -50.130   9.066  -3.730  1.00 -2.80           O
ATOM   4172  ND2 ASN A 271     -49.114   9.611  -1.847  1.00 -2.80           N
ATOM   4173 1HD2 ASN A 271     -49.974   9.492  -1.340  1.00 -2.80           H
ATOM   4174 2HD2 ASN A 271     -48.266   9.904  -1.383  1.00 -2.80           H
ATOM   4175  N   HIS A 272     -44.858  10.746  -3.676  1.00 -8.31           N
ATOM   4176  H   HIS A 272     -44.980  10.661  -2.672  1.00 -8.31           H
ATOM   4177  CA  HIS A 272     -43.534  10.492  -4.239  1.00 -8.31           C
ATOM   4178  HA  HIS A 272     -43.638  10.090  -5.245  1.00 -8.31           H
ATOM   4179  C   HIS A 272     -42.818   9.473  -3.382  1.00 -8.31           C
ATOM   4180  O   HIS A 272     -42.902   9.556  -2.158  1.00 -8.31           O
ATOM   4181  CB  HIS A 272     -42.694  11.759  -4.293  1.00 -8.31           C
ATOM   4182 1HB  HIS A 272     -43.206  12.492  -4.913  1.00 -8.31           H
ATOM   4183 2HB  HIS A 272     -42.598  12.162  -3.285  1.00 -8.31           H
ATOM   4184  CG  HIS A 272     -41.327  11.535  -4.854  1.00 -8.31           C
ATOM   4185  ND1 HIS A 272     -41.068  11.440  -6.214  1.00 -8.31           N
ATOM   4186  HD1 HIS A 272     -41.755  11.571  -6.962  1.00 -8.31           H
ATOM   4187  CD2 HIS A 272     -40.123  11.348  -4.256  1.00 -8.31           C
ATOM   4188  HD2 HIS A 272     -39.944  11.341  -3.189  1.00 -8.31           H
ATOM   4189  CE1 HIS A 272     -39.782  11.180  -6.392  1.00 -8.31           C
ATOM   4190  HE1 HIS A 272     -39.295  11.056  -7.354  1.00 -8.31           H
ATOM   4191  NE2 HIS A 272     -39.184  11.161  -5.227  1.00 -8.31           N
ATOM   4192  HE2 HIS A 272     -38.179  11.052  -5.083  1.00 -8.31           H
ATOM   4193  N   THR A 273     -42.125   8.541  -4.014  1.00-10.75           N
ATOM   4194  H   THR A 273     -42.068   8.563  -5.030  1.00-10.75           H
ATOM   4195  CA  THR A 273     -41.455   7.446  -3.327  1.00-10.75           C
ATOM   4196  HA  THR A 273     -41.739   7.466  -2.280  1.00-10.75           H
ATOM   4197  C   THR A 273     -39.933   7.549  -3.396  1.00-10.75           C
ATOM   4198  O   THR A 273     -39.342   7.869  -4.426  1.00-10.75           O
ATOM   4199  CB  THR A 273     -41.954   6.109  -3.922  1.00-10.75           C
ATOM   4200  HB  THR A 273     -41.664   6.045  -4.971  1.00-10.75           H
ATOM   4201  OG1 THR A 273     -43.380   6.071  -3.816  1.00-10.75           O
ATOM   4202  HG1 THR A 273     -43.595   5.973  -2.881  1.00-10.75           H
ATOM   4203  CG2 THR A 273     -41.451   4.889  -3.182  1.00-10.75           C
ATOM   4204 1HG2 THR A 273     -41.957   4.008  -3.570  1.00-10.75           H
ATOM   4205 2HG2 THR A 273     -41.655   4.982  -2.115  1.00-10.75           H
ATOM   4206 3HG2 THR A 273     -40.378   4.777  -3.343  1.00-10.75           H
ATOM   4207  N   TYR A 274     -39.313   7.245  -2.267  1.00 -3.05           N
ATOM   4208  H   TYR A 274     -39.880   7.031  -1.449  1.00 -3.05           H
ATOM   4209  CA  TYR A 274     -37.876   7.069  -2.131  1.00 -3.05           C
ATOM   4210  HA  TYR A 274     -37.357   7.260  -3.070  1.00 -3.05           H
ATOM   4211  C   TYR A 274     -37.711   5.621  -1.716  1.00 -3.05           C
ATOM   4212  O   TYR A 274     -38.663   5.000  -1.238  1.00 -3.05           O
ATOM   4213  CB  TYR A 274     -37.322   7.958  -1.022  1.00 -3.05           C
ATOM   4214 1HB  TYR A 274     -37.849   7.740  -0.093  1.00 -3.05           H
ATOM   4215 2HB  TYR A 274     -36.265   7.731  -0.883  1.00 -3.05           H
ATOM   4216  CG  TYR A 274     -37.457   9.423  -1.334  1.00 -3.05           C
ATOM   4217  CD1 TYR A 274     -38.529  10.179  -0.817  1.00 -3.05           C
ATOM   4218  HD1 TYR A 274     -39.266   9.704  -0.184  1.00 -3.05           H
ATOM   4219  CD2 TYR A 274     -36.517  10.059  -2.164  1.00 -3.05           C
ATOM   4220  HD2 TYR A 274     -35.691   9.490  -2.564  1.00 -3.05           H
ATOM   4221  CE1 TYR A 274     -38.654  11.557  -1.125  1.00 -3.05           C
ATOM   4222  HE1 TYR A 274     -39.479  12.128  -0.724  1.00 -3.05           H
ATOM   4223  CE2 TYR A 274     -36.647  11.428  -2.486  1.00 -3.05           C
ATOM   4224  HE2 TYR A 274     -35.931  11.905  -3.139  1.00 -3.05           H
ATOM   4225  CZ  TYR A 274     -37.711  12.165  -1.961  1.00 -3.05           C
ATOM   4226  OH  TYR A 274     -37.816  13.490  -2.290  1.00 -3.05           O
ATOM   4227  HH  TYR A 274     -38.531  13.934  -1.813  1.00 -3.05           H
ATOM   4228  N   GLN A 275     -36.511   5.087  -1.844  1.00 -6.33           N
ATOM   4229  H   GLN A 275     -35.736   5.640  -2.201  1.00 -6.33           H
ATOM   4230  CA  GLN A 275     -36.244   3.725  -1.412  1.00 -6.33           C
ATOM   4231  HA  GLN A 275     -37.073   3.333  -0.825  1.00 -6.33           H
ATOM   4232  C   GLN A 275     -35.017   3.836  -0.529  1.00 -6.33           C
ATOM   4233  O   GLN A 275     -34.117   4.604  -0.849  1.00 -6.33           O
ATOM   4234  CB  GLN A 275     -36.020   2.844  -2.641  1.00 -6.33           C
ATOM   4235 1HB  GLN A 275     -36.864   2.989  -3.315  1.00 -6.33           H
ATOM   4236 2HB  GLN A 275     -35.115   3.179  -3.147  1.00 -6.33           H
ATOM   4237  CG  GLN A 275     -35.907   1.358  -2.342  1.00 -6.33           C
ATOM   4238 1HG  GLN A 275     -35.036   1.178  -1.713  1.00 -6.33           H
ATOM   4239 2HG  GLN A 275     -36.798   1.037  -1.804  1.00 -6.33           H
ATOM   4240  CD  GLN A 275     -35.778   0.536  -3.607  1.00 -6.33           C
ATOM   4241  OE1 GLN A 275     -35.361   1.026  -4.656  1.00 -6.33           O
ATOM   4242  NE2 GLN A 275     -36.120  -0.717  -3.524  1.00 -6.33           N
ATOM   4243 1HE2 GLN A 275     -36.091  -1.289  -4.355  1.00 -6.33           H
ATOM   4244 2HE2 GLN A 275     -36.399  -1.112  -2.636  1.00 -6.33           H
ATOM   4245  N   LEU A 276     -34.993   3.117   0.580  1.00 -6.79           N
ATOM   4246  H   LEU A 276     -35.785   2.516   0.808  1.00 -6.79           H
ATOM   4247  CA  LEU A 276     -33.870   3.118   1.506  1.00 -6.79           C
ATOM   4248  HA  LEU A 276     -33.048   3.711   1.108  1.00 -6.79           H
ATOM   4249  C   LEU A 276     -33.395   1.688   1.657  1.00 -6.79           C
ATOM   4250  O   LEU A 276     -34.152   0.789   2.029  1.00 -6.79           O
ATOM   4251  CB  LEU A 276     -34.297   3.684   2.863  1.00 -6.79           C
ATOM   4252 1HB  LEU A 276     -34.566   4.728   2.715  1.00 -6.79           H
ATOM   4253 2HB  LEU A 276     -35.195   3.149   3.167  1.00 -6.79           H
ATOM   4254  CG  LEU A 276     -33.306   3.593   4.037  1.00 -6.79           C
ATOM   4255  HG  LEU A 276     -33.134   2.540   4.246  1.00 -6.79           H
ATOM   4256  CD1 LEU A 276     -31.950   4.244   3.792  1.00 -6.79           C
ATOM   4257 1HD1 LEU A 276     -31.353   4.216   4.702  1.00 -6.79           H
ATOM   4258 2HD1 LEU A 276     -32.073   5.275   3.467  1.00 -6.79           H
ATOM   4259 3HD1 LEU A 276     -31.409   3.688   3.031  1.00 -6.79           H
ATOM   4260  CD2 LEU A 276     -33.935   4.220   5.270  1.00 -6.79           C
ATOM   4261 1HD2 LEU A 276     -33.278   4.087   6.130  1.00 -6.79           H
ATOM   4262 2HD2 LEU A 276     -34.884   3.731   5.488  1.00 -6.79           H
ATOM   4263 3HD2 LEU A 276     -34.107   5.282   5.106  1.00 -6.79           H
ATOM   4264  N   ASP A 277     -32.119   1.503   1.382  1.00  5.86           N
ATOM   4265  H   ASP A 277     -31.552   2.291   1.070  1.00  5.86           H
ATOM   4266  CA  ASP A 277     -31.437   0.247   1.620  1.00  5.86           C
ATOM   4267  HA  ASP A 277     -32.141  -0.526   1.923  1.00  5.86           H
ATOM   4268  C   ASP A 277     -30.493   0.555   2.773  1.00  5.86           C
ATOM   4269  O   ASP A 277     -29.422   1.135   2.578  1.00  5.86           O
ATOM   4270  CB  ASP A 277     -30.675  -0.224   0.383  1.00  5.86           C
ATOM   4271 1HB  ASP A 277     -31.371  -0.301  -0.453  1.00  5.86           H
ATOM   4272 2HB  ASP A 277     -29.909   0.505   0.126  1.00  5.86           H
ATOM   4273  CG  ASP A 277     -30.023  -1.569   0.604  1.00  5.86           C
ATOM   4274  OD1 ASP A 277     -30.231  -2.198   1.656  1.00  5.86           O
ATOM   4275  OD2 ASP A 277     -29.304  -2.037  -0.281  1.00  5.86           O
ATOM   4276  N   VAL A 278     -30.929   0.239   3.985  1.00 23.57           N
ATOM   4277  H   VAL A 278     -31.848  -0.150   4.106  1.00 23.57           H
ATOM   4278  CA  VAL A 278     -30.042   0.335   5.136  1.00 23.57           C
ATOM   4279  HA  VAL A 278     -29.479   1.263   5.068  1.00 23.57           H
ATOM   4280  C   VAL A 278     -29.099  -0.847   4.981  1.00 23.57           C
ATOM   4281  O   VAL A 278     -29.505  -2.008   5.106  1.00 23.57           O
ATOM   4282  CB  VAL A 278     -30.747   0.273   6.515  1.00 23.57           C
ATOM   4283  HB  VAL A 278     -31.263  -0.677   6.613  1.00 23.57           H
ATOM   4284  CG1 VAL A 278     -29.721   0.382   7.644  1.00 23.57           C
ATOM   4285 1HG1 VAL A 278     -30.228   0.452   8.606  1.00 23.57           H
ATOM   4286 2HG1 VAL A 278     -29.103   1.269   7.499  1.00 23.57           H
ATOM   4287 3HG1 VAL A 278     -29.084  -0.503   7.651  1.00 23.57           H
ATOM   4288  CG2 VAL A 278     -31.775   1.386   6.640  1.00 23.57           C
ATOM   4289 1HG2 VAL A 278     -32.168   1.407   7.654  1.00 23.57           H
ATOM   4290 2HG2 VAL A 278     -32.602   1.204   5.956  1.00 23.57           H
ATOM   4291 3HG2 VAL A 278     -31.318   2.349   6.414  1.00 23.57           H
ATOM   4292  N   VAL A 279     -27.855  -0.545   4.660  1.00  6.38           N
ATOM   4293  H   VAL A 279     -27.596   0.433   4.560  1.00  6.38           H
ATOM   4294  CA  VAL A 279     -26.843  -1.566   4.454  1.00  6.38           C
ATOM   4295  HA  VAL A 279     -27.310  -2.446   4.014  1.00  6.38           H
ATOM   4296  C   VAL A 279     -26.320  -1.912   5.841  1.00  6.38           C
ATOM   4297  O   VAL A 279     -25.733  -1.071   6.526  1.00  6.38           O
ATOM   4298  CB  VAL A 279     -25.712  -1.069   3.509  1.00  6.38           C
ATOM   4299  HB  VAL A 279     -25.210  -0.221   3.972  1.00  6.38           H
ATOM   4300  CG1 VAL A 279     -24.678  -2.175   3.258  1.00  6.38           C
ATOM   4301 1HG1 VAL A 279     -23.904  -1.822   2.580  1.00  6.38           H
ATOM   4302 2HG1 VAL A 279     -25.162  -3.052   2.826  1.00  6.38           H
ATOM   4303 3HG1 VAL A 279     -24.207  -2.461   4.200  1.00  6.38           H
ATOM   4304  CG2 VAL A 279     -26.305  -0.594   2.166  1.00  6.38           C
ATOM   4305 1HG2 VAL A 279     -25.509  -0.318   1.477  1.00  6.38           H
ATOM   4306 2HG2 VAL A 279     -26.938   0.278   2.325  1.00  6.38           H
ATOM   4307 3HG2 VAL A 279     -26.907  -1.387   1.718  1.00  6.38           H
ATOM   4308  N   GLU A 280     -26.573  -3.130   6.292  1.00 27.69           N
ATOM   4309  H   GLU A 280     -27.102  -3.785   5.722  1.00 27.69           H
ATOM   4310  CA  GLU A 280     -26.039  -3.565   7.574  1.00 27.69           C
ATOM   4311  HA  GLU A 280     -26.284  -2.823   8.332  1.00 27.69           H
ATOM   4312  C   GLU A 280     -24.522  -3.622   7.418  1.00 27.69           C
ATOM   4313  O   GLU A 280     -24.005  -3.999   6.361  1.00 27.69           O
ATOM   4314  CB  GLU A 280     -26.616  -4.920   7.996  1.00 27.69           C
ATOM   4315 1HB  GLU A 280     -27.700  -4.821   8.048  1.00 27.69           H
ATOM   4316 2HB  GLU A 280     -26.376  -5.662   7.234  1.00 27.69           H
ATOM   4317  CG  GLU A 280     -26.113  -5.427   9.350  1.00 27.69           C
ATOM   4318 1HG  GLU A 280     -26.592  -6.383   9.568  1.00 27.69           H
ATOM   4319 2HG  GLU A 280     -25.040  -5.598   9.287  1.00 27.69           H
ATOM   4320  CD  GLU A 280     -26.387  -4.454  10.492  1.00 27.69           C
ATOM   4321  OE1 GLU A 280     -27.397  -4.631  11.204  1.00 27.69           O
ATOM   4322  OE2 GLU A 280     -25.585  -3.517  10.733  1.00 27.69           O
ATOM   4323  N   ARG A 281     -23.816  -3.221   8.465  1.00 10.45           N
ATOM   4324  H   ARG A 281     -24.309  -2.995   9.327  1.00 10.45           H
ATOM   4325  CA  ARG A 281     -22.358  -3.186   8.454  1.00 10.45           C
ATOM   4326  HA  ARG A 281     -22.006  -2.599   7.607  1.00 10.45           H
ATOM   4327  C   ARG A 281     -21.921  -4.634   8.317  1.00 10.45           C
ATOM   4328  O   ARG A 281     -22.352  -5.467   9.107  1.00 10.45           O
ATOM   4329  CB  ARG A 281     -21.832  -2.615   9.773  1.00 10.45           C
ATOM   4330 1HB  ARG A 281     -22.104  -3.316  10.557  1.00 10.45           H
ATOM   4331 2HB  ARG A 281     -20.745  -2.559   9.724  1.00 10.45           H
ATOM   4332  CG  ARG A 281     -22.392  -1.244  10.158  1.00 10.45           C
ATOM   4333 1HG  ARG A 281     -22.157  -0.521   9.377  1.00 10.45           H
ATOM   4334 2HG  ARG A 281     -23.474  -1.316  10.259  1.00 10.45           H
ATOM   4335  CD  ARG A 281     -21.818  -0.748  11.485  1.00 10.45           C
ATOM   4336 1HD  ARG A 281     -20.749  -0.567  11.363  1.00 10.45           H
ATOM   4337 2HD  ARG A 281     -22.304   0.196  11.736  1.00 10.45           H
ATOM   4338  NE  ARG A 281     -22.008  -1.701  12.588  1.00 10.45           N
ATOM   4339  HE  ARG A 281     -22.353  -2.627  12.345  1.00 10.45           H
ATOM   4340  CZ  ARG A 281     -21.740  -1.499  13.871  1.00 10.45           C
ATOM   4341  NH1 ARG A 281     -21.909  -2.490  14.693  1.00 10.45           N
ATOM   4342 1HH1 ARG A 281     -22.205  -3.385  14.316  1.00 10.45           H
ATOM   4343 2HH1 ARG A 281     -21.755  -2.359  15.687  1.00 10.45           H
ATOM   4344  NH2 ARG A 281     -21.306  -0.374  14.374  1.00 10.45           N
ATOM   4345 1HH2 ARG A 281     -21.174   0.430  13.780  1.00 10.45           H
ATOM   4346 2HH2 ARG A 281     -21.107  -0.311  15.360  1.00 10.45           H
ATOM   4347  N   SER A 282     -21.115  -4.946   7.315  1.00 14.66           N
ATOM   4348  H   SER A 282     -20.806  -4.225   6.678  1.00 14.66           H
ATOM   4349  CA  SER A 282     -20.701  -6.331   7.096  1.00 14.66           C
ATOM   4350  HA  SER A 282     -21.588  -6.935   6.914  1.00 14.66           H
ATOM   4351  C   SER A 282     -19.952  -6.835   8.330  1.00 14.66           C
ATOM   4352  O   SER A 282     -18.974  -6.187   8.727  1.00 14.66           O
ATOM   4353  CB  SER A 282     -19.780  -6.425   5.879  1.00 14.66           C
ATOM   4354 1HB  SER A 282     -20.306  -6.058   5.000  1.00 14.66           H
ATOM   4355 2HB  SER A 282     -18.897  -5.808   6.050  1.00 14.66           H
ATOM   4356  OG  SER A 282     -19.375  -7.760   5.648  1.00 14.66           O
ATOM   4357  HG  SER A 282     -20.062  -8.197   5.138  1.00 14.66           H
ATOM   4358  N   PRO A 283     -20.386  -7.950   8.960  1.00  5.84           N
ATOM   4359  CA  PRO A 283     -19.631  -8.430  10.124  1.00  5.84           C
ATOM   4360  HA  PRO A 283     -19.692  -7.699  10.924  1.00  5.84           H
ATOM   4361  C   PRO A 283     -18.162  -8.702   9.798  1.00  5.84           C
ATOM   4362  O   PRO A 283     -17.825  -9.207   8.722  1.00  5.84           O
ATOM   4363  CB  PRO A 283     -20.379  -9.704  10.528  1.00  5.84           C
ATOM   4364 1HB  PRO A 283     -19.922 -10.572  10.057  1.00  5.84           H
ATOM   4365 2HB  PRO A 283     -20.392  -9.816  11.611  1.00  5.84           H
ATOM   4366  CG  PRO A 283     -21.745  -9.494  10.020  1.00  5.84           C
ATOM   4367 1HG  PRO A 283     -22.260 -10.446   9.889  1.00  5.84           H
ATOM   4368 2HG  PRO A 283     -22.296  -8.846  10.703  1.00  5.84           H
ATOM   4369  CD  PRO A 283     -21.555  -8.811   8.704  1.00  5.84           C
ATOM   4370 1HD  PRO A 283     -21.335  -9.531   7.918  1.00  5.84           H
ATOM   4371 2HD  PRO A 283     -22.437  -8.219   8.456  1.00  5.84           H
ATOM   4372  N   HIS A 284     -17.285  -8.299  10.701  1.00 43.62           N
ATOM   4373  H   HIS A 284     -17.599  -8.015  11.629  1.00 43.62           H
ATOM   4374  CA  HIS A 284     -15.888  -8.102  10.350  1.00 43.62           C
ATOM   4375  HA  HIS A 284     -15.663  -8.666   9.449  1.00 43.62           H
ATOM   4376  C   HIS A 284     -14.834  -8.434  11.388  1.00 43.62           C
ATOM   4377  O   HIS A 284     -15.008  -8.147  12.571  1.00 43.62           O
ATOM   4378  CB  HIS A 284     -15.743  -6.608  10.040  1.00 43.62           C
ATOM   4379 1HB  HIS A 284     -16.692  -6.115  10.249  1.00 43.62           H
ATOM   4380 2HB  HIS A 284     -14.990  -6.169  10.693  1.00 43.62           H
ATOM   4381  CG  HIS A 284     -15.375  -6.323   8.617  1.00 43.62           C
ATOM   4382  ND1 HIS A 284     -16.290  -6.184   7.607  1.00 43.62           N
ATOM   4383  HD1 HIS A 284     -17.302  -6.252   7.719  1.00 43.62           H
ATOM   4384  CD2 HIS A 284     -14.166  -6.137   8.029  1.00 43.62           C
ATOM   4385  HD2 HIS A 284     -13.219  -6.161   8.549  1.00 43.62           H
ATOM   4386  CE1 HIS A 284     -15.629  -5.933   6.478  1.00 43.62           C
ATOM   4387  HE1 HIS A 284     -16.101  -5.760   5.520  1.00 43.62           H
ATOM   4388  NE2 HIS A 284     -14.325  -5.918   6.678  1.00 43.62           N
ATOM   4389  N   ARG A 285     -13.676  -8.900  10.928  1.00 16.01           N
ATOM   4390  H   ARG A 285     -13.599  -9.172   9.961  1.00 16.01           H
ATOM   4391  CA  ARG A 285     -12.468  -8.845  11.753  1.00 16.01           C
ATOM   4392  HA  ARG A 285     -12.624  -9.288  12.725  1.00 16.01           H
ATOM   4393  C   ARG A 285     -12.290  -7.342  11.837  1.00 16.01           C
ATOM   4394  O   ARG A 285     -12.533  -6.658  10.838  1.00 16.01           O
ATOM   4395  CB  ARG A 285     -11.193  -9.354  11.074  1.00 16.01           C
ATOM   4396 1HB  ARG A 285     -11.134  -8.882  10.096  1.00 16.01           H
ATOM   4397 2HB  ARG A 285     -10.352  -8.997  11.665  1.00 16.01           H
ATOM   4398  CG  ARG A 285     -11.015 -10.848  10.908  1.00 16.01           C
ATOM   4399 1HG  ARG A 285     -11.091 -11.333  11.880  1.00 16.01           H
ATOM   4400 2HG  ARG A 285     -11.785 -11.241  10.246  1.00 16.01           H
ATOM   4401  CD  ARG A 285      -9.621 -11.123  10.312  1.00 16.01           C
ATOM   4402 1HD  ARG A 285      -8.871 -10.726  10.995  1.00 16.01           H
ATOM   4403 2HD  ARG A 285      -9.470 -12.201  10.233  1.00 16.01           H
ATOM   4404  NE  ARG A 285      -9.427 -10.489   8.995  1.00 16.01           N
ATOM   4405  HE  ARG A 285      -9.027  -9.558   8.990  1.00 16.01           H
ATOM   4406  CZ  ARG A 285      -9.756 -11.001   7.818  1.00 16.01           C
ATOM   4407  NH1 ARG A 285      -9.596 -10.287   6.740  1.00 16.01           N
ATOM   4408 1HH1 ARG A 285      -9.144  -9.387   6.785  1.00 16.01           H
ATOM   4409 2HH1 ARG A 285      -9.949 -10.638   5.860  1.00 16.01           H
ATOM   4410  NH2 ARG A 285     -10.311 -12.168   7.677  1.00 16.01           N
ATOM   4411 1HH2 ARG A 285     -10.488 -12.752   8.490  1.00 16.01           H
ATOM   4412 2HH2 ARG A 285     -10.638 -12.446   6.755  1.00 16.01           H
ATOM   4413  N   PRO A 286     -11.866  -6.810  12.987  1.00-11.00           N
ATOM   4414  CA  PRO A 286     -11.776  -5.348  13.036  1.00-11.00           C
ATOM   4415  HA  PRO A 286     -12.777  -4.927  12.966  1.00-11.00           H
ATOM   4416  C   PRO A 286     -10.910  -4.693  11.962  1.00-11.00           C
ATOM   4417  O   PRO A 286      -9.847  -5.196  11.591  1.00-11.00           O
ATOM   4418  CB  PRO A 286     -11.194  -5.111  14.427  1.00-11.00           C
ATOM   4419 1HB  PRO A 286     -10.108  -5.079  14.385  1.00-11.00           H
ATOM   4420 2HB  PRO A 286     -11.588  -4.198  14.858  1.00-11.00           H
ATOM   4421  CG  PRO A 286     -11.647  -6.276  15.205  1.00-11.00           C
ATOM   4422 1HG  PRO A 286     -11.041  -6.409  16.096  1.00-11.00           H
ATOM   4423 2HG  PRO A 286     -12.698  -6.155  15.469  1.00-11.00           H
ATOM   4424  CD  PRO A 286     -11.490  -7.417  14.276  1.00-11.00           C
ATOM   4425 1HD  PRO A 286     -10.455  -7.760  14.254  1.00-11.00           H
ATOM   4426 2HD  PRO A 286     -12.168  -8.226  14.552  1.00-11.00           H
ATOM   4427  N   ILE A 287     -11.358  -3.553  11.461  1.00 13.72           N
ATOM   4428  H   ILE A 287     -12.248  -3.161  11.768  1.00 13.72           H
ATOM   4429  CA  ILE A 287     -10.579  -2.786  10.498  1.00 13.72           C
ATOM   4430  HA  ILE A 287      -9.902  -3.452   9.964  1.00 13.72           H
ATOM   4431  C   ILE A 287      -9.774  -1.834  11.363  1.00 13.72           C
ATOM   4432  O   ILE A 287     -10.231  -0.751  11.736  1.00 13.72           O
ATOM   4433  CB  ILE A 287     -11.440  -2.004   9.456  1.00 13.72           C
ATOM   4434  HB  ILE A 287     -12.045  -1.265   9.979  1.00 13.72           H
ATOM   4435  CG1 ILE A 287     -12.397  -2.974   8.733  1.00 13.72           C
ATOM   4436 1HG1 ILE A 287     -11.801  -3.695   8.178  1.00 13.72           H
ATOM   4437 2HG1 ILE A 287     -12.975  -3.520   9.478  1.00 13.72           H
ATOM   4438  CG2 ILE A 287     -10.511  -1.256   8.458  1.00 13.72           C
ATOM   4439 1HG2 ILE A 287     -11.102  -0.679   7.745  1.00 13.72           H
ATOM   4440 2HG2 ILE A 287      -9.885  -1.963   7.914  1.00 13.72           H
ATOM   4441 3HG2 ILE A 287      -9.865  -0.563   8.997  1.00 13.72           H
ATOM   4442  CD1 ILE A 287     -13.399  -2.321   7.767  1.00 13.72           C
ATOM   4443 1HD1 ILE A 287     -14.109  -3.074   7.424  1.00 13.72           H
ATOM   4444 2HD1 ILE A 287     -12.877  -1.912   6.902  1.00 13.72           H
ATOM   4445 3HD1 ILE A 287     -13.943  -1.526   8.278  1.00 13.72           H
ATOM   4446  N   LEU A 288      -8.579  -2.262  11.734  1.00 17.18           N
ATOM   4447  H   LEU A 288      -8.289  -3.200  11.502  1.00 17.18           H
ATOM   4448  CA  LEU A 288      -7.632  -1.343  12.347  1.00 17.18           C
ATOM   4449  HA  LEU A 288      -8.116  -0.723  13.102  1.00 17.18           H
ATOM   4450  C   LEU A 288      -7.218  -0.495  11.155  1.00 17.18           C
ATOM   4451  O   LEU A 288      -6.969  -1.030  10.069  1.00 17.18           O
ATOM   4452  CB  LEU A 288      -6.400  -2.038  12.927  1.00 17.18           C
ATOM   4453 1HB  LEU A 288      -6.049  -2.748  12.181  1.00 17.18           H
ATOM   4454 2HB  LEU A 288      -5.634  -1.268  13.024  1.00 17.18           H
ATOM   4455  CG  LEU A 288      -6.440  -2.773  14.272  1.00 17.18           C
ATOM   4456  HG  LEU A 288      -6.776  -2.085  15.043  1.00 17.18           H
ATOM   4457  CD1 LEU A 288      -7.338  -3.985  14.277  1.00 17.18           C
ATOM   4458 1HD1 LEU A 288      -7.247  -4.513  15.227  1.00 17.18           H
ATOM   4459 2HD1 LEU A 288      -7.059  -4.664  13.472  1.00 17.18           H
ATOM   4460 3HD1 LEU A 288      -8.371  -3.674  14.148  1.00 17.18           H
ATOM   4461  CD2 LEU A 288      -5.032  -3.207  14.602  1.00 17.18           C
ATOM   4462 1HD2 LEU A 288      -5.025  -3.717  15.566  1.00 17.18           H
ATOM   4463 2HD2 LEU A 288      -4.381  -2.335  14.666  1.00 17.18           H
ATOM   4464 3HD2 LEU A 288      -4.665  -3.882  13.833  1.00 17.18           H
ATOM   4465  N   GLN A 289      -7.154   0.810  11.344  1.00  0.90           N
ATOM   4466  H   GLN A 289      -7.392   1.188  12.257  1.00  0.90           H
ATOM   4467  CA  GLN A 289      -6.777   1.728  10.280  1.00  0.90           C
ATOM   4468  HA  GLN A 289      -7.475   1.609   9.454  1.00  0.90           H
ATOM   4469  C   GLN A 289      -5.379   1.388   9.775  1.00  0.90           C
ATOM   4470  O   GLN A 289      -4.422   1.297  10.547  1.00  0.90           O
ATOM   4471  CB  GLN A 289      -6.861   3.161  10.811  1.00  0.90           C
ATOM   4472 1HB  GLN A 289      -7.862   3.305  11.219  1.00  0.90           H
ATOM   4473 2HB  GLN A 289      -6.142   3.280  11.621  1.00  0.90           H
ATOM   4474  CG  GLN A 289      -6.604   4.244   9.774  1.00  0.90           C
ATOM   4475 1HG  GLN A 289      -5.569   4.184   9.446  1.00  0.90           H
ATOM   4476 2HG  GLN A 289      -7.252   4.076   8.916  1.00  0.90           H
ATOM   4477  CD  GLN A 289      -6.878   5.629  10.321  1.00  0.90           C
ATOM   4478  OE1 GLN A 289      -7.992   5.937  10.738  1.00  0.90           O
ATOM   4479  NE2 GLN A 289      -5.886   6.475  10.323  1.00  0.90           N
ATOM   4480 1HE2 GLN A 289      -6.020   7.398  10.706  1.00  0.90           H
ATOM   4481 2HE2 GLN A 289      -4.989   6.209   9.932  1.00  0.90           H
ATOM   4482  N   ALA A 290      -5.263   1.140   8.479  1.00 14.85           N
ATOM   4483  H   ALA A 290      -6.091   1.144   7.887  1.00 14.85           H
ATOM   4484  CA  ALA A 290      -3.972   0.854   7.877  1.00 14.85           C
ATOM   4485  HA  ALA A 290      -3.525  -0.005   8.377  1.00 14.85           H
ATOM   4486  C   ALA A 290      -3.072   2.076   8.088  1.00 14.85           C
ATOM   4487  O   ALA A 290      -3.491   3.211   7.860  1.00 14.85           O
ATOM   4488  CB  ALA A 290      -4.162   0.543   6.393  1.00 14.85           C
ATOM   4489 1HB  ALA A 290      -4.824  -0.318   6.275  1.00 14.85           H
ATOM   4490 2HB  ALA A 290      -3.200   0.326   5.935  1.00 14.85           H
ATOM   4491 3HB  ALA A 290      -4.608   1.403   5.888  1.00 14.85           H
ATOM   4492  N   GLY A 291      -1.850   1.849   8.545  1.00 11.54           N
ATOM   4493  H   GLY A 291      -1.537   0.906   8.707  1.00 11.54           H
ATOM   4494  CA  GLY A 291      -0.943   2.944   8.848  1.00 11.54           C
ATOM   4495 1HA  GLY A 291       0.067   2.637   8.585  1.00 11.54           H
ATOM   4496 2HA  GLY A 291      -1.200   3.821   8.253  1.00 11.54           H
ATOM   4497  C   GLY A 291      -0.937   3.333  10.312  1.00 11.54           C
ATOM   4498  O   GLY A 291      -0.140   4.177  10.713  1.00 11.54           O
ATOM   4499  N   LEU A 292      -1.770   2.699  11.129  1.00 24.13           N
ATOM   4500  H   LEU A 292      -2.466   2.059  10.765  1.00 24.13           H
ATOM   4501  CA  LEU A 292      -1.689   2.866  12.578  1.00 24.13           C
ATOM   4502  HA  LEU A 292      -0.790   3.427  12.810  1.00 24.13           H
ATOM   4503  C   LEU A 292      -1.628   1.503  13.280  1.00 24.13           C
ATOM   4504  O   LEU A 292      -2.424   0.615  12.960  1.00 24.13           O
ATOM   4505  CB  LEU A 292      -2.890   3.648  13.110  1.00 24.13           C
ATOM   4506 1HB  LEU A 292      -3.796   3.169  12.739  1.00 24.13           H
ATOM   4507 2HB  LEU A 292      -2.875   3.534  14.187  1.00 24.13           H
ATOM   4508  CG  LEU A 292      -2.986   5.156  12.840  1.00 24.13           C
ATOM   4509  HG  LEU A 292      -2.996   5.329  11.766  1.00 24.13           H
ATOM   4510  CD1 LEU A 292      -4.290   5.666  13.434  1.00 24.13           C
ATOM   4511 1HD1 LEU A 292      -4.396   6.729  13.217  1.00 24.13           H
ATOM   4512 2HD1 LEU A 292      -4.301   5.522  14.515  1.00 24.13           H
ATOM   4513 3HD1 LEU A 292      -5.131   5.141  12.985  1.00 24.13           H
ATOM   4514  CD2 LEU A 292      -1.822   5.934  13.465  1.00 24.13           C
ATOM   4515 1HD2 LEU A 292      -1.965   7.002  13.298  1.00 24.13           H
ATOM   4516 2HD2 LEU A 292      -0.884   5.641  12.993  1.00 24.13           H
ATOM   4517 3HD2 LEU A 292      -1.772   5.745  14.535  1.00 24.13           H
ATOM   4518  N   PRO A 293      -0.718   1.316  14.256  1.00  5.00           N
ATOM   4519  CA  PRO A 293       0.334   2.226  14.734  1.00  5.00           C
ATOM   4520  HA  PRO A 293      -0.088   3.198  14.972  1.00  5.00           H
ATOM   4521  C   PRO A 293       1.475   2.409  13.731  1.00  5.00           C
ATOM   4522  O   PRO A 293       1.666   1.575  12.848  1.00  5.00           O
ATOM   4523  CB  PRO A 293       0.813   1.541  16.014  1.00  5.00           C
ATOM   4524 1HB  PRO A 293       1.859   1.768  16.214  1.00  5.00           H
ATOM   4525 2HB  PRO A 293       0.192   1.850  16.851  1.00  5.00           H
ATOM   4526  CG  PRO A 293       0.617   0.098  15.742  1.00  5.00           C
ATOM   4527 1HG  PRO A 293       1.416  -0.277  15.104  1.00  5.00           H
ATOM   4528 2HG  PRO A 293       0.568  -0.474  16.669  1.00  5.00           H
ATOM   4529  CD  PRO A 293      -0.693   0.048  15.010  1.00  5.00           C
ATOM   4530 1HD  PRO A 293      -0.715  -0.809  14.340  1.00  5.00           H
ATOM   4531 2HD  PRO A 293      -1.527   0.016  15.713  1.00  5.00           H
ATOM   4532  N   ALA A 294       2.231   3.490  13.877  1.00 27.60           N
ATOM   4533  H   ALA A 294       2.038   4.132  14.633  1.00 27.60           H
ATOM   4534  CA  ALA A 294       3.370   3.786  13.005  1.00 27.60           C
ATOM   4535  HA  ALA A 294       3.463   3.010  12.243  1.00 27.60           H
ATOM   4536  C   ALA A 294       4.645   3.786  13.855  1.00 27.60           C
ATOM   4537  O   ALA A 294       4.584   4.111  15.045  1.00 27.60           O
ATOM   4538  CB  ALA A 294       3.160   5.135  12.309  1.00 27.60           C
ATOM   4539 1HB  ALA A 294       2.245   5.102  11.714  1.00 27.60           H
ATOM   4540 2HB  ALA A 294       3.999   5.343  11.644  1.00 27.60           H
ATOM   4541 3HB  ALA A 294       3.081   5.933  13.047  1.00 27.60           H
ATOM   4542  N   ASN A 295       5.761   3.381  13.260  1.00 10.25           N
ATOM   4543  H   ASN A 295       5.738   3.180  12.265  1.00 10.25           H
ATOM   4544  CA  ASN A 295       7.031   3.171  13.972  1.00 10.25           C
ATOM   4545  HA  ASN A 295       6.861   2.529  14.834  1.00 10.25           H
ATOM   4546  C   ASN A 295       7.621   4.497  14.445  1.00 10.25           C
ATOM   4547  O   ASN A 295       7.400   5.530  13.804  1.00 10.25           O
ATOM   4548  CB  ASN A 295       8.089   2.537  13.055  1.00 10.25           C
ATOM   4549 1HB  ASN A 295       8.193   3.160  12.176  1.00 10.25           H
ATOM   4550 2HB  ASN A 295       9.043   2.520  13.579  1.00 10.25           H
ATOM   4551  CG  ASN A 295       7.764   1.133  12.602  1.00 10.25           C
ATOM   4552  OD1 ASN A 295       6.623   0.775  12.344  1.00 10.25           O
ATOM   4553  ND2 ASN A 295       8.776   0.332  12.464  1.00 10.25           N
ATOM   4554 1HD2 ASN A 295       8.635  -0.580  12.053  1.00 10.25           H
ATOM   4555 2HD2 ASN A 295       9.701   0.634  12.756  1.00 10.25           H
ATOM   4556  N   LYS A 296       8.378   4.470  15.540  1.00 -5.19           N
ATOM   4557  H   LYS A 296       8.566   3.577  15.995  1.00 -5.19           H
ATOM   4558  CA  LYS A 296       8.952   5.683  16.142  1.00 -5.19           C
ATOM   4559  HA  LYS A 296       9.007   6.472  15.391  1.00 -5.19           H
ATOM   4560  C   LYS A 296      10.357   5.442  16.685  1.00 -5.19           C
ATOM   4561  O   LYS A 296      10.711   4.307  17.003  1.00 -5.19           O
ATOM   4562  CB  LYS A 296       8.050   6.152  17.292  1.00 -5.19           C
ATOM   4563 1HB  LYS A 296       7.946   5.338  18.008  1.00 -5.19           H
ATOM   4564 2HB  LYS A 296       8.522   7.000  17.789  1.00 -5.19           H
ATOM   4565  CG  LYS A 296       6.667   6.573  16.828  1.00 -5.19           C
ATOM   4566 1HG  LYS A 296       6.777   7.364  16.086  1.00 -5.19           H
ATOM   4567 2HG  LYS A 296       6.174   5.722  16.364  1.00 -5.19           H
ATOM   4568  CD  LYS A 296       5.791   7.074  17.948  1.00 -5.19           C
ATOM   4569 1HD  LYS A 296       5.624   6.278  18.675  1.00 -5.19           H
ATOM   4570 2HD  LYS A 296       6.286   7.914  18.437  1.00 -5.19           H
ATOM   4571  CE  LYS A 296       4.464   7.549  17.381  1.00 -5.19           C
ATOM   4572 1HE  LYS A 296       3.905   8.034  18.183  1.00 -5.19           H
ATOM   4573 2HE  LYS A 296       4.663   8.296  16.609  1.00 -5.19           H
ATOM   4574  NZ  LYS A 296       3.620   6.456  16.799  1.00 -5.19           N
ATOM   4575 1HZ  LYS A 296       2.795   6.854  16.366  1.00 -5.19           H
ATOM   4576 2HZ  LYS A 296       3.336   5.822  17.532  1.00 -5.19           H
ATOM   4577 3HZ  LYS A 296       4.147   5.938  16.104  1.00 -5.19           H
ATOM   4578  N   THR A 297      11.126   6.510  16.838  1.00-14.87           N
ATOM   4579  H   THR A 297      10.776   7.419  16.543  1.00-14.87           H
ATOM   4580  CA  THR A 297      12.466   6.462  17.423  1.00-14.87           C
ATOM   4581  HA  THR A 297      12.656   5.473  17.830  1.00-14.87           H
ATOM   4582  C   THR A 297      12.543   7.497  18.540  1.00-14.87           C
ATOM   4583  O   THR A 297      12.179   8.661  18.333  1.00-14.87           O
ATOM   4584  CB  THR A 297      13.536   6.782  16.359  1.00-14.87           C
ATOM   4585  HB  THR A 297      13.398   7.805  16.014  1.00-14.87           H
ATOM   4586  OG1 THR A 297      13.372   5.894  15.249  1.00-14.87           O
ATOM   4587  HG1 THR A 297      13.621   6.379  14.453  1.00-14.87           H
ATOM   4588  CG2 THR A 297      14.954   6.618  16.885  1.00-14.87           C
ATOM   4589 1HG2 THR A 297      15.652   6.620  16.047  1.00-14.87           H
ATOM   4590 2HG2 THR A 297      15.054   5.683  17.430  1.00-14.87           H
ATOM   4591 3HG2 THR A 297      15.201   7.448  17.546  1.00-14.87           H
ATOM   4592  N   VAL A 298      12.974   7.084  19.724  1.00 -2.62           N
ATOM   4593  H   VAL A 298      13.254   6.110  19.846  1.00 -2.62           H
ATOM   4594  CA  VAL A 298      13.050   7.956  20.898  1.00 -2.62           C
ATOM   4595  HA  VAL A 298      12.996   8.996  20.586  1.00 -2.62           H
ATOM   4596  C   VAL A 298      14.361   7.747  21.649  1.00 -2.62           C
ATOM   4597  O   VAL A 298      15.081   6.784  21.383  1.00 -2.62           O
ATOM   4598  CB  VAL A 298      11.885   7.678  21.889  1.00 -2.62           C
ATOM   4599  HB  VAL A 298      12.014   8.336  22.742  1.00 -2.62           H
ATOM   4600  CG1 VAL A 298      10.530   8.005  21.265  1.00 -2.62           C
ATOM   4601 1HG1 VAL A 298       9.750   7.861  22.010  1.00 -2.62           H
ATOM   4602 2HG1 VAL A 298      10.335   7.364  20.407  1.00 -2.62           H
ATOM   4603 3HG1 VAL A 298      10.515   9.046  20.951  1.00 -2.62           H
ATOM   4604  CG2 VAL A 298      11.893   6.227  22.395  1.00 -2.62           C
ATOM   4605 1HG2 VAL A 298      11.057   6.076  23.077  1.00 -2.62           H
ATOM   4606 2HG2 VAL A 298      12.816   6.025  22.938  1.00 -2.62           H
ATOM   4607 3HG2 VAL A 298      11.809   5.526  21.565  1.00 -2.62           H
ATOM   4608  N   ALA A 299      14.665   8.623  22.596  1.00 14.68           N
ATOM   4609  H   ALA A 299      14.089   9.439  22.731  1.00 14.68           H
ATOM   4610  CA  ALA A 299      15.753   8.388  23.539  1.00 14.68           C
ATOM   4611  HA  ALA A 299      16.533   7.796  23.060  1.00 14.68           H
ATOM   4612  C   ALA A 299      15.205   7.614  24.749  1.00 14.68           C
ATOM   4613  O   ALA A 299      13.995   7.564  24.986  1.00 14.68           O
ATOM   4614  CB  ALA A 299      16.359   9.725  23.986  1.00 14.68           C
ATOM   4615 1HB  ALA A 299      16.717  10.279  23.117  1.00 14.68           H
ATOM   4616 2HB  ALA A 299      17.200   9.545  24.657  1.00 14.68           H
ATOM   4617 3HB  ALA A 299      15.610  10.320  24.511  1.00 14.68           H
ATOM   4618  N   LEU A 300      16.105   7.060  25.544  1.00 14.37           N
ATOM   4619  H   LEU A 300      17.069   7.047  25.235  1.00 14.37           H
ATOM   4620  CA  LEU A 300      15.772   6.471  26.839  1.00 14.37           C
ATOM   4621  HA  LEU A 300      15.030   5.684  26.708  1.00 14.37           H
ATOM   4622  C   LEU A 300      15.215   7.567  27.749  1.00 14.37           C
ATOM   4623  O   LEU A 300      15.681   8.702  27.710  1.00 14.37           O
ATOM   4624  CB  LEU A 300      17.051   5.890  27.449  1.00 14.37           C
ATOM   4625 1HB  LEU A 300      17.567   5.332  26.670  1.00 14.37           H
ATOM   4626 2HB  LEU A 300      17.680   6.734  27.725  1.00 14.37           H
ATOM   4627  CG  LEU A 300      16.949   4.975  28.676  1.00 14.37           C
ATOM   4628  HG  LEU A 300      16.292   5.436  29.413  1.00 14.37           H
ATOM   4629  CD1 LEU A 300      16.400   3.608  28.302  1.00 14.37           C
ATOM   4630 1HD1 LEU A 300      16.340   2.989  29.196  1.00 14.37           H
ATOM   4631 2HD1 LEU A 300      17.052   3.121  27.574  1.00 14.37           H
ATOM   4632 3HD1 LEU A 300      15.402   3.710  27.879  1.00 14.37           H
ATOM   4633  CD2 LEU A 300      18.327   4.812  29.298  1.00 14.37           C
ATOM   4634 1HD2 LEU A 300      18.261   4.169  30.176  1.00 14.37           H
ATOM   4635 2HD2 LEU A 300      18.708   5.782  29.616  1.00 14.37           H
ATOM   4636 3HD2 LEU A 300      19.021   4.366  28.586  1.00 14.37           H
ATOM   4637  N   GLY A 301      14.216   7.252  28.560  1.00 -4.61           N
ATOM   4638  H   GLY A 301      13.852   6.301  28.566  1.00 -4.61           H
ATOM   4639  CA  GLY A 301      13.640   8.224  29.477  1.00 -4.61           C
ATOM   4640 1HA  GLY A 301      13.127   7.685  30.272  1.00 -4.61           H
ATOM   4641 2HA  GLY A 301      14.442   8.812  29.923  1.00 -4.61           H
ATOM   4642  C   GLY A 301      12.652   9.176  28.830  1.00 -4.61           C
ATOM   4643  O   GLY A 301      12.177  10.134  29.448  1.00 -4.61           O
ATOM   4644  N   SER A 302      12.320   8.915  27.576  1.00 12.59           N
ATOM   4645  H   SER A 302      12.743   8.131  27.101  1.00 12.59           H
ATOM   4646  CA  SER A 302      11.328   9.707  26.859  1.00 12.59           C
ATOM   4647  HA  SER A 302      11.511  10.763  27.024  1.00 12.59           H
ATOM   4648  C   SER A 302       9.920   9.379  27.333  1.00 12.59           C
ATOM   4649  O   SER A 302       9.710   8.466  28.135  1.00 12.59           O
ATOM   4650  CB  SER A 302      11.436   9.422  25.367  1.00 12.59           C
ATOM   4651 1HB  SER A 302      10.667   9.970  24.822  1.00 12.59           H
ATOM   4652 2HB  SER A 302      12.418   9.740  25.014  1.00 12.59           H
ATOM   4653  OG  SER A 302      11.294   8.035  25.141  1.00 12.59           O
ATOM   4654  HG  SER A 302      12.180   7.673  24.990  1.00 12.59           H
ATOM   4655  N   ASN A 303       8.950  10.104  26.799  1.00 -5.07           N
ATOM   4656  H   ASN A 303       9.177  10.846  26.150  1.00 -5.07           H
ATOM   4657  CA  ASN A 303       7.536   9.811  26.995  1.00 -5.07           C
ATOM   4658  HA  ASN A 303       7.401   8.851  27.493  1.00 -5.07           H
ATOM   4659  C   ASN A 303       7.065   9.745  25.548  1.00 -5.07           C
ATOM   4660  O   ASN A 303       7.570  10.522  24.732  1.00 -5.07           O
ATOM   4661  CB  ASN A 303       6.845  10.936  27.773  1.00 -5.07           C
ATOM   4662 1HB  ASN A 303       6.943  11.861  27.207  1.00 -5.07           H
ATOM   4663 2HB  ASN A 303       5.786  10.702  27.875  1.00 -5.07           H
ATOM   4664  CG  ASN A 303       7.438  11.151  29.143  1.00 -5.07           C
ATOM   4665  OD1 ASN A 303       7.533  10.245  29.963  1.00 -5.07           O
ATOM   4666  ND2 ASN A 303       7.835  12.360  29.417  1.00 -5.07           N
ATOM   4667 1HD2 ASN A 303       8.209  12.557  30.333  1.00 -5.07           H
ATOM   4668 2HD2 ASN A 303       7.783  13.085  28.717  1.00 -5.07           H
ATOM   4669  N   VAL A 304       6.193   8.812  25.194  1.00  8.42           N
ATOM   4670  H   VAL A 304       5.788   8.195  25.900  1.00  8.42           H
ATOM   4671  CA  VAL A 304       5.789   8.614  23.799  1.00  8.42           C
ATOM   4672  HA  VAL A 304       5.677   9.582  23.310  1.00  8.42           H
ATOM   4673  C   VAL A 304       4.443   7.903  23.837  1.00  8.42           C
ATOM   4674  O   VAL A 304       4.114   7.288  24.846  1.00  8.42           O
ATOM   4675  CB  VAL A 304       6.871   7.772  23.029  1.00  8.42           C
ATOM   4676  HB  VAL A 304       7.835   8.241  23.217  1.00  8.42           H
ATOM   4677  CG1 VAL A 304       6.958   6.328  23.530  1.00  8.42           C
ATOM   4678 1HG1 VAL A 304       7.816   5.837  23.074  1.00  8.42           H
ATOM   4679 2HG1 VAL A 304       6.052   5.778  23.275  1.00  8.42           H
ATOM   4680 3HG1 VAL A 304       7.088   6.320  24.611  1.00  8.42           H
ATOM   4681  CG2 VAL A 304       6.653   7.781  21.511  1.00  8.42           C
ATOM   4682 1HG2 VAL A 304       7.519   7.341  21.017  1.00  8.42           H
ATOM   4683 2HG2 VAL A 304       6.538   8.807  21.162  1.00  8.42           H
ATOM   4684 3HG2 VAL A 304       5.766   7.205  21.245  1.00  8.42           H
ATOM   4685  N   GLU A 305       3.670   7.931  22.763  1.00  4.35           N
ATOM   4686  H   GLU A 305       3.924   8.481  21.954  1.00  4.35           H
ATOM   4687  CA  GLU A 305       2.485   7.089  22.678  1.00  4.35           C
ATOM   4688  HA  GLU A 305       2.624   6.242  23.349  1.00  4.35           H
ATOM   4689  C   GLU A 305       2.323   6.525  21.275  1.00  4.35           C
ATOM   4690  O   GLU A 305       2.851   7.076  20.305  1.00  4.35           O
ATOM   4691  CB  GLU A 305       1.240   7.853  23.139  1.00  4.35           C
ATOM   4692 1HB  GLU A 305       0.418   7.148  23.247  1.00  4.35           H
ATOM   4693 2HB  GLU A 305       1.470   8.263  24.117  1.00  4.35           H
ATOM   4694  CG  GLU A 305       0.767   8.981  22.252  1.00  4.35           C
ATOM   4695 1HG  GLU A 305       1.594   9.669  22.071  1.00  4.35           H
ATOM   4696 2HG  GLU A 305       0.445   8.563  21.297  1.00  4.35           H
ATOM   4697  CD  GLU A 305      -0.393   9.754  22.870  1.00  4.35           C
ATOM   4698  OE1 GLU A 305      -0.780   9.502  24.041  1.00  4.35           O
ATOM   4699  OE2 GLU A 305      -0.946  10.629  22.170  1.00  4.35           O
ATOM   4700  N   PHE A 306       1.584   5.434  21.170  1.00-24.05           N
ATOM   4701  H   PHE A 306       1.183   5.028  22.017  1.00-24.05           H
ATOM   4702  CA  PHE A 306       1.235   4.824  19.895  1.00-24.05           C
ATOM   4703  HA  PHE A 306       1.655   5.389  19.064  1.00-24.05           H
ATOM   4704  C   PHE A 306      -0.276   4.893  19.827  1.00-24.05           C
ATOM   4705  O   PHE A 306      -0.957   4.656  20.820  1.00-24.05           O
ATOM   4706  CB  PHE A 306       1.683   3.363  19.812  1.00-24.05           C
ATOM   4707 1HB  PHE A 306       1.376   2.841  20.719  1.00-24.05           H
ATOM   4708 2HB  PHE A 306       1.177   2.903  18.965  1.00-24.05           H
ATOM   4709  CG  PHE A 306       3.160   3.188  19.604  1.00-24.05           C
ATOM   4710  CD1 PHE A 306       4.022   2.955  20.692  1.00-24.05           C
ATOM   4711  HD1 PHE A 306       3.626   2.920  21.697  1.00-24.05           H
ATOM   4712  CD2 PHE A 306       3.693   3.226  18.302  1.00-24.05           C
ATOM   4713  HD2 PHE A 306       3.041   3.395  17.457  1.00-24.05           H
ATOM   4714  CE1 PHE A 306       5.410   2.755  20.480  1.00-24.05           C
ATOM   4715  HE1 PHE A 306       6.065   2.565  21.318  1.00-24.05           H
ATOM   4716  CE2 PHE A 306       5.075   3.029  18.078  1.00-24.05           C
ATOM   4717  HE2 PHE A 306       5.474   3.049  17.076  1.00-24.05           H
ATOM   4718  CZ  PHE A 306       5.932   2.796  19.163  1.00-24.05           C
ATOM   4719  HZ  PHE A 306       6.983   2.639  18.984  1.00-24.05           H
ATOM   4720  N   MET A 307      -0.783   5.230  18.655  1.00 -6.05           N
ATOM   4721  H   MET A 307      -0.163   5.366  17.867  1.00 -6.05           H
ATOM   4722  CA  MET A 307      -2.213   5.395  18.433  1.00 -6.05           C
ATOM   4723  HA  MET A 307      -2.767   5.220  19.356  1.00 -6.05           H
ATOM   4724  C   MET A 307      -2.631   4.373  17.396  1.00 -6.05           C
ATOM   4725  O   MET A 307      -1.835   4.010  16.526  1.00 -6.05           O
ATOM   4726  CB  MET A 307      -2.515   6.802  17.915  1.00 -6.05           C
ATOM   4727 1HB  MET A 307      -1.970   6.957  16.984  1.00 -6.05           H
ATOM   4728 2HB  MET A 307      -3.580   6.867  17.703  1.00 -6.05           H
ATOM   4729  CG  MET A 307      -2.131   7.913  18.882  1.00 -6.05           C
ATOM   4730 1HG  MET A 307      -2.657   7.770  19.824  1.00 -6.05           H
ATOM   4731 2HG  MET A 307      -1.058   7.871  19.067  1.00 -6.05           H
ATOM   4732  SD  MET A 307      -2.545   9.535  18.219  1.00 -6.05           S
ATOM   4733  CE  MET A 307      -4.328   9.583  18.443  1.00 -6.05           C
ATOM   4734 1HE  MET A 307      -4.712  10.543  18.102  1.00 -6.05           H
ATOM   4735 2HE  MET A 307      -4.574   9.454  19.498  1.00 -6.05           H
ATOM   4736 3HE  MET A 307      -4.799   8.789  17.865  1.00 -6.05           H
ATOM   4737  N   CYS A 308      -3.865   3.918  17.508  1.00 -6.35           N
ATOM   4738  H   CYS A 308      -4.456   4.264  18.266  1.00 -6.35           H
ATOM   4739  CA  CYS A 308      -4.468   2.912  16.652  1.00 -6.35           C
ATOM   4740  HA  CYS A 308      -3.973   2.844  15.690  1.00 -6.35           H
ATOM   4741  C   CYS A 308      -5.891   3.432  16.511  1.00 -6.35           C
ATOM   4742  O   CYS A 308      -6.357   4.106  17.418  1.00 -6.35           O
ATOM   4743  CB  CYS A 308      -4.414   1.577  17.393  1.00 -6.35           C
ATOM   4744 1HB  CYS A 308      -3.377   1.396  17.671  1.00 -6.35           H
ATOM   4745 2HB  CYS A 308      -4.994   1.672  18.312  1.00 -6.35           H
ATOM   4746  SG  CYS A 308      -5.009   0.120  16.487  1.00 -6.35           S
ATOM   4747  N   LYS A 309      -6.581   3.174  15.409  1.00-17.22           N
ATOM   4748  H   LYS A 309      -6.169   2.623  14.669  1.00-17.22           H
ATOM   4749  CA  LYS A 309      -7.979   3.593  15.254  1.00-17.22           C
ATOM   4750  HA  LYS A 309      -8.420   3.832  16.221  1.00-17.22           H
ATOM   4751  C   LYS A 309      -8.655   2.371  14.688  1.00-17.22           C
ATOM   4752  O   LYS A 309      -8.046   1.717  13.842  1.00-17.22           O
ATOM   4753  CB  LYS A 309      -8.125   4.790  14.311  1.00-17.22           C
ATOM   4754 1HB  LYS A 309      -7.565   4.597  13.398  1.00-17.22           H
ATOM   4755 2HB  LYS A 309      -9.179   4.894  14.061  1.00-17.22           H
ATOM   4756  CG  LYS A 309      -7.653   6.094  14.925  1.00-17.22           C
ATOM   4757 1HG  LYS A 309      -8.241   6.286  15.818  1.00-17.22           H
ATOM   4758 2HG  LYS A 309      -6.607   5.996  15.211  1.00-17.22           H
ATOM   4759  CD  LYS A 309      -7.792   7.275  13.983  1.00-17.22           C
ATOM   4760 1HD  LYS A 309      -7.208   7.085  13.082  1.00-17.22           H
ATOM   4761 2HD  LYS A 309      -8.839   7.404  13.710  1.00-17.22           H
ATOM   4762  CE  LYS A 309      -7.281   8.544  14.651  1.00-17.22           C
ATOM   4763 1HE  LYS A 309      -7.880   8.749  15.542  1.00-17.22           H
ATOM   4764 2HE  LYS A 309      -6.242   8.397  14.954  1.00-17.22           H
ATOM   4765  NZ  LYS A 309      -7.362   9.703  13.711  1.00-17.22           N
ATOM   4766 1HZ  LYS A 309      -7.016  10.545  14.160  1.00-17.22           H
ATOM   4767 2HZ  LYS A 309      -8.320   9.866  13.426  1.00-17.22           H
ATOM   4768 3HZ  LYS A 309      -6.800   9.519  12.889  1.00-17.22           H
ATOM   4769  N   VAL A 310      -9.815   2.000  15.205  1.00 -3.71           N
ATOM   4770  H   VAL A 310     -10.248   2.577  15.928  1.00 -3.71           H
ATOM   4771  CA  VAL A 310     -10.447   0.726  14.859  1.00 -3.71           C
ATOM   4772  HA  VAL A 310      -9.958   0.320  13.977  1.00 -3.71           H
ATOM   4773  C   VAL A 310     -11.938   0.883  14.563  1.00 -3.71           C
ATOM   4774  O   VAL A 310     -12.675   1.490  15.349  1.00 -3.71           O
ATOM   4775  CB  VAL A 310     -10.270  -0.288  16.029  1.00 -3.71           C
ATOM   4776  HB  VAL A 310     -10.855   0.058  16.879  1.00 -3.71           H
ATOM   4777  CG1 VAL A 310     -10.754  -1.679  15.631  1.00 -3.71           C
ATOM   4778 1HG1 VAL A 310     -10.582  -2.373  16.453  1.00 -3.71           H
ATOM   4779 2HG1 VAL A 310     -10.213  -2.024  14.748  1.00 -3.71           H
ATOM   4780 3HG1 VAL A 310     -11.822  -1.656  15.416  1.00 -3.71           H
ATOM   4781  CG2 VAL A 310      -8.797  -0.381  16.476  1.00 -3.71           C
ATOM   4782 1HG2 VAL A 310      -8.662  -1.211  17.170  1.00 -3.71           H
ATOM   4783 2HG2 VAL A 310      -8.509   0.537  16.990  1.00 -3.71           H
ATOM   4784 3HG2 VAL A 310      -8.151  -0.524  15.612  1.00 -3.71           H
ATOM   4785  N   TYR A 311     -12.381   0.322  13.444  1.00  9.54           N
ATOM   4786  H   TYR A 311     -11.723  -0.152  12.828  1.00  9.54           H
ATOM   4787  CA  TYR A 311     -13.787   0.359  13.033  1.00  9.54           C
ATOM   4788  HA  TYR A 311     -14.389   0.781  13.836  1.00  9.54           H
ATOM   4789  C   TYR A 311     -14.244  -1.070  12.729  1.00  9.54           C
ATOM   4790  O   TYR A 311     -13.510  -1.800  12.071  1.00  9.54           O
ATOM   4791  CB  TYR A 311     -13.909   1.237  11.782  1.00  9.54           C
ATOM   4792 1HB  TYR A 311     -13.587   0.655  10.919  1.00  9.54           H
ATOM   4793 2HB  TYR A 311     -14.952   1.518  11.640  1.00  9.54           H
ATOM   4794  CG  TYR A 311     -13.040   2.482  11.847  1.00  9.54           C
ATOM   4795  CD1 TYR A 311     -11.929   2.627  10.986  1.00  9.54           C
ATOM   4796  HD1 TYR A 311     -11.722   1.862  10.252  1.00  9.54           H
ATOM   4797  CD2 TYR A 311     -13.291   3.499  12.792  1.00  9.54           C
ATOM   4798  HD2 TYR A 311     -14.140   3.419  13.457  1.00  9.54           H
ATOM   4799  CE1 TYR A 311     -11.074   3.766  11.078  1.00  9.54           C
ATOM   4800  HE1 TYR A 311     -10.235   3.878  10.409  1.00  9.54           H
ATOM   4801  CE2 TYR A 311     -12.427   4.622  12.900  1.00  9.54           C
ATOM   4802  HE2 TYR A 311     -12.616   5.378  13.646  1.00  9.54           H
ATOM   4803  CZ  TYR A 311     -11.335   4.749  12.035  1.00  9.54           C
ATOM   4804  OH  TYR A 311     -10.518   5.851  12.126  1.00  9.54           O
ATOM   4805  HH  TYR A 311      -9.785   5.827  11.500  1.00  9.54           H
ATOM   4806  N   SER A 312     -15.398  -1.512  13.215  1.00 36.80           N
ATOM   4807  H   SER A 312     -15.996  -0.900  13.755  1.00 36.80           H
ATOM   4808  CA  SER A 312     -15.817  -2.910  13.017  1.00 36.80           C
ATOM   4809  HA  SER A 312     -15.439  -3.271  12.064  1.00 36.80           H
ATOM   4810  C   SER A 312     -17.316  -3.138  13.085  1.00 36.80           C
ATOM   4811  O   SER A 312     -18.068  -2.264  13.522  1.00 36.80           O
ATOM   4812  CB  SER A 312     -15.259  -3.789  14.137  1.00 36.80           C
ATOM   4813 1HB  SER A 312     -15.904  -3.684  15.009  1.00 36.80           H
ATOM   4814 2HB  SER A 312     -15.268  -4.833  13.820  1.00 36.80           H
ATOM   4815  OG  SER A 312     -13.947  -3.411  14.500  1.00 36.80           O
ATOM   4816  HG  SER A 312     -13.647  -4.003  15.194  1.00 36.80           H
ATOM   4817  N   ASP A 313     -17.716  -4.371  12.809  1.00 36.74           N
ATOM   4818  H   ASP A 313     -17.080  -5.029  12.379  1.00 36.74           H
ATOM   4819  CA  ASP A 313     -19.018  -4.887  13.221  1.00 36.74           C
ATOM   4820  HA  ASP A 313     -19.462  -4.225  13.961  1.00 36.74           H
ATOM   4821  C   ASP A 313     -18.821  -6.288  13.808  1.00 36.74           C
ATOM   4822  O   ASP A 313     -18.233  -7.141  13.138  1.00 36.74           O
ATOM   4823  CB  ASP A 313     -19.984  -4.996  12.050  1.00 36.74           C
ATOM   4824 1HB  ASP A 313     -20.087  -4.012  11.596  1.00 36.74           H
ATOM   4825 2HB  ASP A 313     -19.579  -5.677  11.306  1.00 36.74           H
ATOM   4826  CG  ASP A 313     -21.346  -5.490  12.498  1.00 36.74           C
ATOM   4827  OD1 ASP A 313     -22.179  -4.612  12.808  1.00 36.74           O
ATOM   4828  OD2 ASP A 313     -21.565  -6.701  12.697  1.00 36.74           O
ATOM   4829  N   PRO A 314     -19.258  -6.541  15.054  1.00  7.82           N
ATOM   4830  CA  PRO A 314     -19.631  -5.604  16.124  1.00  7.82           C
ATOM   4831  HA  PRO A 314     -20.339  -4.859  15.764  1.00  7.82           H
ATOM   4832  C   PRO A 314     -18.398  -4.902  16.704  1.00  7.82           C
ATOM   4833  O   PRO A 314     -17.263  -5.305  16.435  1.00  7.82           O
ATOM   4834  CB  PRO A 314     -20.320  -6.513  17.139  1.00  7.82           C
ATOM   4835 1HB  PRO A 314     -20.211  -6.132  18.154  1.00  7.82           H
ATOM   4836 2HB  PRO A 314     -21.372  -6.615  16.878  1.00  7.82           H
ATOM   4837  CG  PRO A 314     -19.633  -7.810  16.977  1.00  7.82           C
ATOM   4838 1HG  PRO A 314     -18.683  -7.783  17.504  1.00  7.82           H
ATOM   4839 2HG  PRO A 314     -20.249  -8.630  17.348  1.00  7.82           H
ATOM   4840  CD  PRO A 314     -19.395  -7.940  15.501  1.00  7.82           C
ATOM   4841 1HD  PRO A 314     -18.486  -8.512  15.310  1.00  7.82           H
ATOM   4842 2HD  PRO A 314     -20.253  -8.408  15.015  1.00  7.82           H
ATOM   4843  N   GLN A 315     -18.597  -3.828  17.459  1.00 11.58           N
ATOM   4844  H   GLN A 315     -19.538  -3.531  17.671  1.00 11.58           H
ATOM   4845  CA  GLN A 315     -17.472  -3.049  17.986  1.00 11.58           C
ATOM   4846  HA  GLN A 315     -16.880  -2.728  17.132  1.00 11.58           H
ATOM   4847  C   GLN A 315     -16.596  -3.903  18.928  1.00 11.58           C
ATOM   4848  O   GLN A 315     -17.122  -4.572  19.825  1.00 11.58           O
ATOM   4849  CB  GLN A 315     -17.993  -1.798  18.700  1.00 11.58           C
ATOM   4850 1HB  GLN A 315     -18.675  -1.285  18.022  1.00 11.58           H
ATOM   4851 2HB  GLN A 315     -18.548  -2.098  19.589  1.00 11.58           H
ATOM   4852  CG  GLN A 315     -16.898  -0.821  19.109  1.00 11.58           C
ATOM   4853 1HG  GLN A 315     -16.273  -1.284  19.872  1.00 11.58           H
ATOM   4854 2HG  GLN A 315     -16.280  -0.594  18.241  1.00 11.58           H
ATOM   4855  CD  GLN A 315     -17.449   0.477  19.645  1.00 11.58           C
ATOM   4856  OE1 GLN A 315     -18.069   1.247  18.923  1.00 11.58           O
ATOM   4857  NE2 GLN A 315     -17.224   0.741  20.900  1.00 11.58           N
ATOM   4858 1HE2 GLN A 315     -17.551   1.612  21.286  1.00 11.58           H
ATOM   4859 2HE2 GLN A 315     -16.738   0.067  21.477  1.00 11.58           H
ATOM   4860  N   PRO A 316     -15.271  -3.952  18.688  1.00  8.31           N
ATOM   4861  CA  PRO A 316     -14.454  -4.965  19.362  1.00  8.31           C
ATOM   4862  HA  PRO A 316     -14.999  -5.905  19.457  1.00  8.31           H
ATOM   4863  C   PRO A 316     -13.893  -4.542  20.708  1.00  8.31           C
ATOM   4864  O   PRO A 316     -13.893  -3.358  21.047  1.00  8.31           O
ATOM   4865  CB  PRO A 316     -13.299  -5.132  18.378  1.00  8.31           C
ATOM   4866 1HB  PRO A 316     -12.409  -5.524  18.865  1.00  8.31           H
ATOM   4867 2HB  PRO A 316     -13.601  -5.780  17.557  1.00  8.31           H
ATOM   4868  CG  PRO A 316     -13.065  -3.767  17.903  1.00  8.31           C
ATOM   4869 1HG  PRO A 316     -12.498  -3.207  18.647  1.00  8.31           H
ATOM   4870 2HG  PRO A 316     -12.533  -3.774  16.955  1.00  8.31           H
ATOM   4871  CD  PRO A 316     -14.438  -3.177  17.746  1.00  8.31           C
ATOM   4872 1HD  PRO A 316     -14.426  -2.119  18.012  1.00  8.31           H
ATOM   4873 2HD  PRO A 316     -14.801  -3.315  16.735  1.00  8.31           H
ATOM   4874  N   HIS A 317     -13.307  -5.494  21.417  1.00 -9.19           N
ATOM   4875  H   HIS A 317     -13.429  -6.465  21.153  1.00 -9.19           H
ATOM   4876  CA  HIS A 317     -12.375  -5.169  22.484  1.00 -9.19           C
ATOM   4877  HA  HIS A 317     -12.672  -4.233  22.939  1.00 -9.19           H
ATOM   4878  C   HIS A 317     -11.007  -4.968  21.846  1.00 -9.19           C
ATOM   4879  O   HIS A 317     -10.671  -5.630  20.859  1.00 -9.19           O
ATOM   4880  CB  HIS A 317     -12.355  -6.247  23.565  1.00 -9.19           C
ATOM   4881 1HB  HIS A 317     -12.176  -7.221  23.109  1.00 -9.19           H
ATOM   4882 2HB  HIS A 317     -11.532  -6.025  24.244  1.00 -9.19           H
ATOM   4883  CG  HIS A 317     -13.619  -6.298  24.365  1.00 -9.19           C
ATOM   4884  ND1 HIS A 317     -14.330  -5.187  24.751  1.00 -9.19           N
ATOM   4885  HD1 HIS A 317     -14.109  -4.219  24.507  1.00 -9.19           H
ATOM   4886  CD2 HIS A 317     -14.324  -7.351  24.854  1.00 -9.19           C
ATOM   4887  HD2 HIS A 317     -14.057  -8.388  24.711  1.00 -9.19           H
ATOM   4888  CE1 HIS A 317     -15.388  -5.589  25.454  1.00 -9.19           C
ATOM   4889  HE1 HIS A 317     -16.132  -4.922  25.870  1.00 -9.19           H
ATOM   4890  NE2 HIS A 317     -15.415  -6.903  25.574  1.00 -9.19           N
ATOM   4891  N   ILE A 318     -10.246  -4.019  22.373  1.00  4.55           N
ATOM   4892  H   ILE A 318     -10.571  -3.528  23.202  1.00  4.55           H
ATOM   4893  CA  ILE A 318      -8.962  -3.606  21.797  1.00  4.55           C
ATOM   4894  HA  ILE A 318      -8.715  -4.229  20.940  1.00  4.55           H
ATOM   4895  C   ILE A 318      -7.916  -3.834  22.888  1.00  4.55           C
ATOM   4896  O   ILE A 318      -8.181  -3.576  24.060  1.00  4.55           O
ATOM   4897  CB  ILE A 318      -9.036  -2.115  21.317  1.00  4.55           C
ATOM   4898  HB  ILE A 318      -9.307  -1.494  22.169  1.00  4.55           H
ATOM   4899  CG1 ILE A 318     -10.136  -1.968  20.241  1.00  4.55           C
ATOM   4900 1HG1 ILE A 318      -9.820  -2.509  19.352  1.00  4.55           H
ATOM   4901 2HG1 ILE A 318     -11.054  -2.429  20.599  1.00  4.55           H
ATOM   4902  CG2 ILE A 318      -7.665  -1.633  20.763  1.00  4.55           C
ATOM   4903 1HG2 ILE A 318      -7.726  -0.587  20.461  1.00  4.55           H
ATOM   4904 2HG2 ILE A 318      -7.363  -2.240  19.908  1.00  4.55           H
ATOM   4905 3HG2 ILE A 318      -6.901  -1.703  21.538  1.00  4.55           H
ATOM   4906  CD1 ILE A 318     -10.495  -0.546  19.825  1.00  4.55           C
ATOM   4907 1HD1 ILE A 318     -11.322  -0.576  19.116  1.00  4.55           H
ATOM   4908 2HD1 ILE A 318      -9.643  -0.057  19.357  1.00  4.55           H
ATOM   4909 3HD1 ILE A 318     -10.803   0.026  20.696  1.00  4.55           H
ATOM   4910  N   GLN A 319      -6.757  -4.363  22.516  1.00 -2.47           N
ATOM   4911  H   GLN A 319      -6.593  -4.536  21.525  1.00 -2.47           H
ATOM   4912  CA  GLN A 319      -5.672  -4.704  23.435  1.00 -2.47           C
ATOM   4913  HA  GLN A 319      -5.851  -4.257  24.410  1.00 -2.47           H
ATOM   4914  C   GLN A 319      -4.360  -4.184  22.844  1.00 -2.47           C
ATOM   4915  O   GLN A 319      -4.262  -4.023  21.626  1.00 -2.47           O
ATOM   4916  CB  GLN A 319      -5.555  -6.230  23.580  1.00 -2.47           C
ATOM   4917 1HB  GLN A 319      -5.196  -6.623  22.629  1.00 -2.47           H
ATOM   4918 2HB  GLN A 319      -4.800  -6.448  24.336  1.00 -2.47           H
ATOM   4919  CG  GLN A 319      -6.839  -6.997  23.926  1.00 -2.47           C
ATOM   4920 1HG  GLN A 319      -7.572  -6.845  23.133  1.00 -2.47           H
ATOM   4921 2HG  GLN A 319      -6.603  -8.060  23.958  1.00 -2.47           H
ATOM   4922  CD  GLN A 319      -7.478  -6.620  25.247  1.00 -2.47           C
ATOM   4923  OE1 GLN A 319      -6.845  -6.091  26.154  1.00 -2.47           O
ATOM   4924  NE2 GLN A 319      -8.737  -6.930  25.384  1.00 -2.47           N
ATOM   4925 1HE2 GLN A 319      -9.196  -6.724  26.252  1.00 -2.47           H
ATOM   4926 2HE2 GLN A 319      -9.227  -7.393  24.632  1.00 -2.47           H
ATOM   4927  N   TRP A 320      -3.331  -3.992  23.659  1.00 20.69           N
ATOM   4928  H   TRP A 320      -3.441  -4.087  24.665  1.00 20.69           H
ATOM   4929  CA  TRP A 320      -1.996  -3.695  23.134  1.00 20.69           C
ATOM   4930  HA  TRP A 320      -2.009  -3.688  22.045  1.00 20.69           H
ATOM   4931  C   TRP A 320      -0.997  -4.740  23.574  1.00 20.69           C
ATOM   4932  O   TRP A 320      -0.729  -4.896  24.762  1.00 20.69           O
ATOM   4933  CB  TRP A 320      -1.490  -2.337  23.605  1.00 20.69           C
ATOM   4934 1HB  TRP A 320      -1.706  -2.218  24.666  1.00 20.69           H
ATOM   4935 2HB  TRP A 320      -0.410  -2.305  23.461  1.00 20.69           H
ATOM   4936  CG  TRP A 320      -2.093  -1.219  22.836  1.00 20.69           C
ATOM   4937  CD1 TRP A 320      -3.242  -0.564  23.117  1.00 20.69           C
ATOM   4938  HD1 TRP A 320      -3.888  -0.797  23.951  1.00 20.69           H
ATOM   4939  CD2 TRP A 320      -1.585  -0.605  21.632  1.00 20.69           C
ATOM   4940  NE1 TRP A 320      -3.492   0.419  22.206  1.00 20.69           N
ATOM   4941  HE1 TRP A 320      -4.335   0.991  22.213  1.00 20.69           H
ATOM   4942  CE2 TRP A 320      -2.469   0.462  21.305  1.00 20.69           C
ATOM   4943  CE3 TRP A 320      -0.446  -0.814  20.825  1.00 20.69           C
ATOM   4944  HE3 TRP A 320       0.237  -1.622  21.044  1.00 20.69           H
ATOM   4945  CZ2 TRP A 320      -2.227   1.344  20.236  1.00 20.69           C
ATOM   4946  HZ2 TRP A 320      -2.901   2.162  20.034  1.00 20.69           H
ATOM   4947  CZ3 TRP A 320      -0.207   0.062  19.730  1.00 20.69           C
ATOM   4948  HZ3 TRP A 320       0.667  -0.080  19.109  1.00 20.69           H
ATOM   4949  CH2 TRP A 320      -1.107   1.137  19.455  1.00 20.69           C
ATOM   4950  HH2 TRP A 320      -0.914   1.805  18.631  1.00 20.69           H
ATOM   4951  N   LEU A 321      -0.410  -5.418  22.606  1.00 -0.42           N
ATOM   4952  H   LEU A 321      -0.658  -5.221  21.637  1.00 -0.42           H
ATOM   4953  CA  LEU A 321       0.673  -6.355  22.859  1.00 -0.42           C
ATOM   4954  HA  LEU A 321       0.621  -6.749  23.871  1.00 -0.42           H
ATOM   4955  C   LEU A 321       1.973  -5.595  22.675  1.00 -0.42           C
ATOM   4956  O   LEU A 321       2.065  -4.689  21.843  1.00 -0.42           O
ATOM   4957  CB  LEU A 321       0.643  -7.499  21.844  1.00 -0.42           C
ATOM   4958 1HB  LEU A 321       0.465  -7.056  20.868  1.00 -0.42           H
ATOM   4959 2HB  LEU A 321       1.632  -7.958  21.821  1.00 -0.42           H
ATOM   4960  CG  LEU A 321      -0.377  -8.624  22.047  1.00 -0.42           C
ATOM   4961  HG  LEU A 321      -1.363  -8.188  22.210  1.00 -0.42           H
ATOM   4962  CD1 LEU A 321      -0.424  -9.476  20.788  1.00 -0.42           C
ATOM   4963 1HD1 LEU A 321      -1.143 -10.284  20.920  1.00 -0.42           H
ATOM   4964 2HD1 LEU A 321       0.558  -9.907  20.582  1.00 -0.42           H
ATOM   4965 3HD1 LEU A 321      -0.733  -8.869  19.937  1.00 -0.42           H
ATOM   4966  CD2 LEU A 321      -0.011  -9.503  23.242  1.00 -0.42           C
ATOM   4967 1HD2 LEU A 321      -0.759 -10.287  23.362  1.00 -0.42           H
ATOM   4968 2HD2 LEU A 321       0.021  -8.907  24.152  1.00 -0.42           H
ATOM   4969 3HD2 LEU A 321       0.962  -9.967  23.083  1.00 -0.42           H
ATOM   4970  N   LYS A 322       2.999  -6.023  23.388  1.00-12.53           N
ATOM   4971  H   LYS A 322       2.839  -6.692  24.141  1.00-12.53           H
ATOM   4972  CA  LYS A 322       4.372  -5.662  23.067  1.00-12.53           C
ATOM   4973  HA  LYS A 322       4.414  -5.203  22.080  1.00-12.53           H
ATOM   4974  C   LYS A 322       5.154  -6.966  23.038  1.00-12.53           C
ATOM   4975  O   LYS A 322       4.921  -7.826  23.883  1.00-12.53           O
ATOM   4976  CB  LYS A 322       4.958  -4.695  24.099  1.00-12.53           C
ATOM   4977 1HB  LYS A 322       4.302  -3.831  24.202  1.00-12.53           H
ATOM   4978 2HB  LYS A 322       5.042  -5.203  25.061  1.00-12.53           H
ATOM   4979  CG  LYS A 322       6.323  -4.234  23.650  1.00-12.53           C
ATOM   4980 1HG  LYS A 322       6.920  -5.113  23.452  1.00-12.53           H
ATOM   4981 2HG  LYS A 322       6.213  -3.673  22.723  1.00-12.53           H
ATOM   4982  CD  LYS A 322       7.094  -3.408  24.619  1.00-12.53           C
ATOM   4983 1HD  LYS A 322       6.551  -2.487  24.828  1.00-12.53           H
ATOM   4984 2HD  LYS A 322       7.262  -3.960  25.543  1.00-12.53           H
[truncated: 657,527 more chars]
