# Supplementary material for: Variety of genetic defects in GnRH and hypothalamic–pituitary signaling and development in normosmic patients with IHH
Source: Front Endocrinol (Lausanne). 2024 Jul 1;15:1396805. doi: 10.3389/fendo.2024.1396805 (PMC11246878; doi:10.3389/fendo.2024.1396805)
Supplement: Supplementary file 1 [file DataSheet_1.zip › FGFR1_Lys256Glu_Afold3.pdb]

REMARK YASARA *************************************************************
REMARK YASARA *                                                           *
REMARK YASARA *                     Y  A  S  A  R  A                      *
REMARK YASARA *                                                           *
REMARK YASARA *   Yet Another Scientific Artificial Reality Application   *
REMARK YASARA *                                                           *
REMARK YASARA *            MOLECULE STRUCTURE FILE, PDB FORMAT            *
REMARK YASARA *                                                           *
REMARK YASARA * Just use YASARA every day to make your questions go away! *
REMARK YASARA *                                                           *
REMARK YASARA *                      www.YASARA.org                       *
REMARK YASARA *                                                           *
REMARK YASARA *************************************************************
REMARK YASARA
REMARK YASARA Version:           24.4.10.W.64
REMARK YASARA Written on:        Mon May 20 13:24:24 2024
REMARK YASARA Number of models:  1
REMARK YASARA Number of atoms:   13295
REMARK YASARA Please address questions or suggestions to: Eliza@yasara.org
REMARK YASARA
COMPND    MOL_ID: 1;
COMPND   2 MOLECULE: .;
COMPND   3 CHAIN: ;
SEQRES   1 A  853  MET GLU ALA ARG VAL SER LEU LYS ARG ARG ILE GLU LEU 
SEQRES   2 A  853  THR VAL GLU TYR PRO TRP ARG CYS GLY ALA LEU SER PRO 
SEQRES   3 A  853  THR SER ASN CYS ARG THR GLY MET TRP SER TRP LYS CYS 
SEQRES   4 A  853  LEU LEU PHE TRP ALA VAL LEU VAL THR ALA THR LEU CYS 
SEQRES   5 A  853  THR ALA ARG PRO SER PRO THR LEU PRO GLU GLN ALA GLN 
SEQRES   6 A  853  PRO TRP GLY ALA PRO VAL GLU VAL GLU SER PHE LEU VAL 
SEQRES   7 A  853  HIS PRO GLY ASP LEU LEU GLN LEU ARG CYS ARG LEU ARG 
SEQRES   8 A  853  ASP ASP VAL GLN SER ILE ASN TRP LEU ARG ASP GLY VAL 
SEQRES   9 A  853  GLN LEU ALA GLU SER ASN ARG THR ARG ILE THR GLY GLU 
SEQRES  10 A  853  GLU VAL GLU VAL GLN ASP SER VAL PRO ALA ASP SER GLY 
SEQRES  11 A  853  LEU TYR ALA CYS VAL THR SER SER PRO SER GLY SER ASP 
SEQRES  12 A  853  THR THR TYR PHE SER VAL ASN VAL SER ASP ALA LEU PRO 
SEQRES  13 A  853  SER SER GLU ASP ASP ASP ASP ASP ASP ASP SER SER SER 
SEQRES  14 A  853  GLU GLU LYS GLU THR ASP ASN THR LYS PRO ASN PRO VAL 
SEQRES  15 A  853  ALA PRO TYR TRP THR SER PRO GLU LYS MET GLU LYS LYS 
SEQRES  16 A  853  LEU HIS ALA VAL PRO ALA ALA LYS THR VAL LYS PHE LYS 
SEQRES  17 A  853  CYS PRO SER SER GLY THR PRO ASN PRO THR LEU ARG TRP 
SEQRES  18 A  853  LEU LYS ASN GLY LYS GLU PHE LYS PRO ASP HIS ARG ILE 
SEQRES  19 A  853  GLY GLY TYR LYS VAL ARG TYR ALA THR TRP SER ILE ILE 
SEQRES  20 A  853  MET ASP SER VAL VAL PRO SER ASP GLU GLY ASN TYR THR 
SEQRES  21 A  853  CYS ILE VAL GLU ASN GLU TYR GLY SER ILE ASN HIS THR 
SEQRES  22 A  853  TYR GLN LEU ASP VAL VAL GLU ARG SER PRO HIS ARG PRO 
SEQRES  23 A  853  ILE LEU GLN ALA GLY LEU PRO ALA ASN LYS THR VAL ALA 
SEQRES  24 A  853  LEU GLY SER ASN VAL GLU PHE MET CYS LYS VAL TYR SER 
SEQRES  25 A  853  ASP PRO GLN PRO HIS ILE GLN TRP LEU LYS HIS ILE GLU 
SEQRES  26 A  853  VAL ASN GLY SER LYS ILE GLY PRO ASP ASN LEU PRO TYR 
SEQRES  27 A  853  VAL GLN ILE LEU LYS THR ALA GLY VAL ASN THR THR ASP 
SEQRES  28 A  853  LYS GLU MET GLU VAL LEU HIS LEU ARG ASN VAL SER PHE 
SEQRES  29 A  853  GLU ASP ALA GLY GLU TYR THR CYS LEU ALA GLY ASN SER 
SEQRES  30 A  853  ILE GLY LEU SER HIS HIS SER ALA TRP LEU THR VAL LEU 
SEQRES  31 A  853  GLU ALA LEU GLU GLU ARG PRO ALA VAL MET THR SER PRO 
SEQRES  32 A  853  LEU TYR LEU GLU ILE ILE ILE TYR CYS THR GLY ALA PHE 
SEQRES  33 A  853  LEU ILE SER CYS MET VAL GLY SER VAL ILE VAL TYR LYS 
SEQRES  34 A  853  MET LYS SER GLY THR LYS LYS SER ASP PHE HIS SER GLN 
SEQRES  35 A  853  MET ALA VAL HIS LYS LEU ALA LYS SER ILE PRO LEU ARG 
SEQRES  36 A  853  ARG GLN VAL THR VAL SER ALA ASP SER SER ALA SER MET 
SEQRES  37 A  853  ASN SER GLY VAL LEU LEU VAL ARG PRO SER ARG LEU SER 
SEQRES  38 A  853  SER SER GLY THR PRO MET LEU ALA GLY VAL SER GLU TYR 
SEQRES  39 A  853  GLU LEU PRO GLU ASP PRO ARG TRP GLU LEU PRO ARG ASP 
SEQRES  40 A  853  ARG LEU VAL LEU GLY LYS PRO LEU GLY GLU GLY CYS PHE 
SEQRES  41 A  853  GLY GLN VAL VAL LEU ALA GLU ALA ILE GLY LEU ASP LYS 
SEQRES  42 A  853  ASP LYS PRO ASN ARG VAL THR LYS VAL ALA VAL LYS MET 
SEQRES  43 A  853  LEU LYS SER ASP ALA THR GLU LYS ASP LEU SER ASP LEU 
SEQRES  44 A  853  ILE SER GLU MET GLU MET MET LYS MET ILE GLY LYS HIS 
SEQRES  45 A  853  LYS ASN ILE ILE ASN LEU LEU GLY ALA CYS THR GLN ASP 
SEQRES  46 A  853  GLY PRO LEU TYR VAL ILE VAL GLU TYR ALA SER LYS GLY 
SEQRES  47 A  853  ASN LEU ARG GLU TYR LEU GLN ALA ARG ARG PRO PRO GLY 
SEQRES  48 A  853  LEU GLU TYR CYS TYR ASN PRO SER HIS ASN PRO GLU GLU 
SEQRES  49 A  853  GLN LEU SER SER LYS ASP LEU VAL SER CYS ALA TYR GLN 
SEQRES  50 A  853  VAL ALA ARG GLY MET GLU TYR LEU ALA SER LYS LYS CYS 
SEQRES  51 A  853  ILE HIS ARG ASP LEU ALA ALA ARG ASN VAL LEU VAL THR 
SEQRES  52 A  853  GLU ASP ASN VAL MET LYS ILE ALA ASP PHE GLY LEU ALA 
SEQRES  53 A  853  ARG ASP ILE HIS HIS ILE ASP TYR TYR LYS LYS THR THR 
SEQRES  54 A  853  ASN GLY ARG LEU PRO VAL LYS TRP MET ALA PRO GLU ALA 
SEQRES  55 A  853  LEU PHE ASP ARG ILE TYR THR HIS GLN SER ASP VAL TRP 
SEQRES  56 A  853  SER PHE GLY VAL LEU LEU TRP GLU ILE PHE THR LEU GLY 
SEQRES  57 A  853  GLY SER PRO TYR PRO GLY VAL PRO VAL GLU GLU LEU PHE 
SEQRES  58 A  853  LYS LEU LEU LYS GLU GLY HIS ARG MET ASP LYS PRO SER 
SEQRES  59 A  853  ASN CYS THR ASN GLU LEU TYR MET MET MET ARG ASP CYS 
SEQRES  60 A  853  TRP HIS ALA VAL PRO SER GLN ARG PRO THR PHE LYS GLN 
SEQRES  61 A  853  LEU VAL GLU ASP LEU ASP ARG ILE VAL ALA LEU THR SER 
SEQRES  62 A  853  ASN GLN GLU TYR LEU ASP LEU SER MET PRO LEU ASP GLN 
SEQRES  63 A  853  TYR SER PRO SER PHE PRO ASP THR ARG SER SER THR CYS 
SEQRES  64 A  853  SER SER GLY GLU ASP SER VAL PHE SER HIS GLU PRO LEU 
SEQRES  65 A  853  PRO GLU GLU PRO CYS LEU PRO ARG HIS PRO ALA GLN LEU 
SEQRES  66 A  853  ALA ASN GLY GLY LEU LYS ARG ARG 
SSBOND   0 CYS A   88    CYS A  134                                       2.00
SSBOND   1 CYS A  209    CYS A  261                                       1.97
SSBOND   2 CYS A  308    CYS A  372                                       2.03
ATOM      1  N   MET A   1     -41.112 -62.078  20.999  1.00  9.69           N
ATOM      2 1H   MET A   1     -41.388 -62.871  21.542  1.00  9.69           H
ATOM      3 2H   MET A   1     -40.220 -62.278  20.594  1.00  9.69           H
ATOM      4 3H   MET A   1     -41.771 -61.971  20.254  1.00  9.69           H
ATOM      5  CA  MET A   1     -41.053 -60.862  21.832  1.00 15.31           C
ATOM      6  HA  MET A   1     -41.948 -60.674  22.236  1.00 15.31           H
ATOM      7  C   MET A   1     -40.623 -59.737  20.887  1.00 15.31           C
ATOM      8  O   MET A   1     -39.463 -59.684  20.546  1.00 13.16           O
ATOM      9  CB  MET A   1     -40.052 -61.059  22.990  1.00 14.59           C
ATOM     10 1HB  MET A   1     -39.230 -61.505  22.635  1.00 14.59           H
ATOM     11 2HB  MET A   1     -39.810 -60.164  23.364  1.00 14.59           H
ATOM     12  CG  MET A   1     -40.640 -61.927  24.119  1.00 12.85           C
ATOM     13 1HG  MET A   1     -41.373 -61.374  24.514  1.00 12.85           H
ATOM     14 2HG  MET A   1     -41.034 -62.721  23.655  1.00 12.85           H
ATOM     15  SD  MET A   1     -39.402 -62.406  25.360  1.00 12.14           S
ATOM     16  CE  MET A   1     -40.458 -62.671  26.800  1.00 11.35           C
ATOM     17 1HE  MET A   1     -39.918 -62.948  27.594  1.00 11.35           H
ATOM     18 2HE  MET A   1     -41.133 -63.387  26.622  1.00 11.35           H
ATOM     19 3HE  MET A   1     -40.952 -61.836  27.041  1.00 11.35           H
ATOM     20  N   GLU A   2     -41.528 -59.084  20.147  1.00 11.58           N
ATOM     21  H   GLU A   2     -41.544 -59.305  19.172  1.00 11.58           H
ATOM     22  CA  GLU A   2     -42.509 -58.072  20.604  1.00 22.42           C
ATOM     23  HA  GLU A   2     -42.832 -57.689  19.738  1.00 22.42           H
ATOM     24  C   GLU A   2     -41.865 -56.953  21.433  1.00 21.05           C
ATOM     25  O   GLU A   2     -41.166 -57.250  22.391  1.00 20.24           O
ATOM     26  CB  GLU A   2     -43.719 -58.670  21.343  1.00 22.96           C
ATOM     27 1HB  GLU A   2     -43.387 -59.335  22.012  1.00 22.96           H
ATOM     28 2HB  GLU A   2     -44.200 -57.932  21.816  1.00 22.96           H
ATOM     29  CG  GLU A   2     -44.710 -59.376  20.399  1.00 21.29           C
ATOM     30 1HG  GLU A   2     -44.921 -58.764  19.637  1.00 21.29           H
ATOM     31 2HG  GLU A   2     -44.283 -60.210  20.049  1.00 21.29           H
ATOM     32  CD  GLU A   2     -46.021 -59.754  21.102  1.00 20.19           C
ATOM     33  OE1 GLU A   2     -47.049 -59.798  20.391  1.00 19.92           O
ATOM     34  OE2 GLU A   2     -45.975 -59.997  22.323  1.00 24.71           O
ATOM     35  N   ALA A   3     -42.088 -55.642  21.206  1.00 11.20           N
ATOM     36  H   ALA A   3     -41.635 -55.051  21.874  1.00 11.20           H
ATOM     37  CA  ALA A   3     -42.845 -54.886  20.201  1.00 21.54           C
ATOM     38  HA  ALA A   3     -42.537 -55.204  19.304  1.00 21.54           H
ATOM     39  C   ALA A   3     -42.591 -53.365  20.423  1.00 21.09           C
ATOM     40  O   ALA A   3     -42.403 -52.968  21.562  1.00 19.44           O
ATOM     41  CB  ALA A   3     -44.349 -55.142  20.410  1.00 20.93           C
ATOM     42 1HB  ALA A   3     -44.570 -56.109  20.279  1.00 20.93           H
ATOM     43 2HB  ALA A   3     -44.896 -54.611  19.763  1.00 20.93           H
ATOM     44 3HB  ALA A   3     -44.631 -54.885  21.334  1.00 20.93           H
ATOM     45  N   ARG A   4     -42.703 -52.567  19.338  1.00  9.77           N
ATOM     46  H   ARG A   4     -42.267 -52.924  18.512  1.00  9.77           H
ATOM     47  CA  ARG A   4     -43.370 -51.239  19.167  1.00 20.31           C
ATOM     48  HA  ARG A   4     -42.934 -50.882  18.341  1.00 20.31           H
ATOM     49  C   ARG A   4     -43.092 -50.094  20.183  1.00 19.14           C
ATOM     50  O   ARG A   4     -42.989 -50.336  21.364  1.00 18.81           O
ATOM     51  CB  ARG A   4     -44.874 -51.514  19.038  1.00 20.85           C
ATOM     52 1HB  ARG A   4     -45.158 -52.069  19.820  1.00 20.85           H
ATOM     53 2HB  ARG A   4     -45.355 -50.637  19.058  1.00 20.85           H
ATOM     54  CG  ARG A   4     -45.269 -52.256  17.746  1.00 19.87           C
ATOM     55 1HG  ARG A   4     -45.048 -51.687  16.954  1.00 19.87           H
ATOM     56 2HG  ARG A   4     -44.765 -53.118  17.689  1.00 19.87           H
ATOM     57  CD  ARG A   4     -46.775 -52.550  17.755  1.00 20.68           C
ATOM     58 1HD  ARG A   4     -46.996 -53.170  18.508  1.00 20.68           H
ATOM     59 2HD  ARG A   4     -47.287 -51.698  17.863  1.00 20.68           H
ATOM     60  NE  ARG A   4     -47.201 -53.186  16.497  1.00 19.25           N
ATOM     61  HE  ARG A   4     -46.482 -53.412  15.840  1.00 19.25           H
ATOM     62  CZ  ARG A   4     -48.453 -53.490  16.149  1.00 20.04           C
ATOM     63  NH1 ARG A   4     -49.448 -53.242  16.955  1.00 17.73           N
ATOM     64 1HH1 ARG A   4     -49.277 -52.819  17.845  1.00 17.73           H
ATOM     65 2HH1 ARG A   4     -50.382 -53.474  16.683  1.00 17.73           H
ATOM     66  NH2 ARG A   4     -48.700 -54.035  15.002  1.00 18.24           N
ATOM     67 1HH2 ARG A   4     -47.950 -54.231  14.370  1.00 18.24           H
ATOM     68 2HH2 ARG A   4     -49.641 -54.260  14.748  1.00 18.24           H
ATOM     69  N   VAL A   5     -43.007 -48.786  19.809  1.00  9.65           N
ATOM     70  H   VAL A   5     -42.100 -48.404  19.984  1.00  9.65           H
ATOM     71  CA  VAL A   5     -43.930 -47.783  19.204  1.00 18.52           C
ATOM     72  HA  VAL A   5     -44.344 -48.152  18.372  1.00 18.52           H
ATOM     73  C   VAL A   5     -43.073 -46.505  18.931  1.00 18.15           C
ATOM     74  O   VAL A   5     -42.276 -46.160  19.794  1.00 16.91           O
ATOM     75  CB  VAL A   5     -45.015 -47.439  20.267  1.00 17.83           C
ATOM     76  HB  VAL A   5     -44.469 -47.226  21.077  1.00 17.83           H
ATOM     77  CG1 VAL A   5     -45.891 -46.238  19.921  1.00 15.46           C
ATOM     78 1HG1 VAL A   5     -46.566 -46.068  20.639  1.00 15.46           H
ATOM     79 2HG1 VAL A   5     -46.385 -46.390  19.065  1.00 15.46           H
ATOM     80 3HG1 VAL A   5     -45.339 -45.411  19.815  1.00 15.46           H
ATOM     81  CG2 VAL A   5     -45.991 -48.595  20.539  1.00 18.18           C
ATOM     82 1HG2 VAL A   5     -46.671 -48.336  21.225  1.00 18.18           H
ATOM     83 2HG2 VAL A   5     -45.506 -49.402  20.876  1.00 18.18           H
ATOM     84 3HG2 VAL A   5     -46.479 -48.856  19.706  1.00 18.18           H
ATOM     85  N   SER A   6     -42.960 -45.808  17.786  1.00 18.04           N
ATOM     86  H   SER A   6     -42.007 -45.739  17.492  1.00 18.04           H
ATOM     87  CA  SER A   6     -43.869 -45.116  16.844  1.00 25.14           C
ATOM     88  HA  SER A   6     -43.177 -44.809  16.191  1.00 25.14           H
ATOM     89  C   SER A   6     -44.591 -43.848  17.372  1.00 23.77           C
ATOM     90  O   SER A   6     -45.552 -43.990  18.112  1.00 23.30           O
ATOM     91  CB  SER A   6     -44.851 -46.045  16.124  1.00 25.82           C
ATOM     92 1HB  SER A   6     -44.373 -46.820  15.711  1.00 25.82           H
ATOM     93 2HB  SER A   6     -45.551 -46.382  16.753  1.00 25.82           H
ATOM     94  OG  SER A   6     -45.509 -45.351  15.089  1.00 23.21           O
ATOM     95  HG  SER A   6     -45.658 -45.943  14.352  1.00 23.21           H
ATOM     96  N   LEU A   7     -44.213 -42.637  16.876  1.00 10.56           N
ATOM     97  H   LEU A   7     -43.225 -42.486  16.845  1.00 10.56           H
ATOM     98  CA  LEU A   7     -45.037 -41.501  16.372  1.00 18.83           C
ATOM     99  HA  LEU A   7     -45.515 -41.858  15.570  1.00 18.83           H
ATOM    100  C   LEU A   7     -44.110 -40.326  15.995  1.00 18.28           C
ATOM    101  O   LEU A   7     -43.388 -39.831  16.850  1.00 17.18           O
ATOM    102  CB  LEU A   7     -46.093 -41.021  17.411  1.00 18.06           C
ATOM    103 1HB  LEU A   7     -45.998 -41.570  18.241  1.00 18.06           H
ATOM    104 2HB  LEU A   7     -45.918 -40.060  17.625  1.00 18.06           H
ATOM    105  CG  LEU A   7     -47.546 -41.148  16.911  1.00 17.31           C
ATOM    106  HG  LEU A   7     -47.518 -40.953  15.931  1.00 17.31           H
ATOM    107  CD1 LEU A   7     -48.133 -42.541  17.100  1.00 17.73           C
ATOM    108 1HD1 LEU A   7     -49.074 -42.582  16.764  1.00 17.73           H
ATOM    109 2HD1 LEU A   7     -48.140 -42.799  18.066  1.00 17.73           H
ATOM    110 3HD1 LEU A   7     -47.599 -43.225  16.603  1.00 17.73           H
ATOM    111  CD2 LEU A   7     -48.453 -40.165  17.648  1.00 22.84           C
ATOM    112 1HD2 LEU A   7     -49.398 -40.241  17.329  1.00 22.84           H
ATOM    113 2HD2 LEU A   7     -48.154 -39.222  17.501  1.00 22.84           H
ATOM    114 3HD2 LEU A   7     -48.446 -40.340  18.633  1.00 22.84           H
ATOM    115  N   LYS A   8     -43.872 -39.937  14.726  1.00 14.55           N
ATOM    116  H   LYS A   8     -42.970 -40.203  14.386  1.00 14.55           H
ATOM    117  CA  LYS A   8     -44.688 -39.190  13.735  1.00 22.67           C
ATOM    118  HA  LYS A   8     -43.993 -39.086  13.023  1.00 22.67           H
ATOM    119  C   LYS A   8     -45.113 -37.766  14.144  1.00 21.45           C
ATOM    120  O   LYS A   8     -46.099 -37.612  14.860  1.00 20.23           O
ATOM    121  CB  LYS A   8     -45.876 -39.986  13.152  1.00 22.16           C
ATOM    122 1HB  LYS A   8     -46.082 -40.747  13.767  1.00 22.16           H
ATOM    123 2HB  LYS A   8     -46.669 -39.379  13.095  1.00 22.16           H
ATOM    124  CG  LYS A   8     -45.593 -40.555  11.747  1.00 20.13           C
ATOM    125 1HG  LYS A   8     -45.273 -39.816  11.155  1.00 20.13           H
ATOM    126 2HG  LYS A   8     -44.884 -41.257  11.817  1.00 20.13           H
ATOM    127  CD  LYS A   8     -46.855 -41.180  11.126  1.00 19.24           C
ATOM    128 1HD  LYS A   8     -47.180 -41.919  11.716  1.00 19.24           H
ATOM    129 2HD  LYS A   8     -47.564 -40.479  11.048  1.00 19.24           H
ATOM    130  CE  LYS A   8     -46.560 -41.747   9.735  1.00 18.07           C
ATOM    131 1HE  LYS A   8     -46.227 -41.014   9.141  1.00 18.07           H
ATOM    132 2HE  LYS A   8     -45.863 -42.460   9.808  1.00 18.07           H
ATOM    133  NZ  LYS A   8     -47.755 -42.342   9.098  1.00 17.01           N
ATOM    134 1HZ  LYS A   8     -47.535 -42.704   8.192  1.00 17.01           H
ATOM    135 2HZ  LYS A   8     -48.480 -41.661   8.989  1.00 17.01           H
ATOM    136 3HZ  LYS A   8     -48.119 -43.093   9.649  1.00 17.01           H
ATOM    137  N   ARG A   9     -44.514 -36.723  13.506  1.00 11.84           N
ATOM    138  H   ARG A   9     -43.517 -36.725  13.426  1.00 11.84           H
ATOM    139  CA  ARG A   9     -45.260 -35.590  12.926  1.00 21.11           C
ATOM    140  HA  ARG A   9     -46.126 -35.991  12.628  1.00 21.11           H
ATOM    141  C   ARG A   9     -44.541 -35.015  11.705  1.00 20.41           C
ATOM    142  O   ARG A   9     -43.343 -34.777  11.731  1.00 19.23           O
ATOM    143  CB  ARG A   9     -45.571 -34.498  13.964  1.00 20.70           C
ATOM    144 1HB  ARG A   9     -45.200 -34.773  14.851  1.00 20.70           H
ATOM    145 2HB  ARG A   9     -45.145 -33.641  13.676  1.00 20.70           H
ATOM    146  CG  ARG A   9     -47.096 -34.292  14.091  1.00 18.50           C
ATOM    147 1HG  ARG A   9     -47.462 -34.012  13.204  1.00 18.50           H
ATOM    148 2HG  ARG A   9     -47.519 -35.154  14.369  1.00 18.50           H
ATOM    149  CD  ARG A   9     -47.443 -33.218  15.127  1.00 18.40           C
ATOM    150 1HD  ARG A   9     -46.941 -33.391  15.975  1.00 18.40           H
ATOM    151 2HD  ARG A   9     -47.199 -32.315  14.773  1.00 18.40           H
ATOM    152  NE  ARG A   9     -48.881 -33.212  15.441  1.00 16.98           N
ATOM    153  HE  ARG A   9     -49.433 -33.933  15.023  1.00 16.98           H
ATOM    154  CZ  ARG A   9     -49.517 -32.357  16.215  1.00 16.69           C
ATOM    155  NH1 ARG A   9     -48.904 -31.344  16.767  1.00 15.07           N
ATOM    156 1HH1 ARG A   9     -47.927 -31.203  16.606  1.00 15.07           H
ATOM    157 2HH1 ARG A   9     -49.412 -30.710  17.351  1.00 15.07           H
ATOM    158  NH2 ARG A   9     -50.794 -32.499  16.454  1.00 14.71           N
ATOM    159 1HH2 ARG A   9     -51.297 -33.262  16.048  1.00 14.71           H
ATOM    160 2HH2 ARG A   9     -51.268 -31.845  17.043  1.00 14.71           H
ATOM    161  N   ARG A  10     -45.313 -34.884  10.616  1.00 13.79           N
ATOM    162  H   ARG A  10     -46.273 -35.134  10.744  1.00 13.79           H
ATOM    163  CA  ARG A  10     -44.964 -34.430   9.266  1.00 22.27           C
ATOM    164  HA  ARG A  10     -43.990 -34.220   9.184  1.00 22.27           H
ATOM    165  C   ARG A  10     -45.801 -33.168   9.011  1.00 21.28           C
ATOM    166  O   ARG A  10     -46.985 -33.194   9.351  1.00 21.25           O
ATOM    167  CB  ARG A  10     -45.350 -35.576   8.303  1.00 23.07           C
ATOM    168 1HB  ARG A  10     -45.044 -36.433   8.719  1.00 23.07           H
ATOM    169 2HB  ARG A  10     -46.347 -35.580   8.226  1.00 23.07           H
ATOM    170  CG  ARG A  10     -44.791 -35.546   6.877  1.00 21.89           C
ATOM    171 1HG  ARG A  10     -44.982 -34.655   6.465  1.00 21.89           H
ATOM    172 2HG  ARG A  10     -43.803 -35.695   6.906  1.00 21.89           H
ATOM    173  CD  ARG A  10     -45.453 -36.653   6.037  1.00 23.52           C
ATOM    174 1HD  ARG A  10     -45.696 -37.421   6.629  1.00 23.52           H
ATOM    175 2HD  ARG A  10     -46.278 -36.293   5.602  1.00 23.52           H
ATOM    176  NE  ARG A  10     -44.590 -37.177   4.973  1.00 21.25           N
ATOM    177  HE  ARG A  10     -43.610 -36.998   5.058  1.00 21.25           H
ATOM    178  CZ  ARG A  10     -44.983 -37.866   3.908  1.00 21.17           C
ATOM    179  NH1 ARG A  10     -46.229 -38.106   3.656  1.00 18.70           N
ATOM    180 1HH1 ARG A  10     -46.938 -37.768   4.275  1.00 18.70           H
ATOM    181 2HH1 ARG A  10     -46.483 -38.629   2.842  1.00 18.70           H
ATOM    182  NH2 ARG A  10     -44.098 -38.341   3.074  1.00 18.37           N
ATOM    183 1HH2 ARG A  10     -43.124 -38.186   3.237  1.00 18.37           H
ATOM    184 2HH2 ARG A  10     -44.394 -38.860   2.272  1.00 18.37           H
ATOM    185  N   ILE A  11     -45.220 -32.111   8.447  1.00 13.13           N
ATOM    186  H   ILE A  11     -44.222 -32.055   8.462  1.00 13.13           H
ATOM    187  CA  ILE A  11     -45.970 -31.021   7.802  1.00 20.16           C
ATOM    188  HA  ILE A  11     -46.930 -31.295   7.738  1.00 20.16           H
ATOM    189  C   ILE A  11     -45.377 -30.849   6.406  1.00 19.61           C
ATOM    190  O   ILE A  11     -44.183 -30.622   6.258  1.00 18.66           O
ATOM    191  CB  ILE A  11     -45.983 -29.724   8.641  1.00 19.57           C
ATOM    192  HB  ILE A  11     -45.037 -29.471   8.842  1.00 19.57           H
ATOM    193  CG1 ILE A  11     -46.740 -29.960   9.971  1.00 17.83           C
ATOM    194 1HG1 ILE A  11     -47.681 -30.218   9.751  1.00 17.83           H
ATOM    195 2HG1 ILE A  11     -46.292 -30.713  10.453  1.00 17.83           H
ATOM    196  CG2 ILE A  11     -46.643 -28.567   7.852  1.00 19.91           C
ATOM    197 1HG2 ILE A  11     -46.653 -27.725   8.392  1.00 19.91           H
ATOM    198 2HG2 ILE A  11     -47.588 -28.790   7.612  1.00 19.91           H
ATOM    199 3HG2 ILE A  11     -46.146 -28.382   7.004  1.00 19.91           H
ATOM    200  CD1 ILE A  11     -46.794 -28.754  10.927  1.00 19.82           C
ATOM    201 1HD1 ILE A  11     -47.297 -28.980  11.761  1.00 19.82           H
ATOM    202 2HD1 ILE A  11     -47.249 -27.975  10.496  1.00 19.82           H
ATOM    203 3HD1 ILE A  11     -45.874 -28.465  11.191  1.00 19.82           H
ATOM    204  N   GLU A  12     -46.216 -31.081   5.407  1.00 17.79           N
ATOM    205  H   GLU A  12     -47.114 -31.443   5.656  1.00 17.79           H
ATOM    206  CA  GLU A  12     -45.976 -30.867   3.983  1.00 23.12           C
ATOM    207  HA  GLU A  12     -44.997 -31.004   3.834  1.00 23.12           H
ATOM    208  C   GLU A  12     -46.389 -29.438   3.602  1.00 21.99           C
ATOM    209  O   GLU A  12     -47.418 -28.948   4.075  1.00 21.72           O
ATOM    210  CB  GLU A  12     -46.825 -31.872   3.168  1.00 24.14           C
ATOM    211 1HB  GLU A  12     -47.749 -31.896   3.549  1.00 24.14           H
ATOM    212 2HB  GLU A  12     -46.863 -31.565   2.217  1.00 24.14           H
ATOM    213  CG  GLU A  12     -46.266 -33.292   3.187  1.00 22.45           C
ATOM    214 1HG  GLU A  12     -45.437 -33.301   2.628  1.00 22.45           H
ATOM    215 2HG  GLU A  12     -46.033 -33.515   4.133  1.00 22.45           H
ATOM    216  CD  GLU A  12     -47.227 -34.380   2.652  1.00 22.16           C
ATOM    217  OE1 GLU A  12     -46.694 -35.497   2.381  1.00 20.90           O
ATOM    218  OE2 GLU A  12     -48.440 -34.168   2.636  1.00 26.15           O
ATOM    219  N   LEU A  13     -45.646 -28.820   2.698  1.00 14.51           N
ATOM    220  H   LEU A  13     -44.713 -29.151   2.558  1.00 14.51           H
ATOM    221  CA  LEU A  13     -46.093 -27.690   1.891  1.00 21.80           C
ATOM    222  HA  LEU A  13     -47.092 -27.646   1.924  1.00 21.80           H
ATOM    223  C   LEU A  13     -45.639 -27.942   0.451  1.00 20.51           C
ATOM    224  O   LEU A  13     -44.460 -27.825   0.116  1.00 19.46           O
ATOM    225  CB  LEU A  13     -45.554 -26.371   2.477  1.00 21.28           C
ATOM    226 1HB  LEU A  13     -44.761 -26.578   3.050  1.00 21.28           H
ATOM    227 2HB  LEU A  13     -45.274 -25.778   1.722  1.00 21.28           H
ATOM    228  CG  LEU A  13     -46.599 -25.621   3.333  1.00 19.55           C
ATOM    229  HG  LEU A  13     -47.114 -26.310   3.843  1.00 19.55           H
ATOM    230  CD1 LEU A  13     -45.916 -24.660   4.307  1.00 19.83           C
ATOM    231 1HD1 LEU A  13     -46.590 -24.173   4.862  1.00 19.83           H
ATOM    232 2HD1 LEU A  13     -45.372 -23.979   3.816  1.00 19.83           H
ATOM    233 3HD1 LEU A  13     -45.305 -25.152   4.927  1.00 19.83           H
ATOM    234  CD2 LEU A  13     -47.560 -24.807   2.456  1.00 24.61           C
ATOM    235 1HD2 LEU A  13     -48.234 -24.324   3.015  1.00 24.61           H
ATOM    236 2HD2 LEU A  13     -48.056 -25.400   1.822  1.00 24.61           H
ATOM    237 3HD2 LEU A  13     -47.064 -24.127   1.917  1.00 24.61           H
ATOM    238  N   THR A  14     -46.588 -28.356  -0.378  1.00 18.39           N
ATOM    239  H   THR A  14     -47.456 -28.627   0.038  1.00 18.39           H
ATOM    240  CA  THR A  14     -46.502 -28.458  -1.830  1.00 25.67           C
ATOM    241  HA  THR A  14     -45.528 -28.542  -2.042  1.00 25.67           H
ATOM    242  C   THR A  14     -47.101 -27.197  -2.456  1.00 24.62           C
ATOM    243  O   THR A  14     -48.225 -26.834  -2.116  1.00 23.88           O
ATOM    244  CB  THR A  14     -47.270 -29.696  -2.340  1.00 24.78           C
ATOM    245  HB  THR A  14     -47.595 -29.525  -3.270  1.00 24.78           H
ATOM    246  OG1 THR A  14     -48.418 -29.929  -1.544  1.00 23.12           O
ATOM    247  HG1 THR A  14     -49.191 -29.982  -2.106  1.00 23.12           H
ATOM    248  CG2 THR A  14     -46.409 -30.954  -2.270  1.00 25.53           C
ATOM    249 1HG2 THR A  14     -46.912 -31.752  -2.602  1.00 25.53           H
ATOM    250 2HG2 THR A  14     -46.122 -31.140  -1.330  1.00 25.53           H
ATOM    251 3HG2 THR A  14     -45.585 -30.856  -2.829  1.00 25.53           H
ATOM    252  N   VAL A  15     -46.382 -26.567  -3.383  1.00 12.53           N
ATOM    253  H   VAL A  15     -45.404 -26.768  -3.436  1.00 12.53           H
ATOM    254  CA  VAL A  15     -46.937 -25.598  -4.330  1.00 21.98           C
ATOM    255  HA  VAL A  15     -47.930 -25.616  -4.215  1.00 21.98           H
ATOM    256  C   VAL A  15     -46.536 -26.050  -5.732  1.00 21.62           C
ATOM    257  O   VAL A  15     -45.353 -26.127  -6.051  1.00 20.29           O
ATOM    258  CB  VAL A  15     -46.491 -24.151  -4.037  1.00 20.91           C
ATOM    259  HB  VAL A  15     -45.492 -24.159  -4.068  1.00 20.91           H
ATOM    260  CG1 VAL A  15     -47.053 -23.159  -5.078  1.00 17.85           C
ATOM    261 1HG1 VAL A  15     -46.758 -22.225  -4.878  1.00 17.85           H
ATOM    262 2HG1 VAL A  15     -48.053 -23.171  -5.081  1.00 17.85           H
ATOM    263 3HG1 VAL A  15     -46.740 -23.390  -5.999  1.00 17.85           H
ATOM    264  CG2 VAL A  15     -46.989 -23.684  -2.656  1.00 19.73           C
ATOM    265 1HG2 VAL A  15     -46.698 -22.746  -2.469  1.00 19.73           H
ATOM    266 2HG2 VAL A  15     -46.629 -24.268  -1.929  1.00 19.73           H
ATOM    267 3HG2 VAL A  15     -47.987 -23.712  -2.607  1.00 19.73           H
ATOM    268  N   GLU A  16     -47.544 -26.421  -6.522  1.00 15.23           N
ATOM    269  H   GLU A  16     -48.461 -26.425  -6.123  1.00 15.23           H
ATOM    270  CA  GLU A  16     -47.421 -26.821  -7.918  1.00 24.49           C
ATOM    271  HA  GLU A  16     -46.525 -27.262  -7.978  1.00 24.49           H
ATOM    272  C   GLU A  16     -47.487 -25.598  -8.850  1.00 23.06           C
ATOM    273  O   GLU A  16     -48.331 -24.719  -8.684  1.00 21.98           O
ATOM    274  CB  GLU A  16     -48.557 -27.792  -8.293  1.00 23.93           C
ATOM    275 1HB  GLU A  16     -49.424 -27.392  -7.994  1.00 23.93           H
ATOM    276 2HB  GLU A  16     -48.564 -27.899  -9.287  1.00 23.93           H
ATOM    277  CG  GLU A  16     -48.425 -29.189  -7.658  1.00 22.17           C
ATOM    278 1HG  GLU A  16     -47.569 -29.602  -7.968  1.00 22.17           H
ATOM    279 2HG  GLU A  16     -48.406 -29.088  -6.663  1.00 22.17           H
ATOM    280  CD  GLU A  16     -49.585 -30.126  -8.033  1.00 21.03           C
ATOM    281  OE1 GLU A  16     -49.335 -31.349  -8.118  1.00 20.43           O
ATOM    282  OE2 GLU A  16     -50.718 -29.628  -8.214  1.00 24.69           O
ATOM    283  N   TYR A  17     -46.652 -25.595  -9.871  1.00 13.05           N
ATOM    284  H   TYR A  17     -45.854 -26.194  -9.805  1.00 13.05           H
ATOM    285  CA  TYR A  17     -46.783 -24.797 -11.092  1.00 21.42           C
ATOM    286  HA  TYR A  17     -47.473 -24.101 -10.894  1.00 21.42           H
ATOM    287  C   TYR A  17     -47.191 -25.720 -12.249  1.00 20.44           C
ATOM    288  O   TYR A  17     -46.571 -26.768 -12.395  1.00 18.44           O
ATOM    289  CB  TYR A  17     -45.436 -24.155 -11.463  1.00 20.33           C
ATOM    290 1HB  TYR A  17     -44.711 -24.813 -11.258  1.00 20.33           H
ATOM    291 2HB  TYR A  17     -45.443 -23.961 -12.444  1.00 20.33           H
ATOM    292  CG  TYR A  17     -45.089 -22.867 -10.752  1.00 18.25           C
ATOM    293  CD1 TYR A  17     -45.496 -21.633 -11.308  1.00 17.23           C
ATOM    294  HD1 TYR A  17     -46.051 -21.621 -12.140  1.00 17.23           H
ATOM    295  CD2 TYR A  17     -44.310 -22.880  -9.577  1.00 17.77           C
ATOM    296  HD2 TYR A  17     -44.013 -23.749  -9.181  1.00 17.77           H
ATOM    297  CE1 TYR A  17     -45.124 -20.422 -10.698  1.00 17.45           C
ATOM    298  HE1 TYR A  17     -45.405 -19.551 -11.100  1.00 17.45           H
ATOM    299  CE2 TYR A  17     -43.953 -21.670  -8.965  1.00 19.63           C
ATOM    300  HE2 TYR A  17     -43.408 -21.681  -8.127  1.00 19.63           H
ATOM    301  CZ  TYR A  17     -44.354 -20.440  -9.518  1.00 22.59           C
ATOM    302  OH  TYR A  17     -44.003 -19.269  -8.925  1.00 25.01           O
ATOM    303  HH  TYR A  17     -43.920 -18.586  -9.591  1.00 25.01           H
ATOM    304  N   PRO A  18     -48.098 -25.319 -13.145  1.00 15.51           N
ATOM    305  CA  PRO A  18     -48.186 -25.960 -14.453  1.00 24.60           C
ATOM    306  HA  PRO A  18     -47.523 -26.707 -14.500  1.00 24.60           H
ATOM    307  C   PRO A  18     -47.796 -25.017 -15.605  1.00 24.75           C
ATOM    308  O   PRO A  18     -48.320 -23.923 -15.771  1.00 22.86           O
ATOM    309  CB  PRO A  18     -49.616 -26.472 -14.542  1.00 21.77           C
ATOM    310 1HB  PRO A  18     -49.927 -26.496 -15.492  1.00 21.77           H
ATOM    311 2HB  PRO A  18     -49.693 -27.385 -14.142  1.00 21.77           H
ATOM    312  CG  PRO A  18     -50.408 -25.445 -13.728  1.00 21.37           C
ATOM    313 1HG  PRO A  18     -50.859 -24.794 -14.339  1.00 21.37           H
ATOM    314 2HG  PRO A  18     -51.094 -25.906 -13.165  1.00 21.37           H
ATOM    315  CD  PRO A  18     -49.381 -24.722 -12.838  1.00 25.25           C
ATOM    316 1HD  PRO A  18     -49.345 -23.744 -13.041  1.00 25.25           H
ATOM    317 2HD  PRO A  18     -49.581 -24.854 -11.867  1.00 25.25           H
ATOM    318  N   TRP A  19     -46.885 -25.507 -16.425  1.00 17.01           N
ATOM    319  H   TRP A  19     -46.347 -26.278 -16.084  1.00 17.01           H
ATOM    320  CA  TRP A  19     -46.576 -25.044 -17.783  1.00 21.18           C
ATOM    321  HA  TRP A  19     -46.718 -24.054 -17.787  1.00 21.18           H
ATOM    322  C   TRP A  19     -47.491 -25.731 -18.811  1.00 20.14           C
ATOM    323  O   TRP A  19     -47.663 -26.942 -18.734  1.00 18.03           O
ATOM    324  CB  TRP A  19     -45.129 -25.454 -18.106  1.00 19.80           C
ATOM    325 1HB  TRP A  19     -44.982 -26.370 -17.732  1.00 19.80           H
ATOM    326 2HB  TRP A  19     -45.036 -25.481 -19.101  1.00 19.80           H
ATOM    327  CG  TRP A  19     -44.000 -24.615 -17.606  1.00 17.87           C
ATOM    328  CD1 TRP A  19     -43.636 -24.410 -16.329  1.00 15.68           C
ATOM    329  HD1 TRP A  19     -44.111 -24.782 -15.531  1.00 15.68           H
ATOM    330  CD2 TRP A  19     -43.017 -23.899 -18.420  1.00 18.31           C
ATOM    331  NE1 TRP A  19     -42.514 -23.614 -16.278  1.00 16.13           N
ATOM    332  HE1 TRP A  19     -42.066 -23.322 -15.433  1.00 16.13           H
ATOM    333  CE2 TRP A  19     -42.090 -23.274 -17.539  1.00 18.14           C
ATOM    334  CE3 TRP A  19     -42.835 -23.722 -19.803  1.00 24.08           C
ATOM    335  HE3 TRP A  19     -43.470 -24.148 -20.447  1.00 24.08           H
ATOM    336  CZ2 TRP A  19     -41.014 -22.498 -18.022  1.00 25.04           C
ATOM    337  HZ2 TRP A  19     -40.372 -22.074 -17.383  1.00 25.04           H
ATOM    338  CZ3 TRP A  19     -41.752 -22.940 -20.289  1.00 23.85           C
ATOM    339  HZ3 TRP A  19     -41.631 -22.827 -21.275  1.00 23.85           H
ATOM    340  CH2 TRP A  19     -40.851 -22.325 -19.409  1.00 24.02           C
ATOM    341  HH2 TRP A  19     -40.099 -21.769 -19.763  1.00 24.02           H
ATOM    342  N   ARG A  20     -47.945 -25.029 -19.862  1.00 14.00           N
ATOM    343  H   ARG A  20     -48.618 -24.316 -19.666  1.00 14.00           H
ATOM    344  CA  ARG A  20     -47.552 -25.200 -21.286  1.00 23.78           C
ATOM    345  HA  ARG A  20     -46.769 -24.578 -21.303  1.00 23.78           H
ATOM    346  C   ARG A  20     -48.616 -24.746 -22.296  1.00 22.46           C
ATOM    347  O   ARG A  20     -49.808 -24.974 -22.165  1.00 21.56           O
ATOM    348  CB  ARG A  20     -47.093 -26.618 -21.678  1.00 22.86           C
ATOM    349 1HB  ARG A  20     -47.460 -27.274 -21.019  1.00 22.86           H
ATOM    350 2HB  ARG A  20     -47.439 -26.833 -22.591  1.00 22.86           H
ATOM    351  CG  ARG A  20     -45.552 -26.715 -21.685  1.00 20.45           C
ATOM    352 1HG  ARG A  20     -45.182 -25.979 -22.252  1.00 20.45           H
ATOM    353 2HG  ARG A  20     -45.215 -26.616 -20.749  1.00 20.45           H
ATOM    354  CD  ARG A  20     -45.059 -28.051 -22.240  1.00 20.12           C
ATOM    355 1HD  ARG A  20     -45.453 -28.803 -21.712  1.00 20.12           H
ATOM    356 2HD  ARG A  20     -45.328 -28.139 -23.199  1.00 20.12           H
ATOM    357  NE  ARG A  20     -43.592 -28.152 -22.161  1.00 18.63           N
ATOM    358  HE  ARG A  20     -43.150 -27.609 -21.447  1.00 18.63           H
ATOM    359  CZ  ARG A  20     -42.791 -28.875 -22.921  1.00 18.16           C
ATOM    360  NH1 ARG A  20     -43.266 -29.608 -23.891  1.00 17.38           N
ATOM    361 1HH1 ARG A  20     -44.250 -29.627 -24.067  1.00 17.38           H
ATOM    362 2HH1 ARG A  20     -42.646 -30.150 -24.458  1.00 17.38           H
ATOM    363  NH2 ARG A  20     -41.510 -28.877 -22.722  1.00 17.67           N
ATOM    364 1HH2 ARG A  20     -41.118 -28.326 -21.985  1.00 17.67           H
ATOM    365 2HH2 ARG A  20     -40.914 -29.429 -23.305  1.00 17.67           H
ATOM    366  N   CYS A  21     -48.074 -24.161 -23.370  1.00 14.91           N
ATOM    367  H   CYS A  21     -47.099 -23.954 -23.289  1.00 14.91           H
ATOM    368  CA  CYS A  21     -48.680 -23.777 -24.640  1.00 22.24           C
ATOM    369  HA  CYS A  21     -49.391 -23.117 -24.395  1.00 22.24           H
ATOM    370  C   CYS A  21     -49.357 -24.928 -25.408  1.00 21.35           C
ATOM    371  O   CYS A  21     -48.883 -26.057 -25.395  1.00 20.46           O
ATOM    372  CB  CYS A  21     -47.534 -23.240 -25.512  1.00 21.33           C
ATOM    373 1HB  CYS A  21     -46.928 -24.020 -25.664  1.00 21.33           H
ATOM    374 2HB  CYS A  21     -47.960 -22.975 -26.377  1.00 21.33           H
ATOM    375  SG  CYS A  21     -46.685 -21.854 -24.710  1.00 18.92           S
ATOM    376  HG  CYS A  21     -45.418 -22.167 -24.515  1.00 18.92           H
ATOM    377  N   GLY A  22     -50.338 -24.555 -26.217  1.00 22.38           N
ATOM    378  H   GLY A  22     -50.758 -23.662 -26.054  1.00 22.38           H
ATOM    379  CA  GLY A  22     -50.851 -25.351 -27.328  1.00 33.15           C
ATOM    380 1HA  GLY A  22     -50.074 -25.779 -27.789  1.00 33.15           H
ATOM    381 2HA  GLY A  22     -51.449 -26.060 -26.953  1.00 33.15           H
ATOM    382  C   GLY A  22     -51.629 -24.470 -28.312  1.00 31.98           C
ATOM    383  O   GLY A  22     -52.680 -23.945 -27.964  1.00 29.38           O
ATOM    384  N   ALA A  23     -51.082 -24.287 -29.497  1.00 16.96           N
ATOM    385  H   ALA A  23     -50.162 -24.653 -29.640  1.00 16.96           H
ATOM    386  CA  ALA A  23     -51.711 -23.591 -30.622  1.00 28.33           C
ATOM    387  HA  ALA A  23     -52.233 -22.822 -30.254  1.00 28.33           H
ATOM    388  C   ALA A  23     -52.685 -24.515 -31.371  1.00 27.41           C
ATOM    389  O   ALA A  23     -52.407 -25.700 -31.488  1.00 25.94           O
ATOM    390  CB  ALA A  23     -50.578 -23.131 -31.553  1.00 26.73           C
ATOM    391 1HB  ALA A  23     -49.941 -22.529 -31.072  1.00 26.73           H
ATOM    392 2HB  ALA A  23     -50.941 -22.629 -32.338  1.00 26.73           H
ATOM    393 3HB  ALA A  23     -50.060 -23.913 -31.900  1.00 26.73           H
ATOM    394  N   LEU A  24     -53.782 -23.947 -31.949  1.00 12.89           N
ATOM    395  H   LEU A  24     -54.230 -23.222 -31.426  1.00 12.89           H
ATOM    396  CA  LEU A  24     -54.386 -24.275 -33.255  1.00 25.10           C
ATOM    397  HA  LEU A  24     -53.675 -24.052 -33.922  1.00 25.10           H
ATOM    398  C   LEU A  24     -55.641 -23.408 -33.505  1.00 23.82           C
ATOM    399  O   LEU A  24     -56.533 -23.312 -32.661  1.00 22.55           O
ATOM    400  CB  LEU A  24     -54.722 -25.779 -33.385  1.00 23.50           C
ATOM    401 1HB  LEU A  24     -54.834 -26.160 -32.467  1.00 23.50           H
ATOM    402 2HB  LEU A  24     -55.580 -25.870 -33.891  1.00 23.50           H
ATOM    403  CG  LEU A  24     -53.623 -26.584 -34.125  1.00 21.66           C
ATOM    404  HG  LEU A  24     -52.741 -26.172 -33.896  1.00 21.66           H
ATOM    405  CD1 LEU A  24     -53.619 -28.045 -33.680  1.00 21.69           C
ATOM    406 1HD1 LEU A  24     -52.910 -28.563 -34.158  1.00 21.69           H
ATOM    407 2HD1 LEU A  24     -54.499 -28.480 -33.871  1.00 21.69           H
ATOM    408 3HD1 LEU A  24     -53.445 -28.120 -32.698  1.00 21.69           H
ATOM    409  CD2 LEU A  24     -53.818 -26.531 -35.645  1.00 26.80           C
ATOM    410 1HD2 LEU A  24     -53.106 -27.052 -36.116  1.00 26.80           H
ATOM    411 2HD2 LEU A  24     -53.781 -25.589 -35.978  1.00 26.80           H
ATOM    412 3HD2 LEU A  24     -54.704 -26.915 -35.906  1.00 26.80           H
ATOM    413  N   SER A  25     -55.706 -22.774 -34.676  1.00 22.01           N
ATOM    414  H   SER A  25     -54.861 -22.757 -35.211  1.00 22.01           H
ATOM    415  CA  SER A  25     -56.875 -22.090 -35.287  1.00 31.28           C
ATOM    416  HA  SER A  25     -57.522 -21.857 -34.561  1.00 31.28           H
ATOM    417  C   SER A  25     -57.548 -23.022 -36.318  1.00 29.77           C
ATOM    418  O   SER A  25     -56.998 -24.091 -36.573  1.00 28.04           O
ATOM    419  CB  SER A  25     -56.362 -20.837 -36.000  1.00 29.62           C
ATOM    420 1HB  SER A  25     -55.795 -21.089 -36.784  1.00 29.62           H
ATOM    421 2HB  SER A  25     -57.128 -20.274 -36.310  1.00 29.62           H
ATOM    422  OG  SER A  25     -55.570 -20.020 -35.180  1.00 27.31           O
ATOM    423  HG  SER A  25     -55.390 -19.195 -35.630  1.00 27.31           H
ATOM    424  N   PRO A  26     -58.618 -22.612 -37.076  1.00 21.33           N
ATOM    425  CA  PRO A  26     -59.830 -21.840 -36.769  1.00 30.82           C
ATOM    426  HA  PRO A  26     -59.935 -21.792 -35.776  1.00 30.82           H
ATOM    427  C   PRO A  26     -61.105 -22.482 -37.387  1.00 30.15           C
ATOM    428  O   PRO A  26     -61.019 -23.121 -38.433  1.00 27.44           O
ATOM    429  CB  PRO A  26     -59.593 -20.505 -37.488  1.00 27.10           C
ATOM    430 1HB  PRO A  26     -60.461 -20.073 -37.731  1.00 27.10           H
ATOM    431 2HB  PRO A  26     -59.059 -19.883 -36.916  1.00 27.10           H
ATOM    432  CG  PRO A  26     -58.804 -20.910 -38.751  1.00 27.60           C
ATOM    433 1HG  PRO A  26     -59.402 -20.909 -39.553  1.00 27.60           H
ATOM    434 2HG  PRO A  26     -58.040 -20.282 -38.903  1.00 27.60           H
ATOM    435  CD  PRO A  26     -58.283 -22.332 -38.472  1.00 32.03           C
ATOM    436 1HD  PRO A  26     -58.729 -23.005 -39.062  1.00 32.03           H
ATOM    437 2HD  PRO A  26     -57.292 -22.386 -38.593  1.00 32.03           H
ATOM    438  N   THR A  27     -62.329 -22.208 -36.886  1.00 22.00           N
ATOM    439  H   THR A  27     -62.410 -21.970 -35.918  1.00 22.00           H
ATOM    440  CA  THR A  27     -63.561 -22.246 -37.719  1.00 31.11           C
ATOM    441  HA  THR A  27     -63.189 -21.953 -38.600  1.00 31.11           H
ATOM    442  C   THR A  27     -64.646 -21.280 -37.206  1.00 30.31           C
ATOM    443  O   THR A  27     -65.038 -21.290 -36.051  1.00 27.29           O
ATOM    444  CB  THR A  27     -64.199 -23.637 -37.903  1.00 27.24           C
ATOM    445  HB  THR A  27     -65.145 -23.498 -38.195  1.00 27.24           H
ATOM    446  OG1 THR A  27     -64.247 -24.330 -36.681  1.00 25.19           O
ATOM    447  HG1 THR A  27     -64.258 -23.703 -35.958  1.00 25.19           H
ATOM    448  CG2 THR A  27     -63.491 -24.525 -38.909  1.00 25.98           C
ATOM    449 1HG2 THR A  27     -63.947 -25.412 -38.987  1.00 25.98           H
ATOM    450 2HG2 THR A  27     -62.543 -24.690 -38.637  1.00 25.98           H
ATOM    451 3HG2 THR A  27     -63.482 -24.103 -39.816  1.00 25.98           H
ATOM    452  N   SER A  28     -65.094 -20.457 -38.138  1.00 19.40           N
ATOM    453  H   SER A  28     -64.469 -20.354 -38.912  1.00 19.40           H
ATOM    454  CA  SER A  28     -66.321 -19.663 -38.269  1.00 30.13           C
ATOM    455  HA  SER A  28     -65.986 -18.734 -38.112  1.00 30.13           H
ATOM    456  C   SER A  28     -67.473 -19.853 -37.255  1.00 29.77           C
ATOM    457  O   SER A  28     -68.042 -20.935 -37.173  1.00 27.16           O
ATOM    458  CB  SER A  28     -66.886 -20.037 -39.643  1.00 27.14           C
ATOM    459 1HB  SER A  28     -67.765 -19.587 -39.802  1.00 27.14           H
ATOM    460 2HB  SER A  28     -66.247 -19.788 -40.371  1.00 27.14           H
ATOM    461  OG  SER A  28     -67.101 -21.429 -39.724  1.00 24.94           O
ATOM    462  HG  SER A  28     -68.041 -21.606 -39.742  1.00 24.94           H
ATOM    463  N   ASN A  29     -67.992 -18.758 -36.682  1.00 19.32           N
ATOM    464  H   ASN A  29     -67.501 -18.338 -35.918  1.00 19.32           H
ATOM    465  CA  ASN A  29     -69.260 -18.145 -37.132  1.00 33.22           C
ATOM    466  HA  ASN A  29     -69.050 -17.938 -38.087  1.00 33.22           H
ATOM    467  C   ASN A  29     -69.591 -16.838 -36.396  1.00 31.75           C
ATOM    468  O   ASN A  29     -69.314 -16.647 -35.217  1.00 29.13           O
ATOM    469  CB  ASN A  29     -70.472 -19.110 -37.068  1.00 30.47           C
ATOM    470 1HB  ASN A  29     -70.240 -19.896 -36.494  1.00 30.47           H
ATOM    471 2HB  ASN A  29     -71.257 -18.631 -36.676  1.00 30.47           H
ATOM    472  CG  ASN A  29     -70.861 -19.620 -38.439  1.00 26.81           C
ATOM    473  OD1 ASN A  29     -70.664 -18.976 -39.458  1.00 26.28           O
ATOM    474  ND2 ASN A  29     -71.474 -20.768 -38.525  1.00 27.35           N
ATOM    475 1HD2 ASN A  29     -71.775 -21.109 -39.416  1.00 27.35           H
ATOM    476 2HD2 ASN A  29     -71.643 -21.308 -37.700  1.00 27.35           H
ATOM    477  N   CYS A  30     -70.211 -15.946 -37.138  1.00 16.47           N
ATOM    478  H   CYS A  30     -70.424 -16.231 -38.072  1.00 16.47           H
ATOM    479  CA  CYS A  30     -70.627 -14.599 -36.778  1.00 26.28           C
ATOM    480  HA  CYS A  30     -69.777 -14.135 -36.527  1.00 26.28           H
ATOM    481  C   CYS A  30     -71.584 -14.531 -35.578  1.00 24.99           C
ATOM    482  O   CYS A  30     -72.632 -15.181 -35.576  1.00 23.74           O
ATOM    483  CB  CYS A  30     -71.354 -14.012 -37.993  1.00 25.34           C
ATOM    484 1HB  CYS A  30     -72.097 -14.653 -38.188  1.00 25.34           H
ATOM    485 2HB  CYS A  30     -71.737 -13.145 -37.675  1.00 25.34           H
ATOM    486  SG  CYS A  30     -70.251 -13.794 -39.408  1.00 23.04           S
ATOM    487  HG  CYS A  30     -69.001 -13.741 -38.988  1.00 23.04           H
ATOM    488  N   ARG A  31     -71.353 -13.572 -34.683  1.00 19.51           N
ATOM    489  H   ARG A  31     -70.412 -13.426 -34.376  1.00 19.51           H
ATOM    490  CA  ARG A  31     -72.408 -12.718 -34.124  1.00 31.72           C
ATOM    491  HA  ARG A  31     -73.046 -12.562 -34.878  1.00 31.72           H
ATOM    492  C   ARG A  31     -71.831 -11.372 -33.684  1.00 30.56           C
ATOM    493  O   ARG A  31     -70.990 -11.283 -32.806  1.00 29.15           O
ATOM    494  CB  ARG A  31     -73.192 -13.417 -33.003  1.00 29.91           C
ATOM    495 1HB  ARG A  31     -72.776 -14.307 -32.816  1.00 29.91           H
ATOM    496 2HB  ARG A  31     -73.159 -12.853 -32.178  1.00 29.91           H
ATOM    497  CG  ARG A  31     -74.659 -13.619 -33.424  1.00 26.76           C
ATOM    498 1HG  ARG A  31     -75.090 -12.725 -33.543  1.00 26.76           H
ATOM    499 2HG  ARG A  31     -74.684 -14.119 -34.290  1.00 26.76           H
ATOM    500  CD  ARG A  31     -75.443 -14.412 -32.369  1.00 24.96           C
ATOM    501 1HD  ARG A  31     -74.969 -15.270 -32.170  1.00 24.96           H
ATOM    502 2HD  ARG A  31     -75.522 -13.872 -31.531  1.00 24.96           H
ATOM    503  NE  ARG A  31     -76.811 -14.734 -32.849  1.00 22.28           N
ATOM    504  HE  ARG A  31     -77.030 -14.488 -33.793  1.00 22.28           H
ATOM    505  CZ  ARG A  31     -77.768 -15.316 -32.144  1.00 22.57           C
ATOM    506  NH1 ARG A  31     -77.583 -15.657 -30.900  1.00 21.46           N
ATOM    507 1HH1 ARG A  31     -76.703 -15.480 -30.459  1.00 21.46           H
ATOM    508 2HH1 ARG A  31     -78.321 -16.096 -30.387  1.00 21.46           H
ATOM    509  NH2 ARG A  31     -78.925 -15.566 -32.692  1.00 21.52           N
ATOM    510 1HH2 ARG A  31     -79.090 -15.318 -33.647  1.00 21.52           H
ATOM    511 2HH2 ARG A  31     -79.647 -16.006 -32.158  1.00 21.52           H
ATOM    512  N   THR A  32     -72.347 -10.338 -34.365  1.00 21.28           N
ATOM    513  H   THR A  32     -72.959 -10.564 -35.123  1.00 21.28           H
ATOM    514  CA  THR A  32     -72.111  -8.915 -34.119  1.00 31.57           C
ATOM    515  HA  THR A  32     -71.122  -8.774 -34.165  1.00 31.57           H
ATOM    516  C   THR A  32     -72.618  -8.508 -32.733  1.00 32.18           C
ATOM    517  O   THR A  32     -73.818  -8.496 -32.486  1.00 30.16           O
ATOM    518  CB  THR A  32     -72.874  -8.113 -35.189  1.00 28.64           C
ATOM    519  HB  THR A  32     -73.032  -7.182 -34.861  1.00 28.64           H
ATOM    520  OG1 THR A  32     -74.133  -8.715 -35.421  1.00 26.33           O
ATOM    521  HG1 THR A  32     -74.806  -8.037 -35.473  1.00 26.33           H
ATOM    522  CG2 THR A  32     -72.139  -8.116 -36.523  1.00 27.51           C
ATOM    523 1HG2 THR A  32     -72.642  -7.593 -37.211  1.00 27.51           H
ATOM    524 2HG2 THR A  32     -72.026  -9.048 -36.868  1.00 27.51           H
ATOM    525 3HG2 THR A  32     -71.230  -7.709 -36.432  1.00 27.51           H
ATOM    526  N   GLY A  33     -71.697  -8.112 -31.848  1.00 26.58           N
ATOM    527  H   GLY A  33     -70.743  -8.337 -32.047  1.00 26.58           H
ATOM    528  CA  GLY A  33     -71.968  -7.381 -30.621  1.00 36.74           C
ATOM    529 1HA  GLY A  33     -72.958  -7.287 -30.520  1.00 36.74           H
ATOM    530 2HA  GLY A  33     -71.603  -7.906 -29.852  1.00 36.74           H
ATOM    531  C   GLY A  33     -71.311  -6.011 -30.684  1.00 37.76           C
ATOM    532  O   GLY A  33     -70.092  -5.917 -30.726  1.00 35.92           O
ATOM    533  N   MET A  34     -72.154  -4.950 -30.767  1.00 32.70           N
ATOM    534  H   MET A  34     -73.134  -5.134 -30.842  1.00 32.70           H
ATOM    535  CA  MET A  34     -71.717  -3.555 -30.753  1.00 39.77           C
ATOM    536  HA  MET A  34     -71.117  -3.442 -31.545  1.00 39.77           H
ATOM    537  C   MET A  34     -70.946  -3.239 -29.467  1.00 42.20           C
ATOM    538  O   MET A  34     -71.527  -3.136 -28.391  1.00 40.11           O
ATOM    539  CB  MET A  34     -72.957  -2.646 -30.829  1.00 36.41           C
ATOM    540 1HB  MET A  34     -73.683  -3.058 -30.279  1.00 36.41           H
ATOM    541 2HB  MET A  34     -72.716  -1.753 -30.449  1.00 36.41           H
ATOM    542  CG  MET A  34     -73.496  -2.432 -32.248  1.00 33.69           C
ATOM    543 1HG  MET A  34     -72.864  -1.770 -32.651  1.00 33.69           H
ATOM    544 2HG  MET A  34     -73.375  -3.321 -32.690  1.00 33.69           H
ATOM    545  SD  MET A  34     -75.211  -1.864 -32.348  1.00 30.93           S
ATOM    546  CE  MET A  34     -75.215  -0.414 -31.267  1.00 26.95           C
ATOM    547 1HE  MET A  34     -76.123   0.004 -31.232  1.00 26.95           H
ATOM    548 2HE  MET A  34     -74.570   0.277 -31.593  1.00 26.95           H
ATOM    549 3HE  MET A  34     -74.955  -0.662 -30.334  1.00 26.95           H
ATOM    550  N   TRP A  35     -69.630  -3.046 -29.556  1.00 40.47           N
ATOM    551  H   TRP A  35     -69.151  -3.364 -30.374  1.00 40.47           H
ATOM    552  CA  TRP A  35     -68.860  -2.385 -28.499  1.00 45.11           C
ATOM    553  HA  TRP A  35     -69.196  -2.723 -27.620  1.00 45.11           H
ATOM    554  C   TRP A  35     -69.110  -0.877 -28.577  1.00 44.12           C
ATOM    555  O   TRP A  35     -68.956  -0.246 -29.620  1.00 41.59           O
ATOM    556  CB  TRP A  35     -67.378  -2.767 -28.572  1.00 42.88           C
ATOM    557 1HB  TRP A  35     -67.121  -2.866 -29.533  1.00 42.88           H
ATOM    558 2HB  TRP A  35     -66.839  -2.035 -28.156  1.00 42.88           H
ATOM    559  CG  TRP A  35     -67.023  -4.045 -27.873  1.00 42.21           C
ATOM    560  CD1 TRP A  35     -67.790  -5.153 -27.767  1.00 37.96           C
ATOM    561  HD1 TRP A  35     -68.699  -5.262 -28.170  1.00 37.96           H
ATOM    562  CD2 TRP A  35     -65.798  -4.351 -27.134  1.00 42.87           C
ATOM    563  NE1 TRP A  35     -67.136  -6.110 -27.023  1.00 38.71           N
ATOM    564  HE1 TRP A  35     -67.510  -7.014 -26.815  1.00 38.71           H
ATOM    565  CE2 TRP A  35     -65.909  -5.669 -26.604  1.00 42.51           C
ATOM    566  CE3 TRP A  35     -64.607  -3.638 -26.858  1.00 44.47           C
ATOM    567  HE3 TRP A  35     -64.494  -2.711 -27.215  1.00 44.47           H
ATOM    568  CZ2 TRP A  35     -64.890  -6.252 -25.838  1.00 44.79           C
ATOM    569  HZ2 TRP A  35     -64.991  -7.180 -25.480  1.00 44.79           H
ATOM    570  CZ3 TRP A  35     -63.577  -4.217 -26.086  1.00 41.80           C
ATOM    571  HZ3 TRP A  35     -62.742  -3.699 -25.901  1.00 41.80           H
ATOM    572  CH2 TRP A  35     -63.719  -5.507 -25.581  1.00 42.55           C
ATOM    573  HH2 TRP A  35     -62.986  -5.909 -25.032  1.00 42.55           H
ATOM    574  N   SER A  36     -69.589  -0.321 -27.462  1.00 40.77           N
ATOM    575  H   SER A  36     -69.739  -0.915 -26.672  1.00 40.77           H
ATOM    576  CA  SER A  36     -69.909   1.095 -27.318  1.00 54.30           C
ATOM    577  HA  SER A  36     -70.623   1.306 -27.986  1.00 54.30           H
ATOM    578  C   SER A  36     -68.676   1.953 -27.615  1.00 54.15           C
ATOM    579  O   SER A  36     -67.619   1.750 -27.016  1.00 50.98           O
ATOM    580  CB  SER A  36     -70.409   1.342 -25.891  1.00 49.75           C
ATOM    581 1HB  SER A  36     -71.280   0.876 -25.735  1.00 49.75           H
ATOM    582 2HB  SER A  36     -69.737   1.027 -25.221  1.00 49.75           H
ATOM    583  OG  SER A  36     -70.624   2.710 -25.648  1.00 44.53           O
ATOM    584  HG  SER A  36     -70.673   3.179 -26.481  1.00 44.53           H
ATOM    585  N   TRP A  37     -68.826   2.949 -28.444  1.00 52.01           N
ATOM    586  H   TRP A  37     -69.725   3.028 -28.875  1.00 52.01           H
ATOM    587  CA  TRP A  37     -67.839   3.968 -28.822  1.00 55.74           C
ATOM    588  HA  TRP A  37     -67.132   3.503 -29.355  1.00 55.74           H
ATOM    589  C   TRP A  37     -67.120   4.605 -27.613  1.00 54.33           C
ATOM    590  O   TRP A  37     -65.963   5.036 -27.710  1.00 51.75           O
ATOM    591  CB  TRP A  37     -68.601   5.028 -29.633  1.00 54.46           C
ATOM    592 1HB  TRP A  37     -69.136   4.555 -30.333  1.00 54.46           H
ATOM    593 2HB  TRP A  37     -69.218   5.508 -29.010  1.00 54.46           H
ATOM    594  CG  TRP A  37     -67.802   6.078 -30.340  1.00 55.35           C
ATOM    595  CD1 TRP A  37     -67.065   7.049 -29.772  1.00 48.32           C
ATOM    596  HD1 TRP A  37     -66.950   7.180 -28.787  1.00 48.32           H
ATOM    597  CD2 TRP A  37     -67.688   6.285 -31.783  1.00 56.65           C
ATOM    598  NE1 TRP A  37     -66.489   7.840 -30.750  1.00 48.06           N
ATOM    599  HE1 TRP A  37     -65.891   8.620 -30.566  1.00 48.06           H
ATOM    600  CE2 TRP A  37     -66.844   7.417 -32.000  1.00 53.90           C
ATOM    601  CE3 TRP A  37     -68.212   5.647 -32.923  1.00 54.73           C
ATOM    602  HE3 TRP A  37     -68.812   4.855 -32.810  1.00 54.73           H
ATOM    603  CZ2 TRP A  37     -66.519   7.880 -33.295  1.00 56.90           C
ATOM    604  HZ2 TRP A  37     -65.916   8.668 -33.419  1.00 56.90           H
ATOM    605  CZ3 TRP A  37     -67.908   6.101 -34.210  1.00 50.76           C
ATOM    606  HZ3 TRP A  37     -68.298   5.631 -35.002  1.00 50.76           H
ATOM    607  CH2 TRP A  37     -67.064   7.207 -34.411  1.00 51.68           C
ATOM    608  HH2 TRP A  37     -66.851   7.515 -35.338  1.00 51.68           H
ATOM    609  N   LYS A  38     -67.743   4.607 -26.447  1.00 45.33           N
ATOM    610  H   LYS A  38     -68.675   4.245 -26.419  1.00 45.33           H
ATOM    611  CA  LYS A  38     -67.170   5.100 -25.195  1.00 53.14           C
ATOM    612  HA  LYS A  38     -66.822   6.008 -25.430  1.00 53.14           H
ATOM    613  C   LYS A  38     -65.973   4.278 -24.699  1.00 52.34           C
ATOM    614  O   LYS A  38     -65.056   4.866 -24.135  1.00 52.80           O
ATOM    615  CB  LYS A  38     -68.264   5.188 -24.121  1.00 52.11           C
ATOM    616 1HB  LYS A  38     -68.718   4.300 -24.050  1.00 52.11           H
ATOM    617 2HB  LYS A  38     -67.838   5.416 -23.245  1.00 52.11           H
ATOM    618  CG  LYS A  38     -69.317   6.260 -24.457  1.00 54.47           C
ATOM    619 1HG  LYS A  38     -68.858   7.134 -24.615  1.00 54.47           H
ATOM    620 2HG  LYS A  38     -69.811   5.989 -25.283  1.00 54.47           H
ATOM    621  CD  LYS A  38     -70.318   6.429 -23.319  1.00 51.55           C
ATOM    622 1HD  LYS A  38     -70.817   5.572 -23.192  1.00 51.55           H
ATOM    623 2HD  LYS A  38     -69.824   6.655 -22.480  1.00 51.55           H
ATOM    624  CE  LYS A  38     -71.312   7.553 -23.643  1.00 48.82           C
ATOM    625 1HE  LYS A  38     -70.808   8.398 -23.822  1.00 48.82           H
ATOM    626 2HE  LYS A  38     -71.842   7.302 -24.453  1.00 48.82           H
ATOM    627  NZ  LYS A  38     -72.268   7.808 -22.521  1.00 41.09           N
ATOM    628 1HZ  LYS A  38     -72.905   8.543 -22.753  1.00 41.09           H
ATOM    629 2HZ  LYS A  38     -71.781   8.075 -21.689  1.00 41.09           H
ATOM    630 3HZ  LYS A  38     -72.804   6.990 -22.314  1.00 41.09           H
ATOM    631  N   CYS A  39     -65.940   2.968 -24.949  1.00 38.49           N
ATOM    632  H   CYS A  39     -66.702   2.551 -25.445  1.00 38.49           H
ATOM    633  CA  CYS A  39     -64.823   2.120 -24.520  1.00 50.07           C
ATOM    634  HA  CYS A  39     -64.610   2.423 -23.591  1.00 50.07           H
ATOM    635  C   CYS A  39     -63.574   2.318 -25.405  1.00 47.52           C
ATOM    636  O   CYS A  39     -62.459   2.286 -24.903  1.00 50.47           O
ATOM    637  CB  CYS A  39     -65.253   0.650 -24.508  1.00 51.30           C
ATOM    638 1HB  CYS A  39     -65.583   0.455 -25.432  1.00 51.30           H
ATOM    639 2HB  CYS A  39     -64.420   0.124 -24.334  1.00 51.30           H
ATOM    640  SG  CYS A  39     -66.531   0.396 -23.231  1.00 49.58           S
ATOM    641  HG  CYS A  39     -67.719   0.335 -23.803  1.00 49.58           H
ATOM    642  N   LEU A  40     -63.753   2.581 -26.693  1.00 39.71           N
ATOM    643  H   LEU A  40     -64.685   2.574 -27.056  1.00 39.71           H
ATOM    644  CA  LEU A  40     -62.646   2.882 -27.609  1.00 52.14           C
ATOM    645  HA  LEU A  40     -61.938   2.201 -27.420  1.00 52.14           H
ATOM    646  C   LEU A  40     -62.032   4.271 -27.343  1.00 51.52           C
ATOM    647  O   LEU A  40     -60.815   4.410 -27.373  1.00 55.38           O
ATOM    648  CB  LEU A  40     -63.147   2.750 -29.056  1.00 53.60           C
ATOM    649 1HB  LEU A  40     -64.062   3.150 -29.111  1.00 53.60           H
ATOM    650 2HB  LEU A  40     -62.525   3.256 -29.653  1.00 53.60           H
ATOM    651  CG  LEU A  40     -63.217   1.282 -29.542  1.00 55.05           C
ATOM    652  HG  LEU A  40     -63.593   0.724 -28.802  1.00 55.05           H
ATOM    653  CD1 LEU A  40     -64.115   1.171 -30.767  1.00 51.01           C
ATOM    654 1HD1 LEU A  40     -64.167   0.226 -31.089  1.00 51.01           H
ATOM    655 2HD1 LEU A  40     -63.768   1.733 -31.518  1.00 51.01           H
ATOM    656 3HD1 LEU A  40     -65.044   1.476 -30.559  1.00 51.01           H
ATOM    657  CD2 LEU A  40     -61.823   0.764 -29.916  1.00 58.55           C
ATOM    658 1HD2 LEU A  40     -61.866  -0.184 -30.230  1.00 58.55           H
ATOM    659 2HD2 LEU A  40     -61.205   0.800 -29.131  1.00 58.55           H
ATOM    660 3HD2 LEU A  40     -61.421   1.313 -30.649  1.00 58.55           H
ATOM    661  N   LEU A  41     -62.853   5.265 -26.994  1.00 42.32           N
ATOM    662  H   LEU A  41     -63.840   5.104 -27.022  1.00 42.32           H
ATOM    663  CA  LEU A  41     -62.366   6.584 -26.571  1.00 52.48           C
ATOM    664  HA  LEU A  41     -61.704   6.859 -27.269  1.00 52.48           H
ATOM    665  C   LEU A  41     -61.623   6.526 -25.230  1.00 51.62           C
ATOM    666  O   LEU A  41     -60.600   7.182 -25.078  1.00 54.90           O
ATOM    667  CB  LEU A  41     -63.542   7.578 -26.519  1.00 54.31           C
ATOM    668 1HB  LEU A  41     -64.360   7.091 -26.212  1.00 54.31           H
ATOM    669 2HB  LEU A  41     -63.320   8.303 -25.867  1.00 54.31           H
ATOM    670  CG  LEU A  41     -63.835   8.219 -27.888  1.00 54.91           C
ATOM    671  HG  LEU A  41     -63.753   7.500 -28.578  1.00 54.91           H
ATOM    672  CD1 LEU A  41     -65.245   8.815 -27.907  1.00 50.05           C
ATOM    673 1HD1 LEU A  41     -65.445   9.234 -28.793  1.00 50.05           H
ATOM    674 2HD1 LEU A  41     -65.346   9.519 -27.204  1.00 50.05           H
ATOM    675 3HD1 LEU A  41     -65.934   8.110 -27.738  1.00 50.05           H
ATOM    676  CD2 LEU A  41     -62.843   9.354 -28.192  1.00 60.30           C
ATOM    677 1HD2 LEU A  41     -63.035   9.769 -29.081  1.00 60.30           H
ATOM    678 2HD2 LEU A  41     -61.903   9.014 -28.208  1.00 60.30           H
ATOM    679 3HD2 LEU A  41     -62.898  10.073 -27.499  1.00 60.30           H
ATOM    680  N   PHE A  42     -62.078   5.697 -24.289  1.00 41.88           N
ATOM    681  H   PHE A  42     -62.907   5.169 -24.470  1.00 41.88           H
ATOM    682  CA  PHE A  42     -61.403   5.535 -22.999  1.00 53.51           C
ATOM    683  HA  PHE A  42     -61.252   6.464 -22.662  1.00 53.51           H
ATOM    684  C   PHE A  42     -60.028   4.872 -23.145  1.00 53.01           C
ATOM    685  O   PHE A  42     -59.068   5.309 -22.520  1.00 55.25           O
ATOM    686  CB  PHE A  42     -62.311   4.756 -22.027  1.00 54.38           C
ATOM    687 1HB  PHE A  42     -63.239   4.732 -22.398  1.00 54.38           H
ATOM    688 2HB  PHE A  42     -61.964   3.822 -21.936  1.00 54.38           H
ATOM    689  CG  PHE A  42     -62.371   5.372 -20.648  1.00 57.84           C
ATOM    690  CD1 PHE A  42     -61.454   4.985 -19.655  1.00 53.17           C
ATOM    691  HD1 PHE A  42     -60.764   4.290 -19.855  1.00 53.17           H
ATOM    692  CD2 PHE A  42     -63.338   6.352 -20.360  1.00 58.35           C
ATOM    693  HD2 PHE A  42     -63.989   6.633 -21.065  1.00 58.35           H
ATOM    694  CE1 PHE A  42     -61.508   5.577 -18.377  1.00 53.28           C
ATOM    695  HE1 PHE A  42     -60.853   5.303 -17.673  1.00 53.28           H
ATOM    696  CE2 PHE A  42     -63.391   6.937 -19.083  1.00 53.50           C
ATOM    697  HE2 PHE A  42     -64.082   7.632 -18.881  1.00 53.50           H
ATOM    698  CZ  PHE A  42     -62.477   6.549 -18.089  1.00 57.73           C
ATOM    699  HZ  PHE A  42     -62.517   6.964 -17.180  1.00 57.73           H
ATOM    700  N   TRP A  43     -59.897   3.890 -24.032  1.00 52.82           N
ATOM    701  H   TRP A  43     -60.714   3.568 -24.510  1.00 52.82           H
ATOM    702  CA  TRP A  43     -58.613   3.258 -24.342  1.00 55.75           C
ATOM    703  HA  TRP A  43     -58.193   3.074 -23.453  1.00 55.75           H
ATOM    704  C   TRP A  43     -57.660   4.187 -25.095  1.00 50.97           C
ATOM    705  O   TRP A  43     -56.479   4.255 -24.756  1.00 55.25           O
ATOM    706  CB  TRP A  43     -58.856   1.948 -25.113  1.00 58.45           C
ATOM    707 1HB  TRP A  43     -59.786   1.953 -25.481  1.00 58.45           H
ATOM    708 2HB  TRP A  43     -58.200   1.884 -25.865  1.00 58.45           H
ATOM    709  CG  TRP A  43     -58.704   0.723 -24.267  1.00 60.41           C
ATOM    710  CD1 TRP A  43     -59.612   0.232 -23.398  1.00 53.96           C
ATOM    711  HD1 TRP A  43     -60.520   0.618 -23.235  1.00 53.96           H
ATOM    712  CD2 TRP A  43     -57.546  -0.151 -24.178  1.00 63.09           C
ATOM    713  NE1 TRP A  43     -59.097  -0.889 -22.764  1.00 57.07           N
ATOM    714  HE1 TRP A  43     -59.585  -1.419 -22.070  1.00 57.07           H
ATOM    715  CE2 TRP A  43     -57.825  -1.179 -23.213  1.00 61.38           C
ATOM    716  CE3 TRP A  43     -56.283  -0.192 -24.807  1.00 60.87           C
ATOM    717  HE3 TRP A  43     -56.045   0.506 -25.482  1.00 60.87           H
ATOM    718  CZ2 TRP A  43     -56.899  -2.179 -22.896  1.00 62.58           C
ATOM    719  HZ2 TRP A  43     -57.120  -2.878 -22.216  1.00 62.58           H
ATOM    720  CZ3 TRP A  43     -55.348  -1.208 -24.495  1.00 56.38           C
ATOM    721  HZ3 TRP A  43     -54.461  -1.226 -24.956  1.00 56.38           H
ATOM    722  CH2 TRP A  43     -55.657  -2.187 -23.546  1.00 58.09           C
ATOM    723  HH2 TRP A  43     -54.988  -2.898 -23.329  1.00 58.09           H
ATOM    724  N   ALA A  44     -58.150   4.980 -26.042  1.00 56.16           N
ATOM    725  H   ALA A  44     -59.119   4.905 -26.276  1.00 56.16           H
ATOM    726  CA  ALA A  44     -57.326   5.961 -26.758  1.00 61.46           C
ATOM    727  HA  ALA A  44     -56.518   5.474 -27.089  1.00 61.46           H
ATOM    728  C   ALA A  44     -56.814   7.076 -25.840  1.00 59.44           C
ATOM    729  O   ALA A  44     -55.664   7.503 -25.959  1.00 59.60           O
ATOM    730  CB  ALA A  44     -58.145   6.509 -27.928  1.00 62.70           C
ATOM    731 1HB  ALA A  44     -58.470   5.768 -28.516  1.00 62.70           H
ATOM    732 2HB  ALA A  44     -57.597   7.129 -28.490  1.00 62.70           H
ATOM    733 3HB  ALA A  44     -58.943   7.015 -27.601  1.00 62.70           H
ATOM    734  N   VAL A  45     -57.636   7.535 -24.876  1.00 49.71           N
ATOM    735  H   VAL A  45     -58.568   7.175 -24.840  1.00 49.71           H
ATOM    736  CA  VAL A  45     -57.237   8.538 -23.872  1.00 57.74           C
ATOM    737  HA  VAL A  45     -56.767   9.262 -24.377  1.00 57.74           H
ATOM    738  C   VAL A  45     -56.238   7.950 -22.864  1.00 55.92           C
ATOM    739  O   VAL A  45     -55.298   8.640 -22.481  1.00 58.42           O
ATOM    740  CB  VAL A  45     -58.475   9.146 -23.190  1.00 60.30           C
ATOM    741  HB  VAL A  45     -59.007   8.368 -22.855  1.00 60.30           H
ATOM    742  CG1 VAL A  45     -58.130  10.063 -22.005  1.00 57.86           C
ATOM    743 1HG1 VAL A  45     -58.958  10.438 -21.589  1.00 57.86           H
ATOM    744 2HG1 VAL A  45     -57.560  10.830 -22.299  1.00 57.86           H
ATOM    745 3HG1 VAL A  45     -57.631   9.562 -21.298  1.00 57.86           H
ATOM    746  CG2 VAL A  45     -59.267   9.992 -24.190  1.00 65.22           C
ATOM    747 1HG2 VAL A  45     -60.075  10.393 -23.759  1.00 65.22           H
ATOM    748 2HG2 VAL A  45     -59.574   9.438 -24.964  1.00 65.22           H
ATOM    749 3HG2 VAL A  45     -58.708  10.739 -24.550  1.00 65.22           H
ATOM    750  N   LEU A  46     -56.379   6.676 -22.485  1.00 43.14           N
ATOM    751  H   LEU A  46     -57.155   6.149 -22.832  1.00 43.14           H
ATOM    752  CA  LEU A  46     -55.429   6.029 -21.575  1.00 51.54           C
ATOM    753  HA  LEU A  46     -55.317   6.675 -20.820  1.00 51.54           H
ATOM    754  C   LEU A  46     -54.047   5.828 -22.218  1.00 48.52           C
ATOM    755  O   LEU A  46     -53.027   6.078 -21.578  1.00 51.80           O
ATOM    756  CB  LEU A  46     -56.016   4.689 -21.066  1.00 55.45           C
ATOM    757 1HB  LEU A  46     -56.988   4.653 -21.297  1.00 55.45           H
ATOM    758 2HB  LEU A  46     -55.538   3.934 -21.516  1.00 55.45           H
ATOM    759  CG  LEU A  46     -55.866   4.528 -19.542  1.00 55.06           C
ATOM    760  HG  LEU A  46     -55.214   5.216 -19.223  1.00 55.06           H
ATOM    761  CD1 LEU A  46     -57.229   4.707 -18.858  1.00 51.82           C
ATOM    762 1HD1 LEU A  46     -57.148   4.605 -17.866  1.00 51.82           H
ATOM    763 2HD1 LEU A  46     -57.886   4.027 -19.184  1.00 51.82           H
ATOM    764 3HD1 LEU A  46     -57.607   5.614 -19.044  1.00 51.82           H
ATOM    765  CD2 LEU A  46     -55.341   3.145 -19.185  1.00 60.62           C
ATOM    766 1HD2 LEU A  46     -55.244   3.043 -18.195  1.00 60.62           H
ATOM    767 2HD2 LEU A  46     -54.445   2.984 -19.599  1.00 60.62           H
ATOM    768 3HD2 LEU A  46     -55.962   2.431 -19.508  1.00 60.62           H
ATOM    769  N   VAL A  47     -54.003   5.444 -23.500  1.00 44.87           N
ATOM    770  H   VAL A  47     -54.868   5.277 -23.972  1.00 44.87           H
ATOM    771  CA  VAL A  47     -52.756   5.255 -24.251  1.00 50.96           C
ATOM    772  HA  VAL A  47     -52.156   4.731 -23.647  1.00 50.96           H
ATOM    773  C   VAL A  47     -52.063   6.593 -24.546  1.00 48.32           C
ATOM    774  O   VAL A  47     -50.837   6.681 -24.501  1.00 47.91           O
ATOM    775  CB  VAL A  47     -53.018   4.440 -25.528  1.00 52.22           C
ATOM    776  HB  VAL A  47     -53.746   4.930 -26.008  1.00 52.22           H
ATOM    777  CG1 VAL A  47     -51.795   4.338 -26.449  1.00 50.89           C
ATOM    778 1HG1 VAL A  47     -52.006   3.802 -27.266  1.00 50.89           H
ATOM    779 2HG1 VAL A  47     -51.029   3.897 -25.981  1.00 50.89           H
ATOM    780 3HG1 VAL A  47     -51.493   5.244 -26.745  1.00 50.89           H
ATOM    781  CG2 VAL A  47     -53.433   3.006 -25.178  1.00 58.06           C
ATOM    782 1HG2 VAL A  47     -53.605   2.471 -26.005  1.00 58.06           H
ATOM    783 2HG2 VAL A  47     -54.268   2.999 -24.628  1.00 58.06           H
ATOM    784 3HG2 VAL A  47     -52.717   2.543 -24.656  1.00 58.06           H
ATOM    785  N   THR A  48     -52.801   7.667 -24.768  1.00 46.51           N
ATOM    786  H   THR A  48     -53.794   7.566 -24.821  1.00 46.51           H
ATOM    787  CA  THR A  48     -52.215   9.005 -24.940  1.00 49.15           C
ATOM    788  HA  THR A  48     -51.403   8.833 -25.498  1.00 49.15           H
ATOM    789  C   THR A  48     -51.769   9.621 -23.616  1.00 46.08           C
ATOM    790  O   THR A  48     -50.755  10.311 -23.587  1.00 44.21           O
ATOM    791  CB  THR A  48     -53.153   9.955 -25.695  1.00 48.72           C
ATOM    792  HB  THR A  48     -52.853  10.893 -25.521  1.00 48.72           H
ATOM    793  OG1 THR A  48     -54.469   9.882 -25.213  1.00 47.76           O
ATOM    794  HG1 THR A  48     -55.079   9.865 -25.951  1.00 47.76           H
ATOM    795  CG2 THR A  48     -53.209   9.622 -27.183  1.00 52.17           C
ATOM    796 1HG2 THR A  48     -53.822  10.246 -27.667  1.00 52.17           H
ATOM    797 2HG2 THR A  48     -53.540   8.690 -27.329  1.00 52.17           H
ATOM    798 3HG2 THR A  48     -52.304   9.695 -27.601  1.00 52.17           H
ATOM    799  N   ALA A  49     -52.443   9.339 -22.506  1.00 46.71           N
ATOM    800  H   ALA A  49     -53.274   8.788 -22.581  1.00 46.71           H
ATOM    801  CA  ALA A  49     -52.027   9.797 -21.174  1.00 54.36           C
ATOM    802  HA  ALA A  49     -51.833  10.773 -21.268  1.00 54.36           H
ATOM    803  C   ALA A  49     -50.730   9.121 -20.688  1.00 50.84           C
ATOM    804  O   ALA A  49     -49.901   9.776 -20.063  1.00 50.58           O
ATOM    805  CB  ALA A  49     -53.178   9.573 -20.197  1.00 55.57           C
ATOM    806 1HB  ALA A  49     -54.014  10.015 -20.521  1.00 55.57           H
ATOM    807 2HB  ALA A  49     -52.961   9.948 -19.296  1.00 55.57           H
ATOM    808 3HB  ALA A  49     -53.369   8.598 -20.086  1.00 55.57           H
ATOM    809  N   THR A  50     -50.528   7.849 -21.029  1.00 41.50           N
ATOM    810  H   THR A  50     -51.240   7.364 -21.537  1.00 41.50           H
ATOM    811  CA  THR A  50     -49.287   7.136 -20.679  1.00 47.32           C
ATOM    812  HA  THR A  50     -49.109   7.446 -19.745  1.00 47.32           H
ATOM    813  C   THR A  50     -48.085   7.523 -21.548  1.00 43.99           C
ATOM    814  O   THR A  50     -46.948   7.373 -21.109  1.00 43.95           O
ATOM    815  CB  THR A  50     -49.487   5.619 -20.716  1.00 46.67           C
ATOM    816  HB  THR A  50     -48.587   5.184 -20.722  1.00 46.67           H
ATOM    817  OG1 THR A  50     -50.118   5.211 -21.904  1.00 45.88           O
ATOM    818  HG1 THR A  50     -49.464   5.118 -22.597  1.00 45.88           H
ATOM    819  CG2 THR A  50     -50.368   5.144 -19.557  1.00 51.86           C
ATOM    820 1HG2 THR A  50     -50.495   4.153 -19.586  1.00 51.86           H
ATOM    821 2HG2 THR A  50     -51.271   5.571 -19.595  1.00 51.86           H
ATOM    822 3HG2 THR A  50     -49.956   5.375 -18.676  1.00 51.86           H
ATOM    823  N   LEU A  51     -48.298   8.087 -22.730  1.00 33.00           N
ATOM    824  H   LEU A  51     -49.242   8.161 -23.051  1.00 33.00           H
ATOM    825  CA  LEU A  51     -47.232   8.610 -23.597  1.00 39.92           C
ATOM    826  HA  LEU A  51     -46.417   8.075 -23.376  1.00 39.92           H
ATOM    827  C   LEU A  51     -46.865  10.075 -23.295  1.00 37.65           C
ATOM    828  O   LEU A  51     -45.783  10.523 -23.687  1.00 36.20           O
ATOM    829  CB  LEU A  51     -47.647   8.399 -25.068  1.00 38.79           C
ATOM    830 1HB  LEU A  51     -48.613   8.640 -25.165  1.00 38.79           H
ATOM    831 2HB  LEU A  51     -47.094   9.000 -25.645  1.00 38.79           H
ATOM    832  CG  LEU A  51     -47.455   6.948 -25.548  1.00 37.35           C
ATOM    833  HG  LEU A  51     -47.762   6.354 -24.805  1.00 37.35           H
ATOM    834  CD1 LEU A  51     -48.272   6.685 -26.817  1.00 37.87           C
ATOM    835 1HD1 LEU A  51     -48.151   5.744 -27.133  1.00 37.87           H
ATOM    836 2HD1 LEU A  51     -47.991   7.296 -27.557  1.00 37.87           H
ATOM    837 3HD1 LEU A  51     -49.247   6.830 -26.652  1.00 37.87           H
ATOM    838  CD2 LEU A  51     -45.985   6.651 -25.874  1.00 44.60           C
ATOM    839 1HD2 LEU A  51     -45.870   5.707 -26.185  1.00 44.60           H
ATOM    840 2HD2 LEU A  51     -45.406   6.782 -25.069  1.00 44.60           H
ATOM    841 3HD2 LEU A  51     -45.649   7.255 -26.596  1.00 44.60           H
ATOM    842  N   CYS A  52     -47.701  10.817 -22.566  1.00 28.64           N
ATOM    843  H   CYS A  52     -48.552  10.394 -22.254  1.00 28.64           H
ATOM    844  CA  CYS A  52     -47.452  12.215 -22.192  1.00 36.25           C
ATOM    845  HA  CYS A  52     -46.860  12.551 -22.924  1.00 36.25           H
ATOM    846  C   CYS A  52     -46.654  12.402 -20.888  1.00 33.73           C
ATOM    847  O   CYS A  52     -46.233  13.517 -20.599  1.00 32.18           O
ATOM    848  CB  CYS A  52     -48.781  12.983 -22.157  1.00 34.38           C
ATOM    849 1HB  CYS A  52     -49.423  12.395 -21.665  1.00 34.38           H
ATOM    850 2HB  CYS A  52     -48.605  13.808 -21.620  1.00 34.38           H
ATOM    851  SG  CYS A  52     -49.328  13.353 -23.850  1.00 32.06           S
ATOM    852  HG  CYS A  52     -48.276  13.443 -24.643  1.00 32.06           H
ATOM    853  N   THR A  53     -46.408  11.355 -20.108  1.00 32.43           N
ATOM    854  H   THR A  53     -46.792  10.468 -20.366  1.00 32.43           H
ATOM    855  CA  THR A  53     -45.594  11.438 -18.877  1.00 38.76           C
ATOM    856  HA  THR A  53     -45.759  12.371 -18.557  1.00 38.76           H
ATOM    857  C   THR A  53     -44.083  11.312 -19.113  1.00 37.19           C
ATOM    858  O   THR A  53     -43.313  11.368 -18.160  1.00 34.71           O
ATOM    859  CB  THR A  53     -46.078  10.445 -17.822  1.00 34.91           C
ATOM    860  HB  THR A  53     -45.376  10.357 -17.115  1.00 34.91           H
ATOM    861  OG1 THR A  53     -46.239   9.169 -18.383  1.00 33.43           O
ATOM    862  HG1 THR A  53     -46.276   8.515 -17.685  1.00 33.43           H
ATOM    863  CG2 THR A  53     -47.434  10.858 -17.247  1.00 37.62           C
ATOM    864 1HG2 THR A  53     -47.745  10.204 -16.557  1.00 37.62           H
ATOM    865 2HG2 THR A  53     -48.129  10.902 -17.964  1.00 37.62           H
ATOM    866 3HG2 THR A  53     -47.381  11.758 -16.815  1.00 37.62           H
ATOM    867  N   ALA A  54     -43.644  11.211 -20.373  1.00 31.21           N
ATOM    868  H   ALA A  54     -44.331  11.165 -21.099  1.00 31.21           H
ATOM    869  CA  ALA A  54     -42.239  11.163 -20.770  1.00 41.26           C
ATOM    870  HA  ALA A  54     -41.698  11.207 -19.930  1.00 41.26           H
ATOM    871  C   ALA A  54     -41.827  12.397 -21.597  1.00 39.98           C
ATOM    872  O   ALA A  54     -41.280  12.269 -22.690  1.00 37.25           O
ATOM    873  CB  ALA A  54     -41.968   9.822 -21.462  1.00 36.62           C
ATOM    874 1HB  ALA A  54     -42.253   9.057 -20.885  1.00 36.62           H
ATOM    875 2HB  ALA A  54     -40.994   9.712 -21.661  1.00 36.62           H
ATOM    876 3HB  ALA A  54     -42.467   9.757 -22.326  1.00 36.62           H
ATOM    877  N   ARG A  55     -42.083  13.604 -21.078  1.00 32.62           N
ATOM    878  H   ARG A  55     -42.719  13.667 -20.309  1.00 32.62           H
ATOM    879  CA  ARG A  55     -41.467  14.851 -21.590  1.00 38.26           C
ATOM    880  HA  ARG A  55     -40.665  14.554 -22.109  1.00 38.26           H
ATOM    881  C   ARG A  55     -41.049  15.754 -20.424  1.00 36.20           C
ATOM    882  O   ARG A  55     -41.911  16.133 -19.638  1.00 35.03           O
ATOM    883  CB  ARG A  55     -42.423  15.623 -22.521  1.00 36.91           C
ATOM    884 1HB  ARG A  55     -43.363  15.468 -22.217  1.00 36.91           H
ATOM    885 2HB  ARG A  55     -42.210  16.598 -22.463  1.00 36.91           H
ATOM    886  CG  ARG A  55     -42.311  15.190 -23.985  1.00 35.14           C
ATOM    887 1HG  ARG A  55     -41.354  15.234 -24.271  1.00 35.14           H
ATOM    888 2HG  ARG A  55     -42.644  14.252 -24.079  1.00 35.14           H
ATOM    889  CD  ARG A  55     -43.150  16.120 -24.870  1.00 34.61           C
ATOM    890 1HD  ARG A  55     -44.120  16.004 -24.659  1.00 34.61           H
ATOM    891 2HD  ARG A  55     -42.885  17.071 -24.708  1.00 34.61           H
ATOM    892  NE  ARG A  55     -42.952  15.824 -26.303  1.00 31.16           N
ATOM    893  HE  ARG A  55     -42.304  15.096 -26.529  1.00 31.16           H
ATOM    894  CZ  ARG A  55     -43.551  16.431 -27.318  1.00 29.97           C
ATOM    895  NH1 ARG A  55     -44.438  17.379 -27.137  1.00 28.20           N
ATOM    896 1HH1 ARG A  55     -44.682  17.665 -26.210  1.00 28.20           H
ATOM    897 2HH1 ARG A  55     -44.871  17.816 -27.926  1.00 28.20           H
ATOM    898  NH2 ARG A  55     -43.261  16.091 -28.547  1.00 26.45           N
ATOM    899 1HH2 ARG A  55     -42.587  15.373 -28.721  1.00 26.45           H
ATOM    900 2HH2 ARG A  55     -43.713  16.549 -29.312  1.00 26.45           H
ATOM    901  N   PRO A  56     -39.808  16.178 -20.353  1.00 29.77           N
ATOM    902  CA  PRO A  56     -39.444  17.323 -19.534  1.00 36.33           C
ATOM    903  HA  PRO A  56     -39.906  17.282 -18.648  1.00 36.33           H
ATOM    904  C   PRO A  56     -39.907  18.622 -20.224  1.00 36.54           C
ATOM    905  O   PRO A  56     -39.788  18.779 -21.442  1.00 34.29           O
ATOM    906  CB  PRO A  56     -37.926  17.230 -19.349  1.00 32.57           C
ATOM    907 1HB  PRO A  56     -37.516  18.140 -19.281  1.00 32.57           H
ATOM    908 2HB  PRO A  56     -37.696  16.698 -18.534  1.00 32.57           H
ATOM    909  CG  PRO A  56     -37.458  16.517 -20.612  1.00 32.12           C
ATOM    910 1HG  PRO A  56     -37.228  17.182 -21.322  1.00 32.12           H
ATOM    911 2HG  PRO A  56     -36.658  15.949 -20.415  1.00 32.12           H
ATOM    912  CD  PRO A  56     -38.643  15.647 -21.050  1.00 36.17           C
ATOM    913 1HD  PRO A  56     -38.791  15.706 -22.037  1.00 36.17           H
ATOM    914 2HD  PRO A  56     -38.507  14.691 -20.789  1.00 36.17           H
ATOM    915  N   SER A  57     -40.476  19.544 -19.430  1.00 29.66           N
ATOM    916  H   SER A  57     -40.637  19.303 -18.473  1.00 29.66           H
ATOM    917  CA  SER A  57     -40.878  20.888 -19.879  1.00 34.54           C
ATOM    918  HA  SER A  57     -41.364  20.750 -20.742  1.00 34.54           H
ATOM    919  C   SER A  57     -39.656  21.789 -20.113  1.00 32.83           C
ATOM    920  O   SER A  57     -38.663  21.641 -19.412  1.00 31.76           O
ATOM    921  CB  SER A  57     -41.789  21.534 -18.828  1.00 32.81           C
ATOM    922 1HB  SER A  57     -41.347  21.547 -17.931  1.00 32.81           H
ATOM    923 2HB  SER A  57     -42.035  22.467 -19.092  1.00 32.81           H
ATOM    924  OG  SER A  57     -42.986  20.797 -18.703  1.00 31.59           O
ATOM    925  HG  SER A  57     -43.730  21.399 -18.675  1.00 31.59           H
ATOM    926  N   PRO A  58     -39.720  22.768 -21.036  1.00 26.50           N
ATOM    927  CA  PRO A  58     -38.635  23.708 -21.264  1.00 33.90           C
ATOM    928  HA  PRO A  58     -37.755  23.253 -21.129  1.00 33.90           H
ATOM    929  C   PRO A  58     -38.697  24.867 -20.255  1.00 33.69           C
ATOM    930  O   PRO A  58     -39.711  25.561 -20.163  1.00 31.51           O
ATOM    931  CB  PRO A  58     -38.837  24.186 -22.708  1.00 30.39           C
ATOM    932 1HB  PRO A  58     -38.489  25.116 -22.830  1.00 30.39           H
ATOM    933 2HB  PRO A  58     -38.384  23.573 -23.355  1.00 30.39           H
ATOM    934  CG  PRO A  58     -40.354  24.144 -22.889  1.00 30.78           C
ATOM    935 1HG  PRO A  58     -40.764  25.020 -22.634  1.00 30.78           H
ATOM    936 2HG  PRO A  58     -40.591  23.928 -23.836  1.00 30.78           H
ATOM    937  CD  PRO A  58     -40.822  23.032 -21.947  1.00 35.03           C
ATOM    938 1HD  PRO A  58     -41.622  23.318 -21.420  1.00 35.03           H
ATOM    939 2HD  PRO A  58     -41.037  22.197 -22.453  1.00 35.03           H
ATOM    940  N   THR A  59     -37.603  25.111 -19.542  1.00 26.43           N
ATOM    941  H   THR A  59     -36.891  24.409 -19.516  1.00 26.43           H
ATOM    942  CA  THR A  59     -37.380  26.355 -18.789  1.00 34.89           C
ATOM    943  HA  THR A  59     -38.219  26.885 -18.908  1.00 34.89           H
ATOM    944  C   THR A  59     -36.194  27.118 -19.387  1.00 33.69           C
ATOM    945  O   THR A  59     -35.185  26.527 -19.757  1.00 31.65           O
ATOM    946  CB  THR A  59     -37.210  26.120 -17.278  1.00 31.67           C
ATOM    947  HB  THR A  59     -36.688  26.879 -16.888  1.00 31.67           H
ATOM    948  OG1 THR A  59     -36.450  24.959 -17.022  1.00 28.79           O
ATOM    949  HG1 THR A  59     -37.033  24.202 -16.964  1.00 28.79           H
ATOM    950  CG2 THR A  59     -38.562  25.938 -16.592  1.00 30.49           C
ATOM    951 1HG2 THR A  59     -38.448  25.785 -15.610  1.00 30.49           H
ATOM    952 2HG2 THR A  59     -39.053  25.153 -16.970  1.00 30.49           H
ATOM    953 3HG2 THR A  59     -39.137  26.747 -16.713  1.00 30.49           H
ATOM    954  N   LEU A  60     -36.378  28.427 -19.516  1.00 19.23           N
ATOM    955  H   LEU A  60     -37.300  28.757 -19.312  1.00 19.23           H
ATOM    956  CA  LEU A  60     -35.408  29.455 -19.919  1.00 28.14           C
ATOM    957  HA  LEU A  60     -35.003  29.182 -20.792  1.00 28.14           H
ATOM    958  C   LEU A  60     -34.220  29.558 -18.926  1.00 26.82           C
ATOM    959  O   LEU A  60     -34.337  29.039 -17.812  1.00 26.09           O
ATOM    960  CB  LEU A  60     -36.208  30.773 -20.061  1.00 26.28           C
ATOM    961 1HB  LEU A  60     -37.025  30.716 -19.488  1.00 26.28           H
ATOM    962 2HB  LEU A  60     -35.635  31.531 -19.750  1.00 26.28           H
ATOM    963  CG  LEU A  60     -36.646  31.052 -21.513  1.00 24.60           C
ATOM    964  HG  LEU A  60     -36.621  30.177 -21.997  1.00 24.60           H
ATOM    965  CD1 LEU A  60     -38.058  31.649 -21.558  1.00 24.70           C
ATOM    966 1HD1 LEU A  60     -38.341  31.829 -22.500  1.00 24.70           H
ATOM    967 2HD1 LEU A  60     -38.098  32.512 -21.054  1.00 24.70           H
ATOM    968 3HD1 LEU A  60     -38.724  31.024 -21.151  1.00 24.70           H
ATOM    969  CD2 LEU A  60     -35.709  32.044 -22.195  1.00 27.62           C
ATOM    970 1HD2 LEU A  60     -35.998  32.221 -23.136  1.00 27.62           H
ATOM    971 2HD2 LEU A  60     -34.773  31.693 -22.222  1.00 27.62           H
ATOM    972 3HD2 LEU A  60     -35.696  32.917 -21.708  1.00 27.62           H
ATOM    973  N   PRO A  61     -33.094  30.175 -19.322  1.00 24.79           N
ATOM    974  CA  PRO A  61     -31.767  29.744 -18.907  1.00 30.84           C
ATOM    975  HA  PRO A  61     -31.770  28.748 -18.814  1.00 30.84           H
ATOM    976  C   PRO A  61     -31.369  30.293 -17.529  1.00 30.62           C
ATOM    977  O   PRO A  61     -31.294  31.500 -17.330  1.00 29.49           O
ATOM    978  CB  PRO A  61     -30.834  30.249 -20.008  1.00 28.28           C
ATOM    979 1HB  PRO A  61     -29.916  30.420 -19.649  1.00 28.28           H
ATOM    980 2HB  PRO A  61     -30.781  29.593 -20.761  1.00 28.28           H
ATOM    981  CG  PRO A  61     -31.494  31.551 -20.463  1.00 28.97           C
ATOM    982 1HG  PRO A  61     -31.202  32.320 -19.895  1.00 28.97           H
ATOM    983 2HG  PRO A  61     -31.284  31.745 -21.421  1.00 28.97           H
ATOM    984  CD  PRO A  61     -32.982  31.264 -20.275  1.00 32.77           C
ATOM    985 1HD  PRO A  61     -33.458  32.065 -19.912  1.00 32.77           H
ATOM    986 2HD  PRO A  61     -33.405  30.987 -21.138  1.00 32.77           H
ATOM    987  N   GLU A  62     -31.023  29.407 -16.637  1.00 22.51           N
ATOM    988  H   GLU A  62     -31.348  28.469 -16.758  1.00 22.51           H
ATOM    989  CA  GLU A  62     -30.191  29.698 -15.474  1.00 28.19           C
ATOM    990  HA  GLU A  62     -29.867  30.643 -15.516  1.00 28.19           H
ATOM    991  C   GLU A  62     -28.982  28.755 -15.542  1.00 27.72           C
ATOM    992  O   GLU A  62     -29.114  27.549 -15.740  1.00 26.20           O
ATOM    993  CB  GLU A  62     -31.026  29.595 -14.183  1.00 27.07           C
ATOM    994 1HB  GLU A  62     -31.904  30.050 -14.330  1.00 27.07           H
ATOM    995 2HB  GLU A  62     -31.181  28.629 -13.976  1.00 27.07           H
ATOM    996  CG  GLU A  62     -30.329  30.249 -12.981  1.00 23.08           C
ATOM    997 1HG  GLU A  62     -29.599  29.640 -12.672  1.00 23.08           H
ATOM    998 2HG  GLU A  62     -29.934  31.117 -13.282  1.00 23.08           H
ATOM    999  CD  GLU A  62     -31.279  30.524 -11.791  1.00 21.29           C
ATOM   1000  OE1 GLU A  62     -30.806  31.150 -10.817  1.00 18.56           O
ATOM   1001  OE2 GLU A  62     -32.464  30.140 -11.860  1.00 23.35           O
ATOM   1002  N   GLN A  63     -27.785  29.346 -15.496  1.00 26.59           N
ATOM   1003  H   GLN A  63     -27.765  30.334 -15.340  1.00 26.59           H
ATOM   1004  CA  GLN A  63     -26.507  28.668 -15.655  1.00 30.80           C
ATOM   1005  HA  GLN A  63     -26.553  28.175 -16.524  1.00 30.80           H
ATOM   1006  C   GLN A  63     -26.283  27.665 -14.513  1.00 29.26           C
ATOM   1007  O   GLN A  63     -25.921  28.050 -13.408  1.00 28.04           O
ATOM   1008  CB  GLN A  63     -25.384  29.728 -15.661  1.00 29.26           C
ATOM   1009 1HB  GLN A  63     -25.547  30.364 -14.907  1.00 29.26           H
ATOM   1010 2HB  GLN A  63     -24.510  29.263 -15.522  1.00 29.26           H
ATOM   1011  CG  GLN A  63     -25.284  30.542 -16.951  1.00 27.52           C
ATOM   1012 1HG  GLN A  63     -25.012  29.933 -17.696  1.00 27.52           H
ATOM   1013 2HG  GLN A  63     -26.180  30.937 -17.153  1.00 27.52           H
ATOM   1014  CD  GLN A  63     -24.260  31.672 -16.838  1.00 25.45           C
ATOM   1015  OE1 GLN A  63     -24.091  32.294 -15.800  1.00 25.00           O
ATOM   1016  NE2 GLN A  63     -23.544  32.003 -17.894  1.00 27.01           N
ATOM   1017 1HE2 GLN A  63     -22.880  32.749 -17.834  1.00 27.01           H
ATOM   1018 2HE2 GLN A  63     -23.664  31.509 -18.755  1.00 27.01           H
ATOM   1019  N   ALA A  64     -26.441  26.392 -14.827  1.00 25.92           N
ATOM   1020  H   ALA A  64     -26.977  26.163 -15.640  1.00 25.92           H
ATOM   1021  CA  ALA A  64     -25.871  25.311 -14.044  1.00 32.62           C
ATOM   1022  HA  ALA A  64     -25.098  25.671 -13.521  1.00 32.62           H
ATOM   1023  C   ALA A  64     -25.375  24.230 -15.012  1.00 31.66           C
ATOM   1024  O   ALA A  64     -26.151  23.644 -15.767  1.00 30.82           O
ATOM   1025  CB  ALA A  64     -26.906  24.795 -13.043  1.00 30.79           C
ATOM   1026 1HB  ALA A  64     -27.206  25.525 -12.429  1.00 30.79           H
ATOM   1027 2HB  ALA A  64     -26.526  24.059 -12.482  1.00 30.79           H
ATOM   1028 3HB  ALA A  64     -27.713  24.438 -13.514  1.00 30.79           H
ATOM   1029  N   GLN A  65     -24.060  24.027 -15.022  1.00 31.00           N
ATOM   1030  H   GLN A  65     -23.487  24.605 -14.441  1.00 31.00           H
ATOM   1031  CA  GLN A  65     -23.409  23.004 -15.837  1.00 35.13           C
ATOM   1032  HA  GLN A  65     -23.680  23.198 -16.780  1.00 35.13           H
ATOM   1033  C   GLN A  65     -23.886  21.596 -15.447  1.00 34.14           C
ATOM   1034  O   GLN A  65     -24.067  21.330 -14.252  1.00 32.94           O
ATOM   1035  CB  GLN A  65     -21.886  23.106 -15.665  1.00 34.49           C
ATOM   1036 1HB  GLN A  65     -21.684  23.210 -14.691  1.00 34.49           H
ATOM   1037 2HB  GLN A  65     -21.472  22.261 -16.004  1.00 34.49           H
ATOM   1038  CG  GLN A  65     -21.264  24.292 -16.422  1.00 33.27           C
ATOM   1039 1HG  GLN A  65     -21.405  24.160 -17.403  1.00 33.27           H
ATOM   1040 2HG  GLN A  65     -21.716  25.135 -16.131  1.00 33.27           H
ATOM   1041  CD  GLN A  65     -19.759  24.418 -16.151  1.00 29.91           C
ATOM   1042  OE1 GLN A  65     -19.278  24.134 -15.068  1.00 29.87           O
ATOM   1043  NE2 GLN A  65     -18.971  24.871 -17.095  1.00 30.94           N
ATOM   1044 1HE2 GLN A  65     -17.992  24.979 -16.920  1.00 30.94           H
ATOM   1045 2HE2 GLN A  65     -19.348  25.109 -17.990  1.00 30.94           H
ATOM   1046  N   PRO A  66     -24.078  20.676 -16.401  1.00 27.31           N
ATOM   1047  CA  PRO A  66     -24.337  19.289 -16.095  1.00 32.17           C
ATOM   1048  HA  PRO A  66     -25.047  19.230 -15.393  1.00 32.17           H
ATOM   1049  C   PRO A  66     -23.071  18.627 -15.521  1.00 32.19           C
ATOM   1050  O   PRO A  66     -21.965  18.845 -16.012  1.00 30.61           O
ATOM   1051  CB  PRO A  66     -24.803  18.652 -17.411  1.00 28.97           C
ATOM   1052 1HB  PRO A  66     -24.511  17.697 -17.470  1.00 28.97           H
ATOM   1053 2HB  PRO A  66     -25.798  18.703 -17.502  1.00 28.97           H
ATOM   1054  CG  PRO A  66     -24.112  19.502 -18.480  1.00 29.88           C
ATOM   1055 1HG  PRO A  66     -23.216  19.121 -18.708  1.00 29.88           H
ATOM   1056 2HG  PRO A  66     -24.673  19.553 -19.306  1.00 29.88           H
ATOM   1057  CD  PRO A  66     -23.966  20.888 -17.836  1.00 33.12           C
ATOM   1058 1HD  PRO A  66     -23.075  21.293 -18.042  1.00 33.12           H
ATOM   1059 2HD  PRO A  66     -24.691  21.507 -18.137  1.00 33.12           H
ATOM   1060  N   TRP A  67     -23.260  17.819 -14.488  1.00 29.97           N
ATOM   1061  H   TRP A  67     -24.177  17.789 -14.089  1.00 29.97           H
ATOM   1062  CA  TRP A  67     -22.238  16.969 -13.885  1.00 31.46           C
ATOM   1063  HA  TRP A  67     -21.489  17.541 -13.550  1.00 31.46           H
ATOM   1064  C   TRP A  67     -21.685  16.014 -14.961  1.00 30.53           C
ATOM   1065  O   TRP A  67     -22.336  15.047 -15.351  1.00 28.42           O
ATOM   1066  CB  TRP A  67     -22.873  16.231 -12.700  1.00 28.74           C
ATOM   1067 1HB  TRP A  67     -23.504  16.860 -12.245  1.00 28.74           H
ATOM   1068 2HB  TRP A  67     -23.382  15.449 -13.059  1.00 28.74           H
ATOM   1069  CG  TRP A  67     -21.937  15.705 -11.648  1.00 27.63           C
ATOM   1070  CD1 TRP A  67     -21.077  14.687 -11.778  1.00 23.65           C
ATOM   1071  HD1 TRP A  67     -20.951  14.149 -12.611  1.00 23.65           H
ATOM   1072  CD2 TRP A  67     -21.791  16.185 -10.275  1.00 24.93           C
ATOM   1073  NE1 TRP A  67     -20.392  14.487 -10.603  1.00 22.89           N
ATOM   1074  HE1 TRP A  67     -19.693  13.784 -10.470  1.00 22.89           H
ATOM   1075  CE2 TRP A  67     -20.795  15.385  -9.625  1.00 23.71           C
ATOM   1076  CE3 TRP A  67     -22.384  17.212  -9.511  1.00 26.23           C
ATOM   1077  HE3 TRP A  67     -23.079  17.798  -9.926  1.00 26.23           H
ATOM   1078  CZ2 TRP A  67     -20.416  15.589  -8.292  1.00 25.10           C
ATOM   1079  HZ2 TRP A  67     -19.719  15.011  -7.867  1.00 25.10           H
ATOM   1080  CZ3 TRP A  67     -22.008  17.421  -8.170  1.00 25.98           C
ATOM   1081  HZ3 TRP A  67     -22.444  18.151  -7.644  1.00 25.98           H
ATOM   1082  CH2 TRP A  67     -21.031  16.619  -7.563  1.00 26.26           C
ATOM   1083  HH2 TRP A  67     -20.772  16.781  -6.611  1.00 26.26           H
ATOM   1084  N   GLY A  68     -20.517  16.352 -15.489  1.00 32.85           N
ATOM   1085  H   GLY A  68     -20.103  17.212 -15.190  1.00 32.85           H
ATOM   1086  CA  GLY A  68     -19.795  15.559 -16.474  1.00 39.67           C
ATOM   1087 1HA  GLY A  68     -20.437  15.325 -17.204  1.00 39.67           H
ATOM   1088 2HA  GLY A  68     -19.062  16.130 -16.844  1.00 39.67           H
ATOM   1089  C   GLY A  68     -19.204  14.282 -15.877  1.00 40.55           C
ATOM   1090  O   GLY A  68     -19.149  14.114 -14.656  1.00 37.97           O
ATOM   1091  N   ALA A  69     -18.767  13.392 -16.756  1.00 46.80           N
ATOM   1092  H   ALA A  69     -19.005  13.550 -17.714  1.00 46.80           H
ATOM   1093  CA  ALA A  69     -17.970  12.201 -16.461  1.00 56.09           C
ATOM   1094  HA  ALA A  69     -18.571  11.543 -16.007  1.00 56.09           H
ATOM   1095  C   ALA A  69     -16.799  12.526 -15.496  1.00 56.39           C
ATOM   1096  O   ALA A  69     -16.379  13.681 -15.444  1.00 53.13           O
ATOM   1097  CB  ALA A  69     -17.449  11.666 -17.807  1.00 52.81           C
ATOM   1098 1HB  ALA A  69     -18.206  11.457 -18.427  1.00 52.81           H
ATOM   1099 2HB  ALA A  69     -16.917  10.829 -17.678  1.00 52.81           H
ATOM   1100 3HB  ALA A  69     -16.860  12.338 -18.256  1.00 52.81           H
ATOM   1101  N   PRO A  70     -16.278  11.543 -14.723  1.00 48.42           N
ATOM   1102  CA  PRO A  70     -15.179  11.799 -13.798  1.00 54.87           C
ATOM   1103  HA  PRO A  70     -15.458  12.448 -13.091  1.00 54.87           H
ATOM   1104  C   PRO A  70     -14.014  12.438 -14.556  1.00 57.19           C
ATOM   1105  O   PRO A  70     -13.444  11.835 -15.460  1.00 56.97           O
ATOM   1106  CB  PRO A  70     -14.823  10.434 -13.185  1.00 50.69           C
ATOM   1107 1HB  PRO A  70     -13.834  10.339 -13.073  1.00 50.69           H
ATOM   1108 2HB  PRO A  70     -15.272  10.311 -12.300  1.00 50.69           H
ATOM   1109  CG  PRO A  70     -15.352   9.426 -14.205  1.00 48.78           C
ATOM   1110 1HG  PRO A  70     -14.669   9.243 -14.912  1.00 48.78           H
ATOM   1111 2HG  PRO A  70     -15.609   8.569 -13.759  1.00 48.78           H
ATOM   1112  CD  PRO A  70     -16.581  10.130 -14.795  1.00 53.31           C
ATOM   1113 1HD  PRO A  70     -16.732   9.870 -15.749  1.00 53.31           H
ATOM   1114 2HD  PRO A  70     -17.406   9.939 -14.263  1.00 53.31           H
ATOM   1115  N   VAL A  71     -13.717  13.697 -14.213  1.00 55.05           N
ATOM   1116  H   VAL A  71     -14.305  14.159 -13.549  1.00 55.05           H
ATOM   1117  CA  VAL A  71     -12.577  14.433 -14.758  1.00 64.81           C
ATOM   1118  HA  VAL A  71     -12.590  14.343 -15.754  1.00 64.81           H
ATOM   1119  C   VAL A  71     -11.322  13.796 -14.170  1.00 67.65           C
ATOM   1120  O   VAL A  71     -11.105  13.879 -12.963  1.00 65.22           O
ATOM   1121  CB  VAL A  71     -12.673  15.938 -14.425  1.00 61.05           C
ATOM   1122  HB  VAL A  71     -12.689  16.006 -13.427  1.00 61.05           H
ATOM   1123  CG1 VAL A  71     -11.479  16.715 -14.966  1.00 53.45           C
ATOM   1124 1HG1 VAL A  71     -11.554  17.687 -14.744  1.00 53.45           H
ATOM   1125 2HG1 VAL A  71     -11.418  16.631 -15.961  1.00 53.45           H
ATOM   1126 3HG1 VAL A  71     -10.623  16.375 -14.575  1.00 53.45           H
ATOM   1127  CG2 VAL A  71     -13.940  16.566 -15.016  1.00 55.61           C
ATOM   1128 1HG2 VAL A  71     -13.994  17.540 -14.795  1.00 55.61           H
ATOM   1129 2HG2 VAL A  71     -14.761  16.123 -14.655  1.00 55.61           H
ATOM   1130 3HG2 VAL A  71     -13.954  16.475 -16.012  1.00 55.61           H
ATOM   1131  N   GLU A  72     -10.524  13.127 -14.994  1.00 58.07           N
ATOM   1132  H   GLU A  72     -10.839  12.931 -15.922  1.00 58.07           H
ATOM   1133  CA  GLU A  72      -9.202  12.670 -14.585  1.00 65.73           C
ATOM   1134  HA  GLU A  72      -9.338  12.159 -13.736  1.00 65.73           H
ATOM   1135  C   GLU A  72      -8.310  13.899 -14.347  1.00 66.42           C
ATOM   1136  O   GLU A  72      -8.048  14.681 -15.262  1.00 67.71           O
ATOM   1137  CB  GLU A  72      -8.579  11.711 -15.622  1.00 62.48           C
ATOM   1138 1HB  GLU A  72      -8.702  12.100 -16.535  1.00 62.48           H
ATOM   1139 2HB  GLU A  72      -7.602  11.618 -15.428  1.00 62.48           H
ATOM   1140  CG  GLU A  72      -9.223  10.312 -15.592  1.00 56.12           C
ATOM   1141 1HG  GLU A  72      -9.182   9.968 -14.654  1.00 56.12           H
ATOM   1142 2HG  GLU A  72     -10.179  10.401 -15.873  1.00 56.12           H
ATOM   1143  CD  GLU A  72      -8.535   9.284 -16.519  1.00 53.65           C
ATOM   1144  OE1 GLU A  72      -8.816   8.079 -16.346  1.00 45.94           O
ATOM   1145  OE2 GLU A  72      -7.757   9.695 -17.413  1.00 47.88           O
ATOM   1146  N   VAL A  73      -7.892  14.090 -13.091  1.00 74.76           N
ATOM   1147  H   VAL A  73      -8.250  13.486 -12.379  1.00 74.76           H
ATOM   1148  CA  VAL A  73      -6.936  15.137 -12.694  1.00 77.41           C
ATOM   1149  HA  VAL A  73      -6.887  15.798 -13.442  1.00 77.41           H
ATOM   1150  C   VAL A  73      -5.588  14.460 -12.472  1.00 77.99           C
ATOM   1151  O   VAL A  73      -5.450  13.656 -11.555  1.00 73.65           O
ATOM   1152  CB  VAL A  73      -7.399  15.910 -11.443  1.00 73.57           C
ATOM   1153  HB  VAL A  73      -7.417  15.248 -10.694  1.00 73.57           H
ATOM   1154  CG1 VAL A  73      -6.434  17.059 -11.122  1.00 64.56           C
ATOM   1155 1HG1 VAL A  73      -6.733  17.562 -10.311  1.00 64.56           H
ATOM   1156 2HG1 VAL A  73      -6.382  17.706 -11.883  1.00 64.56           H
ATOM   1157 3HG1 VAL A  73      -5.512  16.714 -10.948  1.00 64.56           H
ATOM   1158  CG2 VAL A  73      -8.801  16.509 -11.617  1.00 63.98           C
ATOM   1159 1HG2 VAL A  73      -9.083  17.006 -10.796  1.00 63.98           H
ATOM   1160 2HG2 VAL A  73      -9.477  15.793 -11.791  1.00 63.98           H
ATOM   1161 3HG2 VAL A  73      -8.825  17.148 -12.386  1.00 63.98           H
ATOM   1162  N   GLU A  74      -4.597  14.777 -13.296  1.00 77.64           N
ATOM   1163  H   GLU A  74      -4.791  15.367 -14.079  1.00 77.64           H
ATOM   1164  CA  GLU A  74      -3.228  14.292 -13.098  1.00 80.55           C
ATOM   1165  HA  GLU A  74      -3.292  13.326 -12.849  1.00 80.55           H
ATOM   1166  C   GLU A  74      -2.583  15.071 -11.937  1.00 80.38           C
ATOM   1167  O   GLU A  74      -2.547  16.295 -11.943  1.00 76.60           O
ATOM   1168  CB  GLU A  74      -2.414  14.383 -14.410  1.00 79.12           C
ATOM   1169 1HB  GLU A  74      -2.486  15.316 -14.763  1.00 79.12           H
ATOM   1170 2HB  GLU A  74      -1.457  14.177 -14.204  1.00 79.12           H
ATOM   1171  CG  GLU A  74      -2.897  13.409 -15.506  1.00 74.08           C
ATOM   1172 1HG  GLU A  74      -2.903  12.487 -15.119  1.00 74.08           H
ATOM   1173 2HG  GLU A  74      -3.828  13.669 -15.762  1.00 74.08           H
ATOM   1174  CD  GLU A  74      -2.019  13.396 -16.792  1.00 72.61           C
ATOM   1175  OE1 GLU A  74      -2.334  12.608 -17.727  1.00 63.98           O
ATOM   1176  OE2 GLU A  74      -1.018  14.142 -16.846  1.00 65.13           O
ATOM   1177  N   SER A  75      -2.074  14.375 -10.912  1.00 78.67           N
ATOM   1178  H   SER A  75      -2.118  13.377 -10.945  1.00 78.67           H
ATOM   1179  CA  SER A  75      -1.455  15.009  -9.744  1.00 81.09           C
ATOM   1180  HA  SER A  75      -1.787  15.952  -9.763  1.00 81.09           H
ATOM   1181  C   SER A  75       0.068  15.031  -9.841  1.00 81.02           C
ATOM   1182  O   SER A  75       0.687  13.982 -10.013  1.00 78.16           O
ATOM   1183  CB  SER A  75      -1.899  14.314  -8.453  1.00 76.77           C
ATOM   1184 1HB  SER A  75      -1.495  14.758  -7.653  1.00 76.77           H
ATOM   1185 2HB  SER A  75      -2.896  14.320  -8.371  1.00 76.77           H
ATOM   1186  OG  SER A  75      -1.483  12.965  -8.442  1.00 66.17           O
ATOM   1187  HG  SER A  75      -2.251  12.394  -8.440  1.00 66.17           H
ATOM   1188  N   PHE A  76       0.678  16.203  -9.643  1.00 83.76           N
ATOM   1189  H   PHE A  76       0.096  16.999  -9.474  1.00 83.76           H
ATOM   1190  CA  PHE A  76       2.124  16.422  -9.652  1.00 83.26           C
ATOM   1191  HA  PHE A  76       2.552  15.535  -9.827  1.00 83.26           H
ATOM   1192  C   PHE A  76       2.585  16.928  -8.285  1.00 83.14           C
ATOM   1193  O   PHE A  76       2.097  17.934  -7.785  1.00 78.35           O
ATOM   1194  CB  PHE A  76       2.495  17.406 -10.777  1.00 82.65           C
ATOM   1195 1HB  PHE A  76       1.914  18.216 -10.701  1.00 82.65           H
ATOM   1196 2HB  PHE A  76       3.453  17.671 -10.670  1.00 82.65           H
ATOM   1197  CG  PHE A  76       2.317  16.826 -12.168  1.00 82.71           C
ATOM   1198  CD1 PHE A  76       3.432  16.335 -12.882  1.00 69.76           C
ATOM   1199  HD1 PHE A  76       4.346  16.392 -12.479  1.00 69.76           H
ATOM   1200  CD2 PHE A  76       1.040  16.747 -12.745  1.00 71.02           C
ATOM   1201  HD2 PHE A  76       0.247  17.102 -12.249  1.00 71.02           H
ATOM   1202  CE1 PHE A  76       3.264  15.767 -14.154  1.00 67.91           C
ATOM   1203  HE1 PHE A  76       4.056  15.422 -14.658  1.00 67.91           H
ATOM   1204  CE2 PHE A  76       0.869  16.171 -14.016  1.00 69.36           C
ATOM   1205  HE2 PHE A  76      -0.044  16.109 -14.419  1.00 69.36           H
ATOM   1206  CZ  PHE A  76       1.980  15.684 -14.717  1.00 79.15           C
ATOM   1207  HZ  PHE A  76       1.858  15.276 -15.622  1.00 79.15           H
ATOM   1208  N   LEU A  77       3.563  16.233  -7.690  1.00 80.86           N
ATOM   1209  H   LEU A  77       3.814  15.349  -8.084  1.00 80.86           H
ATOM   1210  CA  LEU A  77       4.287  16.683  -6.502  1.00 81.30           C
ATOM   1211  HA  LEU A  77       3.796  17.458  -6.104  1.00 81.30           H
ATOM   1212  C   LEU A  77       5.679  17.135  -6.940  1.00 81.87           C
ATOM   1213  O   LEU A  77       6.430  16.344  -7.510  1.00 79.37           O
ATOM   1214  CB  LEU A  77       4.335  15.550  -5.457  1.00 77.93           C
ATOM   1215 1HB  LEU A  77       3.398  15.266  -5.251  1.00 77.93           H
ATOM   1216 2HB  LEU A  77       4.839  14.779  -5.846  1.00 77.93           H
ATOM   1217  CG  LEU A  77       5.017  15.964  -4.143  1.00 66.28           C
ATOM   1218  HG  LEU A  77       5.888  16.387  -4.393  1.00 66.28           H
ATOM   1219  CD1 LEU A  77       4.190  16.976  -3.344  1.00 58.66           C
ATOM   1220 1HD1 LEU A  77       4.655  17.228  -2.495  1.00 58.66           H
ATOM   1221 2HD1 LEU A  77       3.296  16.598  -3.104  1.00 58.66           H
ATOM   1222 3HD1 LEU A  77       4.039  17.812  -3.872  1.00 58.66           H
ATOM   1223  CD2 LEU A  77       5.211  14.728  -3.251  1.00 58.11           C
ATOM   1224 1HD2 LEU A  77       5.654  14.974  -2.389  1.00 58.11           H
ATOM   1225 2HD2 LEU A  77       5.782  14.044  -3.705  1.00 58.11           H
ATOM   1226 3HD2 LEU A  77       4.333  14.301  -3.035  1.00 58.11           H
ATOM   1227  N   VAL A  78       6.018  18.401  -6.682  1.00 82.66           N
ATOM   1228  H   VAL A  78       5.363  18.964  -6.179  1.00 82.66           H
ATOM   1229  CA  VAL A  78       7.285  19.024  -7.085  1.00 82.70           C
ATOM   1230  HA  VAL A  78       7.881  18.305  -7.442  1.00 82.70           H
ATOM   1231  C   VAL A  78       7.933  19.646  -5.850  1.00 81.72           C
ATOM   1232  O   VAL A  78       7.246  20.194  -4.986  1.00 77.36           O
ATOM   1233  CB  VAL A  78       7.051  20.054  -8.213  1.00 82.24           C
ATOM   1234  HB  VAL A  78       6.482  20.772  -7.812  1.00 82.24           H
ATOM   1235  CG1 VAL A  78       8.363  20.658  -8.732  1.00 71.33           C
ATOM   1236 1HG1 VAL A  78       8.189  21.321  -9.460  1.00 71.33           H
ATOM   1237 2HG1 VAL A  78       8.964  19.948  -9.100  1.00 71.33           H
ATOM   1238 3HG1 VAL A  78       8.855  21.128  -8.000  1.00 71.33           H
ATOM   1239  CG2 VAL A  78       6.353  19.411  -9.419  1.00 69.97           C
ATOM   1240 1HG2 VAL A  78       6.204  20.081 -10.146  1.00 69.97           H
ATOM   1241 2HG2 VAL A  78       5.463  19.035  -9.160  1.00 69.97           H
ATOM   1242 3HG2 VAL A  78       6.903  18.666  -9.796  1.00 69.97           H
ATOM   1243  N   HIS A  79       9.257  19.552  -5.735  1.00 81.24           N
ATOM   1244  H   HIS A  79       9.767  19.011  -6.404  1.00 81.24           H
ATOM   1245  CA  HIS A  79       9.982  20.218  -4.659  1.00 82.45           C
ATOM   1246  HA  HIS A  79       9.362  20.222  -3.874  1.00 82.45           H
ATOM   1247  C   HIS A  79      10.311  21.665  -5.039  1.00 83.14           C
ATOM   1248  O   HIS A  79      10.585  21.933  -6.206  1.00 82.09           O
ATOM   1249  CB  HIS A  79      11.245  19.432  -4.300  1.00 78.75           C
ATOM   1250 1HB  HIS A  79      11.784  19.281  -5.129  1.00 78.75           H
ATOM   1251 2HB  HIS A  79      11.784  19.960  -3.643  1.00 78.75           H
ATOM   1252  CG  HIS A  79      10.933  18.095  -3.689  1.00 73.22           C
ATOM   1253  ND1 HIS A  79      10.271  17.891  -2.505  1.00 63.17           N
ATOM   1254  HD1 HIS A  79       9.922  18.604  -1.897  1.00 63.17           H
ATOM   1255  CD2 HIS A  79      11.247  16.861  -4.201  1.00 62.93           C
ATOM   1256  HD2 HIS A  79      11.733  16.684  -5.057  1.00 62.93           H
ATOM   1257  CE1 HIS A  79      10.174  16.566  -2.305  1.00 59.16           C
ATOM   1258  HE1 HIS A  79       9.726  16.138  -1.520  1.00 59.16           H
ATOM   1259  NE2 HIS A  79      10.765  15.896  -3.311  1.00 60.56           N
ATOM   1260  N   PRO A  80      10.350  22.604  -4.069  1.00 79.96           N
ATOM   1261  CA  PRO A  80      10.841  23.950  -4.309  1.00 80.21           C
ATOM   1262  HA  PRO A  80      10.238  24.394  -4.972  1.00 80.21           H
ATOM   1263  C   PRO A  80      12.250  23.935  -4.929  1.00 80.40           C
ATOM   1264  O   PRO A  80      13.144  23.268  -4.433  1.00 75.41           O
ATOM   1265  CB  PRO A  80      10.818  24.652  -2.944  1.00 78.16           C
ATOM   1266 1HB  PRO A  80      11.702  24.575  -2.484  1.00 78.16           H
ATOM   1267 2HB  PRO A  80      10.574  25.617  -3.039  1.00 78.16           H
ATOM   1268  CG  PRO A  80       9.745  23.897  -2.179  1.00 75.56           C
ATOM   1269 1HG  PRO A  80       9.913  23.938  -1.194  1.00 75.56           H
ATOM   1270 2HG  PRO A  80       8.837  24.266  -2.379  1.00 75.56           H
ATOM   1271  CD  PRO A  80       9.885  22.470  -2.701  1.00 77.42           C
ATOM   1272 1HD  PRO A  80      10.555  21.951  -2.169  1.00 77.42           H
ATOM   1273 2HD  PRO A  80       9.008  21.990  -2.691  1.00 77.42           H
ATOM   1274  N   GLY A  81      12.413  24.648  -6.035  1.00 84.78           N
ATOM   1275  H   GLY A  81      11.634  25.187  -6.356  1.00 84.78           H
ATOM   1276  CA  GLY A  81      13.643  24.707  -6.821  1.00 84.94           C
ATOM   1277 1HA  GLY A  81      13.699  25.630  -7.202  1.00 84.94           H
ATOM   1278 2HA  GLY A  81      14.401  24.563  -6.184  1.00 84.94           H
ATOM   1279  C   GLY A  81      13.738  23.680  -7.963  1.00 86.49           C
ATOM   1280  O   GLY A  81      14.636  23.816  -8.797  1.00 82.39           O
ATOM   1281  N   ASP A  82      12.849  22.694  -8.049  1.00 83.13           N
ATOM   1282  H   ASP A  82      12.169  22.601  -7.322  1.00 83.13           H
ATOM   1283  CA  ASP A  82      12.820  21.739  -9.157  1.00 85.79           C
ATOM   1284  HA  ASP A  82      13.780  21.608  -9.404  1.00 85.79           H
ATOM   1285  C   ASP A  82      12.080  22.317 -10.388  1.00 86.76           C
ATOM   1286  O   ASP A  82      11.339  23.299 -10.312  1.00 84.59           O
ATOM   1287  CB  ASP A  82      12.235  20.383  -8.701  1.00 82.74           C
ATOM   1288 1HB  ASP A  82      11.361  20.562  -8.249  1.00 82.74           H
ATOM   1289 2HB  ASP A  82      12.080  19.826  -9.517  1.00 82.74           H
ATOM   1290  CG  ASP A  82      13.111  19.564  -7.729  1.00 78.64           C
ATOM   1291  OD1 ASP A  82      14.332  19.807  -7.634  1.00 72.17           O
ATOM   1292  OD2 ASP A  82      12.573  18.615  -7.108  1.00 71.37           O
ATOM   1293  N   LEU A  83      12.284  21.693 -11.558  1.00 86.35           N
ATOM   1294  H   LEU A  83      12.977  20.973 -11.591  1.00 86.35           H
ATOM   1295  CA  LEU A  83      11.556  22.001 -12.787  1.00 88.32           C
ATOM   1296  HA  LEU A  83      11.441  22.993 -12.833  1.00 88.32           H
ATOM   1297  C   LEU A  83      10.168  21.336 -12.740  1.00 88.92           C
ATOM   1298  O   LEU A  83      10.069  20.119 -12.643  1.00 86.11           O
ATOM   1299  CB  LEU A  83      12.385  21.516 -13.995  1.00 86.62           C
ATOM   1300 1HB  LEU A  83      13.250  22.018 -13.999  1.00 86.62           H
ATOM   1301 2HB  LEU A  83      12.566  20.540 -13.875  1.00 86.62           H
ATOM   1302  CG  LEU A  83      11.710  21.713 -15.370  1.00 83.13           C
ATOM   1303  HG  LEU A  83      10.787  21.332 -15.312  1.00 83.13           H
ATOM   1304  CD1 LEU A  83      11.601  23.185 -15.746  1.00 70.90           C
ATOM   1305 1HD1 LEU A  83      11.162  23.296 -16.638  1.00 70.90           H
ATOM   1306 2HD1 LEU A  83      12.505  23.611 -15.793  1.00 70.90           H
ATOM   1307 3HD1 LEU A  83      11.059  23.688 -15.072  1.00 70.90           H
ATOM   1308  CD2 LEU A  83      12.526  21.008 -16.456  1.00 72.24           C
ATOM   1309 1HD2 LEU A  83      12.103  21.125 -17.355  1.00 72.24           H
ATOM   1310 2HD2 LEU A  83      12.594  20.027 -16.273  1.00 72.24           H
ATOM   1311 3HD2 LEU A  83      13.454  21.377 -16.503  1.00 72.24           H
ATOM   1312  N   LEU A  84       9.104  22.137 -12.869  1.00 89.64           N
ATOM   1313  H   LEU A  84       9.242  23.123 -12.780  1.00 89.64           H
ATOM   1314  CA  LEU A  84       7.751  21.650 -13.133  1.00 89.18           C
ATOM   1315  HA  LEU A  84       7.674  20.722 -12.769  1.00 89.18           H
ATOM   1316  C   LEU A  84       7.523  21.607 -14.645  1.00 89.74           C
ATOM   1317  O   LEU A  84       7.674  22.627 -15.311  1.00 88.99           O
ATOM   1318  CB  LEU A  84       6.739  22.563 -12.417  1.00 89.03           C
ATOM   1319 1HB  LEU A  84       6.810  22.395 -11.434  1.00 89.03           H
ATOM   1320 2HB  LEU A  84       6.984  23.513 -12.612  1.00 89.03           H
ATOM   1321  CG  LEU A  84       5.275  22.359 -12.827  1.00 87.31           C
ATOM   1322  HG  LEU A  84       5.233  22.403 -13.825  1.00 87.31           H
ATOM   1323  CD1 LEU A  84       4.744  20.996 -12.393  1.00 71.93           C
ATOM   1324 1HD1 LEU A  84       3.790  20.879 -12.668  1.00 71.93           H
ATOM   1325 2HD1 LEU A  84       4.793  20.892 -11.400  1.00 71.93           H
ATOM   1326 3HD1 LEU A  84       5.275  20.256 -12.806  1.00 71.93           H
ATOM   1327  CD2 LEU A  84       4.404  23.453 -12.202  1.00 73.23           C
ATOM   1328 1HD2 LEU A  84       3.444  23.337 -12.458  1.00 73.23           H
ATOM   1329 2HD2 LEU A  84       4.696  24.360 -12.505  1.00 73.23           H
ATOM   1330 3HD2 LEU A  84       4.461  23.430 -11.204  1.00 73.23           H
ATOM   1331  N   GLN A  85       7.121  20.461 -15.178  1.00 90.27           N
ATOM   1332  H   GLN A  85       7.020  19.676 -14.567  1.00 90.27           H
ATOM   1333  CA  GLN A  85       6.815  20.263 -16.590  1.00 90.64           C
ATOM   1334  HA  GLN A  85       6.766  21.159 -17.032  1.00 90.64           H
ATOM   1335  C   GLN A  85       5.443  19.612 -16.742  1.00 90.35           C
ATOM   1336  O   GLN A  85       5.211  18.516 -16.229  1.00 88.20           O
ATOM   1337  CB  GLN A  85       7.951  19.426 -17.214  1.00 88.70           C
ATOM   1338 1HB  GLN A  85       8.827  19.841 -16.966  1.00 88.70           H
ATOM   1339 2HB  GLN A  85       7.904  18.498 -16.844  1.00 88.70           H
ATOM   1340  CG  GLN A  85       7.866  19.345 -18.748  1.00 78.18           C
ATOM   1341 1HG  GLN A  85       7.024  18.869 -19.002  1.00 78.18           H
ATOM   1342 2HG  GLN A  85       7.851  20.272 -19.122  1.00 78.18           H
ATOM   1343  CD  GLN A  85       9.070  18.585 -19.336  1.00 78.93           C
ATOM   1344  OE1 GLN A  85       9.746  17.810 -18.668  1.00 70.20           O
ATOM   1345  NE2 GLN A  85       9.395  18.766 -20.586  1.00 67.74           N
ATOM   1346 1HE2 GLN A  85      10.177  18.279 -20.975  1.00 67.74           H
ATOM   1347 2HE2 GLN A  85       8.862  19.392 -21.156  1.00 67.74           H
ATOM   1348  N   LEU A  86       4.523  20.293 -17.421  1.00 91.17           N
ATOM   1349  H   LEU A  86       4.779  21.192 -17.777  1.00 91.17           H
ATOM   1350  CA  LEU A  86       3.164  19.820 -17.683  1.00 90.92           C
ATOM   1351  HA  LEU A  86       3.091  18.924 -17.245  1.00 90.92           H
ATOM   1352  C   LEU A  86       2.951  19.701 -19.189  1.00 91.29           C
ATOM   1353  O   LEU A  86       3.298  20.624 -19.932  1.00 88.97           O
ATOM   1354  CB  LEU A  86       2.126  20.786 -17.084  1.00 90.79           C
ATOM   1355 1HB  LEU A  86       2.201  21.658 -17.569  1.00 90.79           H
ATOM   1356 2HB  LEU A  86       1.218  20.396 -17.237  1.00 90.79           H
ATOM   1357  CG  LEU A  86       2.270  21.069 -15.581  1.00 89.33           C
ATOM   1358  HG  LEU A  86       3.193  21.420 -15.425  1.00 89.33           H
ATOM   1359  CD1 LEU A  86       1.223  22.096 -15.153  1.00 75.81           C
ATOM   1360 1HD1 LEU A  86       1.297  22.297 -14.176  1.00 75.81           H
ATOM   1361 2HD1 LEU A  86       0.298  21.759 -15.328  1.00 75.81           H
ATOM   1362 3HD1 LEU A  86       1.338  22.954 -15.653  1.00 75.81           H
ATOM   1363  CD2 LEU A  86       2.078  19.799 -14.739  1.00 77.33           C
ATOM   1364 1HD2 LEU A  86       2.174  19.998 -13.764  1.00 77.33           H
ATOM   1365 2HD2 LEU A  86       2.755  19.104 -14.979  1.00 77.33           H
ATOM   1366 3HD2 LEU A  86       1.170  19.406 -14.884  1.00 77.33           H
ATOM   1367  N   ARG A  87       2.346  18.611 -19.652  1.00 90.62           N
ATOM   1368  H   ARG A  87       2.056  17.916 -18.994  1.00 90.62           H
ATOM   1369  CA  ARG A  87       2.081  18.372 -21.076  1.00 91.00           C
ATOM   1370  HA  ARG A  87       2.246  19.237 -21.551  1.00 91.00           H
ATOM   1371  C   ARG A  87       0.622  18.019 -21.333  1.00 90.57           C
ATOM   1372  O   ARG A  87       0.095  17.071 -20.760  1.00 86.41           O
ATOM   1373  CB  ARG A  87       3.051  17.313 -21.599  1.00 89.13           C
ATOM   1374 1HB  ARG A  87       3.974  17.527 -21.278  1.00 89.13           H
ATOM   1375 2HB  ARG A  87       2.776  16.417 -21.250  1.00 89.13           H
ATOM   1376  CG  ARG A  87       3.034  17.292 -23.142  1.00 79.28           C
ATOM   1377 1HG  ARG A  87       2.133  17.002 -23.465  1.00 79.28           H
ATOM   1378 2HG  ARG A  87       3.237  18.206 -23.494  1.00 79.28           H
ATOM   1379  CD  ARG A  87       4.090  16.312 -23.647  1.00 77.90           C
ATOM   1380 1HD  ARG A  87       4.975  16.519 -23.231  1.00 77.90           H
ATOM   1381 2HD  ARG A  87       3.824  15.375 -23.419  1.00 77.90           H
ATOM   1382  NE  ARG A  87       4.228  16.413 -25.107  1.00 66.40           N
ATOM   1383  HE  ARG A  87       3.569  16.997 -25.581  1.00 66.40           H
ATOM   1384  CZ  ARG A  87       5.133  15.811 -25.856  1.00 59.65           C
ATOM   1385  NH1 ARG A  87       5.967  14.954 -25.349  1.00 55.08           N
ATOM   1386 1HH1 ARG A  87       5.931  14.739 -24.373  1.00 55.08           H
ATOM   1387 2HH1 ARG A  87       6.645  14.509 -25.935  1.00 55.08           H
ATOM   1388  NH2 ARG A  87       5.200  16.094 -27.126  1.00 51.58           N
ATOM   1389 1HH2 ARG A  87       4.570  16.761 -27.524  1.00 51.58           H
ATOM   1390 2HH2 ARG A  87       5.882  15.644 -27.703  1.00 51.58           H
ATOM   1391  N   CYS A  88       0.002  18.767 -22.233  1.00 87.80           N
ATOM   1392  H   CYS A  88       0.513  19.520 -22.648  1.00 87.80           H
ATOM   1393  CA  CYS A  88      -1.378  18.563 -22.657  1.00 86.02           C
ATOM   1394  HA  CYS A  88      -1.901  18.269 -21.857  1.00 86.02           H
ATOM   1395  C   CYS A  88      -1.464  17.462 -23.726  1.00 86.44           C
ATOM   1396  O   CYS A  88      -0.639  17.403 -24.639  1.00 81.19           O
ATOM   1397  CB  CYS A  88      -1.899  19.894 -23.194  1.00 82.22           C
ATOM   1398 1HB  CYS A  88      -1.485  20.579 -22.595  1.00 82.22           H
ATOM   1399 2HB  CYS A  88      -1.499  19.964 -24.108  1.00 82.22           H
ATOM   1400  SG  CYS A  88      -3.699  20.039 -23.236  1.00 76.30           S
ATOM   1401  N   ARG A  89      -2.483  16.606 -23.647  1.00 85.65           N
ATOM   1402  H   ARG A  89      -3.077  16.639 -22.843  1.00 85.65           H
ATOM   1403  CA  ARG A  89      -2.768  15.616 -24.694  1.00 85.16           C
ATOM   1404  HA  ARG A  89      -1.888  15.339 -25.081  1.00 85.16           H
ATOM   1405  C   ARG A  89      -3.629  16.272 -25.775  1.00 86.87           C
ATOM   1406  O   ARG A  89      -4.755  16.653 -25.496  1.00 83.66           O
ATOM   1407  CB  ARG A  89      -3.435  14.361 -24.113  1.00 80.97           C
ATOM   1408 1HB  ARG A  89      -4.288  14.630 -23.666  1.00 80.97           H
ATOM   1409 2HB  ARG A  89      -3.636  13.730 -24.862  1.00 80.97           H
ATOM   1410  CG  ARG A  89      -2.549  13.639 -23.087  1.00 70.44           C
ATOM   1411 1HG  ARG A  89      -1.672  13.414 -23.512  1.00 70.44           H
ATOM   1412 2HG  ARG A  89      -2.396  14.242 -22.304  1.00 70.44           H
ATOM   1413  CD  ARG A  89      -3.228  12.343 -22.605  1.00 65.51           C
ATOM   1414 1HD  ARG A  89      -4.188  12.519 -22.385  1.00 65.51           H
ATOM   1415 2HD  ARG A  89      -3.172  11.641 -23.315  1.00 65.51           H
ATOM   1416  NE  ARG A  89      -2.590  11.814 -21.408  1.00 56.79           N
ATOM   1417  HE  ARG A  89      -1.817  12.334 -21.046  1.00 56.79           H
ATOM   1418  CZ  ARG A  89      -2.926  10.719 -20.751  1.00 48.89           C
ATOM   1419  NH1 ARG A  89      -3.825   9.891 -21.207  1.00 46.22           N
ATOM   1420 1HH1 ARG A  89      -4.281  10.078 -22.077  1.00 46.22           H
ATOM   1421 2HH1 ARG A  89      -4.058   9.070 -20.686  1.00 46.22           H
ATOM   1422  NH2 ARG A  89      -2.378  10.451 -19.592  1.00 44.37           N
ATOM   1423 1HH2 ARG A  89      -1.703  11.077 -19.202  1.00 44.37           H
ATOM   1424 2HH2 ARG A  89      -2.635   9.621 -19.097  1.00 44.37           H
ATOM   1425  N   LEU A  90      -3.103  16.422 -26.990  1.00 85.39           N
ATOM   1426  H   LEU A  90      -2.175  16.085 -27.148  1.00 85.39           H
ATOM   1427  CA  LEU A  90      -3.805  17.050 -28.099  1.00 85.56           C
ATOM   1428  HA  LEU A  90      -4.515  17.602 -27.661  1.00 85.56           H
ATOM   1429  C   LEU A  90      -4.482  16.021 -29.004  1.00 85.89           C
ATOM   1430  O   LEU A  90      -3.961  14.924 -29.208  1.00 80.70           O
ATOM   1431  CB  LEU A  90      -2.836  17.934 -28.916  1.00 82.37           C
ATOM   1432 1HB  LEU A  90      -2.134  17.341 -29.311  1.00 82.37           H
ATOM   1433 2HB  LEU A  90      -3.357  18.369 -29.650  1.00 82.37           H
ATOM   1434  CG  LEU A  90      -2.125  19.044 -28.118  1.00 77.45           C
ATOM   1435  HG  LEU A  90      -1.540  18.617 -27.429  1.00 77.45           H
ATOM   1436  CD1 LEU A  90      -1.311  19.890 -29.095  1.00 68.57           C
ATOM   1437 1HD1 LEU A  90      -0.831  20.626 -28.618  1.00 68.57           H
ATOM   1438 2HD1 LEU A  90      -1.901  20.306 -29.787  1.00 68.57           H
ATOM   1439 3HD1 LEU A  90      -0.628  19.333 -29.568  1.00 68.57           H
ATOM   1440  CD2 LEU A  90      -3.099  19.943 -27.369  1.00 71.20           C
ATOM   1441 1HD2 LEU A  90      -2.612  20.653 -26.860  1.00 71.20           H
ATOM   1442 2HD2 LEU A  90      -3.644  19.416 -26.716  1.00 71.20           H
ATOM   1443 3HD2 LEU A  90      -3.729  20.394 -28.001  1.00 71.20           H
ATOM   1444  N   ARG A  91      -5.637  16.412 -29.577  1.00 85.03           N
ATOM   1445  H   ARG A  91      -6.100  17.213 -29.197  1.00 85.03           H
ATOM   1446  CA  ARG A  91      -6.260  15.740 -30.722  1.00 85.23           C
ATOM   1447  HA  ARG A  91      -5.972  14.783 -30.683  1.00 85.23           H
ATOM   1448  C   ARG A  91      -5.768  16.402 -32.026  1.00 87.10           C
ATOM   1449  O   ARG A  91      -5.372  17.560 -32.013  1.00 82.89           O
ATOM   1450  CB  ARG A  91      -7.791  15.789 -30.620  1.00 81.39           C
ATOM   1451 1HB  ARG A  91      -8.079  16.747 -30.623  1.00 81.39           H
ATOM   1452 2HB  ARG A  91      -8.178  15.322 -31.415  1.00 81.39           H
ATOM   1453  CG  ARG A  91      -8.333  15.119 -29.348  1.00 73.57           C
ATOM   1454 1HG  ARG A  91      -8.026  14.168 -29.317  1.00 73.57           H
ATOM   1455 2HG  ARG A  91      -7.991  15.606 -28.544  1.00 73.57           H
ATOM   1456  CD  ARG A  91      -9.868  15.159 -29.353  1.00 70.40           C
ATOM   1457 1HD  ARG A  91     -10.183  16.085 -29.563  1.00 70.40           H
ATOM   1458 2HD  ARG A  91     -10.222  14.523 -30.038  1.00 70.40           H
ATOM   1459  NE  ARG A  91     -10.423  14.775 -28.046  1.00 62.77           N
ATOM   1460  HE  ARG A  91      -9.764  14.604 -27.314  1.00 62.77           H
ATOM   1461  CZ  ARG A  91     -11.692  14.633 -27.738  1.00 55.90           C
ATOM   1462  NH1 ARG A  91     -12.623  14.736 -28.641  1.00 53.87           N
ATOM   1463 1HH1 ARG A  91     -12.379  14.927 -29.592  1.00 53.87           H
ATOM   1464 2HH1 ARG A  91     -13.583  14.624 -28.384  1.00 53.87           H
ATOM   1465  NH2 ARG A  91     -12.046  14.412 -26.511  1.00 50.80           N
ATOM   1466 1HH2 ARG A  91     -11.352  14.349 -25.794  1.00 50.80           H
ATOM   1467 2HH2 ARG A  91     -13.013  14.305 -26.281  1.00 50.80           H
ATOM   1468  N   ASP A  92      -5.865  15.692 -33.139  1.00 84.70           N
ATOM   1469  H   ASP A  92      -6.324  14.805 -33.097  1.00 84.70           H
ATOM   1470  CA  ASP A  92      -5.332  16.142 -34.433  1.00 86.06           C
ATOM   1471  HA  ASP A  92      -4.391  16.410 -34.228  1.00 86.06           H
ATOM   1472  C   ASP A  92      -6.032  17.389 -35.012  1.00 86.57           C
ATOM   1473  O   ASP A  92      -5.512  18.023 -35.928  1.00 80.24           O
ATOM   1474  CB  ASP A  92      -5.403  14.974 -35.432  1.00 82.67           C
ATOM   1475 1HB  ASP A  92      -6.354  14.670 -35.492  1.00 82.67           H
ATOM   1476 2HB  ASP A  92      -5.102  15.307 -36.326  1.00 82.67           H
ATOM   1477  CG  ASP A  92      -4.534  13.764 -35.050  1.00 78.36           C
ATOM   1478  OD1 ASP A  92      -3.458  13.979 -34.451  1.00 71.93           O
ATOM   1479  OD2 ASP A  92      -4.968  12.634 -35.361  1.00 73.73           O
ATOM   1480  N   ASP A  93      -7.205  17.784 -34.492  1.00 87.18           N
ATOM   1481  H   ASP A  93      -7.536  17.289 -33.689  1.00 87.18           H
ATOM   1482  CA  ASP A  93      -8.045  18.875 -34.994  1.00 88.29           C
ATOM   1483  HA  ASP A  93      -7.620  19.126 -35.864  1.00 88.29           H
ATOM   1484  C   ASP A  93      -7.997  20.165 -34.147  1.00 89.36           C
ATOM   1485  O   ASP A  93      -8.800  21.076 -34.368  1.00 82.87           O
ATOM   1486  CB  ASP A  93      -9.480  18.353 -35.222  1.00 84.18           C
ATOM   1487 1HB  ASP A  93      -9.984  19.041 -35.744  1.00 84.18           H
ATOM   1488 2HB  ASP A  93      -9.424  17.507 -35.752  1.00 84.18           H
ATOM   1489  CG  ASP A  93     -10.272  18.057 -33.941  1.00 79.18           C
ATOM   1490  OD1 ASP A  93      -9.665  17.646 -32.931  1.00 71.85           O
ATOM   1491  OD2 ASP A  93     -11.523  18.224 -33.975  1.00 75.55           O
ATOM   1492  N   VAL A  94      -7.066  20.290 -33.190  1.00 86.58           N
ATOM   1493  H   VAL A  94      -6.401  19.550 -33.089  1.00 86.58           H
ATOM   1494  CA  VAL A  94      -6.954  21.439 -32.279  1.00 87.31           C
ATOM   1495  HA  VAL A  94      -7.887  21.598 -31.955  1.00 87.31           H
ATOM   1496  C   VAL A  94      -6.476  22.703 -33.014  1.00 87.24           C
ATOM   1497  O   VAL A  94      -5.460  22.697 -33.698  1.00 82.76           O
ATOM   1498  CB  VAL A  94      -6.051  21.108 -31.074  1.00 85.62           C
ATOM   1499  HB  VAL A  94      -5.184  20.784 -31.452  1.00 85.62           H
ATOM   1500  CG1 VAL A  94      -5.783  22.325 -30.184  1.00 74.87           C
ATOM   1501 1HG1 VAL A  94      -5.196  22.082 -29.412  1.00 74.87           H
ATOM   1502 2HG1 VAL A  94      -6.636  22.695 -29.817  1.00 74.87           H
ATOM   1503 3HG1 VAL A  94      -5.329  23.052 -30.699  1.00 74.87           H
ATOM   1504  CG2 VAL A  94      -6.716  20.046 -30.192  1.00 75.44           C
ATOM   1505 1HG2 VAL A  94      -6.140  19.822 -29.406  1.00 75.44           H
ATOM   1506 2HG2 VAL A  94      -6.877  19.203 -30.706  1.00 75.44           H
ATOM   1507 3HG2 VAL A  94      -7.597  20.368 -29.846  1.00 75.44           H
ATOM   1508  N   GLN A  95      -7.190  23.837 -32.827  1.00 87.87           N
ATOM   1509  H   GLN A  95      -7.992  23.786 -32.232  1.00 87.87           H
ATOM   1510  CA  GLN A  95      -6.875  25.136 -33.433  1.00 87.92           C
ATOM   1511  HA  GLN A  95      -6.201  24.908 -34.136  1.00 87.92           H
ATOM   1512  C   GLN A  95      -6.231  26.130 -32.454  1.00 88.01           C
ATOM   1513  O   GLN A  95      -5.464  26.989 -32.877  1.00 83.63           O
ATOM   1514  CB  GLN A  95      -8.150  25.761 -34.032  1.00 86.05           C
ATOM   1515 1HB  GLN A  95      -8.863  25.783 -33.331  1.00 86.05           H
ATOM   1516 2HB  GLN A  95      -7.947  26.693 -34.331  1.00 86.05           H
ATOM   1517  CG  GLN A  95      -8.661  24.958 -35.231  1.00 82.11           C
ATOM   1518 1HG  GLN A  95      -7.906  24.826 -35.873  1.00 82.11           H
ATOM   1519 2HG  GLN A  95      -8.983  24.068 -34.907  1.00 82.11           H
ATOM   1520  CD  GLN A  95      -9.807  25.653 -35.964  1.00 78.70           C
ATOM   1521  OE1 GLN A  95     -10.400  26.630 -35.531  1.00 72.07           O
ATOM   1522  NE2 GLN A  95     -10.167  25.171 -37.131  1.00 68.42           N
ATOM   1523 1HE2 GLN A  95     -10.910  25.603 -37.643  1.00 68.42           H
ATOM   1524 2HE2 GLN A  95      -9.698  24.372 -37.508  1.00 68.42           H
ATOM   1525  N   SER A  96      -6.555  26.044 -31.154  1.00 89.16           N
ATOM   1526  H   SER A  96      -7.231  25.363 -30.872  1.00 89.16           H
ATOM   1527  CA  SER A  96      -5.958  26.908 -30.133  1.00 90.11           C
ATOM   1528  HA  SER A  96      -5.042  27.103 -30.484  1.00 90.11           H
ATOM   1529  C   SER A  96      -5.821  26.197 -28.792  1.00 90.40           C
ATOM   1530  O   SER A  96      -6.669  25.384 -28.423  1.00 87.39           O
ATOM   1531  CB  SER A  96      -6.745  28.218 -29.975  1.00 87.82           C
ATOM   1532 1HB  SER A  96      -6.273  28.837 -29.347  1.00 87.82           H
ATOM   1533 2HB  SER A  96      -6.861  28.666 -30.861  1.00 87.82           H
ATOM   1534  OG  SER A  96      -8.041  28.002 -29.447  1.00 78.62           O
ATOM   1535  HG  SER A  96      -8.674  27.953 -30.164  1.00 78.62           H
ATOM   1536  N   ILE A  97      -4.766  26.552 -28.050  1.00 90.13           N
ATOM   1537  H   ILE A  97      -4.150  27.241 -28.433  1.00 90.13           H
ATOM   1538  CA  ILE A  97      -4.435  26.022 -26.730  1.00 91.17           C
ATOM   1539  HA  ILE A  97      -5.196  25.437 -26.451  1.00 91.17           H
ATOM   1540  C   ILE A  97      -4.274  27.208 -25.778  1.00 91.33           C
ATOM   1541  O   ILE A  97      -3.525  28.131 -26.077  1.00 88.69           O
ATOM   1542  CB  ILE A  97      -3.154  25.160 -26.769  1.00 90.14           C
ATOM   1543  HB  ILE A  97      -2.385  25.756 -26.999  1.00 90.14           H
ATOM   1544  CG1 ILE A  97      -3.225  24.067 -27.862  1.00 81.53           C
ATOM   1545 1HG1 ILE A  97      -3.912  23.391 -27.594  1.00 81.53           H
ATOM   1546 2HG1 ILE A  97      -3.496  24.495 -28.724  1.00 81.53           H
ATOM   1547  CG2 ILE A  97      -2.898  24.541 -25.387  1.00 81.30           C
ATOM   1548 1HG2 ILE A  97      -2.071  23.979 -25.394  1.00 81.30           H
ATOM   1549 2HG2 ILE A  97      -3.662  23.960 -25.107  1.00 81.30           H
ATOM   1550 3HG2 ILE A  97      -2.781  25.251 -24.692  1.00 81.30           H
ATOM   1551  CD1 ILE A  97      -1.895  23.337 -28.086  1.00 76.41           C
ATOM   1552 1HD1 ILE A  97      -1.984  22.641 -28.798  1.00 76.41           H
ATOM   1553 2HD1 ILE A  97      -1.590  22.883 -27.249  1.00 76.41           H
ATOM   1554 3HD1 ILE A  97      -1.179  23.975 -28.368  1.00 76.41           H
ATOM   1555  N   ASN A  98      -4.964  27.193 -24.643  1.00 91.19           N
ATOM   1556  H   ASN A  98      -5.627  26.456 -24.512  1.00 91.19           H
ATOM   1557  CA  ASN A  98      -4.825  28.170 -23.579  1.00 90.89           C
ATOM   1558  HA  ASN A  98      -4.054  28.756 -23.829  1.00 90.89           H
ATOM   1559  C   ASN A  98      -4.523  27.455 -22.261  1.00 91.57           C
ATOM   1560  O   ASN A  98      -5.213  26.511 -21.891  1.00 89.16           O
ATOM   1561  CB  ASN A  98      -6.106  29.012 -23.470  1.00 89.39           C
ATOM   1562 1HB  ASN A  98      -6.895  28.397 -23.463  1.00 89.39           H
ATOM   1563 2HB  ASN A  98      -6.078  29.529 -22.615  1.00 89.39           H
ATOM   1564  CG  ASN A  98      -6.283  29.995 -24.612  1.00 81.19           C
ATOM   1565  OD1 ASN A  98      -5.357  30.631 -25.090  1.00 71.54           O
ATOM   1566  ND2 ASN A  98      -7.493  30.216 -25.057  1.00 70.59           N
ATOM   1567 1HD2 ASN A  98      -7.645  30.895 -25.775  1.00 70.59           H
ATOM   1568 2HD2 ASN A  98      -8.266  29.706 -24.679  1.00 70.59           H
ATOM   1569  N   TRP A  99      -3.525  27.941 -21.530  1.00 92.01           N
ATOM   1570  H   TRP A  99      -2.970  28.675 -21.921  1.00 92.01           H
ATOM   1571  CA  TRP A  99      -3.191  27.469 -20.193  1.00 92.11           C
ATOM   1572  HA  TRP A  99      -3.651  26.590 -20.069  1.00 92.11           H
ATOM   1573  C   TRP A  99      -3.726  28.419 -19.127  1.00 92.51           C
ATOM   1574  O   TRP A  99      -3.588  29.640 -19.243  1.00 89.76           O
ATOM   1575  CB  TRP A  99      -1.680  27.273 -20.095  1.00 92.23           C
ATOM   1576 1HB  TRP A  99      -1.225  28.067 -20.497  1.00 92.23           H
ATOM   1577 2HB  TRP A  99      -1.426  27.195 -19.131  1.00 92.23           H
ATOM   1578  CG  TRP A  99      -1.188  26.047 -20.805  1.00 91.74           C
ATOM   1579  CD1 TRP A  99      -0.749  25.986 -22.086  1.00 89.05           C
ATOM   1580  HD1 TRP A  99      -0.726  26.754 -22.727  1.00 89.05           H
ATOM   1581  CD2 TRP A  99      -1.060  24.702 -20.268  1.00 91.42           C
ATOM   1582  NE1 TRP A  99      -0.337  24.693 -22.369  1.00 89.30           N
ATOM   1583  HE1 TRP A  99       0.027  24.397 -23.252  1.00 89.30           H
ATOM   1584  CE2 TRP A  99      -0.494  23.870 -21.278  1.00 90.43           C
ATOM   1585  CE3 TRP A  99      -1.345  24.111 -19.017  1.00 90.26           C
ATOM   1586  HE3 TRP A  99      -1.762  24.661 -18.293  1.00 90.26           H
ATOM   1587  CZ2 TRP A  99      -0.188  22.517 -21.043  1.00 91.17           C
ATOM   1588  HZ2 TRP A  99       0.223  21.957 -21.763  1.00 91.17           H
ATOM   1589  CZ3 TRP A  99      -1.048  22.758 -18.780  1.00 89.87           C
ATOM   1590  HZ3 TRP A  99      -1.252  22.357 -17.887  1.00 89.87           H
ATOM   1591  CH2 TRP A  99      -0.468  21.963 -19.781  1.00 89.53           C
ATOM   1592  HH2 TRP A  99      -0.254  21.004 -19.597  1.00 89.53           H
ATOM   1593  N   LEU A 100      -4.346  27.873 -18.093  1.00 89.90           N
ATOM   1594  H   LEU A 100      -4.497  26.885 -18.113  1.00 89.90           H
ATOM   1595  CA  LEU A 100      -4.824  28.602 -16.930  1.00 89.66           C
ATOM   1596  HA  LEU A 100      -4.495  29.537 -17.061  1.00 89.66           H
ATOM   1597  C   LEU A 100      -4.232  27.995 -15.654  1.00 89.91           C
ATOM   1598  O   LEU A 100      -4.002  26.790 -15.580  1.00 88.48           O
ATOM   1599  CB  LEU A 100      -6.362  28.608 -16.857  1.00 88.51           C
ATOM   1600 1HB  LEU A 100      -6.668  27.670 -16.692  1.00 88.51           H
ATOM   1601 2HB  LEU A 100      -6.634  29.187 -16.089  1.00 88.51           H
ATOM   1602  CG  LEU A 100      -7.063  29.133 -18.136  1.00 84.49           C
ATOM   1603  HG  LEU A 100      -6.372  29.595 -18.693  1.00 84.49           H
ATOM   1604  CD1 LEU A 100      -7.700  27.982 -18.918  1.00 72.02           C
ATOM   1605 1HD1 LEU A 100      -8.153  28.317 -19.744  1.00 72.02           H
ATOM   1606 2HD1 LEU A 100      -8.384  27.507 -18.364  1.00 72.02           H
ATOM   1607 3HD1 LEU A 100      -7.011  27.313 -19.196  1.00 72.02           H
ATOM   1608  CD2 LEU A 100      -8.182  30.104 -17.783  1.00 71.30           C
ATOM   1609 1HD2 LEU A 100      -8.635  30.444 -18.607  1.00 71.30           H
ATOM   1610 2HD2 LEU A 100      -7.827  30.892 -17.280  1.00 71.30           H
ATOM   1611 3HD2 LEU A 100      -8.874  29.662 -17.212  1.00 71.30           H
ATOM   1612  N   ARG A 101      -4.037  28.837 -14.623  1.00 84.50           N
ATOM   1613  H   ARG A 101      -4.085  29.819 -14.806  1.00 84.50           H
ATOM   1614  CA  ARG A 101      -3.758  28.406 -13.243  1.00 84.92           C
ATOM   1615  HA  ARG A 101      -3.827  27.409 -13.201  1.00 84.92           H
ATOM   1616  C   ARG A 101      -4.803  29.006 -12.325  1.00 83.70           C
ATOM   1617  O   ARG A 101      -5.013  30.217 -12.358  1.00 79.29           O
ATOM   1618  CB  ARG A 101      -2.334  28.815 -12.842  1.00 84.66           C
ATOM   1619 1HB  ARG A 101      -1.695  28.504 -13.545  1.00 84.66           H
ATOM   1620 2HB  ARG A 101      -2.289  29.811 -12.768  1.00 84.66           H
ATOM   1621  CG  ARG A 101      -1.946  28.187 -11.489  1.00 82.88           C
ATOM   1622 1HG  ARG A 101      -2.631  28.433 -10.804  1.00 82.88           H
ATOM   1623 2HG  ARG A 101      -1.913  27.192 -11.586  1.00 82.88           H
ATOM   1624  CD  ARG A 101      -0.585  28.675 -11.014  1.00 82.07           C
ATOM   1625 1HD  ARG A 101      -0.280  28.119 -10.241  1.00 82.07           H
ATOM   1626 2HD  ARG A 101       0.077  28.601 -11.760  1.00 82.07           H
ATOM   1627  NE  ARG A 101      -0.638  30.084 -10.579  1.00 76.90           N
ATOM   1628  HE  ARG A 101      -1.489  30.586 -10.735  1.00 76.90           H
ATOM   1629  CZ  ARG A 101       0.363  30.735  -9.995  1.00 75.64           C
ATOM   1630  NH1 ARG A 101       1.540  30.188  -9.817  1.00 68.08           N
ATOM   1631 1HH1 ARG A 101       1.708  29.251 -10.124  1.00 68.08           H
ATOM   1632 2HH1 ARG A 101       2.271  30.707  -9.374  1.00 68.08           H
ATOM   1633  NH2 ARG A 101       0.195  31.953  -9.570  1.00 69.17           N
ATOM   1634 1HH2 ARG A 101      -0.690  32.404  -9.682  1.00 69.17           H
ATOM   1635 2HH2 ARG A 101       0.951  32.438  -9.131  1.00 69.17           H
ATOM   1636  N   ASP A 102      -5.485  28.170 -11.564  1.00 79.69           N
ATOM   1637  H   ASP A 102      -5.234  27.202 -11.593  1.00 79.69           H
ATOM   1638  CA  ASP A 102      -6.585  28.565 -10.679  1.00 80.06           C
ATOM   1639  HA  ASP A 102      -7.053  27.710 -10.454  1.00 80.06           H
ATOM   1640  C   ASP A 102      -7.648  29.435 -11.382  1.00 81.53           C
ATOM   1641  O   ASP A 102      -8.202  30.385 -10.828  1.00 75.32           O
ATOM   1642  CB  ASP A 102      -6.037  29.158  -9.372  1.00 77.84           C
ATOM   1643 1HB  ASP A 102      -5.539  30.000  -9.581  1.00 77.84           H
ATOM   1644 2HB  ASP A 102      -6.803  29.366  -8.763  1.00 77.84           H
ATOM   1645  CG  ASP A 102      -5.090  28.184  -8.663  1.00 76.22           C
ATOM   1646  OD1 ASP A 102      -5.434  26.978  -8.604  1.00 68.55           O
ATOM   1647  OD2 ASP A 102      -4.017  28.626  -8.207  1.00 68.84           O
ATOM   1648  N   GLY A 103      -7.919  29.132 -12.657  1.00 81.49           N
ATOM   1649  H   GLY A 103      -7.434  28.357 -13.062  1.00 81.49           H
ATOM   1650  CA  GLY A 103      -8.873  29.852 -13.501  1.00 82.07           C
ATOM   1651 1HA  GLY A 103      -9.129  29.232 -14.243  1.00 82.07           H
ATOM   1652 2HA  GLY A 103      -9.674  30.043 -12.934  1.00 82.07           H
ATOM   1653  C   GLY A 103      -8.365  31.165 -14.103  1.00 83.89           C
ATOM   1654  O   GLY A 103      -9.098  31.804 -14.854  1.00 78.11           O
ATOM   1655  N   VAL A 104      -7.126  31.575 -13.830  1.00 83.16           N
ATOM   1656  H   VAL A 104      -6.593  31.031 -13.182  1.00 83.16           H
ATOM   1657  CA  VAL A 104      -6.482  32.766 -14.408  1.00 85.18           C
ATOM   1658  HA  VAL A 104      -7.216  33.335 -14.778  1.00 85.18           H
ATOM   1659  C   VAL A 104      -5.548  32.345 -15.538  1.00 86.05           C
ATOM   1660  O   VAL A 104      -4.800  31.377 -15.407  1.00 82.76           O
ATOM   1661  CB  VAL A 104      -5.727  33.569 -13.329  1.00 82.34           C
ATOM   1662  HB  VAL A 104      -5.003  32.970 -12.986  1.00 82.34           H
ATOM   1663  CG1 VAL A 104      -5.124  34.864 -13.909  1.00 74.42           C
ATOM   1664 1HG1 VAL A 104      -4.636  35.379 -13.204  1.00 74.42           H
ATOM   1665 2HG1 VAL A 104      -5.838  35.456 -14.283  1.00 74.42           H
ATOM   1666 3HG1 VAL A 104      -4.477  34.660 -14.644  1.00 74.42           H
ATOM   1667  CG2 VAL A 104      -6.653  33.968 -12.180  1.00 72.81           C
ATOM   1668 1HG2 VAL A 104      -6.157  34.488 -11.484  1.00 72.81           H
ATOM   1669 2HG2 VAL A 104      -7.045  33.161 -11.739  1.00 72.81           H
ATOM   1670 3HG2 VAL A 104      -7.408  34.536 -12.509  1.00 72.81           H
ATOM   1671  N   GLN A 105      -5.568  33.098 -16.660  1.00 88.98           N
ATOM   1672  H   GLN A 105      -6.187  33.882 -16.709  1.00 88.98           H
ATOM   1673  CA  GLN A 105      -4.710  32.798 -17.802  1.00 90.09           C
ATOM   1674  HA  GLN A 105      -4.905  31.850 -18.053  1.00 90.09           H
ATOM   1675  C   GLN A 105      -3.228  32.884 -17.425  1.00 90.26           C
ATOM   1676  O   GLN A 105      -2.775  33.882 -16.868  1.00 87.11           O
ATOM   1677  CB  GLN A 105      -5.064  33.728 -18.973  1.00 88.46           C
ATOM   1678 1HB  GLN A 105      -6.054  33.709 -19.113  1.00 88.46           H
ATOM   1679 2HB  GLN A 105      -4.777  34.658 -18.746  1.00 88.46           H
ATOM   1680  CG  GLN A 105      -4.369  33.297 -20.274  1.00 81.73           C
ATOM   1681 1HG  GLN A 105      -3.383  33.427 -20.166  1.00 81.73           H
ATOM   1682 2HG  GLN A 105      -4.563  32.329 -20.433  1.00 81.73           H
ATOM   1683  CD  GLN A 105      -4.832  34.092 -21.500  1.00 79.00           C
ATOM   1684  OE1 GLN A 105      -5.628  35.017 -21.448  1.00 70.87           O
ATOM   1685  NE2 GLN A 105      -4.345  33.746 -22.671  1.00 67.02           N
ATOM   1686 1HE2 GLN A 105      -4.628  34.237 -23.495  1.00 67.02           H
ATOM   1687 2HE2 GLN A 105      -3.692  32.992 -22.738  1.00 67.02           H
ATOM   1688  N   LEU A 106      -2.483  31.826 -17.740  1.00 88.88           N
ATOM   1689  H   LEU A 106      -2.932  31.047 -18.177  1.00 88.88           H
ATOM   1690  CA  LEU A 106      -1.052  31.739 -17.485  1.00 88.59           C
ATOM   1691  HA  LEU A 106      -0.866  32.143 -16.589  1.00 88.59           H
ATOM   1692  C   LEU A 106      -0.296  32.557 -18.538  1.00 89.53           C
ATOM   1693  O   LEU A 106      -0.560  32.441 -19.736  1.00 86.91           O
ATOM   1694  CB  LEU A 106      -0.644  30.255 -17.461  1.00 86.78           C
ATOM   1695 1HB  LEU A 106      -1.321  29.752 -16.924  1.00 86.78           H
ATOM   1696 2HB  LEU A 106      -0.643  29.914 -18.401  1.00 86.78           H
ATOM   1697  CG  LEU A 106       0.742  29.990 -16.854  1.00 82.90           C
ATOM   1698  HG  LEU A 106       1.385  30.624 -17.283  1.00 82.90           H
ATOM   1699  CD1 LEU A 106       0.754  30.216 -15.342  1.00 69.82           C
ATOM   1700 1HD1 LEU A 106       1.661  30.040 -14.961  1.00 69.82           H
ATOM   1701 2HD1 LEU A 106       0.105  29.609 -14.884  1.00 69.82           H
ATOM   1702 3HD1 LEU A 106       0.504  31.158 -15.118  1.00 69.82           H
ATOM   1703  CD2 LEU A 106       1.131  28.528 -17.103  1.00 70.83           C
ATOM   1704 1HD2 LEU A 106       2.031  28.326 -16.718  1.00 70.83           H
ATOM   1705 2HD2 LEU A 106       1.164  28.328 -18.082  1.00 70.83           H
ATOM   1706 3HD2 LEU A 106       0.471  27.905 -16.684  1.00 70.83           H
ATOM   1707  N   ALA A 107       0.643  33.396 -18.099  1.00 89.40           N
ATOM   1708  H   ALA A 107       0.774  33.472 -17.111  1.00 89.40           H
ATOM   1709  CA  ALA A 107       1.493  34.211 -18.962  1.00 89.86           C
ATOM   1710  HA  ALA A 107       1.178  34.065 -19.900  1.00 89.86           H
ATOM   1711  C   ALA A 107       2.958  33.755 -18.874  1.00 90.42           C
ATOM   1712  O   ALA A 107       3.416  33.308 -17.816  1.00 87.25           O
ATOM   1713  CB  ALA A 107       1.323  35.688 -18.588  1.00 87.65           C
ATOM   1714 1HB  ALA A 107       0.364  35.966 -18.651  1.00 87.65           H
ATOM   1715 2HB  ALA A 107       1.854  36.276 -19.198  1.00 87.65           H
ATOM   1716 3HB  ALA A 107       1.631  35.858 -17.652  1.00 87.65           H
ATOM   1717  N   GLU A 108       3.693  33.918 -19.964  1.00 89.16           N
ATOM   1718  H   GLU A 108       3.249  34.215 -20.809  1.00 89.16           H
ATOM   1719  CA  GLU A 108       5.137  33.676 -19.966  1.00 90.11           C
ATOM   1720  HA  GLU A 108       5.233  32.745 -19.613  1.00 90.11           H
ATOM   1721  C   GLU A 108       5.866  34.659 -19.040  1.00 90.35           C
ATOM   1722  O   GLU A 108       5.527  35.846 -18.937  1.00 84.78           O
ATOM   1723  CB  GLU A 108       5.719  33.740 -21.383  1.00 87.72           C
ATOM   1724 1HB  GLU A 108       5.454  34.610 -21.799  1.00 87.72           H
ATOM   1725 2HB  GLU A 108       6.716  33.690 -21.322  1.00 87.72           H
ATOM   1726  CG  GLU A 108       5.225  32.598 -22.279  1.00 81.37           C
ATOM   1727 1HG  GLU A 108       5.371  31.734 -21.797  1.00 81.37           H
ATOM   1728 2HG  GLU A 108       4.247  32.727 -22.444  1.00 81.37           H
ATOM   1729  CD  GLU A 108       5.950  32.532 -23.640  1.00 81.58           C
ATOM   1730  OE1 GLU A 108       5.854  31.457 -24.272  1.00 72.79           O
ATOM   1731  OE2 GLU A 108       6.588  33.533 -24.028  1.00 73.39           O
ATOM   1732  N   SER A 109       6.883  34.169 -18.356  1.00 89.67           N
ATOM   1733  H   SER A 109       7.080  33.193 -18.453  1.00 89.67           H
ATOM   1734  CA  SER A 109       7.740  34.949 -17.469  1.00 89.92           C
ATOM   1735  HA  SER A 109       7.707  35.896 -17.790  1.00 89.92           H
ATOM   1736  C   SER A 109       9.187  34.451 -17.556  1.00 90.85           C
ATOM   1737  O   SER A 109       9.472  33.486 -18.255  1.00 86.68           O
ATOM   1738  CB  SER A 109       7.197  34.870 -16.035  1.00 87.90           C
ATOM   1739 1HB  SER A 109       7.608  35.580 -15.462  1.00 87.90           H
ATOM   1740 2HB  SER A 109       6.202  34.970 -16.028  1.00 87.90           H
ATOM   1741  OG  SER A 109       7.501  33.618 -15.441  1.00 82.07           O
ATOM   1742  HG  SER A 109       7.569  33.723 -14.492  1.00 82.07           H
ATOM   1743  N   ASN A 110      10.100  35.061 -16.797  1.00 90.28           N
ATOM   1744  H   ASN A 110       9.826  35.857 -16.258  1.00 90.28           H
ATOM   1745  CA  ASN A 110      11.488  34.604 -16.727  1.00 89.95           C
ATOM   1746  HA  ASN A 110      11.797  34.627 -17.678  1.00 89.95           H
ATOM   1747  C   ASN A 110      11.623  33.160 -16.199  1.00 89.79           C
ATOM   1748  O   ASN A 110      12.653  32.540 -16.430  1.00 85.10           O
ATOM   1749  CB  ASN A 110      12.300  35.558 -15.827  1.00 88.84           C
ATOM   1750 1HB  ASN A 110      11.840  35.630 -14.942  1.00 88.84           H
ATOM   1751 2HB  ASN A 110      13.214  35.173 -15.698  1.00 88.84           H
ATOM   1752  CG  ASN A 110      12.457  36.963 -16.390  1.00 81.56           C
ATOM   1753  OD1 ASN A 110      12.183  37.267 -17.534  1.00 73.75           O
ATOM   1754  ND2 ASN A 110      12.919  37.885 -15.582  1.00 72.21           N
ATOM   1755 1HD2 ASN A 110      13.041  38.822 -15.910  1.00 72.21           H
ATOM   1756 2HD2 ASN A 110      13.150  37.652 -14.637  1.00 72.21           H
ATOM   1757  N   ARG A 111      10.607  32.633 -15.468  1.00 88.83           N
ATOM   1758  H   ARG A 111       9.818  33.220 -15.287  1.00 88.83           H
ATOM   1759  CA  ARG A 111      10.576  31.274 -14.924  1.00 89.48           C
ATOM   1760  HA  ARG A 111      11.502  30.938 -15.097  1.00 89.48           H
ATOM   1761  C   ARG A 111       9.580  30.363 -15.645  1.00 90.78           C
ATOM   1762  O   ARG A 111       9.761  29.152 -15.617  1.00 87.45           O
ATOM   1763  CB  ARG A 111      10.264  31.290 -13.421  1.00 87.23           C
ATOM   1764 1HB  ARG A 111       9.385  31.747 -13.286  1.00 87.23           H
ATOM   1765 2HB  ARG A 111      10.201  30.345 -13.101  1.00 87.23           H
ATOM   1766  CG  ARG A 111      11.321  32.016 -12.579  1.00 82.10           C
ATOM   1767 1HG  ARG A 111      12.225  31.692 -12.859  1.00 82.10           H
ATOM   1768 2HG  ARG A 111      11.248  32.997 -12.758  1.00 82.10           H
ATOM   1769  CD  ARG A 111      11.157  31.776 -11.064  1.00 82.58           C
ATOM   1770 1HD  ARG A 111      11.303  30.807 -10.863  1.00 82.58           H
ATOM   1771 2HD  ARG A 111      11.828  32.325 -10.566  1.00 82.58           H
ATOM   1772  NE  ARG A 111       9.809  32.144 -10.562  1.00 77.91           N
ATOM   1773  HE  ARG A 111       9.561  33.112 -10.603  1.00 77.91           H
ATOM   1774  CZ  ARG A 111       8.895  31.308 -10.061  1.00 76.25           C
ATOM   1775  NH1 ARG A 111       9.094  30.045  -9.918  1.00 66.75           N
ATOM   1776 1HH1 ARG A 111       9.969  29.643 -10.188  1.00 66.75           H
ATOM   1777 2HH1 ARG A 111       8.374  29.465  -9.537  1.00 66.75           H
ATOM   1778  NH2 ARG A 111       7.733  31.745  -9.694  1.00 68.01           N
ATOM   1779 1HH2 ARG A 111       7.513  32.716  -9.784  1.00 68.01           H
ATOM   1780 2HH2 ARG A 111       7.056  31.111  -9.320  1.00 68.01           H
ATOM   1781  N   THR A 112       8.548  30.918 -16.280  1.00 90.14           N
ATOM   1782  H   THR A 112       8.508  31.916 -16.330  1.00 90.14           H
ATOM   1783  CA  THR A 112       7.467  30.151 -16.910  1.00 90.17           C
ATOM   1784  HA  THR A 112       7.612  29.202 -16.630  1.00 90.17           H
ATOM   1785  C   THR A 112       7.550  30.273 -18.426  1.00 90.69           C
ATOM   1786  O   THR A 112       7.379  31.364 -18.966  1.00 87.57           O
ATOM   1787  CB  THR A 112       6.095  30.623 -16.426  1.00 89.52           C
ATOM   1788  HB  THR A 112       5.961  31.571 -16.714  1.00 89.52           H
ATOM   1789  OG1 THR A 112       6.041  30.637 -15.025  1.00 78.62           O
ATOM   1790  HG1 THR A 112       5.127  30.640 -14.741  1.00 78.62           H
ATOM   1791  CG2 THR A 112       4.971  29.713 -16.928  1.00 78.12           C
ATOM   1792 1HG2 THR A 112       4.080  30.032 -16.605  1.00 78.12           H
ATOM   1793 2HG2 THR A 112       5.097  28.775 -16.604  1.00 78.12           H
ATOM   1794 3HG2 THR A 112       4.946  29.692 -17.927  1.00 78.12           H
ATOM   1795  N   ARG A 113       7.775  29.156 -19.096  1.00 87.24           N
ATOM   1796  H   ARG A 113       7.938  28.325 -18.564  1.00 87.24           H
ATOM   1797  CA  ARG A 113       7.805  29.038 -20.551  1.00 89.30           C
ATOM   1798  HA  ARG A 113       7.732  29.950 -20.954  1.00 89.30           H
ATOM   1799  C   ARG A 113       6.603  28.226 -21.025  1.00 89.66           C
ATOM   1800  O   ARG A 113       6.323  27.173 -20.477  1.00 88.85           O
ATOM   1801  CB  ARG A 113       9.143  28.405 -20.945  1.00 89.11           C
ATOM   1802 1HB  ARG A 113       9.885  28.904 -20.497  1.00 89.11           H
ATOM   1803 2HB  ARG A 113       9.154  27.451 -20.644  1.00 89.11           H
ATOM   1804  CG  ARG A 113       9.359  28.449 -22.454  1.00 78.36           C
ATOM   1805 1HG  ARG A 113       8.630  27.941 -22.912  1.00 78.36           H
ATOM   1806 2HG  ARG A 113       9.350  29.399 -22.766  1.00 78.36           H
ATOM   1807  CD  ARG A 113      10.706  27.816 -22.783  1.00 79.15           C
ATOM   1808 1HD  ARG A 113      11.437  28.312 -22.316  1.00 79.15           H
ATOM   1809 2HD  ARG A 113      10.712  26.860 -22.491  1.00 79.15           H
ATOM   1810  NE  ARG A 113      10.967  27.860 -24.231  1.00 65.60           N
ATOM   1811  HE  ARG A 113      10.323  28.375 -24.797  1.00 65.60           H
ATOM   1812  CZ  ARG A 113      11.981  27.276 -24.846  1.00 58.76           C
ATOM   1813  NH1 ARG A 113      12.878  26.604 -24.175  1.00 53.23           N
ATOM   1814 1HH1 ARG A 113      12.804  26.525 -23.181  1.00 53.23           H
ATOM   1815 2HH1 ARG A 113      13.639  26.168 -24.655  1.00 53.23           H
ATOM   1816  NH2 ARG A 113      12.095  27.359 -26.134  1.00 49.28           N
ATOM   1817 1HH2 ARG A 113      11.415  27.865 -26.665  1.00 49.28           H
ATOM   1818 2HH2 ARG A 113      12.863  26.917 -26.598  1.00 49.28           H
ATOM   1819  N   ILE A 114       5.927  28.717 -22.054  1.00 90.29           N
ATOM   1820  H   ILE A 114       6.228  29.585 -22.448  1.00 90.29           H
ATOM   1821  CA  ILE A 114       4.757  28.050 -22.646  1.00 89.84           C
ATOM   1822  HA  ILE A 114       4.608  27.197 -22.145  1.00 89.84           H
ATOM   1823  C   ILE A 114       5.074  27.728 -24.104  1.00 89.49           C
ATOM   1824  O   ILE A 114       5.321  28.621 -24.910  1.00 85.13           O
ATOM   1825  CB  ILE A 114       3.481  28.913 -22.489  1.00 89.29           C
ATOM   1826  HB  ILE A 114       3.594  29.762 -23.006  1.00 89.29           H
ATOM   1827  CG1 ILE A 114       3.249  29.307 -21.009  1.00 83.92           C
ATOM   1828 1HG1 ILE A 114       3.115  28.471 -20.477  1.00 83.92           H
ATOM   1829 2HG1 ILE A 114       4.062  29.787 -20.679  1.00 83.92           H
ATOM   1830  CG2 ILE A 114       2.272  28.141 -23.056  1.00 82.48           C
ATOM   1831 1HG2 ILE A 114       1.432  28.676 -22.968  1.00 82.48           H
ATOM   1832 2HG2 ILE A 114       2.139  27.277 -22.570  1.00 82.48           H
ATOM   1833 3HG2 ILE A 114       2.403  27.932 -24.025  1.00 82.48           H
ATOM   1834  CD1 ILE A 114       2.035  30.216 -20.776  1.00 78.13           C
ATOM   1835 1HD1 ILE A 114       1.934  30.437 -19.806  1.00 78.13           H
ATOM   1836 2HD1 ILE A 114       1.192  29.772 -21.079  1.00 78.13           H
ATOM   1837 3HD1 ILE A 114       2.129  31.075 -21.279  1.00 78.13           H
ATOM   1838  N   THR A 115       5.058  26.448 -24.460  1.00 90.49           N
ATOM   1839  H   THR A 115       4.825  25.769 -23.764  1.00 90.49           H
ATOM   1840  CA  THR A 115       5.363  25.969 -25.819  1.00 87.89           C
ATOM   1841  HA  THR A 115       5.497  26.780 -26.388  1.00 87.89           H
ATOM   1842  C   THR A 115       4.169  25.191 -26.366  1.00 87.38           C
ATOM   1843  O   THR A 115       4.217  23.982 -26.550  1.00 80.44           O
ATOM   1844  CB  THR A 115       6.681  25.171 -25.862  1.00 84.87           C
ATOM   1845  HB  THR A 115       6.541  24.296 -25.399  1.00 84.87           H
ATOM   1846  OG1 THR A 115       7.704  25.856 -25.168  1.00 73.03           O
ATOM   1847  HG1 THR A 115       7.429  26.011 -24.264  1.00 73.03           H
ATOM   1848  CG2 THR A 115       7.185  24.997 -27.291  1.00 70.11           C
ATOM   1849 1HG2 THR A 115       8.040  24.478 -27.309  1.00 70.11           H
ATOM   1850 2HG2 THR A 115       7.354  25.883 -27.722  1.00 70.11           H
ATOM   1851 3HG2 THR A 115       6.516  24.506 -27.850  1.00 70.11           H
ATOM   1852  N   GLY A 116       3.054  25.893 -26.603  1.00 87.61           N
ATOM   1853  H   GLY A 116       3.067  26.876 -26.420  1.00 87.61           H
ATOM   1854  CA  GLY A 116       1.819  25.301 -27.114  1.00 87.59           C
ATOM   1855 1HA  GLY A 116       1.160  26.042 -27.245  1.00 87.59           H
ATOM   1856 2HA  GLY A 116       2.028  24.880 -27.997  1.00 87.59           H
ATOM   1857  C   GLY A 116       1.232  24.249 -26.165  1.00 88.75           C
ATOM   1858  O   GLY A 116       0.514  24.596 -25.226  1.00 82.66           O
ATOM   1859  N   GLU A 117       1.542  22.983 -26.412  1.00 88.30           N
ATOM   1860  H   GLU A 117       2.139  22.799 -27.193  1.00 88.30           H
ATOM   1861  CA  GLU A 117       1.075  21.824 -25.624  1.00 88.83           C
ATOM   1862  HA  GLU A 117       0.119  22.027 -25.411  1.00 88.83           H
ATOM   1863  C   GLU A 117       1.769  21.646 -24.265  1.00 89.75           C
ATOM   1864  O   GLU A 117       1.340  20.811 -23.476  1.00 84.94           O
ATOM   1865  CB  GLU A 117       1.220  20.565 -26.486  1.00 85.77           C
ATOM   1866 1HB  GLU A 117       0.776  19.807 -26.008  1.00 85.77           H
ATOM   1867 2HB  GLU A 117       0.756  20.728 -27.357  1.00 85.77           H
ATOM   1868  CG  GLU A 117       2.691  20.175 -26.774  1.00 77.33           C
ATOM   1869 1HG  GLU A 117       3.200  21.006 -26.998  1.00 77.33           H
ATOM   1870 2HG  GLU A 117       3.075  19.760 -25.949  1.00 77.33           H
ATOM   1871  CD  GLU A 117       2.855  19.177 -27.940  1.00 77.09           C
ATOM   1872  OE1 GLU A 117       3.724  18.281 -27.837  1.00 67.94           O
ATOM   1873  OE2 GLU A 117       2.138  19.353 -28.946  1.00 68.80           O
ATOM   1874  N   GLU A 118       2.839  22.399 -24.001  1.00 88.61           N
ATOM   1875  H   GLU A 118       3.053  23.145 -24.631  1.00 88.61           H
ATOM   1876  CA  GLU A 118       3.720  22.202 -22.847  1.00 90.63           C
ATOM   1877  HA  GLU A 118       3.263  21.566 -22.225  1.00 90.63           H
ATOM   1878  C   GLU A 118       3.918  23.487 -22.044  1.00 91.10           C
ATOM   1879  O   GLU A 118       4.060  24.582 -22.602  1.00 88.04           O
ATOM   1880  CB  GLU A 118       5.032  21.595 -23.351  1.00 88.16           C
ATOM   1881 1HB  GLU A 118       4.811  20.814 -23.935  1.00 88.16           H
ATOM   1882 2HB  GLU A 118       5.511  22.289 -23.888  1.00 88.16           H
ATOM   1883  CG  GLU A 118       5.973  21.113 -22.246  1.00 77.00           C
ATOM   1884 1HG  GLU A 118       6.381  21.909 -21.799  1.00 77.00           H
ATOM   1885 2HG  GLU A 118       5.445  20.590 -21.577  1.00 77.00           H
ATOM   1886  CD  GLU A 118       7.093  20.223 -22.809  1.00 77.43           C
ATOM   1887  OE1 GLU A 118       7.633  19.441 -22.005  1.00 66.81           O
ATOM   1888  OE2 GLU A 118       7.325  20.223 -24.036  1.00 68.00           O
ATOM   1889  N   VAL A 119       3.943  23.352 -20.715  1.00 91.39           N
ATOM   1890  H   VAL A 119       3.696  22.460 -20.336  1.00 91.39           H
ATOM   1891  CA  VAL A 119       4.306  24.413 -19.772  1.00 91.42           C
ATOM   1892  HA  VAL A 119       4.565  25.203 -20.328  1.00 91.42           H
ATOM   1893  C   VAL A 119       5.479  23.933 -18.926  1.00 91.96           C
ATOM   1894  O   VAL A 119       5.403  22.889 -18.286  1.00 89.77           O
ATOM   1895  CB  VAL A 119       3.123  24.817 -18.874  1.00 90.42           C
ATOM   1896  HB  VAL A 119       2.754  23.965 -18.503  1.00 90.42           H
ATOM   1897  CG1 VAL A 119       3.542  25.747 -17.719  1.00 77.04           C
ATOM   1898 1HG1 VAL A 119       2.755  25.993 -17.153  1.00 77.04           H
ATOM   1899 2HG1 VAL A 119       3.945  26.593 -18.068  1.00 77.04           H
ATOM   1900 3HG1 VAL A 119       4.218  25.304 -17.130  1.00 77.04           H
ATOM   1901  CG2 VAL A 119       2.081  25.583 -19.693  1.00 76.71           C
ATOM   1902 1HG2 VAL A 119       1.305  25.853 -19.123  1.00 76.71           H
ATOM   1903 2HG2 VAL A 119       1.731  25.021 -20.443  1.00 76.71           H
ATOM   1904 3HG2 VAL A 119       2.475  26.413 -20.088  1.00 76.71           H
ATOM   1905  N   GLU A 120       6.524  24.747 -18.871  1.00 90.27           N
ATOM   1906  H   GLU A 120       6.520  25.546 -19.473  1.00 90.27           H
ATOM   1907  CA  GLU A 120       7.681  24.565 -17.998  1.00 90.82           C
ATOM   1908  HA  GLU A 120       7.521  23.701 -17.520  1.00 90.82           H
ATOM   1909  C   GLU A 120       7.776  25.725 -16.999  1.00 90.82           C
ATOM   1910  O   GLU A 120       7.746  26.893 -17.389  1.00 88.73           O
ATOM   1911  CB  GLU A 120       8.977  24.489 -18.825  1.00 89.33           C
ATOM   1912 1HB  GLU A 120       9.033  25.308 -19.396  1.00 89.33           H
ATOM   1913 2HB  GLU A 120       9.752  24.470 -18.193  1.00 89.33           H
ATOM   1914  CG  GLU A 120       9.075  23.259 -19.740  1.00 80.70           C
ATOM   1915 1HG  GLU A 120       9.024  22.436 -19.174  1.00 80.70           H
ATOM   1916 2HG  GLU A 120       8.305  23.274 -20.378  1.00 80.70           H
ATOM   1917  CD  GLU A 120      10.393  23.230 -20.548  1.00 82.52           C
ATOM   1918  OE1 GLU A 120      10.698  22.177 -21.130  1.00 72.47           O
ATOM   1919  OE2 GLU A 120      11.085  24.274 -20.601  1.00 73.99           O
ATOM   1920  N   VAL A 121       7.923  25.418 -15.710  1.00 90.97           N
ATOM   1921  H   VAL A 121       7.829  24.459 -15.444  1.00 90.97           H
ATOM   1922  CA  VAL A 121       8.215  26.401 -14.651  1.00 90.40           C
ATOM   1923  HA  VAL A 121       8.270  27.292 -15.102  1.00 90.40           H
ATOM   1924  C   VAL A 121       9.550  26.038 -14.010  1.00 90.33           C
ATOM   1925  O   VAL A 121       9.660  25.015 -13.334  1.00 88.48           O
ATOM   1926  CB  VAL A 121       7.096  26.509 -13.606  1.00 90.29           C
ATOM   1927  HB  VAL A 121       7.094  25.637 -13.116  1.00 90.29           H
ATOM   1928  CG1 VAL A 121       7.361  27.656 -12.635  1.00 81.45           C
ATOM   1929 1HG1 VAL A 121       6.631  27.725 -11.955  1.00 81.45           H
ATOM   1930 2HG1 VAL A 121       7.415  28.530 -13.118  1.00 81.45           H
ATOM   1931 3HG1 VAL A 121       8.224  27.521 -12.148  1.00 81.45           H
ATOM   1932  CG2 VAL A 121       5.715  26.736 -14.244  1.00 80.20           C
ATOM   1933 1HG2 VAL A 121       5.004  26.803 -13.544  1.00 80.20           H
ATOM   1934 2HG2 VAL A 121       5.475  25.982 -14.856  1.00 80.20           H
ATOM   1935 3HG2 VAL A 121       5.701  27.581 -14.778  1.00 80.20           H
ATOM   1936  N   GLN A 122      10.576  26.876 -14.230  1.00 89.53           N
ATOM   1937  H   GLN A 122      10.428  27.650 -14.846  1.00 89.53           H
ATOM   1938  CA  GLN A 122      11.890  26.725 -13.625  1.00 89.03           C
ATOM   1939  HA  GLN A 122      12.054  25.739 -13.621  1.00 89.03           H
ATOM   1940  C   GLN A 122      11.897  27.252 -12.187  1.00 88.20           C
ATOM   1941  O   GLN A 122      11.190  28.208 -11.876  1.00 84.25           O
ATOM   1942  CB  GLN A 122      12.965  27.443 -14.463  1.00 87.59           C
ATOM   1943 1HB  GLN A 122      12.709  28.404 -14.567  1.00 87.59           H
ATOM   1944 2HB  GLN A 122      13.843  27.381 -13.988  1.00 87.59           H
ATOM   1945  CG  GLN A 122      13.108  26.813 -15.857  1.00 80.30           C
ATOM   1946 1HG  GLN A 122      13.279  25.834 -15.748  1.00 80.30           H
ATOM   1947 2HG  GLN A 122      12.253  26.948 -16.357  1.00 80.30           H
ATOM   1948  CD  GLN A 122      14.242  27.406 -16.683  1.00 76.73           C
ATOM   1949  OE1 GLN A 122      14.927  28.354 -16.323  1.00 67.10           O
ATOM   1950  NE2 GLN A 122      14.487  26.862 -17.861  1.00 62.97           N
ATOM   1951 1HE2 GLN A 122      15.219  27.226 -18.437  1.00 62.97           H
ATOM   1952 2HE2 GLN A 122      13.941  26.086 -18.177  1.00 62.97           H
ATOM   1953  N   ASP A 123      12.719  26.639 -11.325  1.00 86.75           N
ATOM   1954  H   ASP A 123      13.258  25.870 -11.669  1.00 86.75           H
ATOM   1955  CA  ASP A 123      12.890  27.007  -9.920  1.00 86.98           C
ATOM   1956  HA  ASP A 123      13.361  26.232  -9.499  1.00 86.98           H
ATOM   1957  C   ASP A 123      11.535  27.159  -9.203  1.00 87.45           C
ATOM   1958  O   ASP A 123      11.207  28.224  -8.661  1.00 82.65           O
ATOM   1959  CB  ASP A 123      13.792  28.251  -9.790  1.00 85.45           C
ATOM   1960 1HB  ASP A 123      13.346  29.018 -10.252  1.00 85.45           H
ATOM   1961 2HB  ASP A 123      13.903  28.465  -8.819  1.00 85.45           H
ATOM   1962  CG  ASP A 123      15.183  28.061 -10.404  1.00 80.32           C
ATOM   1963  OD1 ASP A 123      15.786  26.997 -10.145  1.00 73.27           O
ATOM   1964  OD2 ASP A 123      15.649  28.998 -11.091  1.00 72.33           O
ATOM   1965  N   SER A 124      10.712  26.094  -9.271  1.00 86.12           N
ATOM   1966  H   SER A 124      11.044  25.265  -9.721  1.00 86.12           H
ATOM   1967  CA  SER A 124       9.359  26.090  -8.720  1.00 85.93           C
ATOM   1968  HA  SER A 124       8.873  26.766  -9.274  1.00 85.93           H
ATOM   1969  C   SER A 124       9.336  26.512  -7.247  1.00 85.10           C
ATOM   1970  O   SER A 124      10.162  26.081  -6.448  1.00 81.44           O
ATOM   1971  CB  SER A 124       8.715  24.709  -8.859  1.00 84.62           C
ATOM   1972 1HB  SER A 124       9.306  23.998  -8.479  1.00 84.62           H
ATOM   1973 2HB  SER A 124       7.825  24.681  -8.404  1.00 84.62           H
ATOM   1974  OG  SER A 124       8.508  24.410 -10.219  1.00 75.61           O
ATOM   1975  HG  SER A 124       8.461  23.461 -10.334  1.00 75.61           H
ATOM   1976  N   VAL A 125       8.380  27.351  -6.866  1.00 83.67           N
ATOM   1977  H   VAL A 125       7.751  27.685  -7.568  1.00 83.67           H
ATOM   1978  CA  VAL A 125       8.176  27.826  -5.491  1.00 83.29           C
ATOM   1979  HA  VAL A 125       8.889  27.383  -4.947  1.00 83.29           H
ATOM   1980  C   VAL A 125       6.797  27.387  -4.982  1.00 83.88           C
ATOM   1981  O   VAL A 125       5.907  27.144  -5.791  1.00 81.48           O
ATOM   1982  CB  VAL A 125       8.366  29.352  -5.376  1.00 81.44           C
ATOM   1983  HB  VAL A 125       8.129  29.575  -4.430  1.00 81.44           H
ATOM   1984  CG1 VAL A 125       9.814  29.760  -5.661  1.00 73.75           C
ATOM   1985 1HG1 VAL A 125       9.929  30.750  -5.584  1.00 73.75           H
ATOM   1986 2HG1 VAL A 125      10.088  29.489  -6.584  1.00 73.75           H
ATOM   1987 3HG1 VAL A 125      10.442  29.327  -5.015  1.00 73.75           H
ATOM   1988  CG2 VAL A 125       7.438  30.159  -6.293  1.00 72.52           C
ATOM   1989 1HG2 VAL A 125       7.594  31.141  -6.187  1.00 72.52           H
ATOM   1990 2HG2 VAL A 125       6.478  29.976  -6.082  1.00 72.52           H
ATOM   1991 3HG2 VAL A 125       7.591  29.926  -7.253  1.00 72.52           H
ATOM   1992  N   PRO A 126       6.545  27.336  -3.657  1.00 77.72           N
ATOM   1993  CA  PRO A 126       5.230  26.952  -3.128  1.00 77.04           C
ATOM   1994  HA  PRO A 126       5.051  26.010  -3.411  1.00 77.04           H
ATOM   1995  C   PRO A 126       4.057  27.762  -3.704  1.00 77.62           C
ATOM   1996  O   PRO A 126       2.963  27.236  -3.862  1.00 75.50           O
ATOM   1997  CB  PRO A 126       5.348  27.126  -1.612  1.00 75.42           C
ATOM   1998 1HB  PRO A 126       5.094  28.053  -1.335  1.00 75.42           H
ATOM   1999 2HB  PRO A 126       4.776  26.464  -1.128  1.00 75.42           H
ATOM   2000  CG  PRO A 126       6.829  26.863  -1.353  1.00 73.06           C
ATOM   2001 1HG  PRO A 126       7.133  27.313  -0.513  1.00 73.06           H
ATOM   2002 2HG  PRO A 126       7.015  25.882  -1.292  1.00 73.06           H
ATOM   2003  CD  PRO A 126       7.502  27.475  -2.579  1.00 76.25           C
ATOM   2004 1HD  PRO A 126       7.706  28.444  -2.438  1.00 76.25           H
ATOM   2005 2HD  PRO A 126       8.343  26.988  -2.815  1.00 76.25           H
ATOM   2006  N   ALA A 127       4.297  29.018  -4.094  1.00 83.22           N
ATOM   2007  H   ALA A 127       5.203  29.401  -3.912  1.00 83.22           H
ATOM   2008  CA  ALA A 127       3.319  29.865  -4.769  1.00 83.22           C
ATOM   2009  HA  ALA A 127       2.492  29.785  -4.213  1.00 83.22           H
ATOM   2010  C   ALA A 127       2.948  29.390  -6.193  1.00 83.94           C
ATOM   2011  O   ALA A 127       1.970  29.892  -6.752  1.00 79.56           O
ATOM   2012  CB  ALA A 127       3.863  31.298  -4.794  1.00 81.41           C
ATOM   2013 1HB  ALA A 127       4.103  31.606  -3.874  1.00 81.41           H
ATOM   2014 2HB  ALA A 127       3.184  31.933  -5.163  1.00 81.41           H
ATOM   2015 3HB  ALA A 127       4.683  31.360  -5.363  1.00 81.41           H
ATOM   2016  N   ASP A 128       3.703  28.458  -6.788  1.00 84.95           N
ATOM   2017  H   ASP A 128       4.541  28.173  -6.323  1.00 84.95           H
ATOM   2018  CA  ASP A 128       3.387  27.825  -8.075  1.00 84.53           C
ATOM   2019  HA  ASP A 128       2.890  28.525  -8.587  1.00 84.53           H
ATOM   2020  C   ASP A 128       2.454  26.605  -7.909  1.00 85.29           C
ATOM   2021  O   ASP A 128       2.029  26.024  -8.898  1.00 81.95           O
ATOM   2022  CB  ASP A 128       4.679  27.462  -8.833  1.00 84.22           C
ATOM   2023 1HB  ASP A 128       5.191  26.803  -8.282  1.00 84.22           H
ATOM   2024 2HB  ASP A 128       4.424  27.041  -9.704  1.00 84.22           H
ATOM   2025  CG  ASP A 128       5.600  28.661  -9.129  1.00 83.17           C
ATOM   2026  OD1 ASP A 128       5.124  29.738  -9.548  1.00 75.72           O
ATOM   2027  OD2 ASP A 128       6.829  28.537  -8.964  1.00 76.30           O
ATOM   2028  N   SER A 129       2.101  26.231  -6.677  1.00 83.98           N
ATOM   2029  H   SER A 129       2.571  26.650  -5.900  1.00 83.98           H
ATOM   2030  CA  SER A 129       1.058  25.237  -6.406  1.00 83.87           C
ATOM   2031  HA  SER A 129       1.360  24.429  -6.913  1.00 83.87           H
ATOM   2032  C   SER A 129      -0.307  25.732  -6.899  1.00 83.43           C
ATOM   2033  O   SER A 129      -0.593  26.925  -6.824  1.00 79.42           O
ATOM   2034  CB  SER A 129       0.949  24.902  -4.918  1.00 81.98           C
ATOM   2035 1HB  SER A 129       0.639  25.698  -4.398  1.00 81.98           H
ATOM   2036 2HB  SER A 129       0.317  24.141  -4.772  1.00 81.98           H
ATOM   2037  OG  SER A 129       2.202  24.517  -4.394  1.00 75.78           O
ATOM   2038  HG  SER A 129       2.137  24.430  -3.443  1.00 75.78           H
ATOM   2039  N   GLY A 130      -1.160  24.830  -7.362  1.00 82.78           N
ATOM   2040  H   GLY A 130      -0.865  23.875  -7.402  1.00 82.78           H
ATOM   2041  CA  GLY A 130      -2.504  25.158  -7.815  1.00 83.03           C
ATOM   2042 1HA  GLY A 130      -3.096  25.167  -7.009  1.00 83.03           H
ATOM   2043 2HA  GLY A 130      -2.469  26.074  -8.214  1.00 83.03           H
ATOM   2044  C   GLY A 130      -3.057  24.172  -8.846  1.00 84.47           C
ATOM   2045  O   GLY A 130      -2.419  23.177  -9.201  1.00 81.30           O
ATOM   2046  N   LEU A 131      -4.256  24.454  -9.322  1.00 80.84           N
ATOM   2047  H   LEU A 131      -4.742  25.241  -8.942  1.00 80.84           H
ATOM   2048  CA  LEU A 131      -4.910  23.684 -10.368  1.00 83.00           C
ATOM   2049  HA  LEU A 131      -4.528  22.760 -10.346  1.00 83.00           H
ATOM   2050  C   LEU A 131      -4.601  24.306 -11.737  1.00 83.96           C
ATOM   2051  O   LEU A 131      -5.118  25.372 -12.076  1.00 80.44           O
ATOM   2052  CB  LEU A 131      -6.418  23.609 -10.076  1.00 80.20           C
ATOM   2053 1HB  LEU A 131      -6.543  23.258  -9.148  1.00 80.20           H
ATOM   2054 2HB  LEU A 131      -6.798  24.532 -10.138  1.00 80.20           H
ATOM   2055  CG  LEU A 131      -7.186  22.696 -11.052  1.00 74.58           C
ATOM   2056  HG  LEU A 131      -6.935  22.960 -11.984  1.00 74.58           H
ATOM   2057  CD1 LEU A 131      -6.830  21.223 -10.845  1.00 65.64           C
ATOM   2058 1HD1 LEU A 131      -7.333  20.640 -11.483  1.00 65.64           H
ATOM   2059 2HD1 LEU A 131      -7.053  20.927  -9.916  1.00 65.64           H
ATOM   2060 3HD1 LEU A 131      -5.853  21.066 -10.991  1.00 65.64           H
ATOM   2061  CD2 LEU A 131      -8.690  22.856 -10.822  1.00 65.08           C
ATOM   2062 1HD2 LEU A 131      -9.212  22.273 -11.444  1.00 65.08           H
ATOM   2063 2HD2 LEU A 131      -8.977  23.802 -10.974  1.00 65.08           H
ATOM   2064 3HD2 LEU A 131      -8.938  22.606  -9.886  1.00 65.08           H
ATOM   2065  N   TYR A 132      -3.789  23.629 -12.520  1.00 87.20           N
ATOM   2066  H   TYR A 132      -3.342  22.814 -12.150  1.00 87.20           H
ATOM   2067  CA  TYR A 132      -3.507  24.005 -13.899  1.00 87.03           C
ATOM   2068  HA  TYR A 132      -3.595  25.000 -13.947  1.00 87.03           H
ATOM   2069  C   TYR A 132      -4.534  23.373 -14.829  1.00 87.38           C
ATOM   2070  O   TYR A 132      -4.931  22.226 -14.640  1.00 84.88           O
ATOM   2071  CB  TYR A 132      -2.076  23.627 -14.281  1.00 88.18           C
ATOM   2072 1HB  TYR A 132      -1.932  22.666 -14.044  1.00 88.18           H
ATOM   2073 2HB  TYR A 132      -1.974  23.745 -15.269  1.00 88.18           H
ATOM   2074  CG  TYR A 132      -0.995  24.449 -13.594  1.00 87.33           C
ATOM   2075  CD1 TYR A 132      -0.236  25.378 -14.335  1.00 72.76           C
ATOM   2076  HD1 TYR A 132      -0.413  25.497 -15.312  1.00 72.76           H
ATOM   2077  CD2 TYR A 132      -0.751  24.286 -12.223  1.00 72.33           C
ATOM   2078  HD2 TYR A 132      -1.286  23.626 -11.695  1.00 72.33           H
ATOM   2079  CE1 TYR A 132       0.763  26.134 -13.712  1.00 71.44           C
ATOM   2080  HE1 TYR A 132       1.302  26.786 -14.245  1.00 71.44           H
ATOM   2081  CE2 TYR A 132       0.244  25.049 -11.591  1.00 70.43           C
ATOM   2082  HE2 TYR A 132       0.410  24.935 -10.612  1.00 70.43           H
ATOM   2083  CZ  TYR A 132       1.012  25.977 -12.329  1.00 85.54           C
ATOM   2084  OH  TYR A 132       1.973  26.705 -11.724  1.00 86.29           O
ATOM   2085  HH  TYR A 132       2.745  26.158 -11.581  1.00 86.29           H
ATOM   2086  N   ALA A 133      -4.980  24.119 -15.843  1.00 88.04           N
ATOM   2087  H   ALA A 133      -4.650  25.061 -15.908  1.00 88.04           H
ATOM   2088  CA  ALA A 133      -5.911  23.657 -16.857  1.00 88.46           C
ATOM   2089  HA  ALA A 133      -5.975  22.663 -16.772  1.00 88.46           H
ATOM   2090  C   ALA A 133      -5.377  23.975 -18.251  1.00 89.28           C
ATOM   2091  O   ALA A 133      -5.081  25.132 -18.557  1.00 87.95           O
ATOM   2092  CB  ALA A 133      -7.285  24.285 -16.597  1.00 87.42           C
ATOM   2093 1HB  ALA A 133      -7.613  24.063 -15.679  1.00 87.42           H
ATOM   2094 2HB  ALA A 133      -7.961  23.952 -17.254  1.00 87.42           H
ATOM   2095 3HB  ALA A 133      -7.245  25.281 -16.676  1.00 87.42           H
ATOM   2096  N   CYS A 134      -5.288  22.968 -19.098  1.00 90.38           N
ATOM   2097  H   CYS A 134      -5.403  22.044 -18.734  1.00 90.38           H
ATOM   2098  CA  CYS A 134      -5.035  23.106 -20.523  1.00 89.89           C
ATOM   2099  HA  CYS A 134      -4.593  23.989 -20.679  1.00 89.89           H
ATOM   2100  C   CYS A 134      -6.367  23.061 -21.266  1.00 90.01           C
ATOM   2101  O   CYS A 134      -7.011  22.013 -21.317  1.00 88.23           O
ATOM   2102  CB  CYS A 134      -4.102  21.985 -20.974  1.00 88.90           C
ATOM   2103 1HB  CYS A 134      -3.250  22.139 -20.474  1.00 88.90           H
ATOM   2104 2HB  CYS A 134      -4.532  21.143 -20.649  1.00 88.90           H
ATOM   2105  SG  CYS A 134      -3.853  21.978 -22.761  1.00 84.03           S
ATOM   2106  N   VAL A 135      -6.797  24.191 -21.817  1.00 89.30           N
ATOM   2107  H   VAL A 135      -6.228  25.007 -21.711  1.00 89.30           H
ATOM   2108  CA  VAL A 135      -8.040  24.323 -22.565  1.00 89.48           C
ATOM   2109  HA  VAL A 135      -8.589  23.525 -22.318  1.00 89.48           H
ATOM   2110  C   VAL A 135      -7.725  24.318 -24.055  1.00 90.26           C
ATOM   2111  O   VAL A 135      -7.067  25.229 -24.559  1.00 88.67           O
ATOM   2112  CB  VAL A 135      -8.816  25.596 -22.174  1.00 88.65           C
ATOM   2113  HB  VAL A 135      -8.256  26.375 -22.457  1.00 88.65           H
ATOM   2114  CG1 VAL A 135     -10.173  25.648 -22.880  1.00 79.20           C
ATOM   2115 1HG1 VAL A 135     -10.677  26.474 -22.627  1.00 79.20           H
ATOM   2116 2HG1 VAL A 135     -10.735  24.858 -22.635  1.00 79.20           H
ATOM   2117 3HG1 VAL A 135     -10.060  25.649 -23.874  1.00 79.20           H
ATOM   2118  CG2 VAL A 135      -9.062  25.668 -20.660  1.00 78.63           C
ATOM   2119 1HG2 VAL A 135      -9.566  26.497 -20.418  1.00 78.63           H
ATOM   2120 2HG2 VAL A 135      -8.198  25.675 -20.156  1.00 78.63           H
ATOM   2121 3HG2 VAL A 135      -9.594  24.882 -20.346  1.00 78.63           H
ATOM   2122  N   THR A 136      -8.212  23.309 -24.759  1.00 90.40           N
ATOM   2123  H   THR A 136      -8.713  22.594 -24.271  1.00 90.40           H
ATOM   2124  CA  THR A 136      -8.062  23.177 -26.205  1.00 89.96           C
ATOM   2125  HA  THR A 136      -7.364  23.846 -26.459  1.00 89.96           H
ATOM   2126  C   THR A 136      -9.373  23.518 -26.900  1.00 88.97           C
ATOM   2127  O   THR A 136     -10.449  23.181 -26.408  1.00 85.89           O
ATOM   2128  CB  THR A 136      -7.555  21.789 -26.609  1.00 89.30           C
ATOM   2129  HB  THR A 136      -7.512  21.748 -27.607  1.00 89.30           H
ATOM   2130  OG1 THR A 136      -8.455  20.783 -26.235  1.00 76.77           O
ATOM   2131  HG1 THR A 136      -9.333  21.155 -26.150  1.00 76.77           H
ATOM   2132  CG2 THR A 136      -6.210  21.466 -25.963  1.00 77.62           C
ATOM   2133 1HG2 THR A 136      -5.891  20.558 -26.235  1.00 77.62           H
ATOM   2134 2HG2 THR A 136      -6.279  21.482 -24.965  1.00 77.62           H
ATOM   2135 3HG2 THR A 136      -5.514  22.131 -26.234  1.00 77.62           H
ATOM   2136  N   SER A 137      -9.312  24.229 -28.036  1.00 89.07           N
ATOM   2137  H   SER A 137      -8.418  24.557 -28.342  1.00 89.07           H
ATOM   2138  CA  SER A 137     -10.484  24.550 -28.852  1.00 88.47           C
ATOM   2139  HA  SER A 137     -11.252  24.092 -28.405  1.00 88.47           H
ATOM   2140  C   SER A 137     -10.310  24.010 -30.263  1.00 88.04           C
ATOM   2141  O   SER A 137      -9.288  24.262 -30.901  1.00 84.40           O
ATOM   2142  CB  SER A 137     -10.748  26.056 -28.887  1.00 86.54           C
ATOM   2143 1HB  SER A 137      -9.975  26.541 -29.297  1.00 86.54           H
ATOM   2144 2HB  SER A 137     -11.580  26.257 -29.404  1.00 86.54           H
ATOM   2145  OG  SER A 137     -10.926  26.566 -27.575  1.00 73.84           O
ATOM   2146  HG  SER A 137     -10.966  27.522 -27.607  1.00 73.84           H
ATOM   2147  N   SER A 138     -11.319  23.300 -30.746  1.00 88.85           N
ATOM   2148  H   SER A 138     -12.102  23.150 -30.143  1.00 88.85           H
ATOM   2149  CA  SER A 138     -11.385  22.719 -32.081  1.00 87.90           C
ATOM   2150  HA  SER A 138     -10.685  23.181 -32.625  1.00 87.90           H
ATOM   2151  C   SER A 138     -12.752  22.988 -32.725  1.00 88.12           C
ATOM   2152  O   SER A 138     -13.696  23.364 -32.026  1.00 84.57           O
ATOM   2153  CB  SER A 138     -11.079  21.212 -31.999  1.00 84.81           C
ATOM   2154 1HB  SER A 138     -10.830  20.851 -32.898  1.00 84.81           H
ATOM   2155 2HB  SER A 138     -10.338  21.035 -31.352  1.00 84.81           H
ATOM   2156  OG  SER A 138     -12.203  20.482 -31.554  1.00 74.15           O
ATOM   2157  HG  SER A 138     -12.949  21.074 -31.453  1.00 74.15           H
ATOM   2158  N   PRO A 139     -12.924  22.803 -34.047  1.00 88.53           N
ATOM   2159  CA  PRO A 139     -14.227  22.912 -34.704  1.00 87.43           C
ATOM   2160  HA  PRO A 139     -14.573  23.831 -34.516  1.00 87.43           H
ATOM   2161  C   PRO A 139     -15.284  21.937 -34.155  1.00 87.55           C
ATOM   2162  O   PRO A 139     -16.479  22.195 -34.294  1.00 82.31           O
ATOM   2163  CB  PRO A 139     -13.957  22.626 -36.191  1.00 86.93           C
ATOM   2164 1HB  PRO A 139     -14.148  21.670 -36.413  1.00 86.93           H
ATOM   2165 2HB  PRO A 139     -14.507  23.221 -36.777  1.00 86.93           H
ATOM   2166  CG  PRO A 139     -12.478  22.929 -36.360  1.00 84.97           C
ATOM   2167 1HG  PRO A 139     -12.086  22.391 -37.106  1.00 84.97           H
ATOM   2168 2HG  PRO A 139     -12.331  23.902 -36.537  1.00 84.97           H
ATOM   2169  CD  PRO A 139     -11.881  22.521 -35.019  1.00 87.88           C
ATOM   2170 1HD  PRO A 139     -11.656  21.547 -35.000  1.00 87.88           H
ATOM   2171 2HD  PRO A 139     -11.065  23.057 -34.804  1.00 87.88           H
ATOM   2172  N   SER A 140     -14.849  20.835 -33.542  1.00 88.02           N
ATOM   2173  H   SER A 140     -13.860  20.701 -33.485  1.00 88.02           H
ATOM   2174  CA  SER A 140     -15.703  19.807 -32.947  1.00 86.75           C
ATOM   2175  HA  SER A 140     -16.548  19.854 -33.480  1.00 86.75           H
ATOM   2176  C   SER A 140     -16.085  20.087 -31.478  1.00 86.06           C
ATOM   2177  O   SER A 140     -16.963  19.412 -30.949  1.00 79.74           O
ATOM   2178  CB  SER A 140     -15.033  18.435 -33.101  1.00 83.90           C
ATOM   2179 1HB  SER A 140     -15.526  17.741 -32.577  1.00 83.90           H
ATOM   2180 2HB  SER A 140     -14.999  18.165 -34.063  1.00 83.90           H
ATOM   2181  OG  SER A 140     -13.696  18.464 -32.618  1.00 74.18           O
ATOM   2182  HG  SER A 140     -13.702  18.470 -31.661  1.00 74.18           H
ATOM   2183  N   GLY A 141     -15.478  21.095 -30.819  1.00 84.80           N
ATOM   2184  H   GLY A 141     -14.778  21.613 -31.310  1.00 84.80           H
ATOM   2185  CA  GLY A 141     -15.767  21.488 -29.437  1.00 85.48           C
ATOM   2186 1HA  GLY A 141     -16.438  22.229 -29.470  1.00 85.48           H
ATOM   2187 2HA  GLY A 141     -16.168  20.695 -28.978  1.00 85.48           H
ATOM   2188  C   GLY A 141     -14.533  21.954 -28.661  1.00 86.72           C
ATOM   2189  O   GLY A 141     -13.447  22.085 -29.211  1.00 82.59           O
ATOM   2190  N   SER A 142     -14.714  22.232 -27.358  1.00 86.35           N
ATOM   2191  H   SER A 142     -15.647  22.246 -26.999  1.00 86.35           H
ATOM   2192  CA  SER A 142     -13.610  22.515 -26.441  1.00 86.35           C
ATOM   2193  HA  SER A 142     -12.804  22.631 -27.022  1.00 86.35           H
ATOM   2194  C   SER A 142     -13.402  21.343 -25.486  1.00 86.25           C
ATOM   2195  O   SER A 142     -14.381  20.815 -24.959  1.00 81.96           O
ATOM   2196  CB  SER A 142     -13.870  23.804 -25.645  1.00 83.49           C
ATOM   2197 1HB  SER A 142     -13.136  23.969 -24.986  1.00 83.49           H
ATOM   2198 2HB  SER A 142     -13.952  24.590 -26.258  1.00 83.49           H
ATOM   2199  OG  SER A 142     -15.084  23.700 -24.917  1.00 72.59           O
ATOM   2200  HG  SER A 142     -15.821  23.677 -25.527  1.00 72.59           H
ATOM   2201  N   ASP A 143     -12.149  21.005 -25.218  1.00 85.77           N
ATOM   2202  H   ASP A 143     -11.422  21.481 -25.712  1.00 85.77           H
ATOM   2203  CA  ASP A 143     -11.757  19.982 -24.248  1.00 87.22           C
ATOM   2204  HA  ASP A 143     -12.584  19.674 -23.778  1.00 87.22           H
ATOM   2205  C   ASP A 143     -10.807  20.595 -23.204  1.00 88.19           C
ATOM   2206  O   ASP A 143     -10.118  21.573 -23.486  1.00 85.18           O
ATOM   2207  CB  ASP A 143     -11.140  18.783 -24.989  1.00 83.83           C
ATOM   2208 1HB  ASP A 143     -11.637  18.652 -25.847  1.00 83.83           H
ATOM   2209 2HB  ASP A 143     -10.183  18.993 -25.187  1.00 83.83           H
ATOM   2210  CG  ASP A 143     -11.187  17.469 -24.205  1.00 74.74           C
ATOM   2211  OD1 ASP A 143     -11.587  17.502 -23.024  1.00 67.70           O
ATOM   2212  OD2 ASP A 143     -10.889  16.417 -24.833  1.00 65.82           O
ATOM   2213  N   THR A 144     -10.810  20.082 -21.966  1.00 86.68           N
ATOM   2214  H   THR A 144     -11.396  19.294 -21.778  1.00 86.68           H
ATOM   2215  CA  THR A 144      -9.995  20.622 -20.876  1.00 87.20           C
ATOM   2216  HA  THR A 144      -9.297  21.164 -21.343  1.00 87.20           H
ATOM   2217  C   THR A 144      -9.341  19.500 -20.082  1.00 87.64           C
ATOM   2218  O   THR A 144     -10.035  18.682 -19.487  1.00 84.56           O
ATOM   2219  CB  THR A 144     -10.792  21.540 -19.939  1.00 86.10           C
ATOM   2220  HB  THR A 144     -11.498  20.986 -19.499  1.00 86.10           H
ATOM   2221  OG1 THR A 144     -11.439  22.557 -20.671  1.00 75.78           O
ATOM   2222  HG1 THR A 144     -11.586  22.260 -21.569  1.00 75.78           H
ATOM   2223  CG2 THR A 144      -9.907  22.253 -18.915  1.00 74.67           C
ATOM   2224 1HG2 THR A 144     -10.452  22.843 -18.319  1.00 74.67           H
ATOM   2225 2HG2 THR A 144      -9.222  22.823 -19.369  1.00 74.67           H
ATOM   2226 3HG2 THR A 144      -9.425  21.594 -18.337  1.00 74.67           H
ATOM   2227  N   THR A 145      -8.016  19.524 -20.016  1.00 87.75           N
ATOM   2228  H   THR A 145      -7.532  20.204 -20.566  1.00 87.75           H
ATOM   2229  CA  THR A 145      -7.215  18.614 -19.185  1.00 87.71           C
ATOM   2230  HA  THR A 145      -7.814  17.848 -18.950  1.00 87.71           H
ATOM   2231  C   THR A 145      -6.758  19.354 -17.934  1.00 89.05           C
ATOM   2232  O   THR A 145      -6.279  20.480 -18.030  1.00 87.26           O
ATOM   2233  CB  THR A 145      -5.990  18.091 -19.951  1.00 86.74           C
ATOM   2234  HB  THR A 145      -5.370  18.856 -20.124  1.00 86.74           H
ATOM   2235  OG1 THR A 145      -6.356  17.594 -21.209  1.00 76.18           O
ATOM   2236  HG1 THR A 145      -6.439  16.641 -21.164  1.00 76.18           H
ATOM   2237  CG2 THR A 145      -5.304  16.948 -19.207  1.00 74.48           C
ATOM   2238 1HG2 THR A 145      -4.509  16.616 -19.715  1.00 74.48           H
ATOM   2239 2HG2 THR A 145      -5.929  16.178 -19.078  1.00 74.48           H
ATOM   2240 3HG2 THR A 145      -4.991  17.245 -18.305  1.00 74.48           H
ATOM   2241  N   TYR A 146      -6.895  18.730 -16.752  1.00 85.77           N
ATOM   2242  H   TYR A 146      -7.260  17.799 -16.751  1.00 85.77           H
ATOM   2243  CA  TYR A 146      -6.542  19.331 -15.469  1.00 86.61           C
ATOM   2244  HA  TYR A 146      -6.314  20.279 -15.692  1.00 86.61           H
ATOM   2245  C   TYR A 146      -5.317  18.656 -14.836  1.00 87.33           C
ATOM   2246  O   TYR A 146      -5.194  17.433 -14.848  1.00 84.13           O
ATOM   2247  CB  TYR A 146      -7.735  19.274 -14.506  1.00 84.56           C
ATOM   2248 1HB  TYR A 146      -8.040  18.324 -14.436  1.00 84.56           H
ATOM   2249 2HB  TYR A 146      -7.432  19.594 -13.608  1.00 84.56           H
ATOM   2250  CG  TYR A 146      -8.925  20.114 -14.920  1.00 83.22           C
ATOM   2251  CD1 TYR A 146      -8.977  21.484 -14.591  1.00 72.68           C
ATOM   2252  HD1 TYR A 146      -8.220  21.903 -14.089  1.00 72.68           H
ATOM   2253  CD2 TYR A 146      -9.984  19.530 -15.644  1.00 71.30           C
ATOM   2254  HD2 TYR A 146      -9.947  18.561 -15.890  1.00 71.30           H
ATOM   2255  CE1 TYR A 146     -10.077  22.259 -14.961  1.00 70.15           C
ATOM   2256  HE1 TYR A 146     -10.108  23.229 -14.719  1.00 70.15           H
ATOM   2257  CE2 TYR A 146     -11.095  20.309 -16.022  1.00 69.91           C
ATOM   2258  HE2 TYR A 146     -11.847  19.894 -16.534  1.00 69.91           H
ATOM   2259  CZ  TYR A 146     -11.146  21.677 -15.677  1.00 78.53           C
ATOM   2260  OH  TYR A 146     -12.215  22.424 -16.040  1.00 76.39           O
ATOM   2261  HH  TYR A 146     -11.950  23.340 -16.126  1.00 76.39           H
ATOM   2262  N   PHE A 147      -4.474  19.477 -14.208  1.00 86.87           N
ATOM   2263  H   PHE A 147      -4.677  20.456 -14.233  1.00 86.87           H
ATOM   2264  CA  PHE A 147      -3.279  19.054 -13.488  1.00 85.82           C
ATOM   2265  HA  PHE A 147      -3.318  18.057 -13.418  1.00 85.82           H
ATOM   2266  C   PHE A 147      -3.286  19.685 -12.095  1.00 86.37           C
ATOM   2267  O   PHE A 147      -3.291  20.906 -11.960  1.00 83.18           O
ATOM   2268  CB  PHE A 147      -2.020  19.472 -14.264  1.00 86.31           C
ATOM   2269 1HB  PHE A 147      -1.942  20.468 -14.225  1.00 86.31           H
ATOM   2270 2HB  PHE A 147      -1.225  19.058 -13.821  1.00 86.31           H
ATOM   2271  CG  PHE A 147      -1.997  19.066 -15.722  1.00 85.73           C
ATOM   2272  CD1 PHE A 147      -1.420  17.842 -16.103  1.00 73.82           C
ATOM   2273  HD1 PHE A 147      -1.044  17.231 -15.406  1.00 73.82           H
ATOM   2274  CD2 PHE A 147      -2.539  19.912 -16.709  1.00 74.95           C
ATOM   2275  HD2 PHE A 147      -2.955  20.783 -16.446  1.00 74.95           H
ATOM   2276  CE1 PHE A 147      -1.369  17.472 -17.456  1.00 73.70           C
ATOM   2277  HE1 PHE A 147      -0.953  16.602 -17.720  1.00 73.70           H
ATOM   2278  CE2 PHE A 147      -2.497  19.536 -18.062  1.00 73.67           C
ATOM   2279  HE2 PHE A 147      -2.893  20.135 -18.758  1.00 73.67           H
ATOM   2280  CZ  PHE A 147      -1.902  18.323 -18.442  1.00 83.62           C
ATOM   2281  HZ  PHE A 147      -1.857  18.065 -19.407  1.00 83.62           H
ATOM   2282  N   SER A 148      -3.276  18.864 -11.044  1.00 82.47           N
ATOM   2283  H   SER A 148      -3.360  17.881 -11.210  1.00 82.47           H
ATOM   2284  CA  SER A 148      -3.148  19.325  -9.659  1.00 84.05           C
ATOM   2285  HA  SER A 148      -3.535  20.246  -9.607  1.00 84.05           H
ATOM   2286  C   SER A 148      -1.668  19.357  -9.285  1.00 83.85           C
ATOM   2287  O   SER A 148      -1.065  18.306  -9.100  1.00 81.13           O
ATOM   2288  CB  SER A 148      -3.935  18.408  -8.724  1.00 81.84           C
ATOM   2289 1HB  SER A 148      -4.907  18.411  -8.958  1.00 81.84           H
ATOM   2290 2HB  SER A 148      -3.585  17.472  -8.765  1.00 81.84           H
ATOM   2291  OG  SER A 148      -3.811  18.857  -7.387  1.00 70.68           O
ATOM   2292  HG  SER A 148      -3.783  19.814  -7.373  1.00 70.68           H
ATOM   2293  N   VAL A 149      -1.089  20.548  -9.143  1.00 84.35           N
ATOM   2294  H   VAL A 149      -1.656  21.362  -9.269  1.00 84.35           H
ATOM   2295  CA  VAL A 149       0.322  20.743  -8.815  1.00 84.28           C
ATOM   2296  HA  VAL A 149       0.763  19.858  -8.962  1.00 84.28           H
ATOM   2297  C   VAL A 149       0.464  21.142  -7.351  1.00 83.60           C
ATOM   2298  O   VAL A 149      -0.140  22.121  -6.908  1.00 79.92           O
ATOM   2299  CB  VAL A 149       0.973  21.780  -9.745  1.00 84.41           C
ATOM   2300  HB  VAL A 149       0.482  22.641  -9.613  1.00 84.41           H
ATOM   2301  CG1 VAL A 149       2.453  21.980  -9.399  1.00 76.24           C
ATOM   2302 1HG1 VAL A 149       2.875  22.655 -10.005  1.00 76.24           H
ATOM   2303 2HG1 VAL A 149       2.961  21.124  -9.491  1.00 76.24           H
ATOM   2304 3HG1 VAL A 149       2.561  22.302  -8.458  1.00 76.24           H
ATOM   2305  CG2 VAL A 149       0.873  21.338 -11.217  1.00 74.45           C
ATOM   2306 1HG2 VAL A 149       1.296  22.012 -11.823  1.00 74.45           H
ATOM   2307 2HG2 VAL A 149      -0.082  21.231 -11.495  1.00 74.45           H
ATOM   2308 3HG2 VAL A 149       1.335  20.463 -11.360  1.00 74.45           H
ATOM   2309  N   ASN A 150       1.282  20.415  -6.600  1.00 80.89           N
ATOM   2310  H   ASN A 150       1.670  19.585  -7.001  1.00 80.89           H
ATOM   2311  CA  ASN A 150       1.653  20.745  -5.231  1.00 81.08           C
ATOM   2312  HA  ASN A 150       1.230  21.623  -5.005  1.00 81.08           H
ATOM   2313  C   ASN A 150       3.181  20.896  -5.132  1.00 80.24           C
ATOM   2314  O   ASN A 150       3.907  19.917  -5.311  1.00 77.91           O
ATOM   2315  CB  ASN A 150       1.097  19.676  -4.282  1.00 77.76           C
ATOM   2316 1HB  ASN A 150       0.114  19.581  -4.440  1.00 77.76           H
ATOM   2317 2HB  ASN A 150       1.551  18.805  -4.472  1.00 77.76           H
ATOM   2318  CG  ASN A 150       1.313  20.016  -2.825  1.00 68.75           C
ATOM   2319  OD1 ASN A 150       1.691  21.117  -2.441  1.00 61.31           O
ATOM   2320  ND2 ASN A 150       1.067  19.091  -1.927  1.00 59.68           N
ATOM   2321 1HD2 ASN A 150       1.189  19.293  -0.955  1.00 59.68           H
ATOM   2322 2HD2 ASN A 150       0.757  18.185  -2.215  1.00 59.68           H
ATOM   2323  N   VAL A 151       3.654  22.119  -4.852  1.00 79.60           N
ATOM   2324  H   VAL A 151       2.998  22.870  -4.781  1.00 79.60           H
ATOM   2325  CA  VAL A 151       5.072  22.425  -4.644  1.00 78.60           C
ATOM   2326  HA  VAL A 151       5.592  21.663  -5.029  1.00 78.60           H
ATOM   2327  C   VAL A 151       5.327  22.523  -3.146  1.00 76.20           C
ATOM   2328  O   VAL A 151       4.983  23.525  -2.514  1.00 71.75           O
ATOM   2329  CB  VAL A 151       5.508  23.699  -5.395  1.00 78.58           C
ATOM   2330  HB  VAL A 151       5.022  24.462  -4.969  1.00 78.58           H
ATOM   2331  CG1 VAL A 151       7.022  23.889  -5.287  1.00 71.44           C
ATOM   2332 1HG1 VAL A 151       7.315  24.713  -5.771  1.00 71.44           H
ATOM   2333 2HG1 VAL A 151       7.510  23.111  -5.682  1.00 71.44           H
ATOM   2334 3HG1 VAL A 151       7.305  23.977  -4.332  1.00 71.44           H
ATOM   2335  CG2 VAL A 151       5.147  23.656  -6.883  1.00 70.55           C
ATOM   2336 1HG2 VAL A 151       5.440  24.492  -7.347  1.00 70.55           H
ATOM   2337 2HG2 VAL A 151       4.159  23.564  -7.010  1.00 70.55           H
ATOM   2338 3HG2 VAL A 151       5.589  22.882  -7.337  1.00 70.55           H
ATOM   2339  N   SER A 152       5.898  21.478  -2.544  1.00 71.86           N
ATOM   2340  H   SER A 152       6.166  20.696  -3.106  1.00 71.86           H
ATOM   2341  CA  SER A 152       6.153  21.417  -1.103  1.00 71.16           C
ATOM   2342  HA  SER A 152       6.330  22.366  -0.843  1.00 71.16           H
ATOM   2343  C   SER A 152       7.397  20.606  -0.754  1.00 70.83           C
ATOM   2344  O   SER A 152       7.771  19.675  -1.463  1.00 65.24           O
ATOM   2345  CB  SER A 152       4.923  20.871  -0.366  1.00 64.53           C
ATOM   2346 1HB  SER A 152       5.018  21.007   0.620  1.00 64.53           H
ATOM   2347 2HB  SER A 152       4.093  21.326  -0.687  1.00 64.53           H
ATOM   2348  OG  SER A 152       4.748  19.477  -0.583  1.00 56.90           O
ATOM   2349  HG  SER A 152       4.709  19.025   0.260  1.00 56.90           H
ATOM   2350  N   ASP A 153       8.014  20.923   0.398  1.00 61.24           N
ATOM   2351  H   ASP A 153       7.657  21.697   0.920  1.00 61.24           H
ATOM   2352  CA  ASP A 153       9.180  20.207   0.943  1.00 60.02           C
ATOM   2353  HA  ASP A 153       9.747  20.014   0.142  1.00 60.02           H
ATOM   2354  C   ASP A 153       8.824  18.853   1.595  1.00 56.97           C
ATOM   2355  O   ASP A 153       9.682  18.192   2.179  1.00 52.49           O
ATOM   2356  CB  ASP A 153       9.920  21.111   1.942  1.00 56.10           C
ATOM   2357 1HB  ASP A 153       9.244  21.568   2.520  1.00 56.10           H
ATOM   2358 2HB  ASP A 153      10.513  20.540   2.510  1.00 56.10           H
ATOM   2359  CG  ASP A 153      10.781  22.181   1.262  1.00 52.18           C
ATOM   2360  OD1 ASP A 153      11.453  21.835   0.268  1.00 47.88           O
ATOM   2361  OD2 ASP A 153      10.781  23.329   1.762  1.00 47.65           O
ATOM   2362  N   ALA A 154       7.572  18.409   1.522  1.00 52.40           N
ATOM   2363  H   ALA A 154       6.901  18.956   1.021  1.00 52.40           H
ATOM   2364  CA  ALA A 154       7.131  17.163   2.138  1.00 52.35           C
ATOM   2365  HA  ALA A 154       7.518  17.140   3.060  1.00 52.35           H
ATOM   2366  C   ALA A 154       7.685  15.943   1.374  1.00 50.70           C
ATOM   2367  O   ALA A 154       7.099  15.491   0.385  1.00 46.78           O
ATOM   2368  CB  ALA A 154       5.608  17.169   2.261  1.00 46.79           C
ATOM   2369 1HB  ALA A 154       5.292  17.975   2.762  1.00 46.79           H
ATOM   2370 2HB  ALA A 154       5.285  16.358   2.748  1.00 46.79           H
ATOM   2371 3HB  ALA A 154       5.176  17.178   1.359  1.00 46.79           H
ATOM   2372  N   LEU A 155       8.794  15.381   1.866  1.00 41.05           N
ATOM   2373  H   LEU A 155       9.324  15.896   2.540  1.00 41.05           H
ATOM   2374  CA  LEU A 155       9.277  14.058   1.475  1.00 43.13           C
ATOM   2375  HA  LEU A 155       9.283  14.047   0.475  1.00 43.13           H
ATOM   2376  C   LEU A 155       8.323  12.972   2.025  1.00 42.32           C
ATOM   2377  O   LEU A 155       7.887  13.084   3.177  1.00 39.25           O
ATOM   2378  CB  LEU A 155      10.705  13.838   2.021  1.00 39.33           C
ATOM   2379 1HB  LEU A 155      10.716  14.106   2.984  1.00 39.33           H
ATOM   2380 2HB  LEU A 155      10.923  12.865   1.943  1.00 39.33           H
ATOM   2381  CG  LEU A 155      11.801  14.637   1.287  1.00 35.13           C
ATOM   2382  HG  LEU A 155      11.466  15.570   1.154  1.00 35.13           H
ATOM   2383  CD1 LEU A 155      13.085  14.631   2.117  1.00 32.13           C
ATOM   2384 1HD1 LEU A 155      13.810  15.144   1.659  1.00 32.13           H
ATOM   2385 2HD1 LEU A 155      13.414  13.698   2.262  1.00 32.13           H
ATOM   2386 3HD1 LEU A 155      12.934  15.047   3.014  1.00 32.13           H
ATOM   2387  CD2 LEU A 155      12.125  14.018  -0.074  1.00 33.28           C
ATOM   2388 1HD2 LEU A 155      12.836  14.540  -0.545  1.00 33.28           H
ATOM   2389 2HD2 LEU A 155      11.316  14.001  -0.662  1.00 33.28           H
ATOM   2390 3HD2 LEU A 155      12.451  13.078   0.028  1.00 33.28           H
ATOM   2391  N   PRO A 156       8.048  11.880   1.276  1.00 33.96           N
ATOM   2392  CA  PRO A 156       7.551  10.659   1.900  1.00 35.70           C
ATOM   2393  HA  PRO A 156       6.706  10.816   2.411  1.00 35.70           H
ATOM   2394  C   PRO A 156       8.628  10.177   2.884  1.00 35.73           C
ATOM   2395  O   PRO A 156       9.766   9.922   2.502  1.00 33.34           O
ATOM   2396  CB  PRO A 156       7.276   9.678   0.755  1.00 31.88           C
ATOM   2397 1HB  PRO A 156       7.483   8.739   1.030  1.00 31.88           H
ATOM   2398 2HB  PRO A 156       6.324   9.736   0.454  1.00 31.88           H
ATOM   2399  CG  PRO A 156       8.226  10.146  -0.346  1.00 31.90           C
ATOM   2400 1HG  PRO A 156       9.106   9.676  -0.275  1.00 31.90           H
ATOM   2401 2HG  PRO A 156       7.829   9.976  -1.248  1.00 31.90           H
ATOM   2402  CD  PRO A 156       8.399  11.644  -0.110  1.00 32.51           C
ATOM   2403 1HD  PRO A 156       9.345  11.928  -0.264  1.00 32.51           H
ATOM   2404 2HD  PRO A 156       7.791  12.176  -0.700  1.00 32.51           H
ATOM   2405  N   SER A 157       8.285  10.120   4.169  1.00 31.07           N
ATOM   2406  H   SER A 157       7.337  10.332   4.407  1.00 31.07           H
ATOM   2407  CA  SER A 157       9.192   9.771   5.252  1.00 35.25           C
ATOM   2408  HA  SER A 157       9.950  10.421   5.198  1.00 35.25           H
ATOM   2409  C   SER A 157       9.732   8.343   5.070  1.00 35.09           C
ATOM   2410  O   SER A 157       9.026   7.370   5.354  1.00 32.14           O
ATOM   2411  CB  SER A 157       8.467   9.913   6.595  1.00 31.69           C
ATOM   2412 1HB  SER A 157       9.049   9.605   7.348  1.00 31.69           H
ATOM   2413 2HB  SER A 157       8.192  10.861   6.752  1.00 31.69           H
ATOM   2414  OG  SER A 157       7.295   9.121   6.612  1.00 28.20           O
ATOM   2415  HG  SER A 157       6.525   9.690   6.616  1.00 28.20           H
ATOM   2416  N   SER A 158      10.979   8.203   4.633  1.00 31.30           N
ATOM   2417  H   SER A 158      11.360   8.895   4.020  1.00 31.30           H
ATOM   2418  CA  SER A 158      11.810   7.066   5.023  1.00 35.59           C
ATOM   2419  HA  SER A 158      11.243   6.245   4.957  1.00 35.59           H
ATOM   2420  C   SER A 158      12.277   7.304   6.459  1.00 35.16           C
ATOM   2421  O   SER A 158      12.726   8.407   6.791  1.00 32.48           O
ATOM   2422  CB  SER A 158      12.991   6.873   4.072  1.00 32.23           C
ATOM   2423 1HB  SER A 158      13.567   6.114   4.374  1.00 32.23           H
ATOM   2424 2HB  SER A 158      12.670   6.698   3.141  1.00 32.23           H
ATOM   2425  OG  SER A 158      13.808   8.012   4.017  1.00 29.44           O
ATOM   2426  HG  SER A 158      14.727   7.745   4.004  1.00 29.44           H
ATOM   2427  N   GLU A 159      12.130   6.288   7.294  1.00 31.31           N
ATOM   2428  H   GLU A 159      11.709   5.455   6.935  1.00 31.31           H
ATOM   2429  CA  GLU A 159      12.534   6.284   8.701  1.00 33.06           C
ATOM   2430  HA  GLU A 159      12.027   7.020   9.150  1.00 33.06           H
ATOM   2431  C   GLU A 159      14.031   6.605   8.858  1.00 32.43           C
ATOM   2432  O   GLU A 159      14.852   6.154   8.058  1.00 29.87           O
ATOM   2433  CB  GLU A 159      12.163   4.911   9.312  1.00 30.43           C
ATOM   2434 1HB  GLU A 159      12.613   4.189   8.787  1.00 30.43           H
ATOM   2435 2HB  GLU A 159      12.479   4.881  10.260  1.00 30.43           H
ATOM   2436  CG  GLU A 159      10.643   4.667   9.288  1.00 27.26           C
ATOM   2437 1HG  GLU A 159      10.208   5.351   9.873  1.00 27.26           H
ATOM   2438 2HG  GLU A 159      10.324   4.781   8.347  1.00 27.26           H
ATOM   2439  CD  GLU A 159      10.212   3.271   9.777  1.00 24.84           C
ATOM   2440  OE1 GLU A 159       9.086   3.181  10.319  1.00 22.26           O
ATOM   2441  OE2 GLU A 159      10.958   2.294   9.543  1.00 25.21           O
ATOM   2442  N   ASP A 160      14.341   7.365   9.914  1.00 31.15           N
ATOM   2443  H   ASP A 160      13.559   7.742  10.410  1.00 31.15           H
ATOM   2444  CA  ASP A 160      15.651   7.727  10.452  1.00 32.84           C
ATOM   2445  HA  ASP A 160      15.382   8.143  11.321  1.00 32.84           H
ATOM   2446  C   ASP A 160      16.400   8.859   9.724  1.00 31.65           C
ATOM   2447  O   ASP A 160      17.224   8.615   8.840  1.00 28.40           O
ATOM   2448  CB  ASP A 160      16.517   6.485  10.733  1.00 29.54           C
ATOM   2449 1HB  ASP A 160      16.820   6.105   9.859  1.00 29.54           H
ATOM   2450 2HB  ASP A 160      17.313   6.768  11.268  1.00 29.54           H
ATOM   2451  CG  ASP A 160      15.791   5.383  11.505  1.00 26.47           C
ATOM   2452  OD1 ASP A 160      14.907   5.710  12.326  1.00 24.42           O
ATOM   2453  OD2 ASP A 160      16.123   4.186  11.266  1.00 23.91           O
ATOM   2454  N   ASP A 161      16.128  10.101  10.126  1.00 33.02           N
ATOM   2455  H   ASP A 161      15.169  10.384  10.123  1.00 33.02           H
ATOM   2456  CA  ASP A 161      17.124  11.091  10.574  1.00 35.49           C
ATOM   2457  HA  ASP A 161      17.663  10.620  11.272  1.00 35.49           H
ATOM   2458  C   ASP A 161      16.373  12.311  11.157  1.00 34.13           C
ATOM   2459  O   ASP A 161      15.738  13.089  10.439  1.00 31.16           O
ATOM   2460  CB  ASP A 161      18.119  11.519   9.464  1.00 32.60           C
ATOM   2461 1HB  ASP A 161      17.639  11.496   8.587  1.00 32.60           H
ATOM   2462 2HB  ASP A 161      18.419  12.454   9.656  1.00 32.60           H
ATOM   2463  CG  ASP A 161      19.376  10.626   9.347  1.00 29.67           C
ATOM   2464  OD1 ASP A 161      19.793  10.019  10.365  1.00 27.53           O
ATOM   2465  OD2 ASP A 161      20.004  10.608   8.250  1.00 26.56           O
ATOM   2466  N   ASP A 162      16.409  12.427  12.483  1.00 29.40           N
ATOM   2467  H   ASP A 162      16.715  11.637  13.015  1.00 29.40           H
ATOM   2468  CA  ASP A 162      16.030  13.633  13.207  1.00 31.77           C
ATOM   2469  HA  ASP A 162      15.126  13.888  12.863  1.00 31.77           H
ATOM   2470  C   ASP A 162      17.063  14.732  12.921  1.00 30.91           C
ATOM   2471  O   ASP A 162      18.194  14.659  13.396  1.00 27.99           O
ATOM   2472  CB  ASP A 162      15.966  13.359  14.730  1.00 28.45           C
ATOM   2473 1HB  ASP A 162      16.811  12.899  15.003  1.00 28.45           H
ATOM   2474 2HB  ASP A 162      15.895  14.236  15.205  1.00 28.45           H
ATOM   2475  CG  ASP A 162      14.798  12.490  15.186  1.00 25.48           C
ATOM   2476  OD1 ASP A 162      13.652  12.746  14.735  1.00 23.54           O
ATOM   2477  OD2 ASP A 162      15.034  11.573  16.009  1.00 22.63           O
ATOM   2478  N   ASP A 163      16.697  15.728  12.137  1.00 34.44           N
ATOM   2479  H   ASP A 163      15.910  15.577  11.539  1.00 34.44           H
ATOM   2480  CA  ASP A 163      17.350  17.037  12.072  1.00 37.18           C
ATOM   2481  HA  ASP A 163      17.778  17.189  12.963  1.00 37.18           H
ATOM   2482  C   ASP A 163      16.258  18.081  11.783  1.00 35.53           C
ATOM   2483  O   ASP A 163      15.927  18.378  10.630  1.00 32.23           O
ATOM   2484  CB  ASP A 163      18.480  17.084  11.017  1.00 34.32           C
ATOM   2485 1HB  ASP A 163      18.266  16.403  10.317  1.00 34.32           H
ATOM   2486 2HB  ASP A 163      18.472  17.996  10.608  1.00 34.32           H
ATOM   2487  CG  ASP A 163      19.917  16.811  11.497  1.00 31.37           C
ATOM   2488  OD1 ASP A 163      20.224  17.009  12.695  1.00 29.39           O
ATOM   2489  OD2 ASP A 163      20.775  16.585  10.595  1.00 28.75           O
ATOM   2490  N   ASP A 164      15.681  18.621  12.857  1.00 33.12           N
ATOM   2491  H   ASP A 164      15.783  18.148  13.732  1.00 33.12           H
ATOM   2492  CA  ASP A 164      14.908  19.862  12.833  1.00 35.27           C
ATOM   2493  HA  ASP A 164      14.162  19.719  12.182  1.00 35.27           H
ATOM   2494  C   ASP A 164      15.833  21.007  12.380  1.00 34.31           C
ATOM   2495  O   ASP A 164      16.638  21.523  13.152  1.00 30.89           O
ATOM   2496  CB  ASP A 164      14.319  20.170  14.230  1.00 31.21           C
ATOM   2497 1HB  ASP A 164      15.019  19.974  14.917  1.00 31.21           H
ATOM   2498 2HB  ASP A 164      14.080  21.140  14.264  1.00 31.21           H
ATOM   2499  CG  ASP A 164      13.068  19.366  14.591  1.00 27.46           C
ATOM   2500  OD1 ASP A 164      12.205  19.206  13.694  1.00 25.18           O
ATOM   2501  OD2 ASP A 164      12.962  18.990  15.773  1.00 23.96           O
ATOM   2502  N   ASP A 165      15.747  21.378  11.119  1.00 36.92           N
ATOM   2503  H   ASP A 165      15.172  20.834  10.508  1.00 36.92           H
ATOM   2504  CA  ASP A 165      16.445  22.542  10.556  1.00 39.15           C
ATOM   2505  HA  ASP A 165      17.115  22.865  11.224  1.00 39.15           H
ATOM   2506  C   ASP A 165      15.443  23.683  10.356  1.00 37.60           C
ATOM   2507  O   ASP A 165      14.952  23.942   9.261  1.00 34.61           O
ATOM   2508  CB  ASP A 165      17.250  22.133   9.301  1.00 35.97           C
ATOM   2509 1HB  ASP A 165      17.270  21.134   9.252  1.00 35.97           H
ATOM   2510 2HB  ASP A 165      16.783  22.498   8.495  1.00 35.97           H
ATOM   2511  CG  ASP A 165      18.699  22.638   9.279  1.00 32.41           C
ATOM   2512  OD1 ASP A 165      19.205  23.276  10.224  1.00 30.56           O
ATOM   2513  OD2 ASP A 165      19.449  22.285   8.316  1.00 30.05           O
ATOM   2514  N   ASP A 166      15.138  24.359  11.468  1.00 33.98           N
ATOM   2515  H   ASP A 166      15.386  23.952  12.347  1.00 33.98           H
ATOM   2516  CA  ASP A 166      14.463  25.659  11.478  1.00 37.55           C
ATOM   2517  HA  ASP A 166      13.688  25.619  10.847  1.00 37.55           H
ATOM   2518  C   ASP A 166      15.446  26.727  10.976  1.00 37.01           C
ATOM   2519  O   ASP A 166      16.201  27.332  11.737  1.00 33.78           O
ATOM   2520  CB  ASP A 166      13.915  25.948  12.894  1.00 33.48           C
ATOM   2521 1HB  ASP A 166      13.375  25.161  13.193  1.00 33.48           H
ATOM   2522 2HB  ASP A 166      14.688  26.077  13.515  1.00 33.48           H
ATOM   2523  CG  ASP A 166      13.027  27.195  12.970  1.00 28.47           C
ATOM   2524  OD1 ASP A 166      12.520  27.632  11.908  1.00 25.77           O
ATOM   2525  OD2 ASP A 166      12.809  27.685  14.103  1.00 24.49           O
ATOM   2526  N   SER A 167      15.500  26.931   9.657  1.00 35.83           N
ATOM   2527  H   SER A 167      15.058  26.267   9.055  1.00 35.83           H
ATOM   2528  CA  SER A 167      16.174  28.078   9.051  1.00 41.52           C
ATOM   2529  HA  SER A 167      16.671  28.521   9.797  1.00 41.52           H
ATOM   2530  C   SER A 167      15.140  29.067   8.516  1.00 39.78           C
ATOM   2531  O   SER A 167      14.819  29.105   7.328  1.00 36.56           O
ATOM   2532  CB  SER A 167      17.248  27.671   8.029  1.00 39.10           C
ATOM   2533 1HB  SER A 167      17.767  28.471   7.728  1.00 39.10           H
ATOM   2534 2HB  SER A 167      17.873  26.998   8.426  1.00 39.10           H
ATOM   2535  OG  SER A 167      16.718  27.085   6.873  1.00 35.27           O
ATOM   2536  HG  SER A 167      16.597  26.146   7.017  1.00 35.27           H
ATOM   2537  N   SER A 168      14.633  29.910   9.422  1.00 33.03           N
ATOM   2538  H   SER A 168      14.710  29.681  10.392  1.00 33.03           H
ATOM   2539  CA  SER A 168      13.971  31.154   9.039  1.00 42.49           C
ATOM   2540  HA  SER A 168      13.251  30.920   8.386  1.00 42.49           H
ATOM   2541  C   SER A 168      14.989  32.078   8.363  1.00 41.57           C
ATOM   2542  O   SER A 168      15.829  32.691   9.021  1.00 37.98           O
ATOM   2543  CB  SER A 168      13.325  31.810  10.269  1.00 37.31           C
ATOM   2544 1HB  SER A 168      12.896  32.679  10.022  1.00 37.31           H
ATOM   2545 2HB  SER A 168      12.641  31.204  10.674  1.00 37.31           H
ATOM   2546  OG  SER A 168      14.283  32.087  11.271  1.00 31.79           O
ATOM   2547  HG  SER A 168      13.847  32.150  12.121  1.00 31.79           H
ATOM   2548  N   SER A 169      14.933  32.190   7.036  1.00 36.71           N
ATOM   2549  H   SER A 169      14.377  31.535   6.524  1.00 36.71           H
ATOM   2550  CA  SER A 169      15.649  33.230   6.294  1.00 43.85           C
ATOM   2551  HA  SER A 169      16.544  33.346   6.726  1.00 43.85           H
ATOM   2552  C   SER A 169      14.868  34.544   6.396  1.00 41.85           C
ATOM   2553  O   SER A 169      13.930  34.771   5.634  1.00 38.55           O
ATOM   2554  CB  SER A 169      15.896  32.794   4.847  1.00 40.70           C
ATOM   2555 1HB  SER A 169      16.262  33.551   4.306  1.00 40.70           H
ATOM   2556 2HB  SER A 169      16.530  32.022   4.812  1.00 40.70           H
ATOM   2557  OG  SER A 169      14.699  32.380   4.232  1.00 36.27           O
ATOM   2558  HG  SER A 169      14.840  32.286   3.290  1.00 36.27           H
ATOM   2559  N   GLU A 170      15.250  35.400   7.352  1.00 38.48           N
ATOM   2560  H   GLU A 170      15.821  35.067   8.102  1.00 38.48           H
ATOM   2561  CA  GLU A 170      14.856  36.809   7.332  1.00 42.75           C
ATOM   2562  HA  GLU A 170      13.857  36.810   7.295  1.00 42.75           H
ATOM   2563  C   GLU A 170      15.441  37.485   6.092  1.00 39.80           C
ATOM   2564  O   GLU A 170      16.666  37.591   5.935  1.00 38.05           O
ATOM   2565  CB  GLU A 170      15.326  37.540   8.606  1.00 40.72           C
ATOM   2566 1HB  GLU A 170      16.293  37.329   8.748  1.00 40.72           H
ATOM   2567 2HB  GLU A 170      15.217  38.523   8.459  1.00 40.72           H
ATOM   2568  CG  GLU A 170      14.563  37.162   9.887  1.00 36.37           C
ATOM   2569 1HG  GLU A 170      13.584  37.281   9.721  1.00 36.37           H
ATOM   2570 2HG  GLU A 170      14.751  36.203  10.098  1.00 36.37           H
ATOM   2571  CD  GLU A 170      14.964  38.021  11.102  1.00 33.96           C
ATOM   2572  OE1 GLU A 170      14.186  38.045  12.086  1.00 31.14           O
ATOM   2573  OE2 GLU A 170      16.039  38.663  11.074  1.00 36.14           O
ATOM   2574  N   GLU A 171      14.576  37.962   5.206  1.00 39.93           N
ATOM   2575  H   GLU A 171      13.620  37.678   5.282  1.00 39.93           H
ATOM   2576  CA  GLU A 171      14.939  38.881   4.121  1.00 42.85           C
ATOM   2577  HA  GLU A 171      15.636  38.418   3.574  1.00 42.85           H
ATOM   2578  C   GLU A 171      15.502  40.177   4.722  1.00 39.72           C
ATOM   2579  O   GLU A 171      14.791  40.954   5.355  1.00 37.69           O
ATOM   2580  CB  GLU A 171      13.713  39.186   3.241  1.00 40.60           C
ATOM   2581 1HB  GLU A 171      12.967  39.489   3.834  1.00 40.60           H
ATOM   2582 2HB  GLU A 171      13.954  39.920   2.607  1.00 40.60           H
ATOM   2583  CG  GLU A 171      13.225  37.975   2.422  1.00 35.79           C
ATOM   2584 1HG  GLU A 171      13.990  37.629   1.879  1.00 35.79           H
ATOM   2585 2HG  GLU A 171      12.918  37.265   3.056  1.00 35.79           H
ATOM   2586  CD  GLU A 171      12.062  38.319   1.469  1.00 33.53           C
ATOM   2587  OE1 GLU A 171      11.849  37.514   0.525  1.00 30.72           O
ATOM   2588  OE2 GLU A 171      11.408  39.358   1.669  1.00 33.33           O
ATOM   2589  N   LYS A 172      16.809  40.447   4.530  1.00 40.66           N
ATOM   2590  H   LYS A 172      17.403  39.711   4.206  1.00 40.66           H
ATOM   2591  CA  LYS A 172      17.400  41.760   4.771  1.00 44.61           C
ATOM   2592  HA  LYS A 172      16.762  42.229   5.381  1.00 44.61           H
ATOM   2593  C   LYS A 172      17.489  42.536   3.466  1.00 41.99           C
ATOM   2594  O   LYS A 172      18.100  42.095   2.493  1.00 39.43           O
ATOM   2595  CB  LYS A 172      18.745  41.677   5.511  1.00 42.46           C
ATOM   2596 1HB  LYS A 172      19.264  40.890   5.178  1.00 42.46           H
ATOM   2597 2HB  LYS A 172      19.269  42.514   5.351  1.00 42.46           H
ATOM   2598  CG  LYS A 172      18.479  41.518   7.013  1.00 38.09           C
ATOM   2599 1HG  LYS A 172      17.895  42.271   7.317  1.00 38.09           H
ATOM   2600 2HG  LYS A 172      18.009  40.649   7.166  1.00 38.09           H
ATOM   2601  CD  LYS A 172      19.778  41.532   7.836  1.00 35.91           C
ATOM   2602 1HD  LYS A 172      20.361  40.763   7.575  1.00 35.91           H
ATOM   2603 2HD  LYS A 172      20.271  42.389   7.689  1.00 35.91           H
ATOM   2604  CE  LYS A 172      19.382  41.407   9.302  1.00 31.47           C
ATOM   2605 1HE  LYS A 172      18.900  42.236   9.586  1.00 31.47           H
ATOM   2606 2HE  LYS A 172      18.781  40.616   9.416  1.00 31.47           H
ATOM   2607  NZ  LYS A 172      20.547  41.228  10.194  1.00 30.93           N
ATOM   2608 1HZ  LYS A 172      20.259  41.149  11.148  1.00 30.93           H
ATOM   2609 2HZ  LYS A 172      21.173  42.004  10.125  1.00 30.93           H
ATOM   2610 3HZ  LYS A 172      21.056  40.401   9.957  1.00 30.93           H
ATOM   2611  N   GLU A 173      16.873  43.709   3.520  1.00 39.50           N
ATOM   2612  H   GLU A 173      16.358  43.911   4.353  1.00 39.50           H
ATOM   2613  CA  GLU A 173      16.874  44.736   2.479  1.00 43.24           C
ATOM   2614  HA  GLU A 173      16.341  44.343   1.730  1.00 43.24           H
ATOM   2615  C   GLU A 173      18.284  45.046   1.955  1.00 40.57           C
ATOM   2616  O   GLU A 173      19.262  45.142   2.700  1.00 39.04           O
ATOM   2617  CB  GLU A 173      16.229  46.016   3.036  1.00 41.21           C
ATOM   2618 1HB  GLU A 173      16.710  46.272   3.874  1.00 41.21           H
ATOM   2619 2HB  GLU A 173      16.333  46.742   2.357  1.00 41.21           H
ATOM   2620  CG  GLU A 173      14.730  45.864   3.361  1.00 36.14           C
ATOM   2621 1HG  GLU A 173      14.242  45.623   2.522  1.00 36.14           H
ATOM   2622 2HG  GLU A 173      14.620  45.131   4.033  1.00 36.14           H
ATOM   2623  CD  GLU A 173      14.113  47.148   3.933  1.00 32.69           C
ATOM   2624  OE1 GLU A 173      12.921  47.407   3.638  1.00 28.93           O
ATOM   2625  OE2 GLU A 173      14.829  47.870   4.673  1.00 33.50           O
ATOM   2626  N   THR A 174      18.378  45.220   0.642  1.00 44.76           N
ATOM   2627  H   THR A 174      17.538  45.095   0.114  1.00 44.76           H
ATOM   2628  CA  THR A 174      19.578  45.575  -0.116  1.00 48.60           C
ATOM   2629  HA  THR A 174      20.271  44.918   0.180  1.00 48.60           H
ATOM   2630  C   THR A 174      20.047  47.000   0.196  1.00 48.13           C
ATOM   2631  O   THR A 174      19.450  47.963  -0.290  1.00 43.84           O
ATOM   2632  CB  THR A 174      19.290  45.471  -1.621  1.00 44.52           C
ATOM   2633  HB  THR A 174      20.004  45.969  -2.113  1.00 44.52           H
ATOM   2634  OG1 THR A 174      18.061  46.095  -1.929  1.00 40.19           O
ATOM   2635  HG1 THR A 174      18.192  47.041  -1.999  1.00 40.19           H
ATOM   2636  CG2 THR A 174      19.196  44.021  -2.105  1.00 39.41           C
ATOM   2637 1HG2 THR A 174      19.008  43.982  -3.086  1.00 39.41           H
ATOM   2638 2HG2 THR A 174      18.463  43.532  -1.632  1.00 39.41           H
ATOM   2639 3HG2 THR A 174      20.051  43.531  -1.936  1.00 39.41           H
ATOM   2640  N   ASP A 175      21.157  47.133   0.931  1.00 51.79           N
ATOM   2641  H   ASP A 175      21.462  46.353   1.478  1.00 51.79           H
ATOM   2642  CA  ASP A 175      21.945  48.362   0.973  1.00 56.50           C
ATOM   2643  HA  ASP A 175      21.324  49.089   0.680  1.00 56.50           H
ATOM   2644  C   ASP A 175      23.117  48.290  -0.031  1.00 56.04           C
ATOM   2645  O   ASP A 175      23.875  47.319  -0.093  1.00 52.25           O
ATOM   2646  CB  ASP A 175      22.381  48.704   2.406  1.00 52.25           C
ATOM   2647 1HB  ASP A 175      21.616  48.519   3.023  1.00 52.25           H
ATOM   2648 2HB  ASP A 175      23.155  48.120   2.650  1.00 52.25           H
ATOM   2649  CG  ASP A 175      22.804  50.175   2.576  1.00 44.70           C
ATOM   2650  OD1 ASP A 175      22.632  50.952   1.609  1.00 42.32           O
ATOM   2651  OD2 ASP A 175      23.325  50.512   3.662  1.00 41.15           O
ATOM   2652  N   ASN A 176      23.231  49.316  -0.884  1.00 55.90           N
ATOM   2653  H   ASN A 176      22.637  50.104  -0.724  1.00 55.90           H
ATOM   2654  CA  ASN A 176      24.140  49.397  -2.028  1.00 62.10           C
ATOM   2655  HA  ASN A 176      24.141  48.484  -2.436  1.00 62.10           H
ATOM   2656  C   ASN A 176      25.591  49.698  -1.606  1.00 62.21           C
ATOM   2657  O   ASN A 176      26.144  50.755  -1.926  1.00 58.42           O
ATOM   2658  CB  ASN A 176      23.597  50.433  -3.032  1.00 57.05           C
ATOM   2659 1HB  ASN A 176      23.051  51.106  -2.532  1.00 57.05           H
ATOM   2660 2HB  ASN A 176      24.372  50.890  -3.469  1.00 57.05           H
ATOM   2661  CG  ASN A 176      22.726  49.852  -4.126  1.00 50.57           C
ATOM   2662  OD1 ASN A 176      23.022  48.839  -4.731  1.00 47.23           O
ATOM   2663  ND2 ASN A 176      21.652  50.516  -4.483  1.00 45.71           N
ATOM   2664 1HD2 ASN A 176      21.090  50.187  -5.242  1.00 45.71           H
ATOM   2665 2HD2 ASN A 176      21.395  51.351  -3.996  1.00 45.71           H
ATOM   2666  N   THR A 177      26.252  48.760  -0.913  1.00 67.30           N
ATOM   2667  H   THR A 177      25.740  47.974  -0.565  1.00 67.30           H
ATOM   2668  CA  THR A 177      27.697  48.834  -0.641  1.00 71.61           C
ATOM   2669  HA  THR A 177      28.014  49.688  -1.054  1.00 71.61           H
ATOM   2670  C   THR A 177      28.392  47.636  -1.301  1.00 73.25           C
ATOM   2671  O   THR A 177      27.990  46.500  -1.105  1.00 68.47           O
ATOM   2672  CB  THR A 177      28.006  48.918   0.866  1.00 66.27           C
ATOM   2673  HB  THR A 177      28.094  47.987   1.220  1.00 66.27           H
ATOM   2674  OG1 THR A 177      26.962  49.506   1.604  1.00 57.17           O
ATOM   2675  HG1 THR A 177      26.204  49.639   1.035  1.00 57.17           H
ATOM   2676  CG2 THR A 177      29.228  49.804   1.106  1.00 56.37           C
ATOM   2677 1HG2 THR A 177      29.439  49.867   2.081  1.00 56.37           H
ATOM   2678 2HG2 THR A 177      29.071  50.731   0.765  1.00 56.37           H
ATOM   2679 3HG2 THR A 177      30.033  49.438   0.640  1.00 56.37           H
ATOM   2680  N   LYS A 178      29.440  47.880  -2.113  1.00 70.93           N
ATOM   2681  H   LYS A 178      29.696  48.828  -2.302  1.00 70.93           H
ATOM   2682  CA  LYS A 178      30.224  46.789  -2.733  1.00 74.70           C
ATOM   2683  HA  LYS A 178      29.613  46.358  -3.397  1.00 74.70           H
ATOM   2684  C   LYS A 178      30.664  45.799  -1.647  1.00 75.83           C
ATOM   2685  O   LYS A 178      31.399  46.212  -0.743  1.00 72.48           O
ATOM   2686  CB  LYS A 178      31.473  47.326  -3.456  1.00 69.26           C
ATOM   2687 1HB  LYS A 178      31.754  48.179  -3.016  1.00 69.26           H
ATOM   2688 2HB  LYS A 178      32.205  46.650  -3.372  1.00 69.26           H
ATOM   2689  CG  LYS A 178      31.242  47.604  -4.943  1.00 60.53           C
ATOM   2690 1HG  LYS A 178      30.934  46.765  -5.392  1.00 60.53           H
ATOM   2691 2HG  LYS A 178      30.542  48.311  -5.042  1.00 60.53           H
ATOM   2692  CD  LYS A 178      32.545  48.083  -5.597  1.00 55.92           C
ATOM   2693 1HD  LYS A 178      32.803  48.965  -5.203  1.00 55.92           H
ATOM   2694 2HD  LYS A 178      33.266  47.414  -5.418  1.00 55.92           H
ATOM   2695  CE  LYS A 178      32.368  48.240  -7.117  1.00 49.66           C
ATOM   2696 1HE  LYS A 178      32.124  47.358  -7.519  1.00 49.66           H
ATOM   2697 2HE  LYS A 178      31.644  48.904  -7.304  1.00 49.66           H
ATOM   2698  NZ  LYS A 178      33.607  48.717  -7.776  1.00 41.00           N
ATOM   2699 1HZ  LYS A 178      33.474  48.813  -8.762  1.00 41.00           H
ATOM   2700 2HZ  LYS A 178      34.361  48.077  -7.629  1.00 41.00           H
ATOM   2701 3HZ  LYS A 178      33.885  49.607  -7.415  1.00 41.00           H
ATOM   2702  N   PRO A 179      30.269  44.529  -1.716  1.00 74.17           N
ATOM   2703  CA  PRO A 179      30.653  43.562  -0.705  1.00 76.74           C
ATOM   2704  HA  PRO A 179      30.470  43.931   0.207  1.00 76.74           H
ATOM   2705  C   PRO A 179      32.164  43.295  -0.768  1.00 79.86           C
ATOM   2706  O   PRO A 179      32.747  43.186  -1.847  1.00 75.84           O
ATOM   2707  CB  PRO A 179      29.795  42.319  -0.974  1.00 71.02           C
ATOM   2708 1HB  PRO A 179      30.308  41.482  -0.781  1.00 71.02           H
ATOM   2709 2HB  PRO A 179      28.961  42.334  -0.422  1.00 71.02           H
ATOM   2710  CG  PRO A 179      29.464  42.423  -2.465  1.00 66.20           C
ATOM   2711 1HG  PRO A 179      30.176  41.994  -3.021  1.00 66.20           H
ATOM   2712 2HG  PRO A 179      28.582  41.998  -2.667  1.00 66.20           H
ATOM   2713  CD  PRO A 179      29.411  43.922  -2.719  1.00 70.82           C
ATOM   2714 1HD  PRO A 179      29.754  44.146  -3.631  1.00 70.82           H
ATOM   2715 2HD  PRO A 179      28.480  44.273  -2.617  1.00 70.82           H
ATOM   2716  N   ASN A 180      32.810  43.213   0.406  1.00 83.48           N
ATOM   2717  H   ASN A 180      32.298  43.383   1.248  1.00 83.48           H
ATOM   2718  CA  ASN A 180      34.229  42.886   0.503  1.00 86.13           C
ATOM   2719  HA  ASN A 180      34.707  43.560  -0.060  1.00 86.13           H
ATOM   2720  C   ASN A 180      34.489  41.472  -0.046  1.00 88.09           C
ATOM   2721  O   ASN A 180      33.695  40.564   0.208  1.00 85.04           O
ATOM   2722  CB  ASN A 180      34.701  43.004   1.959  1.00 80.83           C
ATOM   2723 1HB  ASN A 180      34.003  42.606   2.555  1.00 80.83           H
ATOM   2724 2HB  ASN A 180      35.556  42.496   2.061  1.00 80.83           H
ATOM   2725  CG  ASN A 180      34.943  44.444   2.397  1.00 72.01           C
ATOM   2726  OD1 ASN A 180      35.307  45.315   1.627  1.00 65.24           O
ATOM   2727  ND2 ASN A 180      34.786  44.737   3.661  1.00 63.06           N
ATOM   2728 1HD2 ASN A 180      34.964  45.666   3.985  1.00 63.06           H
ATOM   2729 2HD2 ASN A 180      34.488  44.032   4.304  1.00 63.06           H
ATOM   2730  N   PRO A 181      35.599  41.258  -0.769  1.00 86.00           N
ATOM   2731  CA  PRO A 181      35.980  39.927  -1.234  1.00 86.80           C
ATOM   2732  HA  PRO A 181      35.235  39.553  -1.787  1.00 86.80           H
ATOM   2733  C   PRO A 181      36.200  38.963  -0.065  1.00 88.43           C
ATOM   2734  O   PRO A 181      36.993  39.248   0.832  1.00 84.28           O
ATOM   2735  CB  PRO A 181      37.269  40.127  -2.031  1.00 83.55           C
ATOM   2736 1HB  PRO A 181      38.071  39.941  -1.463  1.00 83.55           H
ATOM   2737 2HB  PRO A 181      37.285  39.533  -2.835  1.00 83.55           H
ATOM   2738  CG  PRO A 181      37.238  41.586  -2.447  1.00 80.37           C
ATOM   2739 1HG  PRO A 181      38.164  41.946  -2.560  1.00 80.37           H
ATOM   2740 2HG  PRO A 181      36.727  41.705  -3.299  1.00 80.37           H
ATOM   2741  CD  PRO A 181      36.524  42.259  -1.277  1.00 84.21           C
ATOM   2742 1HD  PRO A 181      37.168  42.518  -0.557  1.00 84.21           H
ATOM   2743 2HD  PRO A 181      36.015  43.066  -1.576  1.00 84.21           H
ATOM   2744  N   VAL A 182      35.531  37.798  -0.076  1.00 87.43           N
ATOM   2745  H   VAL A 182      34.903  37.630  -0.836  1.00 87.43           H
ATOM   2746  CA  VAL A 182      35.656  36.755   0.948  1.00 89.44           C
ATOM   2747  HA  VAL A 182      36.459  36.991   1.495  1.00 89.44           H
ATOM   2748  C   VAL A 182      35.874  35.405   0.266  1.00 90.61           C
ATOM   2749  O   VAL A 182      35.084  34.989  -0.579  1.00 87.71           O
ATOM   2750  CB  VAL A 182      34.433  36.730   1.885  1.00 86.57           C
ATOM   2751  HB  VAL A 182      33.661  36.499   1.292  1.00 86.57           H
ATOM   2752  CG1 VAL A 182      34.598  35.697   3.010  1.00 77.65           C
ATOM   2753 1HG1 VAL A 182      33.798  35.690   3.611  1.00 77.65           H
ATOM   2754 2HG1 VAL A 182      35.401  35.902   3.570  1.00 77.65           H
ATOM   2755 3HG1 VAL A 182      34.710  34.776   2.637  1.00 77.65           H
ATOM   2756  CG2 VAL A 182      34.191  38.081   2.577  1.00 78.70           C
ATOM   2757 1HG2 VAL A 182      33.393  38.038   3.178  1.00 78.70           H
ATOM   2758 2HG2 VAL A 182      34.031  38.804   1.905  1.00 78.70           H
ATOM   2759 3HG2 VAL A 182      34.980  38.346   3.132  1.00 78.70           H
ATOM   2760  N   ALA A 183      36.975  34.718   0.632  1.00 90.26           N
ATOM   2761  H   ALA A 183      37.642  35.172   1.222  1.00 90.26           H
ATOM   2762  CA  ALA A 183      37.244  33.347   0.213  1.00 90.45           C
ATOM   2763  HA  ALA A 183      37.227  33.344  -0.787  1.00 90.45           H
ATOM   2764  C   ALA A 183      36.146  32.389   0.726  1.00 90.86           C
ATOM   2765  O   ALA A 183      35.496  32.704   1.724  1.00 88.21           O
ATOM   2766  CB  ALA A 183      38.635  32.938   0.726  1.00 89.36           C
ATOM   2767 1HB  ALA A 183      39.339  33.563   0.389  1.00 89.36           H
ATOM   2768 2HB  ALA A 183      38.872  32.015   0.422  1.00 89.36           H
ATOM   2769 3HB  ALA A 183      38.666  32.950   1.725  1.00 89.36           H
ATOM   2770  N   PRO A 184      35.937  31.200   0.088  1.00 90.69           N
ATOM   2771  CA  PRO A 184      34.940  30.245   0.555  1.00 90.23           C
ATOM   2772  HA  PRO A 184      34.054  30.708   0.565  1.00 90.23           H
ATOM   2773  C   PRO A 184      35.215  29.772   1.990  1.00 91.01           C
ATOM   2774  O   PRO A 184      36.361  29.535   2.363  1.00 89.18           O
ATOM   2775  CB  PRO A 184      34.982  29.076  -0.428  1.00 88.91           C
ATOM   2776 1HB  PRO A 184      35.543  28.329  -0.071  1.00 88.91           H
ATOM   2777 2HB  PRO A 184      34.061  28.738  -0.620  1.00 88.91           H
ATOM   2778  CG  PRO A 184      35.613  29.680  -1.681  1.00 86.17           C
ATOM   2779 1HG  PRO A 184      36.109  28.988  -2.206  1.00 86.17           H
ATOM   2780 2HG  PRO A 184      34.923  30.110  -2.263  1.00 86.17           H
ATOM   2781  CD  PRO A 184      36.563  30.714  -1.116  1.00 88.47           C
ATOM   2782 1HD  PRO A 184      37.449  30.309  -0.891  1.00 88.47           H
ATOM   2783 2HD  PRO A 184      36.695  31.473  -1.753  1.00 88.47           H
ATOM   2784  N   TYR A 185      34.152  29.599   2.784  1.00 89.94           N
ATOM   2785  H   TYR A 185      33.255  29.856   2.424  1.00 89.94           H
ATOM   2786  CA  TYR A 185      34.212  29.061   4.140  1.00 89.89           C
ATOM   2787  HA  TYR A 185      35.029  28.485   4.176  1.00 89.89           H
ATOM   2788  C   TYR A 185      32.985  28.190   4.428  1.00 90.03           C
ATOM   2789  O   TYR A 185      31.935  28.350   3.812  1.00 87.78           O
ATOM   2790  CB  TYR A 185      34.352  30.202   5.158  1.00 88.83           C
ATOM   2791 1HB  TYR A 185      34.478  29.800   6.065  1.00 88.83           H
ATOM   2792 2HB  TYR A 185      35.159  30.741   4.917  1.00 88.83           H
ATOM   2793  CG  TYR A 185      33.162  31.148   5.227  1.00 86.59           C
ATOM   2794  CD1 TYR A 185      33.075  32.249   4.350  1.00 80.21           C
ATOM   2795  HD1 TYR A 185      33.805  32.413   3.687  1.00 80.21           H
ATOM   2796  CD2 TYR A 185      32.129  30.929   6.166  1.00 80.08           C
ATOM   2797  HD2 TYR A 185      32.186  30.155   6.796  1.00 80.08           H
ATOM   2798  CE1 TYR A 185      31.973  33.117   4.399  1.00 77.79           C
ATOM   2799  HE1 TYR A 185      31.919  33.895   3.773  1.00 77.79           H
ATOM   2800  CE2 TYR A 185      31.021  31.794   6.219  1.00 78.49           C
ATOM   2801  HE2 TYR A 185      30.292  31.632   6.884  1.00 78.49           H
ATOM   2802  CZ  TYR A 185      30.938  32.887   5.338  1.00 83.67           C
ATOM   2803  OH  TYR A 185      29.866  33.723   5.385  1.00 81.67           O
ATOM   2804  HH  TYR A 185      30.169  34.631   5.396  1.00 81.67           H
ATOM   2805  N   TRP A 186      33.117  27.256   5.373  1.00 91.91           N
ATOM   2806  H   TRP A 186      34.012  27.134   5.802  1.00 91.91           H
ATOM   2807  CA  TRP A 186      32.006  26.398   5.811  1.00 91.39           C
ATOM   2808  HA  TRP A 186      31.513  26.123   4.986  1.00 91.39           H
ATOM   2809  C   TRP A 186      31.051  27.176   6.721  1.00 91.03           C
ATOM   2810  O   TRP A 186      31.505  27.789   7.687  1.00 88.17           O
ATOM   2811  CB  TRP A 186      32.555  25.155   6.519  1.00 90.92           C
ATOM   2812 1HB  TRP A 186      33.011  25.447   7.360  1.00 90.92           H
ATOM   2813 2HB  TRP A 186      31.787  24.557   6.746  1.00 90.92           H
ATOM   2814  CG  TRP A 186      33.544  24.343   5.724  1.00 90.96           C
ATOM   2815  CD1 TRP A 186      34.797  24.033   6.110  1.00 87.79           C
ATOM   2816  HD1 TRP A 186      35.210  24.300   6.981  1.00 87.79           H
ATOM   2817  CD2 TRP A 186      33.383  23.757   4.394  1.00 90.68           C
ATOM   2818  NE1 TRP A 186      35.430  23.292   5.128  1.00 87.35           N
ATOM   2819  HE1 TRP A 186      36.365  22.942   5.194  1.00 87.35           H
ATOM   2820  CE2 TRP A 186      34.595  23.101   4.044  1.00 89.44           C
ATOM   2821  CE3 TRP A 186      32.333  23.721   3.451  1.00 88.83           C
ATOM   2822  HE3 TRP A 186      31.463  24.164   3.666  1.00 88.83           H
ATOM   2823  CZ2 TRP A 186      34.768  22.446   2.816  1.00 88.97           C
ATOM   2824  HZ2 TRP A 186      35.633  21.994   2.600  1.00 88.97           H
ATOM   2825  CZ3 TRP A 186      32.492  23.070   2.211  1.00 87.48           C
ATOM   2826  HZ3 TRP A 186      31.738  23.060   1.554  1.00 87.48           H
ATOM   2827  CH2 TRP A 186      33.707  22.434   1.893  1.00 87.03           C
ATOM   2828  HH2 TRP A 186      33.816  21.974   1.012  1.00 87.03           H
ATOM   2829  N   THR A 187      29.764  27.134   6.438  1.00 91.28           N
ATOM   2830  H   THR A 187      29.471  26.613   5.637  1.00 91.28           H
ATOM   2831  CA  THR A 187      28.739  27.815   7.242  1.00 90.14           C
ATOM   2832  HA  THR A 187      29.231  28.600   7.618  1.00 90.14           H
ATOM   2833  C   THR A 187      28.216  26.952   8.391  1.00 89.65           C
ATOM   2834  O   THR A 187      27.793  27.496   9.400  1.00 85.71           O
ATOM   2835  CB  THR A 187      27.560  28.278   6.380  1.00 89.51           C
ATOM   2836  HB  THR A 187      26.812  28.556   6.982  1.00 89.51           H
ATOM   2837  OG1 THR A 187      27.063  27.223   5.596  1.00 83.19           O
ATOM   2838  HG1 THR A 187      26.950  26.445   6.142  1.00 83.19           H
ATOM   2839  CG2 THR A 187      27.981  29.386   5.414  1.00 80.41           C
ATOM   2840 1HG2 THR A 187      27.209  29.685   4.853  1.00 80.41           H
ATOM   2841 2HG2 THR A 187      28.703  29.070   4.799  1.00 80.41           H
ATOM   2842 3HG2 THR A 187      28.327  30.182   5.911  1.00 80.41           H
ATOM   2843  N   SER A 188      28.279  25.611   8.260  1.00 88.96           N
ATOM   2844  H   SER A 188      28.665  25.242   7.415  1.00 88.96           H
ATOM   2845  CA  SER A 188      27.817  24.657   9.278  1.00 88.12           C
ATOM   2846  HA  SER A 188      27.878  25.137  10.153  1.00 88.12           H
ATOM   2847  C   SER A 188      28.732  23.420   9.320  1.00 88.08           C
ATOM   2848  O   SER A 188      28.350  22.338   8.867  1.00 85.06           O
ATOM   2849  CB  SER A 188      26.353  24.261   9.016  1.00 86.09           C
ATOM   2850 1HB  SER A 188      26.268  23.772   8.148  1.00 86.09           H
ATOM   2851 2HB  SER A 188      26.002  23.688   9.757  1.00 86.09           H
ATOM   2852  OG  SER A 188      25.517  25.395   8.937  1.00 76.63           O
ATOM   2853  HG  SER A 188      26.054  26.187   8.919  1.00 76.63           H
ATOM   2854  N   PRO A 189      29.992  23.555   9.811  1.00 89.49           N
ATOM   2855  CA  PRO A 189      30.961  22.452   9.838  1.00 87.83           C
ATOM   2856  HA  PRO A 189      31.037  22.074   8.915  1.00 87.83           H
ATOM   2857  C   PRO A 189      30.515  21.270  10.715  1.00 87.39           C
ATOM   2858  O   PRO A 189      30.880  20.137  10.430  1.00 82.91           O
ATOM   2859  CB  PRO A 189      32.265  23.086  10.343  1.00 86.83           C
ATOM   2860 1HB  PRO A 189      32.774  22.446  10.919  1.00 86.83           H
ATOM   2861 2HB  PRO A 189      32.840  23.377   9.579  1.00 86.83           H
ATOM   2862  CG  PRO A 189      31.789  24.293  11.157  1.00 84.35           C
ATOM   2863 1HG  PRO A 189      31.564  24.028  12.095  1.00 84.35           H
ATOM   2864 2HG  PRO A 189      32.482  25.014  11.171  1.00 84.35           H
ATOM   2865  CD  PRO A 189      30.545  24.752  10.410  1.00 87.85           C
ATOM   2866 1HD  PRO A 189      29.874  25.155  11.032  1.00 87.85           H
ATOM   2867 2HD  PRO A 189      30.773  25.410   9.693  1.00 87.85           H
ATOM   2868  N   GLU A 190      29.683  21.498  11.730  1.00 86.43           N
ATOM   2869  H   GLU A 190      29.446  22.450  11.923  1.00 86.43           H
ATOM   2870  CA  GLU A 190      29.086  20.471  12.587  1.00 84.75           C
ATOM   2871  HA  GLU A 190      29.868  19.974  12.964  1.00 84.75           H
ATOM   2872  C   GLU A 190      28.257  19.447  11.804  1.00 82.79           C
ATOM   2873  O   GLU A 190      28.305  18.253  12.088  1.00 79.06           O
ATOM   2874  CB  GLU A 190      28.262  21.140  13.718  1.00 84.27           C
ATOM   2875 1HB  GLU A 190      27.977  20.418  14.348  1.00 84.27           H
ATOM   2876 2HB  GLU A 190      28.868  21.778  14.193  1.00 84.27           H
ATOM   2877  CG  GLU A 190      26.995  21.925  13.324  1.00 76.24           C
ATOM   2878 1HG  GLU A 190      26.449  21.344  12.720  1.00 76.24           H
ATOM   2879 2HG  GLU A 190      26.479  22.115  14.160  1.00 76.24           H
ATOM   2880  CD  GLU A 190      27.216  23.259  12.605  1.00 69.93           C
ATOM   2881  OE1 GLU A 190      26.243  23.804  12.030  1.00 61.76           O
ATOM   2882  OE2 GLU A 190      28.373  23.744  12.551  1.00 60.54           O
ATOM   2883  N   LYS A 191      27.586  19.863  10.722  1.00 83.35           N
ATOM   2884  H   LYS A 191      27.612  20.838  10.503  1.00 83.35           H
ATOM   2885  CA  LYS A 191      26.810  18.977   9.830  1.00 81.66           C
ATOM   2886  HA  LYS A 191      26.347  18.342  10.449  1.00 81.66           H
ATOM   2887  C   LYS A 191      27.689  18.124   8.895  1.00 81.37           C
ATOM   2888  O   LYS A 191      27.170  17.348   8.085  1.00 77.37           O
ATOM   2889  CB  LYS A 191      25.780  19.801   9.038  1.00 79.39           C
ATOM   2890 1HB  LYS A 191      26.265  20.504   8.517  1.00 79.39           H
ATOM   2891 2HB  LYS A 191      25.300  19.191   8.408  1.00 79.39           H
ATOM   2892  CG  LYS A 191      24.743  20.488   9.948  1.00 75.65           C
ATOM   2893 1HG  LYS A 191      24.306  19.791  10.517  1.00 75.65           H
ATOM   2894 2HG  LYS A 191      25.218  21.146  10.532  1.00 75.65           H
ATOM   2895  CD  LYS A 191      23.650  21.232   9.158  1.00 70.48           C
ATOM   2896 1HD  LYS A 191      24.068  21.952   8.605  1.00 70.48           H
ATOM   2897 2HD  LYS A 191      23.171  20.588   8.561  1.00 70.48           H
ATOM   2898  CE  LYS A 191      22.652  21.857  10.147  1.00 64.01           C
ATOM   2899 1HE  LYS A 191      22.204  21.131  10.669  1.00 64.01           H
ATOM   2900 2HE  LYS A 191      23.141  22.465  10.773  1.00 64.01           H
ATOM   2901  NZ  LYS A 191      21.595  22.652   9.479  1.00 56.35           N
ATOM   2902 1HZ  LYS A 191      20.964  23.044  10.149  1.00 56.35           H
ATOM   2903 2HZ  LYS A 191      21.063  22.084   8.851  1.00 56.35           H
ATOM   2904 3HZ  LYS A 191      21.991  23.405   8.953  1.00 56.35           H
ATOM   2905  N   MET A 192      29.017  18.286   8.982  1.00 83.11           N
ATOM   2906  H   MET A 192      29.351  18.918   9.682  1.00 83.11           H
ATOM   2907  CA  MET A 192      30.023  17.628   8.152  1.00 82.27           C
ATOM   2908  HA  MET A 192      29.490  17.067   7.518  1.00 82.27           H
ATOM   2909  C   MET A 192      30.943  16.687   8.954  1.00 79.37           C
ATOM   2910  O   MET A 192      31.865  16.101   8.388  1.00 74.08           O
ATOM   2911  CB  MET A 192      30.854  18.695   7.407  1.00 82.33           C
ATOM   2912 1HB  MET A 192      31.367  19.227   8.081  1.00 82.33           H
ATOM   2913 2HB  MET A 192      31.492  18.230   6.793  1.00 82.33           H
ATOM   2914  CG  MET A 192      30.004  19.664   6.574  1.00 81.43           C
ATOM   2915 1HG  MET A 192      29.568  19.082   5.887  1.00 81.43           H
ATOM   2916 2HG  MET A 192      29.313  19.999   7.214  1.00 81.43           H
ATOM   2917  SD  MET A 192      30.942  21.024   5.814  1.00 81.23           S
ATOM   2918  CE  MET A 192      31.995  20.104   4.666  1.00 70.97           C
ATOM   2919 1HE  MET A 192      32.591  20.722   4.153  1.00 70.97           H
ATOM   2920 2HE  MET A 192      31.444  19.591   4.007  1.00 70.97           H
ATOM   2921 3HE  MET A 192      32.575  19.453   5.155  1.00 70.97           H
ATOM   2922  N   GLU A 193      30.718  16.517  10.268  1.00 76.56           N
ATOM   2923  H   GLU A 193      29.899  16.930  10.666  1.00 76.56           H
ATOM   2924  CA  GLU A 193      31.613  15.755  11.152  1.00 74.61           C
ATOM   2925  HA  GLU A 193      32.515  16.153  10.984  1.00 74.61           H
ATOM   2926  C   GLU A 193      31.651  14.253  10.811  1.00 73.57           C
ATOM   2927  O   GLU A 193      32.708  13.617  10.873  1.00 67.33           O
ATOM   2928  CB  GLU A 193      31.185  15.928  12.616  1.00 68.84           C
ATOM   2929 1HB  GLU A 193      30.202  15.758  12.685  1.00 68.84           H
ATOM   2930 2HB  GLU A 193      31.679  15.263  13.176  1.00 68.84           H
ATOM   2931  CG  GLU A 193      31.482  17.340  13.147  1.00 59.10           C
ATOM   2932 1HG  GLU A 193      32.445  17.547  12.975  1.00 59.10           H
ATOM   2933 2HG  GLU A 193      30.907  17.992  12.652  1.00 59.10           H
ATOM   2934  CD  GLU A 193      31.209  17.491  14.658  1.00 52.82           C
ATOM   2935  OE1 GLU A 193      31.605  18.556  15.188  1.00 46.61           O
ATOM   2936  OE2 GLU A 193      30.707  16.534  15.265  1.00 46.56           O
ATOM   2937  N   LYS A 194      30.530  13.682  10.405  1.00 71.97           N
ATOM   2938  H   LYS A 194      29.710  14.250  10.330  1.00 71.97           H
ATOM   2939  CA  LYS A 194      30.424  12.262  10.059  1.00 72.53           C
ATOM   2940  HA  LYS A 194      30.944  11.740  10.735  1.00 72.53           H
ATOM   2941  C   LYS A 194      31.068  12.002   8.693  1.00 73.68           C
ATOM   2942  O   LYS A 194      30.424  12.112   7.661  1.00 69.16           O
ATOM   2943  CB  LYS A 194      28.955  11.824  10.145  1.00 67.35           C
ATOM   2944 1HB  LYS A 194      28.586  12.115  11.028  1.00 67.35           H
ATOM   2945 2HB  LYS A 194      28.446  12.269   9.408  1.00 67.35           H
ATOM   2946  CG  LYS A 194      28.790  10.294  10.014  1.00 60.62           C
ATOM   2947 1HG  LYS A 194      29.135   9.997   9.124  1.00 60.62           H
ATOM   2948 2HG  LYS A 194      29.305   9.840  10.741  1.00 60.62           H
ATOM   2949  CD  LYS A 194      27.302   9.919  10.134  1.00 55.46           C
ATOM   2950 1HD  LYS A 194      26.962  10.217  11.026  1.00 55.46           H
ATOM   2951 2HD  LYS A 194      26.790  10.382   9.410  1.00 55.46           H
ATOM   2952  CE  LYS A 194      27.074   8.419  10.005  1.00 47.55           C
ATOM   2953 1HE  LYS A 194      27.441   8.096   9.133  1.00 47.55           H
ATOM   2954 2HE  LYS A 194      27.531   7.943  10.756  1.00 47.55           H
ATOM   2955  NZ  LYS A 194      25.614   8.113  10.057  1.00 40.55           N
ATOM   2956 1HZ  LYS A 194      25.451   7.130   9.973  1.00 40.55           H
ATOM   2957 2HZ  LYS A 194      25.125   8.570   9.314  1.00 40.55           H
ATOM   2958 3HZ  LYS A 194      25.214   8.418  10.921  1.00 40.55           H
ATOM   2959  N   LYS A 195      32.356  11.613   8.701  1.00 75.30           N
ATOM   2960  H   LYS A 195      32.814  11.505   9.583  1.00 75.30           H
ATOM   2961  CA  LYS A 195      33.127  11.338   7.472  1.00 77.00           C
ATOM   2962  HA  LYS A 195      32.792  12.023   6.825  1.00 77.00           H
ATOM   2963  C   LYS A 195      32.850   9.969   6.845  1.00 78.60           C
ATOM   2964  O   LYS A 195      32.956   9.840   5.638  1.00 73.69           O
ATOM   2965  CB  LYS A 195      34.622  11.517   7.734  1.00 73.75           C
ATOM   2966 1HB  LYS A 195      34.891  10.934   8.501  1.00 73.75           H
ATOM   2967 2HB  LYS A 195      35.131  11.249   6.916  1.00 73.75           H
ATOM   2968  CG  LYS A 195      34.950  12.972   8.073  1.00 69.30           C
ATOM   2969 1HG  LYS A 195      34.612  13.559   7.337  1.00 69.30           H
ATOM   2970 2HG  LYS A 195      34.495  13.215   8.930  1.00 69.30           H
ATOM   2971  CD  LYS A 195      36.457  13.193   8.232  1.00 65.63           C
ATOM   2972 1HD  LYS A 195      36.812  12.611   8.964  1.00 65.63           H
ATOM   2973 2HD  LYS A 195      36.926  12.975   7.376  1.00 65.63           H
ATOM   2974  CE  LYS A 195      36.679  14.662   8.585  1.00 57.80           C
ATOM   2975 1HE  LYS A 195      36.328  15.241   7.849  1.00 57.80           H
ATOM   2976 2HE  LYS A 195      36.201  14.879   9.436  1.00 57.80           H
ATOM   2977  NZ  LYS A 195      38.111  14.970   8.770  1.00 50.16           N
ATOM   2978 1HZ  LYS A 195      38.243  15.934   9.001  1.00 50.16           H
ATOM   2979 2HZ  LYS A 195      38.629  14.779   7.936  1.00 50.16           H
ATOM   2980 3HZ  LYS A 195      38.503  14.421   9.508  1.00 50.16           H
ATOM   2981  N   LEU A 196      32.506   8.949   7.666  1.00 70.02           N
ATOM   2982  H   LEU A 196      32.438   9.138   8.646  1.00 70.02           H
ATOM   2983  CA  LEU A 196      32.228   7.589   7.211  1.00 69.20           C
ATOM   2984  HA  LEU A 196      32.556   7.529   6.268  1.00 69.20           H
ATOM   2985  C   LEU A 196      30.721   7.325   7.206  1.00 69.98           C
ATOM   2986  O   LEU A 196      30.066   7.429   8.240  1.00 66.04           O
ATOM   2987  CB  LEU A 196      32.998   6.577   8.079  1.00 65.71           C
ATOM   2988 1HB  LEU A 196      33.976   6.758   7.974  1.00 65.71           H
ATOM   2989 2HB  LEU A 196      32.732   6.720   9.032  1.00 65.71           H
ATOM   2990  CG  LEU A 196      32.739   5.096   7.721  1.00 58.61           C
ATOM   2991  HG  LEU A 196      31.751   4.950   7.764  1.00 58.61           H
ATOM   2992  CD1 LEU A 196      33.215   4.738   6.313  1.00 51.64           C
ATOM   2993 1HD1 LEU A 196      33.036   3.776   6.108  1.00 51.64           H
ATOM   2994 2HD1 LEU A 196      34.198   4.895   6.216  1.00 51.64           H
ATOM   2995 3HD1 LEU A 196      32.746   5.292   5.625  1.00 51.64           H
ATOM   2996  CD2 LEU A 196      33.470   4.189   8.707  1.00 53.62           C
ATOM   2997 1HD2 LEU A 196      33.314   3.225   8.491  1.00 53.62           H
ATOM   2998 2HD2 LEU A 196      33.155   4.349   9.642  1.00 53.62           H
ATOM   2999 3HD2 LEU A 196      34.456   4.354   8.682  1.00 53.62           H
ATOM   3000  N   HIS A 197      30.193   6.929   6.056  1.00 72.25           N
ATOM   3001  H   HIS A 197      30.800   6.896   5.262  1.00 72.25           H
ATOM   3002  CA  HIS A 197      28.807   6.538   5.851  1.00 74.53           C
ATOM   3003  HA  HIS A 197      28.333   6.628   6.727  1.00 74.53           H
ATOM   3004  C   HIS A 197      28.768   5.078   5.389  1.00 74.98           C
ATOM   3005  O   HIS A 197      28.967   4.802   4.217  1.00 73.69           O
ATOM   3006  CB  HIS A 197      28.146   7.477   4.841  1.00 73.66           C
ATOM   3007 1HB  HIS A 197      28.707   7.505   4.014  1.00 73.66           H
ATOM   3008 2HB  HIS A 197      27.239   7.120   4.617  1.00 73.66           H
ATOM   3009  CG  HIS A 197      27.981   8.888   5.341  1.00 72.55           C
ATOM   3010  ND1 HIS A 197      26.792   9.481   5.710  1.00 62.52           N
ATOM   3011  HD1 HIS A 197      25.889   9.051   5.697  1.00 62.52           H
ATOM   3012  CD2 HIS A 197      28.967   9.816   5.517  1.00 62.52           C
ATOM   3013  HD2 HIS A 197      29.940   9.681   5.331  1.00 62.52           H
ATOM   3014  CE1 HIS A 197      27.065  10.744   6.091  1.00 62.69           C
ATOM   3015  HE1 HIS A 197      26.383  11.408   6.397  1.00 62.69           H
ATOM   3016  NE2 HIS A 197      28.381  10.983   6.001  1.00 64.47           N
ATOM   3017  N   ALA A 198      28.520   4.149   6.321  1.00 75.32           N
ATOM   3018  H   ALA A 198      28.544   4.421   7.283  1.00 75.32           H
ATOM   3019  CA  ALA A 198      28.216   2.759   5.998  1.00 74.89           C
ATOM   3020  HA  ALA A 198      28.631   2.539   5.115  1.00 74.89           H
ATOM   3021  C   ALA A 198      26.695   2.600   5.882  1.00 74.57           C
ATOM   3022  O   ALA A 198      25.981   2.815   6.867  1.00 71.29           O
ATOM   3023  CB  ALA A 198      28.842   1.841   7.050  1.00 71.54           C
ATOM   3024 1HB  ALA A 198      29.832   1.973   7.097  1.00 71.54           H
ATOM   3025 2HB  ALA A 198      28.670   0.880   6.835  1.00 71.54           H
ATOM   3026 3HB  ALA A 198      28.464   2.026   7.957  1.00 71.54           H
ATOM   3027  N   VAL A 199      26.206   2.274   4.693  1.00 75.53           N
ATOM   3028  H   VAL A 199      26.849   2.100   3.947  1.00 75.53           H
ATOM   3029  CA  VAL A 199      24.768   2.155   4.417  1.00 75.04           C
ATOM   3030  HA  VAL A 199      24.348   2.120   5.324  1.00 75.04           H
ATOM   3031  C   VAL A 199      24.459   0.863   3.657  1.00 73.43           C
ATOM   3032  O   VAL A 199      25.254   0.440   2.827  1.00 71.41           O
ATOM   3033  CB  VAL A 199      24.212   3.376   3.663  1.00 74.62           C
ATOM   3034  HB  VAL A 199      23.245   3.173   3.509  1.00 74.62           H
ATOM   3035  CG1 VAL A 199      24.357   4.672   4.488  1.00 65.92           C
ATOM   3036 1HG1 VAL A 199      23.993   5.458   3.988  1.00 65.92           H
ATOM   3037 2HG1 VAL A 199      25.317   4.859   4.696  1.00 65.92           H
ATOM   3038 3HG1 VAL A 199      23.862   4.603   5.354  1.00 65.92           H
ATOM   3039  CG2 VAL A 199      24.865   3.585   2.299  1.00 65.53           C
ATOM   3040 1HG2 VAL A 199      24.482   4.385   1.837  1.00 65.53           H
ATOM   3041 2HG2 VAL A 199      24.723   2.791   1.708  1.00 65.53           H
ATOM   3042 3HG2 VAL A 199      25.851   3.727   2.391  1.00 65.53           H
ATOM   3043  N   PRO A 200      23.313   0.219   3.896  1.00 69.14           N
ATOM   3044  CA  PRO A 200      22.871  -0.875   3.055  1.00 67.41           C
ATOM   3045  HA  PRO A 200      23.613  -1.543   3.007  1.00 67.41           H
ATOM   3046  C   PRO A 200      22.585  -0.411   1.619  1.00 67.53           C
ATOM   3047  O   PRO A 200      22.109   0.705   1.417  1.00 65.93           O
ATOM   3048  CB  PRO A 200      21.605  -1.434   3.722  1.00 64.59           C
ATOM   3049 1HB  PRO A 200      20.781  -1.091   3.270  1.00 64.59           H
ATOM   3050 2HB  PRO A 200      21.603  -2.434   3.704  1.00 64.59           H
ATOM   3051  CG  PRO A 200      21.688  -0.920   5.156  1.00 60.75           C
ATOM   3052 1HG  PRO A 200      20.775  -0.793   5.544  1.00 60.75           H
ATOM   3053 2HG  PRO A 200      22.210  -1.549   5.732  1.00 60.75           H
ATOM   3054  CD  PRO A 200      22.415   0.421   5.002  1.00 62.38           C
ATOM   3055 1HD  PRO A 200      21.782   1.165   4.787  1.00 62.38           H
ATOM   3056 2HD  PRO A 200      22.940   0.656   5.820  1.00 62.38           H
ATOM   3057  N   ALA A 201      22.792  -1.298   0.641  1.00 66.18           N
ATOM   3058  H   ALA A 201      23.250  -2.159   0.865  1.00 66.18           H
ATOM   3059  CA  ALA A 201      22.379  -1.065  -0.740  1.00 65.41           C
ATOM   3060  HA  ALA A 201      22.922  -0.290  -1.063  1.00 65.41           H
ATOM   3061  C   ALA A 201      20.890  -0.665  -0.840  1.00 63.49           C
ATOM   3062  O   ALA A 201      20.084  -0.956   0.049  1.00 61.02           O
ATOM   3063  CB  ALA A 201      22.696  -2.315  -1.570  1.00 63.88           C
ATOM   3064 1HB  ALA A 201      23.663  -2.560  -1.494  1.00 63.88           H
ATOM   3065 2HB  ALA A 201      22.492  -2.164  -2.537  1.00 63.88           H
ATOM   3066 3HB  ALA A 201      22.156  -3.097  -1.260  1.00 63.88           H
ATOM   3067  N   ALA A 202      20.526   0.017  -1.908  1.00 67.39           N
ATOM   3068  H   ALA A 202      21.224   0.162  -2.609  1.00 67.39           H
ATOM   3069  CA  ALA A 202      19.198   0.584  -2.171  1.00 67.63           C
ATOM   3070  HA  ALA A 202      19.339   1.060  -3.039  1.00 67.63           H
ATOM   3071  C   ALA A 202      18.733   1.705  -1.214  1.00 69.91           C
ATOM   3072  O   ALA A 202      17.602   2.172  -1.338  1.00 66.54           O
ATOM   3073  CB  ALA A 202      18.166  -0.541  -2.351  1.00 63.55           C
ATOM   3074 1HB  ALA A 202      18.507  -1.243  -2.976  1.00 63.55           H
ATOM   3075 2HB  ALA A 202      17.310  -0.185  -2.726  1.00 63.55           H
ATOM   3076 3HB  ALA A 202      17.960  -0.981  -1.477  1.00 63.55           H
ATOM   3077  N   LYS A 203      19.573   2.202  -0.296  1.00 73.12           N
ATOM   3078  H   LYS A 203      20.440   1.728  -0.143  1.00 73.12           H
ATOM   3079  CA  LYS A 203      19.288   3.410   0.502  1.00 75.87           C
ATOM   3080  HA  LYS A 203      18.299   3.403   0.647  1.00 75.87           H
ATOM   3081  C   LYS A 203      19.649   4.692  -0.263  1.00 78.68           C
ATOM   3082  O   LYS A 203      20.495   4.687  -1.147  1.00 77.49           O
ATOM   3083  CB  LYS A 203      19.995   3.346   1.867  1.00 71.73           C
ATOM   3084 1HB  LYS A 203      20.943   3.067   1.715  1.00 71.73           H
ATOM   3085 2HB  LYS A 203      19.977   4.260   2.272  1.00 71.73           H
ATOM   3086  CG  LYS A 203      19.341   2.352   2.862  1.00 64.49           C
ATOM   3087 1HG  LYS A 203      19.194   1.477   2.401  1.00 64.49           H
ATOM   3088 2HG  LYS A 203      19.953   2.220   3.642  1.00 64.49           H
ATOM   3089  CD  LYS A 203      17.992   2.865   3.380  1.00 61.58           C
ATOM   3090 1HD  LYS A 203      18.105   3.808   3.692  1.00 61.58           H
ATOM   3091 2HD  LYS A 203      17.329   2.838   2.632  1.00 61.58           H
ATOM   3092  CE  LYS A 203      17.460   2.018   4.545  1.00 53.27           C
ATOM   3093 1HE  LYS A 203      17.169   1.125   4.201  1.00 53.27           H
ATOM   3094 2HE  LYS A 203      18.184   1.894   5.223  1.00 53.27           H
ATOM   3095  NZ  LYS A 203      16.292   2.664   5.219  1.00 46.73           N
ATOM   3096 1HZ  LYS A 203      15.958   2.101   5.975  1.00 46.73           H
ATOM   3097 2HZ  LYS A 203      15.537   2.797   4.577  1.00 46.73           H
ATOM   3098 3HZ  LYS A 203      16.542   3.558   5.590  1.00 46.73           H
ATOM   3099  N   THR A 204      19.007   5.808   0.132  1.00 77.68           N
ATOM   3100  H   THR A 204      18.239   5.722   0.767  1.00 77.68           H
ATOM   3101  CA  THR A 204      19.390   7.140  -0.333  1.00 80.15           C
ATOM   3102  HA  THR A 204      19.713   7.023  -1.272  1.00 80.15           H
ATOM   3103  C   THR A 204      20.518   7.687   0.540  1.00 82.06           C
ATOM   3104  O   THR A 204      20.434   7.627   1.765  1.00 80.99           O
ATOM   3105  CB  THR A 204      18.186   8.091  -0.335  1.00 78.31           C
ATOM   3106  HB  THR A 204      17.792   8.117   0.584  1.00 78.31           H
ATOM   3107  OG1 THR A 204      17.202   7.589  -1.199  1.00 71.68           O
ATOM   3108  HG1 THR A 204      17.573   7.475  -2.074  1.00 71.68           H
ATOM   3109  CG2 THR A 204      18.536   9.507  -0.802  1.00 71.26           C
ATOM   3110 1HG2 THR A 204      17.729  10.098  -0.791  1.00 71.26           H
ATOM   3111 2HG2 THR A 204      18.897   9.498  -1.735  1.00 71.26           H
ATOM   3112 3HG2 THR A 204      19.227   9.919  -0.209  1.00 71.26           H
ATOM   3113  N   VAL A 205      21.566   8.219  -0.084  1.00 88.08           N
ATOM   3114  H   VAL A 205      21.586   8.177  -1.083  1.00 88.08           H
ATOM   3115  CA  VAL A 205      22.698   8.865   0.599  1.00 89.26           C
ATOM   3116  HA  VAL A 205      22.539   8.765   1.581  1.00 89.26           H
ATOM   3117  C   VAL A 205      22.722  10.340   0.251  1.00 89.89           C
ATOM   3118  O   VAL A 205      22.618  10.714  -0.918  1.00 89.41           O
ATOM   3119  CB  VAL A 205      24.028   8.176   0.259  1.00 89.31           C
ATOM   3120  HB  VAL A 205      24.105   8.173  -0.738  1.00 89.31           H
ATOM   3121  CG1 VAL A 205      25.236   8.914   0.848  1.00 78.34           C
ATOM   3122 1HG1 VAL A 205      26.089   8.448   0.614  1.00 78.34           H
ATOM   3123 2HG1 VAL A 205      25.175   8.962   1.845  1.00 78.34           H
ATOM   3124 3HG1 VAL A 205      25.290   9.849   0.498  1.00 78.34           H
ATOM   3125  CG2 VAL A 205      24.033   6.754   0.843  1.00 78.03           C
ATOM   3126 1HG2 VAL A 205      24.891   6.284   0.634  1.00 78.03           H
ATOM   3127 2HG2 VAL A 205      23.284   6.209   0.466  1.00 78.03           H
ATOM   3128 3HG2 VAL A 205      23.928   6.775   1.837  1.00 78.03           H
ATOM   3129  N   LYS A 206      22.906  11.189   1.270  1.00 89.97           N
ATOM   3130  H   LYS A 206      22.969  10.804   2.191  1.00 89.97           H
ATOM   3131  CA  LYS A 206      23.021  12.645   1.128  1.00 90.02           C
ATOM   3132  HA  LYS A 206      23.088  12.861   0.154  1.00 90.02           H
ATOM   3133  C   LYS A 206      24.304  13.138   1.795  1.00 90.28           C
ATOM   3134  O   LYS A 206      24.481  12.945   2.994  1.00 89.00           O
ATOM   3135  CB  LYS A 206      21.758  13.301   1.700  1.00 88.21           C
ATOM   3136 1HB  LYS A 206      20.964  12.930   1.218  1.00 88.21           H
ATOM   3137 2HB  LYS A 206      21.696  13.072   2.672  1.00 88.21           H
ATOM   3138  CG  LYS A 206      21.753  14.838   1.552  1.00 76.30           C
ATOM   3139 1HG  LYS A 206      22.517  15.222   2.070  1.00 76.30           H
ATOM   3140 2HG  LYS A 206      21.852  15.077   0.586  1.00 76.30           H
ATOM   3141  CD  LYS A 206      20.432  15.425   2.087  1.00 75.83           C
ATOM   3142 1HD  LYS A 206      19.667  15.018   1.588  1.00 75.83           H
ATOM   3143 2HD  LYS A 206      20.348  15.209   3.060  1.00 75.83           H
ATOM   3144  CE  LYS A 206      20.378  16.943   1.915  1.00 63.63           C
ATOM   3145 1HE  LYS A 206      21.143  17.362   2.405  1.00 63.63           H
ATOM   3146 2HE  LYS A 206      20.440  17.171   0.943  1.00 63.63           H
ATOM   3147  NZ  LYS A 206      19.118  17.517   2.446  1.00 57.19           N
ATOM   3148 1HZ  LYS A 206      19.098  18.510   2.326  1.00 57.19           H
ATOM   3149 2HZ  LYS A 206      19.019  17.323   3.422  1.00 57.19           H
ATOM   3150 3HZ  LYS A 206      18.323  17.134   1.975  1.00 57.19           H
ATOM   3151  N   PHE A 207      25.159  13.821   1.042  1.00 89.98           N
ATOM   3152  H   PHE A 207      25.003  13.848   0.055  1.00 89.98           H
ATOM   3153  CA  PHE A 207      26.314  14.534   1.579  1.00 90.04           C
ATOM   3154  HA  PHE A 207      26.380  14.263   2.539  1.00 90.04           H
ATOM   3155  C   PHE A 207      26.090  16.045   1.479  1.00 90.01           C
ATOM   3156  O   PHE A 207      25.693  16.537   0.426  1.00 88.50           O
ATOM   3157  CB  PHE A 207      27.599  14.120   0.857  1.00 90.21           C
ATOM   3158 1HB  PHE A 207      27.503  14.360  -0.109  1.00 90.21           H
ATOM   3159 2HB  PHE A 207      28.358  14.635   1.255  1.00 90.21           H
ATOM   3160  CG  PHE A 207      27.953  12.646   0.932  1.00 90.14           C
ATOM   3161  CD1 PHE A 207      27.839  11.946   2.145  1.00 82.76           C
ATOM   3162  HD1 PHE A 207      27.518  12.421   2.965  1.00 82.76           H
ATOM   3163  CD2 PHE A 207      28.417  11.974  -0.212  1.00 81.70           C
ATOM   3164  HD2 PHE A 207      28.507  12.466  -1.078  1.00 81.70           H
ATOM   3165  CE1 PHE A 207      28.173  10.585   2.213  1.00 81.65           C
ATOM   3166  HE1 PHE A 207      28.084  10.091   3.078  1.00 81.65           H
ATOM   3167  CE2 PHE A 207      28.753  10.616  -0.142  1.00 80.85           C
ATOM   3168  HE2 PHE A 207      29.081  10.141  -0.959  1.00 80.85           H
ATOM   3169  CZ  PHE A 207      28.631   9.919   1.070  1.00 87.65           C
ATOM   3170  HZ  PHE A 207      28.871   8.949   1.117  1.00 87.65           H
ATOM   3171  N   LYS A 208      26.341  16.763   2.580  1.00 91.52           N
ATOM   3172  H   LYS A 208      26.683  16.272   3.381  1.00 91.52           H
ATOM   3173  CA  LYS A 208      26.153  18.218   2.705  1.00 91.32           C
ATOM   3174  HA  LYS A 208      25.682  18.519   1.875  1.00 91.32           H
ATOM   3175  C   LYS A 208      27.518  18.907   2.802  1.00 91.96           C
ATOM   3176  O   LYS A 208      28.376  18.477   3.563  1.00 90.40           O
ATOM   3177  CB  LYS A 208      25.286  18.546   3.942  1.00 88.98           C
ATOM   3178 1HB  LYS A 208      25.770  18.206   4.748  1.00 88.98           H
ATOM   3179 2HB  LYS A 208      25.203  19.541   3.997  1.00 88.98           H
ATOM   3180  CG  LYS A 208      23.854  17.952   3.966  1.00 82.42           C
ATOM   3181 1HG  LYS A 208      23.337  18.309   3.188  1.00 82.42           H
ATOM   3182 2HG  LYS A 208      23.910  16.956   3.900  1.00 82.42           H
ATOM   3183  CD  LYS A 208      23.121  18.328   5.271  1.00 78.98           C
ATOM   3184 1HD  LYS A 208      23.686  18.026   6.039  1.00 78.98           H
ATOM   3185 2HD  LYS A 208      23.028  19.323   5.296  1.00 78.98           H
ATOM   3186  CE  LYS A 208      21.713  17.711   5.441  1.00 68.73           C
ATOM   3187 1HE  LYS A 208      21.104  18.085   4.741  1.00 68.73           H
ATOM   3188 2HE  LYS A 208      21.774  16.719   5.334  1.00 68.73           H
ATOM   3189  NZ  LYS A 208      21.100  17.992   6.782  1.00 60.79           N
ATOM   3190 1HZ  LYS A 208      20.192  17.578   6.855  1.00 60.79           H
ATOM   3191 2HZ  LYS A 208      21.002  18.976   6.932  1.00 60.79           H
ATOM   3192 3HZ  LYS A 208      21.666  17.623   7.519  1.00 60.79           H
ATOM   3193  N   CYS A 209      27.701  19.990   2.058  1.00 90.40           N
ATOM   3194  H   CYS A 209      26.978  20.237   1.412  1.00 90.40           H
ATOM   3195  CA  CYS A 209      28.881  20.848   2.114  1.00 90.34           C
ATOM   3196  HA  CYS A 209      29.385  20.603   2.942  1.00 90.34           H
ATOM   3197  C   CYS A 209      28.473  22.326   2.253  1.00 91.26           C
ATOM   3198  O   CYS A 209      28.766  23.125   1.367  1.00 88.01           O
ATOM   3199  CB  CYS A 209      29.767  20.569   0.879  1.00 88.23           C
ATOM   3200 1HB  CYS A 209      29.152  20.640   0.094  1.00 88.23           H
ATOM   3201 2HB  CYS A 209      30.426  21.320   0.855  1.00 88.23           H
ATOM   3202  SG  CYS A 209      30.581  18.942   0.970  1.00 82.60           S
ATOM   3203  N   PRO A 210      27.776  22.706   3.350  1.00 91.11           N
ATOM   3204  CA  PRO A 210      27.217  24.040   3.527  1.00 90.99           C
ATOM   3205  HA  PRO A 210      26.643  24.270   2.741  1.00 90.99           H
ATOM   3206  C   PRO A 210      28.324  25.089   3.575  1.00 91.79           C
ATOM   3207  O   PRO A 210      29.228  25.041   4.417  1.00 89.63           O
ATOM   3208  CB  PRO A 210      26.416  23.979   4.841  1.00 89.18           C
ATOM   3209 1HB  PRO A 210      26.459  24.850   5.331  1.00 89.18           H
ATOM   3210 2HB  PRO A 210      25.460  23.739   4.671  1.00 89.18           H
ATOM   3211  CG  PRO A 210      27.118  22.880   5.628  1.00 84.79           C
ATOM   3212 1HG  PRO A 210      27.921  23.235   6.106  1.00 84.79           H
ATOM   3213 2HG  PRO A 210      26.497  22.456   6.288  1.00 84.79           H
ATOM   3214  CD  PRO A 210      27.519  21.894   4.539  1.00 88.61           C
ATOM   3215 1HD  PRO A 210      28.348  21.394   4.791  1.00 88.61           H
ATOM   3216 2HD  PRO A 210      26.782  21.245   4.351  1.00 88.61           H
ATOM   3217  N   SER A 211      28.295  26.019   2.636  1.00 91.28           N
ATOM   3218  H   SER A 211      27.486  26.072   2.050  1.00 91.28           H
ATOM   3219  CA  SER A 211      29.374  26.971   2.405  1.00 91.19           C
ATOM   3220  HA  SER A 211      29.789  27.097   3.306  1.00 91.19           H
ATOM   3221  C   SER A 211      28.865  28.332   1.931  1.00 90.37           C
ATOM   3222  O   SER A 211      27.744  28.457   1.445  1.00 88.08           O
ATOM   3223  CB  SER A 211      30.397  26.390   1.421  1.00 90.33           C
ATOM   3224 1HB  SER A 211      31.051  27.090   1.135  1.00 90.33           H
ATOM   3225 2HB  SER A 211      30.889  25.623   1.833  1.00 90.33           H
ATOM   3226  OG  SER A 211      29.774  25.905   0.256  1.00 81.05           O
ATOM   3227  HG  SER A 211      30.428  25.795  -0.434  1.00 81.05           H
ATOM   3228  N   SER A 212      29.708  29.361   2.093  1.00 90.88           N
ATOM   3229  H   SER A 212      30.570  29.190   2.569  1.00 90.88           H
ATOM   3230  CA  SER A 212      29.446  30.720   1.617  1.00 90.84           C
ATOM   3231  HA  SER A 212      28.855  30.633   0.815  1.00 90.84           H
ATOM   3232  C   SER A 212      30.754  31.407   1.206  1.00 91.77           C
ATOM   3233  O   SER A 212      31.851  30.919   1.487  1.00 89.28           O
ATOM   3234  CB  SER A 212      28.721  31.516   2.699  1.00 89.06           C
ATOM   3235 1HB  SER A 212      27.939  31.003   3.052  1.00 89.06           H
ATOM   3236 2HB  SER A 212      29.342  31.737   3.451  1.00 89.06           H
ATOM   3237  OG  SER A 212      28.231  32.737   2.176  1.00 81.44           O
ATOM   3238  HG  SER A 212      28.120  32.657   1.229  1.00 81.44           H
ATOM   3239  N   GLY A 213      30.671  32.539   0.512  1.00 89.44           N
ATOM   3240  H   GLY A 213      29.755  32.879   0.299  1.00 89.44           H
ATOM   3241  CA  GLY A 213      31.808  33.329   0.033  1.00 88.67           C
ATOM   3242 1HA  GLY A 213      32.289  33.693   0.831  1.00 88.67           H
ATOM   3243 2HA  GLY A 213      32.417  32.718  -0.473  1.00 88.67           H
ATOM   3244  C   GLY A 213      31.352  34.480  -0.872  1.00 89.23           C
ATOM   3245  O   GLY A 213      30.209  34.511  -1.309  1.00 85.72           O
ATOM   3246  N   THR A 214      32.248  35.436  -1.163  1.00 90.35           N
ATOM   3247  H   THR A 214      33.159  35.380  -0.755  1.00 90.35           H
ATOM   3248  CA  THR A 214      31.944  36.566  -2.060  1.00 90.60           C
ATOM   3249  HA  THR A 214      31.106  36.303  -2.539  1.00 90.60           H
ATOM   3250  C   THR A 214      33.082  36.773  -3.062  1.00 90.74           C
ATOM   3251  O   THR A 214      34.202  37.076  -2.647  1.00 87.47           O
ATOM   3252  CB  THR A 214      31.701  37.865  -1.269  1.00 88.56           C
ATOM   3253  HB  THR A 214      32.522  38.096  -0.747  1.00 88.56           H
ATOM   3254  OG1 THR A 214      30.662  37.679  -0.350  1.00 78.95           O
ATOM   3255  HG1 THR A 214      29.827  37.637  -0.816  1.00 78.95           H
ATOM   3256  CG2 THR A 214      31.259  39.002  -2.184  1.00 77.40           C
ATOM   3257 1HG2 THR A 214      31.103  39.841  -1.663  1.00 77.40           H
ATOM   3258 2HG2 THR A 214      30.408  38.772  -2.657  1.00 77.40           H
ATOM   3259 3HG2 THR A 214      31.953  39.195  -2.877  1.00 77.40           H
ATOM   3260  N   PRO A 215      32.850  36.635  -4.390  1.00 88.99           N
ATOM   3261  CA  PRO A 215      31.593  36.272  -5.058  1.00 89.27           C
ATOM   3262  HA  PRO A 215      30.867  36.888  -4.752  1.00 89.27           H
ATOM   3263  C   PRO A 215      31.124  34.859  -4.685  1.00 89.90           C
ATOM   3264  O   PRO A 215      31.910  34.063  -4.166  1.00 86.62           O
ATOM   3265  CB  PRO A 215      31.887  36.403  -6.556  1.00 87.52           C
ATOM   3266 1HB  PRO A 215      31.355  35.743  -7.086  1.00 87.52           H
ATOM   3267 2HB  PRO A 215      31.690  37.328  -6.882  1.00 87.52           H
ATOM   3268  CG  PRO A 215      33.383  36.098  -6.643  1.00 84.27           C
ATOM   3269 1HG  PRO A 215      33.550  35.112  -6.657  1.00 84.27           H
ATOM   3270 2HG  PRO A 215      33.790  36.517  -7.455  1.00 84.27           H
ATOM   3271  CD  PRO A 215      33.930  36.731  -5.364  1.00 86.77           C
ATOM   3272 1HD  PRO A 215      34.730  36.236  -5.027  1.00 86.77           H
ATOM   3273 2HD  PRO A 215      34.168  37.692  -5.507  1.00 86.77           H
ATOM   3274  N   ASN A 216      29.844  34.558  -4.945  1.00 91.65           N
ATOM   3275  H   ASN A 216      29.263  35.253  -5.369  1.00 91.65           H
ATOM   3276  CA  ASN A 216      29.264  33.250  -4.631  1.00 91.21           C
ATOM   3277  HA  ASN A 216      29.270  33.196  -3.632  1.00 91.21           H
ATOM   3278  C   ASN A 216      30.119  32.113  -5.212  1.00 91.68           C
ATOM   3279  O   ASN A 216      30.400  32.118  -6.406  1.00 89.46           O
ATOM   3280  CB  ASN A 216      27.821  33.156  -5.168  1.00 88.63           C
ATOM   3281 1HB  ASN A 216      27.796  33.530  -6.095  1.00 88.63           H
ATOM   3282 2HB  ASN A 216      27.546  32.195  -5.189  1.00 88.63           H
ATOM   3283  CG  ASN A 216      26.815  33.917  -4.324  1.00 81.19           C
ATOM   3284  OD1 ASN A 216      27.109  34.409  -3.248  1.00 73.50           O
ATOM   3285  ND2 ASN A 216      25.587  34.033  -4.775  1.00 71.89           N
ATOM   3286 1HD2 ASN A 216      24.901  34.522  -4.237  1.00 71.89           H
ATOM   3287 2HD2 ASN A 216      25.338  33.632  -5.657  1.00 71.89           H
ATOM   3288  N   PRO A 217      30.530  31.133  -4.378  1.00 90.31           N
ATOM   3289  CA  PRO A 217      31.387  30.052  -4.843  1.00 90.26           C
ATOM   3290  HA  PRO A 217      32.110  30.458  -5.402  1.00 90.26           H
ATOM   3291  C   PRO A 217      30.658  29.063  -5.763  1.00 90.40           C
ATOM   3292  O   PRO A 217      29.438  28.940  -5.747  1.00 88.44           O
ATOM   3293  CB  PRO A 217      31.936  29.377  -3.587  1.00 88.82           C
ATOM   3294 1HB  PRO A 217      31.452  28.520  -3.408  1.00 88.82           H
ATOM   3295 2HB  PRO A 217      32.914  29.193  -3.686  1.00 88.82           H
ATOM   3296  CG  PRO A 217      31.692  30.372  -2.460  1.00 86.16           C
ATOM   3297 1HG  PRO A 217      31.533  29.902  -1.592  1.00 86.16           H
ATOM   3298 2HG  PRO A 217      32.462  31.003  -2.362  1.00 86.16           H
ATOM   3299  CD  PRO A 217      30.441  31.102  -2.926  1.00 89.03           C
ATOM   3300 1HD  PRO A 217      29.612  30.615  -2.650  1.00 89.03           H
ATOM   3301 2HD  PRO A 217      30.412  32.036  -2.571  1.00 89.03           H
ATOM   3302  N   THR A 218      31.447  28.303  -6.521  1.00 91.52           N
ATOM   3303  H   THR A 218      32.422  28.522  -6.549  1.00 91.52           H
ATOM   3304  CA  THR A 218      30.975  27.166  -7.316  1.00 91.16           C
ATOM   3305  HA  THR A 218      29.993  27.319  -7.428  1.00 91.16           H
ATOM   3306  C   THR A 218      31.220  25.855  -6.573  1.00 91.47           C
ATOM   3307  O   THR A 218      32.209  25.708  -5.867  1.00 89.82           O
ATOM   3308  CB  THR A 218      31.637  27.125  -8.697  1.00 90.16           C
ATOM   3309  HB  THR A 218      31.365  26.276  -9.151  1.00 90.16           H
ATOM   3310  OG1 THR A 218      33.033  27.064  -8.597  1.00 80.70           O
ATOM   3311  HG1 THR A 218      33.287  27.050  -7.674  1.00 80.70           H
ATOM   3312  CG2 THR A 218      31.294  28.363  -9.527  1.00 80.30           C
ATOM   3313 1HG2 THR A 218      31.732  28.325 -10.425  1.00 80.30           H
ATOM   3314 2HG2 THR A 218      31.602  29.197  -9.070  1.00 80.30           H
ATOM   3315 3HG2 THR A 218      30.307  28.437  -9.669  1.00 80.30           H
ATOM   3316  N   LEU A 219      30.307  24.875  -6.739  1.00 90.56           N
ATOM   3317  H   LEU A 219      29.509  25.078  -7.306  1.00 90.56           H
ATOM   3318  CA  LEU A 219      30.396  23.538  -6.152  1.00 90.37           C
ATOM   3319  HA  LEU A 219      31.169  23.541  -5.517  1.00 90.37           H
ATOM   3320  C   LEU A 219      30.668  22.502  -7.245  1.00 90.49           C
ATOM   3321  O   LEU A 219      29.919  22.417  -8.219  1.00 88.13           O
ATOM   3322  CB  LEU A 219      29.088  23.233  -5.396  1.00 89.15           C
ATOM   3323 1HB  LEU A 219      29.011  23.881  -4.638  1.00 89.15           H
ATOM   3324 2HB  LEU A 219      28.326  23.369  -6.030  1.00 89.15           H
ATOM   3325  CG  LEU A 219      28.977  21.809  -4.817  1.00 88.03           C
ATOM   3326  HG  LEU A 219      29.155  21.166  -5.562  1.00 88.03           H
ATOM   3327  CD1 LEU A 219      29.999  21.546  -3.714  1.00 77.45           C
ATOM   3328 1HD1 LEU A 219      29.907  20.617  -3.355  1.00 77.45           H
ATOM   3329 2HD1 LEU A 219      29.877  22.183  -2.953  1.00 77.45           H
ATOM   3330 3HD1 LEU A 219      30.932  21.652  -4.057  1.00 77.45           H
ATOM   3331  CD2 LEU A 219      27.581  21.599  -4.238  1.00 77.57           C
ATOM   3332 1HD2 LEU A 219      27.486  20.680  -3.856  1.00 77.57           H
ATOM   3333 2HD2 LEU A 219      26.880  21.713  -4.942  1.00 77.57           H
ATOM   3334 3HD2 LEU A 219      27.393  22.256  -3.508  1.00 77.57           H
ATOM   3335  N   ARG A 220      31.688  21.659  -7.039  1.00 90.74           N
ATOM   3336  H   ARG A 220      32.324  21.860  -6.294  1.00 90.74           H
ATOM   3337  CA  ARG A 220      31.926  20.454  -7.847  1.00 90.40           C
ATOM   3338  HA  ARG A 220      31.065  20.269  -8.322  1.00 90.40           H
ATOM   3339  C   ARG A 220      32.227  19.251  -6.962  1.00 91.42           C
ATOM   3340  O   ARG A 220      32.719  19.392  -5.848  1.00 89.86           O
ATOM   3341  CB  ARG A 220      33.020  20.700  -8.902  1.00 88.21           C
ATOM   3342 1HB  ARG A 220      33.111  19.875  -9.460  1.00 88.21           H
ATOM   3343 2HB  ARG A 220      32.734  21.464  -9.480  1.00 88.21           H
ATOM   3344  CG  ARG A 220      34.398  21.035  -8.306  1.00 80.32           C
ATOM   3345 1HG  ARG A 220      34.330  21.870  -7.761  1.00 80.32           H
ATOM   3346 2HG  ARG A 220      34.701  20.280  -7.724  1.00 80.32           H
ATOM   3347  CD  ARG A 220      35.418  21.247  -9.429  1.00 81.68           C
ATOM   3348 1HD  ARG A 220      35.540  20.396  -9.940  1.00 81.68           H
ATOM   3349 2HD  ARG A 220      35.096  21.964 -10.047  1.00 81.68           H
ATOM   3350  NE  ARG A 220      36.730  21.655  -8.900  1.00 74.37           N
ATOM   3351  HE  ARG A 220      36.718  22.391  -8.223  1.00 74.37           H
ATOM   3352  CZ  ARG A 220      37.916  21.175  -9.204  1.00 70.57           C
ATOM   3353  NH1 ARG A 220      38.082  20.162 -10.014  1.00 63.75           N
ATOM   3354 1HH1 ARG A 220      37.288  19.719 -10.430  1.00 63.75           H
ATOM   3355 2HH1 ARG A 220      39.003  19.830 -10.217  1.00 63.75           H
ATOM   3356  NH2 ARG A 220      38.979  21.718  -8.688  1.00 61.57           N
ATOM   3357 1HH2 ARG A 220      38.891  22.495  -8.065  1.00 61.57           H
ATOM   3358 2HH2 ARG A 220      39.884  21.358  -8.914  1.00 61.57           H
ATOM   3359  N   TRP A 221      31.926  18.047  -7.480  1.00 91.34           N
ATOM   3360  H   TRP A 221      31.539  18.013  -8.401  1.00 91.34           H
ATOM   3361  CA  TRP A 221      32.132  16.790  -6.774  1.00 91.47           C
ATOM   3362  HA  TRP A 221      32.510  17.036  -5.882  1.00 91.47           H
ATOM   3363  C   TRP A 221      33.158  15.906  -7.482  1.00 91.88           C
ATOM   3364  O   TRP A 221      33.179  15.809  -8.708  1.00 89.59           O
ATOM   3365  CB  TRP A 221      30.791  16.077  -6.591  1.00 91.34           C
ATOM   3366 1HB  TRP A 221      30.303  16.079  -7.464  1.00 91.34           H
ATOM   3367 2HB  TRP A 221      30.963  15.134  -6.308  1.00 91.34           H
ATOM   3368  CG  TRP A 221      29.902  16.709  -5.566  1.00 91.03           C
ATOM   3369  CD1 TRP A 221      28.978  17.679  -5.786  1.00 88.81           C
ATOM   3370  HD1 TRP A 221      28.767  18.084  -6.676  1.00 88.81           H
ATOM   3371  CD2 TRP A 221      29.862  16.439  -4.134  1.00 90.90           C
ATOM   3372  NE1 TRP A 221      28.376  18.019  -4.596  1.00 89.04           N
ATOM   3373  HE1 TRP A 221      27.660  18.710  -4.503  1.00 89.04           H
ATOM   3374  CE2 TRP A 221      28.886  17.286  -3.551  1.00 90.00           C
ATOM   3375  CE3 TRP A 221      30.562  15.558  -3.277  1.00 89.83           C
ATOM   3376  HE3 TRP A 221      31.264  14.953  -3.653  1.00 89.83           H
ATOM   3377  CZ2 TRP A 221      28.599  17.255  -2.172  1.00 89.66           C
ATOM   3378  HZ2 TRP A 221      27.900  17.857  -1.786  1.00 89.66           H
ATOM   3379  CZ3 TRP A 221      30.279  15.526  -1.898  1.00 89.02           C
ATOM   3380  HZ3 TRP A 221      30.779  14.894  -1.306  1.00 89.02           H
ATOM   3381  CH2 TRP A 221      29.308  16.367  -1.346  1.00 88.38           C
ATOM   3382  HH2 TRP A 221      29.118  16.336  -0.365  1.00 88.38           H
ATOM   3383  N   LEU A 222      34.011  15.256  -6.701  1.00 89.21           N
ATOM   3384  H   LEU A 222      34.034  15.503  -5.732  1.00 89.21           H
ATOM   3385  CA  LEU A 222      34.916  14.209  -7.154  1.00 89.74           C
ATOM   3386  HA  LEU A 222      34.805  14.181  -8.147  1.00 89.74           H
ATOM   3387  C   LEU A 222      34.516  12.878  -6.513  1.00 90.23           C
ATOM   3388  O   LEU A 222      34.162  12.841  -5.337  1.00 89.53           O
ATOM   3389  CB  LEU A 222      36.382  14.534  -6.808  1.00 89.56           C
ATOM   3390 1HB  LEU A 222      36.490  14.432  -5.819  1.00 89.56           H
ATOM   3391 2HB  LEU A 222      36.960  13.866  -7.278  1.00 89.56           H
ATOM   3392  CG  LEU A 222      36.889  15.936  -7.188  1.00 86.47           C
ATOM   3393  HG  LEU A 222      36.317  16.600  -6.705  1.00 86.47           H
ATOM   3394  CD1 LEU A 222      38.367  16.056  -6.797  1.00 76.29           C
ATOM   3395 1HD1 LEU A 222      38.728  16.959  -7.032  1.00 76.29           H
ATOM   3396 2HD1 LEU A 222      38.920  15.371  -7.272  1.00 76.29           H
ATOM   3397 3HD1 LEU A 222      38.490  15.922  -5.814  1.00 76.29           H
ATOM   3398  CD2 LEU A 222      36.780  16.217  -8.687  1.00 75.91           C
ATOM   3399 1HD2 LEU A 222      37.116  17.133  -8.905  1.00 75.91           H
ATOM   3400 2HD2 LEU A 222      35.831  16.156  -8.995  1.00 75.91           H
ATOM   3401 3HD2 LEU A 222      37.317  15.559  -9.215  1.00 75.91           H
ATOM   3402  N   LYS A 223      34.667  11.758  -7.264  1.00 88.33           N
ATOM   3403  H   LYS A 223      34.801  11.876  -8.248  1.00 88.33           H
ATOM   3404  CA  LYS A 223      34.649  10.387  -6.741  1.00 88.92           C
ATOM   3405  HA  LYS A 223      34.440  10.428  -5.764  1.00 88.92           H
ATOM   3406  C   LYS A 223      36.033   9.778  -6.915  1.00 88.54           C
ATOM   3407  O   LYS A 223      36.554   9.753  -8.031  1.00 86.41           O
ATOM   3408  CB  LYS A 223      33.542   9.567  -7.422  1.00 88.48           C
ATOM   3409 1HB  LYS A 223      32.669  10.041  -7.309  1.00 88.48           H
ATOM   3410 2HB  LYS A 223      33.752   9.481  -8.396  1.00 88.48           H
ATOM   3411  CG  LYS A 223      33.441   8.158  -6.797  1.00 88.20           C
ATOM   3412 1HG  LYS A 223      34.315   7.689  -6.921  1.00 88.20           H
ATOM   3413 2HG  LYS A 223      33.249   8.253  -5.820  1.00 88.20           H
ATOM   3414  CD  LYS A 223      32.344   7.295  -7.417  1.00 84.81           C
ATOM   3415 1HD  LYS A 223      31.456   7.737  -7.295  1.00 84.81           H
ATOM   3416 2HD  LYS A 223      32.523   7.169  -8.393  1.00 84.81           H
ATOM   3417  CE  LYS A 223      32.353   5.938  -6.706  1.00 80.16           C
ATOM   3418 1HE  LYS A 223      33.232   5.490  -6.869  1.00 80.16           H
ATOM   3419 2HE  LYS A 223      32.230   6.083  -5.724  1.00 80.16           H
ATOM   3420  NZ  LYS A 223      31.294   5.010  -7.152  1.00 75.42           N
ATOM   3421 1HZ  LYS A 223      31.346   4.143  -6.657  1.00 75.42           H
ATOM   3422 2HZ  LYS A 223      31.379   4.812  -8.129  1.00 75.42           H
ATOM   3423 3HZ  LYS A 223      30.387   5.400  -6.995  1.00 75.42           H
ATOM   3424  N   ASN A 224      36.636   9.330  -5.822  1.00 82.94           N
ATOM   3425  H   ASN A 224      36.136   9.381  -4.957  1.00 82.94           H
ATOM   3426  CA  ASN A 224      37.993   8.763  -5.801  1.00 82.91           C
ATOM   3427  HA  ASN A 224      38.280   8.754  -4.843  1.00 82.91           H
ATOM   3428  C   ASN A 224      39.030   9.659  -6.503  1.00 83.50           C
ATOM   3429  O   ASN A 224      39.874   9.196  -7.270  1.00 78.65           O
ATOM   3430  CB  ASN A 224      37.943   7.311  -6.315  1.00 82.09           C
ATOM   3431 1HB  ASN A 224      37.587   7.309  -7.250  1.00 82.09           H
ATOM   3432 2HB  ASN A 224      38.868   6.932  -6.309  1.00 82.09           H
ATOM   3433  CG  ASN A 224      37.055   6.419  -5.463  1.00 82.47           C
ATOM   3434  OD1 ASN A 224      36.939   6.603  -4.257  1.00 73.82           O
ATOM   3435  ND2 ASN A 224      36.405   5.435  -6.039  1.00 73.23           N
ATOM   3436 1HD2 ASN A 224      35.817   4.838  -5.494  1.00 73.23           H
ATOM   3437 2HD2 ASN A 224      36.498   5.283  -7.023  1.00 73.23           H
ATOM   3438  N   GLY A 225      38.936  10.975  -6.279  1.00 84.80           N
ATOM   3439  H   GLY A 225      38.199  11.291  -5.682  1.00 84.80           H
ATOM   3440  CA  GLY A 225      39.834  11.990  -6.844  1.00 85.24           C
ATOM   3441 1HA  GLY A 225      39.726  12.814  -6.288  1.00 85.24           H
ATOM   3442 2HA  GLY A 225      40.766  11.640  -6.745  1.00 85.24           H
ATOM   3443  C   GLY A 225      39.594  12.350  -8.313  1.00 86.65           C
ATOM   3444  O   GLY A 225      40.303  13.203  -8.841  1.00 81.48           O
ATOM   3445  N   LYS A 226      38.605  11.734  -8.985  1.00 82.46           N
ATOM   3446  H   LYS A 226      38.101  11.008  -8.517  1.00 82.46           H
ATOM   3447  CA  LYS A 226      38.218  12.061 -10.365  1.00 84.84           C
ATOM   3448  HA  LYS A 226      38.950  12.637 -10.728  1.00 84.84           H
ATOM   3449  C   LYS A 226      36.903  12.839 -10.386  1.00 85.66           C
ATOM   3450  O   LYS A 226      36.055  12.615  -9.535  1.00 82.71           O
ATOM   3451  CB  LYS A 226      38.101  10.787 -11.205  1.00 82.76           C
ATOM   3452 1HB  LYS A 226      37.437  10.179 -10.771  1.00 82.76           H
ATOM   3453 2HB  LYS A 226      37.778  11.036 -12.118  1.00 82.76           H
ATOM   3454  CG  LYS A 226      39.447  10.046 -11.335  1.00 78.46           C
ATOM   3455 1HG  LYS A 226      40.121  10.650 -11.760  1.00 78.46           H
ATOM   3456 2HG  LYS A 226      39.768   9.774 -10.428  1.00 78.46           H
ATOM   3457  CD  LYS A 226      39.280   8.799 -12.199  1.00 73.59           C
ATOM   3458 1HD  LYS A 226      38.587   8.204 -11.791  1.00 73.59           H
ATOM   3459 2HD  LYS A 226      38.989   9.069 -13.117  1.00 73.59           H
ATOM   3460  CE  LYS A 226      40.608   8.045 -12.288  1.00 63.53           C
ATOM   3461 1HE  LYS A 226      41.292   8.622 -12.734  1.00 63.53           H
ATOM   3462 2HE  LYS A 226      40.921   7.808 -11.368  1.00 63.53           H
ATOM   3463  NZ  LYS A 226      40.473   6.791 -13.072  1.00 54.34           N
ATOM   3464 1HZ  LYS A 226      41.346   6.305 -13.125  1.00 54.34           H
ATOM   3465 2HZ  LYS A 226      40.171   6.983 -14.006  1.00 54.34           H
ATOM   3466 3HZ  LYS A 226      39.804   6.177 -12.653  1.00 54.34           H
ATOM   3467  N   GLU A 227      36.743  13.714 -11.376  1.00 86.94           N
ATOM   3468  H   GLU A 227      37.503  13.875 -12.006  1.00 86.94           H
ATOM   3469  CA  GLU A 227      35.492  14.449 -11.574  1.00 87.17           C
ATOM   3470  HA  GLU A 227      35.384  15.054 -10.785  1.00 87.17           H
ATOM   3471  C   GLU A 227      34.300  13.485 -11.617  1.00 85.88           C
ATOM   3472  O   GLU A 227      34.320  12.504 -12.358  1.00 80.92           O
ATOM   3473  CB  GLU A 227      35.587  15.286 -12.852  1.00 85.47           C
ATOM   3474 1HB  GLU A 227      36.436  15.813 -12.824  1.00 85.47           H
ATOM   3475 2HB  GLU A 227      35.604  14.667 -13.637  1.00 85.47           H
ATOM   3476  CG  GLU A 227      34.412  16.258 -13.020  1.00 77.38           C
ATOM   3477 1HG  GLU A 227      33.563  15.730 -13.023  1.00 77.38           H
ATOM   3478 2HG  GLU A 227      34.410  16.888 -12.244  1.00 77.38           H
ATOM   3479  CD  GLU A 227      34.483  17.081 -14.321  1.00 72.30           C
ATOM   3480  OE1 GLU A 227      33.844  18.147 -14.361  1.00 63.62           O
ATOM   3481  OE2 GLU A 227      35.089  16.604 -15.307  1.00 65.41           O
ATOM   3482  N   PHE A 228      33.271  13.751 -10.809  1.00 88.66           N
ATOM   3483  H   PHE A 228      33.320  14.573 -10.241  1.00 88.66           H
ATOM   3484  CA  PHE A 228      32.084  12.918 -10.705  1.00 87.89           C
ATOM   3485  HA  PHE A 228      32.295  12.033 -11.121  1.00 87.89           H
ATOM   3486  C   PHE A 228      30.941  13.548 -11.496  1.00 87.67           C
ATOM   3487  O   PHE A 228      30.499  14.652 -11.184  1.00 84.71           O
ATOM   3488  CB  PHE A 228      31.742  12.702  -9.224  1.00 87.57           C
ATOM   3489 1HB  PHE A 228      32.561  12.369  -8.756  1.00 87.57           H
ATOM   3490 2HB  PHE A 228      31.467  13.580  -8.832  1.00 87.57           H
ATOM   3491  CG  PHE A 228      30.624  11.708  -8.970  1.00 86.93           C
ATOM   3492  CD1 PHE A 228      29.565  12.043  -8.099  1.00 73.77           C
ATOM   3493  HD1 PHE A 228      29.534  12.948  -7.675  1.00 73.77           H
ATOM   3494  CD2 PHE A 228      30.643  10.436  -9.574  1.00 72.96           C
ATOM   3495  HD2 PHE A 228      31.388  10.192 -10.195  1.00 72.96           H
ATOM   3496  CE1 PHE A 228      28.559  11.109  -7.829  1.00 72.78           C
ATOM   3497  HE1 PHE A 228      27.818  11.345  -7.201  1.00 72.78           H
ATOM   3498  CE2 PHE A 228      29.621   9.505  -9.309  1.00 72.79           C
ATOM   3499  HE2 PHE A 228      29.637   8.605  -9.745  1.00 72.79           H
ATOM   3500  CZ  PHE A 228      28.583   9.843  -8.433  1.00 84.91           C
ATOM   3501  HZ  PHE A 228      27.858   9.182  -8.238  1.00 84.91           H
ATOM   3502  N   LYS A 229      30.498  12.863 -12.544  1.00 84.56           N
ATOM   3503  H   LYS A 229      30.945  11.991 -12.744  1.00 84.56           H
ATOM   3504  CA  LYS A 229      29.406  13.280 -13.433  1.00 82.41           C
ATOM   3505  HA  LYS A 229      29.149  14.204 -13.150  1.00 82.41           H
ATOM   3506  C   LYS A 229      28.202  12.357 -13.264  1.00 81.21           C
ATOM   3507  O   LYS A 229      28.404  11.198 -12.905  1.00 78.80           O
ATOM   3508  CB  LYS A 229      29.887  13.293 -14.897  1.00 80.14           C
ATOM   3509 1HB  LYS A 229      30.242  12.389 -15.135  1.00 80.14           H
ATOM   3510 2HB  LYS A 229      29.117  13.516 -15.494  1.00 80.14           H
ATOM   3511  CG  LYS A 229      30.994  14.333 -15.101  1.00 76.73           C
ATOM   3512 1HG  LYS A 229      30.652  15.225 -14.805  1.00 76.73           H
ATOM   3513 2HG  LYS A 229      31.781  14.075 -14.541  1.00 76.73           H
ATOM   3514  CD  LYS A 229      31.445  14.440 -16.564  1.00 73.08           C
ATOM   3515 1HD  LYS A 229      31.791  13.562 -16.896  1.00 73.08           H
ATOM   3516 2HD  LYS A 229      30.692  14.744 -17.148  1.00 73.08           H
ATOM   3517  CE  LYS A 229      32.558  15.480 -16.538  1.00 65.47           C
ATOM   3518 1HE  LYS A 229      32.184  16.350 -16.217  1.00 65.47           H
ATOM   3519 2HE  LYS A 229      33.275  15.174 -15.912  1.00 65.47           H
ATOM   3520  NZ  LYS A 229      33.193  15.733 -17.833  1.00 57.97           N
ATOM   3521 1HZ  LYS A 229      33.913  16.422 -17.751  1.00 57.97           H
ATOM   3522 2HZ  LYS A 229      32.526  16.063 -18.501  1.00 57.97           H
ATOM   3523 3HZ  LYS A 229      33.607  14.899 -18.198  1.00 57.97           H
ATOM   3524  N   PRO A 230      26.974  12.822 -13.560  1.00 81.67           N
ATOM   3525  CA  PRO A 230      25.767  11.994 -13.453  1.00 78.78           C
ATOM   3526  HA  PRO A 230      25.635  11.752 -12.492  1.00 78.78           H
ATOM   3527  C   PRO A 230      25.886  10.652 -14.181  1.00 78.08           C
ATOM   3528  O   PRO A 230      25.532   9.616 -13.617  1.00 73.19           O
ATOM   3529  CB  PRO A 230      24.634  12.861 -14.020  1.00 77.34           C
ATOM   3530 1HB  PRO A 230      24.514  12.701 -15.000  1.00 77.34           H
ATOM   3531 2HB  PRO A 230      23.772  12.682 -13.545  1.00 77.34           H
ATOM   3532  CG  PRO A 230      25.118  14.287 -13.755  1.00 76.03           C
ATOM   3533 1HG  PRO A 230      24.721  14.930 -14.411  1.00 76.03           H
ATOM   3534 2HG  PRO A 230      24.892  14.577 -12.825  1.00 76.03           H
ATOM   3535  CD  PRO A 230      26.625  14.180 -13.941  1.00 78.37           C
ATOM   3536 1HD  PRO A 230      26.885  14.337 -14.894  1.00 78.37           H
ATOM   3537 2HD  PRO A 230      27.110  14.827 -13.352  1.00 78.37           H
ATOM   3538  N   ASP A 231      26.508  10.635 -15.369  1.00 73.23           N
ATOM   3539  H   ASP A 231      26.873  11.500 -15.713  1.00 73.23           H
ATOM   3540  CA  ASP A 231      26.692   9.443 -16.199  1.00 72.55           C
ATOM   3541  HA  ASP A 231      25.779   9.035 -16.209  1.00 72.55           H
ATOM   3542  C   ASP A 231      27.692   8.420 -15.616  1.00 71.30           C
ATOM   3543  O   ASP A 231      27.786   7.298 -16.092  1.00 66.20           O
ATOM   3544  CB  ASP A 231      27.181   9.857 -17.597  1.00 69.77           C
ATOM   3545 1HB  ASP A 231      28.121  10.189 -17.514  1.00 69.77           H
ATOM   3546 2HB  ASP A 231      27.163   9.050 -18.187  1.00 69.77           H
ATOM   3547  CG  ASP A 231      26.345  10.955 -18.266  1.00 64.40           C
ATOM   3548  OD1 ASP A 231      25.154  11.087 -17.920  1.00 58.46           O
ATOM   3549  OD2 ASP A 231      26.952  11.697 -19.074  1.00 57.79           O
ATOM   3550  N   HIS A 232      28.467   8.801 -14.591  1.00 75.94           N
ATOM   3551  H   HIS A 232      28.401   9.743 -14.261  1.00 75.94           H
ATOM   3552  CA  HIS A 232      29.408   7.887 -13.936  1.00 75.15           C
ATOM   3553  HA  HIS A 232      29.732   7.306 -14.682  1.00 75.15           H
ATOM   3554  C   HIS A 232      28.746   6.992 -12.877  1.00 73.22           C
ATOM   3555  O   HIS A 232      29.415   6.116 -12.325  1.00 68.28           O
ATOM   3556  CB  HIS A 232      30.558   8.680 -13.297  1.00 74.18           C
ATOM   3557 1HB  HIS A 232      30.168   9.315 -12.631  1.00 74.18           H
ATOM   3558 2HB  HIS A 232      31.161   8.034 -12.829  1.00 74.18           H
ATOM   3559  CG  HIS A 232      31.410   9.488 -14.249  1.00 74.17           C
ATOM   3560  ND1 HIS A 232      32.326  10.441 -13.858  1.00 65.85           N
ATOM   3561  HD1 HIS A 232      32.510  10.730 -12.918  1.00 65.85           H
ATOM   3562  CD2 HIS A 232      31.471   9.392 -15.611  1.00 64.92           C
ATOM   3563  HD2 HIS A 232      30.924   8.783 -16.185  1.00 64.92           H
ATOM   3564  CE1 HIS A 232      32.930  10.915 -14.965  1.00 65.67           C
ATOM   3565  HE1 HIS A 232      33.640  11.620 -14.972  1.00 65.67           H
ATOM   3566  NE2 HIS A 232      32.443  10.306 -16.058  1.00 67.95           N
ATOM   3567  N   ARG A 233      27.476   7.225 -12.569  1.00 71.34           N
ATOM   3568  H   ARG A 233      27.015   7.977 -13.040  1.00 71.34           H
ATOM   3569  CA  ARG A 233      26.705   6.465 -11.596  1.00 70.95           C
ATOM   3570  HA  ARG A 233      27.283   5.712 -11.282  1.00 70.95           H
ATOM   3571  C   ARG A 233      25.460   5.880 -12.255  1.00 65.59           C
ATOM   3572  O   ARG A 233      24.685   6.601 -12.876  1.00 62.27           O
ATOM   3573  CB  ARG A 233      26.349   7.372 -10.415  1.00 71.96           C
ATOM   3574 1HB  ARG A 233      27.190   7.714  -9.996  1.00 71.96           H
ATOM   3575 2HB  ARG A 233      25.803   8.143 -10.744  1.00 71.96           H
ATOM   3576  CG  ARG A 233      25.547   6.601  -9.369  1.00 72.01           C
ATOM   3577 1HG  ARG A 233      24.716   6.250  -9.800  1.00 72.01           H
ATOM   3578 2HG  ARG A 233      26.102   5.836  -9.043  1.00 72.01           H
ATOM   3579  CD  ARG A 233      25.145   7.447  -8.171  1.00 73.80           C
ATOM   3580 1HD  ARG A 233      25.953   7.816  -7.711  1.00 73.80           H
ATOM   3581 2HD  ARG A 233      24.549   8.199  -8.452  1.00 73.80           H
ATOM   3582  NE  ARG A 233      24.418   6.570  -7.248  1.00 73.12           N
ATOM   3583  HE  ARG A 233      24.982   6.029  -6.624  1.00 73.12           H
ATOM   3584  CZ  ARG A 233      23.117   6.404  -7.136  1.00 75.61           C
ATOM   3585  NH1 ARG A 233      22.252   7.162  -7.728  1.00 67.89           N
ATOM   3586 1HH1 ARG A 233      22.561   7.918  -8.305  1.00 67.89           H
ATOM   3587 2HH1 ARG A 233      21.274   6.992  -7.609  1.00 67.89           H
ATOM   3588  NH2 ARG A 233      22.674   5.427  -6.424  1.00 71.37           N
ATOM   3589 1HH2 ARG A 233      23.315   4.810  -5.968  1.00 71.37           H
ATOM   3590 2HH2 ARG A 233      21.689   5.285  -6.327  1.00 71.37           H
ATOM   3591  N   ILE A 234      25.220   4.616 -12.023  1.00 61.20           N
ATOM   3592  H   ILE A 234      25.919   4.080 -11.549  1.00 61.20           H
ATOM   3593  CA  ILE A 234      23.986   3.947 -12.420  1.00 58.59           C
ATOM   3594  HA  ILE A 234      23.830   4.132 -13.390  1.00 58.59           H
ATOM   3595  C   ILE A 234      22.822   4.544 -11.611  1.00 58.46           C
ATOM   3596  O   ILE A 234      22.876   4.581 -10.385  1.00 54.10           O
ATOM   3597  CB  ILE A 234      24.140   2.415 -12.233  1.00 54.21           C
ATOM   3598  HB  ILE A 234      24.359   2.217 -11.278  1.00 54.21           H
ATOM   3599  CG1 ILE A 234      25.293   1.885 -13.120  1.00 50.12           C
ATOM   3600 1HG1 ILE A 234      24.967   1.807 -14.062  1.00 50.12           H
ATOM   3601 2HG1 ILE A 234      26.054   2.533 -13.083  1.00 50.12           H
ATOM   3602  CG2 ILE A 234      22.819   1.704 -12.564  1.00 47.49           C
ATOM   3603 1HG2 ILE A 234      22.905   0.715 -12.447  1.00 47.49           H
ATOM   3604 2HG2 ILE A 234      22.545   1.879 -13.510  1.00 47.49           H
ATOM   3605 3HG2 ILE A 234      22.082   2.021 -11.967  1.00 47.49           H
ATOM   3606  CD1 ILE A 234      25.809   0.519 -12.681  1.00 42.77           C
ATOM   3607 1HD1 ILE A 234      26.551   0.209 -13.275  1.00 42.77           H
ATOM   3608 2HD1 ILE A 234      25.082  -0.166 -12.714  1.00 42.77           H
ATOM   3609 3HD1 ILE A 234      26.158   0.552 -11.744  1.00 42.77           H
ATOM   3610  N   GLY A 235      21.807   5.083 -12.293  1.00 58.86           N
ATOM   3611  H   GLY A 235      21.795   4.966 -13.286  1.00 58.86           H
ATOM   3612  CA  GLY A 235      20.709   5.836 -11.675  1.00 60.17           C
ATOM   3613 1HA  GLY A 235      19.909   5.724 -12.264  1.00 60.17           H
ATOM   3614 2HA  GLY A 235      20.529   5.416 -10.786  1.00 60.17           H
ATOM   3615  C   GLY A 235      20.979   7.332 -11.476  1.00 63.96           C
ATOM   3616  O   GLY A 235      20.104   8.049 -10.997  1.00 59.91           O
ATOM   3617  N   GLY A 236      22.159   7.827 -11.850  1.00 71.31           N
ATOM   3618  H   GLY A 236      22.836   7.193 -12.222  1.00 71.31           H
ATOM   3619  CA  GLY A 236      22.525   9.238 -11.750  1.00 74.38           C
ATOM   3620 1HA  GLY A 236      23.415   9.346 -12.194  1.00 74.38           H
ATOM   3621 2HA  GLY A 236      21.836   9.760 -12.253  1.00 74.38           H
ATOM   3622  C   GLY A 236      22.607   9.758 -10.310  1.00 77.09           C
ATOM   3623  O   GLY A 236      22.627   8.997  -9.340  1.00 73.88           O
ATOM   3624  N   TYR A 237      22.684  11.081 -10.137  1.00 83.92           N
ATOM   3625  H   TYR A 237      22.811  11.652 -10.948  1.00 83.92           H
ATOM   3626  CA  TYR A 237      22.594  11.747  -8.837  1.00 85.18           C
ATOM   3627  HA  TYR A 237      21.969  11.197  -8.283  1.00 85.18           H
ATOM   3628  C   TYR A 237      22.005  13.146  -8.993  1.00 85.12           C
ATOM   3629  O   TYR A 237      22.046  13.729 -10.077  1.00 81.44           O
ATOM   3630  CB  TYR A 237      23.971  11.787  -8.159  1.00 83.72           C
ATOM   3631 1HB  TYR A 237      23.858  12.173  -7.243  1.00 83.72           H
ATOM   3632 2HB  TYR A 237      24.312  10.850  -8.087  1.00 83.72           H
ATOM   3633  CG  TYR A 237      25.023  12.611  -8.886  1.00 85.22           C
ATOM   3634  CD1 TYR A 237      26.020  11.971  -9.648  1.00 75.60           C
ATOM   3635  HD1 TYR A 237      26.031  10.973  -9.714  1.00 75.60           H
ATOM   3636  CD2 TYR A 237      25.025  14.019  -8.794  1.00 76.61           C
ATOM   3637  HD2 TYR A 237      24.327  14.481  -8.247  1.00 76.61           H
ATOM   3638  CE1 TYR A 237      27.004  12.728 -10.319  1.00 74.17           C
ATOM   3639  HE1 TYR A 237      27.709  12.270 -10.861  1.00 74.17           H
ATOM   3640  CE2 TYR A 237      26.002  14.778  -9.466  1.00 74.48           C
ATOM   3641  HE2 TYR A 237      25.992  15.776  -9.404  1.00 74.48           H
ATOM   3642  CZ  TYR A 237      26.987  14.132 -10.220  1.00 81.81           C
ATOM   3643  OH  TYR A 237      27.937  14.872 -10.869  1.00 79.80           O
ATOM   3644  HH  TYR A 237      28.713  14.333 -11.021  1.00 79.80           H
ATOM   3645  N   LYS A 238      21.492  13.715  -7.907  1.00 83.07           N
ATOM   3646  H   LYS A 238      21.468  13.177  -7.064  1.00 83.07           H
ATOM   3647  CA  LYS A 238      20.959  15.081  -7.865  1.00 83.67           C
ATOM   3648  HA  LYS A 238      20.903  15.406  -8.809  1.00 83.67           H
ATOM   3649  C   LYS A 238      21.910  15.978  -7.077  1.00 84.99           C
ATOM   3650  O   LYS A 238      22.318  15.619  -5.975  1.00 83.80           O
ATOM   3651  CB  LYS A 238      19.556  15.080  -7.246  1.00 80.79           C
ATOM   3652 1HB  LYS A 238      19.614  14.686  -6.329  1.00 80.79           H
ATOM   3653 2HB  LYS A 238      19.236  16.025  -7.183  1.00 80.79           H
ATOM   3654  CG  LYS A 238      18.539  14.269  -8.068  1.00 73.67           C
ATOM   3655 1HG  LYS A 238      18.344  14.756  -8.919  1.00 73.67           H
ATOM   3656 2HG  LYS A 238      18.930  13.373  -8.279  1.00 73.67           H
ATOM   3657  CD  LYS A 238      17.224  14.079  -7.276  1.00 71.12           C
ATOM   3658 1HD  LYS A 238      17.427  13.674  -6.385  1.00 71.12           H
ATOM   3659 2HD  LYS A 238      16.782  14.966  -7.146  1.00 71.12           H
ATOM   3660  CE  LYS A 238      16.270  13.160  -8.028  1.00 60.59           C
ATOM   3661 1HE  LYS A 238      15.743  13.694  -8.689  1.00 60.59           H
ATOM   3662 2HE  LYS A 238      16.793  12.456  -8.508  1.00 60.59           H
ATOM   3663  NZ  LYS A 238      15.322  12.494  -7.086  1.00 52.64           N
ATOM   3664 1HZ  LYS A 238      14.694  11.890  -7.577  1.00 52.64           H
ATOM   3665 2HZ  LYS A 238      14.775  13.169  -6.591  1.00 52.64           H
ATOM   3666 3HZ  LYS A 238      15.814  11.943  -6.412  1.00 52.64           H
ATOM   3667  N   VAL A 239      22.251  17.149  -7.613  1.00 85.21           N
ATOM   3668  H   VAL A 239      21.997  17.326  -8.564  1.00 85.21           H
ATOM   3669  CA  VAL A 239      22.982  18.196  -6.881  1.00 84.80           C
ATOM   3670  HA  VAL A 239      23.343  17.765  -6.054  1.00 84.80           H
ATOM   3671  C   VAL A 239      21.995  19.301  -6.528  1.00 85.03           C
ATOM   3672  O   VAL A 239      21.361  19.860  -7.412  1.00 82.27           O
ATOM   3673  CB  VAL A 239      24.189  18.747  -7.671  1.00 83.32           C
ATOM   3674  HB  VAL A 239      23.826  19.162  -8.506  1.00 83.32           H
ATOM   3675  CG1 VAL A 239      24.960  19.791  -6.847  1.00 75.34           C
ATOM   3676 1HG1 VAL A 239      25.741  20.147  -7.360  1.00 75.34           H
ATOM   3677 2HG1 VAL A 239      25.306  19.393  -5.997  1.00 75.34           H
ATOM   3678 3HG1 VAL A 239      24.372  20.564  -6.607  1.00 75.34           H
ATOM   3679  CG2 VAL A 239      25.174  17.626  -8.021  1.00 76.00           C
ATOM   3680 1HG2 VAL A 239      25.956  17.983  -8.533  1.00 76.00           H
ATOM   3681 2HG2 VAL A 239      24.734  16.924  -8.582  1.00 76.00           H
ATOM   3682 3HG2 VAL A 239      25.523  17.185  -7.194  1.00 76.00           H
ATOM   3683  N   ARG A 240      21.893  19.623  -5.238  1.00 85.01           N
ATOM   3684  H   ARG A 240      22.384  19.067  -4.568  1.00 85.01           H
ATOM   3685  CA  ARG A 240      21.094  20.755  -4.756  1.00 84.84           C
ATOM   3686  HA  ARG A 240      20.494  21.040  -5.503  1.00 84.84           H
ATOM   3687  C   ARG A 240      22.034  21.895  -4.390  1.00 85.46           C
ATOM   3688  O   ARG A 240      22.623  21.895  -3.312  1.00 83.37           O
ATOM   3689  CB  ARG A 240      20.203  20.344  -3.584  1.00 82.81           C
ATOM   3690 1HB  ARG A 240      20.762  19.868  -2.905  1.00 82.81           H
ATOM   3691 2HB  ARG A 240      19.809  21.167  -3.174  1.00 82.81           H
ATOM   3692  CG  ARG A 240      19.066  19.415  -4.039  1.00 76.56           C
ATOM   3693 1HG  ARG A 240      18.613  19.815  -4.836  1.00 76.56           H
ATOM   3694 2HG  ARG A 240      19.447  18.524  -4.284  1.00 76.56           H
ATOM   3695  CD  ARG A 240      18.038  19.235  -2.907  1.00 73.94           C
ATOM   3696 1HD  ARG A 240      18.464  18.774  -2.128  1.00 73.94           H
ATOM   3697 2HD  ARG A 240      17.689  20.126  -2.617  1.00 73.94           H
ATOM   3698  NE  ARG A 240      16.897  18.425  -3.339  1.00 64.19           N
ATOM   3699  HE  ARG A 240      17.043  17.826  -4.126  1.00 64.19           H
ATOM   3700  CZ  ARG A 240      15.684  18.406  -2.789  1.00 56.98           C
ATOM   3701  NH1 ARG A 240      15.410  19.068  -1.704  1.00 52.17           N
ATOM   3702 1HH1 ARG A 240      16.120  19.612  -1.257  1.00 52.17           H
ATOM   3703 2HH1 ARG A 240      14.489  19.033  -1.316  1.00 52.17           H
ATOM   3704  NH2 ARG A 240      14.733  17.723  -3.342  1.00 50.95           N
ATOM   3705 1HH2 ARG A 240      14.909  17.210  -4.182  1.00 50.95           H
ATOM   3706 2HH2 ARG A 240      13.822  17.709  -2.929  1.00 50.95           H
ATOM   3707  N   TYR A 241      22.176  22.859  -5.288  1.00 83.96           N
ATOM   3708  H   TYR A 241      21.652  22.797  -6.138  1.00 83.96           H
ATOM   3709  CA  TYR A 241      23.064  24.014  -5.099  1.00 84.31           C
ATOM   3710  HA  TYR A 241      23.956  23.635  -4.852  1.00 84.31           H
ATOM   3711  C   TYR A 241      22.603  24.910  -3.944  1.00 85.06           C
ATOM   3712  O   TYR A 241      23.436  25.381  -3.180  1.00 81.11           O
ATOM   3713  CB  TYR A 241      23.174  24.799  -6.408  1.00 81.74           C
ATOM   3714 1HB  TYR A 241      22.254  25.042  -6.715  1.00 81.74           H
ATOM   3715 2HB  TYR A 241      23.700  25.632  -6.239  1.00 81.74           H
ATOM   3716  CG  TYR A 241      23.857  24.018  -7.516  1.00 79.66           C
ATOM   3717  CD1 TYR A 241      25.265  23.899  -7.530  1.00 73.99           C
ATOM   3718  HD1 TYR A 241      25.807  24.339  -6.814  1.00 73.99           H
ATOM   3719  CD2 TYR A 241      23.102  23.401  -8.535  1.00 72.81           C
ATOM   3720  HD2 TYR A 241      22.106  23.488  -8.537  1.00 72.81           H
ATOM   3721  CE1 TYR A 241      25.908  23.168  -8.540  1.00 69.26           C
ATOM   3722  HE1 TYR A 241      26.905  23.085  -8.541  1.00 69.26           H
ATOM   3723  CE2 TYR A 241      23.741  22.663  -9.549  1.00 69.64           C
ATOM   3724  HE2 TYR A 241      23.200  22.220 -10.263  1.00 69.64           H
ATOM   3725  CZ  TYR A 241      25.147  22.550  -9.555  1.00 72.53           C
ATOM   3726  OH  TYR A 241      25.769  21.837 -10.536  1.00 71.32           O
ATOM   3727  HH  TYR A 241      25.915  20.940 -10.235  1.00 71.32           H
ATOM   3728  N   ALA A 242      21.291  25.058  -3.747  1.00 85.23           N
ATOM   3729  H   ALA A 242      20.660  24.609  -4.380  1.00 85.23           H
ATOM   3730  CA  ALA A 242      20.733  25.849  -2.645  1.00 85.50           C
ATOM   3731  HA  ALA A 242      21.151  26.754  -2.723  1.00 85.50           H
ATOM   3732  C   ALA A 242      21.098  25.303  -1.249  1.00 86.38           C
ATOM   3733  O   ALA A 242      21.289  26.072  -0.312  1.00 83.02           O
ATOM   3734  CB  ALA A 242      19.214  25.895  -2.828  1.00 83.40           C
ATOM   3735 1HB  ALA A 242      18.972  26.248  -3.732  1.00 83.40           H
ATOM   3736 2HB  ALA A 242      18.788  26.486  -2.143  1.00 83.40           H
ATOM   3737 3HB  ALA A 242      18.814  24.983  -2.738  1.00 83.40           H
ATOM   3738  N   THR A 243      21.237  23.970  -1.122  1.00 84.24           N
ATOM   3739  H   THR A 243      21.085  23.399  -1.929  1.00 84.24           H
ATOM   3740  CA  THR A 243      21.602  23.307   0.145  1.00 85.09           C
ATOM   3741  HA  THR A 243      21.555  24.042   0.821  1.00 85.09           H
ATOM   3742  C   THR A 243      23.033  22.761   0.143  1.00 86.59           C
ATOM   3743  O   THR A 243      23.394  22.017   1.053  1.00 83.30           O
ATOM   3744  CB  THR A 243      20.599  22.211   0.514  1.00 82.73           C
ATOM   3745  HB  THR A 243      20.936  21.753   1.336  1.00 82.73           H
ATOM   3746  OG1 THR A 243      20.522  21.220  -0.492  1.00 75.79           O
ATOM   3747  HG1 THR A 243      20.505  20.353  -0.086  1.00 75.79           H
ATOM   3748  CG2 THR A 243      19.191  22.761   0.713  1.00 73.28           C
ATOM   3749 1HG2 THR A 243      18.552  22.031   0.953  1.00 73.28           H
ATOM   3750 2HG2 THR A 243      18.857  23.200  -0.121  1.00 73.28           H
ATOM   3751 3HG2 THR A 243      19.172  23.440   1.447  1.00 73.28           H
ATOM   3752  N   TRP A 244      23.824  23.074  -0.875  1.00 88.08           N
ATOM   3753  H   TRP A 244      23.451  23.681  -1.577  1.00 88.08           H
ATOM   3754  CA  TRP A 244      25.194  22.605  -1.054  1.00 88.60           C
ATOM   3755  HA  TRP A 244      25.420  22.790  -2.010  1.00 88.60           H
ATOM   3756  C   TRP A 244      25.334  21.090  -0.878  1.00 90.05           C
ATOM   3757  O   TRP A 244      26.211  20.608  -0.171  1.00 85.64           O
ATOM   3758  CB  TRP A 244      26.124  23.405  -0.141  1.00 86.83           C
ATOM   3759 1HB  TRP A 244      25.818  23.294   0.805  1.00 86.83           H
ATOM   3760 2HB  TRP A 244      27.053  23.047  -0.236  1.00 86.83           H
ATOM   3761  CG  TRP A 244      26.168  24.872  -0.438  1.00 87.36           C
ATOM   3762  CD1 TRP A 244      25.302  25.809   0.015  1.00 80.06           C
ATOM   3763  HD1 TRP A 244      24.535  25.632   0.631  1.00 80.06           H
ATOM   3764  CD2 TRP A 244      27.108  25.579  -1.300  1.00 85.50           C
ATOM   3765  NE1 TRP A 244      25.638  27.049  -0.503  1.00 79.81           N
ATOM   3766  HE1 TRP A 244      25.144  27.896  -0.308  1.00 79.81           H
ATOM   3767  CE2 TRP A 244      26.750  26.961  -1.329  1.00 83.79           C
ATOM   3768  CE3 TRP A 244      28.226  25.184  -2.064  1.00 81.37           C
ATOM   3769  HE3 TRP A 244      28.511  24.225  -2.066  1.00 81.37           H
ATOM   3770  CZ2 TRP A 244      27.454  27.907  -2.084  1.00 82.95           C
ATOM   3771  HZ2 TRP A 244      27.174  28.867  -2.089  1.00 82.95           H
ATOM   3772  CZ3 TRP A 244      28.944  26.125  -2.823  1.00 77.84           C
ATOM   3773  HZ3 TRP A 244      29.734  25.828  -3.360  1.00 77.84           H
ATOM   3774  CH2 TRP A 244      28.564  27.479  -2.835  1.00 77.78           C
ATOM   3775  HH2 TRP A 244      29.084  28.139  -3.378  1.00 77.78           H
ATOM   3776  N   SER A 245      24.433  20.317  -1.494  1.00 87.66           N
ATOM   3777  H   SER A 245      23.789  20.735  -2.135  1.00 87.66           H
ATOM   3778  CA  SER A 245      24.365  18.875  -1.254  1.00 88.68           C
ATOM   3779  HA  SER A 245      25.249  18.670  -0.835  1.00 88.68           H
ATOM   3780  C   SER A 245      24.287  18.039  -2.530  1.00 88.95           C
ATOM   3781  O   SER A 245      23.765  18.475  -3.552  1.00 87.39           O
ATOM   3782  CB  SER A 245      23.242  18.532  -0.275  1.00 87.07           C
ATOM   3783 1HB  SER A 245      23.269  17.559  -0.046  1.00 87.07           H
ATOM   3784 2HB  SER A 245      23.335  19.074   0.560  1.00 87.07           H
ATOM   3785  OG  SER A 245      21.950  18.795  -0.793  1.00 77.12           O
ATOM   3786  HG  SER A 245      21.995  18.854  -1.747  1.00 77.12           H
ATOM   3787  N   ILE A 246      24.805  16.794  -2.447  1.00 90.41           N
ATOM   3788  H   ILE A 246      25.371  16.578  -1.651  1.00 90.41           H
ATOM   3789  CA  ILE A 246      24.596  15.742  -3.438  1.00 91.29           C
ATOM   3790  HA  ILE A 246      24.124  16.163  -4.213  1.00 91.29           H
ATOM   3791  C   ILE A 246      23.699  14.661  -2.835  1.00 91.49           C
ATOM   3792  O   ILE A 246      23.868  14.285  -1.676  1.00 90.64           O
ATOM   3793  CB  ILE A 246      25.934  15.191  -3.965  1.00 90.48           C
ATOM   3794  HB  ILE A 246      26.464  15.981  -4.272  1.00 90.48           H
ATOM   3795  CG1 ILE A 246      25.717  14.248  -5.169  1.00 80.56           C
ATOM   3796 1HG1 ILE A 246      25.228  13.435  -4.853  1.00 80.56           H
ATOM   3797 2HG1 ILE A 246      25.165  14.725  -5.853  1.00 80.56           H
ATOM   3798  CG2 ILE A 246      26.755  14.489  -2.863  1.00 80.68           C
ATOM   3799 1HG2 ILE A 246      27.618  14.140  -3.227  1.00 80.68           H
ATOM   3800 2HG2 ILE A 246      26.250  13.717  -2.476  1.00 80.68           H
ATOM   3801 3HG2 ILE A 246      26.969  15.121  -2.118  1.00 80.68           H
ATOM   3802  CD1 ILE A 246      27.027  13.798  -5.833  1.00 79.69           C
ATOM   3803 1HD1 ILE A 246      26.846  13.190  -6.606  1.00 79.69           H
ATOM   3804 2HD1 ILE A 246      27.607  13.306  -5.184  1.00 79.69           H
ATOM   3805 3HD1 ILE A 246      27.544  14.583  -6.173  1.00 79.69           H
ATOM   3806  N   ILE A 247      22.754  14.174  -3.625  1.00 88.46           N
ATOM   3807  H   ILE A 247      22.686  14.550  -4.549  1.00 88.46           H
ATOM   3808  CA  ILE A 247      21.807  13.134  -3.251  1.00 88.09           C
ATOM   3809  HA  ILE A 247      22.062  12.828  -2.334  1.00 88.09           H
ATOM   3810  C   ILE A 247      21.938  11.988  -4.251  1.00 87.24           C
ATOM   3811  O   ILE A 247      21.797  12.186  -5.452  1.00 85.68           O
ATOM   3812  CB  ILE A 247      20.365  13.677  -3.187  1.00 87.65           C
ATOM   3813  HB  ILE A 247      20.099  13.970  -4.105  1.00 87.65           H
ATOM   3814  CG1 ILE A 247      20.264  14.908  -2.249  1.00 82.30           C
ATOM   3815 1HG1 ILE A 247      20.450  14.609  -1.313  1.00 82.30           H
ATOM   3816 2HG1 ILE A 247      20.953  15.577  -2.529  1.00 82.30           H
ATOM   3817  CG2 ILE A 247      19.410  12.564  -2.730  1.00 82.82           C
ATOM   3818 1HG2 ILE A 247      18.468  12.897  -2.682  1.00 82.82           H
ATOM   3819 2HG2 ILE A 247      19.662  12.225  -1.824  1.00 82.82           H
ATOM   3820 3HG2 ILE A 247      19.431  11.791  -3.364  1.00 82.82           H
ATOM   3821  CD1 ILE A 247      18.890  15.600  -2.266  1.00 75.02           C
ATOM   3822 1HD1 ILE A 247      18.876  16.385  -1.647  1.00 75.02           H
ATOM   3823 2HD1 ILE A 247      18.168  14.970  -1.980  1.00 75.02           H
ATOM   3824 3HD1 ILE A 247      18.665  15.928  -3.183  1.00 75.02           H
ATOM   3825  N   MET A 248      22.200  10.789  -3.737  1.00 87.23           N
ATOM   3826  H   MET A 248      22.354  10.733  -2.751  1.00 87.23           H
ATOM   3827  CA  MET A 248      22.279   9.553  -4.502  1.00 86.12           C
ATOM   3828  HA  MET A 248      22.145   9.783  -5.466  1.00 86.12           H
ATOM   3829  C   MET A 248      21.168   8.614  -4.030  1.00 83.69           C
ATOM   3830  O   MET A 248      21.268   8.026  -2.945  1.00 81.66           O
ATOM   3831  CB  MET A 248      23.664   8.920  -4.331  1.00 87.89           C
ATOM   3832 1HB  MET A 248      23.833   8.777  -3.356  1.00 87.89           H
ATOM   3833 2HB  MET A 248      23.674   8.039  -4.804  1.00 87.89           H
ATOM   3834  CG  MET A 248      24.785   9.799  -4.902  1.00 86.34           C
ATOM   3835 1HG  MET A 248      24.537   9.921  -5.863  1.00 86.34           H
ATOM   3836 2HG  MET A 248      24.686  10.669  -4.419  1.00 86.34           H
ATOM   3837  SD  MET A 248      26.447   9.130  -4.726  1.00 86.01           S
ATOM   3838  CE  MET A 248      26.672   9.297  -2.944  1.00 74.64           C
ATOM   3839 1HE  MET A 248      27.571   8.962  -2.663  1.00 74.64           H
ATOM   3840 2HE  MET A 248      25.980   8.775  -2.445  1.00 74.64           H
ATOM   3841 3HE  MET A 248      26.598  10.253  -2.662  1.00 74.64           H
ATOM   3842  N   ASP A 249      20.120   8.496  -4.826  1.00 79.20           N
ATOM   3843  H   ASP A 249      20.078   9.060  -5.650  1.00 79.20           H
ATOM   3844  CA  ASP A 249      19.024   7.578  -4.552  1.00 75.93           C
ATOM   3845  HA  ASP A 249      18.831   7.650  -3.573  1.00 75.93           H
ATOM   3846  C   ASP A 249      19.456   6.141  -4.876  1.00 71.26           C
ATOM   3847  O   ASP A 249      20.212   5.924  -5.822  1.00 66.26           O
ATOM   3848  CB  ASP A 249      17.770   7.995  -5.341  1.00 73.73           C
ATOM   3849 1HB  ASP A 249      17.998   8.008  -6.315  1.00 73.73           H
ATOM   3850 2HB  ASP A 249      17.052   7.319  -5.175  1.00 73.73           H
ATOM   3851  CG  ASP A 249      17.232   9.383  -4.948  1.00 69.33           C
ATOM   3852  OD1 ASP A 249      17.253   9.694  -3.738  1.00 64.09           O
ATOM   3853  OD2 ASP A 249      16.806  10.151  -5.847  1.00 62.72           O
ATOM   3854  N   SER A 250      18.964   5.165  -4.095  1.00 74.32           N
ATOM   3855  H   SER A 250      18.423   5.435  -3.298  1.00 74.32           H
ATOM   3856  CA  SER A 250      19.165   3.729  -4.330  1.00 73.12           C
ATOM   3857  HA  SER A 250      18.906   3.302  -3.464  1.00 73.12           H
ATOM   3858  C   SER A 250      20.632   3.346  -4.587  1.00 74.64           C
ATOM   3859  O   SER A 250      20.975   2.831  -5.646  1.00 71.04           O
ATOM   3860  CB  SER A 250      18.245   3.247  -5.465  1.00 68.65           C
ATOM   3861 1HB  SER A 250      18.437   3.739  -6.314  1.00 68.65           H
ATOM   3862 2HB  SER A 250      18.349   2.264  -5.618  1.00 68.65           H
ATOM   3863  OG  SER A 250      16.893   3.482  -5.137  1.00 59.54           O
ATOM   3864  HG  SER A 250      16.374   3.535  -5.940  1.00 59.54           H
ATOM   3865  N   VAL A 251      21.524   3.628  -3.612  1.00 76.52           N
ATOM   3866  H   VAL A 251      21.201   4.058  -2.769  1.00 76.52           H
ATOM   3867  CA  VAL A 251      22.955   3.322  -3.752  1.00 76.81           C
ATOM   3868  HA  VAL A 251      23.189   3.796  -4.601  1.00 76.81           H
ATOM   3869  C   VAL A 251      23.211   1.817  -3.910  1.00 73.38           C
ATOM   3870  O   VAL A 251      22.551   0.988  -3.283  1.00 70.82           O
ATOM   3871  CB  VAL A 251      23.824   3.902  -2.626  1.00 79.21           C
ATOM   3872  HB  VAL A 251      24.746   3.546  -2.778  1.00 79.21           H
ATOM   3873  CG1 VAL A 251      23.828   5.432  -2.691  1.00 72.95           C
ATOM   3874 1HG1 VAL A 251      24.391   5.820  -1.962  1.00 72.95           H
ATOM   3875 2HG1 VAL A 251      22.902   5.797  -2.592  1.00 72.95           H
ATOM   3876 3HG1 VAL A 251      24.193   5.753  -3.565  1.00 72.95           H
ATOM   3877  CG2 VAL A 251      23.411   3.445  -1.224  1.00 72.07           C
ATOM   3878 1HG2 VAL A 251      24.004   3.847  -0.527  1.00 72.07           H
ATOM   3879 2HG2 VAL A 251      23.469   2.450  -1.140  1.00 72.07           H
ATOM   3880 3HG2 VAL A 251      22.470   3.716  -1.021  1.00 72.07           H
ATOM   3881  N   VAL A 252      24.182   1.482  -4.746  1.00 71.33           N
ATOM   3882  H   VAL A 252      24.655   2.229  -5.213  1.00 71.33           H
ATOM   3883  CA  VAL A 252      24.630   0.119  -5.052  1.00 70.64           C
ATOM   3884  HA  VAL A 252      24.045  -0.484  -4.509  1.00 70.64           H
ATOM   3885  C   VAL A 252      26.102  -0.058  -4.637  1.00 71.93           C
ATOM   3886  O   VAL A 252      26.806   0.946  -4.492  1.00 70.31           O
ATOM   3887  CB  VAL A 252      24.427  -0.221  -6.535  1.00 66.72           C
ATOM   3888  HB  VAL A 252      24.855  -1.116  -6.663  1.00 66.72           H
ATOM   3889  CG1 VAL A 252      22.935  -0.286  -6.891  1.00 59.60           C
ATOM   3890 1HG1 VAL A 252      22.807  -0.508  -7.858  1.00 59.60           H
ATOM   3891 2HG1 VAL A 252      22.486   0.590  -6.714  1.00 59.60           H
ATOM   3892 3HG1 VAL A 252      22.468  -0.986  -6.350  1.00 59.60           H
ATOM   3893  CG2 VAL A 252      25.113   0.765  -7.482  1.00 58.47           C
ATOM   3894 1HG2 VAL A 252      24.959   0.511  -8.437  1.00 58.47           H
ATOM   3895 2HG2 VAL A 252      26.100   0.785  -7.325  1.00 58.47           H
ATOM   3896 3HG2 VAL A 252      24.762   1.692  -7.350  1.00 58.47           H
ATOM   3897  N   PRO A 253      26.639  -1.279  -4.484  1.00 68.86           N
ATOM   3898  CA  PRO A 253      28.030  -1.490  -4.055  1.00 68.54           C
ATOM   3899  HA  PRO A 253      28.135  -1.066  -3.155  1.00 68.54           H
ATOM   3900  C   PRO A 253      29.079  -0.792  -4.923  1.00 70.82           C
ATOM   3901  O   PRO A 253      30.091  -0.315  -4.425  1.00 68.78           O
ATOM   3902  CB  PRO A 253      28.221  -3.009  -4.053  1.00 65.34           C
ATOM   3903 1HB  PRO A 253      28.531  -3.339  -4.945  1.00 65.34           H
ATOM   3904 2HB  PRO A 253      28.870  -3.295  -3.347  1.00 65.34           H
ATOM   3905  CG  PRO A 253      26.815  -3.501  -3.741  1.00 60.68           C
ATOM   3906 1HG  PRO A 253      26.685  -4.440  -4.059  1.00 60.68           H
ATOM   3907 2HG  PRO A 253      26.627  -3.452  -2.760  1.00 60.68           H
ATOM   3908  CD  PRO A 253      25.927  -2.543  -4.510  1.00 61.40           C
ATOM   3909 1HD  PRO A 253      25.800  -2.842  -5.456  1.00 61.40           H
ATOM   3910 2HD  PRO A 253      25.035  -2.439  -4.070  1.00 61.40           H
ATOM   3911  N   SER A 254      28.813  -0.615  -6.219  1.00 73.22           N
ATOM   3912  H   SER A 254      27.986  -1.030  -6.598  1.00 73.22           H
ATOM   3913  CA  SER A 254      29.679   0.160  -7.110  1.00 74.57           C
ATOM   3914  HA  SER A 254      30.584  -0.227  -6.933  1.00 74.57           H
ATOM   3915  C   SER A 254      29.735   1.662  -6.789  1.00 77.01           C
ATOM   3916  O   SER A 254      30.601   2.364  -7.316  1.00 75.17           O
ATOM   3917  CB  SER A 254      29.254  -0.039  -8.564  1.00 71.31           C
ATOM   3918 1HB  SER A 254      29.841   0.489  -9.178  1.00 71.31           H
ATOM   3919 2HB  SER A 254      29.294  -1.007  -8.814  1.00 71.31           H
ATOM   3920  OG  SER A 254      27.927   0.395  -8.775  1.00 63.39           O
ATOM   3921  HG  SER A 254      27.907   1.351  -8.823  1.00 63.39           H
ATOM   3922  N   ASP A 255      28.836   2.168  -5.918  1.00 77.25           N
ATOM   3923  H   ASP A 255      28.103   1.568  -5.598  1.00 77.25           H
ATOM   3924  CA  ASP A 255      28.870   3.543  -5.413  1.00 80.24           C
ATOM   3925  HA  ASP A 255      29.192   4.079  -6.193  1.00 80.24           H
ATOM   3926  C   ASP A 255      29.867   3.719  -4.261  1.00 82.00           C
ATOM   3927  O   ASP A 255      30.195   4.856  -3.935  1.00 81.58           O
ATOM   3928  CB  ASP A 255      27.467   4.010  -4.994  1.00 80.06           C
ATOM   3929 1HB  ASP A 255      27.093   3.346  -4.346  1.00 80.06           H
ATOM   3930 2HB  ASP A 255      27.551   4.901  -4.548  1.00 80.06           H
ATOM   3931  CG  ASP A 255      26.485   4.147  -6.165  1.00 79.47           C
ATOM   3932  OD1 ASP A 255      26.918   4.571  -7.259  1.00 73.96           O
ATOM   3933  OD2 ASP A 255      25.273   3.932  -5.949  1.00 73.46           O
ATOM   3934  N   GLU A 256      30.408   2.642  -3.679  1.00 82.81           N
ATOM   3935  H   GLU A 256      30.079   1.740  -3.958  1.00 82.81           H
ATOM   3936  CA  GLU A 256      31.452   2.709  -2.659  1.00 84.10           C
ATOM   3937  HA  GLU A 256      31.024   3.146  -1.868  1.00 84.10           H
ATOM   3938  C   GLU A 256      32.626   3.589  -3.109  1.00 84.87           C
ATOM   3939  O   GLU A 256      33.068   3.555  -4.265  1.00 82.06           O
ATOM   3940  CB  GLU A 256      31.923   1.282  -2.301  1.00 80.90           C
ATOM   3941 1HB  GLU A 256      31.123   0.716  -2.104  1.00 80.90           H
ATOM   3942 2HB  GLU A 256      32.419   0.899  -3.080  1.00 80.90           H
ATOM   3943  CG  GLU A 256      32.846   1.266  -1.077  1.00 71.49           C
ATOM   3944 1HG  GLU A 256      33.563   1.950  -1.211  1.00 71.49           H
ATOM   3945 2HG  GLU A 256      32.306   1.503  -0.269  1.00 71.49           H
ATOM   3946  CD  GLU A 256      33.508  -0.113  -0.849  1.00 69.13           C
ATOM   3947  OE1 GLU A 256      34.639  -0.095  -0.318  1.00 60.44           O
ATOM   3948  OE2 GLU A 256      32.930  -1.128  -1.284  1.00 60.49           O
ATOM   3949  N   GLY A 257      33.147   4.412  -2.192  1.00 85.42           N
ATOM   3950  H   GLY A 257      32.708   4.468  -1.295  1.00 85.42           H
ATOM   3951  CA  GLY A 257      34.324   5.229  -2.441  1.00 87.03           C
ATOM   3952 1HA  GLY A 257      35.118   4.684  -2.171  1.00 87.03           H
ATOM   3953 2HA  GLY A 257      34.356   5.400  -3.426  1.00 87.03           H
ATOM   3954  C   GLY A 257      34.356   6.565  -1.698  1.00 89.12           C
ATOM   3955  O   GLY A 257      33.517   6.880  -0.860  1.00 88.18           O
ATOM   3956  N   ASN A 258      35.350   7.371  -2.039  1.00 87.84           N
ATOM   3957  H   ASN A 258      35.995   7.056  -2.735  1.00 87.84           H
ATOM   3958  CA  ASN A 258      35.558   8.691  -1.458  1.00 88.61           C
ATOM   3959  HA  ASN A 258      35.105   8.685  -0.566  1.00 88.61           H
ATOM   3960  C   ASN A 258      34.906   9.769  -2.325  1.00 88.95           C
ATOM   3961  O   ASN A 258      35.291   9.947  -3.485  1.00 86.59           O
ATOM   3962  CB  ASN A 258      37.060   8.941  -1.274  1.00 87.44           C
ATOM   3963 1HB  ASN A 258      37.518   8.819  -2.154  1.00 87.44           H
ATOM   3964 2HB  ASN A 258      37.195   9.879  -0.954  1.00 87.44           H
ATOM   3965  CG  ASN A 258      37.687   7.987  -0.263  1.00 82.92           C
ATOM   3966  OD1 ASN A 258      37.145   7.717   0.790  1.00 74.94           O
ATOM   3967  ND2 ASN A 258      38.847   7.451  -0.555  1.00 72.80           N
ATOM   3968 1HD2 ASN A 258      39.283   6.822   0.088  1.00 72.80           H
ATOM   3969 2HD2 ASN A 258      39.296   7.671  -1.421  1.00 72.80           H
ATOM   3970  N   TYR A 259      33.977  10.520  -1.739  1.00 90.78           N
ATOM   3971  H   TYR A 259      33.740  10.301  -0.793  1.00 90.78           H
ATOM   3972  CA  TYR A 259      33.275  11.639  -2.365  1.00 90.89           C
ATOM   3973  HA  TYR A 259      33.472  11.610  -3.345  1.00 90.89           H
ATOM   3974  C   TYR A 259      33.793  12.949  -1.795  1.00 91.26           C
ATOM   3975  O   TYR A 259      33.634  13.219  -0.606  1.00 88.92           O
ATOM   3976  CB  TYR A 259      31.773  11.490  -2.155  1.00 91.03           C
ATOM   3977 1HB  TYR A 259      31.599  11.321  -1.185  1.00 91.03           H
ATOM   3978 2HB  TYR A 259      31.324  12.340  -2.431  1.00 91.03           H
ATOM   3979  CG  TYR A 259      31.172  10.356  -2.949  1.00 90.53           C
ATOM   3980  CD1 TYR A 259      30.578  10.615  -4.202  1.00 81.37           C
ATOM   3981  HD1 TYR A 259      30.544  11.551  -4.553  1.00 81.37           H
ATOM   3982  CD2 TYR A 259      31.230   9.037  -2.462  1.00 80.61           C
ATOM   3983  HD2 TYR A 259      31.650   8.852  -1.573  1.00 80.61           H
ATOM   3984  CE1 TYR A 259      30.037   9.568  -4.955  1.00 80.57           C
ATOM   3985  HE1 TYR A 259      29.610   9.758  -5.839  1.00 80.57           H
ATOM   3986  CE2 TYR A 259      30.701   7.980  -3.218  1.00 79.90           C
ATOM   3987  HE2 TYR A 259      30.752   7.042  -2.875  1.00 79.90           H
ATOM   3988  CZ  TYR A 259      30.093   8.249  -4.471  1.00 88.55           C
ATOM   3989  OH  TYR A 259      29.576   7.231  -5.201  1.00 88.06           O
ATOM   3990  HH  TYR A 259      29.454   6.465  -4.640  1.00 88.06           H
ATOM   3991  N   THR A 260      34.435  13.777  -2.623  1.00 90.96           N
ATOM   3992  H   THR A 260      34.524  13.506  -3.581  1.00 90.96           H
ATOM   3993  CA  THR A 260      35.016  15.056  -2.215  1.00 91.01           C
ATOM   3994  HA  THR A 260      34.943  15.090  -1.218  1.00 91.01           H
ATOM   3995  C   THR A 260      34.224  16.198  -2.834  1.00 91.14           C
ATOM   3996  O   THR A 260      34.177  16.317  -4.063  1.00 89.83           O
ATOM   3997  CB  THR A 260      36.493  15.145  -2.605  1.00 91.27           C
ATOM   3998  HB  THR A 260      36.552  15.090  -3.602  1.00 91.27           H
ATOM   3999  OG1 THR A 260      37.212  14.051  -2.079  1.00 82.05           O
ATOM   4000  HG1 THR A 260      36.621  13.308  -1.960  1.00 82.05           H
ATOM   4001  CG2 THR A 260      37.165  16.407  -2.079  1.00 81.78           C
ATOM   4002 1HG2 THR A 260      38.128  16.439  -2.348  1.00 81.78           H
ATOM   4003 2HG2 THR A 260      37.123  16.446  -1.081  1.00 81.78           H
ATOM   4004 3HG2 THR A 260      36.718  17.227  -2.437  1.00 81.78           H
ATOM   4005  N   CYS A 261      33.634  17.054  -1.998  1.00 90.72           N
ATOM   4006  H   CYS A 261      33.548  16.812  -1.032  1.00 90.72           H
ATOM   4007  CA  CYS A 261      33.111  18.336  -2.460  1.00 89.82           C
ATOM   4008  HA  CYS A 261      32.760  18.178  -3.383  1.00 89.82           H
ATOM   4009  C   CYS A 261      34.238  19.357  -2.517  1.00 90.59           C
ATOM   4010  O   CYS A 261      35.061  19.442  -1.607  1.00 89.00           O
ATOM   4011  CB  CYS A 261      31.946  18.815  -1.591  1.00 87.64           C
ATOM   4012 1HB  CYS A 261      31.610  19.628  -2.066  1.00 87.64           H
ATOM   4013 2HB  CYS A 261      31.271  18.081  -1.667  1.00 87.64           H
ATOM   4014  SG  CYS A 261      32.343  19.172   0.130  1.00 81.50           S
ATOM   4015  N   ILE A 262      34.295  20.155  -3.593  1.00 91.02           N
ATOM   4016  H   ILE A 262      33.653  19.968  -4.337  1.00 91.02           H
ATOM   4017  CA  ILE A 262      35.215  21.272  -3.769  1.00 91.36           C
ATOM   4018  HA  ILE A 262      35.740  21.361  -2.923  1.00 91.36           H
ATOM   4019  C   ILE A 262      34.386  22.525  -4.005  1.00 91.60           C
ATOM   4020  O   ILE A 262      33.553  22.556  -4.919  1.00 90.41           O
ATOM   4021  CB  ILE A 262      36.219  21.009  -4.910  1.00 91.19           C
ATOM   4022  HB  ILE A 262      35.722  20.922  -5.773  1.00 91.19           H
ATOM   4023  CG1 ILE A 262      36.982  19.687  -4.676  1.00 85.92           C
ATOM   4024 1HG1 ILE A 262      37.463  19.751  -3.802  1.00 85.92           H
ATOM   4025 2HG1 ILE A 262      36.316  18.942  -4.636  1.00 85.92           H
ATOM   4026  CG2 ILE A 262      37.184  22.195  -5.027  1.00 85.72           C
ATOM   4027 1HG2 ILE A 262      37.846  22.047  -5.762  1.00 85.72           H
ATOM   4028 2HG2 ILE A 262      37.693  22.328  -4.177  1.00 85.72           H
ATOM   4029 3HG2 ILE A 262      36.689  23.041  -5.225  1.00 85.72           H
ATOM   4030  CD1 ILE A 262      38.010  19.344  -5.756  1.00 77.59           C
ATOM   4031 1HD1 ILE A 262      38.471  18.480  -5.551  1.00 77.59           H
ATOM   4032 2HD1 ILE A 262      38.709  20.056  -5.825  1.00 77.59           H
ATOM   4033 3HD1 ILE A 262      37.573  19.254  -6.651  1.00 77.59           H
ATOM   4034  N   VAL A 263      34.610  23.528  -3.173  1.00 90.86           N
ATOM   4035  H   VAL A 263      35.296  23.387  -2.459  1.00 90.86           H
ATOM   4036  CA  VAL A 263      33.939  24.823  -3.211  1.00 91.14           C
ATOM   4037  HA  VAL A 263      33.259  24.792  -3.943  1.00 91.14           H
ATOM   4038  C   VAL A 263      34.985  25.891  -3.510  1.00 91.47           C
ATOM   4039  O   VAL A 263      35.941  26.053  -2.755  1.00 89.64           O
ATOM   4040  CB  VAL A 263      33.212  25.095  -1.884  1.00 90.90           C
ATOM   4041  HB  VAL A 263      33.908  25.096  -1.166  1.00 90.90           H
ATOM   4042  CG1 VAL A 263      32.488  26.445  -1.938  1.00 79.69           C
ATOM   4043 1HG1 VAL A 263      32.012  26.631  -1.079  1.00 79.69           H
ATOM   4044 2HG1 VAL A 263      31.811  26.459  -2.674  1.00 79.69           H
ATOM   4045 3HG1 VAL A 263      33.133  27.192  -2.099  1.00 79.69           H
ATOM   4046  CG2 VAL A 263      32.167  24.015  -1.578  1.00 79.48           C
ATOM   4047 1HG2 VAL A 263      31.701  24.202  -0.713  1.00 79.48           H
ATOM   4048 2HG2 VAL A 263      32.593  23.113  -1.508  1.00 79.48           H
ATOM   4049 3HG2 VAL A 263      31.474  23.973  -2.298  1.00 79.48           H
ATOM   4050  N   GLU A 264      34.835  26.610  -4.622  1.00 88.84           N
ATOM   4051  H   GLU A 264      33.969  26.530  -5.115  1.00 88.84           H
ATOM   4052  CA  GLU A 264      35.852  27.508  -5.170  1.00 89.28           C
ATOM   4053  HA  GLU A 264      36.490  27.650  -4.413  1.00 89.28           H
ATOM   4054  C   GLU A 264      35.255  28.862  -5.585  1.00 88.99           C
ATOM   4055  O   GLU A 264      34.179  28.925  -6.168  1.00 86.53           O
ATOM   4056  CB  GLU A 264      36.558  26.850  -6.379  1.00 86.11           C
ATOM   4057 1HB  GLU A 264      35.873  26.633  -7.075  1.00 86.11           H
ATOM   4058 2HB  GLU A 264      37.223  27.495  -6.755  1.00 86.11           H
ATOM   4059  CG  GLU A 264      37.293  25.559  -6.002  1.00 77.89           C
ATOM   4060 1HG  GLU A 264      37.998  25.795  -5.333  1.00 77.89           H
ATOM   4061 2HG  GLU A 264      36.627  24.942  -5.582  1.00 77.89           H
ATOM   4062  CD  GLU A 264      37.973  24.803  -7.154  1.00 80.83           C
ATOM   4063  OE1 GLU A 264      38.953  24.063  -6.882  1.00 70.61           O
ATOM   4064  OE2 GLU A 264      37.493  24.814  -8.296  1.00 73.05           O
ATOM   4065  N   ASN A 265      35.994  29.960  -5.330  1.00 88.93           N
ATOM   4066  H   ASN A 265      36.736  29.881  -4.664  1.00 88.93           H
ATOM   4067  CA  ASN A 265      35.781  31.256  -5.963  1.00 89.02           C
ATOM   4068  HA  ASN A 265      35.272  31.090  -6.808  1.00 89.02           H
ATOM   4069  C   ASN A 265      37.140  31.881  -6.356  1.00 88.90           C
ATOM   4070  O   ASN A 265      38.189  31.267  -6.173  1.00 84.85           O
ATOM   4071  CB  ASN A 265      34.889  32.149  -5.074  1.00 87.47           C
ATOM   4072 1HB  ASN A 265      34.578  32.925  -5.623  1.00 87.47           H
ATOM   4073 2HB  ASN A 265      34.100  31.609  -4.782  1.00 87.47           H
ATOM   4074  CG  ASN A 265      35.543  32.711  -3.824  1.00 87.44           C
ATOM   4075  OD1 ASN A 265      36.731  32.618  -3.587  1.00 82.10           O
ATOM   4076  ND2 ASN A 265      34.761  33.367  -2.982  1.00 83.19           N
ATOM   4077 1HD2 ASN A 265      35.149  33.781  -2.159  1.00 83.19           H
ATOM   4078 2HD2 ASN A 265      33.782  33.449  -3.169  1.00 83.19           H
ATOM   4079  N   GLU A 266      37.135  33.118  -6.879  1.00 90.87           N
ATOM   4080  H   GLU A 266      36.256  33.584  -6.980  1.00 90.87           H
ATOM   4081  CA  GLU A 266      38.350  33.825  -7.312  1.00 90.96           C
ATOM   4082  HA  GLU A 266      38.754  33.208  -7.988  1.00 90.96           H
ATOM   4083  C   GLU A 266      39.384  34.046  -6.189  1.00 91.44           C
ATOM   4084  O   GLU A 266      40.545  34.329  -6.470  1.00 86.57           O
ATOM   4085  CB  GLU A 266      37.954  35.192  -7.902  1.00 88.21           C
ATOM   4086 1HB  GLU A 266      37.441  35.700  -7.210  1.00 88.21           H
ATOM   4087 2HB  GLU A 266      38.789  35.692  -8.132  1.00 88.21           H
ATOM   4088  CG  GLU A 266      37.087  35.082  -9.169  1.00 78.05           C
ATOM   4089 1HG  GLU A 266      37.609  34.591  -9.867  1.00 78.05           H
ATOM   4090 2HG  GLU A 266      36.262  34.563  -8.943  1.00 78.05           H
ATOM   4091  CD  GLU A 266      36.666  36.460  -9.741  1.00 76.25           C
ATOM   4092  OE1 GLU A 266      36.023  36.452 -10.820  1.00 68.10           O
ATOM   4093  OE2 GLU A 266      36.956  37.490  -9.101  1.00 69.41           O
ATOM   4094  N   TYR A 267      38.990  33.905  -4.918  1.00 88.15           N
ATOM   4095  H   TYR A 267      38.062  33.569  -4.756  1.00 88.15           H
ATOM   4096  CA  TYR A 267      39.815  34.206  -3.746  1.00 88.45           C
ATOM   4097  HA  TYR A 267      40.647  34.620  -4.116  1.00 88.45           H
ATOM   4098  C   TYR A 267      40.285  32.963  -2.978  1.00 89.37           C
ATOM   4099  O   TYR A 267      41.073  33.093  -2.040  1.00 82.24           O
ATOM   4100  CB  TYR A 267      39.069  35.202  -2.852  1.00 86.93           C
ATOM   4101 1HB  TYR A 267      38.219  34.780  -2.535  1.00 86.93           H
ATOM   4102 2HB  TYR A 267      39.644  35.425  -2.065  1.00 86.93           H
ATOM   4103  CG  TYR A 267      38.724  36.488  -3.571  1.00 86.75           C
ATOM   4104  CD1 TYR A 267      39.724  37.451  -3.795  1.00 77.62           C
ATOM   4105  HD1 TYR A 267      40.648  37.302  -3.443  1.00 77.62           H
ATOM   4106  CD2 TYR A 267      37.420  36.700  -4.069  1.00 79.15           C
ATOM   4107  HD2 TYR A 267      36.706  36.019  -3.904  1.00 79.15           H
ATOM   4108  CE1 TYR A 267      39.426  38.630  -4.517  1.00 77.17           C
ATOM   4109  HE1 TYR A 267      40.135  39.319  -4.667  1.00 77.17           H
ATOM   4110  CE2 TYR A 267      37.124  37.865  -4.795  1.00 77.20           C
ATOM   4111  HE2 TYR A 267      36.201  38.010  -5.150  1.00 77.20           H
ATOM   4112  CZ  TYR A 267      38.126  38.831  -5.024  1.00 80.75           C
ATOM   4113  OH  TYR A 267      37.841  39.950  -5.737  1.00 79.81           O
ATOM   4114  HH  TYR A 267      37.774  39.728  -6.666  1.00 79.81           H
ATOM   4115  N   GLY A 268      39.844  31.761  -3.359  1.00 89.15           N
ATOM   4116  H   GLY A 268      39.189  31.703  -4.112  1.00 89.15           H
ATOM   4117  CA  GLY A 268      40.287  30.527  -2.711  1.00 89.14           C
ATOM   4118 1HA  GLY A 268      41.227  30.359  -3.008  1.00 89.14           H
ATOM   4119 2HA  GLY A 268      40.273  30.691  -1.725  1.00 89.14           H
ATOM   4120  C   GLY A 268      39.440  29.299  -3.023  1.00 90.50           C
ATOM   4121  O   GLY A 268      38.441  29.354  -3.741  1.00 88.29           O
ATOM   4122  N   SER A 269      39.872  28.162  -2.443  1.00 89.29           N
ATOM   4123  H   SER A 269      40.706  28.207  -1.893  1.00 89.29           H
ATOM   4124  CA  SER A 269      39.205  26.867  -2.562  1.00 90.42           C
ATOM   4125  HA  SER A 269      38.256  27.055  -2.815  1.00 90.42           H
ATOM   4126  C   SER A 269      39.240  26.131  -1.224  1.00 90.36           C
ATOM   4127  O   SER A 269      40.267  26.129  -0.543  1.00 87.26           O
ATOM   4128  CB  SER A 269      39.893  26.032  -3.649  1.00 88.43           C
ATOM   4129 1HB  SER A 269      39.831  26.489  -4.536  1.00 88.43           H
ATOM   4130 2HB  SER A 269      40.854  25.878  -3.419  1.00 88.43           H
ATOM   4131  OG  SER A 269      39.298  24.765  -3.798  1.00 78.57           O
ATOM   4132  HG  SER A 269      38.346  24.861  -3.832  1.00 78.57           H
ATOM   4133  N   ILE A 270      38.131  25.499  -0.860  1.00 89.74           N
ATOM   4134  H   ILE A 270      37.313  25.655  -1.414  1.00 89.74           H
ATOM   4135  CA  ILE A 270      38.003  24.592   0.284  1.00 90.26           C
ATOM   4136  HA  ILE A 270      38.933  24.460   0.627  1.00 90.26           H
ATOM   4137  C   ILE A 270      37.442  23.251  -0.184  1.00 90.71           C
ATOM   4138  O   ILE A 270      36.715  23.177  -1.175  1.00 88.34           O
ATOM   4139  CB  ILE A 270      37.161  25.207   1.425  1.00 89.35           C
ATOM   4140  HB  ILE A 270      37.061  24.523   2.147  1.00 89.35           H
ATOM   4141  CG1 ILE A 270      35.727  25.555   0.972  1.00 82.79           C
ATOM   4142 1HG1 ILE A 270      35.784  26.254   0.260  1.00 82.79           H
ATOM   4143 2HG1 ILE A 270      35.308  24.729   0.595  1.00 82.79           H
ATOM   4144  CG2 ILE A 270      37.893  26.429   2.011  1.00 82.37           C
ATOM   4145 1HG2 ILE A 270      37.364  26.842   2.752  1.00 82.37           H
ATOM   4146 2HG2 ILE A 270      38.040  27.128   1.311  1.00 82.37           H
ATOM   4147 3HG2 ILE A 270      38.786  26.169   2.379  1.00 82.37           H
ATOM   4148  CD1 ILE A 270      34.814  26.086   2.089  1.00 82.05           C
ATOM   4149 1HD1 ILE A 270      33.901  26.294   1.737  1.00 82.05           H
ATOM   4150 2HD1 ILE A 270      35.187  26.923   2.489  1.00 82.05           H
ATOM   4151 3HD1 ILE A 270      34.715  25.413   2.822  1.00 82.05           H
ATOM   4152  N   ASN A 271      37.783  22.167   0.518  1.00 89.83           N
ATOM   4153  H   ASN A 271      38.415  22.270   1.286  1.00 89.83           H
ATOM   4154  CA  ASN A 271      37.267  20.835   0.205  1.00 90.05           C
ATOM   4155  HA  ASN A 271      36.383  20.998  -0.234  1.00 90.05           H
ATOM   4156  C   ASN A 271      36.973  20.011   1.452  1.00 89.85           C
ATOM   4157  O   ASN A 271      37.566  20.223   2.513  1.00 87.80           O
ATOM   4158  CB  ASN A 271      38.213  20.111  -0.775  1.00 88.31           C
ATOM   4159 1HB  ASN A 271      37.788  19.252  -1.060  1.00 88.31           H
ATOM   4160 2HB  ASN A 271      38.358  20.693  -1.575  1.00 88.31           H
ATOM   4161  CG  ASN A 271      39.569  19.791  -0.170  1.00 85.02           C
ATOM   4162  OD1 ASN A 271      39.747  18.844   0.577  1.00 78.43           O
ATOM   4163  ND2 ASN A 271      40.582  20.572  -0.475  1.00 76.47           N
ATOM   4164 1HD2 ASN A 271      41.488  20.387  -0.095  1.00 76.47           H
ATOM   4165 2HD2 ASN A 271      40.446  21.351  -1.087  1.00 76.47           H
ATOM   4166  N   HIS A 272      36.068  19.044   1.312  1.00 89.50           N
ATOM   4167  H   HIS A 272      35.578  18.985   0.442  1.00 89.50           H
ATOM   4168  CA  HIS A 272      35.745  18.069   2.340  1.00 89.43           C
ATOM   4169  HA  HIS A 272      36.546  17.998   2.935  1.00 89.43           H
ATOM   4170  C   HIS A 272      35.460  16.712   1.687  1.00 89.74           C
ATOM   4171  O   HIS A 272      34.847  16.648   0.626  1.00 88.36           O
ATOM   4172  CB  HIS A 272      34.545  18.554   3.158  1.00 89.10           C
ATOM   4173 1HB  HIS A 272      34.718  19.490   3.465  1.00 89.10           H
ATOM   4174 2HB  HIS A 272      33.729  18.537   2.580  1.00 89.10           H
ATOM   4175  CG  HIS A 272      34.284  17.696   4.373  1.00 88.41           C
ATOM   4176  ND1 HIS A 272      34.795  17.918   5.638  1.00 77.42           N
ATOM   4177  HD1 HIS A 272      35.403  18.664   5.908  1.00 77.42           H
ATOM   4178  CD2 HIS A 272      33.519  16.567   4.432  1.00 76.29           C
ATOM   4179  HD2 HIS A 272      33.021  16.149   3.672  1.00 76.29           H
ATOM   4180  CE1 HIS A 272      34.326  16.951   6.435  1.00 79.29           C
ATOM   4181  HE1 HIS A 272      34.523  16.875   7.412  1.00 79.29           H
ATOM   4182  NE2 HIS A 272      33.560  16.103   5.748  1.00 81.37           N
ATOM   4183  N   THR A 273      35.921  15.621   2.335  1.00 89.53           N
ATOM   4184  H   THR A 273      36.374  15.744   3.218  1.00 89.53           H
ATOM   4185  CA  THR A 273      35.786  14.262   1.799  1.00 90.07           C
ATOM   4186  HA  THR A 273      35.304  14.371   0.930  1.00 90.07           H
ATOM   4187  C   THR A 273      34.949  13.396   2.727  1.00 90.14           C
ATOM   4188  O   THR A 273      35.261  13.266   3.911  1.00 88.16           O
ATOM   4189  CB  THR A 273      37.154  13.618   1.535  1.00 89.74           C
ATOM   4190  HB  THR A 273      37.642  13.570   2.406  1.00 89.74           H
ATOM   4191  OG1 THR A 273      37.914  14.423   0.658  1.00 81.17           O
ATOM   4192  HG1 THR A 273      38.086  13.940  -0.150  1.00 81.17           H
ATOM   4193  CG2 THR A 273      37.048  12.239   0.873  1.00 80.46           C
ATOM   4194 1HG2 THR A 273      37.954  11.847   0.715  1.00 80.46           H
ATOM   4195 2HG2 THR A 273      36.581  12.300  -0.009  1.00 80.46           H
ATOM   4196 3HG2 THR A 273      36.535  11.603   1.449  1.00 80.46           H
ATOM   4197  N   TYR A 274      33.930  12.747   2.157  1.00 90.79           N
ATOM   4198  H   TYR A 274      33.699  13.015   1.222  1.00 90.79           H
ATOM   4199  CA  TYR A 274      33.123  11.698   2.744  1.00 89.92           C
ATOM   4200  HA  TYR A 274      33.277  11.745   3.731  1.00 89.92           H
ATOM   4201  C   TYR A 274      33.559  10.337   2.207  1.00 90.43           C
ATOM   4202  O   TYR A 274      33.819  10.201   1.013  1.00 88.47           O
ATOM   4203  CB  TYR A 274      31.652  11.941   2.411  1.00 89.86           C
ATOM   4204 1HB  TYR A 274      31.552  11.989   1.417  1.00 89.86           H
ATOM   4205 2HB  TYR A 274      31.113  11.177   2.764  1.00 89.86           H
ATOM   4206  CG  TYR A 274      31.106  13.220   3.004  1.00 89.24           C
ATOM   4207  CD1 TYR A 274      30.678  13.225   4.342  1.00 79.21           C
ATOM   4208  HD1 TYR A 274      30.745  12.391   4.890  1.00 79.21           H
ATOM   4209  CD2 TYR A 274      31.027  14.396   2.230  1.00 79.77           C
ATOM   4210  HD2 TYR A 274      31.338  14.393   1.280  1.00 79.77           H
ATOM   4211  CE1 TYR A 274      30.158  14.395   4.912  1.00 78.27           C
ATOM   4212  HE1 TYR A 274      29.852  14.394   5.864  1.00 78.27           H
ATOM   4213  CE2 TYR A 274      30.508  15.575   2.800  1.00 78.70           C
ATOM   4214  HE2 TYR A 274      30.451  16.412   2.256  1.00 78.70           H
ATOM   4215  CZ  TYR A 274      30.067  15.571   4.144  1.00 86.72           C
ATOM   4216  OH  TYR A 274      29.544  16.692   4.695  1.00 85.27           O
ATOM   4217  HH  TYR A 274      29.421  17.354   4.015  1.00 85.27           H
ATOM   4218  N   GLN A 275      33.596   9.323   3.075  1.00 86.44           N
ATOM   4219  H   GLN A 275      33.496   9.529   4.048  1.00 86.44           H
ATOM   4220  CA  GLN A 275      33.774   7.934   2.679  1.00 86.37           C
ATOM   4221  HA  GLN A 275      34.117   7.914   1.740  1.00 86.37           H
ATOM   4222  C   GLN A 275      32.416   7.230   2.710  1.00 85.52           C
ATOM   4223  O   GLN A 275      31.775   7.182   3.760  1.00 83.44           O
ATOM   4224  CB  GLN A 275      34.819   7.278   3.596  1.00 85.15           C
ATOM   4225 1HB  GLN A 275      35.659   7.819   3.571  1.00 85.15           H
ATOM   4226 2HB  GLN A 275      34.464   7.256   4.531  1.00 85.15           H
ATOM   4227  CG  GLN A 275      35.137   5.844   3.151  1.00 74.03           C
ATOM   4228 1HG  GLN A 275      34.308   5.292   3.237  1.00 74.03           H
ATOM   4229 2HG  GLN A 275      35.428   5.863   2.194  1.00 74.03           H
ATOM   4230  CD  GLN A 275      36.246   5.193   3.985  1.00 69.14           C
ATOM   4231  OE1 GLN A 275      36.809   5.768   4.913  1.00 61.70           O
ATOM   4232  NE2 GLN A 275      36.606   3.968   3.678  1.00 57.40           N
ATOM   4233 1HE2 GLN A 275      37.330   3.515   4.197  1.00 57.40           H
ATOM   4234 2HE2 GLN A 275      36.156   3.488   2.925  1.00 57.40           H
ATOM   4235  N   LEU A 276      31.985   6.693   1.568  1.00 87.25           N
ATOM   4236  H   LEU A 276      32.521   6.867   0.742  1.00 87.25           H
ATOM   4237  CA  LEU A 276      30.795   5.875   1.439  1.00 86.89           C
ATOM   4238  HA  LEU A 276      30.244   6.017   2.261  1.00 86.89           H
ATOM   4239  C   LEU A 276      31.194   4.404   1.354  1.00 85.73           C
ATOM   4240  O   LEU A 276      31.980   4.040   0.483  1.00 83.79           O
ATOM   4241  CB  LEU A 276      30.005   6.322   0.202  1.00 87.79           C
ATOM   4242 1HB  LEU A 276      29.762   7.285   0.321  1.00 87.79           H
ATOM   4243 2HB  LEU A 276      30.599   6.224  -0.596  1.00 87.79           H
ATOM   4244  CG  LEU A 276      28.709   5.523  -0.057  1.00 86.71           C
ATOM   4245  HG  LEU A 276      28.960   4.562  -0.176  1.00 86.71           H
ATOM   4246  CD1 LEU A 276      27.732   5.617   1.110  1.00 74.67           C
ATOM   4247 1HD1 LEU A 276      26.900   5.094   0.924  1.00 74.67           H
ATOM   4248 2HD1 LEU A 276      27.467   6.566   1.280  1.00 74.67           H
ATOM   4249 3HD1 LEU A 276      28.140   5.257   1.949  1.00 74.67           H
ATOM   4250  CD2 LEU A 276      28.015   6.064  -1.306  1.00 75.74           C
ATOM   4251 1HD2 LEU A 276      27.172   5.561  -1.494  1.00 75.74           H
ATOM   4252 2HD2 LEU A 276      28.606   5.983  -2.108  1.00 75.74           H
ATOM   4253 3HD2 LEU A 276      27.779   7.029  -1.195  1.00 75.74           H
ATOM   4254  N   ASP A 277      30.644   3.584   2.235  1.00 81.68           N
ATOM   4255  H   ASP A 277      30.152   4.002   2.999  1.00 81.68           H
ATOM   4256  CA  ASP A 277      30.689   2.126   2.194  1.00 79.02           C
ATOM   4257  HA  ASP A 277      31.256   1.830   1.425  1.00 79.02           H
ATOM   4258  C   ASP A 277      29.255   1.614   1.983  1.00 77.09           C
ATOM   4259  O   ASP A 277      28.335   1.993   2.706  1.00 74.40           O
ATOM   4260  CB  ASP A 277      31.328   1.619   3.503  1.00 76.73           C
ATOM   4261 1HB  ASP A 277      32.235   2.030   3.597  1.00 76.73           H
ATOM   4262 2HB  ASP A 277      30.753   1.901   4.271  1.00 76.73           H
ATOM   4263  CG  ASP A 277      31.486   0.107   3.562  1.00 68.08           C
ATOM   4264  OD1 ASP A 277      31.289  -0.548   2.516  1.00 61.69           O
ATOM   4265  OD2 ASP A 277      31.795  -0.388   4.680  1.00 60.07           O
ATOM   4266  N   VAL A 278      29.038   0.825   0.925  1.00 76.90           N
ATOM   4267  H   VAL A 278      29.818   0.572   0.352  1.00 76.90           H
ATOM   4268  CA  VAL A 278      27.716   0.315   0.565  1.00 74.90           C
ATOM   4269  HA  VAL A 278      27.086   0.755   1.205  1.00 74.90           H
ATOM   4270  C   VAL A 278      27.696  -1.194   0.746  1.00 70.10           C
ATOM   4271  O   VAL A 278      28.191  -1.949  -0.084  1.00 66.53           O
ATOM   4272  CB  VAL A 278      27.281   0.708  -0.856  1.00 75.59           C
ATOM   4273  HB  VAL A 278      27.925   0.276  -1.487  1.00 75.59           H
ATOM   4274  CG1 VAL A 278      25.838   0.237  -1.123  1.00 69.35           C
ATOM   4275 1HG1 VAL A 278      25.544   0.488  -2.045  1.00 69.35           H
ATOM   4276 2HG1 VAL A 278      25.200   0.651  -0.474  1.00 69.35           H
ATOM   4277 3HG1 VAL A 278      25.763  -0.756  -1.036  1.00 69.35           H
ATOM   4278  CG2 VAL A 278      27.309   2.230  -1.050  1.00 68.52           C
ATOM   4279 1HG2 VAL A 278      27.025   2.478  -1.976  1.00 68.52           H
ATOM   4280 2HG2 VAL A 278      28.229   2.593  -0.903  1.00 68.52           H
ATOM   4281 3HG2 VAL A 278      26.693   2.685  -0.407  1.00 68.52           H
ATOM   4282  N   VAL A 279      27.078  -1.638   1.827  1.00 64.01           N
ATOM   4283  H   VAL A 279      26.652  -0.971   2.438  1.00 64.01           H
ATOM   4284  CA  VAL A 279      26.986  -3.049   2.172  1.00 61.16           C
ATOM   4285  HA  VAL A 279      27.858  -3.464   1.914  1.00 61.16           H
ATOM   4286  C   VAL A 279      25.869  -3.709   1.360  1.00 59.09           C
ATOM   4287  O   VAL A 279      24.711  -3.301   1.432  1.00 56.43           O
ATOM   4288  CB  VAL A 279      26.792  -3.220   3.689  1.00 58.62           C
ATOM   4289  HB  VAL A 279      25.892  -2.845   3.909  1.00 58.62           H
ATOM   4290  CG1 VAL A 279      26.869  -4.699   4.070  1.00 52.16           C
ATOM   4291 1HG1 VAL A 279      26.744  -4.822   5.054  1.00 52.16           H
ATOM   4292 2HG1 VAL A 279      27.756  -5.087   3.822  1.00 52.16           H
ATOM   4293 3HG1 VAL A 279      26.161  -5.227   3.602  1.00 52.16           H
ATOM   4294  CG2 VAL A 279      27.873  -2.475   4.494  1.00 52.82           C
ATOM   4295 1HG2 VAL A 279      27.734  -2.595   5.477  1.00 52.82           H
ATOM   4296 2HG2 VAL A 279      27.854  -1.495   4.298  1.00 52.82           H
ATOM   4297 3HG2 VAL A 279      28.786  -2.815   4.269  1.00 52.82           H
ATOM   4298  N   GLU A 280      26.211  -4.759   0.601  1.00 50.23           N
ATOM   4299  H   GLU A 280      27.180  -4.967   0.469  1.00 50.23           H
ATOM   4300  CA  GLU A 280      25.212  -5.608  -0.039  1.00 49.48           C
ATOM   4301  HA  GLU A 280      24.720  -4.977  -0.639  1.00 49.48           H
ATOM   4302  C   GLU A 280      24.276  -6.215   1.014  1.00 48.76           C
ATOM   4303  O   GLU A 280      24.701  -6.687   2.072  1.00 45.67           O
ATOM   4304  CB  GLU A 280      25.828  -6.720  -0.904  1.00 45.26           C
ATOM   4305 1HB  GLU A 280      26.599  -7.121  -0.409  1.00 45.26           H
ATOM   4306 2HB  GLU A 280      25.134  -7.422  -1.067  1.00 45.26           H
ATOM   4307  CG  GLU A 280      26.330  -6.198  -2.261  1.00 39.79           C
ATOM   4308 1HG  GLU A 280      25.600  -5.652  -2.673  1.00 39.79           H
ATOM   4309 2HG  GLU A 280      27.127  -5.618  -2.095  1.00 39.79           H
ATOM   4310  CD  GLU A 280      26.734  -7.302  -3.262  1.00 35.33           C
ATOM   4311  OE1 GLU A 280      26.784  -6.996  -4.481  1.00 33.01           O
ATOM   4312  OE2 GLU A 280      26.969  -8.450  -2.833  1.00 33.18           O
ATOM   4313  N   ARG A 281      22.966  -6.228   0.730  1.00 47.66           N
ATOM   4314  H   ARG A 281      22.628  -5.670  -0.028  1.00 47.66           H
ATOM   4315  CA  ARG A 281      22.019  -7.032   1.493  1.00 48.64           C
ATOM   4316  HA  ARG A 281      22.219  -6.910   2.465  1.00 48.64           H
ATOM   4317  C   ARG A 281      22.212  -8.508   1.134  1.00 48.84           C
ATOM   4318  O   ARG A 281      22.938  -8.823   0.193  1.00 46.61           O
ATOM   4319  CB  ARG A 281      20.597  -6.532   1.242  1.00 44.97           C
ATOM   4320 1HB  ARG A 281      20.425  -6.528   0.257  1.00 44.97           H
ATOM   4321 2HB  ARG A 281      19.953  -7.151   1.691  1.00 44.97           H
ATOM   4322  CG  ARG A 281      20.392  -5.114   1.791  1.00 40.75           C
ATOM   4323 1HG  ARG A 281      20.538  -5.115   2.780  1.00 40.75           H
ATOM   4324 2HG  ARG A 281      21.043  -4.491   1.358  1.00 40.75           H
ATOM   4325  CD  ARG A 281      18.958  -4.656   1.482  1.00 38.34           C
ATOM   4326 1HD  ARG A 281      18.807  -4.655   0.493  1.00 38.34           H
ATOM   4327 2HD  ARG A 281      18.303  -5.272   1.919  1.00 38.34           H
ATOM   4328  NE  ARG A 281      18.702  -3.300   1.978  1.00 35.58           N
ATOM   4329  HE  ARG A 281      19.357  -2.911   2.626  1.00 35.58           H
ATOM   4330  CZ  ARG A 281      17.663  -2.554   1.628  1.00 31.91           C
ATOM   4331  NH1 ARG A 281      16.754  -2.989   0.803  1.00 31.22           N
ATOM   4332 1HH1 ARG A 281      16.829  -3.908   0.416  1.00 31.22           H
ATOM   4333 2HH1 ARG A 281      15.981  -2.404   0.557  1.00 31.22           H
ATOM   4334  NH2 ARG A 281      17.533  -1.347   2.088  1.00 30.00           N
ATOM   4335 1HH2 ARG A 281      18.220  -0.973   2.711  1.00 30.00           H
ATOM   4336 2HH2 ARG A 281      16.746  -0.791   1.819  1.00 30.00           H
ATOM   4337  N   SER A 282      21.575  -9.417   1.895  1.00 49.19           N
ATOM   4338  H   SER A 282      21.021  -9.099   2.664  1.00 49.19           H
ATOM   4339  CA  SER A 282      21.664 -10.856   1.637  1.00 49.92           C
ATOM   4340  HA  SER A 282      22.577 -11.101   1.964  1.00 49.92           H
ATOM   4341  C   SER A 282      21.514 -11.170   0.145  1.00 51.87           C
ATOM   4342  O   SER A 282      20.455 -10.874  -0.413  1.00 48.57           O
ATOM   4343  CB  SER A 282      20.575 -11.625   2.395  1.00 44.43           C
ATOM   4344 1HB  SER A 282      19.675 -11.217   2.238  1.00 44.43           H
ATOM   4345 2HB  SER A 282      20.558 -12.586   2.119  1.00 44.43           H
ATOM   4346  OG  SER A 282      20.821 -11.588   3.784  1.00 39.56           O
ATOM   4347  HG  SER A 282      19.988 -11.580   4.256  1.00 39.56           H
ATOM   4348  N   PRO A 283      22.533 -11.751  -0.508  1.00 48.06           N
ATOM   4349  CA  PRO A 283      22.496 -11.979  -1.941  1.00 48.90           C
ATOM   4350  HA  PRO A 283      22.350 -11.108  -2.411  1.00 48.90           H
ATOM   4351  C   PRO A 283      21.325 -12.883  -2.316  1.00 50.09           C
ATOM   4352  O   PRO A 283      21.158 -13.967  -1.750  1.00 48.64           O
ATOM   4353  CB  PRO A 283      23.845 -12.588  -2.306  1.00 45.59           C
ATOM   4354 1HB  PRO A 283      23.776 -13.583  -2.373  1.00 45.59           H
ATOM   4355 2HB  PRO A 283      24.176 -12.217  -3.174  1.00 45.59           H
ATOM   4356  CG  PRO A 283      24.772 -12.191  -1.166  1.00 45.13           C
ATOM   4357 1HG  PRO A 283      25.488 -12.875  -1.027  1.00 45.13           H
ATOM   4358 2HG  PRO A 283      25.191 -11.299  -1.335  1.00 45.13           H
ATOM   4359  CD  PRO A 283      23.831 -12.136   0.024  1.00 48.05           C
ATOM   4360 1HD  PRO A 283      23.759 -13.029   0.468  1.00 48.05           H
ATOM   4361 2HD  PRO A 283      24.134 -11.456   0.691  1.00 48.05           H
ATOM   4362  N   HIS A 284      20.503 -12.450  -3.256  1.00 61.96           N
ATOM   4363  H   HIS A 284      20.672 -11.545  -3.647  1.00 61.96           H
ATOM   4364  CA  HIS A 284      19.368 -13.209  -3.756  1.00 64.86           C
ATOM   4365  HA  HIS A 284      19.549 -14.170  -3.549  1.00 64.86           H
ATOM   4366  C   HIS A 284      19.271 -13.041  -5.270  1.00 69.61           C
ATOM   4367  O   HIS A 284      19.705 -12.040  -5.827  1.00 68.63           O
ATOM   4368  CB  HIS A 284      18.075 -12.785  -3.033  1.00 58.78           C
ATOM   4369 1HB  HIS A 284      17.323 -13.364  -3.348  1.00 58.78           H
ATOM   4370 2HB  HIS A 284      18.200 -12.907  -2.048  1.00 58.78           H
ATOM   4371  CG  HIS A 284      17.685 -11.353  -3.273  1.00 51.31           C
ATOM   4372  ND1 HIS A 284      18.295 -10.244  -2.741  1.00 44.59           N
ATOM   4373  HD1 HIS A 284      19.055 -10.247  -2.091  1.00 44.59           H
ATOM   4374  CD2 HIS A 284      16.677 -10.914  -4.094  1.00 42.58           C
ATOM   4375  HD2 HIS A 284      16.046 -11.487  -4.618  1.00 42.58           H
ATOM   4376  CE1 HIS A 284      17.693  -9.154  -3.246  1.00 37.43           C
ATOM   4377  HE1 HIS A 284      17.951  -8.209  -3.043  1.00 37.43           H
ATOM   4378  NE2 HIS A 284      16.696  -9.521  -4.062  1.00 39.71           N
ATOM   4379  N   ARG A 285      18.709 -14.056  -5.958  1.00 69.38           N
ATOM   4380  H   ARG A 285      18.516 -14.917  -5.487  1.00 69.38           H
ATOM   4381  CA  ARG A 285      18.374 -13.928  -7.383  1.00 72.89           C
ATOM   4382  HA  ARG A 285      19.213 -13.668  -7.861  1.00 72.89           H
ATOM   4383  C   ARG A 285      17.341 -12.814  -7.582  1.00 73.92           C
ATOM   4384  O   ARG A 285      16.565 -12.563  -6.662  1.00 72.34           O
ATOM   4385  CB  ARG A 285      17.904 -15.276  -7.944  1.00 71.61           C
ATOM   4386 1HB  ARG A 285      17.770 -15.181  -8.930  1.00 71.61           H
ATOM   4387 2HB  ARG A 285      18.613 -15.959  -7.767  1.00 71.61           H
ATOM   4388  CG  ARG A 285      16.587 -15.757  -7.312  1.00 68.07           C
ATOM   4389 1HG  ARG A 285      16.713 -15.869  -6.326  1.00 68.07           H
ATOM   4390 2HG  ARG A 285      15.871 -15.080  -7.482  1.00 68.07           H
ATOM   4391  CD  ARG A 285      16.153 -17.084  -7.902  1.00 67.97           C
ATOM   4392 1HD  ARG A 285      15.968 -16.979  -8.879  1.00 67.97           H
ATOM   4393 2HD  ARG A 285      16.870 -17.768  -7.769  1.00 67.97           H
ATOM   4394  NE  ARG A 285      14.932 -17.556  -7.245  1.00 60.28           N
ATOM   4395  HE  ARG A 285      14.636 -17.039  -6.442  1.00 60.28           H
ATOM   4396  CZ  ARG A 285      14.182 -18.574  -7.584  1.00 53.91           C
ATOM   4397  NH1 ARG A 285      14.458 -19.332  -8.611  1.00 51.87           N
ATOM   4398 1HH1 ARG A 285      15.266 -19.143  -9.169  1.00 51.87           H
ATOM   4399 2HH1 ARG A 285      13.861 -20.101  -8.839  1.00 51.87           H
ATOM   4400  NH2 ARG A 285      13.128 -18.855  -6.865  1.00 49.13           N
ATOM   4401 1HH2 ARG A 285      12.903 -18.295  -6.067  1.00 49.13           H
ATOM   4402 2HH2 ARG A 285      12.546 -19.630  -7.112  1.00 49.13           H
ATOM   4403  N   PRO A 286      17.276 -12.169  -8.759  1.00 76.50           N
ATOM   4404  CA  PRO A 286      16.274 -11.149  -9.015  1.00 78.15           C
ATOM   4405  HA  PRO A 286      16.453 -10.383  -8.397  1.00 78.15           H
ATOM   4406  C   PRO A 286      14.857 -11.651  -8.714  1.00 78.38           C
ATOM   4407  O   PRO A 286      14.508 -12.787  -9.030  1.00 76.80           O
ATOM   4408  CB  PRO A 286      16.425 -10.757 -10.484  1.00 77.99           C
ATOM   4409 1HB  PRO A 286      15.803 -11.284 -11.063  1.00 77.99           H
ATOM   4410 2HB  PRO A 286      16.255  -9.780 -10.615  1.00 77.99           H
ATOM   4411  CG  PRO A 286      17.883 -11.107 -10.782  1.00 75.83           C
ATOM   4412 1HG  PRO A 286      18.011 -11.317 -11.751  1.00 75.83           H
ATOM   4413 2HG  PRO A 286      18.493 -10.360 -10.519  1.00 75.83           H
ATOM   4414  CD  PRO A 286      18.125 -12.342  -9.917  1.00 77.50           C
ATOM   4415 1HD  PRO A 286      17.868 -13.181 -10.397  1.00 77.50           H
ATOM   4416 2HD  PRO A 286      19.079 -12.403  -9.625  1.00 77.50           H
ATOM   4417  N   ILE A 287      14.044 -10.800  -8.114  1.00 77.77           N
ATOM   4418  H   ILE A 287      14.426  -9.929  -7.804  1.00 77.77           H
ATOM   4419  CA  ILE A 287      12.623 -11.045  -7.872  1.00 77.06           C
ATOM   4420  HA  ILE A 287      12.455 -12.028  -7.948  1.00 77.06           H
ATOM   4421  C   ILE A 287      11.847 -10.294  -8.949  1.00 78.81           C
ATOM   4422  O   ILE A 287      11.975  -9.080  -9.074  1.00 78.21           O
ATOM   4423  CB  ILE A 287      12.219 -10.627  -6.443  1.00 73.10           C
ATOM   4424  HB  ILE A 287      12.435  -9.658  -6.321  1.00 73.10           H
ATOM   4425  CG1 ILE A 287      13.014 -11.417  -5.385  1.00 66.09           C
ATOM   4426 1HG1 ILE A 287      12.690 -12.363  -5.388  1.00 66.09           H
ATOM   4427 2HG1 ILE A 287      13.982 -11.395  -5.636  1.00 66.09           H
ATOM   4428  CG2 ILE A 287      10.707 -10.820  -6.248  1.00 62.99           C
ATOM   4429 1HG2 ILE A 287      10.428 -10.553  -5.326  1.00 62.99           H
ATOM   4430 2HG2 ILE A 287      10.447 -11.776  -6.383  1.00 62.99           H
ATOM   4431 3HG2 ILE A 287      10.188 -10.266  -6.899  1.00 62.99           H
ATOM   4432  CD1 ILE A 287      12.870 -10.859  -3.956  1.00 57.88           C
ATOM   4433 1HD1 ILE A 287      13.401 -11.401  -3.305  1.00 57.88           H
ATOM   4434 2HD1 ILE A 287      11.915 -10.873  -3.661  1.00 57.88           H
ATOM   4435 3HD1 ILE A 287      13.194  -9.914  -3.906  1.00 57.88           H
ATOM   4436  N   LEU A 288      11.035 -11.012  -9.724  1.00 78.29           N
ATOM   4437  H   LEU A 288      11.048 -12.007  -9.630  1.00 78.29           H
ATOM   4438  CA  LEU A 288      10.132 -10.424 -10.699  1.00 79.23           C
ATOM   4439  HA  LEU A 288      10.507  -9.528 -10.936  1.00 79.23           H
ATOM   4440  C   LEU A 288       8.748 -10.245 -10.078  1.00 77.74           C
ATOM   4441  O   LEU A 288       8.259 -11.140  -9.396  1.00 75.62           O
ATOM   4442  CB  LEU A 288      10.071 -11.311 -11.952  1.00 79.52           C
ATOM   4443 1HB  LEU A 288       9.768 -12.223 -11.676  1.00 79.52           H
ATOM   4444 2HB  LEU A 288       9.405 -10.915 -12.584  1.00 79.52           H
ATOM   4445  CG  LEU A 288      11.413 -11.451 -12.689  1.00 79.75           C
ATOM   4446  HG  LEU A 288      12.093 -11.748 -12.019  1.00 79.75           H
ATOM   4447  CD1 LEU A 288      11.279 -12.452 -13.829  1.00 70.06           C
ATOM   4448 1HD1 LEU A 288      12.144 -12.555 -14.319  1.00 70.06           H
ATOM   4449 2HD1 LEU A 288      10.587 -12.156 -14.487  1.00 70.06           H
ATOM   4450 3HD1 LEU A 288      11.011 -13.352 -13.486  1.00 70.06           H
ATOM   4451  CD2 LEU A 288      11.858 -10.140 -13.301  1.00 70.32           C
ATOM   4452 1HD2 LEU A 288      12.731 -10.245 -13.777  1.00 70.32           H
ATOM   4453 2HD2 LEU A 288      11.973  -9.437 -12.599  1.00 70.32           H
ATOM   4454 3HD2 LEU A 288      11.186  -9.807 -13.962  1.00 70.32           H
ATOM   4455  N   GLN A 289       8.115  -9.100 -10.347  1.00 77.31           N
ATOM   4456  H   GLN A 289       8.590  -8.389 -10.866  1.00 77.31           H
ATOM   4457  CA  GLN A 289       6.751  -8.864  -9.903  1.00 78.00           C
ATOM   4458  HA  GLN A 289       6.740  -8.984  -8.910  1.00 78.00           H
ATOM   4459  C   GLN A 289       5.805  -9.890 -10.532  1.00 78.68           C
ATOM   4460  O   GLN A 289       5.781 -10.045 -11.754  1.00 76.57           O
ATOM   4461  CB  GLN A 289       6.349  -7.430 -10.257  1.00 75.88           C
ATOM   4462 1HB  GLN A 289       7.098  -6.812 -10.019  1.00 75.88           H
ATOM   4463 2HB  GLN A 289       6.169  -7.374 -11.239  1.00 75.88           H
ATOM   4464  CG  GLN A 289       5.087  -7.013  -9.488  1.00 72.24           C
ATOM   4465 1HG  GLN A 289       4.383  -7.714  -9.603  1.00 72.24           H
ATOM   4466 2HG  GLN A 289       5.308  -6.919  -8.517  1.00 72.24           H
ATOM   4467  CD  GLN A 289       4.547  -5.690  -9.997  1.00 67.41           C
ATOM   4468  OE1 GLN A 289       5.170  -4.639  -9.955  1.00 62.58           O
ATOM   4469  NE2 GLN A 289       3.355  -5.703 -10.517  1.00 57.93           N
ATOM   4470 1HE2 GLN A 289       2.957  -4.859 -10.877  1.00 57.93           H
ATOM   4471 2HE2 GLN A 289       2.836  -6.557 -10.557  1.00 57.93           H
ATOM   4472  N   ALA A 290       5.009 -10.568  -9.712  1.00 75.42           N
ATOM   4473  H   ALA A 290       5.073 -10.400  -8.728  1.00 75.42           H
ATOM   4474  CA  ALA A 290       4.045 -11.549 -10.196  1.00 75.46           C
ATOM   4475  HA  ALA A 290       4.556 -12.219 -10.734  1.00 75.46           H
ATOM   4476  C   ALA A 290       3.013 -10.891 -11.128  1.00 76.30           C
ATOM   4477  O   ALA A 290       2.684  -9.716 -11.000  1.00 70.83           O
ATOM   4478  CB  ALA A 290       3.410 -12.265  -9.007  1.00 70.40           C
ATOM   4479 1HB  ALA A 290       4.108 -12.680  -8.424  1.00 70.40           H
ATOM   4480 2HB  ALA A 290       2.794 -12.991  -9.313  1.00 70.40           H
ATOM   4481 3HB  ALA A 290       2.880 -11.628  -8.447  1.00 70.40           H
ATOM   4482  N   GLY A 291       2.525 -11.645 -12.118  1.00 77.89           N
ATOM   4483  H   GLY A 291       2.808 -12.602 -12.172  1.00 77.89           H
ATOM   4484  CA  GLY A 291       1.594 -11.134 -13.128  1.00 80.98           C
ATOM   4485 1HA  GLY A 291       1.230 -11.928 -13.614  1.00 80.98           H
ATOM   4486 2HA  GLY A 291       0.854 -10.676 -12.635  1.00 80.98           H
ATOM   4487  C   GLY A 291       2.181 -10.160 -14.148  1.00 84.86           C
ATOM   4488  O   GLY A 291       1.453  -9.724 -15.045  1.00 81.31           O
ATOM   4489  N   LEU A 292       3.477  -9.835 -14.065  1.00 82.70           N
ATOM   4490  H   LEU A 292       3.984 -10.128 -13.255  1.00 82.70           H
ATOM   4491  CA  LEU A 292       4.193  -9.079 -15.087  1.00 85.99           C
ATOM   4492  HA  LEU A 292       3.500  -8.898 -15.785  1.00 85.99           H
ATOM   4493  C   LEU A 292       5.338  -9.905 -15.699  1.00 88.13           C
ATOM   4494  O   LEU A 292       6.087 -10.547 -14.970  1.00 86.99           O
ATOM   4495  CB  LEU A 292       4.737  -7.751 -14.517  1.00 83.72           C
ATOM   4496 1HB  LEU A 292       5.293  -7.962 -13.713  1.00 83.72           H
ATOM   4497 2HB  LEU A 292       5.310  -7.324 -15.216  1.00 83.72           H
ATOM   4498  CG  LEU A 292       3.674  -6.730 -14.096  1.00 79.92           C
ATOM   4499  HG  LEU A 292       3.131  -7.161 -13.375  1.00 79.92           H
ATOM   4500  CD1 LEU A 292       4.379  -5.449 -13.630  1.00 72.13           C
ATOM   4501 1HD1 LEU A 292       3.715  -4.757 -13.346  1.00 72.13           H
ATOM   4502 2HD1 LEU A 292       4.935  -5.059 -14.364  1.00 72.13           H
ATOM   4503 3HD1 LEU A 292       4.981  -5.634 -12.853  1.00 72.13           H
ATOM   4504  CD2 LEU A 292       2.721  -6.342 -15.224  1.00 72.55           C
ATOM   4505 1HD2 LEU A 292       2.045  -5.676 -14.909  1.00 72.55           H
ATOM   4506 2HD2 LEU A 292       2.228  -7.141 -15.568  1.00 72.55           H
ATOM   4507 3HD2 LEU A 292       3.219  -5.935 -15.990  1.00 72.55           H
ATOM   4508  N   PRO A 293       5.504  -9.862 -17.037  1.00 87.75           N
ATOM   4509  CA  PRO A 293       4.644  -9.184 -18.010  1.00 89.65           C
ATOM   4510  HA  PRO A 293       4.488  -8.241 -17.717  1.00 89.65           H
ATOM   4511  C   PRO A 293       3.249  -9.830 -18.099  1.00 90.10           C
ATOM   4512  O   PRO A 293       3.100 -11.032 -17.934  1.00 87.16           O
ATOM   4513  CB  PRO A 293       5.409  -9.252 -19.327  1.00 89.02           C
ATOM   4514 1HB  PRO A 293       4.778  -9.307 -20.101  1.00 89.02           H
ATOM   4515 2HB  PRO A 293       6.001  -8.453 -19.435  1.00 89.02           H
ATOM   4516  CG  PRO A 293       6.238 -10.537 -19.200  1.00 85.97           C
ATOM   4517 1HG  PRO A 293       5.700 -11.341 -19.453  1.00 85.97           H
ATOM   4518 2HG  PRO A 293       7.061 -10.494 -19.766  1.00 85.97           H
ATOM   4519  CD  PRO A 293       6.595 -10.562 -17.717  1.00 87.79           C
ATOM   4520 1HD  PRO A 293       6.657 -11.500 -17.376  1.00 87.79           H
ATOM   4521 2HD  PRO A 293       7.458 -10.087 -17.545  1.00 87.79           H
ATOM   4522  N   ALA A 294       2.216  -9.015 -18.365  1.00 89.72           N
ATOM   4523  H   ALA A 294       2.396  -8.036 -18.464  1.00 89.72           H
ATOM   4524  CA  ALA A 294       0.846  -9.487 -18.517  1.00 91.00           C
ATOM   4525  HA  ALA A 294       0.788 -10.333 -17.986  1.00 91.00           H
ATOM   4526  C   ALA A 294       0.523  -9.806 -19.990  1.00 92.00           C
ATOM   4527  O   ALA A 294       0.985  -9.102 -20.891  1.00 90.45           O
ATOM   4528  CB  ALA A 294      -0.118  -8.429 -17.956  1.00 89.39           C
ATOM   4529 1HB  ALA A 294       0.093  -8.223 -17.000  1.00 89.39           H
ATOM   4530 2HB  ALA A 294      -1.065  -8.748 -18.000  1.00 89.39           H
ATOM   4531 3HB  ALA A 294      -0.056  -7.577 -18.475  1.00 89.39           H
ATOM   4532  N   ASN A 295      -0.329 -10.806 -20.224  1.00 90.83           N
ATOM   4533  H   ASN A 295      -0.642 -11.358 -19.451  1.00 90.83           H
ATOM   4534  CA  ASN A 295      -0.826 -11.131 -21.563  1.00 91.24           C
ATOM   4535  HA  ASN A 295      -0.017 -11.366 -22.102  1.00 91.24           H
ATOM   4536  C   ASN A 295      -1.511  -9.922 -22.204  1.00 90.92           C
ATOM   4537  O   ASN A 295      -2.250  -9.185 -21.545  1.00 87.99           O
ATOM   4538  CB  ASN A 295      -1.791 -12.330 -21.493  1.00 90.81           C
ATOM   4539 1HB  ASN A 295      -2.508 -12.128 -20.826  1.00 90.81           H
ATOM   4540 2HB  ASN A 295      -2.202 -12.466 -22.394  1.00 90.81           H
ATOM   4541  CG  ASN A 295      -1.122 -13.626 -21.083  1.00 90.94           C
ATOM   4542  OD1 ASN A 295       0.069 -13.836 -21.225  1.00 83.26           O
ATOM   4543  ND2 ASN A 295      -1.876 -14.565 -20.559  1.00 81.63           N
ATOM   4544 1HD2 ASN A 295      -1.470 -15.436 -20.283  1.00 81.63           H
ATOM   4545 2HD2 ASN A 295      -2.856 -14.409 -20.436  1.00 81.63           H
ATOM   4546  N   LYS A 296      -1.298  -9.727 -23.514  1.00 93.03           N
ATOM   4547  H   LYS A 296      -0.710 -10.379 -23.993  1.00 93.03           H
ATOM   4548  CA  LYS A 296      -1.869  -8.623 -24.291  1.00 93.69           C
ATOM   4549  HA  LYS A 296      -2.535  -8.173 -23.695  1.00 93.69           H
ATOM   4550  C   LYS A 296      -2.592  -9.158 -25.524  1.00 94.81           C
ATOM   4551  O   LYS A 296      -2.105 -10.043 -26.206  1.00 92.63           O
ATOM   4552  CB  LYS A 296      -0.764  -7.628 -24.688  1.00 92.43           C
ATOM   4553 1HB  LYS A 296      -0.066  -8.128 -25.200  1.00 92.43           H
ATOM   4554 2HB  LYS A 296      -1.172  -6.930 -25.276  1.00 92.43           H
ATOM   4555  CG  LYS A 296      -0.076  -6.918 -23.502  1.00 90.51           C
ATOM   4556 1HG  LYS A 296       0.221  -7.609 -22.843  1.00 90.51           H
ATOM   4557 2HG  LYS A 296       0.720  -6.420 -23.844  1.00 90.51           H
ATOM   4558  CD  LYS A 296      -0.991  -5.926 -22.781  1.00 87.45           C
ATOM   4559 1HD  LYS A 296      -1.346  -5.262 -23.439  1.00 87.45           H
ATOM   4560 2HD  LYS A 296      -1.752  -6.420 -22.361  1.00 87.45           H
ATOM   4561  CE  LYS A 296      -0.172  -5.198 -21.690  1.00 82.91           C
ATOM   4562 1HE  LYS A 296       0.047  -5.835 -20.951  1.00 82.91           H
ATOM   4563 2HE  LYS A 296       0.675  -4.842 -22.085  1.00 82.91           H
ATOM   4564  NZ  LYS A 296      -0.909  -4.059 -21.101  1.00 75.05           N
ATOM   4565 1HZ  LYS A 296      -0.362  -3.603 -20.399  1.00 75.05           H
ATOM   4566 2HZ  LYS A 296      -1.761  -4.365 -20.676  1.00 75.05           H
ATOM   4567 3HZ  LYS A 296      -1.139  -3.381 -21.799  1.00 75.05           H
ATOM   4568  N   THR A 297      -3.760  -8.569 -25.800  1.00 92.65           N
ATOM   4569  H   THR A 297      -4.137  -7.934 -25.126  1.00 92.65           H
ATOM   4570  CA  THR A 297      -4.522  -8.798 -27.034  1.00 92.96           C
ATOM   4571  HA  THR A 297      -3.978  -9.407 -27.612  1.00 92.96           H
ATOM   4572  C   THR A 297      -4.739  -7.452 -27.706  1.00 93.06           C
ATOM   4573  O   THR A 297      -5.269  -6.539 -27.074  1.00 90.58           O
ATOM   4574  CB  THR A 297      -5.856  -9.490 -26.758  1.00 92.25           C
ATOM   4575  HB  THR A 297      -6.392  -8.906 -26.149  1.00 92.25           H
ATOM   4576  OG1 THR A 297      -5.635 -10.720 -26.098  1.00 86.22           O
ATOM   4577  HG1 THR A 297      -5.585 -10.571 -25.154  1.00 86.22           H
ATOM   4578  CG2 THR A 297      -6.618  -9.816 -28.042  1.00 86.05           C
ATOM   4579 1HG2 THR A 297      -7.487 -10.268 -27.838  1.00 86.05           H
ATOM   4580 2HG2 THR A 297      -6.085 -10.425 -28.630  1.00 86.05           H
ATOM   4581 3HG2 THR A 297      -6.818  -8.985 -28.561  1.00 86.05           H
ATOM   4582  N   VAL A 298      -4.301  -7.301 -28.952  1.00 92.88           N
ATOM   4583  H   VAL A 298      -3.925  -8.102 -29.418  1.00 92.88           H
ATOM   4584  CA  VAL A 298      -4.335  -6.033 -29.685  1.00 92.55           C
ATOM   4585  HA  VAL A 298      -5.042  -5.507 -29.212  1.00 92.55           H
ATOM   4586  C   VAL A 298      -4.736  -6.237 -31.145  1.00 93.06           C
ATOM   4587  O   VAL A 298      -4.620  -7.332 -31.679  1.00 91.90           O
ATOM   4588  CB  VAL A 298      -2.984  -5.293 -29.617  1.00 91.78           C
ATOM   4589  HB  VAL A 298      -3.082  -4.449 -30.144  1.00 91.78           H
ATOM   4590  CG1 VAL A 298      -2.625  -4.916 -28.179  1.00 83.90           C
ATOM   4591 1HG1 VAL A 298      -1.748  -4.437 -28.142  1.00 83.90           H
ATOM   4592 2HG1 VAL A 298      -2.555  -5.730 -27.602  1.00 83.90           H
ATOM   4593 3HG1 VAL A 298      -3.320  -4.317 -27.782  1.00 83.90           H
ATOM   4594  CG2 VAL A 298      -1.855  -6.111 -30.250  1.00 84.17           C
ATOM   4595 1HG2 VAL A 298      -0.985  -5.620 -30.199  1.00 84.17           H
ATOM   4596 2HG2 VAL A 298      -2.046  -6.300 -31.213  1.00 84.17           H
ATOM   4597 3HG2 VAL A 298      -1.741  -6.987 -29.782  1.00 84.17           H
ATOM   4598  N   ALA A 299      -5.200  -5.164 -31.797  1.00 92.20           N
ATOM   4599  H   ALA A 299      -5.375  -4.326 -31.279  1.00 92.20           H
ATOM   4600  CA  ALA A 299      -5.461  -5.167 -33.231  1.00 92.19           C
ATOM   4601  HA  ALA A 299      -5.882  -6.048 -33.447  1.00 92.19           H
ATOM   4602  C   ALA A 299      -4.157  -5.062 -34.033  1.00 92.40           C
ATOM   4603  O   ALA A 299      -3.180  -4.452 -33.582  1.00 90.02           O
ATOM   4604  CB  ALA A 299      -6.433  -4.034 -33.558  1.00 90.64           C
ATOM   4605 1HB  ALA A 299      -7.275  -4.120 -33.026  1.00 90.64           H
ATOM   4606 2HB  ALA A 299      -6.679  -4.042 -34.527  1.00 90.64           H
ATOM   4607 3HB  ALA A 299      -6.028  -3.143 -33.351  1.00 90.64           H
ATOM   4608  N   LEU A 300      -4.155  -5.605 -35.239  1.00 92.40           N
ATOM   4609  H   LEU A 300      -4.944  -6.163 -35.496  1.00 92.40           H
ATOM   4610  CA  LEU A 300      -3.086  -5.451 -36.224  1.00 92.72           C
ATOM   4611  HA  LEU A 300      -2.279  -5.930 -35.877  1.00 92.72           H
ATOM   4612  C   LEU A 300      -2.715  -3.974 -36.399  1.00 92.60           C
ATOM   4613  O   LEU A 300      -3.589  -3.122 -36.545  1.00 88.51           O
ATOM   4614  CB  LEU A 300      -3.573  -6.071 -37.543  1.00 91.58           C
ATOM   4615 1HB  LEU A 300      -3.830  -7.020 -37.363  1.00 91.58           H
ATOM   4616 2HB  LEU A 300      -4.376  -5.560 -37.848  1.00 91.58           H
ATOM   4617  CG  LEU A 300      -2.532  -6.060 -38.682  1.00 89.62           C
ATOM   4618  HG  LEU A 300      -2.138  -5.143 -38.741  1.00 89.62           H
ATOM   4619  CD1 LEU A 300      -1.417  -7.066 -38.410  1.00 80.16           C
ATOM   4620 1HD1 LEU A 300      -0.741  -7.060 -39.147  1.00 80.16           H
ATOM   4621 2HD1 LEU A 300      -1.782  -7.994 -38.335  1.00 80.16           H
ATOM   4622 3HD1 LEU A 300      -0.942  -6.852 -37.556  1.00 80.16           H
ATOM   4623  CD2 LEU A 300      -3.202  -6.430 -40.004  1.00 81.07           C
ATOM   4624 1HD2 LEU A 300      -2.541  -6.428 -40.754  1.00 81.07           H
ATOM   4625 2HD2 LEU A 300      -3.928  -5.781 -40.232  1.00 81.07           H
ATOM   4626 3HD2 LEU A 300      -3.609  -7.342 -39.956  1.00 81.07           H
ATOM   4627  N   GLY A 301      -1.425  -3.658 -36.390  1.00 92.73           N
ATOM   4628  H   GLY A 301      -0.763  -4.399 -36.280  1.00 92.73           H
ATOM   4629  CA  GLY A 301      -0.912  -2.298 -36.530  1.00 92.34           C
ATOM   4630 1HA  GLY A 301       0.006  -2.375 -36.920  1.00 92.34           H
ATOM   4631 2HA  GLY A 301      -1.512  -1.829 -37.178  1.00 92.34           H
ATOM   4632  C   GLY A 301      -0.839  -1.482 -35.232  1.00 93.31           C
ATOM   4633  O   GLY A 301      -0.319  -0.370 -35.245  1.00 89.81           O
ATOM   4634  N   SER A 302      -1.328  -2.010 -34.106  1.00 92.50           N
ATOM   4635  H   SER A 302      -1.754  -2.914 -34.146  1.00 92.50           H
ATOM   4636  CA  SER A 302      -1.267  -1.319 -32.812  1.00 92.25           C
ATOM   4637  HA  SER A 302      -1.544  -0.383 -33.029  1.00 92.25           H
ATOM   4638  C   SER A 302       0.148  -1.301 -32.217  1.00 93.42           C
ATOM   4639  O   SER A 302       1.016  -2.079 -32.601  1.00 90.66           O
ATOM   4640  CB  SER A 302      -2.232  -1.958 -31.809  1.00 90.03           C
ATOM   4641 1HB  SER A 302      -1.986  -2.912 -31.639  1.00 90.03           H
ATOM   4642 2HB  SER A 302      -2.231  -1.454 -30.945  1.00 90.03           H
ATOM   4643  OG  SER A 302      -3.556  -1.943 -32.307  1.00 81.09           O
ATOM   4644  HG  SER A 302      -3.537  -1.940 -33.264  1.00 81.09           H
ATOM   4645  N   ASN A 303       0.366  -0.429 -31.218  1.00 93.35           N
ATOM   4646  H   ASN A 303      -0.324   0.273 -31.042  1.00 93.35           H
ATOM   4647  CA  ASN A 303       1.557  -0.456 -30.379  1.00 93.95           C
ATOM   4648  HA  ASN A 303       2.267  -0.920 -30.910  1.00 93.95           H
ATOM   4649  C   ASN A 303       1.287  -1.263 -29.100  1.00 94.05           C
ATOM   4650  O   ASN A 303       0.196  -1.201 -28.541  1.00 91.15           O
ATOM   4651  CB  ASN A 303       2.019   0.977 -30.072  1.00 92.84           C
ATOM   4652 1HB  ASN A 303       1.273   1.464 -29.618  1.00 92.84           H
ATOM   4653 2HB  ASN A 303       2.810   0.935 -29.462  1.00 92.84           H
ATOM   4654  CG  ASN A 303       2.416   1.767 -31.300  1.00 91.96           C
ATOM   4655  OD1 ASN A 303       2.921   1.261 -32.290  1.00 83.78           O
ATOM   4656  ND2 ASN A 303       2.225   3.067 -31.272  1.00 83.03           N
ATOM   4657 1HD2 ASN A 303       2.492   3.629 -32.055  1.00 83.03           H
ATOM   4658 2HD2 ASN A 303       1.812   3.495 -30.468  1.00 83.03           H
ATOM   4659  N   VAL A 304       2.291  -2.000 -28.617  1.00 94.53           N
ATOM   4660  H   VAL A 304       3.162  -1.979 -29.108  1.00 94.53           H
ATOM   4661  CA  VAL A 304       2.203  -2.838 -27.416  1.00 94.74           C
ATOM   4662  HA  VAL A 304       1.337  -2.591 -26.980  1.00 94.74           H
ATOM   4663  C   VAL A 304       3.365  -2.535 -26.480  1.00 95.34           C
ATOM   4664  O   VAL A 304       4.503  -2.395 -26.915  1.00 93.66           O
ATOM   4665  CB  VAL A 304       2.187  -4.331 -27.772  1.00 93.15           C
ATOM   4666  HB  VAL A 304       3.022  -4.501 -28.296  1.00 93.15           H
ATOM   4667  CG1 VAL A 304       2.173  -5.242 -26.536  1.00 80.50           C
ATOM   4668 1HG1 VAL A 304       2.163  -6.206 -26.801  1.00 80.50           H
ATOM   4669 2HG1 VAL A 304       1.365  -5.070 -25.973  1.00 80.50           H
ATOM   4670 3HG1 VAL A 304       2.982  -5.088 -25.968  1.00 80.50           H
ATOM   4671  CG2 VAL A 304       0.939  -4.659 -28.582  1.00 81.89           C
ATOM   4672 1HG2 VAL A 304       0.913  -5.629 -28.823  1.00 81.89           H
ATOM   4673 2HG2 VAL A 304       0.914  -4.131 -29.431  1.00 81.89           H
ATOM   4674 3HG2 VAL A 304       0.110  -4.448 -28.064  1.00 81.89           H
ATOM   4675  N   GLU A 305       3.062  -2.492 -25.181  1.00 94.08           N
ATOM   4676  H   GLU A 305       2.098  -2.548 -24.920  1.00 94.08           H
ATOM   4677  CA  GLU A 305       4.055  -2.368 -24.122  1.00 94.25           C
ATOM   4678  HA  GLU A 305       4.944  -2.384 -24.580  1.00 94.25           H
ATOM   4679  C   GLU A 305       3.940  -3.549 -23.151  1.00 94.33           C
ATOM   4680  O   GLU A 305       2.875  -3.797 -22.576  1.00 92.03           O
ATOM   4681  CB  GLU A 305       3.893  -1.040 -23.380  1.00 91.89           C
ATOM   4682 1HB  GLU A 305       2.964  -0.983 -23.013  1.00 91.89           H
ATOM   4683 2HB  GLU A 305       4.551  -1.005 -22.628  1.00 91.89           H
ATOM   4684  CG  GLU A 305       4.134   0.150 -24.306  1.00 82.72           C
ATOM   4685 1HG  GLU A 305       5.037   0.048 -24.723  1.00 82.72           H
ATOM   4686 2HG  GLU A 305       3.434   0.141 -25.020  1.00 82.72           H
ATOM   4687  CD  GLU A 305       4.078   1.503 -23.578  1.00 83.80           C
ATOM   4688  OE1 GLU A 305       4.453   2.499 -24.240  1.00 73.36           O
ATOM   4689  OE2 GLU A 305       3.663   1.525 -22.402  1.00 76.03           O
ATOM   4690  N   PHE A 306       5.038  -4.261 -22.964  1.00 94.44           N
ATOM   4691  H   PHE A 306       5.800  -4.128 -23.598  1.00 94.44           H
ATOM   4692  CA  PHE A 306       5.200  -5.226 -21.890  1.00 94.02           C
ATOM   4693  HA  PHE A 306       4.284  -5.426 -21.542  1.00 94.02           H
ATOM   4694  C   PHE A 306       6.046  -4.616 -20.786  1.00 94.00           C
ATOM   4695  O   PHE A 306       7.128  -4.101 -21.046  1.00 92.36           O
ATOM   4696  CB  PHE A 306       5.825  -6.515 -22.417  1.00 94.27           C
ATOM   4697 1HB  PHE A 306       6.637  -6.278 -22.951  1.00 94.27           H
ATOM   4698 2HB  PHE A 306       6.092  -7.080 -21.636  1.00 94.27           H
ATOM   4699  CG  PHE A 306       4.911  -7.336 -23.296  1.00 94.60           C
ATOM   4700  CD1 PHE A 306       3.849  -8.048 -22.715  1.00 87.42           C
ATOM   4701  HD1 PHE A 306       3.682  -7.979 -21.732  1.00 87.42           H
ATOM   4702  CD2 PHE A 306       5.143  -7.423 -24.676  1.00 85.62           C
ATOM   4703  HD2 PHE A 306       5.894  -6.911 -25.092  1.00 85.62           H
ATOM   4704  CE1 PHE A 306       3.024  -8.854 -23.509  1.00 86.15           C
ATOM   4705  HE1 PHE A 306       2.266  -9.358 -23.094  1.00 86.15           H
ATOM   4706  CE2 PHE A 306       4.316  -8.232 -25.471  1.00 85.12           C
ATOM   4707  HE2 PHE A 306       4.478  -8.294 -26.456  1.00 85.12           H
ATOM   4708  CZ  PHE A 306       3.262  -8.954 -24.889  1.00 92.45           C
ATOM   4709  HZ  PHE A 306       2.682  -9.538 -25.456  1.00 92.45           H
ATOM   4710  N   MET A 307       5.566  -4.682 -19.550  1.00 93.26           N
ATOM   4711  H   MET A 307       4.644  -5.047 -19.423  1.00 93.26           H
ATOM   4712  CA  MET A 307       6.306  -4.252 -18.363  1.00 92.73           C
ATOM   4713  HA  MET A 307       7.103  -3.756 -18.707  1.00 92.73           H
ATOM   4714  C   MET A 307       6.761  -5.457 -17.554  1.00 92.87           C
ATOM   4715  O   MET A 307       5.994  -6.390 -17.361  1.00 90.61           O
ATOM   4716  CB  MET A 307       5.460  -3.321 -17.497  1.00 90.85           C
ATOM   4717 1HB  MET A 307       4.613  -3.795 -17.255  1.00 90.85           H
ATOM   4718 2HB  MET A 307       5.973  -3.108 -16.665  1.00 90.85           H
ATOM   4719  CG  MET A 307       5.102  -2.010 -18.199  1.00 78.22           C
ATOM   4720 1HG  MET A 307       5.965  -1.694 -18.594  1.00 78.22           H
ATOM   4721 2HG  MET A 307       4.479  -2.281 -18.933  1.00 78.22           H
ATOM   4722  SD  MET A 307       4.363  -0.770 -17.109  1.00 73.74           S
ATOM   4723  CE  MET A 307       2.806  -1.565 -16.679  1.00 61.26           C
ATOM   4724 1HE  MET A 307       2.267  -0.989 -16.064  1.00 61.26           H
ATOM   4725 2HE  MET A 307       2.965  -2.440 -16.221  1.00 61.26           H
ATOM   4726 3HE  MET A 307       2.256  -1.741 -17.495  1.00 61.26           H
ATOM   4727  N   CYS A 308       7.996  -5.405 -17.060  1.00 91.83           N
ATOM   4728  H   CYS A 308       8.555  -4.613 -17.305  1.00 91.83           H
ATOM   4729  CA  CYS A 308       8.598  -6.403 -16.196  1.00 89.82           C
ATOM   4730  HA  CYS A 308       7.879  -6.976 -15.803  1.00 89.82           H
ATOM   4731  C   CYS A 308       9.336  -5.695 -15.069  1.00 89.68           C
ATOM   4732  O   CYS A 308      10.459  -5.240 -15.261  1.00 86.59           O
ATOM   4733  CB  CYS A 308       9.548  -7.243 -17.052  1.00 87.49           C
ATOM   4734 1HB  CYS A 308       8.970  -7.616 -17.778  1.00 87.49           H
ATOM   4735 2HB  CYS A 308      10.188  -6.581 -17.442  1.00 87.49           H
ATOM   4736  SG  CYS A 308      10.398  -8.546 -16.118  1.00 81.55           S
ATOM   4737  N   LYS A 309       8.716  -5.571 -13.892  1.00 85.25           N
ATOM   4738  H   LYS A 309       7.775  -5.897 -13.802  1.00 85.25           H
ATOM   4739  CA  LYS A 309       9.377  -4.969 -12.726  1.00 84.54           C
ATOM   4740  HA  LYS A 309       9.897  -4.193 -13.083  1.00 84.54           H
ATOM   4741  C   LYS A 309      10.331  -5.961 -12.078  1.00 85.16           C
ATOM   4742  O   LYS A 309       9.917  -7.083 -11.764  1.00 82.50           O
ATOM   4743  CB  LYS A 309       8.365  -4.447 -11.714  1.00 81.66           C
ATOM   4744 1HB  LYS A 309       7.644  -5.132 -11.605  1.00 81.66           H
ATOM   4745 2HB  LYS A 309       8.832  -4.312 -10.840  1.00 81.66           H
ATOM   4746  CG  LYS A 309       7.723  -3.124 -12.135  1.00 71.60           C
ATOM   4747 1HG  LYS A 309       8.431  -2.484 -12.432  1.00 71.60           H
ATOM   4748 2HG  LYS A 309       7.081  -3.283 -12.885  1.00 71.60           H
ATOM   4749  CD  LYS A 309       6.977  -2.550 -10.924  1.00 66.67           C
ATOM   4750 1HD  LYS A 309       6.177  -3.122 -10.743  1.00 66.67           H
ATOM   4751 2HD  LYS A 309       7.589  -2.572 -10.133  1.00 66.67           H
ATOM   4752  CE  LYS A 309       6.505  -1.113 -11.127  1.00 57.97           C
ATOM   4753 1HE  LYS A 309       7.252  -0.557 -11.491  1.00 57.97           H
ATOM   4754 2HE  LYS A 309       5.734  -1.094 -11.764  1.00 57.97           H
ATOM   4755  NZ  LYS A 309       6.069  -0.543  -9.823  1.00 50.21           N
ATOM   4756 1HZ  LYS A 309       5.755   0.400  -9.931  1.00 50.21           H
ATOM   4757 2HZ  LYS A 309       6.820  -0.543  -9.163  1.00 50.21           H
ATOM   4758 3HZ  LYS A 309       5.317  -1.075  -9.433  1.00 50.21           H
ATOM   4759  N   VAL A 310      11.558  -5.530 -11.844  1.00 83.54           N
ATOM   4760  H   VAL A 310      11.760  -4.575 -12.061  1.00 83.54           H
ATOM   4761  CA  VAL A 310      12.641  -6.339 -11.293  1.00 83.38           C
ATOM   4762  HA  VAL A 310      12.235  -7.237 -11.125  1.00 83.38           H
ATOM   4763  C   VAL A 310      13.134  -5.725  -9.984  1.00 81.41           C
ATOM   4764  O   VAL A 310      13.497  -4.556  -9.928  1.00 78.53           O
ATOM   4765  CB  VAL A 310      13.807  -6.488 -12.289  1.00 84.10           C
ATOM   4766  HB  VAL A 310      14.216  -5.581 -12.384  1.00 84.10           H
ATOM   4767  CG1 VAL A 310      14.850  -7.484 -11.772  1.00 77.20           C
ATOM   4768 1HG1 VAL A 310      15.606  -7.580 -12.419  1.00 77.20           H
ATOM   4769 2HG1 VAL A 310      14.445  -8.388 -11.636  1.00 77.20           H
ATOM   4770 3HG1 VAL A 310      15.230  -7.183 -10.898  1.00 77.20           H
ATOM   4771  CG2 VAL A 310      13.324  -6.985 -13.661  1.00 76.65           C
ATOM   4772 1HG2 VAL A 310      14.089  -7.078 -14.298  1.00 76.65           H
ATOM   4773 2HG2 VAL A 310      12.666  -6.348 -14.062  1.00 76.65           H
ATOM   4774 3HG2 VAL A 310      12.879  -7.877 -13.583  1.00 76.65           H
ATOM   4775  N   TYR A 311      13.203  -6.537  -8.921  1.00 78.94           N
ATOM   4776  H   TYR A 311      12.825  -7.458  -9.018  1.00 78.94           H
ATOM   4777  CA  TYR A 311      13.785  -6.182  -7.638  1.00 77.37           C
ATOM   4778  HA  TYR A 311      14.036  -5.215  -7.689  1.00 77.37           H
ATOM   4779  C   TYR A 311      15.028  -7.033  -7.400  1.00 77.53           C
ATOM   4780  O   TYR A 311      14.958  -8.264  -7.421  1.00 75.37           O
ATOM   4781  CB  TYR A 311      12.761  -6.376  -6.519  1.00 74.75           C
ATOM   4782 1HB  TYR A 311      12.584  -7.355  -6.416  1.00 74.75           H
ATOM   4783 2HB  TYR A 311      13.146  -6.015  -5.670  1.00 74.75           H
ATOM   4784  CG  TYR A 311      11.437  -5.681  -6.769  1.00 69.83           C
ATOM   4785  CD1 TYR A 311      11.306  -4.296  -6.542  1.00 64.03           C
ATOM   4786  HD1 TYR A 311      12.081  -3.770  -6.193  1.00 64.03           H
ATOM   4787  CD2 TYR A 311      10.347  -6.416  -7.275  1.00 63.22           C
ATOM   4788  HD2 TYR A 311      10.441  -7.398  -7.439  1.00 63.22           H
ATOM   4789  CE1 TYR A 311      10.081  -3.655  -6.808  1.00 57.88           C
ATOM   4790  HE1 TYR A 311       9.982  -2.675  -6.636  1.00 57.88           H
ATOM   4791  CE2 TYR A 311       9.125  -5.773  -7.550  1.00 58.80           C
ATOM   4792  HE2 TYR A 311       8.353  -6.296  -7.911  1.00 58.80           H
ATOM   4793  CZ  TYR A 311       8.995  -4.395  -7.316  1.00 62.35           C
ATOM   4794  OH  TYR A 311       7.818  -3.775  -7.597  1.00 60.15           O
ATOM   4795  HH  TYR A 311       7.962  -2.831  -7.663  1.00 60.15           H
ATOM   4796  N   SER A 312      16.173  -6.390  -7.182  1.00 70.53           N
ATOM   4797  H   SER A 312      16.160  -5.390  -7.168  1.00 70.53           H
ATOM   4798  CA  SER A 312      17.446  -7.069  -6.963  1.00 69.97           C
ATOM   4799  HA  SER A 312      17.248  -7.899  -6.442  1.00 69.97           H
ATOM   4800  C   SER A 312      18.384  -6.171  -6.161  1.00 67.84           C
ATOM   4801  O   SER A 312      18.486  -4.990  -6.459  1.00 64.08           O
ATOM   4802  CB  SER A 312      18.074  -7.418  -8.316  1.00 69.15           C
ATOM   4803 1HB  SER A 312      17.406  -7.860  -8.915  1.00 69.15           H
ATOM   4804 2HB  SER A 312      18.432  -6.599  -8.764  1.00 69.15           H
ATOM   4805  OG  SER A 312      19.147  -8.309  -8.165  1.00 65.21           O
ATOM   4806  HG  SER A 312      18.815  -9.206  -8.131  1.00 65.21           H
ATOM   4807  N   ASP A 313      19.074  -6.721  -5.140  1.00 60.14           N
ATOM   4808  H   ASP A 313      18.875  -7.665  -4.877  1.00 60.14           H
ATOM   4809  CA  ASP A 313      20.106  -5.982  -4.402  1.00 59.04           C
ATOM   4810  HA  ASP A 313      19.735  -5.057  -4.318  1.00 59.04           H
ATOM   4811  C   ASP A 313      21.440  -5.925  -5.195  1.00 58.48           C
ATOM   4812  O   ASP A 313      21.972  -4.828  -5.364  1.00 54.80           O
ATOM   4813  CB  ASP A 313      20.305  -6.548  -2.985  1.00 54.64           C
ATOM   4814 1HB  ASP A 313      20.228  -7.543  -3.041  1.00 54.64           H
ATOM   4815 2HB  ASP A 313      21.227  -6.301  -2.685  1.00 54.64           H
ATOM   4816  CG  ASP A 313      19.309  -6.055  -1.912  1.00 49.82           C
ATOM   4817  OD1 ASP A 313      18.650  -5.005  -2.091  1.00 45.15           O
ATOM   4818  OD2 ASP A 313      19.252  -6.691  -0.845  1.00 44.24           O
ATOM   4819  N   PRO A 314      21.984  -7.051  -5.739  1.00 57.25           N
ATOM   4820  CA  PRO A 314      22.979  -6.984  -6.791  1.00 57.85           C
ATOM   4821  HA  PRO A 314      23.694  -6.344  -6.510  1.00 57.85           H
ATOM   4822  C   PRO A 314      22.339  -6.467  -8.085  1.00 60.41           C
ATOM   4823  O   PRO A 314      21.214  -6.844  -8.411  1.00 57.55           O
ATOM   4824  CB  PRO A 314      23.528  -8.406  -6.976  1.00 53.16           C
ATOM   4825 1HB  PRO A 314      23.152  -8.829  -7.801  1.00 53.16           H
ATOM   4826 2HB  PRO A 314      24.526  -8.398  -7.031  1.00 53.16           H
ATOM   4827  CG  PRO A 314      23.061  -9.151  -5.726  1.00 51.20           C
ATOM   4828 1HG  PRO A 314      22.903 -10.119  -5.921  1.00 51.20           H
ATOM   4829 2HG  PRO A 314      23.727  -9.065  -4.985  1.00 51.20           H
ATOM   4830  CD  PRO A 314      21.756  -8.442  -5.376  1.00 54.45           C
ATOM   4831 1HD  PRO A 314      20.988  -8.808  -5.902  1.00 54.45           H
ATOM   4832 2HD  PRO A 314      21.553  -8.508  -4.399  1.00 54.45           H
ATOM   4833  N   GLN A 315      23.057  -5.642  -8.845  1.00 63.95           N
ATOM   4834  H   GLN A 315      23.987  -5.405  -8.563  1.00 63.95           H
ATOM   4835  CA  GLN A 315      22.521  -5.074 -10.079  1.00 67.36           C
ATOM   4836  HA  GLN A 315      21.740  -4.517  -9.796  1.00 67.36           H
ATOM   4837  C   GLN A 315      22.015  -6.171 -11.038  1.00 70.56           C
ATOM   4838  O   GLN A 315      22.789  -7.063 -11.399  1.00 68.68           O
ATOM   4839  CB  GLN A 315      23.586  -4.190 -10.751  1.00 63.94           C
ATOM   4840 1HB  GLN A 315      23.955  -3.546 -10.080  1.00 63.94           H
ATOM   4841 2HB  GLN A 315      24.324  -4.767 -11.101  1.00 63.94           H
ATOM   4842  CG  GLN A 315      22.960  -3.408 -11.913  1.00 56.69           C
ATOM   4843 1HG  GLN A 315      22.548  -4.059 -12.551  1.00 56.69           H
ATOM   4844 2HG  GLN A 315      22.251  -2.805 -11.547  1.00 56.69           H
ATOM   4845  CD  GLN A 315      23.949  -2.557 -12.683  1.00 51.57           C
ATOM   4846  OE1 GLN A 315      25.157  -2.561 -12.479  1.00 47.28           O
ATOM   4847  NE2 GLN A 315      23.454  -1.796 -13.644  1.00 44.19           N
ATOM   4848 1HE2 GLN A 315      24.064  -1.230 -14.198  1.00 44.19           H
ATOM   4849 2HE2 GLN A 315      22.469  -1.787 -13.817  1.00 44.19           H
ATOM   4850  N   PRO A 316      20.744  -6.124 -11.477  1.00 71.32           N
ATOM   4851  CA  PRO A 316      20.208  -7.109 -12.392  1.00 73.47           C
ATOM   4852  HA  PRO A 316      20.609  -8.002 -12.186  1.00 73.47           H
ATOM   4853  C   PRO A 316      20.580  -6.781 -13.841  1.00 73.33           C
ATOM   4854  O   PRO A 316      20.556  -5.643 -14.288  1.00 71.94           O
ATOM   4855  CB  PRO A 316      18.696  -7.078 -12.168  1.00 73.14           C
ATOM   4856 1HB  PRO A 316      18.204  -7.342 -12.998  1.00 73.14           H
ATOM   4857 2HB  PRO A 316      18.431  -7.683 -11.417  1.00 73.14           H
ATOM   4858  CG  PRO A 316      18.431  -5.615 -11.814  1.00 72.34           C
ATOM   4859 1HG  PRO A 316      18.294  -5.068 -12.640  1.00 72.34           H
ATOM   4860 2HG  PRO A 316      17.630  -5.531 -11.221  1.00 72.34           H
ATOM   4861  CD  PRO A 316      19.699  -5.184 -11.080  1.00 76.27           C
ATOM   4862 1HD  PRO A 316      19.969  -4.257 -11.342  1.00 76.27           H
ATOM   4863 2HD  PRO A 316      19.573  -5.227 -10.089  1.00 76.27           H
ATOM   4864  N   HIS A 317      20.848  -7.824 -14.621  1.00 80.11           N
ATOM   4865  H   HIS A 317      21.011  -8.708 -14.182  1.00 80.11           H
ATOM   4866  CA  HIS A 317      20.919  -7.760 -16.067  1.00 81.56           C
ATOM   4867  HA  HIS A 317      21.061  -6.806 -16.329  1.00 81.56           H
ATOM   4868  C   HIS A 317      19.589  -8.252 -16.657  1.00 84.13           C
ATOM   4869  O   HIS A 317      19.249  -9.428 -16.529  1.00 83.31           O
ATOM   4870  CB  HIS A 317      22.114  -8.587 -16.543  1.00 76.93           C
ATOM   4871 1HB  HIS A 317      22.952  -8.214 -16.144  1.00 76.93           H
ATOM   4872 2HB  HIS A 317      21.996  -9.535 -16.247  1.00 76.93           H
ATOM   4873  CG  HIS A 317      22.252  -8.570 -18.040  1.00 66.81           C
ATOM   4874  ND1 HIS A 317      21.617  -9.419 -18.907  1.00 57.06           N
ATOM   4875  HD1 HIS A 317      20.998 -10.163 -18.656  1.00 57.06           H
ATOM   4876  CD2 HIS A 317      22.999  -7.701 -18.797  1.00 54.11           C
ATOM   4877  HD2 HIS A 317      23.572  -6.959 -18.448  1.00 54.11           H
ATOM   4878  CE1 HIS A 317      21.974  -9.075 -20.152  1.00 47.81           C
ATOM   4879  HE1 HIS A 317      21.654  -9.533 -20.981  1.00 47.81           H
ATOM   4880  NE2 HIS A 317      22.817  -8.036 -20.136  1.00 50.35           N
ATOM   4881  N   ILE A 318      18.843  -7.353 -17.310  1.00 83.19           N
ATOM   4882  H   ILE A 318      19.209  -6.430 -17.426  1.00 83.19           H
ATOM   4883  CA  ILE A 318      17.515  -7.649 -17.866  1.00 85.80           C
ATOM   4884  HA  ILE A 318      17.214  -8.501 -17.438  1.00 85.80           H
ATOM   4885  C   ILE A 318      17.619  -7.887 -19.376  1.00 85.84           C
ATOM   4886  O   ILE A 318      18.276  -7.126 -20.098  1.00 83.72           O
ATOM   4887  CB  ILE A 318      16.496  -6.537 -17.499  1.00 86.88           C
ATOM   4888  HB  ILE A 318      16.790  -5.684 -17.930  1.00 86.88           H
ATOM   4889  CG1 ILE A 318      16.448  -6.304 -15.965  1.00 84.04           C
ATOM   4890 1HG1 ILE A 318      16.042  -7.109 -15.532  1.00 84.04           H
ATOM   4891 2HG1 ILE A 318      17.382  -6.181 -15.631  1.00 84.04           H
ATOM   4892  CG2 ILE A 318      15.096  -6.903 -18.037  1.00 82.86           C
ATOM   4893 1HG2 ILE A 318      14.428  -6.195 -17.808  1.00 82.86           H
ATOM   4894 2HG2 ILE A 318      14.776  -7.766 -17.646  1.00 82.86           H
ATOM   4895 3HG2 ILE A 318      15.109  -7.003 -19.032  1.00 82.86           H
ATOM   4896  CD1 ILE A 318      15.630  -5.078 -15.549  1.00 78.53           C
ATOM   4897 1HD1 ILE A 318      15.628  -4.969 -14.555  1.00 78.53           H
ATOM   4898 2HD1 ILE A 318      14.680  -5.162 -15.851  1.00 78.53           H
ATOM   4899 3HD1 ILE A 318      16.007  -4.243 -15.949  1.00 78.53           H
ATOM   4900  N   GLN A 319      16.946  -8.939 -19.864  1.00 88.89           N
ATOM   4901  H   GLN A 319      16.520  -9.564 -19.209  1.00 88.89           H
ATOM   4902  CA  GLN A 319      16.792  -9.235 -21.285  1.00 89.84           C
ATOM   4903  HA  GLN A 319      17.085  -8.399 -21.749  1.00 89.84           H
ATOM   4904  C   GLN A 319      15.336  -9.539 -21.624  1.00 91.18           C
ATOM   4905  O   GLN A 319      14.618 -10.163 -20.850  1.00 90.59           O
ATOM   4906  CB  GLN A 319      17.674 -10.423 -21.703  1.00 87.86           C
ATOM   4907 1HB  GLN A 319      17.445 -11.210 -21.131  1.00 87.86           H
ATOM   4908 2HB  GLN A 319      17.487 -10.641 -22.661  1.00 87.86           H
ATOM   4909  CG  GLN A 319      19.170 -10.130 -21.553  1.00 78.92           C
ATOM   4910 1HG  GLN A 319      19.388  -9.293 -22.054  1.00 78.92           H
ATOM   4911 2HG  GLN A 319      19.379 -10.002 -20.583  1.00 78.92           H
ATOM   4912  CD  GLN A 319      20.037 -11.260 -22.093  1.00 79.83           C
ATOM   4913  OE1 GLN A 319      19.772 -12.433 -21.905  1.00 70.69           O
ATOM   4914  NE2 GLN A 319      21.105 -10.961 -22.802  1.00 67.54           N
ATOM   4915 1HE2 GLN A 319      21.679 -11.691 -23.173  1.00 67.54           H
ATOM   4916 2HE2 GLN A 319      21.342 -10.004 -22.969  1.00 67.54           H
ATOM   4917  N   TRP A 320      14.911  -9.129 -22.821  1.00 92.17           N
ATOM   4918  H   TRP A 320      15.508  -8.529 -23.353  1.00 92.17           H
ATOM   4919  CA  TRP A 320      13.629  -9.505 -23.395  1.00 93.04           C
ATOM   4920  HA  TRP A 320      13.106  -9.944 -22.664  1.00 93.04           H
ATOM   4921  C   TRP A 320      13.836 -10.501 -24.532  1.00 93.43           C
ATOM   4922  O   TRP A 320      14.591 -10.237 -25.467  1.00 91.38           O
ATOM   4923  CB  TRP A 320      12.876  -8.267 -23.861  1.00 93.63           C
ATOM   4924 1HB  TRP A 320      13.505  -7.674 -24.363  1.00 93.63           H
ATOM   4925 2HB  TRP A 320      12.129  -8.548 -24.464  1.00 93.63           H
ATOM   4926  CG  TRP A 320      12.292  -7.477 -22.740  1.00 93.62           C
ATOM   4927  CD1 TRP A 320      12.866  -6.428 -22.117  1.00 91.49           C
ATOM   4928  HD1 TRP A 320      13.772  -6.059 -22.325  1.00 91.49           H
ATOM   4929  CD2 TRP A 320      11.002  -7.672 -22.093  1.00 93.31           C
ATOM   4930  NE1 TRP A 320      12.011  -5.941 -21.146  1.00 91.65           N
ATOM   4931  HE1 TRP A 320      12.216  -5.164 -20.551  1.00 91.65           H
ATOM   4932  CE2 TRP A 320      10.842  -6.664 -21.105  1.00 92.81           C
ATOM   4933  CE3 TRP A 320       9.942  -8.591 -22.265  1.00 92.82           C
ATOM   4934  HE3 TRP A 320      10.031  -9.327 -22.936  1.00 92.82           H
ATOM   4935  CZ2 TRP A 320       9.670  -6.545 -20.346  1.00 93.22           C
ATOM   4936  HZ2 TRP A 320       9.577  -5.820 -19.663  1.00 93.22           H
ATOM   4937  CZ3 TRP A 320       8.767  -8.483 -21.507  1.00 92.11           C
ATOM   4938  HZ3 TRP A 320       8.025  -9.139 -21.643  1.00 92.11           H
ATOM   4939  CH2 TRP A 320       8.630  -7.461 -20.562  1.00 91.57           C
ATOM   4940  HH2 TRP A 320       7.783  -7.383 -20.036  1.00 91.57           H
ATOM   4941  N   LEU A 321      13.155 -11.633 -24.439  1.00 92.20           N
ATOM   4942  H   LEU A 321      12.525 -11.723 -23.668  1.00 92.20           H
ATOM   4943  CA  LEU A 321      13.242 -12.758 -25.359  1.00 92.43           C
ATOM   4944  HA  LEU A 321      13.922 -12.511 -26.049  1.00 92.43           H
ATOM   4945  C   LEU A 321      11.883 -12.982 -26.024  1.00 93.14           C
ATOM   4946  O   LEU A 321      10.853 -12.924 -25.360  1.00 92.58           O
ATOM   4947  CB  LEU A 321      13.690 -14.021 -24.602  1.00 91.55           C
ATOM   4948 1HB  LEU A 321      12.928 -14.315 -24.025  1.00 91.55           H
ATOM   4949 2HB  LEU A 321      13.886 -14.728 -25.281  1.00 91.55           H
ATOM   4950  CG  LEU A 321      14.937 -13.871 -23.700  1.00 89.03           C
ATOM   4951  HG  LEU A 321      14.763 -13.136 -23.045  1.00 89.03           H
ATOM   4952  CD1 LEU A 321      15.202 -15.187 -22.978  1.00 79.19           C
ATOM   4953 1HD1 LEU A 321      16.005 -15.116 -22.387  1.00 79.19           H
ATOM   4954 2HD1 LEU A 321      15.365 -15.927 -23.630  1.00 79.19           H
ATOM   4955 3HD1 LEU A 321      14.423 -15.446 -22.408  1.00 79.19           H
ATOM   4956  CD2 LEU A 321      16.180 -13.505 -24.501  1.00 79.36           C
ATOM   4957 1HD2 LEU A 321      16.977 -13.412 -23.904  1.00 79.36           H
ATOM   4958 2HD2 LEU A 321      16.054 -12.638 -24.982  1.00 79.36           H
ATOM   4959 3HD2 LEU A 321      16.387 -14.207 -25.182  1.00 79.36           H
ATOM   4960  N   LYS A 322      11.882 -13.304 -27.325  1.00 91.73           N
ATOM   4961  H   LYS A 322      12.730 -13.179 -27.841  1.00 91.73           H
ATOM   4962  CA  LYS A 322      10.716 -13.827 -28.036  1.00 92.75           C
ATOM   4963  HA  LYS A 322       9.920 -13.736 -27.438  1.00 92.75           H
ATOM   4964  C   LYS A 322      10.952 -15.303 -28.344  1.00 93.27           C
ATOM   4965  O   LYS A 322      11.994 -15.652 -28.882  1.00 91.77           O
ATOM   4966  CB  LYS A 322      10.475 -13.006 -29.311  1.00 92.83           C
ATOM   4967 1HB  LYS A 322      10.369 -12.044 -29.061  1.00 92.83           H
ATOM   4968 2HB  LYS A 322      11.265 -13.108 -29.916  1.00 92.83           H
ATOM   4969  CG  LYS A 322       9.214 -13.468 -30.057  1.00 93.14           C
ATOM   4970 1HG  LYS A 322       9.318 -14.429 -30.314  1.00 93.14           H
ATOM   4971 2HG  LYS A 322       8.421 -13.368 -29.456  1.00 93.14           H
ATOM   4972  CD  LYS A 322       8.994 -12.629 -31.324  1.00 90.04           C
ATOM   4973 1HD  LYS A 322       8.918 -11.662 -31.080  1.00 90.04           H
ATOM   4974 2HD  LYS A 322       9.763 -12.755 -31.950  1.00 90.04           H
ATOM   4975  CE  LYS A 322       7.700 -13.092 -31.999  1.00 85.23           C
ATOM   4976 1HE  LYS A 322       7.807 -14.032 -32.322  1.00 85.23           H
ATOM   4977 2HE  LYS A 322       6.945 -13.048 -31.345  1.00 85.23           H
ATOM   4978  NZ  LYS A 322       7.357 -12.242 -33.158  1.00 79.78           N
ATOM   4979 1HZ  LYS A 322       6.511 -12.552 -33.592  1.00 79.78           H
ATOM   4980 2HZ  LYS A 322       8.082 -12.265 -33.846  1.00 79.78           H
ATOM   4981 3HZ  LYS A 322       7.228 -11.290 -32.879  1.00 79.78           H
ATOM   4982  N   HIS A 323       9.975 -16.138 -28.033  1.00 93.08           N
ATOM   4983  H   HIS A 323       9.191 -15.794 -27.517  1.00 93.08           H
[truncated: 657,053 more chars]
