# Supplementary material for: Variety of genetic defects in GnRH and hypothalamic–pituitary signaling and development in normosmic patients with IHH
Source: Front Endocrinol (Lausanne). 2024 Jul 1;15:1396805. doi: 10.3389/fendo.2024.1396805 (PMC11246878; doi:10.3389/fendo.2024.1396805)
Supplement: Supplementary file 1 [file DataSheet_1.zip › FGFR1_Lys256Glu_homology.pdb]

REMARK YASARA *************************************************************
REMARK YASARA *                                                           *
REMARK YASARA *                     Y  A  S  A  R  A                      *
REMARK YASARA *                                                           *
REMARK YASARA *   Yet Another Scientific Artificial Reality Application   *
REMARK YASARA *                                                           *
REMARK YASARA *            MOLECULE STRUCTURE FILE, PDB FORMAT            *
REMARK YASARA *                                                           *
REMARK YASARA * Just use YASARA every day to make your questions go away! *
REMARK YASARA *                                                           *
REMARK YASARA *                      www.YASARA.org                       *
REMARK YASARA *                                                           *
REMARK YASARA *************************************************************
REMARK YASARA
REMARK YASARA Version:           24.4.10.W.64
REMARK YASARA Written on:        Mon May 20 13:23:21 2024
REMARK YASARA Number of models:  1
REMARK YASARA Number of atoms:   13298
REMARK YASARA Please address questions or suggestions to: Eliza@yasara.org
REMARK YASARA
SEQRES   1 A  853  MET GLU ALA ARG VAL SER LEU LYS ARG ARG ILE GLU LEU 
SEQRES   2 A  853  THR VAL GLU TYR PRO TRP ARG CYS GLY ALA LEU SER PRO 
SEQRES   3 A  853  THR SER ASN CYS ARG THR GLY MET TRP SER TRP LYS CYS 
SEQRES   4 A  853  LEU LEU PHE TRP ALA VAL LEU VAL THR ALA THR LEU CYS 
SEQRES   5 A  853  THR ALA ARG PRO SER PRO THR LEU PRO GLU GLN ALA GLN 
SEQRES   6 A  853  PRO TRP GLY ALA PRO VAL GLU VAL GLU SER PHE LEU VAL 
SEQRES   7 A  853  HIS PRO GLY ASP LEU LEU GLN LEU ARG CYS ARG LEU ARG 
SEQRES   8 A  853  ASP ASP VAL GLN SER ILE ASN TRP LEU ARG ASP GLY VAL 
SEQRES   9 A  853  GLN LEU ALA GLU SER ASN ARG THR ARG ILE THR GLY GLU 
SEQRES  10 A  853  GLU VAL GLU VAL GLN ASP SER VAL PRO ALA ASP SER GLY 
SEQRES  11 A  853  LEU TYR ALA CYS VAL THR SER SER PRO SER GLY SER ASP 
SEQRES  12 A  853  THR THR TYR PHE SER VAL ASN VAL SER ASP ALA LEU PRO 
SEQRES  13 A  853  SER SER GLU ASP ASP ASP ASP ASP ASP ASP SER SER SER 
SEQRES  14 A  853  GLU GLU LYS GLU THR ASP ASN THR LYS PRO ASN PRO VAL 
SEQRES  15 A  853  ALA PRO TYR TRP THR SER PRO GLU LYS MET GLU LYS LYS 
SEQRES  16 A  853  LEU HIS ALA VAL PRO ALA ALA LYS THR VAL LYS PHE LYS 
SEQRES  17 A  853  CYS PRO SER SER GLY THR PRO ASN PRO THR LEU ARG TRP 
SEQRES  18 A  853  LEU LYS ASN GLY LYS GLU PHE LYS PRO ASP HIS ARG ILE 
SEQRES  19 A  853  GLY GLY TYR LYS VAL ARG TYR ALA THR TRP SER ILE ILE 
SEQRES  20 A  853  MET ASP SER VAL VAL PRO SER ASP GLU GLY ASN TYR THR 
SEQRES  21 A  853  CYS ILE VAL GLU ASN GLU TYR GLY SER ILE ASN HIS THR 
SEQRES  22 A  853  TYR GLN LEU ASP VAL VAL GLU ARG SER PRO HIS ARG PRO 
SEQRES  23 A  853  ILE LEU GLN ALA GLY LEU PRO ALA ASN LYS THR VAL ALA 
SEQRES  24 A  853  LEU GLY SER ASN VAL GLU PHE MET CYS LYS VAL TYR SER 
SEQRES  25 A  853  ASP PRO GLN PRO HIS ILE GLN TRP LEU LYS HIS ILE GLU 
SEQRES  26 A  853  VAL ASN GLY SER LYS ILE GLY PRO ASP ASN LEU PRO TYR 
SEQRES  27 A  853  VAL GLN ILE LEU LYS THR ALA GLY VAL ASN THR THR ASP 
SEQRES  28 A  853  LYS GLU MET GLU VAL LEU HIS LEU ARG ASN VAL SER PHE 
SEQRES  29 A  853  GLU ASP ALA GLY GLU TYR THR CYS LEU ALA GLY ASN SER 
SEQRES  30 A  853  ILE GLY LEU SER HIS HIS SER ALA TRP LEU THR VAL LEU 
SEQRES  31 A  853  GLU ALA LEU GLU GLU ARG PRO ALA VAL MET THR SER PRO 
SEQRES  32 A  853  LEU TYR LEU GLU ILE ILE ILE TYR CYS THR GLY ALA PHE 
SEQRES  33 A  853  LEU ILE SER CYS MET VAL GLY SER VAL ILE VAL TYR LYS 
SEQRES  34 A  853  MET LYS SER GLY THR LYS LYS SER ASP PHE HIS SER GLN 
SEQRES  35 A  853  MET ALA VAL HIS LYS LEU ALA LYS SER ILE PRO LEU ARG 
SEQRES  36 A  853  ARG GLN VAL THR VAL SER ALA ASP SER SER ALA SER MET 
SEQRES  37 A  853  ASN SER GLY VAL LEU LEU VAL ARG PRO SER ARG LEU SER 
SEQRES  38 A  853  SER SER GLY THR PRO MET LEU ALA GLY VAL SER GLU TYR 
SEQRES  39 A  853  GLU LEU PRO GLU ASP PRO ARG TRP GLU LEU PRO ARG ASP 
SEQRES  40 A  853  ARG LEU VAL LEU GLY LYS PRO LEU GLY GLU GLY CYS PHE 
SEQRES  41 A  853  GLY GLN VAL VAL LEU ALA GLU ALA ILE GLY LEU ASP LYS 
SEQRES  42 A  853  ASP LYS PRO ASN ARG VAL THR LYS VAL ALA VAL LYS MET 
SEQRES  43 A  853  LEU LYS SER ASP ALA THR GLU LYS ASP LEU SER ASP LEU 
SEQRES  44 A  853  ILE SER GLU MET GLU MET MET LYS MET ILE GLY LYS HIS 
SEQRES  45 A  853  LYS ASN ILE ILE ASN LEU LEU GLY ALA CYS THR GLN ASP 
SEQRES  46 A  853  GLY PRO LEU TYR VAL ILE VAL GLU TYR ALA SER LYS GLY 
SEQRES  47 A  853  ASN LEU ARG GLU TYR LEU GLN ALA ARG ARG PRO PRO GLY 
SEQRES  48 A  853  LEU GLU TYR CYS TYR ASN PRO SER HIS ASN PRO GLU GLU 
SEQRES  49 A  853  GLN LEU SER SER LYS ASP LEU VAL SER CYS ALA TYR GLN 
SEQRES  50 A  853  VAL ALA ARG GLY MET GLU TYR LEU ALA SER LYS LYS CYS 
SEQRES  51 A  853  ILE HIS ARG ASP LEU ALA ALA ARG ASN VAL LEU VAL THR 
SEQRES  52 A  853  GLU ASP ASN VAL MET LYS ILE ALA ASP PHE GLY LEU ALA 
SEQRES  53 A  853  ARG ASP ILE HIS HIS ILE ASP TYR TYR LYS LYS THR THR 
SEQRES  54 A  853  ASN GLY ARG LEU PRO VAL LYS TRP MET ALA PRO GLU ALA 
SEQRES  55 A  853  LEU PHE ASP ARG ILE TYR THR HIS GLN SER ASP VAL TRP 
SEQRES  56 A  853  SER PHE GLY VAL LEU LEU TRP GLU ILE PHE THR LEU GLY 
SEQRES  57 A  853  GLY SER PRO TYR PRO GLY VAL PRO VAL GLU GLU LEU PHE 
SEQRES  58 A  853  LYS LEU LEU LYS GLU GLY HIS ARG MET ASP LYS PRO SER 
SEQRES  59 A  853  ASN CYS THR ASN GLU LEU TYR MET MET MET ARG ASP CYS 
SEQRES  60 A  853  TRP HIS ALA VAL PRO SER GLN ARG PRO THR PHE LYS GLN 
SEQRES  61 A  853  LEU VAL GLU ASP LEU ASP ARG ILE VAL ALA LEU THR SER 
SEQRES  62 A  853  ASN GLN GLU TYR LEU ASP LEU SER MET PRO LEU ASP GLN 
SEQRES  63 A  853  TYR SER PRO SER PHE PRO ASP THR ARG SER SER THR CYS 
SEQRES  64 A  853  SER SER GLY GLU ASP SER VAL PHE SER HIS GLU PRO LEU 
SEQRES  65 A  853  PRO GLU GLU PRO CYS LEU PRO ARG HIS PRO ALA GLN LEU 
SEQRES  66 A  853  ALA ASN GLY GLY LEU LYS ARG ARG 
SSBOND   0 CYS A   88    CYS A  134                                       2.03
SSBOND   1 CYS A  209    CYS A  261                                       2.03
SSBOND   2 CYS A  308    CYS A  372                                       2.03
ATOM      1  N   MET A   1       0.074 -11.406 -49.837  1.00-38.26           N
ATOM      2 1H   MET A   1       0.762 -10.667 -49.891  1.00-38.26           H
ATOM      3 2H   MET A   1       0.335 -12.150 -50.470  1.00-38.26           H
ATOM      4 3H   MET A   1       0.043 -11.766 -48.893  1.00-38.26           H
ATOM      5  CA  MET A   1      -1.259 -10.869 -50.212  1.00-38.26           C
ATOM      6  HA  MET A   1      -1.239 -10.547 -51.250  1.00-38.26           H
ATOM      7  C   MET A   1      -1.608  -9.683 -49.343  1.00-38.26           C
ATOM      8  O   MET A   1      -1.611  -9.798 -48.122  1.00-38.26           O
ATOM      9  CB  MET A   1      -2.352 -11.926 -50.016  1.00-38.26           C
ATOM     10 1HB  MET A   1      -2.246 -12.359 -49.022  1.00-38.26           H
ATOM     11 2HB  MET A   1      -3.321 -11.431 -50.063  1.00-38.26           H
ATOM     12  CG  MET A   1      -2.331 -13.046 -51.045  1.00-38.26           C
ATOM     13 1HG  MET A   1      -1.357 -13.537 -51.018  1.00-38.26           H
ATOM     14 2HG  MET A   1      -3.097 -13.778 -50.789  1.00-38.26           H
ATOM     15  SD  MET A   1      -2.638 -12.440 -52.722  1.00-38.26           S
ATOM     16  CE  MET A   1      -4.403 -12.004 -52.690  1.00-38.26           C
ATOM     17 1HE  MET A   1      -4.712 -11.663 -53.679  1.00-38.26           H
ATOM     18 2HE  MET A   1      -4.580 -11.206 -51.969  1.00-38.26           H
ATOM     19 3HE  MET A   1      -4.993 -12.879 -52.415  1.00-38.26           H
ATOM     20  N   GLU A   2      -1.951  -8.552 -49.941  1.00  0.58           N
ATOM     21  H   GLU A   2      -1.895  -8.459 -50.952  1.00  0.58           H
ATOM     22  CA  GLU A   2      -2.517  -7.455 -49.163  1.00  0.58           C
ATOM     23  HA  GLU A   2      -1.947  -7.315 -48.244  1.00  0.58           H
ATOM     24  C   GLU A   2      -3.950  -7.899 -48.841  1.00  0.58           C
ATOM     25  O   GLU A   2      -4.628  -8.457 -49.714  1.00  0.58           O
ATOM     26  CB  GLU A   2      -2.501  -6.162 -49.980  1.00  0.58           C
ATOM     27 1HB  GLU A   2      -1.501  -6.032 -50.392  1.00  0.58           H
ATOM     28 2HB  GLU A   2      -3.200  -6.267 -50.807  1.00  0.58           H
ATOM     29  CG  GLU A   2      -2.849  -4.913 -49.194  1.00  0.58           C
ATOM     30 1HG  GLU A   2      -3.793  -5.069 -48.671  1.00  0.58           H
ATOM     31 2HG  GLU A   2      -2.066  -4.728 -48.458  1.00  0.58           H
ATOM     32  CD  GLU A   2      -2.987  -3.708 -50.102  1.00  0.58           C
ATOM     33  OE1 GLU A   2      -3.993  -3.638 -50.842  1.00  0.58           O
ATOM     34  OE2 GLU A   2      -2.133  -2.794 -50.094  1.00  0.58           O
ATOM     35  N   ALA A   3      -4.398  -7.708 -47.608  1.00 27.03           N
ATOM     36  H   ALA A   3      -3.798  -7.249 -46.927  1.00 27.03           H
ATOM     37  CA  ALA A   3      -5.721  -8.147 -47.166  1.00 27.03           C
ATOM     38  HA  ALA A   3      -6.387  -8.201 -48.028  1.00 27.03           H
ATOM     39  C   ALA A   3      -6.301  -7.123 -46.186  1.00 27.03           C
ATOM     40  O   ALA A   3      -6.141  -7.235 -44.968  1.00 27.03           O
ATOM     41  CB  ALA A   3      -5.621  -9.534 -46.523  1.00 27.03           C
ATOM     42 1HB  ALA A   3      -5.234 -10.249 -47.250  1.00 27.03           H
ATOM     43 2HB  ALA A   3      -6.607  -9.858 -46.188  1.00 27.03           H
ATOM     44 3HB  ALA A   3      -4.947  -9.495 -45.668  1.00 27.03           H
ATOM     45  N   ARG A   4      -6.947  -6.109 -46.741  1.00 -9.82           N
ATOM     46  H   ARG A   4      -7.052  -6.101 -47.757  1.00 -9.82           H
ATOM     47  CA  ARG A   4      -7.526  -4.995 -45.984  1.00 -9.82           C
ATOM     48  HA  ARG A   4      -6.823  -4.665 -45.219  1.00 -9.82           H
ATOM     49  C   ARG A   4      -8.819  -5.418 -45.301  1.00 -9.82           C
ATOM     50  O   ARG A   4      -9.893  -5.356 -45.905  1.00 -9.82           O
ATOM     51  CB  ARG A   4      -7.791  -3.844 -46.953  1.00 -9.82           C
ATOM     52 1HB  ARG A   4      -8.417  -4.212 -47.767  1.00 -9.82           H
ATOM     53 2HB  ARG A   4      -8.326  -3.050 -46.433  1.00 -9.82           H
ATOM     54  CG  ARG A   4      -6.516  -3.263 -47.540  1.00 -9.82           C
ATOM     55 1HG  ARG A   4      -6.015  -2.672 -46.774  1.00 -9.82           H
ATOM     56 2HG  ARG A   4      -5.850  -4.062 -47.861  1.00 -9.82           H
ATOM     57  CD  ARG A   4      -6.816  -2.385 -48.738  1.00 -9.82           C
ATOM     58 1HD  ARG A   4      -7.297  -2.990 -49.509  1.00 -9.82           H
ATOM     59 2HD  ARG A   4      -7.494  -1.588 -48.446  1.00 -9.82           H
ATOM     60  NE  ARG A   4      -5.569  -1.823 -49.264  1.00 -9.82           N
ATOM     61  HE  ARG A   4      -5.068  -2.390 -49.939  1.00 -9.82           H
ATOM     62  CZ  ARG A   4      -5.005  -0.678 -48.908  1.00 -9.82           C
ATOM     63  NH1 ARG A   4      -3.794  -0.435 -49.312  1.00 -9.82           N
ATOM     64 1HH1 ARG A   4      -3.274  -1.153 -49.802  1.00 -9.82           H
ATOM     65 2HH1 ARG A   4      -3.361   0.450 -49.111  1.00 -9.82           H
ATOM     66  NH2 ARG A   4      -5.598   0.228 -48.174  1.00 -9.82           N
ATOM     67 1HH2 ARG A   4      -6.558   0.098 -47.894  1.00 -9.82           H
ATOM     68 2HH2 ARG A   4      -5.096   1.054 -47.888  1.00 -9.82           H
ATOM     69  N   VAL A   5      -8.705  -5.900 -44.073  1.00 -8.89           N
ATOM     70  H   VAL A   5      -7.788  -5.938 -43.640  1.00 -8.89           H
ATOM     71  CA  VAL A   5      -9.847  -6.396 -43.308  1.00 -8.89           C
ATOM     72  HA  VAL A   5     -10.770  -6.099 -43.802  1.00 -8.89           H
ATOM     73  C   VAL A   5      -9.788  -5.774 -41.920  1.00 -8.89           C
ATOM     74  O   VAL A   5      -8.806  -5.952 -41.194  1.00 -8.89           O
ATOM     75  CB  VAL A   5      -9.826  -7.950 -43.162  1.00 -8.89           C
ATOM     76  HB  VAL A   5      -8.939  -8.236 -42.602  1.00 -8.89           H
ATOM     77  CG1 VAL A   5     -11.059  -8.451 -42.397  1.00 -8.89           C
ATOM     78 1HG1 VAL A   5     -11.042  -9.540 -42.336  1.00 -8.89           H
ATOM     79 2HG1 VAL A   5     -11.973  -8.126 -42.893  1.00 -8.89           H
ATOM     80 3HG1 VAL A   5     -11.047  -8.055 -41.384  1.00 -8.89           H
ATOM     81  CG2 VAL A   5      -9.757  -8.640 -44.534  1.00 -8.89           C
ATOM     82 1HG2 VAL A   5      -9.815  -9.720 -44.403  1.00 -8.89           H
ATOM     83 2HG2 VAL A   5      -8.808  -8.405 -45.015  1.00 -8.89           H
ATOM     84 3HG2 VAL A   5     -10.576  -8.301 -45.170  1.00 -8.89           H
ATOM     85  N   SER A   6     -10.842  -5.079 -41.527  1.00 16.08           N
ATOM     86  H   SER A   6     -11.624  -4.948 -42.163  1.00 16.08           H
ATOM     87  CA  SER A   6     -10.960  -4.569 -40.164  1.00 16.08           C
ATOM     88  HA  SER A   6     -10.024  -4.695 -39.624  1.00 16.08           H
ATOM     89  C   SER A   6     -12.043  -5.402 -39.499  1.00 16.08           C
ATOM     90  O   SER A   6     -13.060  -5.709 -40.131  1.00 16.08           O
ATOM     91  CB  SER A   6     -11.338  -3.091 -40.161  1.00 16.08           C
ATOM     92 1HB  SER A   6     -10.573  -2.525 -40.693  1.00 16.08           H
ATOM     93 2HB  SER A   6     -12.296  -2.964 -40.665  1.00 16.08           H
ATOM     94  OG  SER A   6     -11.435  -2.609 -38.832  1.00 16.08           O
ATOM     95  HG  SER A   6     -11.682  -1.675 -38.869  1.00 16.08           H
ATOM     96  N   LEU A   7     -11.825  -5.799 -38.254  1.00-13.11           N
ATOM     97  H   LEU A   7     -10.969  -5.513 -37.786  1.00-13.11           H
ATOM     98  CA  LEU A   7     -12.775  -6.630 -37.514  1.00-13.11           C
ATOM     99  HA  LEU A   7     -13.715  -6.691 -38.060  1.00-13.11           H
ATOM    100  C   LEU A   7     -13.080  -5.970 -36.180  1.00-13.11           C
ATOM    101  O   LEU A   7     -12.441  -6.248 -35.165  1.00-13.11           O
ATOM    102  CB  LEU A   7     -12.228  -8.052 -37.324  1.00-13.11           C
ATOM    103 1HB  LEU A   7     -11.228  -7.979 -36.899  1.00-13.11           H
ATOM    104 2HB  LEU A   7     -12.861  -8.564 -36.601  1.00-13.11           H
ATOM    105  CG  LEU A   7     -12.163  -8.932 -38.585  1.00-13.11           C
ATOM    106  HG  LEU A   7     -11.560  -8.415 -39.326  1.00-13.11           H
ATOM    107  CD1 LEU A   7     -11.494 -10.265 -38.284  1.00-13.11           C
ATOM    108 1HD1 LEU A   7     -11.451 -10.873 -39.188  1.00-13.11           H
ATOM    109 2HD1 LEU A   7     -12.052 -10.804 -37.517  1.00-13.11           H
ATOM    110 3HD1 LEU A   7     -10.478 -10.096 -37.935  1.00-13.11           H
ATOM    111  CD2 LEU A   7     -13.546  -9.203 -39.190  1.00-13.11           C
ATOM    112 1HD2 LEU A   7     -13.449  -9.854 -40.060  1.00-13.11           H
ATOM    113 2HD2 LEU A   7     -14.005  -8.271 -39.512  1.00-13.11           H
ATOM    114 3HD2 LEU A   7     -14.191  -9.683 -38.454  1.00-13.11           H
ATOM    115  N   LYS A   8     -14.045  -5.064 -36.198  1.00 18.08           N
ATOM    116  H   LYS A   8     -14.522  -4.869 -37.078  1.00 18.08           H
ATOM    117  CA  LYS A   8     -14.475  -4.335 -35.006  1.00 18.08           C
ATOM    118  HA  LYS A   8     -13.861  -4.611 -34.149  1.00 18.08           H
ATOM    119  C   LYS A   8     -15.921  -4.666 -34.670  1.00 18.08           C
ATOM    120  O   LYS A   8     -16.843  -4.187 -35.331  1.00 18.08           O
ATOM    121  CB  LYS A   8     -14.343  -2.828 -35.243  1.00 18.08           C
ATOM    122 1HB  LYS A   8     -14.738  -2.588 -36.230  1.00 18.08           H
ATOM    123 2HB  LYS A   8     -14.949  -2.316 -34.498  1.00 18.08           H
ATOM    124  CG  LYS A   8     -12.924  -2.298 -35.118  1.00 18.08           C
ATOM    125 1HG  LYS A   8     -12.569  -2.521 -34.114  1.00 18.08           H
ATOM    126 2HG  LYS A   8     -12.271  -2.783 -35.845  1.00 18.08           H
ATOM    127  CD  LYS A   8     -12.909  -0.789 -35.345  1.00 18.08           C
ATOM    128 1HD  LYS A   8     -12.916  -0.599 -36.418  1.00 18.08           H
ATOM    129 2HD  LYS A   8     -13.814  -0.357 -34.917  1.00 18.08           H
ATOM    130  CE  LYS A   8     -11.703  -0.094 -34.709  1.00 18.08           C
ATOM    131 1HE  LYS A   8     -10.781  -0.556 -35.068  1.00 18.08           H
ATOM    132 2HE  LYS A   8     -11.712   0.954 -35.015  1.00 18.08           H
ATOM    133  NZ  LYS A   8     -11.750  -0.150 -33.203  1.00 18.08           N
ATOM    134 1HZ  LYS A   8     -11.092   0.508 -32.802  1.00 18.08           H
ATOM    135 2HZ  LYS A   8     -11.526  -1.083 -32.876  1.00 18.08           H
ATOM    136 3HZ  LYS A   8     -12.685   0.081 -32.880  1.00 18.08           H
ATOM    137  N   ARG A   9     -16.138  -5.477 -33.646  1.00  5.32           N
ATOM    138  H   ARG A   9     -15.344  -5.885 -33.161  1.00  5.32           H
ATOM    139  CA  ARG A   9     -17.481  -5.693 -33.092  1.00  5.32           C
ATOM    140  HA  ARG A   9     -18.256  -5.525 -33.840  1.00  5.32           H
ATOM    141  C   ARG A   9     -17.587  -4.647 -31.996  1.00  5.32           C
ATOM    142  O   ARG A   9     -16.669  -4.539 -31.186  1.00  5.32           O
ATOM    143  CB  ARG A   9     -17.610  -7.100 -32.486  1.00  5.32           C
ATOM    144 1HB  ARG A   9     -17.484  -7.835 -33.282  1.00  5.32           H
ATOM    145 2HB  ARG A   9     -16.805  -7.238 -31.765  1.00  5.32           H
ATOM    146  CG  ARG A   9     -18.936  -7.364 -31.768  1.00  5.32           C
ATOM    147 1HG  ARG A   9     -19.034  -6.663 -30.939  1.00  5.32           H
ATOM    148 2HG  ARG A   9     -19.763  -7.205 -32.461  1.00  5.32           H
ATOM    149  CD  ARG A   9     -19.019  -8.781 -31.211  1.00  5.32           C
ATOM    150 1HD  ARG A   9     -19.014  -9.488 -32.042  1.00  5.32           H
ATOM    151 2HD  ARG A   9     -18.154  -8.971 -30.574  1.00  5.32           H
ATOM    152  NE  ARG A   9     -20.246  -8.951 -30.417  1.00  5.32           N
ATOM    153  HE  ARG A   9     -20.678  -8.113 -30.041  1.00  5.32           H
ATOM    154  CZ  ARG A   9     -20.875 -10.087 -30.157  1.00  5.32           C
ATOM    155  NH1 ARG A   9     -21.984 -10.040 -29.490  1.00  5.32           N
ATOM    156 1HH1 ARG A   9     -22.343  -9.149 -29.170  1.00  5.32           H
ATOM    157 2HH1 ARG A   9     -22.485 -10.888 -29.290  1.00  5.32           H
ATOM    158  NH2 ARG A   9     -20.458 -11.269 -30.520  1.00  5.32           N
ATOM    159 1HH2 ARG A   9     -19.568 -11.361 -30.987  1.00  5.32           H
ATOM    160 2HH2 ARG A   9     -21.026 -12.076 -30.319  1.00  5.32           H
ATOM    161  N   ARG A  10     -18.690  -3.916 -31.920  1.00  9.43           N
ATOM    162  H   ARG A  10     -19.431  -4.035 -32.604  1.00  9.43           H
ATOM    163  CA  ARG A  10     -18.878  -2.982 -30.809  1.00  9.43           C
ATOM    164  HA  ARG A  10     -17.911  -2.547 -30.554  1.00  9.43           H
ATOM    165  C   ARG A  10     -19.367  -3.780 -29.611  1.00  9.43           C
ATOM    166  O   ARG A  10     -20.563  -3.874 -29.352  1.00  9.43           O
ATOM    167  CB  ARG A  10     -19.845  -1.840 -31.134  1.00  9.43           C
ATOM    168 1HB  ARG A  10     -19.526  -1.357 -32.057  1.00  9.43           H
ATOM    169 2HB  ARG A  10     -20.846  -2.245 -31.282  1.00  9.43           H
ATOM    170  CG  ARG A  10     -19.889  -0.792 -30.021  1.00  9.43           C
ATOM    171 1HG  ARG A  10     -20.170  -1.274 -29.085  1.00  9.43           H
ATOM    172 2HG  ARG A  10     -18.898  -0.354 -29.902  1.00  9.43           H
ATOM    173  CD  ARG A  10     -20.889   0.310 -30.300  1.00  9.43           C
ATOM    174 1HD  ARG A  10     -20.604   0.819 -31.222  1.00  9.43           H
ATOM    175 2HD  ARG A  10     -21.880  -0.123 -30.431  1.00  9.43           H
ATOM    176  NE  ARG A  10     -20.904   1.274 -29.190  1.00  9.43           N
ATOM    177  HE  ARG A  10     -20.244   2.038 -29.257  1.00  9.43           H
ATOM    178  CZ  ARG A  10     -21.694   1.244 -28.123  1.00  9.43           C
ATOM    179  NH1 ARG A  10     -21.481   2.076 -27.150  1.00  9.43           N
ATOM    180 1HH1 ARG A  10     -20.751   2.763 -27.207  1.00  9.43           H
ATOM    181 2HH1 ARG A  10     -22.058   2.005 -26.317  1.00  9.43           H
ATOM    182  NH2 ARG A  10     -22.681   0.410 -27.963  1.00  9.43           N
ATOM    183 1HH2 ARG A  10     -22.910  -0.252 -28.686  1.00  9.43           H
ATOM    184 2HH2 ARG A  10     -23.220   0.446 -27.108  1.00  9.43           H
ATOM    185  N   ILE A  11     -18.433  -4.384 -28.900  1.00 36.98           N
ATOM    186  H   ILE A  11     -17.474  -4.359 -29.221  1.00 36.98           H
ATOM    187  CA  ILE A  11     -18.746  -5.012 -27.627  1.00 36.98           C
ATOM    188  HA  ILE A  11     -19.627  -5.647 -27.720  1.00 36.98           H
ATOM    189  C   ILE A  11     -19.051  -3.832 -26.715  1.00 36.98           C
ATOM    190  O   ILE A  11     -18.287  -2.867 -26.662  1.00 36.98           O
ATOM    191  CB  ILE A  11     -17.554  -5.839 -27.073  1.00 36.98           C
ATOM    192  HB  ILE A  11     -16.683  -5.187 -27.004  1.00 36.98           H
ATOM    193  CG1 ILE A  11     -17.227  -6.999 -28.033  1.00 36.98           C
ATOM    194 1HG1 ILE A  11     -17.310  -7.935 -27.483  1.00 36.98           H
ATOM    195 2HG1 ILE A  11     -17.970  -7.021 -28.829  1.00 36.98           H
ATOM    196  CG2 ILE A  11     -17.866  -6.387 -25.664  1.00 36.98           C
ATOM    197 1HG2 ILE A  11     -17.014  -6.954 -25.293  1.00 36.98           H
ATOM    198 2HG2 ILE A  11     -18.751  -7.028 -25.686  1.00 36.98           H
ATOM    199 3HG2 ILE A  11     -18.038  -5.564 -24.968  1.00 36.98           H
ATOM    200  CD1 ILE A  11     -15.832  -6.932 -28.666  1.00 36.98           C
ATOM    201 1HD1 ILE A  11     -15.698  -7.769 -29.351  1.00 36.98           H
ATOM    202 2HD1 ILE A  11     -15.070  -6.980 -27.886  1.00 36.98           H
ATOM    203 3HD1 ILE A  11     -15.717  -6.000 -29.219  1.00 36.98           H
ATOM    204  N   GLU A  12     -20.152  -3.913 -25.991  1.00  6.93           N
ATOM    205  H   GLU A  12     -20.759  -4.717 -26.081  1.00  6.93           H
ATOM    206  CA  GLU A  12     -20.495  -2.930 -24.977  1.00  6.93           C
ATOM    207  HA  GLU A  12     -19.670  -2.239 -24.805  1.00  6.93           H
ATOM    208  C   GLU A  12     -20.691  -3.814 -23.760  1.00  6.93           C
ATOM    209  O   GLU A  12     -21.381  -4.832 -23.841  1.00  6.93           O
ATOM    210  CB  GLU A  12     -21.762  -2.162 -25.359  1.00  6.93           C
ATOM    211 1HB  GLU A  12     -21.591  -1.694 -26.328  1.00  6.93           H
ATOM    212 2HB  GLU A  12     -22.587  -2.866 -25.456  1.00  6.93           H
ATOM    213  CG  GLU A  12     -22.152  -1.076 -24.368  1.00  6.93           C
ATOM    214 1HG  GLU A  12     -22.389  -1.528 -23.405  1.00  6.93           H
ATOM    215 2HG  GLU A  12     -21.304  -0.408 -24.237  1.00  6.93           H
ATOM    216  CD  GLU A  12     -23.340  -0.267 -24.858  1.00  6.93           C
ATOM    217  OE1 GLU A  12     -23.185   0.962 -25.044  1.00  6.93           O
ATOM    218  OE2 GLU A  12     -24.420  -0.831 -25.136  1.00  6.93           O
ATOM    219  N   LEU A  13     -20.043  -3.480 -22.655  1.00 14.40           N
ATOM    220  H   LEU A  13     -19.483  -2.633 -22.636  1.00 14.40           H
ATOM    221  CA  LEU A  13     -20.089  -4.305 -21.447  1.00 14.40           C
ATOM    222  HA  LEU A  13     -20.249  -5.347 -21.725  1.00 14.40           H
ATOM    223  C   LEU A  13     -21.283  -3.858 -20.614  1.00 14.40           C
ATOM    224  O   LEU A  13     -21.156  -3.447 -19.458  1.00 14.40           O
ATOM    225  CB  LEU A  13     -18.763  -4.184 -20.688  1.00 14.40           C
ATOM    226 1HB  LEU A  13     -18.610  -3.134 -20.435  1.00 14.40           H
ATOM    227 2HB  LEU A  13     -18.836  -4.752 -19.761  1.00 14.40           H
ATOM    228  CG  LEU A  13     -17.530  -4.681 -21.463  1.00 14.40           C
ATOM    229  HG  LEU A  13     -17.505  -4.192 -22.434  1.00 14.40           H
ATOM    230  CD1 LEU A  13     -16.252  -4.303 -20.722  1.00 14.40           C
ATOM    231 1HD1 LEU A  13     -15.385  -4.595 -21.317  1.00 14.40           H
ATOM    232 2HD1 LEU A  13     -16.211  -4.804 -19.755  1.00 14.40           H
ATOM    233 3HD1 LEU A  13     -16.221  -3.225 -20.574  1.00 14.40           H
ATOM    234  CD2 LEU A  13     -17.567  -6.195 -21.690  1.00 14.40           C
ATOM    235 1HD2 LEU A  13     -16.685  -6.495 -22.249  1.00 14.40           H
ATOM    236 2HD2 LEU A  13     -18.447  -6.469 -22.268  1.00 14.40           H
ATOM    237 3HD2 LEU A  13     -17.582  -6.717 -20.733  1.00 14.40           H
ATOM    238  N   THR A  14     -22.435  -3.849 -21.267  1.00 41.55           N
ATOM    239  H   THR A  14     -22.465  -4.228 -22.207  1.00 41.55           H
ATOM    240  CA  THR A  14     -23.667  -3.285 -20.741  1.00 41.55           C
ATOM    241  HA  THR A  14     -23.509  -2.220 -20.581  1.00 41.55           H
ATOM    242  C   THR A  14     -24.122  -3.916 -19.437  1.00 41.55           C
ATOM    243  O   THR A  14     -24.526  -5.080 -19.391  1.00 41.55           O
ATOM    244  CB  THR A  14     -24.789  -3.476 -21.777  1.00 41.55           C
ATOM    245  HB  THR A  14     -25.277  -4.437 -21.624  1.00 41.55           H
ATOM    246  OG1 THR A  14     -24.206  -3.461 -23.082  1.00 41.55           O
ATOM    247  HG1 THR A  14     -24.921  -3.372 -23.724  1.00 41.55           H
ATOM    248  CG2 THR A  14     -25.811  -2.364 -21.705  1.00 41.55           C
ATOM    249 1HG2 THR A  14     -26.631  -2.587 -22.385  1.00 41.55           H
ATOM    250 2HG2 THR A  14     -25.352  -1.419 -21.997  1.00 41.55           H
ATOM    251 3HG2 THR A  14     -26.209  -2.284 -20.693  1.00 41.55           H
ATOM    252  N   VAL A  15     -24.079  -3.133 -18.370  1.00  5.29           N
ATOM    253  H   VAL A  15     -23.692  -2.203 -18.439  1.00  5.29           H
ATOM    254  CA  VAL A  15     -24.642  -3.565 -17.100  1.00  5.29           C
ATOM    255  HA  VAL A  15     -24.617  -4.651 -17.046  1.00  5.29           H
ATOM    256  C   VAL A  15     -26.091  -3.106 -17.168  1.00  5.29           C
ATOM    257  O   VAL A  15     -26.420  -1.949 -16.922  1.00  5.29           O
ATOM    258  CB  VAL A  15     -23.882  -2.996 -15.874  1.00  5.29           C
ATOM    259  HB  VAL A  15     -23.961  -1.909 -15.875  1.00  5.29           H
ATOM    260  CG1 VAL A  15     -24.479  -3.541 -14.578  1.00  5.29           C
ATOM    261 1HG1 VAL A  15     -23.926  -3.143 -13.728  1.00  5.29           H
ATOM    262 2HG1 VAL A  15     -24.426  -4.631 -14.565  1.00  5.29           H
ATOM    263 3HG1 VAL A  15     -25.519  -3.226 -14.492  1.00  5.29           H
ATOM    264  CG2 VAL A  15     -22.392  -3.375 -15.943  1.00  5.29           C
ATOM    265 1HG2 VAL A  15     -21.876  -3.010 -15.054  1.00  5.29           H
ATOM    266 2HG2 VAL A  15     -21.927  -2.922 -16.817  1.00  5.29           H
ATOM    267 3HG2 VAL A  15     -22.281  -4.459 -16.000  1.00  5.29           H
ATOM    268  N   GLU A  16     -26.952  -4.007 -17.608  1.00 22.00           N
ATOM    269  H   GLU A  16     -26.615  -4.920 -17.877  1.00 22.00           H
ATOM    270  CA  GLU A  16     -28.381  -3.724 -17.710  1.00 22.00           C
ATOM    271  HA  GLU A  16     -28.535  -2.701 -18.054  1.00 22.00           H
ATOM    272  C   GLU A  16     -28.957  -3.872 -16.302  1.00 22.00           C
ATOM    273  O   GLU A  16     -29.202  -4.987 -15.832  1.00 22.00           O
ATOM    274  CB  GLU A  16     -29.051  -4.691 -18.691  1.00 22.00           C
ATOM    275 1HB  GLU A  16     -28.920  -5.706 -18.327  1.00 22.00           H
ATOM    276 2HB  GLU A  16     -30.115  -4.466 -18.720  1.00 22.00           H
ATOM    277  CG  GLU A  16     -28.496  -4.631 -20.108  1.00 22.00           C
ATOM    278 1HG  GLU A  16     -28.617  -3.619 -20.495  1.00 22.00           H
ATOM    279 2HG  GLU A  16     -27.433  -4.875 -20.089  1.00 22.00           H
ATOM    280  CD  GLU A  16     -29.201  -5.607 -21.035  1.00 22.00           C
ATOM    281  OE1 GLU A  16     -30.443  -5.513 -21.178  1.00 22.00           O
ATOM    282  OE2 GLU A  16     -28.536  -6.488 -21.633  1.00 22.00           O
ATOM    283  N   TYR A  17     -29.077  -2.767 -15.582  1.00  2.69           N
ATOM    284  H   TYR A  17     -28.840  -1.871 -15.999  1.00  2.69           H
ATOM    285  CA  TYR A  17     -29.565  -2.801 -14.205  1.00  2.69           C
ATOM    286  HA  TYR A  17     -29.070  -3.605 -13.664  1.00  2.69           H
ATOM    287  C   TYR A  17     -31.077  -3.031 -14.225  1.00  2.69           C
ATOM    288  O   TYR A  17     -31.791  -2.330 -14.944  1.00  2.69           O
ATOM    289  CB  TYR A  17     -29.293  -1.471 -13.494  1.00  2.69           C
ATOM    290 1HB  TYR A  17     -29.670  -0.659 -14.115  1.00  2.69           H
ATOM    291 2HB  TYR A  17     -29.851  -1.471 -12.557  1.00  2.69           H
ATOM    292  CG  TYR A  17     -27.835  -1.206 -13.168  1.00  2.69           C
ATOM    293  CD1 TYR A  17     -26.995  -0.527 -14.076  1.00  2.69           C
ATOM    294  HD1 TYR A  17     -27.382  -0.209 -15.035  1.00  2.69           H
ATOM    295  CD2 TYR A  17     -27.292  -1.613 -11.932  1.00  2.69           C
ATOM    296  HD2 TYR A  17     -27.915  -2.137 -11.219  1.00  2.69           H
ATOM    297  CE1 TYR A  17     -25.632  -0.269 -13.756  1.00  2.69           C
ATOM    298  HE1 TYR A  17     -24.996   0.238 -14.467  1.00  2.69           H
ATOM    299  CE2 TYR A  17     -25.930  -1.354 -11.608  1.00  2.69           C
ATOM    300  HE2 TYR A  17     -25.530  -1.674 -10.658  1.00  2.69           H
ATOM    301  CZ  TYR A  17     -25.114  -0.685 -12.525  1.00  2.69           C
ATOM    302  OH  TYR A  17     -23.795  -0.446 -12.223  1.00  2.69           O
ATOM    303  HH  TYR A  17     -23.543  -0.813 -11.368  1.00  2.69           H
ATOM    304  N   PRO A  18     -31.595  -3.992 -13.438  1.00 22.13           N
ATOM    305  CA  PRO A  18     -33.058  -3.964 -13.323  1.00 22.13           C
ATOM    306  HA  PRO A  18     -33.529  -3.903 -14.305  1.00 22.13           H
ATOM    307  C   PRO A  18     -33.538  -2.825 -12.433  1.00 22.13           C
ATOM    308  O   PRO A  18     -32.860  -2.437 -11.483  1.00 22.13           O
ATOM    309  CB  PRO A  18     -33.376  -5.304 -12.663  1.00 22.13           C
ATOM    310 1HB  PRO A  18     -34.277  -5.236 -12.055  1.00 22.13           H
ATOM    311 2HB  PRO A  18     -33.487  -6.070 -13.424  1.00 22.13           H
ATOM    312  CG  PRO A  18     -32.173  -5.580 -11.811  1.00 22.13           C
ATOM    313 1HG  PRO A  18     -32.238  -5.014 -10.882  1.00 22.13           H
ATOM    314 2HG  PRO A  18     -32.080  -6.646 -11.600  1.00 22.13           H
ATOM    315  CD  PRO A  18     -31.007  -5.085 -12.638  1.00 22.13           C
ATOM    316 1HD  PRO A  18     -30.211  -4.716 -11.990  1.00 22.13           H
ATOM    317 2HD  PRO A  18     -30.637  -5.874 -13.294  1.00 22.13           H
ATOM    318  N   TRP A  19     -34.744  -2.348 -12.688  1.00 32.64           N
ATOM    319  H   TRP A  19     -35.250  -2.672 -13.510  1.00 32.64           H
ATOM    320  CA  TRP A  19     -35.409  -1.365 -11.837  1.00 32.64           C
ATOM    321  HA  TRP A  19     -34.922  -1.331 -10.862  1.00 32.64           H
ATOM    322  C   TRP A  19     -36.834  -1.876 -11.668  1.00 32.64           C
ATOM    323  O   TRP A  19     -37.783  -1.386 -12.288  1.00 32.64           O
ATOM    324  CB  TRP A  19     -35.358   0.026 -12.472  1.00 32.64           C
ATOM    325 1HB  TRP A  19     -35.855  -0.002 -13.442  1.00 32.64           H
ATOM    326 2HB  TRP A  19     -35.879   0.729 -11.825  1.00 32.64           H
ATOM    327  CG  TRP A  19     -33.947   0.487 -12.675  1.00 32.64           C
ATOM    328  CD1 TRP A  19     -33.286   0.589 -13.853  1.00 32.64           C
ATOM    329  HD1 TRP A  19     -33.734   0.382 -14.813  1.00 32.64           H
ATOM    330  CD2 TRP A  19     -32.981   0.837 -11.666  1.00 32.64           C
ATOM    331  NE1 TRP A  19     -31.988   0.969 -13.675  1.00 32.64           N
ATOM    332  HE1 TRP A  19     -31.334   1.119 -14.431  1.00 32.64           H
ATOM    333  CE2 TRP A  19     -31.748   1.088 -12.335  1.00 32.64           C
ATOM    334  CE3 TRP A  19     -33.020   0.932 -10.260  1.00 32.64           C
ATOM    335  HE3 TRP A  19     -33.943   0.753  -9.728  1.00 32.64           H
ATOM    336  CZ2 TRP A  19     -30.560   1.387 -11.638  1.00 32.64           C
ATOM    337  HZ2 TRP A  19     -29.634   1.551 -12.169  1.00 32.64           H
ATOM    338  CZ3 TRP A  19     -31.832   1.255  -9.554  1.00 32.64           C
ATOM    339  HZ3 TRP A  19     -31.853   1.332  -8.476  1.00 32.64           H
ATOM    340  CH2 TRP A  19     -30.610   1.463 -10.256  1.00 32.64           C
ATOM    341  HH2 TRP A  19     -29.710   1.690  -9.700  1.00 32.64           H
ATOM    342  N   ARG A  20     -36.949  -2.984 -10.947  1.00  8.85           N
ATOM    343  H   ARG A  20     -36.143  -3.328 -10.446  1.00  8.85           H
ATOM    344  CA  ARG A  20     -38.229  -3.683 -10.825  1.00  8.85           C
ATOM    345  HA  ARG A  20     -38.650  -3.832 -11.819  1.00  8.85           H
ATOM    346  C   ARG A  20     -39.132  -2.760 -10.030  1.00  8.85           C
ATOM    347  O   ARG A  20     -38.727  -2.261  -8.983  1.00  8.85           O
ATOM    348  CB  ARG A  20     -38.087  -5.033 -10.110  1.00  8.85           C
ATOM    349 1HB  ARG A  20     -37.722  -4.863  -9.096  1.00  8.85           H
ATOM    350 2HB  ARG A  20     -39.075  -5.493 -10.047  1.00  8.85           H
ATOM    351  CG  ARG A  20     -37.143  -6.000 -10.806  1.00  8.85           C
ATOM    352 1HG  ARG A  20     -37.414  -6.071 -11.857  1.00  8.85           H
ATOM    353 2HG  ARG A  20     -36.125  -5.619 -10.728  1.00  8.85           H
ATOM    354  CD  ARG A  20     -37.201  -7.390 -10.195  1.00  8.85           C
ATOM    355 1HD  ARG A  20     -37.012  -7.325  -9.122  1.00  8.85           H
ATOM    356 2HD  ARG A  20     -38.201  -7.799 -10.347  1.00  8.85           H
ATOM    357  NE  ARG A  20     -36.212  -8.281 -10.826  1.00  8.85           N
ATOM    358  HE  ARG A  20     -36.520  -8.769 -11.657  1.00  8.85           H
ATOM    359  CZ  ARG A  20     -34.964  -8.487 -10.419  1.00  8.85           C
ATOM    360  NH1 ARG A  20     -34.197  -9.291 -11.100  1.00  8.85           N
ATOM    361 1HH1 ARG A  20     -34.570  -9.815 -11.873  1.00  8.85           H
ATOM    362 2HH1 ARG A  20     -33.224  -9.401 -10.838  1.00  8.85           H
ATOM    363  NH2 ARG A  20     -34.452  -7.911  -9.362  1.00  8.85           N
ATOM    364 1HH2 ARG A  20     -35.018  -7.295  -8.806  1.00  8.85           H
ATOM    365 2HH2 ARG A  20     -33.499  -8.106  -9.085  1.00  8.85           H
ATOM    366  N   CYS A  21     -40.321  -2.489 -10.540  1.00-11.57           N
ATOM    367  H   CYS A  21     -40.610  -2.902 -11.410  1.00-11.57           H
ATOM    368  CA  CYS A  21     -41.208  -1.553  -9.871  1.00-11.57           C
ATOM    369  HA  CYS A  21     -40.663  -0.623  -9.703  1.00-11.57           H
ATOM    370  C   CYS A  21     -41.643  -2.136  -8.526  1.00-11.57           C
ATOM    371  O   CYS A  21     -41.995  -3.313  -8.442  1.00-11.57           O
ATOM    372  CB  CYS A  21     -42.418  -1.280 -10.769  1.00-11.57           C
ATOM    373 1HB  CYS A  21     -42.998  -2.199 -10.863  1.00-11.57           H
ATOM    374 2HB  CYS A  21     -43.044  -0.515 -10.308  1.00-11.57           H
ATOM    375  SG  CYS A  21     -41.914  -0.734 -12.426  1.00-11.57           S
ATOM    376  HG  CYS A  21     -43.139  -0.488 -12.916  1.00-11.57           H
ATOM    377  N   GLY A  22     -41.647  -1.309  -7.490  1.00 -0.61           N
ATOM    378  H   GLY A  22     -41.304  -0.357  -7.606  1.00 -0.61           H
ATOM    379  CA  GLY A  22     -42.116  -1.725  -6.174  1.00 -0.61           C
ATOM    380 1HA  GLY A  22     -42.033  -2.807  -6.076  1.00 -0.61           H
ATOM    381 2HA  GLY A  22     -41.503  -1.253  -5.407  1.00 -0.61           H
ATOM    382  C   GLY A  22     -43.560  -1.315  -5.967  1.00 -0.61           C
ATOM    383  O   GLY A  22     -44.158  -1.512  -4.904  1.00 -0.61           O
ATOM    384  N   ALA A  23     -44.109  -0.707  -7.006  1.00  4.45           N
ATOM    385  H   ALA A  23     -43.560  -0.576  -7.836  1.00  4.45           H
ATOM    386  CA  ALA A  23     -45.485  -0.239  -7.011  1.00  4.45           C
ATOM    387  HA  ALA A  23     -45.641   0.431  -6.164  1.00  4.45           H
ATOM    388  C   ALA A  23     -46.442  -1.423  -6.897  1.00  4.45           C
ATOM    389  O   ALA A  23     -46.127  -2.545  -7.300  1.00  4.45           O
ATOM    390  CB  ALA A  23     -45.749   0.514  -8.305  1.00  4.45           C
ATOM    391 1HB  ALA A  23     -44.999   1.292  -8.441  1.00  4.45           H
ATOM    392 2HB  ALA A  23     -46.736   0.976  -8.268  1.00  4.45           H
ATOM    393 3HB  ALA A  23     -45.707  -0.177  -9.147  1.00  4.45           H
ATOM    394  N   LEU A  24     -47.642  -1.142  -6.421  1.00 13.46           N
ATOM    395  H   LEU A  24     -47.869  -0.194  -6.150  1.00 13.46           H
ATOM    396  CA  LEU A  24     -48.706  -2.132  -6.351  1.00 13.46           C
ATOM    397  HA  LEU A  24     -48.421  -3.042  -6.875  1.00 13.46           H
ATOM    398  C   LEU A  24     -49.871  -1.460  -7.061  1.00 13.46           C
ATOM    399  O   LEU A  24     -49.950  -0.227  -7.063  1.00 13.46           O
ATOM    400  CB  LEU A  24     -49.046  -2.442  -4.887  1.00 13.46           C
ATOM    401 1HB  LEU A  24     -48.108  -2.564  -4.347  1.00 13.46           H
ATOM    402 2HB  LEU A  24     -49.548  -1.564  -4.479  1.00 13.46           H
ATOM    403  CG  LEU A  24     -49.916  -3.670  -4.571  1.00 13.46           C
ATOM    404  HG  LEU A  24     -50.813  -3.637  -5.184  1.00 13.46           H
ATOM    405  CD1 LEU A  24     -49.179  -4.972  -4.869  1.00 13.46           C
ATOM    406 1HD1 LEU A  24     -49.807  -5.821  -4.604  1.00 13.46           H
ATOM    407 2HD1 LEU A  24     -48.246  -5.022  -4.305  1.00 13.46           H
ATOM    408 3HD1 LEU A  24     -48.955  -5.036  -5.933  1.00 13.46           H
ATOM    409  CD2 LEU A  24     -50.339  -3.654  -3.104  1.00 13.46           C
ATOM    410 1HD2 LEU A  24     -50.995  -4.501  -2.902  1.00 13.46           H
ATOM    411 2HD2 LEU A  24     -50.894  -2.737  -2.899  1.00 13.46           H
ATOM    412 3HD2 LEU A  24     -49.465  -3.699  -2.453  1.00 13.46           H
ATOM    413  N   SER A  25     -50.774  -2.241  -7.632  1.00 15.19           N
ATOM    414  H   SER A  25     -50.590  -3.233  -7.723  1.00 15.19           H
ATOM    415  CA  SER A  25     -52.074  -1.713  -8.034  1.00 15.19           C
ATOM    416  HA  SER A  25     -51.948  -0.912  -8.761  1.00 15.19           H
ATOM    417  C   SER A  25     -52.720  -1.182  -6.759  1.00 15.19           C
ATOM    418  O   SER A  25     -52.550  -1.789  -5.695  1.00 15.19           O
ATOM    419  CB  SER A  25     -52.965  -2.821  -8.607  1.00 15.19           C
ATOM    420 1HB  SER A  25     -52.558  -3.153  -9.562  1.00 15.19           H
ATOM    421 2HB  SER A  25     -52.971  -3.663  -7.913  1.00 15.19           H
ATOM    422  OG  SER A  25     -54.302  -2.371  -8.785  1.00 15.19           O
ATOM    423  HG  SER A  25     -54.734  -2.362  -7.921  1.00 15.19           H
ATOM    424  N   PRO A  26     -53.502  -0.090  -6.842  1.00 -1.83           N
ATOM    425  CA  PRO A  26     -54.326   0.193  -5.663  1.00 -1.83           C
ATOM    426  HA  PRO A  26     -53.691   0.465  -4.820  1.00 -1.83           H
ATOM    427  C   PRO A  26     -55.186  -1.020  -5.314  1.00 -1.83           C
ATOM    428  O   PRO A  26     -55.699  -1.712  -6.203  1.00 -1.83           O
ATOM    429  CB  PRO A  26     -55.179   1.379  -6.116  1.00 -1.83           C
ATOM    430 1HB  PRO A  26     -56.115   1.025  -6.547  1.00 -1.83           H
ATOM    431 2HB  PRO A  26     -55.372   2.060  -5.289  1.00 -1.83           H
ATOM    432  CG  PRO A  26     -54.353   2.031  -7.159  1.00 -1.83           C
ATOM    433 1HG  PRO A  26     -54.966   2.654  -7.808  1.00 -1.83           H
ATOM    434 2HG  PRO A  26     -53.561   2.620  -6.694  1.00 -1.83           H
ATOM    435  CD  PRO A  26     -53.767   0.882  -7.918  1.00 -1.83           C
ATOM    436 1HD  PRO A  26     -54.487   0.476  -8.630  1.00 -1.83           H
ATOM    437 2HD  PRO A  26     -52.845   1.181  -8.419  1.00 -1.83           H
ATOM    438  N   THR A  27     -55.239  -1.336  -4.030  1.00 27.98           N
ATOM    439  H   THR A  27     -54.839  -0.705  -3.349  1.00 27.98           H
ATOM    440  CA  THR A  27     -55.764  -2.605  -3.531  1.00 27.98           C
ATOM    441  HA  THR A  27     -56.441  -3.054  -4.255  1.00 27.98           H
ATOM    442  C   THR A  27     -56.523  -2.286  -2.247  1.00 27.98           C
ATOM    443  O   THR A  27     -56.175  -1.326  -1.561  1.00 27.98           O
ATOM    444  CB  THR A  27     -54.570  -3.571  -3.270  1.00 27.98           C
ATOM    445  HB  THR A  27     -53.857  -3.092  -2.599  1.00 27.98           H
ATOM    446  OG1 THR A  27     -53.931  -3.865  -4.517  1.00 27.98           O
ATOM    447  HG1 THR A  27     -53.425  -3.087  -4.791  1.00 27.98           H
ATOM    448  CG2 THR A  27     -54.979  -4.909  -2.682  1.00 27.98           C
ATOM    449 1HG2 THR A  27     -54.120  -5.579  -2.692  1.00 27.98           H
ATOM    450 2HG2 THR A  27     -55.783  -5.348  -3.267  1.00 27.98           H
ATOM    451 3HG2 THR A  27     -55.302  -4.776  -1.651  1.00 27.98           H
ATOM    452  N   SER A  28     -57.558  -3.063  -1.942  1.00 25.65           N
ATOM    453  H   SER A  28     -57.824  -3.793  -2.594  1.00 25.65           H
ATOM    454  CA  SER A  28     -58.320  -2.964  -0.691  1.00 25.65           C
ATOM    455  HA  SER A  28     -59.145  -3.671  -0.760  1.00 25.65           H
ATOM    456  C   SER A  28     -58.922  -1.579  -0.436  1.00 25.65           C
ATOM    457  O   SER A  28     -59.036  -1.151   0.717  1.00 25.65           O
ATOM    458  CB  SER A  28     -57.442  -3.409   0.484  1.00 25.65           C
ATOM    459 1HB  SER A  28     -56.783  -4.208   0.143  1.00 25.65           H
ATOM    460 2HB  SER A  28     -56.831  -2.573   0.827  1.00 25.65           H
ATOM    461  OG  SER A  28     -58.237  -3.906   1.548  1.00 25.65           O
ATOM    462  HG  SER A  28     -58.539  -3.151   2.066  1.00 25.65           H
ATOM    463  N   ASN A  29     -59.278  -0.896  -1.519  1.00 17.60           N
ATOM    464  H   ASN A  29     -59.201  -1.358  -2.415  1.00 17.60           H
ATOM    465  CA  ASN A  29     -59.676   0.519  -1.518  1.00 17.60           C
ATOM    466  HA  ASN A  29     -59.753   0.839  -2.556  1.00 17.60           H
ATOM    467  C   ASN A  29     -58.628   1.417  -0.863  1.00 17.60           C
ATOM    468  O   ASN A  29     -58.737   1.783   0.310  1.00 17.60           O
ATOM    469  CB  ASN A  29     -61.052   0.760  -0.889  1.00 17.60           C
ATOM    470 1HB  ASN A  29     -61.802   0.176  -1.420  1.00 17.60           H
ATOM    471 2HB  ASN A  29     -61.028   0.438   0.147  1.00 17.60           H
ATOM    472  CG  ASN A  29     -61.446   2.220  -0.912  1.00 17.60           C
ATOM    473  OD1 ASN A  29     -61.166   2.954  -1.855  1.00 17.60           O
ATOM    474  ND2 ASN A  29     -62.095   2.660   0.131  1.00 17.60           N
ATOM    475 1HD2 ASN A  29     -62.423   3.608   0.129  1.00 17.60           H
ATOM    476 2HD2 ASN A  29     -62.228   2.056   0.931  1.00 17.60           H
ATOM    477  N   CYS A  30     -57.624   1.799  -1.640  1.00 13.22           N
ATOM    478  H   CYS A  30     -57.564   1.420  -2.581  1.00 13.22           H
ATOM    479  CA  CYS A  30     -56.629   2.793  -1.222  1.00 13.22           C
ATOM    480  HA  CYS A  30     -56.300   2.559  -0.209  1.00 13.22           H
ATOM    481  C   CYS A  30     -57.219   4.213  -1.208  1.00 13.22           C
ATOM    482  O   CYS A  30     -56.947   5.040  -2.080  1.00 13.22           O
ATOM    483  CB  CYS A  30     -55.410   2.737  -2.143  1.00 13.22           C
ATOM    484 1HB  CYS A  30     -55.745   2.830  -3.176  1.00 13.22           H
ATOM    485 2HB  CYS A  30     -54.770   3.591  -1.918  1.00 13.22           H
ATOM    486  SG  CYS A  30     -54.424   1.227  -1.955  1.00 13.22           S
ATOM    487  HG  CYS A  30     -55.442   0.404  -1.645  1.00 13.22           H
ATOM    488  N   ARG A  31     -58.069   4.471  -0.226  1.00 -9.53           N
ATOM    489  H   ARG A  31     -58.249   3.736   0.448  1.00 -9.53           H
ATOM    490  CA  ARG A  31     -58.782   5.737  -0.076  1.00 -9.53           C
ATOM    491  HA  ARG A  31     -59.291   5.967  -1.009  1.00 -9.53           H
ATOM    492  C   ARG A  31     -57.828   6.873   0.264  1.00 -9.53           C
ATOM    493  O   ARG A  31     -56.991   6.725   1.157  1.00 -9.53           O
ATOM    494  CB  ARG A  31     -59.808   5.557   1.044  1.00 -9.53           C
ATOM    495 1HB  ARG A  31     -60.382   4.656   0.835  1.00 -9.53           H
ATOM    496 2HB  ARG A  31     -59.268   5.401   1.978  1.00 -9.53           H
ATOM    497  CG  ARG A  31     -60.783   6.703   1.249  1.00 -9.53           C
ATOM    498 1HG  ARG A  31     -60.234   7.602   1.524  1.00 -9.53           H
ATOM    499 2HG  ARG A  31     -61.347   6.881   0.332  1.00 -9.53           H
ATOM    500  CD  ARG A  31     -61.735   6.335   2.371  1.00 -9.53           C
ATOM    501 1HD  ARG A  31     -62.291   5.441   2.085  1.00 -9.53           H
ATOM    502 2HD  ARG A  31     -61.154   6.112   3.267  1.00 -9.53           H
ATOM    503  NE  ARG A  31     -62.679   7.414   2.680  1.00 -9.53           N
ATOM    504  HE  ARG A  31     -62.588   8.272   2.154  1.00 -9.53           H
ATOM    505  CZ  ARG A  31     -63.638   7.381   3.591  1.00 -9.53           C
ATOM    506  NH1 ARG A  31     -64.355   8.452   3.757  1.00 -9.53           N
ATOM    507 1HH1 ARG A  31     -64.139   9.277   3.219  1.00 -9.53           H
ATOM    508 2HH1 ARG A  31     -65.126   8.446   4.405  1.00 -9.53           H
ATOM    509  NH2 ARG A  31     -63.937   6.329   4.310  1.00 -9.53           N
ATOM    510 1HH2 ARG A  31     -63.398   5.480   4.202  1.00 -9.53           H
ATOM    511 2HH2 ARG A  31     -64.706   6.371   4.958  1.00 -9.53           H
ATOM    512  N   THR A  32     -57.959   8.005  -0.409  1.00  0.25           N
ATOM    513  H   THR A  32     -58.627   8.066  -1.174  1.00  0.25           H
ATOM    514  CA  THR A  32     -57.178   9.188  -0.054  1.00  0.25           C
ATOM    515  HA  THR A  32     -56.129   8.909   0.033  1.00  0.25           H
ATOM    516  C   THR A  32     -57.688   9.705   1.290  1.00  0.25           C
ATOM    517  O   THR A  32     -58.895   9.907   1.467  1.00  0.25           O
ATOM    518  CB  THR A  32     -57.327  10.290  -1.123  1.00  0.25           C
ATOM    519  HB  THR A  32     -58.350  10.665  -1.116  1.00  0.25           H
ATOM    520  OG1 THR A  32     -57.045   9.727  -2.406  1.00  0.25           O
ATOM    521  HG1 THR A  32     -57.072  10.440  -3.051  1.00  0.25           H
ATOM    522  CG2 THR A  32     -56.356  11.440  -0.906  1.00  0.25           C
ATOM    523 1HG2 THR A  32     -56.484  12.175  -1.701  1.00  0.25           H
ATOM    524 2HG2 THR A  32     -55.332  11.069  -0.925  1.00  0.25           H
ATOM    525 3HG2 THR A  32     -56.553  11.925   0.051  1.00  0.25           H
ATOM    526  N   GLY A  33     -56.787   9.894   2.241  1.00  8.21           N
ATOM    527  H   GLY A  33     -55.802   9.728   2.034  1.00  8.21           H
ATOM    528  CA  GLY A  33     -57.151  10.348   3.572  1.00  8.21           C
ATOM    529 1HA  GLY A  33     -58.105   9.904   3.860  1.00  8.21           H
ATOM    530 2HA  GLY A  33     -56.392  10.009   4.276  1.00  8.21           H
ATOM    531  C   GLY A  33     -57.263  11.856   3.689  1.00  8.21           C
ATOM    532  O   GLY A  33     -57.039  12.592   2.725  1.00  8.21           O
ATOM    533  N   MET A  34     -57.599  12.335   4.877  1.00-18.69           N
ATOM    534  H   MET A  34     -57.759  11.689   5.648  1.00-18.69           H
ATOM    535  CA  MET A  34     -57.701  13.772   5.133  1.00-18.69           C
ATOM    536  HA  MET A  34     -58.057  14.265   4.231  1.00-18.69           H
ATOM    537  C   MET A  34     -56.319  14.331   5.475  1.00-18.69           C
ATOM    538  O   MET A  34     -55.949  14.462   6.648  1.00-18.69           O
ATOM    539  CB  MET A  34     -58.699  14.060   6.258  1.00-18.69           C
ATOM    540 1HB  MET A  34     -59.622  13.523   6.043  1.00-18.69           H
ATOM    541 2HB  MET A  34     -58.298  13.688   7.201  1.00-18.69           H
ATOM    542  CG  MET A  34     -59.021  15.548   6.395  1.00-18.69           C
ATOM    543 1HG  MET A  34     -58.087  16.099   6.501  1.00-18.69           H
ATOM    544 2HG  MET A  34     -59.522  15.888   5.489  1.00-18.69           H
ATOM    545  SD  MET A  34     -60.057  15.924   7.820  1.00-18.69           S
ATOM    546  CE  MET A  34     -61.633  15.206   7.371  1.00-18.69           C
ATOM    547 1HE  MET A  34     -62.355  15.402   8.164  1.00-18.69           H
ATOM    548 2HE  MET A  34     -61.527  14.127   7.250  1.00-18.69           H
ATOM    549 3HE  MET A  34     -61.988  15.645   6.438  1.00-18.69           H
ATOM    550  N   TRP A  35     -55.538  14.649   4.454  1.00 14.31           N
ATOM    551  H   TRP A  35     -55.860  14.500   3.506  1.00 14.31           H
ATOM    552  CA  TRP A  35     -54.221  15.242   4.672  1.00 14.31           C
ATOM    553  HA  TRP A  35     -53.626  14.587   5.309  1.00 14.31           H
ATOM    554  C   TRP A  35     -54.429  16.578   5.376  1.00 14.31           C
ATOM    555  O   TRP A  35     -55.388  17.299   5.090  1.00 14.31           O
ATOM    556  CB  TRP A  35     -53.496  15.461   3.345  1.00 14.31           C
ATOM    557 1HB  TRP A  35     -54.142  16.037   2.686  1.00 14.31           H
ATOM    558 2HB  TRP A  35     -52.597  16.048   3.531  1.00 14.31           H
ATOM    559  CG  TRP A  35     -53.099  14.185   2.653  1.00 14.31           C
ATOM    560  CD1 TRP A  35     -53.851  13.430   1.801  1.00 14.31           C
ATOM    561  HD1 TRP A  35     -54.885  13.639   1.551  1.00 14.31           H
ATOM    562  CD2 TRP A  35     -51.809  13.549   2.685  1.00 14.31           C
ATOM    563  NE1 TRP A  35     -53.129  12.386   1.289  1.00 14.31           N
ATOM    564  HE1 TRP A  35     -53.487  11.699   0.634  1.00 14.31           H
ATOM    565  CE2 TRP A  35     -51.861  12.438   1.795  1.00 14.31           C
ATOM    566  CE3 TRP A  35     -50.588  13.846   3.323  1.00 14.31           C
ATOM    567  HE3 TRP A  35     -50.525  14.673   4.007  1.00 14.31           H
ATOM    568  CZ2 TRP A  35     -50.733  11.641   1.520  1.00 14.31           C
ATOM    569  HZ2 TRP A  35     -50.798  10.804   0.840  1.00 14.31           H
ATOM    570  CZ3 TRP A  35     -49.446  13.061   3.034  1.00 14.31           C
ATOM    571  HZ3 TRP A  35     -48.497  13.297   3.495  1.00 14.31           H
ATOM    572  CH2 TRP A  35     -49.535  11.968   2.129  1.00 14.31           C
ATOM    573  HH2 TRP A  35     -48.650  11.392   1.907  1.00 14.31           H
ATOM    574  N   SER A  36     -53.566  16.890   6.329  1.00  8.05           N
ATOM    575  H   SER A  36     -52.784  16.278   6.514  1.00  8.05           H
ATOM    576  CA  SER A  36     -53.715  18.111   7.116  1.00  8.05           C
ATOM    577  HA  SER A  36     -54.766  18.254   7.358  1.00  8.05           H
ATOM    578  C   SER A  36     -53.225  19.313   6.319  1.00  8.05           C
ATOM    579  O   SER A  36     -52.390  19.179   5.428  1.00  8.05           O
ATOM    580  CB  SER A  36     -52.914  17.979   8.416  1.00  8.05           C
ATOM    581 1HB  SER A  36     -53.285  17.115   8.968  1.00  8.05           H
ATOM    582 2HB  SER A  36     -51.865  17.813   8.172  1.00  8.05           H
ATOM    583  OG  SER A  36     -53.019  19.132   9.237  1.00  8.05           O
ATOM    584  HG  SER A  36     -53.339  18.851  10.104  1.00  8.05           H
ATOM    585  N   TRP A  37     -53.631  20.506   6.727  1.00 23.14           N
ATOM    586  H   TRP A  37     -54.336  20.567   7.447  1.00 23.14           H
ATOM    587  CA  TRP A  37     -53.037  21.740   6.212  1.00 23.14           C
ATOM    588  HA  TRP A  37     -53.129  21.758   5.125  1.00 23.14           H
ATOM    589  C   TRP A  37     -51.550  21.769   6.565  1.00 23.14           C
ATOM    590  O   TRP A  37     -50.729  22.294   5.820  1.00 23.14           O
ATOM    591  CB  TRP A  37     -53.755  22.961   6.801  1.00 23.14           C
ATOM    592 1HB  TRP A  37     -53.290  23.868   6.412  1.00 23.14           H
ATOM    593 2HB  TRP A  37     -54.793  22.942   6.475  1.00 23.14           H
ATOM    594  CG  TRP A  37     -53.735  23.000   8.311  1.00 23.14           C
ATOM    595  CD1 TRP A  37     -54.566  22.334   9.163  1.00 23.14           C
ATOM    596  HD1 TRP A  37     -55.378  21.689   8.847  1.00 23.14           H
ATOM    597  CD2 TRP A  37     -52.837  23.742   9.161  1.00 23.14           C
ATOM    598  NE1 TRP A  37     -54.240  22.570  10.467  1.00 23.14           N
ATOM    599  HE1 TRP A  37     -54.717  22.150  11.265  1.00 23.14           H
ATOM    600  CE2 TRP A  37     -53.194  23.447  10.509  1.00 23.14           C
ATOM    601  CE3 TRP A  37     -51.768  24.631   8.923  1.00 23.14           C
ATOM    602  HE3 TRP A  37     -51.466  24.865   7.913  1.00 23.14           H
ATOM    603  CZ2 TRP A  37     -52.528  24.021  11.610  1.00 23.14           C
ATOM    604  HZ2 TRP A  37     -52.831  23.789  12.620  1.00 23.14           H
ATOM    605  CZ3 TRP A  37     -51.098  25.216  10.033  1.00 23.14           C
ATOM    606  HZ3 TRP A  37     -50.285  25.906   9.867  1.00 23.14           H
ATOM    607  CH2 TRP A  37     -51.484  24.892  11.364  1.00 23.14           C
ATOM    608  HH2 TRP A  37     -50.952  25.335  12.193  1.00 23.14           H
ATOM    609  N   LYS A  38     -51.176  21.123   7.662  1.00-12.83           N
ATOM    610  H   LYS A  38     -51.882  20.702   8.256  1.00-12.83           H
ATOM    611  CA  LYS A  38     -49.763  20.995   8.020  1.00-12.83           C
ATOM    612  HA  LYS A  38     -49.296  21.980   7.984  1.00-12.83           H
ATOM    613  C   LYS A  38     -48.998  20.099   7.062  1.00-12.83           C
ATOM    614  O   LYS A  38     -47.812  20.296   6.855  1.00-12.83           O
ATOM    615  CB  LYS A  38     -49.605  20.435   9.430  1.00-12.83           C
ATOM    616 1HB  LYS A  38     -50.136  19.486   9.501  1.00-12.83           H
ATOM    617 2HB  LYS A  38     -48.544  20.250   9.599  1.00-12.83           H
ATOM    618  CG  LYS A  38     -50.102  21.370  10.511  1.00-12.83           C
ATOM    619 1HG  LYS A  38     -49.620  22.340  10.395  1.00-12.83           H
ATOM    620 2HG  LYS A  38     -51.182  21.485  10.438  1.00-12.83           H
ATOM    621  CD  LYS A  38     -49.741  20.794  11.859  1.00-12.83           C
ATOM    622 1HD  LYS A  38     -50.237  19.831  11.978  1.00-12.83           H
ATOM    623 2HD  LYS A  38     -48.663  20.640  11.886  1.00-12.83           H
ATOM    624  CE  LYS A  38     -50.125  21.707  13.009  1.00-12.83           C
ATOM    625 1HE  LYS A  38     -49.619  22.668  12.891  1.00-12.83           H
ATOM    626 2HE  LYS A  38     -51.206  21.859  13.019  1.00-12.83           H
ATOM    627  NZ  LYS A  38     -49.682  21.048  14.278  1.00-12.83           N
ATOM    628 1HZ  LYS A  38     -49.779  21.675  15.065  1.00-12.83           H
ATOM    629 2HZ  LYS A  38     -48.706  20.782  14.195  1.00-12.83           H
ATOM    630 3HZ  LYS A  38     -50.224  20.206  14.439  1.00-12.83           H
ATOM    631  N   CYS A  39     -49.662  19.144   6.431  1.00 -3.34           N
ATOM    632  H   CYS A  39     -50.649  19.012   6.590  1.00 -3.34           H
ATOM    633  CA  CYS A  39     -48.991  18.297   5.451  1.00 -3.34           C
ATOM    634  HA  CYS A  39     -48.044  17.951   5.866  1.00 -3.34           H
ATOM    635  C   CYS A  39     -48.706  19.107   4.190  1.00 -3.34           C
ATOM    636  O   CYS A  39     -47.680  18.916   3.551  1.00 -3.34           O
ATOM    637  CB  CYS A  39     -49.851  17.085   5.098  1.00 -3.34           C
ATOM    638 1HB  CYS A  39     -50.767  17.432   4.618  1.00 -3.34           H
ATOM    639 2HB  CYS A  39     -49.305  16.480   4.372  1.00 -3.34           H
ATOM    640  SG  CYS A  39     -50.294  16.052   6.522  1.00 -3.34           S
ATOM    641  HG  CYS A  39     -49.045  15.759   6.922  1.00 -3.34           H
ATOM    642  N   LEU A  40     -49.576  20.056   3.866  1.00-12.27           N
ATOM    643  H   LEU A  40     -50.424  20.169   4.405  1.00-12.27           H
ATOM    644  CA  LEU A  40     -49.334  20.937   2.722  1.00-12.27           C
ATOM    645  HA  LEU A  40     -49.091  20.324   1.852  1.00-12.27           H
ATOM    646  C   LEU A  40     -48.149  21.851   3.020  1.00-12.27           C
ATOM    647  O   LEU A  40     -47.281  22.063   2.169  1.00-12.27           O
ATOM    648  CB  LEU A  40     -50.568  21.793   2.407  1.00-12.27           C
ATOM    649 1HB  LEU A  40     -50.742  22.452   3.255  1.00-12.27           H
ATOM    650 2HB  LEU A  40     -50.323  22.420   1.550  1.00-12.27           H
ATOM    651  CG  LEU A  40     -51.893  21.075   2.105  1.00-12.27           C
ATOM    652  HG  LEU A  40     -52.153  20.455   2.962  1.00-12.27           H
ATOM    653  CD1 LEU A  40     -53.001  22.110   1.918  1.00-12.27           C
ATOM    654 1HD1 LEU A  40     -53.958  21.599   1.819  1.00-12.27           H
ATOM    655 2HD1 LEU A  40     -52.822  22.698   1.017  1.00-12.27           H
ATOM    656 3HD1 LEU A  40     -53.052  22.769   2.786  1.00-12.27           H
ATOM    657  CD2 LEU A  40     -51.816  20.176   0.872  1.00-12.27           C
ATOM    658 1HD2 LEU A  40     -52.794  19.737   0.675  1.00-12.27           H
ATOM    659 2HD2 LEU A  40     -51.107  19.367   1.048  1.00-12.27           H
ATOM    660 3HD2 LEU A  40     -51.499  20.752   0.000  1.00-12.27           H
ATOM    661  N   LEU A  41     -48.081  22.349   4.250  1.00 -9.29           N
ATOM    662  H   LEU A  41     -48.834  22.167   4.903  1.00 -9.29           H
ATOM    663  CA  LEU A  41     -46.948  23.173   4.671  1.00 -9.29           C
ATOM    664  HA  LEU A  41     -46.838  24.002   3.972  1.00 -9.29           H
ATOM    665  C   LEU A  41     -45.655  22.367   4.647  1.00 -9.29           C
ATOM    666  O   LEU A  41     -44.642  22.851   4.154  1.00 -9.29           O
ATOM    667  CB  LEU A  41     -47.145  23.731   6.086  1.00 -9.29           C
ATOM    668 1HB  LEU A  41     -47.300  22.888   6.757  1.00 -9.29           H
ATOM    669 2HB  LEU A  41     -46.203  24.197   6.371  1.00 -9.29           H
ATOM    670  CG  LEU A  41     -48.248  24.760   6.371  1.00 -9.29           C
ATOM    671  HG  LEU A  41     -49.211  24.330   6.112  1.00 -9.29           H
ATOM    672  CD1 LEU A  41     -48.249  25.096   7.853  1.00 -9.29           C
ATOM    673 1HD1 LEU A  41     -49.010  25.848   8.055  1.00 -9.29           H
ATOM    674 2HD1 LEU A  41     -47.276  25.485   8.154  1.00 -9.29           H
ATOM    675 3HD1 LEU A  41     -48.476  24.202   8.435  1.00 -9.29           H
ATOM    676  CD2 LEU A  41     -48.067  26.040   5.581  1.00 -9.29           C
ATOM    677 1HD2 LEU A  41     -48.855  26.751   5.835  1.00 -9.29           H
ATOM    678 2HD2 LEU A  41     -48.141  25.820   4.519  1.00 -9.29           H
ATOM    679 3HD2 LEU A  41     -47.095  26.488   5.792  1.00 -9.29           H
ATOM    680  N   PHE A  42     -45.700  21.134   5.135  1.00-10.55           N
ATOM    681  H   PHE A  42     -46.556  20.809   5.576  1.00-10.55           H
ATOM    682  CA  PHE A  42     -44.564  20.215   5.080  1.00-10.55           C
ATOM    683  HA  PHE A  42     -43.710  20.656   5.595  1.00-10.55           H
ATOM    684  C   PHE A  42     -44.136  19.940   3.643  1.00-10.55           C
ATOM    685  O   PHE A  42     -42.947  19.919   3.356  1.00-10.55           O
ATOM    686  CB  PHE A  42     -44.930  18.892   5.762  1.00-10.55           C
ATOM    687 1HB  PHE A  42     -45.098  19.074   6.823  1.00-10.55           H
ATOM    688 2HB  PHE A  42     -45.857  18.525   5.328  1.00-10.55           H
ATOM    689  CG  PHE A  42     -43.893  17.814   5.590  1.00-10.55           C
ATOM    690  CD1 PHE A  42     -42.713  17.816   6.354  1.00-10.55           C
ATOM    691  HD1 PHE A  42     -42.548  18.589   7.093  1.00-10.55           H
ATOM    692  CD2 PHE A  42     -44.089  16.796   4.635  1.00-10.55           C
ATOM    693  HD2 PHE A  42     -44.991  16.784   4.038  1.00-10.55           H
ATOM    694  CE1 PHE A  42     -41.720  16.824   6.152  1.00-10.55           C
ATOM    695  HE1 PHE A  42     -40.805  16.847   6.725  1.00-10.55           H
ATOM    696  CE2 PHE A  42     -43.109  15.794   4.428  1.00-10.55           C
ATOM    697  HE2 PHE A  42     -43.267  15.023   3.687  1.00-10.55           H
ATOM    698  CZ  PHE A  42     -41.918  15.814   5.183  1.00-10.55           C
ATOM    699  HZ  PHE A  42     -41.157  15.064   5.016  1.00-10.55           H
ATOM    700  N   TRP A  43     -45.077  19.761   2.727  1.00 10.51           N
ATOM    701  H   TRP A  43     -46.055  19.742   2.997  1.00 10.51           H
ATOM    702  CA  TRP A  43     -44.722  19.551   1.327  1.00 10.51           C
ATOM    703  HA  TRP A  43     -44.043  18.701   1.266  1.00 10.51           H
ATOM    704  C   TRP A  43     -43.995  20.769   0.765  1.00 10.51           C
ATOM    705  O   TRP A  43     -42.980  20.631   0.097  1.00 10.51           O
ATOM    706  CB  TRP A  43     -45.966  19.246   0.489  1.00 10.51           C
ATOM    707 1HB  TRP A  43     -46.515  18.428   0.956  1.00 10.51           H
ATOM    708 2HB  TRP A  43     -46.608  20.124   0.455  1.00 10.51           H
ATOM    709  CG  TRP A  43     -45.607  18.849  -0.911  1.00 10.51           C
ATOM    710  CD1 TRP A  43     -45.742  19.594  -2.044  1.00 10.51           C
ATOM    711  HD1 TRP A  43     -46.163  20.591  -2.068  1.00 10.51           H
ATOM    712  CD2 TRP A  43     -45.009  17.611  -1.335  1.00 10.51           C
ATOM    713  NE1 TRP A  43     -45.263  18.927  -3.140  1.00 10.51           N
ATOM    714  HE1 TRP A  43     -45.262  19.292  -4.087  1.00 10.51           H
ATOM    715  CE2 TRP A  43     -44.781  17.712  -2.738  1.00 10.51           C
ATOM    716  CE3 TRP A  43     -44.637  16.422  -0.672  1.00 10.51           C
ATOM    717  HE3 TRP A  43     -44.799  16.317   0.391  1.00 10.51           H
ATOM    718  CZ2 TRP A  43     -44.169  16.681  -3.478  1.00 10.51           C
ATOM    719  HZ2 TRP A  43     -43.994  16.793  -4.537  1.00 10.51           H
ATOM    720  CZ3 TRP A  43     -44.038  15.372  -1.417  1.00 10.51           C
ATOM    721  HZ3 TRP A  43     -43.749  14.457  -0.921  1.00 10.51           H
ATOM    722  CH2 TRP A  43     -43.806  15.522  -2.815  1.00 10.51           C
ATOM    723  HH2 TRP A  43     -43.342  14.717  -3.367  1.00 10.51           H
ATOM    724  N   ALA A  44     -44.458  21.970   1.085  1.00-14.22           N
ATOM    725  H   ALA A  44     -45.293  22.054   1.653  1.00-14.22           H
ATOM    726  CA  ALA A  44     -43.783  23.179   0.616  1.00-14.22           C
ATOM    727  HA  ALA A  44     -43.686  23.120  -0.469  1.00-14.22           H
ATOM    728  C   ALA A  44     -42.369  23.289   1.204  1.00-14.22           C
ATOM    729  O   ALA A  44     -41.436  23.699   0.513  1.00-14.22           O
ATOM    730  CB  ALA A  44     -44.623  24.413   0.966  1.00-14.22           C
ATOM    731 1HB  ALA A  44     -45.597  24.344   0.481  1.00-14.22           H
ATOM    732 2HB  ALA A  44     -44.110  25.310   0.617  1.00-14.22           H
ATOM    733 3HB  ALA A  44     -44.763  24.476   2.043  1.00-14.22           H
ATOM    734  N   VAL A  45     -42.199  22.894   2.461  1.00-24.25           N
ATOM    735  H   VAL A  45     -43.002  22.596   3.004  1.00-24.25           H
ATOM    736  CA  VAL A  45     -40.871  22.855   3.080  1.00-24.25           C
ATOM    737  HA  VAL A  45     -40.400  23.829   2.968  1.00-24.25           H
ATOM    738  C   VAL A  45     -40.003  21.840   2.343  1.00-24.25           C
ATOM    739  O   VAL A  45     -38.873  22.150   1.994  1.00-24.25           O
ATOM    740  CB  VAL A  45     -40.941  22.513   4.604  1.00-24.25           C
ATOM    741  HB  VAL A  45     -41.544  21.618   4.734  1.00-24.25           H
ATOM    742  CG1 VAL A  45     -39.553  22.242   5.208  1.00-24.25           C
ATOM    743 1HG1 VAL A  45     -39.645  22.054   6.278  1.00-24.25           H
ATOM    744 2HG1 VAL A  45     -38.898  23.101   5.052  1.00-24.25           H
ATOM    745 3HG1 VAL A  45     -39.103  21.364   4.746  1.00-24.25           H
ATOM    746  CG2 VAL A  45     -41.597  23.668   5.382  1.00-24.25           C
ATOM    747 1HG2 VAL A  45     -41.711  23.381   6.427  1.00-24.25           H
ATOM    748 2HG2 VAL A  45     -42.573  23.903   4.968  1.00-24.25           H
ATOM    749 3HG2 VAL A  45     -40.966  24.557   5.328  1.00-24.25           H
ATOM    750  N   LEU A  46     -40.521  20.655   2.052  1.00-13.96           N
ATOM    751  H   LEU A  46     -41.475  20.440   2.330  1.00-13.96           H
ATOM    752  CA  LEU A  46     -39.735  19.627   1.371  1.00-13.96           C
ATOM    753  HA  LEU A  46     -38.832  19.448   1.955  1.00-13.96           H
ATOM    754  C   LEU A  46     -39.303  20.068  -0.025  1.00-13.96           C
ATOM    755  O   LEU A  46     -38.144  19.901  -0.401  1.00-13.96           O
ATOM    756  CB  LEU A  46     -40.548  18.329   1.286  1.00-13.96           C
ATOM    757 1HB  LEU A  46     -40.888  18.079   2.291  1.00-13.96           H
ATOM    758 2HB  LEU A  46     -41.431  18.526   0.679  1.00-13.96           H
ATOM    759  CG  LEU A  46     -39.849  17.092   0.700  1.00-13.96           C
ATOM    760  HG  LEU A  46     -39.526  17.320  -0.315  1.00-13.96           H
ATOM    761  CD1 LEU A  46     -38.626  16.670   1.514  1.00-13.96           C
ATOM    762 1HD1 LEU A  46     -38.209  15.753   1.100  1.00-13.96           H
ATOM    763 2HD1 LEU A  46     -38.901  16.503   2.555  1.00-13.96           H
ATOM    764 3HD1 LEU A  46     -37.860  17.443   1.458  1.00-13.96           H
ATOM    765  CD2 LEU A  46     -40.842  15.936   0.635  1.00-13.96           C
ATOM    766 1HD2 LEU A  46     -40.362  15.069   0.180  1.00-13.96           H
ATOM    767 2HD2 LEU A  46     -41.693  16.221   0.015  1.00-13.96           H
ATOM    768 3HD2 LEU A  46     -41.190  15.676   1.635  1.00-13.96           H
ATOM    769  N   VAL A  47     -40.208  20.674  -0.780  1.00-12.29           N
ATOM    770  H   VAL A  47     -41.160  20.783  -0.438  1.00-12.29           H
ATOM    771  CA  VAL A  47     -39.866  21.163  -2.116  1.00-12.29           C
ATOM    772  HA  VAL A  47     -39.434  20.341  -2.687  1.00-12.29           H
ATOM    773  C   VAL A  47     -38.808  22.255  -2.005  1.00-12.29           C
ATOM    774  O   VAL A  47     -37.792  22.205  -2.693  1.00-12.29           O
ATOM    775  CB  VAL A  47     -41.115  21.696  -2.876  1.00-12.29           C
ATOM    776  HB  VAL A  47     -41.605  22.450  -2.259  1.00-12.29           H
ATOM    777  CG1 VAL A  47     -40.728  22.344  -4.214  1.00-12.29           C
ATOM    778 1HG1 VAL A  47     -41.626  22.633  -4.755  1.00-12.29           H
ATOM    779 2HG1 VAL A  47     -40.155  21.640  -4.821  1.00-12.29           H
ATOM    780 3HG1 VAL A  47     -40.130  23.238  -4.043  1.00-12.29           H
ATOM    781  CG2 VAL A  47     -42.109  20.557  -3.145  1.00-12.29           C
ATOM    782 1HG2 VAL A  47     -42.992  20.949  -3.648  1.00-12.29           H
ATOM    783 2HG2 VAL A  47     -42.424  20.091  -2.215  1.00-12.29           H
ATOM    784 3HG2 VAL A  47     -41.648  19.796  -3.774  1.00-12.29           H
ATOM    785  N   THR A  48     -38.988  23.228  -1.125  1.00 -0.44           N
ATOM    786  H   THR A  48     -39.808  23.235  -0.527  1.00 -0.44           H
ATOM    787  CA  THR A  48     -38.006  24.309  -1.037  1.00 -0.44           C
ATOM    788  HA  THR A  48     -37.796  24.650  -2.049  1.00 -0.44           H
ATOM    789  C   THR A  48     -36.668  23.828  -0.480  1.00 -0.44           C
ATOM    790  O   THR A  48     -35.624  24.343  -0.873  1.00 -0.44           O
ATOM    791  CB  THR A  48     -38.537  25.527  -0.253  1.00 -0.44           C
ATOM    792  HB  THR A  48     -37.724  26.234  -0.087  1.00 -0.44           H
ATOM    793  OG1 THR A  48     -39.096  25.112   0.997  1.00 -0.44           O
ATOM    794  HG1 THR A  48     -39.896  24.603   0.809  1.00 -0.44           H
ATOM    795  CG2 THR A  48     -39.649  26.222  -1.024  1.00 -0.44           C
ATOM    796 1HG2 THR A  48     -39.929  27.134  -0.499  1.00 -0.44           H
ATOM    797 2HG2 THR A  48     -40.520  25.572  -1.112  1.00 -0.44           H
ATOM    798 3HG2 THR A  48     -39.296  26.489  -2.020  1.00 -0.44           H
ATOM    799  N   ALA A  49     -36.663  22.787   0.340  1.00-11.49           N
ATOM    800  H   ALA A  49     -37.540  22.401   0.677  1.00-11.49           H
ATOM    801  CA  ALA A  49     -35.415  22.180   0.788  1.00-11.49           C
ATOM    802  HA  ALA A  49     -34.773  22.965   1.186  1.00-11.49           H
ATOM    803  C   ALA A  49     -34.683  21.528  -0.387  1.00-11.49           C
ATOM    804  O   ALA A  49     -33.475  21.697  -0.543  1.00-11.49           O
ATOM    805  CB  ALA A  49     -35.696  21.155   1.891  1.00-11.49           C
ATOM    806 1HB  ALA A  49     -36.186  21.645   2.733  1.00-11.49           H
ATOM    807 2HB  ALA A  49     -34.756  20.720   2.231  1.00-11.49           H
ATOM    808 3HB  ALA A  49     -36.341  20.361   1.513  1.00-11.49           H
ATOM    809  N   THR A  50     -35.403  20.827  -1.253  1.00 -8.47           N
ATOM    810  H   THR A  50     -36.395  20.672  -1.094  1.00 -8.47           H
ATOM    811  CA  THR A  50     -34.752  20.249  -2.428  1.00 -8.47           C
ATOM    812  HA  THR A  50     -33.842  19.752  -2.095  1.00 -8.47           H
ATOM    813  C   THR A  50     -34.316  21.321  -3.420  1.00 -8.47           C
ATOM    814  O   THR A  50     -33.296  21.164  -4.069  1.00 -8.47           O
ATOM    815  CB  THR A  50     -35.616  19.188  -3.144  1.00 -8.47           C
ATOM    816  HB  THR A  50     -35.101  18.866  -4.050  1.00 -8.47           H
ATOM    817  OG1 THR A  50     -36.904  19.713  -3.487  1.00 -8.47           O
ATOM    818  HG1 THR A  50     -36.991  20.609  -3.137  1.00 -8.47           H
ATOM    819  CG2 THR A  50     -35.842  17.978  -2.256  1.00 -8.47           C
ATOM    820 1HG2 THR A  50     -36.370  17.215  -2.824  1.00 -8.47           H
ATOM    821 2HG2 THR A  50     -36.438  18.248  -1.385  1.00 -8.47           H
ATOM    822 3HG2 THR A  50     -34.885  17.571  -1.929  1.00 -8.47           H
ATOM    823  N   LEU A  51     -35.009  22.449  -3.493  1.00-18.12           N
ATOM    824  H   LEU A  51     -35.867  22.554  -2.962  1.00-18.12           H
ATOM    825  CA  LEU A  51     -34.556  23.549  -4.348  1.00-18.12           C
ATOM    826  HA  LEU A  51     -34.316  23.153  -5.335  1.00-18.12           H
ATOM    827  C   LEU A  51     -33.280  24.181  -3.794  1.00-18.12           C
ATOM    828  O   LEU A  51     -32.427  24.642  -4.556  1.00-18.12           O
ATOM    829  CB  LEU A  51     -35.648  24.614  -4.496  1.00-18.12           C
ATOM    830 1HB  LEU A  51     -35.956  24.917  -3.497  1.00-18.12           H
ATOM    831 2HB  LEU A  51     -35.199  25.480  -4.979  1.00-18.12           H
ATOM    832  CG  LEU A  51     -36.908  24.243  -5.299  1.00-18.12           C
ATOM    833  HG  LEU A  51     -37.323  23.323  -4.896  1.00-18.12           H
ATOM    834  CD1 LEU A  51     -37.966  25.338  -5.162  1.00-18.12           C
ATOM    835 1HD1 LEU A  51     -38.870  25.041  -5.695  1.00-18.12           H
ATOM    836 2HD1 LEU A  51     -37.601  26.276  -5.581  1.00-18.12           H
ATOM    837 3HD1 LEU A  51     -38.215  25.485  -4.113  1.00-18.12           H
ATOM    838  CD2 LEU A  51     -36.603  24.016  -6.780  1.00-18.12           C
ATOM    839 1HD2 LEU A  51     -37.524  23.765  -7.306  1.00-18.12           H
ATOM    840 2HD2 LEU A  51     -35.913  23.180  -6.894  1.00-18.12           H
ATOM    841 3HD2 LEU A  51     -36.169  24.912  -7.223  1.00-18.12           H
ATOM    842  N   CYS A  52     -33.098  24.161  -2.481  1.00-14.09           N
ATOM    843  H   CYS A  52     -33.832  23.816  -1.873  1.00-14.09           H
ATOM    844  CA  CYS A  52     -31.837  24.612  -1.898  1.00-14.09           C
ATOM    845  HA  CYS A  52     -31.597  25.600  -2.291  1.00-14.09           H
ATOM    846  C   CYS A  52     -30.706  23.660  -2.283  1.00-14.09           C
ATOM    847  O   CYS A  52     -29.662  24.097  -2.763  1.00-14.09           O
ATOM    848  CB  CYS A  52     -31.916  24.691  -0.369  1.00-14.09           C
ATOM    849 1HB  CYS A  52     -32.156  23.705   0.029  1.00-14.09           H
ATOM    850 2HB  CYS A  52     -30.930  24.971   0.008  1.00-14.09           H
ATOM    851  SG  CYS A  52     -33.120  25.878   0.260  1.00-14.09           S
ATOM    852  HG  CYS A  52     -34.218  25.201  -0.117  1.00-14.09           H
ATOM    853  N   THR A  53     -30.901  22.361  -2.091  1.00  5.40           N
ATOM    854  H   THR A  53     -31.790  22.022  -1.730  1.00  5.40           H
ATOM    855  CA  THR A  53     -29.826  21.394  -2.326  1.00  5.40           C
ATOM    856  HA  THR A  53     -28.895  21.833  -1.967  1.00  5.40           H
ATOM    857  C   THR A  53     -29.609  21.054  -3.797  1.00  5.40           C
ATOM    858  O   THR A  53     -28.606  20.435  -4.147  1.00  5.40           O
ATOM    859  CB  THR A  53     -30.055  20.093  -1.528  1.00  5.40           C
ATOM    860  HB  THR A  53     -29.242  19.395  -1.728  1.00  5.40           H
ATOM    861  OG1 THR A  53     -31.303  19.499  -1.899  1.00  5.40           O
ATOM    862  HG1 THR A  53     -31.136  18.898  -2.633  1.00  5.40           H
ATOM    863  CG2 THR A  53     -30.112  20.374  -0.032  1.00  5.40           C
ATOM    864 1HG2 THR A  53     -30.100  19.430   0.510  1.00  5.40           H
ATOM    865 2HG2 THR A  53     -31.025  20.917   0.218  1.00  5.40           H
ATOM    866 3HG2 THR A  53     -29.243  20.959   0.274  1.00  5.40           H
ATOM    867  N   ALA A  54     -30.509  21.495  -4.667  1.00 23.04           N
ATOM    868  H   ALA A  54     -31.357  21.929  -4.325  1.00 23.04           H
ATOM    869  CA  ALA A  54     -30.330  21.363  -6.110  1.00 23.04           C
ATOM    870  HA  ALA A  54     -30.123  20.321  -6.351  1.00 23.04           H
ATOM    871  C   ALA A  54     -29.133  22.189  -6.572  1.00 23.04           C
ATOM    872  O   ALA A  54     -28.493  21.865  -7.571  1.00 23.04           O
ATOM    873  CB  ALA A  54     -31.597  21.802  -6.844  1.00 23.04           C
ATOM    874 1HB  ALA A  54     -32.436  21.172  -6.544  1.00 23.04           H
ATOM    875 2HB  ALA A  54     -31.442  21.700  -7.918  1.00 23.04           H
ATOM    876 3HB  ALA A  54     -31.826  22.843  -6.610  1.00 23.04           H
ATOM    877  N   ARG A  55     -28.798  23.234  -5.826  1.00 16.14           N
ATOM    878  H   ARG A  55     -29.396  23.518  -5.058  1.00 16.14           H
ATOM    879  CA  ARG A  55     -27.486  23.857  -5.965  1.00 16.14           C
ATOM    880  HA  ARG A  55     -27.198  23.892  -7.014  1.00 16.14           H
ATOM    881  C   ARG A  55     -26.572  22.910  -5.186  1.00 16.14           C
ATOM    882  O   ARG A  55     -26.752  22.771  -3.973  1.00 16.14           O
ATOM    883  CB  ARG A  55     -27.488  25.273  -5.382  1.00 16.14           C
ATOM    884 1HB  ARG A  55     -28.262  25.843  -5.895  1.00 16.14           H
ATOM    885 2HB  ARG A  55     -27.743  25.233  -4.324  1.00 16.14           H
ATOM    886  CG  ARG A  55     -26.168  26.010  -5.543  1.00 16.14           C
ATOM    887 1HG  ARG A  55     -25.615  25.574  -6.376  1.00 16.14           H
ATOM    888 2HG  ARG A  55     -26.372  27.057  -5.768  1.00 16.14           H
ATOM    889  CD  ARG A  55     -25.319  25.946  -4.285  1.00 16.14           C
ATOM    890 1HD  ARG A  55     -25.845  26.451  -3.472  1.00 16.14           H
ATOM    891 2HD  ARG A  55     -25.154  24.906  -4.008  1.00 16.14           H
ATOM    892  NE  ARG A  55     -24.023  26.594  -4.514  1.00 16.14           N
ATOM    893  HE  ARG A  55     -23.846  26.942  -5.445  1.00 16.14           H
ATOM    894  CZ  ARG A  55     -23.065  26.777  -3.620  1.00 16.14           C
ATOM    895  NH1 ARG A  55     -21.965  27.333  -4.034  1.00 16.14           N
ATOM    896 1HH1 ARG A  55     -21.846  27.537  -5.012  1.00 16.14           H
ATOM    897 2HH1 ARG A  55     -21.241  27.577  -3.370  1.00 16.14           H
ATOM    898  NH2 ARG A  55     -23.176  26.469  -2.353  1.00 16.14           N
ATOM    899 1HH2 ARG A  55     -24.012  26.013  -2.030  1.00 16.14           H
ATOM    900 2HH2 ARG A  55     -22.439  26.708  -1.705  1.00 16.14           H
ATOM    901  N   PRO A  56     -25.635  22.214  -5.854  1.00 15.34           N
ATOM    902  CA  PRO A  56     -24.888  21.242  -5.046  1.00 15.34           C
ATOM    903  HA  PRO A  56     -25.579  20.540  -4.586  1.00 15.34           H
ATOM    904  C   PRO A  56     -23.988  21.860  -3.984  1.00 15.34           C
ATOM    905  O   PRO A  56     -23.556  23.010  -4.117  1.00 15.34           O
ATOM    906  CB  PRO A  56     -24.026  20.514  -6.085  1.00 15.34           C
ATOM    907 1HB  PRO A  56     -23.029  20.949  -6.116  1.00 15.34           H
ATOM    908 2HB  PRO A  56     -23.969  19.448  -5.863  1.00 15.34           H
ATOM    909  CG  PRO A  56     -24.723  20.742  -7.372  1.00 15.34           C
ATOM    910 1HG  PRO A  56     -24.045  20.618  -8.216  1.00 15.34           H
ATOM    911 2HG  PRO A  56     -25.574  20.066  -7.454  1.00 15.34           H
ATOM    912  CD  PRO A  56     -25.201  22.155  -7.262  1.00 15.34           C
ATOM    913 1HD  PRO A  56     -24.387  22.858  -7.442  1.00 15.34           H
ATOM    914 2HD  PRO A  56     -26.028  22.331  -7.949  1.00 15.34           H
ATOM    915  N   SER A  57     -23.641  21.067  -2.979  1.00  0.54           N
ATOM    916  H   SER A  57     -24.070  20.155  -2.901  1.00  0.54           H
ATOM    917  CA  SER A  57     -22.622  21.453  -2.002  1.00  0.54           C
ATOM    918  HA  SER A  57     -22.945  22.354  -1.483  1.00  0.54           H
ATOM    919  C   SER A  57     -21.316  21.708  -2.762  1.00  0.54           C
ATOM    920  O   SER A  57     -21.061  21.019  -3.763  1.00  0.54           O
ATOM    921  CB  SER A  57     -22.420  20.320  -0.991  1.00  0.54           C
ATOM    922 1HB  SER A  57     -23.385  20.076  -0.545  1.00  0.54           H
ATOM    923 2HB  SER A  57     -22.039  19.437  -1.507  1.00  0.54           H
ATOM    924  OG  SER A  57     -21.527  20.688   0.048  1.00  0.54           O
ATOM    925  HG  SER A  57     -20.709  20.175  -0.036  1.00  0.54           H
ATOM    926  N   PRO A  58     -20.499  22.696  -2.346  1.00 -1.24           N
ATOM    927  CA  PRO A  58     -19.268  22.879  -3.125  1.00 -1.24           C
ATOM    928  HA  PRO A  58     -19.521  23.148  -4.149  1.00 -1.24           H
ATOM    929  C   PRO A  58     -18.342  21.664  -3.127  1.00 -1.24           C
ATOM    930  O   PRO A  58     -18.221  20.946  -2.136  1.00 -1.24           O
ATOM    931  CB  PRO A  58     -18.578  24.053  -2.417  1.00 -1.24           C
ATOM    932 1HB  PRO A  58     -17.870  23.678  -1.677  1.00 -1.24           H
ATOM    933 2HB  PRO A  58     -18.072  24.696  -3.137  1.00 -1.24           H
ATOM    934  CG  PRO A  58     -19.679  24.778  -1.745  1.00 -1.24           C
ATOM    935 1HG  PRO A  58     -19.303  25.382  -0.920  1.00 -1.24           H
ATOM    936 2HG  PRO A  58     -20.211  25.397  -2.468  1.00 -1.24           H
ATOM    937  CD  PRO A  58     -20.574  23.679  -1.247  1.00 -1.24           C
ATOM    938 1HD  PRO A  58     -20.181  23.249  -0.323  1.00 -1.24           H
ATOM    939 2HD  PRO A  58     -21.591  24.046  -1.108  1.00 -1.24           H
ATOM    940  N   THR A  59     -17.673  21.439  -4.246  1.00  4.55           N
ATOM    941  H   THR A  59     -17.837  22.032  -5.055  1.00  4.55           H
ATOM    942  CA  THR A  59     -16.670  20.386  -4.362  1.00  4.55           C
ATOM    943  HA  THR A  59     -17.022  19.471  -3.889  1.00  4.55           H
ATOM    944  C   THR A  59     -15.414  20.911  -3.678  1.00  4.55           C
ATOM    945  O   THR A  59     -15.120  22.102  -3.815  1.00  4.55           O
ATOM    946  CB  THR A  59     -16.358  20.136  -5.852  1.00  4.55           C
ATOM    947  HB  THR A  59     -15.841  21.005  -6.258  1.00  4.55           H
ATOM    948  OG1 THR A  59     -17.590  19.971  -6.561  1.00  4.55           O
ATOM    949  HG1 THR A  59     -18.052  19.218  -6.183  1.00  4.55           H
ATOM    950  CG2 THR A  59     -15.524  18.889  -6.086  1.00  4.55           C
ATOM    951 1HG2 THR A  59     -15.413  18.728  -7.158  1.00  4.55           H
ATOM    952 2HG2 THR A  59     -16.012  18.019  -5.645  1.00  4.55           H
ATOM    953 3HG2 THR A  59     -14.533  19.012  -5.650  1.00  4.55           H
ATOM    954  N   LEU A  60     -14.664  20.087  -2.961  1.00 12.75           N
ATOM    955  H   LEU A  60     -14.942  19.123  -2.824  1.00 12.75           H
ATOM    956  CA  LEU A  60     -13.366  20.538  -2.456  1.00 12.75           C
ATOM    957  HA  LEU A  60     -13.452  21.561  -2.101  1.00 12.75           H
ATOM    958  C   LEU A  60     -12.410  20.460  -3.650  1.00 12.75           C
ATOM    959  O   LEU A  60     -12.246  19.372  -4.210  1.00 12.75           O
ATOM    960  CB  LEU A  60     -12.857  19.649  -1.316  1.00 12.75           C
ATOM    961 1HB  LEU A  60     -13.610  19.621  -0.532  1.00 12.75           H
ATOM    962 2HB  LEU A  60     -12.742  18.636  -1.702  1.00 12.75           H
ATOM    963  CG  LEU A  60     -11.518  20.077  -0.687  1.00 12.75           C
ATOM    964  HG  LEU A  60     -10.777  20.160  -1.479  1.00 12.75           H
ATOM    965  CD1 LEU A  60     -11.591  21.426   0.042  1.00 12.75           C
ATOM    966 1HD1 LEU A  60     -10.614  21.668   0.462  1.00 12.75           H
ATOM    967 2HD1 LEU A  60     -12.321  21.379   0.851  1.00 12.75           H
ATOM    968 3HD1 LEU A  60     -11.867  22.220  -0.651  1.00 12.75           H
ATOM    969  CD2 LEU A  60     -11.039  19.011   0.287  1.00 12.75           C
ATOM    970 1HD2 LEU A  60     -10.066  19.290   0.691  1.00 12.75           H
ATOM    971 2HD2 LEU A  60     -10.940  18.058  -0.231  1.00 12.75           H
ATOM    972 3HD2 LEU A  60     -11.750  18.903   1.108  1.00 12.75           H
ATOM    973  N   PRO A  61     -11.805  21.585  -4.081  1.00  5.38           N
ATOM    974  CA  PRO A  61     -10.883  21.432  -5.214  1.00  5.38           C
ATOM    975  HA  PRO A  61     -11.405  21.014  -6.075  1.00  5.38           H
ATOM    976  C   PRO A  61      -9.681  20.565  -4.844  1.00  5.38           C
ATOM    977  O   PRO A  61      -9.330  20.460  -3.669  1.00  5.38           O
ATOM    978  CB  PRO A  61     -10.445  22.874  -5.497  1.00  5.38           C
ATOM    979 1HB  PRO A  61      -9.500  23.077  -5.001  1.00  5.38           H
ATOM    980 2HB  PRO A  61     -10.364  23.053  -6.568  1.00  5.38           H
ATOM    981  CG  PRO A  61     -11.511  23.721  -4.903  1.00  5.38           C
ATOM    982 1HG  PRO A  61     -11.142  24.724  -4.691  1.00  5.38           H
ATOM    983 2HG  PRO A  61     -12.377  23.756  -5.566  1.00  5.38           H
ATOM    984  CD  PRO A  61     -11.852  22.992  -3.642  1.00  5.38           C
ATOM    985 1HD  PRO A  61     -11.101  23.176  -2.871  1.00  5.38           H
ATOM    986 2HD  PRO A  61     -12.846  23.274  -3.297  1.00  5.38           H
ATOM    987  N   GLU A  62      -9.036  19.957  -5.830  1.00 16.78           N
ATOM    988  H   GLU A  62      -9.330  20.126  -6.780  1.00 16.78           H
ATOM    989  CA  GLU A  62      -7.912  19.028  -5.626  1.00 16.78           C
ATOM    990  HA  GLU A  62      -8.158  18.375  -4.788  1.00 16.78           H
ATOM    991  C   GLU A  62      -6.578  19.723  -5.284  1.00 16.78           C
ATOM    992  O   GLU A  62      -5.525  19.427  -5.837  1.00 16.78           O
ATOM    993  CB  GLU A  62      -7.745  18.147  -6.873  1.00 16.78           C
ATOM    994 1HB  GLU A  62      -7.564  18.794  -7.730  1.00 16.78           H
ATOM    995 2HB  GLU A  62      -6.876  17.505  -6.735  1.00 16.78           H
ATOM    996  CG  GLU A  62      -8.943  17.251  -7.193  1.00 16.78           C
ATOM    997 1HG  GLU A  62      -9.834  17.869  -7.310  1.00 16.78           H
ATOM    998 2HG  GLU A  62      -8.755  16.744  -8.141  1.00 16.78           H
ATOM    999  CD  GLU A  62      -9.195  16.194  -6.126  1.00 16.78           C
ATOM   1000  OE1 GLU A  62      -8.321  15.332  -5.883  1.00 16.78           O
ATOM   1001  OE2 GLU A  62     -10.285  16.183  -5.515  1.00 16.78           O
ATOM   1002  N   GLN A  63      -6.622  20.644  -4.332  1.00 23.10           N
ATOM   1003  H   GLN A  63      -7.521  20.837  -3.903  1.00 23.10           H
ATOM   1004  CA  GLN A  63      -5.454  21.388  -3.850  1.00 23.10           C
ATOM   1005  HA  GLN A  63      -4.827  21.656  -4.700  1.00 23.10           H
ATOM   1006  C   GLN A  63      -4.595  20.563  -2.888  1.00 23.10           C
ATOM   1007  O   GLN A  63      -3.595  21.036  -2.345  1.00 23.10           O
ATOM   1008  CB  GLN A  63      -5.931  22.677  -3.181  1.00 23.10           C
ATOM   1009 1HB  GLN A  63      -6.666  22.428  -2.415  1.00 23.10           H
ATOM   1010 2HB  GLN A  63      -5.083  23.171  -2.707  1.00 23.10           H
ATOM   1011  CG  GLN A  63      -6.551  23.637  -4.184  1.00 23.10           C
ATOM   1012 1HG  GLN A  63      -5.801  23.904  -4.926  1.00 23.10           H
ATOM   1013 2HG  GLN A  63      -7.375  23.146  -4.692  1.00 23.10           H
ATOM   1014  CD  GLN A  63      -7.074  24.897  -3.546  1.00 23.10           C
ATOM   1015  OE1 GLN A  63      -8.270  25.041  -3.319  1.00 23.10           O
ATOM   1016  NE2 GLN A  63      -6.209  25.843  -3.303  1.00 23.10           N
ATOM   1017 1HE2 GLN A  63      -6.542  26.714  -2.930  1.00 23.10           H
ATOM   1018 2HE2 GLN A  63      -5.231  25.696  -3.496  1.00 23.10           H
ATOM   1019  N   ALA A  64      -4.956  19.297  -2.730  1.00 23.24           N
ATOM   1020  H   ALA A  64      -5.827  18.984  -3.123  1.00 23.24           H
ATOM   1021  CA  ALA A  64      -4.072  18.309  -2.130  1.00 23.24           C
ATOM   1022  HA  ALA A  64      -3.810  18.627  -1.124  1.00 23.24           H
ATOM   1023  C   ALA A  64      -2.786  18.208  -2.970  1.00 23.24           C
ATOM   1024  O   ALA A  64      -2.792  18.512  -4.169  1.00 23.24           O
ATOM   1025  CB  ALA A  64      -4.794  16.957  -2.060  1.00 23.24           C
ATOM   1026 1HB  ALA A  64      -5.703  17.057  -1.465  1.00 23.24           H
ATOM   1027 2HB  ALA A  64      -4.141  16.217  -1.594  1.00 23.24           H
ATOM   1028 3HB  ALA A  64      -5.050  16.625  -3.067  1.00 23.24           H
ATOM   1029  N   GLN A  65      -1.698  17.767  -2.354  1.00 25.59           N
ATOM   1030  H   GLN A  65      -1.754  17.529  -1.369  1.00 25.59           H
ATOM   1031  CA  GLN A  65      -0.413  17.636  -3.046  1.00 25.59           C
ATOM   1032  HA  GLN A  65      -0.101  18.629  -3.360  1.00 25.59           H
ATOM   1033  C   GLN A  65      -0.520  16.718  -4.275  1.00 25.59           C
ATOM   1034  O   GLN A  65      -1.026  15.596  -4.172  1.00 25.59           O
ATOM   1035  CB  GLN A  65       0.642  17.072  -2.083  1.00 25.59           C
ATOM   1036 1HB  GLN A  65       0.675  17.702  -1.194  1.00 25.59           H
ATOM   1037 2HB  GLN A  65       0.331  16.074  -1.780  1.00 25.59           H
ATOM   1038  CG  GLN A  65       2.054  16.980  -2.673  1.00 25.59           C
ATOM   1039 1HG  GLN A  65       2.031  16.342  -3.553  1.00 25.59           H
ATOM   1040 2HG  GLN A  65       2.378  17.975  -2.973  1.00 25.59           H
ATOM   1041  CD  GLN A  65       3.069  16.403  -1.707  1.00 25.59           C
ATOM   1042  OE1 GLN A  65       2.899  15.321  -1.169  1.00 25.59           O
ATOM   1043  NE2 GLN A  65       4.140  17.114  -1.490  1.00 25.59           N
ATOM   1044 1HE2 GLN A  65       4.822  16.770  -0.841  1.00 25.59           H
ATOM   1045 2HE2 GLN A  65       4.267  17.997  -1.961  1.00 25.59           H
ATOM   1046  N   PRO A  66      -0.078  17.181  -5.461  1.00  2.80           N
ATOM   1047  CA  PRO A  66       0.027  16.210  -6.557  1.00  2.80           C
ATOM   1048  HA  PRO A  66      -0.933  15.723  -6.729  1.00  2.80           H
ATOM   1049  C   PRO A  66       1.123  15.187  -6.263  1.00  2.80           C
ATOM   1050  O   PRO A  66       2.271  15.547  -5.999  1.00  2.80           O
ATOM   1051  CB  PRO A  66       0.412  17.087  -7.757  1.00  2.80           C
ATOM   1052 1HB  PRO A  66       1.490  17.061  -7.909  1.00  2.80           H
ATOM   1053 2HB  PRO A  66      -0.111  16.764  -8.658  1.00  2.80           H
ATOM   1054  CG  PRO A  66      -0.003  18.458  -7.367  1.00  2.80           C
ATOM   1055 1HG  PRO A  66       0.539  19.212  -7.936  1.00  2.80           H
ATOM   1056 2HG  PRO A  66      -1.079  18.573  -7.494  1.00  2.80           H
ATOM   1057  CD  PRO A  66       0.356  18.513  -5.917  1.00  2.80           C
ATOM   1058 1HD  PRO A  66       1.433  18.634  -5.784  1.00  2.80           H
ATOM   1059 2HD  PRO A  66      -0.196  19.308  -5.416  1.00  2.80           H
ATOM   1060  N   TRP A  67       0.793  13.905  -6.258  1.00 25.84           N
ATOM   1061  H   TRP A  67      -0.139  13.621  -6.523  1.00 25.84           H
ATOM   1062  CA  TRP A  67       1.720  12.899  -5.735  1.00 25.84           C
ATOM   1063  HA  TRP A  67       2.083  13.268  -4.775  1.00 25.84           H
ATOM   1064  C   TRP A  67       2.947  12.629  -6.600  1.00 25.84           C
ATOM   1065  O   TRP A  67       3.931  12.055  -6.128  1.00 25.84           O
ATOM   1066  CB  TRP A  67       0.955  11.602  -5.477  1.00 25.84           C
ATOM   1067 1HB  TRP A  67       0.714  11.131  -6.430  1.00 25.84           H
ATOM   1068 2HB  TRP A  67       1.586  10.928  -4.897  1.00 25.84           H
ATOM   1069  CG  TRP A  67      -0.322  11.863  -4.729  1.00 25.84           C
ATOM   1070  CD1 TRP A  67      -1.588  11.721  -5.203  1.00 25.84           C
ATOM   1071  HD1 TRP A  67      -1.830  11.354  -6.193  1.00 25.84           H
ATOM   1072  CD2 TRP A  67      -0.470  12.397  -3.396  1.00 25.84           C
ATOM   1073  NE1 TRP A  67      -2.515  12.116  -4.281  1.00 25.84           N
ATOM   1074  HE1 TRP A  67      -3.520  12.097  -4.438  1.00 25.84           H
ATOM   1075  CE2 TRP A  67      -1.866  12.571  -3.167  1.00 25.84           C
ATOM   1076  CE3 TRP A  67       0.434  12.792  -2.388  1.00 25.84           C
ATOM   1077  HE3 TRP A  67       1.499  12.685  -2.533  1.00 25.84           H
ATOM   1078  CZ2 TRP A  67      -2.372  13.150  -1.985  1.00 25.84           C
ATOM   1079  HZ2 TRP A  67      -3.435  13.286  -1.849  1.00 25.84           H
ATOM   1080  CZ3 TRP A  67      -0.070  13.358  -1.189  1.00 25.84           C
ATOM   1081  HZ3 TRP A  67       0.617  13.666  -0.413  1.00 25.84           H
ATOM   1082  CH2 TRP A  67      -1.472  13.544  -1.010  1.00 25.84           C
ATOM   1083  HH2 TRP A  67      -1.836  14.001  -0.100  1.00 25.84           H
ATOM   1084  N   GLY A  68       2.927  13.060  -7.854  1.00  1.54           N
ATOM   1085  H   GLY A  68       2.100  13.522  -8.218  1.00  1.54           H
ATOM   1086  CA  GLY A  68       4.079  12.892  -8.728  1.00  1.54           C
ATOM   1087 1HA  GLY A  68       4.550  11.931  -8.524  1.00  1.54           H
ATOM   1088 2HA  GLY A  68       3.734  12.891  -9.761  1.00  1.54           H
ATOM   1089  C   GLY A  68       5.122  13.986  -8.579  1.00  1.54           C
ATOM   1090  O   GLY A  68       6.195  13.908  -9.187  1.00  1.54           O
ATOM   1091  N   ALA A  69       4.816  15.014  -7.798  1.00 20.63           N
ATOM   1092  H   ALA A  69       3.937  15.025  -7.298  1.00 20.63           H
ATOM   1093  CA  ALA A  69       5.705  16.162  -7.649  1.00 20.63           C
ATOM   1094  HA  ALA A  69       5.924  16.550  -8.643  1.00 20.63           H
ATOM   1095  C   ALA A  69       7.024  15.783  -6.957  1.00 20.63           C
ATOM   1096  O   ALA A  69       7.051  14.875  -6.107  1.00 20.63           O
ATOM   1097  CB  ALA A  69       4.982  17.253  -6.847  1.00 20.63           C
ATOM   1098 1HB  ALA A  69       4.053  17.527  -7.346  1.00 20.63           H
ATOM   1099 2HB  ALA A  69       5.621  18.134  -6.762  1.00 20.63           H
ATOM   1100 3HB  ALA A  69       4.756  16.885  -5.844  1.00 20.63           H
ATOM   1101  N   PRO A  70       8.128  16.478  -7.287  1.00 -4.34           N
ATOM   1102  CA  PRO A  70       9.201  16.502  -6.285  1.00 -4.34           C
ATOM   1103  HA  PRO A  70       9.578  15.498  -6.104  1.00 -4.34           H
ATOM   1104  C   PRO A  70       8.722  17.140  -4.986  1.00 -4.34           C
ATOM   1105  O   PRO A  70       7.883  18.039  -5.003  1.00 -4.34           O
ATOM   1106  CB  PRO A  70      10.274  17.378  -6.942  1.00 -4.34           C
ATOM   1107 1HB  PRO A  70      10.165  18.412  -6.613  1.00 -4.34           H
ATOM   1108 2HB  PRO A  70      11.273  17.007  -6.716  1.00 -4.34           H
ATOM   1109  CG  PRO A  70       9.984  17.278  -8.398  1.00 -4.34           C
ATOM   1110 1HG  PRO A  70      10.412  18.119  -8.942  1.00 -4.34           H
ATOM   1111 2HG  PRO A  70      10.359  16.332  -8.789  1.00 -4.34           H
ATOM   1112  CD  PRO A  70       8.486  17.307  -8.452  1.00 -4.34           C
ATOM   1113 1HD  PRO A  70       8.110  18.324  -8.327  1.00 -4.34           H
ATOM   1114 2HD  PRO A  70       8.124  16.864  -9.381  1.00 -4.34           H
ATOM   1115  N   VAL A  71       9.263  16.688  -3.866  1.00  1.13           N
ATOM   1116  H   VAL A  71       9.946  15.939  -3.908  1.00  1.13           H
ATOM   1117  CA  VAL A  71       8.904  17.232  -2.557  1.00  1.13           C
ATOM   1118  HA  VAL A  71       7.994  17.824  -2.643  1.00  1.13           H
ATOM   1119  C   VAL A  71      10.045  18.138  -2.110  1.00  1.13           C
ATOM   1120  O   VAL A  71      11.218  17.752  -2.169  1.00  1.13           O
ATOM   1121  CB  VAL A  71       8.662  16.084  -1.532  1.00  1.13           C
ATOM   1122  HB  VAL A  71       9.579  15.505  -1.435  1.00  1.13           H
ATOM   1123  CG1 VAL A  71       8.280  16.628  -0.148  1.00  1.13           C
ATOM   1124 1HG1 VAL A  71       8.089  15.799   0.535  1.00  1.13           H
ATOM   1125 2HG1 VAL A  71       7.389  17.253  -0.216  1.00  1.13           H
ATOM   1126 3HG1 VAL A  71       9.101  17.220   0.259  1.00  1.13           H
ATOM   1127  CG2 VAL A  71       7.549  15.143  -2.036  1.00  1.13           C
ATOM   1128 1HG2 VAL A  71       7.348  14.377  -1.288  1.00  1.13           H
ATOM   1129 2HG2 VAL A  71       7.865  14.649  -2.954  1.00  1.13           H
ATOM   1130 3HG2 VAL A  71       6.636  15.707  -2.231  1.00  1.13           H
ATOM   1131  N   GLU A  72       9.720  19.349  -1.683  1.00  6.86           N
ATOM   1132  H   GLU A  72       8.750  19.642  -1.684  1.00  6.86           H
ATOM   1133  CA  GLU A  72      10.732  20.271  -1.169  1.00  6.86           C
ATOM   1134  HA  GLU A  72      11.615  20.232  -1.805  1.00  6.86           H
ATOM   1135  C   GLU A  72      11.121  19.841   0.238  1.00  6.86           C
ATOM   1136  O   GLU A  72      10.293  19.815   1.161  1.00  6.86           O
ATOM   1137  CB  GLU A  72      10.207  21.705  -1.135  1.00  6.86           C
ATOM   1138 1HB  GLU A  72       9.287  21.719  -0.552  1.00  6.86           H
ATOM   1139 2HB  GLU A  72      10.938  22.346  -0.641  1.00  6.86           H
ATOM   1140  CG  GLU A  72       9.927  22.260  -2.514  1.00  6.86           C
ATOM   1141 1HG  GLU A  72      10.870  22.451  -3.022  1.00  6.86           H
ATOM   1142 2HG  GLU A  72       9.366  21.526  -3.092  1.00  6.86           H
ATOM   1143  CD  GLU A  72       9.110  23.524  -2.459  1.00  6.86           C
ATOM   1144  OE1 GLU A  72       7.920  23.441  -2.090  1.00  6.86           O
ATOM   1145  OE2 GLU A  72       9.603  24.611  -2.830  1.00  6.86           O
ATOM   1146  N   VAL A  73      12.390  19.486   0.365  1.00 -2.28           N
ATOM   1147  H   VAL A  73      12.997  19.519  -0.442  1.00 -2.28           H
ATOM   1148  CA  VAL A  73      12.980  19.056   1.624  1.00 -2.28           C
ATOM   1149  HA  VAL A  73      12.301  19.278   2.444  1.00 -2.28           H
ATOM   1150  C   VAL A  73      14.240  19.901   1.743  1.00 -2.28           C
ATOM   1151  O   VAL A  73      15.147  19.795   0.917  1.00 -2.28           O
ATOM   1152  CB  VAL A  73      13.339  17.539   1.625  1.00 -2.28           C
ATOM   1153  HB  VAL A  73      14.070  17.359   0.838  1.00 -2.28           H
ATOM   1154  CG1 VAL A  73      13.951  17.120   2.963  1.00 -2.28           C
ATOM   1155 1HG1 VAL A  73      14.168  16.052   2.951  1.00 -2.28           H
ATOM   1156 2HG1 VAL A  73      13.263  17.342   3.779  1.00 -2.28           H
ATOM   1157 3HG1 VAL A  73      14.885  17.660   3.123  1.00 -2.28           H
ATOM   1158  CG2 VAL A  73      12.111  16.661   1.325  1.00 -2.28           C
ATOM   1159 1HG2 VAL A  73      12.412  15.614   1.288  1.00 -2.28           H
ATOM   1160 2HG2 VAL A  73      11.690  16.926   0.357  1.00 -2.28           H
ATOM   1161 3HG2 VAL A  73      11.351  16.787   2.091  1.00 -2.28           H
ATOM   1162  N   GLU A  74      14.288  20.780   2.725  1.00 -2.90           N
ATOM   1163  H   GLU A  74      13.504  20.852   3.368  1.00 -2.90           H
ATOM   1164  CA  GLU A  74      15.453  21.632   2.950  1.00 -2.90           C
ATOM   1165  HA  GLU A  74      15.838  22.013   2.005  1.00 -2.90           H
ATOM   1166  C   GLU A  74      16.495  20.747   3.634  1.00 -2.90           C
ATOM   1167  O   GLU A  74      16.104  19.728   4.185  1.00 -2.90           O
ATOM   1168  CB  GLU A  74      15.040  22.792   3.852  1.00 -2.90           C
ATOM   1169 1HB  GLU A  74      14.691  22.382   4.797  1.00 -2.90           H
ATOM   1170 2HB  GLU A  74      15.916  23.415   4.033  1.00 -2.90           H
ATOM   1171  CG  GLU A  74      13.920  23.641   3.256  1.00 -2.90           C
ATOM   1172 1HG  GLU A  74      14.228  23.962   2.262  1.00 -2.90           H
ATOM   1173 2HG  GLU A  74      13.020  23.033   3.159  1.00 -2.90           H
ATOM   1174  CD  GLU A  74      13.584  24.872   4.082  1.00 -2.90           C
ATOM   1175  OE1 GLU A  74      14.313  25.194   5.048  1.00 -2.90           O
ATOM   1176  OE2 GLU A  74      12.606  25.572   3.736  1.00 -2.90           O
ATOM   1177  N   SER A  75      17.780  21.081   3.639  1.00-13.08           N
ATOM   1178  H   SER A  75      18.092  21.934   3.200  1.00-13.08           H
ATOM   1179  CA  SER A  75      18.773  20.231   4.315  1.00-13.08           C
ATOM   1180  HA  SER A  75      18.251  19.530   4.958  1.00-13.08           H
ATOM   1181  C   SER A  75      19.720  21.036   5.195  1.00-13.08           C
ATOM   1182  O   SER A  75      20.102  22.153   4.833  1.00-13.08           O
ATOM   1183  CB  SER A  75      19.592  19.421   3.308  1.00-13.08           C
ATOM   1184 1HB  SER A  75      20.140  20.104   2.660  1.00-13.08           H
ATOM   1185 2HB  SER A  75      20.305  18.797   3.848  1.00-13.08           H
ATOM   1186  OG  SER A  75      18.757  18.593   2.514  1.00-13.08           O
ATOM   1187  HG  SER A  75      18.804  18.919   1.603  1.00-13.08           H
ATOM   1188  N   PHE A  76      20.066  20.482   6.350  1.00-10.19           N
ATOM   1189  H   PHE A  76      19.703  19.560   6.584  1.00-10.19           H
ATOM   1190  CA  PHE A  76      20.879  21.163   7.361  1.00-10.19           C
ATOM   1191  HA  PHE A  76      21.368  22.033   6.922  1.00-10.19           H
ATOM   1192  C   PHE A  76      21.936  20.227   7.943  1.00-10.19           C
ATOM   1193  O   PHE A  76      21.630  19.079   8.278  1.00-10.19           O
ATOM   1194  CB  PHE A  76      19.984  21.615   8.527  1.00-10.19           C
ATOM   1195 1HB  PHE A  76      19.522  20.733   8.967  1.00-10.19           H
ATOM   1196 2HB  PHE A  76      20.608  22.087   9.285  1.00-10.19           H
ATOM   1197  CG  PHE A  76      18.898  22.582   8.129  1.00-10.19           C
ATOM   1198  CD1 PHE A  76      17.715  22.125   7.514  1.00-10.19           C
ATOM   1199  HD1 PHE A  76      17.556  21.066   7.370  1.00-10.19           H
ATOM   1200  CD2 PHE A  76      19.055  23.961   8.357  1.00-10.19           C
ATOM   1201  HD2 PHE A  76      19.943  24.330   8.851  1.00-10.19           H
ATOM   1202  CE1 PHE A  76      16.744  23.035   7.052  1.00-10.19           C
ATOM   1203  HE1 PHE A  76      15.865  22.672   6.553  1.00-10.19           H
ATOM   1204  CE2 PHE A  76      18.060  24.883   7.938  1.00-10.19           C
ATOM   1205  HE2 PHE A  76      18.185  25.938   8.127  1.00-10.19           H
ATOM   1206  CZ  PHE A  76      16.915  24.419   7.261  1.00-10.19           C
ATOM   1207  HZ  PHE A  76      16.165  25.117   6.916  1.00-10.19           H
ATOM   1208  N   LEU A  77      23.144  20.741   8.124  1.00 13.08           N
ATOM   1209  H   LEU A  77      23.340  21.676   7.785  1.00 13.08           H
ATOM   1210  CA  LEU A  77      24.187  20.074   8.907  1.00 13.08           C
ATOM   1211  HA  LEU A  77      23.901  19.048   9.137  1.00 13.08           H
ATOM   1212  C   LEU A  77      24.283  20.880  10.196  1.00 13.08           C
ATOM   1213  O   LEU A  77      24.341  22.112  10.151  1.00 13.08           O
ATOM   1214  CB  LEU A  77      25.531  20.083   8.168  1.00 13.08           C
ATOM   1215 1HB  LEU A  77      25.406  19.521   7.243  1.00 13.08           H
ATOM   1216 2HB  LEU A  77      25.758  21.116   7.904  1.00 13.08           H
ATOM   1217  CG  LEU A  77      26.757  19.519   8.912  1.00 13.08           C
ATOM   1218  HG  LEU A  77      26.933  20.130   9.797  1.00 13.08           H
ATOM   1219  CD1 LEU A  77      26.601  18.069   9.355  1.00 13.08           C
ATOM   1220 1HD1 LEU A  77      27.510  17.753   9.870  1.00 13.08           H
ATOM   1221 2HD1 LEU A  77      26.424  17.427   8.493  1.00 13.08           H
ATOM   1222 3HD1 LEU A  77      25.774  17.975  10.056  1.00 13.08           H
ATOM   1223  CD2 LEU A  77      27.978  19.624   8.009  1.00 13.08           C
ATOM   1224 1HD2 LEU A  77      28.867  19.330   8.569  1.00 13.08           H
ATOM   1225 2HD2 LEU A  77      28.103  20.653   7.681  1.00 13.08           H
ATOM   1226 3HD2 LEU A  77      27.866  18.977   7.138  1.00 13.08           H
ATOM   1227  N   VAL A  78      24.251  20.201  11.330  1.00  1.67           N
ATOM   1228  H   VAL A  78      24.210  19.185  11.304  1.00  1.67           H
ATOM   1229  CA  VAL A  78      24.235  20.838  12.647  1.00  1.67           C
ATOM   1230  HA  VAL A  78      24.465  21.900  12.578  1.00  1.67           H
ATOM   1231  C   VAL A  78      25.315  20.117  13.438  1.00  1.67           C
ATOM   1232  O   VAL A  78      25.423  18.903  13.319  1.00  1.67           O
ATOM   1233  CB  VAL A  78      22.835  20.637  13.293  1.00  1.67           C
ATOM   1234  HB  VAL A  78      22.648  19.569  13.358  1.00  1.67           H
ATOM   1235  CG1 VAL A  78      22.738  21.233  14.694  1.00  1.67           C
ATOM   1236 1HG1 VAL A  78      21.738  21.075  15.100  1.00  1.67           H
ATOM   1237 2HG1 VAL A  78      22.941  22.304  14.658  1.00  1.67           H
ATOM   1238 3HG1 VAL A  78      23.455  20.752  15.359  1.00  1.67           H
ATOM   1239  CG2 VAL A  78      21.738  21.253  12.423  1.00  1.67           C
ATOM   1240 1HG2 VAL A  78      20.782  21.116  12.918  1.00  1.67           H
ATOM   1241 2HG2 VAL A  78      21.698  20.756  11.455  1.00  1.67           H
ATOM   1242 3HG2 VAL A  78      21.920  22.319  12.280  1.00  1.67           H
ATOM   1243  N   HIS A  79      26.123  20.809  14.227  1.00 14.47           N
ATOM   1244  H   HIS A  79      26.015  21.818  14.341  1.00 14.47           H
ATOM   1245  CA  HIS A  79      27.141  20.129  15.024  1.00 14.47           C
ATOM   1246  HA  HIS A  79      27.441  19.209  14.528  1.00 14.47           H
ATOM   1247  C   HIS A  79      26.507  19.819  16.378  1.00 14.47           C
ATOM   1248  O   HIS A  79      25.633  20.574  16.813  1.00 14.47           O
ATOM   1249  CB  HIS A  79      28.353  21.044  15.161  1.00 14.47           C
ATOM   1250 1HB  HIS A  79      28.472  21.583  14.227  1.00 14.47           H
ATOM   1251 2HB  HIS A  79      28.167  21.777  15.942  1.00 14.47           H
ATOM   1252  CG  HIS A  79      29.628  20.313  15.424  1.00 14.47           C
ATOM   1253  ND1 HIS A  79      30.320  20.363  16.627  1.00 14.47           N
ATOM   1254  HD1 HIS A  79      30.033  20.897  17.450  1.00 14.47           H
ATOM   1255  CD2 HIS A  79      30.372  19.513  14.626  1.00 14.47           C
ATOM   1256  HD2 HIS A  79      30.125  19.232  13.606  1.00 14.47           H
ATOM   1257  CE1 HIS A  79      31.419  19.631  16.526  1.00 14.47           C
ATOM   1258  HE1 HIS A  79      32.154  19.488  17.313  1.00 14.47           H
ATOM   1259  NE2 HIS A  79      31.480  19.122  15.321  1.00 14.47           N
ATOM   1260  HE2 HIS A  79      32.216  18.521  14.946  1.00 14.47           H
ATOM   1261  N   PRO A  80      26.888  18.719  17.055  1.00-10.59           N
ATOM   1262  CA  PRO A  80      26.194  18.567  18.340  1.00-10.59           C
ATOM   1263  HA  PRO A  80      25.124  18.498  18.161  1.00-10.59           H
ATOM   1264  C   PRO A  80      26.484  19.705  19.319  1.00-10.59           C
ATOM   1265  O   PRO A  80      27.587  20.258  19.340  1.00-10.59           O
ATOM   1266  CB  PRO A  80      26.723  17.230  18.868  1.00-10.59           C
ATOM   1267 1HB  PRO A  80      27.564  17.397  19.540  1.00-10.59           H
ATOM   1268 2HB  PRO A  80      25.933  16.675  19.374  1.00-10.59           H
ATOM   1269  CG  PRO A  80      27.181  16.512  17.651  1.00-10.59           C
ATOM   1270 1HG  PRO A  80      27.895  15.732  17.902  1.00-10.59           H
ATOM   1271 2HG  PRO A  80      26.327  16.093  17.117  1.00-10.59           H
ATOM   1272  CD  PRO A  80      27.820  17.599  16.842  1.00-10.59           C
ATOM   1273 1HD  PRO A  80      28.812  17.843  17.227  1.00-10.59           H
ATOM   1274 2HD  PRO A  80      27.864  17.316  15.797  1.00-10.59           H
ATOM   1275  N   GLY A  81      25.482  20.068  20.103  1.00-10.71           N
ATOM   1276  H   GLY A  81      24.607  19.548  20.060  1.00-10.71           H
ATOM   1277  CA  GLY A  81      25.560  21.207  21.004  1.00-10.71           C
ATOM   1278 1HA  GLY A  81      24.971  20.987  21.889  1.00-10.71           H
ATOM   1279 2HA  GLY A  81      26.593  21.368  21.308  1.00-10.71           H
ATOM   1280  C   GLY A  81      25.030  22.492  20.400  1.00-10.71           C
ATOM   1281  O   GLY A  81      24.768  23.456  21.112  1.00-10.71           O
ATOM   1282  N   ASP A  82      24.844  22.527  19.090  1.00  5.09           N
ATOM   1283  H   ASP A  82      25.046  21.715  18.522  1.00  5.09           H
ATOM   1284  CA  ASP A  82      24.356  23.738  18.432  1.00  5.09           C
ATOM   1285  HA  ASP A  82      24.876  24.611  18.824  1.00  5.09           H
ATOM   1286  C   ASP A  82      22.853  23.900  18.650  1.00  5.09           C
ATOM   1287  O   ASP A  82      22.125  22.916  18.837  1.00  5.09           O
ATOM   1288  CB  ASP A  82      24.558  23.660  16.915  1.00  5.09           C
ATOM   1289 1HB  ASP A  82      24.104  22.742  16.559  1.00  5.09           H
ATOM   1290 2HB  ASP A  82      24.050  24.503  16.451  1.00  5.09           H
ATOM   1291  CG  ASP A  82      26.015  23.684  16.489  1.00  5.09           C
ATOM   1292  OD1 ASP A  82      26.931  23.907  17.321  1.00  5.09           O
ATOM   1293  OD2 ASP A  82      26.257  23.500  15.277  1.00  5.09           O
ATOM   1294  N   LEU A  83      22.366  25.126  18.530  1.00  4.62           N
ATOM   1295  H   LEU A  83      22.984  25.925  18.517  1.00  4.62           H
ATOM   1296  CA  LEU A  83      20.944  25.345  18.292  1.00  4.62           C
ATOM   1297  HA  LEU A  83      20.354  24.758  18.992  1.00  4.62           H
ATOM   1298  C   LEU A  83      20.628  24.911  16.860  1.00  4.62           C
ATOM   1299  O   LEU A  83      21.249  25.388  15.901  1.00  4.62           O
ATOM   1300  CB  LEU A  83      20.605  26.837  18.427  1.00  4.62           C
ATOM   1301 1HB  LEU A  83      20.919  27.170  19.416  1.00  4.62           H
ATOM   1302 2HB  LEU A  83      21.207  27.372  17.693  1.00  4.62           H
ATOM   1303  CG  LEU A  83      19.139  27.257  18.217  1.00  4.62           C
ATOM   1304  HG  LEU A  83      18.782  26.826  17.286  1.00  4.62           H
ATOM   1305  CD1 LEU A  83      18.260  26.761  19.352  1.00  4.62           C
ATOM   1306 1HD1 LEU A  83      17.264  27.187  19.258  1.00  4.62           H
ATOM   1307 2HD1 LEU A  83      18.678  27.065  20.312  1.00  4.62           H
ATOM   1308 3HD1 LEU A  83      18.178  25.676  19.309  1.00  4.62           H
ATOM   1309  CD2 LEU A  83      19.001  28.769  18.093  1.00  4.62           C
ATOM   1310 1HD2 LEU A  83      17.959  29.032  17.904  1.00  4.62           H
ATOM   1311 2HD2 LEU A  83      19.607  29.131  17.263  1.00  4.62           H
ATOM   1312 3HD2 LEU A  83      19.325  29.255  19.012  1.00  4.62           H
ATOM   1313  N   LEU A  84      19.634  24.054  16.694  1.00  6.83           N
ATOM   1314  H   LEU A  84      19.240  23.581  17.506  1.00  6.83           H
ATOM   1315  CA  LEU A  84      18.966  23.885  15.408  1.00  6.83           C
ATOM   1316  HA  LEU A  84      19.634  24.088  14.573  1.00  6.83           H
ATOM   1317  C   LEU A  84      17.838  24.903  15.451  1.00  6.83           C
ATOM   1318  O   LEU A  84      17.109  24.936  16.435  1.00  6.83           O
ATOM   1319  CB  LEU A  84      18.341  22.492  15.289  1.00  6.83           C
ATOM   1320 1HB  LEU A  84      19.138  21.751  15.231  1.00  6.83           H
ATOM   1321 2HB  LEU A  84      17.788  22.314  16.206  1.00  6.83           H
ATOM   1322  CG  LEU A  84      17.358  22.272  14.124  1.00  6.83           C
ATOM   1323  HG  LEU A  84      16.593  23.045  14.162  1.00  6.83           H
ATOM   1324  CD1 LEU A  84      18.026  22.340  12.759  1.00  6.83           C
ATOM   1325 1HD1 LEU A  84      17.280  22.198  11.983  1.00  6.83           H
ATOM   1326 2HD1 LEU A  84      18.770  21.558  12.669  1.00  6.83           H
ATOM   1327 3HD1 LEU A  84      18.496  23.311  12.609  1.00  6.83           H
ATOM   1328  CD2 LEU A  84      16.652  20.941  14.293  1.00  6.83           C
ATOM   1329 1HD2 LEU A  84      15.974  20.770  13.458  1.00  6.83           H
ATOM   1330 2HD2 LEU A  84      16.066  20.956  15.210  1.00  6.83           H
ATOM   1331 3HD2 LEU A  84      17.375  20.129  14.350  1.00  6.83           H
ATOM   1332  N   GLN A  85      17.658  25.684  14.400  1.00 -5.54           N
ATOM   1333  H   GLN A  85      18.327  25.659  13.646  1.00 -5.54           H
ATOM   1334  CA  GLN A  85      16.508  26.573  14.266  1.00 -5.54           C
ATOM   1335  HA  GLN A  85      15.720  26.281  14.959  1.00 -5.54           H
ATOM   1336  C   GLN A  85      16.009  26.418  12.832  1.00 -5.54           C
ATOM   1337  O   GLN A  85      16.807  26.480  11.892  1.00 -5.54           O
ATOM   1338  CB  GLN A  85      16.944  28.010  14.554  1.00 -5.54           C
ATOM   1339 1HB  GLN A  85      17.416  28.031  15.535  1.00 -5.54           H
ATOM   1340 2HB  GLN A  85      17.691  28.292  13.814  1.00 -5.54           H
ATOM   1341  CG  GLN A  85      15.837  29.057  14.540  1.00 -5.54           C
ATOM   1342 1HG  GLN A  85      15.344  29.058  13.568  1.00 -5.54           H
ATOM   1343 2HG  GLN A  85      15.102  28.821  15.305  1.00 -5.54           H
ATOM   1344  CD  GLN A  85      16.403  30.431  14.799  1.00 -5.54           C
ATOM   1345  OE1 GLN A  85      16.984  31.048  13.907  1.00 -5.54           O
ATOM   1346  NE2 GLN A  85      16.292  30.907  16.006  1.00 -5.54           N
ATOM   1347 1HE2 GLN A  85      16.711  31.795  16.228  1.00 -5.54           H
ATOM   1348 2HE2 GLN A  85      15.807  30.390  16.733  1.00 -5.54           H
ATOM   1349  N   LEU A  86      14.715  26.194  12.664  1.00-35.88           N
ATOM   1350  H   LEU A  86      14.105  26.176  13.481  1.00-35.88           H
ATOM   1351  CA  LEU A  86      14.098  25.995  11.352  1.00-35.88           C
ATOM   1352  HA  LEU A  86      14.813  26.169  10.549  1.00-35.88           H
ATOM   1353  C   LEU A  86      12.961  26.991  11.270  1.00-35.88           C
ATOM   1354  O   LEU A  86      12.345  27.271  12.296  1.00-35.88           O
ATOM   1355  CB  LEU A  86      13.496  24.589  11.247  1.00-35.88           C
ATOM   1356 1HB  LEU A  86      12.748  24.506  12.028  1.00-35.88           H
ATOM   1357 2HB  LEU A  86      12.976  24.516  10.291  1.00-35.88           H
ATOM   1358  CG  LEU A  86      14.430  23.380  11.369  1.00-35.88           C
ATOM   1359  HG  LEU A  86      15.018  23.475  12.280  1.00-35.88           H
ATOM   1360  CD1 LEU A  86      13.627  22.090  11.460  1.00-35.88           C
ATOM   1361 1HD1 LEU A  86      14.303  21.238  11.524  1.00-35.88           H
ATOM   1362 2HD1 LEU A  86      12.991  21.982  10.583  1.00-35.88           H
ATOM   1363 3HD1 LEU A  86      13.007  22.107  12.354  1.00-35.88           H
ATOM   1364  CD2 LEU A  86      15.373  23.320  10.185  1.00-35.88           C
ATOM   1365 1HD2 LEU A  86      15.945  22.395  10.201  1.00-35.88           H
ATOM   1366 2HD2 LEU A  86      16.072  24.156  10.227  1.00-35.88           H
ATOM   1367 3HD2 LEU A  86      14.813  23.372   9.251  1.00-35.88           H
ATOM   1368  N   ARG A  87      12.644  27.482  10.081  1.00-16.29           N
ATOM   1369  H   ARG A  87      13.181  27.214   9.260  1.00-16.29           H
ATOM   1370  CA  ARG A  87      11.498  28.376   9.905  1.00-16.29           C
ATOM   1371  HA  ARG A  87      10.877  28.344  10.798  1.00-16.29           H
ATOM   1372  C   ARG A  87      10.666  27.869   8.745  1.00-16.29           C
ATOM   1373  O   ARG A  87      11.192  27.412   7.734  1.00-16.29           O
ATOM   1374  CB  ARG A  87      11.959  29.821   9.698  1.00-16.29           C
ATOM   1375 1HB  ARG A  87      12.655  30.066  10.501  1.00-16.29           H
ATOM   1376 2HB  ARG A  87      12.490  29.895   8.750  1.00-16.29           H
ATOM   1377  CG  ARG A  87      10.824  30.848   9.723  1.00-16.29           C
ATOM   1378 1HG  ARG A  87      10.201  30.734   8.836  1.00-16.29           H
ATOM   1379 2HG  ARG A  87      10.213  30.678  10.606  1.00-16.29           H
ATOM   1380  CD  ARG A  87      11.371  32.260   9.786  1.00-16.29           C
ATOM   1381 1HD  ARG A  87      12.059  32.330  10.631  1.00-16.29           H
ATOM   1382 2HD  ARG A  87      11.922  32.468   8.868  1.00-16.29           H
ATOM   1383  NE  ARG A  87      10.317  33.271   9.958  1.00-16.29           N
ATOM   1384  HE  ARG A  87       9.364  32.947  10.000  1.00-16.29           H
ATOM   1385  CZ  ARG A  87      10.515  34.575  10.091  1.00-16.29           C
ATOM   1386  NH1 ARG A  87       9.495  35.352  10.292  1.00-16.29           N
ATOM   1387 1HH1 ARG A  87       8.561  34.954  10.354  1.00-16.29           H
ATOM   1388 2HH1 ARG A  87       9.644  36.342  10.405  1.00-16.29           H
ATOM   1389  NH2 ARG A  87      11.688  35.146  10.033  1.00-16.29           N
ATOM   1390 1HH2 ARG A  87      12.504  34.594   9.811  1.00-16.29           H
ATOM   1391 2HH2 ARG A  87      11.759  36.136  10.206  1.00-16.29           H
ATOM   1392  N   CYS A  88       9.362  27.891   8.937  1.00  4.74           N
ATOM   1393  H   CYS A  88       8.996  28.304   9.791  1.00  4.74           H
ATOM   1394  CA  CYS A  88       8.418  27.381   7.962  1.00  4.74           C
ATOM   1395  HA  CYS A  88       8.793  26.453   7.532  1.00  4.74           H
ATOM   1396  C   CYS A  88       8.226  28.432   6.877  1.00  4.74           C
ATOM   1397  O   CYS A  88       8.139  29.621   7.179  1.00  4.74           O
ATOM   1398  CB  CYS A  88       7.097  27.129   8.680  1.00  4.74           C
ATOM   1399 1HB  CYS A  88       7.315  26.618   9.617  1.00  4.74           H
ATOM   1400 2HB  CYS A  88       6.631  28.086   8.916  1.00  4.74           H
ATOM   1401  SG  CYS A  88       5.928  26.099   7.749  1.00  4.74           S
ATOM   1402  N   ARG A  89       8.127  28.014   5.623  1.00  9.53           N
ATOM   1403  H   ARG A  89       8.229  27.034   5.406  1.00  9.53           H
ATOM   1404  CA  ARG A  89       7.782  28.944   4.550  1.00  9.53           C
ATOM   1405  HA  ARG A  89       8.214  29.923   4.758  1.00  9.53           H
ATOM   1406  C   ARG A  89       6.260  29.036   4.560  1.00  9.53           C
ATOM   1407  O   ARG A  89       5.586  28.005   4.544  1.00  9.53           O
ATOM   1408  CB  ARG A  89       8.306  28.419   3.213  1.00  9.53           C
ATOM   1409 1HB  ARG A  89       9.352  28.142   3.343  1.00  9.53           H
ATOM   1410 2HB  ARG A  89       7.744  27.525   2.940  1.00  9.53           H
ATOM   1411  CG  ARG A  89       8.229  29.441   2.086  1.00  9.53           C
ATOM   1412 1HG  ARG A  89       7.194  29.747   1.932  1.00  9.53           H
ATOM   1413 2HG  ARG A  89       8.822  30.312   2.363  1.00  9.53           H
ATOM   1414  CD  ARG A  89       8.781  28.859   0.797  1.00  9.53           C
ATOM   1415 1HD  ARG A  89       8.878  29.656   0.060  1.00  9.53           H
ATOM   1416 2HD  ARG A  89       9.768  28.441   0.993  1.00  9.53           H
ATOM   1417  NE  ARG A  89       7.882  27.825   0.267  1.00  9.53           N
ATOM   1418  HE  ARG A  89       6.891  28.031   0.281  1.00  9.53           H
ATOM   1419  CZ  ARG A  89       8.227  26.655  -0.247  1.00  9.53           C
ATOM   1420  NH1 ARG A  89       7.281  25.898  -0.717  1.00  9.53           N
ATOM   1421 1HH1 ARG A  89       6.320  26.198  -0.646  1.00  9.53           H
ATOM   1422 2HH1 ARG A  89       7.502  25.004  -1.144  1.00  9.53           H
ATOM   1423  NH2 ARG A  89       9.454  26.216  -0.329  1.00  9.53           N
ATOM   1424 1HH2 ARG A  89      10.205  26.703   0.147  1.00  9.53           H
ATOM   1425 2HH2 ARG A  89       9.649  25.395  -0.878  1.00  9.53           H
ATOM   1426  N   LEU A  90       5.715  30.240   4.640  1.00 -3.61           N
ATOM   1427  H   LEU A  90       6.308  31.062   4.608  1.00 -3.61           H
ATOM   1428  CA  LEU A  90       4.275  30.437   4.819  1.00 -3.61           C
ATOM   1429  HA  LEU A  90       3.793  29.481   5.016  1.00 -3.61           H
ATOM   1430  C   LEU A  90       3.639  31.054   3.584  1.00 -3.61           C
ATOM   1431  O   LEU A  90       4.341  31.572   2.716  1.00 -3.61           O
ATOM   1432  CB  LEU A  90       4.030  31.367   6.011  1.00 -3.61           C
ATOM   1433 1HB  LEU A  90       4.437  32.346   5.761  1.00 -3.61           H
ATOM   1434 2HB  LEU A  90       2.953  31.480   6.141  1.00 -3.61           H
ATOM   1435  CG  LEU A  90       4.624  30.950   7.362  1.00 -3.61           C
ATOM   1436  HG  LEU A  90       5.707  30.884   7.269  1.00 -3.61           H
ATOM   1437  CD1 LEU A  90       4.298  32.036   8.370  1.00 -3.61           C
ATOM   1438 1HD1 LEU A  90       4.711  31.778   9.340  1.00 -3.61           H
ATOM   1439 2HD1 LEU A  90       3.218  32.159   8.465  1.00 -3.61           H
ATOM   1440 3HD1 LEU A  90       4.742  32.982   8.054  1.00 -3.61           H
ATOM   1441  CD2 LEU A  90       4.100  29.600   7.847  1.00 -3.61           C
ATOM   1442 1HD2 LEU A  90       4.560  29.361   8.804  1.00 -3.61           H
ATOM   1443 2HD2 LEU A  90       4.371  28.817   7.139  1.00 -3.61           H
ATOM   1444 3HD2 LEU A  90       3.017  29.634   7.964  1.00 -3.61           H
ATOM   1445  N   ARG A  91       2.314  31.030   3.538  1.00  8.25           N
ATOM   1446  H   ARG A  91       1.803  30.632   4.313  1.00  8.25           H
ATOM   1447  CA  ARG A  91       1.531  31.633   2.458  1.00  8.25           C
ATOM   1448  HA  ARG A  91       2.175  32.232   1.812  1.00  8.25           H
ATOM   1449  C   ARG A  91       0.498  32.525   3.120  1.00  8.25           C
ATOM   1450  O   ARG A  91       0.186  32.324   4.291  1.00  8.25           O
ATOM   1451  CB  ARG A  91       0.810  30.569   1.627  1.00  8.25           C
ATOM   1452 1HB  ARG A  91       0.096  30.060   2.273  1.00  8.25           H
ATOM   1453 2HB  ARG A  91       0.254  31.076   0.838  1.00  8.25           H
ATOM   1454  CG  ARG A  91       1.708  29.515   0.979  1.00  8.25           C
ATOM   1455 1HG  ARG A  91       2.512  30.016   0.440  1.00  8.25           H
ATOM   1456 2HG  ARG A  91       2.143  28.891   1.760  1.00  8.25           H
ATOM   1457  CD  ARG A  91       0.940  28.618  -0.005  1.00  8.25           C
ATOM   1458 1HD  ARG A  91       0.549  29.236  -0.814  1.00  8.25           H
ATOM   1459 2HD  ARG A  91       1.641  27.904  -0.432  1.00  8.25           H
ATOM   1460  NE  ARG A  91      -0.162  27.864   0.614  1.00  8.25           N
ATOM   1461  HE  ARG A  91       0.059  26.960   1.017  1.00  8.25           H
ATOM   1462  CZ  ARG A  91      -1.428  28.241   0.711  1.00  8.25           C
ATOM   1463  NH1 ARG A  91      -2.211  27.564   1.489  1.00  8.25           N
ATOM   1464 1HH1 ARG A  91      -1.873  26.700   1.897  1.00  8.25           H
ATOM   1465 2HH1 ARG A  91      -3.143  27.905   1.659  1.00  8.25           H
ATOM   1466  NH2 ARG A  91      -1.929  29.295   0.129  1.00  8.25           N
ATOM   1467 1HH2 ARG A  91      -1.413  29.756  -0.600  1.00  8.25           H
ATOM   1468 2HH2 ARG A  91      -2.831  29.633   0.439  1.00  8.25           H
ATOM   1469  N   ASP A  92      -0.077  33.447   2.367  1.00-10.21           N
ATOM   1470  H   ASP A  92       0.161  33.496   1.382  1.00-10.21           H
ATOM   1471  CA  ASP A  92      -0.999  34.441   2.931  1.00-10.21           C
ATOM   1472  HA  ASP A  92      -0.444  35.064   3.633  1.00-10.21           H
ATOM   1473  C   ASP A  92      -2.212  33.932   3.702  1.00-10.21           C
ATOM   1474  O   ASP A  92      -2.628  34.567   4.671  1.00-10.21           O
ATOM   1475  CB  ASP A  92      -1.554  35.328   1.818  1.00-10.21           C
ATOM   1476 1HB  ASP A  92      -1.778  34.713   0.946  1.00-10.21           H
ATOM   1477 2HB  ASP A  92      -2.482  35.779   2.167  1.00-10.21           H
ATOM   1478  CG  ASP A  92      -0.613  36.444   1.435  1.00-10.21           C
ATOM   1479  OD1 ASP A  92      -0.066  37.124   2.329  1.00-10.21           O
ATOM   1480  OD2 ASP A  92      -0.447  36.687   0.219  1.00-10.21           O
ATOM   1481  N   ASP A  93      -2.803  32.814   3.302  1.00  3.03           N
ATOM   1482  H   ASP A  93      -2.421  32.281   2.533  1.00  3.03           H
ATOM   1483  CA  ASP A  93      -4.033  32.338   3.943  1.00  3.03           C
ATOM   1484  HA  ASP A  93      -4.436  33.170   4.516  1.00  3.03           H
ATOM   1485  C   ASP A  93      -3.821  31.212   4.951  1.00  3.03           C
ATOM   1486  O   ASP A  93      -4.785  30.603   5.406  1.00  3.03           O
ATOM   1487  CB  ASP A  93      -5.124  31.996   2.918  1.00  3.03           C
ATOM   1488 1HB  ASP A  93      -6.080  31.950   3.438  1.00  3.03           H
ATOM   1489 2HB  ASP A  93      -5.173  32.794   2.178  1.00  3.03           H
ATOM   1490  CG  ASP A  93      -4.914  30.671   2.206  1.00  3.03           C
ATOM   1491  OD1 ASP A  93      -3.786  30.155   2.112  1.00  3.03           O
ATOM   1492  OD2 ASP A  93      -5.922  30.141   1.679  1.00  3.03           O
ATOM   1493  N   VAL A  94      -2.579  30.984   5.358  1.00  5.80           N
ATOM   1494  H   VAL A  94      -1.816  31.521   4.959  1.00  5.80           H
ATOM   1495  CA  VAL A  94      -2.280  30.042   6.441  1.00  5.80           C
ATOM   1496  HA  VAL A  94      -2.718  29.073   6.210  1.00  5.80           H
ATOM   1497  C   VAL A  94      -2.920  30.552   7.732  1.00  5.80           C
ATOM   1498  O   VAL A  94      -2.781  31.724   8.097  1.00  5.80           O
ATOM   1499  CB  VAL A  94      -0.742  29.876   6.623  1.00  5.80           C
ATOM   1500  HB  VAL A  94      -0.290  30.866   6.669  1.00  5.80           H
ATOM   1501  CG1 VAL A  94      -0.384  29.141   7.920  1.00  5.80           C
ATOM   1502 1HG1 VAL A  94       0.685  28.932   7.944  1.00  5.80           H
ATOM   1503 2HG1 VAL A  94      -0.936  28.204   7.994  1.00  5.80           H
ATOM   1504 3HG1 VAL A  94      -0.619  29.768   8.781  1.00  5.80           H
ATOM   1505  CG2 VAL A  94      -0.155  29.116   5.419  1.00  5.80           C
ATOM   1506 1HG2 VAL A  94       0.924  29.023   5.534  1.00  5.80           H
ATOM   1507 2HG2 VAL A  94      -0.368  29.657   4.498  1.00  5.80           H
ATOM   1508 3HG2 VAL A  94      -0.595  28.119   5.353  1.00  5.80           H
ATOM   1509  N   GLN A  95      -3.649  29.669   8.402  1.00-10.59           N
ATOM   1510  H   GLN A  95      -3.735  28.725   8.031  1.00-10.59           H
ATOM   1511  CA  GLN A  95      -4.374  29.996   9.626  1.00-10.59           C
ATOM   1512  HA  GLN A  95      -4.304  31.067   9.808  1.00-10.59           H
ATOM   1513  C   GLN A  95      -3.852  29.289  10.872  1.00-10.59           C
ATOM   1514  O   GLN A  95      -4.109  29.758  11.977  1.00-10.59           O
ATOM   1515  CB  GLN A  95      -5.853  29.640   9.462  1.00-10.59           C
ATOM   1516 1HB  GLN A  95      -5.927  28.571   9.282  1.00-10.59           H
ATOM   1517 2HB  GLN A  95      -6.369  29.867  10.394  1.00-10.59           H
ATOM   1518  CG  GLN A  95      -6.560  30.363   8.332  1.00-10.59           C
ATOM   1519 1HG  GLN A  95      -6.130  30.043   7.390  1.00-10.59           H
ATOM   1520 2HG  GLN A  95      -7.613  30.086   8.336  1.00-10.59           H
ATOM   1521  CD  GLN A  95      -6.451  31.867   8.435  1.00-10.59           C
ATOM   1522  OE1 GLN A  95      -6.694  32.454   9.484  1.00-10.59           O
ATOM   1523  NE2 GLN A  95      -6.074  32.503   7.360  1.00-10.59           N
ATOM   1524 1HE2 GLN A  95      -6.014  33.506   7.377  1.00-10.59           H
ATOM   1525 2HE2 GLN A  95      -5.818  31.976   6.537  1.00-10.59           H
ATOM   1526  N   SER A  96      -3.130  28.189  10.710  1.00 -0.06           N
ATOM   1527  H   SER A  96      -2.959  27.818   9.785  1.00 -0.06           H
ATOM   1528  CA  SER A  96      -2.524  27.481  11.838  1.00 -0.06           C
ATOM   1529  HA  SER A  96      -2.270  28.197  12.618  1.00 -0.06           H
ATOM   1530  C   SER A  96      -1.244  26.816  11.355  1.00 -0.06           C
ATOM   1531  O   SER A  96      -1.132  26.515  10.162  1.00 -0.06           O
ATOM   1532  CB  SER A  96      -3.486  26.438  12.409  1.00 -0.06           C
ATOM   1533 1HB  SER A  96      -2.999  25.891  13.217  1.00 -0.06           H
ATOM   1534 2HB  SER A  96      -4.359  26.954  12.808  1.00 -0.06           H
ATOM   1535  OG  SER A  96      -3.922  25.534  11.404  1.00 -0.06           O
ATOM   1536  HG  SER A  96      -3.306  24.784  11.375  1.00 -0.06           H
ATOM   1537  N   ILE A  97      -0.284  26.646  12.258  1.00-10.91           N
ATOM   1538  H   ILE A  97      -0.443  26.942  13.214  1.00-10.91           H
ATOM   1539  CA  ILE A  97       1.042  26.102  11.943  1.00-10.91           C
ATOM   1540  HA  ILE A  97       1.024  25.600  10.977  1.00-10.91           H
ATOM   1541  C   ILE A  97       1.415  25.114  13.050  1.00-10.91           C
ATOM   1542  O   ILE A  97       1.327  25.466  14.225  1.00-10.91           O
ATOM   1543  CB  ILE A  97       2.131  27.228  11.938  1.00-10.91           C
ATOM   1544  HB  ILE A  97       2.184  27.648  12.942  1.00-10.91           H
ATOM   1545  CG1 ILE A  97       1.750  28.376  10.980  1.00-10.91           C
ATOM   1546 1HG1 ILE A  97       1.847  28.024   9.954  1.00-10.91           H
ATOM   1547 2HG1 ILE A  97       0.712  28.656  11.143  1.00-10.91           H
ATOM   1548  CG2 ILE A  97       3.521  26.643  11.575  1.00-10.91           C
ATOM   1549 1HG2 ILE A  97       4.273  27.426  11.563  1.00-10.91           H
ATOM   1550 2HG2 ILE A  97       3.482  26.173  10.593  1.00-10.91           H
ATOM   1551 3HG2 ILE A  97       3.827  25.901  12.314  1.00-10.91           H
ATOM   1552  CD1 ILE A  97       2.572  29.646  11.145  1.00-10.91           C
ATOM   1553 1HD1 ILE A  97       2.166  30.425  10.498  1.00-10.91           H
ATOM   1554 2HD1 ILE A  97       3.606  29.464  10.867  1.00-10.91           H
ATOM   1555 3HD1 ILE A  97       2.530  29.989  12.179  1.00-10.91           H
ATOM   1556  N   ASN A  98       1.844  23.907  12.709  1.00  1.27           N
ATOM   1557  H   ASN A  98       1.901  23.654  11.722  1.00  1.27           H
ATOM   1558  CA  ASN A  98       2.258  22.905  13.692  1.00  1.27           C
ATOM   1559  HA  ASN A  98       2.462  23.385  14.648  1.00  1.27           H
ATOM   1560  C   ASN A  98       3.536  22.217  13.222  1.00  1.27           C
ATOM   1561  O   ASN A  98       3.830  22.218  12.030  1.00  1.27           O
ATOM   1562  CB  ASN A  98       1.132  21.884  13.873  1.00  1.27           C
ATOM   1563 1HB  ASN A  98       0.855  21.485  12.897  1.00  1.27           H
ATOM   1564 2HB  ASN A  98       1.483  21.067  14.501  1.00  1.27           H
ATOM   1565  CG  ASN A  98      -0.089  22.491  14.514  1.00  1.27           C
ATOM   1566  OD1 ASN A  98      -1.130  22.660  13.884  1.00  1.27           O
ATOM   1567  ND2 ASN A  98       0.029  22.850  15.763  1.00  1.27           N
ATOM   1568 1HD2 ASN A  98      -0.754  23.286  16.218  1.00  1.27           H
ATOM   1569 2HD2 ASN A  98       0.903  22.727  16.246  1.00  1.27           H
ATOM   1570  N   TRP A  99       4.298  21.641  14.143  1.00 10.13           N
ATOM   1571  H   TRP A  99       4.001  21.635  15.110  1.00 10.13           H
ATOM   1572  CA  TRP A  99       5.597  21.047  13.812  1.00 10.13           C
ATOM   1573  HA  TRP A  99       5.750  21.089  12.734  1.00 10.13           H
ATOM   1574  C   TRP A  99       5.761  19.592  14.229  1.00 10.13           C
ATOM   1575  O   TRP A  99       5.240  19.150  15.254  1.00 10.13           O
ATOM   1576  CB  TRP A  99       6.701  21.865  14.472  1.00 10.13           C
ATOM   1577 1HB  TRP A  99       6.470  21.995  15.529  1.00 10.13           H
ATOM   1578 2HB  TRP A  99       7.633  21.314  14.386  1.00 10.13           H
ATOM   1579  CG  TRP A  99       6.907  23.200  13.833  1.00 10.13           C
ATOM   1580  CD1 TRP A  99       6.305  24.376  14.153  1.00 10.13           C
ATOM   1581  HD1 TRP A  99       5.533  24.478  14.905  1.00 10.13           H
ATOM   1582  CD2 TRP A  99       7.868  23.525  12.813  1.00 10.13           C
ATOM   1583  NE1 TRP A  99       6.813  25.413  13.424  1.00 10.13           N
ATOM   1584  HE1 TRP A  99       6.510  26.378  13.526  1.00 10.13           H
ATOM   1585  CE2 TRP A  99       7.795  24.932  12.599  1.00 10.13           C
ATOM   1586  CE3 TRP A  99       8.866  22.789  12.142  1.00 10.13           C
ATOM   1587  HE3 TRP A  99       8.951  21.723  12.292  1.00 10.13           H
ATOM   1588  CZ2 TRP A  99       8.680  25.606  11.735  1.00 10.13           C
ATOM   1589  HZ2 TRP A  99       8.608  26.667  11.596  1.00 10.13           H
ATOM   1590  CZ3 TRP A  99       9.776  23.470  11.297  1.00 10.13           C
ATOM   1591  HZ3 TRP A  99      10.570  22.922  10.813  1.00 10.13           H
ATOM   1592  CH2 TRP A  99       9.661  24.873  11.091  1.00 10.13           C
ATOM   1593  HH2 TRP A  99      10.357  25.372  10.433  1.00 10.13           H
ATOM   1594  N   LEU A 100       6.503  18.852  13.416  1.00  9.69           N
ATOM   1595  H   LEU A 100       6.936  19.297  12.608  1.00  9.69           H
ATOM   1596  CA  LEU A 100       6.699  17.412  13.569  1.00  9.69           C
ATOM   1597  HA  LEU A 100       6.382  17.096  14.558  1.00  9.69           H
ATOM   1598  C   LEU A 100       8.154  17.015  13.339  1.00  9.69           C
ATOM   1599  O   LEU A 100       8.894  17.752  12.681  1.00  9.69           O
ATOM   1600  CB  LEU A 100       5.912  16.686  12.480  1.00  9.69           C
ATOM   1601 1HB  LEU A 100       6.397  16.950  11.543  1.00  9.69           H
ATOM   1602 2HB  LEU A 100       6.062  15.617  12.623  1.00  9.69           H
ATOM   1603  CG  LEU A 100       4.410  16.902  12.250  1.00  9.69           C
ATOM   1604  HG  LEU A 100       4.227  17.963  12.088  1.00  9.69           H
ATOM   1605  CD1 LEU A 100       4.023  16.152  10.974  1.00  9.69           C
ATOM   1606 1HD1 LEU A 100       2.949  16.247  10.804  1.00  9.69           H
ATOM   1607 2HD1 LEU A 100       4.295  15.099  11.049  1.00  9.69           H
ATOM   1608 3HD1 LEU A 100       4.540  16.591  10.121  1.00  9.69           H
ATOM   1609  CD2 LEU A 100       3.542  16.440  13.408  1.00  9.69           C
ATOM   1610 1HD2 LEU A 100       2.489  16.531  13.140  1.00  9.69           H
ATOM   1611 2HD2 LEU A 100       3.727  17.083  14.265  1.00  9.69           H
ATOM   1612 3HD2 LEU A 100       3.766  15.405  13.667  1.00  9.69           H
ATOM   1613  N   ARG A 101       8.529  15.818  13.760  1.00 -0.74           N
ATOM   1614  H   ARG A 101       7.926  15.305  14.403  1.00 -0.74           H
ATOM   1615  CA  ARG A 101       9.713  15.122  13.249  1.00 -0.74           C
ATOM   1616  HA  ARG A 101       9.931  15.474  12.243  1.00 -0.74           H
ATOM   1617  C   ARG A 101       9.369  13.651  13.194  1.00 -0.74           C
ATOM   1618  O   ARG A 101       8.868  13.122  14.173  1.00 -0.74           O
ATOM   1619  CB  ARG A 101      10.974  15.327  14.116  1.00 -0.74           C
ATOM   1620 1HB  ARG A 101      11.216  16.391  14.144  1.00 -0.74           H
ATOM   1621 2HB  ARG A 101      10.773  14.970  15.126  1.00 -0.74           H
ATOM   1622  CG  ARG A 101      12.153  14.544  13.532  1.00 -0.74           C
ATOM   1623 1HG  ARG A 101      11.917  13.486  13.588  1.00 -0.74           H
ATOM   1624 2HG  ARG A 101      12.258  14.814  12.483  1.00 -0.74           H
ATOM   1625  CD  ARG A 101      13.494  14.748  14.192  1.00 -0.74           C
ATOM   1626 1HD  ARG A 101      14.251  14.224  13.607  1.00 -0.74           H
ATOM   1627 2HD  ARG A 101      13.715  15.803  14.155  1.00 -0.74           H
ATOM   1628  NE  ARG A 101      13.596  14.312  15.588  1.00 -0.74           N
ATOM   1629  HE  ARG A 101      13.557  15.035  16.295  1.00 -0.74           H
ATOM   1630  CZ  ARG A 101      13.829  13.082  16.019  1.00 -0.74           C
ATOM   1631  NH1 ARG A 101      14.097  12.934  17.280  1.00 -0.74           N
ATOM   1632 1HH1 ARG A 101      14.161  13.745  17.876  1.00 -0.74           H
ATOM   1633 2HH1 ARG A 101      14.257  12.017  17.659  1.00 -0.74           H
ATOM   1634  NH2 ARG A 101      13.800  12.004  15.280  1.00 -0.74           N
ATOM   1635 1HH2 ARG A 101      13.578  12.064  14.291  1.00 -0.74           H
ATOM   1636 2HH2 ARG A 101      13.985  11.105  15.697  1.00 -0.74           H
ATOM   1637  N   ASP A 102       9.604  13.011  12.057  1.00  3.89           N
ATOM   1638  H   ASP A 102       9.951  13.540  11.261  1.00  3.89           H
ATOM   1639  CA  ASP A 102       9.464  11.553  11.883  1.00  3.89           C
ATOM   1640  HA  ASP A 102       9.509  11.355  10.812  1.00  3.89           H
ATOM   1641  C   ASP A 102       8.129  10.966  12.384  1.00  3.89           C
ATOM   1642  O   ASP A 102       8.072   9.867  12.944  1.00  3.89           O
ATOM   1643  CB  ASP A 102      10.666  10.824  12.513  1.00  3.89           C
ATOM   1644 1HB  ASP A 102      10.710  11.047  13.579  1.00  3.89           H
ATOM   1645 2HB  ASP A 102      10.532   9.750  12.386  1.00  3.89           H
ATOM   1646  CG  ASP A 102      11.989  11.205  11.864  1.00  3.89           C
ATOM   1647  OD1 ASP A 102      12.063  11.256  10.614  1.00  3.89           O
ATOM   1648  OD2 ASP A 102      12.986  11.436  12.577  1.00  3.89           O
ATOM   1649  N   GLY A 103       7.046  11.709  12.187  1.00  6.51           N
ATOM   1650  H   GLY A 103       7.136  12.590  11.701  1.00  6.51           H
ATOM   1651  CA  GLY A 103       5.723  11.277  12.625  1.00  6.51           C
ATOM   1652 1HA  GLY A 103       4.979  11.787  12.012  1.00  6.51           H
ATOM   1653 2HA  GLY A 103       5.630  10.208  12.438  1.00  6.51           H
ATOM   1654  C   GLY A 103       5.367  11.524  14.084  1.00  6.51           C
ATOM   1655  O   GLY A 103       4.326  11.065  14.560  1.00  6.51           O
ATOM   1656  N   VAL A 104       6.204  12.253  14.807  1.00 -5.95           N
ATOM   1657  H   VAL A 104       7.062  12.598  14.384  1.00 -5.95           H
ATOM   1658  CA  VAL A 104       5.967  12.607  16.208  1.00 -5.95           C
ATOM   1659  HA  VAL A 104       5.072  12.110  16.580  1.00 -5.95           H
ATOM   1660  C   VAL A 104       5.775  14.121  16.234  1.00 -5.95           C
ATOM   1661  O   VAL A 104       6.550  14.842  15.611  1.00 -5.95           O
ATOM   1662  CB  VAL A 104       7.193  12.209  17.091  1.00 -5.95           C
ATOM   1663  HB  VAL A 104       8.064  12.759  16.739  1.00 -5.95           H
ATOM   1664  CG1 VAL A 104       6.967  12.555  18.569  1.00 -5.95           C
ATOM   1665 1HG1 VAL A 104       7.836  12.249  19.153  1.00 -5.95           H
ATOM   1666 2HG1 VAL A 104       6.071  12.059  18.944  1.00 -5.95           H
ATOM   1667 3HG1 VAL A 104       6.854  13.633  18.682  1.00 -5.95           H
ATOM   1668  CG2 VAL A 104       7.499  10.709  16.960  1.00 -5.95           C
ATOM   1669 1HG2 VAL A 104       8.347  10.450  17.594  1.00 -5.95           H
ATOM   1670 2HG2 VAL A 104       7.770  10.473  15.929  1.00 -5.95           H
ATOM   1671 3HG2 VAL A 104       6.632  10.115  17.247  1.00 -5.95           H
ATOM   1672  N   GLN A 105       4.750  14.622  16.912  1.00 19.43           N
ATOM   1673  H   GLN A 105       4.103  14.013  17.385  1.00 19.43           H
ATOM   1674  CA  GLN A 105       4.577  16.070  17.025  1.00 19.43           C
ATOM   1675  HA  GLN A 105       4.700  16.520  16.043  1.00 19.43           H
ATOM   1676  C   GLN A 105       5.656  16.609  17.962  1.00 19.43           C
ATOM   1677  O   GLN A 105       5.926  16.020  19.011  1.00 19.43           O
ATOM   1678  CB  GLN A 105       3.195  16.442  17.579  1.00 19.43           C
ATOM   1679 1HB  GLN A 105       2.433  15.840  17.082  1.00 19.43           H
ATOM   1680 2HB  GLN A 105       3.178  16.211  18.644  1.00 19.43           H
ATOM   1681  CG  GLN A 105       2.845  17.922  17.379  1.00 19.43           C
ATOM   1682 1HG  GLN A 105       3.753  18.512  17.439  1.00 19.43           H
ATOM   1683 2HG  GLN A 105       2.420  18.064  16.387  1.00 19.43           H
ATOM   1684  CD  GLN A 105       1.893  18.462  18.418  1.00 19.43           C
ATOM   1685  OE1 GLN A 105       0.717  18.119  18.455  1.00 19.43           O
ATOM   1686  NE2 GLN A 105       2.387  19.324  19.268  1.00 19.43           N
ATOM   1687 1HE2 GLN A 105       1.788  19.751  19.956  1.00 19.43           H
ATOM   1688 2HE2 GLN A 105       3.375  19.551  19.237  1.00 19.43           H
ATOM   1689  N   LEU A 106       6.254  17.734  17.606  1.00  2.34           N
ATOM   1690  H   LEU A 106       5.984  18.194  16.741  1.00  2.34           H
ATOM   1691  CA  LEU A 106       7.214  18.399  18.477  1.00  2.34           C
ATOM   1692  HA  LEU A 106       7.789  17.661  19.034  1.00  2.34           H
ATOM   1693  C   LEU A 106       6.408  19.234  19.464  1.00  2.34           C
ATOM   1694  O   LEU A 106       5.318  19.702  19.128  1.00  2.34           O
ATOM   1695  CB  LEU A 106       8.157  19.268  17.639  1.00  2.34           C
ATOM   1696 1HB  LEU A 106       7.554  19.961  17.052  1.00  2.34           H
ATOM   1697 2HB  LEU A 106       8.780  19.852  18.310  1.00  2.34           H
ATOM   1698  CG  LEU A 106       9.070  18.478  16.685  1.00  2.34           C
ATOM   1699  HG  LEU A 106       8.445  17.867  16.038  1.00  2.34           H
ATOM   1700  CD1 LEU A 106       9.854  19.429  15.804  1.00  2.34           C
ATOM   1701 1HD1 LEU A 106      10.441  18.851  15.093  1.00  2.34           H
ATOM   1702 2HD1 LEU A 106      10.518  20.052  16.405  1.00  2.34           H
ATOM   1703 3HD1 LEU A 106       9.171  20.061  15.243  1.00  2.34           H
ATOM   1704  CD2 LEU A 106      10.053  17.547  17.410  1.00  2.34           C
ATOM   1705 1HD2 LEU A 106      10.692  17.050  16.680  1.00  2.34           H
ATOM   1706 2HD2 LEU A 106       9.504  16.782  17.958  1.00  2.34           H
ATOM   1707 3HD2 LEU A 106      10.676  18.115  18.100  1.00  2.34           H
ATOM   1708  N   ALA A 107       6.925  19.407  20.672  1.00  9.17           N
ATOM   1709  H   ALA A 107       7.833  19.033  20.898  1.00  9.17           H
ATOM   1710  CA  ALA A 107       6.232  20.149  21.719  1.00  9.17           C
ATOM   1711  HA  ALA A 107       5.507  20.830  21.272  1.00  9.17           H
ATOM   1712  C   ALA A 107       7.264  20.970  22.486  1.00  9.17           C
ATOM   1713  O   ALA A 107       8.421  20.557  22.601  1.00  9.17           O
ATOM   1714  CB  ALA A 107       5.505  19.179  22.643  1.00  9.17           C
ATOM   1715 1HB  ALA A 107       4.781  18.598  22.071  1.00  9.17           H
ATOM   1716 2HB  ALA A 107       4.978  19.742  23.411  1.00  9.17           H
ATOM   1717 3HB  ALA A 107       6.220  18.504  23.116  1.00  9.17           H
ATOM   1718  N   GLU A 108       6.858  22.123  22.994  1.00  5.66           N
ATOM   1719  H   GLU A 108       5.889  22.411  22.878  1.00  5.66           H
ATOM   1720  CA  GLU A 108       7.775  22.992  23.725  1.00  5.66           C
ATOM   1721  HA  GLU A 108       8.704  23.053  23.163  1.00  5.66           H
ATOM   1722  C   GLU A 108       8.082  22.382  25.090  1.00  5.66           C
ATOM   1723  O   GLU A 108       7.174  21.942  25.809  1.00  5.66           O
ATOM   1724  CB  GLU A 108       7.196  24.400  23.838  1.00  5.66           C
ATOM   1725 1HB  GLU A 108       6.948  24.725  22.829  1.00  5.66           H
ATOM   1726 2HB  GLU A 108       6.280  24.379  24.428  1.00  5.66           H
ATOM   1727  CG  GLU A 108       8.167  25.398  24.455  1.00  5.66           C
ATOM   1728 1HG  GLU A 108       8.101  25.333  25.542  1.00  5.66           H
ATOM   1729 2HG  GLU A 108       9.179  25.130  24.157  1.00  5.66           H
ATOM   1730  CD  GLU A 108       7.904  26.825  24.010  1.00  5.66           C
ATOM   1731  OE1 GLU A 108       7.863  27.063  22.783  1.00  5.66           O
ATOM   1732  OE2 GLU A 108       7.757  27.729  24.866  1.00  5.66           O
ATOM   1733  N   SER A 109       9.370  22.256  25.376  1.00 25.72           N
ATOM   1734  H   SER A 109      10.065  22.691  24.766  1.00 25.72           H
ATOM   1735  CA  SER A 109       9.895  21.471  26.485  1.00 25.72           C
ATOM   1736  HA  SER A 109       9.333  21.645  27.403  1.00 25.72           H
ATOM   1737  C   SER A 109      11.333  21.957  26.657  1.00 25.72           C
ATOM   1738  O   SER A 109      11.714  22.936  26.028  1.00 25.72           O
ATOM   1739  CB  SER A 109       9.831  19.993  26.100  1.00 25.72           C
ATOM   1740 1HB  SER A 109      10.429  19.397  26.789  1.00 25.72           H
ATOM   1741 2HB  SER A 109       8.795  19.660  26.158  1.00 25.72           H
ATOM   1742  OG  SER A 109      10.280  19.812  24.766  1.00 25.72           O
ATOM   1743  HG  SER A 109       9.638  20.232  24.172  1.00 25.72           H
ATOM   1744  N   ASN A 110      12.133  21.289  27.480  1.00 13.22           N
ATOM   1745  H   ASN A 110      11.792  20.459  27.937  1.00 13.22           H
ATOM   1746  CA  ASN A 110      13.482  21.759  27.812  1.00 13.22           C
ATOM   1747  HA  ASN A 110      13.376  22.666  28.410  1.00 13.22           H
ATOM   1748  C   ASN A 110      14.418  22.123  26.657  1.00 13.22           C
ATOM   1749  O   ASN A 110      15.154  23.106  26.755  1.00 13.22           O
ATOM   1750  CB  ASN A 110      14.177  20.699  28.667  1.00 13.22           C
ATOM   1751 1HB  ASN A 110      13.557  20.470  29.530  1.00 13.22           H
ATOM   1752 2HB  ASN A 110      14.313  19.793  28.079  1.00 13.22           H
ATOM   1753  CG  ASN A 110      15.534  21.147  29.144  1.00 13.22           C
ATOM   1754  OD1 ASN A 110      16.547  20.722  28.617  1.00 13.22           O
ATOM   1755  ND2 ASN A 110      15.572  21.966  30.152  1.00 13.22           N
ATOM   1756 1HD2 ASN A 110      16.469  22.274  30.490  1.00 13.22           H
ATOM   1757 2HD2 ASN A 110      14.713  22.265  30.593  1.00 13.22           H
ATOM   1758  N   ARG A 111      14.396  21.360  25.570  1.00 -4.17           N
ATOM   1759  H   ARG A 111      13.759  20.578  25.528  1.00 -4.17           H
ATOM   1760  CA  ARG A 111      15.273  21.644  24.428  1.00 -4.17           C
ATOM   1761  HA  ARG A 111      15.925  22.479  24.682  1.00 -4.17           H
ATOM   1762  C   ARG A 111      14.506  22.058  23.189  1.00 -4.17           C
ATOM   1763  O   ARG A 111      14.904  22.982  22.489  1.00 -4.17           O
ATOM   1764  CB  ARG A 111      16.162  20.441  24.108  1.00 -4.17           C
ATOM   1765 1HB  ARG A 111      15.541  19.593  23.818  1.00 -4.17           H
ATOM   1766 2HB  ARG A 111      16.788  20.710  23.263  1.00 -4.17           H
ATOM   1767  CG  ARG A 111      17.059  20.026  25.271  1.00 -4.17           C
ATOM   1768 1HG  ARG A 111      17.449  20.928  25.745  1.00 -4.17           H
ATOM   1769 2HG  ARG A 111      16.466  19.479  26.003  1.00 -4.17           H
ATOM   1770  CD  ARG A 111      18.249  19.171  24.844  1.00 -4.17           C
ATOM   1771 1HD  ARG A 111      18.857  19.747  24.149  1.00 -4.17           H
ATOM   1772 2HD  ARG A 111      18.854  18.977  25.728  1.00 -4.17           H
ATOM   1773  NE  ARG A 111      17.888  17.884  24.223  1.00 -4.17           N
ATOM   1774  HE  ARG A 111      17.582  17.154  24.845  1.00 -4.17           H
ATOM   1775  CZ  ARG A 111      17.957  17.590  22.929  1.00 -4.17           C
ATOM   1776  NH1 ARG A 111      17.579  16.415  22.517  1.00 -4.17           N
ATOM   1777 1HH1 ARG A 111      17.308  15.696  23.171  1.00 -4.17           H
ATOM   1778 2HH1 ARG A 111      17.584  16.229  21.520  1.00 -4.17           H
ATOM   1779  NH2 ARG A 111      18.412  18.397  22.015  1.00 -4.17           N
ATOM   1780 1HH2 ARG A 111      18.740  19.326  22.260  1.00 -4.17           H
ATOM   1781 2HH2 ARG A 111      18.480  18.065  21.060  1.00 -4.17           H
ATOM   1782  N   THR A 112      13.416  21.375  22.901  1.00  3.36           N
ATOM   1783  H   THR A 112      13.128  20.613  23.496  1.00  3.36           H
ATOM   1784  CA  THR A 112      12.599  21.710  21.745  1.00  3.36           C
ATOM   1785  HA  THR A 112      13.253  21.960  20.914  1.00  3.36           H
ATOM   1786  C   THR A 112      11.758  22.918  22.124  1.00  3.36           C
ATOM   1787  O   THR A 112      11.085  22.895  23.146  1.00  3.36           O
ATOM   1788  CB  THR A 112      11.690  20.532  21.347  1.00  3.36           C
ATOM   1789  HB  THR A 112      10.954  20.365  22.133  1.00  3.36           H
ATOM   1790  OG1 THR A 112      12.490  19.352  21.214  1.00  3.36           O
ATOM   1791  HG1 THR A 112      12.972  19.417  20.386  1.00  3.36           H
ATOM   1792  CG2 THR A 112      10.985  20.763  20.028  1.00  3.36           C
ATOM   1793 1HG2 THR A 112      10.476  19.848  19.738  1.00  3.36           H
ATOM   1794 2HG2 THR A 112      11.705  21.043  19.256  1.00  3.36           H
ATOM   1795 3HG2 THR A 112      10.247  21.559  20.140  1.00  3.36           H
ATOM   1796  N   ARG A 113      11.800  23.973  21.327  1.00 -4.37           N
ATOM   1797  H   ARG A 113      12.361  23.931  20.477  1.00 -4.37           H
ATOM   1798  CA  ARG A 113      11.071  25.210  21.612  1.00 -4.37           C
ATOM   1799  HA  ARG A 113      10.348  25.063  22.410  1.00 -4.37           H
ATOM   1800  C   ARG A 113      10.338  25.537  20.327  1.00 -4.37           C
ATOM   1801  O   ARG A 113      10.841  25.206  19.259  1.00 -4.37           O
ATOM   1802  CB  ARG A 113      12.076  26.290  22.027  1.00 -4.37           C
ATOM   1803 1HB  ARG A 113      12.534  25.975  22.965  1.00 -4.37           H
ATOM   1804 2HB  ARG A 113      12.860  26.346  21.277  1.00 -4.37           H
ATOM   1805  CG  ARG A 113      11.512  27.689  22.211  1.00 -4.37           C
ATOM   1806 1HG  ARG A 113      11.260  28.100  21.233  1.00 -4.37           H
ATOM   1807 2HG  ARG A 113      10.618  27.650  22.833  1.00 -4.37           H
ATOM   1808  CD  ARG A 113      12.547  28.573  22.889  1.00 -4.37           C
ATOM   1809 1HD  ARG A 113      12.704  28.206  23.905  1.00 -4.37           H
ATOM   1810 2HD  ARG A 113      13.492  28.502  22.350  1.00 -4.37           H
ATOM   1811  NE  ARG A 113      12.119  29.978  22.940  1.00 -4.37           N
ATOM   1812  HE  ARG A 113      11.493  30.233  23.685  1.00 -4.37           H
ATOM   1813  CZ  ARG A 113      12.498  30.946  22.114  1.00 -4.37           C
ATOM   1814  NH1 ARG A 113      12.011  32.137  22.291  1.00 -4.37           N
ATOM   1815 1HH1 ARG A 113      11.310  32.297  22.998  1.00 -4.37           H
ATOM   1816 2HH1 ARG A 113      12.348  32.897  21.722  1.00 -4.37           H
ATOM   1817  NH2 ARG A 113      13.347  30.802  21.131  1.00 -4.37           N
ATOM   1818 1HH2 ARG A 113      13.767  29.896  20.939  1.00 -4.37           H
ATOM   1819 2HH2 ARG A 113      13.600  31.599  20.569  1.00 -4.37           H
ATOM   1820  N   ILE A 114       9.147  26.111  20.407  1.00 18.17           N
ATOM   1821  H   ILE A 114       8.760  26.373  21.313  1.00 18.17           H
ATOM   1822  CA  ILE A 114       8.357  26.399  19.213  1.00 18.17           C
ATOM   1823  HA  ILE A 114       8.968  26.212  18.331  1.00 18.17           H
ATOM   1824  C   ILE A 114       7.995  27.878  19.249  1.00 18.17           C
ATOM   1825  O   ILE A 114       7.023  28.285  19.882  1.00 18.17           O
ATOM   1826  CB  ILE A 114       7.067  25.520  19.095  1.00 18.17           C
ATOM   1827  HB  ILE A 114       6.344  25.849  19.840  1.00 18.17           H
ATOM   1828  CG1 ILE A 114       7.385  24.041  19.403  1.00 18.17           C
ATOM   1829 1HG1 ILE A 114       8.172  23.704  18.737  1.00 18.17           H
ATOM   1830 2HG1 ILE A 114       7.764  23.969  20.422  1.00 18.17           H
ATOM   1831  CG2 ILE A 114       6.446  25.714  17.681  1.00 18.17           C
ATOM   1832 1HG2 ILE A 114       5.529  25.136  17.582  1.00 18.17           H
ATOM   1833 2HG2 ILE A 114       7.151  25.405  16.907  1.00 18.17           H
ATOM   1834 3HG2 ILE A 114       6.192  26.760  17.528  1.00 18.17           H
ATOM   1835  CD1 ILE A 114       6.218  23.070  19.283  1.00 18.17           C
ATOM   1836 1HD1 ILE A 114       6.550  22.086  19.598  1.00 18.17           H
ATOM   1837 2HD1 ILE A 114       5.880  23.003  18.249  1.00 18.17           H
ATOM   1838 3HD1 ILE A 114       5.395  23.392  19.922  1.00 18.17           H
ATOM   1839  N   THR A 115       8.761  28.712  18.567  1.00 32.25           N
ATOM   1840  H   THR A 115       9.575  28.384  18.059  1.00 32.25           H
ATOM   1841  CA  THR A 115       8.453  30.137  18.511  1.00 32.25           C
ATOM   1842  HA  THR A 115       8.267  30.504  19.518  1.00 32.25           H
ATOM   1843  C   THR A 115       7.187  30.374  17.683  1.00 32.25           C
ATOM   1844  O   THR A 115       6.488  31.370  17.859  1.00 32.25           O
ATOM   1845  CB  THR A 115       9.667  30.876  17.940  1.00 32.25           C
ATOM   1846  HB  THR A 115       9.376  31.474  17.077  1.00 32.25           H
ATOM   1847  OG1 THR A 115      10.644  29.899  17.564  1.00 32.25           O
ATOM   1848  HG1 THR A 115      11.314  30.352  17.038  1.00 32.25           H
ATOM   1849  CG2 THR A 115      10.323  31.745  18.988  1.00 32.25           C
ATOM   1850 1HG2 THR A 115      11.209  32.214  18.561  1.00 32.25           H
ATOM   1851 2HG2 THR A 115      10.617  31.135  19.842  1.00 32.25           H
ATOM   1852 3HG2 THR A 115       9.630  32.521  19.313  1.00 32.25           H
ATOM   1853  N   GLY A 116       6.827  29.409  16.844  1.00 40.01           N
ATOM   1854  H   GLY A 116       7.463  28.632  16.683  1.00 40.01           H
ATOM   1855  CA  GLY A 116       5.517  29.384  16.202  1.00 40.01           C
ATOM   1856 1HA  GLY A 116       4.882  28.665  16.720  1.00 40.01           H
ATOM   1857 2HA  GLY A 116       5.050  30.365  16.259  1.00 40.01           H
ATOM   1858  C   GLY A 116       5.613  28.987  14.747  1.00 40.01           C
ATOM   1859  O   GLY A 116       5.376  27.841  14.374  1.00 40.01           O
ATOM   1860  N   GLU A 117       6.065  29.922  13.927  1.00 14.60           N
ATOM   1861  H   GLU A 117       6.236  30.858  14.281  1.00 14.60           H
ATOM   1862  CA  GLU A 117       6.360  29.649  12.518  1.00 14.60           C
ATOM   1863  HA  GLU A 117       5.723  28.844  12.159  1.00 14.60           H
ATOM   1864  C   GLU A 117       7.808  29.202  12.408  1.00 14.60           C
ATOM   1865  O   GLU A 117       8.353  29.002  11.330  1.00 14.60           O
ATOM   1866  CB  GLU A 117       6.103  30.894  11.672  1.00 14.60           C
ATOM   1867 1HB  GLU A 117       6.213  30.639  10.619  1.00 14.60           H
ATOM   1868 2HB  GLU A 117       5.070  31.187  11.846  1.00 14.60           H
ATOM   1869  CG  GLU A 117       6.995  32.081  11.986  1.00 14.60           C
ATOM   1870 1HG  GLU A 117       7.156  32.136  13.060  1.00 14.60           H
ATOM   1871 2HG  GLU A 117       7.963  31.951  11.499  1.00 14.60           H
ATOM   1872  CD  GLU A 117       6.366  33.382  11.540  1.00 14.60           C
ATOM   1873  OE1 GLU A 117       7.011  34.133  10.782  1.00 14.60           O
ATOM   1874  OE2 GLU A 117       5.236  33.703  11.986  1.00 14.60           O
ATOM   1875  N   GLU A 118       8.408  29.040  13.573  1.00 -0.48           N
ATOM   1876  H   GLU A 118       7.883  29.214  14.413  1.00 -0.48           H
ATOM   1877  CA  GLU A 118       9.777  28.596  13.749  1.00 -0.48           C
ATOM   1878  HA  GLU A 118      10.211  28.254  12.813  1.00 -0.48           H
ATOM   1879  C   GLU A 118       9.733  27.466  14.766  1.00 -0.48           C
ATOM   1880  O   GLU A 118       8.854  27.461  15.644  1.00 -0.48           O
ATOM   1881  CB  GLU A 118      10.605  29.725  14.353  1.00 -0.48           C
ATOM   1882 1HB  GLU A 118      10.061  30.070  15.224  1.00 -0.48           H
ATOM   1883 2HB  GLU A 118      11.569  29.324  14.670  1.00 -0.48           H
ATOM   1884  CG  GLU A 118      10.849  30.919  13.468  1.00 -0.48           C
ATOM   1885 1HG  GLU A 118      11.442  30.603  12.612  1.00 -0.48           H
ATOM   1886 2HG  GLU A 118       9.892  31.304  13.114  1.00 -0.48           H
ATOM   1887  CD  GLU A 118      11.579  32.033  14.198  1.00 -0.48           C
ATOM   1888  OE1 GLU A 118      11.890  31.904  15.405  1.00 -0.48           O
ATOM   1889  OE2 GLU A 118      11.848  33.079  13.563  1.00 -0.48           O
ATOM   1890  N   VAL A 119      10.702  26.568  14.687  1.00  6.55           N
ATOM   1891  H   VAL A 119      11.384  26.632  13.935  1.00  6.55           H
ATOM   1892  CA  VAL A 119      10.909  25.543  15.704  1.00  6.55           C
ATOM   1893  HA  VAL A 119      10.386  25.834  16.613  1.00  6.55           H
ATOM   1894  C   VAL A 119      12.400  25.558  15.975  1.00  6.55           C
ATOM   1895  O   VAL A 119      13.198  25.928  15.108  1.00  6.55           O
ATOM   1896  CB  VAL A 119      10.396  24.138  15.263  1.00  6.55           C
ATOM   1897  HB  VAL A 119       9.620  24.309  14.531  1.00  6.55           H
ATOM   1898  CG1 VAL A 119      11.470  23.254  14.615  1.00  6.55           C
ATOM   1899 1HG1 VAL A 119      11.003  22.362  14.198  1.00  6.55           H
ATOM   1900 2HG1 VAL A 119      12.222  22.959  15.347  1.00  6.55           H
ATOM   1901 3HG1 VAL A 119      11.946  23.804  13.810  1.00  6.55           H
ATOM   1902  CG2 VAL A 119       9.761  23.401  16.427  1.00  6.55           C
ATOM   1903 1HG2 VAL A 119       9.376  22.440  16.091  1.00  6.55           H
ATOM   1904 2HG2 VAL A 119       8.930  23.993  16.797  1.00  6.55           H
ATOM   1905 3HG2 VAL A 119      10.486  23.247  17.228  1.00  6.55           H
ATOM   1906  N   GLU A 120      12.765  25.170  17.181  1.00-17.96           N
ATOM   1907  H   GLU A 120      12.058  24.910  17.865  1.00-17.96           H
ATOM   1908  CA  GLU A 120      14.148  25.112  17.601  1.00-17.96           C
ATOM   1909  HA  GLU A 120      14.810  25.171  16.743  1.00-17.96           H
ATOM   1910  C   GLU A 120      14.383  23.819  18.349  1.00-17.96           C
ATOM   1911  O   GLU A 120      13.471  23.310  19.004  1.00-17.96           O
ATOM   1912  CB  GLU A 120      14.440  26.250  18.569  1.00-17.96           C
ATOM   1913 1HB  GLU A 120      13.707  26.206  19.368  1.00-17.96           H
ATOM   1914 2HB  GLU A 120      15.426  26.084  18.995  1.00-17.96           H
ATOM   1915  CG  GLU A 120      14.405  27.624  17.948  1.00-17.96           C
ATOM   1916 1HG  GLU A 120      15.102  27.636  17.112  1.00-17.96           H
ATOM   1917 2HG  GLU A 120      13.400  27.833  17.578  1.00-17.96           H
ATOM   1918  CD  GLU A 120      14.806  28.700  18.934  1.00-17.96           C
ATOM   1919  OE1 GLU A 120      14.721  28.485  20.165  1.00-17.96           O
ATOM   1920  OE2 GLU A 120      15.232  29.785  18.489  1.00-17.96           O
ATOM   1921  N   VAL A 121      15.611  23.329  18.298  1.00  2.14           N
ATOM   1922  H   VAL A 121      16.290  23.763  17.674  1.00  2.14           H
ATOM   1923  CA  VAL A 121      16.077  22.264  19.182  1.00  2.14           C
ATOM   1924  HA  VAL A 121      15.376  22.155  20.007  1.00  2.14           H
ATOM   1925  C   VAL A 121      17.405  22.770  19.732  1.00  2.14           C
ATOM   1926  O   VAL A 121      18.388  22.920  19.013  1.00  2.14           O
ATOM   1927  CB  VAL A 121      16.223  20.889  18.474  1.00  2.14           C
ATOM   1928  HB  VAL A 121      16.941  20.978  17.664  1.00  2.14           H
ATOM   1929  CG1 VAL A 121      16.726  19.831  19.451  1.00  2.14           C
ATOM   1930 1HG1 VAL A 121      16.811  18.872  18.942  1.00  2.14           H
ATOM   1931 2HG1 VAL A 121      16.044  19.734  20.296  1.00  2.14           H
ATOM   1932 3HG1 VAL A 121      17.716  20.111  19.815  1.00  2.14           H
ATOM   1933  CG2 VAL A 121      14.875  20.434  17.886  1.00  2.14           C
ATOM   1934 1HG2 VAL A 121      14.983  19.449  17.436  1.00  2.14           H
ATOM   1935 2HG2 VAL A 121      14.555  21.135  17.115  1.00  2.14           H
ATOM   1936 3HG2 VAL A 121      14.118  20.398  18.668  1.00  2.14           H
ATOM   1937  N   GLN A 122      17.395  23.123  21.003  1.00 -4.12           N
ATOM   1938  H   GLN A 122      16.534  23.038  21.532  1.00 -4.12           H
ATOM   1939  CA  GLN A 122      18.581  23.617  21.693  1.00 -4.12           C
ATOM   1940  HA  GLN A 122      19.122  24.327  21.068  1.00 -4.12           H
ATOM   1941  C   GLN A 122      19.464  22.414  22.014  1.00 -4.12           C
ATOM   1942  O   GLN A 122      18.926  21.327  22.220  1.00 -4.12           O
ATOM   1943  CB  GLN A 122      18.127  24.290  22.989  1.00 -4.12           C
ATOM   1944 1HB  GLN A 122      17.613  23.541  23.590  1.00 -4.12           H
ATOM   1945 2HB  GLN A 122      19.001  24.632  23.544  1.00 -4.12           H
ATOM   1946  CG  GLN A 122      17.172  25.470  22.778  1.00 -4.12           C
ATOM   1947 1HG  GLN A 122      17.716  26.305  22.339  1.00 -4.12           H
ATOM   1948 2HG  GLN A 122      16.372  25.184  22.099  1.00 -4.12           H
ATOM   1949  CD  GLN A 122      16.537  25.915  24.069  1.00 -4.12           C
ATOM   1950  OE1 GLN A 122      17.160  26.581  24.883  1.00 -4.12           O
ATOM   1951  NE2 GLN A 122      15.309  25.529  24.286  1.00 -4.12           N
ATOM   1952 1HE2 GLN A 122      14.862  25.788  25.149  1.00 -4.12           H
ATOM   1953 2HE2 GLN A 122      14.835  24.958  23.604  1.00 -4.12           H
ATOM   1954  N   ASP A 123      20.779  22.604  22.072  1.00  7.49           N
ATOM   1955  H   ASP A 123      21.157  23.510  21.838  1.00  7.49           H
ATOM   1956  CA  ASP A 123      21.734  21.544  22.442  1.00  7.49           C
ATOM   1957  HA  ASP A 123      22.741  21.906  22.237  1.00  7.49           H
ATOM   1958  C   ASP A 123      21.517  20.273  21.618  1.00  7.49           C
ATOM   1959  O   ASP A 123      21.320  19.183  22.155  1.00  7.49           O
ATOM   1960  CB  ASP A 123      21.659  21.225  23.943  1.00  7.49           C
ATOM   1961 1HB  ASP A 123      21.733  22.154  24.507  1.00  7.49           H
ATOM   1962 2HB  ASP A 123      20.699  20.767  24.167  1.00  7.49           H
ATOM   1963  CG  ASP A 123      22.761  20.279  24.395  1.00  7.49           C
ATOM   1964  OD1 ASP A 123      23.900  20.360  23.889  1.00  7.49           O
ATOM   1965  OD2 ASP A 123      22.517  19.444  25.302  1.00  7.49           O
ATOM   1966  N   SER A 124      21.458  20.428  20.302  1.00  2.35           N
ATOM   1967  H   SER A 124      21.641  21.339  19.894  1.00  2.35           H
ATOM   1968  CA  SER A 124      21.113  19.310  19.424  1.00  2.35           C
ATOM   1969  HA  SER A 124      20.111  18.965  19.678  1.00  2.35           H
ATOM   1970  C   SER A 124      22.090  18.149  19.588  1.00  2.35           C
ATOM   1971  O   SER A 124      23.291  18.368  19.698  1.00  2.35           O
ATOM   1972  CB  SER A 124      21.137  19.761  17.964  1.00  2.35           C
ATOM   1973 1HB  SER A 124      22.162  20.008  17.684  1.00  2.35           H
ATOM   1974 2HB  SER A 124      20.782  18.946  17.334  1.00  2.35           H
ATOM   1975  OG  SER A 124      20.319  20.901  17.764  1.00  2.35           O
ATOM   1976  HG  SER A 124      20.769  21.671  18.137  1.00  2.35           H
ATOM   1977  N   VAL A 125      21.605  16.917  19.579  1.00-10.44           N
ATOM   1978  H   VAL A 125      20.600  16.779  19.493  1.00-10.44           H
ATOM   1979  CA  VAL A 125      22.466  15.734  19.700  1.00-10.44           C
ATOM   1980  HA  VAL A 125      23.512  16.035  19.699  1.00-10.44           H
ATOM   1981  C   VAL A 125      22.215  14.881  18.459  1.00-10.44           C
ATOM   1982  O   VAL A 125      21.190  15.078  17.808  1.00-10.44           O
ATOM   1983  CB  VAL A 125      22.183  14.961  21.030  1.00-10.44           C
ATOM   1984  HB  VAL A 125      22.802  14.066  21.046  1.00-10.44           H
ATOM   1985  CG1 VAL A 125      22.568  15.820  22.238  1.00-10.44           C
ATOM   1986 1HG1 VAL A 125      22.470  15.239  23.154  1.00-10.44           H
ATOM   1987 2HG1 VAL A 125      21.929  16.702  22.303  1.00-10.44           H
ATOM   1988 3HG1 VAL A 125      23.605  16.146  22.146  1.00-10.44           H
ATOM   1989  CG2 VAL A 125      20.716  14.531  21.154  1.00-10.44           C
ATOM   1990 1HG2 VAL A 125      20.608  13.849  21.997  1.00-10.44           H
ATOM   1991 2HG2 VAL A 125      20.387  14.027  20.249  1.00-10.44           H
ATOM   1992 3HG2 VAL A 125      20.082  15.402  21.323  1.00-10.44           H
ATOM   1993  N   PRO A 126      23.109  13.934  18.101  1.00-10.88           N
ATOM   1994  CA  PRO A 126      22.824  13.140  16.891  1.00-10.88           C
ATOM   1995  HA  PRO A 126      22.877  13.779  16.017  1.00-10.88           H
ATOM   1996  C   PRO A 126      21.475  12.416  16.869  1.00-10.88           C
ATOM   1997  O   PRO A 126      20.882  12.243  15.807  1.00-10.88           O
ATOM   1998  CB  PRO A 126      23.992  12.150  16.839  1.00-10.88           C
ATOM   1999 1HB  PRO A 126      23.727  11.221  17.343  1.00-10.88           H
ATOM   2000 2HB  PRO A 126      24.283  11.953  15.807  1.00-10.88           H
ATOM   2001  CG  PRO A 126      25.085  12.846  17.561  1.00-10.88           C
ATOM   2002 1HG  PRO A 126      25.830  12.138  17.923  1.00-10.88           H
ATOM   2003 2HG  PRO A 126      25.546  13.589  16.908  1.00-10.88           H
ATOM   2004  CD  PRO A 126      24.392  13.523  18.702  1.00-10.88           C
ATOM   2005 1HD  PRO A 126      24.221  12.820  19.520  1.00-10.88           H
ATOM   2006 2HD  PRO A 126      24.968  14.384  19.042  1.00-10.88           H
ATOM   2007  N   ALA A 127      20.929  12.072  18.028  1.00 -3.42           N
ATOM   2008  H   ALA A 127      21.466  12.190  18.875  1.00 -3.42           H
ATOM   2009  CA  ALA A 127      19.583  11.509  18.130  1.00 -3.42           C
ATOM   2010  HA  ALA A 127      19.550  10.610  17.514  1.00 -3.42           H
ATOM   2011  C   ALA A 127      18.455  12.428  17.630  1.00 -3.42           C
ATOM   2012  O   ALA A 127      17.358  11.949  17.353  1.00 -3.42           O
ATOM   2013  CB  ALA A 127      19.315  11.091  19.582  1.00 -3.42           C
ATOM   2014 1HB  ALA A 127      20.089  10.402  19.921  1.00 -3.42           H
ATOM   2015 2HB  ALA A 127      18.350  10.584  19.642  1.00 -3.42           H
ATOM   2016 3HB  ALA A 127      19.295  11.966  20.232  1.00 -3.42           H
ATOM   2017  N   ASP A 128      18.703  13.724  17.499  1.00-22.71           N
ATOM   2018  H   ASP A 128      19.627  14.088  17.722  1.00-22.71           H
ATOM   2019  CA  ASP A 128      17.701  14.674  17.004  1.00-22.71           C
ATOM   2020  HA  ASP A 128      16.713  14.372  17.349  1.00-22.71           H
ATOM   2021  C   ASP A 128      17.678  14.733  15.483  1.00-22.71           C
ATOM   2022  O   ASP A 128      16.875  15.452  14.894  1.00-22.71           O
ATOM   2023  CB  ASP A 128      17.993  16.088  17.515  1.00-22.71           C
ATOM   2024 1HB  ASP A 128      19.023  16.350  17.283  1.00-22.71           H
ATOM   2025 2HB  ASP A 128      17.341  16.796  17.009  1.00-22.71           H
ATOM   2026  CG  ASP A 128      17.764  16.227  18.996  1.00-22.71           C
ATOM   2027  OD1 ASP A 128      16.682  15.839  19.494  1.00-22.71           O
ATOM   2028  OD2 ASP A 128      18.660  16.745  19.686  1.00-22.71           O
ATOM   2029  N   SER A 129      18.568  13.998  14.836  1.00-11.73           N
ATOM   2030  H   SER A 129      19.230  13.433  15.350  1.00-11.73           H
ATOM   2031  CA  SER A 129      18.597  13.972  13.378  1.00-11.73           C
ATOM   2032  HA  SER A 129      18.619  14.994  13.002  1.00-11.73           H
ATOM   2033  C   SER A 129      17.354  13.262  12.849  1.00-11.73           C
ATOM   2034  O   SER A 129      16.835  12.338  13.486  1.00-11.73           O
ATOM   2035  CB  SER A 129      19.836  13.226  12.894  1.00-11.73           C
ATOM   2036 1HB  SER A 129      19.743  12.173  13.161  1.00-11.73           H
ATOM   2037 2HB  SER A 129      19.909  13.315  11.810  1.00-11.73           H
ATOM   2038  OG  SER A 129      21.003  13.748  13.496  1.00-11.73           O
ATOM   2039  HG  SER A 129      21.228  13.185  14.250  1.00-11.73           H
ATOM   2040  N   GLY A 130      16.868  13.659  11.685  1.00 -1.72           N
ATOM   2041  H   GLY A 130      17.327  14.398  11.159  1.00 -1.72           H
ATOM   2042  CA  GLY A 130      15.662  13.049  11.151  1.00 -1.72           C
ATOM   2043 1HA  GLY A 130      15.919  12.121  10.641  1.00 -1.72           H
ATOM   2044 2HA  GLY A 130      14.981  12.819  11.970  1.00 -1.72           H
ATOM   2045  C   GLY A 130      14.948  13.959  10.183  1.00 -1.72           C
ATOM   2046  O   GLY A 130      15.504  14.980   9.757  1.00 -1.72           O
ATOM   2047  N   LEU A 131      13.734  13.587   9.804  1.00 -1.44           N
ATOM   2048  H   LEU A 131      13.320  12.735  10.178  1.00 -1.44           H
ATOM   2049  CA  LEU A 131      12.950  14.382   8.867  1.00 -1.44           C
ATOM   2050  HA  LEU A 131      13.618  15.056   8.333  1.00 -1.44           H
ATOM   2051  C   LEU A 131      11.943  15.221   9.638  1.00 -1.44           C
ATOM   2052  O   LEU A 131      10.884  14.742  10.064  1.00 -1.44           O
ATOM   2053  CB  LEU A 131      12.254  13.480   7.844  1.00 -1.44           C
ATOM   2054 1HB  LEU A 131      13.005  12.825   7.404  1.00 -1.44           H
ATOM   2055 2HB  LEU A 131      11.534  12.856   8.372  1.00 -1.44           H
ATOM   2056  CG  LEU A 131      11.525  14.202   6.700  1.00 -1.44           C
ATOM   2057  HG  LEU A 131      10.797  14.888   7.128  1.00 -1.44           H
ATOM   2058  CD1 LEU A 131      12.489  15.004   5.816  1.00 -1.44           C
ATOM   2059 1HD1 LEU A 131      11.962  15.377   4.939  1.00 -1.44           H
ATOM   2060 2HD1 LEU A 131      13.325  14.378   5.502  1.00 -1.44           H
ATOM   2061 3HD1 LEU A 131      12.872  15.859   6.373  1.00 -1.44           H
ATOM   2062  CD2 LEU A 131      10.776  13.182   5.850  1.00 -1.44           C
ATOM   2063 1HD2 LEU A 131      10.250  13.688   5.039  1.00 -1.44           H
ATOM   2064 2HD2 LEU A 131      10.037  12.665   6.461  1.00 -1.44           H
ATOM   2065 3HD2 LEU A 131      11.467  12.448   5.431  1.00 -1.44           H
ATOM   2066  N   TYR A 132      12.296  16.479   9.834  1.00-23.73           N
ATOM   2067  H   TYR A 132      13.171  16.818   9.445  1.00-23.73           H
ATOM   2068  CA  TYR A 132      11.422  17.434  10.497  1.00-23.73           C
ATOM   2069  HA  TYR A 132      10.911  16.978  11.340  1.00-23.73           H
ATOM   2070  C   TYR A 132      10.408  17.865   9.452  1.00-23.73           C
ATOM   2071  O   TYR A 132      10.685  17.805   8.250  1.00-23.73           O
ATOM   2072  CB  TYR A 132      12.198  18.665  10.964  1.00-23.73           C
ATOM   2073 1HB  TYR A 132      12.814  19.004  10.143  1.00-23.73           H
ATOM   2074 2HB  TYR A 132      11.487  19.454  11.207  1.00-23.73           H
ATOM   2075  CG  TYR A 132      13.084  18.450  12.168  1.00-23.73           C
ATOM   2076  CD1 TYR A 132      14.318  17.779  12.057  1.00-23.73           C
ATOM   2077  HD1 TYR A 132      14.644  17.398  11.099  1.00-23.73           H
ATOM   2078  CD2 TYR A 132      12.705  18.956  13.427  1.00-23.73           C
ATOM   2079  HD2 TYR A 132      11.780  19.505  13.523  1.00-23.73           H
ATOM   2080  CE1 TYR A 132      15.147  17.597  13.193  1.00-23.73           C
ATOM   2081  HE1 TYR A 132      16.085  17.072  13.105  1.00-23.73           H
ATOM   2082  CE2 TYR A 132      13.527  18.763  14.570  1.00-23.73           C
ATOM   2083  HE2 TYR A 132      13.222  19.142  15.533  1.00-23.73           H
ATOM   2084  CZ  TYR A 132      14.731  18.068  14.440  1.00-23.73           C
ATOM   2085  OH  TYR A 132      15.503  17.796  15.537  1.00-23.73           O
ATOM   2086  HH  TYR A 132      16.221  17.189  15.316  1.00-23.73           H
ATOM   2087  N   ALA A 133       9.262  18.344   9.902  1.00-19.62           N
ATOM   2088  H   ALA A 133       9.077  18.355  10.904  1.00-19.62           H
ATOM   2089  CA  ALA A 133       8.266  18.917   9.015  1.00-19.62           C
ATOM   2090  HA  ALA A 133       8.766  19.328   8.139  1.00-19.62           H
ATOM   2091  C   ALA A 133       7.549  20.052   9.737  1.00-19.62           C
ATOM   2092  O   ALA A 133       7.362  20.013  10.951  1.00-19.62           O
ATOM   2093  CB  ALA A 133       7.269  17.843   8.569  1.00-19.62           C
ATOM   2094 1HB  ALA A 133       7.807  17.010   8.118  1.00-19.62           H
ATOM   2095 2HB  ALA A 133       6.584  18.264   7.834  1.00-19.62           H
ATOM   2096 3HB  ALA A 133       6.701  17.483   9.425  1.00-19.62           H
ATOM   2097  N   CYS A 134       7.103  21.014   8.954  1.00-28.07           N
ATOM   2098  H   CYS A 134       7.336  20.980   7.964  1.00-28.07           H
ATOM   2099  CA  CYS A 134       6.195  22.063   9.388  1.00-28.07           C
ATOM   2100  HA  CYS A 134       5.984  22.024  10.456  1.00-28.07           H
ATOM   2101  C   CYS A 134       4.951  21.754   8.580  1.00-28.07           C
ATOM   2102  O   CYS A 134       5.060  21.585   7.364  1.00-28.07           O
ATOM   2103  CB  CYS A 134       6.706  23.437   8.964  1.00-28.07           C
ATOM   2104 1HB  CYS A 134       7.577  23.708   9.559  1.00-28.07           H
ATOM   2105 2HB  CYS A 134       6.996  23.386   7.915  1.00-28.07           H
ATOM   2106  SG  CYS A 134       5.417  24.708   9.131  1.00-28.07           S
ATOM   2107  N   VAL A 135       3.799  21.691   9.226  1.00-24.14           N
ATOM   2108  H   VAL A 135       3.779  21.868  10.229  1.00-24.14           H
ATOM   2109  CA  VAL A 135       2.524  21.449   8.559  1.00-24.14           C
ATOM   2110  HA  VAL A 135       2.667  21.346   7.485  1.00-24.14           H
ATOM   2111  C   VAL A 135       1.708  22.694   8.847  1.00-24.14           C
ATOM   2112  O   VAL A 135       1.653  23.150   9.987  1.00-24.14           O
ATOM   2113  CB  VAL A 135       1.811  20.183   9.115  1.00-24.14           C
ATOM   2114  HB  VAL A 135       1.672  20.304  10.189  1.00-24.14           H
ATOM   2115  CG1 VAL A 135       0.431  19.977   8.463  1.00-24.14           C
ATOM   2116 1HG1 VAL A 135      -0.025  19.065   8.847  1.00-24.14           H
ATOM   2117 2HG1 VAL A 135       0.532  19.907   7.379  1.00-24.14           H
ATOM   2118 3HG1 VAL A 135      -0.224  20.813   8.709  1.00-24.14           H
ATOM   2119  CG2 VAL A 135       2.671  18.934   8.877  1.00-24.14           C
ATOM   2120 1HG2 VAL A 135       2.158  18.059   9.276  1.00-24.14           H
ATOM   2121 2HG2 VAL A 135       3.627  19.037   9.390  1.00-24.14           H
ATOM   2122 3HG2 VAL A 135       2.844  18.797   7.810  1.00-24.14           H
ATOM   2123  N   THR A 136       1.092  23.261   7.827  1.00-11.08           N
ATOM   2124  H   THR A 136       1.185  22.867   6.893  1.00-11.08           H
ATOM   2125  CA  THR A 136       0.240  24.429   7.996  1.00-11.08           C
ATOM   2126  HA  THR A 136       0.178  24.708   9.046  1.00-11.08           H
ATOM   2127  C   THR A 136      -1.140  24.051   7.498  1.00-11.08           C
ATOM   2128  O   THR A 136      -1.276  23.092   6.732  1.00-11.08           O
ATOM   2129  CB  THR A 136       0.759  25.624   7.181  1.00-11.08           C
ATOM   2130  HB  THR A 136       0.084  26.466   7.308  1.00-11.08           H
ATOM   2131  OG1 THR A 136       0.818  25.265   5.803  1.00-11.08           O
ATOM   2132  HG1 THR A 136       1.403  25.882   5.359  1.00-11.08           H
ATOM   2133  CG2 THR A 136       2.159  26.031   7.590  1.00-11.08           C
ATOM   2134 1HG2 THR A 136       2.429  26.958   7.088  1.00-11.08           H
ATOM   2135 2HG2 THR A 136       2.871  25.253   7.311  1.00-11.08           H
ATOM   2136 3HG2 THR A 136       2.198  26.184   8.666  1.00-11.08           H
ATOM   2137  N   SER A 137      -2.158  24.794   7.905  1.00 -8.20           N
ATOM   2138  H   SER A 137      -1.995  25.547   8.565  1.00 -8.20           H
ATOM   2139  CA  SER A 137      -3.513  24.588   7.394  1.00 -8.20           C
ATOM   2140  HA  SER A 137      -3.470  23.978   6.493  1.00 -8.20           H
ATOM   2141  C   SER A 137      -4.108  25.939   7.033  1.00 -8.20           C
ATOM   2142  O   SER A 137      -3.736  26.960   7.621  1.00 -8.20           O
ATOM   2143  CB  SER A 137      -4.384  23.874   8.427  1.00 -8.20           C
ATOM   2144 1HB  SER A 137      -4.542  24.534   9.278  1.00 -8.20           H
ATOM   2145 2HB  SER A 137      -5.349  23.633   7.981  1.00 -8.20           H
ATOM   2146  OG  SER A 137      -3.751  22.687   8.872  1.00 -8.20           O
ATOM   2147  HG  SER A 137      -3.063  22.937   9.503  1.00 -8.20           H
ATOM   2148  N   SER A 138      -4.982  25.950   6.040  1.00 -5.69           N
ATOM   2149  H   SER A 138      -5.241  25.072   5.590  1.00 -5.69           H
ATOM   2150  CA  SER A 138      -5.533  27.170   5.460  1.00 -5.69           C
ATOM   2151  HA  SER A 138      -5.584  27.973   6.196  1.00 -5.69           H
ATOM   2152  C   SER A 138      -6.924  26.851   4.910  1.00 -5.69           C
ATOM   2153  O   SER A 138      -7.274  25.671   4.802  1.00 -5.69           O
ATOM   2154  CB  SER A 138      -4.616  27.555   4.302  1.00 -5.69           C
ATOM   2155 1HB  SER A 138      -4.994  28.452   3.814  1.00 -5.69           H
ATOM   2156 2HB  SER A 138      -3.611  27.745   4.678  1.00 -5.69           H
ATOM   2157  OG  SER A 138      -4.574  26.483   3.378  1.00 -5.69           O
ATOM   2158  HG  SER A 138      -4.556  26.841   2.480  1.00 -5.69           H
ATOM   2159  N   PRO A 139      -7.725  27.859   4.508  1.00 -9.97           N
ATOM   2160  CA  PRO A 139      -8.950  27.485   3.783  1.00 -9.97           C
ATOM   2161  HA  PRO A 139      -9.593  26.881   4.422  1.00 -9.97           H
ATOM   2162  C   PRO A 139      -8.715  26.762   2.456  1.00 -9.97           C
ATOM   2163  O   PRO A 139      -9.575  26.022   1.992  1.00 -9.97           O
ATOM   2164  CB  PRO A 139      -9.609  28.839   3.497  1.00 -9.97           C
ATOM   2165 1HB  PRO A 139      -9.331  29.182   2.501  1.00 -9.97           H
ATOM   2166 2HB  PRO A 139     -10.693  28.769   3.588  1.00 -9.97           H
ATOM   2167  CG  PRO A 139      -9.053  29.749   4.518  1.00 -9.97           C
ATOM   2168 1HG  PRO A 139      -9.130  30.790   4.202  1.00 -9.97           H
ATOM   2169 2HG  PRO A 139      -9.561  29.594   5.468  1.00 -9.97           H
ATOM   2170  CD  PRO A 139      -7.629  29.324   4.632  1.00 -9.97           C
ATOM   2171 1HD  PRO A 139      -7.036  29.739   3.820  1.00 -9.97           H
ATOM   2172 2HD  PRO A 139      -7.223  29.613   5.599  1.00 -9.97           H
ATOM   2173  N   SER A 140      -7.561  26.978   1.838  1.00 24.19           N
ATOM   2174  H   SER A 140      -6.891  27.625   2.228  1.00 24.19           H
ATOM   2175  CA  SER A 140      -7.213  26.316   0.582  1.00 24.19           C
ATOM   2176  HA  SER A 140      -8.039  26.413  -0.123  1.00 24.19           H
ATOM   2177  C   SER A 140      -6.899  24.829   0.738  1.00 24.19           C
ATOM   2178  O   SER A 140      -7.018  24.065  -0.218  1.00 24.19           O
ATOM   2179  CB  SER A 140      -5.983  27.011   0.001  1.00 24.19           C
ATOM   2180 1HB  SER A 140      -5.365  26.278  -0.520  1.00 24.19           H
ATOM   2181 2HB  SER A 140      -6.303  27.775  -0.706  1.00 24.19           H
ATOM   2182  OG  SER A 140      -5.236  27.625   1.040  1.00 24.19           O
ATOM   2183  HG  SER A 140      -5.448  28.575   1.068  1.00 24.19           H
ATOM   2184  N   GLY A 141      -6.480  24.415   1.926  1.00 27.66           N
ATOM   2185  H   GLY A 141      -6.407  25.057   2.704  1.00 27.66           H
ATOM   2186  CA  GLY A 141      -6.049  23.044   2.131  1.00 27.66           C
ATOM   2187 1HA  GLY A 141      -6.910  22.405   2.321  1.00 27.66           H
ATOM   2188 2HA  GLY A 141      -5.544  22.697   1.229  1.00 27.66           H
ATOM   2189  C   GLY A 141      -5.078  22.945   3.289  1.00 27.66           C
ATOM   2190  O   GLY A 141      -5.236  23.611   4.314  1.00 27.66           O
ATOM   2191  N   SER A 142      -4.037  22.151   3.106  1.00 10.10           N
ATOM   2192  H   SER A 142      -3.953  21.619   2.244  1.00 10.10           H
ATOM   2193  CA  SER A 142      -2.941  22.045   4.063  1.00 10.10           C
ATOM   2194  HA  SER A 142      -2.906  22.930   4.695  1.00 10.10           H
ATOM   2195  C   SER A 142      -1.678  21.994   3.212  1.00 10.10           C
ATOM   2196  O   SER A 142      -1.754  21.679   2.017  1.00 10.10           O
ATOM   2197  CB  SER A 142      -3.108  20.793   4.931  1.00 10.10           C
ATOM   2198 1HB  SER A 142      -4.034  20.880   5.500  1.00 10.10           H
ATOM   2199 2HB  SER A 142      -3.175  19.919   4.283  1.00 10.10           H
ATOM   2200  OG  SER A 142      -2.026  20.619   5.833  1.00 10.10           O
ATOM   2201  HG  SER A 142      -1.895  21.447   6.323  1.00 10.10           H
ATOM   2202  N   ASP A 143      -0.542  22.340   3.796  1.00  2.19           N
ATOM   2203  H   ASP A 143      -0.537  22.576   4.785  1.00  2.19           H
ATOM   2204  CA  ASP A 143       0.737  22.396   3.093  1.00  2.19           C
ATOM   2205  HA  ASP A 143       0.723  21.763   2.206  1.00  2.19           H
ATOM   2206  C   ASP A 143       1.810  21.898   4.043  1.00  2.19           C
ATOM   2207  O   ASP A 143       1.631  21.974   5.260  1.00  2.19           O
ATOM   2208  CB  ASP A 143       1.065  23.833   2.688  1.00  2.19           C
ATOM   2209 1HB  ASP A 143       0.847  24.494   3.521  1.00  2.19           H
ATOM   2210 2HB  ASP A 143       2.127  23.909   2.455  1.00  2.19           H
ATOM   2211  CG  ASP A 143       0.281  24.286   1.489  1.00  2.19           C
ATOM   2212  OD1 ASP A 143       0.484  23.742   0.380  1.00  2.19           O
ATOM   2213  OD2 ASP A 143      -0.551  25.207   1.623  1.00  2.19           O
ATOM   2214  N   THR A 144       2.904  21.386   3.498  1.00 -9.38           N
ATOM   2215  H   THR A 144       2.992  21.351   2.489  1.00 -9.38           H
ATOM   2216  CA  THR A 144       4.009  20.875   4.311  1.00 -9.38           C
ATOM   2217  HA  THR A 144       3.891  21.247   5.325  1.00 -9.38           H
ATOM   2218  C   THR A 144       5.366  21.330   3.771  1.00 -9.38           C
ATOM   2219  O   THR A 144       5.627  21.236   2.566  1.00 -9.38           O
ATOM   2220  CB  THR A 144       3.983  19.325   4.361  1.00 -9.38           C
ATOM   2221  HB  THR A 144       4.250  18.923   3.383  1.00 -9.38           H
ATOM   2222  OG1 THR A 144       2.668  18.883   4.705  1.00 -9.38           O
ATOM   2223  HG1 THR A 144       2.701  17.930   4.813  1.00 -9.38           H
ATOM   2224  CG2 THR A 144       4.909  18.758   5.422  1.00 -9.38           C
ATOM   2225 1HG2 THR A 144       4.767  17.681   5.490  1.00 -9.38           H
ATOM   2226 2HG2 THR A 144       4.685  19.208   6.389  1.00 -9.38           H
ATOM   2227 3HG2 THR A 144       5.948  18.958   5.162  1.00 -9.38           H
ATOM   2228  N   THR A 145       6.244  21.770   4.660  1.00  4.29           N
ATOM   2229  H   THR A 145       5.968  21.818   5.639  1.00  4.29           H
ATOM   2230  CA  THR A 145       7.640  22.078   4.328  1.00  4.29           C
ATOM   2231  HA  THR A 145       7.823  21.950   3.262  1.00  4.29           H
ATOM   2232  C   THR A 145       8.437  21.056   5.129  1.00  4.29           C
ATOM   2233  O   THR A 145       8.137  20.874   6.306  1.00  4.29           O
ATOM   2234  CB  THR A 145       8.034  23.515   4.756  1.00  4.29           C
ATOM   2235  HB  THR A 145       7.994  23.594   5.842  1.00  4.29           H
ATOM   2236  OG1 THR A 145       7.116  24.452   4.185  1.00  4.29           O
ATOM   2237  HG1 THR A 145       6.228  24.217   4.463  1.00  4.29           H
ATOM   2238  CG2 THR A 145       9.419  23.900   4.260  1.00  4.29           C
ATOM   2239 1HG2 THR A 145       9.651  24.915   4.583  1.00  4.29           H
ATOM   2240 2HG2 THR A 145       9.452  23.864   3.171  1.00  4.29           H
ATOM   2241 3HG2 THR A 145      10.174  23.228   4.671  1.00  4.29           H
ATOM   2242  N   TYR A 146       9.391  20.362   4.524  1.00  3.27           N
ATOM   2243  H   TYR A 146       9.629  20.549   3.559  1.00  3.27           H
ATOM   2244  CA  TYR A 146      10.164  19.335   5.226  1.00  3.27           C
ATOM   2245  HA  TYR A 146       9.752  19.148   6.216  1.00  3.27           H
ATOM   2246  C   TYR A 146      11.609  19.788   5.377  1.00  3.27           C
ATOM   2247  O   TYR A 146      12.094  20.575   4.567  1.00  3.27           O
ATOM   2248  CB  TYR A 146      10.166  18.032   4.434  1.00  3.27           C
ATOM   2249 1HB  TYR A 146      10.445  18.256   3.407  1.00  3.27           H
ATOM   2250 2HB  TYR A 146      10.927  17.383   4.859  1.00  3.27           H
ATOM   2251  CG  TYR A 146       8.864  17.267   4.434  1.00  3.27           C
ATOM   2252  CD1 TYR A 146       7.940  17.401   3.378  1.00  3.27           C
ATOM   2253  HD1 TYR A 146       8.133  18.106   2.581  1.00  3.27           H
ATOM   2254  CD2 TYR A 146       8.576  16.351   5.465  1.00  3.27           C
ATOM   2255  HD2 TYR A 146       9.261  16.252   6.296  1.00  3.27           H
ATOM   2256  CE1 TYR A 146       6.762  16.601   3.336  1.00  3.27           C
ATOM   2257  HE1 TYR A 146       6.063  16.702   2.519  1.00  3.27           H
ATOM   2258  CE2 TYR A 146       7.405  15.545   5.424  1.00  3.27           C
ATOM   2259  HE2 TYR A 146       7.207  14.834   6.212  1.00  3.27           H
ATOM   2260  CZ  TYR A 146       6.516  15.670   4.352  1.00  3.27           C
ATOM   2261  OH  TYR A 146       5.388  14.889   4.292  1.00  3.27           O
ATOM   2262  HH  TYR A 146       5.338  14.252   5.010  1.00  3.27           H
ATOM   2263  N   PHE A 147      12.294  19.283   6.393  1.00  3.37           N
ATOM   2264  H   PHE A 147      11.833  18.643   7.036  1.00  3.37           H
ATOM   2265  CA  PHE A 147      13.680  19.656   6.668  1.00  3.37           C
ATOM   2266  HA  PHE A 147      14.111  20.094   5.769  1.00  3.37           H
ATOM   2267  C   PHE A 147      14.482  18.410   7.061  1.00  3.37           C
ATOM   2268  O   PHE A 147      14.193  17.753   8.062  1.00  3.37           O
ATOM   2269  CB  PHE A 147      13.742  20.698   7.796  1.00  3.37           C
ATOM   2270 1HB  PHE A 147      13.635  20.189   8.744  1.00  3.37           H
ATOM   2271 2HB  PHE A 147      14.722  21.169   7.788  1.00  3.37           H
ATOM   2272  CG  PHE A 147      12.662  21.758   7.726  1.00  3.37           C
ATOM   2273  CD1 PHE A 147      11.394  21.518   8.295  1.00  3.37           C
ATOM   2274  HD1 PHE A 147      11.192  20.575   8.778  1.00  3.37           H
ATOM   2275  CD2 PHE A 147      12.901  23.001   7.116  1.00  3.37           C
ATOM   2276  HD2 PHE A 147      13.865  23.217   6.687  1.00  3.37           H
ATOM   2277  CE1 PHE A 147      10.374  22.491   8.230  1.00  3.37           C
ATOM   2278  HE1 PHE A 147       9.406  22.284   8.654  1.00  3.37           H
ATOM   2279  CE2 PHE A 147      11.889  23.992   7.065  1.00  3.37           C
ATOM   2280  HE2 PHE A 147      12.083  24.941   6.586  1.00  3.37           H
ATOM   2281  CZ  PHE A 147      10.626  23.735   7.628  1.00  3.37           C
ATOM   2282  HZ  PHE A 147       9.853  24.489   7.592  1.00  3.37           H
ATOM   2283  N   SER A 148      15.473  18.062   6.258  1.00 -4.32           N
ATOM   2284  H   SER A 148      15.657  18.628   5.430  1.00 -4.32           H
ATOM   2285  CA  SER A 148      16.368  16.941   6.517  1.00 -4.32           C
ATOM   2286  HA  SER A 148      15.834  16.139   7.023  1.00 -4.32           H
ATOM   2287  C   SER A 148      17.495  17.457   7.397  1.00 -4.32           C
ATOM   2288  O   SER A 148      18.346  18.218   6.938  1.00 -4.32           O
ATOM   2289  CB  SER A 148      16.957  16.419   5.204  1.00 -4.32           C
ATOM   2290 1HB  SER A 148      16.142  16.117   4.548  1.00 -4.32           H
ATOM   2291 2HB  SER A 148      17.523  17.215   4.717  1.00 -4.32           H
ATOM   2292  OG  SER A 148      17.803  15.303   5.426  1.00 -4.32           O
ATOM   2293  HG  SER A 148      17.409  14.541   4.979  1.00 -4.32           H
ATOM   2294  N   VAL A 149      17.504  17.081   8.664  1.00-19.42           N
ATOM   2295  H   VAL A 149      16.798  16.441   9.015  1.00-19.42           H
ATOM   2296  CA  VAL A 149      18.519  17.582   9.585  1.00-19.42           C
ATOM   2297  HA  VAL A 149      19.111  18.355   9.099  1.00-19.42           H
ATOM   2298  C   VAL A 149      19.453  16.444   9.955  1.00-19.42           C
ATOM   2299  O   VAL A 149      19.018  15.390  10.420  1.00-19.42           O
ATOM   2300  CB  VAL A 149      17.868  18.201  10.840  1.00-19.42           C
ATOM   2301  HB  VAL A 149      17.269  17.434  11.325  1.00-19.42           H
ATOM   2302  CG1 VAL A 149      18.928  18.689  11.830  1.00-19.42           C
ATOM   2303 1HG1 VAL A 149      18.442  19.136  12.694  1.00-19.42           H
ATOM   2304 2HG1 VAL A 149      19.573  19.428  11.356  1.00-19.42           H
ATOM   2305 3HG1 VAL A 149      19.532  17.852  12.180  1.00-19.42           H
ATOM   2306  CG2 VAL A 149      16.946  19.371  10.438  1.00-19.42           C
ATOM   2307 1HG2 VAL A 149      16.502  19.810  11.331  1.00-19.42           H
ATOM   2308 2HG2 VAL A 149      16.138  19.014   9.799  1.00-19.42           H
ATOM   2309 3HG2 VAL A 149      17.511  20.136   9.908  1.00-19.42           H
ATOM   2310  N   ASN A 150      20.737  16.684   9.738  1.00 -9.19           N
ATOM   2311  H   ASN A 150      21.009  17.564   9.306  1.00 -9.19           H
ATOM   2312  CA  ASN A 150      21.804  15.769  10.116  1.00 -9.19           C
ATOM   2313  HA  ASN A 150      21.399  14.821  10.473  1.00 -9.19           H
ATOM   2314  C   ASN A 150      22.624  16.418  11.224  1.00 -9.19           C
ATOM   2315  O   ASN A 150      23.395  17.340  10.961  1.00 -9.19           O
ATOM   2316  CB  ASN A 150      22.714  15.519   8.912  1.00 -9.19           C
ATOM   2317 1HB  ASN A 150      22.137  15.053   8.116  1.00 -9.19           H
ATOM   2318 2HB  ASN A 150      23.097  16.473   8.551  1.00 -9.19           H
ATOM   2319  CG  ASN A 150      23.883  14.638   9.252  1.00 -9.19           C
ATOM   2320  OD1 ASN A 150      23.779  13.723  10.060  1.00 -9.19           O
ATOM   2321  ND2 ASN A 150      25.000  14.885   8.632  1.00 -9.19           N
ATOM   2322 1HD2 ASN A 150      25.805  14.317   8.826  1.00 -9.19           H
ATOM   2323 2HD2 ASN A 150      25.039  15.633   7.953  1.00 -9.19           H
ATOM   2324  N   VAL A 151      22.466  15.963  12.456  1.00  8.76           N
ATOM   2325  H   VAL A 151      21.818  15.208  12.655  1.00  8.76           H
ATOM   2326  CA  VAL A 151      23.291  16.467  13.547  1.00  8.76           C
ATOM   2327  HA  VAL A 151      23.611  17.474  13.309  1.00  8.76           H
ATOM   2328  C   VAL A 151      24.501  15.529  13.585  1.00  8.76           C
ATOM   2329  O   VAL A 151      24.347  14.335  13.849  1.00  8.76           O
ATOM   2330  CB  VAL A 151      22.547  16.501  14.908  1.00  8.76           C
ATOM   2331  HB  VAL A 151      22.323  15.485  15.202  1.00  8.76           H
ATOM   2332  CG1 VAL A 151      23.431  17.153  15.980  1.00  8.76           C
ATOM   2333 1HG1 VAL A 151      22.890  17.205  16.922  1.00  8.76           H
ATOM   2334 2HG1 VAL A 151      23.714  18.162  15.674  1.00  8.76           H
ATOM   2335 3HG1 VAL A 151      24.329  16.556  16.126  1.00  8.76           H
ATOM   2336  CG2 VAL A 151      21.203  17.242  14.811  1.00  8.76           C
ATOM   2337 1HG2 VAL A 151      20.719  17.236  15.787  1.00  8.76           H
ATOM   2338 2HG2 VAL A 151      20.547  16.734  14.107  1.00  8.76           H
ATOM   2339 3HG2 VAL A 151      21.353  18.271  14.493  1.00  8.76           H
ATOM   2340  N   SER A 152      25.683  16.031  13.255  1.00  9.45           N
ATOM   2341  H   SER A 152      25.780  17.037  13.119  1.00  9.45           H
ATOM   2342  CA  SER A 152      26.869  15.195  13.044  1.00  9.45           C
ATOM   2343  HA  SER A 152      26.798  14.291  13.649  1.00  9.45           H
ATOM   2344  C   SER A 152      28.126  15.955  13.442  1.00  9.45           C
ATOM   2345  O   SER A 152      28.139  17.173  13.484  1.00  9.45           O
ATOM   2346  CB  SER A 152      26.958  14.813  11.563  1.00  9.45           C
ATOM   2347 1HB  SER A 152      26.082  14.220  11.299  1.00  9.45           H
ATOM   2348 2HB  SER A 152      26.944  15.730  10.976  1.00  9.45           H
ATOM   2349  OG  SER A 152      28.135  14.086  11.227  1.00  9.45           O
ATOM   2350  HG  SER A 152      28.062  13.189  11.576  1.00  9.45           H
ATOM   2351  N   ASP A 153      29.199  15.234  13.722  1.00 15.73           N
ATOM   2352  H   ASP A 153      29.156  14.225  13.629  1.00 15.73           H
ATOM   2353  CA  ASP A 153      30.456  15.835  14.158  1.00 15.73           C
ATOM   2354  HA  ASP A 153      30.213  16.582  14.913  1.00 15.73           H
ATOM   2355  C   ASP A 153      31.230  16.553  13.055  1.00 15.73           C
ATOM   2356  O   ASP A 153      32.200  17.252  13.344  1.00 15.73           O
ATOM   2357  CB  ASP A 153      31.361  14.791  14.819  1.00 15.73           C
ATOM   2358 1HB  ASP A 153      32.174  15.313  15.323  1.00 15.73           H
ATOM   2359 2HB  ASP A 153      30.788  14.242  15.565  1.00 15.73           H
ATOM   2360  CG  ASP A 153      31.968  13.810  13.828  1.00 15.73           C
ATOM   2361  OD1 ASP A 153      31.223  13.120  13.086  1.00 15.73           O
ATOM   2362  OD2 ASP A 153      33.213  13.672  13.833  1.00 15.73           O
ATOM   2363  N   ALA A 154      30.778  16.455  11.813  1.00 16.23           N
ATOM   2364  H   ALA A 154      30.009  15.836  11.610  1.00 16.23           H
ATOM   2365  CA  ALA A 154      31.304  17.316  10.758  1.00 16.23           C
ATOM   2366  HA  ALA A 154      32.390  17.293  10.779  1.00 16.23           H
ATOM   2367  C   ALA A 154      30.829  18.743  11.048  1.00 16.23           C
ATOM   2368  O   ALA A 154      29.651  18.970  11.315  1.00 16.23           O
ATOM   2369  CB  ALA A 154      30.810  16.846   9.390  1.00 16.23           C
ATOM   2370 1HB  ALA A 154      31.170  15.838   9.199  1.00 16.23           H
ATOM   2371 2HB  ALA A 154      31.184  17.517   8.616  1.00 16.23           H
ATOM   2372 3HB  ALA A 154      29.719  16.852   9.370  1.00 16.23           H
ATOM   2373  N   LEU A 155      31.727  19.713  11.008  1.00 -9.01           N
ATOM   2374  H   LEU A 155      32.706  19.505  10.819  1.00 -9.01           H
ATOM   2375  CA  LEU A 155      31.322  21.095  11.244  1.00 -9.01           C
ATOM   2376  HA  LEU A 155      30.722  21.133  12.150  1.00 -9.01           H
ATOM   2377  C   LEU A 155      30.506  21.627  10.064  1.00 -9.01           C
ATOM   2378  O   LEU A 155      30.842  21.343   8.904  1.00 -9.01           O
ATOM   2379  CB  LEU A 155      32.552  21.986  11.419  1.00 -9.01           C
ATOM   2380 1HB  LEU A 155      33.219  21.795  10.583  1.00 -9.01           H
ATOM   2381 2HB  LEU A 155      32.230  23.025  11.353  1.00 -9.01           H
ATOM   2382  CG  LEU A 155      33.346  21.829  12.721  1.00 -9.01           C
ATOM   2383  HG  LEU A 155      33.513  20.770  12.911  1.00 -9.01           H
ATOM   2384  CD1 LEU A 155      34.698  22.504  12.576  1.00 -9.01           C
ATOM   2385 1HD1 LEU A 155      35.255  22.406  13.505  1.00 -9.01           H
ATOM   2386 2HD1 LEU A 155      34.571  23.564  12.346  1.00 -9.01           H
ATOM   2387 3HD1 LEU A 155      35.266  22.026  11.777  1.00 -9.01           H
ATOM   2388  CD2 LEU A 155      32.599  22.433  13.909  1.00 -9.01           C
ATOM   2389 1HD2 LEU A 155      33.186  22.294  14.814  1.00 -9.01           H
ATOM   2390 2HD2 LEU A 155      31.639  21.942  14.039  1.00 -9.01           H
ATOM   2391 3HD2 LEU A 155      32.435  23.499  13.751  1.00 -9.01           H
ATOM   2392  N   PRO A 156      29.478  22.456  10.332  1.00  3.94           N
ATOM   2393  CA  PRO A 156      28.928  23.256   9.231  1.00  3.94           C
ATOM   2394  HA  PRO A 156      28.476  22.611   8.481  1.00  3.94           H
ATOM   2395  C   PRO A 156      30.018  24.119   8.604  1.00  3.94           C
ATOM   2396  O   PRO A 156      30.938  24.570   9.287  1.00  3.94           O
ATOM   2397  CB  PRO A 156      27.865  24.118   9.922  1.00  3.94           C
ATOM   2398 1HB  PRO A 156      28.296  25.074  10.218  1.00  3.94           H
ATOM   2399 2HB  PRO A 156      27.003  24.269   9.273  1.00  3.94           H
ATOM   2400  CG  PRO A 156      27.492  23.339  11.128  1.00  3.94           C
ATOM   2401 1HG  PRO A 156      27.040  23.978  11.886  1.00  3.94           H
ATOM   2402 2HG  PRO A 156      26.820  22.527  10.854  1.00  3.94           H
ATOM   2403  CD  PRO A 156      28.798  22.782  11.598  1.00  3.94           C
ATOM   2404 1HD  PRO A 156      29.364  23.529  12.159  1.00  3.94           H
ATOM   2405 2HD  PRO A 156      28.634  21.883  12.189  1.00  3.94           H
ATOM   2406  N   SER A 157      29.951  24.300   7.295  1.00 20.37           N
ATOM   2407  H   SER A 157      29.152  23.947   6.779  1.00 20.37           H
ATOM   2408  CA  SER A 157      31.010  24.960   6.538  1.00 20.37           C
ATOM   2409  HA  SER A 157      31.452  25.777   7.108  1.00 20.37           H
ATOM   2410  C   SER A 157      30.396  25.480   5.255  1.00 20.37           C
ATOM   2411  O   SER A 157      29.381  24.949   4.800  1.00 20.37           O
ATOM   2412  CB  SER A 157      32.079  23.922   6.185  1.00 20.37           C
ATOM   2413 1HB  SER A 157      32.550  23.581   7.107  1.00 20.37           H
ATOM   2414 2HB  SER A 157      31.590  23.073   5.709  1.00 20.37           H
ATOM   2415  OG  SER A 157      33.079  24.417   5.309  1.00 20.37           O
ATOM   2416  HG  SER A 157      32.669  24.626   4.459  1.00 20.37           H
ATOM   2417  N   SER A 158      31.029  26.459   4.632  1.00  6.66           N
ATOM   2418  H   SER A 158      31.846  26.897   5.054  1.00  6.66           H
ATOM   2419  CA  SER A 158      30.632  26.832   3.285  1.00  6.66           C
ATOM   2420  HA  SER A 158      29.553  26.973   3.249  1.00  6.66           H
ATOM   2421  C   SER A 158      31.029  25.682   2.365  1.00  6.66           C
ATOM   2422  O   SER A 158      32.073  25.053   2.559  1.00  6.66           O
ATOM   2423  CB  SER A 158      31.329  28.113   2.837  1.00  6.66           C
ATOM   2424 1HB  SER A 158      31.064  28.921   3.518  1.00  6.66           H
ATOM   2425 2HB  SER A 158      32.410  27.967   2.854  1.00  6.66           H
ATOM   2426  OG  SER A 158      30.912  28.451   1.526  1.00  6.66           O
ATOM   2427  HG  SER A 158      31.423  29.223   1.236  1.00  6.66           H
ATOM   2428  N   GLU A 159      30.208  25.414   1.362  1.00 17.44           N
ATOM   2429  H   GLU A 159      29.316  25.905   1.315  1.00 17.44           H
ATOM   2430  CA  GLU A 159      30.533  24.466   0.294  1.00 17.44           C
ATOM   2431  HA  GLU A 159      31.467  23.952   0.519  1.00 17.44           H
ATOM   2432  C   GLU A 159      30.724  25.281  -0.983  1.00 17.44           C
ATOM   2433  O   GLU A 159      31.101  24.768  -2.037  1.00 17.44           O
ATOM   2434  CB  GLU A 159      29.417  23.433   0.132  1.00 17.44           C
ATOM   2435 1HB  GLU A 159      28.471  23.967   0.038  1.00 17.44           H
ATOM   2436 2HB  GLU A 159      29.585  22.868  -0.784  1.00 17.44           H
ATOM   2437  CG  GLU A 159      29.307  22.448   1.295  1.00 17.44           C
ATOM   2438 1HG  GLU A 159      29.552  22.951   2.231  1.00 17.44           H
ATOM   2439 2HG  GLU A 159      28.273  22.108   1.352  1.00 17.44           H
ATOM   2440  CD  GLU A 159      30.204  21.228   1.130  1.00 17.44           C
ATOM   2441  OE1 GLU A 159      29.654  20.110   0.999  1.00 17.44           O
ATOM   2442  OE2 GLU A 159      31.457  21.340   1.139  1.00 17.44           O
ATOM   2443  N   ASP A 160      30.560  26.588  -0.831  1.00 23.40           N
ATOM   2444  H   ASP A 160      30.291  26.941   0.079  1.00 23.40           H
ATOM   2445  CA  ASP A 160      30.781  27.596  -1.873  1.00 23.40           C
ATOM   2446  HA  ASP A 160      30.619  27.162  -2.859  1.00 23.40           H
ATOM   2447  C   ASP A 160      32.230  28.074  -1.752  1.00 23.40           C
ATOM   2448  O   ASP A 160      32.618  29.178  -2.121  1.00 23.40           O
ATOM   2449  CB  ASP A 160      29.809  28.758  -1.653  1.00 23.40           C
ATOM   2450 1HB  ASP A 160      28.820  28.351  -1.441  1.00 23.40           H
ATOM   2451 2HB  ASP A 160      30.137  29.340  -0.794  1.00 23.40           H
ATOM   2452  CG  ASP A 160      29.708  29.667  -2.857  1.00 23.40           C
ATOM   2453  OD1 ASP A 160      29.717  29.153  -3.997  1.00 23.40           O
ATOM   2454  OD2 ASP A 160      29.555  30.893  -2.693  1.00 23.40           O
ATOM   2455  N   ASP A 161      33.027  27.191  -1.173  1.00 28.90           N
ATOM   2456  H   ASP A 161      32.621  26.303  -0.934  1.00 28.90           H
ATOM   2457  CA  ASP A 161      34.438  27.384  -0.835  1.00 28.90           C
ATOM   2458  HA  ASP A 161      34.586  28.395  -0.457  1.00 28.90           H
ATOM   2459  C   ASP A 161      35.341  27.177  -2.055  1.00 28.90           C
ATOM   2460  O   ASP A 161      36.453  26.661  -1.975  1.00 28.90           O
ATOM   2461  CB  ASP A 161      34.780  26.369   0.260  1.00 28.90           C
ATOM   2462 1HB  ASP A 161      33.978  26.371   0.998  1.00 28.90           H
ATOM   2463 2HB  ASP A 161      34.836  25.374  -0.183  1.00 28.90           H
ATOM   2464  CG  ASP A 161      36.086  26.677   0.968  1.00 28.90           C
ATOM   2465  OD1 ASP A 161      36.359  27.862   1.275  1.00 28.90           O
ATOM   2466  OD2 ASP A 161      36.806  25.720   1.329  1.00 28.90           O
ATOM   2467  N   ASP A 162      34.802  27.517  -3.215  1.00 36.67           N
ATOM   2468  H   ASP A 162      33.873  27.924  -3.218  1.00 36.67           H
ATOM   2469  CA  ASP A 162      35.485  27.363  -4.498  1.00 36.67           C
ATOM   2470  HA  ASP A 162      36.531  27.108  -4.328  1.00 36.67           H
ATOM   2471  C   ASP A 162      35.420  28.694  -5.236  1.00 36.67           C
ATOM   2472  O   ASP A 162      35.611  28.786  -6.446  1.00 36.67           O
ATOM   2473  CB  ASP A 162      34.820  26.258  -5.319  1.00 36.67           C
ATOM   2474 1HB  ASP A 162      34.462  25.486  -4.636  1.00 36.67           H
ATOM   2475 2HB  ASP A 162      33.964  26.667  -5.858  1.00 36.67           H
ATOM   2476  CG  ASP A 162      35.781  25.619  -6.291  1.00 36.67           C
ATOM   2477  OD1 ASP A 162      35.513  25.539  -7.510  1.00 36.67           O
ATOM   2478  OD2 ASP A 162      36.821  25.112  -5.816  1.00 36.67           O
ATOM   2479  N   ASP A 163      35.099  29.719  -4.461  1.00 17.20           N
ATOM   2480  H   ASP A 163      35.007  29.558  -3.469  1.00 17.20           H
ATOM   2481  CA  ASP A 163      34.905  31.084  -4.948  1.00 17.20           C
ATOM   2482  HA  ASP A 163      34.131  31.089  -5.715  1.00 17.20           H
ATOM   2483  C   ASP A 163      36.190  31.660  -5.542  1.00 17.20           C
ATOM   2484  O   ASP A 163      37.299  31.294  -5.132  1.00 17.20           O
ATOM   2485  CB  ASP A 163      34.460  31.962  -3.773  1.00 17.20           C
ATOM   2486 1HB  ASP A 163      33.665  31.453  -3.231  1.00 17.20           H
ATOM   2487 2HB  ASP A 163      35.307  32.100  -3.102  1.00 17.20           H
ATOM   2488  CG  ASP A 163      33.953  33.326  -4.209  1.00 17.20           C
ATOM   2489  OD1 ASP A 163      33.467  33.478  -5.350  1.00 17.20           O
ATOM   2490  OD2 ASP A 163      34.006  34.271  -3.389  1.00 17.20           O
ATOM   2491  N   ASP A 164      36.029  32.572  -6.488  1.00  7.27           N
ATOM   2492  H   ASP A 164      35.089  32.880  -6.716  1.00  7.27           H
ATOM   2493  CA  ASP A 164      37.123  33.237  -7.191  1.00  7.27           C
ATOM   2494  HA  ASP A 164      37.986  33.354  -6.537  1.00  7.27           H
ATOM   2495  C   ASP A 164      36.576  34.603  -7.594  1.00  7.27           C
ATOM   2496  O   ASP A 164      35.379  34.703  -7.876  1.00  7.27           O
ATOM   2497  CB  ASP A 164      37.491  32.452  -8.451  1.00  7.27           C
ATOM   2498 1HB  ASP A 164      37.640  31.404  -8.191  1.00  7.27           H
ATOM   2499 2HB  ASP A 164      36.666  32.521  -9.159  1.00  7.27           H
ATOM   2500  CG  ASP A 164      38.745  32.977  -9.113  1.00  7.27           C
ATOM   2501  OD1 ASP A 164      39.633  33.482  -8.397  1.00  7.27           O
ATOM   2502  OD2 ASP A 164      38.907  32.837 -10.343  1.00  7.27           O
ATOM   2503  N   ASP A 165      37.400  35.642  -7.610  1.00 15.05           N
ATOM   2504  H   ASP A 165      38.392  35.502  -7.469  1.00 15.05           H
ATOM   2505  CA  ASP A 165      36.935  37.016  -7.843  1.00 15.05           C
ATOM   2506  HA  ASP A 165      36.099  37.004  -8.540  1.00 15.05           H
ATOM   2507  C   ASP A 165      38.082  37.834  -8.437  1.00 15.05           C
ATOM   2508  O   ASP A 165      39.247  37.440  -8.319  1.00 15.05           O
ATOM   2509  CB  ASP A 165      36.488  37.646  -6.517  1.00 15.05           C
ATOM   2510 1HB  ASP A 165      35.977  36.884  -5.929  1.00 15.05           H
ATOM   2511 2HB  ASP A 165      37.369  37.976  -5.965  1.00 15.05           H
ATOM   2512  CG  ASP A 165      35.531  38.825  -6.692  1.00 15.05           C
ATOM   2513  OD1 ASP A 165      35.262  39.303  -7.819  1.00 15.05           O
ATOM   2514  OD2 ASP A 165      34.982  39.262  -5.658  1.00 15.05           O
ATOM   2515  N   ASP A 166      37.764  38.951  -9.073  1.00  6.00           N
ATOM   2516  H   ASP A 166      36.786  39.229  -9.096  1.00  6.00           H
ATOM   2517  CA  ASP A 166      38.736  39.808  -9.751  1.00  6.00           C
ATOM   2518  HA  ASP A 166      39.723  39.646  -9.318  1.00  6.00           H
ATOM   2519  C   ASP A 166      38.398  41.297  -9.616  1.00  6.00           C
ATOM   2520  O   ASP A 166      37.868  41.910 -10.544  1.00  6.00           O
ATOM   2521  CB  ASP A 166      38.787  39.442 -11.237  1.00  6.00           C
ATOM   2522 1HB  ASP A 166      38.969  38.372 -11.332  1.00  6.00           H
ATOM   2523 2HB  ASP A 166      37.823  39.662 -11.698  1.00  6.00           H
ATOM   2524  CG  ASP A 166      39.871  40.196 -11.978  1.00  6.00           C
ATOM   2525  OD1 ASP A 166      40.856  40.654 -11.349  1.00  6.00           O
ATOM   2526  OD2 ASP A 166      39.776  40.327 -13.218  1.00  6.00           O
ATOM   2527  N   SER A 167      38.665  41.885  -8.458  1.00 11.55           N
ATOM   2528  H   SER A 167      39.088  41.368  -7.699  1.00 11.55           H
ATOM   2529  CA  SER A 167      38.390  43.307  -8.244  1.00 11.55           C
ATOM   2530  HA  SER A 167      38.554  43.852  -9.173  1.00 11.55           H
ATOM   2531  C   SER A 167      39.312  43.861  -7.165  1.00 11.55           C
ATOM   2532  O   SER A 167      39.712  43.121  -6.268  1.00 11.55           O
ATOM   2533  CB  SER A 167      36.936  43.499  -7.797  1.00 11.55           C
ATOM   2534 1HB  SER A 167      36.275  43.044  -8.535  1.00 11.55           H
ATOM   2535 2HB  SER A 167      36.790  43.004  -6.837  1.00 11.55           H
ATOM   2536  OG  SER A 167      36.611  44.876  -7.677  1.00 11.55           O
ATOM   2537  HG  SER A 167      36.187  45.019  -6.817  1.00 11.55           H
ATOM   2538  N   SER A 168      39.587  45.160  -7.231  1.00 18.38           N
ATOM   2539  H   SER A 168      39.273  45.673  -8.048  1.00 18.38           H
ATOM   2540  CA  SER A 168      40.249  45.916  -6.159  1.00 18.38           C
ATOM   2541  HA  SER A 168      40.389  46.929  -6.531  1.00 18.38           H
ATOM   2542  C   SER A 168      41.631  45.414  -5.726  1.00 18.38           C
ATOM   2543  O   SER A 168      41.972  45.457  -4.542  1.00 18.38           O
ATOM   2544  CB  SER A 168      39.309  46.000  -4.944  1.00 18.38           C
ATOM   2545 1HB  SER A 168      38.302  46.230  -5.293  1.00 18.38           H
ATOM   2546 2HB  SER A 168      39.289  45.033  -4.441  1.00 18.38           H
ATOM   2547  OG  SER A 168      39.714  47.001  -4.019  1.00 18.38           O
ATOM   2548  HG  SER A 168      40.666  46.902  -3.889  1.00 18.38           H
ATOM   2549  N   SER A 169      42.451  44.957  -6.661  1.00 10.34           N
ATOM   2550  H   SER A 169      42.150  44.927  -7.623  1.00 10.34           H
ATOM   2551  CA  SER A 169      43.800  44.499  -6.315  1.00 10.34           C
ATOM   2552  HA  SER A 169      43.721  43.797  -5.485  1.00 10.34           H
ATOM   2553  C   SER A 169      44.717  45.647  -5.889  1.00 10.34           C
ATOM   2554  O   SER A 169      44.576  46.789  -6.343  1.00 10.34           O
ATOM   2555  CB  SER A 169      44.435  43.768  -7.501  1.00 10.34           C
ATOM   2556 1HB  SER A 169      43.756  42.977  -7.820  1.00 10.34           H
ATOM   2557 2HB  SER A 169      44.576  44.466  -8.325  1.00 10.34           H
ATOM   2558  OG  SER A 169      45.682  43.178  -7.150  1.00 10.34           O
ATOM   2559  HG  SER A 169      46.395  43.807  -7.315  1.00 10.34           H
ATOM   2560  N   GLU A 170      45.688  45.334  -5.047  1.00 15.71           N
ATOM   2561  H   GLU A 170      45.744  44.395  -4.676  1.00 15.71           H
ATOM   2562  CA  GLU A 170      46.754  46.253  -4.668  1.00 15.71           C
ATOM   2563  HA  GLU A 170      46.976  46.940  -5.482  1.00 15.71           H
ATOM   2564  C   GLU A 170      47.942  45.337  -4.408  1.00 15.71           C
ATOM   2565  O   GLU A 170      47.751  44.199  -3.981  1.00 15.71           O
ATOM   2566  CB  GLU A 170      46.391  47.033  -3.397  1.00 15.71           C
ATOM   2567 1HB  GLU A 170      45.418  47.500  -3.543  1.00 15.71           H
ATOM   2568 2HB  GLU A 170      46.317  46.325  -2.572  1.00 15.71           H
ATOM   2569  CG  GLU A 170      47.393  48.128  -3.030  1.00 15.71           C
ATOM   2570 1HG  GLU A 170      48.384  47.688  -2.944  1.00 15.71           H
ATOM   2571 2HG  GLU A 170      47.416  48.864  -3.835  1.00 15.71           H
ATOM   2572  CD  GLU A 170      47.080  48.829  -1.722  1.00 15.71           C
ATOM   2573  OE1 GLU A 170      46.686  48.177  -0.734  1.00 15.71           O
ATOM   2574  OE2 GLU A 170      47.308  50.063  -1.640  1.00 15.71           O
ATOM   2575  N   GLU A 171      49.154  45.818  -4.629  1.00 17.78           N
ATOM   2576  H   GLU A 171      49.258  46.748  -5.025  1.00 17.78           H
ATOM   2577  CA  GLU A 171      50.371  45.114  -4.229  1.00 17.78           C
ATOM   2578  HA  GLU A 171      50.130  44.169  -3.740  1.00 17.78           H
ATOM   2579  C   GLU A 171      51.022  46.050  -3.212  1.00 17.78           C
ATOM   2580  O   GLU A 171      51.927  46.828  -3.539  1.00 17.78           O
ATOM   2581  CB  GLU A 171      51.305  44.853  -5.417  1.00 17.78           C
ATOM   2582 1HB  GLU A 171      51.489  45.793  -5.932  1.00 17.78           H
ATOM   2583 2HB  GLU A 171      52.255  44.494  -5.020  1.00 17.78           H
ATOM   2584  CG  GLU A 171      50.810  43.823  -6.429  1.00 17.78           C
ATOM   2585 1HG  GLU A 171      51.652  43.533  -7.057  1.00 17.78           H
ATOM   2586 2HG  GLU A 171      50.477  42.940  -5.889  1.00 17.78           H
ATOM   2587  CD  GLU A 171      49.681  44.308  -7.334  1.00 17.78           C
ATOM   2588  OE1 GLU A 171      49.841  45.346  -8.020  1.00 17.78           O
ATOM   2589  OE2 GLU A 171      48.638  43.615  -7.434  1.00 17.78           O
ATOM   2590  N   LYS A 172      50.483  46.067  -2.000  1.00 14.89           N
ATOM   2591  H   LYS A 172      49.735  45.412  -1.780  1.00 14.89           H
ATOM   2592  CA  LYS A 172      50.939  46.997  -0.962  1.00 14.89           C
ATOM   2593  HA  LYS A 172      51.037  47.995  -1.390  1.00 14.89           H
ATOM   2594  C   LYS A 172      52.290  46.547  -0.430  1.00 14.89           C
ATOM   2595  O   LYS A 172      52.690  45.401  -0.646  1.00 14.89           O
ATOM   2596  CB  LYS A 172      49.928  47.038   0.185  1.00 14.89           C
ATOM   2597 1HB  LYS A 172      48.970  46.681  -0.191  1.00 14.89           H
ATOM   2598 2HB  LYS A 172      50.262  46.365   0.971  1.00 14.89           H
ATOM   2599  CG  LYS A 172      49.718  48.424   0.767  1.00 14.89           C
ATOM   2600 1HG  LYS A 172      50.670  48.827   1.102  1.00 14.89           H
ATOM   2601 2HG  LYS A 172      49.324  49.064  -0.019  1.00 14.89           H
ATOM   2602  CD  LYS A 172      48.750  48.408   1.944  1.00 14.89           C
ATOM   2603 1HD  LYS A 172      47.854  47.849   1.676  1.00 14.89           H
ATOM   2604 2HD  LYS A 172      49.231  47.918   2.791  1.00 14.89           H
ATOM   2605  CE  LYS A 172      48.346  49.826   2.337  1.00 14.89           C
ATOM   2606 1HE  LYS A 172      47.842  49.797   3.305  1.00 14.89           H
ATOM   2607 2HE  LYS A 172      49.246  50.438   2.432  1.00 14.89           H
ATOM   2608  NZ  LYS A 172      47.424  50.439   1.329  1.00 14.89           N
ATOM   2609 1HZ  LYS A 172      47.336  51.434   1.489  1.00 14.89           H
ATOM   2610 2HZ  LYS A 172      46.505  50.019   1.398  1.00 14.89           H
ATOM   2611 3HZ  LYS A 172      47.773  50.285   0.390  1.00 14.89           H
ATOM   2612  N   GLU A 173      52.984  47.417   0.286  1.00  5.39           N
ATOM   2613  H   GLU A 173      52.615  48.348   0.461  1.00  5.39           H
ATOM   2614  CA  GLU A 173      54.268  47.063   0.878  1.00  5.39           C
ATOM   2615  HA  GLU A 173      54.926  46.672   0.101  1.00  5.39           H
ATOM   2616  C   GLU A 173      53.975  45.968   1.904  1.00  5.39           C
ATOM   2617  O   GLU A 173      53.080  46.116   2.750  1.00  5.39           O
ATOM   2618  CB  GLU A 173      54.926  48.272   1.558  1.00  5.39           C
ATOM   2619 1HB  GLU A 173      54.326  48.563   2.419  1.00  5.39           H
ATOM   2620 2HB  GLU A 173      55.895  47.948   1.931  1.00  5.39           H
ATOM   2621  CG  GLU A 173      55.154  49.507   0.671  1.00  5.39           C
ATOM   2622 1HG  GLU A 173      55.968  50.087   1.106  1.00  5.39           H
ATOM   2623 2HG  GLU A 173      55.463  49.180  -0.323  1.00  5.39           H
ATOM   2624  CD  GLU A 173      53.935  50.425   0.551  1.00  5.39           C
ATOM   2625  OE1 GLU A 173      52.863  50.129   1.121  1.00  5.39           O
ATOM   2626  OE2 GLU A 173      54.024  51.469  -0.135  1.00  5.39           O
ATOM   2627  N   THR A 174      54.650  44.835   1.787  1.00 12.63           N
ATOM   2628  H   THR A 174      55.369  44.742   1.074  1.00 12.63           H
ATOM   2629  CA  THR A 174      54.365  43.662   2.607  1.00 12.63           C
ATOM   2630  HA  THR A 174      53.800  43.942   3.493  1.00 12.63           H
ATOM   2631  C   THR A 174      55.695  43.059   3.016  1.00 12.63           C
ATOM   2632  O   THR A 174      56.612  42.987   2.202  1.00 12.63           O
ATOM   2633  CB  THR A 174      53.558  42.628   1.789  1.00 12.63           C
ATOM   2634  HB  THR A 174      54.188  42.224   0.997  1.00 12.63           H
ATOM   2635  OG1 THR A 174      52.427  43.275   1.197  1.00 12.63           O
ATOM   2636  HG1 THR A 174      52.756  43.959   0.597  1.00 12.63           H
ATOM   2637  CG2 THR A 174      53.022  41.498   2.648  1.00 12.63           C
ATOM   2638 1HG2 THR A 174      52.402  40.848   2.032  1.00 12.63           H
ATOM   2639 2HG2 THR A 174      52.419  41.897   3.465  1.00 12.63           H
ATOM   2640 3HG2 THR A 174      53.847  40.912   3.053  1.00 12.63           H
ATOM   2641  N   ASP A 175      55.815  42.637   4.263  1.00  2.80           N
ATOM   2642  H   ASP A 175      55.030  42.728   4.905  1.00  2.80           H
ATOM   2643  CA  ASP A 175      57.040  42.016   4.755  1.00  2.80           C
ATOM   2644  HA  ASP A 175      57.898  42.526   4.318  1.00  2.80           H
ATOM   2645  C   ASP A 175      57.066  40.545   4.328  1.00  2.80           C
ATOM   2646  O   ASP A 175      56.518  39.668   4.997  1.00  2.80           O
ATOM   2647  CB  ASP A 175      57.093  42.160   6.274  1.00  2.80           C
ATOM   2648 1HB  ASP A 175      56.914  43.206   6.527  1.00  2.80           H
ATOM   2649 2HB  ASP A 175      56.306  41.558   6.729  1.00  2.80           H
ATOM   2650  CG  ASP A 175      58.426  41.755   6.849  1.00  2.80           C
ATOM   2651  OD1 ASP A 175      59.443  41.770   6.125  1.00  2.80           O
ATOM   2652  OD2 ASP A 175      58.488  41.472   8.067  1.00  2.80           O
ATOM   2653  N   ASN A 176      57.625  40.281   3.155  1.00  2.31           N
ATOM   2654  H   ASN A 176      58.112  41.027   2.668  1.00  2.31           H
ATOM   2655  CA  ASN A 176      57.527  38.969   2.505  1.00  2.31           C
ATOM   2656  HA  ASN A 176      56.614  38.479   2.846  1.00  2.31           H
ATOM   2657  C   ASN A 176      58.688  38.053   2.897  1.00  2.31           C
ATOM   2658  O   ASN A 176      59.467  37.576   2.063  1.00  2.31           O
ATOM   2659  CB  ASN A 176      57.424  39.134   0.983  1.00  2.31           C
ATOM   2660 1HB  ASN A 176      58.229  39.778   0.633  1.00  2.31           H
ATOM   2661 2HB  ASN A 176      57.526  38.157   0.513  1.00  2.31           H
ATOM   2662  CG  ASN A 176      56.096  39.705   0.548  1.00  2.31           C
ATOM   2663  OD1 ASN A 176      55.035  39.231   0.952  1.00  2.31           O
ATOM   2664  ND2 ASN A 176      56.133  40.701  -0.293  1.00  2.31           N
ATOM   2665 1HD2 ASN A 176      55.270  41.112  -0.609  1.00  2.31           H
ATOM   2666 2HD2 ASN A 176      57.015  41.057  -0.620  1.00  2.31           H
ATOM   2667  N   THR A 177      58.796  37.831   4.196  1.00 21.59           N
ATOM   2668  H   THR A 177      58.138  38.283   4.822  1.00 21.59           H
ATOM   2669  CA  THR A 177      59.800  36.954   4.793  1.00 21.59           C
ATOM   2670  HA  THR A 177      60.790  37.301   4.509  1.00 21.59           H
ATOM   2671  C   THR A 177      59.619  35.508   4.341  1.00 21.59           C
ATOM   2672  O   THR A 177      58.506  35.110   3.990  1.00 21.59           O
ATOM   2673  CB  THR A 177      59.636  37.055   6.322  1.00 21.59           C
ATOM   2674  HB  THR A 177      58.751  36.500   6.635  1.00 21.59           H
ATOM   2675  OG1 THR A 177      59.451  38.436   6.639  1.00 21.59           O
ATOM   2676  HG1 THR A 177      59.343  38.517   7.594  1.00 21.59           H
ATOM   2677  CG2 THR A 177      60.853  36.578   7.096  1.00 21.59           C
ATOM   2678 1HG2 THR A 177      60.716  36.805   8.153  1.00 21.59           H
ATOM   2679 2HG2 THR A 177      61.751  37.084   6.740  1.00 21.59           H
ATOM   2680 3HG2 THR A 177      60.966  35.499   6.987  1.00 21.59           H
ATOM   2681  N   LYS A 178      60.681  34.709   4.350  1.00  5.41           N
ATOM   2682  H   LYS A 178      61.585  35.076   4.608  1.00  5.41           H
ATOM   2683  CA  LYS A 178      60.547  33.288   4.022  1.00  5.41           C
ATOM   2684  HA  LYS A 178      60.155  33.202   3.011  1.00  5.41           H
ATOM   2685  C   LYS A 178      59.568  32.671   5.027  1.00  5.41           C
ATOM   2686  O   LYS A 178      59.748  32.862   6.236  1.00  5.41           O
ATOM   2687  CB  LYS A 178      61.888  32.546   4.114  1.00  5.41           C
ATOM   2688 1HB  LYS A 178      62.634  33.060   3.508  1.00  5.41           H
ATOM   2689 2HB  LYS A 178      62.216  32.549   5.153  1.00  5.41           H
ATOM   2690  CG  LYS A 178      61.767  31.099   3.640  1.00  5.41           C
ATOM   2691 1HG  LYS A 178      60.921  30.641   4.146  1.00  5.41           H
ATOM   2692 2HG  LYS A 178      61.569  31.090   2.568  1.00  5.41           H
ATOM   2693  CD  LYS A 178      62.969  30.233   3.935  1.00  5.41           C
ATOM   2694 1HD  LYS A 178      63.843  30.605   3.401  1.00  5.41           H
ATOM   2695 2HD  LYS A 178      63.163  30.240   5.009  1.00  5.41           H
ATOM   2696  CE  LYS A 178      62.633  28.815   3.492  1.00  5.41           C
ATOM   2697 1HE  LYS A 178      61.692  28.520   3.964  1.00  5.41           H
ATOM   2698 2HE  LYS A 178      62.488  28.804   2.410  1.00  5.41           H
ATOM   2699  NZ  LYS A 178      63.676  27.815   3.861  1.00  5.41           N
ATOM   2700 1HZ  LYS A 178      63.345  26.884   3.638  1.00  5.41           H
ATOM   2701 2HZ  LYS A 178      63.857  27.856   4.858  1.00  5.41           H
ATOM   2702 3HZ  LYS A 178      64.532  27.999   3.355  1.00  5.41           H
ATOM   2703  N   PRO A 179      58.547  31.927   4.563  1.00  7.71           N
ATOM   2704  CA  PRO A 179      57.665  31.296   5.551  1.00  7.71           C
ATOM   2705  HA  PRO A 179      57.168  32.054   6.153  1.00  7.71           H
ATOM   2706  C   PRO A 179      58.336  30.269   6.458  1.00  7.71           C
ATOM   2707  O   PRO A 179      59.401  29.723   6.150  1.00  7.71           O
ATOM   2708  CB  PRO A 179      56.648  30.563   4.678  1.00  7.71           C
ATOM   2709 1HB  PRO A 179      56.966  29.530   4.541  1.00  7.71           H
ATOM   2710 2HB  PRO A 179      55.655  30.602   5.124  1.00  7.71           H
ATOM   2711  CG  PRO A 179      56.671  31.268   3.390  1.00  7.71           C
ATOM   2712 1HG  PRO A 179      56.298  30.632   2.588  1.00  7.71           H
ATOM   2713 2HG  PRO A 179      56.089  32.188   3.460  1.00  7.71           H
ATOM   2714  CD  PRO A 179      58.115  31.584   3.195  1.00  7.71           C
ATOM   2715 1HD  PRO A 179      58.657  30.710   2.830  1.00  7.71           H
ATOM   2716 2HD  PRO A 179      58.229  32.430   2.517  1.00  7.71           H
ATOM   2717  N   ASN A 180      57.661  29.950   7.550  1.00  7.16           N
ATOM   2718  H   ASN A 180      56.816  30.462   7.781  1.00  7.16           H
ATOM   2719  CA  ASN A 180      57.996  28.779   8.354  1.00  7.16           C
ATOM   2720  HA  ASN A 180      59.047  28.791   8.641  1.00  7.16           H
ATOM   2721  C   ASN A 180      57.679  27.551   7.498  1.00  7.16           C
ATOM   2722  O   ASN A 180      56.601  27.504   6.905  1.00  7.16           O
ATOM   2723  CB  ASN A 180      57.092  28.764   9.594  1.00  7.16           C
ATOM   2724 1HB  ASN A 180      57.265  29.660  10.185  1.00  7.16           H
ATOM   2725 2HB  ASN A 180      56.053  28.762   9.266  1.00  7.16           H
ATOM   2726  CG  ASN A 180      57.300  27.548  10.456  1.00  7.16           C
ATOM   2727  OD1 ASN A 180      58.420  27.090  10.657  1.00  7.16           O
ATOM   2728  ND2 ASN A 180      56.236  27.017  10.982  1.00  7.16           N
ATOM   2729 1HD2 ASN A 180      56.326  26.170  11.514  1.00  7.16           H
ATOM   2730 2HD2 ASN A 180      55.330  27.449  10.848  1.00  7.16           H
ATOM   2731  N   PRO A 181      58.580  26.556   7.405  1.00  3.04           N
ATOM   2732  CA  PRO A 181      58.053  25.319   6.815  1.00  3.04           C
ATOM   2733  HA  PRO A 181      57.572  25.533   5.860  1.00  3.04           H
ATOM   2734  C   PRO A 181      57.058  24.596   7.731  1.00  3.04           C
ATOM   2735  O   PRO A 181      57.240  24.515   8.949  1.00  3.04           O
ATOM   2736  CB  PRO A 181      59.317  24.498   6.577  1.00  3.04           C
ATOM   2737 1HB  PRO A 181      59.107  23.435   6.660  1.00  3.04           H
ATOM   2738 2HB  PRO A 181      59.734  24.736   5.598  1.00  3.04           H
ATOM   2739  CG  PRO A 181      60.246  24.939   7.639  1.00  3.04           C
ATOM   2740 1HG  PRO A 181      59.993  24.448   8.579  1.00  3.04           H
ATOM   2741 2HG  PRO A 181      61.278  24.726   7.362  1.00  3.04           H
ATOM   2742  CD  PRO A 181      60.010  26.422   7.749  1.00  3.04           C
ATOM   2743 1HD  PRO A 181      60.211  26.768   8.763  1.00  3.04           H
ATOM   2744 2HD  PRO A 181      60.621  26.963   7.024  1.00  3.04           H
ATOM   2745  N   VAL A 182      55.984  24.085   7.148  1.00 11.76           N
ATOM   2746  H   VAL A 182      55.929  24.095   6.133  1.00 11.76           H
ATOM   2747  CA  VAL A 182      54.839  23.542   7.891  1.00 11.76           C
ATOM   2748  HA  VAL A 182      55.100  23.415   8.940  1.00 11.76           H
ATOM   2749  C   VAL A 182      54.502  22.180   7.290  1.00 11.76           C
ATOM   2750  O   VAL A 182      54.328  22.069   6.075  1.00 11.76           O
ATOM   2751  CB  VAL A 182      53.606  24.511   7.795  1.00 11.76           C
ATOM   2752  HB  VAL A 182      53.343  24.637   6.749  1.00 11.76           H
ATOM   2753  CG1 VAL A 182      52.389  23.982   8.524  1.00 11.76           C
ATOM   2754 1HG1 VAL A 182      51.579  24.711   8.480  1.00 11.76           H
ATOM   2755 2HG1 VAL A 182      52.633  23.781   9.566  1.00 11.76           H
ATOM   2756 3HG1 VAL A 182      52.037  23.071   8.051  1.00 11.76           H
ATOM   2757  CG2 VAL A 182      53.932  25.887   8.378  1.00 11.76           C
ATOM   2758 1HG2 VAL A 182      53.051  26.530   8.342  1.00 11.76           H
ATOM   2759 2HG2 VAL A 182      54.714  26.358   7.796  1.00 11.76           H
ATOM   2760 3HG2 VAL A 182      54.262  25.790   9.412  1.00 11.76           H
ATOM   2761  N   ALA A 183      54.422  21.147   8.117  1.00  5.26           N
ATOM   2762  H   ALA A 183      54.566  21.286   9.108  1.00  5.26           H
ATOM   2763  CA  ALA A 183      54.053  19.812   7.654  1.00  5.26           C
ATOM   2764  HA  ALA A 183      54.657  19.540   6.787  1.00  5.26           H
ATOM   2765  C   ALA A 183      52.576  19.877   7.262  1.00  5.26           C
ATOM   2766  O   ALA A 183      51.843  20.693   7.813  1.00  5.26           O
ATOM   2767  CB  ALA A 183      54.270  18.799   8.786  1.00  5.26           C
ATOM   2768 1HB  ALA A 183      55.325  18.775   9.053  1.00  5.26           H
ATOM   2769 2HB  ALA A 183      53.959  17.807   8.460  1.00  5.26           H
ATOM   2770 3HB  ALA A 183      53.681  19.087   9.659  1.00  5.26           H
ATOM   2771  N   PRO A 184      52.118  19.027   6.329  1.00 -7.92           N
ATOM   2772  CA  PRO A 184      50.694  19.203   6.032  1.00 -7.92           C
ATOM   2773  HA  PRO A 184      50.497  20.240   5.780  1.00 -7.92           H
ATOM   2774  C   PRO A 184      49.776  18.784   7.178  1.00 -7.92           C
ATOM   2775  O   PRO A 184      50.108  17.880   7.955  1.00 -7.92           O
ATOM   2776  CB  PRO A 184      50.501  18.323   4.797  1.00 -7.92           C
ATOM   2777 1HB  PRO A 184      49.488  17.925   4.749  1.00 -7.92           H
ATOM   2778 2HB  PRO A 184      50.732  18.894   3.903  1.00 -7.92           H
ATOM   2779  CG  PRO A 184      51.496  17.245   4.965  1.00 -7.92           C
ATOM   2780 1HG  PRO A 184      51.138  16.511   5.686  1.00 -7.92           H
ATOM   2781 2HG  PRO A 184      51.715  16.770   4.011  1.00 -7.92           H
ATOM   2782  CD  PRO A 184      52.706  17.960   5.499  1.00 -7.92           C
ATOM   2783 1HD  PRO A 184      53.315  17.287   6.100  1.00 -7.92           H
ATOM   2784 2HD  PRO A 184      53.285  18.390   4.682  1.00 -7.92           H
ATOM   2785  N   TYR A 185      48.617  19.423   7.262  1.00  0.07           N
ATOM   2786  H   TYR A 185      48.417  20.168   6.600  1.00  0.07           H
ATOM   2787  CA  TYR A 185      47.587  19.093   8.251  1.00  0.07           C
ATOM   2788  HA  TYR A 185      47.805  18.138   8.726  1.00  0.07           H
ATOM   2789  C   TYR A 185      46.287  19.020   7.469  1.00  0.07           C
ATOM   2790  O   TYR A 185      46.179  19.697   6.449  1.00  0.07           O
ATOM   2791  CB  TYR A 185      47.423  20.200   9.304  1.00  0.07           C
ATOM   2792 1HB  TYR A 185      46.936  21.049   8.823  1.00  0.07           H
ATOM   2793 2HB  TYR A 185      46.759  19.837  10.088  1.00  0.07           H
ATOM   2794  CG  TYR A 185      48.699  20.714   9.938  1.00  0.07           C
ATOM   2795  CD1 TYR A 185      48.911  22.100  10.073  1.00  0.07           C
ATOM   2796  HD1 TYR A 185      48.158  22.793   9.725  1.00  0.07           H
ATOM   2797  CD2 TYR A 185      49.699  19.838  10.402  1.00  0.07           C
ATOM   2798  HD2 TYR A 185      49.545  18.774  10.329  1.00  0.07           H
ATOM   2799  CE1 TYR A 185      50.105  22.601  10.653  1.00  0.07           C
ATOM   2800  HE1 TYR A 185      50.249  23.665  10.765  1.00  0.07           H
ATOM   2801  CE2 TYR A 185      50.921  20.337  10.930  1.00  0.07           C
ATOM   2802  HE2 TYR A 185      51.702  19.655  11.227  1.00  0.07           H
ATOM   2803  CZ  TYR A 185      51.107  21.714  11.050  1.00  0.07           C
ATOM   2804  OH  TYR A 185      52.276  22.206  11.570  1.00  0.07           O
ATOM   2805  HH  TYR A 185      52.991  21.558  11.541  1.00  0.07           H
ATOM   2806  N   TRP A 186      45.290  18.271   7.921  1.00 27.92           N
ATOM   2807  H   TRP A 186      45.406  17.700   8.745  1.00 27.92           H
ATOM   2808  CA  TRP A 186      43.974  18.353   7.289  1.00 27.92           C
ATOM   2809  HA  TRP A 186      44.082  18.323   6.205  1.00 27.92           H
ATOM   2810  C   TRP A 186      43.383  19.686   7.721  1.00 27.92           C
ATOM   2811  O   TRP A 186      43.515  20.063   8.890  1.00 27.92           O
ATOM   2812  CB  TRP A 186      43.033  17.239   7.756  1.00 27.92           C
ATOM   2813 1HB  TRP A 186      42.854  17.354   8.823  1.00 27.92           H
ATOM   2814 2HB  TRP A 186      42.082  17.351   7.235  1.00 27.92           H
ATOM   2815  CG  TRP A 186      43.559  15.860   7.516  1.00 27.92           C
ATOM   2816  CD1 TRP A 186      43.814  14.907   8.452  1.00 27.92           C
ATOM   2817  HD1 TRP A 186      43.638  15.034   9.514  1.00 27.92           H
ATOM   2818  CD2 TRP A 186      43.945  15.274   6.260  1.00 27.92           C
ATOM   2819  NE1 TRP A 186      44.333  13.774   7.889  1.00 27.92           N
ATOM   2820  HE1 TRP A 186      44.582  12.938   8.409  1.00 27.92           H
ATOM   2821  CE2 TRP A 186      44.465  13.979   6.543  1.00 27.92           C
ATOM   2822  CE3 TRP A 186      43.969  15.735   4.928  1.00 27.92           C
ATOM   2823  HE3 TRP A 186      43.573  16.705   4.679  1.00 27.92           H
ATOM   2824  CZ2 TRP A 186      45.039  13.168   5.548  1.00 27.92           C
ATOM   2825  HZ2 TRP A 186      45.461  12.215   5.802  1.00 27.92           H
ATOM   2826  CZ3 TRP A 186      44.533  14.917   3.925  1.00 27.92           C
ATOM   2827  HZ3 TRP A 186      44.573  15.278   2.910  1.00 27.92           H
ATOM   2828  CH2 TRP A 186      45.061  13.634   4.247  1.00 27.92           C
ATOM   2829  HH2 TRP A 186      45.497  13.025   3.468  1.00 27.92           H
ATOM   2830  N   THR A 187      42.715  20.395   6.827  1.00  3.95           N
ATOM   2831  H   THR A 187      42.626  20.071   5.866  1.00  3.95           H
ATOM   2832  CA  THR A 187      42.092  21.668   7.193  1.00  3.95           C
ATOM   2833  HA  THR A 187      42.733  22.223   7.876  1.00  3.95           H
ATOM   2834  C   THR A 187      40.756  21.412   7.878  1.00  3.95           C
ATOM   2835  O   THR A 187      40.250  22.233   8.642  1.00  3.95           O
ATOM   2836  CB  THR A 187      41.844  22.505   5.934  1.00  3.95           C
ATOM   2837  HB  THR A 187      41.231  23.372   6.176  1.00  3.95           H
ATOM   2838  OG1 THR A 187      41.181  21.690   4.968  1.00  3.95           O
ATOM   2839  HG1 THR A 187      40.824  22.278   4.288  1.00  3.95           H
ATOM   2840  CG2 THR A 187      43.145  22.962   5.309  1.00  3.95           C
ATOM   2841 1HG2 THR A 187      42.931  23.468   4.368  1.00  3.95           H
ATOM   2842 2HG2 THR A 187      43.797  22.117   5.112  1.00  3.95           H
ATOM   2843 3HG2 THR A 187      43.648  23.659   5.978  1.00  3.95           H
ATOM   2844  N   SER A 188      40.203  20.238   7.609  1.00 34.18           N
ATOM   2845  H   SER A 188      40.663  19.624   6.956  1.00 34.18           H
ATOM   2846  CA  SER A 188      38.908  19.825   8.144  1.00 34.18           C
ATOM   2847  HA  SER A 188      38.641  20.463   8.986  1.00 34.18           H
ATOM   2848  C   SER A 188      38.865  18.375   8.645  1.00 34.18           C
ATOM   2849  O   SER A 188      38.167  17.525   8.088  1.00 34.18           O
ATOM   2850  CB  SER A 188      37.890  20.058   7.036  1.00 34.18           C
ATOM   2851 1HB  SER A 188      36.923  19.673   7.349  1.00 34.18           H
ATOM   2852 2HB  SER A 188      37.809  21.132   6.878  1.00 34.18           H
ATOM   2853  OG  SER A 188      38.292  19.464   5.809  1.00 34.18           O
ATOM   2854  HG  SER A 188      38.076  20.075   5.092  1.00 34.18           H
ATOM   2855  N   PRO A 189      39.631  18.049   9.703  1.00  7.96           N
ATOM   2856  CA  PRO A 189      39.727  16.631  10.079  1.00  7.96           C
ATOM   2857  HA  PRO A 189      40.089  16.069   9.221  1.00  7.96           H
ATOM   2858  C   PRO A 189      38.468  15.910  10.577  1.00  7.96           C
ATOM   2859  O   PRO A 189      38.436  14.686  10.543  1.00  7.96           O
ATOM   2860  CB  PRO A 189      40.834  16.641  11.138  1.00  7.96           C
ATOM   2861 1HB  PRO A 189      40.676  15.861  11.880  1.00  7.96           H
ATOM   2862 2HB  PRO A 189      41.808  16.522  10.665  1.00  7.96           H
ATOM   2863  CG  PRO A 189      40.743  17.970  11.739  1.00  7.96           C
ATOM   2864 1HG  PRO A 189      39.906  18.004  12.432  1.00  7.96           H
ATOM   2865 2HG  PRO A 189      41.673  18.235  12.243  1.00  7.96           H
ATOM   2866  CD  PRO A 189      40.488  18.875  10.571  1.00  7.96           C
ATOM   2867 1HD  PRO A 189      39.974  19.782  10.891  1.00  7.96           H
ATOM   2868 2HD  PRO A 189      41.422  19.118  10.063  1.00  7.96           H
ATOM   2869  N   GLU A 190      37.404  16.600  10.966  1.00 28.56           N
ATOM   2870  H   GLU A 190      37.445  17.616  11.010  1.00 28.56           H
ATOM   2871  CA  GLU A 190      36.137  15.912  11.277  1.00 28.56           C
ATOM   2872  HA  GLU A 190      36.348  15.018  11.865  1.00 28.56           H
ATOM   2873  C   GLU A 190      35.430  15.475   9.992  1.00 28.56           C
ATOM   2874  O   GLU A 190      34.724  14.467   9.942  1.00 28.56           O
ATOM   2875  CB  GLU A 190      35.145  16.782  12.062  1.00 28.56           C
ATOM   2876 1HB  GLU A 190      34.219  16.808  11.498  1.00 28.56           H
ATOM   2877 2HB  GLU A 190      34.933  16.280  13.006  1.00 28.56           H
ATOM   2878  CG  GLU A 190      35.543  18.220  12.370  1.00 28.56           C
ATOM   2879 1HG  GLU A 190      34.814  18.648  13.059  1.00 28.56           H
ATOM   2880 2HG  GLU A 190      36.515  18.220  12.863  1.00 28.56           H
ATOM   2881  CD  GLU A 190      35.609  19.082  11.123  1.00 28.56           C
ATOM   2882  OE1 GLU A 190      34.566  19.386  10.506  1.00 28.56           O
ATOM   2883  OE2 GLU A 190      36.745  19.405  10.706  1.00 28.56           O
ATOM   2884  N   LYS A 191      35.639  16.235   8.924  1.00  9.63           N
ATOM   2885  H   LYS A 191      36.235  17.053   9.001  1.00  9.63           H
ATOM   2886  CA  LYS A 191      35.041  15.910   7.627  1.00  9.63           C
ATOM   2887  HA  LYS A 191      34.016  15.579   7.788  1.00  9.63           H
ATOM   2888  C   LYS A 191      35.830  14.762   7.016  1.00  9.63           C
ATOM   2889  O   LYS A 191      35.309  13.999   6.203  1.00  9.63           O
ATOM   2890  CB  LYS A 191      35.032  17.133   6.702  1.00  9.63           C
ATOM   2891 1HB  LYS A 191      36.060  17.411   6.470  1.00  9.63           H
ATOM   2892 2HB  LYS A 191      34.526  16.873   5.773  1.00  9.63           H
ATOM   2893  CG  LYS A 191      34.341  18.334   7.338  1.00  9.63           C
ATOM   2894 1HG  LYS A 191      33.344  18.046   7.670  1.00  9.63           H
ATOM   2895 2HG  LYS A 191      34.929  18.630   8.200  1.00  9.63           H
ATOM   2896  CD  LYS A 191      34.229  19.535   6.409  1.00  9.63           C
ATOM   2897 1HD  LYS A 191      35.207  19.763   5.990  1.00  9.63           H
ATOM   2898 2HD  LYS A 191      33.551  19.292   5.589  1.00  9.63           H
ATOM   2899  CE  LYS A 191      33.705  20.766   7.153  1.00  9.63           C
ATOM   2900 1HE  LYS A 191      33.568  21.566   6.424  1.00  9.63           H
ATOM   2901 2HE  LYS A 191      32.728  20.525   7.576  1.00  9.63           H
ATOM   2902  NZ  LYS A 191      34.597  21.274   8.260  1.00  9.63           N
ATOM   2903 1HZ  LYS A 191      34.203  22.114   8.662  1.00  9.63           H
ATOM   2904 2HZ  LYS A 191      35.517  21.499   7.904  1.00  9.63           H
ATOM   2905 3HZ  LYS A 191      34.685  20.574   8.994  1.00  9.63           H
ATOM   2906  N   MET A 192      37.058  14.598   7.486  1.00 15.19           N
ATOM   2907  H   MET A 192      37.414  15.289   8.131  1.00 15.19           H
ATOM   2908  CA  MET A 192      37.917  13.456   7.167  1.00 15.19           C
ATOM   2909  HA  MET A 192      37.757  13.182   6.124  1.00 15.19           H
ATOM   2910  C   MET A 192      37.555  12.241   8.033  1.00 15.19           C
ATOM   2911  O   MET A 192      38.393  11.616   8.677  1.00 15.19           O
ATOM   2912  CB  MET A 192      39.395  13.825   7.346  1.00 15.19           C
ATOM   2913 1HB  MET A 192      39.576  14.058   8.391  1.00 15.19           H
ATOM   2914 2HB  MET A 192      40.003  12.959   7.090  1.00 15.19           H
ATOM   2915  CG  MET A 192      39.845  15.018   6.500  1.00 15.19           C
ATOM   2916 1HG  MET A 192      39.267  15.890   6.786  1.00 15.19           H
ATOM   2917 2HG  MET A 192      40.895  15.222   6.707  1.00 15.19           H
ATOM   2918  SD  MET A 192      39.641  14.768   4.733  1.00 15.19           S
ATOM   2919  CE  MET A 192      40.956  13.654   4.421  1.00 15.19           C
ATOM   2920 1HE  MET A 192      40.815  13.187   3.448  1.00 15.19           H
ATOM   2921 2HE  MET A 192      40.982  12.886   5.187  1.00 15.19           H
ATOM   2922 3HE  MET A 192      41.901  14.194   4.428  1.00 15.19           H
ATOM   2923  N   GLU A 193      36.280  11.893   8.023  1.00 17.47           N
ATOM   2924  H   GLU A 193      35.626  12.501   7.550  1.00 17.47           H
ATOM   2925  CA  GLU A 193      35.781  10.621   8.542  1.00 17.47           C
ATOM   2926  HA  GLU A 193      36.229  10.374   9.501  1.00 17.47           H
ATOM   2927  C   GLU A 193      36.148   9.575   7.478  1.00 17.47           C
ATOM   2928  O   GLU A 193      36.318   9.937   6.305  1.00 17.47           O
ATOM   2929  CB  GLU A 193      34.260  10.757   8.680  1.00 17.47           C
ATOM   2930 1HB  GLU A 193      34.056  11.582   9.361  1.00 17.47           H
ATOM   2931 2HB  GLU A 193      33.874  11.036   7.707  1.00 17.47           H
ATOM   2932  CG  GLU A 193      33.476   9.540   9.155  1.00 17.47           C
ATOM   2933 1HG  GLU A 193      33.783   8.664   8.586  1.00 17.47           H
ATOM   2934 2HG  GLU A 193      33.686   9.368  10.210  1.00 17.47           H
ATOM   2935  CD  GLU A 193      31.983   9.724   8.953  1.00 17.47           C
ATOM   2936  OE1 GLU A 193      31.433  10.772   9.353  1.00 17.47           O
ATOM   2937  OE2 GLU A 193      31.340   8.829   8.349  1.00 17.47           O
ATOM   2938  N   LYS A 194      36.226   8.288   7.805  1.00 12.00           N
ATOM   2939  H   LYS A 194      36.127   8.002   8.777  1.00 12.00           H
ATOM   2940  CA  LYS A 194      36.286   7.248   6.765  1.00 12.00           C
ATOM   2941  HA  LYS A 194      36.940   7.580   5.958  1.00 12.00           H
ATOM   2942  C   LYS A 194      34.870   7.081   6.205  1.00 12.00           C
ATOM   2943  O   LYS A 194      34.140   6.141   6.534  1.00 12.00           O
ATOM   2944  CB  LYS A 194      36.814   5.909   7.297  1.00 12.00           C
ATOM   2945 1HB  LYS A 194      37.782   6.069   7.772  1.00 12.00           H
ATOM   2946 2HB  LYS A 194      36.119   5.539   8.052  1.00 12.00           H
ATOM   2947  CG  LYS A 194      36.964   4.842   6.198  1.00 12.00           C
ATOM   2948 1HG  LYS A 194      36.032   4.771   5.642  1.00 12.00           H
ATOM   2949 2HG  LYS A 194      37.753   5.123   5.506  1.00 12.00           H
ATOM   2950  CD  LYS A 194      37.260   3.482   6.767  1.00 12.00           C
ATOM   2951 1HD  LYS A 194      38.242   3.483   7.240  1.00 12.00           H
ATOM   2952 2HD  LYS A 194      36.498   3.239   7.508  1.00 12.00           H
ATOM   2953  CE  LYS A 194      37.209   2.451   5.662  1.00 12.00           C
ATOM   2954 1HE  LYS A 194      36.232   2.504   5.178  1.00 12.00           H
ATOM   2955 2HE  LYS A 194      37.978   2.677   4.922  1.00 12.00           H
ATOM   2956  NZ  LYS A 194      37.411   1.068   6.181  1.00 12.00           N
ATOM   2957 1HZ  LYS A 194      37.279   0.401   5.431  1.00 12.00           H
ATOM   2958 2HZ  LYS A 194      36.744   0.874   6.917  1.00 12.00           H
ATOM   2959 3HZ  LYS A 194      38.349   0.968   6.551  1.00 12.00           H
ATOM   2960  N   LYS A 195      34.455   8.039   5.392  1.00  5.23           N
ATOM   2961  H   LYS A 195      35.072   8.818   5.200  1.00  5.23           H
ATOM   2962  CA  LYS A 195      33.117   8.003   4.817  1.00  5.23           C
ATOM   2963  HA  LYS A 195      32.420   7.785   5.623  1.00  5.23           H
ATOM   2964  C   LYS A 195      33.038   6.864   3.823  1.00  5.23           C
ATOM   2965  O   LYS A 195      33.904   6.704   2.953  1.00  5.23           O
ATOM   2966  CB  LYS A 195      32.710   9.338   4.184  1.00  5.23           C
ATOM   2967 1HB  LYS A 195      33.421   9.615   3.405  1.00  5.23           H
ATOM   2968 2HB  LYS A 195      31.722   9.223   3.737  1.00  5.23           H
ATOM   2969  CG  LYS A 195      32.646  10.428   5.232  1.00  5.23           C
ATOM   2970 1HG  LYS A 195      32.021  10.071   6.049  1.00  5.23           H
ATOM   2971 2HG  LYS A 195      33.651  10.601   5.611  1.00  5.23           H
ATOM   2972  CD  LYS A 195      32.084  11.754   4.764  1.00  5.23           C
ATOM   2973 1HD  LYS A 195      32.709  12.165   3.971  1.00  5.23           H
ATOM   2974 2HD  LYS A 195      31.065  11.611   4.402  1.00  5.23           H
ATOM   2975  CE  LYS A 195      32.071  12.693   5.968  1.00  5.23           C
ATOM   2976 1HE  LYS A 195      31.489  12.225   6.767  1.00  5.23           H
ATOM   2977 2HE  LYS A 195      33.094  12.813   6.328  1.00  5.23           H
ATOM   2978  NZ  LYS A 195      31.499  14.049   5.699  1.00  5.23           N
ATOM   2979 1HZ  LYS A 195      31.534  14.600   6.544  1.00  5.23           H
ATOM   2980 2HZ  LYS A 195      30.529  13.958   5.414  1.00  5.23           H
ATOM   2981 3HZ  LYS A 195      32.036  14.508   4.972  1.00  5.23           H
ATOM   2982  N   LEU A 196      31.990   6.074   3.971  1.00 -1.15           N
ATOM   2983  H   LEU A 196      31.345   6.243   4.740  1.00 -1.15           H
ATOM   2984  CA  LEU A 196      31.691   5.020   3.018  1.00 -1.15           C
ATOM   2985  HA  LEU A 196      32.614   4.635   2.585  1.00 -1.15           H
ATOM   2986  C   LEU A 196      30.850   5.692   1.946  1.00 -1.15           C
ATOM   2987  O   LEU A 196      29.913   6.432   2.253  1.00 -1.15           O
ATOM   2988  CB  LEU A 196      30.893   3.892   3.682  1.00 -1.15           C
ATOM   2989 1HB  LEU A 196      31.476   3.504   4.517  1.00 -1.15           H
ATOM   2990 2HB  LEU A 196      29.978   4.326   4.086  1.00 -1.15           H
ATOM   2991  CG  LEU A 196      30.494   2.711   2.780  1.00 -1.15           C
ATOM   2992  HG  LEU A 196      29.959   3.099   1.915  1.00 -1.15           H
ATOM   2993  CD1 LEU A 196      31.705   1.921   2.281  1.00 -1.15           C
ATOM   2994 1HD1 LEU A 196      31.368   1.059   1.704  1.00 -1.15           H
ATOM   2995 2HD1 LEU A 196      32.301   1.571   3.125  1.00 -1.15           H
ATOM   2996 3HD1 LEU A 196      32.320   2.544   1.636  1.00 -1.15           H
ATOM   2997  CD2 LEU A 196      29.555   1.779   3.527  1.00 -1.15           C
ATOM   2998 1HD2 LEU A 196      29.240   0.965   2.871  1.00 -1.15           H
ATOM   2999 2HD2 LEU A 196      28.668   2.328   3.842  1.00 -1.15           H
ATOM   3000 3HD2 LEU A 196      30.046   1.363   4.407  1.00 -1.15           H
ATOM   3001  N   HIS A 197      31.153   5.437   0.687  1.00 24.57           N
ATOM   3002  H   HIS A 197      31.993   4.899   0.474  1.00 24.57           H
ATOM   3003  CA  HIS A 197      30.274   5.842  -0.405  1.00 24.57           C
ATOM   3004  HA  HIS A 197      29.378   6.332  -0.023  1.00 24.57           H
ATOM   3005  C   HIS A 197      29.822   4.539  -1.050  1.00 24.57           C
ATOM   3006  O   HIS A 197      30.515   3.975  -1.891  1.00 24.57           O
ATOM   3007  CB  HIS A 197      30.982   6.805  -1.372  1.00 24.57           C
ATOM   3008 1HB  HIS A 197      31.944   6.382  -1.661  1.00 24.57           H
ATOM   3009 2HB  HIS A 197      30.372   6.901  -2.268  1.00 24.57           H
ATOM   3010  CG  HIS A 197      31.183   8.188  -0.817  1.00 24.57           C
ATOM   3011  ND1 HIS A 197      30.605   8.640   0.366  1.00 24.57           N
ATOM   3012  HD1 HIS A 197      30.014   8.085   0.986  1.00 24.57           H
ATOM   3013  CD2 HIS A 197      31.840   9.272  -1.311  1.00 24.57           C
ATOM   3014  HD2 HIS A 197      32.408   9.306  -2.235  1.00 24.57           H
ATOM   3015  CE1 HIS A 197      30.918   9.915   0.549  1.00 24.57           C
ATOM   3016  HE1 HIS A 197      30.591  10.532   1.380  1.00 24.57           H
ATOM   3017  NE2 HIS A 197      31.667  10.318  -0.447  1.00 24.57           N
ATOM   3018  HE2 HIS A 197      32.042  11.263  -0.563  1.00 24.57           H
ATOM   3019  N   ALA A 198      28.670   4.056  -0.605  1.00 24.94           N
ATOM   3020  H   ALA A 198      28.168   4.549   0.122  1.00 24.94           H
ATOM   3021  CA  ALA A 198      28.032   2.879  -1.187  1.00 24.94           C
ATOM   3022  HA  ALA A 198      28.786   2.208  -1.582  1.00 24.94           H
ATOM   3023  C   ALA A 198      27.169   3.391  -2.337  1.00 24.94           C
ATOM   3024  O   ALA A 198      26.140   4.032  -2.093  1.00 24.94           O
ATOM   3025  CB  ALA A 198      27.191   2.148  -0.132  1.00 24.94           C
ATOM   3026 1HB  ALA A 198      27.840   1.771   0.659  1.00 24.94           H
ATOM   3027 2HB  ALA A 198      26.683   1.302  -0.596  1.00 24.94           H
ATOM   3028 3HB  ALA A 198      26.450   2.820   0.302  1.00 24.94           H
ATOM   3029  N   VAL A 199      27.622   3.205  -3.567  1.00 -2.71           N
ATOM   3030  H   VAL A 199      28.423   2.590  -3.715  1.00 -2.71           H
ATOM   3031  CA  VAL A 199      27.045   3.893  -4.726  1.00 -2.71           C
ATOM   3032  HA  VAL A 199      26.129   4.386  -4.422  1.00 -2.71           H
ATOM   3033  C   VAL A 199      26.736   2.890  -5.839  1.00 -2.71           C
ATOM   3034  O   VAL A 199      27.587   2.056  -6.159  1.00 -2.71           O
ATOM   3035  CB  VAL A 199      28.031   4.990  -5.247  1.00 -2.71           C
ATOM   3036  HB  VAL A 199      28.965   4.514  -5.543  1.00 -2.71           H
ATOM   3037  CG1 VAL A 199      27.468   5.741  -6.449  1.00 -2.71           C
ATOM   3038 1HG1 VAL A 199      28.152   6.534  -6.751  1.00 -2.71           H
ATOM   3039 2HG1 VAL A 199      26.499   6.178  -6.207  1.00 -2.71           H
ATOM   3040 3HG1 VAL A 199      27.362   5.050  -7.282  1.00 -2.71           H
ATOM   3041  CG2 VAL A 199      28.334   6.006  -4.139  1.00 -2.71           C
ATOM   3042 1HG2 VAL A 199      28.918   6.835  -4.534  1.00 -2.71           H
ATOM   3043 2HG2 VAL A 199      28.912   5.521  -3.361  1.00 -2.71           H
ATOM   3044 3HG2 VAL A 199      27.407   6.395  -3.716  1.00 -2.71           H
ATOM   3045  N   PRO A 200      25.524   2.940  -6.429  1.00  9.06           N
ATOM   3046  CA  PRO A 200      25.276   2.045  -7.566  1.00  9.06           C
ATOM   3047  HA  PRO A 200      25.295   1.017  -7.226  1.00  9.06           H
ATOM   3048  C   PRO A 200      26.233   2.197  -8.745  1.00  9.06           C
ATOM   3049  O   PRO A 200      26.759   3.278  -9.026  1.00  9.06           O
ATOM   3050  CB  PRO A 200      23.858   2.422  -8.009  1.00  9.06           C
ATOM   3051 1HB  PRO A 200      23.903   3.173  -8.798  1.00  9.06           H
ATOM   3052 2HB  PRO A 200      23.313   1.542  -8.352  1.00  9.06           H
ATOM   3053  CG  PRO A 200      23.231   2.983  -6.800  1.00  9.06           C
ATOM   3054 1HG  PRO A 200      22.392   3.628  -7.057  1.00  9.06           H
ATOM   3055 2HG  PRO A 200      22.906   2.175  -6.143  1.00  9.06           H
ATOM   3056  CD  PRO A 200      24.332   3.761  -6.146  1.00  9.06           C
ATOM   3057 1HD  PRO A 200      24.432   4.747  -6.594  1.00  9.06           H
ATOM   3058 2HD  PRO A 200      24.151   3.838  -5.074  1.00  9.06           H
ATOM   3059  N   ALA A 201      26.416   1.101  -9.466  1.00  8.29           N
ATOM   3060  H   ALA A 201      25.967   0.241  -9.168  1.00  8.29           H
ATOM   3061  CA  ALA A 201      27.251   1.080 -10.661  1.00  8.29           C
ATOM   3062  HA  ALA A 201      28.269   1.333 -10.363  1.00  8.29           H
ATOM   3063  C   ALA A 201      26.813   2.112 -11.716  1.00  8.29           C
ATOM   3064  O   ALA A 201      25.632   2.459 -11.842  1.00  8.29           O
ATOM   3065  CB  ALA A 201      27.256  -0.336 -11.249  1.00  8.29           C
ATOM   3066 1HB  ALA A 201      27.605  -1.046 -10.497  1.00  8.29           H
ATOM   3067 2HB  ALA A 201      27.923  -0.377 -12.110  1.00  8.29           H
ATOM   3068 3HB  ALA A 201      26.248  -0.609 -11.562  1.00  8.29           H
ATOM   3069  N   ALA A 202      27.812   2.567 -12.462  1.00 30.70           N
ATOM   3070  H   ALA A 202      28.736   2.176 -12.282  1.00 30.70           H
ATOM   3071  CA  ALA A 202      27.756   3.589 -13.510  1.00 30.70           C
ATOM   3072  HA  ALA A 202      28.766   3.641 -13.917  1.00 30.70           H
ATOM   3073  C   ALA A 202      27.435   5.014 -13.033  1.00 30.70           C
ATOM   3074  O   ALA A 202      27.295   5.922 -13.855  1.00 30.70           O
ATOM   3075  CB  ALA A 202      26.860   3.156 -14.674  1.00 30.70           C
ATOM   3076 1HB  ALA A 202      27.092   2.131 -14.963  1.00 30.70           H
ATOM   3077 2HB  ALA A 202      27.030   3.811 -15.531  1.00 30.70           H
ATOM   3078 3HB  ALA A 202      25.814   3.223 -14.385  1.00 30.70           H
ATOM   3079  N   LYS A 203      27.381   5.244 -11.726  1.00  3.41           N
ATOM   3080  H   LYS A 203      27.454   4.470 -11.077  1.00  3.41           H
ATOM   3081  CA  LYS A 203      27.275   6.604 -11.187  1.00  3.41           C
ATOM   3082  HA  LYS A 203      26.778   7.249 -11.911  1.00  3.41           H
ATOM   3083  C   LYS A 203      28.659   7.192 -10.918  1.00  3.41           C
ATOM   3084  O   LYS A 203      29.659   6.481 -10.991  1.00  3.41           O
ATOM   3085  CB  LYS A 203      26.445   6.603  -9.905  1.00  3.41           C
ATOM   3086 1HB  LYS A 203      26.894   5.931  -9.182  1.00  3.41           H
ATOM   3087 2HB  LYS A 203      26.455   7.612  -9.498  1.00  3.41           H
ATOM   3088  CG  LYS A 203      24.999   6.214 -10.135  1.00  3.41           C
ATOM   3089 1HG  LYS A 203      24.642   6.742 -11.017  1.00  3.41           H
ATOM   3090 2HG  LYS A 203      24.921   5.139 -10.304  1.00  3.41           H
ATOM   3091  CD  LYS A 203      24.131   6.637  -8.970  1.00  3.41           C
ATOM   3092 1HD  LYS A 203      24.482   6.161  -8.059  1.00  3.41           H
ATOM   3093 2HD  LYS A 203      24.211   7.717  -8.856  1.00  3.41           H
ATOM   3094  CE  LYS A 203      22.676   6.271  -9.229  1.00  3.41           C
ATOM   3095 1HE  LYS A 203      22.384   6.678 -10.199  1.00  3.41           H
ATOM   3096 2HE  LYS A 203      22.592   5.184  -9.278  1.00  3.41           H
ATOM   3097  NZ  LYS A 203      21.724   6.792  -8.198  1.00  3.41           N
ATOM   3098 1HZ  LYS A 203      20.802   6.406  -8.362  1.00  3.41           H
ATOM   3099 2HZ  LYS A 203      21.666   7.801  -8.261  1.00  3.41           H
ATOM   3100 3HZ  LYS A 203      22.031   6.538  -7.266  1.00  3.41           H
ATOM   3101  N   THR A 204      28.720   8.483 -10.628  1.00 -0.47           N
ATOM   3102  H   THR A 204      27.860   9.024 -10.593  1.00 -0.47           H
ATOM   3103  CA  THR A 204      29.973   9.180 -10.336  1.00 -0.47           C
ATOM   3104  HA  THR A 204      30.801   8.637 -10.785  1.00 -0.47           H
ATOM   3105  C   THR A 204      30.202   9.281  -8.830  1.00 -0.47           C
ATOM   3106  O   THR A 204      29.286   9.605  -8.065  1.00 -0.47           O
ATOM   3107  CB  THR A 204      29.927  10.599 -10.940  1.00 -0.47           C
ATOM   3108  HB  THR A 204      29.120  11.162 -10.473  1.00 -0.47           H
ATOM   3109  OG1 THR A 204      29.664  10.479 -12.341  1.00 -0.47           O
ATOM   3110  HG1 THR A 204      30.365  10.950 -12.818  1.00 -0.47           H
ATOM   3111  CG2 THR A 204      31.233  11.369 -10.769  1.00 -0.47           C
ATOM   3112 1HG2 THR A 204      31.174  12.306 -11.323  1.00 -0.47           H
ATOM   3113 2HG2 THR A 204      32.074  10.789 -11.141  1.00 -0.47           H
ATOM   3114 3HG2 THR A 204      31.393  11.601  -9.716  1.00 -0.47           H
ATOM   3115  N   VAL A 205      31.431   9.017  -8.412  1.00-10.13           N
ATOM   3116  H   VAL A 205      32.137   8.753  -9.095  1.00-10.13           H
ATOM   3117  CA  VAL A 205      31.831   9.068  -7.006  1.00-10.13           C
ATOM   3118  HA  VAL A 205      30.972   9.312  -6.387  1.00-10.13           H
ATOM   3119  C   VAL A 205      32.896  10.146  -6.829  1.00-10.13           C
ATOM   3120  O   VAL A 205      33.777  10.282  -7.682  1.00-10.13           O
ATOM   3121  CB  VAL A 205      32.376   7.677  -6.570  1.00-10.13           C
ATOM   3122  HB  VAL A 205      33.229   7.421  -7.199  1.00-10.13           H
ATOM   3123  CG1 VAL A 205      32.827   7.657  -5.094  1.00-10.13           C
ATOM   3124 1HG1 VAL A 205      33.179   6.661  -4.830  1.00-10.13           H
ATOM   3125 2HG1 VAL A 205      31.998   7.930  -4.441  1.00-10.13           H
ATOM   3126 3HG1 VAL A 205      33.653   8.353  -4.942  1.00-10.13           H
ATOM   3127  CG2 VAL A 205      31.286   6.622  -6.773  1.00-10.13           C
ATOM   3128 1HG2 VAL A 205      31.654   5.648  -6.472  1.00-10.13           H
ATOM   3129 2HG2 VAL A 205      31.001   6.559  -7.823  1.00-10.13           H
ATOM   3130 3HG2 VAL A 205      30.408   6.875  -6.183  1.00-10.13           H
ATOM   3131  N   LYS A 206      32.836  10.885  -5.725  1.00 -1.78           N
ATOM   3132  H   LYS A 206      32.064  10.755  -5.080  1.00 -1.78           H
ATOM   3133  CA  LYS A 206      33.894  11.830  -5.348  1.00 -1.78           C
ATOM   3134  HA  LYS A 206      34.738  11.724  -6.027  1.00 -1.78           H
ATOM   3135  C   LYS A 206      34.369  11.538  -3.930  1.00 -1.78           C
ATOM   3136  O   LYS A 206      33.578  11.080  -3.104  1.00 -1.78           O
ATOM   3137  CB  LYS A 206      33.402  13.282  -5.374  1.00 -1.78           C
ATOM   3138 1HB  LYS A 206      32.561  13.376  -4.686  1.00 -1.78           H
ATOM   3139 2HB  LYS A 206      34.210  13.910  -5.000  1.00 -1.78           H
ATOM   3140  CG  LYS A 206      32.980  13.822  -6.732  1.00 -1.78           C
ATOM   3141 1HG  LYS A 206      33.708  13.520  -7.482  1.00 -1.78           H
ATOM   3142 2HG  LYS A 206      32.002  13.421  -6.995  1.00 -1.78           H
ATOM   3143  CD  LYS A 206      32.918  15.352  -6.664  1.00 -1.78           C
ATOM   3144 1HD  LYS A 206      32.222  15.645  -5.877  1.00 -1.78           H
ATOM   3145 2HD  LYS A 206      33.908  15.725  -6.400  1.00 -1.78           H
ATOM   3146  CE  LYS A 206      32.491  16.014  -7.969  1.00 -1.78           C
ATOM   3147 1HE  LYS A 206      32.743  17.076  -7.918  1.00 -1.78           H
ATOM   3148 2HE  LYS A 206      33.052  15.570  -8.793  1.00 -1.78           H
ATOM   3149  NZ  LYS A 206      31.025  15.882  -8.235  1.00 -1.78           N
ATOM   3150 1HZ  LYS A 206      30.796  16.304  -9.125  1.00 -1.78           H
ATOM   3151 2HZ  LYS A 206      30.495  16.350  -7.513  1.00 -1.78           H
ATOM   3152 3HZ  LYS A 206      30.757  14.903  -8.257  1.00 -1.78           H
ATOM   3153  N   PHE A 207      35.616  11.873  -3.638  1.00 -9.43           N
ATOM   3154  H   PHE A 207      36.229  12.195  -4.381  1.00 -9.43           H
ATOM   3155  CA  PHE A 207      36.134  11.925  -2.267  1.00 -9.43           C
ATOM   3156  HA  PHE A 207      35.318  12.043  -1.553  1.00 -9.43           H
ATOM   3157  C   PHE A 207      37.035  13.157  -2.251  1.00 -9.43           C
ATOM   3158  O   PHE A 207      37.567  13.499  -3.308  1.00 -9.43           O
ATOM   3159  CB  PHE A 207      36.979  10.695  -1.906  1.00 -9.43           C
ATOM   3160 1HB  PHE A 207      37.829  10.638  -2.581  1.00 -9.43           H
ATOM   3161 2HB  PHE A 207      37.360  10.828  -0.894  1.00 -9.43           H
ATOM   3162  CG  PHE A 207      36.231   9.387  -1.962  1.00 -9.43           C
ATOM   3163  CD1 PHE A 207      36.486   8.461  -2.992  1.00 -9.43           C
ATOM   3164  HD1 PHE A 207      37.185   8.710  -3.777  1.00 -9.43           H
ATOM   3165  CD2 PHE A 207      35.310   9.047  -0.955  1.00 -9.43           C
ATOM   3166  HD2 PHE A 207      35.098   9.749  -0.162  1.00 -9.43           H
ATOM   3167  CE1 PHE A 207      35.850   7.191  -3.004  1.00 -9.43           C
ATOM   3168  HE1 PHE A 207      36.066   6.483  -3.791  1.00 -9.43           H
ATOM   3169  CE2 PHE A 207      34.672   7.778  -0.950  1.00 -9.43           C
ATOM   3170  HE2 PHE A 207      33.988   7.519  -0.154  1.00 -9.43           H
ATOM   3171  CZ  PHE A 207      34.942   6.851  -1.976  1.00 -9.43           C
ATOM   3172  HZ  PHE A 207      34.460   5.885  -1.970  1.00 -9.43           H
ATOM   3173  N   LYS A 208      37.232  13.794  -1.102  1.00 -2.30           N
ATOM   3174  H   LYS A 208      36.766  13.476  -0.264  1.00 -2.30           H
ATOM   3175  CA  LYS A 208      38.144  14.940  -0.974  1.00 -2.30           C
ATOM   3176  HA  LYS A 208      38.763  15.025  -1.864  1.00 -2.30           H
ATOM   3177  C   LYS A 208      39.061  14.784   0.226  1.00 -2.30           C
ATOM   3178  O   LYS A 208      38.624  14.279   1.254  1.00 -2.30           O
ATOM   3179  CB  LYS A 208      37.379  16.250  -0.764  1.00 -2.30           C
ATOM   3180 1HB  LYS A 208      36.616  16.106   0.000  1.00 -2.30           H
ATOM   3181 2HB  LYS A 208      38.092  16.987  -0.399  1.00 -2.30           H
ATOM   3182  CG  LYS A 208      36.753  16.829  -2.004  1.00 -2.30           C
ATOM   3183 1HG  LYS A 208      37.528  16.905  -2.760  1.00 -2.30           H
ATOM   3184 2HG  LYS A 208      35.949  16.188  -2.365  1.00 -2.30           H
ATOM   3185  CD  LYS A 208      36.231  18.225  -1.718  1.00 -2.30           C
ATOM   3186 1HD  LYS A 208      35.401  18.171  -1.013  1.00 -2.30           H
ATOM   3187 2HD  LYS A 208      37.035  18.815  -1.277  1.00 -2.30           H
ATOM   3188  CE  LYS A 208      35.785  18.909  -2.997  1.00 -2.30           C
ATOM   3189 1HE  LYS A 208      36.610  18.890  -3.712  1.00 -2.30           H
ATOM   3190 2HE  LYS A 208      34.937  18.371  -3.424  1.00 -2.30           H
ATOM   3191  NZ  LYS A 208      35.405  20.332  -2.737  1.00 -2.30           N
ATOM   3192 1HZ  LYS A 208      35.201  20.799  -3.612  1.00 -2.30           H
ATOM   3193 2HZ  LYS A 208      36.170  20.812  -2.280  1.00 -2.30           H
ATOM   3194 3HZ  LYS A 208      34.591  20.374  -2.133  1.00 -2.30           H
ATOM   3195  N   CYS A 209      40.285  15.276   0.115  1.00  4.80           N
ATOM   3196  H   CYS A 209      40.589  15.635  -0.786  1.00  4.80           H
ATOM   3197  CA  CYS A 209      41.230  15.320   1.233  1.00  4.80           C
ATOM   3198  HA  CYS A 209      40.717  14.989   2.130  1.00  4.80           H
ATOM   3199  C   CYS A 209      41.809  16.710   1.540  1.00  4.80           C
ATOM   3200  O   CYS A 209      43.015  16.909   1.383  1.00  4.80           O
ATOM   3201  CB  CYS A 209      42.373  14.342   0.955  1.00  4.80           C
ATOM   3202 1HB  CYS A 209      42.859  14.606   0.015  1.00  4.80           H
ATOM   3203 2HB  CYS A 209      43.102  14.435   1.755  1.00  4.80           H
ATOM   3204  SG  CYS A 209      41.827  12.609   0.895  1.00  4.80           S
ATOM   3205  N   PRO A 210      40.964  17.696   1.909  1.00 14.04           N
ATOM   3206  CA  PRO A 210      41.535  19.045   2.013  1.00 14.04           C
ATOM   3207  HA  PRO A 210      41.963  19.313   1.055  1.00 14.04           H
ATOM   3208  C   PRO A 210      42.598  19.237   3.088  1.00 14.04           C
ATOM   3209  O   PRO A 210      42.458  18.796   4.234  1.00 14.04           O
ATOM   3210  CB  PRO A 210      40.309  19.921   2.282  1.00 14.04           C
ATOM   3211 1HB  PRO A 210      40.184  20.077   3.351  1.00 14.04           H
ATOM   3212 2HB  PRO A 210      40.393  20.874   1.759  1.00 14.04           H
ATOM   3213  CG  PRO A 210      39.178  19.134   1.763  1.00 14.04           C
ATOM   3214 1HG  PRO A 210      38.242  19.467   2.202  1.00 14.04           H
ATOM   3215 2HG  PRO A 210      39.143  19.193   0.673  1.00 14.04           H
ATOM   3216  CD  PRO A 210      39.521  17.749   2.207  1.00 14.04           C
ATOM   3217 1HD  PRO A 210      39.348  17.629   3.280  1.00 14.04           H
ATOM   3218 2HD  PRO A 210      38.957  17.014   1.641  1.00 14.04           H
ATOM   3219  N   SER A 211      43.691  19.866   2.686  1.00  9.55           N
ATOM   3220  H   SER A 211      43.745  20.261   1.754  1.00  9.55           H
ATOM   3221  CA  SER A 211      44.884  19.970   3.508  1.00  9.55           C
ATOM   3222  HA  SER A 211      44.618  20.051   4.559  1.00  9.55           H
ATOM   3223  C   SER A 211      45.630  21.213   3.055  1.00  9.55           C
ATOM   3224  O   SER A 211      45.364  21.707   1.966  1.00  9.55           O
ATOM   3225  CB  SER A 211      45.743  18.729   3.268  1.00  9.55           C
ATOM   3226 1HB  SER A 211      45.162  17.844   3.525  1.00  9.55           H
ATOM   3227 2HB  SER A 211      45.997  18.684   2.210  1.00  9.55           H
ATOM   3228  OG  SER A 211      46.935  18.733   4.036  1.00  9.55           O
ATOM   3229  HG  SER A 211      46.704  18.958   4.949  1.00  9.55           H
ATOM   3230  N   SER A 212      46.566  21.692   3.857  1.00 -6.31           N
ATOM   3231  H   SER A 212      46.717  21.274   4.768  1.00 -6.31           H
ATOM   3232  CA  SER A 212      47.484  22.746   3.451  1.00 -6.31           C
ATOM   3233  HA  SER A 212      47.685  22.676   2.382  1.00 -6.31           H
ATOM   3234  C   SER A 212      48.752  22.452   4.235  1.00 -6.31           C
ATOM   3235  O   SER A 212      48.710  21.662   5.181  1.00 -6.31           O
ATOM   3236  CB  SER A 212      46.932  24.136   3.777  1.00 -6.31           C
ATOM   3237 1HB  SER A 212      47.627  24.891   3.412  1.00 -6.31           H
ATOM   3238 2HB  SER A 212      45.978  24.261   3.263  1.00 -6.31           H
ATOM   3239  OG  SER A 212      46.735  24.320   5.169  1.00 -6.31           O
ATOM   3240  HG  SER A 212      45.889  24.766   5.286  1.00 -6.31           H
ATOM   3241  N   GLY A 213      49.863  23.052   3.835  1.00 10.52           N
ATOM   3242  H   GLY A 213      49.841  23.686   3.044  1.00 10.52           H
ATOM   3243  CA  GLY A 213      51.148  22.854   4.482  1.00 10.52           C
ATOM   3244 1HA  GLY A 213      51.092  23.119   5.538  1.00 10.52           H
ATOM   3245 2HA  GLY A 213      51.492  21.827   4.359  1.00 10.52           H
ATOM   3246  C   GLY A 213      52.060  23.805   3.740  1.00 10.52           C
ATOM   3247  O   GLY A 213      51.587  24.415   2.777  1.00 10.52           O
ATOM   3248  N   THR A 214      53.309  23.960   4.150  1.00 19.26           N
ATOM   3249  H   THR A 214      53.645  23.415   4.939  1.00 19.26           H
ATOM   3250  CA  THR A 214      54.235  24.907   3.520  1.00 19.26           C
ATOM   3251  HA  THR A 214      53.810  25.255   2.583  1.00 19.26           H
ATOM   3252  C   THR A 214      55.590  24.236   3.271  1.00 19.26           C
ATOM   3253  O   THR A 214      56.250  23.848   4.239  1.00 19.26           O
ATOM   3254  CB  THR A 214      54.447  26.133   4.432  1.00 19.26           C
ATOM   3255  HB  THR A 214      54.986  25.833   5.329  1.00 19.26           H
ATOM   3256  OG1 THR A 214      53.175  26.668   4.807  1.00 19.26           O
ATOM   3257  HG1 THR A 214      53.305  27.214   5.590  1.00 19.26           H
ATOM   3258  CG2 THR A 214      55.189  27.238   3.741  1.00 19.26           C
ATOM   3259 1HG2 THR A 214      55.236  28.093   4.411  1.00 19.26           H
ATOM   3260 2HG2 THR A 214      54.674  27.530   2.825  1.00 19.26           H
ATOM   3261 3HG2 THR A 214      56.207  26.924   3.507  1.00 19.26           H
ATOM   3262  N   PRO A 215      56.027  24.069   2.005  1.00  3.64           N
ATOM   3263  CA  PRO A 215      55.404  24.355   0.701  1.00  3.64           C
ATOM   3264  HA  PRO A 215      55.233  25.425   0.577  1.00  3.64           H
ATOM   3265  C   PRO A 215      54.106  23.582   0.520  1.00  3.64           C
ATOM   3266  O   PRO A 215      53.900  22.565   1.190  1.00  3.64           O
ATOM   3267  CB  PRO A 215      56.445  23.850  -0.302  1.00  3.64           C
ATOM   3268 1HB  PRO A 215      56.224  22.818  -0.577  1.00  3.64           H
ATOM   3269 2HB  PRO A 215      56.472  24.484  -1.188  1.00  3.64           H
ATOM   3270  CG  PRO A 215      57.719  23.916   0.426  1.00  3.64           C
ATOM   3271 1HG  PRO A 215      58.461  23.254  -0.020  1.00  3.64           H
ATOM   3272 2HG  PRO A 215      58.080  24.945   0.444  1.00  3.64           H
ATOM   3273  CD  PRO A 215      57.359  23.470   1.811  1.00  3.64           C
ATOM   3274 1HD  PRO A 215      57.300  22.382   1.868  1.00  3.64           H
ATOM   3275 2HD  PRO A 215      58.078  23.863   2.531  1.00  3.64           H
ATOM   3276  N   ASN A 216      53.224  24.066  -0.346  1.00  6.58           N
ATOM   3277  H   ASN A 216      53.449  24.873  -0.908  1.00  6.58           H
ATOM   3278  CA  ASN A 216      51.905  23.448  -0.474  1.00  6.58           C
ATOM   3279  HA  ASN A 216      51.440  23.489   0.507  1.00  6.58           H
ATOM   3280  C   ASN A 216      52.048  21.985  -0.914  1.00  6.58           C
ATOM   3281  O   ASN A 216      52.826  21.687  -1.826  1.00  6.58           O
ATOM   3282  CB  ASN A 216      51.010  24.209  -1.449  1.00  6.58           C
ATOM   3283 1HB  ASN A 216      51.128  25.279  -1.288  1.00  6.58           H
ATOM   3284 2HB  ASN A 216      51.303  23.968  -2.469  1.00  6.58           H
ATOM   3285  CG  ASN A 216      49.557  23.871  -1.247  1.00  6.58           C
ATOM   3286  OD1 ASN A 216      49.014  24.088  -0.174  1.00  6.58           O
ATOM   3287  ND2 ASN A 216      48.934  23.293  -2.228  1.00  6.58           N
ATOM   3288 1HD2 ASN A 216      47.949  23.105  -2.135  1.00  6.58           H
ATOM   3289 2HD2 ASN A 216      49.432  23.024  -3.063  1.00  6.58           H
ATOM   3290  N   PRO A 217      51.389  21.052  -0.210  1.00 -4.40           N
ATOM   3291  CA  PRO A 217      51.794  19.655  -0.389  1.00 -4.40           C
ATOM   3292  HA  PRO A 217      52.881  19.587  -0.357  1.00 -4.40           H
ATOM   3293  C   PRO A 217      51.315  18.932  -1.652  1.00 -4.40           C
ATOM   3294  O   PRO A 217      50.346  19.313  -2.306  1.00 -4.40           O
ATOM   3295  CB  PRO A 217      51.225  19.005   0.870  1.00 -4.40           C
ATOM   3296 1HB  PRO A 217      51.009  17.952   0.701  1.00 -4.40           H
ATOM   3297 2HB  PRO A 217      51.918  19.122   1.704  1.00 -4.40           H
ATOM   3298  CG  PRO A 217      49.996  19.773   1.129  1.00 -4.40           C
ATOM   3299 1HG  PRO A 217      49.215  19.457   0.441  1.00 -4.40           H
ATOM   3300 2HG  PRO A 217      49.661  19.654   2.157  1.00 -4.40           H
ATOM   3301  CD  PRO A 217      50.387  21.175   0.866  1.00 -4.40           C
ATOM   3302 1HD  PRO A 217      49.522  21.750   0.541  1.00 -4.40           H
ATOM   3303 2HD  PRO A 217      50.843  21.616   1.752  1.00 -4.40           H
ATOM   3304  N   THR A 218      52.010  17.853  -1.976  1.00-19.37           N
ATOM   3305  H   THR A 218      52.797  17.591  -1.387  1.00-19.37           H
ATOM   3306  CA  THR A 218      51.686  16.968  -3.089  1.00-19.37           C
ATOM   3307  HA  THR A 218      51.379  17.554  -3.954  1.00-19.37           H
ATOM   3308  C   THR A 218      50.571  16.020  -2.675  1.00-19.37           C
ATOM   3309  O   THR A 218      50.673  15.359  -1.644  1.00-19.37           O
ATOM   3310  CB  THR A 218      52.923  16.102  -3.443  1.00-19.37           C
ATOM   3311  HB  THR A 218      53.189  15.485  -2.585  1.00-19.37           H
ATOM   3312  OG1 THR A 218      54.019  16.968  -3.750  1.00-19.37           O
ATOM   3313  HG1 THR A 218      54.807  16.420  -3.870  1.00-19.37           H
ATOM   3314  CG2 THR A 218      52.699  15.206  -4.652  1.00-19.37           C
ATOM   3315 1HG2 THR A 218      53.644  14.744  -4.938  1.00-19.37           H
ATOM   3316 2HG2 THR A 218      52.324  15.793  -5.490  1.00-19.37           H
ATOM   3317 3HG2 THR A 218      51.984  14.421  -4.407  1.00-19.37           H
ATOM   3318  N   LEU A 219      49.534  15.929  -3.497  1.00 -4.39           N
ATOM   3319  H   LEU A 219      49.492  16.537  -4.299  1.00 -4.39           H
ATOM   3320  CA  LEU A 219      48.462  14.951  -3.321  1.00 -4.39           C
ATOM   3321  HA  LEU A 219      48.375  14.671  -2.270  1.00 -4.39           H
ATOM   3322  C   LEU A 219      48.762  13.709  -4.160  1.00 -4.39           C
ATOM   3323  O   LEU A 219      48.974  13.807  -5.376  1.00 -4.39           O
ATOM   3324  CB  LEU A 219      47.149  15.577  -3.800  1.00 -4.39           C
ATOM   3325 1HB  LEU A 219      46.975  16.469  -3.201  1.00 -4.39           H
ATOM   3326 2HB  LEU A 219      47.309  15.902  -4.824  1.00 -4.39           H
ATOM   3327  CG  LEU A 219      45.855  14.748  -3.797  1.00 -4.39           C
ATOM   3328  HG  LEU A 219      45.993  13.890  -4.453  1.00 -4.39           H
ATOM   3329  CD1 LEU A 219      45.450  14.238  -2.422  1.00 -4.39           C
ATOM   3330 1HD1 LEU A 219      44.520  13.676  -2.498  1.00 -4.39           H
ATOM   3331 2HD1 LEU A 219      45.308  15.072  -1.734  1.00 -4.39           H
ATOM   3332 3HD1 LEU A 219      46.220  13.573  -2.030  1.00 -4.39           H
ATOM   3333  CD2 LEU A 219      44.738  15.616  -4.369  1.00 -4.39           C
ATOM   3334 1HD2 LEU A 219      43.795  15.070  -4.362  1.00 -4.39           H
ATOM   3335 2HD2 LEU A 219      44.977  15.898  -5.394  1.00 -4.39           H
ATOM   3336 3HD2 LEU A 219      44.631  16.521  -3.772  1.00 -4.39           H
ATOM   3337  N   ARG A 220      48.747  12.538  -3.539  1.00-10.96           N
ATOM   3338  H   ARG A 220      48.596  12.515  -2.529  1.00-10.96           H
ATOM   3339  CA  ARG A 220      48.874  11.262  -4.249  1.00-10.96           C
ATOM   3340  HA  ARG A 220      48.885  11.420  -5.326  1.00-10.96           H
ATOM   3341  C   ARG A 220      47.660  10.450  -3.851  1.00-10.96           C
ATOM   3342  O   ARG A 220      47.081  10.724  -2.803  1.00-10.96           O
ATOM   3343  CB  ARG A 220      50.124  10.487  -3.820  1.00-10.96           C
ATOM   3344 1HB  ARG A 220      49.936  10.062  -2.840  1.00-10.96           H
ATOM   3345 2HB  ARG A 220      50.270   9.658  -4.515  1.00-10.96           H
ATOM   3346  CG  ARG A 220      51.405  11.297  -3.735  1.00-10.96           C
ATOM   3347 1HG  ARG A 220      51.573  11.817  -4.677  1.00-10.96           H
ATOM   3348 2HG  ARG A 220      51.321  12.027  -2.929  1.00-10.96           H
ATOM   3349  CD  ARG A 220      52.581  10.374  -3.450  1.00-10.96           C
ATOM   3350 1HD  ARG A 220      52.346   9.767  -2.574  1.00-10.96           H
ATOM   3351 2HD  ARG A 220      52.737   9.710  -4.302  1.00-10.96           H
ATOM   3352  NE  ARG A 220      53.808  11.132  -3.178  1.00-10.96           N
ATOM   3353  HE  ARG A 220      54.043  11.258  -2.199  1.00-10.96           H
ATOM   3354  CZ  ARG A 220      54.642  11.646  -4.073  1.00-10.96           C
ATOM   3355  NH1 ARG A 220      55.662  12.332  -3.651  1.00-10.96           N
ATOM   3356 1HH1 ARG A 220      55.818  12.450  -2.656  1.00-10.96           H
ATOM   3357 2HH1 ARG A 220      56.304  12.738  -4.318  1.00-10.96           H
ATOM   3358  NH2 ARG A 220      54.490  11.528  -5.367  1.00-10.96           N
ATOM   3359 1HH2 ARG A 220      53.697  11.022  -5.734  1.00-10.96           H
ATOM   3360 2HH2 ARG A 220      55.168  11.932  -5.996  1.00-10.96           H
ATOM   3361  N   TRP A 221      47.319   9.430  -4.620  1.00 15.47           N
ATOM   3362  H   TRP A 221      47.830   9.236  -5.468  1.00 15.47           H
ATOM   3363  CA  TRP A 221      46.239   8.522  -4.247  1.00 15.47           C
ATOM   3364  HA  TRP A 221      45.910   8.737  -3.231  1.00 15.47           H
ATOM   3365  C   TRP A 221      46.752   7.093  -4.280  1.00 15.47           C
ATOM   3366  O   TRP A 221      47.577   6.726  -5.112  1.00 15.47           O
ATOM   3367  CB  TRP A 221      45.040   8.686  -5.184  1.00 15.47           C
ATOM   3368 1HB  TRP A 221      45.374   8.579  -6.217  1.00 15.47           H
ATOM   3369 2HB  TRP A 221      44.316   7.900  -4.968  1.00 15.47           H
ATOM   3370  CG  TRP A 221      44.361  10.019  -5.010  1.00 15.47           C
ATOM   3371  CD1 TRP A 221      44.610  11.168  -5.698  1.00 15.47           C
ATOM   3372  HD1 TRP A 221      45.345  11.256  -6.490  1.00 15.47           H
ATOM   3373  CD2 TRP A 221      43.317  10.354  -4.073  1.00 15.47           C
ATOM   3374  NE1 TRP A 221      43.822  12.195  -5.259  1.00 15.47           N
ATOM   3375  HE1 TRP A 221      43.844  13.132  -5.636  1.00 15.47           H
ATOM   3376  CE2 TRP A 221      43.034  11.742  -4.237  1.00 15.47           C
ATOM   3377  CE3 TRP A 221      42.581   9.619  -3.120  1.00 15.47           C
ATOM   3378  HE3 TRP A 221      42.777   8.567  -2.972  1.00 15.47           H
ATOM   3379  CZ2 TRP A 221      42.058  12.411  -3.464  1.00 15.47           C
ATOM   3380  HZ2 TRP A 221      41.868  13.465  -3.605  1.00 15.47           H
ATOM   3381  CZ3 TRP A 221      41.579  10.283  -2.356  1.00 15.47           C
ATOM   3382  HZ3 TRP A 221      41.002   9.728  -1.630  1.00 15.47           H
ATOM   3383  CH2 TRP A 221      41.339  11.679  -2.536  1.00 15.47           C
ATOM   3384  HH2 TRP A 221      40.582  12.172  -1.942  1.00 15.47           H
ATOM   3385  N   LEU A 222      46.242   6.295  -3.362  1.00  8.10           N
ATOM   3386  H   LEU A 222      45.600   6.690  -2.679  1.00  8.10           H
ATOM   3387  CA  LEU A 222      46.514   4.873  -3.255  1.00  8.10           C
ATOM   3388  HA  LEU A 222      47.174   4.545  -4.052  1.00  8.10           H
ATOM   3389  C   LEU A 222      45.168   4.180  -3.343  1.00  8.10           C
ATOM   3390  O   LEU A 222      44.155   4.767  -2.962  1.00  8.10           O
ATOM   3391  CB  LEU A 222      47.094   4.502  -1.886  1.00  8.10           C
ATOM   3392 1HB  LEU A 222      46.338   4.772  -1.159  1.00  8.10           H
ATOM   3393 2HB  LEU A 222      47.183   3.416  -1.859  1.00  8.10           H
ATOM   3394  CG  LEU A 222      48.421   5.066  -1.369  1.00  8.10           C
ATOM   3395  HG  LEU A 222      48.362   6.153  -1.366  1.00  8.10           H
ATOM   3396  CD1 LEU A 222      48.626   4.587   0.068  1.00  8.10           C
ATOM   3397 1HD1 LEU A 222      49.550   5.008   0.463  1.00  8.10           H
ATOM   3398 2HD1 LEU A 222      48.683   3.500   0.102  1.00  8.10           H
ATOM   3399 3HD1 LEU A 222      47.805   4.930   0.695  1.00  8.10           H
ATOM   3400  CD2 LEU A 222      49.607   4.645  -2.219  1.00  8.10           C
ATOM   3401 1HD2 LEU A 222      50.541   4.893  -1.715  1.00  8.10           H
ATOM   3402 2HD2 LEU A 222      49.576   5.191  -3.158  1.00  8.10           H
ATOM   3403 3HD2 LEU A 222      49.582   3.572  -2.407  1.00  8.10           H
ATOM   3404  N   LYS A 223      45.163   2.917  -3.733  1.00-15.58           N
ATOM   3405  H   LYS A 223      46.029   2.502  -4.077  1.00-15.58           H
ATOM   3406  CA  LYS A 223      43.992   2.062  -3.566  1.00-15.58           C
ATOM   3407  HA  LYS A 223      43.318   2.509  -2.837  1.00-15.58           H
ATOM   3408  C   LYS A 223      44.503   0.735  -3.041  1.00-15.58           C
ATOM   3409  O   LYS A 223      45.397   0.146  -3.646  1.00-15.58           O
ATOM   3410  CB  LYS A 223      43.240   1.856  -4.876  1.00-15.58           C
ATOM   3411 1HB  LYS A 223      43.025   2.826  -5.324  1.00-15.58           H
ATOM   3412 2HB  LYS A 223      43.873   1.284  -5.556  1.00-15.58           H
ATOM   3413  CG  LYS A 223      41.935   1.109  -4.671  1.00-15.58           C
ATOM   3414 1HG  LYS A 223      42.127   0.216  -4.079  1.00-15.58           H
ATOM   3415 2HG  LYS A 223      41.227   1.742  -4.135  1.00-15.58           H
ATOM   3416  CD  LYS A 223      41.339   0.677  -5.984  1.00-15.58           C
ATOM   3417 1HD  LYS A 223      41.118   1.550  -6.598  1.00-15.58           H
ATOM   3418 2HD  LYS A 223      42.053   0.042  -6.504  1.00-15.58           H
ATOM   3419  CE  LYS A 223      40.072  -0.104  -5.720  1.00-15.58           C
ATOM   3420 1HE  LYS A 223      40.287  -0.919  -5.026  1.00-15.58           H
ATOM   3421 2HE  LYS A 223      39.330   0.556  -5.266  1.00-15.58           H
ATOM   3422  NZ  LYS A 223      39.519  -0.669  -6.978  1.00-15.58           N
ATOM   3423 1HZ  LYS A 223      38.679  -1.199  -6.773  1.00-15.58           H
ATOM   3424 2HZ  LYS A 223      40.193  -1.283  -7.413  1.00-15.58           H
ATOM   3425 3HZ  LYS A 223      39.289   0.078  -7.619  1.00-15.58           H
ATOM   3426  N   ASN A 224      43.974   0.290  -1.910  1.00 -4.43           N
ATOM   3427  H   ASN A 224      43.246   0.850  -1.474  1.00 -4.43           H
ATOM   3428  CA  ASN A 224      44.361  -0.964  -1.249  1.00 -4.43           C
ATOM   3429  HA  ASN A 224      43.888  -0.981  -0.266  1.00 -4.43           H
ATOM   3430  C   ASN A 224      45.885  -1.085  -1.057  1.00 -4.43           C
ATOM   3431  O   ASN A 224      46.468  -2.169  -1.186  1.00 -4.43           O
ATOM   3432  CB  ASN A 224      43.848  -2.182  -2.030  1.00 -4.43           C
ATOM   3433 1HB  ASN A 224      44.393  -2.255  -2.970  1.00 -4.43           H
ATOM   3434 2HB  ASN A 224      44.036  -3.082  -1.448  1.00 -4.43           H
ATOM   3435  CG  ASN A 224      42.376  -2.120  -2.346  1.00 -4.43           C
ATOM   3436  OD1 ASN A 224      41.538  -1.683  -1.560  1.00 -4.43           O
ATOM   3437  ND2 ASN A 224      42.047  -2.584  -3.515  1.00 -4.43           N
ATOM   3438 1HD2 ASN A 224      41.074  -2.636  -3.785  1.00 -4.43           H
ATOM   3439 2HD2 ASN A 224      42.763  -2.922  -4.134  1.00 -4.43           H
ATOM   3440  N   GLY A 225      46.543   0.040  -0.814  1.00 -6.64           N
ATOM   3441  H   GLY A 225      46.020   0.905  -0.695  1.00 -6.64           H
ATOM   3442  CA  GLY A 225      47.991   0.092  -0.668  1.00 -6.64           C
ATOM   3443 1HA  GLY A 225      48.220   0.931  -0.012  1.00 -6.64           H
ATOM   3444 2HA  GLY A 225      48.324  -0.814  -0.162  1.00 -6.64           H
ATOM   3445  C   GLY A 225      48.835   0.257  -1.923  1.00 -6.64           C
ATOM   3446  O   GLY A 225      50.015   0.594  -1.808  1.00 -6.64           O
ATOM   3447  N   LYS A 226      48.272   0.060  -3.109  1.00 -7.08           N
ATOM   3448  H   LYS A 226      47.286  -0.177  -3.163  1.00 -7.08           H
ATOM   3449  CA  LYS A 226      49.003   0.263  -4.371  1.00 -7.08           C
ATOM   3450  HA  LYS A 226      50.039  -0.060  -4.291  1.00 -7.08           H
ATOM   3451  C   LYS A 226      48.913   1.745  -4.652  1.00 -7.08           C
ATOM   3452  O   LYS A 226      47.891   2.310  -4.298  1.00 -7.08           O
ATOM   3453  CB  LYS A 226      48.287  -0.437  -5.529  1.00 -7.08           C
ATOM   3454 1HB  LYS A 226      47.270  -0.048  -5.579  1.00 -7.08           H
ATOM   3455 2HB  LYS A 226      48.795  -0.177  -6.459  1.00 -7.08           H
ATOM   3456  CG  LYS A 226      48.208  -1.947  -5.428  1.00 -7.08           C
ATOM   3457 1HG  LYS A 226      49.214  -2.365  -5.430  1.00 -7.08           H
ATOM   3458 2HG  LYS A 226      47.693  -2.232  -4.511  1.00 -7.08           H
ATOM   3459  CD  LYS A 226      47.429  -2.472  -6.622  1.00 -7.08           C
ATOM   3460 1HD  LYS A 226      46.427  -2.039  -6.615  1.00 -7.08           H
ATOM   3461 2HD  LYS A 226      47.941  -2.169  -7.535  1.00 -7.08           H
ATOM   3462  CE  LYS A 226      47.323  -3.984  -6.597  1.00 -7.08           C
ATOM   3463 1HE  LYS A 226      48.328  -4.412  -6.605  1.00 -7.08           H
ATOM   3464 2HE  LYS A 226      46.806  -4.297  -5.688  1.00 -7.08           H
ATOM   3465  NZ  LYS A 226      46.565  -4.462  -7.795  1.00 -7.08           N
ATOM   3466 1HZ  LYS A 226      46.576  -5.471  -7.844  1.00 -7.08           H
ATOM   3467 2HZ  LYS A 226      46.984  -4.087  -8.638  1.00 -7.08           H
ATOM   3468 3HZ  LYS A 226      45.602  -4.149  -7.741  1.00 -7.08           H
ATOM   3469  N   GLU A 227      49.864   2.374  -5.327  1.00  8.12           N
ATOM   3470  H   GLU A 227      50.709   1.896  -5.605  1.00  8.12           H
ATOM   3471  CA  GLU A 227      49.623   3.744  -5.792  1.00  8.12           C
ATOM   3472  HA  GLU A 227      49.233   4.346  -4.977  1.00  8.12           H
ATOM   3473  C   GLU A 227      48.541   3.599  -6.852  1.00  8.12           C
ATOM   3474  O   GLU A 227      48.661   2.753  -7.732  1.00  8.12           O
ATOM   3475  CB  GLU A 227      50.879   4.414  -6.360  1.00  8.12           C
ATOM   3476 1HB  GLU A 227      51.669   4.351  -5.612  1.00  8.12           H
ATOM   3477 2HB  GLU A 227      51.196   3.875  -7.253  1.00  8.12           H
ATOM   3478  CG  GLU A 227      50.652   5.889  -6.712  1.00  8.12           C
ATOM   3479 1HG  GLU A 227      49.836   5.955  -7.432  1.00  8.12           H
ATOM   3480 2HG  GLU A 227      50.357   6.421  -5.807  1.00  8.12           H
ATOM   3481  CD  GLU A 227      51.874   6.577  -7.306  1.00  8.12           C
ATOM   3482  OE1 GLU A 227      52.963   5.965  -7.419  1.00  8.12           O
ATOM   3483  OE2 GLU A 227      51.755   7.759  -7.694  1.00  8.12           O
ATOM   3484  N   PHE A 228      47.461   4.356  -6.742  1.00 16.11           N
ATOM   3485  H   PHE A 228      47.418   5.084  -6.034  1.00 16.11           H
ATOM   3486  CA  PHE A 228      46.344   4.200  -7.660  1.00 16.11           C
ATOM   3487  HA  PHE A 228      46.239   3.147  -7.919  1.00 16.11           H
ATOM   3488  C   PHE A 228      46.725   4.991  -8.893  1.00 16.11           C
ATOM   3489  O   PHE A 228      46.970   6.192  -8.817  1.00 16.11           O
ATOM   3490  CB  PHE A 228      45.038   4.714  -7.048  1.00 16.11           C
ATOM   3491 1HB  PHE A 228      44.927   4.267  -6.065  1.00 16.11           H
ATOM   3492 2HB  PHE A 228      45.098   5.796  -6.924  1.00 16.11           H
ATOM   3493  CG  PHE A 228      43.809   4.371  -7.853  1.00 16.11           C
ATOM   3494  CD1 PHE A 228      43.543   3.040  -8.229  1.00 16.11           C
ATOM   3495  HD1 PHE A 228      44.231   2.252  -7.958  1.00 16.11           H
ATOM   3496  CD2 PHE A 228      42.894   5.376  -8.216  1.00 16.11           C
ATOM   3497  HD2 PHE A 228      43.080   6.402  -7.932  1.00 16.11           H
ATOM   3498  CE1 PHE A 228      42.370   2.709  -8.954  1.00 16.11           C
ATOM   3499  HE1 PHE A 228      42.173   1.682  -9.227  1.00 16.11           H
ATOM   3500  CE2 PHE A 228      41.718   5.057  -8.947  1.00 16.11           C
ATOM   3501  HE2 PHE A 228      41.016   5.836  -9.209  1.00 16.11           H
ATOM   3502  CZ  PHE A 228      41.457   3.717  -9.308  1.00 16.11           C
ATOM   3503  HZ  PHE A 228      40.554   3.461  -9.841  1.00 16.11           H
ATOM   3504  N   LYS A 229      46.819   4.322 -10.030  1.00 -2.74           N
ATOM   3505  H   LYS A 229      46.586   3.333 -10.049  1.00 -2.74           H
ATOM   3506  CA  LYS A 229      47.259   4.974 -11.261  1.00 -2.74           C
ATOM   3507  HA  LYS A 229      47.497   6.018 -11.060  1.00 -2.74           H
ATOM   3508  C   LYS A 229      46.083   4.906 -12.209  1.00 -2.74           C
ATOM   3509  O   LYS A 229      45.279   3.986 -12.095  1.00 -2.74           O
ATOM   3510  CB  LYS A 229      48.510   4.285 -11.816  1.00 -2.74           C
ATOM   3511 1HB  LYS A 229      48.288   3.237 -12.019  1.00 -2.74           H
ATOM   3512 2HB  LYS A 229      48.798   4.773 -12.747  1.00 -2.74           H
ATOM   3513  CG  LYS A 229      49.668   4.368 -10.830  1.00 -2.74           C
ATOM   3514 1HG  LYS A 229      49.796   5.406 -10.520  1.00 -2.74           H
ATOM   3515 2HG  LYS A 229      49.427   3.768  -9.956  1.00 -2.74           H
ATOM   3516  CD  LYS A 229      50.975   3.868 -11.403  1.00 -2.74           C
ATOM   3517 1HD  LYS A 229      50.858   2.841 -11.752  1.00 -2.74           H
ATOM   3518 2HD  LYS A 229      51.264   4.507 -12.238  1.00 -2.74           H
ATOM   3519  CE  LYS A 229      52.043   3.924 -10.321  1.00 -2.74           C
ATOM   3520 1HE  LYS A 229      52.016   4.912  -9.856  1.00 -2.74           H
ATOM   3521 2HE  LYS A 229      51.822   3.178  -9.556  1.00 -2.74           H
ATOM   3522  NZ  LYS A 229      53.413   3.703 -10.877  1.00 -2.74           N
ATOM   3523 1HZ  LYS A 229      54.091   3.669 -10.125  1.00 -2.74           H
ATOM   3524 2HZ  LYS A 229      53.661   4.463 -11.496  1.00 -2.74           H
ATOM   3525 3HZ  LYS A 229      53.453   2.834 -11.390  1.00 -2.74           H
ATOM   3526  N   PRO A 230      45.941   5.865 -13.139  1.00-10.84           N
ATOM   3527  CA  PRO A 230      44.767   5.775 -14.020  1.00-10.84           C
ATOM   3528  HA  PRO A 230      43.862   5.834 -13.416  1.00-10.84           H
ATOM   3529  C   PRO A 230      44.691   4.504 -14.874  1.00-10.84           C
ATOM   3530  O   PRO A 230      43.611   4.100 -15.274  1.00-10.84           O
ATOM   3531  CB  PRO A 230      44.887   7.040 -14.878  1.00-10.84           C
ATOM   3532 1HB  PRO A 230      45.396   6.819 -15.813  1.00-10.84           H
ATOM   3533 2HB  PRO A 230      43.909   7.474 -15.070  1.00-10.84           H
ATOM   3534  CG  PRO A 230      45.701   7.967 -14.048  1.00-10.84           C
ATOM   3535 1HG  PRO A 230      46.162   8.741 -14.656  1.00-10.84           H
ATOM   3536 2HG  PRO A 230      45.080   8.411 -13.268  1.00-10.84           H
ATOM   3537  CD  PRO A 230      46.731   7.073 -13.442  1.00-10.84           C
ATOM   3538 1HD  PRO A 230      47.521   6.846 -14.160  1.00-10.84           H
ATOM   3539 2HD  PRO A 230      47.140   7.526 -12.538  1.00-10.84           H
ATOM   3540  N   ASP A 231      45.805   3.810 -15.066  1.00 -9.51           N
ATOM   3541  H   ASP A 231      46.683   4.190 -14.750  1.00 -9.51           H
ATOM   3542  CA  ASP A 231      45.810   2.491 -15.712  1.00 -9.51           C
ATOM   3543  HA  ASP A 231      45.345   2.573 -16.692  1.00 -9.51           H
ATOM   3544  C   ASP A 231      45.050   1.399 -14.957  1.00 -9.51           C
ATOM   3545  O   ASP A 231      44.736   0.351 -15.514  1.00 -9.51           O
ATOM   3546  CB  ASP A 231      47.250   2.002 -15.880  1.00 -9.51           C
ATOM   3547 1HB  ASP A 231      47.810   2.218 -14.969  1.00 -9.51           H
ATOM   3548 2HB  ASP A 231      47.239   0.923 -16.029  1.00 -9.51           H
ATOM   3549  CG  ASP A 231      47.950   2.623 -17.070  1.00 -9.51           C
ATOM   3550  OD1 ASP A 231      47.310   2.892 -18.106  1.00 -9.51           O
ATOM   3551  OD2 ASP A 231      49.186   2.805 -16.999  1.00 -9.51           O
ATOM   3552  N   HIS A 232      44.727   1.623 -13.692  1.00 14.65           N
ATOM   3553  H   HIS A 232      44.987   2.501 -13.253  1.00 14.65           H
ATOM   3554  CA  HIS A 232      43.988   0.644 -12.893  1.00 14.65           C
ATOM   3555  HA  HIS A 232      44.303  -0.366 -13.156  1.00 14.65           H
ATOM   3556  C   HIS A 232      42.483   0.753 -13.115  1.00 14.65           C
ATOM   3557  O   HIS A 232      41.699   0.022 -12.499  1.00 14.65           O
ATOM   3558  CB  HIS A 232      44.272   0.883 -11.410  1.00 14.65           C
ATOM   3559 1HB  HIS A 232      43.957   1.894 -11.157  1.00 14.65           H
ATOM   3560 2HB  HIS A 232      43.687   0.181 -10.816  1.00 14.65           H
ATOM   3561  CG  HIS A 232      45.713   0.731 -11.038  1.00 14.65           C
ATOM   3562  ND1 HIS A 232      46.222   1.209  -9.849  1.00 14.65           N
ATOM   3563  CD2 HIS A 232      46.742   0.134 -11.704  1.00 14.65           C
ATOM   3564  HD2 HIS A 232      46.653  -0.330 -12.677  1.00 14.65           H
ATOM   3565  CE1 HIS A 232      47.537   0.838  -9.835  1.00 14.65           C
ATOM   3566  HE1 HIS A 232      48.212   1.034  -9.013  1.00 14.65           H
ATOM   3567  NE2 HIS A 232      47.894   0.189 -10.967  1.00 14.65           N
ATOM   3568  HE2 HIS A 232      48.804  -0.200 -11.190  1.00 14.65           H
ATOM   3569  N   ARG A 233      42.060   1.705 -13.937  1.00  4.59           N
ATOM   3570  H   ARG A 233      42.728   2.259 -14.465  1.00  4.59           H
ATOM   3571  CA  ARG A 233      40.642   2.026 -14.070  1.00  4.59           C
ATOM   3572  HA  ARG A 233      40.050   1.183 -13.716  1.00  4.59           H
ATOM   3573  C   ARG A 233      40.217   2.317 -15.505  1.00  4.59           C
ATOM   3574  O   ARG A 233      40.944   2.963 -16.249  1.00  4.59           O
ATOM   3575  CB  ARG A 233      40.370   3.231 -13.165  1.00  4.59           C
ATOM   3576 1HB  ARG A 233      40.758   3.003 -12.173  1.00  4.59           H
ATOM   3577 2HB  ARG A 233      40.889   4.108 -13.551  1.00  4.59           H
ATOM   3578  CG  ARG A 233      38.910   3.527 -13.052  1.00  4.59           C
ATOM   3579 1HG  ARG A 233      38.553   3.924 -13.999  1.00  4.59           H
ATOM   3580 2HG  ARG A 233      38.392   2.591 -12.854  1.00  4.59           H
ATOM   3581  CD  ARG A 233      38.549   4.493 -11.961  1.00  4.59           C
ATOM   3582 1HD  ARG A 233      38.964   4.152 -11.013  1.00  4.59           H
ATOM   3583 2HD  ARG A 233      38.898   5.498 -12.186  1.00  4.59           H
ATOM   3584  NE  ARG A 233      37.093   4.428 -11.906  1.00  4.59           N
ATOM   3585  HE  ARG A 233      36.701   3.713 -11.305  1.00  4.59           H
ATOM   3586  CZ  ARG A 233      36.234   5.111 -12.641  1.00  4.59           C
ATOM   3587  NH1 ARG A 233      35.007   4.722 -12.583  1.00  4.59           N
ATOM   3588 1HH1 ARG A 233      34.788   3.883 -12.057  1.00  4.59           H
ATOM   3589 2HH1 ARG A 233      34.291   5.240 -13.079  1.00  4.59           H
ATOM   3590  NH2 ARG A 233      36.522   6.082 -13.466  1.00  4.59           N
ATOM   3591 1HH2 ARG A 233      37.489   6.347 -13.623  1.00  4.59           H
ATOM   3592 2HH2 ARG A 233      35.775   6.526 -13.978  1.00  4.59           H
ATOM   3593  N   ILE A 234      39.025   1.875 -15.882  1.00-22.87           N
ATOM   3594  H   ILE A 234      38.465   1.340 -15.238  1.00-22.87           H
ATOM   3595  CA  ILE A 234      38.458   2.193 -17.195  1.00-22.87           C
ATOM   3596  HA  ILE A 234      39.170   1.918 -17.973  1.00-22.87           H
ATOM   3597  C   ILE A 234      38.230   3.705 -17.211  1.00-22.87           C
ATOM   3598  O   ILE A 234      37.533   4.235 -16.346  1.00-22.87           O
ATOM   3599  CB  ILE A 234      37.098   1.462 -17.434  1.00-22.87           C
ATOM   3600  HB  ILE A 234      36.403   1.784 -16.659  1.00-22.87           H
ATOM   3601  CG1 ILE A 234      37.270  -0.066 -17.310  1.00-22.87           C
ATOM   3602 1HG1 ILE A 234      37.853  -0.424 -18.160  1.00-22.87           H
ATOM   3603 2HG1 ILE A 234      37.827  -0.293 -16.402  1.00-22.87           H
ATOM   3604  CG2 ILE A 234      36.504   1.842 -18.816  1.00-22.87           C
ATOM   3605 1HG2 ILE A 234      35.535   1.361 -18.956  1.00-22.87           H
ATOM   3606 2HG2 ILE A 234      37.174   1.527 -19.618  1.00-22.87           H
ATOM   3607 3HG2 ILE A 234      36.346   2.920 -18.878  1.00-22.87           H
ATOM   3608  CD1 ILE A 234      35.954  -0.857 -17.244  1.00-22.87           C
ATOM   3609 1HD1 ILE A 234      36.169  -1.899 -17.011  1.00-22.87           H
ATOM   3610 2HD1 ILE A 234      35.436  -0.811 -18.202  1.00-22.87           H
ATOM   3611 3HD1 ILE A 234      35.313  -0.447 -16.465  1.00-22.87           H
ATOM   3612  N   GLY A 235      38.864   4.402 -18.148  1.00-11.27           N
ATOM   3613  H   GLY A 235      39.459   3.926 -18.811  1.00-11.27           H
ATOM   3614  CA  GLY A 235      38.737   5.851 -18.234  1.00-11.27           C
ATOM   3615 1HA  GLY A 235      38.971   6.161 -19.252  1.00-11.27           H
ATOM   3616 2HA  GLY A 235      37.704   6.129 -18.021  1.00-11.27           H
ATOM   3617  C   GLY A 235      39.638   6.616 -17.279  1.00-11.27           C
ATOM   3618  O   GLY A 235      39.672   7.852 -17.279  1.00-11.27           O
ATOM   3619  N   GLY A 236      40.391   5.904 -16.453  1.00 -2.33           N
ATOM   3620  H   GLY A 236      40.373   4.892 -16.489  1.00 -2.33           H
ATOM   3621  CA  GLY A 236      41.222   6.557 -15.459  1.00 -2.33           C
ATOM   3622 1HA  GLY A 236      41.879   5.820 -15.003  1.00 -2.33           H
ATOM   3623 2HA  GLY A 236      41.829   7.316 -15.950  1.00 -2.33           H
ATOM   3624  C   GLY A 236      40.399   7.216 -14.371  1.00 -2.33           C
ATOM   3625  O   GLY A 236      39.248   6.856 -14.138  1.00 -2.33           O
ATOM   3626  N   TYR A 237      40.976   8.204 -13.708  1.00  4.95           N
ATOM   3627  H   TYR A 237      41.910   8.504 -13.945  1.00  4.95           H
ATOM   3628  CA  TYR A 237      40.285   8.957 -12.668  1.00  4.95           C
ATOM   3629  HA  TYR A 237      39.205   8.898 -12.811  1.00  4.95           H
ATOM   3630  C   TYR A 237      40.729  10.397 -12.861  1.00  4.95           C
ATOM   3631  O   TYR A 237      41.754  10.638 -13.513  1.00  4.95           O
ATOM   3632  CB  TYR A 237      40.644   8.440 -11.271  1.00  4.95           C
ATOM   3633 1HB  TYR A 237      40.108   9.041 -10.537  1.00  4.95           H
ATOM   3634 2HB  TYR A 237      40.298   7.410 -11.181  1.00  4.95           H
ATOM   3635  CG  TYR A 237      42.123   8.488 -10.928  1.00  4.95           C
ATOM   3636  CD1 TYR A 237      42.724   9.688 -10.496  1.00  4.95           C
ATOM   3637  HD1 TYR A 237      42.142  10.597 -10.451  1.00  4.95           H
ATOM   3638  CD2 TYR A 237      42.918   7.325 -10.973  1.00  4.95           C
ATOM   3639  HD2 TYR A 237      42.493   6.393 -11.319  1.00  4.95           H
ATOM   3640  CE1 TYR A 237      44.087   9.721 -10.101  1.00  4.95           C
ATOM   3641  HE1 TYR A 237      44.549  10.643  -9.789  1.00  4.95           H
ATOM   3642  CE2 TYR A 237      44.267   7.350 -10.518  1.00  4.95           C
ATOM   3643  HE2 TYR A 237      44.844   6.443 -10.486  1.00  4.95           H
ATOM   3644  CZ  TYR A 237      44.835   8.550 -10.085  1.00  4.95           C
ATOM   3645  OH  TYR A 237      46.121   8.628  -9.618  1.00  4.95           O
ATOM   3646  HH  TYR A 237      46.508   7.761  -9.430  1.00  4.95           H
ATOM   3647  N   LYS A 238      39.968  11.335 -12.318  1.00-24.06           N
ATOM   3648  H   LYS A 238      39.152  11.066 -11.772  1.00-24.06           H
ATOM   3649  CA  LYS A 238      40.231  12.765 -12.464  1.00-24.06           C
ATOM   3650  HA  LYS A 238      41.052  12.942 -13.157  1.00-24.06           H
ATOM   3651  C   LYS A 238      40.578  13.317 -11.094  1.00-24.06           C
ATOM   3652  O   LYS A 238      40.042  12.816 -10.112  1.00-24.06           O
ATOM   3653  CB  LYS A 238      38.960  13.448 -12.966  1.00-24.06           C
ATOM   3654 1HB  LYS A 238      38.180  13.270 -12.235  1.00-24.06           H
ATOM   3655 2HB  LYS A 238      39.135  14.522 -13.031  1.00-24.06           H
ATOM   3656  CG  LYS A 238      38.462  12.946 -14.308  1.00-24.06           C
ATOM   3657 1HG  LYS A 238      39.198  13.185 -15.075  1.00-24.06           H
ATOM   3658 2HG  LYS A 238      38.318  11.866 -14.270  1.00-24.06           H
ATOM   3659  CD  LYS A 238      37.138  13.595 -14.654  1.00-24.06           C
ATOM   3660 1HD  LYS A 238      36.416  13.382 -13.866  1.00-24.06           H
ATOM   3661 2HD  LYS A 238      37.281  14.674 -14.726  1.00-24.06           H
ATOM   3662  CE  LYS A 238      36.605  13.064 -15.975  1.00-24.06           C
ATOM   3663 1HE  LYS A 238      37.340  13.253 -16.759  1.00-24.06           H
ATOM   3664 2HE  LYS A 238      36.447  11.986 -15.896  1.00-24.06           H
ATOM   3665  NZ  LYS A 238      35.315  13.728 -16.338  1.00-24.06           N
ATOM   3666 1HZ  LYS A 238      35.031  13.436 -17.267  1.00-24.06           H
ATOM   3667 2HZ  LYS A 238      35.432  14.734 -16.336  1.00-24.06           H
ATOM   3668 3HZ  LYS A 238      34.591  13.459 -15.681  1.00-24.06           H
ATOM   3669  N   VAL A 239      41.429  14.327 -11.016  1.00-11.42           N
ATOM   3670  H   VAL A 239      41.857  14.682 -11.863  1.00-11.42           H
ATOM   3671  CA  VAL A 239      41.784  14.963  -9.741  1.00-11.42           C
ATOM   3672  HA  VAL A 239      41.077  14.663  -8.973  1.00-11.42           H
ATOM   3673  C   VAL A 239      41.705  16.472  -9.943  1.00-11.42           C
ATOM   3674  O   VAL A 239      42.252  16.979 -10.923  1.00-11.42           O
ATOM   3675  CB  VAL A 239      43.229  14.565  -9.288  1.00-11.42           C
ATOM   3676  HB  VAL A 239      43.926  14.843 -10.078  1.00-11.42           H
ATOM   3677  CG1 VAL A 239      43.662  15.263  -7.996  1.00-11.42           C
ATOM   3678 1HG1 VAL A 239      44.669  14.944  -7.730  1.00-11.42           H
ATOM   3679 2HG1 VAL A 239      42.989  15.014  -7.180  1.00-11.42           H
ATOM   3680 3HG1 VAL A 239      43.678  16.341  -8.139  1.00-11.42           H
ATOM   3681  CG2 VAL A 239      43.334  13.058  -9.064  1.00-11.42           C
ATOM   3682 1HG2 VAL A 239      44.335  12.801  -8.716  1.00-11.42           H
ATOM   3683 2HG2 VAL A 239      43.160  12.541 -10.004  1.00-11.42           H
ATOM   3684 3HG2 VAL A 239      42.597  12.732  -8.328  1.00-11.42           H
ATOM   3685  N   ARG A 240      41.072  17.202  -9.034  1.00 -2.60           N
ATOM   3686  H   ARG A 240      40.582  16.740  -8.271  1.00 -2.60           H
ATOM   3687  CA  ARG A 240      41.232  18.661  -8.994  1.00 -2.60           C
ATOM   3688  HA  ARG A 240      41.772  19.010  -9.872  1.00 -2.60           H
ATOM   3689  C   ARG A 240      42.095  18.884  -7.768  1.00 -2.60           C
ATOM   3690  O   ARG A 240      41.646  18.641  -6.650  1.00 -2.60           O
ATOM   3691  CB  ARG A 240      39.919  19.436  -8.869  1.00 -2.60           C
ATOM   3692 1HB  ARG A 240      39.374  19.059  -8.015  1.00 -2.60           H
ATOM   3693 2HB  ARG A 240      40.180  20.475  -8.672  1.00 -2.60           H
ATOM   3694  CG  ARG A 240      38.993  19.405 -10.079  1.00 -2.60           C
ATOM   3695 1HG  ARG A 240      39.491  19.874 -10.926  1.00 -2.60           H
ATOM   3696 2HG  ARG A 240      38.762  18.372 -10.338  1.00 -2.60           H
ATOM   3697  CD  ARG A 240      37.691  20.158  -9.784  1.00 -2.60           C
ATOM   3698 1HD  ARG A 240      37.046  20.094 -10.661  1.00 -2.60           H
ATOM   3699 2HD  ARG A 240      37.189  19.669  -8.947  1.00 -2.60           H
ATOM   3700  NE  ARG A 240      37.910  21.577  -9.452  1.00 -2.60           N
ATOM   3701  HE  ARG A 240      38.861  21.909  -9.460  1.00 -2.60           H
ATOM   3702  CZ  ARG A 240      36.980  22.473  -9.150  1.00 -2.60           C
ATOM   3703  NH1 ARG A 240      37.353  23.652  -8.759  1.00 -2.60           N
ATOM   3704 1HH1 ARG A 240      38.334  23.888  -8.706  1.00 -2.60           H
ATOM   3705 2HH1 ARG A 240      36.660  24.338  -8.475  1.00 -2.60           H
ATOM   3706  NH2 ARG A 240      35.699  22.230  -9.187  1.00 -2.60           N
ATOM   3707 1HH2 ARG A 240      35.367  21.334  -9.483  1.00 -2.60           H
ATOM   3708 2HH2 ARG A 240      35.047  22.957  -8.937  1.00 -2.60           H
ATOM   3709  N   TYR A 241      43.346  19.258  -7.976  1.00 -0.68           N
ATOM   3710  H   TYR A 241      43.645  19.501  -8.915  1.00 -0.68           H
ATOM   3711  CA  TYR A 241      44.328  19.258  -6.891  1.00 -0.68           C
ATOM   3712  HA  TYR A 241      44.276  18.291  -6.390  1.00 -0.68           H
ATOM   3713  C   TYR A 241      44.078  20.311  -5.816  1.00 -0.68           C
ATOM   3714  O   TYR A 241      44.147  19.992  -4.640  1.00 -0.68           O
ATOM   3715  CB  TYR A 241      45.740  19.409  -7.460  1.00 -0.68           C
ATOM   3716 1HB  TYR A 241      45.752  20.216  -8.190  1.00 -0.68           H
ATOM   3717 2HB  TYR A 241      46.414  19.667  -6.642  1.00 -0.68           H
ATOM   3718  CG  TYR A 241      46.247  18.132  -8.098  1.00 -0.68           C
ATOM   3719  CD1 TYR A 241      45.941  17.800  -9.437  1.00 -0.68           C
ATOM   3720  HD1 TYR A 241      45.392  18.496 -10.056  1.00 -0.68           H
ATOM   3721  CD2 TYR A 241      47.015  17.228  -7.343  1.00 -0.68           C
ATOM   3722  HD2 TYR A 241      47.297  17.488  -6.332  1.00 -0.68           H
ATOM   3723  CE1 TYR A 241      46.332  16.538  -9.981  1.00 -0.68           C
ATOM   3724  HE1 TYR A 241      46.074  16.281 -10.998  1.00 -0.68           H
ATOM   3725  CE2 TYR A 241      47.410  15.976  -7.881  1.00 -0.68           C
ATOM   3726  HE2 TYR A 241      47.990  15.289  -7.285  1.00 -0.68           H
ATOM   3727  CZ  TYR A 241      47.034  15.628  -9.181  1.00 -0.68           C
ATOM   3728  OH  TYR A 241      47.362  14.370  -9.623  1.00 -0.68           O
ATOM   3729  HH  TYR A 241      47.012  14.171 -10.501  1.00 -0.68           H
ATOM   3730  N   ALA A 242      43.723  21.531  -6.194  1.00 -2.28           N
ATOM   3731  H   ALA A 242      43.685  21.762  -7.182  1.00 -2.28           H
ATOM   3732  CA  ALA A 242      43.443  22.594  -5.222  1.00 -2.28           C
ATOM   3733  HA  ALA A 242      44.295  22.672  -4.543  1.00 -2.28           H
ATOM   3734  C   ALA A 242      42.198  22.339  -4.360  1.00 -2.28           C
ATOM   3735  O   ALA A 242      42.022  22.940  -3.302  1.00 -2.28           O
ATOM   3736  CB  ALA A 242      43.298  23.924  -5.961  1.00 -2.28           C
ATOM   3737 1HB  ALA A 242      44.208  24.135  -6.523  1.00 -2.28           H
ATOM   3738 2HB  ALA A 242      43.136  24.726  -5.239  1.00 -2.28           H
ATOM   3739 3HB  ALA A 242      42.448  23.886  -6.644  1.00 -2.28           H
ATOM   3740  N   THR A 243      41.321  21.454  -4.812  1.00 17.81           N
ATOM   3741  H   THR A 243      41.476  21.000  -5.700  1.00 17.81           H
ATOM   3742  CA  THR A 243      40.124  21.101  -4.043  1.00 17.81           C
ATOM   3743  HA  THR A 243      39.979  21.834  -3.251  1.00 17.81           H
ATOM   3744  C   THR A 243      40.305  19.738  -3.400  1.00 17.81           C
ATOM   3745  O   THR A 243      39.409  19.211  -2.735  1.00 17.81           O
ATOM   3746  CB  THR A 243      38.863  21.103  -4.912  1.00 17.81           C
ATOM   3747  HB  THR A 243      37.988  21.021  -4.268  1.00 17.81           H
ATOM   3748  OG1 THR A 243      38.873  20.004  -5.822  1.00 17.81           O
ATOM   3749  HG1 THR A 243      38.010  19.998  -6.252  1.00 17.81           H
ATOM   3750  CG2 THR A 243      38.778  22.359  -5.749  1.00 17.81           C
ATOM   3751 1HG2 THR A 243      37.793  22.425  -6.203  1.00 17.81           H
ATOM   3752 2HG2 THR A 243      39.528  22.342  -6.539  1.00 17.81           H
ATOM   3753 3HG2 THR A 243      38.935  23.241  -5.127  1.00 17.81           H
ATOM   3754  N   TRP A 244      41.497  19.194  -3.620  1.00 64.11           N
ATOM   3755  H   TRP A 244      42.176  19.723  -4.152  1.00 64.11           H
ATOM   3756  CA  TRP A 244      41.961  17.916  -3.097  1.00 64.11           C
ATOM   3757  HA  TRP A 244      42.911  17.713  -3.584  1.00 64.11           H
ATOM   3758  C   TRP A 244      41.039  16.744  -3.404  1.00 64.11           C
ATOM   3759  O   TRP A 244      40.923  15.804  -2.618  1.00 64.11           O
ATOM   3760  CB  TRP A 244      42.248  18.063  -1.605  1.00 64.11           C
ATOM   3761 1HB  TRP A 244      41.305  18.172  -1.070  1.00 64.11           H
ATOM   3762 2HB  TRP A 244      42.756  17.166  -1.251  1.00 64.11           H
ATOM   3763  CG  TRP A 244      43.113  19.263  -1.319  1.00 64.11           C
ATOM   3764  CD1 TRP A 244      42.698  20.539  -1.057  1.00 64.11           C
ATOM   3765  HD1 TRP A 244      41.661  20.842  -0.987  1.00 64.11           H
ATOM   3766  CD2 TRP A 244      44.551  19.327  -1.319  1.00 64.11           C
ATOM   3767  NE1 TRP A 244      43.755  21.390  -0.919  1.00 64.11           N
ATOM   3768  HE1 TRP A 244      43.679  22.386  -0.722  1.00 64.11           H
ATOM   3769  CE2 TRP A 244      44.912  20.689  -1.110  1.00 64.11           C
ATOM   3770  CE3 TRP A 244      45.577  18.375  -1.490  1.00 64.11           C
ATOM   3771  HE3 TRP A 244      45.334  17.334  -1.623  1.00 64.11           H
ATOM   3772  CZ2 TRP A 244      46.251  21.125  -1.110  1.00 64.11           C
ATOM   3773  HZ2 TRP A 244      46.488  22.163  -0.935  1.00 64.11           H
ATOM   3774  CZ3 TRP A 244      46.931  18.810  -1.498  1.00 64.11           C
ATOM   3775  HZ3 TRP A 244      47.728  18.097  -1.645  1.00 64.11           H
ATOM   3776  CH2 TRP A 244      47.245  20.190  -1.324  1.00 64.11           C
ATOM   3777  HH2 TRP A 244      48.276  20.509  -1.352  1.00 64.11           H
ATOM   3778  N   SER A 245      40.353  16.820  -4.534  1.00 -4.54           N
ATOM   3779  H   SER A 245      40.552  17.577  -5.178  1.00 -4.54           H
ATOM   3780  CA  SER A 245      39.317  15.850  -4.878  1.00 -4.54           C
ATOM   3781  HA  SER A 245      38.970  15.364  -3.971  1.00 -4.54           H
ATOM   3782  C   SER A 245      39.810  14.779  -5.833  1.00 -4.54           C
ATOM   3783  O   SER A 245      40.636  15.055  -6.692  1.00 -4.54           O
ATOM   3784  CB  SER A 245      38.129  16.559  -5.532  1.00 -4.54           C
ATOM   3785 1HB  SER A 245      37.357  15.824  -5.767  1.00 -4.54           H
ATOM   3786 2HB  SER A 245      37.723  17.291  -4.836  1.00 -4.54           H
ATOM   3787  OG  SER A 245      38.517  17.233  -6.713  1.00 -4.54           O
ATOM   3788  HG  SER A 245      38.973  18.044  -6.461  1.00 -4.54           H
ATOM   3789  N   ILE A 246      39.222  13.596  -5.746  1.00 -7.35           N
ATOM   3790  H   ILE A 246      38.577  13.420  -4.981  1.00 -7.35           H
ATOM   3791  CA  ILE A 246      39.335  12.580  -6.791  1.00 -7.35           C
ATOM   3792  HA  ILE A 246      39.917  12.973  -7.622  1.00 -7.35           H
ATOM   3793  C   ILE A 246      37.894  12.419  -7.254  1.00 -7.35           C
ATOM   3794  O   ILE A 246      36.965  12.415  -6.439  1.00 -7.35           O
ATOM   3795  CB  ILE A 246      40.004  11.252  -6.308  1.00 -7.35           C
ATOM   3796  HB  ILE A 246      40.974  11.518  -5.900  1.00 -7.35           H
ATOM   3797  CG1 ILE A 246      40.249  10.308  -7.501  1.00 -7.35           C
ATOM   3798 1HG1 ILE A 246      39.286   9.952  -7.867  1.00 -7.35           H
ATOM   3799 2HG1 ILE A 246      40.722  10.882  -8.297  1.00 -7.35           H
ATOM   3800  CG2 ILE A 246      39.195  10.565  -5.184  1.00 -7.35           C
ATOM   3801 1HG2 ILE A 246      39.765   9.730  -4.774  1.00 -7.35           H
ATOM   3802 2HG2 ILE A 246      38.241  10.201  -5.567  1.00 -7.35           H
ATOM   3803 3HG2 ILE A 246      39.016  11.275  -4.378  1.00 -7.35           H
ATOM   3804  CD1 ILE A 246      41.139   9.085  -7.204  1.00 -7.35           C
ATOM   3805 1HD1 ILE A 246      41.298   8.521  -8.122  1.00 -7.35           H
ATOM   3806 2HD1 ILE A 246      40.662   8.433  -6.472  1.00 -7.35           H
ATOM   3807 3HD1 ILE A 246      42.105   9.416  -6.822  1.00 -7.35           H
ATOM   3808  N   ILE A 247      37.712  12.358  -8.563  1.00  0.94           N
ATOM   3809  H   ILE A 247      38.527  12.408  -9.172  1.00  0.94           H
ATOM   3810  CA  ILE A 247      36.400  12.253  -9.189  1.00  0.94           C
ATOM   3811  HA  ILE A 247      35.639  12.088  -8.427  1.00  0.94           H
ATOM   3812  C   ILE A 247      36.489  11.029 -10.099  1.00  0.94           C
ATOM   3813  O   ILE A 247      37.393  10.923 -10.935  1.00  0.94           O
ATOM   3814  CB  ILE A 247      36.050  13.545 -10.003  1.00  0.94           C
ATOM   3815  HB  ILE A 247      36.776  13.645 -10.801  1.00  0.94           H
ATOM   3816  CG1 ILE A 247      36.173  14.806  -9.116  1.00  0.94           C
ATOM   3817 1HG1 ILE A 247      35.413  14.760  -8.339  1.00  0.94           H
ATOM   3818 2HG1 ILE A 247      37.145  14.805  -8.627  1.00  0.94           H
ATOM   3819  CG2 ILE A 247      34.642  13.419 -10.648  1.00  0.94           C
ATOM   3820 1HG2 ILE A 247      34.420  14.304 -11.246  1.00  0.94           H
ATOM   3821 2HG2 ILE A 247      33.879  13.306  -9.877  1.00  0.94           H
ATOM   3822 3HG2 ILE A 247      34.609  12.555 -11.313  1.00  0.94           H
ATOM   3823  CD1 ILE A 247      36.047  16.155  -9.845  1.00  0.94           C
ATOM   3824 1HD1 ILE A 247      36.255  16.962  -9.141  1.00  0.94           H
ATOM   3825 2HD1 ILE A 247      35.040  16.285 -10.240  1.00  0.94           H
ATOM   3826 3HD1 ILE A 247      36.769  16.205 -10.662  1.00  0.94           H
ATOM   3827  N   MET A 248      35.574  10.088  -9.919  1.00-12.87           N
ATOM   3828  H   MET A 248      34.873  10.215  -9.190  1.00-12.87           H
ATOM   3829  CA  MET A 248      35.526   8.859 -10.709  1.00-12.87           C
ATOM   3830  HA  MET A 248      36.243   8.915 -11.527  1.00-12.87           H
ATOM   3831  C   MET A 248      34.135   8.698 -11.312  1.00-12.87           C
ATOM   3832  O   MET A 248      33.200   8.270 -10.641  1.00-12.87           O
ATOM   3833  CB  MET A 248      35.879   7.649  -9.836  1.00-12.87           C
ATOM   3834 1HB  MET A 248      35.220   7.634  -8.967  1.00-12.87           H
ATOM   3835 2HB  MET A 248      35.705   6.744 -10.415  1.00-12.87           H
ATOM   3836  CG  MET A 248      37.332   7.643  -9.369  1.00-12.87           C
ATOM   3837 1HG  MET A 248      37.970   7.699 -10.250  1.00-12.87           H
ATOM   3838 2HG  MET A 248      37.517   8.523  -8.751  1.00-12.87           H
ATOM   3839  SD  MET A 248      37.783   6.163  -8.434  1.00-12.87           S
ATOM   3840  CE  MET A 248      37.025   6.476  -6.823  1.00-12.87           C
ATOM   3841 1HE  MET A 248      37.232   5.637  -6.158  1.00-12.87           H
ATOM   3842 2HE  MET A 248      35.947   6.589  -6.937  1.00-12.87           H
ATOM   3843 3HE  MET A 248      37.445   7.386  -6.392  1.00-12.87           H
ATOM   3844  N   ASP A 249      33.998   9.083 -12.573  1.00 10.49           N
ATOM   3845  H   ASP A 249      34.787   9.472 -13.062  1.00 10.49           H
ATOM   3846  CA  ASP A 249      32.744   8.902 -13.313  1.00 10.49           C
ATOM   3847  HA  ASP A 249      31.900   9.278 -12.741  1.00 10.49           H
ATOM   3848  C   ASP A 249      32.528   7.427 -13.601  1.00 10.49           C
ATOM   3849  O   ASP A 249      33.498   6.710 -13.837  1.00 10.49           O
ATOM   3850  CB  ASP A 249      32.801   9.596 -14.676  1.00 10.49           C
ATOM   3851 1HB  ASP A 249      33.772   9.401 -15.130  1.00 10.49           H
ATOM   3852 2HB  ASP A 249      32.028   9.171 -15.317  1.00 10.49           H
ATOM   3853  CG  ASP A 249      32.568  11.089 -14.599  1.00 10.49           C
ATOM   3854  OD1 ASP A 249      31.528  11.527 -14.060  1.00 10.49           O
ATOM   3855  OD2 ASP A 249      33.390  11.843 -15.167  1.00 10.49           O
ATOM   3856  N   SER A 250      31.269   7.013 -13.663  1.00 21.08           N
ATOM   3857  H   SER A 250      30.529   7.652 -13.416  1.00 21.08           H
ATOM   3858  CA  SER A 250      30.882   5.681 -14.134  1.00 21.08           C
ATOM   3859  HA  SER A 250      29.815   5.573 -13.968  1.00 21.08           H
ATOM   3860  C   SER A 250      31.576   4.512 -13.434  1.00 21.08           C
ATOM   3861  O   SER A 250      32.251   3.708 -14.080  1.00 21.08           O
ATOM   3862  CB  SER A 250      31.107   5.600 -15.646  1.00 21.08           C
ATOM   3863 1HB  SER A 250      32.176   5.614 -15.853  1.00 21.08           H
ATOM   3864 2HB  SER A 250      30.676   4.675 -16.033  1.00 21.08           H
ATOM   3865  OG  SER A 250      30.496   6.714 -16.277  1.00 21.08           O
ATOM   3866  HG  SER A 250      30.796   6.750 -17.192  1.00 21.08           H
ATOM   3867  N   VAL A 251      31.449   4.417 -12.117  1.00 11.43           N
ATOM   3868  H   VAL A 251      30.899   5.102 -11.606  1.00 11.43           H
ATOM   3869  CA  VAL A 251      32.110   3.331 -11.387  1.00 11.43           C
ATOM   3870  HA  VAL A 251      33.151   3.347 -11.681  1.00 11.43           H
ATOM   3871  C   VAL A 251      31.612   1.942 -11.775  1.00 11.43           C
ATOM   3872  O   VAL A 251      30.436   1.726 -12.064  1.00 11.43           O
ATOM   3873  CB  VAL A 251      32.093   3.522  -9.846  1.00 11.43           C
ATOM   3874  HB  VAL A 251      32.612   2.677  -9.398  1.00 11.43           H
ATOM   3875  CG1 VAL A 251      32.869   4.792  -9.479  1.00 11.43           C
ATOM   3876 1HG1 VAL A 251      32.952   4.865  -8.398  1.00 11.43           H
ATOM   3877 2HG1 VAL A 251      32.362   5.680  -9.862  1.00 11.43           H
ATOM   3878 3HG1 VAL A 251      33.875   4.743  -9.895  1.00 11.43           H
ATOM   3879  CG2 VAL A 251      30.668   3.572  -9.267  1.00 11.43           C
ATOM   3880 1HG2 VAL A 251      30.717   3.628  -8.180  1.00 11.43           H
ATOM   3881 2HG2 VAL A 251      30.123   2.669  -9.538  1.00 11.43           H
ATOM   3882 3HG2 VAL A 251      30.127   4.439  -9.638  1.00 11.43           H
ATOM   3883  N   VAL A 252      32.542   1.003 -11.807  1.00  4.22           N
ATOM   3884  H   VAL A 252      33.491   1.239 -11.527  1.00  4.22           H
ATOM   3885  CA  VAL A 252      32.281  -0.374 -12.228  1.00  4.22           C
ATOM   3886  HA  VAL A 252      31.226  -0.509 -12.457  1.00  4.22           H
ATOM   3887  C   VAL A 252      32.627  -1.238 -11.021  1.00  4.22           C
ATOM   3888  O   VAL A 252      33.339  -0.759 -10.147  1.00  4.22           O
ATOM   3889  CB  VAL A 252      33.122  -0.721 -13.494  1.00  4.22           C
ATOM   3890  HB  VAL A 252      33.015  -1.785 -13.700  1.00  4.22           H
ATOM   3891  CG1 VAL A 252      32.595   0.053 -14.706  1.00  4.22           C
ATOM   3892 1HG1 VAL A 252      33.139  -0.251 -15.599  1.00  4.22           H
ATOM   3893 2HG1 VAL A 252      32.720   1.126 -14.559  1.00  4.22           H
ATOM   3894 3HG1 VAL A 252      31.537  -0.165 -14.850  1.00  4.22           H
ATOM   3895  CG2 VAL A 252      34.613  -0.398 -13.302  1.00  4.22           C
ATOM   3896 1HG2 VAL A 252      35.188  -0.846 -14.112  1.00  4.22           H
ATOM   3897 2HG2 VAL A 252      34.975  -0.808 -12.360  1.00  4.22           H
ATOM   3898 3HG2 VAL A 252      34.782   0.680 -13.302  1.00  4.22           H
ATOM   3899  N   PRO A 253      32.118  -2.483 -10.918  1.00 -0.47           N
ATOM   3900  CA  PRO A 253      32.389  -3.230  -9.676  1.00 -0.47           C
ATOM   3901  HA  PRO A 253      31.910  -2.721  -8.841  1.00 -0.47           H
ATOM   3902  C   PRO A 253      33.861  -3.447  -9.309  1.00 -0.47           C
ATOM   3903  O   PRO A 253      34.211  -3.506  -8.137  1.00 -0.47           O
ATOM   3904  CB  PRO A 253      31.680  -4.565  -9.919  1.00 -0.47           C
ATOM   3905 1HB  PRO A 253      32.380  -5.286 -10.336  1.00 -0.47           H
ATOM   3906 2HB  PRO A 253      31.243  -4.944  -8.996  1.00 -0.47           H
ATOM   3907  CG  PRO A 253      30.614  -4.251 -10.899  1.00 -0.47           C
ATOM   3908 1HG  PRO A 253      30.294  -5.147 -11.431  1.00 -0.47           H
ATOM   3909 2HG  PRO A 253      29.771  -3.782 -10.390  1.00 -0.47           H
ATOM   3910  CD  PRO A 253      31.262  -3.270 -11.827  1.00 -0.47           C
ATOM   3911 1HD  PRO A 253      31.871  -3.788 -12.570  1.00 -0.47           H
ATOM   3912 2HD  PRO A 253      30.508  -2.646 -12.307  1.00 -0.47           H
ATOM   3913  N   SER A 254      34.753  -3.463 -10.289  1.00 -9.92           N
ATOM   3914  H   SER A 254      34.448  -3.412 -11.249  1.00 -9.92           H
ATOM   3915  CA  SER A 254      36.192  -3.538 -10.026  1.00 -9.92           C
ATOM   3916  HA  SER A 254      36.387  -4.385  -9.369  1.00 -9.92           H
ATOM   3917  C   SER A 254      36.771  -2.295  -9.338  1.00 -9.92           C
ATOM   3918  O   SER A 254      37.897  -2.329  -8.837  1.00 -9.92           O
ATOM   3919  CB  SER A 254      36.916  -3.778 -11.349  1.00 -9.92           C
ATOM   3920 1HB  SER A 254      37.994  -3.792 -11.183  1.00 -9.92           H
ATOM   3921 2HB  SER A 254      36.604  -4.742 -11.751  1.00 -9.92           H
ATOM   3922  OG  SER A 254      36.581  -2.767 -12.281  1.00 -9.92           O
ATOM   3923  HG  SER A 254      36.396  -3.178 -13.136  1.00 -9.92           H
ATOM   3924  N   ASP A 255      36.013  -1.207  -9.259  1.00-20.14           N
ATOM   3925  H   ASP A 255      35.088  -1.213  -9.677  1.00-20.14           H
ATOM   3926  CA  ASP A 255      36.444   0.005  -8.555  1.00-20.14           C
ATOM   3927  HA  ASP A 255      37.508   0.154  -8.724  1.00-20.14           H
ATOM   3928  C   ASP A 255      36.206  -0.097  -7.054  1.00-20.14           C
ATOM   3929  O   ASP A 255      36.655   0.764  -6.304  1.00-20.14           O
ATOM   3930  CB  ASP A 255      35.701   1.251  -9.041  1.00-20.14           C
ATOM   3931 1HB  ASP A 255      34.630   1.078  -8.999  1.00-20.14           H
ATOM   3932 2HB  ASP A 255      35.936   2.084  -8.379  1.00-20.14           H
ATOM   3933  CG  ASP A 255      36.088   1.655 -10.436  1.00-20.14           C
ATOM   3934  OD1 ASP A 255      37.265   1.492 -10.821  1.00-20.14           O
ATOM   3935  OD2 ASP A 255      35.232   2.233 -11.142  1.00-20.14           O
ATOM   3936  N   GLU A 256      35.525  -1.138  -6.601  1.00  4.14           N
ATOM   3937  H   GLU A 256      35.186  -1.848  -7.244  1.00  4.14           H
ATOM   3938  CA  GLU A 256      35.266  -1.316  -5.174  1.00  4.14           C
ATOM   3939  HA  GLU A 256      34.691  -0.468  -4.803  1.00  4.14           H
ATOM   3940  C   GLU A 256      36.592  -1.401  -4.408  1.00  4.14           C
ATOM   3941  O   GLU A 256      37.551  -2.018  -4.885  1.00  4.14           O
ATOM   3942  CB  GLU A 256      34.469  -2.608  -4.969  1.00  4.14           C
ATOM   3943 1HB  GLU A 256      33.639  -2.621  -5.674  1.00  4.14           H
ATOM   3944 2HB  GLU A 256      35.124  -3.450  -5.190  1.00  4.14           H
ATOM   3945  CG  GLU A 256      33.904  -2.783  -3.578  1.00  4.14           C
ATOM   3946 1HG  GLU A 256      34.670  -2.532  -2.846  1.00  4.14           H
ATOM   3947 2HG  GLU A 256      33.064  -2.106  -3.453  1.00  4.14           H
ATOM   3948  CD  GLU A 256      33.459  -4.202  -3.315  1.00  4.14           C
ATOM   3949  OE1 GLU A 256      32.585  -4.741  -4.023  1.00  4.14           O
ATOM   3950  OE2 GLU A 256      34.021  -4.818  -2.380  1.00  4.14           O
ATOM   3951  N   GLY A 257      36.665  -0.791  -3.231  1.00-13.69           N
ATOM   3952  H   GLY A 257      35.859  -0.286  -2.869  1.00-13.69           H
ATOM   3953  CA  GLY A 257      37.869  -0.865  -2.420  1.00-13.69           C
ATOM   3954 1HA  GLY A 257      37.794  -1.737  -1.773  1.00-13.69           H
ATOM   3955 2HA  GLY A 257      38.730  -1.006  -3.071  1.00-13.69           H
ATOM   3956  C   GLY A 257      38.137   0.338  -1.543  1.00-13.69           C
ATOM   3957  O   GLY A 257      37.364   1.297  -1.496  1.00-13.69           O
ATOM   3958  N   ASN A 258      39.241   0.268  -0.815  1.00 -8.35           N
ATOM   3959  H   ASN A 258      39.848  -0.537  -0.913  1.00 -8.35           H
ATOM   3960  CA  ASN A 258      39.661   1.336   0.086  1.00 -8.35           C
ATOM   3961  HA  ASN A 258      38.804   1.922   0.419  1.00 -8.35           H
ATOM   3962  C   ASN A 258      40.613   2.242  -0.683  1.00 -8.35           C
ATOM   3963  O   ASN A 258      41.578   1.758  -1.270  1.00 -8.35           O
ATOM   3964  CB  ASN A 258      40.381   0.738   1.296  1.00 -8.35           C
ATOM   3965 1HB  ASN A 258      41.015  -0.083   0.967  1.00 -8.35           H
ATOM   3966 2HB  ASN A 258      41.013   1.502   1.742  1.00 -8.35           H
ATOM   3967  CG  ASN A 258      39.427   0.250   2.357  1.00 -8.35           C
ATOM   3968  OD1 ASN A 258      38.989   1.014   3.210  1.00 -8.35           O
ATOM   3969  ND2 ASN A 258      39.098  -1.010   2.329  1.00 -8.35           N
ATOM   3970 1HD2 ASN A 258      38.490  -1.368   3.044  1.00 -8.35           H
ATOM   3971 2HD2 ASN A 258      39.450  -1.618   1.601  1.00 -8.35           H
ATOM   3972  N   TYR A 259      40.351   3.540  -0.669  1.00-27.02           N
ATOM   3973  H   TYR A 259      39.580   3.888  -0.103  1.00-27.02           H
ATOM   3974  CA  TYR A 259      41.153   4.523  -1.394  1.00-27.02           C
ATOM   3975  HA  TYR A 259      41.942   4.040  -1.967  1.00-27.02           H
ATOM   3976  C   TYR A 259      41.765   5.438  -0.357  1.00-27.02           C
ATOM   3977  O   TYR A 259      41.058   5.910   0.523  1.00-27.02           O
ATOM   3978  CB  TYR A 259      40.278   5.371  -2.317  1.00-27.02           C
ATOM   3979 1HB  TYR A 259      39.421   5.739  -1.752  1.00-27.02           H
ATOM   3980 2HB  TYR A 259      40.861   6.228  -2.652  1.00-27.02           H
ATOM   3981  CG  TYR A 259      39.788   4.633  -3.537  1.00-27.02           C
ATOM   3982  CD1 TYR A 259      38.663   3.783  -3.476  1.00-27.02           C
ATOM   3983  HD1 TYR A 259      38.143   3.640  -2.538  1.00-27.02           H
ATOM   3984  CD2 TYR A 259      40.445   4.792  -4.773  1.00-27.02           C
ATOM   3985  HD2 TYR A 259      41.317   5.428  -4.845  1.00-27.02           H
ATOM   3986  CE1 TYR A 259      38.208   3.102  -4.633  1.00-27.02           C
ATOM   3987  HE1 TYR A 259      37.366   2.431  -4.573  1.00-27.02           H
ATOM   3988  CE2 TYR A 259      39.972   4.133  -5.931  1.00-27.02           C
ATOM   3989  HE2 TYR A 259      40.468   4.268  -6.873  1.00-27.02           H
ATOM   3990  CZ  TYR A 259      38.860   3.299  -5.852  1.00-27.02           C
ATOM   3991  OH  TYR A 259      38.426   2.659  -6.981  1.00-27.02           O
ATOM   3992  HH  TYR A 259      37.665   2.091  -6.798  1.00-27.02           H
ATOM   3993  N   THR A 260      43.056   5.700  -0.454  1.00-21.61           N
ATOM   3994  H   THR A 260      43.582   5.339  -1.247  1.00-21.61           H
ATOM   3995  CA  THR A 260      43.762   6.487   0.551  1.00-21.61           C
ATOM   3996  HA  THR A 260      43.059   6.877   1.274  1.00-21.61           H
ATOM   3997  C   THR A 260      44.452   7.641  -0.147  1.00-21.61           C
ATOM   3998  O   THR A 260      45.166   7.418  -1.107  1.00-21.61           O
ATOM   3999  CB  THR A 260      44.805   5.609   1.278  1.00-21.61           C
ATOM   4000  HB  THR A 260      45.560   5.300   0.565  1.00-21.61           H
ATOM   4001  OG1 THR A 260      44.158   4.442   1.791  1.00-21.61           O
ATOM   4002  HG1 THR A 260      43.734   4.689   2.624  1.00-21.61           H
ATOM   4003  CG2 THR A 260      45.491   6.304   2.433  1.00-21.61           C
ATOM   4004 1HG2 THR A 260      46.184   5.610   2.906  1.00-21.61           H
ATOM   4005 2HG2 THR A 260      44.758   6.630   3.168  1.00-21.61           H
ATOM   4006 3HG2 THR A 260      46.058   7.162   2.072  1.00-21.61           H
ATOM   4007  N   CYS A 261      44.263   8.867   0.304  1.00-13.24           N
ATOM   4008  H   CYS A 261      43.638   9.039   1.085  1.00-13.24           H
ATOM   4009  CA  CYS A 261      45.072   9.960  -0.214  1.00-13.24           C
ATOM   4010  HA  CYS A 261      45.380   9.760  -1.239  1.00-13.24           H
ATOM   4011  C   CYS A 261      46.306  10.015   0.673  1.00-13.24           C
ATOM   4012  O   CYS A 261      46.221   9.750   1.876  1.00-13.24           O
ATOM   4013  CB  CYS A 261      44.309  11.281  -0.172  1.00-13.24           C
ATOM   4014 1HB  CYS A 261      44.988  12.100  -0.409  1.00-13.24           H
ATOM   4015 2HB  CYS A 261      43.539  11.247  -0.938  1.00-13.24           H
ATOM   4016  SG  CYS A 261      43.499  11.595   1.423  1.00-13.24           S
ATOM   4017  N   ILE A 262      47.428  10.385   0.076  1.00 -9.34           N
ATOM   4018  H   ILE A 262      47.421  10.558  -0.926  1.00 -9.34           H
ATOM   4019  CA  ILE A 262      48.653  10.697   0.804  1.00 -9.34           C
ATOM   4020  HA  ILE A 262      48.550  10.514   1.874  1.00 -9.34           H
ATOM   4021  C   ILE A 262      48.757  12.173   0.494  1.00 -9.34           C
ATOM   4022  O   ILE A 262      48.625  12.550  -0.675  1.00 -9.34           O
ATOM   4023  CB  ILE A 262      49.946  10.035   0.242  1.00 -9.34           C
ATOM   4024  HB  ILE A 262      50.076  10.374  -0.780  1.00 -9.34           H
ATOM   4025  CG1 ILE A 262      49.834   8.503   0.217  1.00 -9.34           C
ATOM   4026 1HG1 ILE A 262      49.885   8.133   1.239  1.00 -9.34           H
ATOM   4027 2HG1 ILE A 262      48.867   8.221  -0.198  1.00 -9.34           H
ATOM   4028  CG2 ILE A 262      51.186  10.486   1.067  1.00 -9.34           C
ATOM   4029 1HG2 ILE A 262      52.099  10.050   0.662  1.00 -9.34           H
ATOM   4030 2HG2 ILE A 262      51.072  10.171   2.108  1.00 -9.34           H
ATOM   4031 3HG2 ILE A 262      51.294  11.569   1.027  1.00 -9.34           H
ATOM   4032  CD1 ILE A 262      50.924   7.807  -0.615  1.00 -9.34           C
ATOM   4033 1HD1 ILE A 262      50.853   6.733  -0.467  1.00 -9.34           H
ATOM   4034 2HD1 ILE A 262      51.918   8.124  -0.301  1.00 -9.34           H
ATOM   4035 3HD1 ILE A 262      50.787   8.034  -1.672  1.00 -9.34           H
ATOM   4036  N   VAL A 263      48.991  12.999   1.496  1.00-28.85           N
ATOM   4037  H   VAL A 263      49.037  12.646   2.450  1.00-28.85           H
ATOM   4038  CA  VAL A 263      49.276  14.404   1.259  1.00-28.85           C
ATOM   4039  HA  VAL A 263      49.395  14.574   0.194  1.00-28.85           H
ATOM   4040  C   VAL A 263      50.620  14.636   1.939  1.00-28.85           C
ATOM   4041  O   VAL A 263      50.790  14.282   3.103  1.00-28.85           O
ATOM   4042  CB  VAL A 263      48.128  15.306   1.767  1.00-28.85           C
ATOM   4043  HB  VAL A 263      47.993  15.153   2.834  1.00-28.85           H
ATOM   4044  CG1 VAL A 263      48.460  16.746   1.517  1.00-28.85           C
ATOM   4045 1HG1 VAL A 263      47.611  17.372   1.765  1.00-28.85           H
ATOM   4046 2HG1 VAL A 263      48.716  16.903   0.467  1.00-28.85           H
ATOM   4047 3HG1 VAL A 263      49.295  17.038   2.151  1.00-28.85           H
ATOM   4048  CG2 VAL A 263      46.812  14.964   1.047  1.00-28.85           C
ATOM   4049 1HG2 VAL A 263      46.037  15.676   1.331  1.00-28.85           H
ATOM   4050 2HG2 VAL A 263      46.485  13.963   1.325  1.00-28.85           H
ATOM   4051 3HG2 VAL A 263      46.959  15.010  -0.031  1.00-28.85           H
ATOM   4052  N   GLU A 264      51.611  15.120   1.203  1.00 -5.28           N
ATOM   4053  H   GLU A 264      51.439  15.378   0.235  1.00 -5.28           H
ATOM   4054  CA  GLU A 264      52.975  15.231   1.728  1.00 -5.28           C
ATOM   4055  HA  GLU A 264      52.931  15.293   2.814  1.00 -5.28           H
ATOM   4056  C   GLU A 264      53.764  16.439   1.233  1.00 -5.28           C
ATOM   4057  O   GLU A 264      53.542  16.937   0.137  1.00 -5.28           O
ATOM   4058  CB  GLU A 264      53.765  13.970   1.356  1.00 -5.28           C
ATOM   4059 1HB  GLU A 264      54.728  14.006   1.866  1.00 -5.28           H
ATOM   4060 2HB  GLU A 264      53.220  13.100   1.721  1.00 -5.28           H
ATOM   4061  CG  GLU A 264      54.018  13.785  -0.137  1.00 -5.28           C
ATOM   4062 1HG  GLU A 264      53.066  13.697  -0.664  1.00 -5.28           H
ATOM   4063 2HG  GLU A 264      54.552  14.653  -0.524  1.00 -5.28           H
ATOM   4064  CD  GLU A 264      54.856  12.567  -0.422  1.00 -5.28           C
ATOM   4065  OE1 GLU A 264      54.356  11.431  -0.350  1.00 -5.28           O
ATOM   4066  OE2 GLU A 264      56.041  12.720  -0.792  1.00 -5.28           O
ATOM   4067  N   ASN A 265      54.749  16.867   2.003  1.00 -6.63           N
ATOM   4068  H   ASN A 265      54.891  16.452   2.924  1.00 -6.63           H
ATOM   4069  CA  ASN A 265      55.759  17.806   1.526  1.00 -6.63           C
ATOM   4070  HA  ASN A 265      55.899  17.665   0.454  1.00 -6.63           H
ATOM   4071  C   ASN A 265      57.027  17.351   2.236  1.00 -6.63           C
ATOM   4072  O   ASN A 265      56.993  16.375   2.983  1.00 -6.63           O
ATOM   4073  CB  ASN A 265      55.392  19.287   1.771  1.00 -6.63           C
ATOM   4074 1HB  ASN A 265      56.159  19.924   1.336  1.00 -6.63           H
ATOM   4075 2HB  ASN A 265      54.453  19.501   1.265  1.00 -6.63           H
ATOM   4076  CG  ASN A 265      55.240  19.658   3.229  1.00 -6.63           C
ATOM   4077  OD1 ASN A 265      55.744  19.008   4.132  1.00 -6.63           O
ATOM   4078  ND2 ASN A 265      54.582  20.753   3.462  1.00 -6.63           N
ATOM   4079 1HD2 ASN A 265      54.489  21.074   4.418  1.00 -6.63           H
ATOM   4080 2HD2 ASN A 265      54.200  21.290   2.693  1.00 -6.63           H
ATOM   4081  N   GLU A 266      58.138  18.043   2.049  1.00-10.76           N
ATOM   4082  H   GLU A 266      58.130  18.856   1.453  1.00-10.76           H
ATOM   4083  CA  GLU A 266      59.405  17.631   2.657  1.00-10.76           C
ATOM   4084  HA  GLU A 266      59.606  16.605   2.349  1.00-10.76           H
ATOM   4085  C   GLU A 266      59.457  17.663   4.187  1.00-10.76           C
ATOM   4086  O   GLU A 266      60.439  17.212   4.777  1.00-10.76           O
ATOM   4087  CB  GLU A 266      60.530  18.526   2.136  1.00-10.76           C
ATOM   4088 1HB  GLU A 266      60.335  19.553   2.444  1.00-10.76           H
ATOM   4089 2HB  GLU A 266      61.466  18.201   2.588  1.00-10.76           H
ATOM   4090  CG  GLU A 266      60.687  18.495   0.631  1.00-10.76           C
ATOM   4091 1HG  GLU A 266      60.782  17.460   0.300  1.00-10.76           H
ATOM   4092 2HG  GLU A 266      59.803  18.935   0.168  1.00-10.76           H
ATOM   4093  CD  GLU A 266      61.910  19.268   0.192  1.00-10.76           C
ATOM   4094  OE1 GLU A 266      63.040  18.851   0.516  1.00-10.76           O
ATOM   4095  OE2 GLU A 266      61.768  20.299  -0.503  1.00-10.76           O
ATOM   4096  N   TYR A 267      58.431  18.196   4.834  1.00 -7.37           N
ATOM   4097  H   TYR A 267      57.626  18.524   4.312  1.00 -7.37           H
ATOM   4098  CA  TYR A 267      58.417  18.371   6.282  1.00 -7.37           C
ATOM   4099  HA  TYR A 267      59.405  18.132   6.672  1.00 -7.37           H
ATOM   4100  C   TYR A 267      57.425  17.443   6.976  1.00 -7.37           C
ATOM   4101  O   TYR A 267      57.435  17.336   8.206  1.00 -7.37           O
ATOM   4102  CB  TYR A 267      58.145  19.845   6.590  1.00 -7.37           C
ATOM   4103 1HB  TYR A 267      57.156  20.120   6.224  1.00 -7.37           H
ATOM   4104 2HB  TYR A 267      58.182  20.003   7.668  1.00 -7.37           H
ATOM   4105  CG  TYR A 267      59.188  20.712   5.917  1.00 -7.37           C
ATOM   4106  CD1 TYR A 267      58.923  21.347   4.682  1.00 -7.37           C
ATOM   4107  HD1 TYR A 267      57.935  21.290   4.248  1.00 -7.37           H
ATOM   4108  CD2 TYR A 267      60.476  20.842   6.476  1.00 -7.37           C
ATOM   4109  HD2 TYR A 267      60.699  20.373   7.424  1.00 -7.37           H
ATOM   4110  CE1 TYR A 267      59.952  22.051   3.996  1.00 -7.37           C
ATOM   4111  HE1 TYR A 267      59.759  22.516   3.043  1.00 -7.37           H
ATOM   4112  CE2 TYR A 267      61.497  21.562   5.799  1.00 -7.37           C
ATOM   4113  HE2 TYR A 267      62.482  21.651   6.232  1.00 -7.37           H
ATOM   4114  CZ  TYR A 267      61.222  22.149   4.563  1.00 -7.37           C
ATOM   4115  OH  TYR A 267      62.196  22.844   3.897  1.00 -7.37           O
ATOM   4116  HH  TYR A 267      63.015  22.908   4.406  1.00 -7.37           H
ATOM   4117  N   GLY A 268      56.625  16.716   6.207  1.00  2.08           N
ATOM   4118  H   GLY A 268      56.608  16.852   5.202  1.00  2.08           H
ATOM   4119  CA  GLY A 268      55.777  15.682   6.776  1.00  2.08           C
ATOM   4120 1HA  GLY A 268      56.413  14.910   7.204  1.00  2.08           H
ATOM   4121 2HA  GLY A 268      55.174  16.108   7.576  1.00  2.08           H
ATOM   4122  C   GLY A 268      54.852  15.036   5.764  1.00  2.08           C
ATOM   4123  O   GLY A 268      54.759  15.491   4.625  1.00  2.08           O
ATOM   4124  N   SER A 269      54.149  13.994   6.180  1.00 -1.82           N
ATOM   4125  H   SER A 269      54.259  13.673   7.136  1.00 -1.82           H
ATOM   4126  CA  SER A 269      53.186  13.292   5.331  1.00 -1.82           C
ATOM   4127  HA  SER A 269      52.814  13.972   4.568  1.00 -1.82           H
ATOM   4128  C   SER A 269      52.020  12.834   6.195  1.00 -1.82           C
ATOM   4129  O   SER A 269      52.220  12.400   7.335  1.00 -1.82           O
ATOM   4130  CB  SER A 269      53.839  12.079   4.660  1.00 -1.82           C
ATOM   4131 1HB  SER A 269      54.682  12.417   4.056  1.00 -1.82           H
ATOM   4132 2HB  SER A 269      54.207  11.402   5.432  1.00 -1.82           H
ATOM   4133  OG  SER A 269      52.920  11.383   3.831  1.00 -1.82           O
ATOM   4134  HG  SER A 269      52.626  11.976   3.132  1.00 -1.82           H
ATOM   4135  N   ILE A 270      50.811  12.952   5.671  1.00-12.68           N
ATOM   4136  H   ILE A 270      50.710  13.329   4.730  1.00-12.68           H
ATOM   4137  CA  ILE A 270      49.589  12.543   6.359  1.00-12.68           C
ATOM   4138  HA  ILE A 270      49.843  11.920   7.215  1.00-12.68           H
ATOM   4139  C   ILE A 270      48.815  11.688   5.363  1.00-12.68           C
ATOM   4140  O   ILE A 270      49.023  11.796   4.153  1.00-12.68           O
ATOM   4141  CB  ILE A 270      48.766  13.769   6.864  1.00-12.68           C
ATOM   4142  HB  ILE A 270      47.852  13.398   7.330  1.00-12.68           H
ATOM   4143  CG1 ILE A 270      48.379  14.692   5.692  1.00-12.68           C
ATOM   4144 1HG1 ILE A 270      49.286  15.064   5.219  1.00-12.68           H
ATOM   4145 2HG1 ILE A 270      47.835  14.105   4.954  1.00-12.68           H
ATOM   4146  CG2 ILE A 270      49.573  14.534   7.939  1.00-12.68           C
ATOM   4147 1HG2 ILE A 270      48.940  15.282   8.415  1.00-12.68           H
ATOM   4148 2HG2 ILE A 270      50.432  15.034   7.490  1.00-12.68           H
ATOM   4149 3HG2 ILE A 270      49.924  13.843   8.705  1.00-12.68           H
ATOM   4150  CD1 ILE A 270      47.525  15.895   6.055  1.00-12.68           C
ATOM   4151 1HD1 ILE A 270      47.116  16.331   5.144  1.00-12.68           H
ATOM   4152 2HD1 ILE A 270      48.134  16.638   6.562  1.00-12.68           H
ATOM   4153 3HD1 ILE A 270      46.708  15.593   6.707  1.00-12.68           H
ATOM   4154  N   ASN A 271      47.973  10.799   5.867  1.00  1.61           N
ATOM   4155  H   ASN A 271      47.823  10.756   6.870  1.00  1.61           H
ATOM   4156  CA  ASN A 271      47.275   9.824   5.034  1.00  1.61           C
ATOM   4157  HA  ASN A 271      47.331  10.107   3.984  1.00  1.61           H
ATOM   4158  C   ASN A 271      45.831   9.762   5.497  1.00  1.61           C
ATOM   4159  O   ASN A 271      45.582   9.895   6.694  1.00  1.61           O
ATOM   4160  CB  ASN A 271      47.868   8.429   5.246  1.00  1.61           C
ATOM   4161 1HB  ASN A 271      47.763   8.168   6.297  1.00  1.61           H
ATOM   4162 2HB  ASN A 271      47.311   7.705   4.653  1.00  1.61           H
ATOM   4163  CG  ASN A 271      49.321   8.335   4.877  1.00  1.61           C
ATOM   4164  OD1 ASN A 271      49.668   7.953   3.772  1.00  1.61           O
ATOM   4165  ND2 ASN A 271      50.185   8.579   5.824  1.00  1.61           N
ATOM   4166 1HD2 ASN A 271      51.168   8.448   5.634  1.00  1.61           H
ATOM   4167 2HD2 ASN A 271      49.866   8.881   6.728  1.00  1.61           H
ATOM   4168  N   HIS A 272      44.887   9.520   4.598  1.00 -9.26           N
ATOM   4169  H   HIS A 272      45.130   9.479   3.611  1.00 -9.26           H
ATOM   4170  CA  HIS A 272      43.506   9.260   5.014  1.00 -9.26           C
ATOM   4171  HA  HIS A 272      43.521   8.764   5.986  1.00 -9.26           H
ATOM   4172  C   HIS A 272      42.773   8.366   4.040  1.00 -9.26           C
ATOM   4173  O   HIS A 272      42.836   8.589   2.835  1.00 -9.26           O
ATOM   4174  CB  HIS A 272      42.705  10.553   5.136  1.00 -9.26           C
ATOM   4175 1HB  HIS A 272      43.183  11.194   5.876  1.00 -9.26           H
ATOM   4176 2HB  HIS A 272      42.710  11.065   4.175  1.00 -9.26           H
ATOM   4177  CG  HIS A 272      41.287  10.318   5.546  1.00 -9.26           C
ATOM   4178  ND1 HIS A 272      40.920  10.042   6.852  1.00 -9.26           N
ATOM   4179  HD1 HIS A 272      41.545  10.088   7.663  1.00 -9.26           H
ATOM   4180  CD2 HIS A 272      40.136  10.227   4.832  1.00 -9.26           C
ATOM   4181  HD2 HIS A 272      40.041  10.370   3.764  1.00 -9.26           H
ATOM   4182  CE1 HIS A 272      39.634   9.743   6.886  1.00 -9.26           C
ATOM   4183  HE1 HIS A 272      39.079   9.465   7.777  1.00 -9.26           H
ATOM   4184  NE2 HIS A 272      39.127   9.896   5.688  1.00 -9.26           N
ATOM   4185  HE2 HIS A 272      38.141   9.792   5.453  1.00 -9.26           H
ATOM   4186  N   THR A 273      42.056   7.385   4.564  1.00-11.60           N
ATOM   4187  H   THR A 273      42.017   7.284   5.573  1.00-11.60           H
ATOM   4188  CA  THR A 273      41.323   6.421   3.753  1.00-11.60           C
ATOM   4189  HA  THR A 273      41.674   6.487   2.730  1.00-11.60           H
ATOM   4190  C   THR A 273      39.817   6.672   3.756  1.00-11.60           C
ATOM   4191  O   THR A 273      39.225   6.971   4.788  1.00-11.60           O
ATOM   4192  CB  THR A 273      41.630   5.002   4.267  1.00-11.60           C
ATOM   4193  HB  THR A 273      41.217   4.877   5.267  1.00-11.60           H
ATOM   4194  OG1 THR A 273      43.049   4.844   4.315  1.00-11.60           O
ATOM   4195  HG1 THR A 273      43.240   3.984   4.705  1.00-11.60           H
ATOM   4196  CG2 THR A 273      41.116   3.908   3.358  1.00-11.60           C
ATOM   4197 1HG2 THR A 273      41.503   2.948   3.695  1.00-11.60           H
ATOM   4198 2HG2 THR A 273      41.448   4.081   2.335  1.00-11.60           H
ATOM   4199 3HG2 THR A 273      40.027   3.876   3.387  1.00-11.60           H
ATOM   4200  N   TYR A 274      39.209   6.501   2.592  1.00  6.18           N
ATOM   4201  H   TYR A 274      39.783   6.283   1.779  1.00  6.18           H
ATOM   4202  CA  TYR A 274      37.763   6.475   2.393  1.00  6.18           C
ATOM   4203  HA  TYR A 274      37.218   6.565   3.332  1.00  6.18           H
ATOM   4204  C   TYR A 274      37.484   5.124   1.741  1.00  6.18           C
ATOM   4205  O   TYR A 274      38.421   4.484   1.261  1.00  6.18           O
ATOM   4206  CB  TYR A 274      37.333   7.565   1.417  1.00  6.18           C
ATOM   4207 1HB  TYR A 274      37.940   7.501   0.514  1.00  6.18           H
ATOM   4208 2HB  TYR A 274      36.298   7.370   1.147  1.00  6.18           H
ATOM   4209  CG  TYR A 274      37.391   8.971   1.963  1.00  6.18           C
ATOM   4210  CD1 TYR A 274      38.436   9.852   1.616  1.00  6.18           C
ATOM   4211  HD1 TYR A 274      39.248   9.506   0.991  1.00  6.18           H
ATOM   4212  CD2 TYR A 274      36.356   9.447   2.789  1.00  6.18           C
ATOM   4213  HD2 TYR A 274      35.546   8.785   3.053  1.00  6.18           H
ATOM   4214  CE1 TYR A 274      38.422  11.202   2.066  1.00  6.18           C
ATOM   4215  HE1 TYR A 274      39.211  11.880   1.780  1.00  6.18           H
ATOM   4216  CE2 TYR A 274      36.353  10.786   3.258  1.00  6.18           C
ATOM   4217  HE2 TYR A 274      35.561  11.145   3.899  1.00  6.18           H
ATOM   4218  CZ  TYR A 274      37.375  11.652   2.880  1.00  6.18           C
ATOM   4219  OH  TYR A 274      37.317  12.949   3.314  1.00  6.18           O
ATOM   4220  HH  TYR A 274      37.979  13.508   2.888  1.00  6.18           H
ATOM   4221  N   GLN A 275      36.235   4.686   1.667  1.00 -3.83           N
ATOM   4222  H   GLN A 275      35.469   5.243   2.032  1.00 -3.83           H
ATOM   4223  CA  GLN A 275      35.934   3.408   1.020  1.00 -3.83           C
ATOM   4224  HA  GLN A 275      36.802   3.087   0.447  1.00 -3.83           H
ATOM   4225  C   GLN A 275      34.777   3.537   0.038  1.00 -3.83           C
ATOM   4226  O   GLN A 275      33.776   4.208   0.305  1.00 -3.83           O
ATOM   4227  CB  GLN A 275      35.670   2.346   2.091  1.00 -3.83           C
ATOM   4228 1HB  GLN A 275      36.493   2.403   2.802  1.00 -3.83           H
ATOM   4229 2HB  GLN A 275      34.746   2.586   2.615  1.00 -3.83           H
ATOM   4230  CG  GLN A 275      35.599   0.903   1.576  1.00 -3.83           C
ATOM   4231 1HG  GLN A 275      34.715   0.785   0.951  1.00 -3.83           H
ATOM   4232 2HG  GLN A 275      36.482   0.701   0.972  1.00 -3.83           H
ATOM   4233  CD  GLN A 275      35.554  -0.118   2.697  1.00 -3.83           C
ATOM   4234  OE1 GLN A 275      35.524   0.227   3.873  1.00 -3.83           O
ATOM   4235  NE2 GLN A 275      35.570  -1.379   2.353  1.00 -3.83           N
ATOM   4236 1HE2 GLN A 275      35.587  -2.078   3.083  1.00 -3.83           H
ATOM   4237 2HE2 GLN A 275      35.560  -1.650   1.384  1.00 -3.83           H
ATOM   4238  N   LEU A 276      34.939   2.890  -1.106  1.00 -3.69           N
ATOM   4239  H   LEU A 276      35.796   2.365  -1.264  1.00 -3.69           H
ATOM   4240  CA  LEU A 276      33.923   2.827  -2.146  1.00 -3.69           C
ATOM   4241  HA  LEU A 276      33.110   3.520  -1.934  1.00 -3.69           H
ATOM   4242  C   LEU A 276      33.376   1.408  -2.161  1.00 -3.69           C
ATOM   4243  O   LEU A 276      34.133   0.443  -2.263  1.00 -3.69           O
ATOM   4244  CB  LEU A 276      34.557   3.170  -3.498  1.00 -3.69           C
ATOM   4245 1HB  LEU A 276      34.890   4.205  -3.456  1.00 -3.69           H
ATOM   4246 2HB  LEU A 276      35.443   2.546  -3.604  1.00 -3.69           H
ATOM   4247  CG  LEU A 276      33.731   2.979  -4.779  1.00 -3.69           C
ATOM   4248  HG  LEU A 276      33.621   1.910  -4.940  1.00 -3.69           H
ATOM   4249  CD1 LEU A 276      32.333   3.588  -4.734  1.00 -3.69           C
ATOM   4250 1HD1 LEU A 276      31.875   3.541  -5.722  1.00 -3.69           H
ATOM   4251 2HD1 LEU A 276      32.376   4.622  -4.398  1.00 -3.69           H
ATOM   4252 3HD1 LEU A 276      31.699   3.022  -4.058  1.00 -3.69           H
ATOM   4253  CD2 LEU A 276      34.495   3.561  -5.964  1.00 -3.69           C
ATOM   4254 1HD2 LEU A 276      33.977   3.309  -6.890  1.00 -3.69           H
ATOM   4255 2HD2 LEU A 276      35.494   3.128  -6.009  1.00 -3.69           H
ATOM   4256 3HD2 LEU A 276      34.573   4.643  -5.874  1.00 -3.69           H
ATOM   4257  N   ASP A 277      32.060   1.310  -2.076  1.00 19.32           N
ATOM   4258  H   ASP A 277      31.508   2.156  -1.982  1.00 19.32           H
ATOM   4259  CA  ASP A 277      31.325   0.055  -2.205  1.00 19.32           C
ATOM   4260  HA  ASP A 277      31.996  -0.791  -2.322  1.00 19.32           H
ATOM   4261  C   ASP A 277      30.490   0.218  -3.471  1.00 19.32           C
ATOM   4262  O   ASP A 277      29.551   1.017  -3.502  1.00 19.32           O
ATOM   4263  CB  ASP A 277      30.443  -0.170  -0.975  1.00 19.32           C
ATOM   4264 1HB  ASP A 277      31.079  -0.367  -0.113  1.00 19.32           H
ATOM   4265 2HB  ASP A 277      29.880   0.734  -0.775  1.00 19.32           H
ATOM   4266  CG  ASP A 277      29.464  -1.315  -1.157  1.00 19.32           C
ATOM   4267  OD1 ASP A 277      28.372  -1.276  -0.538  1.00 19.32           O
ATOM   4268  OD2 ASP A 277      29.782  -2.277  -1.877  1.00 19.32           O
ATOM   4269  N   VAL A 278      30.881  -0.445  -4.550  1.00 23.74           N
ATOM   4270  H   VAL A 278      31.651  -1.093  -4.497  1.00 23.74           H
ATOM   4271  CA  VAL A 278      30.155  -0.300  -5.810  1.00 23.74           C
ATOM   4272  HA  VAL A 278      29.725   0.699  -5.853  1.00 23.74           H
ATOM   4273  C   VAL A 278      29.030  -1.317  -5.787  1.00 23.74           C
ATOM   4274  O   VAL A 278      29.257  -2.530  -5.796  1.00 23.74           O
ATOM   4275  CB  VAL A 278      31.024  -0.507  -7.072  1.00 23.74           C
ATOM   4276  HB  VAL A 278      31.427  -1.518  -7.068  1.00 23.74           H
ATOM   4277  CG1 VAL A 278      30.176  -0.303  -8.344  1.00 23.74           C
ATOM   4278 1HG1 VAL A 278      30.818  -0.301  -9.222  1.00 23.74           H
ATOM   4279 2HG1 VAL A 278      29.641   0.646  -8.292  1.00 23.74           H
ATOM   4280 3HG1 VAL A 278      29.458  -1.117  -8.441  1.00 23.74           H
ATOM   4281  CG2 VAL A 278      32.189   0.473  -7.073  1.00 23.74           C
ATOM   4282 1HG2 VAL A 278      32.769   0.350  -7.984  1.00 23.74           H
ATOM   4283 2HG2 VAL A 278      32.842   0.272  -6.227  1.00 23.74           H
ATOM   4284 3HG2 VAL A 278      31.821   1.497  -7.017  1.00 23.74           H
ATOM   4285  N   VAL A 279      27.812  -0.810  -5.739  1.00  9.28           N
ATOM   4286  H   VAL A 279      27.699   0.199  -5.736  1.00  9.28           H
ATOM   4287  CA  VAL A 279      26.630  -1.654  -5.677  1.00  9.28           C
ATOM   4288  HA  VAL A 279      26.881  -2.568  -5.140  1.00  9.28           H
ATOM   4289  C   VAL A 279      26.256  -2.012  -7.115  1.00  9.28           C
ATOM   4290  O   VAL A 279      25.683  -1.204  -7.851  1.00  9.28           O
ATOM   4291  CB  VAL A 279      25.478  -0.932  -4.911  1.00  9.28           C
ATOM   4292  HB  VAL A 279      25.185  -0.046  -5.467  1.00  9.28           H
ATOM   4293  CG1 VAL A 279      24.247  -1.834  -4.755  1.00  9.28           C
ATOM   4294 1HG1 VAL A 279      23.457  -1.287  -4.242  1.00  9.28           H
ATOM   4295 2HG1 VAL A 279      24.509  -2.721  -4.174  1.00  9.28           H
ATOM   4296 3HG1 VAL A 279      23.890  -2.145  -5.737  1.00  9.28           H
ATOM   4297  CG2 VAL A 279      25.963  -0.474  -3.519  1.00  9.28           C
ATOM   4298 1HG2 VAL A 279      25.137  -0.026  -2.967  1.00  9.28           H
ATOM   4299 2HG2 VAL A 279      26.753   0.270  -3.617  1.00  9.28           H
ATOM   4300 3HG2 VAL A 279      26.352  -1.326  -2.956  1.00  9.28           H
ATOM   4301  N   GLU A 280      26.606  -3.212  -7.552  1.00  7.94           N
ATOM   4302  H   GLU A 280      27.146  -3.837  -6.958  1.00  7.94           H
ATOM   4303  CA  GLU A 280      26.133  -3.688  -8.848  1.00  7.94           C
ATOM   4304  HA  GLU A 280      26.367  -2.961  -9.624  1.00  7.94           H
ATOM   4305  C   GLU A 280      24.620  -3.796  -8.685  1.00  7.94           C
ATOM   4306  O   GLU A 280      24.129  -4.196  -7.621  1.00  7.94           O
ATOM   4307  CB  GLU A 280      26.738  -5.048  -9.217  1.00  7.94           C
ATOM   4308 1HB  GLU A 280      27.824  -4.963  -9.192  1.00  7.94           H
ATOM   4309 2HB  GLU A 280      26.428  -5.784  -8.475  1.00  7.94           H
ATOM   4310  CG  GLU A 280      26.316  -5.525 -10.605  1.00  7.94           C
ATOM   4311 1HG  GLU A 280      25.231  -5.631 -10.629  1.00  7.94           H
ATOM   4312 2HG  GLU A 280      26.606  -4.770 -11.336  1.00  7.94           H
ATOM   4313  CD  GLU A 280      26.936  -6.851 -10.997  1.00  7.94           C
ATOM   4314  OE1 GLU A 280      26.746  -7.859 -10.277  1.00  7.94           O
ATOM   4315  OE2 GLU A 280      27.607  -6.914 -12.052  1.00  7.94           O
ATOM   4316  N   ARG A 281      23.863  -3.409  -9.701  1.00 14.04           N
ATOM   4317  H   ARG A 281      24.287  -3.100 -10.573  1.00 14.04           H
ATOM   4318  CA  ARG A 281      22.410  -3.490  -9.604  1.00 14.04           C
ATOM   4319  HA  ARG A 281      22.101  -3.177  -8.609  1.00 14.04           H
ATOM   4320  C   ARG A 281      22.059  -4.954  -9.798  1.00 14.04           C
ATOM   4321  O   ARG A 281      22.198  -5.499 -10.890  1.00 14.04           O
ATOM   4322  CB  ARG A 281      21.730  -2.608 -10.648  1.00 14.04           C
ATOM   4323 1HB  ARG A 281      22.003  -2.969 -11.637  1.00 14.04           H
ATOM   4324 2HB  ARG A 281      20.649  -2.699 -10.534  1.00 14.04           H
ATOM   4325  CG  ARG A 281      22.128  -1.139 -10.529  1.00 14.04           C
ATOM   4326 1HG  ARG A 281      21.896  -0.786  -9.524  1.00 14.04           H
ATOM   4327 2HG  ARG A 281      23.200  -1.038 -10.696  1.00 14.04           H
ATOM   4328  CD  ARG A 281      21.400  -0.267 -11.531  1.00 14.04           C
ATOM   4329 1HD  ARG A 281      20.325  -0.347 -11.359  1.00 14.04           H
ATOM   4330 2HD  ARG A 281      21.705   0.767 -11.367  1.00 14.04           H
ATOM   4331  NE  ARG A 281      21.688  -0.626 -12.925  1.00 14.04           N
ATOM   4332  HE  ARG A 281      22.269  -1.442 -13.084  1.00 14.04           H
ATOM   4333  CZ  ARG A 281      21.254   0.003 -14.008  1.00 14.04           C
ATOM   4334  NH1 ARG A 281      21.617  -0.455 -15.168  1.00 14.04           N
ATOM   4335 1HH1 ARG A 281      22.208  -1.274 -15.209  1.00 14.04           H
ATOM   4336 2HH1 ARG A 281      21.331   0.007 -16.016  1.00 14.04           H
ATOM   4337  NH2 ARG A 281      20.466   1.047 -13.979  1.00 14.04           N
ATOM   4338 1HH2 ARG A 281      20.205   1.452 -13.094  1.00 14.04           H
ATOM   4339 2HH2 ARG A 281      20.120   1.429 -14.844  1.00 14.04           H
ATOM   4340  N   SER A 282      21.654  -5.580  -8.706  1.00 17.50           N
ATOM   4341  H   SER A 282      21.611  -5.067  -7.841  1.00 17.50           H
ATOM   4342  CA  SER A 282      21.298  -6.992  -8.692  1.00 17.50           C
ATOM   4343  HA  SER A 282      22.176  -7.583  -8.943  1.00 17.50           H
ATOM   4344  C   SER A 282      20.187  -7.217  -9.721  1.00 17.50           C
ATOM   4345  O   SER A 282      19.194  -6.471  -9.714  1.00 17.50           O
ATOM   4346  CB  SER A 282      20.828  -7.345  -7.286  1.00 17.50           C
ATOM   4347 1HB  SER A 282      21.657  -7.224  -6.588  1.00 17.50           H
ATOM   4348 2HB  SER A 282      20.030  -6.658  -7.008  1.00 17.50           H
ATOM   4349  OG  SER A 282      20.331  -8.657  -7.200  1.00 17.50           O
ATOM   4350  HG  SER A 282      21.025  -9.290  -7.451  1.00 17.50           H
ATOM   4351  N   PRO A 283      20.367  -8.168 -10.662  1.00 21.19           N
ATOM   4352  CA  PRO A 283      19.360  -8.253 -11.726  1.00 21.19           C
ATOM   4353  HA  PRO A 283      19.341  -7.307 -12.269  1.00 21.19           H
ATOM   4354  C   PRO A 283      17.945  -8.587 -11.279  1.00 21.19           C
ATOM   4355  O   PRO A 283      17.688  -9.356 -10.340  1.00 21.19           O
ATOM   4356  CB  PRO A 283      19.905  -9.354 -12.637  1.00 21.19           C
ATOM   4357 1HB  PRO A 283      19.484 -10.319 -12.356  1.00 21.19           H
ATOM   4358 2HB  PRO A 283      19.692  -9.130 -13.682  1.00 21.19           H
ATOM   4359  CG  PRO A 283      21.350  -9.335 -12.391  1.00 21.19           C
ATOM   4360 1HG  PRO A 283      21.809 -10.273 -12.695  1.00 21.19           H
ATOM   4361 2HG  PRO A 283      21.806  -8.496 -12.917  1.00 21.19           H
ATOM   4362  CD  PRO A 283      21.452  -9.134 -10.913  1.00 21.19           C
ATOM   4363 1HD  PRO A 283      21.263 -10.066 -10.381  1.00 21.19           H
ATOM   4364 2HD  PRO A 283      22.427  -8.723 -10.653  1.00 21.19           H
ATOM   4365  N   HIS A 284      17.011  -7.967 -11.979  1.00 28.42           N
ATOM   4366  H   HIS A 284      17.259  -7.469 -12.824  1.00 28.42           H
ATOM   4367  CA  HIS A 284      15.634  -7.906 -11.533  1.00 28.42           C
ATOM   4368  HA  HIS A 284      15.411  -8.770 -10.918  1.00 28.42           H
ATOM   4369  C   HIS A 284      14.751  -7.903 -12.770  1.00 28.42           C
ATOM   4370  O   HIS A 284      15.183  -7.447 -13.823  1.00 28.42           O
ATOM   4371  CB  HIS A 284      15.471  -6.618 -10.713  1.00 28.42           C
ATOM   4372 1HB  HIS A 284      16.396  -6.455 -10.162  1.00 28.42           H
ATOM   4373 2HB  HIS A 284      15.324  -5.775 -11.388  1.00 28.42           H
ATOM   4374  CG  HIS A 284      14.360  -6.659  -9.709  1.00 28.42           C
ATOM   4375  ND1 HIS A 284      13.059  -6.309  -9.970  1.00 28.42           N
ATOM   4376  HD1 HIS A 284      12.698  -6.003 -10.872  1.00 28.42           H
ATOM   4377  CD2 HIS A 284      14.387  -6.943  -8.381  1.00 28.42           C
ATOM   4378  HD2 HIS A 284      15.276  -7.217  -7.830  1.00 28.42           H
ATOM   4379  CE1 HIS A 284      12.364  -6.406  -8.835  1.00 28.42           C
ATOM   4380  HE1 HIS A 284      11.311  -6.169  -8.739  1.00 28.42           H
ATOM   4381  NE2 HIS A 284      13.125  -6.818  -7.841  1.00 28.42           N
ATOM   4382  N   ARG A 285      13.518  -8.376 -12.641  1.00  6.68           N
ATOM   4383  H   ARG A 285      13.249  -8.789 -11.765  1.00  6.68           H
ATOM   4384  CA  ARG A 285      12.491  -8.196 -13.670  1.00  6.68           C
ATOM   4385  HA  ARG A 285      12.833  -8.580 -14.633  1.00  6.68           H
ATOM   4386  C   ARG A 285      12.312  -6.685 -13.741  1.00  6.68           C
ATOM   4387  O   ARG A 285      12.501  -6.022 -12.717  1.00  6.68           O
ATOM   4388  CB  ARG A 285      11.174  -8.858 -13.246  1.00  6.68           C
ATOM   4389 1HB  ARG A 285      10.955  -8.565 -12.219  1.00  6.68           H
ATOM   4390 2HB  ARG A 285      10.377  -8.481 -13.887  1.00  6.68           H
ATOM   4391  CG  ARG A 285      11.175 -10.375 -13.349  1.00  6.68           C
ATOM   4392 1HG  ARG A 285      11.274 -10.639 -14.399  1.00  6.68           H
ATOM   4393 2HG  ARG A 285      12.018 -10.793 -12.806  1.00  6.68           H
ATOM   4394  CD  ARG A 285       9.887 -10.981 -12.812  1.00  6.68           C
ATOM   4395 1HD  ARG A 285       9.042 -10.429 -13.222  1.00  6.68           H
ATOM   4396 2HD  ARG A 285       9.828 -12.010 -13.165  1.00  6.68           H
ATOM   4397  NE  ARG A 285       9.795 -11.000 -11.339  1.00  6.68           N
ATOM   4398  HE  ARG A 285      10.629 -10.782 -10.827  1.00  6.68           H
ATOM   4399  CZ  ARG A 285       8.722 -11.325 -10.629  1.00  6.68           C
ATOM   4400  NH1 ARG A 285       8.764 -11.261  -9.326  1.00  6.68           N
ATOM   4401 1HH1 ARG A 285       9.651 -11.191  -8.833  1.00  6.68           H
ATOM   4402 2HH1 ARG A 285       7.910 -11.293  -8.795  1.00  6.68           H
ATOM   4403  NH2 ARG A 285       7.596 -11.692 -11.181  1.00  6.68           N
ATOM   4404 1HH2 ARG A 285       7.569 -11.834 -12.178  1.00  6.68           H
ATOM   4405 2HH2 ARG A 285       6.775 -11.866 -10.619  1.00  6.68           H
ATOM   4406  N   PRO A 286      11.980  -6.121 -14.912  1.00-13.08           N
ATOM   4407  CA  PRO A 286      11.948  -4.653 -14.925  1.00-13.08           C
ATOM   4408  HA  PRO A 286      12.955  -4.275 -14.745  1.00-13.08           H
ATOM   4409  C   PRO A 286      10.993  -4.023 -13.908  1.00-13.08           C
ATOM   4410  O   PRO A 286       9.897  -4.530 -13.650  1.00-13.08           O
ATOM   4411  CB  PRO A 286      11.521  -4.341 -16.358  1.00-13.08           C
ATOM   4412 1HB  PRO A 286      10.438  -4.231 -16.409  1.00-13.08           H
ATOM   4413 2HB  PRO A 286      12.020  -3.446 -16.719  1.00-13.08           H
ATOM   4414  CG  PRO A 286      11.957  -5.513 -17.137  1.00-13.08           C
ATOM   4415 1HG  PRO A 286      11.401  -5.585 -18.069  1.00-13.08           H
ATOM   4416 2HG  PRO A 286      13.027  -5.450 -17.334  1.00-13.08           H
ATOM   4417  CD  PRO A 286      11.667  -6.673 -16.244  1.00-13.08           C
ATOM   4418 1HD  PRO A 286      10.615  -6.956 -16.305  1.00-13.08           H
ATOM   4419 2HD  PRO A 286      12.312  -7.516 -16.491  1.00-13.08           H
ATOM   4420  N   ILE A 287      11.429  -2.937 -13.292  1.00 -8.56           N
ATOM   4421  H   ILE A 287      12.333  -2.542 -13.541  1.00 -8.56           H
ATOM   4422  CA  ILE A 287      10.680  -2.264 -12.237  1.00 -8.56           C
ATOM   4423  HA  ILE A 287       9.979  -2.959 -11.777  1.00 -8.56           H
ATOM   4424  C   ILE A 287       9.910  -1.145 -12.923  1.00 -8.56           C
ATOM   4425  O   ILE A 287      10.460  -0.090 -13.230  1.00 -8.56           O
ATOM   4426  CB  ILE A 287      11.620  -1.687 -11.127  1.00 -8.56           C
ATOM   4427  HB  ILE A 287      12.274  -0.945 -11.582  1.00 -8.56           H
ATOM   4428  CG1 ILE A 287      12.504  -2.805 -10.535  1.00 -8.56           C
ATOM   4429 1HG1 ILE A 287      11.877  -3.461  -9.931  1.00 -8.56           H
ATOM   4430 2HG1 ILE A 287      12.927  -3.399 -11.343  1.00 -8.56           H
ATOM   4431  CG2 ILE A 287      10.795  -0.997 -10.005  1.00 -8.56           C
ATOM   4432 1HG2 ILE A 287      11.463  -0.532  -9.280  1.00 -8.56           H
ATOM   4433 2HG2 ILE A 287      10.164  -1.728  -9.495  1.00 -8.56           H
ATOM   4434 3HG2 ILE A 287      10.163  -0.216 -10.430  1.00 -8.56           H
ATOM   4435  CD1 ILE A 287      13.682  -2.323  -9.677  1.00 -8.56           C
ATOM   4436 1HD1 ILE A 287      14.261  -3.186  -9.345  1.00 -8.56           H
ATOM   4437 2HD1 ILE A 287      13.320  -1.784  -8.801  1.00 -8.56           H
ATOM   4438 3HD1 ILE A 287      14.325  -1.668 -10.266  1.00 -8.56           H
ATOM   4439  N   LEU A 288       8.641  -1.385 -13.209  1.00 19.02           N
ATOM   4440  H   LEU A 288       8.227  -2.281 -12.982  1.00 19.02           H
ATOM   4441  CA  LEU A 288       7.795  -0.333 -13.755  1.00 19.02           C
ATOM   4442  HA  LEU A 288       8.319   0.220 -14.534  1.00 19.02           H
ATOM   4443  C   LEU A 288       7.542   0.570 -12.557  1.00 19.02           C
ATOM   4444  O   LEU A 288       7.388   0.073 -11.436  1.00 19.02           O
ATOM   4445  CB  LEU A 288       6.457  -0.854 -14.290  1.00 19.02           C
ATOM   4446 1HB  LEU A 288       5.994  -1.461 -13.513  1.00 19.02           H
ATOM   4447 2HB  LEU A 288       5.824   0.023 -14.431  1.00 19.02           H
ATOM   4448  CG  LEU A 288       6.413  -1.642 -15.610  1.00 19.02           C
ATOM   4449  HG  LEU A 288       6.937  -1.074 -16.374  1.00 19.02           H
ATOM   4450  CD1 LEU A 288       7.017  -3.040 -15.545  1.00 19.02           C
ATOM   4451 1HD1 LEU A 288       6.854  -3.560 -16.489  1.00 19.02           H
ATOM   4452 2HD1 LEU A 288       6.553  -3.613 -14.743  1.00 19.02           H
ATOM   4453 3HD1 LEU A 288       8.089  -2.972 -15.371  1.00 19.02           H
ATOM   4454  CD2 LEU A 288       4.966  -1.765 -16.027  1.00 19.02           C
ATOM   4455 1HD2 LEU A 288       4.901  -2.279 -16.986  1.00 19.02           H
ATOM   4456 2HD2 LEU A 288       4.524  -0.774 -16.137  1.00 19.02           H
ATOM   4457 3HD2 LEU A 288       4.412  -2.322 -15.277  1.00 19.02           H
ATOM   4458  N   GLN A 289       7.498   1.873 -12.778  1.00  0.94           N
ATOM   4459  H   GLN A 289       7.658   2.224 -13.717  1.00  0.94           H
ATOM   4460  CA  GLN A 289       7.210   2.810 -11.702  1.00  0.94           C
ATOM   4461  HA  GLN A 289       7.903   2.619 -10.883  1.00  0.94           H
ATOM   4462  C   GLN A 289       5.789   2.562 -11.210  1.00  0.94           C
ATOM   4463  O   GLN A 289       4.847   2.450 -12.003  1.00  0.94           O
ATOM   4464  CB  GLN A 289       7.394   4.249 -12.187  1.00  0.94           C
ATOM   4465 1HB  GLN A 289       8.372   4.308 -12.659  1.00  0.94           H
ATOM   4466 2HB  GLN A 289       6.638   4.473 -12.938  1.00  0.94           H
ATOM   4467  CG  GLN A 289       7.317   5.288 -11.067  1.00  0.94           C
ATOM   4468 1HG  GLN A 289       6.283   5.379 -10.736  1.00  0.94           H
ATOM   4469 2HG  GLN A 289       7.918   4.939 -10.228  1.00  0.94           H
ATOM   4470  CD  GLN A 289       7.831   6.656 -11.470  1.00  0.94           C
ATOM   4471  OE1 GLN A 289       8.676   6.782 -12.344  1.00  0.94           O
ATOM   4472  NE2 GLN A 289       7.344   7.687 -10.832  1.00  0.94           N
ATOM   4473 1HE2 GLN A 289       7.715   8.599 -11.040  1.00  0.94           H
ATOM   4474 2HE2 GLN A 289       6.630   7.573 -10.126  1.00  0.94           H
ATOM   4475  N   ALA A 290       5.644   2.435  -9.899  1.00 -6.88           N
ATOM   4476  H   ALA A 290       6.457   2.524  -9.295  1.00 -6.88           H
ATOM   4477  CA  ALA A 290       4.357   2.124  -9.302  1.00 -6.88           C
ATOM   4478  HA  ALA A 290       4.011   1.178  -9.715  1.00 -6.88           H
ATOM   4479  C   ALA A 290       3.347   3.209  -9.664  1.00 -6.88           C
ATOM   4480  O   ALA A 290       3.617   4.405  -9.519  1.00 -6.88           O
ATOM   4481  CB  ALA A 290       4.495   1.986  -7.784  1.00 -6.88           C
ATOM   4482 1HB  ALA A 290       5.248   1.231  -7.550  1.00 -6.88           H
ATOM   4483 2HB  ALA A 290       3.539   1.684  -7.357  1.00 -6.88           H
ATOM   4484 3HB  ALA A 290       4.796   2.939  -7.348  1.00 -6.88           H
ATOM   4485  N   GLY A 291       2.194   2.769 -10.145  1.00  7.07           N
ATOM   4486  H   GLY A 291       2.052   1.776 -10.262  1.00  7.07           H
ATOM   4487  CA  GLY A 291       1.131   3.684 -10.520  1.00  7.07           C
ATOM   4488 1HA  GLY A 291       0.179   3.171 -10.386  1.00  7.07           H
ATOM   4489 2HA  GLY A 291       1.147   4.536  -9.842  1.00  7.07           H
ATOM   4490  C   GLY A 291       1.168   4.216 -11.939  1.00  7.07           C
ATOM   4491  O   GLY A 291       0.300   5.018 -12.277  1.00  7.07           O
ATOM   4492  N   LEU A 292       2.115   3.787 -12.767  1.00 25.08           N
ATOM   4493  H   LEU A 292       2.837   3.155 -12.436  1.00 25.08           H
ATOM   4494  CA  LEU A 292       2.144   4.179 -14.179  1.00 25.08           C
ATOM   4495  HA  LEU A 292       1.302   4.829 -14.392  1.00 25.08           H
ATOM   4496  C   LEU A 292       2.035   2.909 -15.035  1.00 25.08           C
ATOM   4497  O   LEU A 292       2.888   2.027 -14.915  1.00 25.08           O
ATOM   4498  CB  LEU A 292       3.436   4.943 -14.502  1.00 25.08           C
ATOM   4499 1HB  LEU A 292       4.281   4.298 -14.261  1.00 25.08           H
ATOM   4500 2HB  LEU A 292       3.448   5.122 -15.573  1.00 25.08           H
ATOM   4501  CG  LEU A 292       3.657   6.300 -13.813  1.00 25.08           C
ATOM   4502  HG  LEU A 292       3.701   6.144 -12.736  1.00 25.08           H
ATOM   4503  CD1 LEU A 292       4.987   6.891 -14.272  1.00 25.08           C
ATOM   4504 1HD1 LEU A 292       5.186   7.809 -13.720  1.00 25.08           H
ATOM   4505 2HD1 LEU A 292       4.954   7.113 -15.339  1.00 25.08           H
ATOM   4506 3HD1 LEU A 292       5.794   6.189 -14.076  1.00 25.08           H
ATOM   4507  CD2 LEU A 292       2.542   7.309 -14.116  1.00 25.08           C
ATOM   4508 1HD2 LEU A 292       2.781   8.270 -13.660  1.00 25.08           H
ATOM   4509 2HD2 LEU A 292       1.602   6.961 -13.687  1.00 25.08           H
ATOM   4510 3HD2 LEU A 292       2.427   7.438 -15.192  1.00 25.08           H
ATOM   4511  N   PRO A 293       0.979   2.753 -15.862  1.00  6.15           N
ATOM   4512  CA  PRO A 293      -0.159   3.631 -16.174  1.00  6.15           C
ATOM   4513  HA  PRO A 293       0.203   4.589 -16.543  1.00  6.15           H
ATOM   4514  C   PRO A 293      -1.131   3.894 -15.027  1.00  6.15           C
ATOM   4515  O   PRO A 293      -1.262   3.113 -14.086  1.00  6.15           O
ATOM   4516  CB  PRO A 293      -0.865   2.879 -17.307  1.00  6.15           C
ATOM   4517 1HB  PRO A 293      -1.937   3.066 -17.293  1.00  6.15           H
ATOM   4518 2HB  PRO A 293      -0.444   3.165 -18.267  1.00  6.15           H
ATOM   4519  CG  PRO A 293      -0.569   1.457 -17.036  1.00  6.15           C
ATOM   4520 1HG  PRO A 293      -1.191   1.090 -16.218  1.00  6.15           H
ATOM   4521 2HG  PRO A 293      -0.709   0.849 -17.929  1.00  6.15           H
ATOM   4522  CD  PRO A 293       0.879   1.497 -16.631  1.00  6.15           C
ATOM   4523 1HD  PRO A 293       1.126   0.629 -16.020  1.00  6.15           H
ATOM   4524 2HD  PRO A 293       1.522   1.548 -17.511  1.00  6.15           H
ATOM   4525  N   ALA A 294      -1.824   5.017 -15.147  1.00 16.83           N
ATOM   4526  H   ALA A 294      -1.711   5.579 -15.972  1.00 16.83           H
ATOM   4527  CA  ALA A 294      -2.797   5.480 -14.168  1.00 16.83           C
ATOM   4528  HA  ALA A 294      -2.817   4.817 -13.301  1.00 16.83           H
ATOM   4529  C   ALA A 294      -4.151   5.447 -14.874  1.00 16.83           C
ATOM   4530  O   ALA A 294      -4.193   5.426 -16.101  1.00 16.83           O
ATOM   4531  CB  ALA A 294      -2.436   6.894 -13.729  1.00 16.83           C
ATOM   4532 1HB  ALA A 294      -1.412   6.913 -13.351  1.00 16.83           H
ATOM   4533 2HB  ALA A 294      -3.110   7.219 -12.938  1.00 16.83           H
ATOM   4534 3HB  ALA A 294      -2.519   7.580 -14.573  1.00 16.83           H
ATOM   4535  N   ASN A 295      -5.237   5.423 -14.117  1.00 -3.16           N
ATOM   4536  H   ASN A 295      -5.149   5.518 -13.116  1.00 -3.16           H
ATOM   4537  CA  ASN A 295      -6.573   5.293 -14.702  1.00 -3.16           C
ATOM   4538  HA  ASN A 295      -6.570   4.475 -15.423  1.00 -3.16           H
ATOM   4539  C   ASN A 295      -6.980   6.563 -15.442  1.00 -3.16           C
ATOM   4540  O   ASN A 295      -6.549   7.661 -15.081  1.00 -3.16           O
ATOM   4541  CB  ASN A 295      -7.585   4.980 -13.600  1.00 -3.16           C
ATOM   4542 1HB  ASN A 295      -7.482   5.712 -12.800  1.00 -3.16           H
ATOM   4543 2HB  ASN A 295      -8.589   5.052 -14.011  1.00 -3.16           H
ATOM   4544  CG  ASN A 295      -7.411   3.598 -13.042  1.00 -3.16           C
ATOM   4545  OD1 ASN A 295      -7.516   2.611 -13.758  1.00 -3.16           O
ATOM   4546  ND2 ASN A 295      -7.141   3.495 -11.775  1.00 -3.16           N
ATOM   4547 1HD2 ASN A 295      -7.024   2.582 -11.374  1.00 -3.16           H
ATOM   4548 2HD2 ASN A 295      -7.081   4.310 -11.180  1.00 -3.16           H
ATOM   4549  N   LYS A 296      -7.797   6.413 -16.477  1.00 -3.23           N
ATOM   4550  H   LYS A 296      -8.132   5.486 -16.725  1.00 -3.23           H
ATOM   4551  CA  LYS A 296      -8.241   7.547 -17.293  1.00 -3.23           C
ATOM   4552  HA  LYS A 296      -8.073   8.477 -16.752  1.00 -3.23           H
ATOM   4553  C   LYS A 296      -9.724   7.429 -17.597  1.00 -3.23           C
ATOM   4554  O   LYS A 296     -10.207   6.351 -17.935  1.00 -3.23           O
ATOM   4555  CB  LYS A 296      -7.468   7.574 -18.618  1.00 -3.23           C
ATOM   4556 1HB  LYS A 296      -7.545   6.584 -19.065  1.00 -3.23           H
ATOM   4557 2HB  LYS A 296      -7.949   8.287 -19.287  1.00 -3.23           H
ATOM   4558  CG  LYS A 296      -5.989   7.938 -18.516  1.00 -3.23           C
ATOM   4559 1HG  LYS A 296      -5.533   7.385 -17.697  1.00 -3.23           H
ATOM   4560 2HG  LYS A 296      -5.490   7.654 -19.443  1.00 -3.23           H
ATOM   4561  CD  LYS A 296      -5.784   9.431 -18.297  1.00 -3.23           C
ATOM   4562 1HD  LYS A 296      -6.210   9.970 -19.142  1.00 -3.23           H
ATOM   4563 2HD  LYS A 296      -6.284   9.747 -17.381  1.00 -3.23           H
ATOM   4564  CE  LYS A 296      -4.308   9.757 -18.185  1.00 -3.23           C
ATOM   4565 1HE  LYS A 296      -3.948   9.444 -17.203  1.00 -3.23           H
ATOM   4566 2HE  LYS A 296      -3.762   9.206 -18.950  1.00 -3.23           H
ATOM   4567  NZ  LYS A 296      -4.072  11.221 -18.379  1.00 -3.23           N
ATOM   4568 1HZ  LYS A 296      -3.110  11.448 -18.158  1.00 -3.23           H
ATOM   4569 2HZ  LYS A 296      -4.677  11.759 -17.772  1.00 -3.23           H
ATOM   4570 3HZ  LYS A 296      -4.253  11.476 -19.344  1.00 -3.23           H
ATOM   4571  N   THR A 297     -10.420   8.551 -17.529  1.00 -8.55           N
ATOM   4572  H   THR A 297      -9.948   9.404 -17.268  1.00 -8.55           H
ATOM   4573  CA  THR A 297     -11.849   8.621 -17.835  1.00 -8.55           C
ATOM   4574  HA  THR A 297     -12.198   7.670 -18.233  1.00 -8.55           H
ATOM   4575  C   THR A 297     -12.009   9.716 -18.868  1.00 -8.55           C
ATOM   4576  O   THR A 297     -11.583  10.850 -18.616  1.00 -8.55           O
ATOM   4577  CB  THR A 297     -12.674   8.993 -16.593  1.00 -8.55           C
ATOM   4578  HB  THR A 297     -12.409  10.000 -16.273  1.00 -8.55           H
ATOM   4579  OG1 THR A 297     -12.364   8.080 -15.540  1.00 -8.55           O
ATOM   4580  HG1 THR A 297     -12.731   8.435 -14.722  1.00 -8.55           H
ATOM   4581  CG2 THR A 297     -14.167   8.921 -16.849  1.00 -8.55           C
ATOM   4582 1HG2 THR A 297     -14.700   9.170 -15.932  1.00 -8.55           H
ATOM   4583 2HG2 THR A 297     -14.444   7.914 -17.158  1.00 -8.55           H
ATOM   4584 3HG2 THR A 297     -14.450   9.632 -17.626  1.00 -8.55           H
ATOM   4585  N   VAL A 298     -12.524   9.380 -20.039  1.00 -2.98           N
ATOM   4586  H   VAL A 298     -12.853   8.428 -20.199  1.00 -2.98           H
ATOM   4587  CA  VAL A 298     -12.599  10.317 -21.156  1.00 -2.98           C
ATOM   4588  HA  VAL A 298     -12.454  11.330 -20.790  1.00 -2.98           H
ATOM   4589  C   VAL A 298     -13.953  10.245 -21.843  1.00 -2.98           C
ATOM   4590  O   VAL A 298     -14.716   9.310 -21.623  1.00 -2.98           O
ATOM   4591  CB  VAL A 298     -11.491  10.020 -22.199  1.00 -2.98           C
ATOM   4592  HB  VAL A 298     -11.584  10.747 -23.000  1.00 -2.98           H
ATOM   4593  CG1 VAL A 298     -10.110  10.193 -21.576  1.00 -2.98           C
ATOM   4594 1HG1 VAL A 298      -9.367  10.180 -22.366  1.00 -2.98           H
ATOM   4595 2HG1 VAL A 298      -9.900   9.395 -20.864  1.00 -2.98           H
ATOM   4596 3HG1 VAL A 298     -10.051  11.158 -21.071  1.00 -2.98           H
ATOM   4597  CG2 VAL A 298     -11.617   8.611 -22.802  1.00 -2.98           C
ATOM   4598 1HG2 VAL A 298     -10.821   8.456 -23.530  1.00 -2.98           H
ATOM   4599 2HG2 VAL A 298     -12.572   8.511 -23.318  1.00 -2.98           H
ATOM   4600 3HG2 VAL A 298     -11.549   7.849 -22.026  1.00 -2.98           H
ATOM   4601  N   ALA A 299     -14.247  11.216 -22.693  1.00 16.04           N
ATOM   4602  H   ALA A 299     -13.615  11.998 -22.795  1.00 16.04           H
ATOM   4603  CA  ALA A 299     -15.430  11.157 -23.541  1.00 16.04           C
ATOM   4604  HA  ALA A 299     -16.243  10.666 -23.004  1.00 16.04           H
ATOM   4605  C   ALA A 299     -15.127  10.360 -24.816  1.00 16.04           C
ATOM   4606  O   ALA A 299     -13.976  10.187 -25.215  1.00 16.04           O
ATOM   4607  CB  ALA A 299     -15.862  12.579 -23.899  1.00 16.04           C
ATOM   4608 1HB  ALA A 299     -16.101  13.126 -22.988  1.00 16.04           H
ATOM   4609 2HB  ALA A 299     -16.746  12.549 -24.534  1.00 16.04           H
ATOM   4610 3HB  ALA A 299     -15.060  13.091 -24.433  1.00 16.04           H
ATOM   4611  N   LEU A 300     -16.183   9.960 -25.500  1.00 13.59           N
ATOM   4612  H   LEU A 300     -17.088   9.992 -25.048  1.00 13.59           H
ATOM   4613  CA  LEU A 300     -16.116   9.502 -26.884  1.00 13.59           C
ATOM   4614  HA  LEU A 300     -15.475   8.623 -26.958  1.00 13.59           H
ATOM   4615  C   LEU A 300     -15.559  10.617 -27.776  1.00 13.59           C
ATOM   4616  O   LEU A 300     -15.941  11.776 -27.628  1.00 13.59           O
ATOM   4617  CB  LEU A 300     -17.547   9.154 -27.302  1.00 13.59           C
ATOM   4618 1HB  LEU A 300     -17.919   8.405 -26.603  1.00 13.59           H
ATOM   4619 2HB  LEU A 300     -18.140  10.055 -27.159  1.00 13.59           H
ATOM   4620  CG  LEU A 300     -17.846   8.654 -28.718  1.00 13.59           C
ATOM   4621  HG  LEU A 300     -17.499   9.396 -29.436  1.00 13.59           H
ATOM   4622  CD1 LEU A 300     -17.169   7.326 -29.018  1.00 13.59           C
ATOM   4623 1HD1 LEU A 300     -17.446   6.998 -30.020  1.00 13.59           H
ATOM   4624 2HD1 LEU A 300     -17.472   6.579 -28.287  1.00 13.59           H
ATOM   4625 3HD1 LEU A 300     -16.087   7.452 -28.987  1.00 13.59           H
ATOM   4626  CD2 LEU A 300     -19.362   8.509 -28.858  1.00 13.59           C
ATOM   4627 1HD2 LEU A 300     -19.598   8.201 -29.874  1.00 13.59           H
ATOM   4628 2HD2 LEU A 300     -19.846   9.470 -28.678  1.00 13.59           H
ATOM   4629 3HD2 LEU A 300     -19.745   7.766 -28.157  1.00 13.59           H
ATOM   4630  N   GLY A 301     -14.658  10.284 -28.690  1.00 -6.69           N
ATOM   4631  H   GLY A 301     -14.347   9.317 -28.774  1.00 -6.69           H
ATOM   4632  CA  GLY A 301     -14.094  11.272 -29.600  1.00 -6.69           C
ATOM   4633 1HA  GLY A 301     -13.723  10.754 -30.485  1.00 -6.69           H
ATOM   4634 2HA  GLY A 301     -14.877  11.964 -29.910  1.00 -6.69           H
ATOM   4635  C   GLY A 301     -12.951  12.077 -29.010  1.00 -6.69           C
ATOM   4636  O   GLY A 301     -12.507  13.073 -29.588  1.00 -6.69           O
ATOM   4637  N   SER A 302     -12.479  11.664 -27.844  1.00 16.86           N
ATOM   4638  H   SER A 302     -12.890  10.855 -27.401  1.00 16.86           H
ATOM   4639  CA  SER A 302     -11.353  12.313 -27.175  1.00 16.86           C
ATOM   4640  HA  SER A 302     -11.427  13.394 -27.273  1.00 16.86           H
ATOM   4641  C   SER A 302     -10.022  11.851 -27.764  1.00 16.86           C
ATOM   4642  O   SER A 302      -9.979  11.016 -28.670  1.00 16.86           O
ATOM   4643  CB  SER A 302     -11.376  11.957 -25.691  1.00 16.86           C
ATOM   4644 1HB  SER A 302     -10.540  12.431 -25.178  1.00 16.86           H
ATOM   4645 2HB  SER A 302     -12.309  12.311 -25.251  1.00 16.86           H
ATOM   4646  OG  SER A 302     -11.299  10.552 -25.538  1.00 16.86           O
ATOM   4647  HG  SER A 302     -12.196  10.225 -25.370  1.00 16.86           H
ATOM   4648  N   ASN A 303      -8.936  12.351 -27.194  1.00 -6.26           N
ATOM   4649  H   ASN A 303      -9.038  13.096 -26.509  1.00 -6.26           H
ATOM   4650  CA  ASN A 303      -7.594  11.813 -27.395  1.00 -6.26           C
ATOM   4651  HA  ASN A 303      -7.627  10.859 -27.923  1.00 -6.26           H
ATOM   4652  C   ASN A 303      -7.100  11.621 -25.966  1.00 -6.26           C
ATOM   4653  O   ASN A 303      -7.557  12.356 -25.081  1.00 -6.26           O
ATOM   4654  CB  ASN A 303      -6.714  12.818 -28.142  1.00 -6.26           C
ATOM   4655 1HB  ASN A 303      -6.675  13.739 -27.566  1.00 -6.26           H
ATOM   4656 2HB  ASN A 303      -5.703  12.421 -28.234  1.00 -6.26           H
ATOM   4657  CG  ASN A 303      -7.241  13.142 -29.513  1.00 -6.26           C
ATOM   4658  OD1 ASN A 303      -7.409  12.276 -30.365  1.00 -6.26           O
ATOM   4659  ND2 ASN A 303      -7.493  14.399 -29.754  1.00 -6.26           N
ATOM   4660 1HD2 ASN A 303      -7.862  14.660 -30.652  1.00 -6.26           H
ATOM   4661 2HD2 ASN A 303      -7.310  15.093 -29.048  1.00 -6.26           H
ATOM   4662  N   VAL A 304      -6.215  10.671 -25.707  1.00  2.78           N
ATOM   4663  H   VAL A 304      -5.829  10.110 -26.465  1.00  2.78           H
ATOM   4664  CA  VAL A 304      -5.777  10.376 -24.340  1.00  2.78           C
ATOM   4665  HA  VAL A 304      -5.733  11.300 -23.764  1.00  2.78           H
ATOM   4666  C   VAL A 304      -4.372   9.793 -24.429  1.00  2.78           C
ATOM   4667  O   VAL A 304      -3.994   9.256 -25.469  1.00  2.78           O
ATOM   4668  CB  VAL A 304      -6.797   9.401 -23.646  1.00  2.78           C
ATOM   4669  HB  VAL A 304      -7.783   9.843 -23.762  1.00  2.78           H
ATOM   4670  CG1 VAL A 304      -6.842   8.032 -24.303  1.00  2.78           C
ATOM   4671 1HG1 VAL A 304      -7.641   7.437 -23.863  1.00  2.78           H
ATOM   4672 2HG1 VAL A 304      -5.891   7.518 -24.166  1.00  2.78           H
ATOM   4673 3HG1 VAL A 304      -7.040   8.144 -25.366  1.00  2.78           H
ATOM   4674  CG2 VAL A 304      -6.544   9.231 -22.144  1.00  2.78           C
ATOM   4675 1HG2 VAL A 304      -7.351   8.646 -21.704  1.00  2.78           H
ATOM   4676 2HG2 VAL A 304      -6.524  10.207 -21.664  1.00  2.78           H
ATOM   4677 3HG2 VAL A 304      -5.599   8.717 -21.966  1.00  2.78           H
ATOM   4678  N   GLU A 305      -3.600   9.879 -23.357  1.00  1.70           N
ATOM   4679  H   GLU A 305      -3.936  10.345 -22.522  1.00  1.70           H
ATOM   4680  CA  GLU A 305      -2.294   9.237 -23.292  1.00  1.70           C
ATOM   4681  HA  GLU A 305      -2.174   8.553 -24.130  1.00  1.70           H
ATOM   4682  C   GLU A 305      -2.215   8.430 -22.006  1.00  1.70           C
ATOM   4683  O   GLU A 305      -2.967   8.668 -21.063  1.00  1.70           O
ATOM   4684  CB  GLU A 305      -1.159  10.266 -23.316  1.00  1.70           C
ATOM   4685 1HB  GLU A 305      -1.341  11.004 -22.535  1.00  1.70           H
ATOM   4686 2HB  GLU A 305      -0.221   9.757 -23.097  1.00  1.70           H
ATOM   4687  CG  GLU A 305      -1.003  10.970 -24.647  1.00  1.70           C
ATOM   4688 1HG  GLU A 305      -0.872  10.218 -25.419  1.00  1.70           H
ATOM   4689 2HG  GLU A 305      -1.910  11.538 -24.861  1.00  1.70           H
ATOM   4690  CD  GLU A 305       0.184  11.913 -24.678  1.00  1.70           C
ATOM   4691  OE1 GLU A 305       0.221  12.822 -23.819  1.00  1.70           O
ATOM   4692  OE2 GLU A 305       1.054  11.822 -25.576  1.00  1.70           O
ATOM   4693  N   PHE A 306      -1.280   7.496 -21.969  1.00-22.76           N
ATOM   4694  H   PHE A 306      -0.708   7.339 -22.797  1.00-22.76           H
ATOM   4695  CA  PHE A 306      -0.933   6.751 -20.764  1.00-22.76           C
ATOM   4696  HA  PHE A 306      -1.335   7.233 -19.873  1.00-22.76           H
ATOM   4697  C   PHE A 306       0.584   6.824 -20.759  1.00-22.76           C
ATOM   4698  O   PHE A 306       1.186   6.956 -21.822  1.00-22.76           O
ATOM   4699  CB  PHE A 306      -1.383   5.287 -20.830  1.00-22.76           C
ATOM   4700 1HB  PHE A 306      -1.059   4.854 -21.774  1.00-22.76           H
ATOM   4701 2HB  PHE A 306      -0.889   4.747 -20.024  1.00-22.76           H
ATOM   4702  CG  PHE A 306      -2.867   5.086 -20.666  1.00-22.76           C
ATOM   4703  CD1 PHE A 306      -3.728   5.055 -21.780  1.00-22.76           C
ATOM   4704  HD1 PHE A 306      -3.333   5.223 -22.771  1.00-22.76           H
ATOM   4705  CD2 PHE A 306      -3.406   4.879 -19.382  1.00-22.76           C
ATOM   4706  HD2 PHE A 306      -2.765   4.920 -18.515  1.00-22.76           H
ATOM   4707  CE1 PHE A 306      -5.115   4.792 -21.613  1.00-22.76           C
ATOM   4708  HE1 PHE A 306      -5.770   4.761 -22.470  1.00-22.76           H
ATOM   4709  CE2 PHE A 306      -4.781   4.603 -19.205  1.00-22.76           C
ATOM   4710  HE2 PHE A 306      -5.178   4.436 -18.215  1.00-22.76           H
ATOM   4711  CZ  PHE A 306      -5.634   4.560 -20.319  1.00-22.76           C
ATOM   4712  HZ  PHE A 306      -6.683   4.359 -20.178  1.00-22.76           H
ATOM   4713  N   MET A 307       1.202   6.728 -19.592  1.00-10.73           N
ATOM   4714  H   MET A 307       0.676   6.587 -18.745  1.00-10.73           H
ATOM   4715  CA  MET A 307       2.656   6.762 -19.488  1.00-10.73           C
ATOM   4716  HA  MET A 307       3.101   6.675 -20.477  1.00-10.73           H
ATOM   4717  C   MET A 307       3.087   5.574 -18.653  1.00-10.73           C
ATOM   4718  O   MET A 307       2.301   5.067 -17.855  1.00-10.73           O
ATOM   4719  CB  MET A 307       3.159   8.048 -18.827  1.00-10.73           C
ATOM   4720 1HB  MET A 307       2.694   8.144 -17.846  1.00-10.73           H
ATOM   4721 2HB  MET A 307       4.235   7.954 -18.688  1.00-10.73           H
ATOM   4722  CG  MET A 307       2.893   9.318 -19.622  1.00-10.73           C
ATOM   4723 1HG  MET A 307       3.306   9.212 -20.625  1.00-10.73           H
ATOM   4724 2HG  MET A 307       1.817   9.475 -19.699  1.00-10.73           H
ATOM   4725  SD  MET A 307       3.649  10.751 -18.814  1.00-10.73           S
ATOM   4726  CE  MET A 307       5.394  10.610 -19.315  1.00-10.73           C
ATOM   4727 1HE  MET A 307       5.971  11.415 -18.859  1.00-10.73           H
ATOM   4728 2HE  MET A 307       5.471  10.689 -20.400  1.00-10.73           H
ATOM   4729 3HE  MET A 307       5.800   9.650 -18.999  1.00-10.73           H
ATOM   4730  N   CYS A 308       4.325   5.154 -18.835  1.00 -4.93           N
ATOM   4731  H   CYS A 308       4.916   5.626 -19.522  1.00 -4.93           H
ATOM   4732  CA  CYS A 308       4.927   4.050 -18.103  1.00 -4.93           C
ATOM   4733  HA  CYS A 308       4.472   3.928 -17.122  1.00 -4.93           H
ATOM   4734  C   CYS A 308       6.382   4.473 -17.987  1.00 -4.93           C
ATOM   4735  O   CYS A 308       6.892   5.096 -18.904  1.00 -4.93           O
ATOM   4736  CB  CYS A 308       4.784   2.773 -18.931  1.00 -4.93           C
ATOM   4737 1HB  CYS A 308       3.726   2.634 -19.141  1.00 -4.93           H
ATOM   4738 2HB  CYS A 308       5.302   2.915 -19.881  1.00 -4.93           H
ATOM   4739  SG  CYS A 308       5.393   1.246 -18.158  1.00 -4.93           S
ATOM   4740  N   LYS A 309       7.057   4.175 -16.890  1.00-10.81           N
ATOM   4741  H   LYS A 309       6.616   3.650 -16.145  1.00-10.81           H
ATOM   4742  CA  LYS A 309       8.475   4.508 -16.745  1.00-10.81           C
ATOM   4743  HA  LYS A 309       8.931   4.713 -17.715  1.00-10.81           H
ATOM   4744  C   LYS A 309       9.030   3.229 -16.184  1.00-10.81           C
ATOM   4745  O   LYS A 309       8.327   2.597 -15.396  1.00-10.81           O
ATOM   4746  CB  LYS A 309       8.692   5.686 -15.797  1.00-10.81           C
ATOM   4747 1HB  LYS A 309       8.174   5.487 -14.861  1.00-10.81           H
ATOM   4748 2HB  LYS A 309       9.758   5.771 -15.591  1.00-10.81           H
ATOM   4749  CG  LYS A 309       8.201   7.008 -16.366  1.00-10.81           C
ATOM   4750 1HG  LYS A 309       8.701   7.197 -17.317  1.00-10.81           H
ATOM   4751 2HG  LYS A 309       7.126   6.957 -16.535  1.00-10.81           H
ATOM   4752  CD  LYS A 309       8.501   8.142 -15.412  1.00-10.81           C
ATOM   4753 1HD  LYS A 309       8.029   7.938 -14.454  1.00-10.81           H
ATOM   4754 2HD  LYS A 309       9.580   8.209 -15.272  1.00-10.81           H
ATOM   4755  CE  LYS A 309       7.982   9.461 -15.940  1.00-10.81           C
ATOM   4756 1HE  LYS A 309       8.370   9.623 -16.949  1.00-10.81           H
ATOM   4757 2HE  LYS A 309       6.890   9.445 -15.971  1.00-10.81           H
ATOM   4758  NZ  LYS A 309       8.456  10.564 -15.049  1.00-10.81           N
ATOM   4759 1HZ  LYS A 309       8.138  11.454 -15.414  1.00-10.81           H
ATOM   4760 2HZ  LYS A 309       9.470  10.561 -15.023  1.00-10.81           H
ATOM   4761 3HZ  LYS A 309       8.101  10.434 -14.113  1.00-10.81           H
ATOM   4762  N   VAL A 310      10.191   2.795 -16.646  1.00  6.55           N
ATOM   4763  H   VAL A 310      10.742   3.376 -17.267  1.00  6.55           H
ATOM   4764  CA  VAL A 310      10.686   1.460 -16.317  1.00  6.55           C
ATOM   4765  HA  VAL A 310      10.142   1.087 -15.452  1.00  6.55           H
ATOM   4766  C   VAL A 310      12.169   1.532 -15.978  1.00  6.55           C
ATOM   4767  O   VAL A 310      12.964   2.058 -16.756  1.00  6.55           O
ATOM   4768  CB  VAL A 310      10.470   0.463 -17.497  1.00  6.55           C
ATOM   4769  HB  VAL A 310      11.128   0.740 -18.321  1.00  6.55           H
ATOM   4770  CG1 VAL A 310      10.795  -0.959 -17.055  1.00  6.55           C
ATOM   4771 1HG1 VAL A 310      10.624  -1.646 -17.884  1.00  6.55           H
ATOM   4772 2HG1 VAL A 310      10.161  -1.246 -16.214  1.00  6.55           H
ATOM   4773 3HG1 VAL A 310      11.841  -1.028 -16.760  1.00  6.55           H
ATOM   4774  CG2 VAL A 310       9.023   0.499 -18.018  1.00  6.55           C
ATOM   4775 1HG2 VAL A 310       8.861  -0.301 -18.741  1.00  6.55           H
ATOM   4776 2HG2 VAL A 310       8.834   1.448 -18.519  1.00  6.55           H
ATOM   4777 3HG2 VAL A 310       8.322   0.386 -17.193  1.00  6.55           H
ATOM   4778  N   TYR A 311      12.547   0.998 -14.829  1.00  1.05           N
ATOM   4779  H   TYR A 311      11.849   0.569 -14.225  1.00  1.05           H
ATOM   4780  CA  TYR A 311      13.930   1.008 -14.368  1.00  1.05           C
ATOM   4781  HA  TYR A 311      14.549   1.570 -15.065  1.00  1.05           H
ATOM   4782  C   TYR A 311      14.375  -0.448 -14.340  1.00  1.05           C
ATOM   4783  O   TYR A 311      13.631  -1.304 -13.872  1.00  1.05           O
ATOM   4784  CB  TYR A 311      13.970   1.675 -12.992  1.00  1.05           C
ATOM   4785 1HB  TYR A 311      13.456   1.038 -12.273  1.00  1.05           H
ATOM   4786 2HB  TYR A 311      15.005   1.799 -12.679  1.00  1.05           H
ATOM   4787  CG  TYR A 311      13.270   3.022 -13.022  1.00  1.05           C
ATOM   4788  CD1 TYR A 311      12.014   3.197 -12.398  1.00  1.05           C
ATOM   4789  HD1 TYR A 311      11.568   2.380 -11.846  1.00  1.05           H
ATOM   4790  CD2 TYR A 311      13.824   4.109 -13.729  1.00  1.05           C
ATOM   4791  HD2 TYR A 311      14.791   4.008 -14.202  1.00  1.05           H
ATOM   4792  CE1 TYR A 311      11.315   4.430 -12.505  1.00  1.05           C
ATOM   4793  HE1 TYR A 311      10.364   4.560 -12.016  1.00  1.05           H
ATOM   4794  CE2 TYR A 311      13.115   5.336 -13.853  1.00  1.05           C
ATOM   4795  HE2 TYR A 311      13.537   6.154 -14.416  1.00  1.05           H
ATOM   4796  CZ  TYR A 311      11.862   5.476 -13.251  1.00  1.05           C
ATOM   4797  OH  TYR A 311      11.176   6.653 -13.408  1.00  1.05           O
ATOM   4798  HH  TYR A 311      10.324   6.654 -12.945  1.00  1.05           H
ATOM   4799  N   SER A 312      15.507  -0.777 -14.941  1.00 22.68           N
ATOM   4800  H   SER A 312      16.124  -0.070 -15.315  1.00 22.68           H
ATOM   4801  CA  SER A 312      15.861  -2.181 -15.150  1.00 22.68           C
ATOM   4802  HA  SER A 312      15.569  -2.774 -14.284  1.00 22.68           H
ATOM   4803  C   SER A 312      17.360  -2.309 -15.385  1.00 22.68           C
ATOM   4804  O   SER A 312      17.987  -1.346 -15.827  1.00 22.68           O
ATOM   4805  CB  SER A 312      15.110  -2.680 -16.390  1.00 22.68           C
ATOM   4806 1HB  SER A 312      14.045  -2.500 -16.249  1.00 22.68           H
ATOM   4807 2HB  SER A 312      15.449  -2.113 -17.256  1.00 22.68           H
ATOM   4808  OG  SER A 312      15.306  -4.059 -16.632  1.00 22.68           O
ATOM   4809  HG  SER A 312      16.018  -4.143 -17.291  1.00 22.68           H
ATOM   4810  N   ASP A 313      17.911  -3.489 -15.147  1.00 29.28           N
ATOM   4811  H   ASP A 313      17.362  -4.228 -14.730  1.00 29.28           H
ATOM   4812  CA  ASP A 313      19.275  -3.827 -15.554  1.00 29.28           C
ATOM   4813  HA  ASP A 313      19.585  -3.173 -16.367  1.00 29.28           H
ATOM   4814  C   ASP A 313      19.192  -5.282 -16.025  1.00 29.28           C
ATOM   4815  O   ASP A 313      18.909  -6.164 -15.204  1.00 29.28           O
ATOM   4816  CB  ASP A 313      20.267  -3.681 -14.393  1.00 29.28           C
ATOM   4817 1HB  ASP A 313      20.073  -2.729 -13.901  1.00 29.28           H
ATOM   4818 2HB  ASP A 313      20.112  -4.477 -13.665  1.00 29.28           H
ATOM   4819  CG  ASP A 313      21.719  -3.684 -14.861  1.00 29.28           C
ATOM   4820  OD1 ASP A 313      22.011  -4.128 -15.991  1.00 29.28           O
ATOM   4821  OD2 ASP A 313      22.580  -3.120 -14.149  1.00 29.28           O
ATOM   4822  N   PRO A 314      19.341  -5.559 -17.336  1.00 13.64           N
ATOM   4823  CA  PRO A 314      19.589  -4.702 -18.507  1.00 13.64           C
ATOM   4824  HA  PRO A 314      20.417  -4.022 -18.319  1.00 13.64           H
ATOM   4825  C   PRO A 314      18.362  -3.906 -18.958  1.00 13.64           C
ATOM   4826  O   PRO A 314      17.257  -4.121 -18.454  1.00 13.64           O
ATOM   4827  CB  PRO A 314      19.987  -5.716 -19.579  1.00 13.64           C
ATOM   4828 1HB  PRO A 314      19.755  -5.351 -20.580  1.00 13.64           H
ATOM   4829 2HB  PRO A 314      21.047  -5.950 -19.498  1.00 13.64           H
ATOM   4830  CG  PRO A 314      19.174  -6.895 -19.248  1.00 13.64           C
ATOM   4831 1HG  PRO A 314      18.149  -6.741 -19.584  1.00 13.64           H
ATOM   4832 2HG  PRO A 314      19.591  -7.792 -19.700  1.00 13.64           H
ATOM   4833  CD  PRO A 314      19.231  -6.974 -17.744  1.00 13.64           C
ATOM   4834 1HD  PRO A 314      18.324  -7.432 -17.350  1.00 13.64           H
ATOM   4835 2HD  PRO A 314      20.116  -7.528 -17.425  1.00 13.64           H
ATOM   4836  N   GLN A 315      18.545  -3.009 -19.920  1.00 21.13           N
ATOM   4837  H   GLN A 315      19.477  -2.882 -20.311  1.00 21.13           H
ATOM   4838  CA  GLN A 315      17.450  -2.206 -20.470  1.00 21.13           C
ATOM   4839  HA  GLN A 315      17.056  -1.576 -19.675  1.00 21.13           H
ATOM   4840  C   GLN A 315      16.312  -3.082 -21.007  1.00 21.13           C
ATOM   4841  O   GLN A 315      16.566  -4.121 -21.627  1.00 21.13           O
ATOM   4842  CB  GLN A 315      17.980  -1.320 -21.604  1.00 21.13           C
ATOM   4843 1HB  GLN A 315      18.636  -1.921 -22.232  1.00 21.13           H
ATOM   4844 2HB  GLN A 315      17.139  -0.994 -22.216  1.00 21.13           H
ATOM   4845  CG  GLN A 315      18.740  -0.088 -21.124  1.00 21.13           C
ATOM   4846 1HG  GLN A 315      19.508  -0.388 -20.412  1.00 21.13           H
ATOM   4847 2HG  GLN A 315      19.220   0.385 -21.979  1.00 21.13           H
ATOM   4848  CD  GLN A 315      17.817   0.916 -20.469  1.00 21.13           C
ATOM   4849  OE1 GLN A 315      17.913   1.199 -19.276  1.00 21.13           O
ATOM   4850  NE2 GLN A 315      16.897   1.440 -21.230  1.00 21.13           N
ATOM   4851 1HE2 GLN A 315      16.209   2.067 -20.842  1.00 21.13           H
ATOM   4852 2HE2 GLN A 315      16.859   1.211 -22.212  1.00 21.13           H
ATOM   4853  N   PRO A 316      15.050  -2.700 -20.752  1.00 -0.06           N
ATOM   4854  CA  PRO A 316      13.967  -3.633 -21.078  1.00 -0.06           C
ATOM   4855  HA  PRO A 316      14.227  -4.639 -20.777  1.00 -0.06           H
ATOM   4856  C   PRO A 316      13.512  -3.629 -22.538  1.00 -0.06           C
ATOM   4857  O   PRO A 316      13.858  -2.747 -23.325  1.00 -0.06           O
ATOM   4858  CB  PRO A 316      12.831  -3.118 -20.193  1.00 -0.06           C
ATOM   4859 1HB  PRO A 316      11.855  -3.387 -20.595  1.00 -0.06           H
ATOM   4860 2HB  PRO A 316      12.943  -3.495 -19.178  1.00 -0.06           H
ATOM   4861  CG  PRO A 316      13.025  -1.653 -20.222  1.00 -0.06           C
ATOM   4862 1HG  PRO A 316      12.663  -1.246 -21.166  1.00 -0.06           H
ATOM   4863 2HG  PRO A 316      12.522  -1.176 -19.385  1.00 -0.06           H
ATOM   4864  CD  PRO A 316      14.511  -1.479 -20.114  1.00 -0.06           C
ATOM   4865 1HD  PRO A 316      14.831  -0.585 -20.652  1.00 -0.06           H
ATOM   4866 2HD  PRO A 316      14.816  -1.433 -19.069  1.00 -0.06           H
ATOM   4867  N   HIS A 317      12.676  -4.596 -22.883  1.00  1.89           N
ATOM   4868  H   HIS A 317      12.517  -5.364 -22.232  1.00  1.89           H
ATOM   4869  CA  HIS A 317      11.828  -4.515 -24.070  1.00  1.89           C
ATOM   4870  HA  HIS A 317      12.180  -3.758 -24.766  1.00  1.89           H
ATOM   4871  C   HIS A 317      10.499  -4.107 -23.450  1.00  1.89           C
ATOM   4872  O   HIS A 317      10.205  -4.554 -22.345  1.00  1.89           O
ATOM   4873  CB  HIS A 317      11.677  -5.868 -24.770  1.00  1.89           C
ATOM   4874 1HB  HIS A 317      12.658  -6.204 -25.100  1.00  1.89           H
ATOM   4875 2HB  HIS A 317      11.281  -6.593 -24.060  1.00  1.89           H
ATOM   4876  CG  HIS A 317      10.769  -5.813 -25.958  1.00  1.89           C
ATOM   4877  ND1 HIS A 317      11.212  -5.448 -27.211  1.00  1.89           N
ATOM   4878  CD2 HIS A 317       9.423  -6.005 -26.049  1.00  1.89           C
ATOM   4879  HD2 HIS A 317       8.794  -6.308 -25.220  1.00  1.89           H
ATOM   4880  CE1 HIS A 317      10.096  -5.399 -28.001  1.00  1.89           C
ATOM   4881  HE1 HIS A 317      10.107  -5.117 -29.045  1.00  1.89           H
ATOM   4882  NE2 HIS A 317       8.979  -5.739 -27.319  1.00  1.89           N
ATOM   4883  HE2 HIS A 317       8.031  -5.761 -27.673  1.00  1.89           H
ATOM   4884  N   ILE A 318       9.708  -3.265 -24.107  1.00  1.02           N
ATOM   4885  H   ILE A 318       9.979  -2.939 -25.023  1.00  1.02           H
ATOM   4886  CA  ILE A 318       8.433  -2.802 -23.553  1.00  1.02           C
ATOM   4887  HA  ILE A 318       8.174  -3.391 -22.676  1.00  1.02           H
ATOM   4888  C   ILE A 318       7.373  -3.036 -24.632  1.00  1.02           C
ATOM   4889  O   ILE A 318       7.651  -2.862 -25.823  1.00  1.02           O
ATOM   4890  CB  ILE A 318       8.487  -1.288 -23.125  1.00  1.02           C
ATOM   4891  HB  ILE A 318       8.671  -0.692 -24.016  1.00  1.02           H
ATOM   4892  CG1 ILE A 318       9.640  -1.035 -22.128  1.00  1.02           C
ATOM   4893 1HG1 ILE A 318       9.440  -1.600 -21.217  1.00  1.02           H
ATOM   4894 2HG1 ILE A 318      10.567  -1.410 -22.559  1.00  1.02           H
ATOM   4895  CG2 ILE A 318       7.142  -0.828 -22.474  1.00  1.02           C
ATOM   4896 1HG2 ILE A 318       7.170   0.238 -22.241  1.00  1.02           H
ATOM   4897 2HG2 ILE A 318       6.958  -1.389 -21.555  1.00  1.02           H
ATOM   4898 3HG2 ILE A 318       6.310  -0.988 -23.155  1.00  1.02           H
ATOM   4899  CD1 ILE A 318       9.879   0.439 -21.742  1.00  1.02           C
ATOM   4900 1HD1 ILE A 318      10.793   0.516 -21.152  1.00  1.02           H
ATOM   4901 2HD1 ILE A 318       9.049   0.821 -21.148  1.00  1.02           H
ATOM   4902 3HD1 ILE A 318       9.989   1.048 -22.639  1.00  1.02           H
ATOM   4903  N   GLN A 319       6.165  -3.393 -24.216  1.00 -8.50           N
ATOM   4904  H   GLN A 319       6.029  -3.561 -23.218  1.00 -8.50           H
ATOM   4905  CA  GLN A 319       4.980  -3.453 -25.067  1.00 -8.50           C
ATOM   4906  HA  GLN A 319       5.176  -2.987 -26.030  1.00 -8.50           H
ATOM   4907  C   GLN A 319       3.865  -2.693 -24.351  1.00 -8.50           C
ATOM   4908  O   GLN A 319       3.803  -2.697 -23.126  1.00 -8.50           O
ATOM   4909  CB  GLN A 319       4.511  -4.896 -25.274  1.00 -8.50           C
ATOM   4910 1HB  GLN A 319       4.338  -5.347 -24.298  1.00 -8.50           H
ATOM   4911 2HB  GLN A 319       3.563  -4.872 -25.811  1.00 -8.50           H
ATOM   4912  CG  GLN A 319       5.474  -5.779 -26.048  1.00 -8.50           C
ATOM   4913 1HG  GLN A 319       5.675  -5.319 -27.013  1.00 -8.50           H
ATOM   4914 2HG  GLN A 319       6.409  -5.867 -25.495  1.00 -8.50           H
ATOM   4915  CD  GLN A 319       4.905  -7.162 -26.271  1.00 -8.50           C
ATOM   4916  OE1 GLN A 319       5.247  -8.119 -25.588  1.00 -8.50           O
ATOM   4917  NE2 GLN A 319       4.029  -7.284 -27.228  1.00 -8.50           N
ATOM   4918 1HE2 GLN A 319       3.604  -8.181 -27.383  1.00 -8.50           H
ATOM   4919 2HE2 GLN A 319       3.798  -6.495 -27.808  1.00 -8.50           H
ATOM   4920  N   TRP A 320       2.950  -2.110 -25.108  1.00  5.06           N
ATOM   4921  H   TRP A 320       3.070  -2.089 -26.116  1.00  5.06           H
ATOM   4922  CA  TRP A 320       1.691  -1.616 -24.558  1.00  5.06           C
ATOM   4923  HA  TRP A 320       1.688  -1.671 -23.470  1.00  5.06           H
ATOM   4924  C   TRP A 320       0.635  -2.554 -25.104  1.00  5.06           C
ATOM   4925  O   TRP A 320       0.671  -2.905 -26.289  1.00  5.06           O
ATOM   4926  CB  TRP A 320       1.369  -0.191 -25.001  1.00  5.06           C
ATOM   4927 1HB  TRP A 320       1.612  -0.071 -26.056  1.00  5.06           H
ATOM   4928 2HB  TRP A 320       0.298  -0.037 -24.876  1.00  5.06           H
ATOM   4929  CG  TRP A 320       2.060   0.856 -24.190  1.00  5.06           C
ATOM   4930  CD1 TRP A 320       3.152   1.583 -24.535  1.00  5.06           C
ATOM   4931  HD1 TRP A 320       3.693   1.468 -25.463  1.00  5.06           H
ATOM   4932  CD2 TRP A 320       1.655   1.363 -22.904  1.00  5.06           C
ATOM   4933  NE1 TRP A 320       3.490   2.475 -23.558  1.00  5.06           N
ATOM   4934  HE1 TRP A 320       4.318   3.070 -23.577  1.00  5.06           H
ATOM   4935  CE2 TRP A 320       2.556   2.413 -22.565  1.00  5.06           C
ATOM   4936  CE3 TRP A 320       0.587   1.078 -22.027  1.00  5.06           C
ATOM   4937  HE3 TRP A 320      -0.110   0.285 -22.256  1.00  5.06           H
ATOM   4938  CZ2 TRP A 320       2.391   3.208 -21.416  1.00  5.06           C
ATOM   4939  HZ2 TRP A 320       3.073   4.017 -21.207  1.00  5.06           H
ATOM   4940  CZ3 TRP A 320       0.432   1.856 -20.853  1.00  5.06           C
ATOM   4941  HZ3 TRP A 320      -0.387   1.650 -20.180  1.00  5.06           H
ATOM   4942  CH2 TRP A 320       1.343   2.916 -20.563  1.00  5.06           C
ATOM   4943  HH2 TRP A 320       1.213   3.504 -19.666  1.00  5.06           H
ATOM   4944  N   LEU A 321      -0.285  -2.957 -24.244  1.00 -8.01           N
ATOM   4945  H   LEU A 321      -0.244  -2.632 -23.281  1.00 -8.01           H
ATOM   4946  CA  LEU A 321      -1.360  -3.871 -24.607  1.00 -8.01           C
ATOM   4947  HA  LEU A 321      -1.336  -4.071 -25.675  1.00 -8.01           H
ATOM   4948  C   LEU A 321      -2.688  -3.236 -24.232  1.00 -8.01           C
ATOM   4949  O   LEU A 321      -2.748  -2.470 -23.271  1.00 -8.01           O
ATOM   4950  CB  LEU A 321      -1.231  -5.185 -23.828  1.00 -8.01           C
ATOM   4951 1HB  LEU A 321      -1.351  -4.944 -22.775  1.00 -8.01           H
ATOM   4952 2HB  LEU A 321      -2.071  -5.820 -24.113  1.00 -8.01           H
ATOM   4953  CG  LEU A 321       0.050  -6.024 -23.952  1.00 -8.01           C
ATOM   4954  HG  LEU A 321       0.902  -5.413 -23.657  1.00 -8.01           H
ATOM   4955  CD1 LEU A 321      -0.042  -7.209 -22.995  1.00 -8.01           C
ATOM   4956 1HD1 LEU A 321       0.856  -7.819 -23.077  1.00 -8.01           H
ATOM   4957 2HD1 LEU A 321      -0.910  -7.825 -23.233  1.00 -8.01           H
ATOM   4958 3HD1 LEU A 321      -0.125  -6.851 -21.968  1.00 -8.01           H
ATOM   4959  CD2 LEU A 321       0.291  -6.528 -25.370  1.00 -8.01           C
ATOM   4960 1HD2 LEU A 321       1.173  -7.167 -25.387  1.00 -8.01           H
ATOM   4961 2HD2 LEU A 321       0.464  -5.680 -26.030  1.00 -8.01           H
ATOM   4962 3HD2 LEU A 321      -0.573  -7.092 -25.723  1.00 -8.01           H
ATOM   4963  N   LYS A 322      -3.749  -3.626 -24.921  1.00-13.89           N
ATOM   4964  H   LYS A 322      -3.611  -4.185 -25.759  1.00-13.89           H
ATOM   4965  CA  LYS A 322      -5.120  -3.410 -24.451  1.00-13.89           C
ATOM   4966  HA  LYS A 322      -5.128  -2.923 -23.476  1.00-13.89           H
ATOM   4967  C   LYS A 322      -5.674  -4.817 -24.336  1.00-13.89           C
ATOM   4968  O   LYS A 322      -5.415  -5.622 -25.227  1.00-13.89           O
ATOM   4969  CB  LYS A 322      -5.961  -2.606 -25.450  1.00-13.89           C
ATOM   4970 1HB  LYS A 322      -5.474  -1.658 -25.656  1.00-13.89           H
ATOM   4971 2HB  LYS A 322      -6.027  -3.175 -26.378  1.00-13.89           H
ATOM   4972  CG  LYS A 322      -7.367  -2.322 -24.950  1.00-13.89           C
ATOM   4973 1HG  LYS A 322      -7.785  -3.247 -24.589  1.00-13.89           H
ATOM   4974 2HG  LYS A 322      -7.322  -1.621 -24.118  1.00-13.89           H
ATOM   4975  CD  LYS A 322      -8.299  -1.790 -26.024  1.00-13.89           C
ATOM   4976 1HD  LYS A 322      -7.924  -0.833 -26.384  1.00-13.89           H
ATOM   4977 2HD  LYS A 322      -8.333  -2.486 -26.860  1.00-13.89           H
ATOM   4978  CE  LYS A 322      -9.708  -1.609 -25.465  1.00-13.89           C
ATOM   4979 1HE  LYS A 322      -9.647  -0.918 -24.622  1.00-13.89           H
ATOM   4980 2HE  LYS A 322     -10.323  -1.139 -26.234  1.00-13.89           H
ATOM   4981  NZ  LYS A 322     -10.423  -2.849 -25.000  1.00-13.89           N
ATOM   4982 1HZ  LYS A 322     -11.240  -2.586 -24.460  1.00-13.89           H
ATOM   4983 2HZ  LYS A 322      -9.818  -3.423 -24.420  1.00-13.89           H
ATOM   4984 3HZ  LYS A 322     -10.731  -3.400 -25.788  1.00-13.89           H
[truncated: 657,211 more chars]
