# Supplementary material for: Variety of genetic defects in GnRH and hypothalamic–pituitary signaling and development in normosmic patients with IHH
Source: Front Endocrinol (Lausanne). 2024 Jul 1;15:1396805. doi: 10.3389/fendo.2024.1396805 (PMC11246878; doi:10.3389/fendo.2024.1396805)
Supplement: Supplementary file 1 [file DataSheet_1.zip › FGFR1_Trp722Cys_fster35_Afold3.pdb]

REMARK YASARA *************************************************************
REMARK YASARA *                                                           *
REMARK YASARA *                     Y  A  S  A  R  A                      *
REMARK YASARA *                                                           *
REMARK YASARA *   Yet Another Scientific Artificial Reality Application   *
REMARK YASARA *                                                           *
REMARK YASARA *            MOLECULE STRUCTURE FILE, PDB FORMAT            *
REMARK YASARA *                                                           *
REMARK YASARA * Just use YASARA every day to make your questions go away! *
REMARK YASARA *                                                           *
REMARK YASARA *                      www.YASARA.org                       *
REMARK YASARA *                                                           *
REMARK YASARA *************************************************************
REMARK YASARA
REMARK YASARA Version:           24.4.10.W.64
REMARK YASARA Written on:        Mon May 20 11:22:39 2024
REMARK YASARA Number of models:  1
REMARK YASARA Number of atoms:   11792
REMARK YASARA Please address questions or suggestions to: Eliza@yasara.org
REMARK YASARA
COMPND    MOL_ID: 1;
COMPND   2 MOLECULE: .;
COMPND   3 CHAIN: ;
SEQRES   1 A  757  MET GLU ALA ARG VAL SER LEU LYS ARG ARG ILE GLU LEU 
SEQRES   2 A  757  THR VAL GLU TYR PRO TRP ARG CYS GLY ALA LEU SER PRO 
SEQRES   3 A  757  THR SER ASN CYS ARG THR GLY MET TRP SER TRP LYS CYS 
SEQRES   4 A  757  LEU LEU PHE TRP ALA VAL LEU VAL THR ALA THR LEU CYS 
SEQRES   5 A  757  THR ALA ARG PRO SER PRO THR LEU PRO GLU GLN ALA GLN 
SEQRES   6 A  757  PRO TRP GLY ALA PRO VAL GLU VAL GLU SER PHE LEU VAL 
SEQRES   7 A  757  HIS PRO GLY ASP LEU LEU GLN LEU ARG CYS ARG LEU ARG 
SEQRES   8 A  757  ASP ASP VAL GLN SER ILE ASN TRP LEU ARG ASP GLY VAL 
SEQRES   9 A  757  GLN LEU ALA GLU SER ASN ARG THR ARG ILE THR GLY GLU 
SEQRES  10 A  757  GLU VAL GLU VAL GLN ASP SER VAL PRO ALA ASP SER GLY 
SEQRES  11 A  757  LEU TYR ALA CYS VAL THR SER SER PRO SER GLY SER ASP 
SEQRES  12 A  757  THR THR TYR PHE SER VAL ASN VAL SER ASP ALA LEU PRO 
SEQRES  13 A  757  SER SER GLU ASP ASP ASP ASP ASP ASP ASP SER SER SER 
SEQRES  14 A  757  GLU GLU LYS GLU THR ASP ASN THR LYS PRO ASN PRO VAL 
SEQRES  15 A  757  ALA PRO TYR TRP THR SER PRO GLU LYS MET GLU LYS LYS 
SEQRES  16 A  757  LEU HIS ALA VAL PRO ALA ALA LYS THR VAL LYS PHE LYS 
SEQRES  17 A  757  CYS PRO SER SER GLY THR PRO ASN PRO THR LEU ARG TRP 
SEQRES  18 A  757  LEU LYS ASN GLY LYS GLU PHE LYS PRO ASP HIS ARG ILE 
SEQRES  19 A  757  GLY GLY TYR LYS VAL ARG TYR ALA THR TRP SER ILE ILE 
SEQRES  20 A  757  MET ASP SER VAL VAL PRO SER ASP LYS GLY ASN TYR THR 
SEQRES  21 A  757  CYS ILE VAL GLU ASN GLU TYR GLY SER ILE ASN HIS THR 
SEQRES  22 A  757  TYR GLN LEU ASP VAL VAL GLU ARG SER PRO HIS ARG PRO 
SEQRES  23 A  757  ILE LEU GLN ALA GLY LEU PRO ALA ASN LYS THR VAL ALA 
SEQRES  24 A  757  LEU GLY SER ASN VAL GLU PHE MET CYS LYS VAL TYR SER 
SEQRES  25 A  757  ASP PRO GLN PRO HIS ILE GLN TRP LEU LYS HIS ILE GLU 
SEQRES  26 A  757  VAL ASN GLY SER LYS ILE GLY PRO ASP ASN LEU PRO TYR 
SEQRES  27 A  757  VAL GLN ILE LEU LYS THR ALA GLY VAL ASN THR THR ASP 
SEQRES  28 A  757  LYS GLU MET GLU VAL LEU HIS LEU ARG ASN VAL SER PHE 
SEQRES  29 A  757  GLU ASP ALA GLY GLU TYR THR CYS LEU ALA GLY ASN SER 
SEQRES  30 A  757  ILE GLY LEU SER HIS HIS SER ALA TRP LEU THR VAL LEU 
SEQRES  31 A  757  GLU ALA LEU GLU GLU ARG PRO ALA VAL MET THR SER PRO 
SEQRES  32 A  757  LEU TYR LEU GLU ILE ILE ILE TYR CYS THR GLY ALA PHE 
SEQRES  33 A  757  LEU ILE SER CYS MET VAL GLY SER VAL ILE VAL TYR LYS 
SEQRES  34 A  757  MET LYS SER GLY THR LYS LYS SER ASP PHE HIS SER GLN 
SEQRES  35 A  757  MET ALA VAL HIS LYS LEU ALA LYS SER ILE PRO LEU ARG 
SEQRES  36 A  757  ARG GLN VAL THR VAL SER ALA ASP SER SER ALA SER MET 
SEQRES  37 A  757  ASN SER GLY VAL LEU LEU VAL ARG PRO SER ARG LEU SER 
SEQRES  38 A  757  SER SER GLY THR PRO MET LEU ALA GLY VAL SER GLU TYR 
SEQRES  39 A  757  GLU LEU PRO GLU ASP PRO ARG TRP GLU LEU PRO ARG ASP 
SEQRES  40 A  757  ARG LEU VAL LEU GLY LYS PRO LEU GLY GLU GLY CYS PHE 
SEQRES  41 A  757  GLY GLN VAL VAL LEU ALA GLU ALA ILE GLY LEU ASP LYS 
SEQRES  42 A  757  ASP LYS PRO ASN ARG VAL THR LYS VAL ALA VAL LYS MET 
SEQRES  43 A  757  LEU LYS SER ASP ALA THR GLU LYS ASP LEU SER ASP LEU 
SEQRES  44 A  757  ILE SER GLU MET GLU MET MET LYS MET ILE GLY LYS HIS 
SEQRES  45 A  757  LYS ASN ILE ILE ASN LEU LEU GLY ALA CYS THR GLN ASP 
SEQRES  46 A  757  GLY PRO LEU TYR VAL ILE VAL GLU TYR ALA SER LYS GLY 
SEQRES  47 A  757  ASN LEU ARG GLU TYR LEU GLN ALA ARG ARG PRO PRO GLY 
SEQRES  48 A  757  LEU GLU TYR CYS TYR ASN PRO SER HIS ASN PRO GLU GLU 
SEQRES  49 A  757  GLN LEU SER SER LYS ASP LEU VAL SER CYS ALA TYR GLN 
SEQRES  50 A  757  VAL ALA ARG GLY MET GLU TYR LEU ALA SER LYS LYS CYS 
SEQRES  51 A  757  ILE HIS ARG ASP LEU ALA ALA ARG ASN VAL LEU VAL THR 
SEQRES  52 A  757  GLU ASP ASN VAL MET LYS ILE ALA ASP PHE GLY LEU ALA 
SEQRES  53 A  757  ARG ASP ILE HIS HIS ILE ASP TYR TYR LYS LYS THR THR 
SEQRES  54 A  757  ASN GLY ARG LEU PRO VAL LYS TRP MET ALA PRO GLU ALA 
SEQRES  55 A  757  LEU PHE ASP ARG ILE TYR THR HIS GLN SER ASP VAL TRP 
SEQRES  56 A  757  SER PHE GLY VAL LEU LEU CYS GLU ILE PHE THR LEU GLY 
SEQRES  57 A  757  GLY SER PRO TYR PRO GLY VAL PRO VAL GLU GLU LEU PHE 
SEQRES  58 A  757  LYS LEU LEU LYS GLU GLY HIS ARG MET ASP LYS PRO SER 
SEQRES  59 A  757  ASN CYS THR 
SSBOND   0 CYS A   88    CYS A  134                                       1.95
SSBOND   1 CYS A  209    CYS A  261                                       1.96
SSBOND   2 CYS A  308    CYS A  372                                       2.02
ATOM      1  N   MET A   1      43.706 -43.259   8.278  1.00  9.68           N
ATOM      2 1H   MET A   1      44.528 -43.807   8.124  1.00  9.68           H
ATOM      3 2H   MET A   1      42.948 -43.886   8.459  1.00  9.68           H
ATOM      4 3H   MET A   1      43.853 -42.709   9.100  1.00  9.68           H
ATOM      5  CA  MET A   1      43.415 -42.397   7.108  1.00 12.11           C
ATOM      6  HA  MET A   1      44.191 -41.782   6.967  1.00 12.11           H
ATOM      7  C   MET A   1      42.158 -41.607   7.433  1.00 12.24           C
ATOM      8  O   MET A   1      41.070 -42.153   7.445  1.00 10.26           O
ATOM      9  CB  MET A   1      43.234 -43.234   5.821  1.00 11.35           C
ATOM     10 1HB  MET A   1      42.911 -44.147   6.069  1.00 11.35           H
ATOM     11 2HB  MET A   1      42.558 -42.788   5.234  1.00 11.35           H
ATOM     12  CG  MET A   1      44.547 -43.372   5.041  1.00  9.53           C
ATOM     13 1HG  MET A   1      44.767 -42.443   4.742  1.00  9.53           H
ATOM     14 2HG  MET A   1      45.218 -43.672   5.719  1.00  9.53           H
ATOM     15  SD  MET A   1      44.422 -44.526   3.648  1.00  8.99           S
ATOM     16  CE  MET A   1      45.882 -44.056   2.682  1.00  8.30           C
ATOM     17 1HE  MET A   1      45.960 -44.615   1.856  1.00  8.30           H
ATOM     18 2HE  MET A   1      46.719 -44.177   3.216  1.00  8.30           H
ATOM     19 3HE  MET A   1      45.832 -43.098   2.401  1.00  8.30           H
ATOM     20  N   GLU A   2      42.351 -40.371   7.835  1.00 12.78           N
ATOM     21  H   GLU A   2      43.293 -40.035   7.855  1.00 12.78           H
ATOM     22  CA  GLU A   2      41.297 -39.448   8.255  1.00 18.53           C
ATOM     23  HA  GLU A   2      40.638 -39.987   8.779  1.00 18.53           H
ATOM     24  C   GLU A   2      40.616 -38.817   7.032  1.00 17.89           C
ATOM     25  O   GLU A   2      41.296 -38.303   6.137  1.00 16.95           O
ATOM     26  CB  GLU A   2      41.934 -38.329   9.094  1.00 18.69           C
ATOM     27 1HB  GLU A   2      42.713 -37.960   8.587  1.00 18.69           H
ATOM     28 2HB  GLU A   2      41.253 -37.610   9.229  1.00 18.69           H
ATOM     29  CG  GLU A   2      42.428 -38.801  10.476  1.00 16.84           C
ATOM     30 1HG  GLU A   2      41.638 -39.045  11.038  1.00 16.84           H
ATOM     31 2HG  GLU A   2      43.013 -39.603  10.356  1.00 16.84           H
ATOM     32  CD  GLU A   2      43.230 -37.706  11.197  1.00 15.76           C
ATOM     33  OE1 GLU A   2      43.013 -37.532  12.416  1.00 15.58           O
ATOM     34  OE2 GLU A   2      44.068 -37.073  10.509  1.00 19.03           O
ATOM     35  N   ALA A   3      39.269 -38.819   7.018  1.00 12.82           N
ATOM     36  H   ALA A   3      38.791 -39.387   7.688  1.00 12.82           H
ATOM     37  CA  ALA A   3      38.473 -38.044   6.085  1.00 18.44           C
ATOM     38  HA  ALA A   3      39.093 -37.663   5.400  1.00 18.44           H
ATOM     39  C   ALA A   3      37.797 -36.887   6.843  1.00 18.26           C
ATOM     40  O   ALA A   3      36.927 -37.098   7.679  1.00 16.76           O
ATOM     41  CB  ALA A   3      37.474 -38.966   5.365  1.00 17.66           C
ATOM     42 1HB  ALA A   3      37.949 -39.704   4.885  1.00 17.66           H
ATOM     43 2HB  ALA A   3      36.937 -38.457   4.692  1.00 17.66           H
ATOM     44 3HB  ALA A   3      36.838 -39.382   6.015  1.00 17.66           H
ATOM     45  N   ARG A   4      38.230 -35.659   6.553  1.00 10.35           N
ATOM     46  H   ARG A   4      39.046 -35.587   5.979  1.00 10.35           H
ATOM     47  CA  ARG A   4      37.618 -34.409   6.999  1.00 16.92           C
ATOM     48  HA  ARG A   4      37.502 -34.494   7.989  1.00 16.92           H
ATOM     49  C   ARG A   4      36.258 -34.218   6.318  1.00 16.31           C
ATOM     50  O   ARG A   4      36.198 -34.116   5.094  1.00 15.71           O
ATOM     51  CB  ARG A   4      38.541 -33.222   6.634  1.00 16.93           C
ATOM     52 1HB  ARG A   4      38.949 -33.403   5.739  1.00 16.93           H
ATOM     53 2HB  ARG A   4      37.985 -32.392   6.585  1.00 16.93           H
ATOM     54  CG  ARG A   4      39.678 -32.973   7.633  1.00 15.43           C
ATOM     55 1HG  ARG A   4      39.292 -32.734   8.524  1.00 15.43           H
ATOM     56 2HG  ARG A   4      40.232 -33.801   7.721  1.00 15.43           H
ATOM     57  CD  ARG A   4      40.556 -31.818   7.126  1.00 15.54           C
ATOM     58 1HD  ARG A   4      41.064 -32.112   6.316  1.00 15.54           H
ATOM     59 2HD  ARG A   4      39.980 -31.035   6.893  1.00 15.54           H
ATOM     60  NE  ARG A   4      41.533 -31.376   8.137  1.00 15.12           N
ATOM     61  HE  ARG A   4      41.476 -31.812   9.035  1.00 15.12           H
ATOM     62  CZ  ARG A   4      42.481 -30.459   7.981  1.00 15.39           C
ATOM     63  NH1 ARG A   4      42.671 -29.859   6.834  1.00 13.87           N
ATOM     64 1HH1 ARG A   4      42.095 -30.087   6.049  1.00 13.87           H
ATOM     65 2HH1 ARG A   4      43.392 -29.172   6.742  1.00 13.87           H
ATOM     66  NH2 ARG A   4      43.246 -30.120   8.974  1.00 14.29           N
ATOM     67 1HH2 ARG A   4      43.125 -30.551   9.868  1.00 14.29           H
ATOM     68 2HH2 ARG A   4      43.956 -29.428   8.844  1.00 14.29           H
ATOM     69  N   VAL A   5      35.194 -34.079   7.110  1.00 11.28           N
ATOM     70  H   VAL A   5      35.292 -34.332   8.072  1.00 11.28           H
ATOM     71  CA  VAL A   5      33.882 -33.576   6.659  1.00 16.70           C
ATOM     72  HA  VAL A   5      33.865 -33.620   5.660  1.00 16.70           H
ATOM     73  C   VAL A   5      33.747 -32.118   7.099  1.00 16.79           C
ATOM     74  O   VAL A   5      33.833 -31.801   8.280  1.00 15.46           O
ATOM     75  CB  VAL A   5      32.729 -34.469   7.178  1.00 15.87           C
ATOM     76  HB  VAL A   5      32.794 -34.488   8.176  1.00 15.87           H
ATOM     77  CG1 VAL A   5      31.357 -33.914   6.764  1.00 13.32           C
ATOM     78 1HG1 VAL A   5      30.618 -34.496   7.103  1.00 13.32           H
ATOM     79 2HG1 VAL A   5      31.276 -33.863   5.769  1.00 13.32           H
ATOM     80 3HG1 VAL A   5      31.217 -32.994   7.131  1.00 13.32           H
ATOM     81  CG2 VAL A   5      32.850 -35.888   6.601  1.00 14.86           C
ATOM     82 1HG2 VAL A   5      32.109 -36.473   6.931  1.00 14.86           H
ATOM     83 2HG2 VAL A   5      33.717 -36.310   6.867  1.00 14.86           H
ATOM     84 3HG2 VAL A   5      32.809 -35.873   5.602  1.00 14.86           H
ATOM     85  N   SER A   6      33.573 -31.240   6.125  1.00 18.13           N
ATOM     86  H   SER A   6      33.605 -31.582   5.186  1.00 18.13           H
ATOM     87  CA  SER A   6      33.338 -29.808   6.312  1.00 22.42           C
ATOM     88  HA  SER A   6      33.899 -29.497   7.079  1.00 22.42           H
ATOM     89  C   SER A   6      31.868 -29.560   6.653  1.00 21.49           C
ATOM     90  O   SER A   6      30.992 -29.786   5.818  1.00 20.83           O
ATOM     91  CB  SER A   6      33.739 -29.086   5.017  1.00 23.00           C
ATOM     92 1HB  SER A   6      34.716 -29.200   4.834  1.00 23.00           H
ATOM     93 2HB  SER A   6      33.212 -29.430   4.240  1.00 23.00           H
ATOM     94  OG  SER A   6      33.500 -27.712   5.089  1.00 20.12           O
ATOM     95  HG  SER A   6      34.334 -27.243   5.105  1.00 20.12           H
ATOM     96  N   LEU A   7      31.581 -29.093   7.876  1.00 13.16           N
ATOM     97  H   LEU A   7      32.321 -29.067   8.548  1.00 13.16           H
ATOM     98  CA  LEU A   7      30.261 -28.618   8.301  1.00 17.74           C
ATOM     99  HA  LEU A   7      29.593 -29.192   7.828  1.00 17.74           H
ATOM    100  C   LEU A   7      30.082 -27.147   7.882  1.00 17.45           C
ATOM    101  O   LEU A   7      30.699 -26.257   8.459  1.00 16.19           O
ATOM    102  CB  LEU A   7      30.091 -28.780   9.833  1.00 16.59           C
ATOM    103 1HB  LEU A   7      30.983 -29.002  10.226  1.00 16.59           H
ATOM    104 2HB  LEU A   7      29.769 -27.910  10.207  1.00 16.59           H
ATOM    105  CG  LEU A   7      29.100 -29.875  10.260  1.00 15.08           C
ATOM    106  HG  LEU A   7      28.447 -29.984   9.510  1.00 15.08           H
ATOM    107  CD1 LEU A   7      29.800 -31.214  10.513  1.00 14.82           C
ATOM    108 1HD1 LEU A   7      29.143 -31.915  10.790  1.00 14.82           H
ATOM    109 2HD1 LEU A   7      30.483 -31.130  11.238  1.00 14.82           H
ATOM    110 3HD1 LEU A   7      30.265 -31.537   9.689  1.00 14.82           H
ATOM    111  CD2 LEU A   7      28.380 -29.469  11.549  1.00 18.34           C
ATOM    112 1HD2 LEU A   7      27.733 -30.175  11.835  1.00 18.34           H
ATOM    113 2HD2 LEU A   7      27.870 -28.618  11.422  1.00 18.34           H
ATOM    114 3HD2 LEU A   7      29.032 -29.329  12.294  1.00 18.34           H
ATOM    115  N   LYS A   8      29.185 -26.891   6.935  1.00 16.75           N
ATOM    116  H   LYS A   8      28.918 -27.629   6.316  1.00 16.75           H
ATOM    117  CA  LYS A   8      28.571 -25.571   6.761  1.00 21.77           C
ATOM    118  HA  LYS A   8      29.299 -24.897   6.888  1.00 21.77           H
ATOM    119  C   LYS A   8      27.484 -25.388   7.823  1.00 20.96           C
ATOM    120  O   LYS A   8      26.482 -26.100   7.793  1.00 19.46           O
ATOM    121  CB  LYS A   8      27.984 -25.416   5.340  1.00 20.88           C
ATOM    122 1HB  LYS A   8      27.717 -26.319   5.004  1.00 20.88           H
ATOM    123 2HB  LYS A   8      27.178 -24.826   5.389  1.00 20.88           H
ATOM    124  CG  LYS A   8      28.977 -24.800   4.341  1.00 18.65           C
ATOM    125 1HG  LYS A   8      29.259 -23.900   4.675  1.00 18.65           H
ATOM    126 2HG  LYS A   8      29.778 -25.395   4.269  1.00 18.65           H
ATOM    127  CD  LYS A   8      28.339 -24.643   2.948  1.00 17.39           C
ATOM    128 1HD  LYS A   8      28.148 -25.549   2.571  1.00 17.39           H
ATOM    129 2HD  LYS A   8      27.485 -24.131   3.035  1.00 17.39           H
ATOM    130  CE  LYS A   8      29.272 -23.894   1.991  1.00 16.55           C
ATOM    131 1HE  LYS A   8      29.453 -22.978   2.350  1.00 16.55           H
ATOM    132 2HE  LYS A   8      30.133 -24.395   1.904  1.00 16.55           H
ATOM    133  NZ  LYS A   8      28.686 -23.750   0.638  1.00 15.69           N
ATOM    134 1HZ  LYS A   8      29.308 -23.259   0.028  1.00 15.69           H
ATOM    135 2HZ  LYS A   8      27.825 -23.242   0.672  1.00 15.69           H
ATOM    136 3HZ  LYS A   8      28.499 -24.644   0.231  1.00 15.69           H
ATOM    137  N   ARG A   9      27.667 -24.457   8.761  1.00 14.93           N
ATOM    138  H   ARG A   9      28.559 -24.006   8.805  1.00 14.93           H
ATOM    139  CA  ARG A   9      26.643 -24.052   9.732  1.00 20.41           C
ATOM    140  HA  ARG A   9      26.209 -24.903  10.026  1.00 20.41           H
ATOM    141  C   ARG A   9      25.608 -23.142   9.066  1.00 20.04           C
ATOM    142  O   ARG A   9      25.959 -22.153   8.433  1.00 18.58           O
ATOM    143  CB  ARG A   9      27.261 -23.367  10.958  1.00 19.52           C
ATOM    144 1HB  ARG A   9      28.021 -22.792  10.655  1.00 19.52           H
ATOM    145 2HB  ARG A   9      26.564 -22.797  11.392  1.00 19.52           H
ATOM    146  CG  ARG A   9      27.786 -24.384  11.990  1.00 16.72           C
ATOM    147 1HG  ARG A   9      27.044 -25.003  12.250  1.00 16.72           H
ATOM    148 2HG  ARG A   9      28.533 -24.910  11.583  1.00 16.72           H
ATOM    149  CD  ARG A   9      28.303 -23.655  13.246  1.00 15.80           C
ATOM    150 1HD  ARG A   9      29.038 -23.025  12.996  1.00 15.80           H
ATOM    151 2HD  ARG A   9      27.558 -23.144  13.674  1.00 15.80           H
ATOM    152  NE  ARG A   9      28.835 -24.593  14.242  1.00 14.48           N
ATOM    153  HE  ARG A   9      28.818 -25.564  14.004  1.00 14.48           H
ATOM    154  CZ  ARG A   9      29.334 -24.274  15.423  1.00 13.91           C
ATOM    155  NH1 ARG A   9      29.413 -23.043  15.832  1.00 12.86           N
ATOM    156 1HH1 ARG A   9      29.090 -22.300  15.246  1.00 12.86           H
ATOM    157 2HH1 ARG A   9      29.797 -22.839  16.733  1.00 12.86           H
ATOM    158  NH2 ARG A   9      29.779 -25.200  16.230  1.00 12.39           N
ATOM    159 1HH2 ARG A   9      29.744 -26.161  15.956  1.00 12.39           H
ATOM    160 2HH2 ARG A   9      30.155 -24.948  17.122  1.00 12.39           H
ATOM    161  N   ARG A  10      24.341 -23.503   9.243  1.00 17.58           N
ATOM    162  H   ARG A  10      24.198 -24.412   9.636  1.00 17.58           H
ATOM    163  CA  ARG A  10      23.129 -22.744   8.938  1.00 22.88           C
ATOM    164  HA  ARG A  10      23.250 -22.215   8.098  1.00 22.88           H
ATOM    165  C   ARG A  10      22.876 -21.777  10.098  1.00 21.75           C
ATOM    166  O   ARG A  10      22.988 -22.197  11.251  1.00 21.40           O
ATOM    167  CB  ARG A  10      21.981 -23.776   8.782  1.00 23.03           C
ATOM    168 1HB  ARG A  10      22.389 -24.680   8.656  1.00 23.03           H
ATOM    169 2HB  ARG A  10      21.438 -23.769   9.622  1.00 23.03           H
ATOM    170  CG  ARG A  10      21.025 -23.535   7.614  1.00 21.35           C
ATOM    171 1HG  ARG A  10      20.526 -22.681   7.761  1.00 21.35           H
ATOM    172 2HG  ARG A  10      21.546 -23.474   6.763  1.00 21.35           H
ATOM    173  CD  ARG A  10      20.034 -24.715   7.539  1.00 22.10           C
ATOM    174 1HD  ARG A  10      20.533 -25.580   7.586  1.00 22.10           H
ATOM    175 2HD  ARG A  10      19.386 -24.662   8.299  1.00 22.10           H
ATOM    176  NE  ARG A  10      19.259 -24.716   6.293  1.00 19.91           N
ATOM    177  HE  ARG A  10      19.389 -23.939   5.677  1.00 19.91           H
ATOM    178  CZ  ARG A  10      18.401 -25.654   5.907  1.00 19.43           C
ATOM    179  NH1 ARG A  10      18.139 -26.698   6.650  1.00 17.60           N
ATOM    180 1HH1 ARG A  10      18.590 -26.807   7.536  1.00 17.60           H
ATOM    181 2HH1 ARG A  10      17.488 -27.387   6.332  1.00 17.60           H
ATOM    182  NH2 ARG A  10      17.798 -25.559   4.757  1.00 17.30           N
ATOM    183 1HH2 ARG A  10      17.980 -24.778   4.160  1.00 17.30           H
ATOM    184 2HH2 ARG A  10      17.153 -26.267   4.471  1.00 17.30           H
ATOM    185  N   ILE A  11      22.587 -20.532   9.809  1.00 17.61           N
ATOM    186  H   ILE A  11      22.645 -20.243   8.853  1.00 17.61           H
ATOM    187  CA  ILE A  11      22.182 -19.537  10.812  1.00 21.99           C
ATOM    188  HA  ILE A  11      22.677 -19.704  11.665  1.00 21.99           H
ATOM    189  C   ILE A  11      20.676 -19.717  11.040  1.00 21.60           C
ATOM    190  O   ILE A  11      19.885 -19.517  10.121  1.00 20.52           O
ATOM    191  CB  ILE A  11      22.563 -18.119  10.346  1.00 20.96           C
ATOM    192  HB  ILE A  11      22.153 -17.970   9.446  1.00 20.96           H
ATOM    193  CG1 ILE A  11      24.105 -17.986  10.234  1.00 18.65           C
ATOM    194 1HG1 ILE A  11      24.492 -18.028  11.155  1.00 18.65           H
ATOM    195 2HG1 ILE A  11      24.448 -18.753   9.692  1.00 18.65           H
ATOM    196  CG2 ILE A  11      21.998 -17.051  11.299  1.00 20.03           C
ATOM    197 1HG2 ILE A  11      22.247 -16.131  10.995  1.00 20.03           H
ATOM    198 2HG2 ILE A  11      22.353 -17.174  12.226  1.00 20.03           H
ATOM    199 3HG2 ILE A  11      21.000 -17.101  11.342  1.00 20.03           H
ATOM    200  CD1 ILE A  11      24.595 -16.686   9.575  1.00 19.47           C
ATOM    201 1HD1 ILE A  11      25.594 -16.660   9.532  1.00 19.47           H
ATOM    202 2HD1 ILE A  11      24.289 -15.886  10.090  1.00 19.47           H
ATOM    203 3HD1 ILE A  11      24.245 -16.603   8.642  1.00 19.47           H
ATOM    204  N   GLU A  12      20.291 -20.147  12.239  1.00 19.95           N
ATOM    205  H   GLU A  12      20.995 -20.524  12.841  1.00 19.95           H
ATOM    206  CA  GLU A  12      18.918 -20.111  12.746  1.00 23.13           C
ATOM    207  HA  GLU A  12      18.314 -20.142  11.950  1.00 23.13           H
ATOM    208  C   GLU A  12      18.730 -18.806  13.535  1.00 22.07           C
ATOM    209  O   GLU A  12      19.480 -18.522  14.467  1.00 21.50           O
ATOM    210  CB  GLU A  12      18.626 -21.334  13.640  1.00 23.60           C
ATOM    211 1HB  GLU A  12      19.410 -21.490  14.240  1.00 23.60           H
ATOM    212 2HB  GLU A  12      17.815 -21.144  14.193  1.00 23.60           H
ATOM    213  CG  GLU A  12      18.374 -22.607  12.820  1.00 21.63           C
ATOM    214 1HG  GLU A  12      17.573 -22.450  12.242  1.00 21.63           H
ATOM    215 2HG  GLU A  12      19.175 -22.769  12.244  1.00 21.63           H
ATOM    216  CD  GLU A  12      18.121 -23.873  13.672  1.00 20.91           C
ATOM    217  OE1 GLU A  12      17.554 -24.831  13.100  1.00 19.58           O
ATOM    218  OE2 GLU A  12      18.561 -23.890  14.838  1.00 23.82           O
ATOM    219  N   LEU A  13      17.736 -18.021  13.158  1.00 19.31           N
ATOM    220  H   LEU A  13      17.299 -18.209  12.278  1.00 19.31           H
ATOM    221  CA  LEU A  13      17.232 -16.893  13.945  1.00 24.22           C
ATOM    222  HA  LEU A  13      17.989 -16.484  14.454  1.00 24.22           H
ATOM    223  C   LEU A  13      16.187 -17.437  14.927  1.00 22.82           C
ATOM    224  O   LEU A  13      15.036 -17.651  14.556  1.00 21.58           O
ATOM    225  CB  LEU A  13      16.649 -15.828  12.995  1.00 23.35           C
ATOM    226 1HB  LEU A  13      16.233 -16.295  12.215  1.00 23.35           H
ATOM    227 2HB  LEU A  13      15.947 -15.315  13.489  1.00 23.35           H
ATOM    228  CG  LEU A  13      17.701 -14.831  12.464  1.00 21.23           C
ATOM    229  HG  LEU A  13      18.561 -15.330  12.359  1.00 21.23           H
ATOM    230  CD1 LEU A  13      17.264 -14.247  11.113  1.00 20.85           C
ATOM    231 1HD1 LEU A  13      17.943 -13.600  10.766  1.00 20.85           H
ATOM    232 2HD1 LEU A  13      16.393 -13.763  11.197  1.00 20.85           H
ATOM    233 3HD1 LEU A  13      17.150 -14.969  10.431  1.00 20.85           H
ATOM    234  CD2 LEU A  13      17.889 -13.663  13.443  1.00 24.24           C
ATOM    235 1HD2 LEU A  13      18.570 -13.015  13.102  1.00 24.24           H
ATOM    236 2HD2 LEU A  13      18.197 -13.990  14.336  1.00 24.24           H
ATOM    237 3HD2 LEU A  13      17.032 -13.166  13.576  1.00 24.24           H
ATOM    238  N   THR A  14      16.588 -17.668  16.168  1.00 20.66           N
ATOM    239  H   THR A  14      17.571 -17.669  16.351  1.00 20.66           H
ATOM    240  CA  THR A  14      15.680 -17.923  17.291  1.00 25.78           C
ATOM    241  HA  THR A  14      14.867 -18.349  16.894  1.00 25.78           H
ATOM    242  C   THR A  14      15.311 -16.599  17.958  1.00 24.80           C
ATOM    243  O   THR A  14      16.179 -15.884  18.446  1.00 23.66           O
ATOM    244  CB  THR A  14      16.288 -18.900  18.308  1.00 24.66           C
ATOM    245  HB  THR A  14      15.866 -18.748  19.202  1.00 24.66           H
ATOM    246  OG1 THR A  14      17.666 -18.659  18.484  1.00 22.50           O
ATOM    247  HG1 THR A  14      18.134 -19.493  18.524  1.00 22.50           H
ATOM    248  CG2 THR A  14      16.142 -20.343  17.828  1.00 23.91           C
ATOM    249 1HG2 THR A  14      16.537 -20.982  18.488  1.00 23.91           H
ATOM    250 2HG2 THR A  14      16.607 -20.478  16.953  1.00 23.91           H
ATOM    251 3HG2 THR A  14      15.179 -20.584  17.705  1.00 23.91           H
ATOM    252  N   VAL A  15      14.021 -16.282  17.979  1.00 17.40           N
ATOM    253  H   VAL A  15      13.398 -16.824  17.415  1.00 17.40           H
ATOM    254  CA  VAL A  15      13.449 -15.190  18.775  1.00 23.48           C
ATOM    255  HA  VAL A  15      14.162 -14.507  18.932  1.00 23.48           H
ATOM    256  C   VAL A  15      12.979 -15.798  20.099  1.00 23.11           C
ATOM    257  O   VAL A  15      11.995 -16.527  20.126  1.00 21.69           O
ATOM    258  CB  VAL A  15      12.295 -14.498  18.015  1.00 22.22           C
ATOM    259  HB  VAL A  15      11.617 -15.207  17.822  1.00 22.22           H
ATOM    260  CG1 VAL A  15      11.645 -13.385  18.846  1.00 18.86           C
ATOM    261 1HG1 VAL A  15      10.901 -12.948  18.340  1.00 18.86           H
ATOM    262 2HG1 VAL A  15      12.312 -12.679  19.083  1.00 18.86           H
ATOM    263 3HG1 VAL A  15      11.266 -13.748  19.697  1.00 18.86           H
ATOM    264  CG2 VAL A  15      12.789 -13.876  16.708  1.00 19.80           C
ATOM    265 1HG2 VAL A  15      12.040 -13.429  16.218  1.00 19.80           H
ATOM    266 2HG2 VAL A  15      13.179 -14.572  16.105  1.00 19.80           H
ATOM    267 3HG2 VAL A  15      13.495 -13.190  16.882  1.00 19.80           H
ATOM    268  N   GLU A  16      13.699 -15.534  21.190  1.00 19.12           N
ATOM    269  H   GLU A  16      14.576 -15.067  21.076  1.00 19.12           H
ATOM    270  CA  GLU A  16      13.277 -15.890  22.543  1.00 24.88           C
ATOM    271  HA  GLU A  16      12.645 -16.655  22.417  1.00 24.88           H
ATOM    272  C   GLU A  16      12.558 -14.708  23.205  1.00 23.56           C
ATOM    273  O   GLU A  16      13.090 -13.599  23.299  1.00 22.43           O
ATOM    274  CB  GLU A  16      14.460 -16.355  23.411  1.00 24.15           C
ATOM    275 1HB  GLU A  16      15.226 -15.729  23.265  1.00 24.15           H
ATOM    276 2HB  GLU A  16      14.181 -16.323  24.371  1.00 24.15           H
ATOM    277  CG  GLU A  16      14.925 -17.792  23.078  1.00 22.07           C
ATOM    278 1HG  GLU A  16      14.128 -18.396  23.091  1.00 22.07           H
ATOM    279 2HG  GLU A  16      15.329 -17.793  22.163  1.00 22.07           H
ATOM    280  CD  GLU A  16      15.971 -18.333  24.080  1.00 20.75           C
ATOM    281  OE1 GLU A  16      16.104 -19.574  24.147  1.00 19.53           O
ATOM    282  OE2 GLU A  16      16.613 -17.519  24.784  1.00 23.02           O
ATOM    283  N   TYR A  17      11.345 -14.963  23.713  1.00 17.26           N
ATOM    284  H   TYR A  17      10.912 -15.829  23.462  1.00 17.26           H
ATOM    285  CA  TYR A  17      10.605 -14.071  24.608  1.00 22.40           C
ATOM    286  HA  TYR A  17      10.995 -13.160  24.475  1.00 22.40           H
ATOM    287  C   TYR A  17      10.760 -14.569  26.056  1.00 21.54           C
ATOM    288  O   TYR A  17      10.417 -15.725  26.312  1.00 19.61           O
ATOM    289  CB  TYR A  17       9.114 -14.073  24.258  1.00 21.17           C
ATOM    290 1HB  TYR A  17       8.817 -15.025  24.180  1.00 21.17           H
ATOM    291 2HB  TYR A  17       8.621 -13.630  25.007  1.00 21.17           H
ATOM    292  CG  TYR A  17       8.724 -13.366  22.973  1.00 18.99           C
ATOM    293  CD1 TYR A  17       8.458 -11.982  22.985  1.00 17.77           C
ATOM    294  HD1 TYR A  17       8.555 -11.464  23.835  1.00 17.77           H
ATOM    295  CD2 TYR A  17       8.592 -14.101  21.773  1.00 18.05           C
ATOM    296  HD2 TYR A  17       8.778 -15.084  21.761  1.00 18.05           H
ATOM    297  CE1 TYR A  17       8.058 -11.326  21.810  1.00 17.73           C
ATOM    298  HE1 TYR A  17       7.867 -10.344  21.823  1.00 17.73           H
ATOM    299  CE2 TYR A  17       8.198 -13.442  20.597  1.00 19.12           C
ATOM    300  HE2 TYR A  17       8.109 -13.957  19.744  1.00 19.12           H
ATOM    301  CZ  TYR A  17       7.927 -12.057  20.613  1.00 21.21           C
ATOM    302  OH  TYR A  17       7.534 -11.428  19.464  1.00 23.34           O
ATOM    303  HH  TYR A  17       7.442 -12.073  18.762  1.00 23.34           H
ATOM    304  N   PRO A  18      11.151 -13.745  27.039  1.00 18.51           N
ATOM    305  CA  PRO A  18      11.042 -14.125  28.438  1.00 24.20           C
ATOM    306  HA  PRO A  18      10.902 -15.112  28.511  1.00 24.20           H
ATOM    307  C   PRO A  18       9.813 -13.488  29.108  1.00 24.37           C
ATOM    308  O   PRO A  18       9.793 -12.306  29.415  1.00 22.55           O
ATOM    309  CB  PRO A  18      12.367 -13.694  29.060  1.00 21.72           C
ATOM    310 1HB  PRO A  18      12.254 -13.474  30.029  1.00 21.72           H
ATOM    311 2HB  PRO A  18      13.060 -14.408  28.958  1.00 21.72           H
ATOM    312  CG  PRO A  18      12.736 -12.449  28.253  1.00 21.09           C
ATOM    313 1HG  PRO A  18      12.432 -11.624  28.729  1.00 21.09           H
ATOM    314 2HG  PRO A  18      13.725 -12.407  28.111  1.00 21.09           H
ATOM    315  CD  PRO A  18      12.008 -12.592  26.911  1.00 23.70           C
ATOM    316 1HD  PRO A  18      11.448 -11.788  26.712  1.00 23.70           H
ATOM    317 2HD  PRO A  18      12.652 -12.744  26.161  1.00 23.70           H
ATOM    318  N   TRP A  19       8.818 -14.311  29.400  1.00 19.64           N
ATOM    319  H   TRP A  19       8.721 -15.155  28.872  1.00 19.64           H
ATOM    320  CA  TRP A  19       7.853 -14.032  30.469  1.00 21.35           C
ATOM    321  HA  TRP A  19       7.854 -13.041  30.606  1.00 21.35           H
ATOM    322  C   TRP A  19       8.303 -14.758  31.745  1.00 20.42           C
ATOM    323  O   TRP A  19       8.419 -15.981  31.749  1.00 18.36           O
ATOM    324  CB  TRP A  19       6.436 -14.471  30.063  1.00 19.77           C
ATOM    325 1HB  TRP A  19       6.502 -15.327  29.549  1.00 19.77           H
ATOM    326 2HB  TRP A  19       5.898 -14.621  30.893  1.00 19.77           H
ATOM    327  CG  TRP A  19       5.680 -13.502  29.214  1.00 17.70           C
ATOM    328  CD1 TRP A  19       5.725 -13.414  27.866  1.00 15.47           C
ATOM    329  HD1 TRP A  19       6.278 -13.998  27.271  1.00 15.47           H
ATOM    330  CD2 TRP A  19       4.725 -12.457  29.646  1.00 17.31           C
ATOM    331  NE1 TRP A  19       4.896 -12.400  27.431  1.00 15.48           N
ATOM    332  HE1 TRP A  19       4.777 -12.145  26.471  1.00 15.48           H
ATOM    333  CE2 TRP A  19       4.251 -11.782  28.482  1.00 17.03           C
ATOM    334  CE3 TRP A  19       4.226 -12.040  30.891  1.00 22.20           C
ATOM    335  HE3 TRP A  19       4.539 -12.491  31.727  1.00 22.20           H
ATOM    336  CZ2 TRP A  19       3.317 -10.733  28.551  1.00 22.91           C
ATOM    337  HZ2 TRP A  19       2.999 -10.279  27.719  1.00 22.91           H
ATOM    338  CZ3 TRP A  19       3.285 -10.988  30.972  1.00 22.32           C
ATOM    339  HZ3 TRP A  19       2.934 -10.707  31.865  1.00 22.32           H
ATOM    340  CH2 TRP A  19       2.837 -10.333  29.815  1.00 22.44           C
ATOM    341  HH2 TRP A  19       2.178  -9.584  29.887  1.00 22.44           H
ATOM    342  N   ARG A  20       8.513 -14.029  32.836  1.00 15.12           N
ATOM    343  H   ARG A  20       8.664 -13.047  32.727  1.00 15.12           H
ATOM    344  CA  ARG A  20       8.535 -14.591  34.200  1.00 21.39           C
ATOM    345  HA  ARG A  20       8.087 -15.482  34.126  1.00 21.39           H
ATOM    346  C   ARG A  20       7.736 -13.698  35.144  1.00 20.49           C
ATOM    347  O   ARG A  20       8.166 -12.613  35.509  1.00 19.54           O
ATOM    348  CB  ARG A  20       9.970 -14.826  34.722  1.00 20.30           C
ATOM    349 1HB  ARG A  20      10.592 -14.195  34.259  1.00 20.30           H
ATOM    350 2HB  ARG A  20       9.990 -14.652  35.706  1.00 20.30           H
ATOM    351  CG  ARG A  20      10.450 -16.259  34.469  1.00 17.67           C
ATOM    352 1HG  ARG A  20       9.744 -16.897  34.776  1.00 17.67           H
ATOM    353 2HG  ARG A  20      10.607 -16.381  33.489  1.00 17.67           H
ATOM    354  CD  ARG A  20      11.755 -16.549  35.227  1.00 17.07           C
ATOM    355 1HD  ARG A  20      12.461 -15.900  34.945  1.00 17.07           H
ATOM    356 2HD  ARG A  20      11.600 -16.466  36.211  1.00 17.07           H
ATOM    357  NE  ARG A  20      12.253 -17.913  34.956  1.00 15.67           N
ATOM    358  HE  ARG A  20      12.051 -18.287  34.051  1.00 15.67           H
ATOM    359  CZ  ARG A  20      12.937 -18.698  35.775  1.00 14.71           C
ATOM    360  NH1 ARG A  20      13.230 -18.335  36.993  1.00 14.16           N
ATOM    361 1HH1 ARG A  20      12.937 -17.441  37.333  1.00 14.16           H
ATOM    362 2HH1 ARG A  20      13.748 -18.950  37.587  1.00 14.16           H
ATOM    363  NH2 ARG A  20      13.329 -19.865  35.375  1.00 14.22           N
ATOM    364 1HH2 ARG A  20      13.115 -20.174  34.448  1.00 14.22           H
ATOM    365 2HH2 ARG A  20      13.845 -20.458  35.993  1.00 14.22           H
ATOM    366  N   CYS A  21       6.595 -14.231  35.577  1.00 14.93           N
ATOM    367  H   CYS A  21       6.165 -14.935  35.011  1.00 14.93           H
ATOM    368  CA  CYS A  21       5.928 -13.856  36.826  1.00 19.91           C
ATOM    369  HA  CYS A  21       5.871 -12.858  36.849  1.00 19.91           H
ATOM    370  C   CYS A  21       6.755 -14.384  38.012  1.00 19.85           C
ATOM    371  O   CYS A  21       7.108 -15.565  38.043  1.00 18.71           O
ATOM    372  CB  CYS A  21       4.521 -14.464  36.854  1.00 18.77           C
ATOM    373 1HB  CYS A  21       4.639 -15.431  36.627  1.00 18.77           H
ATOM    374 2HB  CYS A  21       4.208 -14.379  37.800  1.00 18.77           H
ATOM    375  SG  CYS A  21       3.439 -13.598  35.680  1.00 16.04           S
ATOM    376  HG  CYS A  21       4.092 -13.388  34.552  1.00 16.04           H
ATOM    377  N   GLY A  22       7.015 -13.535  38.977  1.00 19.78           N
ATOM    378  H   GLY A  22       6.782 -12.575  38.822  1.00 19.78           H
ATOM    379  CA  GLY A  22       7.619 -13.884  40.263  1.00 27.38           C
ATOM    380 1HA  GLY A  22       7.674 -14.880  40.327  1.00 27.38           H
ATOM    381 2HA  GLY A  22       8.540 -13.496  40.296  1.00 27.38           H
ATOM    382  C   GLY A  22       6.769 -13.327  41.405  1.00 26.58           C
ATOM    383  O   GLY A  22       6.501 -12.133  41.452  1.00 24.45           O
ATOM    384  N   ALA A  23       6.321 -14.225  42.266  1.00 16.97           N
ATOM    385  H   ALA A  23       6.646 -15.163  42.147  1.00 16.97           H
ATOM    386  CA  ALA A  23       5.401 -13.984  43.371  1.00 25.52           C
ATOM    387  HA  ALA A  23       4.706 -13.360  43.015  1.00 25.52           H
ATOM    388  C   ALA A  23       6.049 -13.264  44.573  1.00 25.04           C
ATOM    389  O   ALA A  23       7.248 -13.349  44.820  1.00 23.38           O
ATOM    390  CB  ALA A  23       4.812 -15.342  43.775  1.00 23.84           C
ATOM    391 1HB  ALA A  23       4.395 -15.800  42.990  1.00 23.84           H
ATOM    392 2HB  ALA A  23       4.108 -15.233  44.477  1.00 23.84           H
ATOM    393 3HB  ALA A  23       5.520 -15.945  44.142  1.00 23.84           H
ATOM    394  N   LEU A  24       5.197 -12.619  45.381  1.00 12.09           N
ATOM    395  H   LEU A  24       4.256 -12.570  45.047  1.00 12.09           H
ATOM    396  CA  LEU A  24       5.426 -11.974  46.675  1.00 22.31           C
ATOM    397  HA  LEU A  24       6.201 -11.357  46.535  1.00 22.31           H
ATOM    398  C   LEU A  24       5.781 -12.972  47.798  1.00 21.50           C
ATOM    399  O   LEU A  24       5.120 -14.006  47.929  1.00 20.34           O
ATOM    400  CB  LEU A  24       4.101 -11.286  47.062  1.00 20.78           C
ATOM    401 1HB  LEU A  24       3.355 -11.924  46.870  1.00 20.78           H
ATOM    402 2HB  LEU A  24       4.130 -11.091  48.042  1.00 20.78           H
ATOM    403  CG  LEU A  24       3.806  -9.962  46.317  1.00 18.73           C
ATOM    404  HG  LEU A  24       4.316  -9.951  45.457  1.00 18.73           H
ATOM    405  CD1 LEU A  24       2.316  -9.837  46.010  1.00 18.51           C
ATOM    406 1HD1 LEU A  24       2.120  -8.983  45.528  1.00 18.51           H
ATOM    407 2HD1 LEU A  24       1.775  -9.847  46.851  1.00 18.51           H
ATOM    408 3HD1 LEU A  24       2.004 -10.593  45.435  1.00 18.51           H
ATOM    409  CD2 LEU A  24       4.233  -8.779  47.173  1.00 21.99           C
ATOM    410 1HD2 LEU A  24       4.049  -7.914  46.706  1.00 21.99           H
ATOM    411 2HD2 LEU A  24       5.212  -8.817  47.375  1.00 21.99           H
ATOM    412 3HD2 LEU A  24       3.740  -8.770  48.043  1.00 21.99           H
ATOM    413  N   SER A  25       6.668 -12.577  48.690  1.00 19.61           N
ATOM    414  H   SER A  25       7.503 -12.127  48.373  1.00 19.61           H
ATOM    415  CA  SER A  25       6.474 -12.774  50.140  1.00 26.99           C
ATOM    416  HA  SER A  25       5.519 -12.521  50.293  1.00 26.99           H
ATOM    417  C   SER A  25       7.381 -11.836  50.966  1.00 25.99           C
ATOM    418  O   SER A  25       8.385 -11.359  50.447  1.00 24.27           O
ATOM    419  CB  SER A  25       6.626 -14.241  50.563  1.00 25.51           C
ATOM    420 1HB  SER A  25       6.494 -14.341  51.549  1.00 25.51           H
ATOM    421 2HB  SER A  25       5.971 -14.820  50.078  1.00 25.51           H
ATOM    422  OG  SER A  25       7.914 -14.728  50.263  1.00 22.89           O
ATOM    423  HG  SER A  25       7.887 -15.682  50.195  1.00 22.89           H
ATOM    424  N   PRO A  26       6.988 -11.486  52.226  1.00 18.50           N
ATOM    425  CA  PRO A  26       7.413 -10.274  52.919  1.00 27.00           C
ATOM    426  HA  PRO A  26       7.892  -9.676  52.276  1.00 27.00           H
ATOM    427  C   PRO A  26       8.400 -10.549  54.073  1.00 27.07           C
ATOM    428  O   PRO A  26       8.403 -11.638  54.617  1.00 24.36           O
ATOM    429  CB  PRO A  26       6.099  -9.725  53.467  1.00 23.74           C
ATOM    430 1HB  PRO A  26       6.261  -9.109  54.238  1.00 23.74           H
ATOM    431 2HB  PRO A  26       5.588  -9.242  52.756  1.00 23.74           H
ATOM    432  CG  PRO A  26       5.360 -10.989  53.916  1.00 23.59           C
ATOM    433 1HG  PRO A  26       5.592 -11.223  54.860  1.00 23.59           H
ATOM    434 2HG  PRO A  26       4.370 -10.872  53.835  1.00 23.59           H
ATOM    435  CD  PRO A  26       5.859 -12.062  52.954  1.00 26.70           C
ATOM    436 1HD  PRO A  26       6.166 -12.873  53.452  1.00 26.70           H
ATOM    437 2HD  PRO A  26       5.144 -12.320  52.304  1.00 26.70           H
ATOM    438  N   THR A  27       9.141  -9.521  54.524  1.00 20.21           N
ATOM    439  H   THR A  27       9.538  -8.895  53.853  1.00 20.21           H
ATOM    440  CA  THR A  27       9.402  -9.265  55.967  1.00 27.42           C
ATOM    441  HA  THR A  27       8.462  -9.220  56.305  1.00 27.42           H
ATOM    442  C   THR A  27      10.169  -7.953  56.204  1.00 26.94           C
ATOM    443  O   THR A  27      11.257  -7.739  55.686  1.00 24.45           O
ATOM    444  CB  THR A  27      10.162 -10.382  56.718  1.00 24.07           C
ATOM    445  HB  THR A  27      10.763  -9.939  57.383  1.00 24.07           H
ATOM    446  OG1 THR A  27      11.043 -11.095  55.889  1.00 21.66           O
ATOM    447  HG1 THR A  27      11.862 -11.257  56.358  1.00 21.66           H
ATOM    448  CG2 THR A  27       9.231 -11.383  57.402  1.00 21.81           C
ATOM    449 1HG2 THR A  27       9.753 -12.091  57.878  1.00 21.81           H
ATOM    450 2HG2 THR A  27       8.638 -11.834  56.735  1.00 21.81           H
ATOM    451 3HG2 THR A  27       8.647 -10.928  58.074  1.00 21.81           H
ATOM    452  N   SER A  28       9.544  -7.113  57.015  1.00 18.00           N
ATOM    453  H   SER A  28       8.552  -7.079  56.893  1.00 18.00           H
ATOM    454  CA  SER A  28      10.066  -6.213  58.074  1.00 27.34           C
ATOM    455  HA  SER A  28       9.467  -5.424  57.937  1.00 27.34           H
ATOM    456  C   SER A  28      11.474  -5.584  57.999  1.00 27.18           C
ATOM    457  O   SER A  28      12.475  -6.271  58.162  1.00 24.66           O
ATOM    458  CB  SER A  28       9.978  -6.992  59.391  1.00 24.38           C
ATOM    459 1HB  SER A  28      10.261  -6.421  60.162  1.00 24.38           H
ATOM    460 2HB  SER A  28       9.048  -7.325  59.546  1.00 24.38           H
ATOM    461  OG  SER A  28      10.831  -8.116  59.361  1.00 21.86           O
ATOM    462  HG  SER A  28      10.305  -8.916  59.354  1.00 21.86           H
ATOM    463  N   ASN A  29      11.562  -4.249  58.055  1.00 19.60           N
ATOM    464  H   ASN A  29      11.456  -3.721  57.213  1.00 19.60           H
ATOM    465  CA  ASN A  29      11.811  -3.532  59.324  1.00 31.61           C
ATOM    466  HA  ASN A  29      11.051  -3.861  59.884  1.00 31.61           H
ATOM    467  C   ASN A  29      11.719  -1.996  59.188  1.00 30.59           C
ATOM    468  O   ASN A  29      12.185  -1.393  58.225  1.00 27.68           O
ATOM    469  CB  ASN A  29      13.152  -3.918  59.992  1.00 28.91           C
ATOM    470 1HB  ASN A  29      13.735  -4.373  59.319  1.00 28.91           H
ATOM    471 2HB  ASN A  29      13.605  -3.089  60.320  1.00 28.91           H
ATOM    472  CG  ASN A  29      12.956  -4.859  61.172  1.00 24.85           C
ATOM    473  OD1 ASN A  29      11.942  -4.858  61.844  1.00 23.74           O
ATOM    474  ND2 ASN A  29      13.938  -5.654  61.505  1.00 24.45           N
ATOM    475 1HD2 ASN A  29      13.850  -6.251  62.303  1.00 24.45           H
ATOM    476 2HD2 ASN A  29      14.778  -5.666  60.962  1.00 24.45           H
ATOM    477  N   CYS A  30      11.138  -1.387  60.214  1.00 14.05           N
ATOM    478  H   CYS A  30      10.754  -1.984  60.919  1.00 14.05           H
ATOM    479  CA  CYS A  30      10.990   0.051  60.440  1.00 22.57           C
ATOM    480  HA  CYS A  30      10.621   0.415  59.585  1.00 22.57           H
ATOM    481  C   CYS A  30      12.320   0.754  60.758  1.00 22.06           C
ATOM    482  O   CYS A  30      13.108   0.223  61.539  1.00 20.77           O
ATOM    483  CB  CYS A  30      10.086   0.221  61.677  1.00 21.57           C
ATOM    484 1HB  CYS A  30      10.545  -0.289  62.405  1.00 21.57           H
ATOM    485 2HB  CYS A  30      10.115   1.198  61.886  1.00 21.57           H
ATOM    486  SG  CYS A  30       8.392  -0.367  61.395  1.00 19.13           S
ATOM    487  HG  CYS A  30       7.573   0.666  61.327  1.00 19.13           H
ATOM    488  N   ARG A  31      12.450   2.032  60.338  1.00 16.61           N
ATOM    489  H   ARG A  31      12.321   2.227  59.366  1.00 16.61           H
ATOM    490  CA  ARG A  31      12.775   3.161  61.245  1.00 26.50           C
ATOM    491  HA  ARG A  31      12.076   3.078  61.956  1.00 26.50           H
ATOM    492  C   ARG A  31      12.624   4.537  60.575  1.00 25.67           C
ATOM    493  O   ARG A  31      13.369   4.911  59.691  1.00 24.43           O
ATOM    494  CB  ARG A  31      14.166   3.023  61.891  1.00 25.12           C
ATOM    495 1HB  ARG A  31      14.680   2.311  61.412  1.00 25.12           H
ATOM    496 2HB  ARG A  31      14.651   3.894  61.813  1.00 25.12           H
ATOM    497  CG  ARG A  31      14.033   2.642  63.387  1.00 21.80           C
ATOM    498 1HG  ARG A  31      13.588   3.390  63.879  1.00 21.80           H
ATOM    499 2HG  ARG A  31      13.479   1.813  63.468  1.00 21.80           H
ATOM    500  CD  ARG A  31      15.406   2.382  64.020  1.00 20.12           C
ATOM    501 1HD  ARG A  31      15.902   1.696  63.487  1.00 20.12           H
ATOM    502 2HD  ARG A  31      15.934   3.231  64.046  1.00 20.12           H
ATOM    503  NE  ARG A  31      15.270   1.882  65.401  1.00 17.80           N
ATOM    504  HE  ARG A  31      14.356   1.594  65.688  1.00 17.80           H
ATOM    505  CZ  ARG A  31      16.236   1.777  66.295  1.00 18.05           C
ATOM    506  NH1 ARG A  31      17.460   2.151  66.031  1.00 17.38           N
ATOM    507 1HH1 ARG A  31      17.685   2.528  65.133  1.00 17.38           H
ATOM    508 2HH1 ARG A  31      18.172   2.060  66.727  1.00 17.38           H
ATOM    509  NH2 ARG A  31      16.002   1.293  67.482  1.00 17.38           N
ATOM    510 1HH2 ARG A  31      15.080   0.994  67.727  1.00 17.38           H
ATOM    511 2HH2 ARG A  31      16.745   1.220  68.148  1.00 17.38           H
ATOM    512  N   THR A  32      11.624   5.252  61.057  1.00 16.75           N
ATOM    513  H   THR A  32      10.767   4.748  61.167  1.00 16.75           H
ATOM    514  CA  THR A  32      11.557   6.673  61.462  1.00 25.36           C
ATOM    515  HA  THR A  32      10.651   6.884  61.095  1.00 25.36           H
ATOM    516  C   THR A  32      12.492   7.729  60.831  1.00 25.87           C
ATOM    517  O   THR A  32      13.678   7.777  61.137  1.00 24.09           O
ATOM    518  CB  THR A  32      11.760   6.757  62.986  1.00 23.00           C
ATOM    519  HB  THR A  32      11.852   7.718  63.245  1.00 23.00           H
ATOM    520  OG1 THR A  32      12.951   6.120  63.355  1.00 20.45           O
ATOM    521  HG1 THR A  32      12.797   5.179  63.439  1.00 20.45           H
ATOM    522  CG2 THR A  32      10.636   6.056  63.758  1.00 20.73           C
ATOM    523 1HG2 THR A  32      10.785   6.121  64.745  1.00 20.73           H
ATOM    524 2HG2 THR A  32      10.587   5.087  63.518  1.00 20.73           H
ATOM    525 3HG2 THR A  32       9.749   6.469  63.553  1.00 20.73           H
ATOM    526  N   GLY A  33      11.848   8.724  60.191  1.00 24.67           N
ATOM    527  H   GLY A  33      11.313   8.513  59.373  1.00 24.67           H
ATOM    528  CA  GLY A  33      11.915  10.119  60.671  1.00 33.62           C
ATOM    529 1HA  GLY A  33      10.985  10.481  60.615  1.00 33.62           H
ATOM    530 2HA  GLY A  33      12.198  10.074  61.629  1.00 33.62           H
ATOM    531  C   GLY A  33      12.845  11.092  59.949  1.00 34.55           C
ATOM    532  O   GLY A  33      14.041  11.075  60.157  1.00 32.67           O
ATOM    533  N   MET A  34      12.264  12.051  59.216  1.00 26.00           N
ATOM    534  H   MET A  34      11.705  11.747  58.445  1.00 26.00           H
ATOM    535  CA  MET A  34      12.362  13.512  59.427  1.00 32.65           C
ATOM    536  HA  MET A  34      11.812  13.662  60.249  1.00 32.65           H
ATOM    537  C   MET A  34      11.775  14.269  58.228  1.00 34.20           C
ATOM    538  O   MET A  34      12.338  14.271  57.137  1.00 32.99           O
ATOM    539  CB  MET A  34      13.793  14.013  59.723  1.00 30.10           C
ATOM    540 1HB  MET A  34      14.452  13.375  59.325  1.00 30.10           H
ATOM    541 2HB  MET A  34      13.914  14.917  59.313  1.00 30.10           H
ATOM    542  CG  MET A  34      14.046  14.113  61.241  1.00 27.14           C
ATOM    543 1HG  MET A  34      13.439  14.848  61.542  1.00 27.14           H
ATOM    544 2HG  MET A  34      13.717  13.240  61.601  1.00 27.14           H
ATOM    545  SD  MET A  34      15.759  14.427  61.729  1.00 24.94           S
ATOM    546  CE  MET A  34      15.987  16.116  61.120  1.00 21.71           C
ATOM    547 1HE  MET A  34      16.910  16.446  61.317  1.00 21.71           H
ATOM    548 2HE  MET A  34      15.338  16.743  61.551  1.00 21.71           H
ATOM    549 3HE  MET A  34      15.849  16.162  60.131  1.00 21.71           H
ATOM    550  N   TRP A  35      10.624  14.919  58.440  1.00 33.08           N
ATOM    551  H   TRP A  35      10.138  14.747  59.297  1.00 33.08           H
ATOM    552  CA  TRP A  35      10.033  15.868  57.490  1.00 37.20           C
ATOM    553  HA  TRP A  35      10.215  15.527  56.568  1.00 37.20           H
ATOM    554  C   TRP A  35      10.699  17.232  57.639  1.00 36.22           C
ATOM    555  O   TRP A  35      10.794  17.775  58.736  1.00 34.02           O
ATOM    556  CB  TRP A  35       8.518  15.937  57.698  1.00 35.20           C
ATOM    557 1HB  TRP A  35       8.336  15.858  58.678  1.00 35.20           H
ATOM    558 2HB  TRP A  35       8.201  16.827  57.370  1.00 35.20           H
ATOM    559  CG  TRP A  35       7.690  14.888  57.007  1.00 34.03           C
ATOM    560  CD1 TRP A  35       8.046  13.614  56.748  1.00 31.06           C
ATOM    561  HD1 TRP A  35       8.922  13.201  56.996  1.00 31.06           H
ATOM    562  CD2 TRP A  35       6.339  15.036  56.476  1.00 35.07           C
ATOM    563  NE1 TRP A  35       7.023  12.964  56.090  1.00 32.87           N
ATOM    564  HE1 TRP A  35       7.059  12.010  55.794  1.00 32.87           H
ATOM    565  CE2 TRP A  35       5.945  13.798  55.893  1.00 35.99           C
ATOM    566  CE3 TRP A  35       5.409  16.099  56.419  1.00 39.88           C
ATOM    567  HE3 TRP A  35       5.651  16.985  56.814  1.00 39.88           H
ATOM    568  CZ2 TRP A  35       4.692  13.621  55.284  1.00 40.05           C
ATOM    569  HZ2 TRP A  35       4.440  12.740  54.884  1.00 40.05           H
ATOM    570  CZ3 TRP A  35       4.142  15.931  55.813  1.00 37.47           C
ATOM    571  HZ3 TRP A  35       3.492  16.690  55.790  1.00 37.47           H
ATOM    572  CH2 TRP A  35       3.803  14.699  55.247  1.00 38.53           C
ATOM    573  HH2 TRP A  35       2.911  14.587  54.809  1.00 38.53           H
ATOM    574  N   SER A  36      11.164  17.779  56.530  1.00 31.55           N
ATOM    575  H   SER A  36      11.088  17.249  55.685  1.00 31.55           H
ATOM    576  CA  SER A  36      11.781  19.100  56.446  1.00 45.20           C
ATOM    577  HA  SER A  36      12.306  19.223  57.288  1.00 45.20           H
ATOM    578  C   SER A  36      10.729  20.203  56.387  1.00 44.89           C
ATOM    579  O   SER A  36       9.795  20.154  55.590  1.00 42.42           O
ATOM    580  CB  SER A  36      12.701  19.143  55.219  1.00 41.87           C
ATOM    581 1HB  SER A  36      13.489  18.540  55.346  1.00 41.87           H
ATOM    582 2HB  SER A  36      12.204  18.872  54.395  1.00 41.87           H
ATOM    583  OG  SER A  36      13.203  20.441  54.994  1.00 37.60           O
ATOM    584  HG  SER A  36      14.158  20.410  54.943  1.00 37.60           H
ATOM    585  N   TRP A  37      10.926  21.234  57.160  1.00 38.23           N
ATOM    586  H   TRP A  37      11.788  21.231  57.667  1.00 38.23           H
ATOM    587  CA  TRP A  37      10.060  22.403  57.394  1.00 42.90           C
ATOM    588  HA  TRP A  37       9.174  22.031  57.672  1.00 42.90           H
ATOM    589  C   TRP A  37       9.762  23.254  56.139  1.00 42.30           C
ATOM    590  O   TRP A  37       8.934  24.172  56.178  1.00 39.85           O
ATOM    591  CB  TRP A  37      10.738  23.244  58.492  1.00 40.42           C
ATOM    592 1HB  TRP A  37      11.330  22.635  59.020  1.00 40.42           H
ATOM    593 2HB  TRP A  37      11.294  23.942  58.041  1.00 40.42           H
ATOM    594  CG  TRP A  37       9.892  23.967  59.488  1.00 41.52           C
ATOM    595  CD1 TRP A  37       8.704  24.581  59.280  1.00 36.65           C
ATOM    596  HD1 TRP A  37       8.221  24.608  58.405  1.00 36.65           H
ATOM    597  CD2 TRP A  37      10.193  24.195  60.904  1.00 43.57           C
ATOM    598  NE1 TRP A  37       8.255  25.162  60.441  1.00 37.59           N
ATOM    599  HE1 TRP A  37       7.398  25.671  60.523  1.00 37.59           H
ATOM    600  CE2 TRP A  37       9.136  24.954  61.475  1.00 43.25           C
ATOM    601  CE3 TRP A  37      11.254  23.836  61.757  1.00 46.94           C
ATOM    602  HE3 TRP A  37      12.017  23.301  61.393  1.00 46.94           H
ATOM    603  CZ2 TRP A  37       9.137  25.341  62.832  1.00 47.85           C
ATOM    604  HZ2 TRP A  37       8.381  25.878  63.205  1.00 47.85           H
ATOM    605  CZ3 TRP A  37      11.262  24.214  63.107  1.00 44.01           C
ATOM    606  HZ3 TRP A  37      12.029  23.945  63.690  1.00 44.01           H
ATOM    607  CH2 TRP A  37      10.211  24.963  63.651  1.00 45.22           C
ATOM    608  HH2 TRP A  37      10.226  25.226  64.616  1.00 45.22           H
ATOM    609  N   LYS A  38      10.364  22.958  55.009  1.00 37.73           N
ATOM    610  H   LYS A  38      10.997  22.184  55.004  1.00 37.73           H
ATOM    611  CA  LYS A  38      10.165  23.692  53.755  1.00 46.72           C
ATOM    612  HA  LYS A  38      10.055  24.638  54.061  1.00 46.72           H
ATOM    613  C   LYS A  38       8.867  23.333  52.994  1.00 45.94           C
ATOM    614  O   LYS A  38       8.418  24.149  52.196  1.00 44.70           O
ATOM    615  CB  LYS A  38      11.406  23.564  52.867  1.00 44.14           C
ATOM    616 1HB  LYS A  38      11.644  22.596  52.785  1.00 44.14           H
ATOM    617 2HB  LYS A  38      11.193  23.933  51.962  1.00 44.14           H
ATOM    618  CG  LYS A  38      12.610  24.331  53.453  1.00 44.47           C
ATOM    619 1HG  LYS A  38      12.345  25.281  53.621  1.00 44.47           H
ATOM    620 2HG  LYS A  38      12.885  23.904  54.315  1.00 44.47           H
ATOM    621  CD  LYS A  38      13.799  24.314  52.495  1.00 42.65           C
ATOM    622 1HD  LYS A  38      14.110  23.371  52.378  1.00 42.65           H
ATOM    623 2HD  LYS A  38      13.511  24.682  51.611  1.00 42.65           H
ATOM    624  CE  LYS A  38      14.953  25.167  53.051  1.00 39.69           C
ATOM    625 1HE  LYS A  38      14.632  26.100  53.211  1.00 39.69           H
ATOM    626 2HE  LYS A  38      15.276  24.773  53.911  1.00 39.69           H
ATOM    627  NZ  LYS A  38      16.105  25.235  52.120  1.00 34.81           N
ATOM    628 1HZ  LYS A  38      16.842  25.793  52.501  1.00 34.81           H
ATOM    629 2HZ  LYS A  38      15.836  25.638  51.245  1.00 34.81           H
ATOM    630 3HZ  LYS A  38      16.473  24.323  51.938  1.00 34.81           H
ATOM    631  N   CYS A  39       8.239  22.193  53.278  1.00 26.37           N
ATOM    632  H   CYS A  39       8.631  21.578  53.962  1.00 26.37           H
ATOM    633  CA  CYS A  39       6.984  21.817  52.612  1.00 36.75           C
ATOM    634  HA  CYS A  39       7.071  22.183  51.685  1.00 36.75           H
ATOM    635  C   CYS A  39       5.737  22.480  53.222  1.00 35.04           C
ATOM    636  O   CYS A  39       4.704  22.553  52.555  1.00 34.98           O
ATOM    637  CB  CYS A  39       6.859  20.284  52.587  1.00 37.38           C
ATOM    638 1HB  CYS A  39       6.960  19.984  53.535  1.00 37.38           H
ATOM    639 2HB  CYS A  39       5.930  20.088  52.272  1.00 37.38           H
ATOM    640  SG  CYS A  39       8.131  19.588  51.492  1.00 35.42           S
ATOM    641  HG  CYS A  39       9.251  19.419  52.170  1.00 35.42           H
ATOM    642  N   LEU A  40       5.806  22.991  54.440  1.00 25.83           N
ATOM    643  H   LEU A  40       6.674  22.933  54.933  1.00 25.83           H
ATOM    644  CA  LEU A  40       4.663  23.641  55.102  1.00 38.74           C
ATOM    645  HA  LEU A  40       3.852  23.161  54.767  1.00 38.74           H
ATOM    646  C   LEU A  40       4.453  25.112  54.686  1.00 37.61           C
ATOM    647  O   LEU A  40       3.337  25.612  54.781  1.00 39.32           O
ATOM    648  CB  LEU A  40       4.823  23.467  56.631  1.00 39.05           C
ATOM    649 1HB  LEU A  40       5.796  23.505  56.859  1.00 39.05           H
ATOM    650 2HB  LEU A  40       4.343  24.214  57.092  1.00 39.05           H
ATOM    651  CG  LEU A  40       4.249  22.125  57.135  1.00 41.00           C
ATOM    652  HG  LEU A  40       4.454  21.427  56.449  1.00 41.00           H
ATOM    653  CD1 LEU A  40       4.882  21.724  58.457  1.00 39.15           C
ATOM    654 1HD1 LEU A  40       4.510  20.855  58.783  1.00 39.15           H
ATOM    655 2HD1 LEU A  40       4.712  22.414  59.160  1.00 39.15           H
ATOM    656 3HD1 LEU A  40       5.872  21.619  58.363  1.00 39.15           H
ATOM    657  CD2 LEU A  40       2.737  22.223  57.338  1.00 48.55           C
ATOM    658 1HD2 LEU A  40       2.362  21.355  57.664  1.00 48.55           H
ATOM    659 2HD2 LEU A  40       2.275  22.455  56.482  1.00 48.55           H
ATOM    660 3HD2 LEU A  40       2.511  22.928  58.010  1.00 48.55           H
ATOM    661  N   LEU A  41       5.471  25.785  54.175  1.00 26.44           N
ATOM    662  H   LEU A  41       6.359  25.329  54.114  1.00 26.44           H
ATOM    663  CA  LEU A  41       5.362  27.169  53.693  1.00 39.58           C
ATOM    664  HA  LEU A  41       4.689  27.611  54.286  1.00 39.58           H
ATOM    665  C   LEU A  41       4.782  27.274  52.278  1.00 39.40           C
ATOM    666  O   LEU A  41       4.205  28.301  51.933  1.00 39.70           O
ATOM    667  CB  LEU A  41       6.744  27.850  53.824  1.00 40.01           C
ATOM    668 1HB  LEU A  41       7.457  27.159  53.707  1.00 40.01           H
ATOM    669 2HB  LEU A  41       6.831  28.543  53.109  1.00 40.01           H
ATOM    670  CG  LEU A  41       6.934  28.528  55.194  1.00 41.43           C
ATOM    671  HG  LEU A  41       6.495  27.952  55.883  1.00 41.43           H
ATOM    672  CD1 LEU A  41       8.413  28.671  55.528  1.00 38.48           C
ATOM    673 1HD1 LEU A  41       8.539  29.111  56.417  1.00 38.48           H
ATOM    674 2HD1 LEU A  41       8.883  29.225  54.841  1.00 38.48           H
ATOM    675 3HD1 LEU A  41       8.861  27.778  55.561  1.00 38.48           H
ATOM    676  CD2 LEU A  41       6.302  29.926  55.198  1.00 50.08           C
ATOM    677 1HD2 LEU A  41       6.422  30.371  56.085  1.00 50.08           H
ATOM    678 2HD2 LEU A  41       5.321  29.876  55.009  1.00 50.08           H
ATOM    679 3HD2 LEU A  41       6.720  30.510  54.502  1.00 50.08           H
ATOM    680  N   PHE A  42       4.846  26.204  51.456  1.00 26.66           N
ATOM    681  H   PHE A  42       5.289  25.372  51.789  1.00 26.66           H
ATOM    682  CA  PHE A  42       4.294  26.208  50.095  1.00 41.44           C
ATOM    683  HA  PHE A  42       4.447  27.133  49.747  1.00 41.44           H
ATOM    684  C   PHE A  42       2.770  25.968  50.071  1.00 40.32           C
ATOM    685  O   PHE A  42       2.086  26.443  49.171  1.00 40.93           O
ATOM    686  CB  PHE A  42       5.057  25.191  49.233  1.00 40.89           C
ATOM    687 1HB  PHE A  42       5.858  24.873  49.739  1.00 40.89           H
ATOM    688 2HB  PHE A  42       4.456  24.416  49.038  1.00 40.89           H
ATOM    689  CG  PHE A  42       5.525  25.781  47.914  1.00 44.58           C
ATOM    690  CD1 PHE A  42       4.718  25.686  46.767  1.00 41.31           C
ATOM    691  HD1 PHE A  42       3.840  25.209  46.812  1.00 41.31           H
ATOM    692  CD2 PHE A  42       6.766  26.443  47.843  1.00 48.56           C
ATOM    693  HD2 PHE A  42       7.348  26.505  48.654  1.00 48.56           H
ATOM    694  CE1 PHE A  42       5.143  26.261  45.556  1.00 44.84           C
ATOM    695  HE1 PHE A  42       4.566  26.197  44.742  1.00 44.84           H
ATOM    696  CE2 PHE A  42       7.186  27.017  46.629  1.00 44.77           C
ATOM    697  HE2 PHE A  42       8.065  27.492  46.581  1.00 44.77           H
ATOM    698  CZ  PHE A  42       6.382  26.927  45.490  1.00 51.08           C
ATOM    699  HZ  PHE A  42       6.686  27.335  44.629  1.00 51.08           H
ATOM    700  N   TRP A  43       2.227  25.305  51.084  1.00 38.34           N
ATOM    701  H   TRP A  43       2.832  24.948  51.796  1.00 38.34           H
ATOM    702  CA  TRP A  43       0.784  25.069  51.214  1.00 42.65           C
ATOM    703  HA  TRP A  43       0.447  24.963  50.278  1.00 42.65           H
ATOM    704  C   TRP A  43       0.017  26.266  51.792  1.00 38.75           C
ATOM    705  O   TRP A  43      -1.165  26.438  51.498  1.00 40.28           O
ATOM    706  CB  TRP A  43       0.555  23.776  52.007  1.00 44.15           C
ATOM    707 1HB  TRP A  43       1.415  23.502  52.437  1.00 44.15           H
ATOM    708 2HB  TRP A  43      -0.132  23.945  52.714  1.00 44.15           H
ATOM    709  CG  TRP A  43       0.077  22.634  51.166  1.00 46.86           C
ATOM    710  CD1 TRP A  43       0.805  21.967  50.238  1.00 42.28           C
ATOM    711  HD1 TRP A  43       1.767  22.143  50.031  1.00 42.28           H
ATOM    712  CD2 TRP A  43      -1.257  22.035  51.127  1.00 52.75           C
ATOM    713  NE1 TRP A  43       0.025  21.008  49.619  1.00 47.61           N
ATOM    714  HE1 TRP A  43       0.348  20.398  48.895  1.00 47.61           H
ATOM    715  CE2 TRP A  43      -1.259  21.001  50.131  1.00 51.92           C
ATOM    716  CE3 TRP A  43      -2.461  22.262  51.818  1.00 53.90           C
ATOM    717  HE3 TRP A  43      -2.503  22.979  52.513  1.00 53.90           H
ATOM    718  CZ2 TRP A  43      -2.396  20.236  49.849  1.00 55.60           C
ATOM    719  HZ2 TRP A  43      -2.367  19.523  49.148  1.00 55.60           H
ATOM    720  CZ3 TRP A  43      -3.611  21.491  51.543  1.00 49.36           C
ATOM    721  HZ3 TRP A  43      -4.456  21.662  52.049  1.00 49.36           H
ATOM    722  CH2 TRP A  43      -3.576  20.483  50.562  1.00 51.73           C
ATOM    723  HH2 TRP A  43      -4.395  19.942  50.373  1.00 51.73           H
ATOM    724  N   ALA A  44       0.667  27.137  52.551  1.00 37.08           N
ATOM    725  H   ALA A  44       1.639  26.984  52.731  1.00 37.08           H
ATOM    726  CA  ALA A  44       0.022  28.315  53.137  1.00 42.96           C
ATOM    727  HA  ALA A  44      -0.884  28.005  53.425  1.00 42.96           H
ATOM    728  C   ALA A  44      -0.229  29.459  52.135  1.00 42.32           C
ATOM    729  O   ALA A  44      -1.116  30.276  52.338  1.00 41.58           O
ATOM    730  CB  ALA A  44       0.863  28.772  54.332  1.00 44.92           C
ATOM    731 1HB  ALA A  44       1.016  28.019  54.971  1.00 44.92           H
ATOM    732 2HB  ALA A  44       0.407  29.510  54.830  1.00 44.92           H
ATOM    733 3HB  ALA A  44       1.756  29.109  54.034  1.00 44.92           H
ATOM    734  N   VAL A  45       0.510  29.517  51.014  1.00 32.70           N
ATOM    735  H   VAL A  45       1.202  28.809  50.873  1.00 32.70           H
ATOM    736  CA  VAL A  45       0.367  30.561  49.974  1.00 42.51           C
ATOM    737  HA  VAL A  45       0.030  31.378  50.442  1.00 42.51           H
ATOM    738  C   VAL A  45      -0.709  30.207  48.939  1.00 41.12           C
ATOM    739  O   VAL A  45      -1.284  31.096  48.317  1.00 41.67           O
ATOM    740  CB  VAL A  45       1.745  30.881  49.352  1.00 43.79           C
ATOM    741  HB  VAL A  45       2.065  30.022  48.952  1.00 43.79           H
ATOM    742  CG1 VAL A  45       1.683  31.945  48.247  1.00 43.02           C
ATOM    743 1HG1 VAL A  45       2.592  32.124  47.870  1.00 43.02           H
ATOM    744 2HG1 VAL A  45       1.321  32.808  48.600  1.00 43.02           H
ATOM    745 3HG1 VAL A  45       1.092  31.648  47.497  1.00 43.02           H
ATOM    746  CG2 VAL A  45       2.710  31.412  50.428  1.00 51.55           C
ATOM    747 1HG2 VAL A  45       3.605  31.622  50.034  1.00 51.55           H
ATOM    748 2HG2 VAL A  45       2.844  30.737  51.154  1.00 51.55           H
ATOM    749 3HG2 VAL A  45       2.355  32.248  50.847  1.00 51.55           H
ATOM    750  N   LEU A  46      -1.050  28.942  48.785  1.00 29.04           N
ATOM    751  H   LEU A  46      -0.618  28.263  49.379  1.00 29.04           H
ATOM    752  CA  LEU A  46      -2.022  28.472  47.797  1.00 38.72           C
ATOM    753  HA  LEU A  46      -1.998  29.152  47.064  1.00 38.72           H
ATOM    754  C   LEU A  46      -3.487  28.493  48.284  1.00 36.10           C
ATOM    755  O   LEU A  46      -4.398  28.403  47.477  1.00 37.46           O
ATOM    756  CB  LEU A  46      -1.560  27.087  47.285  1.00 40.89           C
ATOM    757 1HB  LEU A  46      -0.796  26.771  47.848  1.00 40.89           H
ATOM    758 2HB  LEU A  46      -2.320  26.442  47.362  1.00 40.89           H
ATOM    759  CG  LEU A  46      -1.103  27.151  45.807  1.00 42.77           C
ATOM    760  HG  LEU A  46      -0.833  28.094  45.610  1.00 42.77           H
ATOM    761  CD1 LEU A  46       0.075  26.196  45.563  1.00 41.88           C
ATOM    762 1HD1 LEU A  46       0.375  26.233  44.610  1.00 41.88           H
ATOM    763 2HD1 LEU A  46      -0.181  25.251  45.768  1.00 41.88           H
ATOM    764 3HD1 LEU A  46       0.856  26.435  46.140  1.00 41.88           H
ATOM    765  CD2 LEU A  46      -2.230  26.752  44.869  1.00 52.22           C
ATOM    766 1HD2 LEU A  46      -1.934  26.794  43.915  1.00 52.22           H
ATOM    767 2HD2 LEU A  46      -3.016  27.361  44.974  1.00 52.22           H
ATOM    768 3HD2 LEU A  46      -2.538  25.819  45.055  1.00 52.22           H
ATOM    769  N   VAL A  47      -3.714  28.650  49.572  1.00 30.05           N
ATOM    770  H   VAL A  47      -2.928  28.770  50.178  1.00 30.05           H
ATOM    771  CA  VAL A  47      -5.066  28.659  50.173  1.00 36.87           C
ATOM    772  HA  VAL A  47      -5.670  28.244  49.493  1.00 36.87           H
ATOM    773  C   VAL A  47      -5.636  30.073  50.367  1.00 35.43           C
ATOM    774  O   VAL A  47      -6.833  30.233  50.580  1.00 33.83           O
ATOM    775  CB  VAL A  47      -5.072  27.787  51.453  1.00 37.09           C
ATOM    776  HB  VAL A  47      -4.397  28.209  52.058  1.00 37.09           H
ATOM    777  CG1 VAL A  47      -6.419  27.750  52.189  1.00 36.40           C
ATOM    778 1HG1 VAL A  47      -6.366  27.174  53.005  1.00 36.40           H
ATOM    779 2HG1 VAL A  47      -7.139  27.383  51.600  1.00 36.40           H
ATOM    780 3HG1 VAL A  47      -6.695  28.667  52.477  1.00 36.40           H
ATOM    781  CG2 VAL A  47      -4.723  26.331  51.107  1.00 43.50           C
ATOM    782 1HG2 VAL A  47      -4.724  25.758  51.926  1.00 43.50           H
ATOM    783 2HG2 VAL A  47      -3.816  26.269  50.690  1.00 43.50           H
ATOM    784 3HG2 VAL A  47      -5.385  25.947  50.463  1.00 43.50           H
ATOM    785  N   THR A  48      -4.846  31.135  50.214  1.00 30.51           N
ATOM    786  H   THR A  48      -3.891  30.984  49.960  1.00 30.51           H
ATOM    787  CA  THR A  48      -5.310  32.523  50.401  1.00 34.79           C
ATOM    788  HA  THR A  48      -6.154  32.393  50.922  1.00 34.79           H
ATOM    789  C   THR A  48      -5.719  33.256  49.119  1.00 32.46           C
ATOM    790  O   THR A  48      -6.154  34.402  49.191  1.00 30.82           O
ATOM    791  CB  THR A  48      -4.289  33.344  51.206  1.00 33.79           C
ATOM    792  HB  THR A  48      -4.478  34.318  51.081  1.00 33.79           H
ATOM    793  OG1 THR A  48      -2.980  33.123  50.726  1.00 34.42           O
ATOM    794  HG1 THR A  48      -2.373  33.073  51.465  1.00 34.42           H
ATOM    795  CG2 THR A  48      -4.295  32.931  52.678  1.00 38.61           C
ATOM    796 1HG2 THR A  48      -3.631  33.464  53.203  1.00 38.61           H
ATOM    797 2HG2 THR A  48      -4.062  31.964  52.780  1.00 38.61           H
ATOM    798 3HG2 THR A  48      -5.196  33.074  53.087  1.00 38.61           H
ATOM    799  N   ALA A  49      -5.654  32.621  47.944  1.00 26.72           N
ATOM    800  H   ALA A  49      -5.354  31.667  47.943  1.00 26.72           H
ATOM    801  CA  ALA A  49      -5.997  33.239  46.651  1.00 38.18           C
ATOM    802  HA  ALA A  49      -6.042  34.220  46.841  1.00 38.18           H
ATOM    803  C   ALA A  49      -7.400  32.895  46.107  1.00 35.92           C
ATOM    804  O   ALA A  49      -7.754  33.346  45.013  1.00 35.24           O
ATOM    805  CB  ALA A  49      -4.878  32.927  45.655  1.00 37.94           C
ATOM    806 1HB  ALA A  49      -3.983  33.160  46.036  1.00 37.94           H
ATOM    807 2HB  ALA A  49      -4.996  33.446  44.809  1.00 37.94           H
ATOM    808 3HB  ALA A  49      -4.868  31.955  45.420  1.00 37.94           H
ATOM    809  N   THR A  50      -8.225  32.128  46.827  1.00 26.63           N
ATOM    810  H   THR A  50      -7.953  31.875  47.756  1.00 26.63           H
ATOM    811  CA  THR A  50      -9.524  31.635  46.311  1.00 34.33           C
ATOM    812  HA  THR A  50      -9.586  32.087  45.421  1.00 34.33           H
ATOM    813  C   THR A  50     -10.766  32.109  47.073  1.00 32.46           C
ATOM    814  O   THR A  50     -11.848  31.567  46.868  1.00 31.81           O
ATOM    815  CB  THR A  50      -9.504  30.106  46.138  1.00 32.83           C
ATOM    816  HB  THR A  50     -10.441  29.767  46.049  1.00 32.83           H
ATOM    817  OG1 THR A  50      -8.966  29.497  47.282  1.00 33.64           O
ATOM    818  HG1 THR A  50      -8.844  30.155  47.966  1.00 33.64           H
ATOM    819  CG2 THR A  50      -8.647  29.683  44.951  1.00 38.54           C
ATOM    820 1HG2 THR A  50      -8.642  28.688  44.849  1.00 38.54           H
ATOM    821 2HG2 THR A  50      -7.701  29.985  45.067  1.00 38.54           H
ATOM    822 3HG2 THR A  50      -8.994  30.077  44.100  1.00 38.54           H
ATOM    823  N   LEU A  51     -10.668  33.138  47.899  1.00 22.72           N
ATOM    824  H   LEU A  51      -9.771  33.556  48.044  1.00 22.72           H
ATOM    825  CA  LEU A  51     -11.829  33.689  48.610  1.00 30.70           C
ATOM    826  HA  LEU A  51     -12.633  33.342  48.128  1.00 30.70           H
ATOM    827  C   LEU A  51     -11.881  35.220  48.522  1.00 29.46           C
ATOM    828  O   LEU A  51     -11.316  35.912  49.360  1.00 27.76           O
ATOM    829  CB  LEU A  51     -11.838  33.184  50.068  1.00 29.20           C
ATOM    830 1HB  LEU A  51     -10.900  33.204  50.415  1.00 29.20           H
ATOM    831 2HB  LEU A  51     -12.408  33.799  50.612  1.00 29.20           H
ATOM    832  CG  LEU A  51     -12.380  31.756  50.233  1.00 26.43           C
ATOM    833  HG  LEU A  51     -11.974  31.205  49.504  1.00 26.43           H
ATOM    834  CD1 LEU A  51     -12.011  31.210  51.617  1.00 26.64           C
ATOM    835 1HD1 LEU A  51     -12.357  30.280  51.739  1.00 26.64           H
ATOM    836 2HD1 LEU A  51     -12.398  31.780  52.342  1.00 26.64           H
ATOM    837 3HD1 LEU A  51     -11.019  31.187  51.740  1.00 26.64           H
ATOM    838  CD2 LEU A  51     -13.909  31.712  50.123  1.00 31.73           C
ATOM    839 1HD2 LEU A  51     -14.249  30.778  50.232  1.00 31.73           H
ATOM    840 2HD2 LEU A  51     -14.214  32.048  49.232  1.00 31.73           H
ATOM    841 3HD2 LEU A  51     -14.335  32.279  50.828  1.00 31.73           H
ATOM    842  N   CYS A  52     -12.561  35.725  47.499  1.00 22.03           N
ATOM    843  H   CYS A  52     -12.629  35.118  46.707  1.00 22.03           H
ATOM    844  CA  CYS A  52     -13.234  37.030  47.329  1.00 29.39           C
ATOM    845  HA  CYS A  52     -14.084  37.004  47.855  1.00 29.39           H
ATOM    846  C   CYS A  52     -13.444  37.199  45.806  1.00 28.11           C
ATOM    847  O   CYS A  52     -12.464  37.296  45.086  1.00 26.32           O
ATOM    848  CB  CYS A  52     -12.403  38.205  47.882  1.00 27.76           C
ATOM    849 1HB  CYS A  52     -11.447  37.942  47.755  1.00 27.76           H
ATOM    850 2HB  CYS A  52     -12.616  38.986  47.294  1.00 27.76           H
ATOM    851  SG  CYS A  52     -12.806  38.521  49.621  1.00 24.92           S
ATOM    852  HG  CYS A  52     -14.116  38.598  49.763  1.00 24.92           H
ATOM    853  N   THR A  53     -14.631  37.141  45.216  1.00 23.13           N
ATOM    854  H   THR A  53     -14.691  36.489  44.460  1.00 23.13           H
ATOM    855  CA  THR A  53     -15.868  37.877  45.491  1.00 30.67           C
ATOM    856  HA  THR A  53     -15.961  37.894  46.487  1.00 30.67           H
ATOM    857  C   THR A  53     -17.049  37.179  44.814  1.00 29.98           C
ATOM    858  O   THR A  53     -16.959  36.757  43.663  1.00 27.55           O
ATOM    859  CB  THR A  53     -15.779  39.284  44.886  1.00 27.31           C
ATOM    860  HB  THR A  53     -16.716  39.616  44.782  1.00 27.31           H
ATOM    861  OG1 THR A  53     -15.178  39.238  43.602  1.00 25.74           O
ATOM    862  HG1 THR A  53     -14.225  39.228  43.695  1.00 25.74           H
ATOM    863  CG2 THR A  53     -14.945  40.260  45.714  1.00 28.31           C
ATOM    864 1HG2 THR A  53     -14.915  41.162  45.282  1.00 28.31           H
ATOM    865 2HG2 THR A  53     -14.004  39.935  45.811  1.00 28.31           H
ATOM    866 3HG2 THR A  53     -15.328  40.371  46.631  1.00 28.31           H
ATOM    867  N   ALA A  54     -18.159  37.102  45.529  1.00 22.12           N
ATOM    868  H   ALA A  54     -18.109  37.356  46.495  1.00 22.12           H
ATOM    869  CA  ALA A  54     -19.451  36.672  45.005  1.00 33.45           C
ATOM    870  HA  ALA A  54     -19.328  36.474  44.033  1.00 33.45           H
ATOM    871  C   ALA A  54     -20.488  37.799  45.143  1.00 32.88           C
ATOM    872  O   ALA A  54     -20.478  38.504  46.149  1.00 30.58           O
ATOM    873  CB  ALA A  54     -19.886  35.404  45.761  1.00 29.69           C
ATOM    874 1HB  ALA A  54     -19.205  34.678  45.665  1.00 29.69           H
ATOM    875 2HB  ALA A  54     -20.756  35.058  45.410  1.00 29.69           H
ATOM    876 3HB  ALA A  54     -20.001  35.590  46.737  1.00 29.69           H
ATOM    877  N   ARG A  55     -21.419  37.829  44.159  1.00 24.11           N
ATOM    878  H   ARG A  55     -21.149  37.343  43.328  1.00 24.11           H
ATOM    879  CA  ARG A  55     -22.771  38.452  44.085  1.00 30.79           C
ATOM    880  HA  ARG A  55     -23.213  37.799  43.470  1.00 30.79           H
ATOM    881  C   ARG A  55     -22.901  39.832  43.399  1.00 29.50           C
ATOM    882  O   ARG A  55     -22.000  40.636  43.511  1.00 28.13           O
ATOM    883  CB  ARG A  55     -23.437  38.516  45.471  1.00 29.68           C
ATOM    884 1HB  ARG A  55     -22.789  38.925  46.113  1.00 29.68           H
ATOM    885 2HB  ARG A  55     -24.250  39.095  45.403  1.00 29.68           H
ATOM    886  CG  ARG A  55     -23.865  37.148  46.025  1.00 27.99           C
ATOM    887 1HG  ARG A  55     -24.442  36.678  45.357  1.00 27.99           H
ATOM    888 2HG  ARG A  55     -23.056  36.592  46.217  1.00 27.99           H
ATOM    889  CD  ARG A  55     -24.651  37.366  47.315  1.00 27.57           C
ATOM    890 1HD  ARG A  55     -24.047  37.735  48.021  1.00 27.57           H
ATOM    891 2HD  ARG A  55     -25.401  38.006  47.150  1.00 27.57           H
ATOM    892  NE  ARG A  55     -25.223  36.109  47.813  1.00 25.11           N
ATOM    893  HE  ARG A  55     -25.038  35.286  47.277  1.00 25.11           H
ATOM    894  CZ  ARG A  55     -25.962  35.958  48.905  1.00 24.61           C
ATOM    895  NH1 ARG A  55     -26.236  36.971  49.689  1.00 23.17           N
ATOM    896 1HH1 ARG A  55     -25.886  37.882  49.470  1.00 23.17           H
ATOM    897 2HH1 ARG A  55     -26.795  36.833  50.507  1.00 23.17           H
ATOM    898  NH2 ARG A  55     -26.430  34.796  49.233  1.00 21.71           N
ATOM    899 1HH2 ARG A  55     -26.236  33.999  48.661  1.00 21.71           H
ATOM    900 2HH2 ARG A  55     -26.986  34.696  50.058  1.00 21.71           H
ATOM    901  N   PRO A  56     -24.102  40.150  42.868  1.00 25.69           N
ATOM    902  CA  PRO A  56     -25.019  39.377  42.019  1.00 31.82           C
ATOM    903  HA  PRO A  56     -24.521  38.588  41.659  1.00 31.82           H
ATOM    904  C   PRO A  56     -25.549  40.189  40.801  1.00 31.82           C
ATOM    905  O   PRO A  56     -25.356  41.399  40.700  1.00 29.41           O
ATOM    906  CB  PRO A  56     -26.188  39.032  42.954  1.00 28.39           C
ATOM    907 1HB  PRO A  56     -27.030  38.879  42.436  1.00 28.39           H
ATOM    908 2HB  PRO A  56     -25.983  38.222  43.503  1.00 28.39           H
ATOM    909  CG  PRO A  56     -26.305  40.278  43.837  1.00 27.88           C
ATOM    910 1HG  PRO A  56     -27.073  40.844  43.537  1.00 27.88           H
ATOM    911 2HG  PRO A  56     -26.439  40.014  44.792  1.00 27.88           H
ATOM    912  CD  PRO A  56     -24.968  41.036  43.663  1.00 31.27           C
ATOM    913 1HD  PRO A  56     -25.101  41.898  43.173  1.00 31.27           H
ATOM    914 2HD  PRO A  56     -24.536  41.217  44.547  1.00 31.27           H
ATOM    915  N   SER A  57     -26.254  39.518  39.877  1.00 25.89           N
ATOM    916  H   SER A  57     -26.361  38.536  40.031  1.00 25.89           H
ATOM    917  CA  SER A  57     -26.888  40.059  38.664  1.00 30.63           C
ATOM    918  HA  SER A  57     -26.137  40.537  38.208  1.00 30.63           H
ATOM    919  C   SER A  57     -28.031  41.052  38.920  1.00 29.40           C
ATOM    920  O   SER A  57     -28.773  40.866  39.888  1.00 27.97           O
ATOM    921  CB  SER A  57     -27.500  38.893  37.876  1.00 28.51           C
ATOM    922 1HB  SER A  57     -28.356  38.595  38.298  1.00 28.51           H
ATOM    923 2HB  SER A  57     -27.671  39.161  36.928  1.00 28.51           H
ATOM    924  OG  SER A  57     -26.641  37.770  37.842  1.00 26.77           O
ATOM    925  HG  SER A  57     -27.164  36.968  37.834  1.00 26.77           H
ATOM    926  N   PRO A  58     -28.307  41.982  37.977  1.00 22.52           N
ATOM    927  CA  PRO A  58     -29.641  42.519  37.762  1.00 29.32           C
ATOM    928  HA  PRO A  58     -30.237  42.242  38.515  1.00 29.32           H
ATOM    929  C   PRO A  58     -30.271  41.952  36.477  1.00 29.26           C
ATOM    930  O   PRO A  58     -29.675  41.934  35.406  1.00 26.96           O
ATOM    931  CB  PRO A  58     -29.462  44.034  37.716  1.00 26.15           C
ATOM    932 1HB  PRO A  58     -30.153  44.458  37.131  1.00 26.15           H
ATOM    933 2HB  PRO A  58     -29.514  44.428  38.634  1.00 26.15           H
ATOM    934  CG  PRO A  58     -28.057  44.199  37.121  1.00 25.91           C
ATOM    935 1HG  PRO A  58     -28.117  44.405  36.144  1.00 25.91           H
ATOM    936 2HG  PRO A  58     -27.568  44.935  37.588  1.00 25.91           H
ATOM    937  CD  PRO A  58     -27.339  42.856  37.341  1.00 29.10           C
ATOM    938 1HD  PRO A  58     -27.050  42.451  36.474  1.00 29.10           H
ATOM    939 2HD  PRO A  58     -26.546  42.960  37.941  1.00 29.10           H
ATOM    940  N   THR A  59     -31.506  41.497  36.606  1.00 24.12           N
ATOM    941  H   THR A  59     -31.826  41.358  37.543  1.00 24.12           H
ATOM    942  CA  THR A  59     -32.466  41.171  35.544  1.00 31.78           C
ATOM    943  HA  THR A  59     -31.942  40.657  34.865  1.00 31.78           H
ATOM    944  C   THR A  59     -33.067  42.430  34.915  1.00 30.89           C
ATOM    945  O   THR A  59     -33.462  43.323  35.668  1.00 29.08           O
ATOM    946  CB  THR A  59     -33.637  40.383  36.163  1.00 29.15           C
ATOM    947  HB  THR A  59     -34.446  40.498  35.587  1.00 29.15           H
ATOM    948  OG1 THR A  59     -33.952  40.903  37.440  1.00 26.44           O
ATOM    949  HG1 THR A  59     -34.023  41.856  37.388  1.00 26.44           H
ATOM    950  CG2 THR A  59     -33.307  38.906  36.349  1.00 28.02           C
ATOM    951 1HG2 THR A  59     -34.079  38.414  36.751  1.00 28.02           H
ATOM    952 2HG2 THR A  59     -32.519  38.788  36.953  1.00 28.02           H
ATOM    953 3HG2 THR A  59     -33.090  38.474  35.473  1.00 28.02           H
ATOM    954  N   LEU A  60     -33.231  42.429  33.569  1.00 17.73           N
ATOM    955  H   LEU A  60     -32.583  41.873  33.048  1.00 17.73           H
ATOM    956  CA  LEU A  60     -34.258  43.154  32.773  1.00 25.23           C
ATOM    957  HA  LEU A  60     -35.161  42.911  33.127  1.00 25.23           H
ATOM    958  C   LEU A  60     -34.143  42.699  31.287  1.00 24.53           C
ATOM    959  O   LEU A  60     -33.134  42.097  30.946  1.00 23.57           O
ATOM    960  CB  LEU A  60     -34.111  44.681  32.958  1.00 23.59           C
ATOM    961 1HB  LEU A  60     -33.184  44.869  33.281  1.00 23.59           H
ATOM    962 2HB  LEU A  60     -34.250  45.119  32.070  1.00 23.59           H
ATOM    963  CG  LEU A  60     -35.117  45.292  33.969  1.00 21.84           C
ATOM    964  HG  LEU A  60     -35.237  44.614  34.694  1.00 21.84           H
ATOM    965  CD1 LEU A  60     -34.577  46.600  34.535  1.00 21.72           C
ATOM    966 1HD1 LEU A  60     -35.220  47.000  35.188  1.00 21.72           H
ATOM    967 2HD1 LEU A  60     -34.422  47.268  33.807  1.00 21.72           H
ATOM    968 3HD1 LEU A  60     -33.709  46.454  35.009  1.00 21.72           H
ATOM    969  CD2 LEU A  60     -36.487  45.589  33.352  1.00 23.84           C
ATOM    970 1HD2 LEU A  60     -37.108  45.981  34.031  1.00 23.84           H
ATOM    971 2HD2 LEU A  60     -36.908  44.755  32.995  1.00 23.84           H
ATOM    972 3HD2 LEU A  60     -36.407  46.240  32.597  1.00 23.84           H
ATOM    973  N   PRO A  61     -35.131  42.927  30.418  1.00 23.06           N
ATOM    974  CA  PRO A  61     -36.147  41.948  30.063  1.00 28.53           C
ATOM    975  HA  PRO A  61     -36.051  41.177  30.692  1.00 28.53           H
ATOM    976  C   PRO A  61     -35.987  41.351  28.646  1.00 28.50           C
ATOM    977  O   PRO A  61     -35.304  41.877  27.773  1.00 27.16           O
ATOM    978  CB  PRO A  61     -37.466  42.719  30.184  1.00 26.43           C
ATOM    979 1HB  PRO A  61     -38.163  42.336  29.578  1.00 26.43           H
ATOM    980 2HB  PRO A  61     -37.802  42.711  31.126  1.00 26.43           H
ATOM    981  CG  PRO A  61     -37.084  44.134  29.751  1.00 27.10           C
ATOM    982 1HG  PRO A  61     -37.368  44.299  28.806  1.00 27.10           H
ATOM    983 2HG  PRO A  61     -37.512  44.810  30.351  1.00 27.10           H
ATOM    984  CD  PRO A  61     -35.557  44.198  29.872  1.00 30.47           C
ATOM    985 1HD  PRO A  61     -35.128  44.330  28.978  1.00 30.47           H
ATOM    986 2HD  PRO A  61     -35.273  44.931  30.490  1.00 30.47           H
ATOM    987  N   GLU A  62     -36.669  40.241  28.459  1.00 21.81           N
ATOM    988  H   GLU A  62     -37.113  39.863  29.272  1.00 21.81           H
ATOM    989  CA  GLU A  62     -36.864  39.488  27.226  1.00 26.79           C
ATOM    990  HA  GLU A  62     -35.979  39.219  26.845  1.00 26.79           H
ATOM    991  C   GLU A  62     -37.539  40.343  26.136  1.00 26.33           C
ATOM    992  O   GLU A  62     -38.673  40.779  26.286  1.00 24.88           O
ATOM    993  CB  GLU A  62     -37.721  38.287  27.659  1.00 25.75           C
ATOM    994 1HB  GLU A  62     -37.306  37.904  28.484  1.00 25.75           H
ATOM    995 2HB  GLU A  62     -38.634  38.632  27.875  1.00 25.75           H
ATOM    996  CG  GLU A  62     -37.901  37.138  26.678  1.00 22.06           C
ATOM    997 1HG  GLU A  62     -38.445  37.462  25.904  1.00 22.06           H
ATOM    998 2HG  GLU A  62     -36.999  36.851  26.355  1.00 22.06           H
ATOM    999  CD  GLU A  62     -38.618  35.933  27.343  1.00 20.13           C
ATOM   1000  OE1 GLU A  62     -38.719  34.885  26.664  1.00 17.50           O
ATOM   1001  OE2 GLU A  62     -39.041  36.055  28.512  1.00 21.58           O
ATOM   1002  N   GLN A  63     -36.820  40.568  25.025  1.00 23.75           N
ATOM   1003  H   GLN A  63     -35.825  40.490  25.080  1.00 23.75           H
ATOM   1004  CA  GLN A  63     -37.417  40.921  23.739  1.00 27.54           C
ATOM   1005  HA  GLN A  63     -38.406  40.943  23.886  1.00 27.54           H
ATOM   1006  C   GLN A  63     -37.042  39.839  22.724  1.00 26.27           C
ATOM   1007  O   GLN A  63     -35.897  39.724  22.289  1.00 24.83           O
ATOM   1008  CB  GLN A  63     -37.015  42.325  23.264  1.00 26.05           C
ATOM   1009 1HB  GLN A  63     -36.089  42.524  23.585  1.00 26.05           H
ATOM   1010 2HB  GLN A  63     -37.034  42.348  22.264  1.00 26.05           H
ATOM   1011  CG  GLN A  63     -37.977  43.395  23.809  1.00 24.07           C
ATOM   1012 1HG  GLN A  63     -38.914  43.114  23.604  1.00 24.07           H
ATOM   1013 2HG  GLN A  63     -37.856  43.456  24.800  1.00 24.07           H
ATOM   1014  CD  GLN A  63     -37.746  44.786  23.207  1.00 22.09           C
ATOM   1015  OE1 GLN A  63     -36.713  45.108  22.648  1.00 21.74           O
ATOM   1016  NE2 GLN A  63     -38.708  45.677  23.304  1.00 23.36           N
ATOM   1017 1HE2 GLN A  63     -38.581  46.593  22.924  1.00 23.36           H
ATOM   1018 2HE2 GLN A  63     -39.566  45.439  23.758  1.00 23.36           H
ATOM   1019  N   ALA A  64     -38.025  39.050  22.370  1.00 23.11           N
ATOM   1020  H   ALA A  64     -38.865  39.080  22.911  1.00 23.11           H
ATOM   1021  CA  ALA A  64     -37.977  38.135  21.245  1.00 29.33           C
ATOM   1022  HA  ALA A  64     -37.136  37.599  21.322  1.00 29.33           H
ATOM   1023  C   ALA A  64     -37.936  38.907  19.922  1.00 28.87           C
ATOM   1024  O   ALA A  64     -38.769  39.788  19.712  1.00 27.97           O
ATOM   1025  CB  ALA A  64     -39.222  37.246  21.328  1.00 27.58           C
ATOM   1026 1HB  ALA A  64     -39.246  36.743  22.192  1.00 27.58           H
ATOM   1027 2HB  ALA A  64     -39.236  36.578  20.584  1.00 27.58           H
ATOM   1028 3HB  ALA A  64     -40.057  37.792  21.267  1.00 27.58           H
ATOM   1029  N   GLN A  65     -37.024  38.535  19.033  1.00 26.51           N
ATOM   1030  H   GLN A  65     -36.180  38.128  19.383  1.00 26.51           H
ATOM   1031  CA  GLN A  65     -37.154  38.674  17.568  1.00 30.13           C
ATOM   1032  HA  GLN A  65     -38.038  38.279  17.316  1.00 30.13           H
ATOM   1033  C   GLN A  65     -36.039  37.865  16.855  1.00 29.32           C
ATOM   1034  O   GLN A  65     -35.095  37.453  17.525  1.00 28.28           O
ATOM   1035  CB  GLN A  65     -37.197  40.159  17.159  1.00 29.24           C
ATOM   1036 1HB  GLN A  65     -36.924  40.722  17.939  1.00 29.24           H
ATOM   1037 2HB  GLN A  65     -36.562  40.309  16.401  1.00 29.24           H
ATOM   1038  CG  GLN A  65     -38.625  40.556  16.716  1.00 27.70           C
ATOM   1039 1HG  GLN A  65     -38.899  39.967  15.956  1.00 27.70           H
ATOM   1040 2HG  GLN A  65     -39.248  40.418  17.486  1.00 27.70           H
ATOM   1041  CD  GLN A  65     -38.770  41.993  16.259  1.00 24.68           C
ATOM   1042  OE1 GLN A  65     -37.813  42.688  15.963  1.00 25.03           O
ATOM   1043  NE2 GLN A  65     -39.981  42.495  16.156  1.00 26.45           N
ATOM   1044 1HE2 GLN A  65     -40.107  43.435  15.838  1.00 26.45           H
ATOM   1045 2HE2 GLN A  65     -40.776  41.937  16.395  1.00 26.45           H
ATOM   1046  N   PRO A  66     -36.147  37.570  15.556  1.00 26.62           N
ATOM   1047  CA  PRO A  66     -36.615  36.296  15.046  1.00 31.47           C
ATOM   1048  HA  PRO A  66     -37.029  35.779  15.795  1.00 31.47           H
ATOM   1049  C   PRO A  66     -35.457  35.433  14.512  1.00 31.68           C
ATOM   1050  O   PRO A  66     -34.341  35.900  14.308  1.00 30.26           O
ATOM   1051  CB  PRO A  66     -37.611  36.673  13.929  1.00 28.22           C
ATOM   1052 1HB  PRO A  66     -37.548  36.031  13.165  1.00 28.22           H
ATOM   1053 2HB  PRO A  66     -38.548  36.686  14.278  1.00 28.22           H
ATOM   1054  CG  PRO A  66     -37.185  38.074  13.487  1.00 28.91           C
ATOM   1055 1HG  PRO A  66     -36.837  38.053  12.550  1.00 28.91           H
ATOM   1056 2HG  PRO A  66     -37.958  38.706  13.542  1.00 28.91           H
ATOM   1057  CD  PRO A  66     -36.081  38.501  14.452  1.00 32.33           C
ATOM   1058 1HD  PRO A  66     -35.179  38.444  14.023  1.00 32.33           H
ATOM   1059 2HD  PRO A  66     -36.231  39.430  14.791  1.00 32.33           H
ATOM   1060  N   TRP A  67     -35.728  34.153  14.287  1.00 31.47           N
ATOM   1061  H   TRP A  67     -36.639  33.828  14.542  1.00 31.47           H
ATOM   1062  CA  TRP A  67     -34.810  33.173  13.697  1.00 32.86           C
ATOM   1063  HA  TRP A  67     -34.111  32.979  14.386  1.00 32.86           H
ATOM   1064  C   TRP A  67     -34.095  33.728  12.451  1.00 32.10           C
ATOM   1065  O   TRP A  67     -34.739  34.090  11.462  1.00 29.93           O
ATOM   1066  CB  TRP A  67     -35.614  31.917  13.360  1.00 30.12           C
ATOM   1067 1HB  TRP A  67     -36.489  32.203  12.969  1.00 30.12           H
ATOM   1068 2HB  TRP A  67     -35.101  31.392  12.681  1.00 30.12           H
ATOM   1069  CG  TRP A  67     -35.918  30.991  14.501  1.00 28.98           C
ATOM   1070  CD1 TRP A  67     -36.402  31.315  15.714  1.00 24.82           C
ATOM   1071  HD1 TRP A  67     -36.637  32.244  15.999  1.00 24.82           H
ATOM   1072  CD2 TRP A  67     -35.732  29.546  14.537  1.00 26.40           C
ATOM   1073  NE1 TRP A  67     -36.531  30.200  16.513  1.00 23.75           N
ATOM   1074  HE1 TRP A  67     -36.865  30.209  17.456  1.00 23.75           H
ATOM   1075  CE2 TRP A  67     -36.132  29.064  15.825  1.00 24.86           C
ATOM   1076  CE3 TRP A  67     -35.273  28.585  13.615  1.00 27.55           C
ATOM   1077  HE3 TRP A  67     -34.993  28.877  12.700  1.00 27.55           H
ATOM   1078  CZ2 TRP A  67     -36.059  27.712  16.175  1.00 26.55           C
ATOM   1079  HZ2 TRP A  67     -36.338  27.407  17.086  1.00 26.55           H
ATOM   1080  CZ3 TRP A  67     -35.201  27.234  13.953  1.00 27.27           C
ATOM   1081  HZ3 TRP A  67     -34.870  26.575  13.278  1.00 27.27           H
ATOM   1082  CH2 TRP A  67     -35.586  26.786  15.225  1.00 27.59           C
ATOM   1083  HH2 TRP A  67     -35.525  25.815  15.456  1.00 27.59           H
ATOM   1084  N   GLY A  68     -32.772  33.818  12.528  1.00 36.76           N
ATOM   1085  H   GLY A  68     -32.338  33.601  13.402  1.00 36.76           H
ATOM   1086  CA  GLY A  68     -31.912  34.213  11.420  1.00 44.26           C
ATOM   1087 1HA  GLY A  68     -32.252  35.082  11.060  1.00 44.26           H
ATOM   1088 2HA  GLY A  68     -30.987  34.339  11.778  1.00 44.26           H
ATOM   1089  C   GLY A  68     -31.904  33.159  10.315  1.00 45.18           C
ATOM   1090  O   GLY A  68     -31.902  31.960  10.584  1.00 42.27           O
ATOM   1091  N   ALA A  69     -31.896  33.635   9.084  1.00 49.43           N
ATOM   1092  H   ALA A  69     -32.007  34.622   8.967  1.00 49.43           H
ATOM   1093  CA  ALA A  69     -31.737  32.823   7.879  1.00 58.36           C
ATOM   1094  HA  ALA A  69     -32.526  32.211   7.825  1.00 58.36           H
ATOM   1095  C   ALA A  69     -30.460  31.951   7.952  1.00 58.59           C
ATOM   1096  O   ALA A  69     -29.491  32.345   8.607  1.00 54.95           O
ATOM   1097  CB  ALA A  69     -31.695  33.782   6.680  1.00 54.57           C
ATOM   1098 1HB  ALA A  69     -32.523  34.342   6.640  1.00 54.57           H
ATOM   1099 2HB  ALA A  69     -31.623  33.277   5.820  1.00 54.57           H
ATOM   1100 3HB  ALA A  69     -30.910  34.398   6.741  1.00 54.57           H
ATOM   1101  N   PRO A  70     -30.424  30.778   7.287  1.00 51.50           N
ATOM   1102  CA  PRO A  70     -29.236  29.946   7.255  1.00 58.09           C
ATOM   1103  HA  PRO A  70     -28.981  29.685   8.186  1.00 58.09           H
ATOM   1104  C   PRO A  70     -28.060  30.738   6.673  1.00 60.55           C
ATOM   1105  O   PRO A  70     -28.163  31.319   5.593  1.00 60.11           O
ATOM   1106  CB  PRO A  70     -29.605  28.712   6.413  1.00 53.69           C
ATOM   1107 1HB  PRO A  70     -28.835  28.423   5.844  1.00 53.69           H
ATOM   1108 2HB  PRO A  70     -29.893  27.953   6.997  1.00 53.69           H
ATOM   1109  CG  PRO A  70     -30.765  29.198   5.547  1.00 51.40           C
ATOM   1110 1HG  PRO A  70     -30.429  29.616   4.703  1.00 51.40           H
ATOM   1111 2HG  PRO A  70     -31.382  28.444   5.322  1.00 51.40           H
ATOM   1112  CD  PRO A  70     -31.465  30.234   6.431  1.00 55.47           C
ATOM   1113 1HD  PRO A  70     -31.866  30.969   5.885  1.00 55.47           H
ATOM   1114 2HD  PRO A  70     -32.175  29.813   6.995  1.00 55.47           H
ATOM   1115  N   VAL A  71     -26.961  30.789   7.410  1.00 59.69           N
ATOM   1116  H   VAL A  71     -26.981  30.373   8.319  1.00 59.69           H
ATOM   1117  CA  VAL A  71     -25.721  31.421   6.965  1.00 68.24           C
ATOM   1118  HA  VAL A  71     -25.949  32.327   6.610  1.00 68.24           H
ATOM   1119  C   VAL A  71     -25.133  30.557   5.858  1.00 70.69           C
ATOM   1120  O   VAL A  71     -24.661  29.454   6.115  1.00 68.20           O
ATOM   1121  CB  VAL A  71     -24.738  31.604   8.142  1.00 64.42           C
ATOM   1122  HB  VAL A  71     -24.564  30.687   8.502  1.00 64.42           H
ATOM   1123  CG1 VAL A  71     -23.420  32.243   7.690  1.00 56.40           C
ATOM   1124 1HG1 VAL A  71     -22.793  32.356   8.461  1.00 56.40           H
ATOM   1125 2HG1 VAL A  71     -23.578  33.145   7.288  1.00 56.40           H
ATOM   1126 3HG1 VAL A  71     -22.964  31.677   7.004  1.00 56.40           H
ATOM   1127  CG2 VAL A  71     -25.329  32.498   9.241  1.00 57.87           C
ATOM   1128 1HG2 VAL A  71     -24.684  32.609   9.997  1.00 57.87           H
ATOM   1129 2HG2 VAL A  71     -26.171  32.103   9.610  1.00 57.87           H
ATOM   1130 3HG2 VAL A  71     -25.546  33.407   8.885  1.00 57.87           H
ATOM   1131  N   GLU A  72     -25.163  31.037   4.605  1.00 62.99           N
ATOM   1132  H   GLU A  72     -25.682  31.872   4.421  1.00 62.99           H
ATOM   1133  CA  GLU A  72     -24.465  30.385   3.499  1.00 70.40           C
ATOM   1134  HA  GLU A  72     -24.705  29.417   3.568  1.00 70.40           H
ATOM   1135  C   GLU A  72     -22.949  30.579   3.664  1.00 72.11           C
ATOM   1136  O   GLU A  72     -22.443  31.698   3.703  1.00 71.98           O
ATOM   1137  CB  GLU A  72     -24.946  30.901   2.131  1.00 65.92           C
ATOM   1138 1HB  GLU A  72     -25.043  31.895   2.182  1.00 65.92           H
ATOM   1139 2HB  GLU A  72     -24.259  30.668   1.443  1.00 65.92           H
ATOM   1140  CG  GLU A  72     -26.299  30.293   1.704  1.00 58.34           C
ATOM   1141 1HG  GLU A  72     -26.229  29.297   1.763  1.00 58.34           H
ATOM   1142 2HG  GLU A  72     -27.002  30.616   2.337  1.00 58.34           H
ATOM   1143  CD  GLU A  72     -26.723  30.673   0.261  1.00 54.25           C
ATOM   1144  OE1 GLU A  72     -27.574  29.936  -0.299  1.00 47.09           O
ATOM   1145  OE2 GLU A  72     -26.211  31.676  -0.274  1.00 47.45           O
ATOM   1146  N   VAL A  73     -22.216  29.468   3.765  1.00 77.67           N
ATOM   1147  H   VAL A  73     -22.698  28.594   3.830  1.00 77.67           H
ATOM   1148  CA  VAL A  73     -20.747  29.446   3.787  1.00 79.04           C
ATOM   1149  HA  VAL A  73     -20.441  30.382   3.961  1.00 79.04           H
ATOM   1150  C   VAL A  73     -20.266  28.963   2.423  1.00 79.16           C
ATOM   1151  O   VAL A  73     -20.509  27.820   2.041  1.00 75.11           O
ATOM   1152  CB  VAL A  73     -20.197  28.565   4.924  1.00 75.96           C
ATOM   1153  HB  VAL A  73     -20.489  27.631   4.718  1.00 75.96           H
ATOM   1154  CG1 VAL A  73     -18.665  28.653   4.993  1.00 66.96           C
ATOM   1155 1HG1 VAL A  73     -18.306  28.081   5.731  1.00 66.96           H
ATOM   1156 2HG1 VAL A  73     -18.367  29.593   5.160  1.00 66.96           H
ATOM   1157 3HG1 VAL A  73     -18.249  28.346   4.137  1.00 66.96           H
ATOM   1158  CG2 VAL A  73     -20.747  28.977   6.297  1.00 65.88           C
ATOM   1159 1HG2 VAL A  73     -20.378  28.394   7.021  1.00 65.88           H
ATOM   1160 2HG2 VAL A  73     -21.744  28.903   6.321  1.00 65.88           H
ATOM   1161 3HG2 VAL A  73     -20.504  29.923   6.511  1.00 65.88           H
ATOM   1162  N   GLU A  74     -19.565  29.815   1.678  1.00 79.20           N
ATOM   1163  H   GLU A  74     -19.453  30.755   2.001  1.00 79.20           H
ATOM   1164  CA  GLU A  74     -18.952  29.434   0.408  1.00 80.97           C
ATOM   1165  HA  GLU A  74     -19.625  28.867  -0.066  1.00 80.97           H
ATOM   1166  C   GLU A  74     -17.680  28.603   0.677  1.00 81.06           C
ATOM   1167  O   GLU A  74     -16.774  29.042   1.376  1.00 77.31           O
ATOM   1168  CB  GLU A  74     -18.675  30.672  -0.472  1.00 79.26           C
ATOM   1169 1HB  GLU A  74     -18.139  31.323   0.065  1.00 79.26           H
ATOM   1170 2HB  GLU A  74     -18.144  30.378  -1.267  1.00 79.26           H
ATOM   1171  CG  GLU A  74     -19.951  31.391  -0.977  1.00 73.99           C
ATOM   1172 1HG  GLU A  74     -20.528  30.716  -1.437  1.00 73.99           H
ATOM   1173 2HG  GLU A  74     -20.436  31.759  -0.184  1.00 73.99           H
ATOM   1174  CD  GLU A  74     -19.685  32.556  -1.966  1.00 72.18           C
ATOM   1175  OE1 GLU A  74     -20.669  33.223  -2.394  1.00 63.93           O
ATOM   1176  OE2 GLU A  74     -18.514  32.770  -2.344  1.00 64.89           O
ATOM   1177  N   SER A  75     -17.586  27.392   0.118  1.00 81.35           N
ATOM   1178  H   SER A  75     -18.331  27.080  -0.472  1.00 81.35           H
ATOM   1179  CA  SER A  75     -16.441  26.501   0.330  1.00 82.36           C
ATOM   1180  HA  SER A  75     -16.005  26.857   1.157  1.00 82.36           H
ATOM   1181  C   SER A  75     -15.423  26.568  -0.810  1.00 82.14           C
ATOM   1182  O   SER A  75     -15.782  26.379  -1.969  1.00 78.95           O
ATOM   1183  CB  SER A  75     -16.907  25.059   0.557  1.00 78.00           C
ATOM   1184 1HB  SER A  75     -16.131  24.461   0.758  1.00 78.00           H
ATOM   1185 2HB  SER A  75     -17.567  25.012   1.307  1.00 78.00           H
ATOM   1186  OG  SER A  75     -17.542  24.556  -0.601  1.00 67.51           O
ATOM   1187  HG  SER A  75     -16.894  24.442  -1.297  1.00 67.51           H
ATOM   1188  N   PHE A  76     -14.136  26.727  -0.470  1.00 84.95           N
ATOM   1189  H   PHE A  76     -13.927  26.819   0.504  1.00 84.95           H
ATOM   1190  CA  PHE A  76     -13.014  26.777  -1.403  1.00 83.99           C
ATOM   1191  HA  PHE A  76     -13.392  26.633  -2.318  1.00 83.99           H
ATOM   1192  C   PHE A  76     -12.017  25.654  -1.088  1.00 84.10           C
ATOM   1193  O   PHE A  76     -11.503  25.553   0.020  1.00 79.43           O
ATOM   1194  CB  PHE A  76     -12.347  28.156  -1.339  1.00 83.09           C
ATOM   1195 1HB  PHE A  76     -12.167  28.380  -0.381  1.00 83.09           H
ATOM   1196 2HB  PHE A  76     -11.483  28.116  -1.840  1.00 83.09           H
ATOM   1197  CG  PHE A  76     -13.196  29.268  -1.938  1.00 82.99           C
ATOM   1198  CD1 PHE A  76     -12.943  29.728  -3.244  1.00 70.72           C
ATOM   1199  HD1 PHE A  76     -12.182  29.346  -3.769  1.00 70.72           H
ATOM   1200  CD2 PHE A  76     -14.262  29.811  -1.207  1.00 72.14           C
ATOM   1201  HD2 PHE A  76     -14.438  29.494  -0.275  1.00 72.14           H
ATOM   1202  CE1 PHE A  76     -13.756  30.722  -3.811  1.00 68.85           C
ATOM   1203  HE1 PHE A  76     -13.570  31.053  -4.736  1.00 68.85           H
ATOM   1204  CE2 PHE A  76     -15.084  30.796  -1.775  1.00 70.37           C
ATOM   1205  HE2 PHE A  76     -15.849  31.173  -1.253  1.00 70.37           H
ATOM   1206  CZ  PHE A  76     -14.830  31.251  -3.079  1.00 78.85           C
ATOM   1207  HZ  PHE A  76     -15.415  31.952  -3.486  1.00 78.85           H
ATOM   1208  N   LEU A  77     -11.718  24.831  -2.102  1.00 81.96           N
ATOM   1209  H   LEU A  77     -12.270  24.884  -2.934  1.00 81.96           H
ATOM   1210  CA  LEU A  77     -10.626  23.859  -2.056  1.00 81.81           C
ATOM   1211  HA  LEU A  77     -10.304  23.788  -1.112  1.00 81.81           H
ATOM   1212  C   LEU A  77      -9.489  24.371  -2.933  1.00 82.68           C
ATOM   1213  O   LEU A  77      -9.697  24.626  -4.118  1.00 80.15           O
ATOM   1214  CB  LEU A  77     -11.143  22.479  -2.517  1.00 78.49           C
ATOM   1215 1HB  LEU A  77     -11.914  22.218  -1.937  1.00 78.49           H
ATOM   1216 2HB  LEU A  77     -11.450  22.554  -3.466  1.00 78.49           H
ATOM   1217  CG  LEU A  77     -10.066  21.374  -2.433  1.00 67.08           C
ATOM   1218  HG  LEU A  77      -9.233  21.736  -2.852  1.00 67.08           H
ATOM   1219  CD1 LEU A  77      -9.748  20.976  -0.990  1.00 59.61           C
ATOM   1220 1HD1 LEU A  77      -9.050  20.261  -0.961  1.00 59.61           H
ATOM   1221 2HD1 LEU A  77     -10.563  20.629  -0.526  1.00 59.61           H
ATOM   1222 3HD1 LEU A  77      -9.408  21.759  -0.469  1.00 59.61           H
ATOM   1223  CD2 LEU A  77     -10.554  20.125  -3.164  1.00 58.74           C
ATOM   1224 1HD2 LEU A  77      -9.871  19.396  -3.122  1.00 58.74           H
ATOM   1225 2HD2 LEU A  77     -10.735  20.322  -4.128  1.00 58.74           H
ATOM   1226 3HD2 LEU A  77     -11.399  19.779  -2.757  1.00 58.74           H
ATOM   1227  N   VAL A  78      -8.291  24.497  -2.355  1.00 82.66           N
ATOM   1228  H   VAL A  78      -8.198  24.212  -1.401  1.00 82.66           H
ATOM   1229  CA  VAL A  78      -7.108  25.026  -3.033  1.00 83.22           C
ATOM   1230  HA  VAL A  78      -7.325  25.082  -4.007  1.00 83.22           H
ATOM   1231  C   VAL A  78      -5.950  24.058  -2.836  1.00 82.90           C
ATOM   1232  O   VAL A  78      -5.789  23.477  -1.758  1.00 78.68           O
ATOM   1233  CB  VAL A  78      -6.773  26.443  -2.518  1.00 82.60           C
ATOM   1234  HB  VAL A  78      -6.509  26.326  -1.561  1.00 82.60           H
ATOM   1235  CG1 VAL A  78      -5.624  27.088  -3.296  1.00 71.78           C
ATOM   1236 1HG1 VAL A  78      -5.424  28.003  -2.947  1.00 71.78           H
ATOM   1237 2HG1 VAL A  78      -5.851  27.172  -4.266  1.00 71.78           H
ATOM   1238 3HG1 VAL A  78      -4.790  26.542  -3.222  1.00 71.78           H
ATOM   1239  CG2 VAL A  78      -7.982  27.390  -2.658  1.00 70.83           C
ATOM   1240 1HG2 VAL A  78      -7.760  28.306  -2.323  1.00 70.83           H
ATOM   1241 2HG2 VAL A  78      -8.764  27.052  -2.134  1.00 70.83           H
ATOM   1242 3HG2 VAL A  78      -8.264  27.472  -3.614  1.00 70.83           H
ATOM   1243  N   HIS A  79      -5.133  23.846  -3.878  1.00 80.91           N
ATOM   1244  H   HIS A  79      -5.357  24.258  -4.761  1.00 80.91           H
ATOM   1245  CA  HIS A  79      -3.930  23.035  -3.762  1.00 82.15           C
ATOM   1246  HA  HIS A  79      -4.151  22.301  -3.120  1.00 82.15           H
ATOM   1247  C   HIS A  79      -2.768  23.867  -3.186  1.00 83.10           C
ATOM   1248  O   HIS A  79      -2.665  25.055  -3.483  1.00 82.16           O
ATOM   1249  CB  HIS A  79      -3.581  22.413  -5.115  1.00 78.63           C
ATOM   1250 1HB  HIS A  79      -3.583  23.127  -5.815  1.00 78.63           H
ATOM   1251 2HB  HIS A  79      -2.672  22.001  -5.062  1.00 78.63           H
ATOM   1252  CG  HIS A  79      -4.561  21.349  -5.521  1.00 73.34           C
ATOM   1253  ND1 HIS A  79      -4.697  20.127  -4.906  1.00 63.10           N
ATOM   1254  HD1 HIS A  79      -4.150  19.789  -4.140  1.00 63.10           H
ATOM   1255  CD2 HIS A  79      -5.497  21.410  -6.518  1.00 63.00           C
ATOM   1256  HD2 HIS A  79      -5.645  22.177  -7.142  1.00 63.00           H
ATOM   1257  CE1 HIS A  79      -5.697  19.466  -5.517  1.00 59.58           C
ATOM   1258  HE1 HIS A  79      -6.010  18.550  -5.264  1.00 59.58           H
ATOM   1259  NE2 HIS A  79      -6.215  20.197  -6.506  1.00 61.23           N
ATOM   1260  N   PRO A  80      -1.873  23.262  -2.398  1.00 79.97           N
ATOM   1261  CA  PRO A  80      -0.660  23.929  -1.962  1.00 80.44           C
ATOM   1262  HA  PRO A  80      -0.916  24.716  -1.400  1.00 80.44           H
ATOM   1263  C   PRO A  80       0.144  24.476  -3.148  1.00 80.71           C
ATOM   1264  O   PRO A  80       0.433  23.756  -4.098  1.00 76.31           O
ATOM   1265  CB  PRO A  80       0.129  22.881  -1.174  1.00 78.52           C
ATOM   1266 1HB  PRO A  80       0.782  22.406  -1.764  1.00 78.52           H
ATOM   1267 2HB  PRO A  80       0.615  23.300  -0.407  1.00 78.52           H
ATOM   1268  CG  PRO A  80      -0.945  21.924  -0.676  1.00 75.92           C
ATOM   1269 1HG  PRO A  80      -0.573  21.005  -0.545  1.00 75.92           H
ATOM   1270 2HG  PRO A  80      -1.343  22.248   0.182  1.00 75.92           H
ATOM   1271  CD  PRO A  80      -1.977  21.947  -1.808  1.00 77.79           C
ATOM   1272 1HD  PRO A  80      -1.776  21.255  -2.502  1.00 77.79           H
ATOM   1273 2HD  PRO A  80      -2.905  21.812  -1.461  1.00 77.79           H
ATOM   1274  N   GLY A  81       0.504  25.749  -3.086  1.00 84.38           N
ATOM   1275  H   GLY A  81       0.285  26.250  -2.249  1.00 84.38           H
ATOM   1276  CA  GLY A  81       1.196  26.477  -4.147  1.00 84.64           C
ATOM   1277 1HA  GLY A  81       1.837  27.102  -3.702  1.00 84.64           H
ATOM   1278 2HA  GLY A  81       1.705  25.801  -4.681  1.00 84.64           H
ATOM   1279  C   GLY A  81       0.276  27.276  -5.084  1.00 86.25           C
ATOM   1280  O   GLY A  81       0.768  28.163  -5.778  1.00 81.79           O
ATOM   1281  N   ASP A  82      -1.034  27.039  -5.085  1.00 83.20           N
ATOM   1282  H   ASP A  82      -1.385  26.314  -4.493  1.00 83.20           H
ATOM   1283  CA  ASP A  82      -1.983  27.783  -5.906  1.00 85.38           C
ATOM   1284  HA  ASP A  82      -1.486  27.937  -6.760  1.00 85.38           H
ATOM   1285  C   ASP A  82      -2.344  29.148  -5.292  1.00 86.07           C
ATOM   1286  O   ASP A  82      -2.125  29.427  -4.110  1.00 83.58           O
ATOM   1287  CB  ASP A  82      -3.248  26.952  -6.177  1.00 82.19           C
ATOM   1288 1HB  ASP A  82      -3.581  26.603  -5.301  1.00 82.19           H
ATOM   1289 2HB  ASP A  82      -3.935  27.558  -6.578  1.00 82.19           H
ATOM   1290  CG  ASP A  82      -3.049  25.752  -7.129  1.00 77.70           C
ATOM   1291  OD1 ASP A  82      -2.042  25.739  -7.869  1.00 71.34           O
ATOM   1292  OD2 ASP A  82      -3.960  24.897  -7.151  1.00 70.68           O
ATOM   1293  N   LEU A  83      -2.924  30.024  -6.121  1.00 86.86           N
ATOM   1294  H   LEU A  83      -2.978  29.789  -7.091  1.00 86.86           H
ATOM   1295  CA  LEU A  83      -3.483  31.303  -5.692  1.00 88.13           C
ATOM   1296  HA  LEU A  83      -2.882  31.678  -4.986  1.00 88.13           H
ATOM   1297  C   LEU A  83      -4.882  31.080  -5.090  1.00 88.72           C
ATOM   1298  O   LEU A  83      -5.792  30.645  -5.787  1.00 85.67           O
ATOM   1299  CB  LEU A  83      -3.521  32.258  -6.896  1.00 86.16           C
ATOM   1300 1HB  LEU A  83      -2.582  32.389  -7.214  1.00 86.16           H
ATOM   1301 2HB  LEU A  83      -4.060  31.822  -7.617  1.00 86.16           H
ATOM   1302  CG  LEU A  83      -4.134  33.650  -6.607  1.00 82.31           C
ATOM   1303  HG  LEU A  83      -5.020  33.515  -6.164  1.00 82.31           H
ATOM   1304  CD1 LEU A  83      -3.247  34.475  -5.681  1.00 71.24           C
ATOM   1305 1HD1 LEU A  83      -3.652  35.371  -5.501  1.00 71.24           H
ATOM   1306 2HD1 LEU A  83      -2.344  34.621  -6.086  1.00 71.24           H
ATOM   1307 3HD1 LEU A  83      -3.119  34.014  -4.803  1.00 71.24           H
ATOM   1308  CD2 LEU A  83      -4.303  34.420  -7.909  1.00 72.48           C
ATOM   1309 1HD2 LEU A  83      -4.698  35.323  -7.742  1.00 72.48           H
ATOM   1310 2HD2 LEU A  83      -4.907  33.931  -8.538  1.00 72.48           H
ATOM   1311 3HD2 LEU A  83      -3.423  34.549  -8.366  1.00 72.48           H
ATOM   1312  N   LEU A  84      -5.063  31.456  -3.823  1.00 89.72           N
ATOM   1313  H   LEU A  84      -4.256  31.659  -3.269  1.00 89.72           H
ATOM   1314  CA  LEU A  84      -6.379  31.587  -3.204  1.00 88.97           C
ATOM   1315  HA  LEU A  84      -6.997  30.939  -3.649  1.00 88.97           H
ATOM   1316  C   LEU A  84      -6.897  33.011  -3.432  1.00 89.60           C
ATOM   1317  O   LEU A  84      -6.219  33.971  -3.058  1.00 88.64           O
ATOM   1318  CB  LEU A  84      -6.274  31.240  -1.708  1.00 88.78           C
ATOM   1319 1HB  LEU A  84      -6.125  30.255  -1.627  1.00 88.78           H
ATOM   1320 2HB  LEU A  84      -5.488  31.729  -1.329  1.00 88.78           H
ATOM   1321  CG  LEU A  84      -7.498  31.599  -0.866  1.00 87.27           C
ATOM   1322  HG  LEU A  84      -7.710  32.558  -1.057  1.00 87.27           H
ATOM   1323  CD1 LEU A  84      -8.727  30.765  -1.231  1.00 71.51           C
ATOM   1324 1HD1 LEU A  84      -9.513  31.019  -0.667  1.00 71.51           H
ATOM   1325 2HD1 LEU A  84      -8.552  29.790  -1.094  1.00 71.51           H
ATOM   1326 3HD1 LEU A  84      -8.980  30.900  -2.189  1.00 71.51           H
ATOM   1327  CD2 LEU A  84      -7.183  31.388   0.620  1.00 72.89           C
ATOM   1328 1HD2 LEU A  84      -7.972  31.618   1.190  1.00 72.89           H
ATOM   1329 2HD2 LEU A  84      -6.417  31.963   0.909  1.00 72.89           H
ATOM   1330 3HD2 LEU A  84      -6.939  30.436   0.803  1.00 72.89           H
ATOM   1331  N   GLN A  85      -8.092  33.152  -3.989  1.00 90.49           N
ATOM   1332  H   GLN A  85      -8.568  32.324  -4.286  1.00 90.49           H
ATOM   1333  CA  GLN A  85      -8.760  34.433  -4.198  1.00 90.43           C
ATOM   1334  HA  GLN A  85      -8.257  35.127  -3.682  1.00 90.43           H
ATOM   1335  C   GLN A  85     -10.185  34.379  -3.641  1.00 90.26           C
ATOM   1336  O   GLN A  85     -10.984  33.550  -4.061  1.00 87.91           O
ATOM   1337  CB  GLN A  85      -8.711  34.791  -5.690  1.00 88.37           C
ATOM   1338 1HB  GLN A  85      -7.768  34.698  -6.010  1.00 88.37           H
ATOM   1339 2HB  GLN A  85      -9.297  34.154  -6.190  1.00 88.37           H
ATOM   1340  CG  GLN A  85      -9.194  36.238  -5.959  1.00 77.96           C
ATOM   1341 1HG  GLN A  85     -10.159  36.311  -5.709  1.00 77.96           H
ATOM   1342 2HG  GLN A  85      -8.656  36.870  -5.401  1.00 77.96           H
ATOM   1343  CD  GLN A  85      -9.042  36.639  -7.428  1.00 78.46           C
ATOM   1344  OE1 GLN A  85      -8.870  35.826  -8.329  1.00 69.85           O
ATOM   1345  NE2 GLN A  85      -9.117  37.916  -7.733  1.00 67.09           N
ATOM   1346 1HE2 GLN A  85      -9.034  38.208  -8.686  1.00 67.09           H
ATOM   1347 2HE2 GLN A  85      -9.257  38.595  -7.012  1.00 67.09           H
ATOM   1348  N   LEU A  86     -10.490  35.269  -2.694  1.00 91.45           N
ATOM   1349  H   LEU A  86      -9.766  35.885  -2.384  1.00 91.45           H
ATOM   1350  CA  LEU A  86     -11.808  35.405  -2.079  1.00 91.24           C
ATOM   1351  HA  LEU A  86     -12.388  34.701  -2.489  1.00 91.24           H
ATOM   1352  C   LEU A  86     -12.365  36.789  -2.382  1.00 91.55           C
ATOM   1353  O   LEU A  86     -11.633  37.774  -2.313  1.00 89.32           O
ATOM   1354  CB  LEU A  86     -11.712  35.196  -0.555  1.00 91.01           C
ATOM   1355 1HB  LEU A  86     -11.169  35.944  -0.174  1.00 91.01           H
ATOM   1356 2HB  LEU A  86     -12.638  35.230  -0.179  1.00 91.01           H
ATOM   1357  CG  LEU A  86     -11.073  33.879  -0.104  1.00 89.60           C
ATOM   1358  HG  LEU A  86     -10.163  33.824  -0.514  1.00 89.60           H
ATOM   1359  CD1 LEU A  86     -10.987  33.860   1.422  1.00 75.87           C
ATOM   1360 1HD1 LEU A  86     -10.573  33.010   1.747  1.00 75.87           H
ATOM   1361 2HD1 LEU A  86     -11.895  33.936   1.833  1.00 75.87           H
ATOM   1362 3HD1 LEU A  86     -10.432  34.621   1.759  1.00 75.87           H
ATOM   1363  CD2 LEU A  86     -11.878  32.663  -0.567  1.00 77.34           C
ATOM   1364 1HD2 LEU A  86     -11.448  31.812  -0.265  1.00 77.34           H
ATOM   1365 2HD2 LEU A  86     -11.945  32.636  -1.564  1.00 77.34           H
ATOM   1366 3HD2 LEU A  86     -12.807  32.686  -0.197  1.00 77.34           H
ATOM   1367  N   ARG A  87     -13.663  36.884  -2.683  1.00 90.41           N
ATOM   1368  H   ARG A  87     -14.208  36.046  -2.698  1.00 90.41           H
ATOM   1369  CA  ARG A  87     -14.328  38.146  -2.991  1.00 90.51           C
ATOM   1370  HA  ARG A  87     -13.702  38.872  -2.707  1.00 90.51           H
ATOM   1371  C   ARG A  87     -15.609  38.317  -2.183  1.00 89.98           C
ATOM   1372  O   ARG A  87     -16.499  37.481  -2.234  1.00 85.89           O
ATOM   1373  CB  ARG A  87     -14.574  38.236  -4.499  1.00 88.72           C
ATOM   1374 1HB  ARG A  87     -13.723  38.028  -4.982  1.00 88.72           H
ATOM   1375 2HB  ARG A  87     -15.275  37.571  -4.756  1.00 88.72           H
ATOM   1376  CG  ARG A  87     -15.047  39.650  -4.886  1.00 79.42           C
ATOM   1377 1HG  ARG A  87     -15.942  39.829  -4.478  1.00 79.42           H
ATOM   1378 2HG  ARG A  87     -14.389  40.327  -4.556  1.00 79.42           H
ATOM   1379  CD  ARG A  87     -15.158  39.758  -6.399  1.00 77.89           C
ATOM   1380 1HD  ARG A  87     -14.310  39.445  -6.827  1.00 77.89           H
ATOM   1381 2HD  ARG A  87     -15.922  39.202  -6.726  1.00 77.89           H
ATOM   1382  NE  ARG A  87     -15.393  41.160  -6.787  1.00 66.71           N
ATOM   1383  HE  ARG A  87     -15.440  41.827  -6.043  1.00 66.71           H
ATOM   1384  CZ  ARG A  87     -15.548  41.630  -8.010  1.00 59.93           C
ATOM   1385  NH1 ARG A  87     -15.604  40.840  -9.047  1.00 55.49           N
ATOM   1386 1HH1 ARG A  87     -15.529  39.850  -8.926  1.00 55.49           H
ATOM   1387 2HH1 ARG A  87     -15.722  41.224  -9.963  1.00 55.49           H
ATOM   1388  NH2 ARG A  87     -15.635  42.912  -8.184  1.00 51.95           N
ATOM   1389 1HH2 ARG A  87     -15.584  43.528  -7.398  1.00 51.95           H
ATOM   1390 2HH2 ARG A  87     -15.753  43.285  -9.104  1.00 51.95           H
ATOM   1391  N   CYS A  88     -15.707  39.441  -1.493  1.00 88.30           N
ATOM   1392  H   CYS A  88     -14.928  40.068  -1.507  1.00 88.30           H
ATOM   1393  CA  CYS A  88     -16.881  39.827  -0.711  1.00 86.51           C
ATOM   1394  HA  CYS A  88     -17.278  39.000  -0.312  1.00 86.51           H
ATOM   1395  C   CYS A  88     -17.944  40.471  -1.598  1.00 86.73           C
ATOM   1396  O   CYS A  88     -17.629  41.266  -2.486  1.00 81.25           O
ATOM   1397  CB  CYS A  88     -16.402  40.797   0.366  1.00 82.64           C
ATOM   1398 1HB  CYS A  88     -15.511  40.438   0.644  1.00 82.64           H
ATOM   1399 2HB  CYS A  88     -16.276  41.663  -0.118  1.00 82.64           H
ATOM   1400  SG  CYS A  88     -17.527  40.967   1.768  1.00 76.59           S
ATOM   1401  N   ARG A  89     -19.219  40.169  -1.359  1.00 86.26           N
ATOM   1402  H   ARG A  89     -19.425  39.453  -0.692  1.00 86.26           H
ATOM   1403  CA  ARG A  89     -20.337  40.844  -2.035  1.00 85.49           C
ATOM   1404  HA  ARG A  89     -20.031  41.063  -2.961  1.00 85.49           H
ATOM   1405  C   ARG A  89     -20.666  42.136  -1.284  1.00 86.97           C
ATOM   1406  O   ARG A  89     -21.026  42.074  -0.115  1.00 83.73           O
ATOM   1407  CB  ARG A  89     -21.560  39.917  -2.149  1.00 81.49           C
ATOM   1408 1HB  ARG A  89     -21.844  39.650  -1.228  1.00 81.49           H
ATOM   1409 2HB  ARG A  89     -22.301  40.421  -2.594  1.00 81.49           H
ATOM   1410  CG  ARG A  89     -21.270  38.640  -2.966  1.00 71.15           C
ATOM   1411 1HG  ARG A  89     -20.928  38.898  -3.870  1.00 71.15           H
ATOM   1412 2HG  ARG A  89     -20.579  38.095  -2.491  1.00 71.15           H
ATOM   1413  CD  ARG A  89     -22.547  37.799  -3.132  1.00 65.85           C
ATOM   1414 1HD  ARG A  89     -23.034  37.741  -2.261  1.00 65.85           H
ATOM   1415 2HD  ARG A  89     -23.143  38.213  -3.821  1.00 65.85           H
ATOM   1416  NE  ARG A  89     -22.246  36.440  -3.564  1.00 57.14           N
ATOM   1417  HE  ARG A  89     -21.281  36.209  -3.687  1.00 57.14           H
ATOM   1418  CZ  ARG A  89     -23.127  35.482  -3.809  1.00 49.09           C
ATOM   1419  NH1 ARG A  89     -24.410  35.717  -3.819  1.00 46.33           N
ATOM   1420 1HH1 ARG A  89     -24.751  36.640  -3.639  1.00 46.33           H
ATOM   1421 2HH1 ARG A  89     -25.053  34.974  -4.007  1.00 46.33           H
ATOM   1422  NH2 ARG A  89     -22.722  34.261  -4.022  1.00 44.48           N
ATOM   1423 1HH2 ARG A  89     -21.745  34.047  -4.000  1.00 44.48           H
ATOM   1424 2HH2 ARG A  89     -23.388  33.538  -4.207  1.00 44.48           H
ATOM   1425  N   LEU A  90     -20.543  43.279  -1.938  1.00 85.79           N
ATOM   1426  H   LEU A  90     -20.260  43.247  -2.897  1.00 85.79           H
ATOM   1427  CA  LEU A  90     -20.797  44.583  -1.338  1.00 85.66           C
ATOM   1428  HA  LEU A  90     -20.765  44.423  -0.351  1.00 85.66           H
ATOM   1429  C   LEU A  90     -22.185  45.103  -1.707  1.00 85.89           C
ATOM   1430  O   LEU A  90     -22.665  44.875  -2.817  1.00 80.80           O
ATOM   1431  CB  LEU A  90     -19.708  45.590  -1.748  1.00 82.65           C
ATOM   1432 1HB  LEU A  90     -19.756  45.711  -2.739  1.00 82.65           H
ATOM   1433 2HB  LEU A  90     -19.904  46.460  -1.296  1.00 82.65           H
ATOM   1434  CG  LEU A  90     -18.270  45.181  -1.388  1.00 77.70           C
ATOM   1435  HG  LEU A  90     -18.053  44.348  -1.897  1.00 77.70           H
ATOM   1436  CD1 LEU A  90     -17.334  46.343  -1.748  1.00 69.09           C
ATOM   1437 1HD1 LEU A  90     -16.384  46.119  -1.529  1.00 69.09           H
ATOM   1438 2HD1 LEU A  90     -17.579  47.170  -1.242  1.00 69.09           H
ATOM   1439 3HD1 LEU A  90     -17.383  46.554  -2.724  1.00 69.09           H
ATOM   1440  CD2 LEU A  90     -18.095  44.863   0.098  1.00 71.41           C
ATOM   1441 1HD2 LEU A  90     -17.151  44.601   0.300  1.00 71.41           H
ATOM   1442 2HD2 LEU A  90     -18.689  44.108   0.375  1.00 71.41           H
ATOM   1443 3HD2 LEU A  90     -18.321  45.656   0.663  1.00 71.41           H
ATOM   1444  N   ARG A  91     -22.790  45.855  -0.773  1.00 85.50           N
ATOM   1445  H   ARG A  91     -22.440  45.810   0.163  1.00 85.50           H
ATOM   1446  CA  ARG A  91     -23.929  46.737  -1.036  1.00 85.63           C
ATOM   1447  HA  ARG A  91     -24.405  46.365  -1.833  1.00 85.63           H
ATOM   1448  C   ARG A  91     -23.418  48.147  -1.350  1.00 87.64           C
ATOM   1449  O   ARG A  91     -22.316  48.508  -0.948  1.00 83.78           O
ATOM   1450  CB  ARG A  91     -24.897  46.743   0.158  1.00 82.16           C
ATOM   1451 1HB  ARG A  91     -24.409  47.088   0.959  1.00 82.16           H
ATOM   1452 2HB  ARG A  91     -25.660  47.353  -0.056  1.00 82.16           H
ATOM   1453  CG  ARG A  91     -25.464  45.352   0.494  1.00 74.48           C
ATOM   1454 1HG  ARG A  91     -25.923  44.976  -0.311  1.00 74.48           H
ATOM   1455 2HG  ARG A  91     -24.717  44.745   0.766  1.00 74.48           H
ATOM   1456  CD  ARG A  91     -26.471  45.463   1.644  1.00 70.91           C
ATOM   1457 1HD  ARG A  91     -26.067  45.988   2.393  1.00 70.91           H
ATOM   1458 2HD  ARG A  91     -27.298  45.923   1.322  1.00 70.91           H
ATOM   1459  NE  ARG A  91     -26.862  44.142   2.173  1.00 62.93           N
ATOM   1460  HE  ARG A  91     -26.373  43.350   1.808  1.00 62.93           H
ATOM   1461  CZ  ARG A  91     -27.788  43.900   3.076  1.00 55.82           C
ATOM   1462  NH1 ARG A  91     -28.554  44.860   3.540  1.00 53.78           N
ATOM   1463 1HH1 ARG A  91     -28.439  45.796   3.207  1.00 53.78           H
ATOM   1464 2HH1 ARG A  91     -29.252  44.655   4.226  1.00 53.78           H
ATOM   1465  NH2 ARG A  91     -27.945  42.695   3.544  1.00 50.56           N
ATOM   1466 1HH2 ARG A  91     -27.361  41.952   3.217  1.00 50.56           H
ATOM   1467 2HH2 ARG A  91     -28.649  42.513   4.230  1.00 50.56           H
ATOM   1468  N   ASP A  92     -24.238  48.944  -2.002  1.00 85.41           N
ATOM   1469  H   ASP A  92     -25.166  48.622  -2.191  1.00 85.41           H
ATOM   1470  CA  ASP A  92     -23.854  50.286  -2.466  1.00 86.58           C
ATOM   1471  HA  ASP A  92     -22.999  50.131  -2.961  1.00 86.58           H
ATOM   1472  C   ASP A  92     -23.555  51.286  -1.326  1.00 87.16           C
ATOM   1473  O   ASP A  92     -22.954  52.337  -1.561  1.00 80.89           O
ATOM   1474  CB  ASP A  92     -24.962  50.844  -3.379  1.00 83.60           C
ATOM   1475 1HB  ASP A  92     -25.819  50.856  -2.863  1.00 83.60           H
ATOM   1476 2HB  ASP A  92     -24.716  51.778  -3.638  1.00 83.60           H
ATOM   1477  CG  ASP A  92     -25.187  50.034  -4.664  1.00 79.62           C
ATOM   1478  OD1 ASP A  92     -24.201  49.487  -5.209  1.00 73.28           O
ATOM   1479  OD2 ASP A  92     -26.357  49.975  -5.104  1.00 75.30           O
ATOM   1480  N   ASP A  93     -23.956  50.995  -0.089  1.00 87.47           N
ATOM   1481  H   ASP A  93     -24.363  50.093   0.054  1.00 87.47           H
ATOM   1482  CA  ASP A  93     -23.857  51.873   1.084  1.00 88.29           C
ATOM   1483  HA  ASP A  93     -23.562  52.752   0.710  1.00 88.29           H
ATOM   1484  C   ASP A  93     -22.751  51.482   2.084  1.00 89.45           C
ATOM   1485  O   ASP A  93     -22.699  52.031   3.192  1.00 83.12           O
ATOM   1486  CB  ASP A  93     -25.248  51.997   1.744  1.00 84.26           C
ATOM   1487 1HB  ASP A  93     -25.209  52.732   2.421  1.00 84.26           H
ATOM   1488 2HB  ASP A  93     -25.911  52.233   1.034  1.00 84.26           H
ATOM   1489  CG  ASP A  93     -25.740  50.723   2.451  1.00 79.51           C
ATOM   1490  OD1 ASP A  93     -25.386  49.609   2.009  1.00 72.55           O
ATOM   1491  OD2 ASP A  93     -26.503  50.859   3.443  1.00 76.32           O
ATOM   1492  N   VAL A  94     -21.838  50.566   1.730  1.00 86.95           N
ATOM   1493  H   VAL A  94     -21.884  50.194   0.803  1.00 86.95           H
ATOM   1494  CA  VAL A  94     -20.773  50.072   2.617  1.00 87.63           C
ATOM   1495  HA  VAL A  94     -21.242  49.853   3.473  1.00 87.63           H
ATOM   1496  C   VAL A  94     -19.728  51.152   2.918  1.00 87.41           C
ATOM   1497  O   VAL A  94     -19.159  51.759   2.020  1.00 82.85           O
ATOM   1498  CB  VAL A  94     -20.112  48.797   2.032  1.00 86.15           C
ATOM   1499  HB  VAL A  94     -19.824  49.023   1.101  1.00 86.15           H
ATOM   1500  CG1 VAL A  94     -18.887  48.347   2.840  1.00 75.77           C
ATOM   1501 1HG1 VAL A  94     -18.479  47.524   2.444  1.00 75.77           H
ATOM   1502 2HG1 VAL A  94     -19.138  48.141   3.786  1.00 75.77           H
ATOM   1503 3HG1 VAL A  94     -18.187  49.060   2.856  1.00 75.77           H
ATOM   1504  CG2 VAL A  94     -21.110  47.631   2.042  1.00 75.98           C
ATOM   1505 1HG2 VAL A  94     -20.696  46.802   1.667  1.00 75.98           H
ATOM   1506 2HG2 VAL A  94     -21.918  47.846   1.494  1.00 75.98           H
ATOM   1507 3HG2 VAL A  94     -21.415  47.428   2.972  1.00 75.98           H
ATOM   1508  N   GLN A  95     -19.432  51.359   4.212  1.00 88.15           N
ATOM   1509  H   GLN A  95     -19.910  50.804   4.893  1.00 88.15           H
ATOM   1510  CA  GLN A  95     -18.453  52.346   4.696  1.00 88.03           C
ATOM   1511  HA  GLN A  95     -18.282  52.937   3.907  1.00 88.03           H
ATOM   1512  C   GLN A  95     -17.119  51.717   5.109  1.00 87.93           C
ATOM   1513  O   GLN A  95     -16.079  52.364   5.015  1.00 83.33           O
ATOM   1514  CB  GLN A  95     -19.049  53.130   5.878  1.00 86.33           C
ATOM   1515 1HB  GLN A  95     -19.388  52.482   6.560  1.00 86.33           H
ATOM   1516 2HB  GLN A  95     -18.334  53.698   6.285  1.00 86.33           H
ATOM   1517  CG  GLN A  95     -20.206  54.033   5.437  1.00 82.65           C
ATOM   1518 1HG  GLN A  95     -19.893  54.602   4.676  1.00 82.65           H
ATOM   1519 2HG  GLN A  95     -20.962  53.454   5.132  1.00 82.65           H
ATOM   1520  CD  GLN A  95     -20.715  54.951   6.555  1.00 79.24           C
ATOM   1521  OE1 GLN A  95     -20.396  54.831   7.726  1.00 73.32           O
ATOM   1522  NE2 GLN A  95     -21.529  55.921   6.227  1.00 69.61           N
ATOM   1523 1HE2 GLN A  95     -21.875  56.543   6.930  1.00 69.61           H
ATOM   1524 2HE2 GLN A  95     -21.806  56.041   5.274  1.00 69.61           H
ATOM   1525  N   SER A  96     -17.129  50.482   5.600  1.00 89.78           N
ATOM   1526  H   SER A  96     -18.007  50.018   5.712  1.00 89.78           H
ATOM   1527  CA  SER A  96     -15.906  49.774   5.983  1.00 90.62           C
ATOM   1528  HA  SER A  96     -15.215  50.153   5.368  1.00 90.62           H
ATOM   1529  C   SER A  96     -16.005  48.269   5.737  1.00 90.83           C
ATOM   1530  O   SER A  96     -17.078  47.681   5.862  1.00 88.10           O
ATOM   1531  CB  SER A  96     -15.518  50.059   7.443  1.00 88.48           C
ATOM   1532 1HB  SER A  96     -14.621  49.667   7.649  1.00 88.48           H
ATOM   1533 2HB  SER A  96     -15.499  51.044   7.614  1.00 88.48           H
ATOM   1534  OG  SER A  96     -16.439  49.496   8.364  1.00 79.38           O
ATOM   1535  HG  SER A  96     -17.284  49.369   7.933  1.00 79.38           H
ATOM   1536  N   ILE A  97     -14.860  47.660   5.410  1.00 90.60           N
ATOM   1537  H   ILE A  97     -14.040  48.228   5.341  1.00 90.60           H
ATOM   1538  CA  ILE A  97     -14.711  46.230   5.146  1.00 91.46           C
ATOM   1539  HA  ILE A  97     -15.578  45.794   5.387  1.00 91.46           H
ATOM   1540  C   ILE A  97     -13.566  45.719   6.020  1.00 91.72           C
ATOM   1541  O   ILE A  97     -12.460  46.261   5.975  1.00 89.21           O
ATOM   1542  CB  ILE A  97     -14.429  45.953   3.653  1.00 90.40           C
ATOM   1543  HB  ILE A  97     -13.539  46.350   3.428  1.00 90.40           H
ATOM   1544  CG1 ILE A  97     -15.487  46.622   2.731  1.00 81.34           C
ATOM   1545 1HG1 ILE A  97     -16.364  46.159   2.859  1.00 81.34           H
ATOM   1546 2HG1 ILE A  97     -15.577  47.584   2.990  1.00 81.34           H
ATOM   1547  CG2 ILE A  97     -14.376  44.432   3.408  1.00 81.45           C
ATOM   1548 1HG2 ILE A  97     -14.194  44.230   2.446  1.00 81.45           H
ATOM   1549 2HG2 ILE A  97     -15.243  43.999   3.654  1.00 81.45           H
ATOM   1550 3HG2 ILE A  97     -13.654  44.006   3.953  1.00 81.45           H
ATOM   1551  CD1 ILE A  97     -15.125  46.559   1.242  1.00 76.36           C
ATOM   1552 1HD1 ILE A  97     -15.828  46.999   0.683  1.00 76.36           H
ATOM   1553 2HD1 ILE A  97     -15.036  45.612   0.935  1.00 76.36           H
ATOM   1554 3HD1 ILE A  97     -14.257  47.023   1.064  1.00 76.36           H
ATOM   1555  N   ASN A  98     -13.818  44.684   6.797  1.00 92.06           N
ATOM   1556  H   ASN A  98     -14.757  44.342   6.836  1.00 92.06           H
ATOM   1557  CA  ASN A  98     -12.811  44.011   7.599  1.00 91.86           C
ATOM   1558  HA  ASN A  98     -11.931  44.419   7.355  1.00 91.86           H
ATOM   1559  C   ASN A  98     -12.794  42.519   7.262  1.00 92.55           C
ATOM   1560  O   ASN A  98     -13.835  41.868   7.233  1.00 90.63           O
ATOM   1561  CB  ASN A  98     -13.100  44.236   9.093  1.00 90.32           C
ATOM   1562 1HB  ASN A  98     -14.062  44.027   9.271  1.00 90.32           H
ATOM   1563 2HB  ASN A  98     -12.520  43.623   9.630  1.00 90.32           H
ATOM   1564  CG  ASN A  98     -12.830  45.665   9.542  1.00 82.09           C
ATOM   1565  OD1 ASN A  98     -11.857  46.304   9.172  1.00 71.87           O
ATOM   1566  ND2 ASN A  98     -13.661  46.201  10.398  1.00 71.06           N
ATOM   1567 1HD2 ASN A  98     -13.497  47.125  10.743  1.00 71.06           H
ATOM   1568 2HD2 ASN A  98     -14.461  45.687  10.708  1.00 71.06           H
ATOM   1569  N   TRP A  99     -11.584  41.984   7.049  1.00 92.92           N
ATOM   1570  H   TRP A  99     -10.791  42.592   7.031  1.00 92.92           H
ATOM   1571  CA  TRP A  99     -11.370  40.560   6.843  1.00 93.21           C
ATOM   1572  HA  TRP A  99     -12.264  40.161   6.640  1.00 93.21           H
ATOM   1573  C   TRP A  99     -10.838  39.899   8.115  1.00 93.84           C
ATOM   1574  O   TRP A  99      -9.902  40.400   8.746  1.00 91.49           O
ATOM   1575  CB  TRP A  99     -10.444  40.352   5.648  1.00 93.27           C
ATOM   1576 1HB  TRP A  99      -9.672  40.983   5.724  1.00 93.27           H
ATOM   1577 2HB  TRP A  99     -10.108  39.410   5.660  1.00 93.27           H
ATOM   1578  CG  TRP A  99     -11.114  40.591   4.326  1.00 92.71           C
ATOM   1579  CD1 TRP A  99     -11.140  41.759   3.637  1.00 89.95           C
ATOM   1580  HD1 TRP A  99     -10.729  42.617   3.945  1.00 89.95           H
ATOM   1581  CD2 TRP A  99     -11.846  39.630   3.507  1.00 92.23           C
ATOM   1582  NE1 TRP A  99     -11.820  41.585   2.445  1.00 90.01           N
ATOM   1583  HE1 TRP A  99     -11.970  42.306   1.769  1.00 90.01           H
ATOM   1584  CE2 TRP A  99     -12.264  40.284   2.311  1.00 91.17           C
ATOM   1585  CE3 TRP A  99     -12.176  38.264   3.660  1.00 90.93           C
ATOM   1586  HE3 TRP A  99     -11.916  37.780   4.496  1.00 90.93           H
ATOM   1587  CZ2 TRP A  99     -12.947  39.604   1.289  1.00 91.72           C
ATOM   1588  HZ2 TRP A  99     -13.218  40.081   0.453  1.00 91.72           H
ATOM   1589  CZ3 TRP A  99     -12.871  37.579   2.639  1.00 90.38           C
ATOM   1590  HZ3 TRP A  99     -13.101  36.613   2.756  1.00 90.38           H
ATOM   1591  CH2 TRP A  99     -13.241  38.245   1.462  1.00 90.00           C
ATOM   1592  HH2 TRP A  99     -13.719  37.746   0.739  1.00 90.00           H
ATOM   1593  N   LEU A 100     -11.425  38.776   8.470  1.00 91.54           N
ATOM   1594  H   LEU A 100     -12.201  38.472   7.918  1.00 91.54           H
ATOM   1595  CA  LEU A 100     -11.041  37.939   9.597  1.00 91.29           C
ATOM   1596  HA  LEU A 100     -10.224  38.350  10.001  1.00 91.29           H
ATOM   1597  C   LEU A 100     -10.719  36.535   9.094  1.00 91.52           C
ATOM   1598  O   LEU A 100     -11.314  36.066   8.134  1.00 90.47           O
ATOM   1599  CB  LEU A 100     -12.198  37.893  10.625  1.00 90.26           C
ATOM   1600 1HB  LEU A 100     -12.985  37.458  10.187  1.00 90.26           H
ATOM   1601 2HB  LEU A 100     -11.900  37.339  11.402  1.00 90.26           H
ATOM   1602  CG  LEU A 100     -12.656  39.259  11.168  1.00 86.11           C
ATOM   1603  HG  LEU A 100     -12.650  39.905  10.405  1.00 86.11           H
ATOM   1604  CD1 LEU A 100     -14.055  39.127  11.784  1.00 72.10           C
ATOM   1605 1HD1 LEU A 100     -14.372  40.004  12.144  1.00 72.10           H
ATOM   1606 2HD1 LEU A 100     -14.055  38.468  12.537  1.00 72.10           H
ATOM   1607 3HD1 LEU A 100     -14.718  38.816  11.103  1.00 72.10           H
ATOM   1608  CD2 LEU A 100     -11.724  39.774  12.257  1.00 71.51           C
ATOM   1609 1HD2 LEU A 100     -12.031  40.661  12.602  1.00 71.51           H
ATOM   1610 2HD2 LEU A 100     -10.793  39.885  11.909  1.00 71.51           H
ATOM   1611 3HD2 LEU A 100     -11.690  39.139  13.029  1.00 71.51           H
ATOM   1612  N   ARG A 101      -9.784  35.847   9.777  1.00 86.30           N
ATOM   1613  H   ARG A 101      -9.218  36.342  10.436  1.00 86.30           H
ATOM   1614  CA  ARG A 101      -9.554  34.416   9.605  1.00 86.43           C
ATOM   1615  HA  ARG A 101     -10.294  34.047   9.043  1.00 86.43           H
ATOM   1616  C   ARG A 101      -9.587  33.745  10.967  1.00 85.51           C
ATOM   1617  O   ARG A 101      -8.870  34.178  11.866  1.00 81.24           O
ATOM   1618  CB  ARG A 101      -8.221  34.190   8.884  1.00 86.26           C
ATOM   1619 1HB  ARG A 101      -8.212  34.716   8.034  1.00 86.26           H
ATOM   1620 2HB  ARG A 101      -7.472  34.494   9.472  1.00 86.26           H
ATOM   1621  CG  ARG A 101      -8.039  32.703   8.561  1.00 84.28           C
ATOM   1622 1HG  ARG A 101      -8.099  32.172   9.406  1.00 84.28           H
ATOM   1623 2HG  ARG A 101      -8.759  32.411   7.932  1.00 84.28           H
ATOM   1624  CD  ARG A 101      -6.676  32.462   7.911  1.00 82.98           C
ATOM   1625 1HD  ARG A 101      -6.779  32.234   6.943  1.00 82.98           H
ATOM   1626 2HD  ARG A 101      -6.091  33.267   8.004  1.00 82.98           H
ATOM   1627  NE  ARG A 101      -6.042  31.347   8.585  1.00 77.69           N
ATOM   1628  HE  ARG A 101      -6.625  30.791   9.178  1.00 77.69           H
ATOM   1629  CZ  ARG A 101      -4.783  30.992   8.498  1.00 76.09           C
ATOM   1630  NH1 ARG A 101      -3.953  31.570   7.676  1.00 68.57           N
ATOM   1631 1HH1 ARG A 101      -4.270  32.311   7.084  1.00 68.57           H
ATOM   1632 2HH1 ARG A 101      -2.999  31.272   7.637  1.00 68.57           H
ATOM   1633  NH2 ARG A 101      -4.348  30.053   9.282  1.00 69.49           N
ATOM   1634 1HH2 ARG A 101      -4.969  29.618   9.934  1.00 69.49           H
ATOM   1635 2HH2 ARG A 101      -3.392  29.765   9.234  1.00 69.49           H
ATOM   1636  N   ASP A 102     -10.438  32.760  11.118  1.00 81.95           N
ATOM   1637  H   ASP A 102     -10.959  32.463  10.318  1.00 81.95           H
ATOM   1638  CA  ASP A 102     -10.673  32.068  12.387  1.00 82.35           C
ATOM   1639  HA  ASP A 102     -11.519  31.553  12.251  1.00 82.35           H
ATOM   1640  C   ASP A 102     -10.958  33.047  13.554  1.00 83.84           C
ATOM   1641  O   ASP A 102     -10.504  32.871  14.679  1.00 78.53           O
ATOM   1642  CB  ASP A 102      -9.554  31.047  12.661  1.00 80.36           C
ATOM   1643 1HB  ASP A 102      -8.694  31.539  12.800  1.00 80.36           H
ATOM   1644 2HB  ASP A 102      -9.781  30.532  13.487  1.00 80.36           H
ATOM   1645  CG  ASP A 102      -9.373  30.061  11.502  1.00 78.74           C
ATOM   1646  OD1 ASP A 102     -10.404  29.587  10.970  1.00 69.85           O
ATOM   1647  OD2 ASP A 102      -8.214  29.789  11.120  1.00 70.46           O
ATOM   1648  N   GLY A 103     -11.681  34.127  13.249  1.00 84.78           N
ATOM   1649  H   GLY A 103     -12.003  34.221  12.307  1.00 84.78           H
ATOM   1650  CA  GLY A 103     -12.034  35.183  14.200  1.00 85.36           C
ATOM   1651 1HA  GLY A 103     -12.827  35.660  13.820  1.00 85.36           H
ATOM   1652 2HA  GLY A 103     -12.294  34.729  15.052  1.00 85.36           H
ATOM   1653  C   GLY A 103     -10.925  36.208  14.495  1.00 87.29           C
ATOM   1654  O   GLY A 103     -11.159  37.155  15.237  1.00 82.05           O
ATOM   1655  N   VAL A 104      -9.735  36.072  13.907  1.00 86.38           N
ATOM   1656  H   VAL A 104      -9.600  35.274  13.320  1.00 86.38           H
ATOM   1657  CA  VAL A 104      -8.607  37.004  14.055  1.00 88.26           C
ATOM   1658  HA  VAL A 104      -8.804  37.554  14.867  1.00 88.26           H
ATOM   1659  C   VAL A 104      -8.520  37.909  12.828  1.00 88.98           C
ATOM   1660  O   VAL A 104      -8.656  37.445  11.699  1.00 86.07           O
ATOM   1661  CB  VAL A 104      -7.288  36.257  14.287  1.00 86.13           C
ATOM   1662  HB  VAL A 104      -7.130  35.719  13.459  1.00 86.13           H
ATOM   1663  CG1 VAL A 104      -6.115  37.226  14.528  1.00 77.64           C
ATOM   1664 1HG1 VAL A 104      -5.262  36.726  14.678  1.00 77.64           H
ATOM   1665 2HG1 VAL A 104      -6.281  37.797  15.332  1.00 77.64           H
ATOM   1666 3HG1 VAL A 104      -5.983  37.831  13.743  1.00 77.64           H
ATOM   1667  CG2 VAL A 104      -7.379  35.346  15.516  1.00 76.12           C
ATOM   1668 1HG2 VAL A 104      -6.518  34.860  15.666  1.00 76.12           H
ATOM   1669 2HG2 VAL A 104      -8.102  34.664  15.404  1.00 76.12           H
ATOM   1670 3HG2 VAL A 104      -7.581  35.875  16.340  1.00 76.12           H
ATOM   1671  N   GLN A 105      -8.263  39.209  13.040  1.00 90.76           N
ATOM   1672  H   GLN A 105      -8.149  39.537  13.978  1.00 90.76           H
ATOM   1673  CA  GLN A 105      -8.146  40.155  11.938  1.00 91.76           C
ATOM   1674  HA  GLN A 105      -9.001  40.089  11.424  1.00 91.76           H
ATOM   1675  C   GLN A 105      -7.001  39.770  10.992  1.00 91.98           C
ATOM   1676  O   GLN A 105      -5.864  39.579  11.418  1.00 89.15           O
ATOM   1677  CB  GLN A 105      -7.992  41.577  12.492  1.00 90.51           C
ATOM   1678 1HB  GLN A 105      -8.703  41.736  13.177  1.00 90.51           H
ATOM   1679 2HB  GLN A 105      -7.092  41.661  12.920  1.00 90.51           H
ATOM   1680  CG  GLN A 105      -8.121  42.634  11.374  1.00 83.67           C
ATOM   1681 1HG  GLN A 105      -7.337  42.549  10.759  1.00 83.67           H
ATOM   1682 2HG  GLN A 105      -8.965  42.463  10.865  1.00 83.67           H
ATOM   1683  CD  GLN A 105      -8.162  44.068  11.905  1.00 80.67           C
ATOM   1684  OE1 GLN A 105      -8.017  44.349  13.085  1.00 72.55           O
ATOM   1685  NE2 GLN A 105      -8.382  45.040  11.047  1.00 67.96           N
ATOM   1686 1HE2 GLN A 105      -8.428  45.987  11.365  1.00 67.96           H
ATOM   1687 2HE2 GLN A 105      -8.504  44.832  10.076  1.00 67.96           H
ATOM   1688  N   LEU A 106      -7.313  39.683   9.696  1.00 90.27           N
ATOM   1689  H   LEU A 106      -8.258  39.861   9.423  1.00 90.27           H
ATOM   1690  CA  LEU A 106      -6.349  39.342   8.659  1.00 89.46           C
ATOM   1691  HA  LEU A 106      -5.746  38.626   9.012  1.00 89.46           H
ATOM   1692  C   LEU A 106      -5.487  40.568   8.343  1.00 90.23           C
ATOM   1693  O   LEU A 106      -6.003  41.660   8.112  1.00 87.58           O
ATOM   1694  CB  LEU A 106      -7.115  38.806   7.430  1.00 87.83           C
ATOM   1695 1HB  LEU A 106      -7.795  38.144   7.745  1.00 87.83           H
ATOM   1696 2HB  LEU A 106      -7.577  39.574   6.986  1.00 87.83           H
ATOM   1697  CG  LEU A 106      -6.228  38.117   6.388  1.00 84.08           C
ATOM   1698  HG  LEU A 106      -5.464  38.734   6.198  1.00 84.08           H
ATOM   1699  CD1 LEU A 106      -5.673  36.783   6.893  1.00 69.51           C
ATOM   1700 1HD1 LEU A 106      -5.097  36.349   6.200  1.00 69.51           H
ATOM   1701 2HD1 LEU A 106      -6.413  36.149   7.119  1.00 69.51           H
ATOM   1702 3HD1 LEU A 106      -5.119  36.914   7.715  1.00 69.51           H
ATOM   1703  CD2 LEU A 106      -7.047  37.832   5.128  1.00 70.66           C
ATOM   1704 1HD2 LEU A 106      -6.488  37.381   4.432  1.00 70.66           H
ATOM   1705 2HD2 LEU A 106      -7.405  38.679   4.734  1.00 70.66           H
ATOM   1706 3HD2 LEU A 106      -7.823  37.236   5.332  1.00 70.66           H
ATOM   1707  N   ALA A 107      -4.170  40.399   8.341  1.00 90.83           N
ATOM   1708  H   ALA A 107      -3.816  39.494   8.579  1.00 90.83           H
ATOM   1709  CA  ALA A 107      -3.208  41.438   8.017  1.00 90.96           C
ATOM   1710  HA  ALA A 107      -3.733  42.283   7.914  1.00 90.96           H
ATOM   1711  C   ALA A 107      -2.501  41.143   6.685  1.00 91.50           C
ATOM   1712  O   ALA A 107      -2.300  39.982   6.314  1.00 88.50           O
ATOM   1713  CB  ALA A 107      -2.213  41.582   9.170  1.00 88.90           C
ATOM   1714 1HB  ALA A 107      -2.686  41.774  10.030  1.00 88.90           H
ATOM   1715 2HB  ALA A 107      -1.572  42.330   8.999  1.00 88.90           H
ATOM   1716 3HB  ALA A 107      -1.682  40.744   9.292  1.00 88.90           H
ATOM   1717  N   GLU A 108      -2.100  42.206   5.981  1.00 89.88           N
ATOM   1718  H   GLU A 108      -2.369  43.121   6.281  1.00 89.88           H
ATOM   1719  CA  GLU A 108      -1.276  42.060   4.782  1.00 90.61           C
ATOM   1720  HA  GLU A 108      -1.786  41.415   4.213  1.00 90.61           H
ATOM   1721  C   GLU A 108       0.095  41.472   5.115  1.00 90.99           C
ATOM   1722  O   GLU A 108       0.713  41.763   6.146  1.00 85.51           O
ATOM   1723  CB  GLU A 108      -1.119  43.393   4.036  1.00 88.32           C
ATOM   1724 1HB  GLU A 108      -0.778  44.080   4.678  1.00 88.32           H
ATOM   1725 2HB  GLU A 108      -0.457  43.269   3.297  1.00 88.32           H
ATOM   1726  CG  GLU A 108      -2.439  43.896   3.434  1.00 81.93           C
ATOM   1727 1HG  GLU A 108      -2.878  43.140   2.948  1.00 81.93           H
ATOM   1728 2HG  GLU A 108      -3.033  44.204   4.177  1.00 81.93           H
ATOM   1729  CD  GLU A 108      -2.236  45.060   2.452  1.00 82.29           C
ATOM   1730  OE1 GLU A 108      -3.060  45.162   1.519  1.00 73.35           O
ATOM   1731  OE2 GLU A 108      -1.250  45.812   2.611  1.00 73.91           O
ATOM   1732  N   SER A 109       0.586  40.628   4.225  1.00 90.37           N
ATOM   1733  H   SER A 109       0.017  40.395   3.436  1.00 90.37           H
ATOM   1734  CA  SER A 109       1.908  40.014   4.322  1.00 90.54           C
ATOM   1735  HA  SER A 109       2.477  40.624   4.874  1.00 90.54           H
ATOM   1736  C   SER A 109       2.533  39.893   2.936  1.00 91.35           C
ATOM   1737  O   SER A 109       1.922  40.231   1.934  1.00 87.79           O
ATOM   1738  CB  SER A 109       1.789  38.647   5.014  1.00 88.66           C
ATOM   1739 1HB  SER A 109       2.686  38.326   5.320  1.00 88.66           H
ATOM   1740 2HB  SER A 109       1.169  38.700   5.797  1.00 88.66           H
ATOM   1741  OG  SER A 109       1.268  37.669   4.124  1.00 83.27           O
ATOM   1742  HG  SER A 109       1.151  36.842   4.591  1.00 83.27           H
ATOM   1743  N   ASN A 110       3.747  39.352   2.849  1.00 90.87           N
ATOM   1744  H   ASN A 110       4.227  39.105   3.691  1.00 90.87           H
ATOM   1745  CA  ASN A 110       4.398  39.108   1.570  1.00 90.47           C
ATOM   1746  HA  ASN A 110       4.419  40.013   1.145  1.00 90.47           H
ATOM   1747  C   ASN A 110       3.613  38.154   0.646  1.00 90.36           C
ATOM   1748  O   ASN A 110       3.852  38.155  -0.558  1.00 85.76           O
ATOM   1749  CB  ASN A 110       5.804  38.528   1.820  1.00 89.24           C
ATOM   1750 1HB  ASN A 110       5.718  37.731   2.418  1.00 89.24           H
ATOM   1751 2HB  ASN A 110       6.193  38.246   0.943  1.00 89.24           H
ATOM   1752  CG  ASN A 110       6.774  39.502   2.472  1.00 81.14           C
ATOM   1753  OD1 ASN A 110       6.584  40.690   2.528  1.00 73.34           O
ATOM   1754  ND2 ASN A 110       7.870  38.997   2.986  1.00 71.85           N
ATOM   1755 1HD2 ASN A 110       8.541  39.597   3.421  1.00 71.85           H
ATOM   1756 2HD2 ASN A 110       8.034  38.012   2.943  1.00 71.85           H
ATOM   1757  N   ARG A 111       2.704  37.340   1.205  1.00 89.63           N
ATOM   1758  H   ARG A 111       2.596  37.373   2.199  1.00 89.63           H
ATOM   1759  CA  ARG A 111       1.859  36.406   0.456  1.00 89.86           C
ATOM   1760  HA  ARG A 111       2.218  36.474  -0.475  1.00 89.86           H
ATOM   1761  C   ARG A 111       0.389  36.810   0.429  1.00 91.15           C
ATOM   1762  O   ARG A 111      -0.306  36.408  -0.486  1.00 88.27           O
ATOM   1763  CB  ARG A 111       1.986  34.973   1.027  1.00 87.63           C
ATOM   1764 1HB  ARG A 111       1.754  34.992   1.999  1.00 87.63           H
ATOM   1765 2HB  ARG A 111       1.347  34.375   0.543  1.00 87.63           H
ATOM   1766  CG  ARG A 111       3.396  34.393   0.879  1.00 82.37           C
ATOM   1767 1HG  ARG A 111       3.714  34.562  -0.054  1.00 82.37           H
ATOM   1768 2HG  ARG A 111       4.001  34.857   1.527  1.00 82.37           H
ATOM   1769  CD  ARG A 111       3.443  32.877   1.153  1.00 82.74           C
ATOM   1770 1HD  ARG A 111       2.888  32.399   0.472  1.00 82.74           H
ATOM   1771 2HD  ARG A 111       4.389  32.558   1.095  1.00 82.74           H
ATOM   1772  NE  ARG A 111       2.926  32.510   2.493  1.00 78.44           N
ATOM   1773  HE  ARG A 111       3.472  32.797   3.280  1.00 78.44           H
ATOM   1774  CZ  ARG A 111       1.802  31.833   2.754  1.00 76.96           C
ATOM   1775  NH1 ARG A 111       1.023  31.367   1.833  1.00 67.29           N
ATOM   1776 1HH1 ARG A 111       1.250  31.506   0.869  1.00 67.29           H
ATOM   1777 2HH1 ARG A 111       0.194  30.868   2.085  1.00 67.29           H
ATOM   1778  NH2 ARG A 111       1.431  31.600   3.971  1.00 68.68           N
ATOM   1779 1HH2 ARG A 111       1.987  31.928   4.735  1.00 68.68           H
ATOM   1780 2HH2 ARG A 111       0.588  31.092   4.148  1.00 68.68           H
ATOM   1781  N   THR A 112      -0.077  37.589   1.391  1.00 90.60           N
ATOM   1782  H   THR A 112       0.576  37.948   2.058  1.00 90.60           H
ATOM   1783  CA  THR A 112      -1.485  37.961   1.544  1.00 90.68           C
ATOM   1784  HA  THR A 112      -1.983  37.384   0.896  1.00 90.68           H
ATOM   1785  C   THR A 112      -1.678  39.426   1.203  1.00 91.05           C
ATOM   1786  O   THR A 112      -1.124  40.298   1.878  1.00 88.07           O
ATOM   1787  CB  THR A 112      -1.986  37.695   2.967  1.00 90.09           C
ATOM   1788  HB  THR A 112      -1.493  38.290   3.602  1.00 90.09           H
ATOM   1789  OG1 THR A 112      -1.695  36.373   3.352  1.00 78.66           O
ATOM   1790  HG1 THR A 112      -1.629  36.325   4.306  1.00 78.66           H
ATOM   1791  CG2 THR A 112      -3.489  37.893   3.090  1.00 77.48           C
ATOM   1792 1HG2 THR A 112      -3.799  37.715   4.024  1.00 77.48           H
ATOM   1793 2HG2 THR A 112      -3.983  37.274   2.480  1.00 77.48           H
ATOM   1794 3HG2 THR A 112      -3.748  38.829   2.853  1.00 77.48           H
ATOM   1795  N   ARG A 113      -2.474  39.695   0.176  1.00 88.13           N
ATOM   1796  H   ARG A 113      -2.842  38.920  -0.338  1.00 88.13           H
ATOM   1797  CA  ARG A 113      -2.853  41.033  -0.260  1.00 89.51           C
ATOM   1798  HA  ARG A 113      -2.362  41.706   0.294  1.00 89.51           H
ATOM   1799  C   ARG A 113      -4.341  41.240  -0.031  1.00 89.75           C
ATOM   1800  O   ARG A 113      -5.141  40.396  -0.402  1.00 88.65           O
ATOM   1801  CB  ARG A 113      -2.455  41.190  -1.727  1.00 89.17           C
ATOM   1802 1HB  ARG A 113      -1.496  40.927  -1.836  1.00 89.17           H
ATOM   1803 2HB  ARG A 113      -3.030  40.595  -2.288  1.00 89.17           H
ATOM   1804  CG  ARG A 113      -2.629  42.629  -2.194  1.00 78.36           C
ATOM   1805 1HG  ARG A 113      -3.589  42.895  -2.107  1.00 78.36           H
ATOM   1806 2HG  ARG A 113      -2.063  43.233  -1.633  1.00 78.36           H
ATOM   1807  CD  ARG A 113      -2.200  42.736  -3.653  1.00 79.05           C
ATOM   1808 1HD  ARG A 113      -1.243  42.461  -3.749  1.00 79.05           H
ATOM   1809 2HD  ARG A 113      -2.775  42.148  -4.222  1.00 79.05           H
ATOM   1810  NE  ARG A 113      -2.334  44.117  -4.132  1.00 65.72           N
ATOM   1811  HE  ARG A 113      -2.604  44.808  -3.461  1.00 65.72           H
ATOM   1812  CZ  ARG A 113      -2.130  44.529  -5.370  1.00 58.54           C
ATOM   1813  NH1 ARG A 113      -1.753  43.694  -6.305  1.00 53.07           N
ATOM   1814 1HH1 ARG A 113      -1.615  42.728  -6.087  1.00 53.07           H
ATOM   1815 2HH1 ARG A 113      -1.603  44.022  -7.238  1.00 53.07           H
ATOM   1816  NH2 ARG A 113      -2.310  45.773  -5.679  1.00 49.10           N
ATOM   1817 1HH2 ARG A 113      -2.604  46.424  -4.980  1.00 49.10           H
ATOM   1818 2HH2 ARG A 113      -2.155  46.083  -6.617  1.00 49.10           H
ATOM   1819  N   ILE A 114      -4.709  42.387   0.537  1.00 90.77           N
ATOM   1820  H   ILE A 114      -3.991  43.032   0.799  1.00 90.77           H
ATOM   1821  CA  ILE A 114      -6.101  42.763   0.802  1.00 90.41           C
ATOM   1822  HA  ILE A 114      -6.687  42.015   0.490  1.00 90.41           H
ATOM   1823  C   ILE A 114      -6.415  44.017  -0.006  1.00 89.97           C
ATOM   1824  O   ILE A 114      -5.757  45.043   0.148  1.00 85.79           O
ATOM   1825  CB  ILE A 114      -6.350  42.944   2.316  1.00 90.00           C
ATOM   1826  HB  ILE A 114      -5.802  43.714   2.644  1.00 90.00           H
ATOM   1827  CG1 ILE A 114      -5.912  41.686   3.112  1.00 84.45           C
ATOM   1828 1HG1 ILE A 114      -6.471  40.912   2.814  1.00 84.45           H
ATOM   1829 2HG1 ILE A 114      -4.950  41.501   2.909  1.00 84.45           H
ATOM   1830  CG2 ILE A 114      -7.836  43.261   2.556  1.00 82.30           C
ATOM   1831 1HG2 ILE A 114      -8.024  43.383   3.531  1.00 82.30           H
ATOM   1832 2HG2 ILE A 114      -8.419  42.521   2.221  1.00 82.30           H
ATOM   1833 3HG2 ILE A 114      -8.104  44.101   2.084  1.00 82.30           H
ATOM   1834  CD1 ILE A 114      -6.056  41.814   4.632  1.00 78.48           C
ATOM   1835 1HD1 ILE A 114      -5.760  40.977   5.092  1.00 78.48           H
ATOM   1836 2HD1 ILE A 114      -7.007  41.986   4.889  1.00 78.48           H
ATOM   1837 3HD1 ILE A 114      -5.502  42.569   4.982  1.00 78.48           H
ATOM   1838  N   THR A 115      -7.399  43.942  -0.891  1.00 90.38           N
ATOM   1839  H   THR A 115      -7.896  43.078  -0.976  1.00 90.38           H
ATOM   1840  CA  THR A 115      -7.797  45.061  -1.753  1.00 87.46           C
ATOM   1841  HA  THR A 115      -7.279  45.860  -1.446  1.00 87.46           H
ATOM   1842  C   THR A 115      -9.277  45.346  -1.558  1.00 86.77           C
ATOM   1843  O   THR A 115     -10.098  45.096  -2.433  1.00 79.04           O
ATOM   1844  CB  THR A 115      -7.417  44.812  -3.226  1.00 84.23           C
ATOM   1845  HB  THR A 115      -8.016  44.099  -3.590  1.00 84.23           H
ATOM   1846  OG1 THR A 115      -6.087  44.341  -3.330  1.00 73.24           O
ATOM   1847  HG1 THR A 115      -6.088  43.384  -3.353  1.00 73.24           H
ATOM   1848  CG2 THR A 115      -7.473  46.097  -4.052  1.00 70.01           C
ATOM   1849 1HG2 THR A 115      -7.225  45.922  -5.005  1.00 70.01           H
ATOM   1850 2HG2 THR A 115      -6.841  46.783  -3.691  1.00 70.01           H
ATOM   1851 3HG2 THR A 115      -8.392  46.490  -4.041  1.00 70.01           H
ATOM   1852  N   GLY A 116      -9.631  45.849  -0.381  1.00 87.64           N
ATOM   1853  H   GLY A 116      -8.916  46.027   0.295  1.00 87.64           H
ATOM   1854  CA  GLY A 116     -11.014  46.155  -0.026  1.00 87.48           C
ATOM   1855 1HA  GLY A 116     -11.009  46.567   0.885  1.00 87.48           H
ATOM   1856 2HA  GLY A 116     -11.358  46.818  -0.690  1.00 87.48           H
ATOM   1857  C   GLY A 116     -11.906  44.906  -0.028  1.00 88.79           C
ATOM   1858  O   GLY A 116     -11.904  44.155   0.942  1.00 82.84           O
ATOM   1859  N   GLU A 117     -12.635  44.699  -1.119  1.00 88.02           N
ATOM   1860  H   GLU A 117     -12.554  45.357  -1.868  1.00 88.02           H
ATOM   1861  CA  GLU A 117     -13.557  43.561  -1.298  1.00 88.41           C
ATOM   1862  HA  GLU A 117     -13.982  43.455  -0.399  1.00 88.41           H
ATOM   1863  C   GLU A 117     -12.871  42.217  -1.614  1.00 89.45           C
ATOM   1864  O   GLU A 117     -13.531  41.186  -1.556  1.00 84.62           O
ATOM   1865  CB  GLU A 117     -14.594  43.909  -2.370  1.00 85.09           C
ATOM   1866 1HB  GLU A 117     -15.265  43.169  -2.399  1.00 85.09           H
ATOM   1867 2HB  GLU A 117     -15.045  44.758  -2.096  1.00 85.09           H
ATOM   1868  CG  GLU A 117     -14.021  44.101  -3.793  1.00 76.56           C
ATOM   1869 1HG  GLU A 117     -13.321  44.815  -3.758  1.00 76.56           H
ATOM   1870 2HG  GLU A 117     -13.605  43.240  -4.085  1.00 76.56           H
ATOM   1871  CD  GLU A 117     -15.096  44.511  -4.837  1.00 76.18           C
ATOM   1872  OE1 GLU A 117     -14.902  44.229  -6.040  1.00 67.08           O
ATOM   1873  OE2 GLU A 117     -16.117  45.111  -4.436  1.00 67.93           O
ATOM   1874  N   GLU A 118     -11.571  42.219  -1.934  1.00 88.24           N
ATOM   1875  H   GLU A 118     -11.075  43.086  -1.882  1.00 88.24           H
ATOM   1876  CA  GLU A 118     -10.833  41.025  -2.356  1.00 90.04           C
ATOM   1877  HA  GLU A 118     -11.503  40.286  -2.279  1.00 90.04           H
ATOM   1878  C   GLU A 118      -9.663  40.703  -1.419  1.00 90.54           C
ATOM   1879  O   GLU A 118      -8.929  41.578  -0.963  1.00 87.49           O
ATOM   1880  CB  GLU A 118     -10.367  41.143  -3.818  1.00 87.69           C
ATOM   1881 1HB  GLU A 118      -9.851  41.993  -3.925  1.00 87.69           H
ATOM   1882 2HB  GLU A 118      -9.777  40.365  -4.033  1.00 87.69           H
ATOM   1883  CG  GLU A 118     -11.560  41.154  -4.797  1.00 76.86           C
ATOM   1884 1HG  GLU A 118     -12.078  40.308  -4.667  1.00 76.86           H
ATOM   1885 2HG  GLU A 118     -12.139  41.938  -4.573  1.00 76.86           H
ATOM   1886  CD  GLU A 118     -11.187  41.253  -6.281  1.00 76.80           C
ATOM   1887  OE1 GLU A 118     -12.138  41.189  -7.102  1.00 66.17           O
ATOM   1888  OE2 GLU A 118      -9.991  41.387  -6.599  1.00 67.06           O
ATOM   1889  N   VAL A 119      -9.467  39.402  -1.164  1.00 91.69           N
ATOM   1890  H   VAL A 119     -10.184  38.763  -1.443  1.00 91.69           H
ATOM   1891  CA  VAL A 119      -8.284  38.846  -0.509  1.00 91.73           C
ATOM   1892  HA  VAL A 119      -7.680  39.621  -0.324  1.00 91.73           H
ATOM   1893  C   VAL A 119      -7.619  37.861  -1.455  1.00 92.17           C
ATOM   1894  O   VAL A 119      -8.254  36.923  -1.935  1.00 89.99           O
ATOM   1895  CB  VAL A 119      -8.624  38.174   0.829  1.00 90.90           C
ATOM   1896  HB  VAL A 119      -9.386  37.557   0.634  1.00 90.90           H
ATOM   1897  CG1 VAL A 119      -7.442  37.374   1.409  1.00 77.02           C
ATOM   1898 1HG1 VAL A 119      -7.690  36.948   2.279  1.00 77.02           H
ATOM   1899 2HG1 VAL A 119      -6.653  37.967   1.571  1.00 77.02           H
ATOM   1900 3HG1 VAL A 119      -7.158  36.649   0.781  1.00 77.02           H
ATOM   1901  CG2 VAL A 119      -9.004  39.226   1.879  1.00 76.27           C
ATOM   1902 1HG2 VAL A 119      -9.227  38.795   2.754  1.00 76.27           H
ATOM   1903 2HG2 VAL A 119      -9.800  39.754   1.585  1.00 76.27           H
ATOM   1904 3HG2 VAL A 119      -8.251  39.865   2.034  1.00 76.27           H
ATOM   1905  N   GLU A 120      -6.318  38.047  -1.670  1.00 90.17           N
ATOM   1906  H   GLU A 120      -5.893  38.862  -1.277  1.00 90.17           H
ATOM   1907  CA  GLU A 120      -5.471  37.144  -2.439  1.00 90.50           C
ATOM   1908  HA  GLU A 120      -6.077  36.412  -2.751  1.00 90.50           H
ATOM   1909  C   GLU A 120      -4.357  36.575  -1.550  1.00 90.61           C
ATOM   1910  O   GLU A 120      -3.632  37.331  -0.899  1.00 88.57           O
ATOM   1911  CB  GLU A 120      -4.860  37.871  -3.644  1.00 89.07           C
ATOM   1912 1HB  GLU A 120      -4.392  38.689  -3.311  1.00 89.07           H
ATOM   1913 2HB  GLU A 120      -4.196  37.259  -4.074  1.00 89.07           H
ATOM   1914  CG  GLU A 120      -5.881  38.300  -4.709  1.00 80.55           C
ATOM   1915 1HG  GLU A 120      -6.360  37.486  -5.037  1.00 80.55           H
ATOM   1916 2HG  GLU A 120      -6.537  38.926  -4.288  1.00 80.55           H
ATOM   1917  CD  GLU A 120      -5.228  39.006  -5.911  1.00 82.12           C
ATOM   1918  OE1 GLU A 120      -5.935  39.221  -6.914  1.00 72.23           O
ATOM   1919  OE2 GLU A 120      -4.020  39.344  -5.828  1.00 73.39           O
ATOM   1920  N   VAL A 121      -4.181  35.258  -1.547  1.00 91.66           N
ATOM   1921  H   VAL A 121      -4.856  34.695  -2.023  1.00 91.66           H
ATOM   1922  CA  VAL A 121      -3.061  34.577  -0.891  1.00 91.44           C
ATOM   1923  HA  VAL A 121      -2.508  35.304  -0.484  1.00 91.44           H
ATOM   1924  C   VAL A 121      -2.263  33.812  -1.945  1.00 91.32           C
ATOM   1925  O   VAL A 121      -2.760  32.849  -2.533  1.00 89.70           O
ATOM   1926  CB  VAL A 121      -3.511  33.647   0.251  1.00 91.38           C
ATOM   1927  HB  VAL A 121      -4.010  32.897  -0.183  1.00 91.38           H
ATOM   1928  CG1 VAL A 121      -2.310  33.104   1.023  1.00 82.18           C
ATOM   1929 1HG1 VAL A 121      -2.604  32.500   1.764  1.00 82.18           H
ATOM   1930 2HG1 VAL A 121      -1.777  33.848   1.426  1.00 82.18           H
ATOM   1931 3HG1 VAL A 121      -1.705  32.582   0.423  1.00 82.18           H
ATOM   1932  CG2 VAL A 121      -4.431  34.358   1.257  1.00 79.57           C
ATOM   1933 1HG2 VAL A 121      -4.710  33.736   1.989  1.00 79.57           H
ATOM   1934 2HG2 VAL A 121      -5.258  34.697   0.809  1.00 79.57           H
ATOM   1935 3HG2 VAL A 121      -3.968  35.138   1.677  1.00 79.57           H
ATOM   1936  N   GLN A 122      -1.033  34.256  -2.195  1.00 89.84           N
ATOM   1937  H   GLN A 122      -0.726  35.085  -1.727  1.00 89.84           H
ATOM   1938  CA  GLN A 122      -0.103  33.598  -3.117  1.00 89.20           C
ATOM   1939  HA  GLN A 122      -0.679  33.268  -3.865  1.00 89.20           H
ATOM   1940  C   GLN A 122       0.591  32.410  -2.454  1.00 88.92           C
ATOM   1941  O   GLN A 122       0.863  32.445  -1.251  1.00 84.55           O
ATOM   1942  CB  GLN A 122       0.942  34.591  -3.652  1.00 87.49           C
ATOM   1943 1HB  GLN A 122       1.421  35.008  -2.880  1.00 87.49           H
ATOM   1944 2HB  GLN A 122       1.598  34.098  -4.224  1.00 87.49           H
ATOM   1945  CG  GLN A 122       0.287  35.697  -4.487  1.00 79.99           C
ATOM   1946 1HG  GLN A 122      -0.279  35.268  -5.191  1.00 79.99           H
ATOM   1947 2HG  GLN A 122      -0.290  36.248  -3.885  1.00 79.99           H
ATOM   1948  CD  GLN A 122       1.295  36.625  -5.174  1.00 76.26           C
ATOM   1949  OE1 GLN A 122       2.506  36.593  -4.977  1.00 67.32           O
ATOM   1950  NE2 GLN A 122       0.825  37.500  -6.035  1.00 62.95           N
ATOM   1951 1HE2 GLN A 122       1.450  38.119  -6.511  1.00 62.95           H
ATOM   1952 2HE2 GLN A 122      -0.158  37.547  -6.214  1.00 62.95           H
ATOM   1953  N   ASP A 123       0.922  31.396  -3.254  1.00 87.37           N
ATOM   1954  H   ASP A 123       0.679  31.470  -4.221  1.00 87.37           H
ATOM   1955  CA  ASP A 123       1.616  30.181  -2.818  1.00 87.78           C
ATOM   1956  HA  ASP A 123       1.496  29.530  -3.567  1.00 87.78           H
ATOM   1957  C   ASP A 123       0.963  29.576  -1.556  1.00 88.36           C
ATOM   1958  O   ASP A 123       1.596  29.421  -0.504  1.00 83.73           O
ATOM   1959  CB  ASP A 123       3.123  30.443  -2.641  1.00 86.36           C
ATOM   1960 1HB  ASP A 123       3.241  31.140  -1.934  1.00 86.36           H
ATOM   1961 2HB  ASP A 123       3.559  29.593  -2.347  1.00 86.36           H
ATOM   1962  CG  ASP A 123       3.829  30.926  -3.910  1.00 80.65           C
ATOM   1963  OD1 ASP A 123       3.591  30.326  -4.980  1.00 73.53           O
ATOM   1964  OD2 ASP A 123       4.650  31.867  -3.798  1.00 72.48           O
ATOM   1965  N   SER A 124      -0.347  29.310  -1.659  1.00 87.50           N
ATOM   1966  H   SER A 124      -0.796  29.458  -2.540  1.00 87.50           H
ATOM   1967  CA  SER A 124      -1.151  28.813  -0.542  1.00 87.24           C
ATOM   1968  HA  SER A 124      -1.160  29.574   0.107  1.00 87.24           H
ATOM   1969  C   SER A 124      -0.522  27.577   0.105  1.00 86.74           C
ATOM   1970  O   SER A 124      -0.059  26.663  -0.567  1.00 83.17           O
ATOM   1971  CB  SER A 124      -2.571  28.475  -0.990  1.00 86.00           C
ATOM   1972 1HB  SER A 124      -2.560  27.850  -1.770  1.00 86.00           H
ATOM   1973 2HB  SER A 124      -3.094  28.066  -0.242  1.00 86.00           H
ATOM   1974  OG  SER A 124      -3.249  29.637  -1.391  1.00 76.48           O
ATOM   1975  HG  SER A 124      -2.624  30.356  -1.482  1.00 76.48           H
ATOM   1976  N   VAL A 125      -0.513  27.542   1.429  1.00 85.88           N
ATOM   1977  H   VAL A 125      -0.871  28.336   1.919  1.00 85.88           H
ATOM   1978  CA  VAL A 125      -0.012  26.415   2.225  1.00 85.28           C
ATOM   1979  HA  VAL A 125       0.262  25.722   1.559  1.00 85.28           H
ATOM   1980  C   VAL A 125      -1.128  25.854   3.111  1.00 85.89           C
ATOM   1981  O   VAL A 125      -2.062  26.585   3.430  1.00 83.94           O
ATOM   1982  CB  VAL A 125       1.229  26.801   3.050  1.00 83.88           C
ATOM   1983  HB  VAL A 125       1.434  25.994   3.604  1.00 83.88           H
ATOM   1984  CG1 VAL A 125       2.422  27.132   2.151  1.00 75.96           C
ATOM   1985 1HG1 VAL A 125       3.223  27.381   2.696  1.00 75.96           H
ATOM   1986 2HG1 VAL A 125       2.212  27.899   1.544  1.00 75.96           H
ATOM   1987 3HG1 VAL A 125       2.670  26.348   1.581  1.00 75.96           H
ATOM   1988  CG2 VAL A 125       0.994  27.969   4.010  1.00 74.66           C
ATOM   1989 1HG2 VAL A 125       1.825  28.184   4.523  1.00 74.66           H
ATOM   1990 2HG2 VAL A 125       0.273  27.752   4.669  1.00 74.66           H
ATOM   1991 3HG2 VAL A 125       0.718  28.792   3.513  1.00 74.66           H
ATOM   1992  N   PRO A 126      -1.051  24.603   3.585  1.00 79.82           N
ATOM   1993  CA  PRO A 126      -2.082  24.034   4.463  1.00 78.71           C
ATOM   1994  HA  PRO A 126      -2.938  24.009   3.947  1.00 78.71           H
ATOM   1995  C   PRO A 126      -2.409  24.881   5.698  1.00 79.63           C
ATOM   1996  O   PRO A 126      -3.537  24.876   6.174  1.00 77.51           O
ATOM   1997  CB  PRO A 126      -1.552  22.654   4.849  1.00 77.03           C
ATOM   1998 1HB  PRO A 126      -0.994  22.702   5.678  1.00 77.03           H
ATOM   1999 2HB  PRO A 126      -2.302  22.007   4.989  1.00 77.03           H
ATOM   2000  CG  PRO A 126      -0.706  22.259   3.642  1.00 74.01           C
ATOM   2001 1HG  PRO A 126      -0.002  21.595   3.896  1.00 74.01           H
ATOM   2002 2HG  PRO A 126      -1.274  21.879   2.912  1.00 74.01           H
ATOM   2003  CD  PRO A 126      -0.084  23.589   3.222  1.00 76.06           C
ATOM   2004 1HD  PRO A 126       0.774  23.760   3.706  1.00 76.06           H
ATOM   2005 2HD  PRO A 126       0.077  23.621   2.236  1.00 76.06           H
ATOM   2006  N   ALA A 127      -1.447  25.656   6.191  1.00 84.91           N
ATOM   2007  H   ALA A 127      -0.534  25.585   5.790  1.00 84.91           H
ATOM   2008  CA  ALA A 127      -1.645  26.600   7.278  1.00 84.90           C
ATOM   2009  HA  ALA A 127      -2.108  26.067   7.987  1.00 84.90           H
ATOM   2010  C   ALA A 127      -2.565  27.783   6.912  1.00 85.51           C
ATOM   2011  O   ALA A 127      -3.012  28.470   7.824  1.00 81.93           O
ATOM   2012  CB  ALA A 127      -0.281  27.100   7.748  1.00 83.25           C
ATOM   2013 1HB  ALA A 127       0.318  26.336   7.986  1.00 83.25           H
ATOM   2014 2HB  ALA A 127      -0.372  27.683   8.556  1.00 83.25           H
ATOM   2015 3HB  ALA A 127       0.171  27.634   7.033  1.00 83.25           H
ATOM   2016  N   ASP A 128      -2.850  28.033   5.626  1.00 86.56           N
ATOM   2017  H   ASP A 128      -2.386  27.486   4.929  1.00 86.56           H
ATOM   2018  CA  ASP A 128      -3.798  29.056   5.175  1.00 86.43           C
ATOM   2019  HA  ASP A 128      -3.725  29.780   5.861  1.00 86.43           H
ATOM   2020  C   ASP A 128      -5.260  28.544   5.171  1.00 87.37           C
ATOM   2021  O   ASP A 128      -6.166  29.317   4.918  1.00 84.36           O
ATOM   2022  CB  ASP A 128      -3.384  29.603   3.791  1.00 86.17           C
ATOM   2023 1HB  ASP A 128      -3.411  28.851   3.133  1.00 86.17           H
ATOM   2024 2HB  ASP A 128      -4.040  30.307   3.520  1.00 86.17           H
ATOM   2025  CG  ASP A 128      -1.976  30.220   3.760  1.00 84.76           C
ATOM   2026  OD1 ASP A 128      -1.585  30.978   4.673  1.00 76.53           O
ATOM   2027  OD2 ASP A 128      -1.223  29.960   2.794  1.00 76.91           O
ATOM   2028  N   SER A 129      -5.486  27.276   5.480  1.00 85.36           N
ATOM   2029  H   SER A 129      -4.703  26.660   5.563  1.00 85.36           H
ATOM   2030  CA  SER A 129      -6.831  26.732   5.706  1.00 85.27           C
ATOM   2031  HA  SER A 129      -7.320  26.940   4.859  1.00 85.27           H
ATOM   2032  C   SER A 129      -7.494  27.404   6.915  1.00 85.22           C
ATOM   2033  O   SER A 129      -6.811  27.743   7.878  1.00 81.82           O
ATOM   2034  CB  SER A 129      -6.807  25.216   5.945  1.00 83.74           C
ATOM   2035 1HB  SER A 129      -6.339  24.998   6.801  1.00 83.74           H
ATOM   2036 2HB  SER A 129      -7.735  24.845   5.969  1.00 83.74           H
ATOM   2037  OG  SER A 129      -6.117  24.553   4.910  1.00 76.83           O
ATOM   2038  HG  SER A 129      -5.210  24.403   5.176  1.00 76.83           H
ATOM   2039  N   GLY A 130      -8.816  27.577   6.875  1.00 84.75           N
ATOM   2040  H   GLY A 130      -9.308  27.281   6.056  1.00 84.75           H
ATOM   2041  CA  GLY A 130      -9.584  28.177   7.965  1.00 84.84           C
ATOM   2042 1HA  GLY A 130      -9.779  27.455   8.629  1.00 84.84           H
ATOM   2043 2HA  GLY A 130      -9.008  28.875   8.391  1.00 84.84           H
ATOM   2044  C   GLY A 130     -10.899  28.812   7.492  1.00 86.36           C
ATOM   2045  O   GLY A 130     -11.233  28.788   6.309  1.00 83.71           O
ATOM   2046  N   LEU A 131     -11.628  29.382   8.432  1.00 82.91           N
ATOM   2047  H   LEU A 131     -11.320  29.308   9.381  1.00 82.91           H
ATOM   2048  CA  LEU A 131     -12.854  30.112   8.162  1.00 84.82           C
ATOM   2049  HA  LEU A 131     -13.231  29.763   7.304  1.00 84.82           H
ATOM   2050  C   LEU A 131     -12.536  31.599   7.982  1.00 85.78           C
ATOM   2051  O   LEU A 131     -12.194  32.295   8.934  1.00 83.37           O
ATOM   2052  CB  LEU A 131     -13.858  29.855   9.300  1.00 82.73           C
ATOM   2053 1HB  LEU A 131     -13.960  28.867   9.412  1.00 82.73           H
ATOM   2054 2HB  LEU A 131     -13.488  30.250  10.141  1.00 82.73           H
ATOM   2055  CG  LEU A 131     -15.251  30.462   9.051  1.00 77.19           C
ATOM   2056  HG  LEU A 131     -15.127  31.423   8.803  1.00 77.19           H
ATOM   2057  CD1 LEU A 131     -15.981  29.764   7.909  1.00 67.19           C
ATOM   2058 1HD1 LEU A 131     -16.883  30.169   7.760  1.00 67.19           H
ATOM   2059 2HD1 LEU A 131     -16.109  28.792   8.107  1.00 67.19           H
ATOM   2060 3HD1 LEU A 131     -15.465  29.839   7.055  1.00 67.19           H
ATOM   2061  CD2 LEU A 131     -16.100  30.327  10.315  1.00 66.33           C
ATOM   2062 1HD2 LEU A 131     -17.011  30.715  10.178  1.00 66.33           H
ATOM   2063 2HD2 LEU A 131     -15.676  30.804  11.084  1.00 66.33           H
ATOM   2064 3HD2 LEU A 131     -16.210  29.367  10.572  1.00 66.33           H
ATOM   2065  N   TYR A 132     -12.671  32.089   6.765  1.00 89.43           N
ATOM   2066  H   TYR A 132     -12.875  31.456   6.018  1.00 89.43           H
ATOM   2067  CA  TYR A 132     -12.538  33.503   6.454  1.00 89.32           C
ATOM   2068  HA  TYR A 132     -11.917  33.879   7.141  1.00 89.32           H
ATOM   2069  C   TYR A 132     -13.905  34.187   6.564  1.00 89.75           C
ATOM   2070  O   TYR A 132     -14.915  33.629   6.155  1.00 87.56           O
ATOM   2071  CB  TYR A 132     -11.916  33.701   5.062  1.00 90.23           C
ATOM   2072 1HB  TYR A 132     -12.433  33.155   4.403  1.00 90.23           H
ATOM   2073 2HB  TYR A 132     -11.983  34.669   4.819  1.00 90.23           H
ATOM   2074  CG  TYR A 132     -10.459  33.296   4.961  1.00 89.11           C
ATOM   2075  CD1 TYR A 132      -9.456  34.278   4.810  1.00 71.60           C
ATOM   2076  HD1 TYR A 132      -9.711  35.244   4.777  1.00 71.60           H
ATOM   2077  CD2 TYR A 132     -10.088  31.940   5.008  1.00 71.36           C
ATOM   2078  HD2 TYR A 132     -10.791  31.236   5.108  1.00 71.36           H
ATOM   2079  CE1 TYR A 132      -8.103  33.912   4.705  1.00 70.51           C
ATOM   2080  HE1 TYR A 132      -7.401  34.615   4.590  1.00 70.51           H
ATOM   2081  CE2 TYR A 132      -8.735  31.568   4.915  1.00 69.66           C
ATOM   2082  HE2 TYR A 132      -8.479  30.602   4.958  1.00 69.66           H
ATOM   2083  CZ  TYR A 132      -7.739  32.552   4.762  1.00 86.78           C
ATOM   2084  OH  TYR A 132      -6.432  32.190   4.666  1.00 87.19           O
ATOM   2085  HH  TYR A 132      -6.366  31.235   4.643  1.00 87.19           H
ATOM   2086  N   ALA A 133     -13.935  35.388   7.108  1.00 89.51           N
ATOM   2087  H   ALA A 133     -13.081  35.764   7.468  1.00 89.51           H
ATOM   2088  CA  ALA A 133     -15.136  36.196   7.214  1.00 89.78           C
ATOM   2089  HA  ALA A 133     -15.836  35.773   6.638  1.00 89.78           H
ATOM   2090  C   ALA A 133     -14.865  37.604   6.686  1.00 90.45           C
ATOM   2091  O   ALA A 133     -13.929  38.272   7.124  1.00 89.44           O
ATOM   2092  CB  ALA A 133     -15.617  36.195   8.664  1.00 89.18           C
ATOM   2093 1HB  ALA A 133     -15.787  35.263   8.985  1.00 89.18           H
ATOM   2094 2HB  ALA A 133     -16.467  36.713   8.760  1.00 89.18           H
ATOM   2095 3HB  ALA A 133     -14.936  36.608   9.268  1.00 89.18           H
ATOM   2096  N   CYS A 134     -15.704  38.058   5.761  1.00 91.77           N
ATOM   2097  H   CYS A 134     -16.341  37.407   5.348  1.00 91.77           H
ATOM   2098  CA  CYS A 134     -15.756  39.439   5.311  1.00 91.37           C
ATOM   2099  HA  CYS A 134     -14.878  39.872   5.514  1.00 91.37           H
ATOM   2100  C   CYS A 134     -16.870  40.153   6.066  1.00 91.63           C
ATOM   2101  O   CYS A 134     -18.047  39.860   5.849  1.00 89.65           O
ATOM   2102  CB  CYS A 134     -15.993  39.465   3.805  1.00 90.51           C
ATOM   2103 1HB  CYS A 134     -15.192  39.021   3.404  1.00 90.51           H
ATOM   2104 2HB  CYS A 134     -16.800  38.895   3.655  1.00 90.51           H
ATOM   2105  SG  CYS A 134     -16.220  41.145   3.198  1.00 86.22           S
ATOM   2106  N   VAL A 135     -16.520  41.080   6.940  1.00 91.34           N
ATOM   2107  H   VAL A 135     -15.543  41.247   7.075  1.00 91.34           H
ATOM   2108  CA  VAL A 135     -17.462  41.879   7.723  1.00 91.49           C
ATOM   2109  HA  VAL A 135     -18.343  41.408   7.675  1.00 91.49           H
ATOM   2110  C   VAL A 135     -17.574  43.255   7.098  1.00 91.97           C
ATOM   2111  O   VAL A 135     -16.610  44.018   7.074  1.00 90.40           O
ATOM   2112  CB  VAL A 135     -17.035  41.974   9.199  1.00 91.01           C
ATOM   2113  HB  VAL A 135     -16.172  42.478   9.219  1.00 91.01           H
ATOM   2114  CG1 VAL A 135     -18.095  42.710  10.019  1.00 81.33           C
ATOM   2115 1HG1 VAL A 135     -17.824  42.775  10.979  1.00 81.33           H
ATOM   2116 2HG1 VAL A 135     -18.973  42.234   9.979  1.00 81.33           H
ATOM   2117 3HG1 VAL A 135     -18.233  43.639   9.675  1.00 81.33           H
ATOM   2118  CG2 VAL A 135     -16.821  40.590   9.825  1.00 79.16           C
ATOM   2119 1HG2 VAL A 135     -16.544  40.669  10.783  1.00 79.16           H
ATOM   2120 2HG2 VAL A 135     -16.108  40.084   9.340  1.00 79.16           H
ATOM   2121 3HG2 VAL A 135     -17.660  40.048   9.791  1.00 79.16           H
ATOM   2122  N   THR A 136     -18.748  43.582   6.590  1.00 91.33           N
ATOM   2123  H   THR A 136     -19.468  42.888   6.591  1.00 91.33           H
ATOM   2124  CA  THR A 136     -19.062  44.891   6.028  1.00 90.65           C
ATOM   2125  HA  THR A 136     -18.177  45.335   5.889  1.00 90.65           H
ATOM   2126  C   THR A 136     -19.895  45.697   7.016  1.00 89.76           C
ATOM   2127  O   THR A 136     -20.782  45.156   7.668  1.00 87.08           O
ATOM   2128  CB  THR A 136     -19.757  44.785   4.668  1.00 90.16           C
ATOM   2129  HB  THR A 136     -19.994  45.708   4.366  1.00 90.16           H
ATOM   2130  OG1 THR A 136     -20.973  44.104   4.757  1.00 78.13           O
ATOM   2131  HG1 THR A 136     -21.692  44.736   4.777  1.00 78.13           H
ATOM   2132  CG2 THR A 136     -18.897  44.037   3.652  1.00 78.48           C
ATOM   2133 1HG2 THR A 136     -19.360  43.974   2.768  1.00 78.48           H
ATOM   2134 2HG2 THR A 136     -18.701  43.107   3.964  1.00 78.48           H
ATOM   2135 3HG2 THR A 136     -18.024  44.503   3.509  1.00 78.48           H
ATOM   2136  N   SER A 137     -19.617  47.000   7.160  1.00 89.29           N
ATOM   2137  H   SER A 137     -18.836  47.375   6.660  1.00 89.29           H
ATOM   2138  CA  SER A 137     -20.392  47.901   8.007  1.00 88.69           C
ATOM   2139  HA  SER A 137     -21.146  47.351   8.366  1.00 88.69           H
ATOM   2140  C   SER A 137     -20.932  49.059   7.174  1.00 88.32           C
ATOM   2141  O   SER A 137     -20.182  49.706   6.452  1.00 85.01           O
ATOM   2142  CB  SER A 137     -19.559  48.423   9.179  1.00 87.17           C
ATOM   2143 1HB  SER A 137     -18.775  48.950   8.851  1.00 87.17           H
ATOM   2144 2HB  SER A 137     -20.115  48.994   9.783  1.00 87.17           H
ATOM   2145  OG  SER A 137     -19.058  47.346   9.949  1.00 74.60           O
ATOM   2146  HG  SER A 137     -18.945  47.628  10.857  1.00 74.60           H
ATOM   2147  N   SER A 138     -22.230  49.325   7.310  1.00 90.09           N
ATOM   2148  H   SER A 138     -22.756  48.731   7.919  1.00 90.09           H
ATOM   2149  CA  SER A 138     -22.954  50.408   6.649  1.00 88.71           C
ATOM   2150  HA  SER A 138     -22.270  51.063   6.327  1.00 88.71           H
ATOM   2151  C   SER A 138     -23.881  51.123   7.646  1.00 88.80           C
ATOM   2152  O   SER A 138     -24.165  50.575   8.712  1.00 85.33           O
ATOM   2153  CB  SER A 138     -23.724  49.844   5.450  1.00 85.75           C
ATOM   2154 1HB  SER A 138     -23.902  50.564   4.780  1.00 85.75           H
ATOM   2155 2HB  SER A 138     -23.205  49.107   5.017  1.00 85.75           H
ATOM   2156  OG  SER A 138     -24.977  49.304   5.815  1.00 75.36           O
ATOM   2157  HG  SER A 138     -25.617  50.011   5.898  1.00 75.36           H
ATOM   2158  N   PRO A 139     -24.395  52.324   7.339  1.00 88.71           N
ATOM   2159  CA  PRO A 139     -25.412  52.978   8.155  1.00 87.51           C
ATOM   2160  HA  PRO A 139     -25.031  53.085   9.074  1.00 87.51           H
ATOM   2161  C   PRO A 139     -26.691  52.150   8.325  1.00 87.75           C
ATOM   2162  O   PRO A 139     -27.426  52.351   9.284  1.00 82.50           O
ATOM   2163  CB  PRO A 139     -25.716  54.301   7.435  1.00 86.84           C
ATOM   2164 1HB  PRO A 139     -26.525  54.214   6.854  1.00 86.84           H
ATOM   2165 2HB  PRO A 139     -25.856  55.041   8.092  1.00 86.84           H
ATOM   2166  CG  PRO A 139     -24.475  54.561   6.591  1.00 84.73           C
ATOM   2167 1HG  PRO A 139     -24.697  55.103   5.781  1.00 84.73           H
ATOM   2168 2HG  PRO A 139     -23.769  55.029   7.123  1.00 84.73           H
ATOM   2169  CD  PRO A 139     -24.028  53.161   6.205  1.00 87.74           C
ATOM   2170 1HD  PRO A 139     -24.499  52.842   5.382  1.00 87.74           H
ATOM   2171 2HD  PRO A 139     -23.039  53.121   6.060  1.00 87.74           H
ATOM   2172  N   SER A 140     -26.927  51.223   7.403  1.00 88.20           N
ATOM   2173  H   SER A 140     -26.259  51.130   6.664  1.00 88.20           H
ATOM   2174  CA  SER A 140     -28.085  50.325   7.379  1.00 86.75           C
ATOM   2175  HA  SER A 140     -28.814  50.866   7.798  1.00 86.75           H
ATOM   2176  C   SER A 140     -27.898  49.049   8.223  1.00 86.06           C
ATOM   2177  O   SER A 140     -28.851  48.309   8.422  1.00 80.22           O
ATOM   2178  CB  SER A 140     -28.418  49.952   5.929  1.00 84.21           C
ATOM   2179 1HB  SER A 140     -27.736  49.321   5.560  1.00 84.21           H
ATOM   2180 2HB  SER A 140     -29.325  49.535   5.870  1.00 84.21           H
ATOM   2181  OG  SER A 140     -28.427  51.093   5.096  1.00 74.49           O
ATOM   2182  HG  SER A 140     -28.429  50.819   4.179  1.00 74.49           H
ATOM   2183  N   GLY A 141     -26.673  48.798   8.732  1.00 85.52           N
ATOM   2184  H   GLY A 141     -25.947  49.460   8.542  1.00 85.52           H
ATOM   2185  CA  GLY A 141     -26.330  47.628   9.541  1.00 85.75           C
ATOM   2186 1HA  GLY A 141     -26.302  47.924  10.496  1.00 85.75           H
ATOM   2187 2HA  GLY A 141     -27.062  46.958   9.421  1.00 85.75           H
ATOM   2188  C   GLY A 141     -24.989  46.988   9.168  1.00 87.04           C
ATOM   2189  O   GLY A 141     -24.264  47.481   8.314  1.00 83.26           O
ATOM   2190  N   SER A 142     -24.640  45.889   9.828  1.00 87.45           N
ATOM   2191  H   SER A 142     -25.210  45.603  10.598  1.00 87.45           H
ATOM   2192  CA  SER A 142     -23.472  45.071   9.496  1.00 87.38           C
ATOM   2193  HA  SER A 142     -22.937  45.618   8.852  1.00 87.38           H
ATOM   2194  C   SER A 142     -23.907  43.767   8.839  1.00 87.07           C
ATOM   2195  O   SER A 142     -24.854  43.138   9.311  1.00 82.87           O
ATOM   2196  CB  SER A 142     -22.634  44.775  10.743  1.00 84.96           C
ATOM   2197 1HB  SER A 142     -21.867  44.173  10.521  1.00 84.96           H
ATOM   2198 2HB  SER A 142     -22.287  45.621  11.147  1.00 84.96           H
ATOM   2199  OG  SER A 142     -23.420  44.123  11.725  1.00 73.35           O
ATOM   2200  HG  SER A 142     -24.302  43.976  11.382  1.00 73.35           H
ATOM   2201  N   ASP A 143     -23.167  43.341   7.809  1.00 86.66           N
ATOM   2202  H   ASP A 143     -22.422  43.929   7.493  1.00 86.66           H
ATOM   2203  CA  ASP A 143     -23.377  42.070   7.115  1.00 87.72           C
ATOM   2204  HA  ASP A 143     -24.066  41.552   7.622  1.00 87.72           H
ATOM   2205  C   ASP A 143     -22.061  41.270   7.104  1.00 88.79           C
ATOM   2206  O   ASP A 143     -20.976  41.851   7.121  1.00 86.11           O
ATOM   2207  CB  ASP A 143     -23.916  42.340   5.706  1.00 84.56           C
ATOM   2208 1HB  ASP A 143     -24.538  43.122   5.755  1.00 84.56           H
ATOM   2209 2HB  ASP A 143     -23.142  42.565   5.114  1.00 84.56           H
ATOM   2210  CG  ASP A 143     -24.674  41.162   5.078  1.00 75.48           C
ATOM   2211  OD1 ASP A 143     -24.644  40.064   5.669  1.00 68.86           O
ATOM   2212  OD2 ASP A 143     -25.333  41.416   4.034  1.00 66.92           O
ATOM   2213  N   THR A 144     -22.144  39.940   7.152  1.00 87.87           N
ATOM   2214  H   THR A 144     -23.049  39.514   7.153  1.00 87.87           H
ATOM   2215  CA  THR A 144     -20.955  39.075   7.204  1.00 88.11           C
ATOM   2216  HA  THR A 144     -20.195  39.662   6.925  1.00 88.11           H
ATOM   2217  C   THR A 144     -21.095  37.924   6.228  1.00 88.40           C
ATOM   2218  O   THR A 144     -22.006  37.111   6.355  1.00 85.55           O
ATOM   2219  CB  THR A 144     -20.676  38.550   8.618  1.00 87.48           C
ATOM   2220  HB  THR A 144     -21.451  37.982   8.896  1.00 87.48           H
ATOM   2221  OG1 THR A 144     -20.584  39.617   9.535  1.00 76.78           O
ATOM   2222  HG1 THR A 144     -20.563  40.447   9.058  1.00 76.78           H
ATOM   2223  CG2 THR A 144     -19.345  37.797   8.705  1.00 74.92           C
ATOM   2224 1HG2 THR A 144     -19.182  37.463   9.633  1.00 74.92           H
ATOM   2225 2HG2 THR A 144     -18.580  38.390   8.453  1.00 74.92           H
ATOM   2226 3HG2 THR A 144     -19.338  37.009   8.090  1.00 74.92           H
ATOM   2227  N   THR A 145     -20.147  37.821   5.295  1.00 88.88           N
ATOM   2228  H   THR A 145     -19.470  38.554   5.231  1.00 88.88           H
ATOM   2229  CA  THR A 145     -20.036  36.699   4.357  1.00 88.52           C
ATOM   2230  HA  THR A 145     -20.918  36.229   4.380  1.00 88.52           H
ATOM   2231  C   THR A 145     -18.919  35.770   4.813  1.00 89.97           C
ATOM   2232  O   THR A 145     -17.822  36.236   5.106  1.00 88.54           O
ATOM   2233  CB  THR A 145     -19.754  37.192   2.929  1.00 87.63           C
ATOM   2234  HB  THR A 145     -18.846  37.610   2.913  1.00 87.63           H
ATOM   2235  OG1 THR A 145     -20.654  38.200   2.549  1.00 77.33           O
ATOM   2236  HG1 THR A 145     -20.186  39.030   2.463  1.00 77.33           H
ATOM   2237  CG2 THR A 145     -19.895  36.068   1.904  1.00 75.69           C
ATOM   2238 1HG2 THR A 145     -19.709  36.401   0.979  1.00 75.69           H
ATOM   2239 2HG2 THR A 145     -20.820  35.688   1.914  1.00 75.69           H
ATOM   2240 3HG2 THR A 145     -19.255  35.324   2.097  1.00 75.69           H
ATOM   2241  N   TYR A 146     -19.182  34.452   4.859  1.00 87.17           N
ATOM   2242  H   TYR A 146     -20.088  34.143   4.571  1.00 87.17           H
ATOM   2243  CA  TYR A 146     -18.223  33.446   5.304  1.00 87.70           C
ATOM   2244  HA  TYR A 146     -17.457  33.973   5.672  1.00 87.70           H
ATOM   2245  C   TYR A 146     -17.705  32.587   4.148  1.00 88.21           C
ATOM   2246  O   TYR A 146     -18.461  32.189   3.266  1.00 85.35           O
ATOM   2247  CB  TYR A 146     -18.851  32.564   6.391  1.00 86.40           C
ATOM   2248 1HB  TYR A 146     -19.699  32.174   6.032  1.00 86.40           H
ATOM   2249 2HB  TYR A 146     -18.211  31.827   6.610  1.00 86.40           H
ATOM   2250  CG  TYR A 146     -19.181  33.293   7.678  1.00 85.33           C
ATOM   2251  CD1 TYR A 146     -18.196  33.466   8.668  1.00 72.87           C
ATOM   2252  HD1 TYR A 146     -17.272  33.117   8.512  1.00 72.87           H
ATOM   2253  CD2 TYR A 146     -20.471  33.799   7.893  1.00 71.81           C
ATOM   2254  HD2 TYR A 146     -21.172  33.688   7.189  1.00 71.81           H
ATOM   2255  CE1 TYR A 146     -18.495  34.122   9.871  1.00 71.20           C
ATOM   2256  HE1 TYR A 146     -17.789  34.235  10.570  1.00 71.20           H
ATOM   2257  CE2 TYR A 146     -20.785  34.464   9.098  1.00 71.12           C
ATOM   2258  HE2 TYR A 146     -21.707  34.823   9.247  1.00 71.12           H
ATOM   2259  CZ  TYR A 146     -19.797  34.622  10.092  1.00 80.63           C
ATOM   2260  OH  TYR A 146     -20.099  35.265  11.250  1.00 78.41           O
ATOM   2261  HH  TYR A 146     -20.170  36.205  11.084  1.00 78.41           H
ATOM   2262  N   PHE A 147     -16.414  32.251   4.207  1.00 88.77           N
ATOM   2263  H   PHE A 147     -15.882  32.609   4.975  1.00 88.77           H
ATOM   2264  CA  PHE A 147     -15.714  31.406   3.247  1.00 87.94           C
ATOM   2265  HA  PHE A 147     -16.407  30.998   2.652  1.00 87.94           H
ATOM   2266  C   PHE A 147     -14.946  30.316   4.005  1.00 88.78           C
ATOM   2267  O   PHE A 147     -14.041  30.619   4.773  1.00 85.79           O
ATOM   2268  CB  PHE A 147     -14.768  32.248   2.400  1.00 88.03           C
ATOM   2269 1HB  PHE A 147     -14.021  32.559   2.988  1.00 88.03           H
ATOM   2270 2HB  PHE A 147     -14.401  31.665   1.675  1.00 88.03           H
ATOM   2271  CG  PHE A 147     -15.384  33.472   1.745  1.00 87.65           C
ATOM   2272  CD1 PHE A 147     -15.943  33.383   0.466  1.00 74.84           C
ATOM   2273  HD1 PHE A 147     -15.944  32.508  -0.018  1.00 74.84           H
ATOM   2274  CD2 PHE A 147     -15.405  34.708   2.428  1.00 76.09           C
ATOM   2275  HD2 PHE A 147     -15.017  34.776   3.347  1.00 76.09           H
ATOM   2276  CE1 PHE A 147     -16.505  34.522  -0.143  1.00 74.78           C
ATOM   2277  HE1 PHE A 147     -16.896  34.455  -1.061  1.00 74.78           H
ATOM   2278  CE2 PHE A 147     -15.969  35.840   1.821  1.00 74.83           C
ATOM   2279  HE2 PHE A 147     -15.980  36.714   2.306  1.00 74.83           H
ATOM   2280  CZ  PHE A 147     -16.518  35.745   0.532  1.00 84.75           C
ATOM   2281  HZ  PHE A 147     -16.918  36.552   0.098  1.00 84.75           H
ATOM   2282  N   SER A 148     -15.270  29.051   3.766  1.00 84.46           N
ATOM   2283  H   SER A 148     -16.068  28.864   3.194  1.00 84.46           H
ATOM   2284  CA  SER A 148     -14.515  27.919   4.300  1.00 85.16           C
ATOM   2285  HA  SER A 148     -14.103  28.214   5.162  1.00 85.16           H
ATOM   2286  C   SER A 148     -13.416  27.535   3.318  1.00 84.98           C
ATOM   2287  O   SER A 148     -13.697  27.034   2.236  1.00 82.35           O
ATOM   2288  CB  SER A 148     -15.457  26.742   4.563  1.00 83.28           C
ATOM   2289 1HB  SER A 148     -16.163  26.991   5.225  1.00 83.28           H
ATOM   2290 2HB  SER A 148     -15.888  26.434   3.715  1.00 83.28           H
ATOM   2291  OG  SER A 148     -14.736  25.651   5.097  1.00 72.03           O
ATOM   2292  HG  SER A 148     -15.326  24.907   5.218  1.00 72.03           H
ATOM   2293  N   VAL A 149     -12.158  27.757   3.690  1.00 86.45           N
ATOM   2294  H   VAL A 149     -11.998  28.131   4.604  1.00 86.45           H
ATOM   2295  CA  VAL A 149     -10.990  27.487   2.842  1.00 86.26           C
ATOM   2296  HA  VAL A 149     -11.344  27.308   1.924  1.00 86.26           H
ATOM   2297  C   VAL A 149     -10.259  26.253   3.350  1.00 85.83           C
ATOM   2298  O   VAL A 149      -9.839  26.197   4.503  1.00 82.78           O
ATOM   2299  CB  VAL A 149     -10.054  28.703   2.780  1.00 86.42           C
ATOM   2300  HB  VAL A 149      -9.760  28.889   3.717  1.00 86.42           H
ATOM   2301  CG1 VAL A 149      -8.823  28.417   1.911  1.00 78.41           C
ATOM   2302 1HG1 VAL A 149      -8.218  29.212   1.874  1.00 78.41           H
ATOM   2303 2HG1 VAL A 149      -9.090  28.191   0.974  1.00 78.41           H
ATOM   2304 3HG1 VAL A 149      -8.298  27.648   2.275  1.00 78.41           H
ATOM   2305  CG2 VAL A 149     -10.783  29.930   2.204  1.00 76.14           C
ATOM   2306 1HG2 VAL A 149     -10.174  30.722   2.163  1.00 76.14           H
ATOM   2307 2HG2 VAL A 149     -11.571  30.176   2.769  1.00 76.14           H
ATOM   2308 3HG2 VAL A 149     -11.113  29.748   1.278  1.00 76.14           H
ATOM   2309  N   ASN A 150     -10.045  25.284   2.469  1.00 83.19           N
ATOM   2310  H   ASN A 150     -10.471  25.364   1.568  1.00 83.19           H
ATOM   2311  CA  ASN A 150      -9.225  24.109   2.738  1.00 82.76           C
ATOM   2312  HA  ASN A 150      -8.812  24.224   3.642  1.00 82.76           H
ATOM   2313  C   ASN A 150      -8.089  24.013   1.710  1.00 82.34           C
ATOM   2314  O   ASN A 150      -8.338  23.839   0.520  1.00 80.11           O
ATOM   2315  CB  ASN A 150     -10.127  22.866   2.752  1.00 79.74           C
ATOM   2316 1HB  ASN A 150     -10.878  23.020   3.394  1.00 79.74           H
ATOM   2317 2HB  ASN A 150     -10.497  22.726   1.833  1.00 79.74           H
ATOM   2318  CG  ASN A 150      -9.400  21.603   3.168  1.00 71.20           C
ATOM   2319  OD1 ASN A 150      -8.225  21.600   3.516  1.00 63.10           O
ATOM   2320  ND2 ASN A 150     -10.058  20.481   3.146  1.00 61.61           N
ATOM   2321 1HD2 ASN A 150      -9.604  19.630   3.411  1.00 61.61           H
ATOM   2322 2HD2 ASN A 150     -11.017  20.469   2.864  1.00 61.61           H
ATOM   2323  N   VAL A 151      -6.841  24.103   2.180  1.00 81.63           N
ATOM   2324  H   VAL A 151      -6.721  24.266   3.159  1.00 81.63           H
ATOM   2325  CA  VAL A 151      -5.637  23.978   1.354  1.00 80.91           C
ATOM   2326  HA  VAL A 151      -5.944  24.050   0.405  1.00 80.91           H
ATOM   2327  C   VAL A 151      -5.008  22.607   1.601  1.00 78.92           C
ATOM   2328  O   VAL A 151      -4.320  22.397   2.604  1.00 74.77           O
ATOM   2329  CB  VAL A 151      -4.633  25.123   1.605  1.00 81.37           C
ATOM   2330  HB  VAL A 151      -4.305  25.013   2.543  1.00 81.37           H
ATOM   2331  CG1 VAL A 151      -3.471  25.044   0.605  1.00 73.43           C
ATOM   2332 1HG1 VAL A 151      -2.814  25.782   0.759  1.00 73.43           H
ATOM   2333 2HG1 VAL A 151      -3.802  25.119  -0.336  1.00 73.43           H
ATOM   2334 3HG1 VAL A 151      -2.983  24.176   0.691  1.00 73.43           H
ATOM   2335  CG2 VAL A 151      -5.272  26.508   1.481  1.00 71.58           C
ATOM   2336 1HG2 VAL A 151      -4.600  27.229   1.648  1.00 71.58           H
ATOM   2337 2HG2 VAL A 151      -6.014  26.621   2.141  1.00 71.58           H
ATOM   2338 3HG2 VAL A 151      -5.651  26.647   0.566  1.00 71.58           H
ATOM   2339  N   SER A 152      -5.246  21.656   0.705  1.00 73.98           N
ATOM   2340  H   SER A 152      -5.821  21.869  -0.085  1.00 73.98           H
ATOM   2341  CA  SER A 152      -4.694  20.307   0.835  1.00 72.79           C
ATOM   2342  HA  SER A 152      -3.788  20.463   1.228  1.00 72.79           H
ATOM   2343  C   SER A 152      -4.498  19.598  -0.511  1.00 72.34           C
ATOM   2344  O   SER A 152      -5.262  19.793  -1.452  1.00 66.94           O
ATOM   2345  CB  SER A 152      -5.552  19.458   1.784  1.00 66.62           C
ATOM   2346 1HB  SER A 152      -5.017  18.695   2.146  1.00 66.62           H
ATOM   2347 2HB  SER A 152      -5.889  20.018   2.541  1.00 66.62           H
ATOM   2348  OG  SER A 152      -6.690  18.896   1.151  1.00 58.61           O
ATOM   2349  HG  SER A 152      -6.508  18.769   0.220  1.00 58.61           H
ATOM   2350  N   ASP A 153      -3.504  18.697  -0.571  1.00 61.20           N
ATOM   2351  H   ASP A 153      -2.868  18.646   0.199  1.00 61.20           H
ATOM   2352  CA  ASP A 153      -3.294  17.777  -1.707  1.00 59.64           C
ATOM   2353  HA  ASP A 153      -3.426  18.346  -2.519  1.00 59.64           H
ATOM   2354  C   ASP A 153      -4.310  16.617  -1.737  1.00 56.36           C
ATOM   2355  O   ASP A 153      -4.335  15.810  -2.666  1.00 51.99           O
ATOM   2356  CB  ASP A 153      -1.875  17.186  -1.628  1.00 55.55           C
ATOM   2357 1HB  ASP A 153      -1.723  16.849  -0.699  1.00 55.55           H
ATOM   2358 2HB  ASP A 153      -1.813  16.425  -2.273  1.00 55.55           H
ATOM   2359  CG  ASP A 153      -0.764  18.176  -1.958  1.00 51.59           C
ATOM   2360  OD1 ASP A 153      -0.946  18.954  -2.913  1.00 47.33           O
ATOM   2361  OD2 ASP A 153       0.286  18.098  -1.273  1.00 47.23           O
ATOM   2362  N   ALA A 154      -5.128  16.484  -0.699  1.00 53.94           N
ATOM   2363  H   ALA A 154      -5.056  17.139   0.053  1.00 53.94           H
ATOM   2364  CA  ALA A 154      -6.126  15.426  -0.608  1.00 53.59           C
ATOM   2365  HA  ALA A 154      -5.738  14.609  -1.035  1.00 53.59           H
ATOM   2366  C   ALA A 154      -7.385  15.830  -1.390  1.00 51.83           C
ATOM   2367  O   ALA A 154      -8.045  16.808  -1.065  1.00 48.29           O
ATOM   2368  CB  ALA A 154      -6.411  15.113   0.866  1.00 48.58           C
ATOM   2369 1HB  ALA A 154      -5.573  14.854   1.346  1.00 48.58           H
ATOM   2370 2HB  ALA A 154      -7.061  14.358   0.953  1.00 48.58           H
ATOM   2371 3HB  ALA A 154      -6.799  15.908   1.333  1.00 48.58           H
ATOM   2372  N   LEU A 155      -7.731  15.018  -2.386  1.00 43.25           N
ATOM   2373  H   LEU A 155      -7.048  14.401  -2.778  1.00 43.25           H
ATOM   2374  CA  LEU A 155      -9.091  15.014  -2.915  1.00 44.83           C
ATOM   2375  HA  LEU A 155      -9.259  15.915  -3.315  1.00 44.83           H
ATOM   2376  C   LEU A 155     -10.059  14.738  -1.752  1.00 44.23           C
ATOM   2377  O   LEU A 155      -9.762  13.833  -0.961  1.00 41.32           O
ATOM   2378  CB  LEU A 155      -9.230  13.933  -4.007  1.00 41.07           C
ATOM   2379 1HB  LEU A 155      -8.855  13.077  -3.651  1.00 41.07           H
ATOM   2380 2HB  LEU A 155     -10.202  13.813  -4.208  1.00 41.07           H
ATOM   2381  CG  LEU A 155      -8.506  14.263  -5.322  1.00 36.90           C
ATOM   2382  HG  LEU A 155      -7.601  14.614  -5.081  1.00 36.90           H
ATOM   2383  CD1 LEU A 155      -8.395  13.004  -6.186  1.00 33.74           C
ATOM   2384 1HD1 LEU A 155      -7.926  13.200  -7.047  1.00 33.74           H
ATOM   2385 2HD1 LEU A 155      -9.300  12.639  -6.405  1.00 33.74           H
ATOM   2386 3HD1 LEU A 155      -7.881  12.288  -5.712  1.00 33.74           H
ATOM   2387  CD2 LEU A 155      -9.269  15.319  -6.139  1.00 34.66           C
ATOM   2388 1HD2 LEU A 155      -8.790  15.527  -6.992  1.00 34.66           H
ATOM   2389 2HD2 LEU A 155      -9.363  16.171  -5.624  1.00 34.66           H
ATOM   2390 3HD2 LEU A 155     -10.187  14.997  -6.372  1.00 34.66           H
ATOM   2391  N   PRO A 156     -11.182  15.454  -1.627  1.00 36.25           N
ATOM   2392  CA  PRO A 156     -12.096  15.267  -0.507  1.00 38.31           C
ATOM   2393  HA  PRO A 156     -11.615  15.373   0.363  1.00 38.31           H
ATOM   2394  C   PRO A 156     -12.657  13.839  -0.543  1.00 38.11           C
ATOM   2395  O   PRO A 156     -13.462  13.477  -1.398  1.00 35.78           O
ATOM   2396  CB  PRO A 156     -13.171  16.349  -0.656  1.00 34.91           C
ATOM   2397 1HB  PRO A 156     -14.070  16.000  -0.391  1.00 34.91           H
ATOM   2398 2HB  PRO A 156     -12.949  17.153  -0.104  1.00 34.91           H
ATOM   2399  CG  PRO A 156     -13.138  16.687  -2.144  1.00 35.20           C
ATOM   2400 1HG  PRO A 156     -13.751  16.087  -2.658  1.00 35.20           H
ATOM   2401 2HG  PRO A 156     -13.398  17.640  -2.298  1.00 35.20           H
ATOM   2402  CD  PRO A 156     -11.686  16.450  -2.546  1.00 36.14           C
ATOM   2403 1HD  PRO A 156     -11.619  16.103  -3.481  1.00 36.14           H
ATOM   2404 2HD  PRO A 156     -11.143  17.285  -2.460  1.00 36.14           H
ATOM   2405  N   SER A 157     -12.205  13.011   0.403  1.00 34.06           N
ATOM   2406  H   SER A 157     -11.290  13.152   0.782  1.00 34.06           H
ATOM   2407  CA  SER A 157     -13.014  11.914   0.890  1.00 37.96           C
ATOM   2408  HA  SER A 157     -13.348  11.391   0.106  1.00 37.96           H
ATOM   2409  C   SER A 157     -14.142  12.562   1.686  1.00 37.49           C
ATOM   2410  O   SER A 157     -13.886  13.150   2.728  1.00 34.54           O
ATOM   2411  CB  SER A 157     -12.192  10.957   1.761  1.00 34.64           C
ATOM   2412 1HB  SER A 157     -12.787  10.297   2.220  1.00 34.64           H
ATOM   2413 2HB  SER A 157     -11.515  10.469   1.209  1.00 34.64           H
ATOM   2414  OG  SER A 157     -11.487  11.640   2.764  1.00 30.69           O
ATOM   2415  HG  SER A 157     -12.065  11.795   3.511  1.00 30.69           H
ATOM   2416  N   SER A 158     -15.366  12.509   1.171  1.00 32.73           N
ATOM   2417  H   SER A 158     -15.485  12.258   0.210  1.00 32.73           H
ATOM   2418  CA  SER A 158     -16.532  12.810   1.981  1.00 37.17           C
ATOM   2419  HA  SER A 158     -16.424  13.736   2.344  1.00 37.17           H
ATOM   2420  C   SER A 158     -16.578  11.768   3.107  1.00 37.05           C
ATOM   2421  O   SER A 158     -16.958  10.627   2.850  1.00 34.13           O
ATOM   2422  CB  SER A 158     -17.810  12.796   1.133  1.00 33.50           C
ATOM   2423 1HB  SER A 158     -18.615  12.949   1.706  1.00 33.50           H
ATOM   2424 2HB  SER A 158     -17.768  13.497   0.422  1.00 33.50           H
ATOM   2425  OG  SER A 158     -17.995  11.558   0.483  1.00 30.32           O
ATOM   2426  HG  SER A 158     -18.037  10.858   1.135  1.00 30.32           H
ATOM   2427  N   GLU A 159     -16.089  12.148   4.292  1.00 30.50           N
ATOM   2428  H   GLU A 159     -15.440  12.908   4.331  1.00 30.50           H
ATOM   2429  CA  GLU A 159     -16.478  11.483   5.526  1.00 32.49           C
ATOM   2430  HA  GLU A 159     -16.268  10.509   5.441  1.00 32.49           H
ATOM   2431  C   GLU A 159     -17.990  11.648   5.685  1.00 31.72           C
ATOM   2432  O   GLU A 159     -18.576  12.628   5.204  1.00 29.29           O
ATOM   2433  CB  GLU A 159     -15.646  12.002   6.719  1.00 29.82           C
ATOM   2434 1HB  GLU A 159     -15.666  13.002   6.728  1.00 29.82           H
ATOM   2435 2HB  GLU A 159     -16.034  11.653   7.572  1.00 29.82           H
ATOM   2436  CG  GLU A 159     -14.188  11.524   6.591  1.00 26.66           C
ATOM   2437 1HG  GLU A 159     -14.196  10.525   6.549  1.00 26.66           H
ATOM   2438 2HG  GLU A 159     -13.819  11.891   5.737  1.00 26.66           H
ATOM   2439  CD  GLU A 159     -13.245  11.948   7.741  1.00 24.33           C
ATOM   2440  OE1 GLU A 159     -12.142  11.343   7.820  1.00 21.79           O
ATOM   2441  OE2 GLU A 159     -13.567  12.896   8.481  1.00 24.96           O
ATOM   2442  N   ASP A 160     -18.604  10.619   6.208  1.00 30.75           N
ATOM   2443  H   ASP A 160     -18.034   9.859   6.521  1.00 30.75           H
ATOM   2444  CA  ASP A 160     -20.036  10.481   6.374  1.00 32.63           C
ATOM   2445  HA  ASP A 160     -20.461  10.631   5.481  1.00 32.63           H
ATOM   2446  C   ASP A 160     -20.551  11.551   7.359  1.00 31.27           C
ATOM   2447  O   ASP A 160     -20.246  11.498   8.540  1.00 28.29           O
ATOM   2448  CB  ASP A 160     -20.331   9.053   6.863  1.00 29.60           C
ATOM   2449 1HB  ASP A 160     -19.793   8.887   7.690  1.00 29.60           H
ATOM   2450 2HB  ASP A 160     -21.305   8.991   7.080  1.00 29.60           H
ATOM   2451  CG  ASP A 160     -19.987   7.959   5.823  1.00 26.71           C
ATOM   2452  OD1 ASP A 160     -20.677   7.891   4.764  1.00 24.66           O
ATOM   2453  OD2 ASP A 160     -19.054   7.146   6.049  1.00 24.12           O
ATOM   2454  N   ASP A 161     -21.345  12.498   6.859  1.00 28.41           N
ATOM   2455  H   ASP A 161     -21.256  12.755   5.897  1.00 28.41           H
ATOM   2456  CA  ASP A 161     -22.341  13.167   7.690  1.00 30.56           C
ATOM   2457  HA  ASP A 161     -21.916  13.365   8.573  1.00 30.56           H
ATOM   2458  C   ASP A 161     -23.520  12.192   7.842  1.00 29.22           C
ATOM   2459  O   ASP A 161     -24.410  12.125   6.996  1.00 26.72           O
ATOM   2460  CB  ASP A 161     -22.769  14.527   7.100  1.00 27.57           C
ATOM   2461 1HB  ASP A 161     -23.029  14.387   6.145  1.00 27.57           H
ATOM   2462 2HB  ASP A 161     -23.559  14.858   7.616  1.00 27.57           H
ATOM   2463  CG  ASP A 161     -21.690  15.614   7.141  1.00 24.95           C
ATOM   2464  OD1 ASP A 161     -20.944  15.702   8.141  1.00 22.88           O
ATOM   2465  OD2 ASP A 161     -21.604  16.379   6.142  1.00 21.88           O
ATOM   2466  N   ASP A 162     -23.450  11.370   8.876  1.00 26.10           N
ATOM   2467  H   ASP A 162     -22.561  11.239   9.314  1.00 26.10           H
ATOM   2468  CA  ASP A 162     -24.589  10.647   9.412  1.00 28.27           C
ATOM   2469  HA  ASP A 162     -25.084  10.270   8.630  1.00 28.27           H
ATOM   2470  C   ASP A 162     -25.465  11.651  10.187  1.00 26.94           C
ATOM   2471  O   ASP A 162     -25.308  11.823  11.393  1.00 24.56           O
ATOM   2472  CB  ASP A 162     -24.132   9.468  10.310  1.00 25.37           C
ATOM   2473 1HB  ASP A 162     -23.395   9.794  10.902  1.00 25.37           H
ATOM   2474 2HB  ASP A 162     -24.909   9.183  10.871  1.00 25.37           H
ATOM   2475  CG  ASP A 162     -23.617   8.230   9.562  1.00 23.06           C
ATOM   2476  OD1 ASP A 162     -24.144   7.900   8.469  1.00 21.25           O
ATOM   2477  OD2 ASP A 162     -22.715   7.548  10.115  1.00 20.33           O
ATOM   2478  N   ASP A 163     -26.376  12.318   9.489  1.00 24.92           N
ATOM   2479  H   ASP A 163     -26.242  12.427   8.504  1.00 24.92           H
ATOM   2480  CA  ASP A 163     -27.570  12.901  10.105  1.00 27.16           C
ATOM   2481  HA  ASP A 163     -27.338  13.114  11.054  1.00 27.16           H
ATOM   2482  C   ASP A 163     -28.680  11.849  10.059  1.00 25.81           C
ATOM   2483  O   ASP A 163     -29.415  11.706   9.068  1.00 23.51           O
ATOM   2484  CB  ASP A 163     -27.971  14.245   9.469  1.00 24.28           C
ATOM   2485 1HB  ASP A 163     -27.807  14.184   8.484  1.00 24.28           H
ATOM   2486 2HB  ASP A 163     -28.946  14.390   9.637  1.00 24.28           H
ATOM   2487  CG  ASP A 163     -27.208  15.468  10.005  1.00 22.25           C
ATOM   2488  OD1 ASP A 163     -26.805  15.466  11.184  1.00 20.40           O
ATOM   2489  OD2 ASP A 163     -27.087  16.444   9.222  1.00 19.41           O
ATOM   2490  N   ASP A 164     -28.769  11.076  11.138  1.00 25.53           N
ATOM   2491  H   ASP A 164     -27.951  10.960  11.701  1.00 25.53           H
ATOM   2492  CA  ASP A 164     -29.982  10.391  11.548  1.00 27.69           C
ATOM   2493  HA  ASP A 164     -30.274   9.840  10.766  1.00 27.69           H
ATOM   2494  C   ASP A 164     -31.034  11.447  11.916  1.00 26.42           C
ATOM   2495  O   ASP A 164     -31.002  12.001  13.021  1.00 24.06           O
ATOM   2496  CB  ASP A 164     -29.702   9.483  12.771  1.00 24.61           C
ATOM   2497 1HB  ASP A 164     -29.055   9.955  13.369  1.00 24.61           H
ATOM   2498 2HB  ASP A 164     -30.564   9.341  13.258  1.00 24.61           H
ATOM   2499  CG  ASP A 164     -29.118   8.107  12.455  1.00 22.03           C
ATOM   2500  OD1 ASP A 164     -29.550   7.485  11.452  1.00 20.15           O
ATOM   2501  OD2 ASP A 164     -28.303   7.616  13.277  1.00 18.95           O
ATOM   2502  N   ASP A 165     -31.971  11.728  11.020  1.00 25.52           N
ATOM   2503  H   ASP A 165     -31.818  11.469  10.066  1.00 25.52           H
ATOM   2504  CA  ASP A 165     -33.220  12.403  11.375  1.00 27.77           C
ATOM   2505  HA  ASP A 165     -33.191  12.586  12.358  1.00 27.77           H
ATOM   2506  C   ASP A 165     -34.386  11.446  11.105  1.00 26.93           C
ATOM   2507  O   ASP A 165     -34.931  11.322  10.000  1.00 24.85           O
ATOM   2508  CB  ASP A 165     -33.340  13.800  10.735  1.00 24.68           C
ATOM   2509 1HB  ASP A 165     -32.429  14.087  10.439  1.00 24.68           H
ATOM   2510 2HB  ASP A 165     -33.942  13.728   9.940  1.00 24.68           H
ATOM   2511  CG  ASP A 165     -33.910  14.883  11.684  1.00 22.13           C
ATOM   2512  OD1 ASP A 165     -34.260  14.576  12.846  1.00 20.12           O
ATOM   2513  OD2 ASP A 165     -34.021  16.048  11.227  1.00 18.97           O
ATOM   2514  N   ASP A 166     -34.701  10.709  12.161  1.00 24.78           N
ATOM   2515  H   ASP A 166     -34.036  10.673  12.907  1.00 24.78           H
ATOM   2516  CA  ASP A 166     -35.931   9.946  12.331  1.00 28.69           C
ATOM   2517  HA  ASP A 166     -36.139   9.459  11.483  1.00 28.69           H
ATOM   2518  C   ASP A 166     -37.067  10.939  12.636  1.00 27.94           C
ATOM   2519  O   ASP A 166     -37.166  11.480  13.739  1.00 25.80           O
ATOM   2520  CB  ASP A 166     -35.718   8.910  13.450  1.00 25.47           C
ATOM   2521 1HB  ASP A 166     -34.904   8.374  13.227  1.00 25.47           H
ATOM   2522 2HB  ASP A 166     -35.569   9.403  14.307  1.00 25.47           H
ATOM   2523  CG  ASP A 166     -36.892   7.936  13.656  1.00 22.00           C
ATOM   2524  OD1 ASP A 166     -37.735   7.817  12.737  1.00 19.62           O
ATOM   2525  OD2 ASP A 166     -36.916   7.270  14.716  1.00 18.40           O
ATOM   2526  N   SER A 167     -37.908  11.206  11.653  1.00 24.22           N
ATOM   2527  H   SER A 167     -37.667  10.927  10.723  1.00 24.22           H
ATOM   2528  CA  SER A 167     -39.177  11.894  11.875  1.00 30.13           C
ATOM   2529  HA  SER A 167     -39.377  11.752  12.845  1.00 30.13           H
ATOM   2530  C   SER A 167     -40.280  11.262  11.046  1.00 28.89           C
ATOM   2531  O   SER A 167     -40.408  11.427   9.832  1.00 27.07           O
ATOM   2532  CB  SER A 167     -39.081  13.400  11.653  1.00 27.79           C
ATOM   2533 1HB  SER A 167     -38.374  13.804  12.233  1.00 27.79           H
ATOM   2534 2HB  SER A 167     -38.887  13.610  10.695  1.00 27.79           H
ATOM   2535  OG  SER A 167     -40.307  14.004  11.985  1.00 25.01           O
ATOM   2536  HG  SER A 167     -40.187  14.951  12.060  1.00 25.01           H
ATOM   2537  N   SER A 168     -41.101  10.542  11.775  1.00 24.74           N
ATOM   2538  H   SER A 168     -40.828  10.396  12.726  1.00 24.74           H
ATOM   2539  CA  SER A 168     -42.361   9.928  11.373  1.00 35.29           C
ATOM   2540  HA  SER A 168     -42.122   9.239  10.689  1.00 35.29           H
ATOM   2541  C   SER A 168     -43.341  10.912  10.727  1.00 33.76           C
ATOM   2542  O   SER A 168     -43.615  11.980  11.260  1.00 31.10           O
ATOM   2543  CB  SER A 168     -42.999   9.364  12.643  1.00 31.34           C
ATOM   2544 1HB  SER A 168     -43.906   8.990  12.451  1.00 31.34           H
ATOM   2545 2HB  SER A 168     -42.423   8.652  13.046  1.00 31.34           H
ATOM   2546  OG  SER A 168     -43.152  10.387  13.605  1.00 26.63           O
ATOM   2547  HG  SER A 168     -43.187  11.236  13.165  1.00 26.63           H
ATOM   2548  N   SER A 169     -43.941  10.446   9.636  1.00 25.22           N
ATOM   2549  H   SER A 169     -43.358   9.914   9.022  1.00 25.22           H
ATOM   2550  CA  SER A 169     -45.338  10.598   9.200  1.00 33.05           C
ATOM   2551  HA  SER A 169     -45.212  10.627   8.208  1.00 33.05           H
ATOM   2552  C   SER A 169     -46.094  11.889   9.529  1.00 31.18           C
ATOM   2553  O   SER A 169     -46.563  12.051  10.654  1.00 28.80           O
ATOM   2554  CB  SER A 169     -46.148   9.420   9.769  1.00 29.98           C
ATOM   2555 1HB  SER A 169     -47.100   9.465   9.465  1.00 29.98           H
ATOM   2556 2HB  SER A 169     -45.749   8.547   9.489  1.00 29.98           H
ATOM   2557  OG  SER A 169     -46.162   9.436  11.181  1.00 26.57           O
ATOM   2558  HG  SER A 169     -46.165  10.342  11.490  1.00 26.57           H
ATOM   2559  N   GLU A 170     -46.455  12.658   8.512  1.00 30.98           N
ATOM   2560  H   GLU A 170     -45.759  12.927   7.846  1.00 30.98           H
ATOM   2561  CA  GLU A 170     -47.832  13.133   8.319  1.00 36.48           C
ATOM   2562  HA  GLU A 170     -48.378  12.464   8.823  1.00 36.48           H
ATOM   2563  C   GLU A 170     -48.192  13.128   6.818  1.00 34.23           C
ATOM   2564  O   GLU A 170     -47.561  13.779   5.983  1.00 32.89           O
ATOM   2565  CB  GLU A 170     -48.116  14.511   8.950  1.00 34.41           C
ATOM   2566 1HB  GLU A 170     -47.311  15.092   8.826  1.00 34.41           H
ATOM   2567 2HB  GLU A 170     -48.899  14.922   8.483  1.00 34.41           H
ATOM   2568  CG  GLU A 170     -48.432  14.418  10.457  1.00 30.24           C
ATOM   2569 1HG  GLU A 170     -49.062  13.654  10.596  1.00 30.24           H
ATOM   2570 2HG  GLU A 170     -47.577  14.238  10.943  1.00 30.24           H
ATOM   2571  CD  GLU A 170     -49.068  15.665  11.076  1.00 28.01           C
ATOM   2572  OE1 GLU A 170     -49.471  15.572  12.263  1.00 24.44           O
ATOM   2573  OE2 GLU A 170     -49.166  16.706  10.393  1.00 29.92           O
ATOM   2574  N   GLU A 171     -49.208  12.339   6.484  1.00 33.31           N
ATOM   2575  H   GLU A 171     -49.533  11.689   7.171  1.00 33.31           H
ATOM   2576  CA  GLU A 171     -49.885  12.348   5.195  1.00 36.76           C
ATOM   2577  HA  GLU A 171     -49.178  12.199   4.503  1.00 36.76           H
ATOM   2578  C   GLU A 171     -50.569  13.706   4.978  1.00 33.84           C
ATOM   2579  O   GLU A 171     -51.431  14.122   5.758  1.00 32.19           O
ATOM   2580  CB  GLU A 171     -50.939  11.223   5.161  1.00 35.22           C
ATOM   2581 1HB  GLU A 171     -51.545  11.335   5.949  1.00 35.22           H
ATOM   2582 2HB  GLU A 171     -51.469  11.313   4.318  1.00 35.22           H
ATOM   2583  CG  GLU A 171     -50.339   9.803   5.208  1.00 31.18           C
ATOM   2584 1HG  GLU A 171     -49.750   9.683   4.409  1.00 31.18           H
ATOM   2585 2HG  GLU A 171     -49.792   9.719   6.041  1.00 31.18           H
ATOM   2586  CD  GLU A 171     -51.399   8.681   5.205  1.00 29.28           C
ATOM   2587  OE1 GLU A 171     -51.028   7.547   4.821  1.00 26.01           O
ATOM   2588  OE2 GLU A 171     -52.550   8.946   5.610  1.00 29.37           O
ATOM   2589  N   LYS A 172     -50.236  14.394   3.884  1.00 35.55           N
ATOM   2590  H   LYS A 172     -49.355  14.202   3.452  1.00 35.55           H
ATOM   2591  CA  LYS A 172     -51.094  15.413   3.287  1.00 40.93           C
ATOM   2592  HA  LYS A 172     -51.877  15.513   3.901  1.00 40.93           H
ATOM   2593  C   LYS A 172     -51.583  14.921   1.935  1.00 38.69           C
ATOM   2594  O   LYS A 172     -50.860  14.952   0.937  1.00 36.44           O
ATOM   2595  CB  LYS A 172     -50.406  16.789   3.213  1.00 38.69           C
ATOM   2596 1HB  LYS A 172     -49.432  16.665   3.024  1.00 38.69           H
ATOM   2597 2HB  LYS A 172     -50.822  17.331   2.483  1.00 38.69           H
ATOM   2598  CG  LYS A 172     -50.572  17.525   4.545  1.00 34.58           C
ATOM   2599 1HG  LYS A 172     -51.545  17.570   4.772  1.00 34.58           H
ATOM   2600 2HG  LYS A 172     -50.086  17.020   5.258  1.00 34.58           H
ATOM   2601  CD  LYS A 172     -50.006  18.954   4.462  1.00 32.46           C
ATOM   2602 1HD  LYS A 172     -49.025  18.921   4.271  1.00 32.46           H
ATOM   2603 2HD  LYS A 172     -50.470  19.462   3.737  1.00 32.46           H
ATOM   2604  CE  LYS A 172     -50.244  19.644   5.805  1.00 27.54           C
ATOM   2605 1HE  LYS A 172     -51.226  19.766   5.950  1.00 27.54           H
ATOM   2606 2HE  LYS A 172     -49.865  19.084   6.542  1.00 27.54           H
ATOM   2607  NZ  LYS A 172     -49.601  20.973   5.858  1.00 26.98           N
ATOM   2608 1HZ  LYS A 172     -49.763  21.415   6.740  1.00 26.98           H
ATOM   2609 2HZ  LYS A 172     -49.960  21.573   5.143  1.00 26.98           H
ATOM   2610 3HZ  LYS A 172     -48.612  20.898   5.729  1.00 26.98           H
ATOM   2611  N   GLU A 173     -52.816  14.467   1.934  1.00 36.23           N
ATOM   2612  H   GLU A 173     -53.208  14.146   2.796  1.00 36.23           H
ATOM   2613  CA  GLU A 173     -53.639  14.411   0.729  1.00 40.22           C
ATOM   2614  HA  GLU A 173     -53.209  13.730   0.136  1.00 40.22           H
ATOM   2615  C   GLU A 173     -53.669  15.791   0.073  1.00 37.27           C
ATOM   2616  O   GLU A 173     -54.203  16.742   0.643  1.00 36.26           O
ATOM   2617  CB  GLU A 173     -55.083  14.006   1.077  1.00 39.31           C
ATOM   2618 1HB  GLU A 173     -55.388  14.575   1.841  1.00 39.31           H
ATOM   2619 2HB  GLU A 173     -55.656  14.186   0.277  1.00 39.31           H
ATOM   2620  CG  GLU A 173     -55.281  12.538   1.476  1.00 34.62           C
ATOM   2621 1HG  GLU A 173     -54.899  11.955   0.759  1.00 34.62           H
ATOM   2622 2HG  GLU A 173     -54.799  12.369   2.336  1.00 34.62           H
ATOM   2623  CD  GLU A 173     -56.774  12.197   1.661  1.00 31.53           C
ATOM   2624  OE1 GLU A 173     -57.163  11.065   1.279  1.00 28.00           O
ATOM   2625  OE2 GLU A 173     -57.524  13.072   2.125  1.00 32.44           O
ATOM   2626  N   THR A 174     -53.162  15.904  -1.147  1.00 40.15           N
ATOM   2627  H   THR A 174     -52.433  15.277  -1.421  1.00 40.15           H
ATOM   2628  CA  THR A 174     -53.623  16.909  -2.114  1.00 44.84           C
ATOM   2629  HA  THR A 174     -54.587  17.016  -1.869  1.00 44.84           H
ATOM   2630  C   THR A 174     -53.455  16.386  -3.544  1.00 44.41           C
ATOM   2631  O   THR A 174     -52.358  16.123  -4.017  1.00 40.69           O
ATOM   2632  CB  THR A 174     -52.972  18.295  -1.977  1.00 40.43           C
ATOM   2633  HB  THR A 174     -52.862  18.643  -2.908  1.00 40.43           H
ATOM   2634  OG1 THR A 174     -51.672  18.245  -1.445  1.00 36.56           O
ATOM   2635  HG1 THR A 174     -51.718  18.234  -0.489  1.00 36.56           H
ATOM   2636  CG2 THR A 174     -53.774  19.247  -1.079  1.00 35.81           C
ATOM   2637 1HG2 THR A 174     -53.325  20.138  -1.010  1.00 35.81           H
ATOM   2638 2HG2 THR A 174     -53.865  18.876  -0.155  1.00 35.81           H
ATOM   2639 3HG2 THR A 174     -54.694  19.393  -1.443  1.00 35.81           H
ATOM   2640  N   ASP A 175     -54.617  16.334  -4.175  1.00 50.77           N
ATOM   2641  H   ASP A 175     -55.413  16.168  -3.593  1.00 50.77           H
ATOM   2642  CA  ASP A 175     -54.906  16.485  -5.607  1.00 56.73           C
ATOM   2643  HA  ASP A 175     -55.901  16.388  -5.572  1.00 56.73           H
ATOM   2644  C   ASP A 175     -54.559  15.336  -6.583  1.00 56.30           C
ATOM   2645  O   ASP A 175     -53.423  15.044  -6.941  1.00 52.84           O
ATOM   2646  CB  ASP A 175     -54.502  17.886  -6.100  1.00 52.55           C
ATOM   2647 1HB  ASP A 175     -54.384  18.484  -5.307  1.00 52.55           H
ATOM   2648 2HB  ASP A 175     -53.637  17.815  -6.596  1.00 52.55           H
ATOM   2649  CG  ASP A 175     -55.545  18.512  -7.030  1.00 45.19           C
ATOM   2650  OD1 ASP A 175     -56.597  17.866  -7.269  1.00 42.75           O
ATOM   2651  OD2 ASP A 175     -55.307  19.660  -7.474  1.00 41.24           O
ATOM   2652  N   ASN A 176     -55.645  14.715  -7.063  1.00 58.32           N
ATOM   2653  H   ASN A 176     -56.527  15.009  -6.694  1.00 58.32           H
ATOM   2654  CA  ASN A 176     -55.679  13.654  -8.068  1.00 65.22           C
ATOM   2655  HA  ASN A 176     -54.943  13.021  -7.828  1.00 65.22           H
ATOM   2656  C   ASN A 176     -55.392  14.204  -9.480  1.00 65.02           C
ATOM   2657  O   ASN A 176     -56.260  14.206 -10.350  1.00 61.14           O
ATOM   2658  CB  ASN A 176     -57.051  12.946  -8.004  1.00 60.01           C
ATOM   2659 1HB  ASN A 176     -57.724  13.587  -7.636  1.00 60.01           H
ATOM   2660 2HB  ASN A 176     -57.316  12.679  -8.930  1.00 60.01           H
ATOM   2661  CG  ASN A 176     -57.081  11.703  -7.141  1.00 53.19           C
ATOM   2662  OD1 ASN A 176     -56.187  10.880  -7.144  1.00 49.43           O
ATOM   2663  ND2 ASN A 176     -58.163  11.459  -6.438  1.00 47.49           N
ATOM   2664 1HD2 ASN A 176     -58.240  10.608  -5.918  1.00 47.49           H
ATOM   2665 2HD2 ASN A 176     -58.910  12.124  -6.423  1.00 47.49           H
ATOM   2666  N   THR A 177     -54.138  14.615  -9.734  1.00 70.30           N
ATOM   2667  H   THR A 177     -53.526  14.811  -8.968  1.00 70.30           H
ATOM   2668  CA  THR A 177     -53.644  14.783 -11.103  1.00 74.13           C
ATOM   2669  HA  THR A 177     -54.428  14.654 -11.710  1.00 74.13           H
ATOM   2670  C   THR A 177     -52.572  13.716 -11.337  1.00 75.65           C
ATOM   2671  O   THR A 177     -51.510  13.755 -10.730  1.00 70.93           O
ATOM   2672  CB  THR A 177     -53.115  16.200 -11.381  1.00 68.85           C
ATOM   2673  HB  THR A 177     -52.151  16.237 -11.117  1.00 68.85           H
ATOM   2674  OG1 THR A 177     -53.767  17.174 -10.602  1.00 59.18           O
ATOM   2675  HG1 THR A 177     -53.915  17.959 -11.130  1.00 59.18           H
ATOM   2676  CG2 THR A 177     -53.379  16.587 -12.834  1.00 58.10           C
ATOM   2677 1HG2 THR A 177     -53.039  17.507 -13.027  1.00 58.10           H
ATOM   2678 2HG2 THR A 177     -54.358  16.572 -13.037  1.00 58.10           H
ATOM   2679 3HG2 THR A 177     -52.926  15.954 -13.462  1.00 58.10           H
ATOM   2680  N   LYS A 178     -52.870  12.726 -12.191  1.00 74.51           N
ATOM   2681  H   LYS A 178     -53.793  12.663 -12.571  1.00 74.51           H
ATOM   2682  CA  LYS A 178     -51.854  11.730 -12.576  1.00 77.42           C
ATOM   2683  HA  LYS A 178     -51.668  11.183 -11.760  1.00 77.42           H
ATOM   2684  C   LYS A 178     -50.606  12.478 -13.064  1.00 78.02           C
ATOM   2685  O   LYS A 178     -50.729  13.240 -14.029  1.00 74.64           O
ATOM   2686  CB  LYS A 178     -52.364  10.802 -13.692  1.00 71.82           C
ATOM   2687 1HB  LYS A 178     -52.897  11.347 -14.339  1.00 71.82           H
ATOM   2688 2HB  LYS A 178     -51.575  10.405 -14.161  1.00 71.82           H
ATOM   2689  CG  LYS A 178     -53.249   9.658 -13.172  1.00 62.60           C
ATOM   2690 1HG  LYS A 178     -52.740   9.128 -12.494  1.00 62.60           H
ATOM   2691 2HG  LYS A 178     -54.070  10.041 -12.749  1.00 62.60           H
ATOM   2692  CD  LYS A 178     -53.660   8.737 -14.324  1.00 57.55           C
ATOM   2693 1HD  LYS A 178     -54.222   9.251 -14.972  1.00 57.55           H
ATOM   2694 2HD  LYS A 178     -52.839   8.402 -14.786  1.00 57.55           H
ATOM   2695  CE  LYS A 178     -54.462   7.546 -13.800  1.00 51.46           C
ATOM   2696 1HE  LYS A 178     -53.907   7.032 -13.147  1.00 51.46           H
ATOM   2697 2HE  LYS A 178     -55.290   7.875 -13.347  1.00 51.46           H
ATOM   2698  NZ  LYS A 178     -54.864   6.626 -14.897  1.00 42.31           N
ATOM   2699 1HZ  LYS A 178     -55.388   5.852 -14.542  1.00 42.31           H
ATOM   2700 2HZ  LYS A 178     -54.062   6.263 -15.372  1.00 42.31           H
ATOM   2701 3HZ  LYS A 178     -55.433   7.098 -15.571  1.00 42.31           H
ATOM   2702  N   PRO A 179     -49.455  12.303 -12.441  1.00 76.46           N
ATOM   2703  CA  PRO A 179     -48.243  12.968 -12.906  1.00 78.60           C
ATOM   2704  HA  PRO A 179     -48.372  13.959 -12.941  1.00 78.60           H
ATOM   2705  C   PRO A 179     -47.936  12.505 -14.332  1.00 81.27           C
ATOM   2706  O   PRO A 179     -48.064  11.321 -14.655  1.00 77.15           O
ATOM   2707  CB  PRO A 179     -47.144  12.605 -11.893  1.00 73.16           C
ATOM   2708 1HB  PRO A 179     -46.268  12.453 -12.351  1.00 73.16           H
ATOM   2709 2HB  PRO A 179     -47.039  13.321 -11.203  1.00 73.16           H
ATOM   2710  CG  PRO A 179     -47.654  11.316 -11.260  1.00 68.02           C
ATOM   2711 1HG  PRO A 179     -47.351  10.519 -11.783  1.00 68.02           H
ATOM   2712 2HG  PRO A 179     -47.337  11.235 -10.315  1.00 68.02           H
ATOM   2713  CD  PRO A 179     -49.166  11.446 -11.308  1.00 72.31           C
ATOM   2714 1HD  PRO A 179     -49.601  10.556 -11.443  1.00 72.31           H
ATOM   2715 2HD  PRO A 179     -49.520  11.867 -10.473  1.00 72.31           H
ATOM   2716  N   ASN A 180     -47.588  13.459 -15.200  1.00 85.07           N
ATOM   2717  H   ASN A 180     -47.564  14.411 -14.896  1.00 85.07           H
ATOM   2718  CA  ASN A 180     -47.242  13.144 -16.581  1.00 87.33           C
ATOM   2719  HA  ASN A 180     -48.054  12.719 -16.980  1.00 87.33           H
ATOM   2720  C   ASN A 180     -46.069  12.154 -16.609  1.00 88.95           C
ATOM   2721  O   ASN A 180     -45.100  12.326 -15.863  1.00 85.76           O
ATOM   2722  CB  ASN A 180     -46.910  14.426 -17.365  1.00 82.11           C
ATOM   2723 1HB  ASN A 180     -46.407  15.050 -16.767  1.00 82.11           H
ATOM   2724 2HB  ASN A 180     -46.341  14.186 -18.152  1.00 82.11           H
ATOM   2725  CG  ASN A 180     -48.142  15.147 -17.873  1.00 73.50           C
ATOM   2726  OD1 ASN A 180     -49.185  14.572 -18.139  1.00 66.33           O
ATOM   2727  ND2 ASN A 180     -48.054  16.441 -18.079  1.00 64.42           N
ATOM   2728 1HD2 ASN A 180     -48.836  16.943 -18.449  1.00 64.42           H
ATOM   2729 2HD2 ASN A 180     -47.205  16.925 -17.865  1.00 64.42           H
ATOM   2730  N   PRO A 181     -46.115  11.143 -17.476  1.00 87.63           N
ATOM   2731  CA  PRO A 181     -45.004  10.220 -17.671  1.00 88.23           C
ATOM   2732  HA  PRO A 181     -44.808   9.750 -16.811  1.00 88.23           H
ATOM   2733  C   PRO A 181     -43.724  10.950 -18.065  1.00 89.64           C
ATOM   2734  O   PRO A 181     -43.700  11.686 -19.053  1.00 85.70           O
ATOM   2735  CB  PRO A 181     -45.473   9.288 -18.791  1.00 85.08           C
ATOM   2736 1HB  PRO A 181     -45.172   9.624 -19.683  1.00 85.08           H
ATOM   2737 2HB  PRO A 181     -45.128   8.360 -18.650  1.00 85.08           H
ATOM   2738  CG  PRO A 181     -46.987   9.313 -18.696  1.00 82.02           C
ATOM   2739 1HG  PRO A 181     -47.407   9.104 -19.579  1.00 82.02           H
ATOM   2740 2HG  PRO A 181     -47.315   8.665 -18.009  1.00 82.02           H
ATOM   2741  CD  PRO A 181     -47.271  10.748 -18.278  1.00 85.81           C
ATOM   2742 1HD  PRO A 181     -47.354  11.349 -19.073  1.00 85.81           H
ATOM   2743 2HD  PRO A 181     -48.103  10.808 -17.727  1.00 85.81           H
ATOM   2744  N   VAL A 182     -42.638  10.740 -17.321  1.00 88.84           N
ATOM   2745  H   VAL A 182     -42.723  10.146 -16.521  1.00 88.84           H
ATOM   2746  CA  VAL A 182     -41.328  11.329 -17.608  1.00 90.22           C
ATOM   2747  HA  VAL A 182     -41.400  11.751 -18.512  1.00 90.22           H
ATOM   2748  C   VAL A 182     -40.281  10.218 -17.638  1.00 91.32           C
ATOM   2749  O   VAL A 182     -40.078   9.505 -16.650  1.00 88.55           O
ATOM   2750  CB  VAL A 182     -40.964  12.439 -16.600  1.00 87.58           C
ATOM   2751  HB  VAL A 182     -40.917  11.992 -15.707  1.00 87.58           H
ATOM   2752  CG1 VAL A 182     -39.624  13.092 -16.948  1.00 78.78           C
ATOM   2753 1HG1 VAL A 182     -39.394  13.810 -16.291  1.00 78.78           H
ATOM   2754 2HG1 VAL A 182     -39.652  13.505 -17.858  1.00 78.78           H
ATOM   2755 3HG1 VAL A 182     -38.884  12.419 -16.939  1.00 78.78           H
ATOM   2756  CG2 VAL A 182     -42.009  13.559 -16.570  1.00 79.84           C
ATOM   2757 1HG2 VAL A 182     -41.756  14.268 -15.912  1.00 79.84           H
ATOM   2758 2HG2 VAL A 182     -42.907  13.204 -16.310  1.00 79.84           H
ATOM   2759 3HG2 VAL A 182     -42.098  13.991 -17.468  1.00 79.84           H
ATOM   2760  N   ALA A 183     -39.601  10.074 -18.783  1.00 91.68           N
ATOM   2761  H   ALA A 183     -39.898  10.601 -19.579  1.00 91.68           H
ATOM   2762  CA  ALA A 183     -38.452   9.191 -18.930  1.00 91.57           C
ATOM   2763  HA  ALA A 183     -38.761   8.275 -18.676  1.00 91.57           H
ATOM   2764  C   ALA A 183     -37.312   9.614 -17.979  1.00 91.89           C
ATOM   2765  O   ALA A 183     -37.251  10.787 -17.596  1.00 89.45           O
ATOM   2766  CB  ALA A 183     -37.994   9.215 -20.397  1.00 90.36           C
ATOM   2767 1HB  ALA A 183     -38.736   8.940 -21.009  1.00 90.36           H
ATOM   2768 2HB  ALA A 183     -37.227   8.590 -20.543  1.00 90.36           H
ATOM   2769 3HB  ALA A 183     -37.698  10.132 -20.665  1.00 90.36           H
ATOM   2770  N   PRO A 184     -36.386   8.704 -17.604  1.00 91.57           N
ATOM   2771  CA  PRO A 184     -35.276   9.056 -16.728  1.00 91.03           C
ATOM   2772  HA  PRO A 184     -35.659   9.419 -15.879  1.00 91.03           H
ATOM   2773  C   PRO A 184     -34.394  10.162 -17.318  1.00 91.90           C
ATOM   2774  O   PRO A 184     -34.101  10.164 -18.512  1.00 90.24           O
ATOM   2775  CB  PRO A 184     -34.483   7.767 -16.514  1.00 89.42           C
ATOM   2776 1HB  PRO A 184     -33.701   7.720 -17.136  1.00 89.42           H
ATOM   2777 2HB  PRO A 184     -34.163   7.696 -15.569  1.00 89.42           H
ATOM   2778  CG  PRO A 184     -35.495   6.670 -16.829  1.00 87.50           C
ATOM   2779 1HG  PRO A 184     -35.039   5.847 -17.166  1.00 87.50           H
ATOM   2780 2HG  PRO A 184     -36.040   6.442 -16.022  1.00 87.50           H
ATOM   2781  CD  PRO A 184     -36.361   7.295 -17.913  1.00 89.92           C
ATOM   2782 1HD  PRO A 184     -35.967   7.158 -18.822  1.00 89.92           H
ATOM   2783 2HD  PRO A 184     -37.292   6.931 -17.894  1.00 89.92           H
ATOM   2784  N   TYR A 185     -33.925  11.085 -16.467  1.00 90.22           N
ATOM   2785  H   TYR A 185     -34.232  11.040 -15.516  1.00 90.22           H
ATOM   2786  CA  TYR A 185     -33.002  12.146 -16.829  1.00 90.15           C
ATOM   2787  HA  TYR A 185     -32.513  11.811 -17.634  1.00 90.15           H
ATOM   2788  C   TYR A 185     -31.985  12.394 -15.714  1.00 90.54           C
ATOM   2789  O   TYR A 185     -32.230  12.084 -14.547  1.00 88.34           O
ATOM   2790  CB  TYR A 185     -33.777  13.425 -17.185  1.00 89.09           C
ATOM   2791 1HB  TYR A 185     -33.124  14.109 -17.511  1.00 89.09           H
ATOM   2792 2HB  TYR A 185     -34.425  13.208 -17.915  1.00 89.09           H
ATOM   2793  CG  TYR A 185     -34.558  14.038 -16.035  1.00 87.17           C
ATOM   2794  CD1 TYR A 185     -35.870  13.603 -15.758  1.00 81.44           C
ATOM   2795  HD1 TYR A 185     -36.285  12.891 -16.325  1.00 81.44           H
ATOM   2796  CD2 TYR A 185     -33.979  15.040 -15.235  1.00 81.81           C
ATOM   2797  HD2 TYR A 185     -33.050  15.356 -15.427  1.00 81.81           H
ATOM   2798  CE1 TYR A 185     -36.601  14.160 -14.692  1.00 79.37           C
ATOM   2799  HE1 TYR A 185     -37.532  13.847 -14.504  1.00 79.37           H
ATOM   2800  CE2 TYR A 185     -34.706  15.603 -14.159  1.00 80.23           C
ATOM   2801  HE2 TYR A 185     -34.290  16.313 -13.591  1.00 80.23           H
ATOM   2802  CZ  TYR A 185     -36.014  15.162 -13.890  1.00 84.07           C
ATOM   2803  OH  TYR A 185     -36.711  15.704 -12.853  1.00 82.15           O
ATOM   2804  HH  TYR A 185     -37.623  15.831 -13.113  1.00 82.15           H
ATOM   2805  N   TRP A 186     -30.830  12.955 -16.065  1.00 92.61           N
ATOM   2806  H   TRP A 186     -30.664  13.151 -17.031  1.00 92.61           H
ATOM   2807  CA  TRP A 186     -29.795  13.295 -15.091  1.00 91.85           C
ATOM   2808  HA  TRP A 186     -29.775  12.535 -14.441  1.00 91.85           H
ATOM   2809  C   TRP A 186     -30.151  14.589 -14.349  1.00 91.61           C
ATOM   2810  O   TRP A 186     -30.428  15.599 -14.986  1.00 88.58           O
ATOM   2811  CB  TRP A 186     -28.432  13.425 -15.786  1.00 91.30           C
ATOM   2812 1HB  TRP A 186     -28.471  14.200 -16.417  1.00 91.30           H
ATOM   2813 2HB  TRP A 186     -27.736  13.597 -15.089  1.00 91.30           H
ATOM   2814  CG  TRP A 186     -27.996  12.219 -16.574  1.00 91.77           C
ATOM   2815  CD1 TRP A 186     -27.686  12.207 -17.888  1.00 88.66           C
ATOM   2816  HD1 TRP A 186     -27.699  13.005 -18.490  1.00 88.66           H
ATOM   2817  CD2 TRP A 186     -27.853  10.831 -16.118  1.00 91.82           C
ATOM   2818  NE1 TRP A 186     -27.349  10.930 -18.273  1.00 88.73           N
ATOM   2819  HE1 TRP A 186     -27.071  10.677 -19.200  1.00 88.73           H
ATOM   2820  CE2 TRP A 186     -27.442  10.044 -17.226  1.00 90.90           C
ATOM   2821  CE3 TRP A 186     -28.030  10.177 -14.883  1.00 89.85           C
ATOM   2822  HE3 TRP A 186     -28.309  10.706 -14.081  1.00 89.85           H
ATOM   2823  CZ2 TRP A 186     -27.228   8.651 -17.117  1.00 90.09           C
ATOM   2824  HZ2 TRP A 186     -26.940   8.116 -17.911  1.00 90.09           H
ATOM   2825  CZ3 TRP A 186     -27.819   8.787 -14.760  1.00 88.45           C
ATOM   2826  HZ3 TRP A 186     -27.950   8.339 -13.876  1.00 88.45           H
ATOM   2827  CH2 TRP A 186     -27.427   8.034 -15.874  1.00 87.93           C
ATOM   2828  HH2 TRP A 186     -27.288   7.048 -15.782  1.00 87.93           H
ATOM   2829  N   THR A 187     -30.094  14.572 -13.030  1.00 91.56           N
ATOM   2830  H   THR A 187     -29.836  13.719 -12.576  1.00 91.56           H
ATOM   2831  CA  THR A 187     -30.391  15.746 -12.196  1.00 89.84           C
ATOM   2832  HA  THR A 187     -31.048  16.257 -12.751  1.00 89.84           H
ATOM   2833  C   THR A 187     -29.161  16.618 -11.936  1.00 89.26           C
ATOM   2834  O   THR A 187     -29.307  17.802 -11.662  1.00 85.18           O
ATOM   2835  CB  THR A 187     -31.005  15.338 -10.851  1.00 88.98           C
ATOM   2836  HB  THR A 187     -31.063  16.145 -10.263  1.00 88.98           H
ATOM   2837  OG1 THR A 187     -30.176  14.426 -10.178  1.00 82.58           O
ATOM   2838  HG1 THR A 187     -30.655  13.612 -10.025  1.00 82.58           H
ATOM   2839  CG2 THR A 187     -32.364  14.679 -11.026  1.00 80.05           C
ATOM   2840 1HG2 THR A 187     -32.752  14.418 -10.142  1.00 80.05           H
ATOM   2841 2HG2 THR A 187     -32.293  13.853 -11.586  1.00 80.05           H
ATOM   2842 3HG2 THR A 187     -33.008  15.299 -11.474  1.00 80.05           H
ATOM   2843  N   SER A 188     -27.950  16.056 -12.032  1.00 89.27           N
ATOM   2844  H   SER A 188     -27.903  15.086 -12.272  1.00 89.27           H
ATOM   2845  CA  SER A 188     -26.682  16.771 -11.807  1.00 88.43           C
ATOM   2846  HA  SER A 188     -26.858  17.725 -12.051  1.00 88.43           H
ATOM   2847  C   SER A 188     -25.576  16.219 -12.721  1.00 89.08           C
ATOM   2848  O   SER A 188     -24.664  15.537 -12.244  1.00 86.19           O
ATOM   2849  CB  SER A 188     -26.272  16.695 -10.325  1.00 85.84           C
ATOM   2850 1HB  SER A 188     -26.106  15.747 -10.054  1.00 85.84           H
ATOM   2851 2HB  SER A 188     -25.449  17.238 -10.159  1.00 85.84           H
ATOM   2852  OG  SER A 188     -27.282  17.200  -9.470  1.00 76.55           O
ATOM   2853  HG  SER A 188     -28.093  17.314  -9.966  1.00 76.55           H
ATOM   2854  N   PRO A 189     -25.655  16.456 -14.051  1.00 89.97           N
ATOM   2855  CA  PRO A 189     -24.681  15.928 -15.015  1.00 88.40           C
ATOM   2856  HA  PRO A 189     -24.617  14.937 -14.900  1.00 88.40           H
ATOM   2857  C   PRO A 189     -23.255  16.439 -14.775  1.00 88.67           C
ATOM   2858  O   PRO A 189     -22.300  15.715 -15.046  1.00 85.04           O
ATOM   2859  CB  PRO A 189     -25.226  16.341 -16.387  1.00 87.26           C
ATOM   2860 1HB  PRO A 189     -24.480  16.575 -17.010  1.00 87.26           H
ATOM   2861 2HB  PRO A 189     -25.777  15.608 -16.786  1.00 87.26           H
ATOM   2862  CG  PRO A 189     -26.089  17.566 -16.095  1.00 85.37           C
ATOM   2863 1HG  PRO A 189     -25.537  18.400 -16.084  1.00 85.37           H
ATOM   2864 2HG  PRO A 189     -26.821  17.659 -16.770  1.00 85.37           H
ATOM   2865  CD  PRO A 189     -26.657  17.272 -14.715  1.00 88.57           C
ATOM   2866 1HD  PRO A 189     -26.803  18.114 -14.195  1.00 88.57           H
ATOM   2867 2HD  PRO A 189     -27.516  16.765 -14.776  1.00 88.57           H
ATOM   2868  N   GLU A 190     -23.085  17.628 -14.192  1.00 88.12           N
ATOM   2869  H   GLU A 190     -23.904  18.168 -13.998  1.00 88.12           H
ATOM   2870  CA  GLU A 190     -21.792  18.203 -13.815  1.00 86.77           C
ATOM   2871  HA  GLU A 190     -21.261  18.210 -14.662  1.00 86.77           H
ATOM   2872  C   GLU A 190     -21.019  17.331 -12.816  1.00 85.49           C
ATOM   2873  O   GLU A 190     -19.797  17.207 -12.894  1.00 81.97           O
ATOM   2874  CB  GLU A 190     -21.999  19.640 -13.278  1.00 85.75           C
ATOM   2875 1HB  GLU A 190     -21.094  20.057 -13.192  1.00 85.75           H
ATOM   2876 2HB  GLU A 190     -22.532  20.138 -13.962  1.00 85.75           H
ATOM   2877  CG  GLU A 190     -22.715  19.824 -11.921  1.00 77.44           C
ATOM   2878 1HG  GLU A 190     -22.250  19.248 -11.248  1.00 77.44           H
ATOM   2879 2HG  GLU A 190     -22.627  20.784 -11.656  1.00 77.44           H
ATOM   2880  CD  GLU A 190     -24.214  19.463 -11.894  1.00 71.02           C
ATOM   2881  OE1 GLU A 190     -24.741  19.251 -10.778  1.00 62.91           O
ATOM   2882  OE2 GLU A 190     -24.826  19.307 -12.973  1.00 61.88           O
ATOM   2883  N   LYS A 191     -21.715  16.622 -11.934  1.00 85.15           N
ATOM   2884  H   LYS A 191     -22.708  16.736 -11.915  1.00 85.15           H
ATOM   2885  CA  LYS A 191     -21.101  15.671 -10.977  1.00 83.78           C
ATOM   2886  HA  LYS A 191     -20.282  16.140 -10.645  1.00 83.78           H
ATOM   2887  C   LYS A 191     -20.624  14.366 -11.633  1.00 84.89           C
ATOM   2888  O   LYS A 191     -20.038  13.519 -10.951  1.00 81.45           O
ATOM   2889  CB  LYS A 191     -22.068  15.393  -9.812  1.00 81.06           C
ATOM   2890 1HB  LYS A 191     -22.929  15.043 -10.182  1.00 81.06           H
ATOM   2891 2HB  LYS A 191     -21.660  14.707  -9.209  1.00 81.06           H
ATOM   2892  CG  LYS A 191     -22.360  16.659  -8.994  1.00 77.15           C
ATOM   2893 1HG  LYS A 191     -21.499  17.012  -8.629  1.00 77.15           H
ATOM   2894 2HG  LYS A 191     -22.773  17.343  -9.595  1.00 77.15           H
ATOM   2895  CD  LYS A 191     -23.320  16.379  -7.824  1.00 71.30           C
ATOM   2896 1HD  LYS A 191     -24.180  16.006  -8.173  1.00 71.30           H
ATOM   2897 2HD  LYS A 191     -22.904  15.724  -7.194  1.00 71.30           H
ATOM   2898  CE  LYS A 191     -23.589  17.700  -7.092  1.00 65.19           C
ATOM   2899 1HE  LYS A 191     -22.764  17.983  -6.603  1.00 65.19           H
ATOM   2900 2HE  LYS A 191     -23.841  18.403  -7.757  1.00 65.19           H
ATOM   2901  NZ  LYS A 191     -24.688  17.592  -6.105  1.00 56.77           N
ATOM   2902 1HZ  LYS A 191     -24.842  18.465  -5.643  1.00 56.77           H
ATOM   2903 2HZ  LYS A 191     -24.477  16.908  -5.407  1.00 56.77           H
ATOM   2904 3HZ  LYS A 191     -25.543  17.324  -6.549  1.00 56.77           H
ATOM   2905  N   MET A 192     -20.884  14.200 -12.926  1.00 84.03           N
ATOM   2906  H   MET A 192     -21.326  14.961 -13.401  1.00 84.03           H
ATOM   2907  CA  MET A 192     -20.585  13.010 -13.718  1.00 84.27           C
ATOM   2908  HA  MET A 192     -20.197  12.359 -13.065  1.00 84.27           H
ATOM   2909  C   MET A 192     -19.524  13.259 -14.805  1.00 83.08           C
ATOM   2910  O   MET A 192     -19.165  12.331 -15.528  1.00 78.91           O
ATOM   2911  CB  MET A 192     -21.894  12.489 -14.344  1.00 83.73           C
ATOM   2912 1HB  MET A 192     -22.243  13.181 -14.976  1.00 83.73           H
ATOM   2913 2HB  MET A 192     -21.695  11.648 -14.847  1.00 83.73           H
ATOM   2914  CG  MET A 192     -22.983  12.187 -13.307  1.00 82.93           C
ATOM   2915 1HG  MET A 192     -22.616  11.419 -12.783  1.00 82.93           H
ATOM   2916 2HG  MET A 192     -23.006  13.004 -12.731  1.00 82.93           H
ATOM   2917  SD  MET A 192     -24.614  11.808 -14.001  1.00 83.02           S
ATOM   2918  CE  MET A 192     -24.234  10.318 -14.959  1.00 72.54           C
ATOM   2919 1HE  MET A 192     -25.051   9.970 -15.419  1.00 72.54           H
ATOM   2920 2HE  MET A 192     -23.881   9.592 -14.368  1.00 72.54           H
ATOM   2921 3HE  MET A 192     -23.545  10.508 -15.658  1.00 72.54           H
ATOM   2922  N   GLU A 193     -18.993  14.475 -14.921  1.00 82.08           N
ATOM   2923  H   GLU A 193     -19.238  15.164 -14.239  1.00 82.08           H
ATOM   2924  CA  GLU A 193     -18.065  14.861 -15.998  1.00 80.82           C
ATOM   2925  HA  GLU A 193     -18.568  14.652 -16.837  1.00 80.82           H
ATOM   2926  C   GLU A 193     -16.759  14.056 -15.980  1.00 79.58           C
ATOM   2927  O   GLU A 193     -16.236  13.670 -17.025  1.00 75.15           O
ATOM   2928  CB  GLU A 193     -17.724  16.350 -15.895  1.00 77.30           C
ATOM   2929 1HB  GLU A 193     -17.469  16.556 -14.950  1.00 77.30           H
ATOM   2930 2HB  GLU A 193     -16.951  16.545 -16.499  1.00 77.30           H
ATOM   2931  CG  GLU A 193     -18.903  17.245 -16.296  1.00 67.81           C
ATOM   2932 1HG  GLU A 193     -19.210  16.979 -17.210  1.00 67.81           H
ATOM   2933 2HG  GLU A 193     -19.646  17.107 -15.641  1.00 67.81           H
ATOM   2934  CD  GLU A 193     -18.535  18.735 -16.316  1.00 61.91           C
ATOM   2935  OE1 GLU A 193     -19.378  19.509 -16.816  1.00 55.16           O
ATOM   2936  OE2 GLU A 193     -17.402  19.071 -15.901  1.00 55.61           O
ATOM   2937  N   LYS A 194     -16.253  13.759 -14.797  1.00 80.88           N
ATOM   2938  H   LYS A 194     -16.735  14.065 -13.976  1.00 80.88           H
ATOM   2939  CA  LYS A 194     -15.013  12.999 -14.645  1.00 80.90           C
ATOM   2940  HA  LYS A 194     -14.368  13.356 -15.320  1.00 80.90           H
ATOM   2941  C   LYS A 194     -15.245  11.519 -14.971  1.00 81.85           C
ATOM   2942  O   LYS A 194     -15.540  10.718 -14.086  1.00 78.34           O
ATOM   2943  CB  LYS A 194     -14.409  13.238 -13.258  1.00 76.74           C
ATOM   2944 1HB  LYS A 194     -14.356  14.223 -13.092  1.00 76.74           H
ATOM   2945 2HB  LYS A 194     -14.999  12.815 -12.570  1.00 76.74           H
ATOM   2946  CG  LYS A 194     -12.993  12.628 -13.161  1.00 71.44           C
ATOM   2947 1HG  LYS A 194     -13.050  11.636 -13.276  1.00 71.44           H
ATOM   2948 2HG  LYS A 194     -12.415  13.015 -13.879  1.00 71.44           H
ATOM   2949  CD  LYS A 194     -12.367  12.935 -11.801  1.00 67.36           C
ATOM   2950 1HD  LYS A 194     -12.320  13.926 -11.677  1.00 67.36           H
ATOM   2951 2HD  LYS A 194     -12.934  12.535 -11.081  1.00 67.36           H
ATOM   2952  CE  LYS A 194     -10.953  12.346 -11.721  1.00 59.50           C
ATOM   2953 1HE  LYS A 194     -10.998  11.351 -11.807  1.00 59.50           H
ATOM   2954 2HE  LYS A 194     -10.391  12.720 -12.459  1.00 59.50           H
ATOM   2955  NZ  LYS A 194     -10.298  12.669 -10.433  1.00 51.66           N
ATOM   2956 1HZ  LYS A 194      -9.377  12.280 -10.392  1.00 51.66           H
ATOM   2957 2HZ  LYS A 194     -10.821  12.303  -9.663  1.00 51.66           H
ATOM   2958 3HZ  LYS A 194     -10.220  13.658 -10.309  1.00 51.66           H
ATOM   2959  N   LYS A 195     -15.047  11.149 -16.228  1.00 80.62           N
ATOM   2960  H   LYS A 195     -14.766  11.846 -16.888  1.00 80.62           H
ATOM   2961  CA  LYS A 195     -15.219   9.762 -16.706  1.00 81.82           C
ATOM   2962  HA  LYS A 195     -16.030   9.436 -16.220  1.00 81.82           H
ATOM   2963  C   LYS A 195     -14.069   8.826 -16.322  1.00 84.00           C
ATOM   2964  O   LYS A 195     -14.311   7.656 -16.061  1.00 79.71           O
ATOM   2965  CB  LYS A 195     -15.451   9.749 -18.222  1.00 78.72           C
ATOM   2966 1HB  LYS A 195     -14.696  10.225 -18.673  1.00 78.72           H
ATOM   2967 2HB  LYS A 195     -15.486   8.801 -18.540  1.00 78.72           H
ATOM   2968  CG  LYS A 195     -16.766  10.445 -18.583  1.00 75.07           C
ATOM   2969 1HG  LYS A 195     -17.508  10.020 -18.065  1.00 75.07           H
ATOM   2970 2HG  LYS A 195     -16.697  11.411 -18.335  1.00 75.07           H
ATOM   2971  CD  LYS A 195     -17.082  10.338 -20.082  1.00 71.23           C
ATOM   2972 1HD  LYS A 195     -16.351  10.760 -20.618  1.00 71.23           H
ATOM   2973 2HD  LYS A 195     -17.178   9.378 -20.345  1.00 71.23           H
ATOM   2974  CE  LYS A 195     -18.392  11.073 -20.331  1.00 63.72           C
ATOM   2975 1HE  LYS A 195     -19.117  10.645 -19.791  1.00 63.72           H
ATOM   2976 2HE  LYS A 195     -18.290  12.029 -20.055  1.00 63.72           H
ATOM   2977  NZ  LYS A 195     -18.796  11.040 -21.766  1.00 55.72           N
ATOM   2978 1HZ  LYS A 195     -19.658  11.528 -21.907  1.00 55.72           H
ATOM   2979 2HZ  LYS A 195     -18.920  10.099 -22.082  1.00 55.72           H
ATOM   2980 3HZ  LYS A 195     -18.102  11.469 -22.344  1.00 55.72           H
ATOM   2981  N   LEU A 196     -12.824   9.335 -16.285  1.00 77.80           N
ATOM   2982  H   LEU A 196     -12.698  10.303 -16.501  1.00 77.80           H
ATOM   2983  CA  LEU A 196     -11.646   8.538 -15.943  1.00 76.91           C
ATOM   2984  HA  LEU A 196     -11.917   7.581 -16.044  1.00 76.91           H
ATOM   2985  C   LEU A 196     -11.240   8.761 -14.482  1.00 77.36           C
ATOM   2986  O   LEU A 196     -10.920   9.875 -14.070  1.00 74.33           O
ATOM   2987  CB  LEU A 196     -10.494   8.862 -16.920  1.00 74.12           C
ATOM   2988 1HB  LEU A 196     -10.788   8.619 -17.844  1.00 74.12           H
ATOM   2989 2HB  LEU A 196     -10.311   9.844 -16.875  1.00 74.12           H
ATOM   2990  CG  LEU A 196      -9.181   8.111 -16.618  1.00 66.59           C
ATOM   2991  HG  LEU A 196      -8.945   8.311 -15.667  1.00 66.59           H
ATOM   2992  CD1 LEU A 196      -9.316   6.596 -16.766  1.00 58.97           C
ATOM   2993 1HD1 LEU A 196      -8.450   6.138 -16.564  1.00 58.97           H
ATOM   2994 2HD1 LEU A 196      -9.585   6.349 -17.697  1.00 58.97           H
ATOM   2995 3HD1 LEU A 196     -10.008   6.235 -16.141  1.00 58.97           H
ATOM   2996  CD2 LEU A 196      -8.082   8.579 -17.574  1.00 61.42           C
ATOM   2997 1HD2 LEU A 196      -7.222   8.102 -17.393  1.00 61.42           H
ATOM   2998 2HD2 LEU A 196      -7.916   9.560 -17.476  1.00 61.42           H
ATOM   2999 3HD2 LEU A 196      -8.336   8.404 -18.525  1.00 61.42           H
ATOM   3000  N   HIS A 197     -11.187   7.671 -13.719  1.00 79.38           N
ATOM   3001  H   HIS A 197     -11.480   6.806 -14.126  1.00 79.38           H
ATOM   3002  CA  HIS A 197     -10.733   7.646 -12.335  1.00 79.83           C
ATOM   3003  HA  HIS A 197     -10.504   8.580 -12.060  1.00 79.83           H
ATOM   3004  C   HIS A 197      -9.479   6.779 -12.247  1.00 80.16           C
ATOM   3005  O   HIS A 197      -9.565   5.556 -12.234  1.00 78.00           O
ATOM   3006  CB  HIS A 197     -11.866   7.130 -11.439  1.00 78.55           C
ATOM   3007 1HB  HIS A 197     -12.197   6.260 -11.806  1.00 78.55           H
ATOM   3008 2HB  HIS A 197     -11.508   6.989 -10.516  1.00 78.55           H
ATOM   3009  CG  HIS A 197     -13.038   8.078 -11.349  1.00 78.29           C
ATOM   3010  ND1 HIS A 197     -13.399   8.821 -10.247  1.00 66.57           N
ATOM   3011  HD1 HIS A 197     -12.935   8.824  -9.361  1.00 66.57           H
ATOM   3012  CD2 HIS A 197     -13.920   8.375 -12.349  1.00 67.43           C
ATOM   3013  HD2 HIS A 197     -13.916   7.994 -13.274  1.00 67.43           H
ATOM   3014  CE1 HIS A 197     -14.484   9.540 -10.574  1.00 67.94           C
ATOM   3015  HE1 HIS A 197     -14.967  10.161  -9.957  1.00 67.94           H
ATOM   3016  NE2 HIS A 197     -14.825   9.305 -11.844  1.00 70.34           N
ATOM   3017  N   ALA A 198      -8.310   7.418 -12.185  1.00 82.14           N
ATOM   3018  H   ALA A 198      -8.293   8.402 -12.364  1.00 82.14           H
ATOM   3019  CA  ALA A 198      -7.058   6.748 -11.868  1.00 81.57           C
ATOM   3020  HA  ALA A 198      -7.154   5.778 -12.091  1.00 81.57           H
ATOM   3021  C   ALA A 198      -6.793   6.895 -10.364  1.00 81.06           C
ATOM   3022  O   ALA A 198      -6.625   8.010  -9.879  1.00 78.02           O
ATOM   3023  CB  ALA A 198      -5.933   7.320 -12.735  1.00 78.77           C
ATOM   3024 1HB  ALA A 198      -6.138   7.208 -13.707  1.00 78.77           H
ATOM   3025 2HB  ALA A 198      -5.066   6.858 -12.548  1.00 78.77           H
ATOM   3026 3HB  ALA A 198      -5.805   8.296 -12.558  1.00 78.77           H
ATOM   3027  N   VAL A 199      -6.812   5.785  -9.631  1.00 80.51           N
ATOM   3028  H   VAL A 199      -6.939   4.909 -10.096  1.00 80.51           H
ATOM   3029  CA  VAL A 199      -6.655   5.785  -8.174  1.00 79.64           C
ATOM   3030  HA  VAL A 199      -6.316   6.703  -7.967  1.00 79.64           H
ATOM   3031  C   VAL A 199      -5.626   4.745  -7.733  1.00 77.93           C
ATOM   3032  O   VAL A 199      -5.550   3.678  -8.344  1.00 76.21           O
ATOM   3033  CB  VAL A 199      -7.992   5.566  -7.442  1.00 79.44           C
ATOM   3034  HB  VAL A 199      -7.766   5.567  -6.468  1.00 79.44           H
ATOM   3035  CG1 VAL A 199      -8.997   6.694  -7.741  1.00 70.31           C
ATOM   3036 1HG1 VAL A 199      -9.861   6.541  -7.261  1.00 70.31           H
ATOM   3037 2HG1 VAL A 199      -9.195   6.747  -8.720  1.00 70.31           H
ATOM   3038 3HG1 VAL A 199      -8.637   7.581  -7.451  1.00 70.31           H
ATOM   3039  CG2 VAL A 199      -8.641   4.218  -7.779  1.00 69.84           C
ATOM   3040 1HG2 VAL A 199      -9.506   4.104  -7.290  1.00 69.84           H
ATOM   3041 2HG2 VAL A 199      -8.042   3.458  -7.525  1.00 69.84           H
ATOM   3042 3HG2 VAL A 199      -8.830   4.146  -8.758  1.00 69.84           H
ATOM   3043  N   PRO A 200      -4.841   5.011  -6.690  1.00 74.31           N
ATOM   3044  CA  PRO A 200      -3.984   3.989  -6.099  1.00 71.81           C
ATOM   3045  HA  PRO A 200      -3.399   3.610  -6.816  1.00 71.81           H
ATOM   3046  C   PRO A 200      -4.805   2.821  -5.530  1.00 71.61           C
ATOM   3047  O   PRO A 200      -5.911   3.021  -5.029  1.00 69.78           O
ATOM   3048  CB  PRO A 200      -3.179   4.700  -5.008  1.00 68.93           C
ATOM   3049 1HB  PRO A 200      -3.589   4.552  -4.108  1.00 68.93           H
ATOM   3050 2HB  PRO A 200      -2.231   4.381  -4.999  1.00 68.93           H
ATOM   3051  CG  PRO A 200      -3.249   6.172  -5.397  1.00 65.39           C
ATOM   3052 1HG  PRO A 200      -3.181   6.760  -4.591  1.00 65.39           H
ATOM   3053 2HG  PRO A 200      -2.524   6.407  -6.044  1.00 65.39           H
ATOM   3054  CD  PRO A 200      -4.621   6.292  -6.046  1.00 67.66           C
ATOM   3055 1HD  PRO A 200      -5.335   6.454  -5.365  1.00 67.66           H
ATOM   3056 2HD  PRO A 200      -4.640   7.021  -6.730  1.00 67.66           H
ATOM   3057  N   ALA A 201      -4.234   1.618  -5.553  1.00 69.35           N
ATOM   3058  H   ALA A 201      -3.381   1.498  -6.061  1.00 69.35           H
ATOM   3059  CA  ALA A 201      -4.810   0.470  -4.863  1.00 67.93           C
ATOM   3060  HA  ALA A 201      -5.700   0.309  -5.290  1.00 67.93           H
ATOM   3061  C   ALA A 201      -5.048   0.766  -3.365  1.00 66.06           C
ATOM   3062  O   ALA A 201      -4.379   1.610  -2.773  1.00 63.24           O
ATOM   3063  CB  ALA A 201      -3.899  -0.748  -5.071  1.00 66.25           C
ATOM   3064 1HB  ALA A 201      -3.755  -0.926  -6.044  1.00 66.25           H
ATOM   3065 2HB  ALA A 201      -4.300  -1.569  -4.665  1.00 66.25           H
ATOM   3066 3HB  ALA A 201      -3.004  -0.602  -4.650  1.00 66.25           H
ATOM   3067  N   ALA A 202      -5.997   0.062  -2.766  1.00 69.59           N
ATOM   3068  H   ALA A 202      -6.430  -0.653  -3.314  1.00 69.59           H
ATOM   3069  CA  ALA A 202      -6.485   0.212  -1.390  1.00 69.01           C
ATOM   3070  HA  ALA A 202      -7.194  -0.491  -1.334  1.00 69.01           H
ATOM   3071  C   ALA A 202      -7.249   1.520  -1.075  1.00 71.20           C
ATOM   3072  O   ALA A 202      -7.622   1.723   0.082  1.00 67.89           O
ATOM   3073  CB  ALA A 202      -5.355  -0.099  -0.397  1.00 64.87           C
ATOM   3074 1HB  ALA A 202      -4.890  -0.951  -0.639  1.00 64.87           H
ATOM   3075 2HB  ALA A 202      -5.711  -0.196   0.532  1.00 64.87           H
ATOM   3076 3HB  ALA A 202      -4.673   0.632  -0.390  1.00 64.87           H
ATOM   3077  N   LYS A 203      -7.543   2.368  -2.057  1.00 75.64           N
ATOM   3078  H   LYS A 203      -7.151   2.202  -2.962  1.00 75.64           H
ATOM   3079  CA  LYS A 203      -8.418   3.539  -1.877  1.00 77.68           C
ATOM   3080  HA  LYS A 203      -8.313   3.799  -0.917  1.00 77.68           H
ATOM   3081  C   LYS A 203      -9.900   3.198  -2.096  1.00 80.39           C
ATOM   3082  O   LYS A 203     -10.219   2.222  -2.754  1.00 78.91           O
ATOM   3083  CB  LYS A 203      -7.953   4.698  -2.780  1.00 73.41           C
ATOM   3084 1HB  LYS A 203      -7.875   4.356  -3.717  1.00 73.41           H
ATOM   3085 2HB  LYS A 203      -8.643   5.421  -2.745  1.00 73.41           H
ATOM   3086  CG  LYS A 203      -6.589   5.297  -2.359  1.00 66.32           C
ATOM   3087 1HG  LYS A 203      -5.905   4.568  -2.337  1.00 66.32           H
ATOM   3088 2HG  LYS A 203      -6.317   5.990  -3.027  1.00 66.32           H
ATOM   3089  CD  LYS A 203      -6.654   5.950  -0.974  1.00 63.22           C
ATOM   3090 1HD  LYS A 203      -7.406   6.609  -0.962  1.00 63.22           H
ATOM   3091 2HD  LYS A 203      -6.822   5.240  -0.290  1.00 63.22           H
ATOM   3092  CE  LYS A 203      -5.359   6.678  -0.618  1.00 54.84           C
ATOM   3093 1HE  LYS A 203      -4.610   6.018  -0.557  1.00 54.84           H
ATOM   3094 2HE  LYS A 203      -5.151   7.355  -1.324  1.00 54.84           H
ATOM   3095  NZ  LYS A 203      -5.480   7.380   0.691  1.00 48.23           N
ATOM   3096 1HZ  LYS A 203      -4.631   7.856   0.922  1.00 48.23           H
ATOM   3097 2HZ  LYS A 203      -5.680   6.734   1.427  1.00 48.23           H
ATOM   3098 3HZ  LYS A 203      -6.216   8.057   0.668  1.00 48.23           H
ATOM   3099  N   THR A 204     -10.784   4.047  -1.553  1.00 79.77           N
ATOM   3100  H   THR A 204     -10.444   4.763  -0.943  1.00 79.77           H
ATOM   3101  CA  THR A 204     -12.222   3.976  -1.811  1.00 81.78           C
ATOM   3102  HA  THR A 204     -12.432   3.008  -1.947  1.00 81.78           H
ATOM   3103  C   THR A 204     -12.568   4.736  -3.083  1.00 83.69           C
ATOM   3104  O   THR A 204     -12.073   5.848  -3.299  1.00 82.36           O
ATOM   3105  CB  THR A 204     -13.021   4.498  -0.607  1.00 79.68           C
ATOM   3106  HB  THR A 204     -12.750   5.441  -0.412  1.00 79.68           H
ATOM   3107  OG1 THR A 204     -12.702   3.706   0.511  1.00 72.64           O
ATOM   3108  HG1 THR A 204     -12.630   4.262   1.286  1.00 72.64           H
ATOM   3109  CG2 THR A 204     -14.534   4.437  -0.805  1.00 72.15           C
ATOM   3110 1HG2 THR A 204     -15.015   4.785  -0.000  1.00 72.15           H
ATOM   3111 2HG2 THR A 204     -14.837   3.497  -0.962  1.00 72.15           H
ATOM   3112 3HG2 THR A 204     -14.815   4.986  -1.592  1.00 72.15           H
ATOM   3113  N   VAL A 205     -13.412   4.152  -3.929  1.00 89.05           N
ATOM   3114  H   VAL A 205     -13.717   3.224  -3.714  1.00 89.05           H
ATOM   3115  CA  VAL A 205     -13.928   4.770  -5.155  1.00 90.05           C
ATOM   3116  HA  VAL A 205     -13.522   5.682  -5.206  1.00 90.05           H
ATOM   3117  C   VAL A 205     -15.438   4.899  -5.061  1.00 90.77           C
ATOM   3118  O   VAL A 205     -16.127   3.938  -4.744  1.00 90.27           O
ATOM   3119  CB  VAL A 205     -13.505   3.977  -6.404  1.00 90.01           C
ATOM   3120  HB  VAL A 205     -13.784   3.028  -6.253  1.00 90.01           H
ATOM   3121  CG1 VAL A 205     -14.171   4.499  -7.682  1.00 80.73           C
ATOM   3122 1HG1 VAL A 205     -13.881   3.969  -8.479  1.00 80.73           H
ATOM   3123 2HG1 VAL A 205     -13.932   5.456  -7.846  1.00 80.73           H
ATOM   3124 3HG1 VAL A 205     -15.167   4.438  -7.618  1.00 80.73           H
ATOM   3125  CG2 VAL A 205     -11.994   4.099  -6.603  1.00 80.90           C
ATOM   3126 1HG2 VAL A 205     -11.697   3.590  -7.411  1.00 80.90           H
ATOM   3127 2HG2 VAL A 205     -11.498   3.738  -5.813  1.00 80.90           H
ATOM   3128 3HG2 VAL A 205     -11.725   5.054  -6.725  1.00 80.90           H
ATOM   3129  N   LYS A 206     -15.948   6.086  -5.404  1.00 90.88           N
ATOM   3130  H   LYS A 206     -15.310   6.815  -5.653  1.00 90.88           H
ATOM   3131  CA  LYS A 206     -17.381   6.389  -5.439  1.00 91.11           C
ATOM   3132  HA  LYS A 206     -17.891   5.540  -5.298  1.00 91.11           H
ATOM   3133  C   LYS A 206     -17.767   6.914  -6.815  1.00 91.68           C
ATOM   3134  O   LYS A 206     -17.225   7.918  -7.267  1.00 90.31           O
ATOM   3135  CB  LYS A 206     -17.702   7.375  -4.299  1.00 89.22           C
ATOM   3136 1HB  LYS A 206     -17.396   6.970  -3.437  1.00 89.22           H
ATOM   3137 2HB  LYS A 206     -17.199   8.223  -4.466  1.00 89.22           H
ATOM   3138  CG  LYS A 206     -19.198   7.717  -4.168  1.00 78.01           C
ATOM   3139 1HG  LYS A 206     -19.491   8.234  -4.972  1.00 78.01           H
ATOM   3140 2HG  LYS A 206     -19.727   6.871  -4.104  1.00 78.01           H
ATOM   3141  CD  LYS A 206     -19.429   8.566  -2.898  1.00 77.25           C
ATOM   3142 1HD  LYS A 206     -19.035   8.086  -2.114  1.00 77.25           H
ATOM   3143 2HD  LYS A 206     -18.972   9.448  -3.013  1.00 77.25           H
ATOM   3144  CE  LYS A 206     -20.911   8.824  -2.612  1.00 65.25           C
ATOM   3145 1HE  LYS A 206     -21.278   9.444  -3.305  1.00 65.25           H
ATOM   3146 2HE  LYS A 206     -21.409   7.958  -2.642  1.00 65.25           H
ATOM   3147  NZ  LYS A 206     -21.122   9.443  -1.265  1.00 58.33           N
ATOM   3148 1HZ  LYS A 206     -22.094   9.605  -1.093  1.00 58.33           H
ATOM   3149 2HZ  LYS A 206     -20.647  10.320  -1.195  1.00 58.33           H
ATOM   3150 3HZ  LYS A 206     -20.777   8.848  -0.539  1.00 58.33           H
ATOM   3151  N   PHE A 207     -18.723   6.263  -7.469  1.00 91.48           N
ATOM   3152  H   PHE A 207     -19.033   5.386  -7.101  1.00 91.48           H
ATOM   3153  CA  PHE A 207     -19.350   6.757  -8.701  1.00 91.30           C
ATOM   3154  HA  PHE A 207     -18.818   7.552  -8.992  1.00 91.30           H
ATOM   3155  C   PHE A 207     -20.782   7.183  -8.420  1.00 91.51           C
ATOM   3156  O   PHE A 207     -21.499   6.483  -7.716  1.00 89.85           O
ATOM   3157  CB  PHE A 207     -19.297   5.700  -9.802  1.00 91.46           C
ATOM   3158 1HB  PHE A 207     -19.815   4.904  -9.491  1.00 91.46           H
ATOM   3159 2HB  PHE A 207     -19.730   6.082 -10.618  1.00 91.46           H
ATOM   3160  CG  PHE A 207     -17.909   5.224 -10.195  1.00 91.77           C
ATOM   3161  CD1 PHE A 207     -16.870   6.145 -10.387  1.00 86.11           C
ATOM   3162  HD1 PHE A 207     -17.041   7.122 -10.257  1.00 86.11           H
ATOM   3163  CD2 PHE A 207     -17.676   3.852 -10.396  1.00 85.47           C
ATOM   3164  HD2 PHE A 207     -18.417   3.193 -10.268  1.00 85.47           H
ATOM   3165  CE1 PHE A 207     -15.593   5.704 -10.760  1.00 85.11           C
ATOM   3166  HE1 PHE A 207     -14.853   6.365 -10.885  1.00 85.11           H
ATOM   3167  CE2 PHE A 207     -16.399   3.412 -10.777  1.00 84.56           C
ATOM   3168  HE2 PHE A 207     -16.233   2.436 -10.920  1.00 84.56           H
ATOM   3169  CZ  PHE A 207     -15.352   4.332 -10.959  1.00 89.15           C
ATOM   3170  HZ  PHE A 207     -14.443   4.014 -11.228  1.00 89.15           H
ATOM   3171  N   LYS A 208     -21.190   8.321  -8.975  1.00 92.31           N
ATOM   3172  H   LYS A 208     -20.547   8.806  -9.568  1.00 92.31           H
ATOM   3173  CA  LYS A 208     -22.517   8.915  -8.778  1.00 91.91           C
ATOM   3174  HA  LYS A 208     -22.998   8.290  -8.163  1.00 91.91           H
ATOM   3175  C   LYS A 208     -23.260   9.012 -10.116  1.00 92.69           C
ATOM   3176  O   LYS A 208     -22.680   9.468 -11.095  1.00 90.98           O
ATOM   3177  CB  LYS A 208     -22.412  10.307  -8.124  1.00 89.57           C
ATOM   3178 1HB  LYS A 208     -21.865  10.893  -8.722  1.00 89.57           H
ATOM   3179 2HB  LYS A 208     -23.335  10.683  -8.041  1.00 89.57           H
ATOM   3180  CG  LYS A 208     -21.761  10.302  -6.721  1.00 83.57           C
ATOM   3181 1HG  LYS A 208     -22.264   9.671  -6.130  1.00 83.57           H
ATOM   3182 2HG  LYS A 208     -20.812   9.998  -6.803  1.00 83.57           H
ATOM   3183  CD  LYS A 208     -21.785  11.710  -6.088  1.00 80.08           C
ATOM   3184 1HD  LYS A 208     -21.283  12.342  -6.679  1.00 80.08           H
ATOM   3185 2HD  LYS A 208     -22.734  12.014  -6.004  1.00 80.08           H
ATOM   3186  CE  LYS A 208     -21.139  11.716  -4.695  1.00 70.56           C
ATOM   3187 1HE  LYS A 208     -21.609  11.055  -4.110  1.00 70.56           H
ATOM   3188 2HE  LYS A 208     -20.175  11.462  -4.777  1.00 70.56           H
ATOM   3189  NZ  LYS A 208     -21.209  13.050  -4.031  1.00 62.15           N
ATOM   3190 1HZ  LYS A 208     -20.781  13.023  -3.127  1.00 62.15           H
ATOM   3191 2HZ  LYS A 208     -22.158  13.342  -3.913  1.00 62.15           H
ATOM   3192 3HZ  LYS A 208     -20.738  13.746  -4.574  1.00 62.15           H
ATOM   3193  N   CYS A 209     -24.516   8.639 -10.126  1.00 90.80           N
ATOM   3194  H   CYS A 209     -24.887   8.253  -9.281  1.00 90.80           H
ATOM   3195  CA  CYS A 209     -25.418   8.741 -11.269  1.00 90.51           C
ATOM   3196  HA  CYS A 209     -24.988   9.336 -11.948  1.00 90.51           H
ATOM   3197  C   CYS A 209     -26.743   9.410 -10.858  1.00 91.37           C
ATOM   3198  O   CYS A 209     -27.783   8.760 -10.903  1.00 87.85           O
ATOM   3199  CB  CYS A 209     -25.600   7.338 -11.868  1.00 88.65           C
ATOM   3200 1HB  CYS A 209     -25.845   6.753 -11.095  1.00 88.65           H
ATOM   3201 2HB  CYS A 209     -26.381   7.417 -12.487  1.00 88.65           H
ATOM   3202  SG  CYS A 209     -24.101   6.764 -12.719  1.00 83.86           S
ATOM   3203  N   PRO A 210     -26.716  10.679 -10.405  1.00 91.32           N
ATOM   3204  CA  PRO A 210     -27.890  11.368  -9.885  1.00 90.88           C
ATOM   3205  HA  PRO A 210     -28.302  10.822  -9.156  1.00 90.88           H
ATOM   3206  C   PRO A 210     -28.953  11.529 -10.978  1.00 91.67           C
ATOM   3207  O   PRO A 210     -28.693  12.123 -12.027  1.00 89.50           O
ATOM   3208  CB  PRO A 210     -27.379  12.720  -9.372  1.00 89.00           C
ATOM   3209 1HB  PRO A 210     -28.064  13.436  -9.504  1.00 89.00           H
ATOM   3210 2HB  PRO A 210     -27.134  12.667  -8.404  1.00 89.00           H
ATOM   3211  CG  PRO A 210     -26.147  12.985 -10.228  1.00 85.04           C
ATOM   3212 1HG  PRO A 210     -26.398  13.397 -11.104  1.00 85.04           H
ATOM   3213 2HG  PRO A 210     -25.498  13.580  -9.753  1.00 85.04           H
ATOM   3214  CD  PRO A 210     -25.571  11.590 -10.422  1.00 88.84           C
ATOM   3215 1HD  PRO A 210     -25.096  11.516 -11.299  1.00 88.84           H
ATOM   3216 2HD  PRO A 210     -24.943  11.354  -9.681  1.00 88.84           H
ATOM   3217  N   SER A 211     -30.128  10.980 -10.744  1.00 90.99           N
ATOM   3218  H   SER A 211     -30.303  10.607  -9.833  1.00 90.99           H
ATOM   3219  CA  SER A 211     -31.187  10.887 -11.743  1.00 90.78           C
ATOM   3220  HA  SER A 211     -31.037  11.668 -12.349  1.00 90.78           H
ATOM   3221  C   SER A 211     -32.580  11.025 -11.128  1.00 89.99           C
ATOM   3222  O   SER A 211     -32.757  10.869  -9.925  1.00 87.52           O
ATOM   3223  CB  SER A 211     -31.062   9.569 -12.513  1.00 89.91           C
ATOM   3224 1HB  SER A 211     -31.808   9.467 -13.171  1.00 89.91           H
ATOM   3225 2HB  SER A 211     -30.186   9.517 -12.992  1.00 89.91           H
ATOM   3226  OG  SER A 211     -31.126   8.475 -11.629  1.00 81.56           O
ATOM   3227  HG  SER A 211     -31.140   8.794 -10.727  1.00 81.56           H
ATOM   3228  N   SER A 212     -33.564  11.320 -11.979  1.00 90.79           N
ATOM   3229  H   SER A 212     -33.314  11.520 -12.926  1.00 90.79           H
ATOM   3230  CA  SER A 212     -34.986  11.372 -11.624  1.00 90.54           C
ATOM   3231  HA  SER A 212     -35.130  10.731 -10.870  1.00 90.54           H
ATOM   3232  C   SER A 212     -35.843  10.926 -12.811  1.00 91.57           C
ATOM   3233  O   SER A 212     -35.350  10.789 -13.934  1.00 88.92           O
ATOM   3234  CB  SER A 212     -35.345  12.786 -11.159  1.00 88.55           C
ATOM   3235 1HB  SER A 212     -34.696  13.112 -10.472  1.00 88.55           H
ATOM   3236 2HB  SER A 212     -35.362  13.422 -11.930  1.00 88.55           H
ATOM   3237  OG  SER A 212     -36.628  12.795 -10.571  1.00 81.03           O
ATOM   3238  HG  SER A 212     -37.294  12.797 -11.258  1.00 81.03           H
ATOM   3239  N   GLY A 213     -37.120  10.686 -12.578  1.00 89.70           N
ATOM   3240  H   GLY A 213     -37.447  10.806 -11.641  1.00 89.70           H
ATOM   3241  CA  GLY A 213     -38.097  10.257 -13.585  1.00 88.89           C
ATOM   3242 1HA  GLY A 213     -38.217  11.004 -14.239  1.00 88.89           H
ATOM   3243 2HA  GLY A 213     -37.726   9.457 -14.057  1.00 88.89           H
ATOM   3244  C   GLY A 213     -39.441   9.906 -12.942  1.00 89.31           C
ATOM   3245  O   GLY A 213     -39.524   9.780 -11.724  1.00 85.67           O
ATOM   3246  N   THR A 214     -40.499   9.747 -13.756  1.00 90.59           N
ATOM   3247  H   THR A 214     -40.378   9.903 -14.736  1.00 90.59           H
ATOM   3248  CA  THR A 214     -41.823   9.355 -13.265  1.00 90.60           C
ATOM   3249  HA  THR A 214     -41.662   9.025 -12.335  1.00 90.60           H
ATOM   3250  C   THR A 214     -42.405   8.245 -14.145  1.00 90.84           C
ATOM   3251  O   THR A 214     -42.616   8.473 -15.331  1.00 87.51           O
ATOM   3252  CB  THR A 214     -42.796  10.546 -13.226  1.00 88.63           C
ATOM   3253  HB  THR A 214     -42.910  10.896 -14.156  1.00 88.63           H
ATOM   3254  OG1 THR A 214     -42.260  11.582 -12.450  1.00 79.41           O
ATOM   3255  HG1 THR A 214     -42.138  12.359 -12.995  1.00 79.41           H
ATOM   3256  CG2 THR A 214     -44.135  10.181 -12.582  1.00 77.82           C
ATOM   3257 1HG2 THR A 214     -44.752  10.968 -12.567  1.00 77.82           H
ATOM   3258 2HG2 THR A 214     -44.007   9.872 -11.639  1.00 77.82           H
ATOM   3259 3HG2 THR A 214     -44.587   9.446 -13.087  1.00 77.82           H
ATOM   3260  N   PRO A 215     -42.655   7.039 -13.606  1.00 89.45           N
ATOM   3261  CA  PRO A 215     -42.437   6.593 -12.226  1.00 89.56           C
ATOM   3262  HA  PRO A 215     -42.868   7.254 -11.611  1.00 89.56           H
ATOM   3263  C   PRO A 215     -40.948   6.563 -11.841  1.00 89.94           C
ATOM   3264  O   PRO A 215     -40.078   6.622 -12.715  1.00 86.65           O
ATOM   3265  CB  PRO A 215     -43.065   5.191 -12.149  1.00 87.72           C
ATOM   3266 1HB  PRO A 215     -42.573   4.608 -11.502  1.00 87.72           H
ATOM   3267 2HB  PRO A 215     -44.029   5.240 -11.888  1.00 87.72           H
ATOM   3268  CG  PRO A 215     -42.910   4.675 -13.579  1.00 84.76           C
ATOM   3269 1HG  PRO A 215     -41.998   4.292 -13.726  1.00 84.76           H
ATOM   3270 2HG  PRO A 215     -43.600   3.983 -13.788  1.00 84.76           H
ATOM   3271  CD  PRO A 215     -43.120   5.931 -14.421  1.00 87.24           C
ATOM   3272 1HD  PRO A 215     -42.587   5.894 -15.267  1.00 87.24           H
ATOM   3273 2HD  PRO A 215     -44.087   6.063 -14.641  1.00 87.24           H
ATOM   3274  N   ASN A 216     -40.663   6.494 -10.532  1.00 91.46           N
ATOM   3275  H   ASN A 216     -41.418   6.455  -9.878  1.00 91.46           H
ATOM   3276  CA  ASN A 216     -39.295   6.474 -10.025  1.00 90.80           C
ATOM   3277  HA  ASN A 216     -38.932   7.378 -10.249  1.00 90.80           H
ATOM   3278  C   ASN A 216     -38.453   5.403 -10.727  1.00 91.36           C
ATOM   3279  O   ASN A 216     -38.854   4.230 -10.733  1.00 89.19           O
ATOM   3280  CB  ASN A 216     -39.283   6.246  -8.499  1.00 88.12           C
ATOM   3281 1HB  ASN A 216     -39.976   5.564  -8.267  1.00 88.12           H
ATOM   3282 2HB  ASN A 216     -38.381   5.910  -8.228  1.00 88.12           H
ATOM   3283  CG  ASN A 216     -39.575   7.500  -7.704  1.00 79.98           C
ATOM   3284  OD1 ASN A 216     -39.483   8.614  -8.188  1.00 72.73           O
ATOM   3285  ND2 ASN A 216     -39.904   7.373  -6.439  1.00 71.03           N
ATOM   3286 1HD2 ASN A 216     -40.076   8.186  -5.883  1.00 71.03           H
ATOM   3287 2HD2 ASN A 216     -39.982   6.463  -6.032  1.00 71.03           H
ATOM   3288  N   PRO A 217     -37.294   5.770 -11.308  1.00 90.84           N
ATOM   3289  CA  PRO A 217     -36.483   4.818 -12.046  1.00 90.49           C
ATOM   3290  HA  PRO A 217     -37.109   4.286 -12.616  1.00 90.49           H
ATOM   3291  C   PRO A 217     -35.771   3.806 -11.142  1.00 90.52           C
ATOM   3292  O   PRO A 217     -35.515   4.054  -9.964  1.00 88.57           O
ATOM   3293  CB  PRO A 217     -35.487   5.641 -12.870  1.00 89.01           C
ATOM   3294 1HB  PRO A 217     -34.571   5.588 -12.472  1.00 89.01           H
ATOM   3295 2HB  PRO A 217     -35.459   5.317 -13.816  1.00 89.01           H
ATOM   3296  CG  PRO A 217     -36.005   7.069 -12.816  1.00 86.79           C
ATOM   3297 1HG  PRO A 217     -35.249   7.723 -12.811  1.00 86.79           H
ATOM   3298 2HG  PRO A 217     -36.606   7.260 -13.592  1.00 86.79           H
ATOM   3299  CD  PRO A 217     -36.776   7.116 -11.504  1.00 89.52           C
ATOM   3300 1HD  PRO A 217     -36.178   7.360 -10.740  1.00 89.52           H
ATOM   3301 2HD  PRO A 217     -37.536   7.764 -11.553  1.00 89.52           H
ATOM   3302  N   THR A 218     -35.377   2.694 -11.731  1.00 91.44           N
ATOM   3303  H   THR A 218     -35.699   2.516 -12.661  1.00 91.44           H
ATOM   3304  CA  THR A 218     -34.494   1.700 -11.105  1.00 91.09           C
ATOM   3305  HA  THR A 218     -34.588   1.848 -10.121  1.00 91.09           H
ATOM   3306  C   THR A 218     -33.043   1.936 -11.514  1.00 91.47           C
ATOM   3307  O   THR A 218     -32.754   2.384 -12.622  1.00 89.96           O
ATOM   3308  CB  THR A 218     -34.933   0.267 -11.416  1.00 90.11           C
ATOM   3309  HB  THR A 218     -34.260  -0.359 -11.021  1.00 90.11           H
ATOM   3310  OG1 THR A 218     -34.912   0.014 -12.796  1.00 80.99           O
ATOM   3311  HG1 THR A 218     -34.907  -0.931 -12.947  1.00 80.99           H
ATOM   3312  CG2 THR A 218     -36.343  -0.029 -10.905  1.00 80.53           C
ATOM   3313 1HG2 THR A 218     -36.611  -0.969 -11.117  1.00 80.53           H
ATOM   3314 2HG2 THR A 218     -37.012   0.584 -11.325  1.00 80.53           H
ATOM   3315 3HG2 THR A 218     -36.397   0.089  -9.913  1.00 80.53           H
ATOM   3316  N   LEU A 219     -32.099   1.626 -10.610  1.00 91.36           N
ATOM   3317  H   LEU A 219     -32.405   1.296  -9.717  1.00 91.36           H
ATOM   3318  CA  LEU A 219     -30.655   1.735 -10.833  1.00 91.09           C
ATOM   3319  HA  LEU A 219     -30.521   2.147 -11.734  1.00 91.09           H
ATOM   3320  C   LEU A 219     -30.027   0.342 -10.822  1.00 91.25           C
ATOM   3321  O   LEU A 219     -30.154  -0.397  -9.842  1.00 89.13           O
ATOM   3322  CB  LEU A 219     -30.036   2.631  -9.743  1.00 89.70           C
ATOM   3323 1HB  LEU A 219     -30.403   3.554  -9.855  1.00 89.70           H
ATOM   3324 2HB  LEU A 219     -30.309   2.269  -8.852  1.00 89.70           H
ATOM   3325  CG  LEU A 219     -28.497   2.721  -9.772  1.00 88.41           C
ATOM   3326  HG  LEU A 219     -28.146   1.785  -9.762  1.00 88.41           H
ATOM   3327  CD1 LEU A 219     -27.969   3.413 -11.031  1.00 79.12           C
ATOM   3328 1HD1 LEU A 219     -26.970   3.457 -11.023  1.00 79.12           H
ATOM   3329 2HD1 LEU A 219     -28.318   4.348 -11.099  1.00 79.12           H
ATOM   3330 3HD1 LEU A 219     -28.248   2.920 -11.855  1.00 79.12           H
ATOM   3331  CD2 LEU A 219     -28.007   3.507  -8.557  1.00 79.31           C
ATOM   3332 1HD2 LEU A 219     -27.010   3.578  -8.555  1.00 79.31           H
ATOM   3333 2HD2 LEU A 219     -28.285   3.062  -7.706  1.00 79.31           H
ATOM   3334 3HD2 LEU A 219     -28.381   4.434  -8.555  1.00 79.31           H
ATOM   3335  N   ARG A 220     -29.266   0.028 -11.868  1.00 91.44           N
ATOM   3336  H   ARG A 220     -29.298   0.618 -12.675  1.00 91.44           H
ATOM   3337  CA  ARG A 220     -28.383  -1.142 -11.893  1.00 91.10           C
ATOM   3338  HA  ARG A 220     -28.255  -1.412 -10.939  1.00 91.10           H
ATOM   3339  C   ARG A 220     -27.009  -0.784 -12.440  1.00 92.33           C
ATOM   3340  O   ARG A 220     -26.850   0.158 -13.203  1.00 91.00           O
ATOM   3341  CB  ARG A 220     -29.046  -2.309 -12.649  1.00 89.00           C
ATOM   3342 1HB  ARG A 220     -28.447  -3.107 -12.591  1.00 89.00           H
ATOM   3343 2HB  ARG A 220     -29.921  -2.516 -12.211  1.00 89.00           H
ATOM   3344  CG  ARG A 220     -29.307  -2.011 -14.128  1.00 81.15           C
ATOM   3345 1HG  ARG A 220     -29.885  -1.199 -14.208  1.00 81.15           H
ATOM   3346 2HG  ARG A 220     -28.437  -1.848 -14.594  1.00 81.15           H
ATOM   3347  CD  ARG A 220     -30.013  -3.203 -14.772  1.00 82.65           C
ATOM   3348 1HD  ARG A 220     -29.411  -4.001 -14.761  1.00 82.65           H
ATOM   3349 2HD  ARG A 220     -30.853  -3.412 -14.271  1.00 82.65           H
ATOM   3350  NE  ARG A 220     -30.369  -2.911 -16.170  1.00 75.99           N
ATOM   3351  HE  ARG A 220     -31.108  -2.250 -16.299  1.00 75.99           H
ATOM   3352  CZ  ARG A 220     -29.846  -3.402 -17.272  1.00 72.64           C
ATOM   3353  NH1 ARG A 220     -28.851  -4.256 -17.273  1.00 65.45           N
ATOM   3354 1HH1 ARG A 220     -28.455  -4.563 -16.408  1.00 65.45           H
ATOM   3355 2HH1 ARG A 220     -28.488  -4.600 -18.139  1.00 65.45           H
ATOM   3356  NH2 ARG A 220     -30.344  -3.027 -18.409  1.00 63.15           N
ATOM   3357 1HH2 ARG A 220     -31.106  -2.380 -18.432  1.00 63.15           H
ATOM   3358 2HH2 ARG A 220     -29.966  -3.385 -19.263  1.00 63.15           H
ATOM   3359  N   TRP A 221     -26.002  -1.570 -12.040  1.00 92.64           N
ATOM   3360  H   TRP A 221     -26.213  -2.341 -11.439  1.00 92.64           H
ATOM   3361  CA  TRP A 221     -24.619  -1.364 -12.432  1.00 92.85           C
ATOM   3362  HA  TRP A 221     -24.615  -0.531 -12.986  1.00 92.85           H
ATOM   3363  C   TRP A 221     -24.108  -2.509 -13.304  1.00 93.36           C
ATOM   3364  O   TRP A 221     -24.362  -3.680 -13.013  1.00 91.35           O
ATOM   3365  CB  TRP A 221     -23.753  -1.151 -11.195  1.00 92.62           C
ATOM   3366 1HB  TRP A 221     -23.975  -1.854 -10.520  1.00 92.62           H
ATOM   3367 2HB  TRP A 221     -22.791  -1.232 -11.456  1.00 92.62           H
ATOM   3368  CG  TRP A 221     -23.948   0.187 -10.552  1.00 92.36           C
ATOM   3369  CD1 TRP A 221     -24.859   0.489  -9.597  1.00 89.98           C
ATOM   3370  HD1 TRP A 221     -25.499  -0.161  -9.186  1.00 89.98           H
ATOM   3371  CD2 TRP A 221     -23.246   1.438 -10.843  1.00 91.91           C
ATOM   3372  NE1 TRP A 221     -24.772   1.829  -9.275  1.00 90.05           N
ATOM   3373  HE1 TRP A 221     -25.344   2.284  -8.593  1.00 90.05           H
ATOM   3374  CE2 TRP A 221     -23.793   2.459 -10.016  1.00 91.00           C
ATOM   3375  CE3 TRP A 221     -22.209   1.796 -11.728  1.00 90.64           C
ATOM   3376  HE3 TRP A 221     -21.807   1.104 -12.327  1.00 90.64           H
ATOM   3377  CZ2 TRP A 221     -23.324   3.782 -10.056  1.00 90.44           C
ATOM   3378  HZ2 TRP A 221     -23.722   4.481  -9.462  1.00 90.44           H
ATOM   3379  CZ3 TRP A 221     -21.737   3.117 -11.774  1.00 89.80           C
ATOM   3380  HZ3 TRP A 221     -21.000   3.355 -12.406  1.00 89.80           H
ATOM   3381  CH2 TRP A 221     -22.284   4.106 -10.947  1.00 89.14           C
ATOM   3382  HH2 TRP A 221     -21.936   5.042 -10.990  1.00 89.14           H
ATOM   3383  N   LEU A 222     -23.364  -2.167 -14.338  1.00 91.50           N
ATOM   3384  H   LEU A 222     -23.319  -1.199 -14.583  1.00 91.50           H
ATOM   3385  CA  LEU A 222     -22.605  -3.111 -15.144  1.00 91.63           C
ATOM   3386  HA  LEU A 222     -22.880  -4.014 -14.812  1.00 91.63           H
ATOM   3387  C   LEU A 222     -21.110  -2.880 -14.928  1.00 92.22           C
ATOM   3388  O   LEU A 222     -20.658  -1.741 -14.813  1.00 91.64           O
ATOM   3389  CB  LEU A 222     -22.948  -2.994 -16.641  1.00 91.50           C
ATOM   3390 1HB  LEU A 222     -22.554  -2.138 -16.975  1.00 91.50           H
ATOM   3391 2HB  LEU A 222     -22.518  -3.765 -17.110  1.00 91.50           H
ATOM   3392  CG  LEU A 222     -24.436  -2.995 -17.022  1.00 88.87           C
ATOM   3393  HG  LEU A 222     -24.865  -2.202 -16.590  1.00 88.87           H
ATOM   3394  CD1 LEU A 222     -24.549  -2.947 -18.545  1.00 79.82           C
ATOM   3395 1HD1 LEU A 222     -25.506  -2.946 -18.833  1.00 79.82           H
ATOM   3396 2HD1 LEU A 222     -24.103  -3.739 -18.963  1.00 79.82           H
ATOM   3397 3HD1 LEU A 222     -24.117  -2.122 -18.911  1.00 79.82           H
ATOM   3398  CD2 LEU A 222     -25.163  -4.243 -16.533  1.00 79.39           C
ATOM   3399 1HD2 LEU A 222     -26.128  -4.220 -16.793  1.00 79.39           H
ATOM   3400 2HD2 LEU A 222     -25.114  -4.319 -15.537  1.00 79.39           H
ATOM   3401 3HD2 LEU A 222     -24.759  -5.070 -16.924  1.00 79.39           H
ATOM   3402  N   LYS A 223     -20.316  -3.974 -14.964  1.00 90.70           N
ATOM   3403  H   LYS A 223     -20.753  -4.871 -14.901  1.00 90.70           H
ATOM   3404  CA  LYS A 223     -18.865  -3.929 -15.089  1.00 90.94           C
ATOM   3405  HA  LYS A 223     -18.590  -2.968 -15.098  1.00 90.94           H
ATOM   3406  C   LYS A 223     -18.466  -4.571 -16.412  1.00 90.60           C
ATOM   3407  O   LYS A 223     -18.800  -5.729 -16.652  1.00 88.58           O
ATOM   3408  CB  LYS A 223     -18.202  -4.600 -13.878  1.00 90.24           C
ATOM   3409 1HB  LYS A 223     -18.535  -4.169 -13.040  1.00 90.24           H
ATOM   3410 2HB  LYS A 223     -18.439  -5.572 -13.870  1.00 90.24           H
ATOM   3411  CG  LYS A 223     -16.679  -4.456 -13.944  1.00 89.81           C
ATOM   3412 1HG  LYS A 223     -16.347  -4.885 -14.784  1.00 89.81           H
ATOM   3413 2HG  LYS A 223     -16.444  -3.484 -13.950  1.00 89.81           H
ATOM   3414  CD  LYS A 223     -16.005  -5.125 -12.742  1.00 86.22           C
ATOM   3415 1HD  LYS A 223     -16.335  -4.711 -11.894  1.00 86.22           H
ATOM   3416 2HD  LYS A 223     -16.211  -6.103 -12.738  1.00 86.22           H
ATOM   3417  CE  LYS A 223     -14.502  -4.922 -12.856  1.00 81.56           C
ATOM   3418 1HE  LYS A 223     -14.165  -5.391 -13.673  1.00 81.56           H
ATOM   3419 2HE  LYS A 223     -14.304  -3.944 -12.927  1.00 81.56           H
ATOM   3420  NZ  LYS A 223     -13.781  -5.463 -11.673  1.00 76.36           N
ATOM   3421 1HZ  LYS A 223     -12.795  -5.324 -11.760  1.00 76.36           H
ATOM   3422 2HZ  LYS A 223     -13.945  -6.444 -11.571  1.00 76.36           H
ATOM   3423 3HZ  LYS A 223     -14.082  -5.012 -10.833  1.00 76.36           H
ATOM   3424  N   ASN A 224     -17.774  -3.825 -17.263  1.00 87.13           N
ATOM   3425  H   ASN A 224     -17.503  -2.908 -16.971  1.00 87.13           H
ATOM   3426  CA  ASN A 224     -17.382  -4.263 -18.605  1.00 87.00           C
ATOM   3427  HA  ASN A 224     -17.101  -3.430 -19.082  1.00 87.00           H
ATOM   3428  C   ASN A 224     -18.565  -4.830 -19.420  1.00 88.04           C
ATOM   3429  O   ASN A 224     -18.435  -5.860 -20.078  1.00 84.03           O
ATOM   3430  CB  ASN A 224     -16.172  -5.217 -18.511  1.00 85.54           C
ATOM   3431 1HB  ASN A 224     -16.446  -6.035 -18.004  1.00 85.54           H
ATOM   3432 2HB  ASN A 224     -15.894  -5.475 -19.436  1.00 85.54           H
ATOM   3433  CG  ASN A 224     -14.969  -4.610 -17.810  1.00 85.37           C
ATOM   3434  OD1 ASN A 224     -14.681  -3.425 -17.925  1.00 77.10           O
ATOM   3435  ND2 ASN A 224     -14.224  -5.393 -17.079  1.00 76.42           N
ATOM   3436 1HD2 ASN A 224     -13.419  -5.026 -16.613  1.00 76.42           H
ATOM   3437 2HD2 ASN A 224     -14.458  -6.361 -16.984  1.00 76.42           H
ATOM   3438  N   GLY A 225     -19.724  -4.183 -19.329  1.00 88.83           N
ATOM   3439  H   GLY A 225     -19.767  -3.382 -18.732  1.00 88.83           H
ATOM   3440  CA  GLY A 225     -20.944  -4.571 -20.049  1.00 89.22           C
ATOM   3441 1HA  GLY A 225     -21.539  -3.768 -20.064  1.00 89.22           H
ATOM   3442 2HA  GLY A 225     -20.669  -4.800 -20.983  1.00 89.22           H
ATOM   3443  C   GLY A 225     -21.721  -5.753 -19.456  1.00 90.55           C
ATOM   3444  O   GLY A 225     -22.777  -6.082 -19.973  1.00 86.62           O
ATOM   3445  N   LYS A 226     -21.241  -6.380 -18.375  1.00 87.59           N
ATOM   3446  H   LYS A 226     -20.349  -6.093 -18.027  1.00 87.59           H
ATOM   3447  CA  LYS A 226     -21.938  -7.460 -17.668  1.00 88.84           C
ATOM   3448  HA  LYS A 226     -22.684  -7.742 -18.271  1.00 88.84           H
ATOM   3449  C   LYS A 226     -22.519  -6.953 -16.349  1.00 89.57           C
ATOM   3450  O   LYS A 226     -21.927  -6.090 -15.721  1.00 87.10           O
ATOM   3451  CB  LYS A 226     -20.995  -8.647 -17.425  1.00 87.29           C
ATOM   3452 1HB  LYS A 226     -20.202  -8.328 -16.905  1.00 87.29           H
ATOM   3453 2HB  LYS A 226     -21.482  -9.343 -16.897  1.00 87.29           H
ATOM   3454  CG  LYS A 226     -20.505  -9.276 -18.735  1.00 82.47           C
ATOM   3455 1HG  LYS A 226     -21.298  -9.529 -19.290  1.00 82.47           H
ATOM   3456 2HG  LYS A 226     -19.952  -8.606 -19.230  1.00 82.47           H
ATOM   3457  CD  LYS A 226     -19.655 -10.533 -18.465  1.00 77.58           C
ATOM   3458 1HD  LYS A 226     -18.855 -10.285 -17.919  1.00 77.58           H
ATOM   3459 2HD  LYS A 226     -20.202 -11.206 -17.968  1.00 77.58           H
ATOM   3460  CE  LYS A 226     -19.192 -11.140 -19.792  1.00 67.41           C
ATOM   3461 1HE  LYS A 226     -19.988 -11.323 -20.368  1.00 67.41           H
ATOM   3462 2HE  LYS A 226     -18.584 -10.496 -20.257  1.00 67.41           H
ATOM   3463  NZ  LYS A 226     -18.454 -12.419 -19.603  1.00 57.90           N
ATOM   3464 1HZ  LYS A 226     -18.161 -12.797 -20.481  1.00 57.90           H
ATOM   3465 2HZ  LYS A 226     -19.029 -13.101 -19.151  1.00 57.90           H
ATOM   3466 3HZ  LYS A 226     -17.639 -12.283 -19.040  1.00 57.90           H
ATOM   3467  N   GLU A 227     -23.656  -7.526 -15.933  1.00 89.62           N
ATOM   3468  H   GLU A 227     -24.098  -8.201 -16.523  1.00 89.62           H
ATOM   3469  CA  GLU A 227     -24.276  -7.201 -14.646  1.00 89.37           C
ATOM   3470  HA  GLU A 227     -24.582  -6.251 -14.705  1.00 89.37           H
ATOM   3471  C   GLU A 227     -23.253  -7.314 -13.511  1.00 87.96           C
ATOM   3472  O   GLU A 227     -22.521  -8.296 -13.419  1.00 83.73           O
ATOM   3473  CB  GLU A 227     -25.482  -8.119 -14.410  1.00 87.92           C
ATOM   3474 1HB  GLU A 227     -26.057  -8.114 -15.228  1.00 87.92           H
ATOM   3475 2HB  GLU A 227     -25.153  -9.048 -14.239  1.00 87.92           H
ATOM   3476  CG  GLU A 227     -26.322  -7.666 -13.215  1.00 80.02           C
ATOM   3477 1HG  GLU A 227     -25.731  -7.633 -12.409  1.00 80.02           H
ATOM   3478 2HG  GLU A 227     -26.675  -6.750 -13.408  1.00 80.02           H
ATOM   3479  CD  GLU A 227     -27.513  -8.607 -12.921  1.00 75.09           C
ATOM   3480  OE1 GLU A 227     -28.403  -8.185 -12.161  1.00 66.02           O
ATOM   3481  OE2 GLU A 227     -27.483  -9.781 -13.349  1.00 68.06           O
ATOM   3482  N   PHE A 228     -23.174  -6.291 -12.669  1.00 90.99           N
ATOM   3483  H   PHE A 228     -23.807  -5.527 -12.794  1.00 90.99           H
ATOM   3484  CA  PHE A 228     -22.223  -6.221 -11.581  1.00 89.95           C
ATOM   3485  HA  PHE A 228     -21.551  -6.949 -11.717  1.00 89.95           H
ATOM   3486  C   PHE A 228     -22.943  -6.478 -10.260  1.00 89.99           C
ATOM   3487  O   PHE A 228     -23.798  -5.688  -9.859  1.00 87.09           O
ATOM   3488  CB  PHE A 228     -21.493  -4.875 -11.623  1.00 89.53           C
ATOM   3489 1HB  PHE A 228     -21.123  -4.746 -12.543  1.00 89.53           H
ATOM   3490 2HB  PHE A 228     -22.155  -4.152 -11.425  1.00 89.53           H
ATOM   3491  CG  PHE A 228     -20.346  -4.744 -10.634  1.00 89.36           C
ATOM   3492  CD1 PHE A 228     -20.255  -3.608  -9.808  1.00 77.42           C
ATOM   3493  HD1 PHE A 228     -20.961  -2.901  -9.850  1.00 77.42           H
ATOM   3494  CD2 PHE A 228     -19.354  -5.739 -10.557  1.00 77.07           C
ATOM   3495  HD2 PHE A 228     -19.415  -6.547 -11.143  1.00 77.07           H
ATOM   3496  CE1 PHE A 228     -19.172  -3.467  -8.925  1.00 76.59           C
ATOM   3497  HE1 PHE A 228     -19.100  -2.654  -8.347  1.00 76.59           H
ATOM   3498  CE2 PHE A 228     -18.281  -5.605  -9.664  1.00 76.55           C
ATOM   3499  HE2 PHE A 228     -17.583  -6.319  -9.605  1.00 76.55           H
ATOM   3500  CZ  PHE A 228     -18.194  -4.464  -8.855  1.00 86.87           C
ATOM   3501  HZ  PHE A 228     -17.426  -4.362  -8.222  1.00 86.87           H
ATOM   3502  N   LYS A 229     -22.610  -7.587  -9.614  1.00 87.69           N
ATOM   3503  H   LYS A 229     -21.911  -8.167 -10.032  1.00 87.69           H
ATOM   3504  CA  LYS A 229     -23.181  -8.038  -8.335  1.00 85.32           C
ATOM   3505  HA  LYS A 229     -23.914  -7.395  -8.111  1.00 85.32           H
ATOM   3506  C   LYS A 229     -22.123  -7.997  -7.229  1.00 84.14           C
ATOM   3507  O   LYS A 229     -20.935  -8.093  -7.545  1.00 81.73           O
ATOM   3508  CB  LYS A 229     -23.761  -9.450  -8.483  1.00 83.64           C
ATOM   3509 1HB  LYS A 229     -23.039 -10.066  -8.799  1.00 83.64           H
ATOM   3510 2HB  LYS A 229     -24.096  -9.758  -7.592  1.00 83.64           H
ATOM   3511  CG  LYS A 229     -24.918  -9.486  -9.488  1.00 80.01           C
ATOM   3512 1HG  LYS A 229     -25.604  -8.812  -9.214  1.00 80.01           H
ATOM   3513 2HG  LYS A 229     -24.565  -9.253 -10.394  1.00 80.01           H
ATOM   3514  CD  LYS A 229     -25.578 -10.874  -9.551  1.00 76.16           C
ATOM   3515 1HD  LYS A 229     -24.912 -11.571  -9.816  1.00 76.16           H
ATOM   3516 2HD  LYS A 229     -25.979 -11.115  -8.667  1.00 76.16           H
ATOM   3517  CE  LYS A 229     -26.668 -10.740 -10.617  1.00 69.01           C
ATOM   3518 1HE  LYS A 229     -27.335 -10.058 -10.319  1.00 69.01           H
ATOM   3519 2HE  LYS A 229     -26.251 -10.446 -11.477  1.00 69.01           H
ATOM   3520  NZ  LYS A 229     -27.408 -11.973 -10.897  1.00 61.02           N
ATOM   3521 1HZ  LYS A 229     -28.104 -11.822 -11.599  1.00 61.02           H
ATOM   3522 2HZ  LYS A 229     -27.869 -12.309 -10.075  1.00 61.02           H
ATOM   3523 3HZ  LYS A 229     -26.795 -12.693 -11.222  1.00 61.02           H
ATOM   3524  N   PRO A 230     -22.522  -7.887  -5.952  1.00 85.28           N
ATOM   3525  CA  PRO A 230     -21.578  -7.819  -4.836  1.00 82.25           C
ATOM   3526  HA  PRO A 230     -21.014  -7.005  -4.978  1.00 82.25           H
ATOM   3527  C   PRO A 230     -20.584  -8.989  -4.779  1.00 81.38           C
ATOM   3528  O   PRO A 230     -19.413  -8.789  -4.480  1.00 76.59           O
ATOM   3529  CB  PRO A 230     -22.444  -7.758  -3.572  1.00 80.70           C
ATOM   3530 1HB  PRO A 230     -22.618  -8.674  -3.210  1.00 80.70           H
ATOM   3531 2HB  PRO A 230     -22.013  -7.196  -2.866  1.00 80.70           H
ATOM   3532  CG  PRO A 230     -23.731  -7.117  -4.058  1.00 79.07           C
ATOM   3533 1HG  PRO A 230     -24.503  -7.384  -3.481  1.00 79.07           H
ATOM   3534 2HG  PRO A 230     -23.651  -6.120  -4.068  1.00 79.07           H
ATOM   3535  CD  PRO A 230     -23.884  -7.671  -5.473  1.00 81.58           C
ATOM   3536 1HD  PRO A 230     -24.382  -8.538  -5.472  1.00 81.58           H
ATOM   3537 2HD  PRO A 230     -24.351  -7.019  -6.070  1.00 81.58           H
ATOM   3538  N   ASP A 231     -21.009 -10.195  -5.139  1.00 78.34           N
ATOM   3539  H   ASP A 231     -21.971 -10.281  -5.399  1.00 78.34           H
ATOM   3540  CA  ASP A 231     -20.191 -11.411  -5.188  1.00 77.17           C
ATOM   3541  HA  ASP A 231     -19.666 -11.387  -4.338  1.00 77.17           H
ATOM   3542  C   ASP A 231     -19.158 -11.434  -6.330  1.00 75.84           C
ATOM   3543  O   ASP A 231     -18.225 -12.235  -6.310  1.00 71.03           O
ATOM   3544  CB  ASP A 231     -21.122 -12.637  -5.254  1.00 74.23           C
ATOM   3545 1HB  ASP A 231     -20.558 -13.462  -5.228  1.00 74.23           H
ATOM   3546 2HB  ASP A 231     -21.724 -12.619  -4.456  1.00 74.23           H
ATOM   3547  CG  ASP A 231     -21.997 -12.679  -6.529  1.00 68.09           C
ATOM   3548  OD1 ASP A 231     -22.541 -11.612  -6.897  1.00 62.18           O
ATOM   3549  OD2 ASP A 231     -22.138 -13.770  -7.109  1.00 61.59           O
ATOM   3550  N   HIS A 232     -19.277 -10.536  -7.309  1.00 80.53           N
ATOM   3551  H   HIS A 232     -20.076  -9.935  -7.309  1.00 80.53           H
ATOM   3552  CA  HIS A 232     -18.293 -10.389  -8.383  1.00 79.05           C
ATOM   3553  HA  HIS A 232     -18.032 -11.333  -8.584  1.00 79.05           H
ATOM   3554  C   HIS A 232     -17.028  -9.629  -7.960  1.00 76.81           C
ATOM   3555  O   HIS A 232     -16.092  -9.499  -8.755  1.00 72.36           O
ATOM   3556  CB  HIS A 232     -18.933  -9.704  -9.603  1.00 78.33           C
ATOM   3557 1HB  HIS A 232     -19.249  -8.797  -9.324  1.00 78.33           H
ATOM   3558 2HB  HIS A 232     -18.235  -9.611 -10.313  1.00 78.33           H
ATOM   3559  CG  HIS A 232     -20.111 -10.426 -10.217  1.00 77.82           C
ATOM   3560  ND1 HIS A 232     -20.976  -9.879 -11.144  1.00 69.15           N
ATOM   3561  HD1 HIS A 232     -20.950  -8.943 -11.494  1.00 69.15           H
ATOM   3562  CD2 HIS A 232     -20.488 -11.725 -10.024  1.00 68.93           C
ATOM   3563  HD2 HIS A 232     -20.050 -12.382  -9.411  1.00 68.93           H
ATOM   3564  CE1 HIS A 232     -21.855 -10.825 -11.490  1.00 70.39           C
ATOM   3565  HE1 HIS A 232     -22.601 -10.697 -12.144  1.00 70.39           H
ATOM   3566  NE2 HIS A 232     -21.599 -11.970 -10.840  1.00 72.37           N
ATOM   3567  N   ARG A 233     -17.003  -9.099  -6.734  1.00 77.21           N
ATOM   3568  H   ARG A 233     -17.797  -9.252  -6.145  1.00 77.21           H
ATOM   3569  CA  ARG A 233     -15.897  -8.312  -6.193  1.00 76.35           C
ATOM   3570  HA  ARG A 233     -15.101  -8.456  -6.781  1.00 76.35           H
ATOM   3571  C   ARG A 233     -15.528  -8.791  -4.789  1.00 71.17           C
ATOM   3572  O   ARG A 233     -16.384  -8.890  -3.920  1.00 67.25           O
ATOM   3573  CB  ARG A 233     -16.318  -6.836  -6.200  1.00 76.82           C
ATOM   3574 1HB  ARG A 233     -16.547  -6.566  -7.135  1.00 76.82           H
ATOM   3575 2HB  ARG A 233     -17.120  -6.722  -5.614  1.00 76.82           H
ATOM   3576  CG  ARG A 233     -15.197  -5.935  -5.685  1.00 76.01           C
ATOM   3577 1HG  ARG A 233     -14.959  -6.216  -4.756  1.00 76.01           H
ATOM   3578 2HG  ARG A 233     -14.400  -6.040  -6.280  1.00 76.01           H
ATOM   3579  CD  ARG A 233     -15.599  -4.466  -5.662  1.00 77.17           C
ATOM   3580 1HD  ARG A 233     -15.867  -4.160  -6.576  1.00 77.17           H
ATOM   3581 2HD  ARG A 233     -16.356  -4.318  -5.025  1.00 77.17           H
ATOM   3582  NE  ARG A 233     -14.444  -3.686  -5.218  1.00 76.23           N
ATOM   3583  HE  ARG A 233     -13.790  -3.426  -5.929  1.00 76.23           H
ATOM   3584  CZ  ARG A 233     -14.158  -3.282  -3.990  1.00 78.89           C
ATOM   3585  NH1 ARG A 233     -14.976  -3.380  -2.995  1.00 71.30           N
ATOM   3586 1HH1 ARG A 233     -15.883  -3.779  -3.131  1.00 71.30           H
ATOM   3587 2HH1 ARG A 233     -14.702  -3.057  -2.089  1.00 71.30           H
ATOM   3588  NH2 ARG A 233     -12.993  -2.765  -3.763  1.00 74.21           N
ATOM   3589 1HH2 ARG A 233     -12.331  -2.678  -4.507  1.00 74.21           H
ATOM   3590 2HH2 ARG A 233     -12.755  -2.453  -2.843  1.00 74.21           H
ATOM   3591  N   ILE A 234     -14.246  -9.002  -4.544  1.00 68.73           N
ATOM   3592  H   ILE A 234     -13.604  -8.986  -5.310  1.00 68.73           H
ATOM   3593  CA  ILE A 234     -13.725  -9.258  -3.197  1.00 66.07           C
ATOM   3594  HA  ILE A 234     -14.242 -10.024  -2.814  1.00 66.07           H
ATOM   3595  C   ILE A 234     -13.951  -7.998  -2.350  1.00 65.67           C
ATOM   3596  O   ILE A 234     -13.544  -6.909  -2.752  1.00 60.21           O
ATOM   3597  CB  ILE A 234     -12.228  -9.663  -3.253  1.00 61.51           C
ATOM   3598  HB  ILE A 234     -11.706  -8.925  -3.680  1.00 61.51           H
ATOM   3599  CG1 ILE A 234     -12.048 -10.943  -4.103  1.00 55.93           C
ATOM   3600 1HG1 ILE A 234     -12.509 -11.698  -3.636  1.00 55.93           H
ATOM   3601 2HG1 ILE A 234     -12.475 -10.791  -4.994  1.00 55.93           H
ATOM   3602  CG2 ILE A 234     -11.681  -9.876  -1.830  1.00 53.11           C
ATOM   3603 1HG2 ILE A 234     -10.716 -10.138  -1.852  1.00 53.11           H
ATOM   3604 2HG2 ILE A 234     -12.185 -10.599  -1.357  1.00 53.11           H
ATOM   3605 3HG2 ILE A 234     -11.760  -9.040  -1.287  1.00 53.11           H
ATOM   3606  CD1 ILE A 234     -10.579 -11.349  -4.337  1.00 48.84           C
ATOM   3607 1HD1 ILE A 234     -10.521 -12.180  -4.890  1.00 48.84           H
ATOM   3608 2HD1 ILE A 234     -10.113 -11.524  -3.470  1.00 48.84           H
ATOM   3609 3HD1 ILE A 234     -10.079 -10.626  -4.814  1.00 48.84           H
ATOM   3610  N   GLY A 235     -14.615  -8.141  -1.203  1.00 64.37           N
ATOM   3611  H   GLY A 235     -14.839  -9.068  -0.902  1.00 64.37           H
ATOM   3612  CA  GLY A 235     -15.038  -7.019  -0.355  1.00 65.89           C
ATOM   3613 1HA  GLY A 235     -15.125  -7.369   0.578  1.00 65.89           H
ATOM   3614 2HA  GLY A 235     -14.311  -6.333  -0.387  1.00 65.89           H
ATOM   3615  C   GLY A 235     -16.363  -6.370  -0.776  1.00 68.97           C
ATOM   3616  O   GLY A 235     -16.771  -5.382  -0.172  1.00 65.35           O
ATOM   3617  N   GLY A 236     -17.022  -6.893  -1.801  1.00 75.44           N
ATOM   3618  H   GLY A 236     -16.608  -7.661  -2.291  1.00 75.44           H
ATOM   3619  CA  GLY A 236     -18.315  -6.405  -2.247  1.00 78.29           C
ATOM   3620 1HA  GLY A 236     -18.592  -6.976  -3.020  1.00 78.29           H
ATOM   3621 2HA  GLY A 236     -18.954  -6.536  -1.489  1.00 78.29           H
ATOM   3622  C   GLY A 236     -18.320  -4.930  -2.672  1.00 80.86           C
ATOM   3623  O   GLY A 236     -17.296  -4.331  -3.000  1.00 78.40           O
ATOM   3624  N   TYR A 237     -19.503  -4.330  -2.699  1.00 86.13           N
ATOM   3625  H   TYR A 237     -20.319  -4.899  -2.597  1.00 86.13           H
ATOM   3626  CA  TYR A 237     -19.690  -2.889  -2.869  1.00 87.38           C
ATOM   3627  HA  TYR A 237     -18.929  -2.447  -2.395  1.00 87.38           H
ATOM   3628  C   TYR A 237     -20.997  -2.445  -2.214  1.00 87.34           C
ATOM   3629  O   TYR A 237     -21.915  -3.248  -2.045  1.00 84.12           O
ATOM   3630  CB  TYR A 237     -19.642  -2.515  -4.361  1.00 86.52           C
ATOM   3631 1HB  TYR A 237     -19.737  -1.523  -4.441  1.00 86.52           H
ATOM   3632 2HB  TYR A 237     -18.755  -2.796  -4.729  1.00 86.52           H
ATOM   3633  CG  TYR A 237     -20.722  -3.155  -5.215  1.00 88.06           C
ATOM   3634  CD1 TYR A 237     -20.404  -4.256  -6.037  1.00 79.39           C
ATOM   3635  HD1 TYR A 237     -19.470  -4.613  -6.054  1.00 79.39           H
ATOM   3636  CD2 TYR A 237     -22.042  -2.663  -5.202  1.00 80.38           C
ATOM   3637  HD2 TYR A 237     -22.273  -1.880  -4.624  1.00 80.38           H
ATOM   3638  CE1 TYR A 237     -21.401  -4.855  -6.836  1.00 78.17           C
ATOM   3639  HE1 TYR A 237     -21.175  -5.637  -7.417  1.00 78.17           H
ATOM   3640  CE2 TYR A 237     -23.034  -3.260  -5.991  1.00 78.16           C
ATOM   3641  HE2 TYR A 237     -23.970  -2.909  -5.968  1.00 78.16           H
ATOM   3642  CZ  TYR A 237     -22.712  -4.351  -6.813  1.00 84.81           C
ATOM   3643  OH  TYR A 237     -23.684  -4.933  -7.578  1.00 82.97           O
ATOM   3644  HH  TYR A 237     -23.353  -5.069  -8.466  1.00 82.97           H
ATOM   3645  N   LYS A 238     -21.106  -1.165  -1.895  1.00 84.88           N
ATOM   3646  H   LYS A 238     -20.310  -0.576  -2.035  1.00 84.88           H
ATOM   3647  CA  LYS A 238     -22.324  -0.560  -1.348  1.00 85.27           C
ATOM   3648  HA  LYS A 238     -22.926  -1.308  -1.068  1.00 85.27           H
ATOM   3649  C   LYS A 238     -23.022   0.263  -2.432  1.00 86.48           C
ATOM   3650  O   LYS A 238     -22.377   1.046  -3.123  1.00 85.17           O
ATOM   3651  CB  LYS A 238     -21.975   0.301  -0.121  1.00 82.44           C
ATOM   3652 1HB  LYS A 238     -21.337   1.016  -0.408  1.00 82.44           H
ATOM   3653 2HB  LYS A 238     -22.816   0.722   0.219  1.00 82.44           H
ATOM   3654  CG  LYS A 238     -21.328  -0.504   1.028  1.00 74.34           C
ATOM   3655 1HG  LYS A 238     -21.997  -1.149   1.397  1.00 74.34           H
ATOM   3656 2HG  LYS A 238     -20.539  -1.007   0.676  1.00 74.34           H
ATOM   3657  CD  LYS A 238     -20.864   0.437   2.151  1.00 71.34           C
ATOM   3658 1HD  LYS A 238     -20.255   1.130   1.765  1.00 71.34           H
ATOM   3659 2HD  LYS A 238     -21.663   0.883   2.554  1.00 71.34           H
ATOM   3660  CE  LYS A 238     -20.115  -0.332   3.247  1.00 60.75           C
ATOM   3661 1HE  LYS A 238     -20.762  -0.894   3.762  1.00 60.75           H
ATOM   3662 2HE  LYS A 238     -19.422  -0.919   2.828  1.00 60.75           H
ATOM   3663  NZ  LYS A 238     -19.433   0.601   4.201  1.00 52.39           N
ATOM   3664 1HZ  LYS A 238     -18.947   0.094   4.913  1.00 52.39           H
ATOM   3665 2HZ  LYS A 238     -20.095   1.202   4.649  1.00 52.39           H
ATOM   3666 3HZ  LYS A 238     -18.768   1.177   3.725  1.00 52.39           H
ATOM   3667  N   VAL A 239     -24.329   0.100  -2.572  1.00 85.90           N
ATOM   3668  H   VAL A 239     -24.769  -0.650  -2.078  1.00 85.90           H
ATOM   3669  CA  VAL A 239     -25.166   0.965  -3.416  1.00 85.32           C
ATOM   3670  HA  VAL A 239     -24.538   1.516  -3.965  1.00 85.32           H
ATOM   3671  C   VAL A 239     -26.006   1.849  -2.503  1.00 85.24           C
ATOM   3672  O   VAL A 239     -26.763   1.342  -1.681  1.00 82.55           O
ATOM   3673  CB  VAL A 239     -26.048   0.170  -4.399  1.00 84.13           C
ATOM   3674  HB  VAL A 239     -26.667  -0.388  -3.846  1.00 84.13           H
ATOM   3675  CG1 VAL A 239     -26.848   1.115  -5.311  1.00 76.50           C
ATOM   3676 1HG1 VAL A 239     -27.420   0.599  -5.948  1.00 76.50           H
ATOM   3677 2HG1 VAL A 239     -26.237   1.697  -5.848  1.00 76.50           H
ATOM   3678 3HG1 VAL A 239     -27.446   1.710  -4.774  1.00 76.50           H
ATOM   3679  CG2 VAL A 239     -25.193  -0.726  -5.307  1.00 77.20           C
ATOM   3680 1HG2 VAL A 239     -25.766  -1.241  -5.944  1.00 77.20           H
ATOM   3681 2HG2 VAL A 239     -24.665  -1.383  -4.768  1.00 77.20           H
ATOM   3682 3HG2 VAL A 239     -24.549  -0.181  -5.844  1.00 77.20           H
ATOM   3683  N   ARG A 240     -25.879   3.161  -2.650  1.00 85.01           N
ATOM   3684  H   ARG A 240     -25.163   3.504  -3.258  1.00 85.01           H
ATOM   3685  CA  ARG A 240     -26.736   4.133  -1.966  1.00 84.60           C
ATOM   3686  HA  ARG A 240     -27.194   3.650  -1.220  1.00 84.60           H
ATOM   3687  C   ARG A 240     -27.778   4.642  -2.960  1.00 85.06           C
ATOM   3688  O   ARG A 240     -27.476   5.517  -3.768  1.00 82.81           O
ATOM   3689  CB  ARG A 240     -25.916   5.266  -1.323  1.00 82.50           C
ATOM   3690 1HB  ARG A 240     -25.343   5.676  -2.033  1.00 82.50           H
ATOM   3691 2HB  ARG A 240     -26.554   5.951  -0.972  1.00 82.50           H
ATOM   3692  CG  ARG A 240     -25.001   4.814  -0.161  1.00 76.15           C
ATOM   3693 1HG  ARG A 240     -25.533   4.252   0.473  1.00 76.15           H
ATOM   3694 2HG  ARG A 240     -24.246   4.274  -0.532  1.00 76.15           H
ATOM   3695  CD  ARG A 240     -24.423   6.021   0.605  1.00 72.99           C
ATOM   3696 1HD  ARG A 240     -23.931   6.612  -0.034  1.00 72.99           H
ATOM   3697 2HD  ARG A 240     -25.171   6.534   1.025  1.00 72.99           H
ATOM   3698  NE  ARG A 240     -23.477   5.639   1.685  1.00 63.81           N
ATOM   3699  HE  ARG A 240     -23.234   4.670   1.734  1.00 63.81           H
ATOM   3700  CZ  ARG A 240     -22.910   6.434   2.600  1.00 56.29           C
ATOM   3701  NH1 ARG A 240     -23.140   7.714   2.686  1.00 51.84           N
ATOM   3702 1HH1 ARG A 240     -23.771   8.153   2.046  1.00 51.84           H
ATOM   3703 2HH1 ARG A 240     -22.686   8.257   3.392  1.00 51.84           H
ATOM   3704  NH2 ARG A 240     -22.073   5.963   3.463  1.00 50.19           N
ATOM   3705 1HH2 ARG A 240     -21.840   4.991   3.454  1.00 50.19           H
ATOM   3706 2HH2 ARG A 240     -21.658   6.571   4.140  1.00 50.19           H
ATOM   3707  N   TYR A 241     -28.975   4.104  -2.897  1.00 83.25           N
ATOM   3708  H   TYR A 241     -29.146   3.411  -2.197  1.00 83.25           H
ATOM   3709  CA  TYR A 241     -30.076   4.466  -3.801  1.00 83.21           C
ATOM   3710  HA  TYR A 241     -29.707   4.369  -4.725  1.00 83.21           H
ATOM   3711  C   TYR A 241     -30.509   5.926  -3.631  1.00 83.89           C
ATOM   3712  O   TYR A 241     -30.703   6.608  -4.622  1.00 79.69           O
ATOM   3713  CB  TYR A 241     -31.252   3.501  -3.603  1.00 80.67           C
ATOM   3714 1HB  TYR A 241     -31.495   3.487  -2.633  1.00 80.67           H
ATOM   3715 2HB  TYR A 241     -32.031   3.830  -4.137  1.00 80.67           H
ATOM   3716  CG  TYR A 241     -30.939   2.077  -4.040  1.00 78.47           C
ATOM   3717  CD1 TYR A 241     -30.972   1.748  -5.410  1.00 73.22           C
ATOM   3718  HD1 TYR A 241     -31.207   2.447  -6.086  1.00 73.22           H
ATOM   3719  CD2 TYR A 241     -30.613   1.088  -3.092  1.00 72.12           C
ATOM   3720  HD2 TYR A 241     -30.596   1.317  -2.119  1.00 72.12           H
ATOM   3721  CE1 TYR A 241     -30.673   0.431  -5.830  1.00 68.05           C
ATOM   3722  HE1 TYR A 241     -30.691   0.199  -6.802  1.00 68.05           H
ATOM   3723  CE2 TYR A 241     -30.312  -0.220  -3.508  1.00 68.60           C
ATOM   3724  HE2 TYR A 241     -30.070  -0.916  -2.832  1.00 68.60           H
ATOM   3725  CZ  TYR A 241     -30.350  -0.552  -4.875  1.00 70.89           C
ATOM   3726  OH  TYR A 241     -30.056  -1.820  -5.281  1.00 69.76           O
ATOM   3727  HH  TYR A 241     -29.987  -2.392  -4.517  1.00 69.76           H
ATOM   3728  N   ALA A 242     -30.521   6.432  -2.400  1.00 82.41           N
ATOM   3729  H   ALA A 242     -30.297   5.831  -1.633  1.00 82.41           H
ATOM   3730  CA  ALA A 242     -30.850   7.835  -2.122  1.00 82.82           C
ATOM   3731  HA  ALA A 242     -31.755   7.987  -2.519  1.00 82.82           H
ATOM   3732  C   ALA A 242     -29.893   8.839  -2.797  1.00 83.86           C
ATOM   3733  O   ALA A 242     -30.309   9.937  -3.176  1.00 80.05           O
ATOM   3734  CB  ALA A 242     -30.838   8.016  -0.600  1.00 80.73           C
ATOM   3735 1HB  ALA A 242     -31.457   7.367  -0.157  1.00 80.73           H
ATOM   3736 2HB  ALA A 242     -31.127   8.939  -0.347  1.00 80.73           H
ATOM   3737 3HB  ALA A 242     -29.921   7.869  -0.229  1.00 80.73           H
ATOM   3738  N   THR A 243     -28.627   8.460  -2.980  1.00 83.53           N
ATOM   3739  H   THR A 243     -28.353   7.552  -2.662  1.00 83.53           H
ATOM   3740  CA  THR A 243     -27.608   9.313  -3.629  1.00 83.78           C
ATOM   3741  HA  THR A 243     -28.074  10.191  -3.743  1.00 83.78           H
ATOM   3742  C   THR A 243     -27.212   8.829  -5.021  1.00 85.38           C
ATOM   3743  O   THR A 243     -26.250   9.347  -5.591  1.00 81.79           O
ATOM   3744  CB  THR A 243     -26.372   9.495  -2.736  1.00 81.18           C
ATOM   3745  HB  THR A 243     -25.698  10.033  -3.243  1.00 81.18           H
ATOM   3746  OG1 THR A 243     -25.752   8.254  -2.453  1.00 74.31           O
ATOM   3747  HG1 THR A 243     -26.419   7.571  -2.389  1.00 74.31           H
ATOM   3748  CG2 THR A 243     -26.714  10.154  -1.406  1.00 71.95           C
ATOM   3749 1HG2 THR A 243     -25.897  10.263  -0.840  1.00 71.95           H
ATOM   3750 2HG2 THR A 243     -27.373   9.604  -0.892  1.00 71.95           H
ATOM   3751 3HG2 THR A 243     -27.114  11.060  -1.547  1.00 71.95           H
ATOM   3752  N   TRP A 244     -27.899   7.828  -5.554  1.00 87.87           N
ATOM   3753  H   TRP A 244     -28.664   7.465  -5.022  1.00 87.87           H
ATOM   3754  CA  TRP A 244     -27.635   7.208  -6.852  1.00 88.22           C
ATOM   3755  HA  TRP A 244     -28.142   6.346  -6.854  1.00 88.22           H
ATOM   3756  C   TRP A 244     -26.163   6.827  -7.039  1.00 89.86           C
ATOM   3757  O   TRP A 244     -25.550   7.111  -8.070  1.00 85.52           O
ATOM   3758  CB  TRP A 244     -28.168   8.117  -7.960  1.00 86.11           C
ATOM   3759 1HB  TRP A 244     -27.730   9.013  -7.879  1.00 86.11           H
ATOM   3760 2HB  TRP A 244     -27.939   7.713  -8.845  1.00 86.11           H
ATOM   3761  CG  TRP A 244     -29.646   8.330  -7.928  1.00 86.63           C
ATOM   3762  CD1 TRP A 244     -30.316   9.258  -7.195  1.00 78.66           C
ATOM   3763  HD1 TRP A 244     -29.887   9.936  -6.598  1.00 78.66           H
ATOM   3764  CD2 TRP A 244     -30.673   7.567  -8.633  1.00 84.33           C
ATOM   3765  NE1 TRP A 244     -31.676   9.126  -7.396  1.00 78.15           N
ATOM   3766  HE1 TRP A 244     -32.370   9.702  -6.965  1.00 78.15           H
ATOM   3767  CE2 TRP A 244     -31.952   8.089  -8.275  1.00 82.43           C
ATOM   3768  CE3 TRP A 244     -30.651   6.477  -9.529  1.00 79.61           C
ATOM   3769  HE3 TRP A 244     -29.774   6.080  -9.801  1.00 79.61           H
ATOM   3770  CZ2 TRP A 244     -33.146   7.561  -8.779  1.00 81.12           C
ATOM   3771  HZ2 TRP A 244     -34.028   7.948  -8.510  1.00 81.12           H
ATOM   3772  CZ3 TRP A 244     -31.833   5.946 -10.040  1.00 76.11           C
ATOM   3773  HZ3 TRP A 244     -31.794   5.177 -10.678  1.00 76.11           H
ATOM   3774  CH2 TRP A 244     -33.080   6.478  -9.669  1.00 76.02           C
ATOM   3775  HH2 TRP A 244     -33.921   6.084 -10.040  1.00 76.02           H
ATOM   3776  N   SER A 245     -25.562   6.216  -6.008  1.00 88.17           N
ATOM   3777  H   SER A 245     -26.111   5.916  -5.228  1.00 88.17           H
ATOM   3778  CA  SER A 245     -24.120   5.980  -6.002  1.00 89.19           C
ATOM   3779  HA  SER A 245     -23.865   6.128  -6.958  1.00 89.19           H
ATOM   3780  C   SER A 245     -23.728   4.541  -5.679  1.00 89.78           C
ATOM   3781  O   SER A 245     -24.388   3.860  -4.904  1.00 87.95           O
ATOM   3782  CB  SER A 245     -23.393   6.996  -5.110  1.00 87.24           C
ATOM   3783 1HB  SER A 245     -22.402   6.897  -5.202  1.00 87.24           H
ATOM   3784 2HB  SER A 245     -23.659   7.929  -5.353  1.00 87.24           H
ATOM   3785  OG  SER A 245     -23.687   6.837  -3.746  1.00 77.96           O
ATOM   3786  HG  SER A 245     -24.636   6.801  -3.626  1.00 77.96           H
ATOM   3787  N   ILE A 246     -22.596   4.109  -6.259  1.00 91.24           N
ATOM   3788  H   ILE A 246     -22.214   4.659  -7.002  1.00 91.24           H
ATOM   3789  CA  ILE A 246     -21.885   2.892  -5.879  1.00 91.75           C
ATOM   3790  HA  ILE A 246     -22.463   2.419  -5.214  1.00 91.75           H
ATOM   3791  C   ILE A 246     -20.580   3.258  -5.190  1.00 91.99           C
ATOM   3792  O   ILE A 246     -19.868   4.153  -5.645  1.00 91.00           O
ATOM   3793  CB  ILE A 246     -21.692   1.953  -7.094  1.00 91.00           C
ATOM   3794  HB  ILE A 246     -22.588   1.837  -7.523  1.00 91.00           H
ATOM   3795  CG1 ILE A 246     -21.179   0.566  -6.643  1.00 82.17           C
ATOM   3796 1HG1 ILE A 246     -20.265   0.675  -6.251  1.00 82.17           H
ATOM   3797 2HG1 ILE A 246     -21.800   0.207  -5.947  1.00 82.17           H
ATOM   3798  CG2 ILE A 246     -20.751   2.565  -8.156  1.00 82.61           C
ATOM   3799 1HG2 ILE A 246     -20.637   1.946  -8.933  1.00 82.61           H
ATOM   3800 2HG2 ILE A 246     -19.846   2.745  -7.771  1.00 82.61           H
ATOM   3801 3HG2 ILE A 246     -21.115   3.430  -8.502  1.00 82.61           H
ATOM   3802  CD1 ILE A 246     -21.096  -0.453  -7.792  1.00 81.29           C
ATOM   3803 1HD1 ILE A 246     -20.761  -1.336  -7.464  1.00 81.29           H
ATOM   3804 2HD1 ILE A 246     -20.475  -0.136  -8.508  1.00 81.29           H
ATOM   3805 3HD1 ILE A 246     -21.994  -0.599  -8.207  1.00 81.29           H
ATOM   3806  N   ILE A 247     -20.284   2.573  -4.099  1.00 89.69           N
ATOM   3807  H   ILE A 247     -20.930   1.868  -3.805  1.00 89.69           H
ATOM   3808  CA  ILE A 247     -19.079   2.769  -3.287  1.00 89.29           C
ATOM   3809  HA  ILE A 247     -18.521   3.465  -3.739  1.00 89.29           H
ATOM   3810  C   ILE A 247     -18.320   1.445  -3.237  1.00 88.71           C
ATOM   3811  O   ILE A 247     -18.869   0.418  -2.858  1.00 87.08           O
ATOM   3812  CB  ILE A 247     -19.434   3.289  -1.876  1.00 88.54           C
ATOM   3813  HB  ILE A 247     -19.965   2.586  -1.404  1.00 88.54           H
ATOM   3814  CG1 ILE A 247     -20.314   4.562  -1.939  1.00 82.98           C
ATOM   3815 1HG1 ILE A 247     -19.769   5.306  -2.325  1.00 82.98           H
ATOM   3816 2HG1 ILE A 247     -21.097   4.378  -2.534  1.00 82.98           H
ATOM   3817  CG2 ILE A 247     -18.142   3.551  -1.084  1.00 83.45           C
ATOM   3818 1HG2 ILE A 247     -18.347   3.889  -0.165  1.00 83.45           H
ATOM   3819 2HG2 ILE A 247     -17.573   4.233  -1.543  1.00 83.45           H
ATOM   3820 3HG2 ILE A 247     -17.603   2.714  -0.990  1.00 83.45           H
ATOM   3821  CD1 ILE A 247     -20.849   5.022  -0.581  1.00 75.75           C
ATOM   3822 1HD1 ILE A 247     -21.409   5.845  -0.677  1.00 75.75           H
ATOM   3823 2HD1 ILE A 247     -20.100   5.232   0.047  1.00 75.75           H
ATOM   3824 3HD1 ILE A 247     -21.414   4.313  -0.159  1.00 75.75           H
ATOM   3825  N   MET A 248     -17.051   1.487  -3.643  1.00 88.60           N
ATOM   3826  H   MET A 248     -16.702   2.355  -3.996  1.00 88.60           H
ATOM   3827  CA  MET A 248     -16.142   0.355  -3.607  1.00 87.53           C
ATOM   3828  HA  MET A 248     -16.658  -0.420  -3.243  1.00 87.53           H
ATOM   3829  C   MET A 248     -14.966   0.695  -2.690  1.00 85.17           C
ATOM   3830  O   MET A 248     -14.083   1.476  -3.077  1.00 83.12           O
ATOM   3831  CB  MET A 248     -15.644   0.032  -5.028  1.00 89.00           C
ATOM   3832 1HB  MET A 248     -15.229   0.854  -5.419  1.00 89.00           H
ATOM   3833 2HB  MET A 248     -14.958  -0.694  -4.972  1.00 89.00           H
ATOM   3834  CG  MET A 248     -16.762  -0.432  -5.958  1.00 87.52           C
ATOM   3835 1HG  MET A 248     -17.155  -1.225  -5.494  1.00 87.52           H
ATOM   3836 2HG  MET A 248     -17.420   0.321  -5.947  1.00 87.52           H
ATOM   3837  SD  MET A 248     -16.214  -0.832  -7.641  1.00 87.45           S
ATOM   3838  CE  MET A 248     -15.854   0.831  -8.234  1.00 76.88           C
ATOM   3839 1HE  MET A 248     -15.527   0.812  -9.179  1.00 76.88           H
ATOM   3840 2HE  MET A 248     -15.149   1.266  -7.674  1.00 76.88           H
ATOM   3841 3HE  MET A 248     -16.671   1.407  -8.203  1.00 76.88           H
ATOM   3842  N   ASP A 249     -14.960   0.115  -1.501  1.00 81.11           N
ATOM   3843  H   ASP A 249     -15.730  -0.471  -1.249  1.00 81.11           H
ATOM   3844  CA  ASP A 249     -13.877   0.296  -0.544  1.00 77.23           C
ATOM   3845  HA  ASP A 249     -13.629   1.263  -0.599  1.00 77.23           H
ATOM   3846  C   ASP A 249     -12.656  -0.542  -0.934  1.00 73.08           C
ATOM   3847  O   ASP A 249     -12.799  -1.627  -1.507  1.00 68.14           O
ATOM   3848  CB  ASP A 249     -14.360  -0.033   0.879  1.00 75.01           C
ATOM   3849 1HB  ASP A 249     -14.685  -0.978   0.904  1.00 75.01           H
ATOM   3850 2HB  ASP A 249     -13.597   0.074   1.517  1.00 75.01           H
ATOM   3851  CG  ASP A 249     -15.501   0.898   1.306  1.00 70.14           C
ATOM   3852  OD1 ASP A 249     -15.355   2.118   1.072  1.00 64.30           O
ATOM   3853  OD2 ASP A 249     -16.527   0.381   1.798  1.00 63.05           O
ATOM   3854  N   SER A 250     -11.461  -0.047  -0.620  1.00 77.30           N
ATOM   3855  H   SER A 250     -11.424   0.875  -0.234  1.00 77.30           H
ATOM   3856  CA  SER A 250     -10.201  -0.762  -0.803  1.00 75.92           C
ATOM   3857  HA  SER A 250      -9.504  -0.048  -0.733  1.00 75.92           H
ATOM   3858  C   SER A 250     -10.040  -1.377  -2.196  1.00 77.13           C
ATOM   3859  O   SER A 250      -9.832  -2.581  -2.345  1.00 74.43           O
ATOM   3860  CB  SER A 250     -10.024  -1.807   0.314  1.00 71.91           C
ATOM   3861 1HB  SER A 250     -10.790  -2.449   0.331  1.00 71.91           H
ATOM   3862 2HB  SER A 250      -9.168  -2.312   0.203  1.00 71.91           H
ATOM   3863  OG  SER A 250      -9.979  -1.164   1.570  1.00 62.44           O
ATOM   3864  HG  SER A 250      -9.969  -0.215   1.443  1.00 62.44           H
ATOM   3865  N   VAL A 251     -10.152  -0.544  -3.249  1.00 80.43           N
ATOM   3866  H   VAL A 251     -10.299   0.432  -3.085  1.00 80.43           H
ATOM   3867  CA  VAL A 251     -10.064  -1.033  -4.632  1.00 80.21           C
ATOM   3868  HA  VAL A 251     -10.809  -1.700  -4.659  1.00 80.21           H
ATOM   3869  C   VAL A 251      -8.730  -1.725  -4.915  1.00 76.95           C
ATOM   3870  O   VAL A 251      -7.656  -1.283  -4.499  1.00 74.56           O
ATOM   3871  CB  VAL A 251     -10.334   0.044  -5.696  1.00 82.80           C
ATOM   3872  HB  VAL A 251     -10.131  -0.379  -6.579  1.00 82.80           H
ATOM   3873  CG1 VAL A 251     -11.795   0.481  -5.645  1.00 76.95           C
ATOM   3874 1HG1 VAL A 251     -11.984   1.182  -6.333  1.00 76.95           H
ATOM   3875 2HG1 VAL A 251     -12.024   0.860  -4.749  1.00 76.95           H
ATOM   3876 3HG1 VAL A 251     -12.406  -0.291  -5.818  1.00 76.95           H
ATOM   3877  CG2 VAL A 251      -9.421   1.262  -5.604  1.00 76.32           C
ATOM   3878 1HG2 VAL A 251      -9.639   1.928  -6.317  1.00 76.32           H
ATOM   3879 2HG2 VAL A 251      -8.462   1.000  -5.712  1.00 76.32           H
ATOM   3880 3HG2 VAL A 251      -9.518   1.716  -4.719  1.00 76.32           H
ATOM   3881  N   VAL A 252      -8.808  -2.826  -5.641  1.00 76.13           N
ATOM   3882  H   VAL A 252      -9.720  -3.133  -5.914  1.00 76.13           H
ATOM   3883  CA  VAL A 252      -7.670  -3.632  -6.077  1.00 74.33           C
ATOM   3884  HA  VAL A 252      -6.868  -3.230  -5.636  1.00 74.33           H
ATOM   3885  C   VAL A 252      -7.530  -3.543  -7.600  1.00 75.42           C
ATOM   3886  O   VAL A 252      -8.490  -3.229  -8.295  1.00 74.31           O
ATOM   3887  CB  VAL A 252      -7.786  -5.086  -5.603  1.00 70.79           C
ATOM   3888  HB  VAL A 252      -7.024  -5.573  -6.031  1.00 70.79           H
ATOM   3889  CG1 VAL A 252      -7.676  -5.181  -4.080  1.00 63.96           C
ATOM   3890 1HG1 VAL A 252      -7.752  -6.130  -3.774  1.00 63.96           H
ATOM   3891 2HG1 VAL A 252      -8.401  -4.655  -3.635  1.00 63.96           H
ATOM   3892 3HG1 VAL A 252      -6.798  -4.824  -3.761  1.00 63.96           H
ATOM   3893  CG2 VAL A 252      -9.081  -5.762  -6.052  1.00 62.81           C
ATOM   3894 1HG2 VAL A 252      -9.124  -6.707  -5.726  1.00 62.81           H
ATOM   3895 2HG2 VAL A 252      -9.150  -5.777  -7.050  1.00 62.81           H
ATOM   3896 3HG2 VAL A 252      -9.880  -5.278  -5.696  1.00 62.81           H
ATOM   3897  N   PRO A 253      -6.371  -3.840  -8.183  1.00 73.79           N
ATOM   3898  CA  PRO A 253      -6.213  -3.668  -9.632  1.00 72.31           C
ATOM   3899  HA  PRO A 253      -6.543  -2.752  -9.858  1.00 72.31           H
ATOM   3900  C   PRO A 253      -7.097  -4.570 -10.501  1.00 74.93           C
ATOM   3901  O   PRO A 253      -7.291  -4.280 -11.675  1.00 73.09           O
ATOM   3902  CB  PRO A 253      -4.723  -3.837  -9.905  1.00 68.68           C
ATOM   3903 1HB  PRO A 253      -4.527  -4.761 -10.233  1.00 68.68           H
ATOM   3904 2HB  PRO A 253      -4.410  -3.170 -10.581  1.00 68.68           H
ATOM   3905  CG  PRO A 253      -4.059  -3.588  -8.547  1.00 63.32           C
ATOM   3906 1HG  PRO A 253      -3.222  -4.128  -8.454  1.00 63.32           H
ATOM   3907 2HG  PRO A 253      -3.845  -2.619  -8.426  1.00 63.32           H
ATOM   3908  CD  PRO A 253      -5.097  -4.035  -7.535  1.00 63.16           C
ATOM   3909 1HD  PRO A 253      -4.985  -5.001  -7.300  1.00 63.16           H
ATOM   3910 2HD  PRO A 253      -5.057  -3.482  -6.703  1.00 63.16           H
ATOM   3911  N   SER A 254      -7.705  -5.617  -9.937  1.00 77.83           N
ATOM   3912  H   SER A 254      -7.414  -5.906  -9.025  1.00 77.83           H
ATOM   3913  CA  SER A 254      -8.779  -6.358 -10.597  1.00 78.28           C
ATOM   3914  HA  SER A 254      -8.401  -6.515 -11.510  1.00 78.28           H
ATOM   3915  C   SER A 254     -10.087  -5.561 -10.719  1.00 81.10           C
ATOM   3916  O   SER A 254     -10.933  -5.921 -11.541  1.00 79.90           O
ATOM   3917  CB  SER A 254      -9.063  -7.681  -9.883  1.00 74.03           C
ATOM   3918 1HB  SER A 254      -9.864  -8.132 -10.277  1.00 74.03           H
ATOM   3919 2HB  SER A 254      -8.273  -8.292  -9.941  1.00 74.03           H
ATOM   3920  OG  SER A 254      -9.331  -7.466  -8.515  1.00 64.79           O
ATOM   3921  HG  SER A 254     -10.277  -7.417  -8.379  1.00 64.79           H
ATOM   3922  N   ASP A 255     -10.240  -4.473  -9.955  1.00 79.86           N
ATOM   3923  H   ASP A 255      -9.537  -4.268  -9.274  1.00 79.86           H
ATOM   3924  CA  ASP A 255     -11.384  -3.568 -10.067  1.00 83.53           C
ATOM   3925  HA  ASP A 255     -12.168  -4.171 -10.215  1.00 83.53           H
ATOM   3926  C   ASP A 255     -11.268  -2.638 -11.279  1.00 85.62           C
ATOM   3927  O   ASP A 255     -12.260  -2.042 -11.671  1.00 85.57           O
ATOM   3928  CB  ASP A 255     -11.582  -2.777  -8.767  1.00 83.81           C
ATOM   3929 1HB  ASP A 255     -10.735  -2.288  -8.557  1.00 83.81           H
ATOM   3930 2HB  ASP A 255     -12.323  -2.119  -8.902  1.00 83.81           H
ATOM   3931  CG  ASP A 255     -11.936  -3.671  -7.577  1.00 83.47           C
ATOM   3932  OD1 ASP A 255     -12.674  -4.669  -7.784  1.00 78.36           O
ATOM   3933  OD2 ASP A 255     -11.513  -3.344  -6.450  1.00 77.62           O
ATOM   3934  N   LYS A 256     -10.103  -2.575 -11.937  1.00 86.53           N
ATOM   3935  H   LYS A 256      -9.307  -3.033 -11.542  1.00 86.53           H
ATOM   3936  CA  LYS A 256      -9.942  -1.863 -13.212  1.00 86.85           C
ATOM   3937  HA  LYS A 256     -10.072  -0.889 -13.024  1.00 86.85           H
ATOM   3938  C   LYS A 256     -11.016  -2.295 -14.214  1.00 87.77           C
ATOM   3939  O   LYS A 256     -11.254  -3.485 -14.407  1.00 86.20           O
ATOM   3940  CB  LYS A 256      -8.524  -2.094 -13.751  1.00 83.95           C
ATOM   3941 1HB  LYS A 256      -7.867  -1.717 -13.099  1.00 83.95           H
ATOM   3942 2HB  LYS A 256      -8.373  -3.078 -13.847  1.00 83.95           H
ATOM   3943  CG  LYS A 256      -8.304  -1.426 -15.115  1.00 76.68           C
ATOM   3944 1HG  LYS A 256      -8.872  -1.884 -15.799  1.00 76.68           H
ATOM   3945 2HG  LYS A 256      -8.566  -0.463 -15.054  1.00 76.68           H
ATOM   3946  CD  LYS A 256      -6.832  -1.520 -15.539  1.00 73.88           C
ATOM   3947 1HD  LYS A 256      -6.257  -1.100 -14.837  1.00 73.88           H
ATOM   3948 2HD  LYS A 256      -6.579  -2.481 -15.647  1.00 73.88           H
ATOM   3949  CE  LYS A 256      -6.621  -0.789 -16.869  1.00 63.82           C
ATOM   3950 1HE  LYS A 256      -6.715  -1.433 -17.628  1.00 63.82           H
ATOM   3951 2HE  LYS A 256      -7.298  -0.059 -16.965  1.00 63.82           H
ATOM   3952  NZ  LYS A 256      -5.273  -0.184 -16.939  1.00 57.72           N
ATOM   3953 1HZ  LYS A 256      -5.139   0.292 -17.808  1.00 57.72           H
ATOM   3954 2HZ  LYS A 256      -4.562  -0.883 -16.858  1.00 57.72           H
ATOM   3955 3HZ  LYS A 256      -5.139   0.478 -16.202  1.00 57.72           H
ATOM   3956  N   GLY A 257     -11.637  -1.319 -14.879  1.00 88.15           N
ATOM   3957  H   GLY A 257     -11.406  -0.369 -14.670  1.00 88.15           H
ATOM   3958  CA  GLY A 257     -12.639  -1.591 -15.898  1.00 89.17           C
ATOM   3959 1HA  GLY A 257     -12.155  -1.766 -16.755  1.00 89.17           H
ATOM   3960 2HA  GLY A 257     -13.133  -2.415 -15.620  1.00 89.17           H
ATOM   3961  C   GLY A 257     -13.628  -0.451 -16.098  1.00 91.29           C
ATOM   3962  O   GLY A 257     -13.520   0.612 -15.486  1.00 90.63           O
ATOM   3963  N   ASN A 258     -14.612  -0.692 -16.957  1.00 89.52           N
ATOM   3964  H   ASN A 258     -14.614  -1.570 -17.437  1.00 89.52           H
ATOM   3965  CA  ASN A 258     -15.683   0.242 -17.240  1.00 90.54           C
ATOM   3966  HA  ASN A 258     -15.350   1.154 -17.001  1.00 90.54           H
ATOM   3967  C   ASN A 258     -16.898  -0.093 -16.372  1.00 91.07           C
ATOM   3968  O   ASN A 258     -17.416  -1.209 -16.439  1.00 89.04           O
ATOM   3969  CB  ASN A 258     -16.019   0.195 -18.735  1.00 89.60           C
ATOM   3970 1HB  ASN A 258     -16.265  -0.743 -18.980  1.00 89.60           H
ATOM   3971 2HB  ASN A 258     -16.796   0.800 -18.910  1.00 89.60           H
ATOM   3972  CG  ASN A 258     -14.860   0.634 -19.616  1.00 86.10           C
ATOM   3973  OD1 ASN A 258     -14.040   1.452 -19.258  1.00 78.04           O
ATOM   3974  ND2 ASN A 258     -14.760   0.090 -20.809  1.00 76.07           N
ATOM   3975 1HD2 ASN A 258     -14.010   0.352 -21.417  1.00 76.07           H
ATOM   3976 2HD2 ASN A 258     -15.434  -0.585 -21.109  1.00 76.07           H
ATOM   3977  N   TYR A 259     -17.359   0.877 -15.590  1.00 92.58           N
ATOM   3978  H   TYR A 259     -16.863   1.745 -15.596  1.00 92.58           H
ATOM   3979  CA  TYR A 259     -18.525   0.783 -14.725  1.00 92.68           C
ATOM   3980  HA  TYR A 259     -18.812  -0.175 -14.704  1.00 92.68           H
ATOM   3981  C   TYR A 259     -19.641   1.633 -15.305  1.00 93.25           C
ATOM   3982  O   TYR A 259     -19.508   2.854 -15.391  1.00 91.01           O
ATOM   3983  CB  TYR A 259     -18.157   1.233 -13.311  1.00 92.52           C
ATOM   3984 1HB  TYR A 259     -17.694   2.118 -13.364  1.00 92.52           H
ATOM   3985 2HB  TYR A 259     -18.995   1.327 -12.774  1.00 92.52           H
ATOM   3986  CG  TYR A 259     -17.246   0.265 -12.598  1.00 92.38           C
ATOM   3987  CD1 TYR A 259     -17.793  -0.709 -11.739  1.00 84.76           C
ATOM   3988  HD1 TYR A 259     -18.782  -0.747 -11.593  1.00 84.76           H
ATOM   3989  CD2 TYR A 259     -15.852   0.309 -12.815  1.00 84.31           C
ATOM   3990  HD2 TYR A 259     -15.463   0.998 -13.427  1.00 84.31           H
ATOM   3991  CE1 TYR A 259     -16.953  -1.627 -11.088  1.00 83.98           C
ATOM   3992  HE1 TYR A 259     -17.340  -2.315 -10.475  1.00 83.98           H
ATOM   3993  CE2 TYR A 259     -15.013  -0.611 -12.175  1.00 83.26           C
ATOM   3994  HE2 TYR A 259     -14.026  -0.586 -12.336  1.00 83.26           H
ATOM   3995  CZ  TYR A 259     -15.564  -1.573 -11.303  1.00 90.12           C
ATOM   3996  OH  TYR A 259     -14.752  -2.473 -10.669  1.00 89.32           O
ATOM   3997  HH  TYR A 259     -15.232  -3.288 -10.521  1.00 89.32           H
ATOM   3998  N   THR A 260     -20.722   0.999 -15.723  1.00 92.77           N
ATOM   3999  H   THR A 260     -20.765   0.007 -15.602  1.00 92.77           H
ATOM   4000  CA  THR A 260     -21.857   1.666 -16.352  1.00 92.62           C
ATOM   4001  HA  THR A 260     -21.577   2.614 -16.501  1.00 92.62           H
ATOM   4002  C   THR A 260     -23.053   1.624 -15.415  1.00 92.60           C
ATOM   4003  O   THR A 260     -23.528   0.532 -15.093  1.00 91.39           O
ATOM   4004  CB  THR A 260     -22.193   1.030 -17.706  1.00 92.63           C
ATOM   4005  HB  THR A 260     -22.439   0.073 -17.551  1.00 92.63           H
ATOM   4006  OG1 THR A 260     -21.063   1.035 -18.547  1.00 84.70           O
ATOM   4007  HG1 THR A 260     -20.268   1.036 -18.014  1.00 84.70           H
ATOM   4008  CG2 THR A 260     -23.302   1.780 -18.445  1.00 84.47           C
ATOM   4009 1HG2 THR A 260     -23.503   1.347 -19.324  1.00 84.47           H
ATOM   4010 2HG2 THR A 260     -23.037   2.728 -18.623  1.00 84.47           H
ATOM   4011 3HG2 THR A 260     -24.146   1.792 -17.908  1.00 84.47           H
ATOM   4012  N   CYS A 261     -23.538   2.781 -14.998  1.00 92.20           N
ATOM   4013  H   CYS A 261     -22.997   3.614 -15.115  1.00 92.20           H
ATOM   4014  CA  CYS A 261     -24.852   2.859 -14.369  1.00 91.22           C
ATOM   4015  HA  CYS A 261     -24.948   2.031 -13.817  1.00 91.22           H
ATOM   4016  C   CYS A 261     -25.931   2.885 -15.448  1.00 92.18           C
ATOM   4017  O   CYS A 261     -25.790   3.599 -16.446  1.00 90.52           O
ATOM   4018  CB  CYS A 261     -24.953   4.062 -13.428  1.00 88.89           C
ATOM   4019 1HB  CYS A 261     -25.850   3.958 -12.998  1.00 88.89           H
ATOM   4020 2HB  CYS A 261     -24.237   3.899 -12.749  1.00 88.89           H
ATOM   4021  SG  CYS A 261     -24.772   5.680 -14.212  1.00 83.50           S
ATOM   4022  N   ILE A 262     -26.994   2.129 -15.247  1.00 92.33           N
ATOM   4023  H   ILE A 262     -26.977   1.498 -14.471  1.00 92.33           H
ATOM   4024  CA  ILE A 262     -28.195   2.150 -16.081  1.00 92.48           C
ATOM   4025  HA  ILE A 262     -28.059   2.839 -16.793  1.00 92.48           H
ATOM   4026  C   ILE A 262     -29.358   2.530 -15.183  1.00 92.53           C
ATOM   4027  O   ILE A 262     -29.591   1.884 -14.160  1.00 91.35           O
ATOM   4028  CB  ILE A 262     -28.429   0.802 -16.790  1.00 92.24           C
ATOM   4029  HB  ILE A 262     -28.560   0.079 -16.112  1.00 92.24           H
ATOM   4030  CG1 ILE A 262     -27.194   0.436 -17.642  1.00 87.50           C
ATOM   4031 1HG1 ILE A 262     -27.019   1.187 -18.279  1.00 87.50           H
ATOM   4032 2HG1 ILE A 262     -26.411   0.328 -17.029  1.00 87.50           H
ATOM   4033  CG2 ILE A 262     -29.706   0.879 -17.641  1.00 87.70           C
ATOM   4034 1HG2 ILE A 262     -29.877   0.013 -18.111  1.00 87.70           H
ATOM   4035 2HG2 ILE A 262     -29.632   1.595 -18.335  1.00 87.70           H
ATOM   4036 3HG2 ILE A 262     -30.503   1.083 -17.073  1.00 87.70           H
ATOM   4037  CD1 ILE A 262     -27.336  -0.854 -18.459  1.00 80.00           C
ATOM   4038 1HD1 ILE A 262     -26.507  -1.037 -18.988  1.00 80.00           H
ATOM   4039 2HD1 ILE A 262     -28.101  -0.790 -19.100  1.00 80.00           H
ATOM   4040 3HD1 ILE A 262     -27.499  -1.640 -17.863  1.00 80.00           H
ATOM   4041  N   VAL A 263     -30.053   3.584 -15.583  1.00 91.98           N
ATOM   4042  H   VAL A 263     -29.748   4.051 -16.413  1.00 91.98           H
ATOM   4043  CA  VAL A 263     -31.228   4.113 -14.904  1.00 91.92           C
ATOM   4044  HA  VAL A 263     -31.374   3.573 -14.075  1.00 91.92           H
ATOM   4045  C   VAL A 263     -32.407   3.978 -15.860  1.00 92.25           C
ATOM   4046  O   VAL A 263     -32.359   4.528 -16.957  1.00 90.59           O
ATOM   4047  CB  VAL A 263     -31.010   5.569 -14.485  1.00 91.45           C
ATOM   4048  HB  VAL A 263     -30.851   6.091 -15.323  1.00 91.45           H
ATOM   4049  CG1 VAL A 263     -32.237   6.103 -13.750  1.00 82.45           C
ATOM   4050 1HG1 VAL A 263     -32.103   7.054 -13.473  1.00 82.45           H
ATOM   4051 2HG1 VAL A 263     -32.424   5.566 -12.927  1.00 82.45           H
ATOM   4052 3HG1 VAL A 263     -33.049   6.064 -14.333  1.00 82.45           H
ATOM   4053  CG2 VAL A 263     -29.802   5.713 -13.553  1.00 82.65           C
ATOM   4054 1HG2 VAL A 263     -29.668   6.667 -13.285  1.00 82.65           H
ATOM   4055 2HG2 VAL A 263     -28.965   5.399 -14.000  1.00 82.65           H
ATOM   4056 3HG2 VAL A 263     -29.926   5.174 -12.720  1.00 82.65           H
ATOM   4057  N   GLU A 264     -33.428   3.221 -15.481  1.00 90.61           N
ATOM   4058  H   GLU A 264     -33.443   2.869 -14.545  1.00 90.61           H
ATOM   4059  CA  GLU A 264     -34.533   2.881 -16.377  1.00 90.59           C
ATOM   4060  HA  GLU A 264     -34.555   3.632 -17.037  1.00 90.59           H
ATOM   4061  C   GLU A 264     -35.901   2.896 -15.683  1.00 90.25           C
ATOM   4062  O   GLU A 264     -36.015   2.567 -14.500  1.00 88.10           O
ATOM   4063  CB  GLU A 264     -34.241   1.555 -17.113  1.00 87.59           C
ATOM   4064 1HB  GLU A 264     -34.971   1.411 -17.781  1.00 87.59           H
ATOM   4065 2HB  GLU A 264     -33.368   1.657 -17.590  1.00 87.59           H
ATOM   4066  CG  GLU A 264     -34.150   0.288 -16.244  1.00 79.23           C
ATOM   4067 1HG  GLU A 264     -33.612   0.506 -15.430  1.00 79.23           H
ATOM   4068 2HG  GLU A 264     -35.077   0.029 -15.972  1.00 79.23           H
ATOM   4069  CD  GLU A 264     -33.488  -0.920 -16.970  1.00 82.51           C
ATOM   4070  OE1 GLU A 264     -33.116  -1.906 -16.290  1.00 72.72           O
ATOM   4071  OE2 GLU A 264     -33.204  -0.856 -18.184  1.00 75.14           O
ATOM   4072  N   ASN A 265     -36.923   3.293 -16.421  1.00 89.80           N
ATOM   4073  H   ASN A 265     -36.712   3.746 -17.287  1.00 89.80           H
ATOM   4074  CA  ASN A 265     -38.336   3.128 -16.081  1.00 89.70           C
ATOM   4075  HA  ASN A 265     -38.404   2.393 -15.406  1.00 89.70           H
ATOM   4076  C   ASN A 265     -39.117   2.668 -17.323  1.00 89.61           C
ATOM   4077  O   ASN A 265     -38.537   2.443 -18.384  1.00 85.66           O
ATOM   4078  CB  ASN A 265     -38.877   4.413 -15.409  1.00 88.24           C
ATOM   4079 1HB  ASN A 265     -39.766   4.201 -15.004  1.00 88.24           H
ATOM   4080 2HB  ASN A 265     -38.237   4.680 -14.689  1.00 88.24           H
ATOM   4081  CG  ASN A 265     -39.067   5.620 -16.323  1.00 88.25           C
ATOM   4082  OD1 ASN A 265     -38.961   5.558 -17.535  1.00 82.90           O
ATOM   4083  ND2 ASN A 265     -39.395   6.761 -15.753  1.00 84.09           N
ATOM   4084 1HD2 ASN A 265     -39.556   7.572 -16.315  1.00 84.09           H
ATOM   4085 2HD2 ASN A 265     -39.483   6.816 -14.758  1.00 84.09           H
ATOM   4086  N   GLU A 266     -40.441   2.524 -17.205  1.00 91.87           N
ATOM   4087  H   GLU A 266     -40.873   2.737 -16.329  1.00 91.87           H
ATOM   4088  CA  GLU A 266     -41.284   2.064 -18.318  1.00 91.78           C
ATOM   4089  HA  GLU A 266     -40.834   1.222 -18.614  1.00 91.78           H
ATOM   4090  C   GLU A 266     -41.292   2.984 -19.556  1.00 92.21           C
ATOM   4091  O   GLU A 266     -41.690   2.553 -20.633  1.00 87.97           O
ATOM   4092  CB  GLU A 266     -42.711   1.792 -17.803  1.00 89.06           C
ATOM   4093 1HB  GLU A 266     -43.240   1.379 -18.544  1.00 89.06           H
ATOM   4094 2HB  GLU A 266     -42.653   1.152 -17.037  1.00 89.06           H
ATOM   4095  CG  GLU A 266     -43.447   3.064 -17.325  1.00 78.42           C
ATOM   4096 1HG  GLU A 266     -42.882   3.512 -16.632  1.00 78.42           H
ATOM   4097 2HG  GLU A 266     -43.561   3.675 -18.109  1.00 78.42           H
ATOM   4098  CD  GLU A 266     -44.847   2.775 -16.713  1.00 76.59           C
ATOM   4099  OE1 GLU A 266     -45.499   3.759 -16.280  1.00 68.76           O
ATOM   4100  OE2 GLU A 266     -45.254   1.600 -16.674  1.00 69.78           O
ATOM   4101  N   TYR A 267     -40.804   4.224 -19.423  1.00 89.39           N
ATOM   4102  H   TYR A 267     -40.429   4.487 -18.534  1.00 89.39           H
ATOM   4103  CA  TYR A 267     -40.784   5.223 -20.500  1.00 89.46           C
ATOM   4104  HA  TYR A 267     -41.367   4.835 -21.214  1.00 89.46           H
ATOM   4105  C   TYR A 267     -39.410   5.417 -21.147  1.00 90.48           C
ATOM   4106  O   TYR A 267     -39.301   6.136 -22.145  1.00 83.77           O
ATOM   4107  CB  TYR A 267     -41.362   6.545 -19.979  1.00 87.98           C
ATOM   4108 1HB  TYR A 267     -40.783   6.882 -19.236  1.00 87.98           H
ATOM   4109 2HB  TYR A 267     -41.370   7.212 -20.724  1.00 87.98           H
ATOM   4110  CG  TYR A 267     -42.778   6.394 -19.454  1.00 88.34           C
ATOM   4111  CD1 TYR A 267     -43.846   6.191 -20.351  1.00 79.64           C
ATOM   4112  HD1 TYR A 267     -43.681   6.211 -21.337  1.00 79.64           H
ATOM   4113  CD2 TYR A 267     -43.007   6.383 -18.068  1.00 81.14           C
ATOM   4114  HD2 TYR A 267     -42.251   6.544 -17.433  1.00 81.14           H
ATOM   4115  CE1 TYR A 267     -45.142   5.961 -19.862  1.00 79.15           C
ATOM   4116  HE1 TYR A 267     -45.902   5.826 -20.498  1.00 79.15           H
ATOM   4117  CE2 TYR A 267     -44.312   6.143 -17.574  1.00 79.33           C
ATOM   4118  HE2 TYR A 267     -44.481   6.132 -16.588  1.00 79.33           H
ATOM   4119  CZ  TYR A 267     -45.368   5.921 -18.471  1.00 81.69           C
ATOM   4120  OH  TYR A 267     -46.603   5.645 -17.989  1.00 80.77           O
ATOM   4121  HH  TYR A 267     -47.222   5.580 -18.716  1.00 80.77           H
ATOM   4122  N   GLY A 268     -38.360   4.796 -20.614  1.00 91.19           N
ATOM   4123  H   GLY A 268     -38.484   4.245 -19.789  1.00 91.19           H
ATOM   4124  CA  GLY A 268     -37.033   4.902 -21.208  1.00 90.72           C
ATOM   4125 1HA  GLY A 268     -37.034   4.342 -22.036  1.00 90.72           H
ATOM   4126 2HA  GLY A 268     -36.895   5.861 -21.454  1.00 90.72           H
ATOM   4127  C   GLY A 268     -35.898   4.451 -20.302  1.00 91.93           C
ATOM   4128  O   GLY A 268     -36.087   4.040 -19.159  1.00 89.85           O
ATOM   4129  N   SER A 269     -34.675   4.538 -20.847  1.00 91.18           N
ATOM   4130  H   SER A 269     -34.604   4.854 -21.793  1.00 91.18           H
ATOM   4131  CA  SER A 269     -33.444   4.200 -20.145  1.00 91.81           C
ATOM   4132  HA  SER A 269     -33.639   4.299 -19.169  1.00 91.81           H
ATOM   4133  C   SER A 269     -32.330   5.168 -20.530  1.00 91.98           C
ATOM   4134  O   SER A 269     -32.175   5.526 -21.702  1.00 89.23           O
ATOM   4135  CB  SER A 269     -33.047   2.752 -20.461  1.00 89.91           C
ATOM   4136 1HB  SER A 269     -33.779   2.121 -20.203  1.00 89.91           H
ATOM   4137 2HB  SER A 269     -32.844   2.647 -21.435  1.00 89.91           H
ATOM   4138  OG  SER A 269     -31.891   2.360 -19.751  1.00 80.71           O
ATOM   4139  HG  SER A 269     -32.102   2.271 -18.822  1.00 80.71           H
ATOM   4140  N   ILE A 270     -31.540   5.573 -19.539  1.00 91.22           N
ATOM   4141  H   ILE A 270     -31.803   5.319 -18.608  1.00 91.22           H
ATOM   4142  CA  ILE A 270     -30.315   6.362 -19.701  1.00 91.55           C
ATOM   4143  HA  ILE A 270     -30.170   6.425 -20.688  1.00 91.55           H
ATOM   4144  C   ILE A 270     -29.140   5.626 -19.067  1.00 92.02           C
ATOM   4145  O   ILE A 270     -29.309   4.852 -18.119  1.00 90.21           O
ATOM   4146  CB  ILE A 270     -30.463   7.801 -19.151  1.00 90.69           C
ATOM   4147  HB  ILE A 270     -29.581   8.264 -19.233  1.00 90.69           H
ATOM   4148  CG1 ILE A 270     -30.823   7.815 -17.642  1.00 84.41           C
ATOM   4149 1HG1 ILE A 270     -31.728   7.406 -17.526  1.00 84.41           H
ATOM   4150 2HG1 ILE A 270     -30.145   7.271 -17.147  1.00 84.41           H
ATOM   4151  CG2 ILE A 270     -31.493   8.574 -19.995  1.00 85.02           C
ATOM   4152 1HG2 ILE A 270     -31.605   9.508 -19.657  1.00 85.02           H
ATOM   4153 2HG2 ILE A 270     -32.387   8.128 -19.966  1.00 85.02           H
ATOM   4154 3HG2 ILE A 270     -31.206   8.626 -20.952  1.00 85.02           H
ATOM   4155  CD1 ILE A 270     -30.852   9.215 -17.021  1.00 84.45           C
ATOM   4156 1HD1 ILE A 270     -31.088   9.172 -16.050  1.00 84.45           H
ATOM   4157 2HD1 ILE A 270     -31.528   9.795 -17.476  1.00 84.45           H
ATOM   4158 3HD1 ILE A 270     -29.961   9.661 -17.101  1.00 84.45           H
ATOM   4159  N   ASN A 271     -27.933   5.861 -19.566  1.00 91.64           N
ATOM   4160  H   ASN A 271     -27.844   6.473 -20.352  1.00 91.64           H
ATOM   4161  CA  ASN A 271     -26.734   5.255 -19.005  1.00 91.55           C
ATOM   4162  HA  ASN A 271     -26.962   5.085 -18.046  1.00 91.55           H
ATOM   4163  C   ASN A 271     -25.540   6.204 -18.995  1.00 91.55           C
ATOM   4164  O   ASN A 271     -25.450   7.123 -19.814  1.00 89.87           O
ATOM   4165  CB  ASN A 271     -26.430   3.924 -19.714  1.00 90.24           C
ATOM   4166 1HB  ASN A 271     -25.677   3.470 -19.238  1.00 90.24           H
ATOM   4167 2HB  ASN A 271     -27.245   3.346 -19.677  1.00 90.24           H
ATOM   4168  CG  ASN A 271     -26.036   4.093 -21.168  1.00 87.63           C
ATOM   4169  OD1 ASN A 271     -24.917   4.444 -21.507  1.00 80.91           O
ATOM   4170  ND2 ASN A 271     -26.937   3.844 -22.088  1.00 78.85           N
ATOM   4171 1HD2 ASN A 271     -26.704   3.942 -23.056  1.00 78.85           H
ATOM   4172 2HD2 ASN A 271     -27.857   3.556 -21.822  1.00 78.85           H
ATOM   4173  N   HIS A 272     -24.616   5.959 -18.093  1.00 90.83           N
ATOM   4174  H   HIS A 272     -24.795   5.239 -17.423  1.00 90.83           H
ATOM   4175  CA  HIS A 272     -23.352   6.668 -18.008  1.00 90.82           C
ATOM   4176  HA  HIS A 272     -23.180   7.043 -18.919  1.00 90.82           H
ATOM   4177  C   HIS A 272     -22.232   5.691 -17.616  1.00 91.52           C
ATOM   4178  O   HIS A 272     -22.429   4.835 -16.763  1.00 90.08           O
ATOM   4179  CB  HIS A 272     -23.456   7.814 -17.002  1.00 90.44           C
ATOM   4180 1HB  HIS A 272     -24.260   8.368 -17.219  1.00 90.44           H
ATOM   4181 2HB  HIS A 272     -23.551   7.434 -16.082  1.00 90.44           H
ATOM   4182  CG  HIS A 272     -22.241   8.705 -17.027  1.00 90.31           C
ATOM   4183  ND1 HIS A 272     -22.109   9.858 -17.780  1.00 79.77           N
ATOM   4184  HD1 HIS A 272     -22.792  10.240 -18.403  1.00 79.77           H
ATOM   4185  CD2 HIS A 272     -21.083   8.539 -16.329  1.00 79.09           C
ATOM   4186  HD2 HIS A 272     -20.879   7.792 -15.697  1.00 79.09           H
ATOM   4187  CE1 HIS A 272     -20.898  10.369 -17.521  1.00 81.83           C
ATOM   4188  HE1 HIS A 272     -20.539  11.212 -17.921  1.00 81.83           H
ATOM   4189  NE2 HIS A 272     -20.235   9.594 -16.652  1.00 83.96           N
ATOM   4190  N   THR A 273     -21.054   5.833 -18.250  1.00 91.20           N
ATOM   4191  H   THR A 273     -20.946   6.590 -18.895  1.00 91.20           H
ATOM   4192  CA  THR A 273     -19.926   4.931 -18.038  1.00 91.69           C
ATOM   4193  HA  THR A 273     -20.268   4.268 -17.372  1.00 91.69           H
ATOM   4194  C   THR A 273     -18.726   5.672 -17.449  1.00 91.82           C
ATOM   4195  O   THR A 273     -18.226   6.625 -18.044  1.00 89.99           O
ATOM   4196  CB  THR A 273     -19.533   4.190 -19.321  1.00 91.26           C
ATOM   4197  HB  THR A 273     -19.282   4.872 -20.007  1.00 91.26           H
ATOM   4198  OG1 THR A 273     -20.631   3.470 -19.824  1.00 83.60           O
ATOM   4199  HG1 THR A 273     -21.375   4.061 -19.938  1.00 83.60           H
ATOM   4200  CG2 THR A 273     -18.410   3.169 -19.095  1.00 82.98           C
ATOM   4201 1HG2 THR A 273     -18.174   2.701 -19.947  1.00 82.98           H
ATOM   4202 2HG2 THR A 273     -18.685   2.475 -18.429  1.00 82.98           H
ATOM   4203 3HG2 THR A 273     -17.584   3.615 -18.750  1.00 82.98           H
ATOM   4204  N   TYR A 274     -18.247   5.170 -16.325  1.00 92.69           N
ATOM   4205  H   TYR A 274     -18.800   4.475 -15.866  1.00 92.69           H
ATOM   4206  CA  TYR A 274     -16.987   5.536 -15.693  1.00 91.84           C
ATOM   4207  HA  TYR A 274     -16.742   6.437 -16.050  1.00 91.84           H
ATOM   4208  C   TYR A 274     -15.904   4.526 -16.046  1.00 92.51           C
ATOM   4209  O   TYR A 274     -16.140   3.319 -16.015  1.00 90.81           O
ATOM   4210  CB  TYR A 274     -17.171   5.586 -14.182  1.00 91.49           C
ATOM   4211 1HB  TYR A 274     -17.520   4.702 -13.872  1.00 91.49           H
ATOM   4212 2HB  TYR A 274     -16.283   5.761 -13.757  1.00 91.49           H
ATOM   4213  CG  TYR A 274     -18.135   6.663 -13.736  1.00 91.22           C
ATOM   4214  CD1 TYR A 274     -17.687   7.992 -13.638  1.00 83.23           C
ATOM   4215  HD1 TYR A 274     -16.735   8.212 -13.853  1.00 83.23           H
ATOM   4216  CD2 TYR A 274     -19.480   6.348 -13.439  1.00 83.93           C
ATOM   4217  HD2 TYR A 274     -19.803   5.405 -13.515  1.00 83.93           H
ATOM   4218  CE1 TYR A 274     -18.562   9.007 -13.243  1.00 82.50           C
ATOM   4219  HE1 TYR A 274     -18.240   9.951 -13.178  1.00 82.50           H
ATOM   4220  CE2 TYR A 274     -20.362   7.365 -13.036  1.00 82.85           C
ATOM   4221  HE2 TYR A 274     -21.314   7.147 -12.821  1.00 82.85           H
ATOM   4222  CZ  TYR A 274     -19.902   8.693 -12.936  1.00 88.45           C
ATOM   4223  OH  TYR A 274     -20.740   9.684 -12.538  1.00 86.74           O
ATOM   4224  HH  TYR A 274     -20.248  10.500 -12.444  1.00 86.74           H
ATOM   4225  N   GLN A 275     -14.691   5.011 -16.312  1.00 89.42           N
ATOM   4226  H   GLN A 275     -14.590   6.001 -16.415  1.00 89.42           H
ATOM   4227  CA  GLN A 275     -13.502   4.178 -16.461  1.00 89.47           C
ATOM   4228  HA  GLN A 275     -13.787   3.229 -16.593  1.00 89.47           H
ATOM   4229  C   GLN A 275     -12.676   4.248 -15.174  1.00 88.50           C
ATOM   4230  O   GLN A 275     -12.181   5.312 -14.811  1.00 86.68           O
ATOM   4231  CB  GLN A 275     -12.735   4.619 -17.710  1.00 88.40           C
ATOM   4232 1HB  GLN A 275     -13.352   4.592 -18.497  1.00 88.40           H
ATOM   4233 2HB  GLN A 275     -12.406   5.554 -17.576  1.00 88.40           H
ATOM   4234  CG  GLN A 275     -11.535   3.696 -17.978  1.00 78.00           C
ATOM   4235 1HG  GLN A 275     -10.892   3.774 -17.216  1.00 78.00           H
ATOM   4236 2HG  GLN A 275     -11.862   2.753 -18.043  1.00 78.00           H
ATOM   4237  CD  GLN A 275     -10.801   4.046 -19.272  1.00 74.49           C
ATOM   4238  OE1 GLN A 275     -11.096   4.997 -19.981  1.00 67.12           O
ATOM   4239  NE2 GLN A 275      -9.802   3.274 -19.642  1.00 62.83           N
ATOM   4240 1HE2 GLN A 275      -9.304   3.472 -20.486  1.00 62.83           H
ATOM   4241 2HE2 GLN A 275      -9.541   2.490 -19.079  1.00 62.83           H
ATOM   4242  N   LEU A 276     -12.515   3.118 -14.514  1.00 89.48           N
ATOM   4243  H   LEU A 276     -13.014   2.312 -14.831  1.00 89.48           H
ATOM   4244  CA  LEU A 276     -11.651   2.977 -13.349  1.00 88.95           C
ATOM   4245  HA  LEU A 276     -11.494   3.894 -12.982  1.00 88.95           H
ATOM   4246  C   LEU A 276     -10.309   2.379 -13.767  1.00 88.34           C
ATOM   4247  O   LEU A 276     -10.266   1.267 -14.297  1.00 86.68           O
ATOM   4248  CB  LEU A 276     -12.354   2.123 -12.290  1.00 89.51           C
ATOM   4249 1HB  LEU A 276     -13.212   2.575 -12.045  1.00 89.51           H
ATOM   4250 2HB  LEU A 276     -12.551   1.228 -12.691  1.00 89.51           H
ATOM   4251  CG  LEU A 276     -11.538   1.907 -11.006  1.00 88.60           C
ATOM   4252  HG  LEU A 276     -10.687   1.453 -11.270  1.00 88.60           H
ATOM   4253  CD1 LEU A 276     -11.184   3.217 -10.312  1.00 78.06           C
ATOM   4254 1HD1 LEU A 276     -10.654   3.050  -9.481  1.00 78.06           H
ATOM   4255 2HD1 LEU A 276     -12.009   3.721 -10.055  1.00 78.06           H
ATOM   4256 3HD1 LEU A 276     -10.640   3.804 -10.911  1.00 78.06           H
ATOM   4257  CD2 LEU A 276     -12.344   1.057 -10.022  1.00 78.90           C
ATOM   4258 1HD2 LEU A 276     -11.831   0.903  -9.177  1.00 78.90           H
ATOM   4259 2HD2 LEU A 276     -12.563   0.164 -10.415  1.00 78.90           H
ATOM   4260 3HD2 LEU A 276     -13.205   1.506  -9.782  1.00 78.90           H
ATOM   4261  N   ASP A 277      -9.221   3.089 -13.487  1.00 84.98           N
ATOM   4262  H   ASP A 277      -9.341   4.048 -13.229  1.00 84.98           H
ATOM   4263  CA  ASP A 277      -7.870   2.562 -13.532  1.00 82.11           C
ATOM   4264  HA  ASP A 277      -7.933   1.632 -13.893  1.00 82.11           H
ATOM   4265  C   ASP A 277      -7.298   2.524 -12.110  1.00 80.38           C
ATOM   4266  O   ASP A 277      -7.217   3.547 -11.435  1.00 77.39           O
ATOM   4267  CB  ASP A 277      -7.002   3.384 -14.490  1.00 79.78           C
ATOM   4268 1HB  ASP A 277      -7.523   3.559 -15.326  1.00 79.78           H
ATOM   4269 2HB  ASP A 277      -6.773   4.253 -14.051  1.00 79.78           H
ATOM   4270  CG  ASP A 277      -5.701   2.656 -14.859  1.00 72.70           C
ATOM   4271  OD1 ASP A 277      -5.646   1.406 -14.683  1.00 66.20           O
ATOM   4272  OD2 ASP A 277      -4.810   3.266 -15.472  1.00 64.19           O
ATOM   4273  N   VAL A 278      -6.954   1.331 -11.649  1.00 80.22           N
ATOM   4274  H   VAL A 278      -7.102   0.526 -12.224  1.00 80.22           H
ATOM   4275  CA  VAL A 278      -6.363   1.159 -10.321  1.00 78.11           C
ATOM   4276  HA  VAL A 278      -6.565   1.992  -9.806  1.00 78.11           H
ATOM   4277  C   VAL A 278      -4.864   1.002 -10.489  1.00 74.12           C
ATOM   4278  O   VAL A 278      -4.384  -0.042 -10.937  1.00 70.58           O
ATOM   4279  CB  VAL A 278      -6.997   0.012  -9.525  1.00 78.43           C
ATOM   4280  HB  VAL A 278      -6.795  -0.833 -10.020  1.00 78.43           H
ATOM   4281  CG1 VAL A 278      -6.421  -0.027  -8.100  1.00 72.07           C
ATOM   4282 1HG1 VAL A 278      -6.827  -0.771  -7.570  1.00 72.07           H
ATOM   4283 2HG1 VAL A 278      -6.603   0.829  -7.616  1.00 72.07           H
ATOM   4284 3HG1 VAL A 278      -5.431  -0.166  -8.117  1.00 72.07           H
ATOM   4285  CG2 VAL A 278      -8.513   0.181  -9.406  1.00 71.05           C
ATOM   4286 1HG2 VAL A 278      -8.918  -0.571  -8.886  1.00 71.05           H
ATOM   4287 2HG2 VAL A 278      -8.944   0.197 -10.308  1.00 71.05           H
ATOM   4288 3HG2 VAL A 278      -8.743   1.036  -8.940  1.00 71.05           H
ATOM   4289  N   VAL A 279      -4.138   2.051 -10.136  1.00 69.13           N
ATOM   4290  H   VAL A 279      -4.613   2.848  -9.763  1.00 69.13           H
ATOM   4291  CA  VAL A 279      -2.689   2.111 -10.259  1.00 65.66           C
ATOM   4292  HA  VAL A 279      -2.462   1.695 -11.139  1.00 65.66           H
ATOM   4293  C   VAL A 279      -2.069   1.300  -9.130  1.00 63.25           C
ATOM   4294  O   VAL A 279      -2.207   1.611  -7.950  1.00 60.70           O
ATOM   4295  CB  VAL A 279      -2.177   3.563 -10.283  1.00 63.23           C
ATOM   4296  HB  VAL A 279      -2.383   3.958  -9.388  1.00 63.23           H
ATOM   4297  CG1 VAL A 279      -0.668   3.605 -10.544  1.00 56.56           C
ATOM   4298 1HG1 VAL A 279      -0.333   4.547 -10.560  1.00 56.56           H
ATOM   4299 2HG1 VAL A 279      -0.445   3.184 -11.423  1.00 56.56           H
ATOM   4300 3HG1 VAL A 279      -0.167   3.113  -9.832  1.00 56.56           H
ATOM   4301  CG2 VAL A 279      -2.864   4.377 -11.396  1.00 57.58           C
ATOM   4302 1HG2 VAL A 279      -2.530   5.319 -11.409  1.00 57.58           H
ATOM   4303 2HG2 VAL A 279      -3.854   4.404 -11.261  1.00 57.58           H
ATOM   4304 3HG2 VAL A 279      -2.687   3.976 -12.295  1.00 57.58           H
ATOM   4305  N   GLU A 280      -1.367   0.238  -9.509  1.00 55.93           N
ATOM   4306  H   GLU A 280      -1.401  -0.055 -10.465  1.00 55.93           H
ATOM   4307  CA  GLU A 280      -0.551  -0.508  -8.568  1.00 54.55           C
ATOM   4308  HA  GLU A 280      -1.127  -0.677  -7.768  1.00 54.55           H
ATOM   4309  C   GLU A 280       0.667   0.330  -8.191  1.00 53.57           C
ATOM   4310  O   GLU A 280       1.412   0.775  -9.058  1.00 49.96           O
ATOM   4311  CB  GLU A 280      -0.119  -1.848  -9.162  1.00 50.17           C
ATOM   4312 1HB  GLU A 280       0.306  -1.687 -10.053  1.00 50.17           H
ATOM   4313 2HB  GLU A 280       0.544  -2.277  -8.548  1.00 50.17           H
ATOM   4314  CG  GLU A 280      -1.326  -2.784  -9.339  1.00 44.00           C
ATOM   4315 1HG  GLU A 280      -1.732  -2.949  -8.440  1.00 44.00           H
ATOM   4316 2HG  GLU A 280      -1.994  -2.330  -9.929  1.00 44.00           H
ATOM   4317  CD  GLU A 280      -0.980  -4.138  -9.963  1.00 39.56           C
ATOM   4318  OE1 GLU A 280      -1.921  -4.964 -10.111  1.00 37.40           O
ATOM   4319  OE2 GLU A 280       0.196  -4.378 -10.297  1.00 37.37           O
ATOM   4320  N   ARG A 281       0.882   0.512  -6.898  1.00 51.97           N
ATOM   4321  H   ARG A 281       0.165   0.271  -6.244  1.00 51.97           H
ATOM   4322  CA  ARG A 281       2.142   1.057  -6.408  1.00 52.43           C
ATOM   4323  HA  ARG A 281       2.317   1.927  -6.870  1.00 52.43           H
ATOM   4324  C   ARG A 281       3.241   0.048  -6.746  1.00 51.71           C
ATOM   4325  O   ARG A 281       3.063  -1.151  -6.547  1.00 48.75           O
ATOM   4326  CB  ARG A 281       2.050   1.355  -4.913  1.00 48.50           C
ATOM   4327 1HB  ARG A 281       1.767   0.523  -4.435  1.00 48.50           H
ATOM   4328 2HB  ARG A 281       2.951   1.639  -4.585  1.00 48.50           H
ATOM   4329  CG  ARG A 281       1.025   2.480  -4.634  1.00 44.20           C
ATOM   4330 1HG  ARG A 281       1.302   3.322  -5.098  1.00 44.20           H
ATOM   4331 2HG  ARG A 281       0.118   2.206  -4.954  1.00 44.20           H
ATOM   4332  CD  ARG A 281       0.978   2.723  -3.139  1.00 41.70           C
ATOM   4333 1HD  ARG A 281       0.705   1.877  -2.682  1.00 41.70           H
ATOM   4334 2HD  ARG A 281       1.889   2.993  -2.826  1.00 41.70           H
ATOM   4335  NE  ARG A 281       0.022   3.788  -2.743  1.00 38.67           N
ATOM   4336  HE  ARG A 281      -0.532   4.224  -3.452  1.00 38.67           H
ATOM   4337  CZ  ARG A 281      -0.126   4.182  -1.492  1.00 34.51           C
ATOM   4338  NH1 ARG A 281       0.552   3.652  -0.510  1.00 33.39           N
ATOM   4339 1HH1 ARG A 281       1.210   2.922  -0.694  1.00 33.39           H
ATOM   4340 2HH1 ARG A 281       0.413   3.976   0.426  1.00 33.39           H
ATOM   4341  NH2 ARG A 281      -0.963   5.126  -1.185  1.00 32.31           N
ATOM   4342 1HH2 ARG A 281      -1.506   5.565  -1.901  1.00 32.31           H
ATOM   4343 2HH2 ARG A 281      -1.064   5.414  -0.233  1.00 32.31           H
ATOM   4344  N   SER A 282       4.325   0.539  -7.325  1.00 46.37           N
ATOM   4345  H   SER A 282       4.353   1.505  -7.581  1.00 46.37           H
ATOM   4346  CA  SER A 282       5.480  -0.310  -7.595  1.00 47.53           C
ATOM   4347  HA  SER A 282       5.137  -1.147  -8.020  1.00 47.53           H
ATOM   4348  C   SER A 282       6.173  -0.592  -6.269  1.00 49.45           C
ATOM   4349  O   SER A 282       6.716   0.342  -5.673  1.00 46.13           O
ATOM   4350  CB  SER A 282       6.449   0.361  -8.562  1.00 41.24           C
ATOM   4351 1HB  SER A 282       6.673   1.288  -8.261  1.00 41.24           H
ATOM   4352 2HB  SER A 282       7.290  -0.172  -8.656  1.00 41.24           H
ATOM   4353  OG  SER A 282       5.846   0.450  -9.834  1.00 36.04           O
ATOM   4354  HG  SER A 282       6.525   0.470 -10.509  1.00 36.04           H
ATOM   4355  N   PRO A 283       6.137  -1.836  -5.759  1.00 47.56           N
ATOM   4356  CA  PRO A 283       6.755  -2.149  -4.490  1.00 48.12           C
ATOM   4357  HA  PRO A 283       6.452  -1.526  -3.769  1.00 48.12           H
ATOM   4358  C   PRO A 283       8.272  -1.981  -4.632  1.00 49.27           C
ATOM   4359  O   PRO A 283       8.883  -2.428  -5.606  1.00 47.79           O
ATOM   4360  CB  PRO A 283       6.311  -3.566  -4.163  1.00 44.75           C
ATOM   4361 1HB  PRO A 283       7.024  -4.060  -3.666  1.00 44.75           H
ATOM   4362 2HB  PRO A 283       5.469  -3.563  -3.623  1.00 44.75           H
ATOM   4363  CG  PRO A 283       6.079  -4.174  -5.544  1.00 44.02           C
ATOM   4364 1HG  PRO A 283       6.932  -4.523  -5.932  1.00 44.02           H
ATOM   4365 2HG  PRO A 283       5.405  -4.911  -5.504  1.00 44.02           H
ATOM   4366  CD  PRO A 283       5.557  -3.021  -6.361  1.00 45.63           C
ATOM   4367 1HD  PRO A 283       5.847  -3.093  -7.315  1.00 45.63           H
ATOM   4368 2HD  PRO A 283       4.559  -2.969  -6.318  1.00 45.63           H
ATOM   4369  N   HIS A 284       8.858  -1.317  -3.670  1.00 55.88           N
ATOM   4370  H   HIS A 284       8.289  -0.980  -2.920  1.00 55.88           H
ATOM   4371  CA  HIS A 284      10.277  -1.038  -3.620  1.00 58.78           C
ATOM   4372  HA  HIS A 284      10.732  -1.704  -4.211  1.00 58.78           H
ATOM   4373  C   HIS A 284      10.769  -1.232  -2.188  1.00 63.24           C
ATOM   4374  O   HIS A 284      10.000  -1.120  -1.235  1.00 62.07           O
ATOM   4375  CB  HIS A 284      10.568   0.366  -4.177  1.00 53.11           C
ATOM   4376 1HB  HIS A 284      11.547   0.549  -4.085  1.00 53.11           H
ATOM   4377 2HB  HIS A 284      10.315   0.384  -5.144  1.00 53.11           H
ATOM   4378  CG  HIS A 284       9.823   1.483  -3.484  1.00 46.57           C
ATOM   4379  ND1 HIS A 284       8.505   1.820  -3.677  1.00 40.77           N
ATOM   4380  HD1 HIS A 284       7.871   1.372  -4.308  1.00 40.77           H
ATOM   4381  CD2 HIS A 284      10.330   2.350  -2.558  1.00 39.01           C
ATOM   4382  HD2 HIS A 284      11.269   2.361  -2.214  1.00 39.01           H
ATOM   4383  CE1 HIS A 284       8.215   2.856  -2.871  1.00 34.01           C
ATOM   4384  HE1 HIS A 284       7.317   3.291  -2.801  1.00 34.01           H
ATOM   4385  NE2 HIS A 284       9.299   3.223  -2.175  1.00 36.09           N
ATOM   4386  N   ARG A 285      12.059  -1.530  -2.027  1.00 65.65           N
ATOM   4387  H   ARG A 285      12.605  -1.785  -2.825  1.00 65.65           H
ATOM   4388  CA  ARG A 285      12.693  -1.492  -0.709  1.00 69.18           C
ATOM   4389  HA  ARG A 285      12.214  -2.160  -0.139  1.00 69.18           H
ATOM   4390  C   ARG A 285      12.520  -0.099  -0.095  1.00 70.20           C
ATOM   4391  O   ARG A 285      12.461   0.866  -0.866  1.00 68.95           O
ATOM   4392  CB  ARG A 285      14.163  -1.923  -0.793  1.00 67.59           C
ATOM   4393 1HB  ARG A 285      14.522  -2.014   0.136  1.00 67.59           H
ATOM   4394 2HB  ARG A 285      14.209  -2.808  -1.257  1.00 67.59           H
ATOM   4395  CG  ARG A 285      15.040  -0.925  -1.558  1.00 63.59           C
ATOM   4396 1HG  ARG A 285      14.710  -0.846  -2.499  1.00 63.59           H
ATOM   4397 2HG  ARG A 285      14.992  -0.031  -1.112  1.00 63.59           H
ATOM   4398  CD  ARG A 285      16.487  -1.393  -1.578  1.00 62.19           C
ATOM   4399 1HD  ARG A 285      16.811  -1.531  -0.642  1.00 62.19           H
ATOM   4400 2HD  ARG A 285      16.557  -2.252  -2.085  1.00 62.19           H
ATOM   4401  NE  ARG A 285      17.360  -0.409  -2.223  1.00 56.08           N
ATOM   4402  HE  ARG A 285      16.924   0.409  -2.598  1.00 56.08           H
ATOM   4403  CZ  ARG A 285      18.680  -0.505  -2.355  1.00 49.36           C
ATOM   4404  NH1 ARG A 285      19.339  -1.541  -1.921  1.00 48.29           N
ATOM   4405 1HH1 ARG A 285      18.852  -2.292  -1.475  1.00 48.29           H
ATOM   4406 2HH1 ARG A 285      20.332  -1.586  -2.034  1.00 48.29           H
ATOM   4407  NH2 ARG A 285      19.355   0.451  -2.932  1.00 45.65           N
ATOM   4408 1HH2 ARG A 285      18.880   1.260  -3.277  1.00 45.65           H
ATOM   4409 2HH2 ARG A 285      20.347   0.374  -3.029  1.00 45.65           H
ATOM   4410  N   PRO A 286      12.480   0.048   1.231  1.00 72.83           N
ATOM   4411  CA  PRO A 286      12.347   1.353   1.853  1.00 75.25           C
ATOM   4412  HA  PRO A 286      11.441   1.712   1.631  1.00 75.25           H
ATOM   4413  C   PRO A 286      13.370   2.352   1.304  1.00 75.66           C
ATOM   4414  O   PRO A 286      14.542   2.022   1.126  1.00 74.28           O
ATOM   4415  CB  PRO A 286      12.521   1.132   3.350  1.00 74.91           C
ATOM   4416 1HB  PRO A 286      13.475   1.256   3.622  1.00 74.91           H
ATOM   4417 2HB  PRO A 286      11.941   1.756   3.874  1.00 74.91           H
ATOM   4418  CG  PRO A 286      12.077  -0.322   3.535  1.00 72.28           C
ATOM   4419 1HG  PRO A 286      12.519  -0.736   4.331  1.00 72.28           H
ATOM   4420 2HG  PRO A 286      11.084  -0.386   3.634  1.00 72.28           H
ATOM   4421  CD  PRO A 286      12.541  -0.988   2.245  1.00 74.23           C
ATOM   4422 1HD  PRO A 286      13.480  -1.323   2.325  1.00 74.23           H
ATOM   4423 2HD  PRO A 286      11.938  -1.743   1.988  1.00 74.23           H
ATOM   4424  N   ILE A 287      12.915   3.564   1.011  1.00 74.18           N
ATOM   4425  H   ILE A 287      11.932   3.729   1.085  1.00 74.18           H
ATOM   4426  CA  ILE A 287      13.770   4.670   0.587  1.00 73.78           C
ATOM   4427  HA  ILE A 287      14.657   4.293   0.319  1.00 73.78           H
ATOM   4428  C   ILE A 287      13.932   5.592   1.783  1.00 75.90           C
ATOM   4429  O   ILE A 287      12.959   6.143   2.293  1.00 74.87           O
ATOM   4430  CB  ILE A 287      13.199   5.391  -0.651  1.00 69.39           C
ATOM   4431  HB  ILE A 287      12.287   5.734  -0.425  1.00 69.39           H
ATOM   4432  CG1 ILE A 287      13.064   4.415  -1.842  1.00 63.02           C
ATOM   4433 1HG1 ILE A 287      13.981   4.125  -2.118  1.00 63.02           H
ATOM   4434 2HG1 ILE A 287      12.539   3.619  -1.539  1.00 63.02           H
ATOM   4435  CG2 ILE A 287      14.093   6.588  -1.028  1.00 59.63           C
ATOM   4436 1HG2 ILE A 287      13.734   7.065  -1.830  1.00 59.63           H
ATOM   4437 2HG2 ILE A 287      15.023   6.288  -1.240  1.00 59.63           H
ATOM   4438 3HG2 ILE A 287      14.146   7.246  -0.277  1.00 59.63           H
ATOM   4439  CD1 ILE A 287      12.362   5.009  -3.072  1.00 54.93           C
ATOM   4440 1HD1 ILE A 287      12.302   4.337  -3.810  1.00 54.93           H
ATOM   4441 2HD1 ILE A 287      12.860   5.804  -3.420  1.00 54.93           H
ATOM   4442 3HD1 ILE A 287      11.433   5.302  -2.847  1.00 54.93           H
ATOM   4443  N   LEU A 288      15.168   5.784   2.230  1.00 75.96           N
ATOM   4444  H   LEU A 288      15.913   5.261   1.815  1.00 75.96           H
ATOM   4445  CA  LEU A 288      15.486   6.721   3.296  1.00 77.30           C
ATOM   4446  HA  LEU A 288      14.671   6.791   3.871  1.00 77.30           H
ATOM   4447  C   LEU A 288      15.798   8.085   2.690  1.00 75.82           C
ATOM   4448  O   LEU A 288      16.475   8.176   1.667  1.00 72.92           O
ATOM   4449  CB  LEU A 288      16.648   6.195   4.153  1.00 77.28           C
ATOM   4450 1HB  LEU A 288      17.354   5.847   3.537  1.00 77.28           H
ATOM   4451 2HB  LEU A 288      17.014   6.961   4.682  1.00 77.28           H
ATOM   4452  CG  LEU A 288      16.259   5.066   5.136  1.00 78.03           C
ATOM   4453  HG  LEU A 288      15.444   5.380   5.623  1.00 78.03           H
ATOM   4454  CD1 LEU A 288      15.931   3.743   4.442  1.00 69.35           C
ATOM   4455 1HD1 LEU A 288      15.685   3.040   5.109  1.00 69.35           H
ATOM   4456 2HD1 LEU A 288      16.715   3.409   3.918  1.00 69.35           H
ATOM   4457 3HD1 LEU A 288      15.163   3.850   3.811  1.00 69.35           H
ATOM   4458  CD2 LEU A 288      17.415   4.791   6.085  1.00 69.98           C
ATOM   4459 1HD2 LEU A 288      17.184   4.063   6.730  1.00 69.98           H
ATOM   4460 2HD2 LEU A 288      17.647   5.608   6.614  1.00 69.98           H
ATOM   4461 3HD2 LEU A 288      18.232   4.508   5.582  1.00 69.98           H
ATOM   4462  N   GLN A 289      15.320   9.144   3.324  1.00 77.73           N
ATOM   4463  H   GLN A 289      14.745   9.012   4.131  1.00 77.73           H
ATOM   4464  CA  GLN A 289      15.614  10.499   2.871  1.00 78.93           C
ATOM   4465  HA  GLN A 289      15.332  10.557   1.913  1.00 78.93           H
ATOM   4466  C   GLN A 289      17.123  10.764   2.943  1.00 79.35           C
ATOM   4467  O   GLN A 289      17.747  10.613   3.991  1.00 76.13           O
ATOM   4468  CB  GLN A 289      14.793  11.508   3.683  1.00 77.23           C
ATOM   4469 1HB  GLN A 289      13.821  11.296   3.577  1.00 77.23           H
ATOM   4470 2HB  GLN A 289      15.048  11.433   4.647  1.00 77.23           H
ATOM   4471  CG  GLN A 289      15.049  12.948   3.206  1.00 73.86           C
ATOM   4472 1HG  GLN A 289      15.996  13.189   3.418  1.00 73.86           H
ATOM   4473 2HG  GLN A 289      14.909  12.984   2.217  1.00 73.86           H
ATOM   4474  CD  GLN A 289      14.131  13.984   3.860  1.00 68.79           C
ATOM   4475  OE1 GLN A 289      13.020  13.720   4.275  1.00 63.49           O
ATOM   4476  NE2 GLN A 289      14.561  15.217   3.937  1.00 58.94           N
ATOM   4477 1HE2 GLN A 289      13.978  15.926   4.333  1.00 58.94           H
ATOM   4478 2HE2 GLN A 289      15.473  15.450   3.600  1.00 58.94           H
ATOM   4479  N   ALA A 290      17.691  11.205   1.826  1.00 76.93           N
ATOM   4480  H   ALA A 290      17.126  11.312   1.008  1.00 76.93           H
ATOM   4481  CA  ALA A 290      19.105  11.538   1.751  1.00 77.48           C
ATOM   4482  HA  ALA A 290      19.601  10.695   1.957  1.00 77.48           H
ATOM   4483  C   ALA A 290      19.490  12.594   2.806  1.00 77.84           C
ATOM   4484  O   ALA A 290      18.773  13.572   3.006  1.00 72.21           O
ATOM   4485  CB  ALA A 290      19.436  12.001   0.331  1.00 73.65           C
ATOM   4486 1HB  ALA A 290      19.181  11.306  -0.341  1.00 73.65           H
ATOM   4487 2HB  ALA A 290      20.415  12.180   0.231  1.00 73.65           H
ATOM   4488 3HB  ALA A 290      18.945  12.842   0.105  1.00 73.65           H
ATOM   4489  N   GLY A 291      20.623  12.388   3.469  1.00 80.47           N
ATOM   4490  H   GLY A 291      21.168  11.585   3.228  1.00 80.47           H
ATOM   4491  CA  GLY A 291      21.126  13.267   4.535  1.00 82.39           C
ATOM   4492 1HA  GLY A 291      22.113  13.119   4.596  1.00 82.39           H
ATOM   4493 2HA  GLY A 291      20.947  14.208   4.249  1.00 82.39           H
ATOM   4494  C   GLY A 291      20.496  13.033   5.916  1.00 85.69           C
ATOM   4495  O   GLY A 291      20.869  13.741   6.852  1.00 81.83           O
ATOM   4496  N   LEU A 292      19.594  12.074   6.055  1.00 85.93           N
ATOM   4497  H   LEU A 292      19.259  11.617   5.231  1.00 85.93           H
ATOM   4498  CA  LEU A 292      19.059  11.646   7.352  1.00 87.87           C
ATOM   4499  HA  LEU A 292      19.539  12.206   8.027  1.00 87.87           H
ATOM   4500  C   LEU A 292      19.358  10.159   7.615  1.00 89.63           C
ATOM   4501  O   LEU A 292      19.202   9.339   6.711  1.00 88.19           O
ATOM   4502  CB  LEU A 292      17.540  11.906   7.423  1.00 86.10           C
ATOM   4503 1HB  LEU A 292      17.109  11.443   6.649  1.00 86.10           H
ATOM   4504 2HB  LEU A 292      17.197  11.516   8.278  1.00 86.10           H
ATOM   4505  CG  LEU A 292      17.128  13.386   7.379  1.00 83.25           C
ATOM   4506  HG  LEU A 292      17.485  13.760   6.523  1.00 83.25           H
ATOM   4507  CD1 LEU A 292      15.594  13.476   7.472  1.00 74.19           C
ATOM   4508 1HD1 LEU A 292      15.289  14.428   7.446  1.00 74.19           H
ATOM   4509 2HD1 LEU A 292      15.262  13.070   8.323  1.00 74.19           H
ATOM   4510 3HD1 LEU A 292      15.160  12.993   6.711  1.00 74.19           H
ATOM   4511  CD2 LEU A 292      17.713  14.214   8.530  1.00 74.57           C
ATOM   4512 1HD2 LEU A 292      17.424  15.169   8.468  1.00 74.57           H
ATOM   4513 2HD2 LEU A 292      18.713  14.194   8.514  1.00 74.57           H
ATOM   4514 3HD2 LEU A 292      17.413  13.859   9.415  1.00 74.57           H
ATOM   4515  N   PRO A 293      19.748   9.801   8.850  1.00 89.47           N
ATOM   4516  CA  PRO A 293      20.048  10.691   9.970  1.00 90.76           C
ATOM   4517  HA  PRO A 293      19.284  11.324  10.095  1.00 90.76           H
ATOM   4518  C   PRO A 293      21.301  11.557   9.696  1.00 91.21           C
ATOM   4519  O   PRO A 293      22.215  11.131   8.999  1.00 88.56           O
ATOM   4520  CB  PRO A 293      20.232   9.772  11.178  1.00 90.28           C
ATOM   4521 1HB  PRO A 293      20.904  10.149  11.815  1.00 90.28           H
ATOM   4522 2HB  PRO A 293      19.364   9.629  11.654  1.00 90.28           H
ATOM   4523  CG  PRO A 293      20.736   8.470  10.560  1.00 86.87           C
ATOM   4524 1HG  PRO A 293      21.725   8.499  10.416  1.00 86.87           H
ATOM   4525 2HG  PRO A 293      20.505   7.685  11.135  1.00 86.87           H
ATOM   4526  CD  PRO A 293      19.996   8.408   9.235  1.00 88.50           C
ATOM   4527 1HD  PRO A 293      20.551   7.958   8.535  1.00 88.50           H
ATOM   4528 2HD  PRO A 293      19.126   7.925   9.332  1.00 88.50           H
ATOM   4529  N   ALA A 294      21.306  12.779  10.223  1.00 90.72           N
ATOM   4530  H   ALA A 294      20.506  13.084  10.740  1.00 90.72           H
ATOM   4531  CA  ALA A 294      22.437  13.692  10.074  1.00 91.82           C
ATOM   4532  HA  ALA A 294      22.912  13.426   9.235  1.00 91.82           H
ATOM   4533  C   ALA A 294      23.416  13.551  11.249  1.00 92.61           C
ATOM   4534  O   ALA A 294      22.992  13.343  12.386  1.00 91.21           O
ATOM   4535  CB  ALA A 294      21.908  15.127   9.953  1.00 90.42           C
ATOM   4536 1HB  ALA A 294      21.272  15.211   9.186  1.00 90.42           H
ATOM   4537 2HB  ALA A 294      22.656  15.773   9.803  1.00 90.42           H
ATOM   4538 3HB  ALA A 294      21.425  15.402  10.784  1.00 90.42           H
ATOM   4539  N   ASN A 295      24.704  13.748  10.990  1.00 91.11           N
ATOM   4540  H   ASN A 295      24.988  13.880  10.040  1.00 91.11           H
ATOM   4541  CA  ASN A 295      25.724  13.779  12.038  1.00 91.44           C
ATOM   4542  HA  ASN A 295      25.685  12.881  12.477  1.00 91.44           H
ATOM   4543  C   ASN A 295      25.409  14.857  13.081  1.00 91.32           C
ATOM   4544  O   ASN A 295      24.967  15.958  12.744  1.00 88.45           O
ATOM   4545  CB  ASN A 295      27.114  14.007  11.419  1.00 91.01           C
ATOM   4546 1HB  ASN A 295      27.084  14.835  10.859  1.00 91.01           H
ATOM   4547 2HB  ASN A 295      27.778  14.127  12.157  1.00 91.01           H
ATOM   4548  CG  ASN A 295      27.586  12.863  10.542  1.00 90.98           C
ATOM   4549  OD1 ASN A 295      27.125  11.738  10.616  1.00 83.21           O
ATOM   4550  ND2 ASN A 295      28.534  13.115   9.673  1.00 81.85           N
ATOM   4551 1HD2 ASN A 295      28.873  12.387   9.078  1.00 81.85           H
ATOM   4552 2HD2 ASN A 295      28.918  14.036   9.605  1.00 81.85           H
ATOM   4553  N   LYS A 296      25.670  14.553  14.350  1.00 92.61           N
ATOM   4554  H   LYS A 296      26.055  13.651  14.546  1.00 92.61           H
ATOM   4555  CA  LYS A 296      25.429  15.456  15.477  1.00 93.46           C
ATOM   4556  HA  LYS A 296      25.180  16.338  15.077  1.00 93.46           H
ATOM   4557  C   LYS A 296      26.702  15.622  16.307  1.00 94.52           C
ATOM   4558  O   LYS A 296      27.403  14.660  16.584  1.00 92.31           O
ATOM   4559  CB  LYS A 296      24.276  14.914  16.354  1.00 92.42           C
ATOM   4560 1HB  LYS A 296      24.516  13.991  16.656  1.00 92.42           H
ATOM   4561 2HB  LYS A 296      24.178  15.511  17.150  1.00 92.42           H
ATOM   4562  CG  LYS A 296      22.916  14.844  15.640  1.00 90.51           C
ATOM   4563 1HG  LYS A 296      23.039  14.371  14.767  1.00 90.51           H
ATOM   4564 2HG  LYS A 296      22.282  14.325  16.214  1.00 90.51           H
ATOM   4565  CD  LYS A 296      22.304  16.228  15.364  1.00 87.36           C
ATOM   4566 1HD  LYS A 296      22.247  16.746  16.217  1.00 87.36           H
ATOM   4567 2HD  LYS A 296      22.875  16.724  14.710  1.00 87.36           H
ATOM   4568  CE  LYS A 296      20.897  16.043  14.780  1.00 82.79           C
ATOM   4569 1HE  LYS A 296      20.968  15.683  13.850  1.00 82.79           H
ATOM   4570 2HE  LYS A 296      20.383  15.400  15.348  1.00 82.79           H
ATOM   4571  NZ  LYS A 296      20.134  17.313  14.722  1.00 75.11           N
ATOM   4572 1HZ  LYS A 296      19.222  17.166  14.338  1.00 75.11           H
ATOM   4573 2HZ  LYS A 296      20.603  17.987  14.151  1.00 75.11           H
ATOM   4574 3HZ  LYS A 296      20.024  17.707  15.635  1.00 75.11           H
ATOM   4575  N   THR A 297      26.947  16.869  16.692  1.00 92.68           N
ATOM   4576  H   THR A 297      26.386  17.605  16.313  1.00 92.68           H
ATOM   4577  CA  THR A 297      28.002  17.216  17.647  1.00 92.55           C
ATOM   4578  HA  THR A 297      28.411  16.359  17.959  1.00 92.55           H
ATOM   4579  C   THR A 297      27.361  17.967  18.802  1.00 92.79           C
ATOM   4580  O   THR A 297      26.683  18.962  18.561  1.00 90.13           O
ATOM   4581  CB  THR A 297      29.104  18.057  16.994  1.00 92.00           C
ATOM   4582  HB  THR A 297      28.695  18.898  16.640  1.00 92.00           H
ATOM   4583  OG1 THR A 297      29.656  17.366  15.898  1.00 86.09           O
ATOM   4584  HG1 THR A 297      29.781  16.446  16.131  1.00 86.09           H
ATOM   4585  CG2 THR A 297      30.257  18.348  17.959  1.00 85.78           C
ATOM   4586 1HG2 THR A 297      30.965  18.897  17.516  1.00 85.78           H
ATOM   4587 2HG2 THR A 297      30.680  17.500  18.278  1.00 85.78           H
ATOM   4588 3HG2 THR A 297      29.935  18.851  18.761  1.00 85.78           H
ATOM   4589  N   VAL A 298      27.524  17.477  20.025  1.00 92.57           N
ATOM   4590  H   VAL A 298      28.139  16.697  20.141  1.00 92.57           H
ATOM   4591  CA  VAL A 298      26.853  18.013  21.218  1.00 91.97           C
ATOM   4592  HA  VAL A 298      26.621  18.953  20.968  1.00 91.97           H
ATOM   4593  C   VAL A 298      27.786  18.031  22.423  1.00 92.49           C
ATOM   4594  O   VAL A 298      28.774  17.307  22.459  1.00 91.31           O
ATOM   4595  CB  VAL A 298      25.571  17.227  21.553  1.00 91.53           C
ATOM   4596  HB  VAL A 298      25.173  17.651  22.367  1.00 91.53           H
ATOM   4597  CG1 VAL A 298      24.545  17.317  20.429  1.00 84.20           C
ATOM   4598 1HG1 VAL A 298      23.718  16.804  20.657  1.00 84.20           H
ATOM   4599 2HG1 VAL A 298      24.913  16.944  19.577  1.00 84.20           H
ATOM   4600 3HG1 VAL A 298      24.281  18.267  20.260  1.00 84.20           H
ATOM   4601  CG2 VAL A 298      25.868  15.762  21.881  1.00 84.07           C
ATOM   4602 1HG2 VAL A 298      25.027  15.265  22.096  1.00 84.07           H
ATOM   4603 2HG2 VAL A 298      26.479  15.688  22.669  1.00 84.07           H
ATOM   4604 3HG2 VAL A 298      26.307  15.304  21.108  1.00 84.07           H
ATOM   4605  N   ALA A 299      27.465  18.862  23.407  1.00 91.42           N
ATOM   4606  H   ALA A 299      26.712  19.506  23.268  1.00 91.42           H
ATOM   4607  CA  ALA A 299      28.170  18.870  24.682  1.00 91.56           C
ATOM   4608  HA  ALA A 299      29.143  18.763  24.476  1.00 91.56           H
ATOM   4609  C   ALA A 299      27.733  17.686  25.563  1.00 91.81           C
ATOM   4610  O   ALA A 299      26.592  17.228  25.485  1.00 89.47           O
ATOM   4611  CB  ALA A 299      27.934  20.214  25.368  1.00 90.26           C
ATOM   4612 1HB  ALA A 299      28.223  20.971  24.782  1.00 90.26           H
ATOM   4613 2HB  ALA A 299      28.447  20.274  26.224  1.00 90.26           H
ATOM   4614 3HB  ALA A 299      26.965  20.343  25.581  1.00 90.26           H
ATOM   4615  N   LEU A 300      28.626  17.239  26.428  1.00 90.64           N
ATOM   4616  H   LEU A 300      29.555  17.604  26.369  1.00 90.64           H
ATOM   4617  CA  LEU A 300      28.350  16.248  27.465  1.00 91.03           C
ATOM   4618  HA  LEU A 300      28.164  15.378  27.008  1.00 91.03           H
ATOM   4619  C   LEU A 300      27.103  16.641  28.278  1.00 90.81           C
ATOM   4620  O   LEU A 300      26.957  17.795  28.674  1.00 85.98           O
ATOM   4621  CB  LEU A 300      29.597  16.152  28.366  1.00 89.82           C
ATOM   4622 1HB  LEU A 300      30.383  15.927  27.790  1.00 89.82           H
ATOM   4623 2HB  LEU A 300      29.742  17.043  28.796  1.00 89.82           H
ATOM   4624  CG  LEU A 300      29.502  15.096  29.477  1.00 88.14           C
ATOM   4625  HG  LEU A 300      28.624  15.214  29.941  1.00 88.14           H
ATOM   4626  CD1 LEU A 300      29.572  13.684  28.906  1.00 78.14           C
ATOM   4627 1HD1 LEU A 300      29.510  13.000  29.633  1.00 78.14           H
ATOM   4628 2HD1 LEU A 300      30.433  13.537  28.418  1.00 78.14           H
ATOM   4629 3HD1 LEU A 300      28.823  13.519  28.264  1.00 78.14           H
ATOM   4630  CD2 LEU A 300      30.662  15.274  30.459  1.00 79.42           C
ATOM   4631 1HD2 LEU A 300      30.619  14.595  31.192  1.00 79.42           H
ATOM   4632 2HD2 LEU A 300      30.640  16.181  30.879  1.00 79.42           H
ATOM   4633 3HD2 LEU A 300      31.542  15.171  29.996  1.00 79.42           H
ATOM   4634  N   GLY A 301      26.214  15.694  28.525  1.00 91.00           N
ATOM   4635  H   GLY A 301      26.407  14.773  28.187  1.00 91.00           H
ATOM   4636  CA  GLY A 301      24.967  15.903  29.260  1.00 90.24           C
ATOM   4637 1HA  GLY A 301      24.714  15.022  29.659  1.00 90.24           H
ATOM   4638 2HA  GLY A 301      25.167  16.555  29.992  1.00 90.24           H
ATOM   4639  C   GLY A 301      23.794  16.430  28.430  1.00 91.42           C
ATOM   4640  O   GLY A 301      22.685  16.535  28.950  1.00 87.46           O
ATOM   4641  N   SER A 302      24.000  16.743  27.145  1.00 90.84           N
ATOM   4642  H   SER A 302      24.923  16.650  26.771  1.00 90.84           H
ATOM   4643  CA  SER A 302      22.927  17.218  26.261  1.00 90.58           C
ATOM   4644  HA  SER A 302      22.443  17.894  26.817  1.00 90.58           H
ATOM   4645  C   SER A 302      21.951  16.106  25.868  1.00 91.84           C
ATOM   4646  O   SER A 302      22.256  14.920  25.957  1.00 88.49           O
ATOM   4647  CB  SER A 302      23.509  17.856  24.990  1.00 88.68           C
ATOM   4648 1HB  SER A 302      24.040  17.190  24.466  1.00 88.68           H
ATOM   4649 2HB  SER A 302      22.784  18.232  24.413  1.00 88.68           H
ATOM   4650  OG  SER A 302      24.373  18.915  25.318  1.00 80.34           O
ATOM   4651  HG  SER A 302      25.268  18.585  25.393  1.00 80.34           H
ATOM   4652  N   ASN A 303      20.778  16.504  25.362  1.00 91.36           N
ATOM   4653  H   ASN A 303      20.522  17.467  25.445  1.00 91.36           H
ATOM   4654  CA  ASN A 303      19.855  15.588  24.692  1.00 92.37           C
ATOM   4655  HA  ASN A 303      20.053  14.670  25.035  1.00 92.37           H
ATOM   4656  C   ASN A 303      20.095  15.629  23.176  1.00 92.58           C
ATOM   4657  O   ASN A 303      20.362  16.683  22.610  1.00 89.72           O
ATOM   4658  CB  ASN A 303      18.409  15.941  25.048  1.00 91.20           C
ATOM   4659 1HB  ASN A 303      18.237  16.887  24.775  1.00 91.20           H
ATOM   4660 2HB  ASN A 303      17.799  15.331  24.541  1.00 91.20           H
ATOM   4661  CG  ASN A 303      18.092  15.808  26.530  1.00 89.63           C
ATOM   4662  OD1 ASN A 303      18.608  14.971  27.256  1.00 81.34           O
ATOM   4663  ND2 ASN A 303      17.211  16.628  27.031  1.00 80.42           N
ATOM   4664 1HD2 ASN A 303      16.965  16.567  27.998  1.00 80.42           H
ATOM   4665 2HD2 ASN A 303      16.781  17.317  26.448  1.00 80.42           H
ATOM   4666  N   VAL A 304      19.972  14.478  22.514  1.00 93.31           N
ATOM   4667  H   VAL A 304      19.719  13.664  23.037  1.00 93.31           H
ATOM   4668  CA  VAL A 304      20.182  14.325  21.074  1.00 93.63           C
ATOM   4669  HA  VAL A 304      20.262  15.254  20.712  1.00 93.63           H
ATOM   4670  C   VAL A 304      18.989  13.632  20.442  1.00 94.22           C
ATOM   4671  O   VAL A 304      18.458  12.664  20.980  1.00 92.57           O
ATOM   4672  CB  VAL A 304      21.472  13.556  20.776  1.00 92.34           C
ATOM   4673  HB  VAL A 304      21.391  12.684  21.259  1.00 92.34           H
ATOM   4674  CG1 VAL A 304      21.679  13.281  19.282  1.00 79.82           C
ATOM   4675 1HG1 VAL A 304      22.529  12.778  19.125  1.00 79.82           H
ATOM   4676 2HG1 VAL A 304      21.726  14.135  18.764  1.00 79.82           H
ATOM   4677 3HG1 VAL A 304      20.927  12.737  18.910  1.00 79.82           H
ATOM   4678  CG2 VAL A 304      22.676  14.368  21.248  1.00 81.13           C
ATOM   4679 1HG2 VAL A 304      23.530  13.883  21.062  1.00 81.13           H
ATOM   4680 2HG2 VAL A 304      22.628  14.541  22.232  1.00 81.13           H
ATOM   4681 3HG2 VAL A 304      22.717  15.252  20.782  1.00 81.13           H
ATOM   4682  N   GLU A 305      18.615  14.109  19.260  1.00 93.05           N
ATOM   4683  H   GLU A 305      19.060  14.939  18.923  1.00 93.05           H
ATOM   4684  CA  GLU A 305      17.593  13.490  18.427  1.00 93.45           C
ATOM   4685  HA  GLU A 305      17.339  12.642  18.891  1.00 93.45           H
ATOM   4686  C   GLU A 305      18.165  13.170  17.049  1.00 93.62           C
ATOM   4687  O   GLU A 305      18.674  14.047  16.349  1.00 91.28           O
ATOM   4688  CB  GLU A 305      16.360  14.395  18.313  1.00 91.02           C
ATOM   4689 1HB  GLU A 305      16.638  15.274  17.925  1.00 91.02           H
ATOM   4690 2HB  GLU A 305      15.693  13.959  17.709  1.00 91.02           H
ATOM   4691  CG  GLU A 305      15.708  14.639  19.679  1.00 81.72           C
ATOM   4692 1HG  GLU A 305      15.484  13.754  20.087  1.00 81.72           H
ATOM   4693 2HG  GLU A 305      16.363  15.120  20.262  1.00 81.72           H
ATOM   4694  CD  GLU A 305      14.426  15.474  19.596  1.00 83.08           C
ATOM   4695  OE1 GLU A 305      13.751  15.571  20.651  1.00 73.11           O
ATOM   4696  OE2 GLU A 305      14.133  16.003  18.502  1.00 75.45           O
ATOM   4697  N   PHE A 306      18.059  11.915  16.659  1.00 93.84           N
ATOM   4698  H   PHE A 306      17.799  11.228  17.337  1.00 93.84           H
ATOM   4699  CA  PHE A 306      18.300  11.480  15.295  1.00 93.42           C
ATOM   4700  HA  PHE A 306      18.804  12.220  14.849  1.00 93.42           H
ATOM   4701  C   PHE A 306      16.965  11.247  14.592  1.00 93.52           C
ATOM   4702  O   PHE A 306      16.112  10.539  15.111  1.00 91.77           O
ATOM   4703  CB  PHE A 306      19.153  10.217  15.273  1.00 93.66           C
ATOM   4704 1HB  PHE A 306      18.767   9.564  15.924  1.00 93.66           H
ATOM   4705 2HB  PHE A 306      19.120   9.829  14.352  1.00 93.66           H
ATOM   4706  CG  PHE A 306      20.606  10.443  15.637  1.00 94.12           C
ATOM   4707  CD1 PHE A 306      21.448  11.110  14.736  1.00 87.60           C
ATOM   4708  HD1 PHE A 306      21.079  11.456  13.873  1.00 87.60           H
ATOM   4709  CD2 PHE A 306      21.121   9.964  16.852  1.00 86.29           C
ATOM   4710  HD2 PHE A 306      20.520   9.497  17.501  1.00 86.29           H
ATOM   4711  CE1 PHE A 306      22.802  11.294  15.037  1.00 86.22           C
ATOM   4712  HE1 PHE A 306      23.398  11.775  14.394  1.00 86.22           H
ATOM   4713  CE2 PHE A 306      22.471  10.140  17.152  1.00 85.38           C
ATOM   4714  HE2 PHE A 306      22.837   9.795  18.016  1.00 85.38           H
ATOM   4715  CZ  PHE A 306      23.321  10.800  16.246  1.00 91.96           C
ATOM   4716  HZ  PHE A 306      24.290  10.917  16.461  1.00 91.96           H
ATOM   4717  N   MET A 307      16.823  11.829  13.416  1.00 93.05           N
ATOM   4718  H   MET A 307      17.552  12.432  13.092  1.00 93.05           H
ATOM   4719  CA  MET A 307      15.652  11.634  12.565  1.00 92.62           C
ATOM   4720  HA  MET A 307      14.974  11.159  13.126  1.00 92.62           H
ATOM   4721  C   MET A 307      16.021  10.780  11.362  1.00 92.77           C
ATOM   4722  O   MET A 307      17.016  11.053  10.692  1.00 90.43           O
ATOM   4723  CB  MET A 307      15.089  12.978  12.108  1.00 90.63           C
ATOM   4724 1HB  MET A 307      15.816  13.486  11.647  1.00 90.63           H
ATOM   4725 2HB  MET A 307      14.342  12.807  11.466  1.00 90.63           H
ATOM   4726  CG  MET A 307      14.555  13.829  13.264  1.00 77.90           C
ATOM   4727 1HG  MET A 307      13.878  13.247  13.715  1.00 77.90           H
ATOM   4728 2HG  MET A 307      15.341  13.956  13.869  1.00 77.90           H
ATOM   4729  SD  MET A 307      13.845  15.411  12.725  1.00 73.82           S
ATOM   4730  CE  MET A 307      12.369  14.831  11.862  1.00 61.51           C
ATOM   4731 1HE  MET A 307      11.846  15.598  11.491  1.00 61.51           H
ATOM   4732 2HE  MET A 307      11.770  14.320  12.479  1.00 61.51           H
ATOM   4733 3HE  MET A 307      12.612  14.229  11.102  1.00 61.51           H
ATOM   4734  N   CYS A 308      15.184   9.790  11.070  1.00 91.92           N
ATOM   4735  H   CYS A 308      14.423   9.629  11.699  1.00 91.92           H
ATOM   4736  CA  CYS A 308      15.288   8.923   9.909  1.00 90.14           C
ATOM   4737  HA  CYS A 308      15.985   9.280   9.288  1.00 90.14           H
ATOM   4738  C   CYS A 308      13.943   8.908   9.204  1.00 89.97           C
ATOM   4739  O   CYS A 308      13.024   8.229   9.639  1.00 86.95           O
ATOM   4740  CB  CYS A 308      15.682   7.531  10.393  1.00 87.85           C
ATOM   4741 1HB  CYS A 308      16.533   7.669  10.899  1.00 87.85           H
ATOM   4742 2HB  CYS A 308      14.956   7.267  11.027  1.00 87.85           H
ATOM   4743  SG  CYS A 308      15.876   6.342   9.051  1.00 82.44           S
ATOM   4744  N   LYS A 309      13.821   9.658   8.113  1.00 85.96           N
ATOM   4745  H   LYS A 309      14.600  10.201   7.799  1.00 85.96           H
ATOM   4746  CA  LYS A 309      12.568   9.700   7.368  1.00 84.92           C
ATOM   4747  HA  LYS A 309      11.821   9.535   8.012  1.00 84.92           H
ATOM   4748  C   LYS A 309      12.529   8.576   6.341  1.00 85.35           C
ATOM   4749  O   LYS A 309      13.403   8.514   5.473  1.00 82.40           O
ATOM   4750  CB  LYS A 309      12.376  11.091   6.769  1.00 82.14           C
ATOM   4751 1HB  LYS A 309      12.569  11.780   7.467  1.00 82.14           H
ATOM   4752 2HB  LYS A 309      13.005  11.209   6.001  1.00 82.14           H
ATOM   4753  CG  LYS A 309      10.943  11.263   6.276  1.00 72.65           C
ATOM   4754 1HG  LYS A 309      10.802  10.693   5.466  1.00 72.65           H
ATOM   4755 2HG  LYS A 309      10.310  10.981   6.997  1.00 72.65           H
ATOM   4756  CD  LYS A 309      10.690  12.733   5.918  1.00 68.18           C
ATOM   4757 1HD  LYS A 309      10.870  13.309   6.715  1.00 68.18           H
ATOM   4758 2HD  LYS A 309      11.292  13.005   5.167  1.00 68.18           H
ATOM   4759  CE  LYS A 309       9.244  12.910   5.489  1.00 59.66           C
ATOM   4760 1HE  LYS A 309       9.048  12.318   4.708  1.00 59.66           H
ATOM   4761 2HE  LYS A 309       8.635  12.676   6.247  1.00 59.66           H
ATOM   4762  NZ  LYS A 309       8.990  14.310   5.095  1.00 51.77           N
ATOM   4763 1HZ  LYS A 309       8.039  14.435   4.811  1.00 51.77           H
ATOM   4764 2HZ  LYS A 309       9.577  14.580   4.332  1.00 51.77           H
ATOM   4765 3HZ  LYS A 309       9.168  14.934   5.855  1.00 51.77           H
ATOM   4766  N   VAL A 310      11.535   7.712   6.445  1.00 82.11           N
ATOM   4767  H   VAL A 310      10.820   7.902   7.118  1.00 82.11           H
ATOM   4768  CA  VAL A 310      11.409   6.497   5.643  1.00 81.49           C
ATOM   4769  HA  VAL A 310      12.235   6.463   5.080  1.00 81.49           H
ATOM   4770  C   VAL A 310      10.193   6.588   4.735  1.00 78.61           C
ATOM   4771  O   VAL A 310       9.079   6.838   5.179  1.00 75.54           O
ATOM   4772  CB  VAL A 310      11.348   5.238   6.534  1.00 82.62           C
ATOM   4773  HB  VAL A 310      10.501   5.294   7.062  1.00 82.62           H
ATOM   4774  CG1 VAL A 310      11.375   3.971   5.670  1.00 76.90           C
ATOM   4775 1HG1 VAL A 310      11.336   3.149   6.238  1.00 76.90           H
ATOM   4776 2HG1 VAL A 310      12.211   3.928   5.124  1.00 76.90           H
ATOM   4777 3HG1 VAL A 310      10.597   3.948   5.043  1.00 76.90           H
ATOM   4778  CG2 VAL A 310      12.531   5.162   7.497  1.00 75.84           C
ATOM   4779 1HG2 VAL A 310      12.477   4.342   8.067  1.00 75.84           H
ATOM   4780 2HG2 VAL A 310      12.551   5.957   8.104  1.00 75.84           H
ATOM   4781 3HG2 VAL A 310      13.398   5.134   6.999  1.00 75.84           H
ATOM   4782  N   TYR A 311      10.397   6.349   3.444  1.00 76.54           N
ATOM   4783  H   TYR A 311      11.344   6.266   3.133  1.00 76.54           H
ATOM   4784  CA  TYR A 311       9.344   6.199   2.447  1.00 74.58           C
ATOM   4785  HA  TYR A 311       8.477   6.472   2.864  1.00 74.58           H
ATOM   4786  C   TYR A 311       9.287   4.736   2.028  1.00 75.02           C
ATOM   4787  O   TYR A 311      10.263   4.199   1.494  1.00 72.26           O
ATOM   4788  CB  TYR A 311       9.626   7.109   1.254  1.00 71.82           C
ATOM   4789 1HB  TYR A 311      10.472   6.804   0.816  1.00 71.82           H
ATOM   4790 2HB  TYR A 311       8.867   7.028   0.607  1.00 71.82           H
ATOM   4791  CG  TYR A 311       9.784   8.568   1.607  1.00 67.66           C
ATOM   4792  CD1 TYR A 311       8.642   9.383   1.730  1.00 61.60           C
ATOM   4793  HD1 TYR A 311       7.730   8.995   1.597  1.00 61.60           H
ATOM   4794  CD2 TYR A 311      11.069   9.104   1.826  1.00 60.53           C
ATOM   4795  HD2 TYR A 311      11.875   8.516   1.760  1.00 60.53           H
ATOM   4796  CE1 TYR A 311       8.793  10.749   2.042  1.00 54.57           C
ATOM   4797  HE1 TYR A 311       7.985  11.333   2.124  1.00 54.57           H
ATOM   4798  CE2 TYR A 311      11.215  10.465   2.137  1.00 55.82           C
ATOM   4799  HE2 TYR A 311      12.127  10.846   2.287  1.00 55.82           H
ATOM   4800  CZ  TYR A 311      10.079  11.298   2.239  1.00 58.89           C
ATOM   4801  OH  TYR A 311      10.222  12.613   2.518  1.00 57.18           O
ATOM   4802  HH  TYR A 311      10.256  13.111   1.701  1.00 57.18           H
ATOM   4803  N   SER A 312       8.166   4.084   2.283  1.00 66.91           N
ATOM   4804  H   SER A 312       7.398   4.583   2.683  1.00 66.91           H
ATOM   4805  CA  SER A 312       8.010   2.662   2.001  1.00 66.07           C
ATOM   4806  HA  SER A 312       8.554   2.491   1.179  1.00 66.07           H
ATOM   4807  C   SER A 312       6.562   2.304   1.715  1.00 63.82           C
ATOM   4808  O   SER A 312       5.652   2.866   2.299  1.00 59.88           O
ATOM   4809  CB  SER A 312       8.524   1.842   3.180  1.00 64.09           C
ATOM   4810 1HB  SER A 312       9.453   2.118   3.426  1.00 64.09           H
ATOM   4811 2HB  SER A 312       7.924   1.946   3.973  1.00 64.09           H
ATOM   4812  OG  SER A 312       8.565   0.475   2.864  1.00 59.56           O
ATOM   4813  HG  SER A 312       8.574  -0.039   3.671  1.00 59.56           H
ATOM   4814  N   ASP A 313       6.371   1.365   0.794  1.00 60.00           N
ATOM   4815  H   ASP A 313       7.156   1.103   0.232  1.00 60.00           H
ATOM   4816  CA  ASP A 313       5.106   0.687   0.540  1.00 57.83           C
ATOM   4817  HA  ASP A 313       4.560   0.674   1.378  1.00 57.83           H
ATOM   4818  C   ASP A 313       5.438  -0.744   0.104  1.00 56.55           C
ATOM   4819  O   ASP A 313       6.049  -0.915  -0.957  1.00 52.49           O
ATOM   4820  CB  ASP A 313       4.326   1.459  -0.533  1.00 53.13           C
ATOM   4821 1HB  ASP A 313       4.338   2.431  -0.298  1.00 53.13           H
ATOM   4822 2HB  ASP A 313       4.778   1.323  -1.415  1.00 53.13           H
ATOM   4823  CG  ASP A 313       2.875   1.023  -0.672  1.00 48.43           C
ATOM   4824  OD1 ASP A 313       2.369   0.244   0.149  1.00 44.18           O
ATOM   4825  OD2 ASP A 313       2.211   1.595  -1.561  1.00 43.08           O
ATOM   4826  N   PRO A 314       5.137  -1.781   0.931  1.00 59.08           N
ATOM   4827  CA  PRO A 314       4.365  -1.787   2.175  1.00 59.88           C
ATOM   4828  HA  PRO A 314       3.549  -1.232   2.013  1.00 59.88           H
ATOM   4829  C   PRO A 314       5.048  -1.108   3.386  1.00 62.84           C
ATOM   4830  O   PRO A 314       6.199  -0.689   3.295  1.00 59.42           O
ATOM   4831  CB  PRO A 314       4.082  -3.270   2.440  1.00 54.75           C
ATOM   4832 1HB  PRO A 314       4.019  -3.455   3.421  1.00 54.75           H
ATOM   4833 2HB  PRO A 314       3.237  -3.561   1.991  1.00 54.75           H
ATOM   4834  CG  PRO A 314       5.292  -3.970   1.831  1.00 51.11           C
ATOM   4835 1HG  PRO A 314       6.067  -3.969   2.463  1.00 51.11           H
ATOM   4836 2HG  PRO A 314       5.074  -4.911   1.572  1.00 51.11           H
ATOM   4837  CD  PRO A 314       5.583  -3.120   0.607  1.00 52.53           C
ATOM   4838 1HD  PRO A 314       6.562  -3.104   0.403  1.00 52.53           H
ATOM   4839 2HD  PRO A 314       5.081  -3.453  -0.191  1.00 52.53           H
ATOM   4840  N   GLN A 315       4.319  -1.022   4.519  1.00 63.15           N
ATOM   4841  H   GLN A 315       3.392  -1.397   4.509  1.00 63.15           H
ATOM   4842  CA  GLN A 315       4.801  -0.412   5.765  1.00 66.08           C
ATOM   4843  HA  GLN A 315       4.871   0.558   5.533  1.00 66.08           H
ATOM   4844  C   GLN A 315       6.182  -0.951   6.188  1.00 69.66           C
ATOM   4845  O   GLN A 315       6.383  -2.171   6.193  1.00 67.70           O
ATOM   4846  CB  GLN A 315       3.804  -0.625   6.914  1.00 61.85           C
ATOM   4847 1HB  GLN A 315       3.361  -1.514   6.797  1.00 61.85           H
ATOM   4848 2HB  GLN A 315       4.302  -0.612   7.781  1.00 61.85           H
ATOM   4849  CG  GLN A 315       2.726   0.457   6.953  1.00 53.99           C
ATOM   4850 1HG  GLN A 315       3.166   1.355   6.927  1.00 53.99           H
ATOM   4851 2HG  GLN A 315       2.133   0.353   6.154  1.00 53.99           H
ATOM   4852  CD  GLN A 315       1.875   0.359   8.217  1.00 48.49           C
ATOM   4853  OE1 GLN A 315       1.259  -0.657   8.504  1.00 45.03           O
ATOM   4854  NE2 GLN A 315       1.789   1.404   9.006  1.00 41.68           N
ATOM   4855 1HE2 GLN A 315       1.225   1.363   9.830  1.00 41.68           H
ATOM   4856 2HE2 GLN A 315       2.288   2.241   8.783  1.00 41.68           H
ATOM   4857  N   PRO A 316       7.117  -0.070   6.546  1.00 69.00           N
ATOM   4858  CA  PRO A 316       8.453  -0.485   6.926  1.00 71.29           C
ATOM   4859  HA  PRO A 316       8.702  -1.300   6.402  1.00 71.29           H
ATOM   4860  C   PRO A 316       8.522  -0.870   8.407  1.00 71.31           C
ATOM   4861  O   PRO A 316       7.954  -0.220   9.275  1.00 70.04           O
ATOM   4862  CB  PRO A 316       9.343   0.716   6.616  1.00 70.54           C
ATOM   4863 1HB  PRO A 316      10.149   0.728   7.208  1.00 70.54           H
ATOM   4864 2HB  PRO A 316       9.632   0.711   5.659  1.00 70.54           H
ATOM   4865  CG  PRO A 316       8.427   1.905   6.908  1.00 69.88           C
ATOM   4866 1HG  PRO A 316       8.475   2.161   7.874  1.00 69.88           H
ATOM   4867 2HG  PRO A 316       8.675   2.691   6.342  1.00 69.88           H
ATOM   4868  CD  PRO A 316       7.027   1.385   6.545  1.00 74.47           C
ATOM   4869 1HD  PRO A 316       6.347   1.674   7.219  1.00 74.47           H
ATOM   4870 2HD  PRO A 316       6.749   1.697   5.637  1.00 74.47           H
ATOM   4871  N   HIS A 317       9.342  -1.864   8.706  1.00 80.80           N
ATOM   4872  H   HIS A 317       9.646  -2.469   7.970  1.00 80.80           H
ATOM   4873  CA  HIS A 317       9.822  -2.119  10.052  1.00 81.77           C
ATOM   4874  HA  HIS A 317       9.134  -1.795  10.702  1.00 81.77           H
ATOM   4875  C   HIS A 317      11.122  -1.338  10.271  1.00 84.71           C
ATOM   4876  O   HIS A 317      12.122  -1.594   9.597  1.00 83.92           O
ATOM   4877  CB  HIS A 317       9.998  -3.625  10.238  1.00 76.57           C
ATOM   4878 1HB  HIS A 317       9.121  -4.079  10.083  1.00 76.57           H
ATOM   4879 2HB  HIS A 317      10.669  -3.961   9.577  1.00 76.57           H
ATOM   4880  CG  HIS A 317      10.477  -3.972  11.621  1.00 65.32           C
ATOM   4881  ND1 HIS A 317      11.791  -4.067  12.020  1.00 56.10           N
ATOM   4882  HD1 HIS A 317      12.595  -3.926  11.443  1.00 56.10           H
ATOM   4883  CD2 HIS A 317       9.697  -4.236  12.709  1.00 53.44           C
ATOM   4884  HD2 HIS A 317       8.697  -4.238  12.732  1.00 53.44           H
ATOM   4885  CE1 HIS A 317      11.797  -4.383  13.321  1.00 46.20           C
ATOM   4886  HE1 HIS A 317      12.623  -4.511  13.869  1.00 46.20           H
ATOM   4887  NE2 HIS A 317      10.550  -4.504  13.790  1.00 47.79           N
ATOM   4888  N   ILE A 318      11.112  -0.384  11.205  1.00 83.65           N
ATOM   4889  H   ILE A 318      10.279  -0.257  11.743  1.00 83.65           H
ATOM   4890  CA  ILE A 318      12.261   0.490  11.484  1.00 86.62           C
ATOM   4891  HA  ILE A 318      12.891   0.377  10.716  1.00 86.62           H
ATOM   4892  C   ILE A 318      12.965   0.029  12.767  1.00 86.63           C
ATOM   4893  O   ILE A 318      12.321  -0.261  13.773  1.00 84.92           O
ATOM   4894  CB  ILE A 318      11.844   1.980  11.530  1.00 87.72           C
ATOM   4895  HB  ILE A 318      11.199   2.105  12.284  1.00 87.72           H
ATOM   4896  CG1 ILE A 318      11.135   2.398  10.218  1.00 85.05           C
ATOM   4897 1HG1 ILE A 318      11.804   2.378   9.475  1.00 85.05           H
ATOM   4898 2HG1 ILE A 318      10.405   1.741  10.028  1.00 85.05           H
ATOM   4899  CG2 ILE A 318      13.075   2.870  11.789  1.00 84.04           C
ATOM   4900 1HG2 ILE A 318      12.818   3.836  11.821  1.00 84.04           H
ATOM   4901 2HG2 ILE A 318      13.757   2.757  11.067  1.00 84.04           H
ATOM   4902 3HG2 ILE A 318      13.508   2.638  12.660  1.00 84.04           H
ATOM   4903  CD1 ILE A 318      10.515   3.801  10.264  1.00 79.92           C
ATOM   4904 1HD1 ILE A 318      10.070   4.025   9.397  1.00 79.92           H
ATOM   4905 2HD1 ILE A 318      11.213   4.496  10.440  1.00 79.92           H
ATOM   4906 3HD1 ILE A 318       9.828   3.866  10.988  1.00 79.92           H
ATOM   4907  N   GLN A 319      14.298  -0.004  12.733  1.00 89.85           N
ATOM   4908  H   GLN A 319      14.746   0.150  11.852  1.00 89.85           H
ATOM   4909  CA  GLN A 319      15.150  -0.251  13.898  1.00 90.64           C
ATOM   4910  HA  GLN A 319      14.550  -0.153  14.692  1.00 90.64           H
ATOM   4911  C   GLN A 319      16.269   0.779  13.972  1.00 91.96           C
ATOM   4912  O   GLN A 319      16.821   1.201  12.952  1.00 91.66           O
ATOM   4913  CB  GLN A 319      15.736  -1.667  13.859  1.00 88.71           C
ATOM   4914 1HB  GLN A 319      16.241  -1.781  13.003  1.00 88.71           H
ATOM   4915 2HB  GLN A 319      16.361  -1.776  14.632  1.00 88.71           H
ATOM   4916  CG  GLN A 319      14.664  -2.755  13.941  1.00 80.33           C
ATOM   4917 1HG  GLN A 319      14.110  -2.604  14.759  1.00 80.33           H
ATOM   4918 2HG  GLN A 319      14.083  -2.700  13.129  1.00 80.33           H
ATOM   4919  CD  GLN A 319      15.275  -4.149  14.013  1.00 80.43           C
ATOM   4920  OE1 GLN A 319      16.142  -4.524  13.239  1.00 71.73           O
ATOM   4921  NE2 GLN A 319      14.863  -4.972  14.946  1.00 68.33           N
ATOM   4922 1HE2 GLN A 319      15.258  -5.888  15.014  1.00 68.33           H
ATOM   4923 2HE2 GLN A 319      14.154  -4.684  15.589  1.00 68.33           H
ATOM   4924  N   TRP A 320      16.639   1.143  15.193  1.00 92.09           N
ATOM   4925  H   TRP A 320      16.081   0.843  15.967  1.00 92.09           H
ATOM   4926  CA  TRP A 320      17.816   1.956  15.465  1.00 93.22           C
ATOM   4927  HA  TRP A 320      18.144   2.309  14.589  1.00 93.22           H
ATOM   4928  C   TRP A 320      18.906   1.094  16.103  1.00 93.54           C
ATOM   4929  O   TRP A 320      18.675   0.436  17.120  1.00 91.31           O
ATOM   4930  CB  TRP A 320      17.434   3.126  16.352  1.00 93.84           C
ATOM   4931 1HB  TRP A 320      16.837   2.797  17.083  1.00 93.84           H
ATOM   4932 2HB  TRP A 320      18.264   3.516  16.750  1.00 93.84           H
ATOM   4933  CG  TRP A 320      16.716   4.207  15.610  1.00 93.94           C
ATOM   4934  CD1 TRP A 320      15.372   4.356  15.529  1.00 91.92           C
ATOM   4935  HD1 TRP A 320      14.695   3.744  15.939  1.00 91.92           H
ATOM   4936  CD2 TRP A 320      17.297   5.299  14.847  1.00 93.71           C
ATOM   4937  NE1 TRP A 320      15.085   5.486  14.791  1.00 92.13           N
ATOM   4938  HE1 TRP A 320      14.159   5.810  14.595  1.00 92.13           H
ATOM   4939  CE2 TRP A 320      16.235   6.113  14.357  1.00 93.28           C
ATOM   4940  CE3 TRP A 320      18.614   5.696  14.539  1.00 93.20           C
ATOM   4941  HE3 TRP A 320      19.383   5.138  14.851  1.00 93.20           H
ATOM   4942  CZ2 TRP A 320      16.479   7.286  13.630  1.00 93.50           C
ATOM   4943  HZ2 TRP A 320      15.717   7.847  13.307  1.00 93.50           H
ATOM   4944  CZ3 TRP A 320      18.863   6.869  13.797  1.00 92.43           C
ATOM   4945  HZ3 TRP A 320      19.803   7.133  13.582  1.00 92.43           H
ATOM   4946  CH2 TRP A 320      17.796   7.665  13.361  1.00 91.89           C
ATOM   4947  HH2 TRP A 320      17.978   8.508  12.855  1.00 91.89           H
ATOM   4948  N   LEU A 321      20.074   1.126  15.501  1.00 92.73           N
ATOM   4949  H   LEU A 321      20.166   1.733  14.711  1.00 92.73           H
ATOM   4950  CA  LEU A 321      21.241   0.355  15.886  1.00 92.83           C
ATOM   4951  HA  LEU A 321      20.962  -0.203  16.667  1.00 92.83           H
ATOM   4952  C   LEU A 321      22.371   1.297  16.297  1.00 93.52           C
ATOM   4953  O   LEU A 321      22.608   2.302  15.630  1.00 92.91           O
ATOM   4954  CB  LEU A 321      21.686  -0.541  14.717  1.00 91.86           C
ATOM   4955 1HB  LEU A 321      22.082   0.051  14.015  1.00 91.86           H
ATOM   4956 2HB  LEU A 321      22.388  -1.164  15.063  1.00 91.86           H
ATOM   4957  CG  LEU A 321      20.577  -1.393  14.052  1.00 89.61           C
ATOM   4958  HG  LEU A 321      19.849  -0.782  13.742  1.00 89.61           H
ATOM   4959  CD1 LEU A 321      21.171  -2.166  12.878  1.00 80.77           C
ATOM   4960 1HD1 LEU A 321      20.475  -2.726  12.429  1.00 80.77           H
ATOM   4961 2HD1 LEU A 321      21.905  -2.773  13.183  1.00 80.77           H
ATOM   4962 3HD1 LEU A 321      21.552  -1.543  12.195  1.00 80.77           H
ATOM   4963  CD2 LEU A 321      19.960  -2.384  15.023  1.00 81.06           C
ATOM   4964 1HD2 LEU A 321      19.247  -2.925  14.578  1.00 81.06           H
ATOM   4965 2HD2 LEU A 321      19.547  -1.912  15.802  1.00 81.06           H
ATOM   4966 3HD2 LEU A 321      20.650  -3.016  15.377  1.00 81.06           H
ATOM   4967  N   LYS A 322      23.109   0.952  17.350  1.00 92.10           N
ATOM   4968  H   LYS A 322      22.767   0.223  17.944  1.00 92.10           H
ATOM   4969  CA  LYS A 322      24.386   1.571  17.692  1.00 92.88           C
ATOM   4970  HA  LYS A 322      24.491   2.387  17.124  1.00 92.88           H
ATOM   4971  C   LYS A 322      25.509   0.591  17.377  1.00 93.28           C
ATOM   4972  O   LYS A 322      25.442  -0.563  17.787  1.00 91.64           O
ATOM   4973  CB  LYS A 322      24.388   1.985  19.174  1.00 92.60           C
ATOM   4974 1HB  LYS A 322      23.611   2.592  19.343  1.00 92.60           H
ATOM   4975 2HB  LYS A 322      24.301   1.165  19.740  1.00 92.60           H
ATOM   4976  CG  LYS A 322      25.684   2.718  19.556  1.00 92.64           C
ATOM   4977 1HG  LYS A 322      26.464   2.117  19.379  1.00 92.64           H
ATOM   4978 2HG  LYS A 322      25.768   3.545  19.001  1.00 92.64           H
ATOM   4979  CD  LYS A 322      25.689   3.112  21.033  1.00 89.60           C
ATOM   4980 1HD  LYS A 322      24.909   3.707  21.227  1.00 89.60           H
ATOM   4981 2HD  LYS A 322      25.632   2.292  21.602  1.00 89.60           H
ATOM   4982  CE  LYS A 322      26.992   3.855  21.328  1.00 85.05           C
ATOM   4983 1HE  LYS A 322      27.768   3.250  21.151  1.00 85.05           H
ATOM   4984 2HE  LYS A 322      27.057   4.661  20.740  1.00 85.05           H
ATOM   4985  NZ  LYS A 322      27.074   4.306  22.734  1.00 79.75           N
ATOM   4986 1HZ  LYS A 322      27.933   4.789  22.906  1.00 79.75           H
ATOM   4987 2HZ  LYS A 322      27.027   3.530  23.363  1.00 79.75           H
ATOM   4988 3HZ  LYS A 322      26.322   4.927  22.956  1.00 79.75           H
ATOM   4989  N   HIS A 323      26.528   1.060  16.675  1.00 92.67           N
ATOM   4990  H   HIS A 323      26.470   1.981  16.291  1.00 92.67           H
[truncated: 537,763 more chars]
