# Supplementary material for: Variety of genetic defects in GnRH and hypothalamic–pituitary signaling and development in normosmic patients with IHH
Source: Front Endocrinol (Lausanne). 2024 Jul 1;15:1396805. doi: 10.3389/fendo.2024.1396805 (PMC11246878; doi:10.3389/fendo.2024.1396805)
Supplement: Supplementary file 1 [file DataSheet_1.zip › FGFR1_Trp722Cys_fster35_homology.pdb]

REMARK YASARA *************************************************************
REMARK YASARA *                                                           *
REMARK YASARA *                     Y  A  S  A  R  A                      *
REMARK YASARA *                                                           *
REMARK YASARA *   Yet Another Scientific Artificial Reality Application   *
REMARK YASARA *                                                           *
REMARK YASARA *            MOLECULE STRUCTURE FILE, PDB FORMAT            *
REMARK YASARA *                                                           *
REMARK YASARA * Just use YASARA every day to make your questions go away! *
REMARK YASARA *                                                           *
REMARK YASARA *                      www.YASARA.org                       *
REMARK YASARA *                                                           *
REMARK YASARA *************************************************************
REMARK YASARA
REMARK YASARA Version:           24.4.10.W.64
REMARK YASARA Written on:        Mon May 20 11:21:41 2024
REMARK YASARA Number of models:  1
REMARK YASARA Number of atoms:   11795
REMARK YASARA Please address questions or suggestions to: Eliza@yasara.org
REMARK YASARA
SEQRES   1 A  757  MET GLU ALA ARG VAL SER LEU LYS ARG ARG ILE GLU LEU 
SEQRES   2 A  757  THR VAL GLU TYR PRO TRP ARG CYS GLY ALA LEU SER PRO 
SEQRES   3 A  757  THR SER ASN CYS ARG THR GLY MET TRP SER TRP LYS CYS 
SEQRES   4 A  757  LEU LEU PHE TRP ALA VAL LEU VAL THR ALA THR LEU CYS 
SEQRES   5 A  757  THR ALA ARG PRO SER PRO THR LEU PRO GLU GLN ALA GLN 
SEQRES   6 A  757  PRO TRP GLY ALA PRO VAL GLU VAL GLU SER PHE LEU VAL 
SEQRES   7 A  757  HIS PRO GLY ASP LEU LEU GLN LEU ARG CYS ARG LEU ARG 
SEQRES   8 A  757  ASP ASP VAL GLN SER ILE ASN TRP LEU ARG ASP GLY VAL 
SEQRES   9 A  757  GLN LEU ALA GLU SER ASN ARG THR ARG ILE THR GLY GLU 
SEQRES  10 A  757  GLU VAL GLU VAL GLN ASP SER VAL PRO ALA ASP SER GLY 
SEQRES  11 A  757  LEU TYR ALA CYS VAL THR SER SER PRO SER GLY SER ASP 
SEQRES  12 A  757  THR THR TYR PHE SER VAL ASN VAL SER ASP ALA LEU PRO 
SEQRES  13 A  757  SER SER GLU ASP ASP ASP ASP ASP ASP ASP SER SER SER 
SEQRES  14 A  757  GLU GLU LYS GLU THR ASP ASN THR LYS PRO ASN PRO VAL 
SEQRES  15 A  757  ALA PRO TYR TRP THR SER PRO GLU LYS MET GLU LYS LYS 
SEQRES  16 A  757  LEU HIS ALA VAL PRO ALA ALA LYS THR VAL LYS PHE LYS 
SEQRES  17 A  757  CYS PRO SER SER GLY THR PRO ASN PRO THR LEU ARG TRP 
SEQRES  18 A  757  LEU LYS ASN GLY LYS GLU PHE LYS PRO ASP HIS ARG ILE 
SEQRES  19 A  757  GLY GLY TYR LYS VAL ARG TYR ALA THR TRP SER ILE ILE 
SEQRES  20 A  757  MET ASP SER VAL VAL PRO SER ASP LYS GLY ASN TYR THR 
SEQRES  21 A  757  CYS ILE VAL GLU ASN GLU TYR GLY SER ILE ASN HIS THR 
SEQRES  22 A  757  TYR GLN LEU ASP VAL VAL GLU ARG SER PRO HIS ARG PRO 
SEQRES  23 A  757  ILE LEU GLN ALA GLY LEU PRO ALA ASN LYS THR VAL ALA 
SEQRES  24 A  757  LEU GLY SER ASN VAL GLU PHE MET CYS LYS VAL TYR SER 
SEQRES  25 A  757  ASP PRO GLN PRO HIS ILE GLN TRP LEU LYS HIS ILE GLU 
SEQRES  26 A  757  VAL ASN GLY SER LYS ILE GLY PRO ASP ASN LEU PRO TYR 
SEQRES  27 A  757  VAL GLN ILE LEU LYS THR ALA GLY VAL ASN THR THR ASP 
SEQRES  28 A  757  LYS GLU MET GLU VAL LEU HIS LEU ARG ASN VAL SER PHE 
SEQRES  29 A  757  GLU ASP ALA GLY GLU TYR THR CYS LEU ALA GLY ASN SER 
SEQRES  30 A  757  ILE GLY LEU SER HIS HIS SER ALA TRP LEU THR VAL LEU 
SEQRES  31 A  757  GLU ALA LEU GLU GLU ARG PRO ALA VAL MET THR SER PRO 
SEQRES  32 A  757  LEU TYR LEU GLU ILE ILE ILE TYR CYS THR GLY ALA PHE 
SEQRES  33 A  757  LEU ILE SER CYS MET VAL GLY SER VAL ILE VAL TYR LYS 
SEQRES  34 A  757  MET LYS SER GLY THR LYS LYS SER ASP PHE HIS SER GLN 
SEQRES  35 A  757  MET ALA VAL HIS LYS LEU ALA LYS SER ILE PRO LEU ARG 
SEQRES  36 A  757  ARG GLN VAL THR VAL SER ALA ASP SER SER ALA SER MET 
SEQRES  37 A  757  ASN SER GLY VAL LEU LEU VAL ARG PRO SER ARG LEU SER 
SEQRES  38 A  757  SER SER GLY THR PRO MET LEU ALA GLY VAL SER GLU TYR 
SEQRES  39 A  757  GLU LEU PRO GLU ASP PRO ARG TRP GLU LEU PRO ARG ASP 
SEQRES  40 A  757  ARG LEU VAL LEU GLY LYS PRO LEU GLY GLU GLY CYS PHE 
SEQRES  41 A  757  GLY GLN VAL VAL LEU ALA GLU ALA ILE GLY LEU ASP LYS 
SEQRES  42 A  757  ASP LYS PRO ASN ARG VAL THR LYS VAL ALA VAL LYS MET 
SEQRES  43 A  757  LEU LYS SER ASP ALA THR GLU LYS ASP LEU SER ASP LEU 
SEQRES  44 A  757  ILE SER GLU MET GLU MET MET LYS MET ILE GLY LYS HIS 
SEQRES  45 A  757  LYS ASN ILE ILE ASN LEU LEU GLY ALA CYS THR GLN ASP 
SEQRES  46 A  757  GLY PRO LEU TYR VAL ILE VAL GLU TYR ALA SER LYS GLY 
SEQRES  47 A  757  ASN LEU ARG GLU TYR LEU GLN ALA ARG ARG PRO PRO GLY 
SEQRES  48 A  757  LEU GLU TYR CYS TYR ASN PRO SER HIS ASN PRO GLU GLU 
SEQRES  49 A  757  GLN LEU SER SER LYS ASP LEU VAL SER CYS ALA TYR GLN 
SEQRES  50 A  757  VAL ALA ARG GLY MET GLU TYR LEU ALA SER LYS LYS CYS 
SEQRES  51 A  757  ILE HIS ARG ASP LEU ALA ALA ARG ASN VAL LEU VAL THR 
SEQRES  52 A  757  GLU ASP ASN VAL MET LYS ILE ALA ASP PHE GLY LEU ALA 
SEQRES  53 A  757  ARG ASP ILE HIS HIS ILE ASP TYR TYR LYS LYS THR THR 
SEQRES  54 A  757  ASN GLY ARG LEU PRO VAL LYS TRP MET ALA PRO GLU ALA 
SEQRES  55 A  757  LEU PHE ASP ARG ILE TYR THR HIS GLN SER ASP VAL TRP 
SEQRES  56 A  757  SER PHE GLY VAL LEU LEU CYS GLU ILE PHE THR LEU GLY 
SEQRES  57 A  757  GLY SER PRO TYR PRO GLY VAL PRO VAL GLU GLU LEU PHE 
SEQRES  58 A  757  LYS LEU LEU LYS GLU GLY HIS ARG MET ASP LYS PRO SER 
SEQRES  59 A  757  ASN CYS THR 
SSBOND   0 CYS A   88    CYS A  134                                       2.03
SSBOND   1 CYS A  209    CYS A  261                                       2.03
SSBOND   2 CYS A  308    CYS A  372                                       2.03
ATOM      1  N   MET A   1      17.119 -35.354  32.715  1.00-40.36           N
ATOM      2 1H   MET A   1      16.936 -35.956  31.922  1.00-40.36           H
ATOM      3 2H   MET A   1      17.604 -35.877  33.430  1.00-40.36           H
ATOM      4 3H   MET A   1      17.700 -34.581  32.417  1.00-40.36           H
ATOM      5  CA  MET A   1      15.831 -34.829  33.256  1.00-40.36           C
ATOM      6  HA  MET A   1      15.228 -35.661  33.614  1.00-40.36           H
ATOM      7  C   MET A   1      15.058 -34.111  32.161  1.00-40.36           C
ATOM      8  O   MET A   1      15.161 -32.897  32.010  1.00-40.36           O
ATOM      9  CB  MET A   1      16.089 -33.874  34.428  1.00-40.36           C
ATOM     10 1HB  MET A   1      16.709 -33.046  34.087  1.00-40.36           H
ATOM     11 2HB  MET A   1      15.133 -33.468  34.754  1.00-40.36           H
ATOM     12  CG  MET A   1      16.765 -34.536  35.626  1.00-40.36           C
ATOM     13 1HG  MET A   1      16.197 -35.426  35.895  1.00-40.36           H
ATOM     14 2HG  MET A   1      17.777 -34.836  35.356  1.00-40.36           H
ATOM     15  SD  MET A   1      16.836 -33.451  37.071  1.00-40.36           S
ATOM     16  CE  MET A   1      18.105 -32.262  36.618  1.00-40.36           C
ATOM     17 1HE  MET A   1      18.269 -31.570  37.444  1.00-40.36           H
ATOM     18 2HE  MET A   1      17.787 -31.696  35.742  1.00-40.36           H
ATOM     19 3HE  MET A   1      19.038 -32.781  36.394  1.00-40.36           H
ATOM     20  N   GLU A   2      14.305 -34.848  31.357  1.00 12.77           N
ATOM     21  H   GLU A   2      14.165 -35.833  31.549  1.00 12.77           H
ATOM     22  CA  GLU A   2      13.684 -34.276  30.160  1.00 12.77           C
ATOM     23  HA  GLU A   2      14.322 -33.473  29.789  1.00 12.77           H
ATOM     24  C   GLU A   2      12.310 -33.684  30.463  1.00 12.77           C
ATOM     25  O   GLU A   2      11.303 -34.395  30.539  1.00 12.77           O
ATOM     26  CB  GLU A   2      13.562 -35.318  29.042  1.00 12.77           C
ATOM     27 1HB  GLU A   2      12.907 -36.125  29.368  1.00 12.77           H
ATOM     28 2HB  GLU A   2      13.104 -34.832  28.180  1.00 12.77           H
ATOM     29  CG  GLU A   2      14.898 -35.913  28.601  1.00 12.77           C
ATOM     30 1HG  GLU A   2      14.782 -36.337  27.603  1.00 12.77           H
ATOM     31 2HG  GLU A   2      15.644 -35.118  28.559  1.00 12.77           H
ATOM     32  CD  GLU A   2      15.375 -37.010  29.538  1.00 12.77           C
ATOM     33  OE1 GLU A   2      14.669 -38.033  29.674  1.00 12.77           O
ATOM     34  OE2 GLU A   2      16.432 -36.861  30.193  1.00 12.77           O
ATOM     35  N   ALA A   3      12.262 -32.374  30.649  1.00 20.73           N
ATOM     36  H   ALA A   3      13.117 -31.828  30.595  1.00 20.73           H
ATOM     37  CA  ALA A   3      11.007 -31.673  30.890  1.00 20.73           C
ATOM     38  HA  ALA A   3      10.394 -32.267  31.566  1.00 20.73           H
ATOM     39  C   ALA A   3      10.241 -31.494  29.573  1.00 20.73           C
ATOM     40  O   ALA A   3      10.394 -30.487  28.881  1.00 20.73           O
ATOM     41  CB  ALA A   3      11.290 -30.330  31.550  1.00 20.73           C
ATOM     42 1HB  ALA A   3      11.760 -30.490  32.521  1.00 20.73           H
ATOM     43 2HB  ALA A   3      10.355 -29.789  31.691  1.00 20.73           H
ATOM     44 3HB  ALA A   3      11.952 -29.737  30.919  1.00 20.73           H
ATOM     45  N   ARG A   4       9.441 -32.485  29.206  1.00 -5.27           N
ATOM     46  H   ARG A   4       9.416 -33.320  29.775  1.00 -5.27           H
ATOM     47  CA  ARG A   4       8.590 -32.390  28.018  1.00 -5.27           C
ATOM     48  HA  ARG A   4       9.198 -32.088  27.168  1.00 -5.27           H
ATOM     49  C   ARG A   4       7.529 -31.332  28.263  1.00 -5.27           C
ATOM     50  O   ARG A   4       6.815 -31.402  29.260  1.00 -5.27           O
ATOM     51  CB  ARG A   4       7.922 -33.736  27.726  1.00 -5.27           C
ATOM     52 1HB  ARG A   4       8.700 -34.491  27.627  1.00 -5.27           H
ATOM     53 2HB  ARG A   4       7.296 -34.000  28.578  1.00 -5.27           H
ATOM     54  CG  ARG A   4       7.049 -33.760  26.472  1.00 -5.27           C
ATOM     55 1HG  ARG A   4       6.220 -33.065  26.604  1.00 -5.27           H
ATOM     56 2HG  ARG A   4       7.637 -33.453  25.607  1.00 -5.27           H
ATOM     57  CD  ARG A   4       6.488 -35.158  26.234  1.00 -5.27           C
ATOM     58 1HD  ARG A   4       7.315 -35.838  26.025  1.00 -5.27           H
ATOM     59 2HD  ARG A   4       5.984 -35.500  27.139  1.00 -5.27           H
ATOM     60  NE  ARG A   4       5.536 -35.191  25.113  1.00 -5.27           N
ATOM     61  HE  ARG A   4       5.908 -35.416  24.202  1.00 -5.27           H
ATOM     62  CZ  ARG A   4       4.229 -34.973  25.185  1.00 -5.27           C
ATOM     63  NH1 ARG A   4       3.517 -35.073  24.103  1.00 -5.27           N
ATOM     64 1HH1 ARG A   4       3.958 -35.321  23.228  1.00 -5.27           H
ATOM     65 2HH1 ARG A   4       2.517 -34.928  24.159  1.00 -5.27           H
ATOM     66  NH2 ARG A   4       3.588 -34.685  26.287  1.00 -5.27           N
ATOM     67 1HH2 ARG A   4       4.083 -34.596  27.157  1.00 -5.27           H
ATOM     68 2HH2 ARG A   4       2.581 -34.569  26.244  1.00 -5.27           H
ATOM     69  N   VAL A   5       7.412 -30.377  27.355  1.00-10.06           N
ATOM     70  H   VAL A   5       8.033 -30.376  26.550  1.00-10.06           H
ATOM     71  CA  VAL A   5       6.427 -29.304  27.469  1.00-10.06           C
ATOM     72  HA  VAL A   5       5.888 -29.396  28.410  1.00-10.06           H
ATOM     73  C   VAL A   5       5.447 -29.473  26.319  1.00-10.06           C
ATOM     74  O   VAL A   5       5.838 -29.458  25.149  1.00-10.06           O
ATOM     75  CB  VAL A   5       7.107 -27.910  27.421  1.00-10.06           C
ATOM     76  HB  VAL A   5       7.613 -27.809  26.463  1.00-10.06           H
ATOM     77  CG1 VAL A   5       6.083 -26.783  27.555  1.00-10.06           C
ATOM     78 1HG1 VAL A   5       6.599 -25.824  27.546  1.00-10.06           H
ATOM     79 2HG1 VAL A   5       5.537 -26.882  28.494  1.00-10.06           H
ATOM     80 3HG1 VAL A   5       5.387 -26.805  26.717  1.00-10.06           H
ATOM     81  CG2 VAL A   5       8.161 -27.774  28.531  1.00-10.06           C
ATOM     82 1HG2 VAL A   5       8.542 -26.753  28.558  1.00-10.06           H
ATOM     83 2HG2 VAL A   5       8.994 -28.446  28.338  1.00-10.06           H
ATOM     84 3HG2 VAL A   5       7.723 -28.015  29.500  1.00-10.06           H
ATOM     85  N   SER A   6       4.181 -29.684  26.649  1.00 39.46           N
ATOM     86  H   SER A   6       3.926 -29.726  27.635  1.00 39.46           H
ATOM     87  CA  SER A   6       3.123 -29.872  25.658  1.00 39.46           C
ATOM     88  HA  SER A   6       3.397 -29.347  24.744  1.00 39.46           H
ATOM     89  C   SER A   6       1.848 -29.252  26.224  1.00 39.46           C
ATOM     90  O   SER A   6       0.931 -29.929  26.684  1.00 39.46           O
ATOM     91  CB  SER A   6       2.943 -31.358  25.342  1.00 39.46           C
ATOM     92 1HB  SER A   6       3.925 -31.796  25.162  1.00 39.46           H
ATOM     93 2HB  SER A   6       2.483 -31.863  26.191  1.00 39.46           H
ATOM     94  OG  SER A   6       2.152 -31.538  24.182  1.00 39.46           O
ATOM     95  HG  SER A   6       2.631 -31.157  23.431  1.00 39.46           H
ATOM     96  N   LEU A   7       1.838 -27.931  26.275  1.00  0.86           N
ATOM     97  H   LEU A   7       2.581 -27.423  25.805  1.00  0.86           H
ATOM     98  CA  LEU A   7       0.779 -27.163  26.925  1.00  0.86           C
ATOM     99  HA  LEU A   7       0.314 -27.772  27.701  1.00  0.86           H
ATOM    100  C   LEU A   7      -0.277 -26.804  25.884  1.00  0.86           C
ATOM    101  O   LEU A   7      -0.459 -25.636  25.522  1.00  0.86           O
ATOM    102  CB  LEU A   7       1.369 -25.896  27.555  1.00  0.86           C
ATOM    103 1HB  LEU A   7       1.807 -25.302  26.753  1.00  0.86           H
ATOM    104 2HB  LEU A   7       0.558 -25.318  27.997  1.00  0.86           H
ATOM    105  CG  LEU A   7       2.452 -26.095  28.625  1.00  0.86           C
ATOM    106  HG  LEU A   7       3.230 -26.734  28.216  1.00  0.86           H
ATOM    107  CD1 LEU A   7       3.073 -24.746  28.945  1.00  0.86           C
ATOM    108 1HD1 LEU A   7       3.864 -24.875  29.683  1.00  0.86           H
ATOM    109 2HD1 LEU A   7       2.322 -24.063  29.342  1.00  0.86           H
ATOM    110 3HD1 LEU A   7       3.516 -24.315  28.045  1.00  0.86           H
ATOM    111  CD2 LEU A   7       1.930 -26.746  29.905  1.00  0.86           C
ATOM    112 1HD2 LEU A   7       2.746 -26.841  30.622  1.00  0.86           H
ATOM    113 2HD2 LEU A   7       1.549 -27.743  29.686  1.00  0.86           H
ATOM    114 3HD2 LEU A   7       1.142 -26.137  30.344  1.00  0.86           H
ATOM    115  N   LYS A   8      -0.971 -27.813  25.378  1.00  3.75           N
ATOM    116  H   LYS A   8      -0.832 -28.747  25.761  1.00  3.75           H
ATOM    117  CA  LYS A   8      -1.918 -27.642  24.273  1.00  3.75           C
ATOM    118  HA  LYS A   8      -1.487 -26.922  23.577  1.00  3.75           H
ATOM    119  C   LYS A   8      -3.277 -27.090  24.692  1.00  3.75           C
ATOM    120  O   LYS A   8      -4.327 -27.630  24.339  1.00  3.75           O
ATOM    121  CB  LYS A   8      -2.107 -28.957  23.515  1.00  3.75           C
ATOM    122 1HB  LYS A   8      -2.546 -29.703  24.177  1.00  3.75           H
ATOM    123 2HB  LYS A   8      -2.799 -28.775  22.692  1.00  3.75           H
ATOM    124  CG  LYS A   8      -0.822 -29.508  22.927  1.00  3.75           C
ATOM    125 1HG  LYS A   8      -0.335 -28.721  22.353  1.00  3.75           H
ATOM    126 2HG  LYS A   8      -0.152 -29.839  23.721  1.00  3.75           H
ATOM    127  CD  LYS A   8      -1.144 -30.665  22.003  1.00  3.75           C
ATOM    128 1HD  LYS A   8      -1.634 -31.458  22.569  1.00  3.75           H
ATOM    129 2HD  LYS A   8      -1.823 -30.312  21.228  1.00  3.75           H
ATOM    130  CE  LYS A   8       0.104 -31.209  21.341  1.00  3.75           C
ATOM    131 1HE  LYS A   8       0.625 -30.390  20.841  1.00  3.75           H
ATOM    132 2HE  LYS A   8       0.760 -31.637  22.101  1.00  3.75           H
ATOM    133  NZ  LYS A   8      -0.251 -32.256  20.337  1.00  3.75           N
ATOM    134 1HZ  LYS A   8       0.569 -32.512  19.803  1.00  3.75           H
ATOM    135 2HZ  LYS A   8      -0.967 -31.908  19.713  1.00  3.75           H
ATOM    136 3HZ  LYS A   8      -0.597 -33.084  20.811  1.00  3.75           H
ATOM    137  N   ARG A   9      -3.258 -25.983  25.420  1.00 -0.82           N
ATOM    138  H   ARG A   9      -2.359 -25.609  25.701  1.00 -0.82           H
ATOM    139  CA  ARG A   9      -4.476 -25.234  25.718  1.00 -0.82           C
ATOM    140  HA  ARG A   9      -5.207 -25.879  26.207  1.00 -0.82           H
ATOM    141  C   ARG A   9      -4.994 -24.787  24.364  1.00 -0.82           C
ATOM    142  O   ARG A   9      -4.249 -24.163  23.605  1.00 -0.82           O
ATOM    143  CB  ARG A   9      -4.167 -23.993  26.568  1.00 -0.82           C
ATOM    144 1HB  ARG A   9      -3.592 -24.299  27.439  1.00 -0.82           H
ATOM    145 2HB  ARG A   9      -3.549 -23.318  25.976  1.00 -0.82           H
ATOM    146  CG  ARG A   9      -5.400 -23.224  27.048  1.00 -0.82           C
ATOM    147 1HG  ARG A   9      -6.082 -23.062  26.217  1.00 -0.82           H
ATOM    148 2HG  ARG A   9      -5.905 -23.812  27.814  1.00 -0.82           H
ATOM    149  CD  ARG A   9      -5.014 -21.864  27.625  1.00 -0.82           C
ATOM    150 1HD  ARG A   9      -4.199 -21.991  28.337  1.00 -0.82           H
ATOM    151 2HD  ARG A   9      -4.660 -21.226  26.813  1.00 -0.82           H
ATOM    152  NE  ARG A   9      -6.147 -21.212  28.298  1.00 -0.82           N
ATOM    153  HE  ARG A   9      -6.758 -20.640  27.727  1.00 -0.82           H
ATOM    154  CZ  ARG A   9      -6.444 -21.291  29.590  1.00 -0.82           C
ATOM    155  NH1 ARG A   9      -7.482 -20.641  30.031  1.00 -0.82           N
ATOM    156 1HH1 ARG A   9      -8.019 -20.069  29.399  1.00 -0.82           H
ATOM    157 2HH1 ARG A   9      -7.734 -20.710  31.004  1.00 -0.82           H
ATOM    158  NH2 ARG A   9      -5.765 -21.986  30.466  1.00 -0.82           N
ATOM    159 1HH2 ARG A   9      -4.943 -22.504  30.182  1.00 -0.82           H
ATOM    160 2HH2 ARG A   9      -6.066 -22.000  31.430  1.00 -0.82           H
ATOM    161  N   ARG A  10      -6.238 -25.102  24.050  1.00  1.41           N
ATOM    162  H   ARG A  10      -6.782 -25.693  24.675  1.00  1.41           H
ATOM    163  CA  ARG A  10      -6.908 -24.526  22.893  1.00  1.41           C
ATOM    164  HA  ARG A  10      -6.194 -24.249  22.118  1.00  1.41           H
ATOM    165  C   ARG A  10      -7.567 -23.294  23.475  1.00  1.41           C
ATOM    166  O   ARG A  10      -8.132 -23.376  24.564  1.00  1.41           O
ATOM    167  CB  ARG A  10      -7.951 -25.500  22.343  1.00  1.41           C
ATOM    168 1HB  ARG A  10      -7.448 -26.443  22.126  1.00  1.41           H
ATOM    169 2HB  ARG A  10      -8.699 -25.680  23.114  1.00  1.41           H
ATOM    170  CG  ARG A  10      -8.661 -25.017  21.081  1.00  1.41           C
ATOM    171 1HG  ARG A  10      -9.111 -24.045  21.271  1.00  1.41           H
ATOM    172 2HG  ARG A  10      -7.936 -24.919  20.273  1.00  1.41           H
ATOM    173  CD  ARG A  10      -9.759 -25.987  20.664  1.00  1.41           C
ATOM    174 1HD  ARG A  10     -10.475 -26.072  21.481  1.00  1.41           H
ATOM    175 2HD  ARG A  10     -10.278 -25.591  19.791  1.00  1.41           H
ATOM    176  NE  ARG A  10      -9.224 -27.321  20.369  1.00  1.41           N
ATOM    177  HE  ARG A  10      -9.152 -27.961  21.148  1.00  1.41           H
ATOM    178  CZ  ARG A  10      -8.794 -27.762  19.197  1.00  1.41           C
ATOM    179  NH1 ARG A  10      -8.226 -28.927  19.184  1.00  1.41           N
ATOM    180 1HH1 ARG A  10      -8.095 -29.417  20.058  1.00  1.41           H
ATOM    181 2HH1 ARG A  10      -7.932 -29.335  18.309  1.00  1.41           H
ATOM    182  NH2 ARG A  10      -8.919 -27.125  18.061  1.00  1.41           N
ATOM    183 1HH2 ARG A  10      -9.440 -26.259  18.023  1.00  1.41           H
ATOM    184 2HH2 ARG A  10      -8.506 -27.502  17.223  1.00  1.41           H
ATOM    185  N   ILE A  11      -7.515 -22.174  22.775  1.00-18.21           N
ATOM    186  H   ILE A  11      -6.971 -22.140  21.919  1.00-18.21           H
ATOM    187  CA  ILE A  11      -8.323 -21.017  23.153  1.00-18.21           C
ATOM    188  HA  ILE A  11      -8.477 -21.017  24.231  1.00-18.21           H
ATOM    189  C   ILE A  11      -9.653 -21.292  22.464  1.00-18.21           C
ATOM    190  O   ILE A  11      -9.770 -21.248  21.238  1.00-18.21           O
ATOM    191  CB  ILE A  11      -7.700 -19.660  22.737  1.00-18.21           C
ATOM    192  HB  ILE A  11      -7.549 -19.660  21.657  1.00-18.21           H
ATOM    193  CG1 ILE A  11      -6.332 -19.495  23.431  1.00-18.21           C
ATOM    194 1HG1 ILE A  11      -6.496 -19.432  24.507  1.00-18.21           H
ATOM    195 2HG1 ILE A  11      -5.727 -20.381  23.236  1.00-18.21           H
ATOM    196  CG2 ILE A  11      -8.660 -18.495  23.107  1.00-18.21           C
ATOM    197 1HG2 ILE A  11      -8.234 -17.543  22.789  1.00-18.21           H
ATOM    198 2HG2 ILE A  11      -8.829 -18.467  24.184  1.00-18.21           H
ATOM    199 3HG2 ILE A  11      -9.614 -18.616  22.593  1.00-18.21           H
ATOM    200  CD1 ILE A  11      -5.514 -18.281  22.997  1.00-18.21           C
ATOM    201 1HD1 ILE A  11      -4.528 -18.330  23.459  1.00-18.21           H
ATOM    202 2HD1 ILE A  11      -6.004 -17.362  23.318  1.00-18.21           H
ATOM    203 3HD1 ILE A  11      -5.400 -18.277  21.912  1.00-18.21           H
ATOM    204  N   GLU A  12     -10.628 -21.685  23.265  1.00 30.68           N
ATOM    205  H   GLU A  12     -10.468 -21.680  24.270  1.00 30.68           H
ATOM    206  CA  GLU A  12     -11.905 -22.200  22.776  1.00 30.68           C
ATOM    207  HA  GLU A  12     -11.968 -21.996  21.708  1.00 30.68           H
ATOM    208  C   GLU A  12     -13.071 -21.451  23.405  1.00 30.68           C
ATOM    209  O   GLU A  12     -13.916 -21.986  24.133  1.00 30.68           O
ATOM    210  CB  GLU A  12     -11.990 -23.721  22.931  1.00 30.68           C
ATOM    211 1HB  GLU A  12     -12.986 -24.051  22.639  1.00 30.68           H
ATOM    212 2HB  GLU A  12     -11.282 -24.141  22.225  1.00 30.68           H
ATOM    213  CG  GLU A  12     -11.652 -24.296  24.297  1.00 30.68           C
ATOM    214 1HG  GLU A  12     -10.730 -23.846  24.652  1.00 30.68           H
ATOM    215 2HG  GLU A  12     -12.445 -24.057  25.004  1.00 30.68           H
ATOM    216  CD  GLU A  12     -11.445 -25.797  24.249  1.00 30.68           C
ATOM    217  OE1 GLU A  12     -12.060 -26.492  23.406  1.00 30.68           O
ATOM    218  OE2 GLU A  12     -10.626 -26.302  25.054  1.00 30.68           O
ATOM    219  N   LEU A  13     -13.092 -20.167  23.090  1.00  5.25           N
ATOM    220  H   LEU A  13     -12.352 -19.792  22.514  1.00  5.25           H
ATOM    221  CA  LEU A  13     -14.211 -19.302  23.430  1.00  5.25           C
ATOM    222  HA  LEU A  13     -14.519 -19.476  24.461  1.00  5.25           H
ATOM    223  C   LEU A  13     -15.346 -19.691  22.486  1.00  5.25           C
ATOM    224  O   LEU A  13     -15.338 -19.341  21.300  1.00  5.25           O
ATOM    225  CB  LEU A  13     -13.823 -17.833  23.229  1.00  5.25           C
ATOM    226 1HB  LEU A  13     -12.970 -17.608  23.870  1.00  5.25           H
ATOM    227 2HB  LEU A  13     -13.498 -17.715  22.198  1.00  5.25           H
ATOM    228  CG  LEU A  13     -14.919 -16.790  23.496  1.00  5.25           C
ATOM    229  HG  LEU A  13     -15.824 -17.084  22.965  1.00  5.25           H
ATOM    230  CD1 LEU A  13     -15.242 -16.676  24.977  1.00  5.25           C
ATOM    231 1HD1 LEU A  13     -16.022 -15.930  25.130  1.00  5.25           H
ATOM    232 2HD1 LEU A  13     -14.353 -16.383  25.534  1.00  5.25           H
ATOM    233 3HD1 LEU A  13     -15.593 -17.633  25.360  1.00  5.25           H
ATOM    234  CD2 LEU A  13     -14.479 -15.439  22.959  1.00  5.25           C
ATOM    235 1HD2 LEU A  13     -15.254 -14.697  23.149  1.00  5.25           H
ATOM    236 2HD2 LEU A  13     -14.322 -15.507  21.883  1.00  5.25           H
ATOM    237 3HD2 LEU A  13     -13.554 -15.121  23.442  1.00  5.25           H
ATOM    238  N   THR A  14     -16.293 -20.461  22.996  1.00 10.22           N
ATOM    239  H   THR A  14     -16.231 -20.756  23.963  1.00 10.22           H
ATOM    240  CA  THR A  14     -17.455 -20.864  22.217  1.00 10.22           C
ATOM    241  HA  THR A  14     -17.137 -21.171  21.223  1.00 10.22           H
ATOM    242  C   THR A  14     -18.315 -19.615  22.120  1.00 10.22           C
ATOM    243  O   THR A  14     -18.700 -19.035  23.140  1.00 10.22           O
ATOM    244  CB  THR A  14     -18.223 -22.019  22.906  1.00 10.22           C
ATOM    245  HB  THR A  14     -18.603 -21.677  23.869  1.00 10.22           H
ATOM    246  OG1 THR A  14     -17.323 -23.112  23.113  1.00 10.22           O
ATOM    247  HG1 THR A  14     -17.815 -23.832  23.524  1.00 10.22           H
ATOM    248  CG2 THR A  14     -19.375 -22.537  22.068  1.00 10.22           C
ATOM    249 1HG2 THR A  14     -19.896 -23.321  22.620  1.00 10.22           H
ATOM    250 2HG2 THR A  14     -18.997 -22.948  21.134  1.00 10.22           H
ATOM    251 3HG2 THR A  14     -20.082 -21.733  21.856  1.00 10.22           H
ATOM    252  N   VAL A  15     -18.572 -19.165  20.901  1.00  2.76           N
ATOM    253  H   VAL A  15     -18.206 -19.659  20.101  1.00  2.76           H
ATOM    254  CA  VAL A  15     -19.365 -17.960  20.675  1.00  2.76           C
ATOM    255  HA  VAL A  15     -19.224 -17.280  21.514  1.00  2.76           H
ATOM    256  C   VAL A  15     -20.824 -18.409  20.648  1.00  2.76           C
ATOM    257  O   VAL A  15     -21.370 -18.778  19.606  1.00  2.76           O
ATOM    258  CB  VAL A  15     -18.929 -17.225  19.371  1.00  2.76           C
ATOM    259  HB  VAL A  15     -19.125 -17.872  18.519  1.00  2.76           H
ATOM    260  CG1 VAL A  15     -19.699 -15.910  19.176  1.00  2.76           C
ATOM    261 1HG1 VAL A  15     -19.380 -15.430  18.250  1.00  2.76           H
ATOM    262 2HG1 VAL A  15     -19.508 -15.234  20.012  1.00  2.76           H
ATOM    263 3HG1 VAL A  15     -20.768 -16.110  19.112  1.00  2.76           H
ATOM    264  CG2 VAL A  15     -17.417 -16.927  19.403  1.00  2.76           C
ATOM    265 1HG2 VAL A  15     -17.131 -16.389  18.499  1.00  2.76           H
ATOM    266 2HG2 VAL A  15     -16.846 -17.854  19.441  1.00  2.76           H
ATOM    267 3HG2 VAL A  15     -17.171 -16.316  20.274  1.00  2.76           H
ATOM    268  N   GLU A  16     -21.435 -18.471  21.822  1.00  8.46           N
ATOM    269  H   GLU A  16     -20.930 -18.204  22.659  1.00  8.46           H
ATOM    270  CA  GLU A  16     -22.819 -18.921  21.954  1.00  8.46           C
ATOM    271  HA  GLU A  16     -22.998 -19.779  21.307  1.00  8.46           H
ATOM    272  C   GLU A  16     -23.758 -17.781  21.582  1.00  8.46           C
ATOM    273  O   GLU A  16     -23.472 -16.613  21.861  1.00  8.46           O
ATOM    274  CB  GLU A  16     -23.134 -19.292  23.402  1.00  8.46           C
ATOM    275 1HB  GLU A  16     -22.985 -18.402  24.010  1.00  8.46           H
ATOM    276 2HB  GLU A  16     -24.185 -19.572  23.476  1.00  8.46           H
ATOM    277  CG  GLU A  16     -22.291 -20.410  23.988  1.00  8.46           C
ATOM    278 1HG  GLU A  16     -22.579 -21.361  23.536  1.00  8.46           H
ATOM    279 2HG  GLU A  16     -21.239 -20.224  23.775  1.00  8.46           H
ATOM    280  CD  GLU A  16     -22.465 -20.471  25.491  1.00  8.46           C
ATOM    281  OE1 GLU A  16     -21.586 -19.943  26.216  1.00  8.46           O
ATOM    282  OE2 GLU A  16     -23.495 -20.991  25.980  1.00  8.46           O
ATOM    283  N   TYR A  17     -24.901 -18.113  21.005  1.00 14.71           N
ATOM    284  H   TYR A  17     -25.088 -19.081  20.786  1.00 14.71           H
ATOM    285  CA  TYR A  17     -25.922 -17.122  20.676  1.00 14.71           C
ATOM    286  HA  TYR A  17     -25.776 -16.232  21.285  1.00 14.71           H
ATOM    287  C   TYR A  17     -27.293 -17.735  20.995  1.00 14.71           C
ATOM    288  O   TYR A  17     -27.940 -18.308  20.107  1.00 14.71           O
ATOM    289  CB  TYR A  17     -25.762 -16.713  19.207  1.00 14.71           C
ATOM    290 1HB  TYR A  17     -24.707 -16.488  19.046  1.00 14.71           H
ATOM    291 2HB  TYR A  17     -26.018 -17.554  18.565  1.00 14.71           H
ATOM    292  CG  TYR A  17     -26.548 -15.492  18.771  1.00 14.71           C
ATOM    293  CD1 TYR A  17     -26.246 -14.211  19.282  1.00 14.71           C
ATOM    294  HD1 TYR A  17     -25.492 -14.101  20.050  1.00 14.71           H
ATOM    295  CD2 TYR A  17     -27.546 -15.597  17.783  1.00 14.71           C
ATOM    296  HD2 TYR A  17     -27.802 -16.565  17.382  1.00 14.71           H
ATOM    297  CE1 TYR A  17     -26.905 -13.049  18.779  1.00 14.71           C
ATOM    298  HE1 TYR A  17     -26.653 -12.073  19.165  1.00 14.71           H
ATOM    299  CE2 TYR A  17     -28.204 -14.442  17.280  1.00 14.71           C
ATOM    300  HE2 TYR A  17     -28.957 -14.538  16.512  1.00 14.71           H
ATOM    301  CZ  TYR A  17     -27.868 -13.180  17.771  1.00 14.71           C
ATOM    302  OH  TYR A  17     -28.494 -12.084  17.229  1.00 14.71           O
ATOM    303  HH  TYR A  17     -28.166 -11.250  17.595  1.00 14.71           H
ATOM    304  N   PRO A  18     -27.746 -17.670  22.269  1.00 14.42           N
ATOM    305  CA  PRO A  18     -29.027 -18.248  22.712  1.00 14.42           C
ATOM    306  HA  PRO A  18     -29.138 -19.250  22.298  1.00 14.42           H
ATOM    307  C   PRO A  18     -30.260 -17.421  22.314  1.00 14.42           C
ATOM    308  O   PRO A  18     -31.193 -17.179  23.085  1.00 14.42           O
ATOM    309  CB  PRO A  18     -28.833 -18.353  24.226  1.00 14.42           C
ATOM    310 1HB  PRO A  18     -29.780 -18.340  24.764  1.00 14.42           H
ATOM    311 2HB  PRO A  18     -28.278 -19.260  24.464  1.00 14.42           H
ATOM    312  CG  PRO A  18     -28.025 -17.185  24.551  1.00 14.42           C
ATOM    313 1HG  PRO A  18     -28.657 -16.303  24.593  1.00 14.42           H
ATOM    314 2HG  PRO A  18     -27.505 -17.322  25.499  1.00 14.42           H
ATOM    315  CD  PRO A  18     -27.048 -17.057  23.418  1.00 14.42           C
ATOM    316 1HD  PRO A  18     -26.833 -16.005  23.229  1.00 14.42           H
ATOM    317 2HD  PRO A  18     -26.133 -17.607  23.644  1.00 14.42           H
ATOM    318  N   TRP A  19     -30.238 -16.988  21.067  1.00 33.09           N
ATOM    319  H   TRP A  19     -29.400 -17.155  20.527  1.00 33.09           H
ATOM    320  CA  TRP A  19     -31.358 -16.392  20.360  1.00 33.09           C
ATOM    321  HA  TRP A  19     -31.772 -15.542  20.902  1.00 33.09           H
ATOM    322  C   TRP A  19     -32.423 -17.466  20.158  1.00 33.09           C
ATOM    323  O   TRP A  19     -32.107 -18.664  20.112  1.00 33.09           O
ATOM    324  CB  TRP A  19     -30.789 -15.943  19.016  1.00 33.09           C
ATOM    325 1HB  TRP A  19     -30.145 -15.083  19.195  1.00 33.09           H
ATOM    326 2HB  TRP A  19     -30.167 -16.752  18.633  1.00 33.09           H
ATOM    327  CG  TRP A  19     -31.769 -15.595  17.946  1.00 33.09           C
ATOM    328  CD1 TRP A  19     -32.252 -14.365  17.641  1.00 33.09           C
ATOM    329  HD1 TRP A  19     -32.021 -13.466  18.201  1.00 33.09           H
ATOM    330  CD2 TRP A  19     -32.319 -16.481  16.952  1.00 33.09           C
ATOM    331  NE1 TRP A  19     -33.044 -14.401  16.528  1.00 33.09           N
ATOM    332  HE1 TRP A  19     -33.507 -13.593  16.127  1.00 33.09           H
ATOM    333  CE2 TRP A  19     -33.072 -15.681  16.048  1.00 33.09           C
ATOM    334  CE3 TRP A  19     -32.234 -17.871  16.720  1.00 33.09           C
ATOM    335  HE3 TRP A  19     -31.697 -18.509  17.407  1.00 33.09           H
ATOM    336  CZ2 TRP A  19     -33.681 -16.218  14.895  1.00 33.09           C
ATOM    337  HZ2 TRP A  19     -34.226 -15.584  14.211  1.00 33.09           H
ATOM    338  CZ3 TRP A  19     -32.853 -18.417  15.567  1.00 33.09           C
ATOM    339  HZ3 TRP A  19     -32.787 -19.478  15.370  1.00 33.09           H
ATOM    340  CH2 TRP A  19     -33.556 -17.576  14.658  1.00 33.09           C
ATOM    341  HH2 TRP A  19     -34.007 -18.010  13.777  1.00 33.09           H
ATOM    342  N   ARG A  20     -33.668 -17.048  19.983  1.00 -5.34           N
ATOM    343  H   ARG A  20     -33.867 -16.055  19.994  1.00 -5.34           H
ATOM    344  CA  ARG A  20     -34.770 -17.957  19.684  1.00 -5.34           C
ATOM    345  HA  ARG A  20     -34.396 -18.961  19.499  1.00 -5.34           H
ATOM    346  C   ARG A  20     -35.439 -17.431  18.430  1.00 -5.34           C
ATOM    347  O   ARG A  20     -35.514 -16.223  18.236  1.00 -5.34           O
ATOM    348  CB  ARG A  20     -35.738 -17.972  20.865  1.00 -5.34           C
ATOM    349 1HB  ARG A  20     -35.160 -18.147  21.773  1.00 -5.34           H
ATOM    350 2HB  ARG A  20     -36.202 -16.988  20.943  1.00 -5.34           H
ATOM    351  CG  ARG A  20     -36.832 -19.022  20.796  1.00 -5.34           C
ATOM    352 1HG  ARG A  20     -37.439 -18.877  19.902  1.00 -5.34           H
ATOM    353 2HG  ARG A  20     -36.384 -20.014  20.782  1.00 -5.34           H
ATOM    354  CD  ARG A  20     -37.698 -18.866  22.022  1.00 -5.34           C
ATOM    355 1HD  ARG A  20     -37.054 -18.913  22.901  1.00 -5.34           H
ATOM    356 2HD  ARG A  20     -38.166 -17.881  21.990  1.00 -5.34           H
ATOM    357  NE  ARG A  20     -38.745 -19.886  22.162  1.00 -5.34           N
ATOM    358  HE  ARG A  20     -38.737 -20.644  21.497  1.00 -5.34           H
ATOM    359  CZ  ARG A  20     -39.683 -19.899  23.101  1.00 -5.34           C
ATOM    360  NH1 ARG A  20     -40.538 -20.879  23.127  1.00 -5.34           N
ATOM    361 1HH1 ARG A  20     -40.395 -21.675  22.521  1.00 -5.34           H
ATOM    362 2HH1 ARG A  20     -41.316 -20.852  23.767  1.00 -5.34           H
ATOM    363  NH2 ARG A  20     -39.786 -18.982  24.026  1.00 -5.34           N
ATOM    364 1HH2 ARG A  20     -39.133 -18.213  24.036  1.00 -5.34           H
ATOM    365 2HH2 ARG A  20     -40.489 -19.059  24.747  1.00 -5.34           H
ATOM    366  N   CYS A  21     -35.911 -18.318  17.573  1.00 -1.18           N
ATOM    367  H   CYS A  21     -35.763 -19.304  17.746  1.00 -1.18           H
ATOM    368  CA  CYS A  21     -36.626 -17.904  16.376  1.00 -1.18           C
ATOM    369  HA  CYS A  21     -35.996 -17.218  15.812  1.00 -1.18           H
ATOM    370  C   CYS A  21     -37.924 -17.183  16.740  1.00 -1.18           C
ATOM    371  O   CYS A  21     -38.692 -17.635  17.590  1.00 -1.18           O
ATOM    372  CB  CYS A  21     -36.915 -19.131  15.514  1.00 -1.18           C
ATOM    373 1HB  CYS A  21     -35.986 -19.691  15.390  1.00 -1.18           H
ATOM    374 2HB  CYS A  21     -37.636 -19.766  16.031  1.00 -1.18           H
ATOM    375  SG  CYS A  21     -37.550 -18.723  13.878  1.00 -1.18           S
ATOM    376  HG  CYS A  21     -37.480 -19.969  13.382  1.00 -1.18           H
ATOM    377  N   GLY A  22     -38.184 -16.060  16.086  1.00  3.69           N
ATOM    378  H   GLY A  22     -37.527 -15.711  15.399  1.00  3.69           H
ATOM    379  CA  GLY A  22     -39.382 -15.280  16.364  1.00  3.69           C
ATOM    380 1HA  GLY A  22     -39.594 -15.332  17.431  1.00  3.69           H
ATOM    381 2HA  GLY A  22     -39.184 -14.239  16.112  1.00  3.69           H
ATOM    382  C   GLY A  22     -40.618 -15.725  15.605  1.00  3.69           C
ATOM    383  O   GLY A  22     -41.668 -15.075  15.686  1.00  3.69           O
ATOM    384  N   ALA A  23     -40.498 -16.806  14.846  1.00  2.36           N
ATOM    385  H   ALA A  23     -39.625 -17.310  14.835  1.00  2.36           H
ATOM    386  CA  ALA A  23     -41.589 -17.287  14.006  1.00  2.36           C
ATOM    387  HA  ALA A  23     -41.887 -16.470  13.350  1.00  2.36           H
ATOM    388  C   ALA A  23     -42.818 -17.708  14.816  1.00  2.36           C
ATOM    389  O   ALA A  23     -42.721 -18.460  15.793  1.00  2.36           O
ATOM    390  CB  ALA A  23     -41.099 -18.455  13.140  1.00  2.36           C
ATOM    391 1HB  ALA A  23     -40.253 -18.136  12.530  1.00  2.36           H
ATOM    392 2HB  ALA A  23     -41.904 -18.784  12.481  1.00  2.36           H
ATOM    393 3HB  ALA A  23     -40.795 -19.288  13.776  1.00  2.36           H
ATOM    394  N   LEU A  24     -43.975 -17.242  14.375  1.00-12.51           N
ATOM    395  H   LEU A  24     -43.988 -16.645  13.556  1.00-12.51           H
ATOM    396  CA  LEU A  24     -45.267 -17.579  14.965  1.00-12.51           C
ATOM    397  HA  LEU A  24     -45.226 -18.535  15.484  1.00-12.51           H
ATOM    398  C   LEU A  24     -46.189 -17.688  13.767  1.00-12.51           C
ATOM    399  O   LEU A  24     -45.975 -16.991  12.772  1.00-12.51           O
ATOM    400  CB  LEU A  24     -45.762 -16.479  15.915  1.00-12.51           C
ATOM    401 1HB  LEU A  24     -45.669 -15.525  15.397  1.00-12.51           H
ATOM    402 2HB  LEU A  24     -46.822 -16.650  16.100  1.00-12.51           H
ATOM    403  CG  LEU A  24     -45.070 -16.357  17.285  1.00-12.51           C
ATOM    404  HG  LEU A  24     -43.996 -16.266  17.128  1.00-12.51           H
ATOM    405  CD1 LEU A  24     -45.547 -15.109  18.022  1.00-12.51           C
ATOM    406 1HD1 LEU A  24     -45.053 -15.043  18.991  1.00-12.51           H
ATOM    407 2HD1 LEU A  24     -46.626 -15.150  18.174  1.00-12.51           H
ATOM    408 3HD1 LEU A  24     -45.295 -14.222  17.442  1.00-12.51           H
ATOM    409  CD2 LEU A  24     -45.331 -17.581  18.163  1.00-12.51           C
ATOM    410 1HD2 LEU A  24     -44.852 -17.447  19.134  1.00-12.51           H
ATOM    411 2HD2 LEU A  24     -44.910 -18.470  17.697  1.00-12.51           H
ATOM    412 3HD2 LEU A  24     -46.403 -17.721  18.308  1.00-12.51           H
ATOM    413  N   SER A  25     -47.199 -18.537  13.854  1.00  9.05           N
ATOM    414  H   SER A  25     -47.339 -19.067  14.711  1.00  9.05           H
ATOM    415  CA  SER A  25     -48.150 -18.697  12.762  1.00  9.05           C
ATOM    416  HA  SER A  25     -47.607 -18.945  11.853  1.00  9.05           H
ATOM    417  C   SER A  25     -48.918 -17.389  12.592  1.00  9.05           C
ATOM    418  O   SER A  25     -49.411 -16.842  13.587  1.00  9.05           O
ATOM    419  CB  SER A  25     -49.140 -19.818  13.088  1.00  9.05           C
ATOM    420 1HB  SER A  25     -48.600 -20.763  13.137  1.00  9.05           H
ATOM    421 2HB  SER A  25     -49.591 -19.618  14.061  1.00  9.05           H
ATOM    422  OG  SER A  25     -50.172 -19.908  12.118  1.00  9.05           O
ATOM    423  HG  SER A  25     -50.804 -19.191  12.291  1.00  9.05           H
ATOM    424  N   PRO A  26     -49.062 -16.890  11.349  1.00 -3.85           N
ATOM    425  CA  PRO A  26     -50.012 -15.787  11.163  1.00 -3.85           C
ATOM    426  HA  PRO A  26     -49.700 -14.904  11.719  1.00 -3.85           H
ATOM    427  C   PRO A  26     -51.407 -16.239  11.587  1.00 -3.85           C
ATOM    428  O   PRO A  26     -51.714 -17.435  11.529  1.00 -3.85           O
ATOM    429  CB  PRO A  26     -49.962 -15.544   9.649  1.00 -3.85           C
ATOM    430 1HB  PRO A  26     -50.754 -16.107   9.158  1.00 -3.85           H
ATOM    431 2HB  PRO A  26     -50.048 -14.485   9.420  1.00 -3.85           H
ATOM    432  CG  PRO A  26     -48.643 -16.065   9.229  1.00 -3.85           C
ATOM    433 1HG  PRO A  26     -48.634 -16.302   8.164  1.00 -3.85           H
ATOM    434 2HG  PRO A  26     -47.862 -15.344   9.473  1.00 -3.85           H
ATOM    435  CD  PRO A  26     -48.481 -17.298  10.056  1.00 -3.85           C
ATOM    436 1HD  PRO A  26     -49.045 -18.129   9.630  1.00 -3.85           H
ATOM    437 2HD  PRO A  26     -47.424 -17.551  10.158  1.00 -3.85           H
ATOM    438  N   THR A  27     -52.255 -15.315  12.015  1.00 26.28           N
ATOM    439  H   THR A  27     -51.975 -14.339  12.049  1.00 26.28           H
ATOM    440  CA  THR A  27     -53.598 -15.664  12.484  1.00 26.28           C
ATOM    441  HA  THR A  27     -53.834 -16.665  12.129  1.00 26.28           H
ATOM    442  C   THR A  27     -54.618 -14.706  11.875  1.00 26.28           C
ATOM    443  O   THR A  27     -55.359 -14.019  12.584  1.00 26.28           O
ATOM    444  CB  THR A  27     -53.665 -15.697  14.032  1.00 26.28           C
ATOM    445  HB  THR A  27     -53.747 -14.684  14.426  1.00 26.28           H
ATOM    446  OG1 THR A  27     -52.467 -16.295  14.538  1.00 26.28           O
ATOM    447  HG1 THR A  27     -51.761 -15.639  14.472  1.00 26.28           H
ATOM    448  CG2 THR A  27     -54.816 -16.557  14.537  1.00 26.28           C
ATOM    449 1HG2 THR A  27     -54.800 -16.570  15.627  1.00 26.28           H
ATOM    450 2HG2 THR A  27     -54.711 -17.576  14.165  1.00 26.28           H
ATOM    451 3HG2 THR A  27     -55.766 -16.145  14.199  1.00 26.28           H
ATOM    452  N   SER A  28     -54.595 -14.654  10.545  1.00 41.86           N
ATOM    453  H   SER A  28     -53.932 -15.244  10.056  1.00 41.86           H
ATOM    454  CA  SER A  28     -55.474 -13.829   9.707  1.00 41.86           C
ATOM    455  HA  SER A  28     -55.257 -14.102   8.675  1.00 41.86           H
ATOM    456  C   SER A  28     -55.311 -12.303   9.800  1.00 41.86           C
ATOM    457  O   SER A  28     -54.932 -11.743  10.832  1.00 41.86           O
ATOM    458  CB  SER A  28     -56.942 -14.211   9.957  1.00 41.86           C
ATOM    459 1HB  SER A  28     -57.019 -15.297   9.984  1.00 41.86           H
ATOM    460 2HB  SER A  28     -57.253 -13.817  10.924  1.00 41.86           H
ATOM    461  OG  SER A  28     -57.818 -13.717   8.956  1.00 41.86           O
ATOM    462  HG  SER A  28     -58.717 -13.975   9.194  1.00 41.86           H
ATOM    463  N   ASN A  29     -55.635 -11.640   8.697  1.00 23.00           N
ATOM    464  H   ASN A  29     -55.750 -12.178   7.842  1.00 23.00           H
ATOM    465  CA  ASN A  29     -55.962 -10.208   8.641  1.00 23.00           C
ATOM    466  HA  ASN A  29     -55.913  -9.914   7.593  1.00 23.00           H
ATOM    467  C   ASN A  29     -55.121  -9.175   9.409  1.00 23.00           C
ATOM    468  O   ASN A  29     -55.564  -8.626  10.427  1.00 23.00           O
ATOM    469  CB  ASN A  29     -57.431 -10.056   9.052  1.00 23.00           C
ATOM    470 1HB  ASN A  29     -58.023 -10.816   8.544  1.00 23.00           H
ATOM    471 2HB  ASN A  29     -57.522 -10.212  10.125  1.00 23.00           H
ATOM    472  CG  ASN A  29     -57.990  -8.700   8.709  1.00 23.00           C
ATOM    473  OD1 ASN A  29     -57.756  -8.169   7.633  1.00 23.00           O
ATOM    474  ND2 ASN A  29     -58.751  -8.136   9.601  1.00 23.00           N
ATOM    475 1HD2 ASN A  29     -59.146  -7.236   9.399  1.00 23.00           H
ATOM    476 2HD2 ASN A  29     -58.948  -8.615  10.466  1.00 23.00           H
ATOM    477  N   CYS A  30     -53.952  -8.827   8.889  1.00 -5.12           N
ATOM    478  H   CYS A  30     -53.614  -9.326   8.071  1.00 -5.12           H
ATOM    479  CA  CYS A  30     -53.145  -7.713   9.411  1.00 -5.12           C
ATOM    480  HA  CYS A  30     -53.097  -7.804  10.496  1.00 -5.12           H
ATOM    481  C   CYS A  30     -53.695  -6.310   9.093  1.00 -5.12           C
ATOM    482  O   CYS A  30     -53.003  -5.476   8.507  1.00 -5.12           O
ATOM    483  CB  CYS A  30     -51.721  -7.817   8.862  1.00 -5.12           C
ATOM    484 1HB  CYS A  30     -51.758  -7.730   7.775  1.00 -5.12           H
ATOM    485 2HB  CYS A  30     -51.129  -6.987   9.252  1.00 -5.12           H
ATOM    486  SG  CYS A  30     -50.906  -9.362   9.304  1.00 -5.12           S
ATOM    487  HG  CYS A  30     -49.928  -9.285   8.393  1.00 -5.12           H
ATOM    488  N   ARG A  31     -54.932  -6.048   9.497  1.00 10.10           N
ATOM    489  H   ARG A  31     -55.437  -6.793   9.966  1.00 10.10           H
ATOM    490  CA  ARG A  31     -55.587  -4.746   9.340  1.00 10.10           C
ATOM    491  HA  ARG A  31     -55.700  -4.516   8.280  1.00 10.10           H
ATOM    492  C   ARG A  31     -54.743  -3.656   9.988  1.00 10.10           C
ATOM    493  O   ARG A  31     -54.350  -3.788  11.149  1.00 10.10           O
ATOM    494  CB  ARG A  31     -56.964  -4.817  10.015  1.00 10.10           C
ATOM    495 1HB  ARG A  31     -57.538  -5.607   9.535  1.00 10.10           H
ATOM    496 2HB  ARG A  31     -56.815  -5.096  11.059  1.00 10.10           H
ATOM    497  CG  ARG A  31     -57.792  -3.538   9.988  1.00 10.10           C
ATOM    498 1HG  ARG A  31     -57.245  -2.747  10.500  1.00 10.10           H
ATOM    499 2HG  ARG A  31     -57.980  -3.238   8.957  1.00 10.10           H
ATOM    500  CD  ARG A  31     -59.120  -3.760  10.701  1.00 10.10           C
ATOM    501 1HD  ARG A  31     -59.763  -4.377  10.072  1.00 10.10           H
ATOM    502 2HD  ARG A  31     -58.933  -4.287  11.639  1.00 10.10           H
ATOM    503  NE  ARG A  31     -59.792  -2.490  11.006  1.00 10.10           N
ATOM    504  HE  ARG A  31     -59.285  -1.643  10.773  1.00 10.10           H
ATOM    505  CZ  ARG A  31     -60.972  -2.344  11.596  1.00 10.10           C
ATOM    506  NH1 ARG A  31     -61.361  -1.143  11.908  1.00 10.10           N
ATOM    507 1HH1 ARG A  31     -60.755  -0.357  11.732  1.00 10.10           H
ATOM    508 2HH1 ARG A  31     -62.249  -1.003  12.375  1.00 10.10           H
ATOM    509  NH2 ARG A  31     -61.772  -3.336  11.898  1.00 10.10           N
ATOM    510 1HH2 ARG A  31     -61.503  -4.286  11.686  1.00 10.10           H
ATOM    511 2HH2 ARG A  31     -62.651  -3.154  12.353  1.00 10.10           H
ATOM    512  N   THR A  32     -54.473  -2.585   9.261  1.00 18.45           N
ATOM    513  H   THR A  32     -54.847  -2.506   8.318  1.00 18.45           H
ATOM    514  CA  THR A  32     -53.664  -1.491   9.782  1.00 18.45           C
ATOM    515  HA  THR A  32     -52.765  -1.903  10.239  1.00 18.45           H
ATOM    516  C   THR A  32     -54.493  -0.758  10.830  1.00 18.45           C
ATOM    517  O   THR A  32     -55.555  -0.200  10.520  1.00 18.45           O
ATOM    518  CB  THR A  32     -53.267  -0.524   8.650  1.00 18.45           C
ATOM    519  HB  THR A  32     -54.153   0.009   8.308  1.00 18.45           H
ATOM    520  OG1 THR A  32     -52.746  -1.276   7.552  1.00 18.45           O
ATOM    521  HG1 THR A  32     -52.892  -0.750   6.753  1.00 18.45           H
ATOM    522  CG2 THR A  32     -52.201   0.473   9.077  1.00 18.45           C
ATOM    523 1HG2 THR A  32     -51.944   1.108   8.230  1.00 18.45           H
ATOM    524 2HG2 THR A  32     -51.305  -0.056   9.404  1.00 18.45           H
ATOM    525 3HG2 THR A  32     -52.571   1.099   9.889  1.00 18.45           H
ATOM    526  N   GLY A  33     -54.030  -0.784  12.069  1.00 36.65           N
ATOM    527  H   GLY A  33     -53.141  -1.242  12.261  1.00 36.65           H
ATOM    528  CA  GLY A  33     -54.754  -0.204  13.186  1.00 36.65           C
ATOM    529 1HA  GLY A  33     -55.727   0.164  12.867  1.00 36.65           H
ATOM    530 2HA  GLY A  33     -54.895  -0.957  13.961  1.00 36.65           H
ATOM    531  C   GLY A  33     -53.952   0.934  13.763  1.00 36.65           C
ATOM    532  O   GLY A  33     -53.195   0.706  14.703  1.00 36.65           O
ATOM    533  N   MET A  34     -54.096   2.109  13.160  1.00 28.03           N
ATOM    534  H   MET A  34     -54.811   2.194  12.447  1.00 28.03           H
ATOM    535  CA  MET A  34     -53.287   3.303  13.432  1.00 28.03           C
ATOM    536  HA  MET A  34     -53.576   4.056  12.700  1.00 28.03           H
ATOM    537  C   MET A  34     -51.761   3.166  13.319  1.00 28.03           C
ATOM    538  O   MET A  34     -51.137   2.151  13.616  1.00 28.03           O
ATOM    539  CB  MET A  34     -53.612   3.877  14.816  1.00 28.03           C
ATOM    540 1HB  MET A  34     -53.424   3.110  15.564  1.00 28.03           H
ATOM    541 2HB  MET A  34     -52.928   4.703  15.002  1.00 28.03           H
ATOM    542  CG  MET A  34     -55.034   4.383  14.996  1.00 28.03           C
ATOM    543 1HG  MET A  34     -55.206   5.213  14.310  1.00 28.03           H
ATOM    544 2HG  MET A  34     -55.735   3.580  14.768  1.00 28.03           H
ATOM    545  SD  MET A  34     -55.318   4.939  16.697  1.00 28.03           S
ATOM    546  CE  MET A  34     -54.176   6.347  16.875  1.00 28.03           C
ATOM    547 1HE  MET A  34     -54.346   6.839  17.832  1.00 28.03           H
ATOM    548 2HE  MET A  34     -54.341   7.063  16.069  1.00 28.03           H
ATOM    549 3HE  MET A  34     -53.146   5.992  16.839  1.00 28.03           H
ATOM    550  N   TRP A  35     -51.144   4.277  12.954  1.00 21.04           N
ATOM    551  H   TRP A  35     -51.692   5.100  12.730  1.00 21.04           H
ATOM    552  CA  TRP A  35     -49.692   4.422  12.981  1.00 21.04           C
ATOM    553  HA  TRP A  35     -49.203   3.447  12.969  1.00 21.04           H
ATOM    554  C   TRP A  35     -49.406   5.118  14.303  1.00 21.04           C
ATOM    555  O   TRP A  35     -48.993   6.274  14.347  1.00 21.04           O
ATOM    556  CB  TRP A  35     -49.208   5.259  11.797  1.00 21.04           C
ATOM    557 1HB  TRP A  35     -49.786   6.182  11.743  1.00 21.04           H
ATOM    558 2HB  TRP A  35     -48.161   5.511  11.956  1.00 21.04           H
ATOM    559  CG  TRP A  35     -49.321   4.528  10.497  1.00 21.04           C
ATOM    560  CD1 TRP A  35     -50.211   4.758   9.498  1.00 21.04           C
ATOM    561  HD1 TRP A  35     -50.976   5.523   9.535  1.00 21.04           H
ATOM    562  CD2 TRP A  35     -48.498   3.441  10.034  1.00 21.04           C
ATOM    563  NE1 TRP A  35     -50.010   3.913   8.441  1.00 21.04           N
ATOM    564  HE1 TRP A  35     -50.555   3.923   7.587  1.00 21.04           H
ATOM    565  CE2 TRP A  35     -48.961   3.085   8.734  1.00 21.04           C
ATOM    566  CE3 TRP A  35     -47.397   2.745  10.576  1.00 21.04           C
ATOM    567  HE3 TRP A  35     -47.016   2.996  11.555  1.00 21.04           H
ATOM    568  CZ2 TRP A  35     -48.360   2.061   7.973  1.00 21.04           C
ATOM    569  HZ2 TRP A  35     -48.727   1.814   6.988  1.00 21.04           H
ATOM    570  CZ3 TRP A  35     -46.790   1.713   9.815  1.00 21.04           C
ATOM    571  HZ3 TRP A  35     -45.944   1.176  10.220  1.00 21.04           H
ATOM    572  CH2 TRP A  35     -47.279   1.389   8.517  1.00 21.04           C
ATOM    573  HH2 TRP A  35     -46.792   0.610   7.948  1.00 21.04           H
ATOM    574  N   SER A  36     -49.772   4.452  15.386  1.00 25.86           N
ATOM    575  H   SER A  36     -50.088   3.494  15.293  1.00 25.86           H
ATOM    576  CA  SER A  36     -49.755   5.057  16.711  1.00 25.86           C
ATOM    577  HA  SER A  36     -50.394   5.938  16.710  1.00 25.86           H
ATOM    578  C   SER A  36     -48.364   5.477  17.163  1.00 25.86           C
ATOM    579  O   SER A  36     -47.345   5.026  16.643  1.00 25.86           O
ATOM    580  CB  SER A  36     -50.312   4.053  17.717  1.00 25.86           C
ATOM    581 1HB  SER A  36     -49.710   3.144  17.690  1.00 25.86           H
ATOM    582 2HB  SER A  36     -50.281   4.475  18.719  1.00 25.86           H
ATOM    583  OG  SER A  36     -51.649   3.747  17.385  1.00 25.86           O
ATOM    584  HG  SER A  36     -51.926   2.971  17.894  1.00 25.86           H
ATOM    585  N   TRP A  37     -48.337   6.256  18.235  1.00 31.90           N
ATOM    586  H   TRP A  37     -49.210   6.610  18.602  1.00 31.90           H
ATOM    587  CA  TRP A  37     -47.101   6.651  18.913  1.00 31.90           C
ATOM    588  HA  TRP A  37     -46.514   7.262  18.229  1.00 31.90           H
ATOM    589  C   TRP A  37     -46.243   5.463  19.349  1.00 31.90           C
ATOM    590  O   TRP A  37     -45.069   5.610  19.612  1.00 31.90           O
ATOM    591  CB  TRP A  37     -47.440   7.483  20.155  1.00 31.90           C
ATOM    592 1HB  TRP A  37     -46.528   7.966  20.508  1.00 31.90           H
ATOM    593 2HB  TRP A  37     -48.164   8.252  19.888  1.00 31.90           H
ATOM    594  CG  TRP A  37     -47.983   6.632  21.276  1.00 31.90           C
ATOM    595  CD1 TRP A  37     -47.273   6.108  22.314  1.00 31.90           C
ATOM    596  HD1 TRP A  37     -46.220   6.301  22.487  1.00 31.90           H
ATOM    597  CD2 TRP A  37     -49.317   6.107  21.427  1.00 31.90           C
ATOM    598  NE1 TRP A  37     -48.045   5.289  23.089  1.00 31.90           N
ATOM    599  HE1 TRP A  37     -47.723   4.807  23.928  1.00 31.90           H
ATOM    600  CE2 TRP A  37     -49.297   5.227  22.548  1.00 31.90           C
ATOM    601  CE3 TRP A  37     -50.523   6.265  20.713  1.00 31.90           C
ATOM    602  HE3 TRP A  37     -50.590   6.962  19.893  1.00 31.90           H
ATOM    603  CZ2 TRP A  37     -50.425   4.480  22.940  1.00 31.90           C
ATOM    604  HZ2 TRP A  37     -50.385   3.830  23.803  1.00 31.90           H
ATOM    605  CZ3 TRP A  37     -51.652   5.495  21.088  1.00 31.90           C
ATOM    606  HZ3 TRP A  37     -52.575   5.591  20.533  1.00 31.90           H
ATOM    607  CH2 TRP A  37     -51.585   4.605  22.199  1.00 31.90           C
ATOM    608  HH2 TRP A  37     -52.458   4.030  22.474  1.00 31.90           H
ATOM    609  N   LYS A  38     -46.810   4.265  19.375  1.00-11.73           N
ATOM    610  H   LYS A  38     -47.788   4.193  19.156  1.00-11.73           H
ATOM    611  CA  LYS A  38     -46.067   3.045  19.679  1.00-11.73           C
ATOM    612  HA  LYS A  38     -45.596   3.152  20.656  1.00-11.73           H
ATOM    613  C   LYS A  38     -44.965   2.781  18.654  1.00-11.73           C
ATOM    614  O   LYS A  38     -43.889   2.290  18.995  1.00-11.73           O
ATOM    615  CB  LYS A  38     -47.049   1.873  19.719  1.00-11.73           C
ATOM    616 1HB  LYS A  38     -47.489   1.742  18.730  1.00-11.73           H
ATOM    617 2HB  LYS A  38     -46.498   0.968  19.977  1.00-11.73           H
ATOM    618  CG  LYS A  38     -48.176   2.079  20.728  1.00-11.73           C
ATOM    619 1HG  LYS A  38     -47.738   2.306  21.699  1.00-11.73           H
ATOM    620 2HG  LYS A  38     -48.804   2.914  20.419  1.00-11.73           H
ATOM    621  CD  LYS A  38     -49.037   0.840  20.853  1.00-11.73           C
ATOM    622 1HD  LYS A  38     -49.496   0.608  19.891  1.00-11.73           H
ATOM    623 2HD  LYS A  38     -48.403   0.007  21.154  1.00-11.73           H
ATOM    624  CE  LYS A  38     -50.115   1.055  21.906  1.00-11.73           C
ATOM    625 1HE  LYS A  38     -49.643   1.429  22.818  1.00-11.73           H
ATOM    626 2HE  LYS A  38     -50.826   1.802  21.547  1.00-11.73           H
ATOM    627  NZ  LYS A  38     -50.839  -0.215  22.235  1.00-11.73           N
ATOM    628 1HZ  LYS A  38     -51.531  -0.034  22.949  1.00-11.73           H
ATOM    629 2HZ  LYS A  38     -50.176  -0.895  22.590  1.00-11.73           H
ATOM    630 3HZ  LYS A  38     -51.300  -0.583  21.411  1.00-11.73           H
ATOM    631  N   CYS A  39     -45.197   3.167  17.408  1.00  0.18           N
ATOM    632  H   CYS A  39     -46.093   3.570  17.155  1.00  0.18           H
ATOM    633  CA  CYS A  39     -44.178   3.046  16.371  1.00  0.18           C
ATOM    634  HA  CYS A  39     -43.748   2.043  16.398  1.00  0.18           H
ATOM    635  C   CYS A  39     -43.073   4.071  16.620  1.00  0.18           C
ATOM    636  O   CYS A  39     -41.888   3.787  16.485  1.00  0.18           O
ATOM    637  CB  CYS A  39     -44.827   3.283  15.005  1.00  0.18           C
ATOM    638 1HB  CYS A  39     -45.135   4.327  14.934  1.00  0.18           H
ATOM    639 2HB  CYS A  39     -44.089   3.090  14.224  1.00  0.18           H
ATOM    640  SG  CYS A  39     -46.284   2.238  14.739  1.00  0.18           S
ATOM    641  HG  CYS A  39     -45.732   1.094  15.168  1.00  0.18           H
ATOM    642  N   LEU A  40     -43.473   5.258  17.055  1.00-11.39           N
ATOM    643  H   LEU A  40     -44.457   5.432  17.185  1.00-11.39           H
ATOM    644  CA  LEU A  40     -42.524   6.327  17.362  1.00-11.39           C
ATOM    645  HA  LEU A  40     -41.848   6.449  16.516  1.00-11.39           H
ATOM    646  C   LEU A  40     -41.688   5.976  18.591  1.00-11.39           C
ATOM    647  O   LEU A  40     -40.509   6.292  18.652  1.00-11.39           O
ATOM    648  CB  LEU A  40     -43.255   7.653  17.610  1.00-11.39           C
ATOM    649 1HB  LEU A  40     -43.856   7.543  18.510  1.00-11.39           H
ATOM    650 2HB  LEU A  40     -42.498   8.403  17.820  1.00-11.39           H
ATOM    651  CG  LEU A  40     -44.172   8.213  16.511  1.00-11.39           C
ATOM    652  HG  LEU A  40     -44.948   7.478  16.299  1.00-11.39           H
ATOM    653  CD1 LEU A  40     -44.851   9.492  17.001  1.00-11.39           C
ATOM    654 1HD1 LEU A  40     -45.556   9.847  16.249  1.00-11.39           H
ATOM    655 2HD1 LEU A  40     -44.102  10.265  17.189  1.00-11.39           H
ATOM    656 3HD1 LEU A  40     -45.389   9.299  17.929  1.00-11.39           H
ATOM    657  CD2 LEU A  40     -43.423   8.504  15.218  1.00-11.39           C
ATOM    658 1HD2 LEU A  40     -44.111   8.917  14.482  1.00-11.39           H
ATOM    659 2HD2 LEU A  40     -43.006   7.582  14.816  1.00-11.39           H
ATOM    660 3HD2 LEU A  40     -42.617   9.217  15.400  1.00-11.39           H
ATOM    661  N   LEU A  41     -42.277   5.273  19.548  1.00-15.95           N
ATOM    662  H   LEU A  41     -43.274   5.095  19.481  1.00-15.95           H
ATOM    663  CA  LEU A  41     -41.549   4.780  20.715  1.00-15.95           C
ATOM    664  HA  LEU A  41     -41.036   5.614  21.194  1.00-15.95           H
ATOM    665  C   LEU A  41     -40.490   3.760  20.316  1.00-15.95           C
ATOM    666  O   LEU A  41     -39.366   3.826  20.796  1.00-15.95           O
ATOM    667  CB  LEU A  41     -42.502   4.124  21.722  1.00-15.95           C
ATOM    668 1HB  LEU A  41     -43.124   3.416  21.179  1.00-15.95           H
ATOM    669 2HB  LEU A  41     -41.890   3.544  22.406  1.00-15.95           H
ATOM    670  CG  LEU A  41     -43.423   4.996  22.588  1.00-15.95           C
ATOM    671  HG  LEU A  41     -44.043   5.613  21.944  1.00-15.95           H
ATOM    672  CD1 LEU A  41     -44.336   4.091  23.414  1.00-15.95           C
ATOM    673 1HD1 LEU A  41     -45.011   4.698  24.014  1.00-15.95           H
ATOM    674 2HD1 LEU A  41     -43.740   3.460  24.078  1.00-15.95           H
ATOM    675 3HD1 LEU A  41     -44.927   3.455  22.757  1.00-15.95           H
ATOM    676  CD2 LEU A  41     -42.636   5.914  23.521  1.00-15.95           C
ATOM    677 1HD2 LEU A  41     -43.322   6.458  24.168  1.00-15.95           H
ATOM    678 2HD2 LEU A  41     -42.074   6.639  22.934  1.00-15.95           H
ATOM    679 3HD2 LEU A  41     -41.949   5.330  24.137  1.00-15.95           H
ATOM    680  N   PHE A  42     -40.820   2.845  19.417  1.00-11.73           N
ATOM    681  H   PHE A  42     -41.769   2.809  19.066  1.00-11.73           H
ATOM    682  CA  PHE A  42     -39.836   1.887  18.905  1.00-11.73           C
ATOM    683  HA  PHE A  42     -39.398   1.326  19.732  1.00-11.73           H
ATOM    684  C   PHE A  42     -38.700   2.593  18.171  1.00-11.73           C
ATOM    685  O   PHE A  42     -37.520   2.295  18.377  1.00-11.73           O
ATOM    686  CB  PHE A  42     -40.530   0.918  17.949  1.00-11.73           C
ATOM    687 1HB  PHE A  42     -41.190   0.270  18.523  1.00-11.73           H
ATOM    688 2HB  PHE A  42     -41.141   1.489  17.254  1.00-11.73           H
ATOM    689  CG  PHE A  42     -39.580   0.090  17.133  1.00-11.73           C
ATOM    690  CD1 PHE A  42     -38.902  -1.005  17.696  1.00-11.73           C
ATOM    691  HD1 PHE A  42     -39.055  -1.259  18.733  1.00-11.73           H
ATOM    692  CD2 PHE A  42     -39.358   0.410  15.782  1.00-11.73           C
ATOM    693  HD2 PHE A  42     -39.864   1.256  15.337  1.00-11.73           H
ATOM    694  CE1 PHE A  42     -38.019  -1.788  16.914  1.00-11.73           C
ATOM    695  HE1 PHE A  42     -37.513  -2.635  17.354  1.00-11.73           H
ATOM    696  CE2 PHE A  42     -38.478  -0.360  14.992  1.00-11.73           C
ATOM    697  HE2 PHE A  42     -38.315  -0.102  13.957  1.00-11.73           H
ATOM    698  CZ  PHE A  42     -37.802  -1.458  15.561  1.00-11.73           C
ATOM    699  HZ  PHE A  42     -37.114  -2.039  14.964  1.00-11.73           H
ATOM    700  N   TRP A  43     -39.059   3.564  17.346  1.00 14.90           N
ATOM    701  H   TRP A  43     -40.046   3.752  17.196  1.00 14.90           H
ATOM    702  CA  TRP A  43     -38.081   4.371  16.628  1.00 14.90           C
ATOM    703  HA  TRP A  43     -37.451   3.727  16.015  1.00 14.90           H
ATOM    704  C   TRP A  43     -37.174   5.107  17.615  1.00 14.90           C
ATOM    705  O   TRP A  43     -35.961   5.136  17.444  1.00 14.90           O
ATOM    706  CB  TRP A  43     -38.844   5.342  15.721  1.00 14.90           C
ATOM    707 1HB  TRP A  43     -39.346   4.769  14.941  1.00 14.90           H
ATOM    708 2HB  TRP A  43     -39.607   5.840  16.313  1.00 14.90           H
ATOM    709  CG  TRP A  43     -38.007   6.400  15.088  1.00 14.90           C
ATOM    710  CD1 TRP A  43     -37.375   6.344  13.888  1.00 14.90           C
ATOM    711  HD1 TRP A  43     -37.393   5.482  13.232  1.00 14.90           H
ATOM    712  CD2 TRP A  43     -37.732   7.715  15.605  1.00 14.90           C
ATOM    713  NE1 TRP A  43     -36.725   7.514  13.608  1.00 14.90           N
ATOM    714  HE1 TRP A  43     -36.209   7.689  12.754  1.00 14.90           H
ATOM    715  CE2 TRP A  43     -36.909   8.379  14.652  1.00 14.90           C
ATOM    716  CE3 TRP A  43     -38.098   8.403  16.782  1.00 14.90           C
ATOM    717  HE3 TRP A  43     -38.730   7.927  17.516  1.00 14.90           H
ATOM    718  CZ2 TRP A  43     -36.440   9.691  14.848  1.00 14.90           C
ATOM    719  HZ2 TRP A  43     -35.819  10.165  14.106  1.00 14.90           H
ATOM    720  CZ3 TRP A  43     -37.611   9.718  16.993  1.00 14.90           C
ATOM    721  HZ3 TRP A  43     -37.858  10.244  17.904  1.00 14.90           H
ATOM    722  CH2 TRP A  43     -36.788  10.349  16.015  1.00 14.90           C
ATOM    723  HH2 TRP A  43     -36.426  11.352  16.192  1.00 14.90           H
ATOM    724  N   ALA A  44     -37.737   5.644  18.688  1.00-15.06           N
ATOM    725  H   ALA A  44     -38.745   5.599  18.802  1.00-15.06           H
ATOM    726  CA  ALA A  44     -36.951   6.353  19.691  1.00-15.06           C
ATOM    727  HA  ALA A  44     -36.378   7.130  19.183  1.00-15.06           H
ATOM    728  C   ALA A  44     -35.953   5.431  20.402  1.00-15.06           C
ATOM    729  O   ALA A  44     -34.829   5.847  20.683  1.00-15.06           O
ATOM    730  CB  ALA A  44     -37.889   7.026  20.699  1.00-15.06           C
ATOM    731 1HB  ALA A  44     -38.597   7.668  20.173  1.00-15.06           H
ATOM    732 2HB  ALA A  44     -37.304   7.636  21.386  1.00-15.06           H
ATOM    733 3HB  ALA A  44     -38.434   6.270  21.265  1.00-15.06           H
ATOM    734  N   VAL A  45     -36.333   4.185  20.661  1.00-25.66           N
ATOM    735  H   VAL A  45     -37.279   3.894  20.432  1.00-25.66           H
ATOM    736  CA  VAL A  45     -35.419   3.215  21.278  1.00-25.66           C
ATOM    737  HA  VAL A  45     -35.024   3.645  22.197  1.00-25.66           H
ATOM    738  C   VAL A  45     -34.242   2.962  20.342  1.00-25.66           C
ATOM    739  O   VAL A  45     -33.093   2.923  20.795  1.00-25.66           O
ATOM    740  CB  VAL A  45     -36.131   1.873  21.641  1.00-25.66           C
ATOM    741  HB  VAL A  45     -36.622   1.483  20.752  1.00-25.66           H
ATOM    742  CG1 VAL A  45     -35.149   0.810  22.160  1.00-25.66           C
ATOM    743 1HG1 VAL A  45     -35.697  -0.094  22.430  1.00-25.66           H
ATOM    744 2HG1 VAL A  45     -34.619   1.181  23.038  1.00-25.66           H
ATOM    745 3HG1 VAL A  45     -34.429   0.551  21.384  1.00-25.66           H
ATOM    746  CG2 VAL A  45     -37.180   2.107  22.727  1.00-25.66           C
ATOM    747 1HG2 VAL A  45     -37.727   1.182  22.914  1.00-25.66           H
ATOM    748 2HG2 VAL A  45     -37.880   2.870  22.412  1.00-25.66           H
ATOM    749 3HG2 VAL A  45     -36.699   2.436  23.651  1.00-25.66           H
ATOM    750  N   LEU A  46     -34.492   2.856  19.042  1.00-15.80           N
ATOM    751  H   LEU A  46     -35.450   2.917  18.706  1.00-15.80           H
ATOM    752  CA  LEU A  46     -33.404   2.664  18.079  1.00-15.80           C
ATOM    753  HA  LEU A  46     -32.822   1.792  18.375  1.00-15.80           H
ATOM    754  C   LEU A  46     -32.461   3.861  18.065  1.00-15.80           C
ATOM    755  O   LEU A  46     -31.242   3.679  18.040  1.00-15.80           O
ATOM    756  CB  LEU A  46     -33.936   2.457  16.657  1.00-15.80           C
ATOM    757 1HB  LEU A  46     -34.596   3.287  16.421  1.00-15.80           H
ATOM    758 2HB  LEU A  46     -33.083   2.528  15.981  1.00-15.80           H
ATOM    759  CG  LEU A  46     -34.675   1.156  16.314  1.00-15.80           C
ATOM    760  HG  LEU A  46     -35.500   1.019  17.011  1.00-15.80           H
ATOM    761  CD1 LEU A  46     -35.242   1.269  14.903  1.00-15.80           C
ATOM    762 1HD1 LEU A  46     -35.738   0.339  14.629  1.00-15.80           H
ATOM    763 2HD1 LEU A  46     -34.443   1.468  14.187  1.00-15.80           H
ATOM    764 3HD1 LEU A  46     -35.971   2.078  14.863  1.00-15.80           H
ATOM    765  CD2 LEU A  46     -33.752  -0.061  16.400  1.00-15.80           C
ATOM    766 1HD2 LEU A  46     -34.294  -0.954  16.089  1.00-15.80           H
ATOM    767 2HD2 LEU A  46     -33.413  -0.201  17.425  1.00-15.80           H
ATOM    768 3HD2 LEU A  46     -32.886   0.076  15.748  1.00-15.80           H
ATOM    769  N   VAL A  47     -33.004   5.069  18.134  1.00-11.37           N
ATOM    770  H   VAL A  47     -34.015   5.165  18.132  1.00-11.37           H
ATOM    771  CA  VAL A  47     -32.170   6.272  18.173  1.00-11.37           C
ATOM    772  HA  VAL A  47     -31.491   6.247  17.321  1.00-11.37           H
ATOM    773  C   VAL A  47     -31.321   6.260  19.442  1.00-11.37           C
ATOM    774  O   VAL A  47     -30.110   6.469  19.386  1.00-11.37           O
ATOM    775  CB  VAL A  47     -33.021   7.579  18.092  1.00-11.37           C
ATOM    776  HB  VAL A  47     -33.743   7.579  18.907  1.00-11.37           H
ATOM    777  CG1 VAL A  47     -32.144   8.830  18.221  1.00-11.37           C
ATOM    778 1HG1 VAL A  47     -32.759   9.725  18.114  1.00-11.37           H
ATOM    779 2HG1 VAL A  47     -31.376   8.826  17.446  1.00-11.37           H
ATOM    780 3HG1 VAL A  47     -31.665   8.856  19.199  1.00-11.37           H
ATOM    781  CG2 VAL A  47     -33.784   7.660  16.761  1.00-11.37           C
ATOM    782 1HG2 VAL A  47     -34.414   8.549  16.750  1.00-11.37           H
ATOM    783 2HG2 VAL A  47     -34.419   6.791  16.628  1.00-11.37           H
ATOM    784 3HG2 VAL A  47     -33.083   7.705  15.928  1.00-11.37           H
ATOM    785  N   THR A  48     -31.906   5.956  20.593  1.00 -8.19           N
ATOM    786  H   THR A  48     -32.905   5.756  20.626  1.00 -8.19           H
ATOM    787  CA  THR A  48     -31.126   5.939  21.831  1.00 -8.19           C
ATOM    788  HA  THR A  48     -30.556   6.866  21.885  1.00 -8.19           H
ATOM    789  C   THR A  48     -30.106   4.808  21.870  1.00 -8.19           C
ATOM    790  O   THR A  48     -29.091   4.925  22.549  1.00 -8.19           O
ATOM    791  CB  THR A  48     -32.015   5.866  23.086  1.00 -8.19           C
ATOM    792  HB  THR A  48     -31.388   5.714  23.965  1.00 -8.19           H
ATOM    793  OG1 THR A  48     -32.963   4.801  22.968  1.00 -8.19           O
ATOM    794  HG1 THR A  48     -32.701   4.218  22.247  1.00 -8.19           H
ATOM    795  CG2 THR A  48     -32.807   7.143  23.262  1.00 -8.19           C
ATOM    796 1HG2 THR A  48     -33.399   7.068  24.172  1.00 -8.19           H
ATOM    797 2HG2 THR A  48     -33.475   7.289  22.417  1.00 -8.19           H
ATOM    798 3HG2 THR A  48     -32.132   7.995  23.348  1.00 -8.19           H
ATOM    799  N   ALA A  49     -30.308   3.753  21.094  1.00 -9.65           N
ATOM    800  H   ALA A  49     -31.152   3.686  20.534  1.00 -9.65           H
ATOM    801  CA  ALA A  49     -29.328   2.677  21.015  1.00 -9.65           C
ATOM    802  HA  ALA A  49     -29.104   2.332  22.026  1.00 -9.65           H
ATOM    803  C   ALA A  49     -28.030   3.190  20.389  1.00 -9.65           C
ATOM    804  O   ALA A  49     -26.946   2.782  20.797  1.00 -9.65           O
ATOM    805  CB  ALA A  49     -29.889   1.508  20.206  1.00 -9.65           C
ATOM    806 1HB  ALA A  49     -30.852   1.200  20.615  1.00 -9.65           H
ATOM    807 2HB  ALA A  49     -29.194   0.669  20.258  1.00 -9.65           H
ATOM    808 3HB  ALA A  49     -30.017   1.797  19.166  1.00 -9.65           H
ATOM    809  N   THR A  50     -28.124   4.120  19.445  1.00 -0.82           N
ATOM    810  H   THR A  50     -29.034   4.453  19.145  1.00 -0.82           H
ATOM    811  CA  THR A  50     -26.916   4.670  18.822  1.00 -0.82           C
ATOM    812  HA  THR A  50     -26.278   3.839  18.522  1.00 -0.82           H
ATOM    813  C   THR A  50     -26.152   5.525  19.822  1.00 -0.82           C
ATOM    814  O   THR A  50     -24.933   5.647  19.774  1.00 -0.82           O
ATOM    815  CB  THR A  50     -27.204   5.546  17.575  1.00 -0.82           C
ATOM    816  HB  THR A  50     -26.256   5.768  17.086  1.00 -0.82           H
ATOM    817  OG1 THR A  50     -27.816   6.784  17.950  1.00 -0.82           O
ATOM    818  HG1 THR A  50     -28.684   6.602  18.340  1.00 -0.82           H
ATOM    819  CG2 THR A  50     -28.130   4.857  16.591  1.00 -0.82           C
ATOM    820 1HG2 THR A  50     -28.163   5.438  15.670  1.00 -0.82           H
ATOM    821 2HG2 THR A  50     -29.140   4.791  16.994  1.00 -0.82           H
ATOM    822 3HG2 THR A  50     -27.757   3.858  16.363  1.00 -0.82           H
ATOM    823  N   LEU A  51     -26.880   6.102  20.768  1.00 -7.51           N
ATOM    824  H   LEU A  51     -27.881   5.968  20.775  1.00 -7.51           H
ATOM    825  CA  LEU A  51     -26.272   6.960  21.777  1.00 -7.51           C
ATOM    826  HA  LEU A  51     -25.482   7.545  21.305  1.00 -7.51           H
ATOM    827  C   LEU A  51     -25.634   6.108  22.867  1.00 -7.51           C
ATOM    828  O   LEU A  51     -24.637   6.498  23.468  1.00 -7.51           O
ATOM    829  CB  LEU A  51     -27.315   7.920  22.359  1.00 -7.51           C
ATOM    830 1HB  LEU A  51     -28.062   7.337  22.896  1.00 -7.51           H
ATOM    831 2HB  LEU A  51     -26.809   8.557  23.082  1.00 -7.51           H
ATOM    832  CG  LEU A  51     -28.053   8.829  21.360  1.00 -7.51           C
ATOM    833  HG  LEU A  51     -28.671   8.207  20.718  1.00 -7.51           H
ATOM    834  CD1 LEU A  51     -28.974   9.777  22.118  1.00 -7.51           C
ATOM    835 1HD1 LEU A  51     -29.518  10.405  21.412  1.00 -7.51           H
ATOM    836 2HD1 LEU A  51     -28.398  10.412  22.792  1.00 -7.51           H
ATOM    837 3HD1 LEU A  51     -29.698   9.205  22.698  1.00 -7.51           H
ATOM    838  CD2 LEU A  51     -27.107   9.629  20.465  1.00 -7.51           C
ATOM    839 1HD2 LEU A  51     -27.662  10.387  19.911  1.00 -7.51           H
ATOM    840 2HD2 LEU A  51     -26.643   8.961  19.739  1.00 -7.51           H
ATOM    841 3HD2 LEU A  51     -26.324  10.100  21.058  1.00 -7.51           H
ATOM    842  N   CYS A  52     -26.162   4.913  23.085  1.00-18.99           N
ATOM    843  H   CYS A  52     -27.025   4.653  22.619  1.00-18.99           H
ATOM    844  CA  CYS A  52     -25.516   3.953  23.974  1.00-18.99           C
ATOM    845  HA  CYS A  52     -25.264   4.445  24.915  1.00-18.99           H
ATOM    846  C   CYS A  52     -24.224   3.435  23.349  1.00-18.99           C
ATOM    847  O   CYS A  52     -23.210   3.310  24.030  1.00-18.99           O
ATOM    848  CB  CYS A  52     -26.453   2.779  24.259  1.00-18.99           C
ATOM    849 1HB  CYS A  52     -26.739   2.317  23.313  1.00-18.99           H
ATOM    850 2HB  CYS A  52     -25.915   2.038  24.851  1.00-18.99           H
ATOM    851  SG  CYS A  52     -27.949   3.265  25.149  1.00-18.99           S
ATOM    852  HG  CYS A  52     -28.614   2.120  24.943  1.00-18.99           H
ATOM    853  N   THR A  53     -24.224   3.162  22.052  1.00 -5.34           N
ATOM    854  H   THR A  53     -25.071   3.266  21.497  1.00 -5.34           H
ATOM    855  CA  THR A  53     -23.013   2.680  21.385  1.00 -5.34           C
ATOM    856  HA  THR A  53     -22.498   1.994  22.054  1.00 -5.34           H
ATOM    857  C   THR A  53     -22.041   3.809  21.069  1.00 -5.34           C
ATOM    858  O   THR A  53     -20.931   3.558  20.604  1.00 -5.34           O
ATOM    859  CB  THR A  53     -23.324   1.921  20.084  1.00 -5.34           C
ATOM    860  HB  THR A  53     -22.390   1.621  19.609  1.00 -5.34           H
ATOM    861  OG1 THR A  53     -24.058   2.769  19.202  1.00 -5.34           O
ATOM    862  HG1 THR A  53     -24.213   2.270  18.386  1.00 -5.34           H
ATOM    863  CG2 THR A  53     -24.164   0.683  20.345  1.00 -5.34           C
ATOM    864 1HG2 THR A  53     -24.297   0.144  19.407  1.00 -5.34           H
ATOM    865 2HG2 THR A  53     -25.138   0.966  20.741  1.00 -5.34           H
ATOM    866 3HG2 THR A  53     -23.654   0.033  21.056  1.00 -5.34           H
ATOM    867  N   ALA A  54     -22.420   5.046  21.366  1.00 14.71           N
ATOM    868  H   ALA A  54     -23.371   5.218  21.656  1.00 14.71           H
ATOM    869  CA  ALA A  54     -21.497   6.175  21.308  1.00 14.71           C
ATOM    870  HA  ALA A  54     -20.854   6.053  20.435  1.00 14.71           H
ATOM    871  C   ALA A  54     -20.601   6.196  22.554  1.00 14.71           C
ATOM    872  O   ALA A  54     -19.720   7.045  22.684  1.00 14.71           O
ATOM    873  CB  ALA A  54     -22.269   7.492  21.167  1.00 14.71           C
ATOM    874 1HB  ALA A  54     -22.960   7.424  20.326  1.00 14.71           H
ATOM    875 2HB  ALA A  54     -21.566   8.307  20.986  1.00 14.71           H
ATOM    876 3HB  ALA A  54     -22.823   7.702  22.080  1.00 14.71           H
ATOM    877  N   ARG A  55     -20.804   5.260  23.473  1.00  5.40           N
ATOM    878  H   ARG A  55     -21.613   4.655  23.409  1.00  5.40           H
ATOM    879  CA  ARG A  55     -19.797   4.980  24.496  1.00  5.40           C
ATOM    880  HA  ARG A  55     -19.491   5.904  24.978  1.00  5.40           H
ATOM    881  C   ARG A  55     -18.623   4.353  23.743  1.00  5.40           C
ATOM    882  O   ARG A  55     -18.842   3.400  22.989  1.00  5.40           O
ATOM    883  CB  ARG A  55     -20.342   3.997  25.537  1.00  5.40           C
ATOM    884 1HB  ARG A  55     -21.222   4.441  26.003  1.00  5.40           H
ATOM    885 2HB  ARG A  55     -20.651   3.086  25.024  1.00  5.40           H
ATOM    886  CG  ARG A  55     -19.348   3.614  26.624  1.00  5.40           C
ATOM    887 1HG  ARG A  55     -18.528   3.059  26.176  1.00  5.40           H
ATOM    888 2HG  ARG A  55     -18.956   4.511  27.100  1.00  5.40           H
ATOM    889  CD  ARG A  55     -20.012   2.746  27.671  1.00  5.40           C
ATOM    890 1HD  ARG A  55     -20.765   3.340  28.190  1.00  5.40           H
ATOM    891 2HD  ARG A  55     -20.509   1.908  27.182  1.00  5.40           H
ATOM    892  NE  ARG A  55     -19.041   2.236  28.648  1.00  5.40           N
ATOM    893  HE  ARG A  55     -18.785   2.854  29.410  1.00  5.40           H
ATOM    894  CZ  ARG A  55     -18.464   1.040  28.645  1.00  5.40           C
ATOM    895  NH1 ARG A  55     -17.672   0.742  29.633  1.00  5.40           N
ATOM    896 1HH1 ARG A  55     -17.444   1.459  30.311  1.00  5.40           H
ATOM    897 2HH1 ARG A  55     -17.284  -0.182  29.709  1.00  5.40           H
ATOM    898  NH2 ARG A  55     -18.653   0.127  27.726  1.00  5.40           N
ATOM    899 1HH2 ARG A  55     -19.227   0.328  26.926  1.00  5.40           H
ATOM    900 2HH2 ARG A  55     -18.213  -0.779  27.822  1.00  5.40           H
ATOM    901  N   PRO A  56     -17.393   4.870  23.915  1.00  6.06           N
ATOM    902  CA  PRO A  56     -16.273   4.220  23.223  1.00  6.06           C
ATOM    903  HA  PRO A  56     -16.402   4.267  22.141  1.00  6.06           H
ATOM    904  C   PRO A  56     -16.060   2.778  23.671  1.00  6.06           C
ATOM    905  O   PRO A  56     -16.552   2.367  24.727  1.00  6.06           O
ATOM    906  CB  PRO A  56     -15.066   5.057  23.663  1.00  6.06           C
ATOM    907 1HB  PRO A  56     -14.594   4.600  24.534  1.00  6.06           H
ATOM    908 2HB  PRO A  56     -14.348   5.163  22.852  1.00  6.06           H
ATOM    909  CG  PRO A  56     -15.635   6.364  24.029  1.00  6.06           C
ATOM    910 1HG  PRO A  56     -14.969   6.906  24.699  1.00  6.06           H
ATOM    911 2HG  PRO A  56     -15.839   6.946  23.130  1.00  6.06           H
ATOM    912  CD  PRO A  56     -16.911   6.010  24.717  1.00  6.06           C
ATOM    913 1HD  PRO A  56     -16.723   5.700  25.747  1.00  6.06           H
ATOM    914 2HD  PRO A  56     -17.606   6.850  24.679  1.00  6.06           H
ATOM    915  N   SER A  57     -15.264   2.028  22.921  1.00  3.48           N
ATOM    916  H   SER A  57     -14.896   2.393  22.047  1.00  3.48           H
ATOM    917  CA  SER A  57     -14.760   0.756  23.438  1.00  3.48           C
ATOM    918  HA  SER A  57     -15.591   0.121  23.737  1.00  3.48           H
ATOM    919  C   SER A  57     -13.930   1.188  24.647  1.00  3.48           C
ATOM    920  O   SER A  57     -13.204   2.185  24.538  1.00  3.48           O
ATOM    921  CB  SER A  57     -13.878   0.035  22.419  1.00  3.48           C
ATOM    922 1HB  SER A  57     -14.461  -0.178  21.524  1.00  3.48           H
ATOM    923 2HB  SER A  57     -13.039   0.678  22.153  1.00  3.48           H
ATOM    924  OG  SER A  57     -13.389  -1.182  22.960  1.00  3.48           O
ATOM    925  HG  SER A  57     -12.465  -1.291  22.684  1.00  3.48           H
ATOM    926  N   PRO A  58     -14.056   0.513  25.807  1.00 11.72           N
ATOM    927  CA  PRO A  58     -13.319   1.055  26.957  1.00 11.72           C
ATOM    928  HA  PRO A  58     -13.706   2.041  27.213  1.00 11.72           H
ATOM    929  C   PRO A  58     -11.824   1.128  26.702  1.00 11.72           C
ATOM    930  O   PRO A  58     -11.253   0.193  26.136  1.00 11.72           O
ATOM    931  CB  PRO A  58     -13.617   0.045  28.069  1.00 11.72           C
ATOM    932 1HB  PRO A  58     -12.847  -0.726  28.095  1.00 11.72           H
ATOM    933 2HB  PRO A  58     -13.694   0.543  29.035  1.00 11.72           H
ATOM    934  CG  PRO A  58     -14.911  -0.543  27.680  1.00 11.72           C
ATOM    935 1HG  PRO A  58     -15.063  -1.509  28.161  1.00 11.72           H
ATOM    936 2HG  PRO A  58     -15.712   0.147  27.935  1.00 11.72           H
ATOM    937  CD  PRO A  58     -14.825  -0.684  26.193  1.00 11.72           C
ATOM    938 1HD  PRO A  58     -14.279  -1.589  25.924  1.00 11.72           H
ATOM    939 2HD  PRO A  58     -15.822  -0.680  25.752  1.00 11.72           H
ATOM    940  N   THR A  59     -11.202   2.239  27.071  1.00 11.05           N
ATOM    941  H   THR A  59     -11.711   2.990  27.511  1.00 11.05           H
ATOM    942  CA  THR A  59      -9.785   2.436  26.785  1.00 11.05           C
ATOM    943  HA  THR A  59      -9.631   2.272  25.721  1.00 11.05           H
ATOM    944  C   THR A  59      -8.948   1.439  27.566  1.00 11.05           C
ATOM    945  O   THR A  59      -8.826   1.529  28.795  1.00 11.05           O
ATOM    946  CB  THR A  59      -9.310   3.857  27.137  1.00 11.05           C
ATOM    947  HB  THR A  59      -9.339   3.988  28.215  1.00 11.05           H
ATOM    948  OG1 THR A  59     -10.192   4.808  26.536  1.00 11.05           O
ATOM    949  HG1 THR A  59      -9.713   5.638  26.453  1.00 11.05           H
ATOM    950  CG2 THR A  59      -7.902   4.127  26.637  1.00 11.05           C
ATOM    951 1HG2 THR A  59      -7.608   5.137  26.923  1.00 11.05           H
ATOM    952 2HG2 THR A  59      -7.866   4.037  25.550  1.00 11.05           H
ATOM    953 3HG2 THR A  59      -7.199   3.425  27.084  1.00 11.05           H
ATOM    954  N   LEU A  60      -8.393   0.469  26.859  1.00 -5.70           N
ATOM    955  H   LEU A  60      -8.565   0.428  25.859  1.00 -5.70           H
ATOM    956  CA  LEU A  60      -7.488  -0.494  27.466  1.00 -5.70           C
ATOM    957  HA  LEU A  60      -7.936  -0.916  28.363  1.00 -5.70           H
ATOM    958  C   LEU A  60      -6.250   0.334  27.802  1.00 -5.70           C
ATOM    959  O   LEU A  60      -5.822   1.128  26.952  1.00 -5.70           O
ATOM    960  CB  LEU A  60      -7.137  -1.599  26.462  1.00 -5.70           C
ATOM    961 1HB  LEU A  60      -8.059  -2.086  26.144  1.00 -5.70           H
ATOM    962 2HB  LEU A  60      -6.695  -1.117  25.591  1.00 -5.70           H
ATOM    963  CG  LEU A  60      -6.155  -2.680  26.943  1.00 -5.70           C
ATOM    964  HG  LEU A  60      -5.283  -2.186  27.362  1.00 -5.70           H
ATOM    965  CD1 LEU A  60      -6.759  -3.581  28.022  1.00 -5.70           C
ATOM    966 1HD1 LEU A  60      -5.976  -4.200  28.456  1.00 -5.70           H
ATOM    967 2HD1 LEU A  60      -7.541  -4.213  27.599  1.00 -5.70           H
ATOM    968 3HD1 LEU A  60      -7.185  -2.981  28.822  1.00 -5.70           H
ATOM    969  CD2 LEU A  60      -5.687  -3.531  25.768  1.00 -5.70           C
ATOM    970 1HD2 LEU A  60      -4.904  -4.213  26.093  1.00 -5.70           H
ATOM    971 2HD2 LEU A  60      -5.268  -2.887  24.995  1.00 -5.70           H
ATOM    972 3HD2 LEU A  60      -6.521  -4.096  25.348  1.00 -5.70           H
ATOM    973  N   PRO A  61      -5.681   0.197  29.016  1.00  7.35           N
ATOM    974  CA  PRO A  61      -4.458   0.972  29.249  1.00  7.35           C
ATOM    975  HA  PRO A  61      -4.683   2.038  29.238  1.00  7.35           H
ATOM    976  C   PRO A  61      -3.380   0.658  28.219  1.00  7.35           C
ATOM    977  O   PRO A  61      -3.262  -0.477  27.746  1.00  7.35           O
ATOM    978  CB  PRO A  61      -4.025   0.518  30.645  1.00  7.35           C
ATOM    979 1HB  PRO A  61      -3.351  -0.333  30.566  1.00  7.35           H
ATOM    980 2HB  PRO A  61      -3.551   1.329  31.195  1.00  7.35           H
ATOM    981  CG  PRO A  61      -5.287   0.113  31.296  1.00  7.35           C
ATOM    982 1HG  PRO A  61      -5.100  -0.548  32.139  1.00  7.35           H
ATOM    983 2HG  PRO A  61      -5.843   0.997  31.613  1.00  7.35           H
ATOM    984  CD  PRO A  61      -6.022  -0.604  30.206  1.00  7.35           C
ATOM    985 1HD  PRO A  61      -5.649  -1.624  30.099  1.00  7.35           H
ATOM    986 2HD  PRO A  61      -7.095  -0.593  30.399  1.00  7.35           H
ATOM    987  N   GLU A  62      -2.602   1.664  27.851  1.00  7.40           N
ATOM    988  H   GLU A  62      -2.716   2.561  28.305  1.00  7.40           H
ATOM    989  CA  GLU A  62      -1.635   1.571  26.751  1.00  7.40           C
ATOM    990  HA  GLU A  62      -2.076   0.952  25.970  1.00  7.40           H
ATOM    991  C   GLU A  62      -0.319   0.895  27.168  1.00  7.40           C
ATOM    992  O   GLU A  62       0.783   1.325  26.846  1.00  7.40           O
ATOM    993  CB  GLU A  62      -1.411   2.965  26.147  1.00  7.40           C
ATOM    994 1HB  GLU A  62      -1.025   3.627  26.921  1.00  7.40           H
ATOM    995 2HB  GLU A  62      -0.678   2.890  25.344  1.00  7.40           H
ATOM    996  CG  GLU A  62      -2.699   3.563  25.569  1.00  7.40           C
ATOM    997 1HG  GLU A  62      -3.127   2.853  24.865  1.00  7.40           H
ATOM    998 2HG  GLU A  62      -3.416   3.715  26.372  1.00  7.40           H
ATOM    999  CD  GLU A  62      -2.497   4.886  24.851  1.00  7.40           C
ATOM   1000  OE1 GLU A  62      -1.790   5.770  25.373  1.00  7.40           O
ATOM   1001  OE2 GLU A  62      -3.084   5.090  23.760  1.00  7.40           O
ATOM   1002  N   GLN A  63      -0.464  -0.216  27.875  1.00  5.19           N
ATOM   1003  H   GLN A  63      -1.413  -0.504  28.091  1.00  5.19           H
ATOM   1004  CA  GLN A  63       0.625  -1.074  28.352  1.00  5.19           C
ATOM   1005  HA  GLN A  63       1.485  -0.462  28.625  1.00  5.19           H
ATOM   1006  C   GLN A  63       1.059  -2.063  27.261  1.00  5.19           C
ATOM   1007  O   GLN A  63       1.775  -3.037  27.509  1.00  5.19           O
ATOM   1008  CB  GLN A  63       0.138  -1.832  29.590  1.00  5.19           C
ATOM   1009 1HB  GLN A  63      -0.756  -2.391  29.322  1.00  5.19           H
ATOM   1010 2HB  GLN A  63       0.906  -2.538  29.905  1.00  5.19           H
ATOM   1011  CG  GLN A  63      -0.185  -0.920  30.771  1.00  5.19           C
ATOM   1012 1HG  GLN A  63       0.737  -0.453  31.113  1.00  5.19           H
ATOM   1013 2HG  GLN A  63      -0.875  -0.138  30.460  1.00  5.19           H
ATOM   1014  CD  GLN A  63      -0.816  -1.668  31.921  1.00  5.19           C
ATOM   1015  OE1 GLN A  63      -1.944  -2.146  31.825  1.00  5.19           O
ATOM   1016  NE2 GLN A  63      -0.116  -1.772  33.017  1.00  5.19           N
ATOM   1017 1HE2 GLN A  63      -0.536  -2.199  33.832  1.00  5.19           H
ATOM   1018 2HE2 GLN A  63       0.835  -1.430  33.047  1.00  5.19           H
ATOM   1019  N   ALA A  64       0.637  -1.783  26.035  1.00 11.85           N
ATOM   1020  H   ALA A  64       0.040  -0.987  25.899  1.00 11.85           H
ATOM   1021  CA  ALA A  64       1.121  -2.487  24.853  1.00 11.85           C
ATOM   1022  HA  ALA A  64       0.966  -3.561  24.964  1.00 11.85           H
ATOM   1023  C   ALA A  64       2.622  -2.190  24.750  1.00 11.85           C
ATOM   1024  O   ALA A  64       3.068  -1.157  25.263  1.00 11.85           O
ATOM   1025  CB  ALA A  64       0.377  -1.968  23.612  1.00 11.85           C
ATOM   1026 1HB  ALA A  64      -0.693  -2.157  23.714  1.00 11.85           H
ATOM   1027 2HB  ALA A  64       0.742  -2.484  22.723  1.00 11.85           H
ATOM   1028 3HB  ALA A  64       0.549  -0.896  23.495  1.00 11.85           H
ATOM   1029  N   GLN A  65       3.390  -3.056  24.099  1.00  3.64           N
ATOM   1030  H   GLN A  65       2.974  -3.876  23.671  1.00  3.64           H
ATOM   1031  CA  GLN A  65       4.836  -2.841  23.982  1.00  3.64           C
ATOM   1032  HA  GLN A  65       5.259  -2.826  24.984  1.00  3.64           H
ATOM   1033  C   GLN A  65       5.112  -1.506  23.284  1.00  3.64           C
ATOM   1034  O   GLN A  65       4.678  -1.319  22.138  1.00  3.64           O
ATOM   1035  CB  GLN A  65       5.507  -3.963  23.182  1.00  3.64           C
ATOM   1036 1HB  GLN A  65       5.227  -4.921  23.619  1.00  3.64           H
ATOM   1037 2HB  GLN A  65       5.146  -3.932  22.154  1.00  3.64           H
ATOM   1038  CG  GLN A  65       7.035  -3.850  23.173  1.00  3.64           C
ATOM   1039 1HG  GLN A  65       7.321  -2.878  22.775  1.00  3.64           H
ATOM   1040 2HG  GLN A  65       7.405  -3.927  24.195  1.00  3.64           H
ATOM   1041  CD  GLN A  65       7.701  -4.912  22.332  1.00  3.64           C
ATOM   1042  OE1 GLN A  65       7.415  -6.102  22.452  1.00  3.64           O
ATOM   1043  NE2 GLN A  65       8.587  -4.499  21.465  1.00  3.64           N
ATOM   1044 1HE2 GLN A  65       9.055  -5.173  20.883  1.00  3.64           H
ATOM   1045 2HE2 GLN A  65       8.819  -3.519  21.401  1.00  3.64           H
ATOM   1046  N   PRO A  66       5.785  -0.557  23.962  1.00 11.09           N
ATOM   1047  CA  PRO A  66       5.995   0.698  23.234  1.00 11.09           C
ATOM   1048  HA  PRO A  66       5.051   1.089  22.854  1.00 11.09           H
ATOM   1049  C   PRO A  66       7.021   0.536  22.126  1.00 11.09           C
ATOM   1050  O   PRO A  66       7.927  -0.298  22.232  1.00 11.09           O
ATOM   1051  CB  PRO A  66       6.577   1.629  24.304  1.00 11.09           C
ATOM   1052 1HB  PRO A  66       7.658   1.694  24.189  1.00 11.09           H
ATOM   1053 2HB  PRO A  66       6.133   2.619  24.232  1.00 11.09           H
ATOM   1054  CG  PRO A  66       6.248   0.985  25.609  1.00 11.09           C
ATOM   1055 1HG  PRO A  66       6.949   1.291  26.383  1.00 11.09           H
ATOM   1056 2HG  PRO A  66       5.226   1.223  25.901  1.00 11.09           H
ATOM   1057  CD  PRO A  66       6.373  -0.474  25.311  1.00 11.09           C
ATOM   1058 1HD  PRO A  66       7.421  -0.780  25.291  1.00 11.09           H
ATOM   1059 2HD  PRO A  66       5.811  -1.061  26.034  1.00 11.09           H
ATOM   1060  N   TRP A  67       6.972   1.388  21.117  1.00 55.29           N
ATOM   1061  H   TRP A  67       6.177   2.014  21.004  1.00 55.29           H
ATOM   1062  CA  TRP A  67       8.149   1.557  20.276  1.00 55.29           C
ATOM   1063  HA  TRP A  67       8.664   0.611  20.144  1.00 55.29           H
ATOM   1064  C   TRP A  67       9.048   2.483  21.079  1.00 55.29           C
ATOM   1065  O   TRP A  67       8.595   3.510  21.596  1.00 55.29           O
ATOM   1066  CB  TRP A  67       7.807   2.140  18.910  1.00 55.29           C
ATOM   1067 1HB  TRP A  67       7.215   3.040  19.065  1.00 55.29           H
ATOM   1068 2HB  TRP A  67       8.740   2.438  18.434  1.00 55.29           H
ATOM   1069  CG  TRP A  67       7.052   1.239  17.933  1.00 55.29           C
ATOM   1070  CD1 TRP A  67       6.433   1.670  16.801  1.00 55.29           C
ATOM   1071  HD1 TRP A  67       6.390   2.709  16.496  1.00 55.29           H
ATOM   1072  CD2 TRP A  67       6.894  -0.209  17.918  1.00 55.29           C
ATOM   1073  NE1 TRP A  67       5.910   0.637  16.082  1.00 55.29           N
ATOM   1074  HE1 TRP A  67       5.457   0.733  15.171  1.00 55.29           H
ATOM   1075  CE2 TRP A  67       6.149  -0.530  16.745  1.00 55.29           C
ATOM   1076  CE3 TRP A  67       7.283  -1.270  18.772  1.00 55.29           C
ATOM   1077  HE3 TRP A  67       7.841  -1.089  19.675  1.00 55.29           H
ATOM   1078  CZ2 TRP A  67       5.772  -1.847  16.421  1.00 55.29           C
ATOM   1079  HZ2 TRP A  67       5.184  -2.048  15.538  1.00 55.29           H
ATOM   1080  CZ3 TRP A  67       6.919  -2.603  18.436  1.00 55.29           C
ATOM   1081  HZ3 TRP A  67       7.220  -3.419  19.079  1.00 55.29           H
ATOM   1082  CH2 TRP A  67       6.164  -2.871  17.261  1.00 55.29           C
ATOM   1083  HH2 TRP A  67       5.886  -3.889  17.023  1.00 55.29           H
ATOM   1084  N   GLY A  68      10.298   2.081  21.242  1.00 16.59           N
ATOM   1085  H   GLY A  68      10.619   1.238  20.783  1.00 16.59           H
ATOM   1086  CA  GLY A  68      11.245   2.806  22.071  1.00 16.59           C
ATOM   1087 1HA  GLY A  68      10.732   3.522  22.710  1.00 16.59           H
ATOM   1088 2HA  GLY A  68      11.773   2.094  22.701  1.00 16.59           H
ATOM   1089  C   GLY A  68      12.258   3.527  21.213  1.00 16.59           C
ATOM   1090  O   GLY A  68      11.976   3.871  20.062  1.00 16.59           O
ATOM   1091  N   ALA A  69      13.452   3.713  21.754  1.00  5.69           N
ATOM   1092  H   ALA A  69      13.615   3.429  22.711  1.00  5.69           H
ATOM   1093  CA  ALA A  69      14.578   4.236  20.989  1.00  5.69           C
ATOM   1094  HA  ALA A  69      14.306   5.190  20.536  1.00  5.69           H
ATOM   1095  C   ALA A  69      14.898   3.206  19.888  1.00  5.69           C
ATOM   1096  O   ALA A  69      14.528   2.027  20.035  1.00  5.69           O
ATOM   1097  CB  ALA A  69      15.773   4.432  21.939  1.00  5.69           C
ATOM   1098 1HB  ALA A  69      15.502   5.126  22.736  1.00  5.69           H
ATOM   1099 2HB  ALA A  69      16.622   4.840  21.390  1.00  5.69           H
ATOM   1100 3HB  ALA A  69      16.061   3.475  22.378  1.00  5.69           H
ATOM   1101  N   PRO A  70      15.584   3.615  18.802  1.00-10.02           N
ATOM   1102  CA  PRO A  70      15.944   2.603  17.798  1.00-10.02           C
ATOM   1103  HA  PRO A  70      15.048   2.222  17.308  1.00-10.02           H
ATOM   1104  C   PRO A  70      16.744   1.449  18.393  1.00-10.02           C
ATOM   1105  O   PRO A  70      17.514   1.639  19.338  1.00-10.02           O
ATOM   1106  CB  PRO A  70      16.816   3.386  16.813  1.00-10.02           C
ATOM   1107 1HB  PRO A  70      17.865   3.307  17.099  1.00-10.02           H
ATOM   1108 2HB  PRO A  70      16.672   3.028  15.794  1.00-10.02           H
ATOM   1109  CG  PRO A  70      16.355   4.789  16.951  1.00-10.02           C
ATOM   1110 1HG  PRO A  70      17.118   5.487  16.608  1.00-10.02           H
ATOM   1111 2HG  PRO A  70      15.425   4.932  16.400  1.00-10.02           H
ATOM   1112  CD  PRO A  70      16.105   4.942  18.419  1.00-10.02           C
ATOM   1113 1HD  PRO A  70      17.036   5.150  18.949  1.00-10.02           H
ATOM   1114 2HD  PRO A  70      15.368   5.726  18.600  1.00-10.02           H
ATOM   1115  N   VAL A  71      16.543   0.247  17.873  1.00 -2.88           N
ATOM   1116  H   VAL A  71      15.900   0.123  17.111  1.00 -2.88           H
ATOM   1117  CA  VAL A  71      17.280  -0.914  18.365  1.00 -2.88           C
ATOM   1118  HA  VAL A  71      17.255  -0.907  19.454  1.00 -2.88           H
ATOM   1119  C   VAL A  71      18.735  -0.760  17.934  1.00 -2.88           C
ATOM   1120  O   VAL A  71      19.030  -0.274  16.838  1.00 -2.88           O
ATOM   1121  CB  VAL A  71      16.663  -2.260  17.876  1.00 -2.88           C
ATOM   1122  HB  VAL A  71      17.294  -3.074  18.231  1.00 -2.88           H
ATOM   1123  CG1 VAL A  71      15.261  -2.446  18.480  1.00 -2.88           C
ATOM   1124 1HG1 VAL A  71      14.866  -3.421  18.191  1.00 -2.88           H
ATOM   1125 2HG1 VAL A  71      14.581  -1.669  18.128  1.00 -2.88           H
ATOM   1126 3HG1 VAL A  71      15.322  -2.405  19.568  1.00 -2.88           H
ATOM   1127  CG2 VAL A  71      16.570  -2.343  16.341  1.00 -2.88           C
ATOM   1128 1HG2 VAL A  71      16.144  -3.302  16.048  1.00 -2.88           H
ATOM   1129 2HG2 VAL A  71      17.568  -2.270  15.908  1.00 -2.88           H
ATOM   1130 3HG2 VAL A  71      15.946  -1.546  15.940  1.00 -2.88           H
ATOM   1131  N   GLU A  72      19.648  -1.127  18.817  1.00  9.26           N
ATOM   1132  H   GLU A  72      19.368  -1.489  19.723  1.00  9.26           H
ATOM   1133  CA  GLU A  72      21.068  -1.033  18.511  1.00  9.26           C
ATOM   1134  HA  GLU A  72      21.278  -0.059  18.070  1.00  9.26           H
ATOM   1135  C   GLU A  72      21.425  -2.122  17.509  1.00  9.26           C
ATOM   1136  O   GLU A  72      21.112  -3.304  17.706  1.00  9.26           O
ATOM   1137  CB  GLU A  72      21.896  -1.199  19.787  1.00  9.26           C
ATOM   1138 1HB  GLU A  72      21.538  -0.469  20.512  1.00  9.26           H
ATOM   1139 2HB  GLU A  72      21.721  -2.199  20.185  1.00  9.26           H
ATOM   1140  CG  GLU A  72      23.397  -1.004  19.602  1.00  9.26           C
ATOM   1141 1HG  GLU A  72      23.754  -1.692  18.835  1.00  9.26           H
ATOM   1142 2HG  GLU A  72      23.582   0.017  19.266  1.00  9.26           H
ATOM   1143  CD  GLU A  72      24.179  -1.256  20.883  1.00  9.26           C
ATOM   1144  OE1 GLU A  72      23.598  -1.182  21.993  1.00  9.26           O
ATOM   1145  OE2 GLU A  72      25.398  -1.519  20.797  1.00  9.26           O
ATOM   1146  N   VAL A  73      22.095  -1.710  16.443  1.00 -2.33           N
ATOM   1147  H   VAL A  73      22.300  -0.727  16.337  1.00 -2.33           H
ATOM   1148  CA  VAL A  73      22.581  -2.631  15.426  1.00 -2.33           C
ATOM   1149  HA  VAL A  73      22.330  -3.649  15.715  1.00 -2.33           H
ATOM   1150  C   VAL A  73      24.096  -2.476  15.431  1.00 -2.33           C
ATOM   1151  O   VAL A  73      24.635  -1.441  15.019  1.00 -2.33           O
ATOM   1152  CB  VAL A  73      21.970  -2.339  14.021  1.00 -2.33           C
ATOM   1153  HB  VAL A  73      22.300  -1.355  13.692  1.00 -2.33           H
ATOM   1154  CG1 VAL A  73      22.437  -3.375  12.996  1.00 -2.33           C
ATOM   1155 1HG1 VAL A  73      21.965  -3.180  12.034  1.00 -2.33           H
ATOM   1156 2HG1 VAL A  73      22.179  -4.381  13.331  1.00 -2.33           H
ATOM   1157 3HG1 VAL A  73      23.518  -3.303  12.874  1.00 -2.33           H
ATOM   1158  CG2 VAL A  73      20.430  -2.319  14.069  1.00 -2.33           C
ATOM   1159 1HG2 VAL A  73      20.030  -2.131  13.072  1.00 -2.33           H
ATOM   1160 2HG2 VAL A  73      20.089  -1.523  14.731  1.00 -2.33           H
ATOM   1161 3HG2 VAL A  73      20.047  -3.269  14.436  1.00 -2.33           H
ATOM   1162  N   GLU A  74      24.788  -3.485  15.933  1.00 -2.24           N
ATOM   1163  H   GLU A  74      24.295  -4.302  16.291  1.00 -2.24           H
ATOM   1164  CA  GLU A  74      26.246  -3.516  15.903  1.00 -2.24           C
ATOM   1165  HA  GLU A  74      26.663  -2.565  16.236  1.00 -2.24           H
ATOM   1166  C   GLU A  74      26.575  -3.761  14.433  1.00 -2.24           C
ATOM   1167  O   GLU A  74      25.754  -4.350  13.732  1.00 -2.24           O
ATOM   1168  CB  GLU A  74      26.773  -4.665  16.766  1.00 -2.24           C
ATOM   1169 1HB  GLU A  74      26.345  -5.595  16.396  1.00 -2.24           H
ATOM   1170 2HB  GLU A  74      27.855  -4.706  16.648  1.00 -2.24           H
ATOM   1171  CG  GLU A  74      26.436  -4.544  18.251  1.00 -2.24           C
ATOM   1172 1HG  GLU A  74      26.803  -3.584  18.613  1.00 -2.24           H
ATOM   1173 2HG  GLU A  74      25.352  -4.567  18.372  1.00 -2.24           H
ATOM   1174  CD  GLU A  74      27.048  -5.652  19.102  1.00 -2.24           C
ATOM   1175  OE1 GLU A  74      28.008  -6.330  18.664  1.00 -2.24           O
ATOM   1176  OE2 GLU A  74      26.605  -5.829  20.258  1.00 -2.24           O
ATOM   1177  N   SER A  75      27.715  -3.323  13.919  1.00 -8.04           N
ATOM   1178  H   SER A  75      28.392  -2.838  14.505  1.00 -8.04           H
ATOM   1179  CA  SER A  75      28.031  -3.554  12.504  1.00 -8.04           C
ATOM   1180  HA  SER A  75      27.361  -4.313  12.109  1.00 -8.04           H
ATOM   1181  C   SER A  75      29.447  -4.075  12.318  1.00 -8.04           C
ATOM   1182  O   SER A  75      30.358  -3.675  13.037  1.00 -8.04           O
ATOM   1183  CB  SER A  75      27.817  -2.275  11.700  1.00 -8.04           C
ATOM   1184 1HB  SER A  75      28.457  -1.489  12.101  1.00 -8.04           H
ATOM   1185 2HB  SER A  75      28.076  -2.453  10.656  1.00 -8.04           H
ATOM   1186  OG  SER A  75      26.457  -1.870  11.786  1.00 -8.04           O
ATOM   1187  HG  SER A  75      26.166  -2.000  12.697  1.00 -8.04           H
ATOM   1188  N   PHE A  76      29.606  -5.005  11.387  1.00  0.33           N
ATOM   1189  H   PHE A  76      28.808  -5.278  10.815  1.00  0.33           H
ATOM   1190  CA  PHE A  76      30.849  -5.757  11.224  1.00  0.33           C
ATOM   1191  HA  PHE A  76      31.646  -5.302  11.811  1.00  0.33           H
ATOM   1192  C   PHE A  76      31.264  -5.808   9.758  1.00  0.33           C
ATOM   1193  O   PHE A  76      30.565  -6.420   8.950  1.00  0.33           O
ATOM   1194  CB  PHE A  76      30.641  -7.207  11.693  1.00  0.33           C
ATOM   1195 1HB  PHE A  76      29.875  -7.671  11.075  1.00  0.33           H
ATOM   1196 2HB  PHE A  76      31.573  -7.752  11.556  1.00  0.33           H
ATOM   1197  CG  PHE A  76      30.224  -7.342  13.132  1.00  0.33           C
ATOM   1198  CD1 PHE A  76      28.889  -7.116  13.515  1.00  0.33           C
ATOM   1199  HD1 PHE A  76      28.152  -6.847  12.772  1.00  0.33           H
ATOM   1200  CD2 PHE A  76      31.158  -7.734  14.109  1.00  0.33           C
ATOM   1201  HD2 PHE A  76      32.184  -7.927  13.829  1.00  0.33           H
ATOM   1202  CE1 PHE A  76      28.499  -7.216  14.857  1.00  0.33           C
ATOM   1203  HE1 PHE A  76      27.485  -6.991  15.137  1.00  0.33           H
ATOM   1204  CE2 PHE A  76      30.761  -7.902  15.459  1.00  0.33           C
ATOM   1205  HE2 PHE A  76      31.470  -8.249  16.197  1.00  0.33           H
ATOM   1206  CZ  PHE A  76      29.428  -7.628  15.832  1.00  0.33           C
ATOM   1207  HZ  PHE A  76      29.118  -7.743  16.859  1.00  0.33           H
ATOM   1208  N   LEU A  77      32.393  -5.208   9.402  1.00 -0.11           N
ATOM   1209  H   LEU A  77      32.898  -4.628  10.067  1.00 -0.11           H
ATOM   1210  CA  LEU A  77      33.033  -5.524   8.123  1.00 -0.11           C
ATOM   1211  HA  LEU A  77      32.283  -5.839   7.398  1.00 -0.11           H
ATOM   1212  C   LEU A  77      33.965  -6.690   8.420  1.00 -0.11           C
ATOM   1213  O   LEU A  77      34.762  -6.614   9.360  1.00 -0.11           O
ATOM   1214  CB  LEU A  77      33.839  -4.351   7.556  1.00 -0.11           C
ATOM   1215 1HB  LEU A  77      33.169  -3.504   7.416  1.00 -0.11           H
ATOM   1216 2HB  LEU A  77      34.597  -4.069   8.287  1.00 -0.11           H
ATOM   1217  CG  LEU A  77      34.547  -4.642   6.218  1.00 -0.11           C
ATOM   1218  HG  LEU A  77      35.222  -5.485   6.355  1.00 -0.11           H
ATOM   1219  CD1 LEU A  77      33.561  -4.995   5.098  1.00 -0.11           C
ATOM   1220 1HD1 LEU A  77      34.096  -5.102   4.158  1.00 -0.11           H
ATOM   1221 2HD1 LEU A  77      32.795  -4.225   5.010  1.00 -0.11           H
ATOM   1222 3HD1 LEU A  77      33.086  -5.952   5.310  1.00 -0.11           H
ATOM   1223  CD2 LEU A  77      35.379  -3.440   5.799  1.00 -0.11           C
ATOM   1224 1HD2 LEU A  77      35.915  -3.665   4.878  1.00 -0.11           H
ATOM   1225 2HD2 LEU A  77      36.110  -3.216   6.577  1.00 -0.11           H
ATOM   1226 3HD2 LEU A  77      34.738  -2.571   5.645  1.00 -0.11           H
ATOM   1227  N   VAL A  78      33.829  -7.765   7.662  1.00 11.38           N
ATOM   1228  H   VAL A  78      33.174  -7.747   6.883  1.00 11.38           H
ATOM   1229  CA  VAL A  78      34.549  -9.014   7.893  1.00 11.38           C
ATOM   1230  HA  VAL A  78      35.361  -8.864   8.604  1.00 11.38           H
ATOM   1231  C   VAL A  78      35.117  -9.363   6.518  1.00 11.38           C
ATOM   1232  O   VAL A  78      34.577  -8.892   5.516  1.00 11.38           O
ATOM   1233  CB  VAL A  78      33.536 -10.074   8.435  1.00 11.38           C
ATOM   1234  HB  VAL A  78      32.754 -10.200   7.694  1.00 11.38           H
ATOM   1235  CG1 VAL A  78      34.165 -11.433   8.706  1.00 11.38           C
ATOM   1236 1HG1 VAL A  78      33.413 -12.127   9.084  1.00 11.38           H
ATOM   1237 2HG1 VAL A  78      34.959 -11.334   9.448  1.00 11.38           H
ATOM   1238 3HG1 VAL A  78      34.579 -11.849   7.789  1.00 11.38           H
ATOM   1239  CG2 VAL A  78      32.875  -9.579   9.721  1.00 11.38           C
ATOM   1240 1HG2 VAL A  78      32.242 -10.358  10.132  1.00 11.38           H
ATOM   1241 2HG2 VAL A  78      32.250  -8.714   9.507  1.00 11.38           H
ATOM   1242 3HG2 VAL A  78      33.636  -9.308  10.456  1.00 11.38           H
ATOM   1243  N   HIS A  79      36.177 -10.151   6.437  1.00  7.53           N
ATOM   1244  H   HIS A  79      36.601 -10.526   7.288  1.00  7.53           H
ATOM   1245  CA  HIS A  79      36.768 -10.556   5.163  1.00  7.53           C
ATOM   1246  HA  HIS A  79      36.214 -10.112   4.340  1.00  7.53           H
ATOM   1247  C   HIS A  79      36.665 -12.078   5.041  1.00  7.53           C
ATOM   1248  O   HIS A  79      36.463 -12.763   6.049  1.00  7.53           O
ATOM   1249  CB  HIS A  79      38.216 -10.062   5.095  1.00  7.53           C
ATOM   1250 1HB  HIS A  79      38.771 -10.451   5.949  1.00  7.53           H
ATOM   1251 2HB  HIS A  79      38.673 -10.447   4.185  1.00  7.53           H
ATOM   1252  CG  HIS A  79      38.329  -8.570   5.073  1.00  7.53           C
ATOM   1253  ND1 HIS A  79      37.641  -7.761   4.202  1.00  7.53           N
ATOM   1254  HD1 HIS A  79      36.971  -8.078   3.505  1.00  7.53           H
ATOM   1255  CD2 HIS A  79      39.053  -7.718   5.847  1.00  7.53           C
ATOM   1256  HD2 HIS A  79      39.710  -8.023   6.650  1.00  7.53           H
ATOM   1257  CE1 HIS A  79      37.984  -6.497   4.450  1.00  7.53           C
ATOM   1258  HE1 HIS A  79      37.608  -5.645   3.905  1.00  7.53           H
ATOM   1259  NE2 HIS A  79      38.837  -6.414   5.449  1.00  7.53           N
ATOM   1260  N   PRO A  80      36.734 -12.627   3.811  1.00-13.47           N
ATOM   1261  CA  PRO A  80      36.557 -14.084   3.747  1.00-13.47           C
ATOM   1262  HA  PRO A  80      35.557 -14.328   4.096  1.00-13.47           H
ATOM   1263  C   PRO A  80      37.583 -14.899   4.538  1.00-13.47           C
ATOM   1264  O   PRO A  80      38.769 -14.562   4.601  1.00-13.47           O
ATOM   1265  CB  PRO A  80      36.675 -14.386   2.249  1.00-13.47           C
ATOM   1266 1HB  PRO A  80      37.701 -14.659   2.003  1.00-13.47           H
ATOM   1267 2HB  PRO A  80      35.988 -15.182   1.959  1.00-13.47           H
ATOM   1268  CG  PRO A  80      36.311 -13.110   1.585  1.00-13.47           C
ATOM   1269 1HG  PRO A  80      36.718 -13.066   0.575  1.00-13.47           H
ATOM   1270 2HG  PRO A  80      35.228 -12.991   1.571  1.00-13.47           H
ATOM   1271  CD  PRO A  80      36.929 -12.065   2.461  1.00-13.47           C
ATOM   1272 1HD  PRO A  80      37.994 -11.960   2.246  1.00-13.47           H
ATOM   1273 2HD  PRO A  80      36.410 -11.113   2.343  1.00-13.47           H
ATOM   1274  N   GLY A  81      37.106 -15.972   5.150  1.00 -8.24           N
ATOM   1275  H   GLY A  81      36.112 -16.185   5.064  1.00 -8.24           H
ATOM   1276  CA  GLY A  81      37.925 -16.860   5.957  1.00 -8.24           C
ATOM   1277 1HA  GLY A  81      37.485 -17.852   5.919  1.00 -8.24           H
ATOM   1278 2HA  GLY A  81      38.921 -16.921   5.531  1.00 -8.24           H
ATOM   1279  C   GLY A  81      38.054 -16.468   7.413  1.00 -8.24           C
ATOM   1280  O   GLY A  81      38.577 -17.235   8.222  1.00 -8.24           O
ATOM   1281  N   ASP A  82      37.570 -15.289   7.769  1.00  3.59           N
ATOM   1282  H   ASP A  82      37.151 -14.680   7.078  1.00  3.59           H
ATOM   1283  CA  ASP A  82      37.630 -14.838   9.158  1.00  3.59           C
ATOM   1284  HA  ASP A  82      38.650 -14.916   9.535  1.00  3.59           H
ATOM   1285  C   ASP A  82      36.702 -15.679  10.031  1.00  3.59           C
ATOM   1286  O   ASP A  82      35.656 -16.163   9.582  1.00  3.59           O
ATOM   1287  CB  ASP A  82      37.135 -13.396   9.296  1.00  3.59           C
ATOM   1288 1HB  ASP A  82      36.190 -13.315   8.767  1.00  3.59           H
ATOM   1289 2HB  ASP A  82      36.962 -13.182  10.351  1.00  3.59           H
ATOM   1290  CG  ASP A  82      38.104 -12.355   8.756  1.00  3.59           C
ATOM   1291  OD1 ASP A  82      39.290 -12.647   8.492  1.00  3.59           O
ATOM   1292  OD2 ASP A  82      37.680 -11.178   8.654  1.00  3.59           O
ATOM   1293  N   LEU A  83      37.039 -15.775  11.307  1.00  6.23           N
ATOM   1294  H   LEU A  83      37.963 -15.475  11.607  1.00  6.23           H
ATOM   1295  CA  LEU A  83      36.085 -16.199  12.320  1.00  6.23           C
ATOM   1296  HA  LEU A  83      35.458 -16.999  11.927  1.00  6.23           H
ATOM   1297  C   LEU A  83      35.214 -14.995  12.658  1.00  6.23           C
ATOM   1298  O   LEU A  83      35.676 -14.036  13.288  1.00  6.23           O
ATOM   1299  CB  LEU A  83      36.816 -16.669  13.583  1.00  6.23           C
ATOM   1300 1HB  LEU A  83      37.454 -17.509  13.313  1.00  6.23           H
ATOM   1301 2HB  LEU A  83      37.461 -15.859  13.919  1.00  6.23           H
ATOM   1302  CG  LEU A  83      35.944 -17.085  14.779  1.00  6.23           C
ATOM   1303  HG  LEU A  83      35.317 -16.244  15.072  1.00  6.23           H
ATOM   1304  CD1 LEU A  83      35.042 -18.250  14.414  1.00  6.23           C
ATOM   1305 1HD1 LEU A  83      34.625 -18.686  15.318  1.00  6.23           H
ATOM   1306 2HD1 LEU A  83      35.606 -19.011  13.882  1.00  6.23           H
ATOM   1307 3HD1 LEU A  83      34.222 -17.897  13.788  1.00  6.23           H
ATOM   1308  CD2 LEU A  83      36.830 -17.449  15.966  1.00  6.23           C
ATOM   1309 1HD2 LEU A  83      36.207 -17.710  16.823  1.00  6.23           H
ATOM   1310 2HD2 LEU A  83      37.447 -16.593  16.241  1.00  6.23           H
ATOM   1311 3HD2 LEU A  83      37.473 -18.292  15.718  1.00  6.23           H
ATOM   1312  N   LEU A  84      33.952 -15.045  12.266  1.00  6.27           N
ATOM   1313  H   LEU A  84      33.627 -15.832  11.708  1.00  6.27           H
ATOM   1314  CA  LEU A  84      32.976 -14.076  12.746  1.00  6.27           C
ATOM   1315  HA  LEU A  84      33.384 -13.066  12.737  1.00  6.27           H
ATOM   1316  C   LEU A  84      32.684 -14.529  14.165  1.00  6.27           C
ATOM   1317  O   LEU A  84      32.473 -15.716  14.379  1.00  6.27           O
ATOM   1318  CB  LEU A  84      31.679 -14.161  11.937  1.00  6.27           C
ATOM   1319 1HB  LEU A  84      31.898 -13.909  10.900  1.00  6.27           H
ATOM   1320 2HB  LEU A  84      31.360 -15.198  11.968  1.00  6.27           H
ATOM   1321  CG  LEU A  84      30.493 -13.307  12.415  1.00  6.27           C
ATOM   1322  HG  LEU A  84      30.329 -13.493  13.475  1.00  6.27           H
ATOM   1323  CD1 LEU A  84      30.754 -11.820  12.223  1.00  6.27           C
ATOM   1324 1HD1 LEU A  84      29.899 -11.247  12.571  1.00  6.27           H
ATOM   1325 2HD1 LEU A  84      30.915 -11.614  11.168  1.00  6.27           H
ATOM   1326 3HD1 LEU A  84      31.629 -11.511  12.794  1.00  6.27           H
ATOM   1327  CD2 LEU A  84      29.226 -13.714  11.675  1.00  6.27           C
ATOM   1328 1HD2 LEU A  84      28.394 -13.088  11.991  1.00  6.27           H
ATOM   1329 2HD2 LEU A  84      28.986 -14.746  11.918  1.00  6.27           H
ATOM   1330 3HD2 LEU A  84      29.369 -13.625  10.598  1.00  6.27           H
ATOM   1331  N   GLN A  85      32.628 -13.608  15.112  1.00 -2.79           N
ATOM   1332  H   GLN A  85      32.854 -12.646  14.886  1.00 -2.79           H
ATOM   1333  CA  GLN A  85      32.197 -13.915  16.471  1.00 -2.79           C
ATOM   1334  HA  GLN A  85      31.627 -14.842  16.468  1.00 -2.79           H
ATOM   1335  C   GLN A  85      31.291 -12.777  16.922  1.00 -2.79           C
ATOM   1336  O   GLN A  85      31.653 -11.601  16.804  1.00 -2.79           O
ATOM   1337  CB  GLN A  85      33.411 -14.083  17.387  1.00 -2.79           C
ATOM   1338 1HB  GLN A  85      34.068 -14.820  16.924  1.00 -2.79           H
ATOM   1339 2HB  GLN A  85      33.943 -13.134  17.446  1.00 -2.79           H
ATOM   1340  CG  GLN A  85      33.086 -14.553  18.807  1.00 -2.79           C
ATOM   1341 1HG  GLN A  85      32.532 -13.773  19.327  1.00 -2.79           H
ATOM   1342 2HG  GLN A  85      32.458 -15.441  18.755  1.00 -2.79           H
ATOM   1343  CD  GLN A  85      34.332 -14.891  19.603  1.00 -2.79           C
ATOM   1344  OE1 GLN A  85      35.445 -14.902  19.081  1.00 -2.79           O
ATOM   1345  NE2 GLN A  85      34.174 -15.134  20.874  1.00 -2.79           N
ATOM   1346 1HE2 GLN A  85      34.975 -15.398  21.419  1.00 -2.79           H
ATOM   1347 2HE2 GLN A  85      33.258 -15.039  21.307  1.00 -2.79           H
ATOM   1348  N   LEU A  86      30.109 -13.131  17.402  1.00-36.78           N
ATOM   1349  H   LEU A  86      29.894 -14.125  17.485  1.00-36.78           H
ATOM   1350  CA  LEU A  86      29.075 -12.189  17.813  1.00-36.78           C
ATOM   1351  HA  LEU A  86      29.427 -11.160  17.732  1.00-36.78           H
ATOM   1352  C   LEU A  86      28.729 -12.517  19.253  1.00-36.78           C
ATOM   1353  O   LEU A  86      28.694 -13.696  19.607  1.00-36.78           O
ATOM   1354  CB  LEU A  86      27.812 -12.393  16.968  1.00-36.78           C
ATOM   1355 1HB  LEU A  86      27.455 -13.405  17.159  1.00-36.78           H
ATOM   1356 2HB  LEU A  86      27.054 -11.702  17.335  1.00-36.78           H
ATOM   1357  CG  LEU A  86      27.901 -12.230  15.445  1.00-36.78           C
ATOM   1358  HG  LEU A  86      28.630 -12.939  15.056  1.00-36.78           H
ATOM   1359  CD1 LEU A  86      26.548 -12.547  14.820  1.00-36.78           C
ATOM   1360 1HD1 LEU A  86      26.623 -12.488  13.734  1.00-36.78           H
ATOM   1361 2HD1 LEU A  86      25.798 -11.838  15.169  1.00-36.78           H
ATOM   1362 3HD1 LEU A  86      26.243 -13.556  15.093  1.00-36.78           H
ATOM   1363  CD2 LEU A  86      28.335 -10.831  15.052  1.00-36.78           C
ATOM   1364 1HD2 LEU A  86      28.242 -10.696  13.978  1.00-36.78           H
ATOM   1365 2HD2 LEU A  86      29.379 -10.680  15.330  1.00-36.78           H
ATOM   1366 3HD2 LEU A  86      27.723 -10.090  15.562  1.00-36.78           H
ATOM   1367  N   ARG A  87      28.439 -11.517  20.072  1.00-16.70           N
ATOM   1368  H   ARG A  87      28.485 -10.555  19.727  1.00-16.70           H
ATOM   1369  CA  ARG A  87      28.063 -11.745  21.468  1.00-16.70           C
ATOM   1370  HA  ARG A  87      27.886 -12.809  21.620  1.00-16.70           H
ATOM   1371  C   ARG A  87      26.789 -11.011  21.831  1.00-16.70           C
ATOM   1372  O   ARG A  87      26.621  -9.831  21.547  1.00-16.70           O
ATOM   1373  CB  ARG A  87      29.209 -11.324  22.385  1.00-16.70           C
ATOM   1374 1HB  ARG A  87      30.105 -11.852  22.058  1.00-16.70           H
ATOM   1375 2HB  ARG A  87      29.379 -10.252  22.285  1.00-16.70           H
ATOM   1376  CG  ARG A  87      28.958 -11.650  23.845  1.00-16.70           C
ATOM   1377 1HG  ARG A  87      28.188 -10.993  24.244  1.00-16.70           H
ATOM   1378 2HG  ARG A  87      28.620 -12.679  23.933  1.00-16.70           H
ATOM   1379  CD  ARG A  87      30.224 -11.485  24.636  1.00-16.70           C
ATOM   1380 1HD  ARG A  87      31.019 -12.057  24.156  1.00-16.70           H
ATOM   1381 2HD  ARG A  87      30.501 -10.431  24.647  1.00-16.70           H
ATOM   1382  NE  ARG A  87      30.058 -11.967  26.008  1.00-16.70           N
ATOM   1383  HE  ARG A  87      29.167 -12.380  26.255  1.00-16.70           H
ATOM   1384  CZ  ARG A  87      30.975 -11.937  26.962  1.00-16.70           C
ATOM   1385  NH1 ARG A  87      30.649 -12.424  28.115  1.00-16.70           N
ATOM   1386 1HH1 ARG A  87      29.741 -12.858  28.232  1.00-16.70           H
ATOM   1387 2HH1 ARG A  87      31.303 -12.387  28.883  1.00-16.70           H
ATOM   1388  NH2 ARG A  87      32.189 -11.478  26.810  1.00-16.70           N
ATOM   1389 1HH2 ARG A  87      32.475 -11.103  25.917  1.00-16.70           H
ATOM   1390 2HH2 ARG A  87      32.826 -11.515  27.587  1.00-16.70           H
ATOM   1391  N   CYS A  88      25.882 -11.734  22.459  1.00  7.80           N
ATOM   1392  H   CYS A  88      26.095 -12.703  22.689  1.00  7.80           H
ATOM   1393  CA  CYS A  88      24.591 -11.198  22.853  1.00  7.80           C
ATOM   1394  HA  CYS A  88      24.134 -10.692  22.003  1.00  7.80           H
ATOM   1395  C   CYS A  88      24.702 -10.235  24.036  1.00  7.80           C
ATOM   1396  O   CYS A  88      25.437 -10.506  24.991  1.00  7.80           O
ATOM   1397  CB  CYS A  88      23.726 -12.382  23.270  1.00  7.80           C
ATOM   1398 1HB  CYS A  88      23.895 -13.194  22.562  1.00  7.80           H
ATOM   1399 2HB  CYS A  88      24.041 -12.722  24.257  1.00  7.80           H
ATOM   1400  SG  CYS A  88      21.950 -12.018  23.288  1.00  7.80           S
ATOM   1401  N   ARG A  89      23.926  -9.157  24.039  1.00 17.63           N
ATOM   1402  H   ARG A  89      23.368  -8.922  23.224  1.00 17.63           H
ATOM   1403  CA  ARG A  89      23.773  -8.348  25.250  1.00 17.63           C
ATOM   1404  HA  ARG A  89      24.738  -8.234  25.747  1.00 17.63           H
ATOM   1405  C   ARG A  89      22.817  -9.113  26.159  1.00 17.63           C
ATOM   1406  O   ARG A  89      21.616  -9.203  25.880  1.00 17.63           O
ATOM   1407  CB  ARG A  89      23.198  -6.968  24.921  1.00 17.63           C
ATOM   1408 1HB  ARG A  89      23.802  -6.514  24.135  1.00 17.63           H
ATOM   1409 2HB  ARG A  89      22.192  -7.111  24.537  1.00 17.63           H
ATOM   1410  CG  ARG A  89      23.134  -6.001  26.103  1.00 17.63           C
ATOM   1411 1HG  ARG A  89      22.649  -6.488  26.949  1.00 17.63           H
ATOM   1412 2HG  ARG A  89      24.151  -5.732  26.388  1.00 17.63           H
ATOM   1413  CD  ARG A  89      22.355  -4.728  25.760  1.00 17.63           C
ATOM   1414 1HD  ARG A  89      22.556  -3.990  26.538  1.00 17.63           H
ATOM   1415 2HD  ARG A  89      22.707  -4.327  24.809  1.00 17.63           H
ATOM   1416  NE  ARG A  89      20.900  -4.955  25.718  1.00 17.63           N
ATOM   1417  HE  ARG A  89      20.412  -4.901  26.606  1.00 17.63           H
ATOM   1418  CZ  ARG A  89      20.154  -5.214  24.650  1.00 17.63           C
ATOM   1419  NH1 ARG A  89      18.897  -5.493  24.833  1.00 17.63           N
ATOM   1420 1HH1 ARG A  89      18.515  -5.489  25.763  1.00 17.63           H
ATOM   1421 2HH1 ARG A  89      18.319  -5.703  24.034  1.00 17.63           H
ATOM   1422  NH2 ARG A  89      20.591  -5.195  23.418  1.00 17.63           N
ATOM   1423 1HH2 ARG A  89      21.549  -4.964  23.233  1.00 17.63           H
ATOM   1424 2HH2 ARG A  89      19.959  -5.441  22.664  1.00 17.63           H
ATOM   1425  N   LEU A  90      23.347  -9.703  27.218  1.00  1.20           N
ATOM   1426  H   LEU A  90      24.341  -9.624  27.384  1.00  1.20           H
ATOM   1427  CA  LEU A  90      22.525 -10.441  28.173  1.00  1.20           C
ATOM   1428  HA  LEU A  90      21.635 -10.824  27.675  1.00  1.20           H
ATOM   1429  C   LEU A  90      22.072  -9.525  29.299  1.00  1.20           C
ATOM   1430  O   LEU A  90      22.537  -8.396  29.440  1.00  1.20           O
ATOM   1431  CB  LEU A  90      23.286 -11.625  28.780  1.00  1.20           C
ATOM   1432 1HB  LEU A  90      24.173 -11.238  29.280  1.00  1.20           H
ATOM   1433 2HB  LEU A  90      22.648 -12.055  29.549  1.00  1.20           H
ATOM   1434  CG  LEU A  90      23.721 -12.801  27.899  1.00  1.20           C
ATOM   1435  HG  LEU A  90      24.555 -12.494  27.271  1.00  1.20           H
ATOM   1436  CD1 LEU A  90      24.174 -13.896  28.861  1.00  1.20           C
ATOM   1437 1HD1 LEU A  90      24.505 -14.766  28.303  1.00  1.20           H
ATOM   1438 2HD1 LEU A  90      23.356 -14.194  29.517  1.00  1.20           H
ATOM   1439 3HD1 LEU A  90      25.015 -13.539  29.458  1.00  1.20           H
ATOM   1440  CD2 LEU A  90      22.603 -13.340  27.007  1.00  1.20           C
ATOM   1441 1HD2 LEU A  90      22.979 -14.186  26.434  1.00  1.20           H
ATOM   1442 2HD2 LEU A  90      22.285 -12.572  26.304  1.00  1.20           H
ATOM   1443 3HD2 LEU A  90      21.756 -13.665  27.612  1.00  1.20           H
ATOM   1444  N   ARG A  91      21.180 -10.057  30.119  1.00 21.77           N
ATOM   1445  H   ARG A  91      20.890 -11.013  29.963  1.00 21.77           H
ATOM   1446  CA  ARG A  91      20.656  -9.408  31.315  1.00 21.77           C
ATOM   1447  HA  ARG A  91      21.288  -8.570  31.615  1.00 21.77           H
ATOM   1448  C   ARG A  91      20.763 -10.538  32.328  1.00 21.77           C
ATOM   1449  O   ARG A  91      21.086 -11.654  31.921  1.00 21.77           O
ATOM   1450  CB  ARG A  91      19.218  -8.940  31.075  1.00 21.77           C
ATOM   1451 1HB  ARG A  91      18.618  -9.789  30.752  1.00 21.77           H
ATOM   1452 2HB  ARG A  91      18.816  -8.571  32.017  1.00 21.77           H
ATOM   1453  CG  ARG A  91      19.112  -7.826  30.020  1.00 21.77           C
ATOM   1454 1HG  ARG A  91      19.613  -6.940  30.404  1.00 21.77           H
ATOM   1455 2HG  ARG A  91      19.608  -8.135  29.101  1.00 21.77           H
ATOM   1456  CD  ARG A  91      17.668  -7.486  29.692  1.00 21.77           C
ATOM   1457 1HD  ARG A  91      17.637  -6.674  28.963  1.00 21.77           H
ATOM   1458 2HD  ARG A  91      17.197  -8.367  29.255  1.00 21.77           H
ATOM   1459  NE  ARG A  91      16.941  -7.098  30.904  1.00 21.77           N
ATOM   1460  HE  ARG A  91      17.425  -6.490  31.555  1.00 21.77           H
ATOM   1461  CZ  ARG A  91      15.747  -7.535  31.273  1.00 21.77           C
ATOM   1462  NH1 ARG A  91      15.364  -7.300  32.489  1.00 21.77           N
ATOM   1463 1HH1 ARG A  91      15.952  -6.776  33.115  1.00 21.77           H
ATOM   1464 2HH1 ARG A  91      14.479  -7.666  32.802  1.00 21.77           H
ATOM   1465  NH2 ARG A  91      14.947  -8.228  30.509  1.00 21.77           N
ATOM   1466 1HH2 ARG A  91      15.120  -8.264  29.509  1.00 21.77           H
ATOM   1467 2HH2 ARG A  91      14.155  -8.701  30.918  1.00 21.77           H
ATOM   1468  N   ASP A  92      20.553 -10.282  33.608  1.00-10.56           N
ATOM   1469  H   ASP A  92      20.252  -9.359  33.894  1.00-10.56           H
ATOM   1470  CA  ASP A  92      20.797 -11.288  34.647  1.00-10.56           C
ATOM   1471  HA  ASP A  92      21.797 -11.704  34.519  1.00-10.56           H
ATOM   1472  C   ASP A  92      19.789 -12.431  34.645  1.00-10.56           C
ATOM   1473  O   ASP A  92      20.116 -13.574  34.940  1.00-10.56           O
ATOM   1474  CB  ASP A  92      20.692 -10.648  36.032  1.00-10.56           C
ATOM   1475 1HB  ASP A  92      19.714 -10.182  36.130  1.00-10.56           H
ATOM   1476 2HB  ASP A  92      20.786 -11.426  36.789  1.00-10.56           H
ATOM   1477  CG  ASP A  92      21.747  -9.599  36.277  1.00-10.56           C
ATOM   1478  OD1 ASP A  92      21.595  -8.460  35.787  1.00-10.56           O
ATOM   1479  OD2 ASP A  92      22.718  -9.874  37.013  1.00-10.56           O
ATOM   1480  N   ASP A  93      18.540 -12.107  34.348  1.00  4.67           N
ATOM   1481  H   ASP A  93      18.329 -11.159  34.058  1.00  4.67           H
ATOM   1482  CA  ASP A  93      17.421 -13.047  34.488  1.00  4.67           C
ATOM   1483  HA  ASP A  93      17.724 -13.819  35.195  1.00  4.67           H
ATOM   1484  C   ASP A  93      17.054 -13.762  33.192  1.00  4.67           C
ATOM   1485  O   ASP A  93      15.965 -14.318  33.059  1.00  4.67           O
ATOM   1486  CB  ASP A  93      16.188 -12.358  35.097  1.00  4.67           C
ATOM   1487 1HB  ASP A  93      15.460 -13.123  35.367  1.00  4.67           H
ATOM   1488 2HB  ASP A  93      16.489 -11.842  36.008  1.00  4.67           H
ATOM   1489  CG  ASP A  93      15.511 -11.354  34.166  1.00  4.67           C
ATOM   1490  OD1 ASP A  93      16.173 -10.706  33.327  1.00  4.67           O
ATOM   1491  OD2 ASP A  93      14.291 -11.117  34.350  1.00  4.67           O
ATOM   1492  N   VAL A  94      17.969 -13.771  32.235  1.00  6.55           N
ATOM   1493  H   VAL A  94      18.865 -13.335  32.406  1.00  6.55           H
ATOM   1494  CA  VAL A  94      17.738 -14.456  30.962  1.00  6.55           C
ATOM   1495  HA  VAL A  94      16.780 -14.130  30.565  1.00  6.55           H
ATOM   1496  C   VAL A  94      17.648 -15.967  31.184  1.00  6.55           C
ATOM   1497  O   VAL A  94      18.519 -16.588  31.795  1.00  6.55           O
ATOM   1498  CB  VAL A  94      18.842 -14.100  29.930  1.00  6.55           C
ATOM   1499  HB  VAL A  94      19.817 -14.300  30.374  1.00  6.55           H
ATOM   1500  CG1 VAL A  94      18.718 -14.925  28.656  1.00  6.55           C
ATOM   1501 1HG1 VAL A  94      19.446 -14.585  27.921  1.00  6.55           H
ATOM   1502 2HG1 VAL A  94      17.714 -14.835  28.242  1.00  6.55           H
ATOM   1503 3HG1 VAL A  94      18.929 -15.973  28.869  1.00  6.55           H
ATOM   1504  CG2 VAL A  94      18.757 -12.611  29.571  1.00  6.55           C
ATOM   1505 1HG2 VAL A  94      19.538 -12.361  28.853  1.00  6.55           H
ATOM   1506 2HG2 VAL A  94      18.895 -12.011  30.468  1.00  6.55           H
ATOM   1507 3HG2 VAL A  94      17.781 -12.382  29.140  1.00  6.55           H
ATOM   1508  N   GLN A  95      16.559 -16.543  30.691  1.00-16.74           N
ATOM   1509  H   GLN A  95      15.892 -15.961  30.191  1.00-16.74           H
ATOM   1510  CA  GLN A  95      16.251 -17.963  30.843  1.00-16.74           C
ATOM   1511  HA  GLN A  95      16.841 -18.377  31.661  1.00-16.74           H
ATOM   1512  C   GLN A  95      16.562 -18.754  29.585  1.00-16.74           C
ATOM   1513  O   GLN A  95      16.858 -19.945  29.659  1.00-16.74           O
ATOM   1514  CB  GLN A  95      14.764 -18.139  31.168  1.00-16.74           C
ATOM   1515 1HB  GLN A  95      14.170 -17.734  30.349  1.00-16.74           H
ATOM   1516 2HB  GLN A  95      14.551 -19.205  31.258  1.00-16.74           H
ATOM   1517  CG  GLN A  95      14.349 -17.449  32.456  1.00-16.74           C
ATOM   1518 1HG  GLN A  95      14.507 -16.381  32.343  1.00-16.74           H
ATOM   1519 2HG  GLN A  95      13.289 -17.624  32.636  1.00-16.74           H
ATOM   1520  CD  GLN A  95      15.144 -17.930  33.651  1.00-16.74           C
ATOM   1521  OE1 GLN A  95      15.118 -19.111  33.995  1.00-16.74           O
ATOM   1522  NE2 GLN A  95      15.871 -17.042  34.271  1.00-16.74           N
ATOM   1523 1HE2 GLN A  95      16.452 -17.324  35.050  1.00-16.74           H
ATOM   1524 2HE2 GLN A  95      15.871 -16.081  33.954  1.00-16.74           H
ATOM   1525  N   SER A  96      16.488 -18.107  28.430  1.00 -1.33           N
ATOM   1526  H   SER A  96      16.226 -17.130  28.408  1.00 -1.33           H
ATOM   1527  CA  SER A  96      16.800 -18.754  27.160  1.00 -1.33           C
ATOM   1528  HA  SER A  96      17.555 -19.521  27.321  1.00 -1.33           H
ATOM   1529  C   SER A  96      17.369 -17.717  26.208  1.00 -1.33           C
ATOM   1530  O   SER A  96      17.082 -16.523  26.331  1.00 -1.33           O
ATOM   1531  CB  SER A  96      15.552 -19.402  26.555  1.00 -1.33           C
ATOM   1532 1HB  SER A  96      15.821 -19.895  25.620  1.00 -1.33           H
ATOM   1533 2HB  SER A  96      15.169 -20.149  27.251  1.00 -1.33           H
ATOM   1534  OG  SER A  96      14.543 -18.439  26.307  1.00 -1.33           O
ATOM   1535  HG  SER A  96      13.792 -18.885  25.892  1.00 -1.33           H
ATOM   1536  N   ILE A  97      18.203 -18.185  25.290  1.00-14.21           N
ATOM   1537  H   ILE A  97      18.376 -19.178  25.234  1.00-14.21           H
ATOM   1538  CA  ILE A  97      18.921 -17.344  24.338  1.00-14.21           C
ATOM   1539  HA  ILE A  97      18.509 -16.335  24.312  1.00-14.21           H
ATOM   1540  C   ILE A  97      18.700 -18.060  23.013  1.00-14.21           C
ATOM   1541  O   ILE A  97      18.862 -19.279  22.956  1.00-14.21           O
ATOM   1542  CB  ILE A  97      20.453 -17.306  24.649  1.00-14.21           C
ATOM   1543  HB  ILE A  97      20.837 -18.325  24.584  1.00-14.21           H
ATOM   1544  CG1 ILE A  97      20.723 -16.790  26.078  1.00-14.21           C
ATOM   1545 1HG1 ILE A  97      20.545 -15.715  26.098  1.00-14.21           H
ATOM   1546 2HG1 ILE A  97      20.026 -17.258  26.770  1.00-14.21           H
ATOM   1547  CG2 ILE A  97      21.201 -16.428  23.620  1.00-14.21           C
ATOM   1548 1HG2 ILE A  97      22.272 -16.447  23.815  1.00-14.21           H
ATOM   1549 2HG2 ILE A  97      20.845 -15.399  23.676  1.00-14.21           H
ATOM   1550 3HG2 ILE A  97      21.046 -16.807  22.609  1.00-14.21           H
ATOM   1551  CD1 ILE A  97      22.131 -17.070  26.615  1.00-14.21           C
ATOM   1552 1HD1 ILE A  97      22.206 -16.700  27.638  1.00-14.21           H
ATOM   1553 2HD1 ILE A  97      22.875 -16.565  26.005  1.00-14.21           H
ATOM   1554 3HD1 ILE A  97      22.325 -18.144  26.611  1.00-14.21           H
ATOM   1555  N   ASN A  98      18.322 -17.342  21.968  1.00 -1.79           N
ATOM   1556  H   ASN A  98      18.177 -16.337  22.076  1.00 -1.79           H
ATOM   1557  CA  ASN A  98      18.135 -17.906  20.636  1.00 -1.79           C
ATOM   1558  HA  ASN A  98      18.575 -18.901  20.571  1.00 -1.79           H
ATOM   1559  C   ASN A  98      18.854 -16.964  19.684  1.00 -1.79           C
ATOM   1560  O   ASN A  98      19.007 -15.786  19.993  1.00 -1.79           O
ATOM   1561  CB  ASN A  98      16.646 -17.974  20.282  1.00 -1.79           C
ATOM   1562 1HB  ASN A  98      16.190 -17.001  20.460  1.00 -1.79           H
ATOM   1563 2HB  ASN A  98      16.542 -18.219  19.226  1.00 -1.79           H
ATOM   1564  CG  ASN A  98      15.913 -19.022  21.077  1.00 -1.79           C
ATOM   1565  OD1 ASN A  98      16.050 -20.211  20.827  1.00 -1.79           O
ATOM   1566  ND2 ASN A  98      15.140 -18.602  22.042  1.00 -1.79           N
ATOM   1567 1HD2 ASN A  98      14.638 -19.282  22.582  1.00 -1.79           H
ATOM   1568 2HD2 ASN A  98      15.050 -17.617  22.222  1.00 -1.79           H
ATOM   1569  N   TRP A  99      19.274 -17.461  18.532  1.00  9.13           N
ATOM   1570  H   TRP A  99      19.104 -18.429  18.306  1.00  9.13           H
ATOM   1571  CA  TRP A  99      19.973 -16.643  17.544  1.00  9.13           C
ATOM   1572  HA  TRP A  99      19.963 -15.596  17.843  1.00  9.13           H
ATOM   1573  C   TRP A  99      19.286 -16.755  16.198  1.00  9.13           C
ATOM   1574  O   TRP A  99      18.768 -17.815  15.843  1.00  9.13           O
ATOM   1575  CB  TRP A  99      21.420 -17.098  17.408  1.00  9.13           C
ATOM   1576 1HB  TRP A  99      21.452 -18.183  17.313  1.00  9.13           H
ATOM   1577 2HB  TRP A  99      21.829 -16.657  16.501  1.00  9.13           H
ATOM   1578  CG  TRP A  99      22.282 -16.663  18.547  1.00  9.13           C
ATOM   1579  CD1 TRP A  99      22.504 -17.312  19.721  1.00  9.13           C
ATOM   1580  HD1 TRP A  99      22.026 -18.240  20.004  1.00  9.13           H
ATOM   1581  CD2 TRP A  99      23.128 -15.500  18.586  1.00  9.13           C
ATOM   1582  NE1 TRP A  99      23.428 -16.658  20.488  1.00  9.13           N
ATOM   1583  HE1 TRP A  99      23.765 -16.994  21.392  1.00  9.13           H
ATOM   1584  CE2 TRP A  99      23.839 -15.537  19.819  1.00  9.13           C
ATOM   1585  CE3 TRP A  99      23.419 -14.469  17.666  1.00  9.13           C
ATOM   1586  HE3 TRP A  99      22.906 -14.423  16.717  1.00  9.13           H
ATOM   1587  CZ2 TRP A  99      24.809 -14.574  20.154  1.00  9.13           C
ATOM   1588  HZ2 TRP A  99      25.338 -14.633  21.086  1.00  9.13           H
ATOM   1589  CZ3 TRP A  99      24.407 -13.511  17.994  1.00  9.13           C
ATOM   1590  HZ3 TRP A  99      24.657 -12.736  17.287  1.00  9.13           H
ATOM   1591  CH2 TRP A  99      25.083 -13.568  19.246  1.00  9.13           C
ATOM   1592  HH2 TRP A  99      25.829 -12.824  19.482  1.00  9.13           H
ATOM   1593  N   LEU A 100      19.277 -15.654  15.464  1.00 13.02           N
ATOM   1594  H   LEU A 100      19.765 -14.829  15.810  1.00 13.02           H
ATOM   1595  CA  LEU A 100      18.599 -15.543  14.179  1.00 13.02           C
ATOM   1596  HA  LEU A 100      18.254 -16.520  13.853  1.00 13.02           H
ATOM   1597  C   LEU A 100      19.571 -14.961  13.159  1.00 13.02           C
ATOM   1598  O   LEU A 100      20.526 -14.285  13.538  1.00 13.02           O
ATOM   1599  CB  LEU A 100      17.409 -14.577  14.286  1.00 13.02           C
ATOM   1600 1HB  LEU A 100      17.833 -13.590  14.455  1.00 13.02           H
ATOM   1601 2HB  LEU A 100      16.927 -14.550  13.309  1.00 13.02           H
ATOM   1602  CG  LEU A 100      16.301 -14.752  15.340  1.00 13.02           C
ATOM   1603  HG  LEU A 100      16.756 -14.701  16.329  1.00 13.02           H
ATOM   1604  CD1 LEU A 100      15.312 -13.591  15.209  1.00 13.02           C
ATOM   1605 1HD1 LEU A 100      14.559 -13.666  15.995  1.00 13.02           H
ATOM   1606 2HD1 LEU A 100      14.820 -13.621  14.237  1.00 13.02           H
ATOM   1607 3HD1 LEU A 100      15.837 -12.643  15.323  1.00 13.02           H
ATOM   1608  CD2 LEU A 100      15.537 -16.062  15.241  1.00 13.02           C
ATOM   1609 1HD2 LEU A 100      14.738 -16.077  15.983  1.00 13.02           H
ATOM   1610 2HD2 LEU A 100      16.214 -16.886  15.456  1.00 13.02           H
ATOM   1611 3HD2 LEU A 100      15.113 -16.179  14.243  1.00 13.02           H
ATOM   1612  N   ARG A 101      19.273 -15.140  11.882  1.00 -6.95           N
ATOM   1613  H   ARG A 101      18.542 -15.811  11.640  1.00 -6.95           H
ATOM   1614  CA  ARG A 101      19.862 -14.374  10.785  1.00 -6.95           C
ATOM   1615  HA  ARG A 101      20.248 -13.425  11.139  1.00 -6.95           H
ATOM   1616  C   ARG A 101      18.709 -14.121   9.835  1.00 -6.95           C
ATOM   1617  O   ARG A 101      17.968 -15.047   9.531  1.00 -6.95           O
ATOM   1618  CB  ARG A 101      20.965 -15.179  10.102  1.00 -6.95           C
ATOM   1619 1HB  ARG A 101      21.757 -15.369  10.824  1.00 -6.95           H
ATOM   1620 2HB  ARG A 101      20.539 -16.137   9.803  1.00 -6.95           H
ATOM   1621  CG  ARG A 101      21.571 -14.531   8.866  1.00 -6.95           C
ATOM   1622 1HG  ARG A 101      20.775 -14.250   8.178  1.00 -6.95           H
ATOM   1623 2HG  ARG A 101      22.141 -13.644   9.143  1.00 -6.95           H
ATOM   1624  CD  ARG A 101      22.469 -15.540   8.177  1.00 -6.95           C
ATOM   1625 1HD  ARG A 101      23.315 -15.764   8.825  1.00 -6.95           H
ATOM   1626 2HD  ARG A 101      21.908 -16.463   8.020  1.00 -6.95           H
ATOM   1627  NE  ARG A 101      22.955 -15.059   6.880  1.00 -6.95           N
ATOM   1628  HE  ARG A 101      23.850 -14.580   6.874  1.00 -6.95           H
ATOM   1629  CZ  ARG A 101      22.349 -15.222   5.711  1.00 -6.95           C
ATOM   1630  NH1 ARG A 101      22.949 -14.809   4.640  1.00 -6.95           N
ATOM   1631 1HH1 ARG A 101      23.814 -14.300   4.715  1.00 -6.95           H
ATOM   1632 2HH1 ARG A 101      22.513 -14.968   3.745  1.00 -6.95           H
ATOM   1633  NH2 ARG A 101      21.191 -15.801   5.537  1.00 -6.95           N
ATOM   1634 1HH2 ARG A 101      20.644 -16.101   6.337  1.00 -6.95           H
ATOM   1635 2HH2 ARG A 101      20.827 -15.899   4.605  1.00 -6.95           H
ATOM   1636  N   ASP A 102      18.522 -12.869   9.448  1.00  4.05           N
ATOM   1637  H   ASP A 102      19.159 -12.156   9.790  1.00  4.05           H
ATOM   1638  CA  ASP A 102      17.447 -12.419   8.555  1.00  4.05           C
ATOM   1639  HA  ASP A 102      17.483 -11.329   8.526  1.00  4.05           H
ATOM   1640  C   ASP A 102      16.060 -12.814   9.086  1.00  4.05           C
ATOM   1641  O   ASP A 102      15.123 -13.072   8.334  1.00  4.05           O
ATOM   1642  CB  ASP A 102      17.684 -12.909   7.118  1.00  4.05           C
ATOM   1643 1HB  ASP A 102      17.669 -13.999   7.105  1.00  4.05           H
ATOM   1644 2HB  ASP A 102      16.880 -12.545   6.479  1.00  4.05           H
ATOM   1645  CG  ASP A 102      19.012 -12.429   6.541  1.00  4.05           C
ATOM   1646  OD1 ASP A 102      19.589 -11.421   7.012  1.00  4.05           O
ATOM   1647  OD2 ASP A 102      19.504 -13.082   5.592  1.00  4.05           O
ATOM   1648  N   GLY A 103      15.930 -12.881  10.407  1.00  2.00           N
ATOM   1649  H   GLY A 103      16.721 -12.637  10.997  1.00  2.00           H
ATOM   1650  CA  GLY A 103      14.674 -13.266  11.038  1.00  2.00           C
ATOM   1651 1HA  GLY A 103      14.669 -12.871  12.053  1.00  2.00           H
ATOM   1652 2HA  GLY A 103      13.852 -12.802  10.494  1.00  2.00           H
ATOM   1653  C   GLY A 103      14.402 -14.760  11.113  1.00  2.00           C
ATOM   1654  O   GLY A 103      13.332 -15.179  11.574  1.00  2.00           O
ATOM   1655  N   VAL A 104      15.355 -15.572  10.676  1.00  4.43           N
ATOM   1656  H   VAL A 104      16.221 -15.174  10.317  1.00  4.43           H
ATOM   1657  CA  VAL A 104      15.229 -17.031  10.626  1.00  4.43           C
ATOM   1658  HA  VAL A 104      14.220 -17.327  10.903  1.00  4.43           H
ATOM   1659  C   VAL A 104      16.228 -17.630  11.611  1.00  4.43           C
ATOM   1660  O   VAL A 104      17.372 -17.203  11.663  1.00  4.43           O
ATOM   1661  CB  VAL A 104      15.534 -17.535   9.183  1.00  4.43           C
ATOM   1662  HB  VAL A 104      16.565 -17.284   8.936  1.00  4.43           H
ATOM   1663  CG1 VAL A 104      15.367 -19.054   9.071  1.00  4.43           C
ATOM   1664 1HG1 VAL A 104      15.539 -19.363   8.039  1.00  4.43           H
ATOM   1665 2HG1 VAL A 104      14.361 -19.348   9.369  1.00  4.43           H
ATOM   1666 3HG1 VAL A 104      16.103 -19.555   9.699  1.00  4.43           H
ATOM   1667  CG2 VAL A 104      14.622 -16.834   8.165  1.00  4.43           C
ATOM   1668 1HG2 VAL A 104      14.796 -17.245   7.171  1.00  4.43           H
ATOM   1669 2HG2 VAL A 104      14.852 -15.767   8.127  1.00  4.43           H
ATOM   1670 3HG2 VAL A 104      13.575 -16.967   8.438  1.00  4.43           H
ATOM   1671  N   GLN A 105      15.807 -18.581  12.432  1.00 -0.25           N
ATOM   1672  H   GLN A 105      14.865 -18.925  12.356  1.00 -0.25           H
ATOM   1673  CA  GLN A 105      16.684 -19.126  13.470  1.00 -0.25           C
ATOM   1674  HA  GLN A 105      17.046 -18.293  14.065  1.00 -0.25           H
ATOM   1675  C   GLN A 105      17.910 -19.861  12.912  1.00 -0.25           C
ATOM   1676  O   GLN A 105      17.799 -20.654  11.969  1.00 -0.25           O
ATOM   1677  CB  GLN A 105      15.849 -20.029  14.386  1.00 -0.25           C
ATOM   1678 1HB  GLN A 105      14.933 -19.488  14.625  1.00 -0.25           H
ATOM   1679 2HB  GLN A 105      15.578 -20.934  13.845  1.00 -0.25           H
ATOM   1680  CG  GLN A 105      16.517 -20.417  15.702  1.00 -0.25           C
ATOM   1681 1HG  GLN A 105      17.383 -21.042  15.497  1.00 -0.25           H
ATOM   1682 2HG  GLN A 105      16.850 -19.513  16.209  1.00 -0.25           H
ATOM   1683  CD  GLN A 105      15.583 -21.155  16.635  1.00 -0.25           C
ATOM   1684  OE1 GLN A 105      14.488 -20.685  16.931  1.00 -0.25           O
ATOM   1685  NE2 GLN A 105      15.994 -22.293  17.115  1.00 -0.25           N
ATOM   1686 1HE2 GLN A 105      15.434 -22.756  17.812  1.00 -0.25           H
ATOM   1687 2HE2 GLN A 105      16.862 -22.697  16.798  1.00 -0.25           H
ATOM   1688  N   LEU A 106      19.071 -19.605  13.500  1.00  4.90           N
ATOM   1689  H   LEU A 106      19.101 -18.939  14.266  1.00  4.90           H
ATOM   1690  CA  LEU A 106      20.308 -20.295  13.128  1.00  4.90           C
ATOM   1691  HA  LEU A 106      20.403 -20.326  12.043  1.00  4.90           H
ATOM   1692  C   LEU A 106      20.288 -21.726  13.651  1.00  4.90           C
ATOM   1693  O   LEU A 106      19.663 -22.013  14.674  1.00  4.90           O
ATOM   1694  CB  LEU A 106      21.534 -19.591  13.723  1.00  4.90           C
ATOM   1695 1HB  LEU A 106      21.371 -19.481  14.795  1.00  4.90           H
ATOM   1696 2HB  LEU A 106      22.384 -20.260  13.592  1.00  4.90           H
ATOM   1697  CG  LEU A 106      21.960 -18.228  13.158  1.00  4.90           C
ATOM   1698  HG  LEU A 106      21.156 -17.510  13.312  1.00  4.90           H
ATOM   1699  CD1 LEU A 106      23.201 -17.747  13.904  1.00  4.90           C
ATOM   1700 1HD1 LEU A 106      23.445 -16.735  13.590  1.00  4.90           H
ATOM   1701 2HD1 LEU A 106      24.050 -18.401  13.696  1.00  4.90           H
ATOM   1702 3HD1 LEU A 106      23.016 -17.742  14.975  1.00  4.90           H
ATOM   1703  CD2 LEU A 106      22.277 -18.305  11.662  1.00  4.90           C
ATOM   1704 1HD2 LEU A 106      22.709 -17.362  11.328  1.00  4.90           H
ATOM   1705 2HD2 LEU A 106      21.362 -18.484  11.097  1.00  4.90           H
ATOM   1706 3HD2 LEU A 106      22.989 -19.107  11.463  1.00  4.90           H
ATOM   1707  N   ALA A 107      21.005 -22.611  12.974  1.00  8.03           N
ATOM   1708  H   ALA A 107      21.516 -22.313  12.148  1.00  8.03           H
ATOM   1709  CA  ALA A 107      21.152 -24.002  13.388  1.00  8.03           C
ATOM   1710  HA  ALA A 107      20.844 -24.117  14.428  1.00  8.03           H
ATOM   1711  C   ALA A 107      22.640 -24.338  13.279  1.00  8.03           C
ATOM   1712  O   ALA A 107      23.351 -23.745  12.467  1.00  8.03           O
ATOM   1713  CB  ALA A 107      20.299 -24.913  12.498  1.00  8.03           C
ATOM   1714 1HB  ALA A 107      19.247 -24.644  12.600  1.00  8.03           H
ATOM   1715 2HB  ALA A 107      20.432 -25.953  12.802  1.00  8.03           H
ATOM   1716 3HB  ALA A 107      20.603 -24.800  11.457  1.00  8.03           H
ATOM   1717  N   GLU A 108      23.101 -25.261  14.104  1.00  3.24           N
ATOM   1718  H   GLU A 108      22.452 -25.736  14.731  1.00  3.24           H
ATOM   1719  CA  GLU A 108      24.514 -25.620  14.175  1.00  3.24           C
ATOM   1720  HA  GLU A 108      25.098 -24.715  14.345  1.00  3.24           H
ATOM   1721  C   GLU A 108      24.985 -26.292  12.879  1.00  3.24           C
ATOM   1722  O   GLU A 108      24.309 -27.176  12.325  1.00  3.24           O
ATOM   1723  CB  GLU A 108      24.704 -26.575  15.360  1.00  3.24           C
ATOM   1724 1HB  GLU A 108      24.157 -26.179  16.215  1.00  3.24           H
ATOM   1725 2HB  GLU A 108      24.238 -27.522  15.097  1.00  3.24           H
ATOM   1726  CG  GLU A 108      26.146 -26.859  15.787  1.00  3.24           C
ATOM   1727 1HG  GLU A 108      26.149 -27.797  16.342  1.00  3.24           H
ATOM   1728 2HG  GLU A 108      26.767 -26.985  14.901  1.00  3.24           H
ATOM   1729  CD  GLU A 108      26.752 -25.794  16.689  1.00  3.24           C
ATOM   1730  OE1 GLU A 108      26.051 -24.862  17.132  1.00  3.24           O
ATOM   1731  OE2 GLU A 108      27.937 -25.936  17.056  1.00  3.24           O
ATOM   1732  N   SER A 109      26.158 -25.911  12.400  1.00  8.10           N
ATOM   1733  H   SER A 109      26.701 -25.204  12.903  1.00  8.10           H
ATOM   1734  CA  SER A 109      26.765 -26.514  11.218  1.00  8.10           C
ATOM   1735  HA  SER A 109      26.376 -27.512  11.075  1.00  8.10           H
ATOM   1736  C   SER A 109      28.243 -26.625  11.526  1.00  8.10           C
ATOM   1737  O   SER A 109      28.663 -26.278  12.625  1.00  8.10           O
ATOM   1738  CB  SER A 109      26.494 -25.704   9.948  1.00  8.10           C
ATOM   1739 1HB  SER A 109      26.835 -26.272   9.082  1.00  8.10           H
ATOM   1740 2HB  SER A 109      25.420 -25.546   9.855  1.00  8.10           H
ATOM   1741  OG  SER A 109      27.156 -24.451   9.957  1.00  8.10           O
ATOM   1742  HG  SER A 109      26.618 -23.828   9.443  1.00  8.10           H
ATOM   1743  N   ASN A 110      29.042 -27.095  10.579  1.00  1.08           N
ATOM   1744  H   ASN A 110      28.653 -27.389   9.698  1.00  1.08           H
ATOM   1745  CA  ASN A 110      30.484 -27.202  10.801  1.00  1.08           C
ATOM   1746  HA  ASN A 110      30.671 -27.853  11.656  1.00  1.08           H
ATOM   1747  C   ASN A 110      31.053 -25.818  11.093  1.00  1.08           C
ATOM   1748  O   ASN A 110      31.961 -25.650  11.903  1.00  1.08           O
ATOM   1749  CB  ASN A 110      31.172 -27.766   9.554  1.00  1.08           C
ATOM   1750 1HB  ASN A 110      31.011 -27.086   8.721  1.00  1.08           H
ATOM   1751 2HB  ASN A 110      32.243 -27.837   9.735  1.00  1.08           H
ATOM   1752  CG  ASN A 110      30.650 -29.118   9.170  1.00  1.08           C
ATOM   1753  OD1 ASN A 110      30.878 -30.110   9.845  1.00  1.08           O
ATOM   1754  ND2 ASN A 110      29.914 -29.167   8.097  1.00  1.08           N
ATOM   1755 1HD2 ASN A 110      29.493 -30.047   7.842  1.00  1.08           H
ATOM   1756 2HD2 ASN A 110      29.797 -28.345   7.520  1.00  1.08           H
ATOM   1757  N   ARG A 111      30.498 -24.831  10.399  1.00 -1.12           N
ATOM   1758  H   ARG A 111      29.759 -25.047   9.750  1.00 -1.12           H
ATOM   1759  CA  ARG A 111      30.942 -23.448  10.524  1.00 -1.12           C
ATOM   1760  HA  ARG A 111      31.985 -23.451  10.839  1.00 -1.12           H
ATOM   1761  C   ARG A 111      30.165 -22.628  11.538  1.00 -1.12           C
ATOM   1762  O   ARG A 111      30.766 -21.894  12.307  1.00 -1.12           O
ATOM   1763  CB  ARG A 111      30.862 -22.769   9.161  1.00 -1.12           C
ATOM   1764 1HB  ARG A 111      29.822 -22.736   8.832  1.00 -1.12           H
ATOM   1765 2HB  ARG A 111      31.221 -21.749   9.268  1.00 -1.12           H
ATOM   1766  CG  ARG A 111      31.697 -23.492   8.106  1.00 -1.12           C
ATOM   1767 1HG  ARG A 111      32.663 -23.757   8.536  1.00 -1.12           H
ATOM   1768 2HG  ARG A 111      31.181 -24.406   7.814  1.00 -1.12           H
ATOM   1769  CD  ARG A 111      31.943 -22.654   6.866  1.00 -1.12           C
ATOM   1770 1HD  ARG A 111      32.588 -21.819   7.130  1.00 -1.12           H
ATOM   1771 2HD  ARG A 111      32.476 -23.262   6.134  1.00 -1.12           H
ATOM   1772  NE  ARG A 111      30.710 -22.139   6.256  1.00 -1.12           N
ATOM   1773  HE  ARG A 111      30.108 -22.814   5.812  1.00 -1.12           H
ATOM   1774  CZ  ARG A 111      30.332 -20.867   6.212  1.00 -1.12           C
ATOM   1775  NH1 ARG A 111      29.243 -20.559   5.570  1.00 -1.12           N
ATOM   1776 1HH1 ARG A 111      28.746 -21.263   5.053  1.00 -1.12           H
ATOM   1777 2HH1 ARG A 111      28.919 -19.595   5.582  1.00 -1.12           H
ATOM   1778  NH2 ARG A 111      30.975 -19.888   6.784  1.00 -1.12           N
ATOM   1779 1HH2 ARG A 111      31.828 -20.065   7.303  1.00 -1.12           H
ATOM   1780 2HH2 ARG A 111      30.629 -18.941   6.677  1.00 -1.12           H
ATOM   1781  N   THR A 112      28.845 -22.722  11.521  1.00  9.56           N
ATOM   1782  H   THR A 112      28.386 -23.353  10.880  1.00  9.56           H
ATOM   1783  CA  THR A 112      28.013 -21.944  12.435  1.00  9.56           C
ATOM   1784  HA  THR A 112      28.465 -20.963  12.577  1.00  9.56           H
ATOM   1785  C   THR A 112      27.973 -22.671  13.766  1.00  9.56           C
ATOM   1786  O   THR A 112      27.399 -23.753  13.886  1.00  9.56           O
ATOM   1787  CB  THR A 112      26.580 -21.763  11.899  1.00  9.56           C
ATOM   1788  HB  THR A 112      26.087 -22.734  11.837  1.00  9.56           H
ATOM   1789  OG1 THR A 112      26.650 -21.189  10.591  1.00  9.56           O
ATOM   1790  HG1 THR A 112      25.746 -21.070  10.276  1.00  9.56           H
ATOM   1791  CG2 THR A 112      25.752 -20.827  12.766  1.00  9.56           C
ATOM   1792 1HG2 THR A 112      24.777 -20.681  12.304  1.00  9.56           H
ATOM   1793 2HG2 THR A 112      26.256 -19.864  12.864  1.00  9.56           H
ATOM   1794 3HG2 THR A 112      25.609 -21.266  13.754  1.00  9.56           H
ATOM   1795  N   ARG A 113      28.613 -22.067  14.751  1.00 -0.65           N
ATOM   1796  H   ARG A 113      29.038 -21.155  14.571  1.00 -0.65           H
ATOM   1797  CA  ARG A 113      28.770 -22.627  16.084  1.00 -0.65           C
ATOM   1798  HA  ARG A 113      28.359 -23.635  16.130  1.00 -0.65           H
ATOM   1799  C   ARG A 113      28.004 -21.727  17.040  1.00 -0.65           C
ATOM   1800  O   ARG A 113      28.336 -20.560  17.203  1.00 -0.65           O
ATOM   1801  CB  ARG A 113      30.270 -22.663  16.383  1.00 -0.65           C
ATOM   1802 1HB  ARG A 113      30.751 -23.302  15.642  1.00 -0.65           H
ATOM   1803 2HB  ARG A 113      30.662 -21.658  16.260  1.00 -0.65           H
ATOM   1804  CG  ARG A 113      30.649 -23.142  17.763  1.00 -0.65           C
ATOM   1805 1HG  ARG A 113      30.240 -22.453  18.499  1.00 -0.65           H
ATOM   1806 2HG  ARG A 113      30.240 -24.138  17.932  1.00 -0.65           H
ATOM   1807  CD  ARG A 113      32.164 -23.181  17.912  1.00 -0.65           C
ATOM   1808 1HD  ARG A 113      32.573 -23.894  17.195  1.00 -0.65           H
ATOM   1809 2HD  ARG A 113      32.575 -22.194  17.700  1.00 -0.65           H
ATOM   1810  NE  ARG A 113      32.527 -23.594  19.273  1.00 -0.65           N
ATOM   1811  HE  ARG A 113      32.440 -24.579  19.479  1.00 -0.65           H
ATOM   1812  CZ  ARG A 113      32.891 -22.799  20.272  1.00 -0.65           C
ATOM   1813  NH1 ARG A 113      32.898 -23.297  21.476  1.00 -0.65           N
ATOM   1814 1HH1 ARG A 113      32.549 -24.225  21.629  1.00 -0.65           H
ATOM   1815 2HH1 ARG A 113      33.230 -22.749  22.255  1.00 -0.65           H
ATOM   1816  NH2 ARG A 113      33.258 -21.555  20.118  1.00 -0.65           N
ATOM   1817 1HH2 ARG A 113      33.384 -21.177  19.184  1.00 -0.65           H
ATOM   1818 2HH2 ARG A 113      33.427 -20.967  20.919  1.00 -0.65           H
ATOM   1819  N   ILE A 114      26.942 -22.246  17.629  1.00 -5.04           N
ATOM   1820  H   ILE A 114      26.684 -23.215  17.433  1.00 -5.04           H
ATOM   1821  CA  ILE A 114      26.112 -21.484  18.558  1.00 -5.04           C
ATOM   1822  HA  ILE A 114      26.292 -20.418  18.433  1.00 -5.04           H
ATOM   1823  C   ILE A 114      26.580 -21.923  19.940  1.00 -5.04           C
ATOM   1824  O   ILE A 114      26.457 -23.098  20.292  1.00 -5.04           O
ATOM   1825  CB  ILE A 114      24.593 -21.790  18.355  1.00 -5.04           C
ATOM   1826  HB  ILE A 114      24.432 -22.846  18.565  1.00 -5.04           H
ATOM   1827  CG1 ILE A 114      24.171 -21.536  16.889  1.00 -5.04           C
ATOM   1828 1HG1 ILE A 114      24.157 -20.462  16.707  1.00 -5.04           H
ATOM   1829 2HG1 ILE A 114      24.906 -21.979  16.219  1.00 -5.04           H
ATOM   1830  CG2 ILE A 114      23.727 -20.954  19.339  1.00 -5.04           C
ATOM   1831 1HG2 ILE A 114      22.673 -21.204  19.220  1.00 -5.04           H
ATOM   1832 2HG2 ILE A 114      23.870 -19.888  19.154  1.00 -5.04           H
ATOM   1833 3HG2 ILE A 114      24.012 -21.177  20.367  1.00 -5.04           H
ATOM   1834  CD1 ILE A 114      22.811 -22.115  16.492  1.00 -5.04           C
ATOM   1835 1HD1 ILE A 114      22.661 -21.966  15.424  1.00 -5.04           H
ATOM   1836 2HD1 ILE A 114      22.010 -21.614  17.035  1.00 -5.04           H
ATOM   1837 3HD1 ILE A 114      22.792 -23.186  16.701  1.00 -5.04           H
ATOM   1838  N   THR A 115      27.131 -21.011  20.723  1.00 17.53           N
ATOM   1839  H   THR A 115      27.194 -20.041  20.410  1.00 17.53           H
ATOM   1840  CA  THR A 115      27.694 -21.325  22.036  1.00 17.53           C
ATOM   1841  HA  THR A 115      27.475 -22.360  22.290  1.00 17.53           H
ATOM   1842  C   THR A 115      27.000 -20.427  23.053  1.00 17.53           C
ATOM   1843  O   THR A 115      27.571 -19.473  23.587  1.00 17.53           O
ATOM   1844  CB  THR A 115      29.233 -21.137  22.039  1.00 17.53           C
ATOM   1845  HB  THR A 115      29.473 -20.076  21.963  1.00 17.53           H
ATOM   1846  OG1 THR A 115      29.789 -21.826  20.916  1.00 17.53           O
ATOM   1847  HG1 THR A 115      29.837 -22.762  21.135  1.00 17.53           H
ATOM   1848  CG2 THR A 115      29.893 -21.732  23.273  1.00 17.53           C
ATOM   1849 1HG2 THR A 115      30.971 -21.588  23.208  1.00 17.53           H
ATOM   1850 2HG2 THR A 115      29.676 -22.798  23.342  1.00 17.53           H
ATOM   1851 3HG2 THR A 115      29.529 -21.230  24.170  1.00 17.53           H
ATOM   1852  N   GLY A 116      25.723 -20.709  23.277  1.00 21.97           N
ATOM   1853  H   GLY A 116      25.289 -21.480  22.787  1.00 21.97           H
ATOM   1854  CA  GLY A 116      24.940 -19.944  24.234  1.00 21.97           C
ATOM   1855 1HA  GLY A 116      23.941 -20.371  24.316  1.00 21.97           H
ATOM   1856 2HA  GLY A 116      25.426 -20.028  25.205  1.00 21.97           H
ATOM   1857  C   GLY A 116      24.817 -18.470  23.902  1.00 21.97           C
ATOM   1858  O   GLY A 116      24.188 -18.078  22.923  1.00 21.97           O
ATOM   1859  N   GLU A 117      25.440 -17.642  24.727  1.00  4.87           N
ATOM   1860  H   GLU A 117      25.957 -18.027  25.505  1.00  4.87           H
ATOM   1861  CA  GLU A 117      25.439 -16.191  24.547  1.00  4.87           C
ATOM   1862  HA  GLU A 117      24.425 -15.877  24.303  1.00  4.87           H
ATOM   1863  C   GLU A 117      26.354 -15.674  23.435  1.00  4.87           C
ATOM   1864  O   GLU A 117      26.371 -14.472  23.170  1.00  4.87           O
ATOM   1865  CB  GLU A 117      25.831 -15.524  25.866  1.00  4.87           C
ATOM   1866 1HB  GLU A 117      25.630 -14.456  25.788  1.00  4.87           H
ATOM   1867 2HB  GLU A 117      25.202 -15.941  26.650  1.00  4.87           H
ATOM   1868  CG  GLU A 117      27.283 -15.713  26.264  1.00  4.87           C
ATOM   1869 1HG  GLU A 117      27.492 -16.776  26.372  1.00  4.87           H
ATOM   1870 2HG  GLU A 117      27.916 -15.302  25.483  1.00  4.87           H
ATOM   1871  CD  GLU A 117      27.624 -15.005  27.553  1.00  4.87           C
ATOM   1872  OE1 GLU A 117      28.345 -13.981  27.506  1.00  4.87           O
ATOM   1873  OE2 GLU A 117      27.203 -15.456  28.637  1.00  4.87           O
ATOM   1874  N   GLU A 118      27.111 -16.551  22.791  1.00 -2.44           N
ATOM   1875  H   GLU A 118      27.080 -17.534  23.044  1.00 -2.44           H
ATOM   1876  CA  GLU A 118      27.980 -16.164  21.680  1.00 -2.44           C
ATOM   1877  HA  GLU A 118      27.785 -15.129  21.412  1.00 -2.44           H
ATOM   1878  C   GLU A 118      27.659 -17.031  20.467  1.00 -2.44           C
ATOM   1879  O   GLU A 118      27.225 -18.176  20.606  1.00 -2.44           O
ATOM   1880  CB  GLU A 118      29.468 -16.282  22.054  1.00 -2.44           C
ATOM   1881 1HB  GLU A 118      29.706 -17.318  22.297  1.00 -2.44           H
ATOM   1882 2HB  GLU A 118      30.059 -15.978  21.191  1.00 -2.44           H
ATOM   1883  CG  GLU A 118      29.834 -15.396  23.239  1.00 -2.44           C
ATOM   1884 1HG  GLU A 118      29.328 -14.446  23.104  1.00 -2.44           H
ATOM   1885 2HG  GLU A 118      29.466 -15.862  24.150  1.00 -2.44           H
ATOM   1886  CD  GLU A 118      31.318 -15.111  23.404  1.00 -2.44           C
ATOM   1887  OE1 GLU A 118      31.887 -15.444  24.475  1.00 -2.44           O
ATOM   1888  OE2 GLU A 118      31.922 -14.470  22.519  1.00 -2.44           O
ATOM   1889  N   VAL A 119      27.884 -16.489  19.281  1.00  1.87           N
ATOM   1890  H   VAL A 119      28.223 -15.529  19.229  1.00  1.87           H
ATOM   1891  CA  VAL A 119      27.733 -17.225  18.030  1.00  1.87           C
ATOM   1892  HA  VAL A 119      27.653 -18.290  18.237  1.00  1.87           H
ATOM   1893  C   VAL A 119      29.020 -16.993  17.277  1.00  1.87           C
ATOM   1894  O   VAL A 119      29.571 -15.896  17.295  1.00  1.87           O
ATOM   1895  CB  VAL A 119      26.471 -16.775  17.231  1.00  1.87           C
ATOM   1896  HB  VAL A 119      26.107 -15.848  17.668  1.00  1.87           H
ATOM   1897  CG1 VAL A 119      26.722 -16.524  15.727  1.00  1.87           C
ATOM   1898 1HG1 VAL A 119      25.793 -16.215  15.248  1.00  1.87           H
ATOM   1899 2HG1 VAL A 119      27.091 -17.431  15.245  1.00  1.87           H
ATOM   1900 3HG1 VAL A 119      27.453 -15.724  15.601  1.00  1.87           H
ATOM   1901  CG2 VAL A 119      25.400 -17.840  17.371  1.00  1.87           C
ATOM   1902 1HG2 VAL A 119      24.488 -17.508  16.882  1.00  1.87           H
ATOM   1903 2HG2 VAL A 119      25.192 -18.005  18.429  1.00  1.87           H
ATOM   1904 3HG2 VAL A 119      25.740 -18.771  16.916  1.00  1.87           H
ATOM   1905  N   GLU A 120      29.500 -18.034  16.625  1.00-11.20           N
ATOM   1906  H   GLU A 120      29.021 -18.932  16.684  1.00-11.20           H
ATOM   1907  CA  GLU A 120      30.679 -17.956  15.788  1.00-11.20           C
ATOM   1908  HA  GLU A 120      31.009 -16.927  15.691  1.00-11.20           H
ATOM   1909  C   GLU A 120      30.297 -18.494  14.420  1.00-11.20           C
ATOM   1910  O   GLU A 120      29.500 -19.425  14.322  1.00-11.20           O
ATOM   1911  CB  GLU A 120      31.796 -18.801  16.390  1.00-11.20           C
ATOM   1912 1HB  GLU A 120      31.369 -19.739  16.736  1.00-11.20           H
ATOM   1913 2HB  GLU A 120      32.519 -19.017  15.608  1.00-11.20           H
ATOM   1914  CG  GLU A 120      32.501 -18.128  17.550  1.00-11.20           C
ATOM   1915 1HG  GLU A 120      32.933 -17.191  17.199  1.00-11.20           H
ATOM   1916 2HG  GLU A 120      31.770 -17.907  18.330  1.00-11.20           H
ATOM   1917  CD  GLU A 120      33.601 -18.984  18.149  1.00-11.20           C
ATOM   1918  OE1 GLU A 120      33.926 -20.064  17.607  1.00-11.20           O
ATOM   1919  OE2 GLU A 120      34.136 -18.610  19.215  1.00-11.20           O
ATOM   1920  N   VAL A 121      30.868 -17.929  13.367  1.00  4.86           N
ATOM   1921  H   VAL A 121      31.458 -17.109  13.500  1.00  4.86           H
ATOM   1922  CA  VAL A 121      30.763 -18.503  12.028  1.00  4.86           C
ATOM   1923  HA  VAL A 121      30.336 -19.499  12.103  1.00  4.86           H
ATOM   1924  C   VAL A 121      32.205 -18.626  11.566  1.00  4.86           C
ATOM   1925  O   VAL A 121      32.904 -17.639  11.347  1.00  4.86           O
ATOM   1926  CB  VAL A 121      29.882 -17.688  11.037  1.00  4.86           C
ATOM   1927  HB  VAL A 121      30.298 -16.692  10.922  1.00  4.86           H
ATOM   1928  CG1 VAL A 121      29.848 -18.359   9.658  1.00  4.86           C
ATOM   1929 1HG1 VAL A 121      29.222 -17.776   8.982  1.00  4.86           H
ATOM   1930 2HG1 VAL A 121      29.457 -19.374   9.738  1.00  4.86           H
ATOM   1931 3HG1 VAL A 121      30.857 -18.389   9.244  1.00  4.86           H
ATOM   1932  CG2 VAL A 121      28.439 -17.561  11.568  1.00  4.86           C
ATOM   1933 1HG2 VAL A 121      27.839 -16.979  10.868  1.00  4.86           H
ATOM   1934 2HG2 VAL A 121      28.443 -17.050  12.531  1.00  4.86           H
ATOM   1935 3HG2 VAL A 121      27.998 -18.550  11.693  1.00  4.86           H
ATOM   1936  N   GLN A 122      32.673 -19.860  11.530  1.00  2.07           N
ATOM   1937  H   GLN A 122      32.059 -20.626  11.786  1.00  2.07           H
ATOM   1938  CA  GLN A 122      34.038 -20.159  11.122  1.00  2.07           C
ATOM   1939  HA  GLN A 122      34.726 -19.468  11.608  1.00  2.07           H
ATOM   1940  C   GLN A 122      34.133 -20.006   9.609  1.00  2.07           C
ATOM   1941  O   GLN A 122      33.144 -20.267   8.924  1.00  2.07           O
ATOM   1942  CB  GLN A 122      34.383 -21.598  11.519  1.00  2.07           C
ATOM   1943 1HB  GLN A 122      33.734 -22.275  10.968  1.00  2.07           H
ATOM   1944 2HB  GLN A 122      35.415 -21.801  11.232  1.00  2.07           H
ATOM   1945  CG  GLN A 122      34.215 -21.872  13.014  1.00  2.07           C
ATOM   1946 1HG  GLN A 122      34.801 -21.146  13.571  1.00  2.07           H
ATOM   1947 2HG  GLN A 122      33.171 -21.749  13.295  1.00  2.07           H
ATOM   1948  CD  GLN A 122      34.655 -23.257  13.431  1.00  2.07           C
ATOM   1949  OE1 GLN A 122      34.921 -24.141  12.615  1.00  2.07           O
ATOM   1950  NE2 GLN A 122      34.771 -23.456  14.713  1.00  2.07           N
ATOM   1951 1HE2 GLN A 122      35.056 -24.362  15.046  1.00  2.07           H
ATOM   1952 2HE2 GLN A 122      34.599 -22.699  15.357  1.00  2.07           H
ATOM   1953  N   ASP A 123      35.300 -19.625   9.100  1.00  8.42           N
ATOM   1954  H   ASP A 123      36.046 -19.369   9.740  1.00  8.42           H
ATOM   1955  CA  ASP A 123      35.566 -19.547   7.653  1.00  8.42           C
ATOM   1956  HA  ASP A 123      36.517 -19.037   7.505  1.00  8.42           H
ATOM   1957  C   ASP A 123      34.477 -18.750   6.926  1.00  8.42           C
ATOM   1958  O   ASP A 123      33.843 -19.233   5.983  1.00  8.42           O
ATOM   1959  CB  ASP A 123      35.697 -20.958   7.062  1.00  8.42           C
ATOM   1960 1HB  ASP A 123      36.397 -21.530   7.669  1.00  8.42           H
ATOM   1961 2HB  ASP A 123      34.730 -21.454   7.102  1.00  8.42           H
ATOM   1962  CG  ASP A 123      36.177 -20.958   5.617  1.00  8.42           C
ATOM   1963  OD1 ASP A 123      36.931 -20.060   5.181  1.00  8.42           O
ATOM   1964  OD2 ASP A 123      35.823 -21.914   4.893  1.00  8.42           O
ATOM   1965  N   SER A 124      34.187 -17.563   7.441  1.00  2.38           N
ATOM   1966  H   SER A 124      34.742 -17.201   8.212  1.00  2.38           H
ATOM   1967  CA  SER A 124      33.066 -16.764   6.946  1.00  2.38           C
ATOM   1968  HA  SER A 124      32.146 -17.326   7.092  1.00  2.38           H
ATOM   1969  C   SER A 124      33.217 -16.440   5.465  1.00  2.38           C
ATOM   1970  O   SER A 124      34.317 -16.154   5.008  1.00  2.38           O
ATOM   1971  CB  SER A 124      32.981 -15.448   7.715  1.00  2.38           C
ATOM   1972 1HB  SER A 124      33.860 -14.842   7.490  1.00  2.38           H
ATOM   1973 2HB  SER A 124      32.088 -14.911   7.401  1.00  2.38           H
ATOM   1974  OG  SER A 124      32.924 -15.675   9.110  1.00  2.38           O
ATOM   1975  HG  SER A 124      33.804 -15.947   9.411  1.00  2.38           H
ATOM   1976  N   VAL A 125      32.129 -16.446   4.713  1.00 -9.06           N
ATOM   1977  H   VAL A 125      31.231 -16.691   5.129  1.00 -9.06           H
ATOM   1978  CA  VAL A 125      32.173 -16.122   3.283  1.00 -9.06           C
ATOM   1979  HA  VAL A 125      33.164 -15.756   3.023  1.00 -9.06           H
ATOM   1980  C   VAL A 125      31.171 -15.007   3.008  1.00 -9.06           C
ATOM   1981  O   VAL A 125      30.240 -14.838   3.790  1.00 -9.06           O
ATOM   1982  CB  VAL A 125      31.871 -17.376   2.410  1.00 -9.06           C
ATOM   1983  HB  VAL A 125      31.832 -17.059   1.371  1.00 -9.06           H
ATOM   1984  CG1 VAL A 125      32.993 -18.394   2.544  1.00 -9.06           C
ATOM   1985 1HG1 VAL A 125      32.836 -19.221   1.852  1.00 -9.06           H
ATOM   1986 2HG1 VAL A 125      33.031 -18.783   3.561  1.00 -9.06           H
ATOM   1987 3HG1 VAL A 125      33.950 -17.923   2.321  1.00 -9.06           H
ATOM   1988  CG2 VAL A 125      30.530 -18.040   2.769  1.00 -9.06           C
ATOM   1989 1HG2 VAL A 125      30.305 -18.816   2.037  1.00 -9.06           H
ATOM   1990 2HG2 VAL A 125      29.728 -17.306   2.765  1.00 -9.06           H
ATOM   1991 3HG2 VAL A 125      30.589 -18.497   3.758  1.00 -9.06           H
ATOM   1992  N   PRO A 126      31.326 -14.230   1.917  1.00 -3.18           N
ATOM   1993  CA  PRO A 126      30.338 -13.168   1.662  1.00 -3.18           C
ATOM   1994  HA  PRO A 126      30.403 -12.418   2.440  1.00 -3.18           H
ATOM   1995  C   PRO A 126      28.875 -13.600   1.569  1.00 -3.18           C
ATOM   1996  O   PRO A 126      27.978 -12.839   1.931  1.00 -3.18           O
ATOM   1997  CB  PRO A 126      30.830 -12.553   0.352  1.00 -3.18           C
ATOM   1998 1HB  PRO A 126      30.353 -13.042  -0.497  1.00 -3.18           H
ATOM   1999 2HB  PRO A 126      30.638 -11.482   0.334  1.00 -3.18           H
ATOM   2000  CG  PRO A 126      32.284 -12.812   0.361  1.00 -3.18           C
ATOM   2001 1HG  PRO A 126      32.704 -12.734  -0.641  1.00 -3.18           H
ATOM   2002 2HG  PRO A 126      32.782 -12.118   1.040  1.00 -3.18           H
ATOM   2003  CD  PRO A 126      32.378 -14.211   0.883  1.00 -3.18           C
ATOM   2004 1HD  PRO A 126      32.157 -14.933   0.097  1.00 -3.18           H
ATOM   2005 2HD  PRO A 126      33.365 -14.391   1.312  1.00 -3.18           H
ATOM   2006  N   ALA A 127      28.617 -14.849   1.205  1.00 -3.88           N
ATOM   2007  H   ALA A 127      29.369 -15.433   0.872  1.00 -3.88           H
ATOM   2008  CA  ALA A 127      27.267 -15.409   1.268  1.00 -3.88           C
ATOM   2009  HA  ALA A 127      26.618 -14.790   0.648  1.00 -3.88           H
ATOM   2010  C   ALA A 127      26.654 -15.434   2.683  1.00 -3.88           C
ATOM   2011  O   ALA A 127      25.437 -15.539   2.834  1.00 -3.88           O
ATOM   2012  CB  ALA A 127      27.284 -16.820   0.671  1.00 -3.88           C
ATOM   2013 1HB  ALA A 127      27.701 -16.790  -0.337  1.00 -3.88           H
ATOM   2014 2HB  ALA A 127      26.264 -17.203   0.616  1.00 -3.88           H
ATOM   2015 3HB  ALA A 127      27.882 -17.487   1.292  1.00 -3.88           H
ATOM   2016  N   ASP A 128      27.459 -15.349   3.733  1.00-25.21           N
ATOM   2017  H   ASP A 128      28.464 -15.253   3.594  1.00-25.21           H
ATOM   2018  CA  ASP A 128      26.956 -15.363   5.111  1.00-25.21           C
ATOM   2019  HA  ASP A 128      26.157 -16.096   5.195  1.00-25.21           H
ATOM   2020  C   ASP A 128      26.394 -14.020   5.547  1.00-25.21           C
ATOM   2021  O   ASP A 128      25.675 -13.956   6.543  1.00-25.21           O
ATOM   2022  CB  ASP A 128      28.059 -15.749   6.100  1.00-25.21           C
ATOM   2023 1HB  ASP A 128      28.912 -15.086   5.967  1.00-25.21           H
ATOM   2024 2HB  ASP A 128      27.684 -15.621   7.113  1.00-25.21           H
ATOM   2025  CG  ASP A 128      28.501 -17.181   5.942  1.00-25.21           C
ATOM   2026  OD1 ASP A 128      27.637 -18.071   5.747  1.00-25.21           O
ATOM   2027  OD2 ASP A 128      29.714 -17.452   6.017  1.00-25.21           O
ATOM   2028  N   SER A 129      26.694 -12.957   4.813  1.00 -9.17           N
ATOM   2029  H   SER A 129      27.247 -13.064   3.968  1.00 -9.17           H
ATOM   2030  CA  SER A 129      26.266 -11.611   5.193  1.00 -9.17           C
ATOM   2031  HA  SER A 129      26.717 -11.364   6.153  1.00 -9.17           H
ATOM   2032  C   SER A 129      24.753 -11.482   5.321  1.00 -9.17           C
ATOM   2033  O   SER A 129      24.001 -12.063   4.532  1.00 -9.17           O
ATOM   2034  CB  SER A 129      26.753 -10.620   4.143  1.00 -9.17           C
ATOM   2035 1HB  SER A 129      26.228 -10.805   3.206  1.00 -9.17           H
ATOM   2036 2HB  SER A 129      26.554  -9.601   4.473  1.00 -9.17           H
ATOM   2037  OG  SER A 129      28.140 -10.807   3.943  1.00 -9.17           O
ATOM   2038  HG  SER A 129      28.271 -11.106   3.036  1.00 -9.17           H
ATOM   2039  N   GLY A 130      24.303 -10.748   6.325  1.00 -2.63           N
ATOM   2040  H   GLY A 130      24.949 -10.264   6.942  1.00 -2.63           H
ATOM   2041  CA  GLY A 130      22.884 -10.623   6.602  1.00 -2.63           C
ATOM   2042 1HA  GLY A 130      22.400 -10.042   5.818  1.00 -2.63           H
ATOM   2043 2HA  GLY A 130      22.427 -11.611   6.658  1.00 -2.63           H
ATOM   2044  C   GLY A 130      22.717  -9.924   7.932  1.00 -2.63           C
ATOM   2045  O   GLY A 130      23.717  -9.533   8.552  1.00 -2.63           O
ATOM   2046  N   LEU A 131      21.481  -9.775   8.382  1.00 -5.05           N
ATOM   2047  H   LEU A 131      20.703 -10.153   7.833  1.00 -5.05           H
ATOM   2048  CA  LEU A 131      21.197  -9.144   9.667  1.00 -5.05           C
ATOM   2049  HA  LEU A 131      22.041  -8.516   9.950  1.00 -5.05           H
ATOM   2050  C   LEU A 131      21.032 -10.241  10.708  1.00 -5.05           C
ATOM   2051  O   LEU A 131      19.978 -10.869  10.827  1.00 -5.05           O
ATOM   2052  CB  LEU A 131      19.937  -8.275   9.587  1.00 -5.05           C
ATOM   2053 1HB  LEU A 131      20.083  -7.540   8.796  1.00 -5.05           H
ATOM   2054 2HB  LEU A 131      19.102  -8.912   9.297  1.00 -5.05           H
ATOM   2055  CG  LEU A 131      19.544  -7.524  10.873  1.00 -5.05           C
ATOM   2056  HG  LEU A 131      19.392  -8.251  11.669  1.00 -5.05           H
ATOM   2057  CD1 LEU A 131      20.622  -6.534  11.331  1.00 -5.05           C
ATOM   2058 1HD1 LEU A 131      20.246  -5.939  12.163  1.00 -5.05           H
ATOM   2059 2HD1 LEU A 131      20.896  -5.871  10.510  1.00 -5.05           H
ATOM   2060 3HD1 LEU A 131      21.503  -7.079  11.668  1.00 -5.05           H
ATOM   2061  CD2 LEU A 131      18.228  -6.782  10.656  1.00 -5.05           C
ATOM   2062 1HD2 LEU A 131      17.928  -6.279  11.576  1.00 -5.05           H
ATOM   2063 2HD2 LEU A 131      17.447  -7.493  10.382  1.00 -5.05           H
ATOM   2064 3HD2 LEU A 131      18.334  -6.047   9.856  1.00 -5.05           H
ATOM   2065  N   TYR A 132      22.086 -10.500  11.457  1.00-18.43           N
ATOM   2066  H   TYR A 132      22.928  -9.940  11.350  1.00-18.43           H
ATOM   2067  CA  TYR A 132      22.048 -11.508  12.505  1.00-18.43           C
ATOM   2068  HA  TYR A 132      21.455 -12.362  12.199  1.00-18.43           H
ATOM   2069  C   TYR A 132      21.387 -10.845  13.704  1.00-18.43           C
ATOM   2070  O   TYR A 132      21.378  -9.617  13.815  1.00-18.43           O
ATOM   2071  CB  TYR A 132      23.455 -11.981  12.863  1.00-18.43           C
ATOM   2072 1HB  TYR A 132      24.085 -11.111  12.996  1.00-18.43           H
ATOM   2073 2HB  TYR A 132      23.414 -12.528  13.804  1.00-18.43           H
ATOM   2074  CG  TYR A 132      24.104 -12.874  11.829  1.00-18.43           C
ATOM   2075  CD1 TYR A 132      24.596 -12.349  10.616  1.00-18.43           C
ATOM   2076  HD1 TYR A 132      24.491 -11.294  10.401  1.00-18.43           H
ATOM   2077  CD2 TYR A 132      24.267 -14.250  12.080  1.00-18.43           C
ATOM   2078  HD2 TYR A 132      23.895 -14.672  13.002  1.00-18.43           H
ATOM   2079  CE1 TYR A 132      25.240 -13.183   9.672  1.00-18.43           C
ATOM   2080  HE1 TYR A 132      25.613 -12.767   8.749  1.00-18.43           H
ATOM   2081  CE2 TYR A 132      24.929 -15.088  11.142  1.00-18.43           C
ATOM   2082  HE2 TYR A 132      25.062 -16.140  11.344  1.00-18.43           H
ATOM   2083  CZ  TYR A 132      25.401 -14.543   9.946  1.00-18.43           C
ATOM   2084  OH  TYR A 132      26.000 -15.352   9.019  1.00-18.43           O
ATOM   2085  HH  TYR A 132      26.188 -14.878   8.202  1.00-18.43           H
ATOM   2086  N   ALA A 133      20.841 -11.639  14.609  1.00-20.35           N
ATOM   2087  H   ALA A 133      20.839 -12.648  14.461  1.00-20.35           H
ATOM   2088  CA  ALA A 133      20.284 -11.120  15.848  1.00-20.35           C
ATOM   2089  HA  ALA A 133      20.843 -10.235  16.149  1.00-20.35           H
ATOM   2090  C   ALA A 133      20.429 -12.177  16.933  1.00-20.35           C
ATOM   2091  O   ALA A 133      20.450 -13.368  16.644  1.00-20.35           O
ATOM   2092  CB  ALA A 133      18.807 -10.747  15.658  1.00-20.35           C
ATOM   2093 1HB  ALA A 133      18.714 -10.043  14.832  1.00-20.35           H
ATOM   2094 2HB  ALA A 133      18.433 -10.272  16.566  1.00-20.35           H
ATOM   2095 3HB  ALA A 133      18.221 -11.640  15.450  1.00-20.35           H
ATOM   2096  N   CYS A 134      20.446 -11.727  18.174  1.00-27.70           N
ATOM   2097  H   CYS A 134      20.436 -10.719  18.328  1.00-27.70           H
ATOM   2098  CA  CYS A 134      20.363 -12.592  19.340  1.00-27.70           C
ATOM   2099  HA  CYS A 134      20.300 -13.645  19.067  1.00-27.70           H
ATOM   2100  C   CYS A 134      19.082 -12.143  20.014  1.00-27.70           C
ATOM   2101  O   CYS A 134      18.891 -10.940  20.176  1.00-27.70           O
ATOM   2102  CB  CYS A 134      21.519 -12.348  20.304  1.00-27.70           C
ATOM   2103 1HB  CYS A 134      22.458 -12.646  19.839  1.00-27.70           H
ATOM   2104 2HB  CYS A 134      21.557 -11.285  20.539  1.00-27.70           H
ATOM   2105  SG  CYS A 134      21.276 -13.274  21.850  1.00-27.70           S
ATOM   2106  N   VAL A 135      18.224 -13.077  20.392  1.00-23.66           N
ATOM   2107  H   VAL A 135      18.461 -14.057  20.244  1.00-23.66           H
ATOM   2108  CA  VAL A 135      16.965 -12.779  21.069  1.00-23.66           C
ATOM   2109  HA  VAL A 135      16.901 -11.713  21.283  1.00-23.66           H
ATOM   2110  C   VAL A 135      17.009 -13.556  22.375  1.00-23.66           C
ATOM   2111  O   VAL A 135      17.273 -14.756  22.380  1.00-23.66           O
ATOM   2112  CB  VAL A 135      15.728 -13.214  20.229  1.00-23.66           C
ATOM   2113  HB  VAL A 135      15.789 -14.287  20.049  1.00-23.66           H
ATOM   2114  CG1 VAL A 135      14.413 -12.913  20.971  1.00-23.66           C
ATOM   2115 1HG1 VAL A 135      13.566 -13.183  20.340  1.00-23.66           H
ATOM   2116 2HG1 VAL A 135      14.356 -11.851  21.220  1.00-23.66           H
ATOM   2117 3HG1 VAL A 135      14.360 -13.500  21.888  1.00-23.66           H
ATOM   2118  CG2 VAL A 135      15.710 -12.503  18.869  1.00-23.66           C
ATOM   2119 1HG2 VAL A 135      14.850 -12.845  18.293  1.00-23.66           H
ATOM   2120 2HG2 VAL A 135      16.616 -12.736  18.311  1.00-23.66           H
ATOM   2121 3HG2 VAL A 135      15.636 -11.426  19.015  1.00-23.66           H
ATOM   2122  N   THR A 136      16.765 -12.886  23.486  1.00 -3.29           N
ATOM   2123  H   THR A 136      16.555 -11.889  23.435  1.00 -3.29           H
ATOM   2124  CA  THR A 136      16.750 -13.523  24.795  1.00 -3.29           C
ATOM   2125  HA  THR A 136      17.125 -14.543  24.733  1.00 -3.29           H
ATOM   2126  C   THR A 136      15.311 -13.550  25.279  1.00 -3.29           C
ATOM   2127  O   THR A 136      14.459 -12.808  24.776  1.00 -3.29           O
ATOM   2128  CB  THR A 136      17.595 -12.724  25.803  1.00 -3.29           C
ATOM   2129  HB  THR A 136      17.518 -13.182  26.785  1.00 -3.29           H
ATOM   2130  OG1 THR A 136      17.112 -11.381  25.864  1.00 -3.29           O
ATOM   2131  HG1 THR A 136      17.731 -10.863  26.383  1.00 -3.29           H
ATOM   2132  CG2 THR A 136      19.053 -12.658  25.390  1.00 -3.29           C
ATOM   2133 1HG2 THR A 136      19.627 -12.139  26.155  1.00 -3.29           H
ATOM   2134 2HG2 THR A 136      19.152 -12.122  24.445  1.00 -3.29           H
ATOM   2135 3HG2 THR A 136      19.450 -13.667  25.272  1.00 -3.29           H
ATOM   2136  N   SER A 137      15.020 -14.384  26.263  1.00 -5.72           N
ATOM   2137  H   SER A 137      15.715 -15.060  26.575  1.00 -5.72           H
ATOM   2138  CA  SER A 137      13.741 -14.330  26.963  1.00 -5.72           C
ATOM   2139  HA  SER A 137      13.275 -13.359  26.797  1.00 -5.72           H
ATOM   2140  C   SER A 137      14.024 -14.480  28.445  1.00 -5.72           C
ATOM   2141  O   SER A 137      14.991 -15.139  28.828  1.00 -5.72           O
ATOM   2142  CB  SER A 137      12.805 -15.424  26.459  1.00 -5.72           C
ATOM   2143 1HB  SER A 137      13.234 -16.399  26.685  1.00 -5.72           H
ATOM   2144 2HB  SER A 137      11.834 -15.333  26.948  1.00 -5.72           H
ATOM   2145  OG  SER A 137      12.658 -15.285  25.055  1.00 -5.72           O
ATOM   2146  HG  SER A 137      13.077 -14.453  24.798  1.00 -5.72           H
ATOM   2147  N   SER A 138      13.227 -13.811  29.261  1.00 -8.21           N
ATOM   2148  H   SER A 138      12.445 -13.283  28.876  1.00 -8.21           H
ATOM   2149  CA  SER A 138      13.430 -13.715  30.700  1.00 -8.21           C
ATOM   2150  HA  SER A 138      13.898 -14.616  31.094  1.00 -8.21           H
ATOM   2151  C   SER A 138      12.040 -13.516  31.294  1.00 -8.21           C
ATOM   2152  O   SER A 138      11.117 -13.172  30.544  1.00 -8.21           O
ATOM   2153  CB  SER A 138      14.293 -12.484  30.987  1.00 -8.21           C
ATOM   2154 1HB  SER A 138      14.492 -12.428  32.054  1.00 -8.21           H
ATOM   2155 2HB  SER A 138      15.240 -12.572  30.454  1.00 -8.21           H
ATOM   2156  OG  SER A 138      13.629 -11.303  30.576  1.00 -8.21           O
ATOM   2157  HG  SER A 138      13.358 -11.398  29.651  1.00 -8.21           H
ATOM   2158  N   PRO A 139      11.850 -13.689  32.615  1.00-14.07           N
ATOM   2159  CA  PRO A 139      10.520 -13.351  33.142  1.00-14.07           C
ATOM   2160  HA  PRO A 139       9.763 -13.994  32.693  1.00-14.07           H
ATOM   2161  C   PRO A 139      10.124 -11.887  32.961  1.00-14.07           C
ATOM   2162  O   PRO A 139       8.941 -11.563  32.841  1.00-14.07           O
ATOM   2163  CB  PRO A 139      10.656 -13.654  34.638  1.00-14.07           C
ATOM   2164 1HB  PRO A 139      10.927 -12.750  35.183  1.00-14.07           H
ATOM   2165 2HB  PRO A 139       9.734 -14.077  35.034  1.00-14.07           H
ATOM   2166  CG  PRO A 139      11.750 -14.631  34.711  1.00-14.07           C
ATOM   2167 1HG  PRO A 139      12.195 -14.646  35.702  1.00-14.07           H
ATOM   2168 2HG  PRO A 139      11.383 -15.621  34.442  1.00-14.07           H
ATOM   2169  CD  PRO A 139      12.729 -14.156  33.701  1.00-14.07           C
ATOM   2170 1HD  PRO A 139      13.324 -13.335  34.097  1.00-14.07           H
ATOM   2171 2HD  PRO A 139      13.367 -14.973  33.376  1.00-14.07           H
ATOM   2172  N   SER A 140      11.101 -10.994  32.922  1.00-11.03           N
ATOM   2173  H   SER A 140      12.063 -11.285  33.038  1.00-11.03           H
ATOM   2174  CA  SER A 140      10.827  -9.572  32.750  1.00-11.03           C
ATOM   2175  HA  SER A 140       9.955  -9.300  33.344  1.00-11.03           H
ATOM   2176  C   SER A 140      10.542  -9.161  31.305  1.00-11.03           C
ATOM   2177  O   SER A 140      10.074  -8.048  31.070  1.00-11.03           O
ATOM   2178  CB  SER A 140      12.020  -8.789  33.284  1.00-11.03           C
ATOM   2179 1HB  SER A 140      11.867  -7.723  33.111  1.00-11.03           H
ATOM   2180 2HB  SER A 140      12.112  -8.969  34.355  1.00-11.03           H
ATOM   2181  OG  SER A 140      13.206  -9.226  32.649  1.00-11.03           O
ATOM   2182  HG  SER A 140      13.622  -9.918  33.196  1.00-11.03           H
ATOM   2183  N   GLY A 141      10.796 -10.027  30.332  1.00  6.15           N
ATOM   2184  H   GLY A 141      11.189 -10.936  30.542  1.00  6.15           H
ATOM   2185  CA  GLY A 141      10.529  -9.690  28.941  1.00  6.15           C
ATOM   2186 1HA  GLY A 141       9.487  -9.916  28.719  1.00  6.15           H
ATOM   2187 2HA  GLY A 141      10.679  -8.621  28.798  1.00  6.15           H
ATOM   2188  C   GLY A 141      11.401 -10.415  27.936  1.00  6.15           C
ATOM   2189  O   GLY A 141      12.109 -11.359  28.285  1.00  6.15           O
ATOM   2190  N   SER A 142      11.383  -9.961  26.691  1.00  3.50           N
ATOM   2191  H   SER A 142      10.807  -9.157  26.460  1.00  3.50           H
ATOM   2192  CA  SER A 142      12.214 -10.533  25.633  1.00  3.50           C
ATOM   2193  HA  SER A 142      12.925 -11.239  26.058  1.00  3.50           H
ATOM   2194  C   SER A 142      12.982  -9.366  25.034  1.00  3.50           C
ATOM   2195  O   SER A 142      12.417  -8.285  24.869  1.00  3.50           O
ATOM   2196  CB  SER A 142      11.350 -11.252  24.592  1.00  3.50           C
ATOM   2197 1HB  SER A 142      10.781 -12.035  25.094  1.00  3.50           H
ATOM   2198 2HB  SER A 142      10.653 -10.540  24.149  1.00  3.50           H
ATOM   2199  OG  SER A 142      12.133 -11.844  23.564  1.00  3.50           O
ATOM   2200  HG  SER A 142      12.960 -12.170  23.954  1.00  3.50           H
ATOM   2201  N   ASP A 143      14.268  -9.557  24.779  1.00  9.43           N
ATOM   2202  H   ASP A 143      14.671 -10.484  24.867  1.00  9.43           H
ATOM   2203  CA  ASP A 143      15.165  -8.469  24.393  1.00  9.43           C
ATOM   2204  HA  ASP A 143      14.590  -7.617  24.036  1.00  9.43           H
ATOM   2205  C   ASP A 143      16.073  -8.917  23.268  1.00  9.43           C
ATOM   2206  O   ASP A 143      16.343 -10.108  23.132  1.00  9.43           O
ATOM   2207  CB  ASP A 143      16.002  -8.040  25.597  1.00  9.43           C
ATOM   2208 1HB  ASP A 143      16.318  -8.925  26.146  1.00  9.43           H
ATOM   2209 2HB  ASP A 143      16.888  -7.511  25.248  1.00  9.43           H
ATOM   2210  CG  ASP A 143      15.237  -7.124  26.520  1.00  9.43           C
ATOM   2211  OD1 ASP A 143      14.833  -6.030  26.058  1.00  9.43           O
ATOM   2212  OD2 ASP A 143      15.014  -7.476  27.698  1.00  9.43           O
ATOM   2213  N   THR A 144      16.527  -7.968  22.462  1.00 -0.13           N
ATOM   2214  H   THR A 144      16.332  -6.994  22.666  1.00 -0.13           H
ATOM   2215  CA  THR A 144      17.257  -8.283  21.238  1.00 -0.13           C
ATOM   2216  HA  THR A 144      17.502  -9.341  21.238  1.00 -0.13           H
ATOM   2217  C   THR A 144      18.550  -7.478  21.109  1.00 -0.13           C
ATOM   2218  O   THR A 144      18.613  -6.318  21.528  1.00 -0.13           O
ATOM   2219  CB  THR A 144      16.344  -7.991  20.018  1.00 -0.13           C
ATOM   2220  HB  THR A 144      16.273  -6.913  19.874  1.00 -0.13           H
ATOM   2221  OG1 THR A 144      15.033  -8.502  20.278  1.00 -0.13           O
ATOM   2222  HG1 THR A 144      14.415  -8.005  19.739  1.00 -0.13           H
ATOM   2223  CG2 THR A 144      16.822  -8.651  18.735  1.00 -0.13           C
ATOM   2224 1HG2 THR A 144      16.043  -8.580  17.979  1.00 -0.13           H
ATOM   2225 2HG2 THR A 144      17.045  -9.701  18.917  1.00 -0.13           H
ATOM   2226 3HG2 THR A 144      17.718  -8.151  18.368  1.00 -0.13           H
ATOM   2227  N   THR A 145      19.555  -8.073  20.483  1.00 -1.06           N
ATOM   2228  H   THR A 145      19.457  -9.054  20.228  1.00 -1.06           H
ATOM   2229  CA  THR A 145      20.761  -7.374  20.036  1.00 -1.06           C
ATOM   2230  HA  THR A 145      20.676  -6.301  20.203  1.00 -1.06           H
ATOM   2231  C   THR A 145      20.834  -7.689  18.547  1.00 -1.06           C
ATOM   2232  O   THR A 145      20.634  -8.851  18.195  1.00 -1.06           O
ATOM   2233  CB  THR A 145      22.026  -7.930  20.727  1.00 -1.06           C
ATOM   2234  HB  THR A 145      22.214  -8.945  20.376  1.00 -1.06           H
ATOM   2235  OG1 THR A 145      21.827  -7.964  22.142  1.00 -1.06           O
ATOM   2236  HG1 THR A 145      20.950  -8.324  22.328  1.00 -1.06           H
ATOM   2237  CG2 THR A 145      23.245  -7.060  20.474  1.00 -1.06           C
ATOM   2238 1HG2 THR A 145      24.106  -7.477  20.996  1.00 -1.06           H
ATOM   2239 2HG2 THR A 145      23.070  -6.047  20.836  1.00 -1.06           H
ATOM   2240 3HG2 THR A 145      23.474  -7.029  19.408  1.00 -1.06           H
ATOM   2241  N   TYR A 146      21.077  -6.713  17.680  1.00 -8.65           N
ATOM   2242  H   TYR A 146      21.230  -5.763  18.001  1.00 -8.65           H
ATOM   2243  CA  TYR A 146      21.182  -6.965  16.241  1.00 -8.65           C
ATOM   2244  HA  TYR A 146      20.892  -7.988  16.007  1.00 -8.65           H
ATOM   2245  C   TYR A 146      22.615  -6.758  15.774  1.00 -8.65           C
ATOM   2246  O   TYR A 146      23.341  -5.939  16.332  1.00 -8.65           O
ATOM   2247  CB  TYR A 146      20.279  -6.015  15.460  1.00 -8.65           C
ATOM   2248 1HB  TYR A 146      20.436  -5.002  15.821  1.00 -8.65           H
ATOM   2249 2HB  TYR A 146      20.571  -6.053  14.412  1.00 -8.65           H
ATOM   2250  CG  TYR A 146      18.810  -6.354  15.538  1.00 -8.65           C
ATOM   2251  CD1 TYR A 146      17.970  -5.747  16.493  1.00 -8.65           C
ATOM   2252  HD1 TYR A 146      18.384  -5.035  17.195  1.00 -8.65           H
ATOM   2253  CD2 TYR A 146      18.246  -7.271  14.631  1.00 -8.65           C
ATOM   2254  HD2 TYR A 146      18.875  -7.745  13.890  1.00 -8.65           H
ATOM   2255  CE1 TYR A 146      16.578  -6.051  16.533  1.00 -8.65           C
ATOM   2256  HE1 TYR A 146      15.937  -5.581  17.263  1.00 -8.65           H
ATOM   2257  CE2 TYR A 146      16.860  -7.578  14.667  1.00 -8.65           C
ATOM   2258  HE2 TYR A 146      16.439  -8.270  13.955  1.00 -8.65           H
ATOM   2259  CZ  TYR A 146      16.042  -6.969  15.623  1.00 -8.65           C
ATOM   2260  OH  TYR A 146      14.707  -7.293  15.666  1.00 -8.65           O
ATOM   2261  HH  TYR A 146      14.457  -7.864  14.935  1.00 -8.65           H
ATOM   2262  N   PHE A 147      23.007  -7.497  14.746  1.00 -0.64           N
ATOM   2263  H   PHE A 147      22.355  -8.162  14.333  1.00 -0.64           H
ATOM   2264  CA  PHE A 147      24.363  -7.465  14.208  1.00 -0.64           C
ATOM   2265  HA  PHE A 147      24.886  -6.589  14.590  1.00 -0.64           H
ATOM   2266  C   PHE A 147      24.315  -7.422  12.676  1.00 -0.64           C
ATOM   2267  O   PHE A 147      23.964  -8.408  12.027  1.00 -0.64           O
ATOM   2268  CB  PHE A 147      25.113  -8.726  14.653  1.00 -0.64           C
ATOM   2269 1HB  PHE A 147      24.723  -9.568  14.101  1.00 -0.64           H
ATOM   2270 2HB  PHE A 147      26.167  -8.626  14.404  1.00 -0.64           H
ATOM   2271  CG  PHE A 147      24.954  -9.061  16.116  1.00 -0.64           C
ATOM   2272  CD1 PHE A 147      23.934  -9.944  16.520  1.00 -0.64           C
ATOM   2273  HD1 PHE A 147      23.263 -10.360  15.784  1.00 -0.64           H
ATOM   2274  CD2 PHE A 147      25.818  -8.535  17.091  1.00 -0.64           C
ATOM   2275  HD2 PHE A 147      26.603  -7.852  16.812  1.00 -0.64           H
ATOM   2276  CE1 PHE A 147      23.775 -10.297  17.876  1.00 -0.64           C
ATOM   2277  HE1 PHE A 147      22.986 -10.967  18.170  1.00 -0.64           H
ATOM   2278  CE2 PHE A 147      25.681  -8.902  18.451  1.00 -0.64           C
ATOM   2279  HE2 PHE A 147      26.353  -8.493  19.192  1.00 -0.64           H
ATOM   2280  CZ  PHE A 147      24.662  -9.791  18.840  1.00 -0.64           C
ATOM   2281  HZ  PHE A 147      24.559 -10.074  19.876  1.00 -0.64           H
ATOM   2282  N   SER A 148      24.636  -6.288  12.075  1.00 -2.84           N
ATOM   2283  H   SER A 148      24.912  -5.485  12.638  1.00 -2.84           H
ATOM   2284  CA  SER A 148      24.689  -6.182  10.617  1.00 -2.84           C
ATOM   2285  HA  SER A 148      23.904  -6.791  10.168  1.00 -2.84           H
ATOM   2286  C   SER A 148      26.051  -6.698  10.182  1.00 -2.84           C
ATOM   2287  O   SER A 148      27.071  -6.040  10.399  1.00 -2.84           O
ATOM   2288  CB  SER A 148      24.527  -4.736  10.149  1.00 -2.84           C
ATOM   2289 1HB  SER A 148      23.572  -4.351  10.505  1.00 -2.84           H
ATOM   2290 2HB  SER A 148      25.334  -4.128  10.559  1.00 -2.84           H
ATOM   2291  OG  SER A 148      24.552  -4.672   8.732  1.00 -2.84           O
ATOM   2292  HG  SER A 148      24.468  -3.749   8.459  1.00 -2.84           H
ATOM   2293  N   VAL A 149      26.090  -7.886   9.602  1.00-17.32           N
ATOM   2294  H   VAL A 149      25.230  -8.398   9.423  1.00-17.32           H
ATOM   2295  CA  VAL A 149      27.358  -8.493   9.212  1.00-17.32           C
ATOM   2296  HA  VAL A 149      28.180  -7.964   9.688  1.00-17.32           H
ATOM   2297  C   VAL A 149      27.512  -8.360   7.706  1.00-17.32           C
ATOM   2298  O   VAL A 149      26.626  -8.759   6.946  1.00-17.32           O
ATOM   2299  CB  VAL A 149      27.416  -9.976   9.650  1.00-17.32           C
ATOM   2300  HB  VAL A 149      26.593 -10.510   9.177  1.00-17.32           H
ATOM   2301  CG1 VAL A 149      28.731 -10.631   9.220  1.00-17.32           C
ATOM   2302 1HG1 VAL A 149      28.744 -11.669   9.548  1.00-17.32           H
ATOM   2303 2HG1 VAL A 149      29.579 -10.103   9.659  1.00-17.32           H
ATOM   2304 3HG1 VAL A 149      28.819 -10.618   8.135  1.00-17.32           H
ATOM   2305  CG2 VAL A 149      27.256 -10.083  11.178  1.00-17.32           C
ATOM   2306 1HG2 VAL A 149      27.319 -11.127  11.480  1.00-17.32           H
ATOM   2307 2HG2 VAL A 149      26.282  -9.703  11.483  1.00-17.32           H
ATOM   2308 3HG2 VAL A 149      28.040  -9.515  11.682  1.00-17.32           H
ATOM   2309  N   ASN A 150      28.639  -7.807   7.283  1.00 -8.83           N
ATOM   2310  H   ASN A 150      29.304  -7.443   7.966  1.00 -8.83           H
ATOM   2311  CA  ASN A 150      29.010  -7.715   5.876  1.00 -8.83           C
ATOM   2312  HA  ASN A 150      28.280  -8.237   5.257  1.00 -8.83           H
ATOM   2313  C   ASN A 150      30.368  -8.383   5.691  1.00 -8.83           C
ATOM   2314  O   ASN A 150      31.410  -7.764   5.907  1.00 -8.83           O
ATOM   2315  CB  ASN A 150      29.083  -6.253   5.431  1.00 -8.83           C
ATOM   2316 1HB  ASN A 150      28.128  -5.771   5.632  1.00 -8.83           H
ATOM   2317 2HB  ASN A 150      29.858  -5.742   6.000  1.00 -8.83           H
ATOM   2318  CG  ASN A 150      29.396  -6.121   3.961  1.00 -8.83           C
ATOM   2319  OD1 ASN A 150      29.138  -7.020   3.176  1.00 -8.83           O
ATOM   2320  ND2 ASN A 150      29.923  -4.995   3.570  1.00 -8.83           N
ATOM   2321 1HD2 ASN A 150      30.114  -4.866   2.587  1.00 -8.83           H
ATOM   2322 2HD2 ASN A 150      30.114  -4.265   4.233  1.00 -8.83           H
ATOM   2323  N   VAL A 151      30.362  -9.649   5.312  1.00 20.65           N
ATOM   2324  H   VAL A 151      29.485 -10.124   5.125  1.00 20.65           H
ATOM   2325  CA  VAL A 151      31.602 -10.341   4.991  1.00 20.65           C
ATOM   2326  HA  VAL A 151      32.404  -9.976   5.623  1.00 20.65           H
ATOM   2327  C   VAL A 151      31.812  -9.907   3.546  1.00 20.65           C
ATOM   2328  O   VAL A 151      30.903 -10.052   2.730  1.00 20.65           O
ATOM   2329  CB  VAL A 151      31.496 -11.884   5.100  1.00 20.65           C
ATOM   2330  HB  VAL A 151      30.794 -12.229   4.353  1.00 20.65           H
ATOM   2331  CG1 VAL A 151      32.867 -12.532   4.845  1.00 20.65           C
ATOM   2332 1HG1 VAL A 151      32.790 -13.612   4.956  1.00 20.65           H
ATOM   2333 2HG1 VAL A 151      33.601 -12.159   5.561  1.00 20.65           H
ATOM   2334 3HG1 VAL A 151      33.204 -12.310   3.832  1.00 20.65           H
ATOM   2335  CG2 VAL A 151      30.934 -12.330   6.454  1.00 20.65           C
ATOM   2336 1HG2 VAL A 151      30.838 -13.415   6.459  1.00 20.65           H
ATOM   2337 2HG2 VAL A 151      29.943 -11.909   6.603  1.00 20.65           H
ATOM   2338 3HG2 VAL A 151      31.590 -12.024   7.265  1.00 20.65           H
ATOM   2339  N   SER A 152      32.944  -9.304   3.223  1.00  4.64           N
ATOM   2340  H   SER A 152      33.677  -9.183   3.923  1.00  4.64           H
ATOM   2341  CA  SER A 152      33.140  -8.737   1.896  1.00  4.64           C
ATOM   2342  HA  SER A 152      32.570  -9.310   1.166  1.00  4.64           H
ATOM   2343  C   SER A 152      34.604  -8.749   1.490  1.00  4.64           C
ATOM   2344  O   SER A 152      35.503  -8.617   2.323  1.00  4.64           O
ATOM   2345  CB  SER A 152      32.632  -7.290   1.907  1.00  4.64           C
ATOM   2346 1HB  SER A 152      31.592  -7.282   2.232  1.00  4.64           H
ATOM   2347 2HB  SER A 152      33.226  -6.717   2.618  1.00  4.64           H
ATOM   2348  OG  SER A 152      32.719  -6.682   0.628  1.00  4.64           O
ATOM   2349  HG  SER A 152      31.953  -6.971   0.103  1.00  4.64           H
ATOM   2350  N   ASP A 153      34.835  -8.837   0.189  1.00 14.08           N
ATOM   2351  H   ASP A 153      34.050  -8.959  -0.434  1.00 14.08           H
ATOM   2352  CA  ASP A 153      36.161  -8.701  -0.411  1.00 14.08           C
ATOM   2353  HA  ASP A 153      36.910  -9.149   0.242  1.00 14.08           H
ATOM   2354  C   ASP A 153      36.470  -7.208  -0.567  1.00 14.08           C
ATOM   2355  O   ASP A 153      36.566  -6.666  -1.669  1.00 14.08           O
ATOM   2356  CB  ASP A 153      36.192  -9.412  -1.764  1.00 14.08           C
ATOM   2357 1HB  ASP A 153      35.308  -9.130  -2.336  1.00 14.08           H
ATOM   2358 2HB  ASP A 153      37.082  -9.097  -2.310  1.00 14.08           H
ATOM   2359  CG  ASP A 153      36.243 -10.914  -1.626  1.00 14.08           C
ATOM   2360  OD1 ASP A 153      37.364 -11.463  -1.696  1.00 14.08           O
ATOM   2361  OD2 ASP A 153      35.191 -11.577  -1.488  1.00 14.08           O
ATOM   2362  N   ALA A 154      36.499  -6.527   0.569  1.00 27.18           N
ATOM   2363  H   ALA A 154      36.432  -7.052   1.433  1.00 27.18           H
ATOM   2364  CA  ALA A 154      36.544  -5.071   0.636  1.00 27.18           C
ATOM   2365  HA  ALA A 154      36.057  -4.684  -0.258  1.00 27.18           H
ATOM   2366  C   ALA A 154      37.951  -4.468   0.674  1.00 27.18           C
ATOM   2367  O   ALA A 154      38.094  -3.248   0.819  1.00 27.18           O
ATOM   2368  CB  ALA A 154      35.728  -4.608   1.839  1.00 27.18           C
ATOM   2369 1HB  ALA A 154      34.707  -4.978   1.749  1.00 27.18           H
ATOM   2370 2HB  ALA A 154      35.701  -3.518   1.869  1.00 27.18           H
ATOM   2371 3HB  ALA A 154      36.170  -4.981   2.760  1.00 27.18           H
ATOM   2372  N   LEU A 155      38.978  -5.300   0.556  1.00 -9.69           N
ATOM   2373  H   LEU A 155      38.814  -6.299   0.491  1.00 -9.69           H
ATOM   2374  CA  LEU A 155      40.351  -4.802   0.433  1.00 -9.69           C
ATOM   2375  HA  LEU A 155      40.599  -4.204   1.307  1.00 -9.69           H
ATOM   2376  C   LEU A 155      40.388  -3.943  -0.839  1.00 -9.69           C
ATOM   2377  O   LEU A 155      39.899  -4.386  -1.887  1.00 -9.69           O
ATOM   2378  CB  LEU A 155      41.337  -5.972   0.296  1.00 -9.69           C
ATOM   2379 1HB  LEU A 155      41.228  -6.621   1.165  1.00 -9.69           H
ATOM   2380 2HB  LEU A 155      41.040  -6.542  -0.584  1.00 -9.69           H
ATOM   2381  CG  LEU A 155      42.830  -5.628   0.139  1.00 -9.69           C
ATOM   2382  HG  LEU A 155      42.928  -4.872  -0.637  1.00 -9.69           H
ATOM   2383  CD1 LEU A 155      43.455  -5.080   1.424  1.00 -9.69           C
ATOM   2384 1HD1 LEU A 155      44.469  -4.737   1.217  1.00 -9.69           H
ATOM   2385 2HD1 LEU A 155      43.464  -5.853   2.194  1.00 -9.69           H
ATOM   2386 3HD1 LEU A 155      42.879  -4.237   1.794  1.00 -9.69           H
ATOM   2387  CD2 LEU A 155      43.615  -6.855  -0.311  1.00 -9.69           C
ATOM   2388 1HD2 LEU A 155      44.660  -6.590  -0.475  1.00 -9.69           H
ATOM   2389 2HD2 LEU A 155      43.206  -7.225  -1.252  1.00 -9.69           H
ATOM   2390 3HD2 LEU A 155      43.549  -7.646   0.438  1.00 -9.69           H
ATOM   2391  N   PRO A 156      40.902  -2.702  -0.773  1.00  8.61           N
ATOM   2392  CA  PRO A 156      40.867  -1.914  -2.009  1.00  8.61           C
ATOM   2393  HA  PRO A 156      39.881  -1.950  -2.469  1.00  8.61           H
ATOM   2394  C   PRO A 156      41.921  -2.359  -3.013  1.00  8.61           C
ATOM   2395  O   PRO A 156      42.901  -3.021  -2.659  1.00  8.61           O
ATOM   2396  CB  PRO A 156      41.155  -0.499  -1.507  1.00  8.61           C
ATOM   2397 1HB  PRO A 156      41.637   0.099  -2.278  1.00  8.61           H
ATOM   2398 2HB  PRO A 156      40.233  -0.023  -1.173  1.00  8.61           H
ATOM   2399  CG  PRO A 156      42.060  -0.712  -0.361  1.00  8.61           C
ATOM   2400 1HG  PRO A 156      43.069  -0.925  -0.717  1.00  8.61           H
ATOM   2401 2HG  PRO A 156      42.064   0.153   0.303  1.00  8.61           H
ATOM   2402  CD  PRO A 156      41.484  -1.915   0.330  1.00  8.61           C
ATOM   2403 1HD  PRO A 156      42.267  -2.466   0.846  1.00  8.61           H
ATOM   2404 2HD  PRO A 156      40.694  -1.618   1.019  1.00  8.61           H
ATOM   2405  N   SER A 157      41.738  -1.978  -4.267  1.00  5.57           N
ATOM   2406  H   SER A 157      40.906  -1.458  -4.525  1.00  5.57           H
ATOM   2407  CA  SER A 157      42.758  -2.218  -5.281  1.00  5.57           C
ATOM   2408  HA  SER A 157      43.134  -3.238  -5.200  1.00  5.57           H
ATOM   2409  C   SER A 157      43.880  -1.221  -5.009  1.00  5.57           C
ATOM   2410  O   SER A 157      43.609  -0.087  -4.593  1.00  5.57           O
ATOM   2411  CB  SER A 157      42.172  -1.995  -6.677  1.00  5.57           C
ATOM   2412 1HB  SER A 157      41.311  -2.650  -6.805  1.00  5.57           H
ATOM   2413 2HB  SER A 157      41.848  -0.958  -6.767  1.00  5.57           H
ATOM   2414  OG  SER A 157      43.118  -2.286  -7.687  1.00  5.57           O
ATOM   2415  HG  SER A 157      42.784  -1.953  -8.524  1.00  5.57           H
ATOM   2416  N   SER A 158      45.121  -1.616  -5.246  1.00 19.35           N
ATOM   2417  H   SER A 158      45.288  -2.572  -5.560  1.00 19.35           H
ATOM   2418  CA  SER A 158      46.262  -0.713  -5.130  1.00 19.35           C
ATOM   2419  HA  SER A 158      45.903   0.292  -4.916  1.00 19.35           H
ATOM   2420  C   SER A 158      46.958  -0.698  -6.479  1.00 19.35           C
ATOM   2421  O   SER A 158      47.582  -1.673  -6.906  1.00 19.35           O
ATOM   2422  CB  SER A 158      47.219  -1.138  -4.015  1.00 19.35           C
ATOM   2423 1HB  SER A 158      46.654  -1.249  -3.090  1.00 19.35           H
ATOM   2424 2HB  SER A 158      47.673  -2.096  -4.271  1.00 19.35           H
ATOM   2425  OG  SER A 158      48.234  -0.162  -3.815  1.00 19.35           O
ATOM   2426  HG  SER A 158      48.865  -0.519  -3.173  1.00 19.35           H
ATOM   2427  N   GLU A 159      46.779   0.406  -7.183  1.00  9.62           N
ATOM   2428  H   GLU A 159      46.234   1.167  -6.792  1.00  9.62           H
ATOM   2429  CA  GLU A 159      47.306   0.604  -8.527  1.00  9.62           C
ATOM   2430  HA  GLU A 159      48.025  -0.172  -8.790  1.00  9.62           H
ATOM   2431  C   GLU A 159      48.007   1.949  -8.468  1.00  9.62           C
ATOM   2432  O   GLU A 159      47.879   2.660  -7.466  1.00  9.62           O
ATOM   2433  CB  GLU A 159      46.157   0.603  -9.543  1.00  9.62           C
ATOM   2434 1HB  GLU A 159      45.441   1.378  -9.270  1.00  9.62           H
ATOM   2435 2HB  GLU A 159      46.555   0.824 -10.533  1.00  9.62           H
ATOM   2436  CG  GLU A 159      45.441  -0.739  -9.588  1.00  9.62           C
ATOM   2437 1HG  GLU A 159      46.172  -1.512  -9.829  1.00  9.62           H
ATOM   2438 2HG  GLU A 159      45.026  -0.952  -8.606  1.00  9.62           H
ATOM   2439  CD  GLU A 159      44.321  -0.799 -10.604  1.00  9.62           C
ATOM   2440  OE1 GLU A 159      43.298  -0.095 -10.468  1.00  9.62           O
ATOM   2441  OE2 GLU A 159      44.433  -1.605 -11.554  1.00  9.62           O
ATOM   2442  N   ASP A 160      48.747   2.302  -9.506  1.00  3.47           N
ATOM   2443  H   ASP A 160      48.817   1.695 -10.308  1.00  3.47           H
ATOM   2444  CA  ASP A 160      49.447   3.585  -9.530  1.00  3.47           C
ATOM   2445  HA  ASP A 160      50.091   3.646  -8.655  1.00  3.47           H
ATOM   2446  C   ASP A 160      48.489   4.772  -9.469  1.00  3.47           C
ATOM   2447  O   ASP A 160      47.317   4.685  -9.842  1.00  3.47           O
ATOM   2448  CB  ASP A 160      50.336   3.675 -10.766  1.00  3.47           C
ATOM   2449 1HB  ASP A 160      49.759   3.381 -11.642  1.00  3.47           H
ATOM   2450 2HB  ASP A 160      50.669   4.705 -10.895  1.00  3.47           H
ATOM   2451  CG  ASP A 160      51.559   2.797 -10.641  1.00  3.47           C
ATOM   2452  OD1 ASP A 160      52.455   3.125  -9.826  1.00  3.47           O
ATOM   2453  OD2 ASP A 160      51.621   1.727 -11.288  1.00  3.47           O
ATOM   2454  N   ASP A 161      49.016   5.874  -8.961  1.00 28.21           N
ATOM   2455  H   ASP A 161      50.002   5.878  -8.737  1.00 28.21           H
ATOM   2456  CA  ASP A 161      48.273   7.104  -8.712  1.00 28.21           C
ATOM   2457  HA  ASP A 161      47.330   7.105  -9.258  1.00 28.21           H
ATOM   2458  C   ASP A 161      49.186   8.196  -9.248  1.00 28.21           C
ATOM   2459  O   ASP A 161      50.010   8.768  -8.524  1.00 28.21           O
ATOM   2460  CB  ASP A 161      48.016   7.244  -7.211  1.00 28.21           C
ATOM   2461 1HB  ASP A 161      47.525   6.336  -6.864  1.00 28.21           H
ATOM   2462 2HB  ASP A 161      48.962   7.342  -6.680  1.00 28.21           H
ATOM   2463  CG  ASP A 161      47.128   8.422  -6.869  1.00 28.21           C
ATOM   2464  OD1 ASP A 161      46.970   9.383  -7.660  1.00 28.21           O
ATOM   2465  OD2 ASP A 161      46.520   8.368  -5.782  1.00 28.21           O
ATOM   2466  N   ASP A 162      49.191   8.320 -10.566  1.00 19.59           N
ATOM   2467  H   ASP A 162      48.455   7.873 -11.108  1.00 19.59           H
ATOM   2468  CA  ASP A 162      50.269   8.988 -11.295  1.00 19.59           C
ATOM   2469  HA  ASP A 162      51.108   9.118 -10.616  1.00 19.59           H
ATOM   2470  C   ASP A 162      49.952  10.366 -11.871  1.00 19.59           C
ATOM   2471  O   ASP A 162      49.319  10.505 -12.919  1.00 19.59           O
ATOM   2472  CB  ASP A 162      50.750   8.075 -12.423  1.00 19.59           C
ATOM   2473 1HB  ASP A 162      50.979   7.094 -12.007  1.00 19.59           H
ATOM   2474 2HB  ASP A 162      49.956   7.960 -13.161  1.00 19.59           H
ATOM   2475  CG  ASP A 162      51.989   8.620 -13.105  1.00 19.59           C
ATOM   2476  OD1 ASP A 162      53.046   8.726 -12.447  1.00 19.59           O
ATOM   2477  OD2 ASP A 162      51.933   8.970 -14.302  1.00 19.59           O
ATOM   2478  N   ASP A 163      50.457  11.392 -11.204  1.00 11.99           N
ATOM   2479  H   ASP A 163      50.921  11.226 -10.322  1.00 11.99           H
ATOM   2480  CA  ASP A 163      50.454  12.756 -11.737  1.00 11.99           C
ATOM   2481  HA  ASP A 163      50.113  12.750 -12.769  1.00 11.99           H
ATOM   2482  C   ASP A 163      51.889  13.257 -11.707  1.00 11.99           C
ATOM   2483  O   ASP A 163      52.380  13.681 -10.661  1.00 11.99           O
ATOM   2484  CB  ASP A 163      49.556  13.694 -10.922  1.00 11.99           C
ATOM   2485 1HB  ASP A 163      48.540  13.308 -10.940  1.00 11.99           H
ATOM   2486 2HB  ASP A 163      49.901  13.713  -9.888  1.00 11.99           H
ATOM   2487  CG  ASP A 163      49.548  15.123 -11.461  1.00 11.99           C
ATOM   2488  OD1 ASP A 163      49.810  15.339 -12.668  1.00 11.99           O
ATOM   2489  OD2 ASP A 163      49.218  16.054 -10.686  1.00 11.99           O
ATOM   2490  N   ASP A 164      52.587  13.169 -12.828  1.00 11.98           N
ATOM   2491  H   ASP A 164      52.176  12.739 -13.651  1.00 11.98           H
ATOM   2492  CA  ASP A 164      53.936  13.723 -12.930  1.00 11.98           C
ATOM   2493  HA  ASP A 164      54.492  13.499 -12.019  1.00 11.98           H
ATOM   2494  C   ASP A 164      53.833  15.238 -13.078  1.00 11.98           C
ATOM   2495  O   ASP A 164      53.701  15.777 -14.181  1.00 11.98           O
ATOM   2496  CB  ASP A 164      54.687  13.139 -14.121  1.00 11.98           C
ATOM   2497 1HB  ASP A 164      54.752  12.058 -13.999  1.00 11.98           H
ATOM   2498 2HB  ASP A 164      54.130  13.350 -15.032  1.00 11.98           H
ATOM   2499  CG  ASP A 164      56.085  13.710 -14.253  1.00 11.98           C
ATOM   2500  OD1 ASP A 164      56.692  14.050 -13.219  1.00 11.98           O
ATOM   2501  OD2 ASP A 164      56.608  13.793 -15.390  1.00 11.98           O
ATOM   2502  N   ASP A 165      53.828  15.918 -11.944  1.00 17.84           N
ATOM   2503  H   ASP A 165      53.954  15.406 -11.078  1.00 17.84           H
ATOM   2504  CA  ASP A 165      53.612  17.363 -11.844  1.00 17.84           C
ATOM   2505  HA  ASP A 165      52.984  17.694 -12.670  1.00 17.84           H
ATOM   2506  C   ASP A 165      54.956  18.087 -11.932  1.00 17.84           C
ATOM   2507  O   ASP A 165      55.295  18.964 -11.132  1.00 17.84           O
ATOM   2508  CB  ASP A 165      52.882  17.644 -10.528  1.00 17.84           C
ATOM   2509 1HB  ASP A 165      52.120  16.877 -10.392  1.00 17.84           H
ATOM   2510 2HB  ASP A 165      53.582  17.577  -9.698  1.00 17.84           H
ATOM   2511  CG  ASP A 165      52.193  18.995 -10.500  1.00 17.84           C
ATOM   2512  OD1 ASP A 165      52.395  19.877 -11.359  1.00 17.84           O
ATOM   2513  OD2 ASP A 165      51.377  19.182  -9.568  1.00 17.84           O
ATOM   2514  N   ASP A 166      55.763  17.631 -12.877  1.00  8.32           N
ATOM   2515  H   ASP A 166      55.443  16.875 -13.468  1.00  8.32           H
ATOM   2516  CA  ASP A 166      57.086  18.196 -13.117  1.00  8.32           C
ATOM   2517  HA  ASP A 166      57.665  18.164 -12.194  1.00  8.32           H
ATOM   2518  C   ASP A 166      56.954  19.641 -13.575  1.00  8.32           C
ATOM   2519  O   ASP A 166      56.073  19.984 -14.374  1.00  8.32           O
ATOM   2520  CB  ASP A 166      57.827  17.422 -14.208  1.00  8.32           C
ATOM   2521 1HB  ASP A 166      57.839  16.363 -13.952  1.00  8.32           H
ATOM   2522 2HB  ASP A 166      57.296  17.547 -15.152  1.00  8.32           H
ATOM   2523  CG  ASP A 166      59.254  17.907 -14.381  1.00  8.32           C
ATOM   2524  OD1 ASP A 166      59.902  18.242 -13.366  1.00  8.32           O
ATOM   2525  OD2 ASP A 166      59.755  17.978 -15.523  1.00  8.32           O
ATOM   2526  N   SER A 167      57.842  20.492 -13.092  1.00 10.69           N
ATOM   2527  H   SER A 167      58.575  20.152 -12.478  1.00 10.69           H
ATOM   2528  CA  SER A 167      57.856  21.899 -13.456  1.00 10.69           C
ATOM   2529  HA  SER A 167      57.538  22.028 -14.490  1.00 10.69           H
ATOM   2530  C   SER A 167      59.288  22.353 -13.287  1.00 10.69           C
ATOM   2531  O   SER A 167      59.964  21.917 -12.352  1.00 10.69           O
ATOM   2532  CB  SER A 167      56.958  22.710 -12.515  1.00 10.69           C
ATOM   2533 1HB  SER A 167      55.928  22.369 -12.629  1.00 10.69           H
ATOM   2534 2HB  SER A 167      57.273  22.536 -11.486  1.00 10.69           H
ATOM   2535  OG  SER A 167      57.021  24.103 -12.793  1.00 10.69           O
ATOM   2536  HG  SER A 167      57.917  24.420 -12.613  1.00 10.69           H
ATOM   2537  N   SER A 168      59.725  23.269 -14.135  1.00  4.38           N
ATOM   2538  H   SER A 168      59.151  23.539 -14.927  1.00  4.38           H
ATOM   2539  CA  SER A 168      60.996  23.940 -13.916  1.00  4.38           C
ATOM   2540  HA  SER A 168      61.775  23.194 -13.771  1.00  4.38           H
ATOM   2541  C   SER A 168      60.816  24.755 -12.640  1.00  4.38           C
ATOM   2542  O   SER A 168      59.838  25.507 -12.494  1.00  4.38           O
ATOM   2543  CB  SER A 168      61.347  24.830 -15.106  1.00  4.38           C
ATOM   2544 1HB  SER A 168      61.354  24.221 -16.010  1.00  4.38           H
ATOM   2545 2HB  SER A 168      60.590  25.608 -15.210  1.00  4.38           H
ATOM   2546  OG  SER A 168      62.622  25.428 -14.952  1.00  4.38           O
ATOM   2547  HG  SER A 168      62.807  25.940 -15.756  1.00  4.38           H
ATOM   2548  N   SER A 169      61.697  24.546 -11.677  1.00  9.92           N
ATOM   2549  H   SER A 169      62.454  23.879 -11.823  1.00  9.92           H
ATOM   2550  CA  SER A 169      61.614  25.233 -10.397  1.00  9.92           C
ATOM   2551  HA  SER A 169      60.572  25.343 -10.098  1.00  9.92           H
ATOM   2552  C   SER A 169      62.261  26.599 -10.534  1.00  9.92           C
ATOM   2553  O   SER A 169      62.945  26.885 -11.518  1.00  9.92           O
ATOM   2554  CB  SER A 169      62.362  24.444  -9.325  1.00  9.92           C
ATOM   2555 1HB  SER A 169      62.166  24.889  -8.349  1.00  9.92           H
ATOM   2556 2HB  SER A 169      62.005  23.414  -9.324  1.00  9.92           H
ATOM   2557  OG  SER A 169      63.759  24.468  -9.568  1.00  9.92           O
ATOM   2558  HG  SER A 169      64.174  25.018  -8.882  1.00  9.92           H
ATOM   2559  N   GLU A 170      62.136  27.412  -9.504  1.00 12.94           N
ATOM   2560  H   GLU A 170      61.492  27.194  -8.755  1.00 12.94           H
ATOM   2561  CA  GLU A 170      63.007  28.555  -9.302  1.00 12.94           C
ATOM   2562  HA  GLU A 170      63.991  28.376  -9.735  1.00 12.94           H
ATOM   2563  C   GLU A 170      63.087  28.571  -7.789  1.00 12.94           C
ATOM   2564  O   GLU A 170      62.232  27.968  -7.129  1.00 12.94           O
ATOM   2565  CB  GLU A 170      62.421  29.862  -9.840  1.00 12.94           C
ATOM   2566 1HB  GLU A 170      63.162  30.648  -9.687  1.00 12.94           H
ATOM   2567 2HB  GLU A 170      62.250  29.759 -10.911  1.00 12.94           H
ATOM   2568  CG  GLU A 170      61.117  30.281  -9.173  1.00 12.94           C
ATOM   2569 1HG  GLU A 170      60.366  29.507  -9.327  1.00 12.94           H
ATOM   2570 2HG  GLU A 170      61.283  30.400  -8.101  1.00 12.94           H
ATOM   2571  CD  GLU A 170      60.601  31.589  -9.707  1.00 12.94           C
ATOM   2572  OE1 GLU A 170      61.413  32.522  -9.915  1.00 12.94           O
ATOM   2573  OE2 GLU A 170      59.373  31.746  -9.845  1.00 12.94           O
ATOM   2574  N   GLU A 171      64.065  29.251  -7.225  1.00 11.79           N
ATOM   2575  H   GLU A 171      64.752  29.732  -7.802  1.00 11.79           H
ATOM   2576  CA  GLU A 171      64.192  29.352  -5.780  1.00 11.79           C
ATOM   2577  HA  GLU A 171      63.334  28.904  -5.282  1.00 11.79           H
ATOM   2578  C   GLU A 171      64.213  30.842  -5.486  1.00 11.79           C
ATOM   2579  O   GLU A 171      64.546  31.645  -6.366  1.00 11.79           O
ATOM   2580  CB  GLU A 171      65.471  28.661  -5.291  1.00 11.79           C
ATOM   2581 1HB  GLU A 171      66.331  29.135  -5.763  1.00 11.79           H
ATOM   2582 2HB  GLU A 171      65.547  28.818  -4.215  1.00 11.79           H
ATOM   2583  CG  GLU A 171      65.523  27.147  -5.557  1.00 11.79           C
ATOM   2584 1HG  GLU A 171      66.293  26.714  -4.919  1.00 11.79           H
ATOM   2585 2HG  GLU A 171      64.563  26.706  -5.285  1.00 11.79           H
ATOM   2586  CD  GLU A 171      65.850  26.797  -7.008  1.00 11.79           C
ATOM   2587  OE1 GLU A 171      66.883  27.282  -7.529  1.00 11.79           O
ATOM   2588  OE2 GLU A 171      65.087  26.046  -7.665  1.00 11.79           O
ATOM   2589  N   LYS A 172      63.846  31.217  -4.270  1.00 23.38           N
ATOM   2590  H   LYS A 172      63.548  30.521  -3.597  1.00 23.38           H
ATOM   2591  CA  LYS A 172      63.936  32.598  -3.805  1.00 23.38           C
ATOM   2592  HA  LYS A 172      64.556  33.203  -4.464  1.00 23.38           H
ATOM   2593  C   LYS A 172      64.629  32.431  -2.469  1.00 23.38           C
ATOM   2594  O   LYS A 172      64.088  31.782  -1.576  1.00 23.38           O
ATOM   2595  CB  LYS A 172      62.567  33.261  -3.607  1.00 23.38           C
ATOM   2596 1HB  LYS A 172      61.903  32.565  -3.095  1.00 23.38           H
ATOM   2597 2HB  LYS A 172      62.720  34.114  -2.945  1.00 23.38           H
ATOM   2598  CG  LYS A 172      61.867  33.792  -4.868  1.00 23.38           C
ATOM   2599 1HG  LYS A 172      61.131  34.527  -4.542  1.00 23.38           H
ATOM   2600 2HG  LYS A 172      62.592  34.297  -5.507  1.00 23.38           H
ATOM   2601  CD  LYS A 172      61.127  32.720  -5.669  1.00 23.38           C
ATOM   2602 1HD  LYS A 172      61.839  32.138  -6.254  1.00 23.38           H
ATOM   2603 2HD  LYS A 172      60.618  32.053  -4.973  1.00 23.38           H
ATOM   2604  CE  LYS A 172      60.074  33.333  -6.589  1.00 23.38           C
ATOM   2605 1HE  LYS A 172      59.507  32.526  -7.059  1.00 23.38           H
ATOM   2606 2HE  LYS A 172      59.383  33.919  -5.979  1.00 23.38           H
ATOM   2607  NZ  LYS A 172      60.640  34.211  -7.662  1.00 23.38           N
ATOM   2608 1HZ  LYS A 172      59.889  34.633  -8.196  1.00 23.38           H
ATOM   2609 2HZ  LYS A 172      61.204  33.663  -8.304  1.00 23.38           H
ATOM   2610 3HZ  LYS A 172      61.210  34.941  -7.264  1.00 23.38           H
ATOM   2611  N   GLU A 173      65.847  32.930  -2.360  1.00  1.18           N
ATOM   2612  H   GLU A 173      66.265  33.420  -3.136  1.00  1.18           H
ATOM   2613  CA  GLU A 173      66.613  32.764  -1.134  1.00  1.18           C
ATOM   2614  HA  GLU A 173      66.657  31.703  -0.888  1.00  1.18           H
ATOM   2615  C   GLU A 173      65.892  33.519  -0.022  1.00  1.18           C
ATOM   2616  O   GLU A 173      65.496  34.673  -0.201  1.00  1.18           O
ATOM   2617  CB  GLU A 173      68.027  33.312  -1.320  1.00  1.18           C
ATOM   2618 1HB  GLU A 173      68.340  33.118  -2.345  1.00  1.18           H
ATOM   2619 2HB  GLU A 173      68.005  34.392  -1.174  1.00  1.18           H
ATOM   2620  CG  GLU A 173      69.050  32.705  -0.381  1.00  1.18           C
ATOM   2621 1HG  GLU A 173      69.943  33.329  -0.391  1.00  1.18           H
ATOM   2622 2HG  GLU A 173      68.644  32.688   0.631  1.00  1.18           H
ATOM   2623  CD  GLU A 173      69.435  31.295  -0.800  1.00  1.18           C
ATOM   2624  OE1 GLU A 173      69.935  31.115  -1.932  1.00  1.18           O
ATOM   2625  OE2 GLU A 173      69.261  30.339  -0.009  1.00  1.18           O
ATOM   2626  N   THR A 174      65.705  32.877   1.117  1.00 16.50           N
ATOM   2627  H   THR A 174      66.089  31.941   1.239  1.00 16.50           H
ATOM   2628  CA  THR A 174      64.943  33.438   2.229  1.00 16.50           C
ATOM   2629  HA  THR A 174      64.601  34.443   1.986  1.00 16.50           H
ATOM   2630  C   THR A 174      65.927  33.500   3.397  1.00 16.50           C
ATOM   2631  O   THR A 174      66.960  32.826   3.349  1.00 16.50           O
ATOM   2632  CB  THR A 174      63.715  32.532   2.490  1.00 16.50           C
ATOM   2633  HB  THR A 174      64.046  31.589   2.925  1.00 16.50           H
ATOM   2634  OG1 THR A 174      63.062  32.268   1.243  1.00 16.50           O
ATOM   2635  HG1 THR A 174      63.730  32.016   0.596  1.00 16.50           H
ATOM   2636  CG2 THR A 174      62.680  33.181   3.383  1.00 16.50           C
ATOM   2637 1HG2 THR A 174      61.796  32.546   3.422  1.00 16.50           H
ATOM   2638 2HG2 THR A 174      62.397  34.152   2.978  1.00 16.50           H
ATOM   2639 3HG2 THR A 174      63.073  33.298   4.391  1.00 16.50           H
ATOM   2640  N   ASP A 175      65.683  34.326   4.406  1.00  9.49           N
ATOM   2641  H   ASP A 175      64.828  34.873   4.420  1.00  9.49           H
ATOM   2642  CA  ASP A 175      66.642  34.493   5.503  1.00  9.49           C
ATOM   2643  HA  ASP A 175      67.576  34.874   5.093  1.00  9.49           H
ATOM   2644  C   ASP A 175      66.942  33.199   6.263  1.00  9.49           C
ATOM   2645  O   ASP A 175      66.050  32.386   6.517  1.00  9.49           O
ATOM   2646  CB  ASP A 175      66.104  35.506   6.507  1.00  9.49           C
ATOM   2647 1HB  ASP A 175      65.789  36.404   5.978  1.00  9.49           H
ATOM   2648 2HB  ASP A 175      65.239  35.072   7.005  1.00  9.49           H
ATOM   2649  CG  ASP A 175      67.123  35.877   7.559  1.00  9.49           C
ATOM   2650  OD1 ASP A 175      68.342  35.921   7.280  1.00  9.49           O
ATOM   2651  OD2 ASP A 175      66.718  36.103   8.714  1.00  9.49           O
ATOM   2652  N   ASN A 176      68.194  33.031   6.670  1.00  9.41           N
ATOM   2653  H   ASN A 176      68.866  33.765   6.482  1.00  9.41           H
ATOM   2654  CA  ASN A 176      68.661  31.827   7.363  1.00  9.41           C
ATOM   2655  HA  ASN A 176      68.271  30.961   6.830  1.00  9.41           H
ATOM   2656  C   ASN A 176      68.210  31.704   8.822  1.00  9.41           C
ATOM   2657  O   ASN A 176      68.558  30.747   9.508  1.00  9.41           O
ATOM   2658  CB  ASN A 176      70.190  31.768   7.296  1.00  9.41           C
ATOM   2659 1HB  ASN A 176      70.511  32.043   6.295  1.00  9.41           H
ATOM   2660 2HB  ASN A 176      70.610  32.479   8.006  1.00  9.41           H
ATOM   2661  CG  ASN A 176      70.734  30.390   7.598  1.00  9.41           C
ATOM   2662  OD1 ASN A 176      70.136  29.370   7.265  1.00  9.41           O
ATOM   2663  ND2 ASN A 176      71.873  30.342   8.222  1.00  9.41           N
ATOM   2664 1HD2 ASN A 176      72.254  29.440   8.466  1.00  9.41           H
ATOM   2665 2HD2 ASN A 176      72.365  31.190   8.444  1.00  9.41           H
ATOM   2666  N   THR A 177      67.406  32.641   9.307  1.00 23.37           N
ATOM   2667  H   THR A 177      67.163  33.433   8.734  1.00 23.37           H
ATOM   2668  CA  THR A 177      66.775  32.512  10.625  1.00 23.37           C
ATOM   2669  HA  THR A 177      67.504  32.096  11.320  1.00 23.37           H
ATOM   2670  C   THR A 177      65.596  31.541  10.500  1.00 23.37           C
ATOM   2671  O   THR A 177      64.428  31.930  10.472  1.00 23.37           O
ATOM   2672  CB  THR A 177      66.294  33.874  11.176  1.00 23.37           C
ATOM   2673  HB  THR A 177      65.415  34.205  10.624  1.00 23.37           H
ATOM   2674  OG1 THR A 177      67.331  34.843  11.000  1.00 23.37           O
ATOM   2675  HG1 THR A 177      67.081  35.391  10.233  1.00 23.37           H
ATOM   2676  CG2 THR A 177      65.983  33.820  12.663  1.00 23.37           C
ATOM   2677 1HG2 THR A 177      65.696  34.813  13.008  1.00 23.37           H
ATOM   2678 2HG2 THR A 177      66.861  33.487  13.218  1.00 23.37           H
ATOM   2679 3HG2 THR A 177      65.155  33.133  12.847  1.00 23.37           H
ATOM   2680  N   LYS A 178      65.921  30.269  10.335  1.00 10.51           N
ATOM   2681  H   LYS A 178      66.910  30.032  10.316  1.00 10.51           H
ATOM   2682  CA  LYS A 178      64.947  29.199  10.145  1.00 10.51           C
ATOM   2683  HA  LYS A 178      64.356  29.401   9.254  1.00 10.51           H
ATOM   2684  C   LYS A 178      64.040  29.119  11.377  1.00 10.51           C
ATOM   2685  O   LYS A 178      64.551  29.220  12.504  1.00 10.51           O
ATOM   2686  CB  LYS A 178      65.735  27.894   9.968  1.00 10.51           C
ATOM   2687 1HB  LYS A 178      66.472  28.035   9.177  1.00 10.51           H
ATOM   2688 2HB  LYS A 178      66.275  27.702  10.894  1.00 10.51           H
ATOM   2689  CG  LYS A 178      64.915  26.657   9.647  1.00 10.51           C
ATOM   2690 1HG  LYS A 178      64.106  26.562  10.366  1.00 10.51           H
ATOM   2691 2HG  LYS A 178      64.497  26.740   8.644  1.00 10.51           H
ATOM   2692  CD  LYS A 178      65.795  25.424   9.749  1.00 10.51           C
ATOM   2693 1HD  LYS A 178      66.630  25.526   9.058  1.00 10.51           H
ATOM   2694 2HD  LYS A 178      66.186  25.350  10.764  1.00 10.51           H
ATOM   2695  CE  LYS A 178      65.017  24.157   9.429  1.00 10.51           C
ATOM   2696 1HE  LYS A 178      64.192  24.059  10.139  1.00 10.51           H
ATOM   2697 2HE  LYS A 178      64.609  24.228   8.419  1.00 10.51           H
ATOM   2698  NZ  LYS A 178      65.896  22.950   9.523  1.00 10.51           N
ATOM   2699 1HZ  LYS A 178      65.335  22.112   9.410  1.00 10.51           H
ATOM   2700 2HZ  LYS A 178      66.340  22.921  10.433  1.00 10.51           H
ATOM   2701 3HZ  LYS A 178      66.611  22.979   8.808  1.00 10.51           H
ATOM   2702  N   PRO A 179      62.714  28.953  11.194  1.00  2.77           N
ATOM   2703  CA  PRO A 179      61.910  28.749  12.405  1.00  2.77           C
ATOM   2704  HA  PRO A 179      61.973  29.618  13.061  1.00  2.77           H
ATOM   2705  C   PRO A 179      62.315  27.480  13.141  1.00  2.77           C
ATOM   2706  O   PRO A 179      62.755  26.509  12.526  1.00  2.77           O
ATOM   2707  CB  PRO A 179      60.490  28.570  11.856  1.00  2.77           C
ATOM   2708 1HB  PRO A 179      60.274  27.509  11.732  1.00  2.77           H
ATOM   2709 2HB  PRO A 179      59.757  29.032  12.516  1.00  2.77           H
ATOM   2710  CG  PRO A 179      60.509  29.236  10.535  1.00  2.77           C
ATOM   2711 1HG  PRO A 179      59.714  28.857   9.893  1.00  2.77           H
ATOM   2712 2HG  PRO A 179      60.420  30.316  10.662  1.00  2.77           H
ATOM   2713  CD  PRO A 179      61.864  28.885   9.990  1.00  2.77           C
ATOM   2714 1HD  PRO A 179      61.867  27.874   9.578  1.00  2.77           H
ATOM   2715 2HD  PRO A 179      62.175  29.614   9.241  1.00  2.77           H
ATOM   2716  N   ASN A 180      62.127  27.457  14.449  1.00  0.44           N
ATOM   2717  H   ASN A 180      61.771  28.276  14.930  1.00  0.44           H
ATOM   2718  CA  ASN A 180      62.327  26.227  15.202  1.00  0.44           C
ATOM   2719  HA  ASN A 180      63.303  25.800  14.972  1.00  0.44           H
ATOM   2720  C   ASN A 180      61.201  25.293  14.758  1.00  0.44           C
ATOM   2721  O   ASN A 180      60.084  25.778  14.555  1.00  0.44           O
ATOM   2722  CB  ASN A 180      62.207  26.504  16.700  1.00  0.44           C
ATOM   2723 1HB  ASN A 180      62.869  27.324  16.973  1.00  0.44           H
ATOM   2724 2HB  ASN A 180      61.180  26.791  16.921  1.00  0.44           H
ATOM   2725  CG  ASN A 180      62.564  25.306  17.528  1.00  0.44           C
ATOM   2726  OD1 ASN A 180      63.699  24.844  17.507  1.00  0.44           O
ATOM   2727  ND2 ASN A 180      61.615  24.781  18.245  1.00  0.44           N
ATOM   2728 1HD2 ASN A 180      61.828  23.975  18.812  1.00  0.44           H
ATOM   2729 2HD2 ASN A 180      60.685  25.161  18.214  1.00  0.44           H
ATOM   2730  N   PRO A 181      61.459  23.985  14.576  1.00  9.90           N
ATOM   2731  CA  PRO A 181      60.331  23.129  14.188  1.00  9.90           C
ATOM   2732  HA  PRO A 181      59.949  23.461  13.224  1.00  9.90           H
ATOM   2733  C   PRO A 181      59.180  23.087  15.195  1.00  9.90           C
ATOM   2734  O   PRO A 181      59.373  23.177  16.409  1.00  9.90           O
ATOM   2735  CB  PRO A 181      60.975  21.748  14.044  1.00  9.90           C
ATOM   2736 1HB  PRO A 181      60.886  21.196  14.977  1.00  9.90           H
ATOM   2737 2HB  PRO A 181      60.523  21.191  13.223  1.00  9.90           H
ATOM   2738  CG  PRO A 181      62.394  22.040  13.758  1.00  9.90           C
ATOM   2739 1HG  PRO A 181      63.026  21.184  13.986  1.00  9.90           H
ATOM   2740 2HG  PRO A 181      62.511  22.338  12.715  1.00  9.90           H
ATOM   2741  CD  PRO A 181      62.696  23.190  14.669  1.00  9.90           C
ATOM   2742 1HD  PRO A 181      62.856  22.847  15.692  1.00  9.90           H
ATOM   2743 2HD  PRO A 181      63.557  23.749  14.300  1.00  9.90           H
ATOM   2744  N   VAL A 182      57.971  22.981  14.664  1.00 -3.57           N
ATOM   2745  H   VAL A 182      57.901  22.900  13.652  1.00 -3.57           H
ATOM   2746  CA  VAL A 182      56.722  23.011  15.423  1.00 -3.57           C
ATOM   2747  HA  VAL A 182      56.923  22.845  16.479  1.00 -3.57           H
ATOM   2748  C   VAL A 182      55.873  21.871  14.871  1.00 -3.57           C
ATOM   2749  O   VAL A 182      55.704  21.761  13.650  1.00 -3.57           O
ATOM   2750  CB  VAL A 182      55.980  24.385  15.240  1.00 -3.57           C
ATOM   2751  HB  VAL A 182      55.774  24.531  14.180  1.00 -3.57           H
ATOM   2752  CG1 VAL A 182      54.661  24.434  15.999  1.00 -3.57           C
ATOM   2753 1HG1 VAL A 182      54.225  25.431  15.922  1.00 -3.57           H
ATOM   2754 2HG1 VAL A 182      54.815  24.188  17.051  1.00 -3.57           H
ATOM   2755 3HG1 VAL A 182      53.963  23.730  15.558  1.00 -3.57           H
ATOM   2756  CG2 VAL A 182      56.833  25.561  15.728  1.00 -3.57           C
ATOM   2757 1HG2 VAL A 182      56.279  26.492  15.606  1.00 -3.57           H
ATOM   2758 2HG2 VAL A 182      57.737  25.623  15.133  1.00 -3.57           H
ATOM   2759 3HG2 VAL A 182      57.100  25.425  16.776  1.00 -3.57           H
ATOM   2760  N   ALA A 183      55.351  21.023  15.751  1.00  7.57           N
ATOM   2761  H   ALA A 183      55.518  21.162  16.734  1.00  7.57           H
ATOM   2762  CA  ALA A 183      54.490  19.916  15.339  1.00  7.57           C
ATOM   2763  HA  ALA A 183      55.004  19.309  14.592  1.00  7.57           H
ATOM   2764  C   ALA A 183      53.243  20.547  14.724  1.00  7.57           C
ATOM   2765  O   ALA A 183      52.849  21.634  15.154  1.00  7.57           O
ATOM   2766  CB  ALA A 183      54.110  19.055  16.553  1.00  7.57           C
ATOM   2767 1HB  ALA A 183      54.992  18.550  16.947  1.00  7.57           H
ATOM   2768 2HB  ALA A 183      53.379  18.302  16.257  1.00  7.57           H
ATOM   2769 3HB  ALA A 183      53.673  19.678  17.335  1.00  7.57           H
ATOM   2770  N   PRO A 184      52.620  19.902  13.726  1.00 -4.33           N
ATOM   2771  CA  PRO A 184      51.455  20.605  13.184  1.00 -4.33           C
ATOM   2772  HA  PRO A 184      51.763  21.573  12.800  1.00 -4.33           H
ATOM   2773  C   PRO A 184      50.346  20.789  14.209  1.00 -4.33           C
ATOM   2774  O   PRO A 184      50.212  20.010  15.155  1.00 -4.33           O
ATOM   2775  CB  PRO A 184      51.004  19.699  12.036  1.00 -4.33           C
ATOM   2776 1HB  PRO A 184      50.217  19.033  12.377  1.00 -4.33           H
ATOM   2777 2HB  PRO A 184      50.663  20.291  11.187  1.00 -4.33           H
ATOM   2778  CG  PRO A 184      52.213  18.919  11.689  1.00 -4.33           C
ATOM   2779 1HG  PRO A 184      51.950  18.000  11.169  1.00 -4.33           H
ATOM   2780 2HG  PRO A 184      52.889  19.527  11.088  1.00 -4.33           H
ATOM   2781  CD  PRO A 184      52.829  18.631  13.016  1.00 -4.33           C
ATOM   2782 1HD  PRO A 184      52.301  17.820  13.522  1.00 -4.33           H
ATOM   2783 2HD  PRO A 184      53.888  18.401  12.909  1.00 -4.33           H
ATOM   2784  N   TYR A 185      49.555  21.831  14.024  1.00  2.04           N
ATOM   2785  H   TYR A 185      49.721  22.446  13.230  1.00  2.04           H
ATOM   2786  CA  TYR A 185      48.460  22.164  14.927  1.00  2.04           C
ATOM   2787  HA  TYR A 185      48.129  21.280  15.471  1.00  2.04           H
ATOM   2788  C   TYR A 185      47.328  22.663  14.052  1.00  2.04           C
ATOM   2789  O   TYR A 185      47.570  23.104  12.926  1.00  2.04           O
ATOM   2790  CB  TYR A 185      48.899  23.255  15.910  1.00  2.04           C
ATOM   2791 1HB  TYR A 185      48.037  23.578  16.494  1.00  2.04           H
ATOM   2792 2HB  TYR A 185      49.638  22.831  16.589  1.00  2.04           H
ATOM   2793  CG  TYR A 185      49.515  24.459  15.218  1.00  2.04           C
ATOM   2794  CD1 TYR A 185      48.712  25.515  14.735  1.00  2.04           C
ATOM   2795  HD1 TYR A 185      47.641  25.484  14.874  1.00  2.04           H
ATOM   2796  CD2 TYR A 185      50.908  24.535  15.016  1.00  2.04           C
ATOM   2797  HD2 TYR A 185      51.544  23.738  15.370  1.00  2.04           H
ATOM   2798  CE1 TYR A 185      49.291  26.614  14.052  1.00  2.04           C
ATOM   2799  HE1 TYR A 185      48.669  27.414  13.684  1.00  2.04           H
ATOM   2800  CE2 TYR A 185      51.486  25.624  14.325  1.00  2.04           C
ATOM   2801  HE2 TYR A 185      52.551  25.659  14.153  1.00  2.04           H
ATOM   2802  CZ  TYR A 185      50.674  26.649  13.850  1.00  2.04           C
ATOM   2803  OH  TYR A 185      51.255  27.686  13.171  1.00  2.04           O
ATOM   2804  HH  TYR A 185      50.614  28.362  12.908  1.00  2.04           H
ATOM   2805  N   TRP A 186      46.096  22.597  14.530  1.00 34.81           N
ATOM   2806  H   TRP A 186      45.926  22.196  15.446  1.00 34.81           H
ATOM   2807  CA  TRP A 186      44.985  23.123  13.747  1.00 34.81           C
ATOM   2808  HA  TRP A 186      45.121  22.834  12.706  1.00 34.81           H
ATOM   2809  C   TRP A 186      45.015  24.639  13.854  1.00 34.81           C
ATOM   2810  O   TRP A 186      45.094  25.188  14.954  1.00 34.81           O
ATOM   2811  CB  TRP A 186      43.639  22.599  14.247  1.00 34.81           C
ATOM   2812 1HB  TRP A 186      43.462  22.992  15.243  1.00 34.81           H
ATOM   2813 2HB  TRP A 186      42.854  22.966  13.585  1.00 34.81           H
ATOM   2814  CG  TRP A 186      43.563  21.103  14.327  1.00 34.81           C
ATOM   2815  CD1 TRP A 186      43.192  20.363  15.407  1.00 34.81           C
ATOM   2816  HD1 TRP A 186      42.873  20.785  16.353  1.00 34.81           H
ATOM   2817  CD2 TRP A 186      43.875  20.144  13.298  1.00 34.81           C
ATOM   2818  NE1 TRP A 186      43.292  19.024  15.154  1.00 34.81           N
ATOM   2819  HE1 TRP A 186      43.097  18.288  15.836  1.00 34.81           H
ATOM   2820  CE2 TRP A 186      43.712  18.848  13.866  1.00 34.81           C
ATOM   2821  CE3 TRP A 186      44.305  20.245  11.960  1.00 34.81           C
ATOM   2822  HE3 TRP A 186      44.420  21.209  11.493  1.00 34.81           H
ATOM   2823  CZ2 TRP A 186      44.003  17.668  13.151  1.00 34.81           C
ATOM   2824  HZ2 TRP A 186      43.907  16.701  13.622  1.00 34.81           H
ATOM   2825  CZ3 TRP A 186      44.597  19.067  11.240  1.00 34.81           C
ATOM   2826  HZ3 TRP A 186      44.958  19.142  10.227  1.00 34.81           H
ATOM   2827  CH2 TRP A 186      44.430  17.784  11.841  1.00 34.81           C
ATOM   2828  HH2 TRP A 186      44.657  16.895  11.270  1.00 34.81           H
ATOM   2829  N   THR A 187      44.944  25.333  12.730  1.00  7.01           N
ATOM   2830  H   THR A 187      44.889  24.858  11.832  1.00  7.01           H
ATOM   2831  CA  THR A 187      44.956  26.795  12.754  1.00  7.01           C
ATOM   2832  HA  THR A 187      45.682  27.158  13.482  1.00  7.01           H
ATOM   2833  C   THR A 187      43.577  27.299  13.145  1.00  7.01           C
ATOM   2834  O   THR A 187      43.412  28.406  13.658  1.00  7.01           O
ATOM   2835  CB  THR A 187      45.304  27.345  11.369  1.00  7.01           C
ATOM   2836  HB  THR A 187      45.110  28.417  11.333  1.00  7.01           H
ATOM   2837  OG1 THR A 187      44.505  26.662  10.399  1.00  7.01           O
ATOM   2838  HG1 THR A 187      43.922  27.311   9.979  1.00  7.01           H
ATOM   2839  CG2 THR A 187      46.750  27.090  11.021  1.00  7.01           C
ATOM   2840 1HG2 THR A 187      46.914  27.305   9.966  1.00  7.01           H
ATOM   2841 2HG2 THR A 187      47.019  26.054  11.216  1.00  7.01           H
ATOM   2842 3HG2 THR A 187      47.389  27.741  11.617  1.00  7.01           H
ATOM   2843  N   SER A 188      42.575  26.462  12.927  1.00 41.08           N
ATOM   2844  H   SER A 188      42.763  25.584  12.464  1.00 41.08           H
ATOM   2845  CA  SER A 188      41.207  26.739  13.358  1.00 41.08           C
ATOM   2846  HA  SER A 188      41.217  27.522  14.116  1.00 41.08           H
ATOM   2847  C   SER A 188      40.581  25.497  13.996  1.00 41.08           C
ATOM   2848  O   SER A 188      39.791  24.800  13.357  1.00 41.08           O
ATOM   2849  CB  SER A 188      40.366  27.253  12.186  1.00 41.08           C
ATOM   2850 1HB  SER A 188      39.309  27.176  12.439  1.00 41.08           H
ATOM   2851 2HB  SER A 188      40.605  28.303  12.022  1.00 41.08           H
ATOM   2852  OG  SER A 188      40.633  26.546  10.983  1.00 41.08           O
ATOM   2853  HG  SER A 188      41.480  26.846  10.639  1.00 41.08           H
ATOM   2854  N   PRO A 189      40.908  25.200  15.272  1.00  2.85           N
ATOM   2855  CA  PRO A 189      40.273  24.045  15.927  1.00  2.85           C
ATOM   2856  HA  PRO A 189      40.574  23.121  15.436  1.00  2.85           H
ATOM   2857  C   PRO A 189      38.752  24.127  15.987  1.00  2.85           C
ATOM   2858  O   PRO A 189      38.070  23.112  16.053  1.00  2.85           O
ATOM   2859  CB  PRO A 189      40.831  24.100  17.352  1.00  2.85           C
ATOM   2860 1HB  PRO A 189      40.143  24.643  18.000  1.00  2.85           H
ATOM   2861 2HB  PRO A 189      41.005  23.096  17.739  1.00  2.85           H
ATOM   2862  CG  PRO A 189      42.090  24.835  17.234  1.00  2.85           C
ATOM   2863 1HG  PRO A 189      42.361  25.282  18.186  1.00  2.85           H
ATOM   2864 2HG  PRO A 189      42.880  24.169  16.895  1.00  2.85           H
ATOM   2865  CD  PRO A 189      41.820  25.887  16.207  1.00  2.85           C
ATOM   2866 1HD  PRO A 189      41.319  26.744  16.657  1.00  2.85           H
ATOM   2867 2HD  PRO A 189      42.746  26.188  15.719  1.00  2.85           H
ATOM   2868  N   GLU A 190      38.218  25.336  15.883  1.00 -4.74           N
ATOM   2869  H   GLU A 190      38.833  26.144  15.804  1.00 -4.74           H
ATOM   2870  CA  GLU A 190      36.779  25.579  15.847  1.00 -4.74           C
ATOM   2871  HA  GLU A 190      36.318  25.198  16.758  1.00 -4.74           H
ATOM   2872  C   GLU A 190      36.129  24.898  14.645  1.00 -4.74           C
ATOM   2873  O   GLU A 190      34.965  24.506  14.688  1.00 -4.74           O
ATOM   2874  CB  GLU A 190      36.503  27.084  15.717  1.00 -4.74           C
ATOM   2875 1HB  GLU A 190      36.892  27.429  14.760  1.00 -4.74           H
ATOM   2876 2HB  GLU A 190      35.423  27.220  15.699  1.00 -4.74           H
ATOM   2877  CG  GLU A 190      37.061  27.976  16.829  1.00 -4.74           C
ATOM   2878 1HG  GLU A 190      36.523  28.924  16.802  1.00 -4.74           H
ATOM   2879 2HG  GLU A 190      36.864  27.503  17.790  1.00 -4.74           H
ATOM   2880  CD  GLU A 190      38.554  28.274  16.713  1.00 -4.74           C
ATOM   2881  OE1 GLU A 190      39.173  28.020  15.656  1.00 -4.74           O
ATOM   2882  OE2 GLU A 190      39.136  28.785  17.695  1.00 -4.74           O
ATOM   2883  N   LYS A 191      36.878  24.764  13.558  1.00  3.79           N
ATOM   2884  H   LYS A 191      37.836  25.104  13.567  1.00  3.79           H
ATOM   2885  CA  LYS A 191      36.374  24.111  12.350  1.00  3.79           C
ATOM   2886  HA  LYS A 191      35.301  24.275  12.271  1.00  3.79           H
ATOM   2887  C   LYS A 191      36.604  22.611  12.404  1.00  3.79           C
ATOM   2888  O   LYS A 191      35.924  21.844  11.724  1.00  3.79           O
ATOM   2889  CB  LYS A 191      37.051  24.694  11.107  1.00  3.79           C
ATOM   2890 1HB  LYS A 191      38.133  24.586  11.190  1.00  3.79           H
ATOM   2891 2HB  LYS A 191      36.713  24.126  10.241  1.00  3.79           H
ATOM   2892  CG  LYS A 191      36.701  26.158  10.883  1.00  3.79           C
ATOM   2893 1HG  LYS A 191      35.623  26.274  10.986  1.00  3.79           H
ATOM   2894 2HG  LYS A 191      37.196  26.778  11.629  1.00  3.79           H
ATOM   2895  CD  LYS A 191      37.093  26.610   9.488  1.00  3.79           C
ATOM   2896 1HD  LYS A 191      38.175  26.545   9.365  1.00  3.79           H
ATOM   2897 2HD  LYS A 191      36.615  25.945   8.768  1.00  3.79           H
ATOM   2898  CE  LYS A 191      36.618  28.033   9.210  1.00  3.79           C
ATOM   2899 1HE  LYS A 191      36.640  28.193   8.132  1.00  3.79           H
ATOM   2900 2HE  LYS A 191      35.580  28.126   9.535  1.00  3.79           H
ATOM   2901  NZ  LYS A 191      37.436  29.111   9.856  1.00  3.79           N
ATOM   2902 1HZ  LYS A 191      37.101  30.017   9.546  1.00  3.79           H
ATOM   2903 2HZ  LYS A 191      38.405  29.017   9.592  1.00  3.79           H
ATOM   2904 3HZ  LYS A 191      37.355  29.054  10.867  1.00  3.79           H
ATOM   2905  N   MET A 192      37.536  22.194  13.245  1.00  9.96           N
ATOM   2906  H   MET A 192      37.995  22.871  13.837  1.00  9.96           H
ATOM   2907  CA  MET A 192      37.939  20.794  13.372  1.00  9.96           C
ATOM   2908  HA  MET A 192      37.764  20.297  12.418  1.00  9.96           H
ATOM   2909  C   MET A 192      37.097  20.076  14.421  1.00  9.96           C
ATOM   2910  O   MET A 192      37.583  19.340  15.272  1.00  9.96           O
ATOM   2911  CB  MET A 192      39.433  20.702  13.695  1.00  9.96           C
ATOM   2912 1HB  MET A 192      39.619  21.154  14.668  1.00  9.96           H
ATOM   2913 2HB  MET A 192      39.717  19.651  13.744  1.00  9.96           H
ATOM   2914  CG  MET A 192      40.302  21.402  12.653  1.00  9.96           C
ATOM   2915 1HG  MET A 192      40.091  22.469  12.680  1.00  9.96           H
ATOM   2916 2HG  MET A 192      41.347  21.255  12.908  1.00  9.96           H
ATOM   2917  SD  MET A 192      40.027  20.818  10.970  1.00  9.96           S
ATOM   2918  CE  MET A 192      40.775  19.213  11.017  1.00  9.96           C
ATOM   2919 1HE  MET A 192      40.606  18.703  10.069  1.00  9.96           H
ATOM   2920 2HE  MET A 192      40.336  18.631  11.822  1.00  9.96           H
ATOM   2921 3HE  MET A 192      41.846  19.312  11.187  1.00  9.96           H
ATOM   2922  N   GLU A 193      35.798  20.296  14.329  1.00  1.84           N
ATOM   2923  H   GLU A 193      35.471  20.956  13.640  1.00  1.84           H
ATOM   2924  CA  GLU A 193      34.809  19.541  15.088  1.00  1.84           C
ATOM   2925  HA  GLU A 193      35.070  19.504  16.146  1.00  1.84           H
ATOM   2926  C   GLU A 193      34.788  18.131  14.491  1.00  1.84           C
ATOM   2927  O   GLU A 193      34.956  17.976  13.276  1.00  1.84           O
ATOM   2928  CB  GLU A 193      33.456  20.234  14.890  1.00  1.84           C
ATOM   2929 1HB  GLU A 193      33.538  21.253  15.269  1.00  1.84           H
ATOM   2930 2HB  GLU A 193      33.262  20.291  13.821  1.00  1.84           H
ATOM   2931  CG  GLU A 193      32.263  19.567  15.554  1.00  1.84           C
ATOM   2932 1HG  GLU A 193      32.135  18.567  15.140  1.00  1.84           H
ATOM   2933 2HG  GLU A 193      32.453  19.483  16.624  1.00  1.84           H
ATOM   2934  CD  GLU A 193      30.984  20.358  15.329  1.00  1.84           C
ATOM   2935  OE1 GLU A 193      30.603  20.586  14.154  1.00  1.84           O
ATOM   2936  OE2 GLU A 193      30.342  20.777  16.319  1.00  1.84           O
ATOM   2937  N   LYS A 194      34.569  17.093  15.291  1.00  9.84           N
ATOM   2938  H   LYS A 194      34.513  17.235  16.299  1.00  9.84           H
ATOM   2939  CA  LYS A 194      34.323  15.747  14.757  1.00  9.84           C
ATOM   2940  HA  LYS A 194      35.007  15.553  13.931  1.00  9.84           H
ATOM   2941  C   LYS A 194      32.892  15.729  14.219  1.00  9.84           C
ATOM   2942  O   LYS A 194      31.939  15.372  14.905  1.00  9.84           O
ATOM   2943  CB  LYS A 194      34.528  14.668  15.828  1.00  9.84           C
ATOM   2944 1HB  LYS A 194      35.512  14.799  16.276  1.00  9.84           H
ATOM   2945 2HB  LYS A 194      33.777  14.798  16.608  1.00  9.84           H
ATOM   2946  CG  LYS A 194      34.428  13.247  15.278  1.00  9.84           C
ATOM   2947 1HG  LYS A 194      33.479  13.134  14.754  1.00  9.84           H
ATOM   2948 2HG  LYS A 194      35.238  13.077  14.576  1.00  9.84           H
ATOM   2949  CD  LYS A 194      34.497  12.195  16.363  1.00  9.84           C
ATOM   2950 1HD  LYS A 194      35.442  12.274  16.901  1.00  9.84           H
ATOM   2951 2HD  LYS A 194      33.674  12.355  17.060  1.00  9.84           H
ATOM   2952  CE  LYS A 194      34.365  10.811  15.735  1.00  9.84           C
ATOM   2953 1HE  LYS A 194      33.493  10.810  15.078  1.00  9.84           H
ATOM   2954 2HE  LYS A 194      35.254  10.603  15.137  1.00  9.84           H
ATOM   2955  NZ  LYS A 194      34.180   9.739  16.758  1.00  9.84           N
ATOM   2956 1HZ  LYS A 194      34.140   8.833  16.307  1.00  9.84           H
ATOM   2957 2HZ  LYS A 194      33.309   9.891  17.252  1.00  9.84           H
ATOM   2958 3HZ  LYS A 194      34.943   9.749  17.423  1.00  9.84           H
ATOM   2959  N   LYS A 195      32.734  16.217  13.002  1.00  1.43           N
ATOM   2960  H   LYS A 195      33.553  16.543  12.509  1.00  1.43           H
ATOM   2961  CA  LYS A 195      31.422  16.360  12.380  1.00  1.43           C
ATOM   2962  HA  LYS A 195      30.716  16.760  13.109  1.00  1.43           H
ATOM   2963  C   LYS A 195      30.891  15.041  11.868  1.00  1.43           C
ATOM   2964  O   LYS A 195      31.505  14.430  11.001  1.00  1.43           O
ATOM   2965  CB  LYS A 195      31.505  17.314  11.180  1.00  1.43           C
ATOM   2966 1HB  LYS A 195      32.223  16.914  10.468  1.00  1.43           H
ATOM   2967 2HB  LYS A 195      30.532  17.339  10.692  1.00  1.43           H
ATOM   2968  CG  LYS A 195      31.908  18.718  11.550  1.00  1.43           C
ATOM   2969 1HG  LYS A 195      31.121  19.146  12.165  1.00  1.43           H
ATOM   2970 2HG  LYS A 195      32.829  18.693  12.124  1.00  1.43           H
ATOM   2971  CD  LYS A 195      32.151  19.599  10.336  1.00  1.43           C
ATOM   2972 1HD  LYS A 195      32.927  19.147   9.717  1.00  1.43           H
ATOM   2973 2HD  LYS A 195      31.237  19.676   9.752  1.00  1.43           H
ATOM   2974  CE  LYS A 195      32.599  20.990  10.761  1.00  1.43           C
ATOM   2975 1HE  LYS A 195      33.499  20.908  11.373  1.00  1.43           H
ATOM   2976 2HE  LYS A 195      32.837  21.573   9.869  1.00  1.43           H
ATOM   2977  NZ  LYS A 195      31.525  21.691  11.534  1.00  1.43           N
ATOM   2978 1HZ  LYS A 195      31.843  22.605  11.831  1.00  1.43           H
ATOM   2979 2HZ  LYS A 195      31.276  21.158  12.362  1.00  1.43           H
ATOM   2980 3HZ  LYS A 195      30.701  21.805  10.954  1.00  1.43           H
ATOM   2981  N   LEU A 196      29.749  14.630  12.393  1.00 10.95           N
ATOM   2982  H   LEU A 196      29.401  15.066  13.242  1.00 10.95           H
ATOM   2983  CA  LEU A 196      28.909  13.628  11.753  1.00 10.95           C
ATOM   2984  HA  LEU A 196      29.491  12.961  11.119  1.00 10.95           H
ATOM   2985  C   LEU A 196      27.952  14.456  10.901  1.00 10.95           C
ATOM   2986  O   LEU A 196      27.280  15.347  11.424  1.00 10.95           O
ATOM   2987  CB  LEU A 196      28.112  12.834  12.786  1.00 10.95           C
ATOM   2988 1HB  LEU A 196      28.806  12.194  13.330  1.00 10.95           H
ATOM   2989 2HB  LEU A 196      27.698  13.549  13.496  1.00 10.95           H
ATOM   2990  CG  LEU A 196      26.928  11.979  12.296  1.00 10.95           C
ATOM   2991  HG  LEU A 196      26.198  12.643  11.836  1.00 10.95           H
ATOM   2992  CD1 LEU A 196      27.289  10.906  11.276  1.00 10.95           C
ATOM   2993 1HD1 LEU A 196      26.385  10.380  10.965  1.00 10.95           H
ATOM   2994 2HD1 LEU A 196      27.981  10.193  11.720  1.00 10.95           H
ATOM   2995 3HD1 LEU A 196      27.745  11.354  10.395  1.00 10.95           H
ATOM   2996  CD2 LEU A 196      26.273  11.333  13.508  1.00 10.95           C
ATOM   2997 1HD2 LEU A 196      25.348  10.845  13.204  1.00 10.95           H
ATOM   2998 2HD2 LEU A 196      26.030  12.099  14.245  1.00 10.95           H
ATOM   2999 3HD2 LEU A 196      26.950  10.607  13.964  1.00 10.95           H
ATOM   3000  N   HIS A 197      27.883  14.194   9.607  1.00 26.73           N
ATOM   3001  H   HIS A 197      28.522  13.515   9.198  1.00 26.73           H
ATOM   3002  CA  HIS A 197      26.896  14.843   8.744  1.00 26.73           C
ATOM   3003  HA  HIS A 197      26.218  15.457   9.337  1.00 26.73           H
ATOM   3004  C   HIS A 197      26.046  13.799   8.037  1.00 26.73           C
ATOM   3005  O   HIS A 197      26.555  13.014   7.237  1.00 26.73           O
ATOM   3006  CB  HIS A 197      27.570  15.737   7.694  1.00 26.73           C
ATOM   3007 1HB  HIS A 197      28.378  15.184   7.215  1.00 26.73           H
ATOM   3008 2HB  HIS A 197      26.826  15.982   6.935  1.00 26.73           H
ATOM   3009  CG  HIS A 197      28.098  17.031   8.238  1.00 26.73           C
ATOM   3010  ND1 HIS A 197      27.917  17.470   9.527  1.00 26.73           N
ATOM   3011  HD1 HIS A 197      27.474  16.944  10.277  1.00 26.73           H
ATOM   3012  CD2 HIS A 197      28.749  18.049   7.613  1.00 26.73           C
ATOM   3013  HD2 HIS A 197      29.044  18.044   6.573  1.00 26.73           H
ATOM   3014  CE1 HIS A 197      28.434  18.690   9.632  1.00 26.73           C
ATOM   3015  HE1 HIS A 197      28.433  19.274  10.544  1.00 26.73           H
ATOM   3016  NE2 HIS A 197      28.952  19.095   8.489  1.00 26.73           N
ATOM   3017  N   ALA A 198      24.746  13.810   8.299  1.00  5.50           N
ATOM   3018  H   ALA A 198      24.375  14.370   9.056  1.00  5.50           H
ATOM   3019  CA  ALA A 198      23.811  13.117   7.424  1.00  5.50           C
ATOM   3020  HA  ALA A 198      24.208  12.140   7.180  1.00  5.50           H
ATOM   3021  C   ALA A 198      23.727  13.958   6.151  1.00  5.50           C
ATOM   3022  O   ALA A 198      23.602  15.188   6.230  1.00  5.50           O
ATOM   3023  CB  ALA A 198      22.442  12.965   8.090  1.00  5.50           C
ATOM   3024 1HB  ALA A 198      22.546  12.396   9.016  1.00  5.50           H
ATOM   3025 2HB  ALA A 198      21.770  12.426   7.423  1.00  5.50           H
ATOM   3026 3HB  ALA A 198      22.018  13.945   8.309  1.00  5.50           H
ATOM   3027  N   VAL A 199      23.812  13.325   4.994  1.00  9.05           N
ATOM   3028  H   VAL A 199      23.916  12.309   4.981  1.00  9.05           H
ATOM   3029  CA  VAL A 199      23.790  14.039   3.719  1.00  9.05           C
ATOM   3030  HA  VAL A 199      23.324  15.009   3.869  1.00  9.05           H
ATOM   3031  C   VAL A 199      22.945  13.229   2.741  1.00  9.05           C
ATOM   3032  O   VAL A 199      22.994  12.003   2.776  1.00  9.05           O
ATOM   3033  CB  VAL A 199      25.249  14.270   3.198  1.00  9.05           C
ATOM   3034  HB  VAL A 199      25.823  14.702   4.018  1.00  9.05           H
ATOM   3035  CG1 VAL A 199      25.946  12.966   2.776  1.00  9.05           C
ATOM   3036 1HG1 VAL A 199      26.964  13.178   2.460  1.00  9.05           H
ATOM   3037 2HG1 VAL A 199      25.417  12.502   1.942  1.00  9.05           H
ATOM   3038 3HG1 VAL A 199      25.975  12.271   3.616  1.00  9.05           H
ATOM   3039  CG2 VAL A 199      25.275  15.274   2.054  1.00  9.05           C
ATOM   3040 1HG2 VAL A 199      26.303  15.506   1.795  1.00  9.05           H
ATOM   3041 2HG2 VAL A 199      24.780  16.194   2.364  1.00  9.05           H
ATOM   3042 3HG2 VAL A 199      24.776  14.862   1.177  1.00  9.05           H
ATOM   3043  N   PRO A 200      22.114  13.874   1.905  1.00  6.02           N
ATOM   3044  CA  PRO A 200      21.525  13.032   0.858  1.00  6.02           C
ATOM   3045  HA  PRO A 200      20.928  12.233   1.297  1.00  6.02           H
ATOM   3046  C   PRO A 200      22.572  12.463  -0.098  1.00  6.02           C
ATOM   3047  O   PRO A 200      23.612  13.082  -0.343  1.00  6.02           O
ATOM   3048  CB  PRO A 200      20.637  14.014   0.089  1.00  6.02           C
ATOM   3049 1HB  PRO A 200      21.173  14.399  -0.779  1.00  6.02           H
ATOM   3050 2HB  PRO A 200      19.707  13.537  -0.217  1.00  6.02           H
ATOM   3051  CG  PRO A 200      20.376  15.110   1.045  1.00  6.02           C
ATOM   3052 1HG  PRO A 200      20.099  16.027   0.526  1.00  6.02           H
ATOM   3053 2HG  PRO A 200      19.598  14.812   1.749  1.00  6.02           H
ATOM   3054  CD  PRO A 200      21.678  15.271   1.755  1.00  6.02           C
ATOM   3055 1HD  PRO A 200      22.387  15.830   1.145  1.00  6.02           H
ATOM   3056 2HD  PRO A 200      21.528  15.746   2.724  1.00  6.02           H
ATOM   3057  N   ALA A 201      22.261  11.323  -0.695  1.00  9.44           N
ATOM   3058  H   ALA A 201      21.464  10.795  -0.357  1.00  9.44           H
ATOM   3059  CA  ALA A 201      23.015  10.821  -1.838  1.00  9.44           C
ATOM   3060  HA  ALA A 201      24.068  10.735  -1.562  1.00  9.44           H
ATOM   3061  C   ALA A 201      22.895  11.817  -3.002  1.00  9.44           C
ATOM   3062  O   ALA A 201      21.968  12.634  -3.035  1.00  9.44           O
ATOM   3063  CB  ALA A 201      22.482   9.434  -2.241  1.00  9.44           C
ATOM   3064 1HB  ALA A 201      22.527   8.760  -1.386  1.00  9.44           H
ATOM   3065 2HB  ALA A 201      23.093   9.026  -3.048  1.00  9.44           H
ATOM   3066 3HB  ALA A 201      21.451   9.522  -2.585  1.00  9.44           H
ATOM   3067  N   ALA A 202      23.820  11.713  -3.949  1.00 23.35           N
ATOM   3068  H   ALA A 202      24.555  11.018  -3.822  1.00 23.35           H
ATOM   3069  CA  ALA A 202      23.903  12.554  -5.146  1.00 23.35           C
ATOM   3070  HA  ALA A 202      24.795  12.244  -5.694  1.00 23.35           H
ATOM   3071  C   ALA A 202      24.090  14.039  -4.802  1.00 23.35           C
ATOM   3072  O   ALA A 202      23.469  14.924  -5.403  1.00 23.35           O
ATOM   3073  CB  ALA A 202      22.691  12.316  -6.077  1.00 23.35           C
ATOM   3074 1HB  ALA A 202      22.609  11.253  -6.306  1.00 23.35           H
ATOM   3075 2HB  ALA A 202      22.833  12.866  -7.008  1.00 23.35           H
ATOM   3076 3HB  ALA A 202      21.771  12.655  -5.601  1.00 23.35           H
ATOM   3077  N   LYS A 203      24.942  14.316  -3.822  1.00  7.33           N
ATOM   3078  H   LYS A 203      25.392  13.554  -3.328  1.00  7.33           H
ATOM   3079  CA  LYS A 203      25.270  15.690  -3.428  1.00  7.33           C
ATOM   3080  HA  LYS A 203      24.977  16.374  -4.221  1.00  7.33           H
ATOM   3081  C   LYS A 203      26.772  15.801  -3.195  1.00  7.33           C
ATOM   3082  O   LYS A 203      27.369  14.866  -2.694  1.00  7.33           O
ATOM   3083  CB  LYS A 203      24.503  16.046  -2.149  1.00  7.33           C
ATOM   3084 1HB  LYS A 203      23.458  15.766  -2.286  1.00  7.33           H
ATOM   3085 2HB  LYS A 203      24.908  15.464  -1.321  1.00  7.33           H
ATOM   3086  CG  LYS A 203      24.553  17.525  -1.790  1.00  7.33           C
ATOM   3087 1HG  LYS A 203      25.590  17.830  -1.657  1.00  7.33           H
ATOM   3088 2HG  LYS A 203      24.115  18.102  -2.605  1.00  7.33           H
ATOM   3089  CD  LYS A 203      23.793  17.817  -0.510  1.00  7.33           C
ATOM   3090 1HD  LYS A 203      22.762  17.474  -0.611  1.00  7.33           H
ATOM   3091 2HD  LYS A 203      24.270  17.290   0.313  1.00  7.33           H
ATOM   3092  CE  LYS A 203      23.806  19.308  -0.222  1.00  7.33           C
ATOM   3093 1HE  LYS A 203      24.842  19.655  -0.211  1.00  7.33           H
ATOM   3094 2HE  LYS A 203      23.279  19.825  -1.027  1.00  7.33           H
ATOM   3095  NZ  LYS A 203      23.167  19.664   1.085  1.00  7.33           N
ATOM   3096 1HZ  LYS A 203      23.110  20.670   1.174  1.00  7.33           H
ATOM   3097 2HZ  LYS A 203      23.721  19.303   1.856  1.00  7.33           H
ATOM   3098 3HZ  LYS A 203      22.237  19.268   1.153  1.00  7.33           H
ATOM   3099  N   THR A 204      27.402  16.901  -3.573  1.00 -1.43           N
ATOM   3100  H   THR A 204      26.901  17.607  -4.097  1.00 -1.43           H
ATOM   3101  CA  THR A 204      28.814  17.126  -3.252  1.00 -1.43           C
ATOM   3102  HA  THR A 204      29.395  16.256  -3.549  1.00 -1.43           H
ATOM   3103  C   THR A 204      29.018  17.361  -1.760  1.00 -1.43           C
ATOM   3104  O   THR A 204      28.271  18.125  -1.141  1.00 -1.43           O
ATOM   3105  CB  THR A 204      29.339  18.364  -4.005  1.00 -1.43           C
ATOM   3106  HB  THR A 204      28.772  19.235  -3.686  1.00 -1.43           H
ATOM   3107  OG1 THR A 204      29.117  18.160  -5.401  1.00 -1.43           O
ATOM   3108  HG1 THR A 204      29.965  18.266  -5.863  1.00 -1.43           H
ATOM   3109  CG2 THR A 204      30.827  18.644  -3.772  1.00 -1.43           C
ATOM   3110 1HG2 THR A 204      31.166  19.416  -4.461  1.00 -1.43           H
ATOM   3111 2HG2 THR A 204      31.416  17.743  -3.935  1.00 -1.43           H
ATOM   3112 3HG2 THR A 204      30.985  18.993  -2.752  1.00 -1.43           H
ATOM   3113  N   VAL A 205      30.062  16.750  -1.218  1.00 -9.17           N
ATOM   3114  H   VAL A 205      30.631  16.137  -1.805  1.00 -9.17           H
ATOM   3115  CA  VAL A 205      30.495  16.925   0.167  1.00 -9.17           C
ATOM   3116  HA  VAL A 205      29.853  17.634   0.688  1.00 -9.17           H
ATOM   3117  C   VAL A 205      31.918  17.465   0.110  1.00 -9.17           C
ATOM   3118  O   VAL A 205      32.724  17.003  -0.699  1.00 -9.17           O
ATOM   3119  CB  VAL A 205      30.473  15.554   0.905  1.00 -9.17           C
ATOM   3120  HB  VAL A 205      31.068  14.845   0.330  1.00 -9.17           H
ATOM   3121  CG1 VAL A 205      31.064  15.630   2.326  1.00 -9.17           C
ATOM   3122 1HG1 VAL A 205      31.004  14.650   2.799  1.00 -9.17           H
ATOM   3123 2HG1 VAL A 205      30.515  16.353   2.930  1.00 -9.17           H
ATOM   3124 3HG1 VAL A 205      32.115  15.915   2.283  1.00 -9.17           H
ATOM   3125  CG2 VAL A 205      29.039  15.034   0.984  1.00 -9.17           C
ATOM   3126 1HG2 VAL A 205      29.024  14.069   1.485  1.00 -9.17           H
ATOM   3127 2HG2 VAL A 205      28.623  14.904  -0.016  1.00 -9.17           H
ATOM   3128 3HG2 VAL A 205      28.424  15.740   1.540  1.00 -9.17           H
ATOM   3129  N   LYS A 206      32.247  18.423   0.967  1.00 -9.52           N
ATOM   3130  H   LYS A 206      31.527  18.841   1.550  1.00 -9.52           H
ATOM   3131  CA  LYS A 206      33.636  18.837   1.164  1.00 -9.52           C
ATOM   3132  HA  LYS A 206      34.301  18.170   0.616  1.00 -9.52           H
ATOM   3133  C   LYS A 206      33.971  18.747   2.640  1.00 -9.52           C
ATOM   3134  O   LYS A 206      33.116  19.046   3.478  1.00 -9.52           O
ATOM   3135  CB  LYS A 206      33.869  20.275   0.695  1.00 -9.52           C
ATOM   3136 1HB  LYS A 206      33.219  20.940   1.263  1.00 -9.52           H
ATOM   3137 2HB  LYS A 206      34.905  20.537   0.914  1.00 -9.52           H
ATOM   3138  CG  LYS A 206      33.624  20.505  -0.786  1.00 -9.52           C
ATOM   3139 1HG  LYS A 206      34.209  19.793  -1.362  1.00 -9.52           H
ATOM   3140 2HG  LYS A 206      32.565  20.367  -1.008  1.00 -9.52           H
ATOM   3141  CD  LYS A 206      34.042  21.911  -1.166  1.00 -9.52           C
ATOM   3142 1HD  LYS A 206      33.507  22.623  -0.538  1.00 -9.52           H
ATOM   3143 2HD  LYS A 206      35.113  22.020  -0.993  1.00 -9.52           H
ATOM   3144  CE  LYS A 206      33.736  22.204  -2.627  1.00 -9.52           C
ATOM   3145 1HE  LYS A 206      34.220  21.457  -3.258  1.00 -9.52           H
ATOM   3146 2HE  LYS A 206      32.656  22.152  -2.785  1.00 -9.52           H
ATOM   3147  NZ  LYS A 206      34.226  23.563  -3.013  1.00 -9.52           N
ATOM   3148 1HZ  LYS A 206      33.961  23.754  -3.975  1.00 -9.52           H
ATOM   3149 2HZ  LYS A 206      35.232  23.614  -2.930  1.00 -9.52           H
ATOM   3150 3HZ  LYS A 206      33.797  24.260  -2.417  1.00 -9.52           H
ATOM   3151  N   PHE A 207      35.213  18.412   2.953  1.00-14.02           N
ATOM   3152  H   PHE A 207      35.867  18.189   2.208  1.00-14.02           H
ATOM   3153  CA  PHE A 207      35.723  18.458   4.325  1.00-14.02           C
ATOM   3154  HA  PHE A 207      35.008  18.951   4.984  1.00-14.02           H
ATOM   3155  C   PHE A 207      36.991  19.293   4.274  1.00-14.02           C
ATOM   3156  O   PHE A 207      37.641  19.362   3.227  1.00-14.02           O
ATOM   3157  CB  PHE A 207      36.050  17.071   4.889  1.00-14.02           C
ATOM   3158 1HB  PHE A 207      36.709  16.544   4.203  1.00-14.02           H
ATOM   3159 2HB  PHE A 207      36.581  17.208   5.830  1.00-14.02           H
ATOM   3160  CG  PHE A 207      34.841  16.220   5.180  1.00-14.02           C
ATOM   3161  CD1 PHE A 207      34.656  14.986   4.527  1.00-14.02           C
ATOM   3162  HD1 PHE A 207      35.359  14.665   3.772  1.00-14.02           H
ATOM   3163  CD2 PHE A 207      33.908  16.625   6.154  1.00-14.02           C
ATOM   3164  HD2 PHE A 207      34.037  17.570   6.664  1.00-14.02           H
ATOM   3165  CE1 PHE A 207      33.564  14.142   4.866  1.00-14.02           C
ATOM   3166  HE1 PHE A 207      33.443  13.187   4.374  1.00-14.02           H
ATOM   3167  CE2 PHE A 207      32.804  15.802   6.491  1.00-14.02           C
ATOM   3168  HE2 PHE A 207      32.097  16.125   7.242  1.00-14.02           H
ATOM   3169  CZ  PHE A 207      32.643  14.549   5.860  1.00-14.02           C
ATOM   3170  HZ  PHE A 207      31.826  13.903   6.143  1.00-14.02           H
ATOM   3171  N   LYS A 208      37.347  19.916   5.390  1.00  1.19           N
ATOM   3172  H   LYS A 208      36.767  19.810   6.225  1.00  1.19           H
ATOM   3173  CA  LYS A 208      38.537  20.760   5.478  1.00  1.19           C
ATOM   3174  HA  LYS A 208      39.071  20.732   4.531  1.00  1.19           H
ATOM   3175  C   LYS A 208      39.470  20.259   6.563  1.00  1.19           C
ATOM   3176  O   LYS A 208      39.040  19.556   7.467  1.00  1.19           O
ATOM   3177  CB  LYS A 208      38.153  22.210   5.785  1.00  1.19           C
ATOM   3178 1HB  LYS A 208      37.678  22.255   6.766  1.00  1.19           H
ATOM   3179 2HB  LYS A 208      39.071  22.793   5.830  1.00  1.19           H
ATOM   3180  CG  LYS A 208      37.209  22.832   4.760  1.00  1.19           C
ATOM   3181 1HG  LYS A 208      37.377  22.365   3.789  1.00  1.19           H
ATOM   3182 2HG  LYS A 208      36.182  22.633   5.067  1.00  1.19           H
ATOM   3183  CD  LYS A 208      37.413  24.337   4.609  1.00  1.19           C
ATOM   3184 1HD  LYS A 208      36.545  24.754   4.098  1.00  1.19           H
ATOM   3185 2HD  LYS A 208      37.514  24.803   5.589  1.00  1.19           H
ATOM   3186  CE  LYS A 208      38.649  24.602   3.760  1.00  1.19           C
ATOM   3187 1HE  LYS A 208      39.531  24.208   4.270  1.00  1.19           H
ATOM   3188 2HE  LYS A 208      38.528  24.043   2.835  1.00  1.19           H
ATOM   3189  NZ  LYS A 208      38.911  26.018   3.379  1.00  1.19           N
ATOM   3190 1HZ  LYS A 208      39.743  26.053   2.800  1.00  1.19           H
ATOM   3191 2HZ  LYS A 208      39.066  26.595   4.194  1.00  1.19           H
ATOM   3192 3HZ  LYS A 208      38.129  26.386   2.852  1.00  1.19           H
ATOM   3193  N   CYS A 209      40.734  20.640   6.485  1.00  9.54           N
ATOM   3194  H   CYS A 209      41.033  21.202   5.692  1.00  9.54           H
ATOM   3195  CA  CYS A 209      41.711  20.291   7.516  1.00  9.54           C
ATOM   3196  HA  CYS A 209      41.176  20.119   8.446  1.00  9.54           H
ATOM   3197  C   CYS A 209      42.739  21.416   7.768  1.00  9.54           C
ATOM   3198  O   CYS A 209      43.928  21.205   7.560  1.00  9.54           O
ATOM   3199  CB  CYS A 209      42.377  18.973   7.089  1.00  9.54           C
ATOM   3200 1HB  CYS A 209      41.604  18.322   6.683  1.00  9.54           H
ATOM   3201 2HB  CYS A 209      43.090  19.185   6.293  1.00  9.54           H
ATOM   3202  SG  CYS A 209      43.232  18.052   8.407  1.00  9.54           S
ATOM   3203  N   PRO A 210      42.296  22.648   8.113  1.00 23.04           N
ATOM   3204  CA  PRO A 210      43.314  23.713   8.155  1.00 23.04           C
ATOM   3205  HA  PRO A 210      43.818  23.765   7.192  1.00 23.04           H
ATOM   3206  C   PRO A 210      44.361  23.589   9.260  1.00 23.04           C
ATOM   3207  O   PRO A 210      44.031  23.447  10.445  1.00 23.04           O
ATOM   3208  CB  PRO A 210      42.478  24.984   8.362  1.00 23.04           C
ATOM   3209 1HB  PRO A 210      42.455  25.248   9.418  1.00 23.04           H
ATOM   3210 2HB  PRO A 210      42.874  25.809   7.770  1.00 23.04           H
ATOM   3211  CG  PRO A 210      41.110  24.614   7.912  1.00 23.04           C
ATOM   3212 1HG  PRO A 210      40.360  25.274   8.347  1.00 23.04           H
ATOM   3213 2HG  PRO A 210      41.055  24.621   6.822  1.00 23.04           H
ATOM   3214  CD  PRO A 210      40.974  23.219   8.436  1.00 23.04           C
ATOM   3215 1HD  PRO A 210      40.817  23.227   9.517  1.00 23.04           H
ATOM   3216 2HD  PRO A 210      40.165  22.696   7.932  1.00 23.04           H
ATOM   3217  N   SER A 211      45.628  23.642   8.874  1.00  7.40           N
ATOM   3218  H   SER A 211      45.864  23.808   7.904  1.00  7.40           H
ATOM   3219  CA  SER A 211      46.731  23.394   9.792  1.00  7.40           C
ATOM   3220  HA  SER A 211      46.464  23.724  10.793  1.00  7.40           H
ATOM   3221  C   SER A 211      47.975  24.146   9.328  1.00  7.40           C
ATOM   3222  O   SER A 211      48.026  24.601   8.186  1.00  7.40           O
ATOM   3223  CB  SER A 211      46.997  21.887   9.805  1.00  7.40           C
ATOM   3224 1HB  SER A 211      46.066  21.370  10.032  1.00  7.40           H
ATOM   3225 2HB  SER A 211      47.328  21.581   8.813  1.00  7.40           H
ATOM   3226  OG  SER A 211      47.971  21.510  10.764  1.00  7.40           O
ATOM   3227  HG  SER A 211      47.753  21.935  11.607  1.00  7.40           H
ATOM   3228  N   SER A 212      48.956  24.275  10.212  1.00 -0.60           N
ATOM   3229  H   SER A 212      48.818  23.927  11.156  1.00 -0.60           H
ATOM   3230  CA  SER A 212      50.282  24.804   9.901  1.00 -0.60           C
ATOM   3231  HA  SER A 212      50.553  24.608   8.863  1.00 -0.60           H
ATOM   3232  C   SER A 212      51.202  24.054  10.850  1.00 -0.60           C
ATOM   3233  O   SER A 212      50.719  23.484  11.825  1.00 -0.60           O
ATOM   3234  CB  SER A 212      50.401  26.299  10.203  1.00 -0.60           C
ATOM   3235 1HB  SER A 212      50.078  26.479  11.226  1.00 -0.60           H
ATOM   3236 2HB  SER A 212      51.444  26.601  10.102  1.00 -0.60           H
ATOM   3237  OG  SER A 212      49.616  27.079   9.324  1.00 -0.60           O
ATOM   3238  HG  SER A 212      49.803  28.009   9.494  1.00 -0.60           H
ATOM   3239  N   GLY A 213      52.500  24.087  10.586  1.00  5.30           N
ATOM   3240  H   GLY A 213      52.835  24.543   9.746  1.00  5.30           H
ATOM   3241  CA  GLY A 213      53.516  23.525  11.461  1.00  5.30           C
ATOM   3242 1HA  GLY A 213      53.484  23.994  12.445  1.00  5.30           H
ATOM   3243 2HA  GLY A 213      53.413  22.443  11.541  1.00  5.30           H
ATOM   3244  C   GLY A 213      54.799  23.879  10.739  1.00  5.30           C
ATOM   3245  O   GLY A 213      54.690  24.360   9.605  1.00  5.30           O
ATOM   3246  N   THR A 214      55.973  23.676  11.316  1.00 21.04           N
ATOM   3247  H   THR A 214      56.020  23.284  12.253  1.00 21.04           H
ATOM   3248  CA  THR A 214      57.236  23.966  10.627  1.00 21.04           C
ATOM   3249  HA  THR A 214      57.039  24.139   9.574  1.00 21.04           H
ATOM   3250  C   THR A 214      58.143  22.740  10.788  1.00 21.04           C
ATOM   3251  O   THR A 214      58.239  22.200  11.888  1.00 21.04           O
ATOM   3252  CB  THR A 214      57.948  25.221  11.194  1.00 21.04           C
ATOM   3253  HB  THR A 214      58.935  25.316  10.741  1.00 21.04           H
ATOM   3254  OG1 THR A 214      58.066  25.091  12.608  1.00 21.04           O
ATOM   3255  HG1 THR A 214      58.762  25.674  12.930  1.00 21.04           H
ATOM   3256  CG2 THR A 214      57.152  26.491  10.941  1.00 21.04           C
ATOM   3257 1HG2 THR A 214      57.705  27.345  11.327  1.00 21.04           H
ATOM   3258 2HG2 THR A 214      56.189  26.438  11.452  1.00 21.04           H
ATOM   3259 3HG2 THR A 214      56.992  26.625   9.871  1.00 21.04           H
ATOM   3260  N   PRO A 215      58.782  22.243   9.711  1.00 14.32           N
ATOM   3261  CA  PRO A 215      58.723  22.621   8.292  1.00 14.32           C
ATOM   3262  HA  PRO A 215      58.965  23.674   8.152  1.00 14.32           H
ATOM   3263  C   PRO A 215      57.329  22.330   7.738  1.00 14.32           C
ATOM   3264  O   PRO A 215      56.526  21.671   8.403  1.00 14.32           O
ATOM   3265  CB  PRO A 215      59.802  21.740   7.655  1.00 14.32           C
ATOM   3266 1HB  PRO A 215      59.551  21.491   6.624  1.00 14.32           H
ATOM   3267 2HB  PRO A 215      60.770  22.242   7.701  1.00 14.32           H
ATOM   3268  CG  PRO A 215      59.822  20.534   8.501  1.00 14.32           C
ATOM   3269 1HG  PRO A 215      58.981  19.889   8.247  1.00 14.32           H
ATOM   3270 2HG  PRO A 215      60.765  19.997   8.393  1.00 14.32           H
ATOM   3271  CD  PRO A 215      59.667  21.078   9.898  1.00 14.32           C
ATOM   3272 1HD  PRO A 215      59.204  20.334  10.546  1.00 14.32           H
ATOM   3273 2HD  PRO A 215      60.632  21.395  10.298  1.00 14.32           H
ATOM   3274  N   ASN A 216      57.017  22.875   6.571  1.00 -1.24           N
ATOM   3275  H   ASN A 216      57.739  23.347   6.034  1.00 -1.24           H
ATOM   3276  CA  ASN A 216      55.647  22.856   6.052  1.00 -1.24           C
ATOM   3277  HA  ASN A 216      55.035  23.448   6.728  1.00 -1.24           H
ATOM   3278  C   ASN A 216      55.070  21.434   5.967  1.00 -1.24           C
ATOM   3279  O   ASN A 216      55.664  20.561   5.312  1.00 -1.24           O
ATOM   3280  CB  ASN A 216      55.601  23.508   4.670  1.00 -1.24           C
ATOM   3281 1HB  ASN A 216      56.115  24.464   4.710  1.00 -1.24           H
ATOM   3282 2HB  ASN A 216      56.108  22.866   3.951  1.00 -1.24           H
ATOM   3283  CG  ASN A 216      54.194  23.744   4.203  1.00 -1.24           C
ATOM   3284  OD1 ASN A 216      53.361  24.226   4.957  1.00 -1.24           O
ATOM   3285  ND2 ASN A 216      53.917  23.428   2.973  1.00 -1.24           N
ATOM   3286 1HD2 ASN A 216      52.961  23.495   2.660  1.00 -1.24           H
ATOM   3287 2HD2 ASN A 216      54.644  23.108   2.352  1.00 -1.24           H
ATOM   3288  N   PRO A 217      53.966  21.154   6.685  1.00 -8.19           N
ATOM   3289  CA  PRO A 217      53.544  19.752   6.733  1.00 -8.19           C
ATOM   3290  HA  PRO A 217      54.408  19.110   6.898  1.00 -8.19           H
ATOM   3291  C   PRO A 217      52.777  19.229   5.520  1.00 -8.19           C
ATOM   3292  O   PRO A 217      52.225  19.982   4.713  1.00 -8.19           O
ATOM   3293  CB  PRO A 217      52.669  19.727   7.980  1.00 -8.19           C
ATOM   3294 1HB  PRO A 217      51.938  18.923   7.923  1.00 -8.19           H
ATOM   3295 2HB  PRO A 217      53.290  19.615   8.866  1.00 -8.19           H
ATOM   3296  CG  PRO A 217      52.023  21.050   7.981  1.00 -8.19           C
ATOM   3297 1HG  PRO A 217      51.209  21.064   7.259  1.00 -8.19           H
ATOM   3298 2HG  PRO A 217      51.655  21.305   8.976  1.00 -8.19           H
ATOM   3299  CD  PRO A 217      53.112  21.987   7.555  1.00 -8.19           C
ATOM   3300 1HD  PRO A 217      52.696  22.834   7.010  1.00 -8.19           H
ATOM   3301 2HD  PRO A 217      53.682  22.322   8.422  1.00 -8.19           H
ATOM   3302  N   THR A 218      52.765  17.912   5.404  1.00-11.99           N
ATOM   3303  H   THR A 218      53.254  17.351   6.102  1.00-11.99           H
ATOM   3304  CA  THR A 218      52.083  17.194   4.333  1.00-11.99           C
ATOM   3305  HA  THR A 218      52.127  17.774   3.414  1.00-11.99           H
ATOM   3306  C   THR A 218      50.636  16.899   4.716  1.00-11.99           C
ATOM   3307  O   THR A 218      50.394  16.486   5.847  1.00-11.99           O
ATOM   3308  CB  THR A 218      52.805  15.849   4.129  1.00-11.99           C
ATOM   3309  HB  THR A 218      52.636  15.213   4.999  1.00-11.99           H
ATOM   3310  OG1 THR A 218      54.208  16.106   4.010  1.00-11.99           O
ATOM   3311  HG1 THR A 218      54.672  15.268   4.107  1.00-11.99           H
ATOM   3312  CG2 THR A 218      52.353  15.135   2.875  1.00-11.99           C
ATOM   3313 1HG2 THR A 218      52.887  14.191   2.786  1.00-11.99           H
ATOM   3314 2HG2 THR A 218      52.569  15.752   2.002  1.00-11.99           H
ATOM   3315 3HG2 THR A 218      51.285  14.931   2.915  1.00-11.99           H
ATOM   3316  N   LEU A 219      49.692  17.075   3.797  1.00 -4.62           N
ATOM   3317  H   LEU A 219      49.968  17.432   2.881  1.00 -4.62           H
ATOM   3318  CA  LEU A 219      48.282  16.721   3.999  1.00 -4.62           C
ATOM   3319  HA  LEU A 219      48.078  16.597   5.062  1.00 -4.62           H
ATOM   3320  C   LEU A 219      47.963  15.413   3.268  1.00 -4.62           C
ATOM   3321  O   LEU A 219      48.198  15.299   2.063  1.00 -4.62           O
ATOM   3322  CB  LEU A 219      47.390  17.834   3.434  1.00 -4.62           C
ATOM   3323 1HB  LEU A 219      47.639  18.757   3.954  1.00 -4.62           H
ATOM   3324 2HB  LEU A 219      47.668  17.959   2.389  1.00 -4.62           H
ATOM   3325  CG  LEU A 219      45.861  17.660   3.466  1.00 -4.62           C
ATOM   3326  HG  LEU A 219      45.607  16.756   2.915  1.00 -4.62           H
ATOM   3327  CD1 LEU A 219      45.286  17.528   4.873  1.00 -4.62           C
ATOM   3328 1HD1 LEU A 219      44.207  17.393   4.819  1.00 -4.62           H
ATOM   3329 2HD1 LEU A 219      45.515  18.419   5.457  1.00 -4.62           H
ATOM   3330 3HD1 LEU A 219      45.715  16.656   5.368  1.00 -4.62           H
ATOM   3331  CD2 LEU A 219      45.196  18.845   2.753  1.00 -4.62           C
ATOM   3332 1HD2 LEU A 219      44.113  18.736   2.777  1.00 -4.62           H
ATOM   3333 2HD2 LEU A 219      45.527  18.874   1.715  1.00 -4.62           H
ATOM   3334 3HD2 LEU A 219      45.480  19.780   3.240  1.00 -4.62           H
ATOM   3335  N   ARG A 220      47.420  14.430   3.977  1.00 -5.37           N
ATOM   3336  H   ARG A 220      47.258  14.575   4.973  1.00 -5.37           H
ATOM   3337  CA  ARG A 220      47.042  13.132   3.392  1.00 -5.37           C
ATOM   3338  HA  ARG A 220      47.006  13.200   2.304  1.00 -5.37           H
ATOM   3339  C   ARG A 220      45.660  12.767   3.926  1.00 -5.37           C
ATOM   3340  O   ARG A 220      45.267  13.323   4.949  1.00 -5.37           O
ATOM   3341  CB  ARG A 220      48.058  12.060   3.806  1.00 -5.37           C
ATOM   3342 1HB  ARG A 220      48.043  11.992   4.888  1.00 -5.37           H
ATOM   3343 2HB  ARG A 220      47.739  11.099   3.403  1.00 -5.37           H
ATOM   3344  CG  ARG A 220      49.508  12.323   3.377  1.00 -5.37           C
ATOM   3345 1HG  ARG A 220      49.599  12.197   2.299  1.00 -5.37           H
ATOM   3346 2HG  ARG A 220      49.788  13.341   3.639  1.00 -5.37           H
ATOM   3347  CD  ARG A 220      50.468  11.383   4.093  1.00 -5.37           C
ATOM   3348 1HD  ARG A 220      51.492  11.633   3.813  1.00 -5.37           H
ATOM   3349 2HD  ARG A 220      50.356  11.530   5.168  1.00 -5.37           H
ATOM   3350  NE  ARG A 220      50.203   9.979   3.759  1.00 -5.37           N
ATOM   3351  HE  ARG A 220      49.944   9.787   2.799  1.00 -5.37           H
ATOM   3352  CZ  ARG A 220      50.270   8.944   4.587  1.00 -5.37           C
ATOM   3353  NH1 ARG A 220      49.733   7.823   4.200  1.00 -5.37           N
ATOM   3354 1HH1 ARG A 220      49.345   7.744   3.271  1.00 -5.37           H
ATOM   3355 2HH1 ARG A 220      49.711   7.033   4.829  1.00 -5.37           H
ATOM   3356  NH2 ARG A 220      50.780   8.998   5.792  1.00 -5.37           N
ATOM   3357 1HH2 ARG A 220      51.212   9.860   6.122  1.00 -5.37           H
ATOM   3358 2HH2 ARG A 220      50.784   8.179   6.376  1.00 -5.37           H
ATOM   3359  N   TRP A 221      44.933  11.859   3.284  1.00 15.62           N
ATOM   3360  H   TRP A 221      45.285  11.437   2.429  1.00 15.62           H
ATOM   3361  CA  TRP A 221      43.601  11.445   3.743  1.00 15.62           C
ATOM   3362  HA  TRP A 221      43.432  11.837   4.743  1.00 15.62           H
ATOM   3363  C   TRP A 221      43.430   9.921   3.809  1.00 15.62           C
ATOM   3364  O   TRP A 221      44.088   9.166   3.092  1.00 15.62           O
ATOM   3365  CB  TRP A 221      42.526  12.034   2.819  1.00 15.62           C
ATOM   3366 1HB  TRP A 221      42.730  11.714   1.797  1.00 15.62           H
ATOM   3367 2HB  TRP A 221      41.553  11.642   3.113  1.00 15.62           H
ATOM   3368  CG  TRP A 221      42.461  13.546   2.857  1.00 15.62           C
ATOM   3369  CD1 TRP A 221      43.220  14.417   2.137  1.00 15.62           C
ATOM   3370  HD1 TRP A 221      43.980  14.110   1.428  1.00 15.62           H
ATOM   3371  CD2 TRP A 221      41.574  14.372   3.640  1.00 15.62           C
ATOM   3372  NE1 TRP A 221      42.909  15.715   2.428  1.00 15.62           N
ATOM   3373  HE1 TRP A 221      43.363  16.514   2.007  1.00 15.62           H
ATOM   3374  CE2 TRP A 221      41.902  15.731   3.355  1.00 15.62           C
ATOM   3375  CE3 TRP A 221      40.519  14.104   4.539  1.00 15.62           C
ATOM   3376  HE3 TRP A 221      40.249  13.084   4.771  1.00 15.62           H
ATOM   3377  CZ2 TRP A 221      41.225  16.816   3.957  1.00 15.62           C
ATOM   3378  HZ2 TRP A 221      41.500  17.834   3.725  1.00 15.62           H
ATOM   3379  CZ3 TRP A 221      39.819  15.195   5.134  1.00 15.62           C
ATOM   3380  HZ3 TRP A 221      39.006  15.001   5.820  1.00 15.62           H
ATOM   3381  CH2 TRP A 221      40.192  16.542   4.839  1.00 15.62           C
ATOM   3382  HH2 TRP A 221      39.656  17.357   5.304  1.00 15.62           H
ATOM   3383  N   LEU A 222      42.520   9.490   4.674  1.00  4.76           N
ATOM   3384  H   LEU A 222      42.042  10.181   5.247  1.00  4.76           H
ATOM   3385  CA  LEU A 222      42.154   8.087   4.882  1.00  4.76           C
ATOM   3386  HA  LEU A 222      42.632   7.454   4.135  1.00  4.76           H
ATOM   3387  C   LEU A 222      40.633   7.948   4.793  1.00  4.76           C
ATOM   3388  O   LEU A 222      39.920   8.899   5.134  1.00  4.76           O
ATOM   3389  CB  LEU A 222      42.561   7.635   6.291  1.00  4.76           C
ATOM   3390 1HB  LEU A 222      41.986   8.236   6.986  1.00  4.76           H
ATOM   3391 2HB  LEU A 222      42.231   6.605   6.416  1.00  4.76           H
ATOM   3392  CG  LEU A 222      44.024   7.702   6.750  1.00  4.76           C
ATOM   3393  HG  LEU A 222      44.370   8.731   6.659  1.00  4.76           H
ATOM   3394  CD1 LEU A 222      44.107   7.299   8.222  1.00  4.76           C
ATOM   3395 1HD1 LEU A 222      45.136   7.392   8.570  1.00  4.76           H
ATOM   3396 2HD1 LEU A 222      43.787   6.263   8.347  1.00  4.76           H
ATOM   3397 3HD1 LEU A 222      43.478   7.950   8.826  1.00  4.76           H
ATOM   3398  CD2 LEU A 222      44.946   6.811   5.931  1.00  4.76           C
ATOM   3399 1HD2 LEU A 222      45.946   6.807   6.364  1.00  4.76           H
ATOM   3400 2HD2 LEU A 222      45.011   7.199   4.915  1.00  4.76           H
ATOM   3401 3HD2 LEU A 222      44.563   5.789   5.915  1.00  4.76           H
ATOM   3402  N   LYS A 223      40.137   6.772   4.422  1.00-14.76           N
ATOM   3403  H   LYS A 223      40.793   6.024   4.178  1.00-14.76           H
ATOM   3404  CA  LYS A 223      38.700   6.454   4.410  1.00-14.76           C
ATOM   3405  HA  LYS A 223      38.140   7.242   4.913  1.00-14.76           H
ATOM   3406  C   LYS A 223      38.538   5.158   5.191  1.00-14.76           C
ATOM   3407  O   LYS A 223      39.132   4.141   4.845  1.00-14.76           O
ATOM   3408  CB  LYS A 223      38.164   6.305   2.978  1.00-14.76           C
ATOM   3409 1HB  LYS A 223      38.325   7.249   2.460  1.00-14.76           H
ATOM   3410 2HB  LYS A 223      38.737   5.530   2.468  1.00-14.76           H
ATOM   3411  CG  LYS A 223      36.672   5.944   2.884  1.00-14.76           C
ATOM   3412 1HG  LYS A 223      36.513   4.976   3.356  1.00-14.76           H
ATOM   3413 2HG  LYS A 223      36.085   6.694   3.415  1.00-14.76           H
ATOM   3414  CD  LYS A 223      36.190   5.870   1.428  1.00-14.76           C
ATOM   3415 1HD  LYS A 223      36.321   6.849   0.970  1.00-14.76           H
ATOM   3416 2HD  LYS A 223      36.795   5.142   0.887  1.00-14.76           H
ATOM   3417  CE  LYS A 223      34.715   5.466   1.322  1.00-14.76           C
ATOM   3418 1HE  LYS A 223      34.598   4.466   1.747  1.00-14.76           H
ATOM   3419 2HE  LYS A 223      34.116   6.158   1.917  1.00-14.76           H
ATOM   3420  NZ  LYS A 223      34.186   5.459  -0.096  1.00-14.76           N
ATOM   3421 1HZ  LYS A 223      33.262   5.039  -0.109  1.00-14.76           H
ATOM   3422 2HZ  LYS A 223      34.799   4.925  -0.698  1.00-14.76           H
ATOM   3423 3HZ  LYS A 223      34.103   6.406  -0.452  1.00-14.76           H
ATOM   3424  N   ASN A 224      37.791   5.232   6.284  1.00 -8.68           N
ATOM   3425  H   ASN A 224      37.327   6.118   6.478  1.00 -8.68           H
ATOM   3426  CA  ASN A 224      37.573   4.135   7.238  1.00 -8.68           C
ATOM   3427  HA  ASN A 224      37.012   4.541   8.081  1.00 -8.68           H
ATOM   3428  C   ASN A 224      38.882   3.565   7.791  1.00 -8.68           C
ATOM   3429  O   ASN A 224      38.984   2.383   8.115  1.00 -8.68           O
ATOM   3430  CB  ASN A 224      36.710   3.025   6.627  1.00 -8.68           C
ATOM   3431 1HB  ASN A 224      37.243   2.560   5.803  1.00 -8.68           H
ATOM   3432 2HB  ASN A 224      36.521   2.265   7.384  1.00 -8.68           H
ATOM   3433  CG  ASN A 224      35.384   3.532   6.135  1.00 -8.68           C
ATOM   3434  OD1 ASN A 224      34.734   4.333   6.792  1.00 -8.68           O
ATOM   3435  ND2 ASN A 224      34.985   3.108   4.970  1.00 -8.68           N
ATOM   3436 1HD2 ASN A 224      34.078   3.385   4.639  1.00 -8.68           H
ATOM   3437 2HD2 ASN A 224      35.582   2.499   4.425  1.00 -8.68           H
ATOM   3438  N   GLY A 225      39.902   4.409   7.862  1.00  0.64           N
ATOM   3439  H   GLY A 225      39.775   5.365   7.571  1.00  0.64           H
ATOM   3440  CA  GLY A 225      41.214   4.001   8.341  1.00  0.64           C
ATOM   3441 1HA  GLY A 225      41.714   4.872   8.762  1.00  0.64           H
ATOM   3442 2HA  GLY A 225      41.093   3.264   9.134  1.00  0.64           H
ATOM   3443  C   GLY A 225      42.127   3.410   7.285  1.00  0.64           C
ATOM   3444  O   GLY A 225      43.339   3.363   7.480  1.00  0.64           O
ATOM   3445  N   LYS A 226      41.581   2.995   6.151  1.00 14.24           N
ATOM   3446  H   LYS A 226      40.582   3.073   6.012  1.00 14.24           H
ATOM   3447  CA  LYS A 226      42.402   2.521   5.038  1.00 14.24           C
ATOM   3448  HA  LYS A 226      43.259   1.957   5.409  1.00 14.24           H
ATOM   3449  C   LYS A 226      42.869   3.788   4.344  1.00 14.24           C
ATOM   3450  O   LYS A 226      42.264   4.840   4.550  1.00 14.24           O
ATOM   3451  CB  LYS A 226      41.583   1.670   4.064  1.00 14.24           C
ATOM   3452 1HB  LYS A 226      40.789   2.288   3.643  1.00 14.24           H
ATOM   3453 2HB  LYS A 226      42.237   1.356   3.250  1.00 14.24           H
ATOM   3454  CG  LYS A 226      40.944   0.430   4.690  1.00 14.24           C
ATOM   3455 1HG  LYS A 226      41.710  -0.148   5.207  1.00 14.24           H
ATOM   3456 2HG  LYS A 226      40.176   0.735   5.401  1.00 14.24           H
ATOM   3457  CD  LYS A 226      40.316  -0.425   3.596  1.00 14.24           C
ATOM   3458 1HD  LYS A 226      39.652   0.202   2.999  1.00 14.24           H
ATOM   3459 2HD  LYS A 226      41.117  -0.790   2.957  1.00 14.24           H
ATOM   3460  CE  LYS A 226      39.513  -1.620   4.114  1.00 14.24           C
ATOM   3461 1HE  LYS A 226      38.674  -1.250   4.706  1.00 14.24           H
ATOM   3462 2HE  LYS A 226      39.113  -2.166   3.257  1.00 14.24           H
ATOM   3463  NZ  LYS A 226      40.322  -2.561   4.953  1.00 14.24           N
ATOM   3464 1HZ  LYS A 226      39.785  -3.387   5.181  1.00 14.24           H
ATOM   3465 2HZ  LYS A 226      40.607  -2.112   5.815  1.00 14.24           H
ATOM   3466 3HZ  LYS A 226      41.155  -2.857   4.457  1.00 14.24           H
ATOM   3467  N   GLU A 227      43.900   3.718   3.519  1.00 17.85           N
ATOM   3468  H   GLU A 227      44.383   2.841   3.376  1.00 17.85           H
ATOM   3469  CA  GLU A 227      44.316   4.895   2.758  1.00 17.85           C
ATOM   3470  HA  GLU A 227      44.485   5.716   3.449  1.00 17.85           H
ATOM   3471  C   GLU A 227      43.201   5.320   1.808  1.00 17.85           C
ATOM   3472  O   GLU A 227      42.294   4.545   1.512  1.00 17.85           O
ATOM   3473  CB  GLU A 227      45.625   4.644   1.997  1.00 17.85           C
ATOM   3474 1HB  GLU A 227      45.958   5.599   1.590  1.00 17.85           H
ATOM   3475 2HB  GLU A 227      46.372   4.313   2.716  1.00 17.85           H
ATOM   3476  CG  GLU A 227      45.584   3.637   0.842  1.00 17.85           C
ATOM   3477 1HG  GLU A 227      44.794   3.922   0.148  1.00 17.85           H
ATOM   3478 2HG  GLU A 227      46.534   3.695   0.307  1.00 17.85           H
ATOM   3479  CD  GLU A 227      45.375   2.194   1.289  1.00 17.85           C
ATOM   3480  OE1 GLU A 227      45.935   1.785   2.338  1.00 17.85           O
ATOM   3481  OE2 GLU A 227      44.671   1.442   0.587  1.00 17.85           O
ATOM   3482  N   PHE A 228      43.255   6.555   1.336  1.00 22.16           N
ATOM   3483  H   PHE A 228      44.005   7.179   1.613  1.00 22.16           H
ATOM   3484  CA  PHE A 228      42.248   7.065   0.418  1.00 22.16           C
ATOM   3485  HA  PHE A 228      41.631   6.243   0.064  1.00 22.16           H
ATOM   3486  C   PHE A 228      42.988   7.663  -0.767  1.00 22.16           C
ATOM   3487  O   PHE A 228      43.528   8.761  -0.673  1.00 22.16           O
ATOM   3488  CB  PHE A 228      41.374   8.085   1.165  1.00 22.16           C
ATOM   3489 1HB  PHE A 228      41.099   7.638   2.113  1.00 22.16           H
ATOM   3490 2HB  PHE A 228      41.955   8.984   1.372  1.00 22.16           H
ATOM   3491  CG  PHE A 228      40.093   8.469   0.465  1.00 22.16           C
ATOM   3492  CD1 PHE A 228      39.321   7.518  -0.226  1.00 22.16           C
ATOM   3493  HD1 PHE A 228      39.645   6.492  -0.278  1.00 22.16           H
ATOM   3494  CD2 PHE A 228      39.608   9.787   0.572  1.00 22.16           C
ATOM   3495  HD2 PHE A 228      40.184  10.532   1.101  1.00 22.16           H
ATOM   3496  CE1 PHE A 228      38.099   7.875  -0.838  1.00 22.16           C
ATOM   3497  HE1 PHE A 228      37.536   7.132  -1.384  1.00 22.16           H
ATOM   3498  CE2 PHE A 228      38.358  10.151   0.002  1.00 22.16           C
ATOM   3499  HE2 PHE A 228      37.986  11.160   0.107  1.00 22.16           H
ATOM   3500  CZ  PHE A 228      37.609   9.192  -0.712  1.00 22.16           C
ATOM   3501  HZ  PHE A 228      36.663   9.466  -1.155  1.00 22.16           H
ATOM   3502  N   LYS A 229      43.043   6.923  -1.867  1.00 12.13           N
ATOM   3503  H   LYS A 229      42.640   5.994  -1.863  1.00 12.13           H
ATOM   3504  CA  LYS A 229      43.565   7.436  -3.138  1.00 12.13           C
ATOM   3505  HA  LYS A 229      44.213   8.299  -2.980  1.00 12.13           H
ATOM   3506  C   LYS A 229      42.315   7.827  -3.920  1.00 12.13           C
ATOM   3507  O   LYS A 229      41.246   7.316  -3.580  1.00 12.13           O
ATOM   3508  CB  LYS A 229      44.312   6.345  -3.914  1.00 12.13           C
ATOM   3509 1HB  LYS A 229      43.604   5.562  -4.179  1.00 12.13           H
ATOM   3510 2HB  LYS A 229      44.675   6.789  -4.835  1.00 12.13           H
ATOM   3511  CG  LYS A 229      45.499   5.694  -3.214  1.00 12.13           C
ATOM   3512 1HG  LYS A 229      46.196   6.461  -2.879  1.00 12.13           H
ATOM   3513 2HG  LYS A 229      45.151   5.118  -2.357  1.00 12.13           H
ATOM   3514  CD  LYS A 229      46.205   4.769  -4.207  1.00 12.13           C
ATOM   3515 1HD  LYS A 229      45.478   4.068  -4.618  1.00 12.13           H
ATOM   3516 2HD  LYS A 229      46.602   5.376  -5.019  1.00 12.13           H
ATOM   3517  CE  LYS A 229      47.345   3.980  -3.575  1.00 12.13           C
ATOM   3518 1HE  LYS A 229      48.011   4.672  -3.054  1.00 12.13           H
ATOM   3519 2HE  LYS A 229      46.933   3.276  -2.850  1.00 12.13           H
ATOM   3520  NZ  LYS A 229      48.137   3.232  -4.617  1.00 12.13           N
ATOM   3521 1HZ  LYS A 229      48.761   2.569  -4.177  1.00 12.13           H
ATOM   3522 2HZ  LYS A 229      48.688   3.882  -5.167  1.00 12.13           H
ATOM   3523 3HZ  LYS A 229      47.519   2.740  -5.249  1.00 12.13           H
ATOM   3524  N   PRO A 230      42.395   8.683  -4.957  1.00 -6.46           N
ATOM   3525  CA  PRO A 230      41.162   8.864  -5.739  1.00 -6.46           C
ATOM   3526  HA  PRO A 230      40.403   9.342  -5.121  1.00 -6.46           H
ATOM   3527  C   PRO A 230      40.570   7.581  -6.328  1.00 -6.46           C
ATOM   3528  O   PRO A 230      39.365   7.488  -6.495  1.00 -6.46           O
ATOM   3529  CB  PRO A 230      41.597   9.816  -6.858  1.00 -6.46           C
ATOM   3530 1HB  PRO A 230      41.919   9.247  -7.731  1.00 -6.46           H
ATOM   3531 2HB  PRO A 230      40.791  10.499  -7.123  1.00 -6.46           H
ATOM   3532  CG  PRO A 230      42.731  10.557  -6.281  1.00 -6.46           C
ATOM   3533 1HG  PRO A 230      43.359  10.985  -7.063  1.00 -6.46           H
ATOM   3534 2HG  PRO A 230      42.360  11.338  -5.618  1.00 -6.46           H
ATOM   3535  CD  PRO A 230      43.479   9.525  -5.494  1.00 -6.46           C
ATOM   3536 1HD  PRO A 230      44.128   8.949  -6.149  1.00 -6.46           H
ATOM   3537 2HD  PRO A 230      44.052   9.993  -4.693  1.00 -6.46           H
ATOM   3538  N   ASP A 231      41.368   6.554  -6.581  1.00 12.26           N
ATOM   3539  H   ASP A 231      42.378   6.659  -6.506  1.00 12.26           H
ATOM   3540  CA  ASP A 231      40.842   5.251  -7.007  1.00 12.26           C
ATOM   3541  HA  ASP A 231      40.231   5.378  -7.900  1.00 12.26           H
ATOM   3542  C   ASP A 231      39.971   4.524  -5.986  1.00 12.26           C
ATOM   3543  O   ASP A 231      39.234   3.602  -6.326  1.00 12.26           O
ATOM   3544  CB  ASP A 231      42.001   4.321  -7.334  1.00 12.26           C
ATOM   3545 1HB  ASP A 231      42.802   4.472  -6.610  1.00 12.26           H
ATOM   3546 2HB  ASP A 231      41.653   3.294  -7.245  1.00 12.26           H
ATOM   3547  CG  ASP A 231      42.528   4.511  -8.739  1.00 12.26           C
ATOM   3548  OD1 ASP A 231      42.058   5.392  -9.500  1.00 12.26           O
ATOM   3549  OD2 ASP A 231      43.397   3.693  -9.119  1.00 12.26           O
ATOM   3550  N   HIS A 232      40.000   4.953  -4.735  1.00 21.07           N
ATOM   3551  H   HIS A 232      40.597   5.737  -4.491  1.00 21.07           H
ATOM   3552  CA  HIS A 232      39.202   4.333  -3.676  1.00 21.07           C
ATOM   3553  HA  HIS A 232      39.102   3.264  -3.867  1.00 21.07           H
ATOM   3554  C   HIS A 232      37.803   4.951  -3.669  1.00 21.07           C
ATOM   3555  O   HIS A 232      37.005   4.724  -2.751  1.00 21.07           O
ATOM   3556  CB  HIS A 232      39.879   4.532  -2.313  1.00 21.07           C
ATOM   3557 1HB  HIS A 232      40.077   5.591  -2.179  1.00 21.07           H
ATOM   3558 2HB  HIS A 232      39.194   4.209  -1.530  1.00 21.07           H
ATOM   3559  CG  HIS A 232      41.161   3.774  -2.138  1.00 21.07           C
ATOM   3560  ND1 HIS A 232      42.116   3.648  -3.127  1.00 21.07           N
ATOM   3561  CD2 HIS A 232      41.651   3.141  -1.038  1.00 21.07           C
ATOM   3562  HD2 HIS A 232      41.153   3.102  -0.079  1.00 21.07           H
ATOM   3563  CE1 HIS A 232      43.114   2.884  -2.590  1.00 21.07           C
ATOM   3564  HE1 HIS A 232      43.995   2.567  -3.133  1.00 21.07           H
ATOM   3565  NE2 HIS A 232      42.872   2.582  -1.298  1.00 21.07           N
ATOM   3566  HE2 HIS A 232      43.471   2.055  -0.657  1.00 21.07           H
ATOM   3567  N   ARG A 233      37.500   5.750  -4.687  1.00  2.24           N
ATOM   3568  H   ARG A 233      38.203   5.951  -5.395  1.00  2.24           H
ATOM   3569  CA  ARG A 233      36.172   6.328  -4.865  1.00  2.24           C
ATOM   3570  HA  ARG A 233      35.448   5.707  -4.340  1.00  2.24           H
ATOM   3571  C   ARG A 233      35.774   6.382  -6.339  1.00  2.24           C
ATOM   3572  O   ARG A 233      36.558   6.785  -7.190  1.00  2.24           O
ATOM   3573  CB  ARG A 233      36.161   7.732  -4.256  1.00  2.24           C
ATOM   3574 1HB  ARG A 233      36.515   7.665  -3.230  1.00  2.24           H
ATOM   3575 2HB  ARG A 233      36.829   8.383  -4.820  1.00  2.24           H
ATOM   3576  CG  ARG A 233      34.782   8.318  -4.252  1.00  2.24           C
ATOM   3577 1HG  ARG A 233      34.490   8.522  -5.278  1.00  2.24           H
ATOM   3578 2HG  ARG A 233      34.094   7.582  -3.835  1.00  2.24           H
ATOM   3579  CD  ARG A 233      34.637   9.585  -3.462  1.00  2.24           C
ATOM   3580 1HD  ARG A 233      34.900   9.402  -2.420  1.00  2.24           H
ATOM   3581 2HD  ARG A 233      35.257  10.378  -3.878  1.00  2.24           H
ATOM   3582  NE  ARG A 233      33.218   9.912  -3.569  1.00  2.24           N
ATOM   3583  HE  ARG A 233      32.599   9.464  -2.895  1.00  2.24           H
ATOM   3584  CZ  ARG A 233      32.642  10.630  -4.519  1.00  2.24           C
ATOM   3585  NH1 ARG A 233      31.359  10.553  -4.624  1.00  2.24           N
ATOM   3586 1HH1 ARG A 233      30.858   9.935  -4.001  1.00  2.24           H
ATOM   3587 2HH1 ARG A 233      30.881  11.101  -5.329  1.00  2.24           H
ATOM   3588  NH2 ARG A 233      33.270  11.372  -5.387  1.00  2.24           N
ATOM   3589 1HH2 ARG A 233      34.281  11.368  -5.425  1.00  2.24           H
ATOM   3590 2HH2 ARG A 233      32.724  11.918  -6.041  1.00  2.24           H
ATOM   3591  N   ILE A 234      34.535   6.023  -6.639  1.00-27.87           N
ATOM   3592  H   ILE A 234      33.926   5.683  -5.916  1.00-27.87           H
ATOM   3593  CA  ILE A 234      34.006   6.160  -7.996  1.00-27.87           C
ATOM   3594  HA  ILE A 234      34.682   5.673  -8.699  1.00-27.87           H
ATOM   3595  C   ILE A 234      33.958   7.658  -8.294  1.00-27.87           C
ATOM   3596  O   ILE A 234      33.365   8.429  -7.537  1.00-27.87           O
ATOM   3597  CB  ILE A 234      32.578   5.545  -8.125  1.00-27.87           C
ATOM   3598  HB  ILE A 234      31.925   6.042  -7.407  1.00-27.87           H
ATOM   3599  CG1 ILE A 234      32.618   4.039  -7.785  1.00-27.87           C
ATOM   3600 1HG1 ILE A 234      33.176   3.523  -8.566  1.00-27.87           H
ATOM   3601 2HG1 ILE A 234      33.152   3.901  -6.847  1.00-27.87           H
ATOM   3602  CG2 ILE A 234      32.007   5.777  -9.545  1.00-27.87           C
ATOM   3603 1HG2 ILE A 234      31.004   5.359  -9.621  1.00-27.87           H
ATOM   3604 2HG2 ILE A 234      32.648   5.304 -10.292  1.00-27.87           H
ATOM   3605 3HG2 ILE A 234      31.934   6.845  -9.754  1.00-27.87           H
ATOM   3606  CD1 ILE A 234      31.249   3.356  -7.628  1.00-27.87           C
ATOM   3607 1HD1 ILE A 234      31.398   2.329  -7.293  1.00-27.87           H
ATOM   3608 2HD1 ILE A 234      30.725   3.337  -8.584  1.00-27.87           H
ATOM   3609 3HD1 ILE A 234      30.647   3.888  -6.892  1.00-27.87           H
ATOM   3610  N   GLY A 235      34.609   8.087  -9.367  1.00 -4.50           N
ATOM   3611  H   GLY A 235      35.109   7.433  -9.963  1.00 -4.50           H
ATOM   3612  CA  GLY A 235      34.644   9.499  -9.713  1.00 -4.50           C
ATOM   3613 1HA  GLY A 235      34.835   9.592 -10.781  1.00 -4.50           H
ATOM   3614 2HA  GLY A 235      33.677   9.947  -9.501  1.00 -4.50           H
ATOM   3615  C   GLY A 235      35.711  10.280  -8.978  1.00 -4.50           C
ATOM   3616  O   GLY A 235      35.794  11.502  -9.130  1.00 -4.50           O
ATOM   3617  N   GLY A 236      36.532   9.594  -8.195  1.00 -0.83           N
ATOM   3618  H   GLY A 236      36.416   8.591  -8.081  1.00 -0.83           H
ATOM   3619  CA  GLY A 236      37.623  10.241  -7.492  1.00 -0.83           C
ATOM   3620 1HA  GLY A 236      38.250   9.474  -7.049  1.00 -0.83           H
ATOM   3621 2HA  GLY A 236      38.226  10.784  -8.220  1.00 -0.83           H
ATOM   3622  C   GLY A 236      37.231  11.214  -6.400  1.00 -0.83           C
ATOM   3623  O   GLY A 236      36.072  11.363  -6.009  1.00 -0.83           O
ATOM   3624  N   TYR A 237      38.224  11.951  -5.939  1.00  9.52           N
ATOM   3625  H   TYR A 237      39.160  11.832  -6.309  1.00  9.52           H
ATOM   3626  CA  TYR A 237      38.033  13.052  -5.011  1.00  9.52           C
ATOM   3627  HA  TYR A 237      37.027  13.461  -5.098  1.00  9.52           H
ATOM   3628  C   TYR A 237      39.036  14.043  -5.564  1.00  9.52           C
ATOM   3629  O   TYR A 237      39.820  13.661  -6.434  1.00  9.52           O
ATOM   3630  CB  TYR A 237      38.324  12.672  -3.551  1.00  9.52           C
ATOM   3631 1HB  TYR A 237      38.164  13.555  -2.935  1.00  9.52           H
ATOM   3632 2HB  TYR A 237      37.602  11.917  -3.240  1.00  9.52           H
ATOM   3633  CG  TYR A 237      39.722  12.157  -3.258  1.00  9.52           C
ATOM   3634  CD1 TYR A 237      40.849  13.004  -3.344  1.00  9.52           C
ATOM   3635  HD1 TYR A 237      40.744  14.027  -3.654  1.00  9.52           H
ATOM   3636  CD2 TYR A 237      39.922  10.838  -2.815  1.00  9.52           C
ATOM   3637  HD2 TYR A 237      39.090  10.152  -2.762  1.00  9.52           H
ATOM   3638  CE1 TYR A 237      42.137  12.538  -3.022  1.00  9.52           C
ATOM   3639  HE1 TYR A 237      42.997  13.178  -3.148  1.00  9.52           H
ATOM   3640  CE2 TYR A 237      41.205  10.403  -2.400  1.00  9.52           C
ATOM   3641  HE2 TYR A 237      41.332   9.413  -1.997  1.00  9.52           H
ATOM   3642  CZ  TYR A 237      42.303  11.258  -2.529  1.00  9.52           C
ATOM   3643  OH  TYR A 237      43.578  10.896  -2.197  1.00  9.52           O
ATOM   3644  HH  TYR A 237      43.610  10.046  -1.728  1.00  9.52           H
ATOM   3645  N   LYS A 238      39.045  15.274  -5.073  1.00 -4.43           N
ATOM   3646  H   LYS A 238      38.346  15.531  -4.379  1.00 -4.43           H
ATOM   3647  CA  LYS A 238      40.053  16.266  -5.467  1.00 -4.43           C
ATOM   3648  HA  LYS A 238      40.873  15.792  -6.009  1.00 -4.43           H
ATOM   3649  C   LYS A 238      40.572  16.867  -4.174  1.00 -4.43           C
ATOM   3650  O   LYS A 238      39.761  17.109  -3.287  1.00 -4.43           O
ATOM   3651  CB  LYS A 238      39.400  17.349  -6.331  1.00 -4.43           C
ATOM   3652 1HB  LYS A 238      38.606  17.800  -5.744  1.00 -4.43           H
ATOM   3653 2HB  LYS A 238      40.133  18.123  -6.560  1.00 -4.43           H
ATOM   3654  CG  LYS A 238      38.791  16.835  -7.637  1.00 -4.43           C
ATOM   3655 1HG  LYS A 238      39.509  16.959  -8.448  1.00 -4.43           H
ATOM   3656 2HG  LYS A 238      38.562  15.777  -7.545  1.00 -4.43           H
ATOM   3657  CD  LYS A 238      37.496  17.554  -7.975  1.00 -4.43           C
ATOM   3658 1HD  LYS A 238      36.816  17.491  -7.124  1.00 -4.43           H
ATOM   3659 2HD  LYS A 238      37.705  18.600  -8.197  1.00 -4.43           H
ATOM   3660  CE  LYS A 238      36.849  16.882  -9.173  1.00 -4.43           C
ATOM   3661 1HE  LYS A 238      37.537  16.936 -10.020  1.00 -4.43           H
ATOM   3662 2HE  LYS A 238      36.673  15.830  -8.938  1.00 -4.43           H
ATOM   3663  NZ  LYS A 238      35.553  17.521  -9.552  1.00 -4.43           N
ATOM   3664 1HZ  LYS A 238      35.187  17.071 -10.379  1.00 -4.43           H
ATOM   3665 2HZ  LYS A 238      35.697  18.499  -9.767  1.00 -4.43           H
ATOM   3666 3HZ  LYS A 238      34.872  17.443  -8.801  1.00 -4.43           H
ATOM   3667  N   VAL A 239      41.865  17.117  -4.043  1.00-17.21           N
ATOM   3668  H   VAL A 239      42.503  16.895  -4.807  1.00-17.21           H
ATOM   3669  CA  VAL A 239      42.426  17.760  -2.849  1.00-17.21           C
ATOM   3670  HA  VAL A 239      41.635  18.017  -2.148  1.00-17.21           H
ATOM   3671  C   VAL A 239      43.069  19.039  -3.345  1.00-17.21           C
ATOM   3672  O   VAL A 239      43.791  19.040  -4.333  1.00-17.21           O
ATOM   3673  CB  VAL A 239      43.482  16.874  -2.114  1.00-17.21           C
ATOM   3674  HB  VAL A 239      44.230  16.555  -2.838  1.00-17.21           H
ATOM   3675  CG1 VAL A 239      44.193  17.632  -0.971  1.00-17.21           C
ATOM   3676 1HG1 VAL A 239      44.871  16.952  -0.451  1.00-17.21           H
ATOM   3677 2HG1 VAL A 239      43.464  18.034  -0.268  1.00-17.21           H
ATOM   3678 3HG1 VAL A 239      44.795  18.440  -1.387  1.00-17.21           H
ATOM   3679  CG2 VAL A 239      42.818  15.642  -1.519  1.00-17.21           C
ATOM   3680 1HG2 VAL A 239      43.583  14.957  -1.150  1.00-17.21           H
ATOM   3681 2HG2 VAL A 239      42.242  15.131  -2.282  1.00-17.21           H
ATOM   3682 3HG2 VAL A 239      42.156  15.922  -0.700  1.00-17.21           H
ATOM   3683  N   ARG A 240      42.794  20.139  -2.663  1.00 -1.24           N
ATOM   3684  H   ARG A 240      42.179  20.073  -1.854  1.00 -1.24           H
ATOM   3685  CA  ARG A 240      43.387  21.429  -3.006  1.00 -1.24           C
ATOM   3686  HA  ARG A 240      44.082  21.319  -3.841  1.00 -1.24           H
ATOM   3687  C   ARG A 240      44.169  21.871  -1.782  1.00 -1.24           C
ATOM   3688  O   ARG A 240      43.588  22.442  -0.855  1.00 -1.24           O
ATOM   3689  CB  ARG A 240      42.301  22.433  -3.405  1.00 -1.24           C
ATOM   3690 1HB  ARG A 240      41.571  22.499  -2.600  1.00 -1.24           H
ATOM   3691 2HB  ARG A 240      42.775  23.406  -3.532  1.00 -1.24           H
ATOM   3692  CG  ARG A 240      41.559  22.073  -4.698  1.00 -1.24           C
ATOM   3693 1HG  ARG A 240      42.275  21.989  -5.515  1.00 -1.24           H
ATOM   3694 2HG  ARG A 240      41.057  21.114  -4.570  1.00 -1.24           H
ATOM   3695  CD  ARG A 240      40.518  23.127  -5.050  1.00 -1.24           C
ATOM   3696 1HD  ARG A 240      39.933  22.777  -5.904  1.00 -1.24           H
ATOM   3697 2HD  ARG A 240      39.854  23.255  -4.195  1.00 -1.24           H
ATOM   3698  NE  ARG A 240      41.141  24.416  -5.387  1.00 -1.24           N
ATOM   3699  HE  ARG A 240      42.071  24.385  -5.794  1.00 -1.24           H
ATOM   3700  CZ  ARG A 240      40.615  25.620  -5.212  1.00 -1.24           C
ATOM   3701  NH1 ARG A 240      41.339  26.656  -5.512  1.00 -1.24           N
ATOM   3702 1HH1 ARG A 240      42.251  26.514  -5.932  1.00 -1.24           H
ATOM   3703 2HH1 ARG A 240      40.993  27.584  -5.328  1.00 -1.24           H
ATOM   3704  NH2 ARG A 240      39.423  25.840  -4.718  1.00 -1.24           N
ATOM   3705 1HH2 ARG A 240      38.815  25.069  -4.506  1.00 -1.24           H
ATOM   3706 2HH2 ARG A 240      39.111  26.792  -4.600  1.00 -1.24           H
ATOM   3707  N   TYR A 241      45.462  21.571  -1.754  1.00  8.98           N
ATOM   3708  H   TYR A 241      45.891  21.148  -2.567  1.00  8.98           H
ATOM   3709  CA  TYR A 241      46.287  21.782  -0.557  1.00  8.98           C
ATOM   3710  HA  TYR A 241      45.901  21.157   0.249  1.00  8.98           H
ATOM   3711  C   TYR A 241      46.264  23.219  -0.058  1.00  8.98           C
ATOM   3712  O   TYR A 241      46.073  23.460   1.125  1.00  8.98           O
ATOM   3713  CB  TYR A 241      47.745  21.395  -0.821  1.00  8.98           C
ATOM   3714 1HB  TYR A 241      47.794  20.342  -1.098  1.00  8.98           H
ATOM   3715 2HB  TYR A 241      48.125  21.990  -1.651  1.00  8.98           H
ATOM   3716  CG  TYR A 241      48.634  21.637   0.386  1.00  8.98           C
ATOM   3717  CD1 TYR A 241      48.774  20.655   1.385  1.00  8.98           C
ATOM   3718  HD1 TYR A 241      48.266  19.709   1.277  1.00  8.98           H
ATOM   3719  CD2 TYR A 241      49.319  22.862   0.551  1.00  8.98           C
ATOM   3720  HD2 TYR A 241      49.238  23.635  -0.202  1.00  8.98           H
ATOM   3721  CE1 TYR A 241      49.593  20.886   2.526  1.00  8.98           C
ATOM   3722  HE1 TYR A 241      49.711  20.121   3.278  1.00  8.98           H
ATOM   3723  CE2 TYR A 241      50.112  23.103   1.703  1.00  8.98           C
ATOM   3724  HE2 TYR A 241      50.613  24.049   1.834  1.00  8.98           H
ATOM   3725  CZ  TYR A 241      50.265  22.102   2.661  1.00  8.98           C
ATOM   3726  OH  TYR A 241      51.110  22.320   3.717  1.00  8.98           O
ATOM   3727  HH  TYR A 241      51.285  21.513   4.218  1.00  8.98           H
ATOM   3728  N   ALA A 242      46.377  24.178  -0.966  1.00 -1.90           N
ATOM   3729  H   ALA A 242      46.503  23.934  -1.937  1.00 -1.90           H
ATOM   3730  CA  ALA A 242      46.395  25.592  -0.597  1.00 -1.90           C
ATOM   3731  HA  ALA A 242      47.204  25.746   0.121  1.00 -1.90           H
ATOM   3732  C   ALA A 242      45.102  26.084   0.070  1.00 -1.90           C
ATOM   3733  O   ALA A 242      45.084  27.136   0.701  1.00 -1.90           O
ATOM   3734  CB  ALA A 242      46.696  26.417  -1.842  1.00 -1.90           C
ATOM   3735 1HB  ALA A 242      47.657  26.115  -2.263  1.00 -1.90           H
ATOM   3736 2HB  ALA A 242      46.749  27.471  -1.570  1.00 -1.90           H
ATOM   3737 3HB  ALA A 242      45.911  26.280  -2.586  1.00 -1.90           H
ATOM   3738  N   THR A 243      44.025  25.319  -0.051  1.00 -0.47           N
ATOM   3739  H   THR A 243      44.092  24.456  -0.574  1.00 -0.47           H
ATOM   3740  CA  THR A 243      42.755  25.659   0.596  1.00 -0.47           C
ATOM   3741  HA  THR A 243      42.787  26.691   0.940  1.00 -0.47           H
ATOM   3742  C   THR A 243      42.483  24.755   1.791  1.00 -0.47           C
ATOM   3743  O   THR A 243      41.459  24.903   2.452  1.00 -0.47           O
ATOM   3744  CB  THR A 243      41.559  25.505  -0.362  1.00 -0.47           C
ATOM   3745  HB  THR A 243      40.657  25.852   0.139  1.00 -0.47           H
ATOM   3746  OG1 THR A 243      41.390  24.129  -0.711  1.00 -0.47           O
ATOM   3747  HG1 THR A 243      42.256  23.743  -0.899  1.00 -0.47           H
ATOM   3748  CG2 THR A 243      41.756  26.294  -1.645  1.00 -0.47           C
ATOM   3749 1HG2 THR A 243      40.832  26.270  -2.219  1.00 -0.47           H
ATOM   3750 2HG2 THR A 243      42.558  25.862  -2.243  1.00 -0.47           H
ATOM   3751 3HG2 THR A 243      41.997  27.332  -1.411  1.00 -0.47           H
ATOM   3752  N   TRP A 244      43.380  23.804   2.030  1.00 59.19           N
ATOM   3753  H   TRP A 244      44.255  23.810   1.511  1.00 59.19           H
ATOM   3754  CA  TRP A 244      43.214  22.731   3.012  1.00 59.19           C
ATOM   3755  HA  TRP A 244      43.972  21.976   2.797  1.00 59.19           H
ATOM   3756  C   TRP A 244      41.855  22.035   2.937  1.00 59.19           C
ATOM   3757  O   TRP A 244      41.141  21.948   3.939  1.00 59.19           O
ATOM   3758  CB  TRP A 244      43.499  23.252   4.424  1.00 59.19           C
ATOM   3759 1HB  TRP A 244      42.854  24.105   4.633  1.00 59.19           H
ATOM   3760 2HB  TRP A 244      43.286  22.464   5.144  1.00 59.19           H
ATOM   3761  CG  TRP A 244      44.929  23.662   4.594  1.00 59.19           C
ATOM   3762  CD1 TRP A 244      45.475  24.882   4.341  1.00 59.19           C
ATOM   3763  HD1 TRP A 244      44.916  25.738   3.989  1.00 59.19           H
ATOM   3764  CD2 TRP A 244      46.027  22.833   5.021  1.00 59.19           C
ATOM   3765  NE1 TRP A 244      46.824  24.881   4.560  1.00 59.19           N
ATOM   3766  HE1 TRP A 244      47.438  25.674   4.387  1.00 59.19           H
ATOM   3767  CE2 TRP A 244      47.198  23.643   5.003  1.00 59.19           C
ATOM   3768  CE3 TRP A 244      46.143  21.486   5.423  1.00 59.19           C
ATOM   3769  HE3 TRP A 244      45.274  20.848   5.448  1.00 59.19           H
ATOM   3770  CZ2 TRP A 244      48.461  23.147   5.383  1.00 59.19           C
ATOM   3771  HZ2 TRP A 244      49.335  23.780   5.355  1.00 59.19           H
ATOM   3772  CZ3 TRP A 244      47.411  20.984   5.807  1.00 59.19           C
ATOM   3773  HZ3 TRP A 244      47.512  19.954   6.115  1.00 59.19           H
ATOM   3774  CH2 TRP A 244      48.557  21.825   5.781  1.00 59.19           C
ATOM   3775  HH2 TRP A 244      49.517  21.424   6.060  1.00 59.19           H
ATOM   3776  N   SER A 245      41.482  21.547   1.759  1.00 -6.70           N
ATOM   3777  H   SER A 245      42.101  21.627   0.961  1.00 -6.70           H
ATOM   3778  CA  SER A 245      40.198  20.861   1.582  1.00 -6.70           C
ATOM   3779  HA  SER A 245      39.846  20.520   2.553  1.00 -6.70           H
ATOM   3780  C   SER A 245      40.265  19.641   0.675  1.00 -6.70           C
ATOM   3781  O   SER A 245      41.168  19.527  -0.160  1.00 -6.70           O
ATOM   3782  CB  SER A 245      39.155  21.825   1.010  1.00 -6.70           C
ATOM   3783 1HB  SER A 245      38.180  21.338   1.012  1.00 -6.70           H
ATOM   3784 2HB  SER A 245      39.109  22.706   1.642  1.00 -6.70           H
ATOM   3785  OG  SER A 245      39.469  22.228  -0.315  1.00 -6.70           O
ATOM   3786  HG  SER A 245      40.211  22.852  -0.285  1.00 -6.70           H
ATOM   3787  N   ILE A 246      39.271  18.774   0.824  1.00-12.57           N
ATOM   3788  H   ILE A 246      38.583  18.936   1.557  1.00-12.57           H
ATOM   3789  CA  ILE A 246      39.039  17.627  -0.053  1.00-12.57           C
ATOM   3790  HA  ILE A 246      39.704  17.689  -0.912  1.00-12.57           H
ATOM   3791  C   ILE A 246      37.601  17.788  -0.550  1.00-12.57           C
ATOM   3792  O   ILE A 246      36.711  18.197   0.203  1.00-12.57           O
ATOM   3793  CB  ILE A 246      39.293  16.260   0.668  1.00-12.57           C
ATOM   3794  HB  ILE A 246      40.306  16.292   1.068  1.00-12.57           H
ATOM   3795  CG1 ILE A 246      39.216  15.092  -0.334  1.00-12.57           C
ATOM   3796 1HG1 ILE A 246      38.176  14.952  -0.631  1.00-12.57           H
ATOM   3797 2HG1 ILE A 246      39.784  15.363  -1.222  1.00-12.57           H
ATOM   3798  CG2 ILE A 246      38.323  16.034   1.852  1.00-12.57           C
ATOM   3799 1HG2 ILE A 246      38.619  15.145   2.408  1.00-12.57           H
ATOM   3800 2HG2 ILE A 246      37.301  15.907   1.493  1.00-12.57           H
ATOM   3801 3HG2 ILE A 246      38.368  16.882   2.533  1.00-12.57           H
ATOM   3802  CD1 ILE A 246      39.759  13.752   0.183  1.00-12.57           C
ATOM   3803 1HD1 ILE A 246      39.695  13.006  -0.607  1.00-12.57           H
ATOM   3804 2HD1 ILE A 246      39.178  13.405   1.037  1.00-12.57           H
ATOM   3805 3HD1 ILE A 246      40.804  13.864   0.474  1.00-12.57           H
ATOM   3806  N   ILE A 247      37.396  17.524  -1.831  1.00  5.25           N
ATOM   3807  H   ILE A 247      38.192  17.227  -2.393  1.00  5.25           H
ATOM   3808  CA  ILE A 247      36.105  17.640  -2.501  1.00  5.25           C
ATOM   3809  HA  ILE A 247      35.362  18.068  -1.832  1.00  5.25           H
ATOM   3810  C   ILE A 247      35.710  16.229  -2.911  1.00  5.25           C
ATOM   3811  O   ILE A 247      36.514  15.543  -3.538  1.00  5.25           O
ATOM   3812  CB  ILE A 247      36.218  18.485  -3.813  1.00  5.25           C
ATOM   3813  HB  ILE A 247      36.878  17.949  -4.491  1.00  5.25           H
ATOM   3814  CG1 ILE A 247      36.866  19.859  -3.538  1.00  5.25           C
ATOM   3815 1HG1 ILE A 247      36.163  20.467  -2.973  1.00  5.25           H
ATOM   3816 2HG1 ILE A 247      37.757  19.725  -2.927  1.00  5.25           H
ATOM   3817  CG2 ILE A 247      34.829  18.630  -4.506  1.00  5.25           C
ATOM   3818 1HG2 ILE A 247      34.917  19.215  -5.422  1.00  5.25           H
ATOM   3819 2HG2 ILE A 247      34.118  19.114  -3.837  1.00  5.25           H
ATOM   3820 3HG2 ILE A 247      34.445  17.648  -4.787  1.00  5.25           H
ATOM   3821  CD1 ILE A 247      37.304  20.634  -4.795  1.00  5.25           C
ATOM   3822 1HD1 ILE A 247      37.769  21.574  -4.506  1.00  5.25           H
ATOM   3823 2HD1 ILE A 247      36.446  20.849  -5.430  1.00  5.25           H
ATOM   3824 3HD1 ILE A 247      38.027  20.046  -5.361  1.00  5.25           H
ATOM   3825  N   MET A 248      34.488  15.817  -2.607  1.00-10.17           N
ATOM   3826  H   MET A 248      33.894  16.392  -2.013  1.00-10.17           H
ATOM   3827  CA  MET A 248      33.911  14.582  -3.134  1.00-10.17           C
ATOM   3828  HA  MET A 248      34.574  14.144  -3.880  1.00-10.17           H
ATOM   3829  C   MET A 248      32.595  14.954  -3.809  1.00-10.17           C
ATOM   3830  O   MET A 248      31.578  15.175  -3.149  1.00-10.17           O
ATOM   3831  CB  MET A 248      33.671  13.562  -2.020  1.00-10.17           C
ATOM   3832 1HB  MET A 248      33.018  14.008  -1.271  1.00-10.17           H
ATOM   3833 2HB  MET A 248      33.167  12.696  -2.448  1.00-10.17           H
ATOM   3834  CG  MET A 248      34.948  13.088  -1.343  1.00-10.17           C
ATOM   3835 1HG  MET A 248      35.627  12.710  -2.107  1.00-10.17           H
ATOM   3836 2HG  MET A 248      35.423  13.930  -0.838  1.00-10.17           H
ATOM   3837  SD  MET A 248      34.640  11.776  -0.145  1.00-10.17           S
ATOM   3838  CE  MET A 248      33.784  12.640   1.195  1.00-10.17           C
ATOM   3839 1HE  MET A 248      33.614  11.945   2.018  1.00-10.17           H
ATOM   3840 2HE  MET A 248      32.824  13.014   0.839  1.00-10.17           H
ATOM   3841 3HE  MET A 248      34.395  13.471   1.546  1.00-10.17           H
ATOM   3842  N   ASP A 249      32.626  15.103  -5.123  1.00 13.24           N
ATOM   3843  H   ASP A 249      33.490  14.915  -5.629  1.00 13.24           H
ATOM   3844  CA  ASP A 249      31.427  15.451  -5.886  1.00 13.24           C
ATOM   3845  HA  ASP A 249      30.894  16.258  -5.396  1.00 13.24           H
ATOM   3846  C   ASP A 249      30.498  14.245  -5.954  1.00 13.24           C
ATOM   3847  O   ASP A 249      30.971  13.117  -6.029  1.00 13.24           O
ATOM   3848  CB  ASP A 249      31.785  15.882  -7.312  1.00 13.24           C
ATOM   3849 1HB  ASP A 249      32.622  15.285  -7.669  1.00 13.24           H
ATOM   3850 2HB  ASP A 249      30.925  15.695  -7.956  1.00 13.24           H
ATOM   3851  CG  ASP A 249      32.122  17.358  -7.416  1.00 13.24           C
ATOM   3852  OD1 ASP A 249      31.281  18.191  -6.998  1.00 13.24           O
ATOM   3853  OD2 ASP A 249      33.166  17.725  -7.995  1.00 13.24           O
ATOM   3854  N   SER A 250      29.192  14.494  -5.941  1.00 19.73           N
ATOM   3855  H   SER A 250      28.878  15.446  -5.843  1.00 19.73           H
ATOM   3856  CA  SER A 250      28.175  13.445  -6.106  1.00 19.73           C
ATOM   3857  HA  SER A 250      27.201  13.879  -5.888  1.00 19.73           H
ATOM   3858  C   SER A 250      28.344  12.210  -5.212  1.00 19.73           C
ATOM   3859  O   SER A 250      28.469  11.091  -5.708  1.00 19.73           O
ATOM   3860  CB  SER A 250      28.150  12.996  -7.569  1.00 19.73           C
ATOM   3861 1HB  SER A 250      29.096  12.515  -7.821  1.00 19.73           H
ATOM   3862 2HB  SER A 250      27.341  12.278  -7.702  1.00 19.73           H
ATOM   3863  OG  SER A 250      27.934  14.097  -8.439  1.00 19.73           O
ATOM   3864  HG  SER A 250      27.660  13.736  -9.296  1.00 19.73           H
ATOM   3865  N   VAL A 251      28.363  12.412  -3.901  1.00 25.34           N
ATOM   3866  H   VAL A 251      28.246  13.352  -3.536  1.00 25.34           H
ATOM   3867  CA  VAL A 251      28.521  11.325  -2.930  1.00 25.34           C
ATOM   3868  HA  VAL A 251      29.459  10.828  -3.134  1.00 25.34           H
ATOM   3869  C   VAL A 251      27.445  10.240  -3.068  1.00 25.34           C
ATOM   3870  O   VAL A 251      26.265  10.531  -3.284  1.00 25.34           O
ATOM   3871  CB  VAL A 251      28.652  11.944  -1.508  1.00 25.34           C
ATOM   3872  HB  VAL A 251      28.178  12.918  -1.521  1.00 25.34           H
ATOM   3873  CG1 VAL A 251      27.958  11.150  -0.426  1.00 25.34           C
ATOM   3874 1HG1 VAL A 251      28.118  11.626   0.539  1.00 25.34           H
ATOM   3875 2HG1 VAL A 251      28.342  10.133  -0.397  1.00 25.34           H
ATOM   3876 3HG1 VAL A 251      26.884  11.127  -0.618  1.00 25.34           H
ATOM   3877  CG2 VAL A 251      30.136  12.153  -1.182  1.00 25.34           C
ATOM   3878 1HG2 VAL A 251      30.242  12.597  -0.195  1.00 25.34           H
ATOM   3879 2HG2 VAL A 251      30.582  12.823  -1.918  1.00 25.34           H
ATOM   3880 3HG2 VAL A 251      30.665  11.200  -1.197  1.00 25.34           H
ATOM   3881  N   VAL A 252      27.871   8.986  -2.977  1.00  2.25           N
ATOM   3882  H   VAL A 252      28.847   8.814  -2.740  1.00  2.25           H
ATOM   3883  CA  VAL A 252      27.017   7.811  -3.195  1.00  2.25           C
ATOM   3884  HA  VAL A 252      26.016   8.126  -3.486  1.00  2.25           H
ATOM   3885  C   VAL A 252      26.914   7.041  -1.877  1.00  2.25           C
ATOM   3886  O   VAL A 252      27.717   7.285  -0.981  1.00  2.25           O
ATOM   3887  CB  VAL A 252      27.607   6.912  -4.332  1.00  2.25           C
ATOM   3888  HB  VAL A 252      26.995   6.017  -4.423  1.00  2.25           H
ATOM   3889  CG1 VAL A 252      27.558   7.647  -5.667  1.00  2.25           C
ATOM   3890 1HG1 VAL A 252      27.929   6.998  -6.458  1.00  2.25           H
ATOM   3891 2HG1 VAL A 252      28.175   8.544  -5.631  1.00  2.25           H
ATOM   3892 3HG1 VAL A 252      26.530   7.929  -5.897  1.00  2.25           H
ATOM   3893  CG2 VAL A 252      29.054   6.482  -4.046  1.00  2.25           C
ATOM   3894 1HG2 VAL A 252      29.358   5.730  -4.774  1.00  2.25           H
ATOM   3895 2HG2 VAL A 252      29.134   6.047  -3.051  1.00  2.25           H
ATOM   3896 3HG2 VAL A 252      29.732   7.332  -4.118  1.00  2.25           H
ATOM   3897  N   PRO A 253      25.935   6.128  -1.709  1.00 -3.99           N
ATOM   3898  CA  PRO A 253      25.878   5.436  -0.408  1.00 -3.99           C
ATOM   3899  HA  PRO A 253      25.627   6.160   0.362  1.00 -3.99           H
ATOM   3900  C   PRO A 253      27.132   4.686   0.059  1.00 -3.99           C
ATOM   3901  O   PRO A 253      27.369   4.616   1.258  1.00 -3.99           O
ATOM   3902  CB  PRO A 253      24.704   4.470  -0.579  1.00 -3.99           C
ATOM   3903 1HB  PRO A 253      25.063   3.499  -0.917  1.00 -3.99           H
ATOM   3904 2HB  PRO A 253      24.150   4.368   0.355  1.00 -3.99           H
ATOM   3905  CG  PRO A 253      23.854   5.108  -1.616  1.00 -3.99           C
ATOM   3906 1HG  PRO A 253      23.206   4.375  -2.097  1.00 -3.99           H
ATOM   3907 2HG  PRO A 253      23.264   5.909  -1.169  1.00 -3.99           H
ATOM   3908  CD  PRO A 253      24.839   5.676  -2.589  1.00 -3.99           C
ATOM   3909 1HD  PRO A 253      25.193   4.904  -3.275  1.00 -3.99           H
ATOM   3910 2HD  PRO A 253      24.399   6.510  -3.137  1.00 -3.99           H
ATOM   3911  N   SER A 254      27.987   4.202  -0.832  1.00 -5.99           N
ATOM   3912  H   SER A 254      27.760   4.223  -1.821  1.00 -5.99           H
ATOM   3913  CA  SER A 254      29.265   3.596  -0.432  1.00 -5.99           C
ATOM   3914  HA  SER A 254      29.081   2.911   0.396  1.00 -5.99           H
ATOM   3915  C   SER A 254      30.329   4.597   0.041  1.00 -5.99           C
ATOM   3916  O   SER A 254      31.448   4.219   0.401  1.00 -5.99           O
ATOM   3917  CB  SER A 254      29.814   2.779  -1.599  1.00 -5.99           C
ATOM   3918 1HB  SER A 254      30.746   2.296  -1.302  1.00 -5.99           H
ATOM   3919 2HB  SER A 254      29.085   2.011  -1.858  1.00 -5.99           H
ATOM   3920  OG  SER A 254      30.034   3.597  -2.734  1.00 -5.99           O
ATOM   3921  HG  SER A 254      29.991   3.040  -3.517  1.00 -5.99           H
ATOM   3922  N   ASP A 255      29.985   5.877   0.083  1.00-22.99           N
ATOM   3923  H   ASP A 255      29.094   6.171  -0.310  1.00-22.99           H
ATOM   3924  CA  ASP A 255      30.817   6.894   0.729  1.00-22.99           C
ATOM   3925  HA  ASP A 255      31.854   6.574   0.714  1.00-22.99           H
ATOM   3926  C   ASP A 255      30.406   7.077   2.186  1.00-22.99           C
ATOM   3927  O   ASP A 255      30.990   7.890   2.902  1.00-22.99           O
ATOM   3928  CB  ASP A 255      30.722   8.242   0.012  1.00-22.99           C
ATOM   3929 1HB  ASP A 255      29.679   8.514  -0.097  1.00-22.99           H
ATOM   3930 2HB  ASP A 255      31.209   9.007   0.615  1.00-22.99           H
ATOM   3931  CG  ASP A 255      31.383   8.227  -1.343  1.00-22.99           C
ATOM   3932  OD1 ASP A 255      32.511   7.698  -1.466  1.00-22.99           O
ATOM   3933  OD2 ASP A 255      30.805   8.803  -2.297  1.00-22.99           O
ATOM   3934  N   LYS A 256      29.413   6.325   2.643  1.00  4.48           N
ATOM   3935  H   LYS A 256      28.931   5.684   2.018  1.00  4.48           H
ATOM   3936  CA  LYS A 256      29.042   6.341   4.059  1.00  4.48           C
ATOM   3937  HA  LYS A 256      28.886   7.368   4.385  1.00  4.48           H
ATOM   3938  C   LYS A 256      30.229   5.755   4.808  1.00  4.48           C
ATOM   3939  O   LYS A 256      30.806   4.763   4.363  1.00  4.48           O
ATOM   3940  CB  LYS A 256      27.770   5.516   4.285  1.00  4.48           C
ATOM   3941 1HB  LYS A 256      27.018   5.870   3.581  1.00  4.48           H
ATOM   3942 2HB  LYS A 256      27.981   4.470   4.068  1.00  4.48           H
ATOM   3943  CG  LYS A 256      27.213   5.638   5.695  1.00  4.48           C
ATOM   3944 1HG  LYS A 256      27.987   5.351   6.406  1.00  4.48           H
ATOM   3945 2HG  LYS A 256      26.972   6.680   5.861  1.00  4.48           H
ATOM   3946  CD  LYS A 256      25.963   4.810   5.986  1.00  4.48           C
ATOM   3947 1HD  LYS A 256      26.188   3.750   5.864  1.00  4.48           H
ATOM   3948 2HD  LYS A 256      25.683   4.989   7.024  1.00  4.48           H
ATOM   3949  CE  LYS A 256      24.783   5.171   5.096  1.00  4.48           C
ATOM   3950 1HE  LYS A 256      24.817   6.238   4.877  1.00  4.48           H
ATOM   3951 2HE  LYS A 256      24.858   4.622   4.155  1.00  4.48           H
ATOM   3952  NZ  LYS A 256      23.467   4.881   5.750  1.00  4.48           N
ATOM   3953 1HZ  LYS A 256      22.727   4.987   5.068  1.00  4.48           H
ATOM   3954 2HZ  LYS A 256      23.322   5.543   6.507  1.00  4.48           H
ATOM   3955 3HZ  LYS A 256      23.449   3.934   6.110  1.00  4.48           H
ATOM   3956  N   GLY A 257      30.616   6.367   5.914  1.00 -6.33           N
ATOM   3957  H   GLY A 257      30.113   7.178   6.259  1.00 -6.33           H
ATOM   3958  CA  GLY A 257      31.794   5.916   6.632  1.00 -6.33           C
ATOM   3959 1HA  GLY A 257      31.509   5.190   7.392  1.00 -6.33           H
ATOM   3960 2HA  GLY A 257      32.489   5.443   5.939  1.00 -6.33           H
ATOM   3961  C   GLY A 257      32.493   7.077   7.295  1.00 -6.33           C
ATOM   3962  O   GLY A 257      31.893   8.134   7.499  1.00 -6.33           O
ATOM   3963  N   ASN A 258      33.760   6.894   7.627  1.00-14.93           N
ATOM   3964  H   ASN A 258      34.204   6.005   7.393  1.00-14.93           H
ATOM   3965  CA  ASN A 258      34.548   7.915   8.307  1.00-14.93           C
ATOM   3966  HA  ASN A 258      33.932   8.788   8.512  1.00-14.93           H
ATOM   3967  C   ASN A 258      35.696   8.345   7.405  1.00-14.93           C
ATOM   3968  O   ASN A 258      36.233   7.537   6.654  1.00-14.93           O
ATOM   3969  CB  ASN A 258      35.098   7.374   9.632  1.00-14.93           C
ATOM   3970 1HB  ASN A 258      35.559   6.401   9.467  1.00-14.93           H
ATOM   3971 2HB  ASN A 258      35.858   8.061   9.992  1.00-14.93           H
ATOM   3972  CG  ASN A 258      34.036   7.249  10.700  1.00-14.93           C
ATOM   3973  OD1 ASN A 258      33.015   6.602  10.527  1.00-14.93           O
ATOM   3974  ND2 ASN A 258      34.263   7.879  11.816  1.00-14.93           N
ATOM   3975 1HD2 ASN A 258      33.589   7.797  12.558  1.00-14.93           H
ATOM   3976 2HD2 ASN A 258      35.106   8.411  11.928  1.00-14.93           H
ATOM   3977  N   TYR A 259      36.094   9.603   7.503  1.00-27.25           N
ATOM   3978  H   TYR A 259      35.642  10.217   8.177  1.00-27.25           H
ATOM   3979  CA  TYR A 259      37.182  10.153   6.697  1.00-27.25           C
ATOM   3980  HA  TYR A 259      37.703   9.361   6.161  1.00-27.25           H
ATOM   3981  C   TYR A 259      38.130  10.822   7.659  1.00-27.25           C
ATOM   3982  O   TYR A 259      37.672  11.494   8.570  1.00-27.25           O
ATOM   3983  CB  TYR A 259      36.657  11.189   5.702  1.00-27.25           C
ATOM   3984 1HB  TYR A 259      36.091  11.951   6.238  1.00-27.25           H
ATOM   3985 2HB  TYR A 259      37.506  11.663   5.210  1.00-27.25           H
ATOM   3986  CG  TYR A 259      35.782  10.560   4.651  1.00-27.25           C
ATOM   3987  CD1 TYR A 259      34.400  10.371   4.874  1.00-27.25           C
ATOM   3988  HD1 TYR A 259      33.944  10.732   5.785  1.00-27.25           H
ATOM   3989  CD2 TYR A 259      36.343  10.103   3.441  1.00-27.25           C
ATOM   3990  HD2 TYR A 259      37.397  10.246   3.243  1.00-27.25           H
ATOM   3991  CE1 TYR A 259      33.607   9.683   3.927  1.00-27.25           C
ATOM   3992  HE1 TYR A 259      32.559   9.510   4.116  1.00-27.25           H
ATOM   3993  CE2 TYR A 259      35.545   9.440   2.484  1.00-27.25           C
ATOM   3994  HE2 TYR A 259      35.974   9.098   1.556  1.00-27.25           H
ATOM   3995  CZ  TYR A 259      34.195   9.216   2.750  1.00-27.25           C
ATOM   3996  OH  TYR A 259      33.444   8.523   1.851  1.00-27.25           O
ATOM   3997  HH  TYR A 259      32.537   8.401   2.169  1.00-27.25           H
ATOM   3998  N   THR A 260      39.426  10.646   7.485  1.00-24.79           N
ATOM   3999  H   THR A 260      39.760  10.097   6.695  1.00-24.79           H
ATOM   4000  CA  THR A 260      40.404  11.200   8.418  1.00-24.79           C
ATOM   4001  HA  THR A 260      39.918  11.881   9.105  1.00-24.79           H
ATOM   4002  C   THR A 260      41.444  11.953   7.616  1.00-24.79           C
ATOM   4003  O   THR A 260      41.922  11.418   6.627  1.00-24.79           O
ATOM   4004  CB  THR A 260      41.076  10.060   9.217  1.00-24.79           C
ATOM   4005  HB  THR A 260      41.639   9.436   8.531  1.00-24.79           H
ATOM   4006  OG1 THR A 260      40.065   9.264   9.839  1.00-24.79           O
ATOM   4007  HG1 THR A 260      39.810   9.702  10.662  1.00-24.79           H
ATOM   4008  CG2 THR A 260      42.008  10.535  10.314  1.00-24.79           C
ATOM   4009 1HG2 THR A 260      42.376   9.672  10.869  1.00-24.79           H
ATOM   4010 2HG2 THR A 260      41.479  11.197  10.998  1.00-24.79           H
ATOM   4011 3HG2 THR A 260      42.858  11.056   9.877  1.00-24.79           H
ATOM   4012  N   CYS A 261      41.814  13.159   8.021  1.00-17.28           N
ATOM   4013  H   CYS A 261      41.353  13.594   8.814  1.00-17.28           H
ATOM   4014  CA  CYS A 261      42.987  13.804   7.438  1.00-17.28           C
ATOM   4015  HA  CYS A 261      43.215  13.352   6.474  1.00-17.28           H
ATOM   4016  C   CYS A 261      44.164  13.542   8.365  1.00-17.28           C
ATOM   4017  O   CYS A 261      43.995  13.351   9.577  1.00-17.28           O
ATOM   4018  CB  CYS A 261      42.802  15.308   7.213  1.00-17.28           C
ATOM   4019 1HB  CYS A 261      43.753  15.713   6.865  1.00-17.28           H
ATOM   4020 2HB  CYS A 261      42.082  15.442   6.413  1.00-17.28           H
ATOM   4021  SG  CYS A 261      42.237  16.295   8.635  1.00-17.28           S
ATOM   4022  N   ILE A 262      45.344  13.530   7.771  1.00 -3.35           N
ATOM   4023  H   ILE A 262      45.386  13.665   6.761  1.00 -3.35           H
ATOM   4024  CA  ILE A 262      46.617  13.377   8.459  1.00 -3.35           C
ATOM   4025  HA  ILE A 262      46.485  13.293   9.536  1.00 -3.35           H
ATOM   4026  C   ILE A 262      47.324  14.664   8.078  1.00 -3.35           C
ATOM   4027  O   ILE A 262      47.326  15.005   6.890  1.00 -3.35           O
ATOM   4028  CB  ILE A 262      47.479  12.204   7.893  1.00 -3.35           C
ATOM   4029  HB  ILE A 262      47.725  12.452   6.866  1.00 -3.35           H
ATOM   4030  CG1 ILE A 262      46.692  10.877   7.855  1.00 -3.35           C
ATOM   4031 1HG1 ILE A 262      46.485  10.557   8.871  1.00 -3.35           H
ATOM   4032 2HG1 ILE A 262      45.739  11.040   7.352  1.00 -3.35           H
ATOM   4033  CG2 ILE A 262      48.812  12.089   8.679  1.00 -3.35           C
ATOM   4034 1HG2 ILE A 262      49.441  11.307   8.252  1.00 -3.35           H
ATOM   4035 2HG2 ILE A 262      48.624  11.867   9.729  1.00 -3.35           H
ATOM   4036 3HG2 ILE A 262      49.371  13.023   8.611  1.00 -3.35           H
ATOM   4037  CD1 ILE A 262      47.404   9.727   7.127  1.00 -3.35           C
ATOM   4038 1HD1 ILE A 262      46.767   8.847   7.138  1.00 -3.35           H
ATOM   4039 2HD1 ILE A 262      48.341   9.481   7.625  1.00 -3.35           H
ATOM   4040 3HD1 ILE A 262      47.603  10.006   6.092  1.00 -3.35           H
ATOM   4041  N   VAL A 263      47.919  15.362   9.034  1.00-22.43           N
ATOM   4042  H   VAL A 263      47.815  15.084  10.008  1.00-22.43           H
ATOM   4043  CA  VAL A 263      48.809  16.475   8.721  1.00-22.43           C
ATOM   4044  HA  VAL A 263      49.004  16.472   7.656  1.00-22.43           H
ATOM   4045  C   VAL A 263      50.113  16.210   9.461  1.00-22.43           C
ATOM   4046  O   VAL A 263      50.095  16.042  10.680  1.00-22.43           O
ATOM   4047  CB  VAL A 263      48.208  17.854   9.085  1.00-22.43           C
ATOM   4048  HB  VAL A 263      48.044  17.907  10.159  1.00-22.43           H
ATOM   4049  CG1 VAL A 263      49.166  18.955   8.670  1.00-22.43           C
ATOM   4050 1HG1 VAL A 263      48.724  19.927   8.857  1.00-22.43           H
ATOM   4051 2HG1 VAL A 263      49.405  18.871   7.607  1.00-22.43           H
ATOM   4052 3HG1 VAL A 263      50.078  18.881   9.257  1.00-22.43           H
ATOM   4053  CG2 VAL A 263      46.868  18.060   8.374  1.00-22.43           C
ATOM   4054 1HG2 VAL A 263      46.502  19.071   8.550  1.00-22.43           H
ATOM   4055 2HG2 VAL A 263      46.136  17.352   8.758  1.00-22.43           H
ATOM   4056 3HG2 VAL A 263      46.990  17.903   7.302  1.00-22.43           H
ATOM   4057  N   GLU A 264      51.223  16.083   8.743  1.00  1.54           N
ATOM   4058  H   GLU A 264      51.190  16.223   7.736  1.00  1.54           H
ATOM   4059  CA  GLU A 264      52.480  15.652   9.362  1.00  1.54           C
ATOM   4060  HA  GLU A 264      52.438  15.914  10.418  1.00  1.54           H
ATOM   4061  C   GLU A 264      53.784  16.253   8.842  1.00  1.54           C
ATOM   4062  O   GLU A 264      53.896  16.613   7.672  1.00  1.54           O
ATOM   4063  CB  GLU A 264      52.532  14.124   9.290  1.00  1.54           C
ATOM   4064 1HB  GLU A 264      53.380  13.773   9.879  1.00  1.54           H
ATOM   4065 2HB  GLU A 264      51.618  13.783   9.767  1.00  1.54           H
ATOM   4066  CG  GLU A 264      52.580  13.463   7.914  1.00  1.54           C
ATOM   4067 1HG  GLU A 264      51.808  13.900   7.279  1.00  1.54           H
ATOM   4068 2HG  GLU A 264      53.554  13.643   7.457  1.00  1.54           H
ATOM   4069  CD  GLU A 264      52.325  11.958   8.014  1.00  1.54           C
ATOM   4070  OE1 GLU A 264      52.219  11.421   9.150  1.00  1.54           O
ATOM   4071  OE2 GLU A 264      52.174  11.293   6.965  1.00  1.54           O
ATOM   4072  N   ASN A 265      54.763  16.367   9.733  1.00 -0.74           N
ATOM   4073  H   ASN A 265      54.596  16.067  10.697  1.00 -0.74           H
ATOM   4074  CA  ASN A 265      56.116  16.831   9.420  1.00 -0.74           C
ATOM   4075  HA  ASN A 265      56.360  16.528   8.400  1.00 -0.74           H
ATOM   4076  C   ASN A 265      57.076  16.111  10.377  1.00 -0.74           C
ATOM   4077  O   ASN A 265      56.651  15.258  11.155  1.00 -0.74           O
ATOM   4078  CB  ASN A 265      56.246  18.370   9.499  1.00 -0.74           C
ATOM   4079 1HB  ASN A 265      57.232  18.661   9.146  1.00 -0.74           H
ATOM   4080 2HB  ASN A 265      55.513  18.815   8.833  1.00 -0.74           H
ATOM   4081  CG  ASN A 265      56.051  18.950  10.890  1.00 -0.74           C
ATOM   4082  OD1 ASN A 265      56.159  18.289  11.908  1.00 -0.74           O
ATOM   4083  ND2 ASN A 265      55.826  20.229  10.934  1.00 -0.74           N
ATOM   4084 1HD2 ASN A 265      55.731  20.672  11.839  1.00 -0.74           H
ATOM   4085 2HD2 ASN A 265      55.802  20.767  10.078  1.00 -0.74           H
ATOM   4086  N   GLU A 266      58.353  16.469  10.356  1.00  5.78           N
ATOM   4087  H   GLU A 266      58.657  17.185   9.717  1.00  5.78           H
ATOM   4088  CA  GLU A 266      59.359  15.835  11.216  1.00  5.78           C
ATOM   4089  HA  GLU A 266      59.363  14.767  10.996  1.00  5.78           H
ATOM   4090  C   GLU A 266      59.137  15.984  12.727  1.00  5.78           C
ATOM   4091  O   GLU A 266      59.641  15.171  13.498  1.00  5.78           O
ATOM   4092  CB  GLU A 266      60.746  16.402  10.871  1.00  5.78           C
ATOM   4093 1HB  GLU A 266      61.502  15.778  11.346  1.00  5.78           H
ATOM   4094 2HB  GLU A 266      60.877  16.341   9.791  1.00  5.78           H
ATOM   4095  CG  GLU A 266      60.976  17.848  11.314  1.00  5.78           C
ATOM   4096 1HG  GLU A 266      60.201  18.469  10.873  1.00  5.78           H
ATOM   4097 2HG  GLU A 266      60.890  17.910  12.399  1.00  5.78           H
ATOM   4098  CD  GLU A 266      62.336  18.396  10.917  1.00  5.78           C
ATOM   4099  OE1 GLU A 266      62.725  18.302   9.734  1.00  5.78           O
ATOM   4100  OE2 GLU A 266      63.032  18.972  11.785  1.00  5.78           O
ATOM   4101  N   TYR A 267      58.401  16.994  13.175  1.00 17.75           N
ATOM   4102  H   TYR A 267      57.922  17.600  12.518  1.00 17.75           H
ATOM   4103  CA  TYR A 267      58.266  17.271  14.605  1.00 17.75           C
ATOM   4104  HA  TYR A 267      59.088  16.785  15.130  1.00 17.75           H
ATOM   4105  C   TYR A 267      56.959  16.713  15.168  1.00 17.75           C
ATOM   4106  O   TYR A 267      56.787  16.583  16.384  1.00 17.75           O
ATOM   4107  CB  TYR A 267      58.384  18.778  14.855  1.00 17.75           C
ATOM   4108 1HB  TYR A 267      59.096  19.185  14.138  1.00 17.75           H
ATOM   4109 2HB  TYR A 267      57.419  19.252  14.684  1.00 17.75           H
ATOM   4110  CG  TYR A 267      58.886  19.112  16.248  1.00 17.75           C
ATOM   4111  CD1 TYR A 267      60.261  19.051  16.541  1.00 17.75           C
ATOM   4112  HD1 TYR A 267      60.959  18.782  15.764  1.00 17.75           H
ATOM   4113  CD2 TYR A 267      58.000  19.467  17.284  1.00 17.75           C
ATOM   4114  HD2 TYR A 267      56.942  19.496  17.098  1.00 17.75           H
ATOM   4115  CE1 TYR A 267      60.744  19.327  17.849  1.00 17.75           C
ATOM   4116  HE1 TYR A 267      61.799  19.267  18.067  1.00 17.75           H
ATOM   4117  CE2 TYR A 267      58.478  19.754  18.591  1.00 17.75           C
ATOM   4118  HE2 TYR A 267      57.784  20.017  19.376  1.00 17.75           H
ATOM   4119  CZ  TYR A 267      59.844  19.664  18.862  1.00 17.75           C
ATOM   4120  OH  TYR A 267      60.315  19.879  20.133  1.00 17.75           O
ATOM   4121  HH  TYR A 267      59.607  20.099  20.754  1.00 17.75           H
ATOM   4122  N   GLY A 268      56.042  16.333  14.292  1.00  6.13           N
ATOM   4123  H   GLY A 268      56.186  16.465  13.296  1.00  6.13           H
ATOM   4124  CA  GLY A 268      54.827  15.680  14.738  1.00  6.13           C
ATOM   4125 1HA  GLY A 268      55.103  14.764  15.260  1.00  6.13           H
ATOM   4126 2HA  GLY A 268      54.309  16.328  15.442  1.00  6.13           H
ATOM   4127  C   GLY A 268      53.868  15.313  13.629  1.00  6.13           C
ATOM   4128  O   GLY A 268      54.049  15.695  12.475  1.00  6.13           O
ATOM   4129  N   SER A 269      52.830  14.575  13.985  1.00  1.49           N
ATOM   4130  H   SER A 269      52.712  14.313  14.962  1.00  1.49           H
ATOM   4131  CA  SER A 269      51.825  14.125  13.032  1.00  1.49           C
ATOM   4132  HA  SER A 269      51.764  14.814  12.193  1.00  1.49           H
ATOM   4133  C   SER A 269      50.501  14.107  13.766  1.00  1.49           C
ATOM   4134  O   SER A 269      50.402  13.527  14.851  1.00  1.49           O
ATOM   4135  CB  SER A 269      52.169  12.724  12.534  1.00  1.49           C
ATOM   4136 1HB  SER A 269      53.132  12.753  12.023  1.00  1.49           H
ATOM   4137 2HB  SER A 269      52.247  12.059  13.390  1.00  1.49           H
ATOM   4138  OG  SER A 269      51.182  12.229  11.643  1.00  1.49           O
ATOM   4139  HG  SER A 269      51.611  12.049  10.787  1.00  1.49           H
ATOM   4140  N   ILE A 270      49.501  14.771  13.208  1.00 -9.48           N
ATOM   4141  H   ILE A 270      49.639  15.214  12.300  1.00 -9.48           H
ATOM   4142  CA  ILE A 270      48.198  14.903  13.851  1.00 -9.48           C
ATOM   4143  HA  ILE A 270      48.182  14.273  14.737  1.00 -9.48           H
ATOM   4144  C   ILE A 270      47.115  14.386  12.920  1.00 -9.48           C
ATOM   4145  O   ILE A 270      47.295  14.315  11.702  1.00 -9.48           O
ATOM   4146  CB  ILE A 270      47.922  16.363  14.311  1.00 -9.48           C
ATOM   4147  HB  ILE A 270      46.961  16.382  14.826  1.00 -9.48           H
ATOM   4148  CG1 ILE A 270      47.841  17.320  13.106  1.00 -9.48           C
ATOM   4149 1HG1 ILE A 270      48.816  17.361  12.627  1.00 -9.48           H
ATOM   4150 2HG1 ILE A 270      47.130  16.920  12.385  1.00 -9.48           H
ATOM   4151  CG2 ILE A 270      49.018  16.805  15.313  1.00 -9.48           C
ATOM   4152 1HG2 ILE A 270      48.746  17.754  15.770  1.00 -9.48           H
ATOM   4153 2HG2 ILE A 270      49.976  16.928  14.805  1.00 -9.48           H
ATOM   4154 3HG2 ILE A 270      49.128  16.060  16.103  1.00 -9.48           H
ATOM   4155  CD1 ILE A 270      47.409  18.745  13.438  1.00 -9.48           C
ATOM   4156 1HD1 ILE A 270      47.287  19.310  12.514  1.00 -9.48           H
ATOM   4157 2HD1 ILE A 270      48.159  19.229  14.051  1.00 -9.48           H
ATOM   4158 3HD1 ILE A 270      46.467  18.732  13.981  1.00 -9.48           H
ATOM   4159  N   ASN A 271      46.006  13.965  13.507  1.00 -2.45           N
ATOM   4160  H   ASN A 271      45.909  14.053  14.520  1.00 -2.45           H
ATOM   4161  CA  ASN A 271      44.933  13.316  12.774  1.00 -2.45           C
ATOM   4162  HA  ASN A 271      45.059  13.489  11.707  1.00 -2.45           H
ATOM   4163  C   ASN A 271      43.593  13.866  13.223  1.00 -2.45           C
ATOM   4164  O   ASN A 271      43.411  14.159  14.403  1.00 -2.45           O
ATOM   4165  CB  ASN A 271      44.965  11.814  13.074  1.00 -2.45           C
ATOM   4166 1HB  ASN A 271      44.855  11.668  14.148  1.00 -2.45           H
ATOM   4167 2HB  ASN A 271      44.135  11.325  12.567  1.00 -2.45           H
ATOM   4168  CG  ASN A 271      46.248  11.163  12.641  1.00 -2.45           C
ATOM   4169  OD1 ASN A 271      47.035  10.682  13.450  1.00 -2.45           O
ATOM   4170  ND2 ASN A 271      46.466  11.111  11.365  1.00 -2.45           N
ATOM   4171 1HD2 ASN A 271      47.301  10.657  11.034  1.00 -2.45           H
ATOM   4172 2HD2 ASN A 271      45.815  11.533  10.725  1.00 -2.45           H
ATOM   4173  N   HIS A 272      42.633  13.952  12.315  1.00 -8.06           N
ATOM   4174  H   HIS A 272      42.838  13.729  11.342  1.00 -8.06           H
ATOM   4175  CA  HIS A 272      41.267  14.323  12.687  1.00 -8.06           C
ATOM   4176  HA  HIS A 272      41.078  14.037  13.722  1.00 -8.06           H
ATOM   4177  C   HIS A 272      40.262  13.614  11.807  1.00 -8.06           C
ATOM   4178  O   HIS A 272      40.417  13.618  10.588  1.00 -8.06           O
ATOM   4179  CB  HIS A 272      41.054  15.824  12.530  1.00 -8.06           C
ATOM   4180 1HB  HIS A 272      41.719  16.347  13.213  1.00 -8.06           H
ATOM   4181 2HB  HIS A 272      41.303  16.110  11.508  1.00 -8.06           H
ATOM   4182  CG  HIS A 272      39.649  16.248  12.808  1.00 -8.06           C
ATOM   4183  ND1 HIS A 272      39.160  16.475  14.086  1.00 -8.06           N
ATOM   4184  HD1 HIS A 272      39.701  16.459  14.952  1.00 -8.06           H
ATOM   4185  CD2 HIS A 272      38.582  16.432  11.988  1.00 -8.06           C
ATOM   4186  HD2 HIS A 272      38.586  16.329  10.910  1.00 -8.06           H
ATOM   4187  CE1 HIS A 272      37.868  16.732  14.014  1.00 -8.06           C
ATOM   4188  HE1 HIS A 272      37.225  16.938  14.864  1.00 -8.06           H
ATOM   4189  NE2 HIS A 272      37.502  16.745  12.758  1.00 -8.06           N
ATOM   4190  HE2 HIS A 272      36.566  16.970  12.424  1.00 -8.06           H
ATOM   4191  N   THR A 273      39.243  13.036  12.422  1.00-12.02           N
ATOM   4192  H   THR A 273      39.173  13.092  13.432  1.00-12.02           H
ATOM   4193  CA  THR A 273      38.225  12.260  11.725  1.00-12.02           C
ATOM   4194  HA  THR A 273      38.563  12.069  10.713  1.00-12.02           H
ATOM   4195  C   THR A 273      36.884  12.999  11.640  1.00-12.02           C
ATOM   4196  O   THR A 273      36.475  13.698  12.562  1.00-12.02           O
ATOM   4197  CB  THR A 273      38.094  10.891  12.443  1.00-12.02           C
ATOM   4198  HB  THR A 273      37.721  11.043  13.456  1.00-12.02           H
ATOM   4199  OG1 THR A 273      39.392  10.292  12.497  1.00-12.02           O
ATOM   4200  HG1 THR A 273      39.304   9.390  12.836  1.00-12.02           H
ATOM   4201  CG2 THR A 273      37.202   9.905  11.727  1.00-12.02           C
ATOM   4202 1HG2 THR A 273      37.263   8.939  12.229  1.00-12.02           H
ATOM   4203 2HG2 THR A 273      37.528   9.791  10.692  1.00-12.02           H
ATOM   4204 3HG2 THR A 273      36.172  10.257  11.748  1.00-12.02           H
ATOM   4205  N   TYR A 274      36.203  12.815  10.521  1.00 -5.14           N
ATOM   4206  H   TYR A 274      36.639  12.263   9.784  1.00 -5.14           H
ATOM   4207  CA  TYR A 274      34.838  13.263  10.271  1.00 -5.14           C
ATOM   4208  HA  TYR A 274      34.418  13.769  11.140  1.00 -5.14           H
ATOM   4209  C   TYR A 274      34.046  11.995   9.960  1.00 -5.14           C
ATOM   4210  O   TYR A 274      34.651  10.971   9.638  1.00 -5.14           O
ATOM   4211  CB  TYR A 274      34.801  14.181   9.050  1.00 -5.14           C
ATOM   4212 1HB  TYR A 274      35.216  13.650   8.193  1.00 -5.14           H
ATOM   4213 2HB  TYR A 274      33.760  14.418   8.833  1.00 -5.14           H
ATOM   4214  CG  TYR A 274      35.549  15.483   9.231  1.00 -5.14           C
ATOM   4215  CD1 TYR A 274      36.742  15.747   8.527  1.00 -5.14           C
ATOM   4216  HD1 TYR A 274      37.167  14.990   7.883  1.00 -5.14           H
ATOM   4217  CD2 TYR A 274      35.037  16.479  10.080  1.00 -5.14           C
ATOM   4218  HD2 TYR A 274      34.150  16.273  10.649  1.00 -5.14           H
ATOM   4219  CE1 TYR A 274      37.384  17.015   8.640  1.00 -5.14           C
ATOM   4220  HE1 TYR A 274      38.292  17.216   8.092  1.00 -5.14           H
ATOM   4221  CE2 TYR A 274      35.663  17.744  10.185  1.00 -5.14           C
ATOM   4222  HE2 TYR A 274      35.247  18.516  10.816  1.00 -5.14           H
ATOM   4223  CZ  TYR A 274      36.820  18.004   9.458  1.00 -5.14           C
ATOM   4224  OH  TYR A 274      37.380  19.244   9.589  1.00 -5.14           O
ATOM   4225  HH  TYR A 274      38.100  19.389   8.958  1.00 -5.14           H
ATOM   4226  N   GLN A 275      32.724  12.044  10.024  1.00 -7.46           N
ATOM   4227  H   GLN A 275      32.258  12.921  10.263  1.00 -7.46           H
ATOM   4228  CA  GLN A 275      31.875  10.890   9.736  1.00 -7.46           C
ATOM   4229  HA  GLN A 275      32.452  10.126   9.219  1.00 -7.46           H
ATOM   4230  C   GLN A 275      30.741  11.338   8.817  1.00 -7.46           C
ATOM   4231  O   GLN A 275      30.234  12.454   8.937  1.00 -7.46           O
ATOM   4232  CB  GLN A 275      31.355  10.309  11.056  1.00 -7.46           C
ATOM   4233 1HB  GLN A 275      32.215  10.142  11.705  1.00 -7.46           H
ATOM   4234 2HB  GLN A 275      30.705  11.040  11.535  1.00 -7.46           H
ATOM   4235  CG  GLN A 275      30.603   8.990  10.927  1.00 -7.46           C
ATOM   4236 1HG  GLN A 275      29.662   9.155  10.404  1.00 -7.46           H
ATOM   4237 2HG  GLN A 275      31.200   8.299  10.340  1.00 -7.46           H
ATOM   4238  CD  GLN A 275      30.318   8.366  12.279  1.00 -7.46           C
ATOM   4239  OE1 GLN A 275      29.761   9.003  13.164  1.00 -7.46           O
ATOM   4240  NE2 GLN A 275      30.731   7.143  12.464  1.00 -7.46           N
ATOM   4241 1HE2 GLN A 275      30.549   6.690  13.350  1.00 -7.46           H
ATOM   4242 2HE2 GLN A 275      31.234   6.664  11.730  1.00 -7.46           H
ATOM   4243  N   LEU A 276      30.361  10.488   7.878  1.00 -4.13           N
ATOM   4244  H   LEU A 276      30.792   9.564   7.827  1.00 -4.13           H
ATOM   4245  CA  LEU A 276      29.364  10.827   6.873  1.00 -4.13           C
ATOM   4246  HA  LEU A 276      28.908  11.784   7.119  1.00 -4.13           H
ATOM   4247  C   LEU A 276      28.284   9.755   6.855  1.00 -4.13           C
ATOM   4248  O   LEU A 276      28.591   8.563   6.801  1.00 -4.13           O
ATOM   4249  CB  LEU A 276      30.072  10.921   5.517  1.00 -4.13           C
ATOM   4250 1HB  LEU A 276      31.006  11.460   5.671  1.00 -4.13           H
ATOM   4251 2HB  LEU A 276      30.330   9.909   5.204  1.00 -4.13           H
ATOM   4252  CG  LEU A 276      29.338  11.610   4.360  1.00 -4.13           C
ATOM   4253  HG  LEU A 276      28.372  11.130   4.214  1.00 -4.13           H
ATOM   4254  CD1 LEU A 276      29.118  13.096   4.660  1.00 -4.13           C
ATOM   4255 1HD1 LEU A 276      28.684  13.590   3.794  1.00 -4.13           H
ATOM   4256 2HD1 LEU A 276      30.062  13.579   4.901  1.00 -4.13           H
ATOM   4257 3HD1 LEU A 276      28.429  13.210   5.495  1.00 -4.13           H
ATOM   4258  CD2 LEU A 276      30.158  11.463   3.081  1.00 -4.13           C
ATOM   4259 1HD2 LEU A 276      29.638  11.939   2.253  1.00 -4.13           H
ATOM   4260 2HD2 LEU A 276      30.281  10.405   2.844  1.00 -4.13           H
ATOM   4261 3HD2 LEU A 276      31.141  11.918   3.203  1.00 -4.13           H
ATOM   4262  N   ASP A 277      27.029  10.173   6.915  1.00  5.84           N
ATOM   4263  H   ASP A 277      26.839  11.173   6.970  1.00  5.84           H
ATOM   4264  CA  ASP A 277      25.881   9.265   6.870  1.00  5.84           C
ATOM   4265  HA  ASP A 277      26.224   8.237   6.836  1.00  5.84           H
ATOM   4266  C   ASP A 277      25.107   9.565   5.596  1.00  5.84           C
ATOM   4267  O   ASP A 277      24.303  10.491   5.531  1.00  5.84           O
ATOM   4268  CB  ASP A 277      24.986   9.409   8.100  1.00  5.84           C
ATOM   4269 1HB  ASP A 277      25.590   9.256   8.992  1.00  5.84           H
ATOM   4270 2HB  ASP A 277      24.579  10.414   8.141  1.00  5.84           H
ATOM   4271  CG  ASP A 277      23.835   8.411   8.104  1.00  5.84           C
ATOM   4272  OD1 ASP A 277      23.810   7.461   7.288  1.00  5.84           O
ATOM   4273  OD2 ASP A 277      22.949   8.547   8.983  1.00  5.84           O
ATOM   4274  N   VAL A 278      25.411   8.830   4.541  1.00 25.54           N
ATOM   4275  H   VAL A 278      26.089   8.091   4.618  1.00 25.54           H
ATOM   4276  CA  VAL A 278      24.770   9.077   3.257  1.00 25.54           C
ATOM   4277  HA  VAL A 278      24.686  10.154   3.127  1.00 25.54           H
ATOM   4278  C   VAL A 278      23.365   8.484   3.268  1.00 25.54           C
ATOM   4279  O   VAL A 278      23.172   7.267   3.243  1.00 25.54           O
ATOM   4280  CB  VAL A 278      25.597   8.520   2.085  1.00 25.54           C
ATOM   4281  HB  VAL A 278      25.606   7.433   2.141  1.00 25.54           H
ATOM   4282  CG1 VAL A 278      24.980   8.959   0.753  1.00 25.54           C
ATOM   4283 1HG1 VAL A 278      25.622   8.655  -0.070  1.00 25.54           H
ATOM   4284 2HG1 VAL A 278      24.867  10.045   0.729  1.00 25.54           H
ATOM   4285 3HG1 VAL A 278      24.003   8.493   0.627  1.00 25.54           H
ATOM   4286  CG2 VAL A 278      27.044   9.011   2.183  1.00 25.54           C
ATOM   4287 1HG2 VAL A 278      27.611   8.638   1.329  1.00 25.54           H
ATOM   4288 2HG2 VAL A 278      27.520   8.638   3.085  1.00 25.54           H
ATOM   4289 3HG2 VAL A 278      27.072  10.100   2.188  1.00 25.54           H
ATOM   4290  N   VAL A 279      22.380   9.358   3.346  1.00-10.19           N
ATOM   4291  H   VAL A 279      22.605  10.349   3.351  1.00-10.19           H
ATOM   4292  CA  VAL A 279      20.979   8.979   3.395  1.00-10.19           C
ATOM   4293  HA  VAL A 279      20.871   8.058   3.967  1.00-10.19           H
ATOM   4294  C   VAL A 279      20.561   8.750   1.953  1.00-10.19           C
ATOM   4295  O   VAL A 279      20.738   9.613   1.088  1.00-10.19           O
ATOM   4296  CB  VAL A 279      20.127  10.104   4.046  1.00-10.19           C
ATOM   4297  HB  VAL A 279      20.203  11.002   3.433  1.00-10.19           H
ATOM   4298  CG1 VAL A 279      18.652   9.700   4.149  1.00-10.19           C
ATOM   4299 1HG1 VAL A 279      18.086  10.507   4.614  1.00-10.19           H
ATOM   4300 2HG1 VAL A 279      18.554   8.794   4.750  1.00-10.19           H
ATOM   4301 3HG1 VAL A 279      18.249   9.522   3.152  1.00-10.19           H
ATOM   4302  CG2 VAL A 279      20.668  10.440   5.444  1.00-10.19           C
ATOM   4303 1HG2 VAL A 279      20.038  11.196   5.910  1.00-10.19           H
ATOM   4304 2HG2 VAL A 279      21.679  10.838   5.372  1.00-10.19           H
ATOM   4305 3HG2 VAL A 279      20.682   9.548   6.071  1.00-10.19           H
ATOM   4306  N   GLU A 280      20.046   7.571   1.658  1.00 27.31           N
ATOM   4307  H   GLU A 280      19.931   6.859   2.375  1.00 27.31           H
ATOM   4308  CA  GLU A 280      19.610   7.277   0.305  1.00 27.31           C
ATOM   4309  HA  GLU A 280      20.425   7.527  -0.374  1.00 27.31           H
ATOM   4310  C   GLU A 280      18.411   8.155  -0.055  1.00 27.31           C
ATOM   4311  O   GLU A 280      17.565   8.493   0.781  1.00 27.31           O
ATOM   4312  CB  GLU A 280      19.291   5.782   0.127  1.00 27.31           C
ATOM   4313 1HB  GLU A 280      19.059   5.635  -0.926  1.00 27.31           H
ATOM   4314 2HB  GLU A 280      20.189   5.203   0.346  1.00 27.31           H
ATOM   4315  CG  GLU A 280      18.123   5.188   0.935  1.00 27.31           C
ATOM   4316 1HG  GLU A 280      17.316   5.916   1.008  1.00 27.31           H
ATOM   4317 2HG  GLU A 280      17.740   4.334   0.377  1.00 27.31           H
ATOM   4318  CD  GLU A 280      18.489   4.691   2.332  1.00 27.31           C
ATOM   4319  OE1 GLU A 280      19.485   5.135   2.954  1.00 27.31           O
ATOM   4320  OE2 GLU A 280      17.751   3.828   2.849  1.00 27.31           O
ATOM   4321  N   ARG A 281      18.323   8.506  -1.328  1.00 29.88           N
ATOM   4322  H   ARG A 281      19.046   8.220  -1.972  1.00 29.88           H
ATOM   4323  CA  ARG A 281      17.157   9.200  -1.867  1.00 29.88           C
ATOM   4324  HA  ARG A 281      16.521   9.574  -1.066  1.00 29.88           H
ATOM   4325  C   ARG A 281      16.447   8.082  -2.602  1.00 29.88           C
ATOM   4326  O   ARG A 281      16.657   7.886  -3.792  1.00 29.88           O
ATOM   4327  CB  ARG A 281      17.558  10.351  -2.792  1.00 29.88           C
ATOM   4328 1HB  ARG A 281      18.148   9.957  -3.620  1.00 29.88           H
ATOM   4329 2HB  ARG A 281      16.647  10.789  -3.197  1.00 29.88           H
ATOM   4330  CG  ARG A 281      18.377  11.439  -2.101  1.00 29.88           C
ATOM   4331 1HG  ARG A 281      17.888  11.734  -1.173  1.00 29.88           H
ATOM   4332 2HG  ARG A 281      19.368  11.048  -1.872  1.00 29.88           H
ATOM   4333  CD  ARG A 281      18.521  12.657  -2.999  1.00 29.88           C
ATOM   4334 1HD  ARG A 281      19.281  13.320  -2.584  1.00 29.88           H
ATOM   4335 2HD  ARG A 281      18.845  12.327  -3.986  1.00 29.88           H
ATOM   4336  NE  ARG A 281      17.249  13.388  -3.096  1.00 29.88           N
ATOM   4337  HE  ARG A 281      16.588  13.255  -2.345  1.00 29.88           H
ATOM   4338  CZ  ARG A 281      16.879  14.212  -4.066  1.00 29.88           C
ATOM   4339  NH1 ARG A 281      15.727  14.801  -3.943  1.00 29.88           N
ATOM   4340 1HH1 ARG A 281      15.205  14.690  -3.087  1.00 29.88           H
ATOM   4341 2HH1 ARG A 281      15.364  15.373  -4.695  1.00 29.88           H
ATOM   4342  NH2 ARG A 281      17.573  14.426  -5.153  1.00 29.88           N
ATOM   4343 1HH2 ARG A 281      18.415  13.893  -5.305  1.00 29.88           H
ATOM   4344 2HH2 ARG A 281      17.263  15.102  -5.831  1.00 29.88           H
ATOM   4345  N   SER A 282      15.836   7.203  -1.820  1.00 32.22           N
ATOM   4346  H   SER A 282      15.652   7.441  -0.857  1.00 32.22           H
ATOM   4347  CA  SER A 282      15.486   5.870  -2.305  1.00 32.22           C
ATOM   4348  HA  SER A 282      16.416   5.365  -2.560  1.00 32.22           H
ATOM   4349  C   SER A 282      14.592   5.956  -3.542  1.00 32.22           C
ATOM   4350  O   SER A 282      13.608   6.710  -3.531  1.00 32.22           O
ATOM   4351  CB  SER A 282      14.779   5.064  -1.213  1.00 32.22           C
ATOM   4352 1HB  SER A 282      15.362   5.124  -0.294  1.00 32.22           H
ATOM   4353 2HB  SER A 282      13.788   5.481  -1.033  1.00 32.22           H
ATOM   4354  OG  SER A 282      14.671   3.699  -1.587  1.00 32.22           O
ATOM   4355  HG  SER A 282      14.037   3.272  -1.003  1.00 32.22           H
ATOM   4356  N   PRO A 283      14.943   5.246  -4.635  1.00  9.64           N
ATOM   4357  CA  PRO A 283      14.065   5.383  -5.802  1.00  9.64           C
ATOM   4358  HA  PRO A 283      14.022   6.429  -6.106  1.00  9.64           H
ATOM   4359  C   PRO A 283      12.662   4.853  -5.525  1.00  9.64           C
ATOM   4360  O   PRO A 283      12.479   3.797  -4.906  1.00  9.64           O
ATOM   4361  CB  PRO A 283      14.777   4.547  -6.868  1.00  9.64           C
ATOM   4362 1HB  PRO A 283      14.361   3.541  -6.898  1.00  9.64           H
ATOM   4363 2HB  PRO A 283      14.701   5.022  -7.843  1.00  9.64           H
ATOM   4364  CG  PRO A 283      16.189   4.496  -6.429  1.00  9.64           C
ATOM   4365 1HG  PRO A 283      16.708   3.644  -6.869  1.00  9.64           H
ATOM   4366 2HG  PRO A 283      16.692   5.431  -6.682  1.00  9.64           H
ATOM   4367  CD  PRO A 283      16.076   4.354  -4.945  1.00  9.64           C
ATOM   4368 1HD  PRO A 283      15.837   3.326  -4.665  1.00  9.64           H
ATOM   4369 2HD  PRO A 283      16.991   4.692  -4.459  1.00  9.64           H
ATOM   4370  N   HIS A 284      11.669   5.620  -5.945  1.00 23.61           N
ATOM   4371  H   HIS A 284      11.860   6.414  -6.544  1.00 23.61           H
ATOM   4372  CA  HIS A 284      10.286   5.441  -5.526  1.00 23.61           C
ATOM   4373  HA  HIS A 284      10.035   4.387  -5.399  1.00 23.61           H
ATOM   4374  C   HIS A 284       9.512   6.068  -6.679  1.00 23.61           C
ATOM   4375  O   HIS A 284      10.075   6.919  -7.372  1.00 23.61           O
ATOM   4376  CB  HIS A 284      10.103   6.226  -4.216  1.00 23.61           C
ATOM   4377 1HB  HIS A 284      10.902   5.937  -3.533  1.00 23.61           H
ATOM   4378 2HB  HIS A 284      10.206   7.290  -4.427  1.00 23.61           H
ATOM   4379  CG  HIS A 284       8.798   5.995  -3.520  1.00 23.61           C
ATOM   4380  ND1 HIS A 284       7.644   6.687  -3.784  1.00 23.61           N
ATOM   4381  HD1 HIS A 284       7.522   7.382  -4.522  1.00 23.61           H
ATOM   4382  CD2 HIS A 284       8.494   5.210  -2.455  1.00 23.61           C
ATOM   4383  HD2 HIS A 284       9.188   4.537  -1.970  1.00 23.61           H
ATOM   4384  CE1 HIS A 284       6.715   6.313  -2.909  1.00 23.61           C
ATOM   4385  HE1 HIS A 284       5.706   6.706  -2.884  1.00 23.61           H
ATOM   4386  NE2 HIS A 284       7.185   5.412  -2.070  1.00 23.61           N
ATOM   4387  N   ARG A 285       8.262   5.680  -6.909  1.00 13.38           N
ATOM   4388  H   ARG A 285       7.874   4.926  -6.362  1.00 13.38           H
ATOM   4389  CA  ARG A 285       7.411   6.385  -7.882  1.00 13.38           C
ATOM   4390  HA  ARG A 285       7.918   6.414  -8.848  1.00 13.38           H
ATOM   4391  C   ARG A 285       7.232   7.824  -7.377  1.00 13.38           C
ATOM   4392  O   ARG A 285       7.352   8.056  -6.173  1.00 13.38           O
ATOM   4393  CB  ARG A 285       6.055   5.676  -8.042  1.00 13.38           C
ATOM   4394 1HB  ARG A 285       5.496   6.176  -8.833  1.00 13.38           H
ATOM   4395 2HB  ARG A 285       6.240   4.649  -8.358  1.00 13.38           H
ATOM   4396  CG  ARG A 285       5.188   5.649  -6.782  1.00 13.38           C
ATOM   4397 1HG  ARG A 285       5.725   5.144  -5.980  1.00 13.38           H
ATOM   4398 2HG  ARG A 285       4.968   6.670  -6.471  1.00 13.38           H
ATOM   4399  CD  ARG A 285       3.874   4.930  -7.026  1.00 13.38           C
ATOM   4400 1HD  ARG A 285       3.323   5.452  -7.810  1.00 13.38           H
ATOM   4401 2HD  ARG A 285       4.075   3.911  -7.354  1.00 13.38           H
ATOM   4402  NE  ARG A 285       3.066   4.894  -5.799  1.00 13.38           N
ATOM   4403  HE  ARG A 285       3.482   5.268  -4.953  1.00 13.38           H
ATOM   4404  CZ  ARG A 285       1.830   4.432  -5.681  1.00 13.38           C
ATOM   4405  NH1 ARG A 285       1.257   4.518  -4.518  1.00 13.38           N
ATOM   4406 1HH1 ARG A 285       1.777   4.917  -3.747  1.00 13.38           H
ATOM   4407 2HH1 ARG A 285       0.306   4.211  -4.407  1.00 13.38           H
ATOM   4408  NH2 ARG A 285       1.143   3.913  -6.663  1.00 13.38           N
ATOM   4409 1HH2 ARG A 285       1.579   3.755  -7.560  1.00 13.38           H
ATOM   4410 2HH2 ARG A 285       0.180   3.661  -6.526  1.00 13.38           H
ATOM   4411  N   PRO A 286       6.966   8.802  -8.257  1.00-11.54           N
ATOM   4412  CA  PRO A 286       6.883  10.153  -7.683  1.00-11.54           C
ATOM   4413  HA  PRO A 286       7.841  10.412  -7.231  1.00-11.54           H
ATOM   4414  C   PRO A 286       5.765  10.353  -6.655  1.00-11.54           C
ATOM   4415  O   PRO A 286       4.689   9.764  -6.773  1.00-11.54           O
ATOM   4416  CB  PRO A 286       6.630  11.021  -8.914  1.00-11.54           C
ATOM   4417 1HB  PRO A 286       5.561  11.189  -9.035  1.00-11.54           H
ATOM   4418 2HB  PRO A 286       7.165  11.964  -8.835  1.00-11.54           H
ATOM   4419  CG  PRO A 286       7.146  10.249 -10.035  1.00-11.54           C
ATOM   4420 1HG  PRO A 286       6.689  10.578 -10.962  1.00-11.54           H
ATOM   4421 2HG  PRO A 286       8.230  10.348 -10.084  1.00-11.54           H
ATOM   4422  CD  PRO A 286       6.766   8.842  -9.716  1.00-11.54           C
ATOM   4423 1HD  PRO A 286       5.720   8.654  -9.966  1.00-11.54           H
ATOM   4424 2HD  PRO A 286       7.423   8.142 -10.230  1.00-11.54           H
ATOM   4425  N   ILE A 287       6.011  11.168  -5.640  1.00-17.59           N
ATOM   4426  H   ILE A 287       6.908  11.651  -5.580  1.00-17.59           H
ATOM   4427  CA  ILE A 287       5.060  11.375  -4.548  1.00-17.59           C
ATOM   4428  HA  ILE A 287       4.298  10.598  -4.593  1.00-17.59           H
ATOM   4429  C   ILE A 287       4.396  12.736  -4.736  1.00-17.59           C
ATOM   4430  O   ILE A 287       4.924  13.779  -4.330  1.00-17.59           O
ATOM   4431  CB  ILE A 287       5.743  11.306  -3.145  1.00-17.59           C
ATOM   4432  HB  ILE A 287       6.405  12.164  -3.032  1.00-17.59           H
ATOM   4433  CG1 ILE A 287       6.599  10.030  -3.012  1.00-17.59           C
ATOM   4434 1HG1 ILE A 287       5.936   9.165  -3.032  1.00-17.59           H
ATOM   4435 2HG1 ILE A 287       7.275   9.957  -3.863  1.00-17.59           H
ATOM   4436  CG2 ILE A 287       4.670  11.334  -2.021  1.00-17.59           C
ATOM   4437 1HG2 ILE A 287       5.148  11.483  -1.051  1.00-17.59           H
ATOM   4438 2HG2 ILE A 287       4.114  10.395  -2.007  1.00-17.59           H
ATOM   4439 3HG2 ILE A 287       3.971  12.154  -2.179  1.00-17.59           H
ATOM   4440  CD1 ILE A 287       7.464   9.958  -1.751  1.00-17.59           C
ATOM   4441 1HD1 ILE A 287       8.099   9.075  -1.806  1.00-17.59           H
ATOM   4442 2HD1 ILE A 287       6.840   9.889  -0.861  1.00-17.59           H
ATOM   4443 3HD1 ILE A 287       8.098  10.843  -1.686  1.00-17.59           H
ATOM   4444  N   LEU A 288       3.238  12.741  -5.379  1.00 18.54           N
ATOM   4445  H   LEU A 288       2.845  11.872  -5.705  1.00 18.54           H
ATOM   4446  CA  LEU A 288       2.504  13.986  -5.590  1.00 18.54           C
ATOM   4447  HA  LEU A 288       3.175  14.743  -5.990  1.00 18.54           H
ATOM   4448  C   LEU A 288       2.000  14.432  -4.226  1.00 18.54           C
ATOM   4449  O   LEU A 288       1.601  13.596  -3.408  1.00 18.54           O
ATOM   4450  CB  LEU A 288       1.314  13.820  -6.539  1.00 18.54           C
ATOM   4451 1HB  LEU A 288       0.642  13.075  -6.116  1.00 18.54           H
ATOM   4452 2HB  LEU A 288       0.784  14.773  -6.538  1.00 18.54           H
ATOM   4453  CG  LEU A 288       1.567  13.445  -8.005  1.00 18.54           C
ATOM   4454  HG  LEU A 288       2.502  13.891  -8.328  1.00 18.54           H
ATOM   4455  CD1 LEU A 288       1.654  11.948  -8.197  1.00 18.54           C
ATOM   4456 1HD1 LEU A 288       1.758  11.722  -9.259  1.00 18.54           H
ATOM   4457 2HD1 LEU A 288       0.760  11.458  -7.810  1.00 18.54           H
ATOM   4458 3HD1 LEU A 288       2.535  11.558  -7.691  1.00 18.54           H
ATOM   4459  CD2 LEU A 288       0.456  13.989  -8.879  1.00 18.54           C
ATOM   4460 1HD2 LEU A 288       0.662  13.761  -9.927  1.00 18.54           H
ATOM   4461 2HD2 LEU A 288       0.398  15.070  -8.769  1.00 18.54           H
ATOM   4462 3HD2 LEU A 288      -0.495  13.553  -8.588  1.00 18.54           H
ATOM   4463  N   GLN A 289       2.035  15.730  -3.971  1.00  0.30           N
ATOM   4464  H   GLN A 289       2.362  16.379  -4.682  1.00  0.30           H
ATOM   4465  CA  GLN A 289       1.635  16.251  -2.673  1.00  0.30           C
ATOM   4466  HA  GLN A 289       2.177  15.697  -1.911  1.00  0.30           H
ATOM   4467  C   GLN A 289       0.145  16.025  -2.445  1.00  0.30           C
ATOM   4468  O   GLN A 289      -0.686  16.294  -3.319  1.00  0.30           O
ATOM   4469  CB  GLN A 289       2.013  17.731  -2.554  1.00  0.30           C
ATOM   4470 1HB  GLN A 289       3.066  17.829  -2.819  1.00  0.30           H
ATOM   4471 2HB  GLN A 289       1.422  18.319  -3.257  1.00  0.30           H
ATOM   4472  CG  GLN A 289       1.823  18.285  -1.152  1.00  0.30           C
ATOM   4473 1HG  GLN A 289       0.760  18.402  -0.947  1.00  0.30           H
ATOM   4474 2HG  GLN A 289       2.234  17.571  -0.445  1.00  0.30           H
ATOM   4475  CD  GLN A 289       2.519  19.609  -0.937  1.00  0.30           C
ATOM   4476  OE1 GLN A 289       2.206  20.605  -1.573  1.00  0.30           O
ATOM   4477  NE2 GLN A 289       3.453  19.637  -0.029  1.00  0.30           N
ATOM   4478 1HE2 GLN A 289       3.925  20.506   0.164  1.00  0.30           H
ATOM   4479 2HE2 GLN A 289       3.695  18.789   0.467  1.00  0.30           H
ATOM   4480  N   ALA A 290      -0.187  15.506  -1.270  1.00 -8.03           N
ATOM   4481  H   ALA A 290       0.542  15.282  -0.600  1.00 -8.03           H
ATOM   4482  CA  ALA A 290      -1.576  15.258  -0.908  1.00 -8.03           C
ATOM   4483  HA  ALA A 290      -2.012  14.560  -1.624  1.00 -8.03           H
ATOM   4484  C   ALA A 290      -2.334  16.585  -0.980  1.00 -8.03           C
ATOM   4485  O   ALA A 290      -1.837  17.612  -0.515  1.00 -8.03           O
ATOM   4486  CB  ALA A 290      -1.646  14.660   0.500  1.00 -8.03           C
ATOM   4487 1HB  ALA A 290      -1.075  13.732   0.535  1.00 -8.03           H
ATOM   4488 2HB  ALA A 290      -2.685  14.452   0.761  1.00 -8.03           H
ATOM   4489 3HB  ALA A 290      -1.230  15.362   1.224  1.00 -8.03           H
ATOM   4490  N   GLY A 291      -3.516  16.567  -1.574  1.00 -1.18           N
ATOM   4491  H   GLY A 291      -3.900  15.692  -1.921  1.00 -1.18           H
ATOM   4492  CA  GLY A 291      -4.299  17.780  -1.736  1.00 -1.18           C
ATOM   4493 1HA  GLY A 291      -5.351  17.500  -1.800  1.00 -1.18           H
ATOM   4494 2HA  GLY A 291      -4.172  18.401  -0.849  1.00 -1.18           H
ATOM   4495  C   GLY A 291      -3.972  18.630  -2.951  1.00 -1.18           C
ATOM   4496  O   GLY A 291      -4.673  19.617  -3.174  1.00 -1.18           O
ATOM   4497  N   LEU A 292      -2.961  18.289  -3.744  1.00 22.54           N
ATOM   4498  H   LEU A 292      -2.375  17.489  -3.517  1.00 22.54           H
ATOM   4499  CA  LEU A 292      -2.669  19.029  -4.976  1.00 22.54           C
ATOM   4500  HA  LEU A 292      -3.441  19.776  -5.122  1.00 22.54           H
ATOM   4501  C   LEU A 292      -2.639  18.115  -6.204  1.00 22.54           C
ATOM   4502  O   LEU A 292      -1.955  17.086  -6.185  1.00 22.54           O
ATOM   4503  CB  LEU A 292      -1.320  19.751  -4.902  1.00 22.54           C
ATOM   4504 1HB  LEU A 292      -0.570  19.034  -4.565  1.00 22.54           H
ATOM   4505 2HB  LEU A 292      -1.061  20.033  -5.920  1.00 22.54           H
ATOM   4506  CG  LEU A 292      -1.197  21.024  -4.052  1.00 22.54           C
ATOM   4507  HG  LEU A 292      -1.405  20.777  -3.012  1.00 22.54           H
ATOM   4508  CD1 LEU A 292       0.230  21.550  -4.159  1.00 22.54           C
ATOM   4509 1HD1 LEU A 292       0.350  22.423  -3.518  1.00 22.54           H
ATOM   4510 2HD1 LEU A 292       0.461  21.824  -5.189  1.00 22.54           H
ATOM   4511 3HD1 LEU A 292       0.927  20.784  -3.822  1.00 22.54           H
ATOM   4512  CD2 LEU A 292      -2.159  22.132  -4.497  1.00 22.54           C
ATOM   4513 1HD2 LEU A 292      -1.982  23.033  -3.910  1.00 22.54           H
ATOM   4514 2HD2 LEU A 292      -3.188  21.815  -4.339  1.00 22.54           H
ATOM   4515 3HD2 LEU A 292      -2.012  22.357  -5.554  1.00 22.54           H
ATOM   4516  N   PRO A 293      -3.333  18.483  -7.299  1.00  9.83           N
ATOM   4517  CA  PRO A 293      -4.272  19.594  -7.510  1.00  9.83           C
ATOM   4518  HA  PRO A 293      -3.837  20.539  -7.189  1.00  9.83           H
ATOM   4519  C   PRO A 293      -5.584  19.357  -6.762  1.00  9.83           C
ATOM   4520  O   PRO A 293      -5.846  18.250  -6.287  1.00  9.83           O
ATOM   4521  CB  PRO A 293      -4.456  19.598  -9.029  1.00  9.83           C
ATOM   4522 1HB  PRO A 293      -5.436  19.983  -9.308  1.00  9.83           H
ATOM   4523 2HB  PRO A 293      -3.669  20.188  -9.498  1.00  9.83           H
ATOM   4524  CG  PRO A 293      -4.312  18.178  -9.403  1.00  9.83           C
ATOM   4525 1HG  PRO A 293      -5.227  17.633  -9.177  1.00  9.83           H
ATOM   4526 2HG  PRO A 293      -4.058  18.076 -10.458  1.00  9.83           H
ATOM   4527  CD  PRO A 293      -3.195  17.686  -8.530  1.00  9.83           C
ATOM   4528 1HD  PRO A 293      -3.317  16.627  -8.330  1.00  9.83           H
ATOM   4529 2HD  PRO A 293      -2.228  17.888  -8.991  1.00  9.83           H
ATOM   4530  N   ALA A 294      -6.398  20.395  -6.638  1.00 17.25           N
ATOM   4531  H   ALA A 294      -6.145  21.274  -7.075  1.00 17.25           H
ATOM   4532  CA  ALA A 294      -7.651  20.333  -5.889  1.00 17.25           C
ATOM   4533  HA  ALA A 294      -7.812  19.311  -5.556  1.00 17.25           H
ATOM   4534  C   ALA A 294      -8.851  20.739  -6.743  1.00 17.25           C
ATOM   4535  O   ALA A 294      -8.697  21.488  -7.704  1.00 17.25           O
ATOM   4536  CB  ALA A 294      -7.550  21.232  -4.662  1.00 17.25           C
ATOM   4537 1HB  ALA A 294      -6.715  20.913  -4.040  1.00 17.25           H
ATOM   4538 2HB  ALA A 294      -8.469  21.166  -4.081  1.00 17.25           H
ATOM   4539 3HB  ALA A 294      -7.397  22.267  -4.972  1.00 17.25           H
ATOM   4540  N   ASN A 295     -10.028  20.251  -6.370  1.00-12.18           N
ATOM   4541  H   ASN A 295     -10.062  19.643  -5.561  1.00-12.18           H
ATOM   4542  CA  ASN A 295     -11.281  20.562  -7.072  1.00-12.18           C
ATOM   4543  HA  ASN A 295     -11.202  20.251  -8.111  1.00-12.18           H
ATOM   4544  C   ASN A 295     -11.602  22.054  -7.032  1.00-12.18           C
ATOM   4545  O   ASN A 295     -11.473  22.677  -5.973  1.00-12.18           O
ATOM   4546  CB  ASN A 295     -12.475  19.857  -6.410  1.00-12.18           C
ATOM   4547 1HB  ASN A 295     -12.488  20.096  -5.348  1.00-12.18           H
ATOM   4548 2HB  ASN A 295     -13.392  20.239  -6.857  1.00-12.18           H
ATOM   4549  CG  ASN A 295     -12.463  18.361  -6.578  1.00-12.18           C
ATOM   4550  OD1 ASN A 295     -11.647  17.789  -7.286  1.00-12.18           O
ATOM   4551  ND2 ASN A 295     -13.374  17.707  -5.919  1.00-12.18           N
ATOM   4552 1HD2 ASN A 295     -13.451  16.713  -6.039  1.00-12.18           H
ATOM   4553 2HD2 ASN A 295     -13.993  18.206  -5.291  1.00-12.18           H
ATOM   4554  N   LYS A 296     -12.059  22.621  -8.145  1.00-15.89           N
ATOM   4555  H   LYS A 296     -12.139  22.065  -8.998  1.00-15.89           H
ATOM   4556  CA  LYS A 296     -12.486  24.025  -8.193  1.00-15.89           C
ATOM   4557  HA  LYS A 296     -12.674  24.366  -7.177  1.00-15.89           H
ATOM   4558  C   LYS A 296     -13.784  24.202  -8.974  1.00-15.89           C
ATOM   4559  O   LYS A 296     -14.027  23.526  -9.970  1.00-15.89           O
ATOM   4560  CB  LYS A 296     -11.378  24.905  -8.794  1.00-15.89           C
ATOM   4561 1HB  LYS A 296     -11.129  24.548  -9.794  1.00-15.89           H
ATOM   4562 2HB  LYS A 296     -11.755  25.924  -8.870  1.00-15.89           H
ATOM   4563  CG  LYS A 296     -10.117  24.920  -7.930  1.00-15.89           C
ATOM   4564 1HG  LYS A 296     -10.414  25.145  -6.908  1.00-15.89           H
ATOM   4565 2HG  LYS A 296      -9.658  23.933  -7.945  1.00-15.89           H
ATOM   4566  CD  LYS A 296      -9.084  25.940  -8.350  1.00-15.89           C
ATOM   4567 1HD  LYS A 296      -8.722  25.704  -9.352  1.00-15.89           H
ATOM   4568 2HD  LYS A 296      -9.537  26.930  -8.348  1.00-15.89           H
ATOM   4569  CE  LYS A 296      -7.930  25.912  -7.355  1.00-15.89           C
ATOM   4570 1HE  LYS A 296      -8.327  26.078  -6.352  1.00-15.89           H
ATOM   4571 2HE  LYS A 296      -7.474  24.921  -7.382  1.00-15.89           H
ATOM   4572  NZ  LYS A 296      -6.877  26.941  -7.633  1.00-15.89           N
ATOM   4573 1HZ  LYS A 296      -6.101  26.835  -6.989  1.00-15.89           H
ATOM   4574 2HZ  LYS A 296      -7.256  27.872  -7.538  1.00-15.89           H
ATOM   4575 3HZ  LYS A 296      -6.531  26.825  -8.581  1.00-15.89           H
ATOM   4576  N   THR A 297     -14.605  25.137  -8.523  1.00 -9.47           N
ATOM   4577  H   THR A 297     -14.355  25.651  -7.683  1.00 -9.47           H
ATOM   4578  CA  THR A 297     -15.875  25.474  -9.166  1.00 -9.47           C
ATOM   4579  HA  THR A 297     -15.998  24.906 -10.085  1.00 -9.47           H
ATOM   4580  C   THR A 297     -15.814  26.960  -9.494  1.00 -9.47           C
ATOM   4581  O   THR A 297     -15.492  27.773  -8.620  1.00 -9.47           O
ATOM   4582  CB  THR A 297     -17.058  25.179  -8.215  1.00 -9.47           C
ATOM   4583  HB  THR A 297     -16.931  25.755  -7.300  1.00 -9.47           H
ATOM   4584  OG1 THR A 297     -17.078  23.787  -7.886  1.00 -9.47           O
ATOM   4585  HG1 THR A 297     -17.821  23.649  -7.288  1.00 -9.47           H
ATOM   4586  CG2 THR A 297     -18.397  25.521  -8.823  1.00 -9.47           C
ATOM   4587 1HG2 THR A 297     -19.194  25.150  -8.178  1.00 -9.47           H
ATOM   4588 2HG2 THR A 297     -18.496  25.070  -9.808  1.00 -9.47           H
ATOM   4589 3HG2 THR A 297     -18.496  26.603  -8.911  1.00 -9.47           H
ATOM   4590  N   VAL A 298     -16.054  27.324 -10.745  1.00 -1.45           N
ATOM   4591  H   VAL A 298     -16.322  26.621 -11.436  1.00 -1.45           H
ATOM   4592  CA  VAL A 298     -15.907  28.705 -11.205  1.00 -1.45           C
ATOM   4593  HA  VAL A 298     -15.840  29.369 -10.347  1.00 -1.45           H
ATOM   4594  C   VAL A 298     -17.102  29.140 -12.044  1.00 -1.45           C
ATOM   4595  O   VAL A 298     -17.910  28.311 -12.447  1.00 -1.45           O
ATOM   4596  CB  VAL A 298     -14.611  28.872 -12.041  1.00 -1.45           C
ATOM   4597  HB  VAL A 298     -14.551  29.910 -12.346  1.00 -1.45           H
ATOM   4598  CG1 VAL A 298     -13.371  28.575 -11.197  1.00 -1.45           C
ATOM   4599 1HG1 VAL A 298     -12.487  28.889 -11.747  1.00 -1.45           H
ATOM   4600 2HG1 VAL A 298     -13.300  27.510 -10.974  1.00 -1.45           H
ATOM   4601 3HG1 VAL A 298     -13.412  29.140 -10.267  1.00 -1.45           H
ATOM   4602  CG2 VAL A 298     -14.618  27.986 -13.301  1.00 -1.45           C
ATOM   4603 1HG2 VAL A 298     -13.698  28.148 -13.864  1.00 -1.45           H
ATOM   4604 2HG2 VAL A 298     -15.458  28.254 -13.943  1.00 -1.45           H
ATOM   4605 3HG2 VAL A 298     -14.697  26.932 -13.033  1.00 -1.45           H
ATOM   4606  N   ALA A 299     -17.220  30.435 -12.303  1.00  7.73           N
ATOM   4607  H   ALA A 299     -16.539  31.081 -11.937  1.00  7.73           H
ATOM   4608  CA  ALA A 299     -18.280  30.961 -13.156  1.00  7.73           C
ATOM   4609  HA  ALA A 299     -19.209  30.425 -12.954  1.00  7.73           H
ATOM   4610  C   ALA A 299     -17.920  30.789 -14.637  1.00  7.73           C
ATOM   4611  O   ALA A 299     -16.758  30.606 -14.995  1.00  7.73           O
ATOM   4612  CB  ALA A 299     -18.481  32.445 -12.840  1.00  7.73           C
ATOM   4613 1HB  ALA A 299     -18.646  32.577 -11.770  1.00  7.73           H
ATOM   4614 2HB  ALA A 299     -19.349  32.824 -13.378  1.00  7.73           H
ATOM   4615 3HB  ALA A 299     -17.600  33.014 -13.140  1.00  7.73           H
ATOM   4616  N   LEU A 300     -18.906  30.934 -15.504  1.00  3.80           N
ATOM   4617  H   LEU A 300     -19.857  30.976 -15.164  1.00  3.80           H
ATOM   4618  CA  LEU A 300     -18.672  30.997 -16.940  1.00  3.80           C
ATOM   4619  HA  LEU A 300     -18.125  30.106 -17.246  1.00  3.80           H
ATOM   4620  C   LEU A 300     -17.851  32.236 -17.297  1.00  3.80           C
ATOM   4621  O   LEU A 300     -18.182  33.350 -16.892  1.00  3.80           O
ATOM   4622  CB  LEU A 300     -20.023  31.055 -17.659  1.00  3.80           C
ATOM   4623 1HB  LEU A 300     -20.636  30.228 -17.301  1.00  3.80           H
ATOM   4624 2HB  LEU A 300     -20.512  31.985 -17.372  1.00  3.80           H
ATOM   4625  CG  LEU A 300     -19.996  30.991 -19.190  1.00  3.80           C
ATOM   4626  HG  LEU A 300     -19.316  31.754 -19.562  1.00  3.80           H
ATOM   4627  CD1 LEU A 300     -19.508  29.632 -19.667  1.00  3.80           C
ATOM   4628 1HD1 LEU A 300     -19.571  29.585 -20.751  1.00  3.80           H
ATOM   4629 2HD1 LEU A 300     -20.120  28.838 -19.239  1.00  3.80           H
ATOM   4630 3HD1 LEU A 300     -18.470  29.482 -19.374  1.00  3.80           H
ATOM   4631  CD2 LEU A 300     -21.387  31.286 -19.740  1.00  3.80           C
ATOM   4632 1HD2 LEU A 300     -21.371  31.224 -20.828  1.00  3.80           H
ATOM   4633 2HD2 LEU A 300     -21.690  32.295 -19.458  1.00  3.80           H
ATOM   4634 3HD2 LEU A 300     -22.109  30.569 -19.353  1.00  3.80           H
ATOM   4635  N   GLY A 301     -16.790  32.055 -18.069  1.00 -3.30           N
ATOM   4636  H   GLY A 301     -16.543  31.115 -18.377  1.00 -3.30           H
ATOM   4637  CA  GLY A 301     -15.959  33.165 -18.508  1.00 -3.30           C
ATOM   4638 1HA  GLY A 301     -15.379  32.842 -19.372  1.00 -3.30           H
ATOM   4639 2HA  GLY A 301     -16.592  33.995 -18.813  1.00 -3.30           H
ATOM   4640  C   GLY A 301     -14.996  33.664 -17.454  1.00 -3.30           C
ATOM   4641  O   GLY A 301     -14.460  34.764 -17.574  1.00 -3.30           O
ATOM   4642  N   SER A 302     -14.798  32.874 -16.411  1.00 17.28           N
ATOM   4643  H   SER A 302     -15.295  31.995 -16.360  1.00 17.28           H
ATOM   4644  CA  SER A 302     -13.853  33.179 -15.337  1.00 17.28           C
ATOM   4645  HA  SER A 302     -13.861  34.240 -15.088  1.00 17.28           H
ATOM   4646  C   SER A 302     -12.452  32.747 -15.761  1.00 17.28           C
ATOM   4647  O   SER A 302     -12.265  32.282 -16.884  1.00 17.28           O
ATOM   4648  CB  SER A 302     -14.238  32.358 -14.117  1.00 17.28           C
ATOM   4649 1HB  SER A 302     -13.548  32.548 -13.296  1.00 17.28           H
ATOM   4650 2HB  SER A 302     -15.250  32.617 -13.806  1.00 17.28           H
ATOM   4651  OG  SER A 302     -14.186  30.996 -14.487  1.00 17.28           O
ATOM   4652  HG  SER A 302     -15.091  30.701 -14.685  1.00 17.28           H
ATOM   4653  N   ASN A 303     -11.491  32.803 -14.849  1.00-12.44           N
ATOM   4654  H   ASN A 303     -11.698  33.180 -13.928  1.00-12.44           H
ATOM   4655  CA  ASN A 303     -10.157  32.251 -15.070  1.00-12.44           C
ATOM   4656  HA  ASN A 303     -10.115  31.708 -16.014  1.00-12.44           H
ATOM   4657  C   ASN A 303      -9.892  31.284 -13.923  1.00-12.44           C
ATOM   4658  O   ASN A 303     -10.427  31.487 -12.832  1.00-12.44           O
ATOM   4659  CB  ASN A 303      -9.129  33.383 -15.069  1.00-12.44           C
ATOM   4660 1HB  ASN A 303      -9.240  33.961 -14.153  1.00-12.44           H
ATOM   4661 2HB  ASN A 303      -8.128  32.959 -15.092  1.00-12.44           H
ATOM   4662  CG  ASN A 303      -9.288  34.303 -16.249  1.00-12.44           C
ATOM   4663  OD1 ASN A 303      -9.548  33.855 -17.355  1.00-12.44           O
ATOM   4664  ND2 ASN A 303      -9.118  35.574 -16.040  1.00-12.44           N
ATOM   4665 1HD2 ASN A 303      -9.152  36.203 -16.825  1.00-12.44           H
ATOM   4666 2HD2 ASN A 303      -8.961  35.917 -15.103  1.00-12.44           H
ATOM   4667  N   VAL A 304      -9.082  30.252 -14.128  1.00  0.93           N
ATOM   4668  H   VAL A 304      -8.652  30.104 -15.039  1.00  0.93           H
ATOM   4669  CA  VAL A 304      -8.788  29.288 -13.063  1.00  0.93           C
ATOM   4670  HA  VAL A 304      -8.846  29.803 -12.107  1.00  0.93           H
ATOM   4671  C   VAL A 304      -7.365  28.761 -13.229  1.00  0.93           C
ATOM   4672  O   VAL A 304      -6.817  28.757 -14.334  1.00  0.93           O
ATOM   4673  CB  VAL A 304      -9.854  28.137 -13.054  1.00  0.93           C
ATOM   4674  HB  VAL A 304     -10.831  28.608 -13.131  1.00  0.93           H
ATOM   4675  CG1 VAL A 304      -9.706  27.208 -14.246  1.00  0.93           C
ATOM   4676 1HG1 VAL A 304     -10.541  26.512 -14.278  1.00  0.93           H
ATOM   4677 2HG1 VAL A 304      -8.773  26.647 -14.183  1.00  0.93           H
ATOM   4678 3HG1 VAL A 304      -9.713  27.794 -15.161  1.00  0.93           H
ATOM   4679  CG2 VAL A 304      -9.840  27.330 -11.748  1.00  0.93           C
ATOM   4680 1HG2 VAL A 304     -10.685  26.641 -11.739  1.00  0.93           H
ATOM   4681 2HG2 VAL A 304      -9.936  28.004 -10.897  1.00  0.93           H
ATOM   4682 3HG2 VAL A 304      -8.917  26.755 -11.660  1.00  0.93           H
ATOM   4683  N   GLU A 305      -6.749  28.338 -12.137  1.00-14.62           N
ATOM   4684  H   GLU A 305      -7.212  28.408 -11.238  1.00-14.62           H
ATOM   4685  CA  GLU A 305      -5.426  27.730 -12.164  1.00-14.62           C
ATOM   4686  HA  GLU A 305      -5.166  27.445 -13.181  1.00-14.62           H
ATOM   4687  C   GLU A 305      -5.482  26.486 -11.292  1.00-14.62           C
ATOM   4688  O   GLU A 305      -6.276  26.438 -10.354  1.00-14.62           O
ATOM   4689  CB  GLU A 305      -4.370  28.695 -11.620  1.00-14.62           C
ATOM   4690 1HB  GLU A 305      -4.615  28.946 -10.588  1.00-14.62           H
ATOM   4691 2HB  GLU A 305      -3.404  28.192 -11.641  1.00-14.62           H
ATOM   4692  CG  GLU A 305      -4.277  29.978 -12.427  1.00-14.62           C
ATOM   4693 1HG  GLU A 305      -4.154  29.717 -13.478  1.00-14.62           H
ATOM   4694 2HG  GLU A 305      -5.209  30.536 -12.323  1.00-14.62           H
ATOM   4695  CD  GLU A 305      -3.131  30.879 -12.016  1.00-14.62           C
ATOM   4696  OE1 GLU A 305      -2.404  30.600 -11.033  1.00-14.62           O
ATOM   4697  OE2 GLU A 305      -2.961  31.912 -12.695  1.00-14.62           O
ATOM   4698  N   PHE A 306      -4.640  25.506 -11.571  1.00-23.41           N
ATOM   4699  H   PHE A 306      -4.008  25.601 -12.367  1.00-23.41           H
ATOM   4700  CA  PHE A 306      -4.514  24.307 -10.746  1.00-23.41           C
ATOM   4701  HA  PHE A 306      -5.019  24.439  -9.791  1.00-23.41           H
ATOM   4702  C   PHE A 306      -3.017  24.181 -10.519  1.00-23.41           C
ATOM   4703  O   PHE A 306      -2.253  24.535 -11.406  1.00-23.41           O
ATOM   4704  CB  PHE A 306      -5.065  23.066 -11.460  1.00-23.41           C
ATOM   4705 1HB  PHE A 306      -4.598  22.986 -12.440  1.00-23.41           H
ATOM   4706 2HB  PHE A 306      -4.792  22.187 -10.878  1.00-23.41           H
ATOM   4707  CG  PHE A 306      -6.566  23.069 -11.624  1.00-23.41           C
ATOM   4708  CD1 PHE A 306      -7.178  23.726 -12.710  1.00-23.41           C
ATOM   4709  HD1 PHE A 306      -6.570  24.238 -13.443  1.00-23.41           H
ATOM   4710  CD2 PHE A 306      -7.377  22.394 -10.692  1.00-23.41           C
ATOM   4711  HD2 PHE A 306      -6.925  21.862  -9.869  1.00-23.41           H
ATOM   4712  CE1 PHE A 306      -8.592  23.726 -12.853  1.00-23.41           C
ATOM   4713  HE1 PHE A 306      -9.052  24.224 -13.693  1.00-23.41           H
ATOM   4714  CE2 PHE A 306      -8.787  22.391 -10.822  1.00-23.41           C
ATOM   4715  HE2 PHE A 306      -9.398  21.867 -10.101  1.00-23.41           H
ATOM   4716  CZ  PHE A 306      -9.393  23.060 -11.896  1.00-23.41           C
ATOM   4717  HZ  PHE A 306     -10.468  23.054 -11.990  1.00-23.41           H
ATOM   4718  N   MET A 307      -2.584  23.707  -9.361  1.00-13.40           N
ATOM   4719  H   MET A 307      -3.245  23.360  -8.677  1.00-13.40           H
ATOM   4720  CA  MET A 307      -1.155  23.637  -9.040  1.00-13.40           C
ATOM   4721  HA  MET A 307      -0.554  23.880  -9.915  1.00-13.40           H
ATOM   4722  C   MET A 307      -0.852  22.209  -8.624  1.00-13.40           C
ATOM   4723  O   MET A 307      -1.699  21.560  -8.022  1.00-13.40           O
ATOM   4724  CB  MET A 307      -0.815  24.618  -7.908  1.00-13.40           C
ATOM   4725 1HB  MET A 307      -1.115  25.617  -8.223  1.00-13.40           H
ATOM   4726 2HB  MET A 307      -1.398  24.345  -7.029  1.00-13.40           H
ATOM   4727  CG  MET A 307       0.666  24.649  -7.512  1.00-13.40           C
ATOM   4728 1HG  MET A 307       0.967  23.645  -7.214  1.00-13.40           H
ATOM   4729 2HG  MET A 307       1.262  24.943  -8.376  1.00-13.40           H
ATOM   4730  SD  MET A 307       1.028  25.766  -6.139  1.00-13.40           S
ATOM   4731  CE  MET A 307       0.922  27.394  -6.915  1.00-13.40           C
ATOM   4732 1HE  MET A 307       1.139  28.165  -6.174  1.00-13.40           H
ATOM   4733 2HE  MET A 307      -0.080  27.555  -7.311  1.00-13.40           H
ATOM   4734 3HE  MET A 307       1.647  27.465  -7.727  1.00-13.40           H
ATOM   4735  N   CYS A 308       0.334  21.720  -8.948  1.00-14.47           N
ATOM   4736  H   CYS A 308       0.996  22.303  -9.464  1.00-14.47           H
ATOM   4737  CA  CYS A 308       0.761  20.380  -8.581  1.00-14.47           C
ATOM   4738  HA  CYS A 308       0.116  19.973  -7.804  1.00-14.47           H
ATOM   4739  C   CYS A 308       2.183  20.521  -8.052  1.00-14.47           C
ATOM   4740  O   CYS A 308       2.934  21.357  -8.554  1.00-14.47           O
ATOM   4741  CB  CYS A 308       0.700  19.490  -9.822  1.00-14.47           C
ATOM   4742 1HB  CYS A 308      -0.285  19.609 -10.269  1.00-14.47           H
ATOM   4743 2HB  CYS A 308       1.443  19.837 -10.542  1.00-14.47           H
ATOM   4744  SG  CYS A 308       0.953  17.717  -9.527  1.00-14.47           S
ATOM   4745  N   LYS A 309       2.542  19.739  -7.042  1.00-14.95           N
ATOM   4746  H   LYS A 309       1.878  19.068  -6.675  1.00-14.95           H
ATOM   4747  CA  LYS A 309       3.885  19.734  -6.455  1.00-14.95           C
ATOM   4748  HA  LYS A 309       4.615  20.163  -7.142  1.00-14.95           H
ATOM   4749  C   LYS A 309       4.159  18.255  -6.280  1.00-14.95           C
ATOM   4750  O   LYS A 309       3.276  17.542  -5.801  1.00-14.95           O
ATOM   4751  CB  LYS A 309       3.908  20.470  -5.106  1.00-14.95           C
ATOM   4752 1HB  LYS A 309       3.792  21.538  -5.294  1.00-14.95           H
ATOM   4753 2HB  LYS A 309       3.051  20.132  -4.524  1.00-14.95           H
ATOM   4754  CG  LYS A 309       5.151  20.246  -4.229  1.00-14.95           C
ATOM   4755 1HG  LYS A 309       4.986  20.746  -3.274  1.00-14.95           H
ATOM   4756 2HG  LYS A 309       5.256  19.179  -4.033  1.00-14.95           H
ATOM   4757  CD  LYS A 309       6.467  20.754  -4.822  1.00-14.95           C
ATOM   4758 1HD  LYS A 309       6.663  20.266  -5.774  1.00-14.95           H
ATOM   4759 2HD  LYS A 309       6.404  21.832  -4.971  1.00-14.95           H
ATOM   4760  CE  LYS A 309       7.603  20.440  -3.852  1.00-14.95           C
ATOM   4761 1HE  LYS A 309       7.362  20.899  -2.891  1.00-14.95           H
ATOM   4762 2HE  LYS A 309       7.652  19.358  -3.707  1.00-14.95           H
ATOM   4763  NZ  LYS A 309       8.951  20.927  -4.282  1.00-14.95           N
ATOM   4764 1HZ  LYS A 309       9.369  20.270  -4.929  1.00-14.95           H
ATOM   4765 2HZ  LYS A 309       9.554  21.025  -3.478  1.00-14.95           H
ATOM   4766 3HZ  LYS A 309       8.868  21.835  -4.735  1.00-14.95           H
ATOM   4767  N   VAL A 310       5.314  17.785  -6.725  1.00 -1.15           N
ATOM   4768  H   VAL A 310       5.983  18.419  -7.162  1.00 -1.15           H
ATOM   4769  CA  VAL A 310       5.636  16.362  -6.699  1.00 -1.15           C
ATOM   4770  HA  VAL A 310       4.921  15.841  -6.068  1.00 -1.15           H
ATOM   4771  C   VAL A 310       7.042  16.132  -6.161  1.00 -1.15           C
ATOM   4772  O   VAL A 310       8.002  16.616  -6.734  1.00 -1.15           O
ATOM   4773  CB  VAL A 310       5.564  15.782  -8.135  1.00 -1.15           C
ATOM   4774  HB  VAL A 310       6.365  16.216  -8.729  1.00 -1.15           H
ATOM   4775  CG1 VAL A 310       5.739  14.277  -8.108  1.00 -1.15           C
ATOM   4776 1HG1 VAL A 310       5.761  13.909  -9.129  1.00 -1.15           H
ATOM   4777 2HG1 VAL A 310       4.917  13.804  -7.570  1.00 -1.15           H
ATOM   4778 3HG1 VAL A 310       6.684  14.013  -7.633  1.00 -1.15           H
ATOM   4779  CG2 VAL A 310       4.237  16.146  -8.827  1.00 -1.15           C
ATOM   4780 1HG2 VAL A 310       4.141  15.602  -9.765  1.00 -1.15           H
ATOM   4781 2HG2 VAL A 310       4.225  17.211  -9.061  1.00 -1.15           H
ATOM   4782 3HG2 VAL A 310       3.392  15.913  -8.182  1.00 -1.15           H
ATOM   4783  N   TYR A 311       7.189  15.391  -5.076  1.00-13.91           N
ATOM   4784  H   TYR A 311       6.380  14.950  -4.648  1.00-13.91           H
ATOM   4785  CA  TYR A 311       8.512  15.120  -4.520  1.00-13.91           C
ATOM   4786  HA  TYR A 311       9.203  15.926  -4.771  1.00-13.91           H
ATOM   4787  C   TYR A 311       9.000  13.817  -5.144  1.00-13.91           C
ATOM   4788  O   TYR A 311       8.222  12.867  -5.233  1.00-13.91           O
ATOM   4789  CB  TYR A 311       8.423  14.987  -3.001  1.00-13.91           C
ATOM   4790 1HB  TYR A 311       7.674  14.234  -2.757  1.00-13.91           H
ATOM   4791 2HB  TYR A 311       9.388  14.648  -2.627  1.00-13.91           H
ATOM   4792  CG  TYR A 311       8.065  16.282  -2.297  1.00-13.91           C
ATOM   4793  CD1 TYR A 311       6.718  16.668  -2.117  1.00-13.91           C
ATOM   4794  HD1 TYR A 311       5.926  16.054  -2.519  1.00-13.91           H
ATOM   4795  CD2 TYR A 311       9.075  17.123  -1.786  1.00-13.91           C
ATOM   4796  HD2 TYR A 311      10.115  16.861  -1.932  1.00-13.91           H
ATOM   4797  CE1 TYR A 311       6.387  17.851  -1.404  1.00-13.91           C
ATOM   4798  HE1 TYR A 311       5.355  18.126  -1.258  1.00-13.91           H
ATOM   4799  CE2 TYR A 311       8.745  18.306  -1.069  1.00-13.91           C
ATOM   4800  HE2 TYR A 311       9.528  18.931  -0.668  1.00-13.91           H
ATOM   4801  CZ  TYR A 311       7.404  18.649  -0.875  1.00-13.91           C
ATOM   4802  OH  TYR A 311       7.090  19.785  -0.173  1.00-13.91           O
ATOM   4803  HH  TYR A 311       7.865  20.208   0.204  1.00-13.91           H
ATOM   4804  N   SER A 312      10.238  13.769  -5.622  1.00 28.03           N
ATOM   4805  H   SER A 312      10.849  14.577  -5.514  1.00 28.03           H
ATOM   4806  CA  SER A 312      10.762  12.590  -6.321  1.00 28.03           C
ATOM   4807  HA  SER A 312      10.546  11.695  -5.737  1.00 28.03           H
ATOM   4808  C   SER A 312      12.267  12.698  -6.563  1.00 28.03           C
ATOM   4809  O   SER A 312      12.787  13.787  -6.807  1.00 28.03           O
ATOM   4810  CB  SER A 312      10.083  12.473  -7.690  1.00 28.03           C
ATOM   4811 1HB  SER A 312       9.009  12.377  -7.545  1.00 28.03           H
ATOM   4812 2HB  SER A 312      10.275  13.379  -8.255  1.00 28.03           H
ATOM   4813  OG  SER A 312      10.538  11.362  -8.439  1.00 28.03           O
ATOM   4814  HG  SER A 312      11.326  11.644  -8.941  1.00 28.03           H
ATOM   4815  N   ASP A 313      12.951  11.562  -6.580  1.00 37.03           N
ATOM   4816  H   ASP A 313      12.497  10.704  -6.288  1.00 37.03           H
ATOM   4817  CA  ASP A 313      14.299  11.445  -7.144  1.00 37.03           C
ATOM   4818  HA  ASP A 313      14.475  12.265  -7.837  1.00 37.03           H
ATOM   4819  C   ASP A 313      14.279  10.100  -7.879  1.00 37.03           C
ATOM   4820  O   ASP A 313      13.972   9.086  -7.234  1.00 37.03           O
ATOM   4821  CB  ASP A 313      15.394  11.458  -6.075  1.00 37.03           C
ATOM   4822 1HB  ASP A 313      15.229  12.314  -5.422  1.00 37.03           H
ATOM   4823 2HB  ASP A 313      15.332  10.548  -5.478  1.00 37.03           H
ATOM   4824  CG  ASP A 313      16.786  11.573  -6.676  1.00 37.03           C
ATOM   4825  OD1 ASP A 313      16.901  12.037  -7.829  1.00 37.03           O
ATOM   4826  OD2 ASP A 313      17.784  11.296  -5.993  1.00 37.03           O
ATOM   4827  N   PRO A 314      14.499  10.053  -9.210  1.00 20.79           N
ATOM   4828  CA  PRO A 314      14.833  11.089 -10.204  1.00 20.79           C
ATOM   4829  HA  PRO A 314      15.824  11.494 -10.010  1.00 20.79           H
ATOM   4830  C   PRO A 314      13.822  12.228 -10.273  1.00 20.79           C
ATOM   4831  O   PRO A 314      12.666  12.054  -9.880  1.00 20.79           O
ATOM   4832  CB  PRO A 314      14.831  10.317 -11.527  1.00 20.79           C
ATOM   4833 1HB  PRO A 314      13.847  10.375 -11.992  1.00 20.79           H
ATOM   4834 2HB  PRO A 314      15.594  10.704 -12.201  1.00 20.79           H
ATOM   4835  CG  PRO A 314      15.138   8.926 -11.140  1.00 20.79           C
ATOM   4836 1HG  PRO A 314      14.805   8.224 -11.904  1.00 20.79           H
ATOM   4837 2HG  PRO A 314      16.208   8.820 -10.958  1.00 20.79           H
ATOM   4838  CD  PRO A 314      14.378   8.734  -9.862  1.00 20.79           C
ATOM   4839 1HD  PRO A 314      13.331   8.505 -10.065  1.00 20.79           H
ATOM   4840 2HD  PRO A 314      14.840   7.947  -9.264  1.00 20.79           H
ATOM   4841  N   GLN A 315      14.259  13.382 -10.761  1.00  7.47           N
ATOM   4842  H   GLN A 315      15.212  13.448 -11.104  1.00  7.47           H
ATOM   4843  CA  GLN A 315      13.426  14.584 -10.837  1.00  7.47           C
ATOM   4844  HA  GLN A 315      13.184  14.905  -9.825  1.00  7.47           H
ATOM   4845  C   GLN A 315      12.130  14.256 -11.587  1.00  7.47           C
ATOM   4846  O   GLN A 315      12.167  13.535 -12.593  1.00  7.47           O
ATOM   4847  CB  GLN A 315      14.228  15.680 -11.551  1.00  7.47           C
ATOM   4848 1HB  GLN A 315      15.187  15.769 -11.042  1.00  7.47           H
ATOM   4849 2HB  GLN A 315      14.415  15.356 -12.575  1.00  7.47           H
ATOM   4850  CG  GLN A 315      13.588  17.060 -11.599  1.00  7.47           C
ATOM   4851 1HG  GLN A 315      12.640  16.992 -12.129  1.00  7.47           H
ATOM   4852 2HG  GLN A 315      13.398  17.400 -10.582  1.00  7.47           H
ATOM   4853  CD  GLN A 315      14.467  18.079 -12.302  1.00  7.47           C
ATOM   4854  OE1 GLN A 315      15.678  18.136 -12.087  1.00  7.47           O
ATOM   4855  NE2 GLN A 315      13.875  18.904 -13.117  1.00  7.47           N
ATOM   4856 1HE2 GLN A 315      14.426  19.592 -13.601  1.00  7.47           H
ATOM   4857 2HE2 GLN A 315      12.873  18.839 -13.264  1.00  7.47           H
ATOM   4858  N   PRO A 316      10.969  14.712 -11.082  1.00  0.65           N
ATOM   4859  CA  PRO A 316       9.779  14.194 -11.767  1.00  0.65           C
ATOM   4860  HA  PRO A 316       9.855  13.115 -11.896  1.00  0.65           H
ATOM   4861  C   PRO A 316       9.514  14.853 -13.117  1.00  0.65           C
ATOM   4862  O   PRO A 316       9.699  16.061 -13.291  1.00  0.65           O
ATOM   4863  CB  PRO A 316       8.659  14.510 -10.774  1.00  0.65           C
ATOM   4864 1HB  PRO A 316       7.709  14.662 -11.288  1.00  0.65           H
ATOM   4865 2HB  PRO A 316       8.574  13.705 -10.045  1.00  0.65           H
ATOM   4866  CG  PRO A 316       9.117  15.759 -10.106  1.00  0.65           C
ATOM   4867 1HG  PRO A 316       8.910  16.619 -10.743  1.00  0.65           H
ATOM   4868 2HG  PRO A 316       8.639  15.880  -9.137  1.00  0.65           H
ATOM   4869  CD  PRO A 316      10.605  15.587  -9.950  1.00  0.65           C
ATOM   4870 1HD  PRO A 316      11.105  16.553 -10.026  1.00  0.65           H
ATOM   4871 2HD  PRO A 316      10.844  15.109  -9.001  1.00  0.65           H
ATOM   4872  N   HIS A 317       9.019  14.061 -14.054  1.00-12.87           N
ATOM   4873  H   HIS A 317       8.951  13.059 -13.888  1.00-12.87           H
ATOM   4874  CA  HIS A 317       8.393  14.595 -15.257  1.00-12.87           C
ATOM   4875  HA  HIS A 317       8.855  15.534 -15.567  1.00-12.87           H
ATOM   4876  C   HIS A 317       6.966  14.803 -14.791  1.00-12.87           C
ATOM   4877  O   HIS A 317       6.413  13.902 -14.153  1.00-12.87           O
ATOM   4878  CB  HIS A 317       8.396  13.576 -16.395  1.00-12.87           C
ATOM   4879 1HB  HIS A 317       7.888  12.671 -16.063  1.00-12.87           H
ATOM   4880 2HB  HIS A 317       7.841  14.001 -17.231  1.00-12.87           H
ATOM   4881  CG  HIS A 317       9.763  13.204 -16.871  1.00-12.87           C
ATOM   4882  ND1 HIS A 317      10.624  14.117 -17.438  1.00-12.87           N
ATOM   4883  CD2 HIS A 317      10.399  11.998 -16.869  1.00-12.87           C
ATOM   4884  HD2 HIS A 317       9.975  11.089 -16.469  1.00-12.87           H
ATOM   4885  CE1 HIS A 317      11.722  13.403 -17.818  1.00-12.87           C
ATOM   4886  HE1 HIS A 317      12.570  13.834 -18.328  1.00-12.87           H
ATOM   4887  NE2 HIS A 317      11.629  12.096 -17.473  1.00-12.87           N
ATOM   4888  HE2 HIS A 317      12.309  11.365 -17.643  1.00-12.87           H
ATOM   4889  N   ILE A 318       6.368  15.950 -15.059  1.00 -1.39           N
ATOM   4890  H   ILE A 318       6.844  16.659 -15.605  1.00 -1.39           H
ATOM   4891  CA  ILE A 318       5.020  16.250 -14.576  1.00 -1.39           C
ATOM   4892  HA  ILE A 318       4.583  15.384 -14.082  1.00 -1.39           H
ATOM   4893  C   ILE A 318       4.224  16.567 -15.835  1.00 -1.39           C
ATOM   4894  O   ILE A 318       4.738  17.238 -16.720  1.00 -1.39           O
ATOM   4895  CB  ILE A 318       5.029  17.443 -13.568  1.00 -1.39           C
ATOM   4896  HB  ILE A 318       5.444  18.315 -14.071  1.00 -1.39           H
ATOM   4897  CG1 ILE A 318       5.921  17.109 -12.350  1.00 -1.39           C
ATOM   4898 1HG1 ILE A 318       5.435  16.322 -11.773  1.00 -1.39           H
ATOM   4899 2HG1 ILE A 318       6.875  16.722 -12.701  1.00 -1.39           H
ATOM   4900  CG2 ILE A 318       3.588  17.766 -13.097  1.00 -1.39           C
ATOM   4901 1HG2 ILE A 318       3.592  18.586 -12.382  1.00 -1.39           H
ATOM   4902 2HG2 ILE A 318       3.134  16.884 -12.642  1.00 -1.39           H
ATOM   4903 3HG2 ILE A 318       2.982  18.079 -13.951  1.00 -1.39           H
ATOM   4904  CD1 ILE A 318       6.240  18.285 -11.408  1.00 -1.39           C
ATOM   4905 1HD1 ILE A 318       6.883  17.935 -10.601  1.00 -1.39           H
ATOM   4906 2HD1 ILE A 318       5.327  18.690 -10.974  1.00 -1.39           H
ATOM   4907 3HD1 ILE A 318       6.760  19.068 -11.961  1.00 -1.39           H
ATOM   4908  N   GLN A 319       3.011  16.056 -15.953  1.00 -4.04           N
ATOM   4909  H   GLN A 319       2.634  15.491 -15.192  1.00 -4.04           H
ATOM   4910  CA  GLN A 319       2.150  16.310 -17.103  1.00 -4.04           C
ATOM   4911  HA  GLN A 319       2.502  17.171 -17.672  1.00 -4.04           H
ATOM   4912  C   GLN A 319       0.767  16.608 -16.551  1.00 -4.04           C
ATOM   4913  O   GLN A 319       0.475  16.292 -15.399  1.00 -4.04           O
ATOM   4914  CB  GLN A 319       2.074  15.077 -18.012  1.00 -4.04           C
ATOM   4915 1HB  GLN A 319       1.747  14.233 -17.408  1.00 -4.04           H
ATOM   4916 2HB  GLN A 319       1.323  15.252 -18.782  1.00 -4.04           H
ATOM   4917  CG  GLN A 319       3.380  14.693 -18.700  1.00 -4.04           C
ATOM   4918 1HG  GLN A 319       4.147  14.514 -17.948  1.00 -4.04           H
ATOM   4919 2HG  GLN A 319       3.220  13.768 -19.250  1.00 -4.04           H
ATOM   4920  CD  GLN A 319       3.878  15.744 -19.670  1.00 -4.04           C
ATOM   4921  OE1 GLN A 319       3.118  16.293 -20.464  1.00 -4.04           O
ATOM   4922  NE2 GLN A 319       5.151  16.020 -19.641  1.00 -4.04           N
ATOM   4923 1HE2 GLN A 319       5.509  16.730 -20.263  1.00 -4.04           H
ATOM   4924 2HE2 GLN A 319       5.751  15.543 -18.989  1.00 -4.04           H
ATOM   4925  N   TRP A 320      -0.106  17.163 -17.374  1.00  8.54           N
ATOM   4926  H   TRP A 320       0.158  17.385 -18.325  1.00  8.54           H
ATOM   4927  CA  TRP A 320      -1.476  17.431 -16.965  1.00  8.54           C
ATOM   4928  HA  TRP A 320      -1.667  17.028 -15.972  1.00  8.54           H
ATOM   4929  C   TRP A 320      -2.383  16.727 -17.955  1.00  8.54           C
ATOM   4930  O   TRP A 320      -2.027  16.556 -19.117  1.00  8.54           O
ATOM   4931  CB  TRP A 320      -1.725  18.937 -16.939  1.00  8.54           C
ATOM   4932 1HB  TRP A 320      -1.413  19.364 -17.891  1.00  8.54           H
ATOM   4933 2HB  TRP A 320      -2.789  19.121 -16.799  1.00  8.54           H
ATOM   4934  CG  TRP A 320      -0.978  19.614 -15.839  1.00  8.54           C
ATOM   4935  CD1 TRP A 320       0.311  20.038 -15.861  1.00  8.54           C
ATOM   4936  HD1 TRP A 320       0.978  19.922 -16.708  1.00  8.54           H
ATOM   4937  CD2 TRP A 320      -1.463  19.936 -14.524  1.00  8.54           C
ATOM   4938  NE1 TRP A 320       0.673  20.610 -14.677  1.00  8.54           N
ATOM   4939  HE1 TRP A 320       1.618  20.927 -14.481  1.00  8.54           H
ATOM   4940  CE2 TRP A 320      -0.420  20.639 -13.853  1.00  8.54           C
ATOM   4941  CE3 TRP A 320      -2.691  19.743 -13.858  1.00  8.54           C
ATOM   4942  HE3 TRP A 320      -3.487  19.190 -14.334  1.00  8.54           H
ATOM   4943  CZ2 TRP A 320      -0.601  21.213 -12.578  1.00  8.54           C
ATOM   4944  HZ2 TRP A 320       0.199  21.761 -12.101  1.00  8.54           H
ATOM   4945  CZ3 TRP A 320      -2.870  20.299 -12.567  1.00  8.54           C
ATOM   4946  HZ3 TRP A 320      -3.811  20.165 -12.053  1.00  8.54           H
ATOM   4947  CH2 TRP A 320      -1.824  21.043 -11.950  1.00  8.54           C
ATOM   4948  HH2 TRP A 320      -1.985  21.468 -10.972  1.00  8.54           H
ATOM   4949  N   LEU A 321      -3.539  16.290 -17.485  1.00  0.53           N
ATOM   4950  H   LEU A 321      -3.756  16.431 -16.501  1.00  0.53           H
ATOM   4951  CA  LEU A 321      -4.514  15.583 -18.305  1.00  0.53           C
ATOM   4952  HA  LEU A 321      -4.255  15.671 -19.359  1.00  0.53           H
ATOM   4953  C   LEU A 321      -5.883  16.187 -18.043  1.00  0.53           C
ATOM   4954  O   LEU A 321      -6.128  16.698 -16.948  1.00  0.53           O
ATOM   4955  CB  LEU A 321      -4.581  14.104 -17.905  1.00  0.53           C
ATOM   4956 1HB  LEU A 321      -4.958  14.080 -16.889  1.00  0.53           H
ATOM   4957 2HB  LEU A 321      -5.330  13.626 -18.536  1.00  0.53           H
ATOM   4958  CG  LEU A 321      -3.320  13.227 -17.928  1.00  0.53           C
ATOM   4959  HG  LEU A 321      -2.562  13.685 -17.294  1.00  0.53           H
ATOM   4960  CD1 LEU A 321      -3.657  11.852 -17.347  1.00  0.53           C
ATOM   4961 1HD1 LEU A 321      -2.762  11.232 -17.328  1.00  0.53           H
ATOM   4962 2HD1 LEU A 321      -4.419  11.363 -17.955  1.00  0.53           H
ATOM   4963 3HD1 LEU A 321      -4.023  11.962 -16.327  1.00  0.53           H
ATOM   4964  CD2 LEU A 321      -2.744  13.061 -19.321  1.00  0.53           C
ATOM   4965 1HD2 LEU A 321      -1.890  12.385 -19.293  1.00  0.53           H
ATOM   4966 2HD2 LEU A 321      -2.400  14.027 -19.688  1.00  0.53           H
ATOM   4967 3HD2 LEU A 321      -3.499  12.668 -20.001  1.00  0.53           H
ATOM   4968  N   LYS A 322      -6.790  16.043 -18.997  1.00-18.17           N
ATOM   4969  H   LYS A 322      -6.484  15.698 -19.907  1.00-18.17           H
ATOM   4970  CA  LYS A 322      -8.219  16.285 -18.793  1.00-18.17           C
ATOM   4971  HA  LYS A 322      -8.443  16.452 -17.740  1.00-18.17           H
ATOM   4972  C   LYS A 322      -8.910  15.025 -19.274  1.00-18.17           C
ATOM   4973  O   LYS A 322      -8.600  14.558 -20.360  1.00-18.17           O
ATOM   4974  CB  LYS A 322      -8.676  17.482 -19.626  1.00-18.17           C
ATOM   4975 1HB  LYS A 322      -8.097  18.353 -19.332  1.00-18.17           H
ATOM   4976 2HB  LYS A 322      -8.464  17.270 -20.670  1.00-18.17           H
ATOM   4977  CG  LYS A 322     -10.149  17.821 -19.511  1.00-18.17           C
ATOM   4978 1HG  LYS A 322     -10.750  16.952 -19.774  1.00-18.17           H
ATOM   4979 2HG  LYS A 322     -10.376  18.125 -18.489  1.00-18.17           H
ATOM   4980  CD  LYS A 322     -10.467  18.951 -20.468  1.00-18.17           C
ATOM   4981 1HD  LYS A 322      -9.827  19.802 -20.238  1.00-18.17           H
ATOM   4982 2HD  LYS A 322     -10.265  18.624 -21.489  1.00-18.17           H
ATOM   4983  CE  LYS A 322     -11.918  19.372 -20.360  1.00-18.17           C
ATOM   4984 1HE  LYS A 322     -12.562  18.532 -20.630  1.00-18.17           H
ATOM   4985 2HE  LYS A 322     -12.137  19.671 -19.332  1.00-18.17           H
ATOM   4986  NZ  LYS A 322     -12.173  20.524 -21.272  1.00-18.17           N
ATOM   4987 1HZ  LYS A 322     -13.169  20.717 -21.314  1.00-18.17           H
ATOM   4988 2HZ  LYS A 322     -11.835  20.319 -22.204  1.00-18.17           H
ATOM   4989 3HZ  LYS A 322     -11.698  21.350 -20.925  1.00-18.17           H
ATOM   4990  N   HIS A 323      -9.820  14.458 -18.501  1.00 11.92           N
[truncated: 538,000 more chars]
