# Supplementary material for: Variety of genetic defects in GnRH and hypothalamic–pituitary signaling and development in normosmic patients with IHH
Source: Front Endocrinol (Lausanne). 2024 Jul 1;15:1396805. doi: 10.3389/fendo.2024.1396805 (PMC11246878; doi:10.3389/fendo.2024.1396805)
Supplement: Supplementary file 1 [file DataSheet_1.zip › GLI2_Afold3.pdb]

REMARK YASARA *************************************************************
REMARK YASARA *                                                           *
REMARK YASARA *                     Y  A  S  A  R  A                      *
REMARK YASARA *                                                           *
REMARK YASARA *   Yet Another Scientific Artificial Reality Application   *
REMARK YASARA *                                                           *
REMARK YASARA *            MOLECULE STRUCTURE FILE, PDB FORMAT            *
REMARK YASARA *                                                           *
REMARK YASARA * Just use YASARA every day to make your questions go away! *
REMARK YASARA *                                                           *
REMARK YASARA *                      www.YASARA.org                       *
REMARK YASARA *                                                           *
REMARK YASARA *************************************************************
REMARK YASARA
REMARK YASARA Version:           24.4.10.W.64
REMARK YASARA Written on:        Mon May 20 09:34:50 2024
REMARK YASARA Number of models:  1
REMARK YASARA Number of atoms:   23187
REMARK YASARA Please address questions or suggestions to: Eliza@yasara.org
REMARK YASARA
COMPND    MOL_ID: 1;
COMPND   2 MOLECULE: .;
COMPND   3 CHAIN: ;
SEQRES   1 A 1586  MET GLU THR SER ALA SER ALA THR ALA SER GLU LYS GLN 
SEQRES   2 A 1586  GLU ALA LYS SER GLY ILE LEU GLU ALA ALA GLY PHE PRO 
SEQRES   3 A 1586  ASP PRO GLY LYS LYS ALA SER PRO LEU VAL VAL ALA ALA 
SEQRES   4 A 1586  ALA ALA ALA ALA ALA VAL ALA ALA GLN GLY VAL PRO GLN 
SEQRES   5 A 1586  HIS LEU LEU PRO PRO PHE HIS ALA PRO LEU PRO ILE ASP 
SEQRES   6 A 1586  MET ARG HIS GLN GLU GLY ARG TYR HIS TYR GLU PRO HIS 
SEQRES   7 A 1586  SER VAL HIS GLY VAL HIS GLY PRO PRO ALA LEU SER GLY 
SEQRES   8 A 1586  SER PRO VAL ILE SER ASP ILE SER LEU ILE ARG LEU SER 
SEQRES   9 A 1586  PRO HIS PRO ALA GLY PRO GLY GLU SER PRO PHE ASN ALA 
SEQRES  10 A 1586  PRO HIS PRO TYR VAL ASN PRO HIS MET GLU HIS TYR LEU 
SEQRES  11 A 1586  ARG SER VAL HIS SER SER PRO THR LEU SER MET ILE SER 
SEQRES  12 A 1586  ALA ALA ARG GLY LEU SER PRO ALA ASP VAL ALA GLN GLU 
SEQRES  13 A 1586  HIS LEU LYS GLU ARG GLY LEU PHE GLY LEU PRO ALA PRO 
SEQRES  14 A 1586  GLY THR THR PRO SER ASP TYR TYR HIS GLN MET THR LEU 
SEQRES  15 A 1586  VAL ALA GLY HIS PRO ALA PRO TYR GLY ASP LEU LEU MET 
SEQRES  16 A 1586  GLN SER GLY GLY ALA ALA SER ALA PRO HIS LEU HIS ASP 
SEQRES  17 A 1586  TYR LEU ASN PRO VAL ASP VAL SER ARG PHE SER SER PRO 
SEQRES  18 A 1586  ARG VAL THR PRO ARG LEU SER ARG LYS ARG ALA LEU SER 
SEQRES  19 A 1586  ILE SER PRO LEU SER ASP ALA SER LEU ASP LEU GLN ARG 
SEQRES  20 A 1586  MET ILE ARG THR SER PRO ASN SER LEU VAL ALA TYR ILE 
SEQRES  21 A 1586  ASN ASN SER ARG SER SER SER ALA ALA SER GLY SER TYR 
SEQRES  22 A 1586  GLY HIS LEU SER ALA GLY ALA LEU SER PRO ALA PHE THR 
SEQRES  23 A 1586  PHE PRO HIS PRO ILE ASN PRO VAL ALA TYR GLN GLN ILE 
SEQRES  24 A 1586  LEU SER GLN GLN ARG GLY LEU GLY SER ALA PHE GLY HIS 
SEQRES  25 A 1586  THR PRO PRO LEU ILE GLN PRO SER PRO THR PHE LEU ALA 
SEQRES  26 A 1586  GLN GLN PRO MET ALA LEU THR SER ILE ASN ALA THR PRO 
SEQRES  27 A 1586  THR GLN LEU SER SER SER SER ASN CYS LEU SER ASP THR 
SEQRES  28 A 1586  ASN GLN ASN LYS GLN SER SER GLU SER ALA VAL SER SER 
SEQRES  29 A 1586  THR VAL ASN PRO VAL ALA ILE HIS LYS ARG SER LYS VAL 
SEQRES  30 A 1586  LYS THR GLU PRO GLU GLY LEU ARG PRO ALA SER PRO LEU 
SEQRES  31 A 1586  ALA LEU THR GLN GLY GLN VAL SER GLY HIS GLY SER CYS 
SEQRES  32 A 1586  GLY CYS ALA LEU PRO LEU SER GLN GLU GLN LEU ALA ASP 
SEQRES  33 A 1586  LEU LYS GLU ASP LEU ASP ARG ASP ASP CYS LYS GLN GLU 
SEQRES  34 A 1586  ALA GLU VAL VAL ILE TYR GLU THR ASN CYS HIS TRP GLU 
SEQRES  35 A 1586  ASP CYS THR LYS GLU TYR ASP THR GLN GLU GLN LEU VAL 
SEQRES  36 A 1586  HIS HIS ILE ASN ASN GLU HIS ILE HIS GLY GLU LYS LYS 
SEQRES  37 A 1586  GLU PHE VAL CYS ARG TRP GLN ALA CYS THR ARG GLU GLN 
SEQRES  38 A 1586  LYS PRO PHE LYS ALA GLN TYR MET LEU VAL VAL HIS MET 
SEQRES  39 A 1586  ARG ARG HIS THR GLY GLU LYS PRO HIS LYS CYS THR PHE 
SEQRES  40 A 1586  GLU GLY CYS SER LYS ALA TYR SER ARG LEU GLU ASN LEU 
SEQRES  41 A 1586  LYS THR HIS LEU ARG SER HIS THR GLY GLU LYS PRO TYR 
SEQRES  42 A 1586  VAL CYS GLU HIS GLU GLY CYS ASN LYS ALA PHE SER ASN 
SEQRES  43 A 1586  ALA SER ASP ARG ALA LYS HIS GLN ASN ARG THR HIS SER 
SEQRES  44 A 1586  ASN GLU LYS PRO TYR ILE CYS LYS ILE PRO GLY CYS THR 
SEQRES  45 A 1586  LYS ARG TYR THR ASP PRO SER SER LEU ARG LYS HIS VAL 
SEQRES  46 A 1586  LYS THR VAL HIS GLY PRO ASP ALA HIS VAL THR LYS LYS 
SEQRES  47 A 1586  GLN ARG ASN ASP VAL HIS LEU ARG THR PRO LEU LEU LYS 
SEQRES  48 A 1586  GLU ASN GLY ASP SER GLU ALA GLY THR GLU PRO GLY GLY 
SEQRES  49 A 1586  PRO GLU SER THR GLU ALA SER SER THR SER GLN ALA VAL 
SEQRES  50 A 1586  GLU ASP CYS LEU HIS VAL ARG ALA ILE LYS THR GLU SER 
SEQRES  51 A 1586  SER GLY LEU CYS GLN SER SER PRO GLY ALA GLN SER SER 
SEQRES  52 A 1586  CYS SER SER GLU PRO SER PRO LEU GLY SER ALA PRO ASN 
SEQRES  53 A 1586  ASN ASP SER GLY VAL GLU MET PRO GLY THR GLY PRO GLY 
SEQRES  54 A 1586  SER LEU GLY ASP LEU THR ALA LEU ASP ASP THR PRO PRO 
SEQRES  55 A 1586  GLY ALA ASP THR SER ALA LEU ALA ALA PRO SER ALA GLY 
SEQRES  56 A 1586  GLY LEU GLN LEU ARG LYS HIS MET THR THR MET HIS ARG 
SEQRES  57 A 1586  PHE GLU GLN LEU LYS LYS GLU LYS LEU LYS SER LEU LYS 
SEQRES  58 A 1586  ASP SER CYS SER TRP ALA GLY PRO THR PRO HIS THR ARG 
SEQRES  59 A 1586  ASN THR LYS LEU PRO PRO LEU PRO GLY SER GLY SER ILE 
SEQRES  60 A 1586  LEU GLU ASN PHE SER GLY SER GLY GLY GLY GLY PRO ALA 
SEQRES  61 A 1586  GLY LEU LEU PRO ASN PRO ARG LEU SER GLU LEU SER ALA 
SEQRES  62 A 1586  SER GLU VAL THR MET LEU SER GLN LEU GLN GLU ARG ARG 
SEQRES  63 A 1586  ASP SER SER THR SER THR VAL SER SER ALA TYR THR VAL 
SEQRES  64 A 1586  SER ARG ARG SER SER GLY ILE SER PRO TYR PHE SER SER 
SEQRES  65 A 1586  ARG ARG SER SER GLU ALA SER PRO LEU GLY ALA GLY ARG 
SEQRES  66 A 1586  PRO HIS ASN ALA SER SER ALA ASP SER TYR ASP PRO ILE 
SEQRES  67 A 1586  SER THR ASP ALA SER ARG ARG SER SER GLU ALA SER GLN 
SEQRES  68 A 1586  CYS SER GLY GLY SER GLY LEU LEU ASN LEU THR PRO ALA 
SEQRES  69 A 1586  GLN GLN TYR SER LEU ARG ALA LYS TYR ALA ALA ALA THR 
SEQRES  70 A 1586  GLY GLY PRO PRO PRO THR PRO LEU PRO GLY LEU GLU ARG 
SEQRES  71 A 1586  MET SER LEU ARG THR ARG LEU ALA LEU LEU ASP ALA PRO 
SEQRES  72 A 1586  GLU ARG THR LEU PRO ALA GLY CYS PRO ARG PRO LEU GLY 
SEQRES  73 A 1586  PRO ARG ARG GLY SER ASP GLY PRO THR TYR GLY HIS GLY 
SEQRES  74 A 1586  HIS ALA GLY ALA ALA PRO ALA PHE PRO HIS GLU ALA PRO 
SEQRES  75 A 1586  GLY GLY GLY ALA ARG ARG ALA SER ASP PRO VAL ARG ARG 
SEQRES  76 A 1586  PRO ASP ALA LEU SER LEU PRO ARG VAL GLN ARG PHE HIS 
SEQRES  77 A 1586  SER THR HIS ASN VAL ASN PRO GLY PRO LEU PRO PRO CYS 
SEQRES  78 A 1586  ALA ASP ARG ARG GLY LEU ARG LEU GLN SER HIS PRO SER 
SEQRES  79 A 1586  THR ASP GLY GLY LEU ALA ARG GLY ALA TYR SER PRO ARG 
SEQRES  80 A 1586  PRO PRO SER ILE SER GLU ASN VAL ALA MET GLU ALA VAL 
SEQRES  81 A 1586  ALA ALA GLY VAL ASP GLY ALA GLY PRO GLU ALA ASP LEU 
SEQRES  82 A 1586  GLY LEU PRO GLU ASP ASP LEU VAL LEU PRO ASP ASP VAL 
SEQRES  83 A 1586  VAL GLN TYR ILE LYS ALA HIS ALA SER GLY ALA LEU ASP 
SEQRES  84 A 1586  GLU GLY THR GLY GLN VAL TYR PRO THR GLU SER THR GLY 
SEQRES  85 A 1586  PHE SER ASP ASN PRO ARG LEU PRO SER PRO GLY LEU HIS 
SEQRES  86 A 1586  GLY GLN ARG ARG MET VAL ALA ALA ASP SER ASN VAL GLY 
SEQRES  87 A 1586  PRO SER ALA PRO MET LEU GLY GLY CYS GLN LEU GLY PHE 
SEQRES  88 A 1586  GLY ALA PRO SER SER LEU ASN LYS ASN ASN MET PRO VAL 
SEQRES  89 A 1586  GLN TRP ASN GLU VAL SER SER GLY THR VAL ASP ALA LEU 
SEQRES  90 A 1586  ALA SER GLN VAL LYS PRO PRO PRO PHE PRO GLN GLY ASN 
SEQRES  91 A 1586  LEU ALA VAL VAL GLN GLN LYS PRO ALA PHE GLY GLN TYR 
SEQRES  92 A 1586  PRO GLY TYR SER PRO GLN GLY LEU GLN ALA SER PRO GLY 
SEQRES  93 A 1586  GLY LEU ASP SER THR GLN PRO HIS LEU GLN PRO ARG SER 
SEQRES  94 A 1586  GLY ALA PRO SER GLN GLY ILE PRO ARG VAL ASN TYR MET 
SEQRES  95 A 1586  GLN GLN LEU ARG GLN PRO VAL ALA GLY SER GLN CYS PRO 
SEQRES  96 A 1586  GLY MET THR THR THR MET SER PRO HIS ALA CYS TYR GLY 
SEQRES  97 A 1586  GLN VAL HIS PRO GLN LEU SER PRO SER THR ILE SER GLY 
SEQRES  98 A 1586  ALA LEU ASN GLN PHE PRO GLN SER CYS SER ASN MET PRO 
SEQRES  99 A 1586  ALA LYS PRO GLY HIS LEU GLY HIS PRO GLN GLN THR GLU 
SEQRES 100 A 1586  VAL ALA PRO ASP PRO THR THR MET GLY ASN ARG HIS ARG 
SEQRES 101 A 1586  GLU LEU GLY VAL PRO ASP SER ALA LEU ALA GLY VAL PRO 
SEQRES 102 A 1586  PRO PRO HIS PRO VAL GLN SER TYR PRO GLN GLN SER HIS 
SEQRES 103 A 1586  HIS LEU ALA ALA SER MET SER GLN GLU GLY TYR HIS GLN 
SEQRES 104 A 1586  VAL PRO SER LEU LEU PRO ALA ARG GLN PRO GLY PHE MET 
SEQRES 105 A 1586  GLU PRO GLN THR GLY PRO MET GLY VAL ALA THR ALA GLY 
SEQRES 106 A 1586  PHE GLY LEU VAL GLN PRO ARG PRO PRO LEU GLU PRO SER 
SEQRES 107 A 1586  PRO THR GLY ARG HIS ARG GLY VAL ARG ALA VAL GLN GLN 
SEQRES 108 A 1586  GLN LEU ALA TYR ALA ARG ALA THR GLY HIS ALA MET ALA 
SEQRES 109 A 1586  ALA MET PRO SER SER GLN GLU THR ALA GLU ALA VAL PRO 
SEQRES 110 A 1586  LYS GLY ALA MET GLY ASN MET GLY SER VAL PRO PRO GLN 
SEQRES 111 A 1586  PRO PRO PRO GLN ASP ALA GLY GLY ALA PRO ASP HIS SER 
SEQRES 112 A 1586  MET LEU TYR TYR TYR GLY GLN ILE HIS MET TYR GLU GLN 
SEQRES 113 A 1586  ASP GLY GLY LEU GLU ASN LEU GLY SER CYS GLN VAL MET 
SEQRES 114 A 1586  ARG SER GLN PRO PRO GLN PRO GLN ALA CYS GLN ASP SER 
SEQRES 115 A 1586  ILE GLN PRO GLN PRO LEU PRO SER PRO GLY VAL ASN GLN 
SEQRES 116 A 1586  VAL SER SER THR VAL ASP SER GLN LEU LEU GLU ALA PRO 
SEQRES 117 A 1586  GLN ILE ASP PHE ASP ALA ILE MET ASP ASP GLY ASP HIS 
SEQRES 118 A 1586  SER SER LEU PHE SER GLY ALA LEU SER PRO SER LEU LEU 
SEQRES 119 A 1586  HIS SER LEU SER GLN ASN SER SER ARG LEU THR THR PRO 
SEQRES 120 A 1586  ARG ASN SER LEU THR LEU PRO SER ILE PRO ALA GLY ILE 
SEQRES 121 A 1586  SER ASN MET ALA VAL GLY ASP MET SER SER MET LEU THR 
SEQRES 122 A 1586  SER LEU ALA GLU GLU SER LYS PHE LEU ASN MET MET THR 
ATOM      1  N   MET A   1     -19.787  48.923 -82.566  1.00  4.39           N
ATOM      2 1H   MET A   1     -19.864  49.899 -82.361  1.00  4.39           H
ATOM      3 2H   MET A   1     -19.482  48.457 -81.735  1.00  4.39           H
ATOM      4 3H   MET A   1     -20.700  48.584 -82.791  1.00  4.39           H
ATOM      5  CA  MET A   1     -18.851  48.690 -83.674  1.00 11.84           C
ATOM      6  HA  MET A   1     -19.222  49.163 -84.473  1.00 11.84           H
ATOM      7  C   MET A   1     -18.770  47.191 -83.947  1.00 13.42           C
ATOM      8  O   MET A   1     -18.456  46.450 -83.034  1.00 11.24           O
ATOM      9  CB  MET A   1     -17.473  49.289 -83.382  1.00 11.33           C
ATOM     10 1HB  MET A   1     -17.251  49.129 -82.420  1.00 11.33           H
ATOM     11 2HB  MET A   1     -16.797  48.833 -83.961  1.00 11.33           H
ATOM     12  CG  MET A   1     -17.435  50.807 -83.662  1.00 10.63           C
ATOM     13 1HG  MET A   1     -17.670  50.899 -84.630  1.00 10.63           H
ATOM     14 2HG  MET A   1     -18.168  51.193 -83.102  1.00 10.63           H
ATOM     15  SD  MET A   1     -15.836  51.556 -83.285  1.00  9.54           S
ATOM     16  CE  MET A   1     -16.063  53.187 -84.025  1.00  8.86           C
ATOM     17 1HE  MET A   1     -15.247  53.752 -83.905  1.00  8.86           H
ATOM     18 2HE  MET A   1     -16.833  53.667 -83.605  1.00  8.86           H
ATOM     19 3HE  MET A   1     -16.244  53.114 -85.006  1.00  8.86           H
ATOM     20  N   GLU A   2     -19.169  46.844 -85.154  1.00  6.97           N
ATOM     21  H   GLU A   2     -19.841  47.459 -85.566  1.00  6.97           H
ATOM     22  CA  GLU A   2     -18.786  45.699 -85.992  1.00 22.38           C
ATOM     23  HA  GLU A   2     -19.440  45.753 -86.746  1.00 22.38           H
ATOM     24  C   GLU A   2     -19.107  44.273 -85.489  1.00 20.99           C
ATOM     25  O   GLU A   2     -18.498  43.777 -84.553  1.00 19.52           O
ATOM     26  CB  GLU A   2     -17.349  45.920 -86.488  1.00 21.72           C
ATOM     27 1HB  GLU A   2     -16.748  46.092 -85.707  1.00 21.72           H
ATOM     28 2HB  GLU A   2     -17.035  45.106 -86.977  1.00 21.72           H
ATOM     29  CG  GLU A   2     -17.337  47.140 -87.438  1.00 22.58           C
ATOM     30 1HG  GLU A   2     -17.875  46.917 -88.251  1.00 22.58           H
ATOM     31 2HG  GLU A   2     -17.753  47.917 -86.965  1.00 22.58           H
ATOM     32  CD  GLU A   2     -15.934  47.553 -87.892  1.00 21.97           C
ATOM     33  OE1 GLU A   2     -15.784  47.822 -89.101  1.00 23.17           O
ATOM     34  OE2 GLU A   2     -15.060  47.668 -87.006  1.00 27.77           O
ATOM     35  N   THR A   3     -20.235  43.694 -85.950  1.00  7.18           N
ATOM     36  H   THR A   3     -21.030  43.753 -85.346  1.00  7.18           H
ATOM     37  CA  THR A   3     -20.457  42.976 -87.243  1.00 26.43           C
ATOM     38  HA  THR A   3     -21.455  42.919 -87.220  1.00 26.43           H
ATOM     39  C   THR A   3     -19.838  41.575 -87.262  1.00 25.73           C
ATOM     40  O   THR A   3     -18.645  41.436 -87.144  1.00 22.83           O
ATOM     41  CB  THR A   3     -20.101  43.727 -88.544  1.00 23.78           C
ATOM     42  HB  THR A   3     -20.177  43.075 -89.298  1.00 23.78           H
ATOM     43  OG1 THR A   3     -18.760  44.122 -88.584  1.00 23.45           O
ATOM     44  HG1 THR A   3     -18.199  43.347 -88.593  1.00 23.45           H
ATOM     45  CG2 THR A   3     -20.988  44.929 -88.826  1.00 28.24           C
ATOM     46 1HG2 THR A   3     -20.719  45.381 -89.677  1.00 28.24           H
ATOM     47 2HG2 THR A   3     -20.926  45.601 -88.088  1.00 28.24           H
ATOM     48 3HG2 THR A   3     -21.946  44.655 -88.913  1.00 28.24           H
ATOM     49  N   SER A   4     -20.644  40.579 -87.369  1.00  8.78           N
ATOM     50  H   SER A   4     -20.980  40.243 -86.489  1.00  8.78           H
ATOM     51  CA  SER A   4     -21.173  39.832 -88.524  1.00 30.60           C
ATOM     52  HA  SER A   4     -22.168  39.910 -88.465  1.00 30.60           H
ATOM     53  C   SER A   4     -20.681  38.368 -88.415  1.00 29.06           C
ATOM     54  O   SER A   4     -19.641  38.132 -87.835  1.00 28.27           O
ATOM     55  CB  SER A   4     -20.738  40.435 -89.875  1.00 29.45           C
ATOM     56 1HB  SER A   4     -21.072  39.874 -90.632  1.00 29.45           H
ATOM     57 2HB  SER A   4     -21.088  41.367 -89.971  1.00 29.45           H
ATOM     58  OG  SER A   4     -19.341  40.516 -90.024  1.00 29.59           O
ATOM     59  HG  SER A   4     -18.928  40.534 -89.161  1.00 29.59           H
ATOM     60  N   ALA A   5     -21.272  37.341 -88.956  1.00  8.90           N
ATOM     61  H   ALA A   5     -20.688  36.530 -88.931  1.00  8.90           H
ATOM     62  CA  ALA A   5     -22.559  37.053 -89.590  1.00 28.85           C
ATOM     63  HA  ALA A   5     -23.282  37.347 -88.964  1.00 28.85           H
ATOM     64  C   ALA A   5     -22.585  35.535 -89.882  1.00 27.50           C
ATOM     65  O   ALA A   5     -21.523  34.951 -90.074  1.00 26.02           O
ATOM     66  CB  ALA A   5     -22.668  37.815 -90.929  1.00 27.27           C
ATOM     67 1HB  ALA A   5     -22.655  38.804 -90.781  1.00 27.27           H
ATOM     68 2HB  ALA A   5     -23.518  37.587 -91.403  1.00 27.27           H
ATOM     69 3HB  ALA A   5     -21.907  37.585 -91.535  1.00 27.27           H
ATOM     70  N   SER A   6     -23.780  35.004 -90.038  1.00 12.55           N
ATOM     71  H   SER A   6     -24.514  35.349 -89.453  1.00 12.55           H
ATOM     72  CA  SER A   6     -24.129  33.936 -91.010  1.00 30.01           C
ATOM     73  HA  SER A   6     -25.103  33.790 -90.839  1.00 30.01           H
ATOM     74  C   SER A   6     -23.560  32.512 -90.805  1.00 28.56           C
ATOM     75  O   SER A   6     -22.462  32.340 -90.318  1.00 27.64           O
ATOM     76  CB  SER A   6     -23.796  34.479 -92.407  1.00 28.84           C
ATOM     77 1HB  SER A   6     -22.818  34.669 -92.495  1.00 28.84           H
ATOM     78 2HB  SER A   6     -24.076  33.835 -93.119  1.00 28.84           H
ATOM     79  OG  SER A   6     -24.490  35.690 -92.627  1.00 28.79           O
ATOM     80  HG  SER A   6     -23.864  36.412 -92.677  1.00 28.79           H
ATOM     81  N   ALA A   7     -24.199  31.437 -91.195  1.00 13.49           N
ATOM     82  H   ALA A   7     -23.713  30.594 -90.965  1.00 13.49           H
ATOM     83  CA  ALA A   7     -25.464  31.188 -91.892  1.00 31.81           C
ATOM     84  HA  ALA A   7     -26.159  31.699 -91.385  1.00 31.81           H
ATOM     85  C   ALA A   7     -25.768  29.662 -91.920  1.00 30.64           C
ATOM     86  O   ALA A   7     -24.836  28.870 -91.919  1.00 29.28           O
ATOM     87  CB  ALA A   7     -25.339  31.667 -93.353  1.00 30.39           C
ATOM     88 1HB  ALA A   7     -25.143  32.647 -93.393  1.00 30.39           H
ATOM     89 2HB  ALA A   7     -26.186  31.502 -93.858  1.00 30.39           H
ATOM     90 3HB  ALA A   7     -24.601  31.186 -93.826  1.00 30.39           H
ATOM     91  N   THR A   8     -27.067  29.350 -92.044  1.00 11.20           N
ATOM     92  H   THR A   8     -27.699  29.893 -91.491  1.00 11.20           H
ATOM     93  CA  THR A   8     -27.692  28.300 -92.899  1.00 31.86           C
ATOM     94  HA  THR A   8     -28.624  28.344 -92.540  1.00 31.86           H
ATOM     95  C   THR A   8     -27.293  26.820 -92.725  1.00 31.14           C
ATOM     96  O   THR A   8     -26.140  26.511 -92.485  1.00 28.11           O
ATOM     97  CB  THR A   8     -27.527  28.674 -94.386  1.00 28.59           C
ATOM     98  HB  THR A   8     -27.834  27.894 -94.931  1.00 28.59           H
ATOM     99  OG1 THR A   8     -26.169  28.886 -94.723  1.00 27.99           O
ATOM    100  HG1 THR A   8     -25.645  28.934 -93.923  1.00 27.99           H
ATOM    101  CG2 THR A   8     -28.288  29.935 -94.768  1.00 32.80           C
ATOM    102 1HG2 THR A   8     -28.161  30.151 -95.736  1.00 32.80           H
ATOM    103 2HG2 THR A   8     -27.972  30.720 -94.235  1.00 32.80           H
ATOM    104 3HG2 THR A   8     -29.268  29.826 -94.603  1.00 32.80           H
ATOM    105  N   ALA A   9     -28.110  25.835 -93.004  1.00  9.63           N
ATOM    106  H   ALA A   9     -27.603  24.983 -93.138  1.00  9.63           H
ATOM    107  CA  ALA A   9     -29.556  25.612 -93.179  1.00 28.23           C
ATOM    108  HA  ALA A   9     -29.983  25.862 -92.310  1.00 28.23           H
ATOM    109  C   ALA A   9     -29.752  24.130 -93.576  1.00 27.18           C
ATOM    110  O   ALA A   9     -28.816  23.509 -94.070  1.00 27.01           O
ATOM    111  CB  ALA A   9     -30.145  26.484 -94.302  1.00 27.68           C
ATOM    112 1HB  ALA A   9     -30.043  27.456 -94.092  1.00 27.68           H
ATOM    113 2HB  ALA A   9     -31.120  26.298 -94.427  1.00 27.68           H
ATOM    114 3HB  ALA A   9     -29.684  26.307 -95.172  1.00 27.68           H
ATOM    115  N   SER A  10     -30.990  23.680 -93.476  1.00  9.31           N
ATOM    116  H   SER A  10     -31.567  24.110 -92.782  1.00  9.31           H
ATOM    117  CA  SER A  10     -31.616  22.601 -94.286  1.00 28.39           C
ATOM    118  HA  SER A  10     -32.555  22.600 -93.942  1.00 28.39           H
ATOM    119  C   SER A  10     -31.179  21.144 -94.025  1.00 26.83           C
ATOM    120  O   SER A  10     -30.057  20.896 -93.645  1.00 26.54           O
ATOM    121  CB  SER A  10     -31.535  22.980 -95.776  1.00 27.80           C
ATOM    122 1HB  SER A  10     -32.083  22.353 -96.329  1.00 27.80           H
ATOM    123 2HB  SER A  10     -31.854  23.917 -95.919  1.00 27.80           H
ATOM    124  OG  SER A  10     -30.223  22.920 -96.278  1.00 27.87           O
ATOM    125  HG  SER A  10     -29.603  22.906 -95.549  1.00 27.87           H
ATOM    126  N   GLU A  11     -32.003  20.129 -94.217  1.00  5.91           N
ATOM    127  H   GLU A  11     -31.549  19.252 -94.056  1.00  5.91           H
ATOM    128  CA  GLU A  11     -33.413  19.945 -94.605  1.00 22.25           C
ATOM    129  HA  GLU A  11     -33.935  20.620 -94.083  1.00 22.25           H
ATOM    130  C   GLU A  11     -33.822  18.486 -94.290  1.00 20.69           C
ATOM    131  O   GLU A  11     -32.976  17.607 -94.388  1.00 18.68           O
ATOM    132  CB  GLU A  11     -33.600  20.167 -96.123  1.00 20.60           C
ATOM    133 1HB  GLU A  11     -32.757  20.553 -96.497  1.00 20.60           H
ATOM    134 2HB  GLU A  11     -33.784  19.285 -96.556  1.00 20.60           H
ATOM    135  CG  GLU A  11     -34.751  21.115 -96.460  1.00 20.16           C
ATOM    136 1HG  GLU A  11     -35.596  20.727 -96.091  1.00 20.16           H
ATOM    137 2HG  GLU A  11     -34.570  21.996 -96.024  1.00 20.16           H
ATOM    138  CD  GLU A  11     -34.937  21.345 -97.969  1.00 20.35           C
ATOM    139  OE1 GLU A  11     -36.109  21.255 -98.412  1.00 21.56           O
ATOM    140  OE2 GLU A  11     -33.949  21.639 -98.651  1.00 26.75           O
ATOM    141  N   LYS A  12     -35.104  18.284 -93.980  1.00  3.47           N
ATOM    142  H   LYS A  12     -35.479  18.910 -93.297  1.00  3.47           H
ATOM    143  CA  LYS A  12     -36.062  17.265 -94.499  1.00 23.27           C
ATOM    144  HA  LYS A  12     -36.769  17.249 -93.792  1.00 23.27           H
ATOM    145  C   LYS A  12     -35.651  15.763 -94.537  1.00 21.77           C
ATOM    146  O   LYS A  12     -34.503  15.429 -94.735  1.00 20.42           O
ATOM    147  CB  LYS A  12     -36.548  17.768 -95.864  1.00 21.44           C
ATOM    148 1HB  LYS A  12     -35.771  18.166 -96.352  1.00 21.44           H
ATOM    149 2HB  LYS A  12     -36.904  16.990 -96.381  1.00 21.44           H
ATOM    150  CG  LYS A  12     -37.653  18.830 -95.753  1.00 20.44           C
ATOM    151 1HG  LYS A  12     -38.445  18.444 -95.280  1.00 20.44           H
ATOM    152 2HG  LYS A  12     -37.312  19.620 -95.243  1.00 20.44           H
ATOM    153  CD  LYS A  12     -38.062  19.268 -97.160  1.00 20.76           C
ATOM    154 1HD  LYS A  12     -37.244  19.552 -97.660  1.00 20.76           H
ATOM    155 2HD  LYS A  12     -38.487  18.494 -97.629  1.00 20.76           H
ATOM    156  CE  LYS A  12     -39.047  20.425 -97.145  1.00 19.51           C
ATOM    157 1HE  LYS A  12     -39.964  20.088 -96.934  1.00 19.51           H
ATOM    158 2HE  LYS A  12     -38.772  21.097 -96.457  1.00 19.51           H
ATOM    159  NZ  LYS A  12     -39.067  21.079 -98.480  1.00 19.11           N
ATOM    160 1HZ  LYS A  12     -39.710  21.845 -98.494  1.00 19.11           H
ATOM    161 2HZ  LYS A  12     -39.343  20.433 -99.191  1.00 19.11           H
ATOM    162 3HZ  LYS A  12     -38.163  21.432 -98.720  1.00 19.11           H
ATOM    163  N   GLN A  13     -36.523  14.793 -94.436  1.00  5.78           N
ATOM    164  H   GLN A  13     -36.176  13.976 -93.976  1.00  5.78           H
ATOM    165  CA  GLN A  13     -37.924  14.689 -94.879  1.00 20.43           C
ATOM    166  HA  GLN A  13     -38.395  15.493 -94.515  1.00 20.43           H
ATOM    167  C   GLN A  13     -38.592  13.389 -94.348  1.00 19.61           C
ATOM    168  O   GLN A  13     -37.921  12.373 -94.248  1.00 19.12           O
ATOM    169  CB  GLN A  13     -37.917  14.623 -96.424  1.00 20.15           C
ATOM    170 1HB  GLN A  13     -37.053  15.007 -96.749  1.00 20.15           H
ATOM    171 2HB  GLN A  13     -37.978  13.663 -96.696  1.00 20.15           H
ATOM    172  CG  GLN A  13     -39.056  15.379 -97.117  1.00 21.05           C
ATOM    173 1HG  GLN A  13     -39.897  14.849 -97.013  1.00 21.05           H
ATOM    174 2HG  GLN A  13     -39.164  16.267 -96.671  1.00 21.05           H
ATOM    175  CD  GLN A  13     -38.829  15.620 -98.601  1.00 21.71           C
ATOM    176  OE1 GLN A  13     -37.755  15.522 -99.136  1.00 22.15           O
ATOM    177  NE2 GLN A  13     -39.847  15.979 -99.345  1.00 27.81           N
ATOM    178 1HE2 GLN A  13     -39.715  16.160-100.320  1.00 27.81           H
ATOM    179 2HE2 GLN A  13     -40.756  16.072 -98.938  1.00 27.81           H
ATOM    180  N   GLU A  14     -39.891  13.490 -94.116  1.00  5.30           N
ATOM    181  H   GLU A  14     -40.196  14.339 -93.684  1.00  5.30           H
ATOM    182  CA  GLU A  14     -40.952  12.491 -94.421  1.00 23.11           C
ATOM    183  HA  GLU A  14     -41.735  12.988 -94.046  1.00 23.11           H
ATOM    184  C   GLU A  14     -41.049  11.150 -93.646  1.00 21.26           C
ATOM    185  O   GLU A  14     -40.053  10.547 -93.300  1.00 21.09           O
ATOM    186  CB  GLU A  14     -40.996  12.249 -95.942  1.00 23.92           C
ATOM    187 1HB  GLU A  14     -40.061  12.203 -96.294  1.00 23.92           H
ATOM    188 2HB  GLU A  14     -41.463  11.384 -96.123  1.00 23.92           H
ATOM    189  CG  GLU A  14     -41.747  13.385 -96.657  1.00 24.89           C
ATOM    190 1HG  GLU A  14     -42.663  13.459 -96.263  1.00 24.89           H
ATOM    191 2HG  GLU A  14     -41.250  14.240 -96.507  1.00 24.89           H
ATOM    192  CD  GLU A  14     -41.884  13.161 -98.169  1.00 25.49           C
ATOM    193  OE1 GLU A  14     -42.945  13.570 -98.693  1.00 26.01           O
ATOM    194  OE2 GLU A  14     -40.960  12.592 -98.774  1.00 30.67           O
ATOM    195  N   ALA A  15     -42.214  10.533 -93.465  1.00 10.64           N
ATOM    196  H   ALA A  15     -42.100   9.562 -93.257  1.00 10.64           H
ATOM    197  CA  ALA A  15     -43.623  10.931 -93.496  1.00 28.89           C
ATOM    198  HA  ALA A  15     -43.687  11.697 -92.857  1.00 28.89           H
ATOM    199  C   ALA A  15     -44.496   9.706 -93.109  1.00 27.16           C
ATOM    200  O   ALA A  15     -44.088   8.581 -93.370  1.00 26.72           O
ATOM    201  CB  ALA A  15     -44.061  11.373 -94.899  1.00 28.51           C
ATOM    202 1HB  ALA A  15     -43.532  12.164 -95.207  1.00 28.51           H
ATOM    203 2HB  ALA A  15     -45.028  11.627 -94.909  1.00 28.51           H
ATOM    204 3HB  ALA A  15     -43.930  10.638 -95.564  1.00 28.51           H
ATOM    205  N   LYS A  16     -45.730   9.988 -92.677  1.00  4.33           N
ATOM    206  H   LYS A  16     -45.839  10.857 -92.194  1.00  4.33           H
ATOM    207  CA  LYS A  16     -46.960   9.164 -92.829  1.00 25.13           C
ATOM    208  HA  LYS A  16     -47.660   9.742 -92.409  1.00 25.13           H
ATOM    209  C   LYS A  16     -47.036   7.844 -92.029  1.00 23.38           C
ATOM    210  O   LYS A  16     -46.067   7.132 -91.913  1.00 22.21           O
ATOM    211  CB  LYS A  16     -47.198   8.903 -94.331  1.00 23.72           C
ATOM    212 1HB  LYS A  16     -46.363   8.515 -94.721  1.00 23.72           H
ATOM    213 2HB  LYS A  16     -47.946   8.246 -94.424  1.00 23.72           H
ATOM    214  CG  LYS A  16     -47.563  10.167 -95.128  1.00 24.21           C
ATOM    215 1HG  LYS A  16     -48.500  10.436 -94.905  1.00 24.21           H
ATOM    216 2HG  LYS A  16     -46.936  10.905 -94.878  1.00 24.21           H
ATOM    217  CD  LYS A  16     -47.460   9.911 -96.638  1.00 25.28           C
ATOM    218 1HD  LYS A  16     -46.543   9.578 -96.855  1.00 25.28           H
ATOM    219 2HD  LYS A  16     -48.136   9.224 -96.904  1.00 25.28           H
ATOM    220  CE  LYS A  16     -47.722  11.199 -97.416  1.00 23.43           C
ATOM    221 1HE  LYS A  16     -48.688  11.447 -97.349  1.00 23.43           H
ATOM    222 2HE  LYS A  16     -47.161  11.940 -97.047  1.00 23.43           H
ATOM    223  NZ  LYS A  16     -47.384  11.024 -98.840  1.00 23.53           N
ATOM    224 1HZ  LYS A  16     -47.554  11.865 -99.355  1.00 23.53           H
ATOM    225 2HZ  LYS A  16     -47.932  10.296 -99.252  1.00 23.53           H
ATOM    226 3HZ  LYS A  16     -46.420  10.784 -98.953  1.00 23.53           H
ATOM    227  N   SER A  17     -48.142   7.398 -91.538  1.00  9.54           N
ATOM    228  H   SER A  17     -48.016   6.470 -91.188  1.00  9.54           H
ATOM    229  CA  SER A  17     -49.535   7.837 -91.334  1.00 31.42           C
ATOM    230  HA  SER A  17     -49.469   8.595 -90.686  1.00 31.42           H
ATOM    231  C   SER A  17     -50.347   6.632 -90.850  1.00 29.88           C
ATOM    232  O   SER A  17     -50.079   5.531 -91.312  1.00 28.70           O
ATOM    233  CB  SER A  17     -50.220   8.282 -92.639  1.00 30.49           C
ATOM    234 1HB  SER A  17     -51.206   8.380 -92.505  1.00 30.49           H
ATOM    235 2HB  SER A  17     -49.839   9.149 -92.960  1.00 30.49           H
ATOM    236  OG  SER A  17     -50.039   7.345 -93.677  1.00 30.04           O
ATOM    237  HG  SER A  17     -49.998   6.463 -93.307  1.00 30.04           H
ATOM    238  N   GLY A  18     -51.367   6.876 -90.069  1.00 10.61           N
ATOM    239  H   GLY A  18     -51.267   7.622 -89.411  1.00 10.61           H
ATOM    240  CA  GLY A  18     -52.647   6.155 -90.070  1.00 32.09           C
ATOM    241 1HA  GLY A  18     -53.360   6.842 -89.930  1.00 32.09           H
ATOM    242 2HA  GLY A  18     -52.745   5.752 -90.980  1.00 32.09           H
ATOM    243  C   GLY A  18     -52.812   5.043 -89.012  1.00 30.32           C
ATOM    244  O   GLY A  18     -52.058   4.088 -89.030  1.00 28.24           O
ATOM    245  N   ILE A  19     -53.643   5.173 -87.997  1.00  4.80           N
ATOM    246  H   ILE A  19     -53.195   5.290 -87.111  1.00  4.80           H
ATOM    247  CA  ILE A  19     -55.128   5.176 -87.936  1.00 20.64           C
ATOM    248  HA  ILE A  19     -55.291   5.655 -87.074  1.00 20.64           H
ATOM    249  C   ILE A  19     -55.731   3.758 -87.786  1.00 20.20           C
ATOM    250  O   ILE A  19     -55.557   2.944 -88.682  1.00 18.93           O
ATOM    251  CB  ILE A  19     -55.819   6.034 -89.038  1.00 19.77           C
ATOM    252  HB  ILE A  19     -55.361   5.798 -89.895  1.00 19.77           H
ATOM    253  CG1 ILE A  19     -55.674   7.541 -88.715  1.00 19.46           C
ATOM    254 1HG1 ILE A  19     -56.173   7.729 -87.869  1.00 19.46           H
ATOM    255 2HG1 ILE A  19     -54.703   7.740 -88.580  1.00 19.46           H
ATOM    256  CG2 ILE A  19     -57.309   5.722 -89.240  1.00 23.13           C
ATOM    257 1HG2 ILE A  19     -57.702   6.299 -89.956  1.00 23.13           H
ATOM    258 2HG2 ILE A  19     -57.826   5.881 -88.399  1.00 23.13           H
ATOM    259 3HG2 ILE A  19     -57.442   4.767 -89.506  1.00 23.13           H
ATOM    260  CD1 ILE A  19     -56.204   8.494 -89.796  1.00 22.34           C
ATOM    261 1HD1 ILE A  19     -56.080   9.448 -89.525  1.00 22.34           H
ATOM    262 2HD1 ILE A  19     -57.179   8.345 -89.958  1.00 22.34           H
ATOM    263 3HD1 ILE A  19     -55.724   8.356 -90.662  1.00 22.34           H
ATOM    264  N   LEU A  20     -56.548   3.580 -86.739  1.00  3.74           N
ATOM    265  H   LEU A  20     -56.415   4.237 -85.997  1.00  3.74           H
ATOM    266  CA  LEU A  20     -57.617   2.579 -86.484  1.00 19.69           C
ATOM    267  HA  LEU A  20     -57.939   2.833 -85.572  1.00 19.69           H
ATOM    268  C   LEU A  20     -57.179   1.102 -86.297  1.00 18.50           C
ATOM    269  O   LEU A  20     -56.168   0.684 -86.845  1.00 18.34           O
ATOM    270  CB  LEU A  20     -58.720   2.736 -87.561  1.00 18.76           C
ATOM    271 1HB  LEU A  20     -58.295   2.623 -88.459  1.00 18.76           H
ATOM    272 2HB  LEU A  20     -59.397   2.014 -87.419  1.00 18.76           H
ATOM    273  CG  LEU A  20     -59.462   4.088 -87.555  1.00 18.69           C
ATOM    274  HG  LEU A  20     -58.773   4.804 -87.440  1.00 18.69           H
ATOM    275  CD1 LEU A  20     -60.215   4.277 -88.865  1.00 20.59           C
ATOM    276 1HD1 LEU A  20     -60.702   5.151 -88.876  1.00 20.59           H
ATOM    277 2HD1 LEU A  20     -60.887   3.549 -89.000  1.00 20.59           H
ATOM    278 3HD1 LEU A  20     -59.588   4.265 -89.644  1.00 20.59           H
ATOM    279  CD2 LEU A  20     -60.452   4.211 -86.406  1.00 26.39           C
ATOM    280 1HD2 LEU A  20     -60.917   5.096 -86.427  1.00 26.39           H
ATOM    281 2HD2 LEU A  20     -59.989   4.128 -85.524  1.00 26.39           H
ATOM    282 3HD2 LEU A  20     -61.149   3.496 -86.455  1.00 26.39           H
ATOM    283  N   GLU A  21     -57.887   0.237 -85.651  1.00  6.99           N
ATOM    284  H   GLU A  21     -57.651  -0.687 -85.953  1.00  6.99           H
ATOM    285  CA  GLU A  21     -58.935   0.171 -84.608  1.00 23.07           C
ATOM    286  HA  GLU A  21     -58.598   0.667 -83.808  1.00 23.07           H
ATOM    287  C   GLU A  21     -59.190  -1.341 -84.363  1.00 21.93           C
ATOM    288  O   GLU A  21     -58.886  -2.163 -85.227  1.00 20.82           O
ATOM    289  CB  GLU A  21     -60.252   0.845 -85.054  1.00 22.83           C
ATOM    290 1HB  GLU A  21     -60.029   1.748 -85.421  1.00 22.83           H
ATOM    291 2HB  GLU A  21     -60.659   0.284 -85.775  1.00 22.83           H
ATOM    292  CG  GLU A  21     -61.308   1.033 -83.954  1.00 23.07           C
ATOM    293 1HG  GLU A  21     -61.568   0.130 -83.612  1.00 23.07           H
ATOM    294 2HG  GLU A  21     -60.898   1.565 -83.213  1.00 23.07           H
ATOM    295  CD  GLU A  21     -62.580   1.755 -84.414  1.00 21.65           C
ATOM    296  OE1 GLU A  21     -63.510   1.870 -83.568  1.00 23.84           O
ATOM    297  OE2 GLU A  21     -62.644   2.194 -85.583  1.00 28.04           O
ATOM    298  N   ALA A  22     -59.789  -1.687 -83.248  1.00 10.99           N
ATOM    299  H   ALA A  22     -59.664  -1.065 -82.475  1.00 10.99           H
ATOM    300  CA  ALA A  22     -60.625  -2.879 -82.987  1.00 29.13           C
ATOM    301  HA  ALA A  22     -60.780  -2.728 -82.011  1.00 29.13           H
ATOM    302  C   ALA A  22     -60.026  -4.311 -82.957  1.00 27.12           C
ATOM    303  O   ALA A  22     -59.663  -4.908 -83.963  1.00 25.83           O
ATOM    304  CB  ALA A  22     -61.884  -2.810 -83.863  1.00 27.50           C
ATOM    305 1HB  ALA A  22     -62.262  -1.884 -83.875  1.00 27.50           H
ATOM    306 2HB  ALA A  22     -62.593  -3.426 -83.521  1.00 27.50           H
ATOM    307 3HB  ALA A  22     -61.679  -3.071 -84.806  1.00 27.50           H
ATOM    308  N   ALA A  23     -60.110  -4.853 -81.775  1.00  9.34           N
ATOM    309  H   ALA A  23     -59.628  -4.372 -81.042  1.00  9.34           H
ATOM    310  CA  ALA A  23     -60.824  -6.087 -81.372  1.00 27.40           C
ATOM    311  HA  ALA A  23     -60.316  -6.278 -80.532  1.00 27.40           H
ATOM    312  C   ALA A  23     -60.671  -7.425 -82.135  1.00 26.28           C
ATOM    313  O   ALA A  23     -60.915  -7.528 -83.328  1.00 23.65           O
ATOM    314  CB  ALA A  23     -62.319  -5.747 -81.245  1.00 25.54           C
ATOM    315 1HB  ALA A  23     -62.450  -4.885 -80.755  1.00 25.54           H
ATOM    316 2HB  ALA A  23     -62.808  -6.462 -80.745  1.00 25.54           H
ATOM    317 3HB  ALA A  23     -62.744  -5.656 -82.146  1.00 25.54           H
ATOM    318  N   GLY A  24     -60.534  -8.505 -81.369  1.00 13.44           N
ATOM    319  H   GLY A  24     -59.962  -8.441 -80.551  1.00 13.44           H
ATOM    320  CA  GLY A  24     -61.184  -9.782 -81.670  1.00 32.28           C
ATOM    321 1HA  GLY A  24     -62.013  -9.818 -81.112  1.00 32.28           H
ATOM    322 2HA  GLY A  24     -61.434  -9.753 -82.638  1.00 32.28           H
ATOM    323  C   GLY A  24     -60.352 -11.050 -81.408  1.00 31.26           C
ATOM    324  O   GLY A  24     -59.473 -11.394 -82.172  1.00 27.78           O
ATOM    325  N   PHE A  25     -60.732 -11.760 -80.370  1.00  6.88           N
ATOM    326  H   PHE A  25     -61.207 -11.259 -79.646  1.00  6.88           H
ATOM    327  CA  PHE A  25     -60.543 -13.211 -80.140  1.00 25.83           C
ATOM    328  HA  PHE A  25     -59.569 -13.403 -80.020  1.00 25.83           H
ATOM    329  C   PHE A  25     -61.023 -14.065 -81.349  1.00 24.09           C
ATOM    330  O   PHE A  25     -61.724 -13.498 -82.200  1.00 22.60           O
ATOM    331  CB  PHE A  25     -61.389 -13.509 -78.887  1.00 23.47           C
ATOM    332 1HB  PHE A  25     -62.184 -12.903 -78.896  1.00 23.47           H
ATOM    333 2HB  PHE A  25     -61.694 -14.460 -78.936  1.00 23.47           H
ATOM    334  CG  PHE A  25     -60.693 -13.324 -77.553  1.00 24.62           C
ATOM    335  CD1 PHE A  25     -59.995 -14.395 -76.972  1.00 24.56           C
ATOM    336  HD1 PHE A  25     -59.936 -15.267 -77.458  1.00 24.56           H
ATOM    337  CD2 PHE A  25     -60.773 -12.099 -76.859  1.00 29.04           C
ATOM    338  HD2 PHE A  25     -61.268 -11.327 -77.257  1.00 29.04           H
ATOM    339  CE1 PHE A  25     -59.380 -14.258 -75.719  1.00 25.34           C
ATOM    340  HE1 PHE A  25     -58.888 -15.027 -75.312  1.00 25.34           H
ATOM    341  CE2 PHE A  25     -60.158 -11.970 -75.615  1.00 27.75           C
ATOM    342  HE2 PHE A  25     -60.217 -11.101 -75.124  1.00 27.75           H
ATOM    343  CZ  PHE A  25     -59.461 -13.037 -75.044  1.00 30.17           C
ATOM    344  HZ  PHE A  25     -59.020 -12.927 -74.153  1.00 30.17           H
ATOM    345  N   PRO A  26     -60.784 -15.385 -81.490  1.00 11.22           N
ATOM    346  CA  PRO A  26     -60.599 -16.428 -80.461  1.00 28.70           C
ATOM    347  HA  PRO A  26     -60.164 -15.988 -79.675  1.00 28.70           H
ATOM    348  C   PRO A  26     -59.646 -17.635 -80.772  1.00 29.20           C
ATOM    349  O   PRO A  26     -59.105 -17.792 -81.859  1.00 26.34           O
ATOM    350  CB  PRO A  26     -62.032 -16.936 -80.322  1.00 26.17           C
ATOM    351 1HB  PRO A  26     -62.045 -17.865 -79.953  1.00 26.17           H
ATOM    352 2HB  PRO A  26     -62.567 -16.334 -79.729  1.00 26.17           H
ATOM    353  CG  PRO A  26     -62.570 -16.910 -81.754  1.00 28.44           C
ATOM    354 1HG  PRO A  26     -62.646 -17.836 -82.123  1.00 28.44           H
ATOM    355 2HG  PRO A  26     -63.463 -16.461 -81.792  1.00 28.44           H
ATOM    356  CD  PRO A  26     -61.543 -16.113 -82.529  1.00 34.21           C
ATOM    357 1HD  PRO A  26     -60.934 -16.715 -83.046  1.00 34.21           H
ATOM    358 2HD  PRO A  26     -61.983 -15.468 -83.153  1.00 34.21           H
ATOM    359  N   ASP A  27     -59.550 -18.497 -79.755  1.00  8.00           N
ATOM    360  H   ASP A  27     -59.718 -18.084 -78.860  1.00  8.00           H
ATOM    361  CA  ASP A  27     -59.242 -19.953 -79.694  1.00 29.87           C
ATOM    362  HA  ASP A  27     -58.250 -20.069 -79.745  1.00 29.87           H
ATOM    363  C   ASP A  27     -59.828 -20.792 -80.875  1.00 28.45           C
ATOM    364  O   ASP A  27     -60.653 -20.249 -81.603  1.00 26.24           O
ATOM    365  CB  ASP A  27     -59.925 -20.385 -78.371  1.00 28.64           C
ATOM    366 1HB  ASP A  27     -60.398 -19.591 -77.989  1.00 28.64           H
ATOM    367 2HB  ASP A  27     -60.591 -21.101 -78.581  1.00 28.64           H
ATOM    368  CG  ASP A  27     -59.011 -20.926 -77.288  1.00 26.85           C
ATOM    369  OD1 ASP A  27     -57.910 -21.405 -77.610  1.00 26.92           O
ATOM    370  OD2 ASP A  27     -59.467 -20.924 -76.118  1.00 31.35           O
ATOM    371  N   PRO A  28     -59.616 -22.117 -81.087  1.00  7.32           N
ATOM    372  CA  PRO A  28     -59.053 -23.153 -80.194  1.00 26.22           C
ATOM    373  HA  PRO A  28     -58.388 -22.687 -79.611  1.00 26.22           H
ATOM    374  C   PRO A  28     -58.264 -24.347 -80.835  1.00 26.13           C
ATOM    375  O   PRO A  28     -58.362 -24.641 -82.019  1.00 23.46           O
ATOM    376  CB  PRO A  28     -60.340 -23.739 -79.591  1.00 23.33           C
ATOM    377 1HB  PRO A  28     -60.185 -24.667 -79.252  1.00 23.33           H
ATOM    378 2HB  PRO A  28     -60.680 -23.164 -78.847  1.00 23.33           H
ATOM    379  CG  PRO A  28     -61.323 -23.745 -80.768  1.00 25.95           C
ATOM    380 1HG  PRO A  28     -61.449 -24.671 -81.124  1.00 25.95           H
ATOM    381 2HG  PRO A  28     -62.209 -23.369 -80.496  1.00 25.95           H
ATOM    382  CD  PRO A  28     -60.657 -22.855 -81.809  1.00 35.40           C
ATOM    383 1HD  PRO A  28     -60.241 -23.400 -82.537  1.00 35.40           H
ATOM    384 2HD  PRO A  28     -61.312 -22.213 -82.206  1.00 35.40           H
ATOM    385  N   GLY A  29     -57.639 -25.159 -80.017  1.00 12.60           N
ATOM    386  H   GLY A  29     -56.912 -24.781 -79.444  1.00 12.60           H
ATOM    387  CA  GLY A  29     -57.946 -26.604 -79.891  1.00 36.84           C
ATOM    388 1HA  GLY A  29     -57.867 -26.801 -78.914  1.00 36.84           H
ATOM    389 2HA  GLY A  29     -58.902 -26.691 -80.172  1.00 36.84           H
ATOM    390  C   GLY A  29     -57.152 -27.692 -80.639  1.00 37.19           C
ATOM    391  O   GLY A  29     -57.115 -27.756 -81.857  1.00 32.91           O
ATOM    392  N   LYS A  30     -56.768 -28.682 -79.824  1.00  6.18           N
ATOM    393  H   LYS A  30     -56.373 -28.392 -78.952  1.00  6.18           H
ATOM    394  CA  LYS A  30     -56.846 -30.150 -80.033  1.00 23.52           C
ATOM    395  HA  LYS A  30     -56.659 -30.405 -79.084  1.00 23.52           H
ATOM    396  C   LYS A  30     -55.740 -30.930 -80.798  1.00 22.37           C
ATOM    397  O   LYS A  30     -55.696 -30.955 -82.024  1.00 19.62           O
ATOM    398  CB  LYS A  30     -58.241 -30.550 -80.548  1.00 21.62           C
ATOM    399 1HB  LYS A  30     -58.487 -29.941 -81.302  1.00 21.62           H
ATOM    400 2HB  LYS A  30     -58.198 -31.492 -80.880  1.00 21.62           H
ATOM    401  CG  LYS A  30     -59.341 -30.464 -79.478  1.00 20.55           C
ATOM    402 1HG  LYS A  30     -59.126 -31.098 -78.736  1.00 20.55           H
ATOM    403 2HG  LYS A  30     -59.377 -29.531 -79.120  1.00 20.55           H
ATOM    404  CD  LYS A  30     -60.713 -30.830 -80.075  1.00 19.89           C
ATOM    405 1HD  LYS A  30     -60.932 -30.197 -80.818  1.00 19.89           H
ATOM    406 2HD  LYS A  30     -60.682 -31.764 -80.431  1.00 19.89           H
ATOM    407  CE  LYS A  30     -61.799 -30.738 -79.003  1.00 18.43           C
ATOM    408 1HE  LYS A  30     -61.646 -31.440 -78.307  1.00 18.43           H
ATOM    409 2HE  LYS A  30     -61.775 -29.834 -78.576  1.00 18.43           H
ATOM    410  NZ  LYS A  30     -63.145 -30.942 -79.575  1.00 17.76           N
ATOM    411 1HZ  LYS A  30     -63.848 -30.880 -78.867  1.00 17.76           H
ATOM    412 2HZ  LYS A  30     -63.219 -31.842 -80.004  1.00 17.76           H
ATOM    413 3HZ  LYS A  30     -63.347 -30.252 -80.270  1.00 17.76           H
ATOM    414  N   LYS A  31     -55.089 -31.770 -80.015  1.00  5.39           N
ATOM    415  H   LYS A  31     -54.601 -31.343 -79.254  1.00  5.39           H
ATOM    416  CA  LYS A  31     -54.966 -33.253 -80.086  1.00 26.15           C
ATOM    417  HA  LYS A  31     -54.372 -33.337 -79.286  1.00 26.15           H
ATOM    418  C   LYS A  31     -54.160 -33.955 -81.204  1.00 25.39           C
ATOM    419  O   LYS A  31     -54.482 -33.877 -82.379  1.00 23.21           O
ATOM    420  CB  LYS A  31     -56.348 -33.935 -79.980  1.00 24.01           C
ATOM    421 1HB  LYS A  31     -56.982 -33.453 -80.585  1.00 24.01           H
ATOM    422 2HB  LYS A  31     -56.253 -34.883 -80.283  1.00 24.01           H
ATOM    423  CG  LYS A  31     -56.958 -33.949 -78.572  1.00 22.97           C
ATOM    424 1HG  LYS A  31     -56.288 -34.324 -77.931  1.00 22.97           H
ATOM    425 2HG  LYS A  31     -57.185 -33.012 -78.307  1.00 22.97           H
ATOM    426  CD  LYS A  31     -58.237 -34.811 -78.530  1.00 22.16           C
ATOM    427 1HD  LYS A  31     -58.933 -34.399 -79.118  1.00 22.16           H
ATOM    428 2HD  LYS A  31     -58.026 -35.732 -78.858  1.00 22.16           H
ATOM    429  CE  LYS A  31     -58.787 -34.909 -77.111  1.00 19.21           C
ATOM    430 1HE  LYS A  31     -58.075 -35.254 -76.500  1.00 19.21           H
ATOM    431 2HE  LYS A  31     -59.080 -34.004 -76.803  1.00 19.21           H
ATOM    432  NZ  LYS A  31     -59.945 -35.819 -77.024  1.00 19.19           N
ATOM    433 1HZ  LYS A  31     -60.291 -35.870 -76.087  1.00 19.19           H
ATOM    434 2HZ  LYS A  31     -59.696 -36.744 -77.311  1.00 19.19           H
ATOM    435 3HZ  LYS A  31     -60.692 -35.506 -77.611  1.00 19.19           H
ATOM    436  N   ALA A  32     -53.372 -34.894 -80.723  1.00 11.02           N
ATOM    437  H   ALA A  32     -52.786 -34.600 -79.968  1.00 11.02           H
ATOM    438  CA  ALA A  32     -53.210 -36.307 -81.113  1.00 26.40           C
ATOM    439  HA  ALA A  32     -53.089 -36.682 -80.194  1.00 26.40           H
ATOM    440  C   ALA A  32     -51.911 -36.730 -81.847  1.00 25.59           C
ATOM    441  O   ALA A  32     -51.592 -36.277 -82.934  1.00 24.05           O
ATOM    442  CB  ALA A  32     -54.476 -36.897 -81.749  1.00 24.89           C
ATOM    443 1HB  ALA A  32     -55.295 -36.606 -81.254  1.00 24.89           H
ATOM    444 2HB  ALA A  32     -54.450 -37.897 -81.739  1.00 24.89           H
ATOM    445 3HB  ALA A  32     -54.571 -36.601 -82.700  1.00 24.89           H
ATOM    446  N   SER A  33     -51.255 -37.699 -81.222  1.00  9.68           N
ATOM    447  H   SER A  33     -51.525 -37.837 -80.269  1.00  9.68           H
ATOM    448  CA  SER A  33     -50.190 -38.611 -81.699  1.00 26.74           C
ATOM    449  HA  SER A  33     -49.408 -38.050 -81.971  1.00 26.74           H
ATOM    450  C   SER A  33     -50.634 -39.457 -82.918  1.00 25.30           C
ATOM    451  O   SER A  33     -51.834 -39.473 -83.195  1.00 24.07           O
ATOM    452  CB  SER A  33     -49.913 -39.561 -80.528  1.00 25.48           C
ATOM    453 1HB  SER A  33     -50.580 -40.306 -80.521  1.00 25.48           H
ATOM    454 2HB  SER A  33     -48.990 -39.940 -80.600  1.00 25.48           H
ATOM    455  OG  SER A  33     -49.997 -38.925 -79.265  1.00 25.32           O
ATOM    456  HG  SER A  33     -50.016 -37.976 -79.386  1.00 25.32           H
ATOM    457  N   PRO A  34     -49.739 -40.198 -83.640  1.00  9.96           N
ATOM    458  CA  PRO A  34     -49.378 -41.564 -83.199  1.00 26.36           C
ATOM    459  HA  PRO A  34     -49.230 -41.505 -82.212  1.00 26.36           H
ATOM    460  C   PRO A  34     -48.048 -42.225 -83.733  1.00 26.19           C
ATOM    461  O   PRO A  34     -47.494 -41.778 -84.726  1.00 24.90           O
ATOM    462  CB  PRO A  34     -50.575 -42.360 -83.743  1.00 24.43           C
ATOM    463 1HB  PRO A  34     -50.357 -43.333 -83.821  1.00 24.43           H
ATOM    464 2HB  PRO A  34     -51.380 -42.244 -83.161  1.00 24.43           H
ATOM    465  CG  PRO A  34     -50.809 -41.750 -85.114  1.00 25.99           C
ATOM    466 1HG  PRO A  34     -50.417 -42.327 -85.831  1.00 25.99           H
ATOM    467 2HG  PRO A  34     -51.786 -41.623 -85.284  1.00 25.99           H
ATOM    468  CD  PRO A  34     -50.098 -40.414 -85.053  1.00 33.48           C
ATOM    469 1HD  PRO A  34     -49.270 -40.428 -85.613  1.00 33.48           H
ATOM    470 2HD  PRO A  34     -50.699 -39.678 -85.365  1.00 33.48           H
ATOM    471  N   LEU A  35     -47.643 -43.334 -83.108  1.00  5.17           N
ATOM    472  H   LEU A  35     -47.689 -43.287 -82.110  1.00  5.17           H
ATOM    473  CA  LEU A  35     -47.132 -44.637 -83.645  1.00 20.95           C
ATOM    474  HA  LEU A  35     -46.793 -45.101 -82.827  1.00 20.95           H
ATOM    475  C   LEU A  35     -45.840 -44.662 -84.545  1.00 19.79           C
ATOM    476  O   LEU A  35     -45.622 -43.746 -85.311  1.00 19.31           O
ATOM    477  CB  LEU A  35     -48.344 -45.324 -84.324  1.00 19.93           C
ATOM    478 1HB  LEU A  35     -48.739 -44.678 -84.977  1.00 19.93           H
ATOM    479 2HB  LEU A  35     -48.008 -46.129 -84.812  1.00 19.93           H
ATOM    480  CG  LEU A  35     -49.472 -45.785 -83.385  1.00 20.23           C
ATOM    481  HG  LEU A  35     -49.649 -45.002 -82.788  1.00 20.23           H
ATOM    482  CD1 LEU A  35     -50.714 -46.186 -84.184  1.00 21.33           C
ATOM    483 1HD1 LEU A  35     -51.449 -46.486 -83.577  1.00 21.33           H
ATOM    484 2HD1 LEU A  35     -50.509 -46.936 -84.813  1.00 21.33           H
ATOM    485 3HD1 LEU A  35     -51.056 -45.417 -84.724  1.00 21.33           H
ATOM    486  CD2 LEU A  35     -49.102 -46.977 -82.510  1.00 26.82           C
ATOM    487 1HD2 LEU A  35     -49.865 -47.238 -81.919  1.00 26.82           H
ATOM    488 2HD2 LEU A  35     -48.320 -46.763 -81.925  1.00 26.82           H
ATOM    489 3HD2 LEU A  35     -48.860 -47.770 -83.069  1.00 26.82           H
ATOM    490  N   VAL A  36     -44.955 -45.677 -84.660  1.00  6.69           N
ATOM    491  H   VAL A  36     -44.120 -45.409 -85.141  1.00  6.69           H
ATOM    492  CA  VAL A  36     -44.941 -47.099 -84.234  1.00 20.75           C
ATOM    493  HA  VAL A  36     -45.062 -47.104 -83.241  1.00 20.75           H
ATOM    494  C   VAL A  36     -43.572 -47.783 -84.597  1.00 20.03           C
ATOM    495  O   VAL A  36     -42.954 -47.350 -85.557  1.00 18.33           O
ATOM    496  CB  VAL A  36     -46.113 -47.830 -84.950  1.00 19.31           C
ATOM    497  HB  VAL A  36     -46.566 -47.068 -85.413  1.00 19.31           H
ATOM    498  CG1 VAL A  36     -45.866 -48.757 -86.117  1.00 17.31           C
ATOM    499 1HG1 VAL A  36     -46.724 -49.141 -86.457  1.00 17.31           H
ATOM    500 2HG1 VAL A  36     -45.273 -49.517 -85.852  1.00 17.31           H
ATOM    501 3HG1 VAL A  36     -45.425 -48.272 -86.873  1.00 17.31           H
ATOM    502  CG2 VAL A  36     -46.978 -48.567 -83.932  1.00 20.20           C
ATOM    503 1HG2 VAL A  36     -47.735 -49.041 -84.381  1.00 20.20           H
ATOM    504 2HG2 VAL A  36     -47.366 -47.931 -83.265  1.00 20.20           H
ATOM    505 3HG2 VAL A  36     -46.442 -49.248 -83.433  1.00 20.20           H
ATOM    506  N   VAL A  37     -43.237 -48.891 -83.914  1.00  7.21           N
ATOM    507  H   VAL A  37     -43.619 -48.935 -82.991  1.00  7.21           H
ATOM    508  CA  VAL A  37     -42.390 -50.077 -84.290  1.00 23.37           C
ATOM    509  HA  VAL A  37     -42.494 -50.647 -83.475  1.00 23.37           H
ATOM    510  C   VAL A  37     -40.848 -49.919 -84.365  1.00 22.48           C
ATOM    511  O   VAL A  37     -40.370 -48.970 -84.947  1.00 21.12           O
ATOM    512  CB  VAL A  37     -42.960 -50.732 -85.575  1.00 21.69           C
ATOM    513  HB  VAL A  37     -43.043 -49.959 -86.204  1.00 21.69           H
ATOM    514  CG1 VAL A  37     -42.097 -51.767 -86.291  1.00 19.92           C
ATOM    515 1HG1 VAL A  37     -42.562 -52.121 -87.103  1.00 19.92           H
ATOM    516 2HG1 VAL A  37     -41.893 -52.541 -85.691  1.00 19.92           H
ATOM    517 3HG1 VAL A  37     -41.228 -51.368 -86.584  1.00 19.92           H
ATOM    518  CG2 VAL A  37     -44.277 -51.438 -85.260  1.00 23.79           C
ATOM    519 1HG2 VAL A  37     -44.659 -51.866 -86.079  1.00 23.79           H
ATOM    520 2HG2 VAL A  37     -44.954 -50.792 -84.907  1.00 23.79           H
ATOM    521 3HG2 VAL A  37     -44.145 -52.152 -84.572  1.00 23.79           H
ATOM    522  N   ALA A  38     -39.982 -50.794 -83.913  1.00 10.29           N
ATOM    523  H   ALA A  38     -39.067 -50.475 -84.160  1.00 10.29           H
ATOM    524  CA  ALA A  38     -39.835 -52.074 -83.177  1.00 26.13           C
ATOM    525  HA  ALA A  38     -39.583 -51.749 -82.265  1.00 26.13           H
ATOM    526  C   ALA A  38     -38.772 -52.965 -83.876  1.00 24.75           C
ATOM    527  O   ALA A  38     -38.770 -53.033 -85.094  1.00 24.30           O
ATOM    528  CB  ALA A  38     -41.108 -52.924 -83.035  1.00 25.15           C
ATOM    529 1HB  ALA A  38     -41.837 -52.405 -82.589  1.00 25.15           H
ATOM    530 2HB  ALA A  38     -40.933 -53.742 -82.487  1.00 25.15           H
ATOM    531 3HB  ALA A  38     -41.444 -53.219 -83.930  1.00 25.15           H
ATOM    532  N   ALA A  39     -37.956 -53.707 -83.101  1.00 10.73           N
ATOM    533  H   ALA A  39     -37.751 -53.304 -82.209  1.00 10.73           H
ATOM    534  CA  ALA A  39     -37.311 -55.018 -83.345  1.00 26.12           C
ATOM    535  HA  ALA A  39     -37.991 -55.692 -83.057  1.00 26.12           H
ATOM    536  C   ALA A  39     -35.995 -55.123 -82.524  1.00 24.93           C
ATOM    537  O   ALA A  39     -35.297 -54.136 -82.425  1.00 24.19           O
ATOM    538  CB  ALA A  39     -36.980 -55.231 -84.834  1.00 24.91           C
ATOM    539 1HB  ALA A  39     -37.804 -55.171 -85.397  1.00 24.91           H
ATOM    540 2HB  ALA A  39     -36.570 -56.131 -84.985  1.00 24.91           H
ATOM    541 3HB  ALA A  39     -36.334 -54.541 -85.160  1.00 24.91           H
ATOM    542  N   ALA A  40     -35.516 -56.245 -81.968  1.00 12.90           N
ATOM    543  H   ALA A  40     -34.560 -56.151 -81.690  1.00 12.90           H
ATOM    544  CA  ALA A  40     -36.052 -57.575 -81.669  1.00 26.10           C
ATOM    545  HA  ALA A  40     -36.917 -57.420 -81.193  1.00 26.10           H
ATOM    546  C   ALA A  40     -35.018 -58.366 -80.809  1.00 25.52           C
ATOM    547  O   ALA A  40     -33.829 -58.113 -80.928  1.00 24.18           O
ATOM    548  CB  ALA A  40     -36.274 -58.356 -82.972  1.00 24.89           C
ATOM    549 1HB  ALA A  40     -36.932 -57.889 -83.562  1.00 24.89           H
ATOM    550 2HB  ALA A  40     -36.626 -59.273 -82.785  1.00 24.89           H
ATOM    551 3HB  ALA A  40     -35.419 -58.453 -83.482  1.00 24.89           H
ATOM    552  N   ALA A  41     -35.510 -59.380 -80.071  1.00 10.72           N
ATOM    553  H   ALA A  41     -36.447 -59.244 -79.749  1.00 10.72           H
ATOM    554  CA  ALA A  41     -34.897 -60.662 -79.656  1.00 25.82           C
ATOM    555  HA  ALA A  41     -35.629 -61.074 -79.113  1.00 25.82           H
ATOM    556  C   ALA A  41     -33.738 -60.679 -78.617  1.00 24.83           C
ATOM    557  O   ALA A  41     -32.873 -59.827 -78.651  1.00 23.87           O
ATOM    558  CB  ALA A  41     -34.545 -61.422 -80.946  1.00 24.72           C
ATOM    559 1HB  ALA A  41     -35.305 -61.396 -81.596  1.00 24.72           H
ATOM    560 2HB  ALA A  41     -34.339 -62.381 -80.752  1.00 24.72           H
ATOM    561 3HB  ALA A  41     -33.745 -61.020 -81.392  1.00 24.72           H
ATOM    562  N   ALA A  42     -33.589 -61.653 -77.699  1.00  9.11           N
ATOM    563  H   ALA A  42     -32.840 -61.458 -77.066  1.00  9.11           H
ATOM    564  CA  ALA A  42     -34.246 -62.927 -77.392  1.00 24.22           C
ATOM    565  HA  ALA A  42     -35.230 -62.787 -77.505  1.00 24.22           H
ATOM    566  C   ALA A  42     -33.902 -63.359 -75.930  1.00 23.22           C
ATOM    567  O   ALA A  42     -32.818 -63.032 -75.478  1.00 22.43           O
ATOM    568  CB  ALA A  42     -33.717 -63.986 -78.371  1.00 23.20           C
ATOM    569 1HB  ALA A  42     -33.924 -63.735 -79.317  1.00 23.20           H
ATOM    570 2HB  ALA A  42     -34.132 -64.878 -78.192  1.00 23.20           H
ATOM    571 3HB  ALA A  42     -32.725 -64.086 -78.289  1.00 23.20           H
ATOM    572  N   ALA A  43     -34.832 -63.908 -75.178  1.00 11.33           N
ATOM    573  H   ALA A  43     -35.573 -63.285 -74.927  1.00 11.33           H
ATOM    574  CA  ALA A  43     -34.987 -65.278 -74.633  1.00 25.40           C
ATOM    575  HA  ALA A  43     -35.898 -65.251 -74.222  1.00 25.40           H
ATOM    576  C   ALA A  43     -34.025 -65.668 -73.465  1.00 24.82           C
ATOM    577  O   ALA A  43     -32.863 -65.318 -73.511  1.00 23.63           O
ATOM    578  CB  ALA A  43     -34.941 -66.293 -75.781  1.00 24.60           C
ATOM    579 1HB  ALA A  43     -35.562 -66.028 -76.519  1.00 24.60           H
ATOM    580 2HB  ALA A  43     -35.209 -67.203 -75.466  1.00 24.60           H
ATOM    581 3HB  ALA A  43     -34.020 -66.360 -76.164  1.00 24.60           H
ATOM    582  N   ALA A  44     -34.363 -66.420 -72.390  1.00 14.21           N
ATOM    583  H   ALA A  44     -33.674 -66.373 -71.666  1.00 14.21           H
ATOM    584  CA  ALA A  44     -35.489 -67.285 -72.026  1.00 28.12           C
ATOM    585  HA  ALA A  44     -36.338 -66.825 -72.284  1.00 28.12           H
ATOM    586  C   ALA A  44     -35.455 -67.566 -70.480  1.00 26.77           C
ATOM    587  O   ALA A  44     -34.371 -67.550 -69.926  1.00 25.77           O
ATOM    588  CB  ALA A  44     -35.302 -68.599 -72.799  1.00 27.07           C
ATOM    589 1HB  ALA A  44     -35.321 -68.440 -73.786  1.00 27.07           H
ATOM    590 2HB  ALA A  44     -36.028 -69.251 -72.579  1.00 27.07           H
ATOM    591 3HB  ALA A  44     -34.426 -69.026 -72.573  1.00 27.07           H
ATOM    592  N   VAL A  45     -36.585 -67.627 -69.734  1.00  7.10           N
ATOM    593  H   VAL A  45     -37.002 -66.742 -69.528  1.00  7.10           H
ATOM    594  CA  VAL A  45     -37.308 -68.811 -69.170  1.00 24.54           C
ATOM    595  HA  VAL A  45     -38.178 -68.441 -68.845  1.00 24.54           H
ATOM    596  C   VAL A  45     -36.626 -69.435 -67.916  1.00 23.47           C
ATOM    597  O   VAL A  45     -35.420 -69.625 -67.966  1.00 21.70           O
ATOM    598  CB  VAL A  45     -37.578 -69.854 -70.284  1.00 22.61           C
ATOM    599  HB  VAL A  45     -36.666 -70.032 -70.654  1.00 22.61           H
ATOM    600  CG1 VAL A  45     -38.147 -71.194 -69.838  1.00 20.97           C
ATOM    601 1HG1 VAL A  45     -38.288 -71.801 -70.620  1.00 20.97           H
ATOM    602 2HG1 VAL A  45     -39.027 -71.075 -69.378  1.00 20.97           H
ATOM    603 3HG1 VAL A  45     -37.527 -71.652 -69.201  1.00 20.97           H
ATOM    604  CG2 VAL A  45     -38.573 -69.304 -71.319  1.00 24.74           C
ATOM    605 1HG2 VAL A  45     -38.749 -69.975 -72.039  1.00 24.74           H
ATOM    606 2HG2 VAL A  45     -38.219 -68.475 -71.752  1.00 24.74           H
ATOM    607 3HG2 VAL A  45     -39.447 -69.077 -70.890  1.00 24.74           H
ATOM    608  N   ALA A  46     -37.247 -69.827 -66.779  1.00 11.28           N
ATOM    609  H   ALA A  46     -36.557 -70.001 -66.077  1.00 11.28           H
ATOM    610  CA  ALA A  46     -38.580 -70.087 -66.212  1.00 26.71           C
ATOM    611  HA  ALA A  46     -39.209 -69.360 -66.487  1.00 26.71           H
ATOM    612  C   ALA A  46     -38.438 -70.162 -64.651  1.00 25.85           C
ATOM    613  O   ALA A  46     -37.311 -70.157 -64.188  1.00 24.55           O
ATOM    614  CB  ALA A  46     -39.032 -71.454 -66.759  1.00 25.64           C
ATOM    615 1HB  ALA A  46     -39.129 -71.428 -67.754  1.00 25.64           H
ATOM    616 2HB  ALA A  46     -39.914 -71.721 -66.371  1.00 25.64           H
ATOM    617 3HB  ALA A  46     -38.369 -72.167 -66.533  1.00 25.64           H
ATOM    618  N   ALA A  47     -39.428 -70.349 -63.765  1.00  8.89           N
ATOM    619  H   ALA A  47     -39.066 -70.355 -62.833  1.00  8.89           H
ATOM    620  CA  ALA A  47     -40.876 -70.547 -63.753  1.00 25.46           C
ATOM    621  HA  ALA A  47     -41.254 -69.876 -64.391  1.00 25.46           H
ATOM    622  C   ALA A  47     -41.434 -70.358 -62.303  1.00 25.07           C
ATOM    623  O   ALA A  47     -40.716 -70.655 -61.353  1.00 23.08           O
ATOM    624  CB  ALA A  47     -41.170 -71.992 -64.185  1.00 23.65           C
ATOM    625 1HB  ALA A  47     -40.832 -72.165 -65.110  1.00 23.65           H
ATOM    626 2HB  ALA A  47     -42.153 -72.175 -64.178  1.00 23.65           H
ATOM    627 3HB  ALA A  47     -40.731 -72.646 -63.569  1.00 23.65           H
ATOM    628  N   GLN A  48     -42.658 -69.878 -62.166  1.00  5.82           N
ATOM    629  H   GLN A  48     -42.815 -69.021 -62.656  1.00  5.82           H
ATOM    630  CA  GLN A  48     -43.845 -70.374 -61.420  1.00 17.44           C
ATOM    631  HA  GLN A  48     -44.416 -69.553 -61.423  1.00 17.44           H
ATOM    632  C   GLN A  48     -43.713 -70.714 -59.902  1.00 18.29           C
ATOM    633  O   GLN A  48     -42.766 -71.350 -59.493  1.00 15.12           O
ATOM    634  CB  GLN A  48     -44.441 -71.570 -62.188  1.00 16.23           C
ATOM    635 1HB  GLN A  48     -43.721 -72.250 -62.326  1.00 16.23           H
ATOM    636 2HB  GLN A  48     -45.174 -71.968 -61.637  1.00 16.23           H
ATOM    637  CG  GLN A  48     -45.018 -71.188 -63.561  1.00 15.10           C
ATOM    638 1HG  GLN A  48     -45.787 -70.564 -63.421  1.00 15.10           H
ATOM    639 2HG  GLN A  48     -44.305 -70.727 -64.089  1.00 15.10           H
ATOM    640  CD  GLN A  48     -45.514 -72.383 -64.370  1.00 13.49           C
ATOM    641  OE1 GLN A  48     -45.398 -73.528 -63.989  1.00 16.37           O
ATOM    642  NE2 GLN A  48     -46.084 -72.162 -65.541  1.00 17.89           N
ATOM    643 1HE2 GLN A  48     -46.409 -72.931 -66.092  1.00 17.89           H
ATOM    644 2HE2 GLN A  48     -46.191 -71.226 -65.876  1.00 17.89           H
ATOM    645  N   GLY A  49     -44.658 -70.428 -59.011  1.00 10.52           N
ATOM    646  H   GLY A  49     -44.344 -70.484 -58.063  1.00 10.52           H
ATOM    647  CA  GLY A  49     -46.062 -70.049 -59.139  1.00 29.24           C
ATOM    648 1HA  GLY A  49     -46.102 -69.289 -59.788  1.00 29.24           H
ATOM    649 2HA  GLY A  49     -46.544 -70.838 -59.520  1.00 29.24           H
ATOM    650  C   GLY A  49     -46.723 -69.629 -57.802  1.00 28.97           C
ATOM    651  O   GLY A  49     -46.135 -69.734 -56.733  1.00 25.09           O
ATOM    652  N   VAL A  50     -47.950 -69.142 -57.926  1.00  4.29           N
ATOM    653  H   VAL A  50     -48.293 -69.181 -58.865  1.00  4.29           H
ATOM    654  CA  VAL A  50     -48.929 -68.550 -56.974  1.00 22.05           C
ATOM    655  HA  VAL A  50     -48.455 -68.188 -56.171  1.00 22.05           H
ATOM    656  C   VAL A  50     -49.914 -69.656 -56.481  1.00 21.06           C
ATOM    657  O   VAL A  50     -49.673 -70.801 -56.890  1.00 18.92           O
ATOM    658  CB  VAL A  50     -49.659 -67.414 -57.762  1.00 19.80           C
ATOM    659  HB  VAL A  50     -50.488 -67.895 -58.049  1.00 19.80           H
ATOM    660  CG1 VAL A  50     -49.993 -66.175 -56.931  1.00 18.51           C
ATOM    661 1HG1 VAL A  50     -50.457 -65.485 -57.487  1.00 18.51           H
ATOM    662 2HG1 VAL A  50     -49.164 -65.760 -56.556  1.00 18.51           H
ATOM    663 3HG1 VAL A  50     -50.593 -66.408 -56.166  1.00 18.51           H
ATOM    664  CG2 VAL A  50     -48.898 -66.846 -58.980  1.00 21.57           C
ATOM    665 1HG2 VAL A  50     -49.427 -66.127 -59.430  1.00 21.57           H
ATOM    666 2HG2 VAL A  50     -48.716 -67.561 -59.655  1.00 21.57           H
ATOM    667 3HG2 VAL A  50     -48.020 -66.454 -58.703  1.00 21.57           H
ATOM    668  N   PRO A  51     -51.081 -69.500 -55.799  1.00  8.74           N
ATOM    669  CA  PRO A  51     -51.763 -68.337 -55.177  1.00 26.00           C
ATOM    670  HA  PRO A  51     -51.039 -67.693 -54.929  1.00 26.00           H
ATOM    671  C   PRO A  51     -52.592 -68.580 -53.856  1.00 26.16           C
ATOM    672  O   PRO A  51     -52.834 -69.719 -53.470  1.00 24.23           O
ATOM    673  CB  PRO A  51     -52.775 -67.962 -56.273  1.00 23.42           C
ATOM    674 1HB  PRO A  51     -53.591 -67.546 -55.872  1.00 23.42           H
ATOM    675 2HB  PRO A  51     -52.366 -67.328 -56.929  1.00 23.42           H
ATOM    676  CG  PRO A  51     -53.127 -69.290 -56.956  1.00 24.61           C
ATOM    677 1HG  PRO A  51     -54.082 -69.536 -56.790  1.00 24.61           H
ATOM    678 2HG  PRO A  51     -52.962 -69.241 -57.941  1.00 24.61           H
ATOM    679  CD  PRO A  51     -52.190 -70.297 -56.302  1.00 31.15           C
ATOM    680 1HD  PRO A  51     -52.636 -70.773 -55.544  1.00 31.15           H
ATOM    681 2HD  PRO A  51     -51.853 -70.966 -56.964  1.00 31.15           H
ATOM    682  N   GLN A  52     -53.189 -67.514 -53.297  1.00  8.55           N
ATOM    683  H   GLN A  52     -52.617 -66.695 -53.264  1.00  8.55           H
ATOM    684  CA  GLN A  52     -54.556 -67.331 -52.714  1.00 22.90           C
ATOM    685  HA  GLN A  52     -54.486 -66.405 -52.343  1.00 22.90           H
ATOM    686  C   GLN A  52     -54.991 -68.136 -51.430  1.00 22.96           C
ATOM    687  O   GLN A  52     -54.511 -69.230 -51.215  1.00 20.11           O
ATOM    688  CB  GLN A  52     -55.573 -67.469 -53.866  1.00 21.32           C
ATOM    689 1HB  GLN A  52     -55.345 -68.286 -54.396  1.00 21.32           H
ATOM    690 2HB  GLN A  52     -56.487 -67.570 -53.474  1.00 21.32           H
ATOM    691  CG  GLN A  52     -55.578 -66.254 -54.815  1.00 22.02           C
ATOM    692 1HG  GLN A  52     -55.784 -65.435 -54.279  1.00 22.02           H
ATOM    693 2HG  GLN A  52     -54.669 -66.167 -55.222  1.00 22.02           H
ATOM    694  CD  GLN A  52     -56.597 -66.345 -55.950  1.00 19.95           C
ATOM    695  OE1 GLN A  52     -57.525 -67.125 -55.940  1.00 22.31           O
ATOM    696  NE2 GLN A  52     -56.474 -65.522 -56.963  1.00 23.88           N
ATOM    697 1HE2 GLN A  52     -57.139 -65.545 -57.709  1.00 23.88           H
ATOM    698 2HE2 GLN A  52     -55.715 -64.871 -56.989  1.00 23.88           H
ATOM    699  N   HIS A  53     -55.894 -67.731 -50.521  1.00  4.71           N
ATOM    700  H   HIS A  53     -55.810 -68.244 -49.667  1.00  4.71           H
ATOM    701  CA  HIS A  53     -56.977 -66.730 -50.447  1.00 21.36           C
ATOM    702  HA  HIS A  53     -56.572 -65.861 -50.731  1.00 21.36           H
ATOM    703  C   HIS A  53     -57.565 -66.690 -48.983  1.00 20.65           C
ATOM    704  O   HIS A  53     -57.403 -67.661 -48.245  1.00 18.20           O
ATOM    705  CB  HIS A  53     -58.130 -67.179 -51.376  1.00 19.03           C
ATOM    706 1HB  HIS A  53     -57.778 -67.877 -52.000  1.00 19.03           H
ATOM    707 2HB  HIS A  53     -58.855 -67.572 -50.811  1.00 19.03           H
ATOM    708  CG  HIS A  53     -58.763 -66.109 -52.224  1.00 18.14           C
ATOM    709  ND1 HIS A  53     -59.522 -65.059 -51.801  1.00 17.93           N
ATOM    710  HD1 HIS A  53     -59.745 -64.838 -50.851  1.00 17.93           H
ATOM    711  CD2 HIS A  53     -58.721 -66.051 -53.603  1.00 16.46           C
ATOM    712  HD2 HIS A  53     -58.244 -66.689 -54.207  1.00 16.46           H
ATOM    713  CE1 HIS A  53     -59.919 -64.371 -52.889  1.00 16.03           C
ATOM    714  HE1 HIS A  53     -60.480 -63.544 -52.864  1.00 16.03           H
ATOM    715  NE2 HIS A  53     -59.464 -64.941 -53.999  1.00 17.38           N
ATOM    716  N   LEU A  54     -58.401 -65.689 -48.684  1.00  4.65           N
ATOM    717  H   LEU A  54     -58.202 -64.833 -49.161  1.00  4.65           H
ATOM    718  CA  LEU A  54     -59.579 -65.618 -47.766  1.00 25.04           C
ATOM    719  HA  LEU A  54     -60.093 -64.974 -48.332  1.00 25.04           H
ATOM    720  C   LEU A  54     -59.490 -64.857 -46.406  1.00 23.52           C
ATOM    721  O   LEU A  54     -58.737 -65.172 -45.501  1.00 22.52           O
ATOM    722  CB  LEU A  54     -60.319 -66.968 -47.628  1.00 23.34           C
ATOM    723 1HB  LEU A  54     -59.646 -67.673 -47.402  1.00 23.34           H
ATOM    724 2HB  LEU A  54     -60.981 -66.888 -46.883  1.00 23.34           H
ATOM    725  CG  LEU A  54     -61.074 -67.410 -48.901  1.00 22.99           C
ATOM    726  HG  LEU A  54     -60.479 -67.202 -49.677  1.00 22.99           H
ATOM    727  CD1 LEU A  54     -61.365 -68.903 -48.886  1.00 24.20           C
ATOM    728 1HD1 LEU A  54     -61.854 -69.181 -49.713  1.00 24.20           H
ATOM    729 2HD1 LEU A  54     -61.929 -69.150 -48.098  1.00 24.20           H
ATOM    730 3HD1 LEU A  54     -60.518 -69.433 -48.836  1.00 24.20           H
ATOM    731  CD2 LEU A  54     -62.395 -66.658 -49.072  1.00 28.61           C
ATOM    732 1HD2 LEU A  54     -62.872 -66.955 -49.899  1.00 28.61           H
ATOM    733 2HD2 LEU A  54     -62.240 -65.673 -49.143  1.00 28.61           H
ATOM    734 3HD2 LEU A  54     -63.002 -66.818 -48.294  1.00 28.61           H
ATOM    735  N   LEU A  55     -60.389 -63.873 -46.302  1.00  6.01           N
ATOM    736  H   LEU A  55     -60.765 -63.607 -47.190  1.00  6.01           H
ATOM    737  CA  LEU A  55     -60.963 -63.082 -45.189  1.00 24.86           C
ATOM    738  HA  LEU A  55     -60.285 -62.994 -44.459  1.00 24.86           H
ATOM    739  C   LEU A  55     -62.238 -63.773 -44.621  1.00 23.26           C
ATOM    740  O   LEU A  55     -62.591 -64.815 -45.176  1.00 22.25           O
ATOM    741  CB  LEU A  55     -61.385 -61.745 -45.853  1.00 23.66           C
ATOM    742 1HB  LEU A  55     -61.799 -61.963 -46.737  1.00 23.66           H
ATOM    743 2HB  LEU A  55     -62.067 -61.315 -45.262  1.00 23.66           H
ATOM    744  CG  LEU A  55     -60.289 -60.701 -46.112  1.00 23.86           C
ATOM    745  HG  LEU A  55     -59.465 -61.184 -46.409  1.00 23.86           H
ATOM    746  CD1 LEU A  55     -60.765 -59.714 -47.181  1.00 24.63           C
ATOM    747 1HD1 LEU A  55     -60.067 -59.023 -47.367  1.00 24.63           H
ATOM    748 2HD1 LEU A  55     -61.595 -59.240 -46.887  1.00 24.63           H
ATOM    749 3HD1 LEU A  55     -60.967 -60.185 -48.039  1.00 24.63           H
ATOM    750  CD2 LEU A  55     -59.980 -59.903 -44.846  1.00 30.34           C
ATOM    751 1HD2 LEU A  55     -59.266 -59.224 -45.016  1.00 30.34           H
ATOM    752 2HD2 LEU A  55     -59.664 -60.504 -44.112  1.00 30.34           H
ATOM    753 3HD2 LEU A  55     -60.793 -59.420 -44.520  1.00 30.34           H
ATOM    754  N   PRO A  56     -63.064 -63.173 -43.725  1.00  8.82           N
ATOM    755  CA  PRO A  56     -63.048 -62.138 -42.651  1.00 25.14           C
ATOM    756  HA  PRO A  56     -62.130 -61.857 -42.370  1.00 25.14           H
ATOM    757  C   PRO A  56     -63.713 -62.696 -41.341  1.00 25.18           C
ATOM    758  O   PRO A  56     -63.593 -63.910 -41.166  1.00 22.72           O
ATOM    759  CB  PRO A  56     -63.819 -60.989 -43.332  1.00 22.99           C
ATOM    760 1HB  PRO A  56     -64.301 -60.434 -42.654  1.00 22.99           H
ATOM    761 2HB  PRO A  56     -63.198 -60.408 -43.858  1.00 22.99           H
ATOM    762  CG  PRO A  56     -64.817 -61.690 -44.261  1.00 24.78           C
ATOM    763 1HG  PRO A  56     -65.757 -61.534 -43.956  1.00 24.78           H
ATOM    764 2HG  PRO A  56     -64.714 -61.368 -45.202  1.00 24.78           H
ATOM    765  CD  PRO A  56     -64.451 -63.170 -44.152  1.00 30.64           C
ATOM    766 1HD  PRO A  56     -65.014 -63.639 -43.472  1.00 30.64           H
ATOM    767 2HD  PRO A  56     -64.534 -63.636 -45.033  1.00 30.64           H
ATOM    768  N   PRO A  57     -64.513 -62.047 -40.426  1.00 11.87           N
ATOM    769  CA  PRO A  57     -64.938 -60.646 -40.177  1.00 26.53           C
ATOM    770  HA  PRO A  57     -64.221 -60.058 -40.550  1.00 26.53           H
ATOM    771  C   PRO A  57     -65.096 -60.199 -38.672  1.00 26.29           C
ATOM    772  O   PRO A  57     -64.917 -60.979 -37.750  1.00 24.10           O
ATOM    773  CB  PRO A  57     -66.341 -60.624 -40.842  1.00 24.25           C
ATOM    774 1HB  PRO A  57     -66.952 -59.991 -40.367  1.00 24.25           H
ATOM    775 2HB  PRO A  57     -66.276 -60.365 -41.806  1.00 24.25           H
ATOM    776  CG  PRO A  57     -66.846 -62.067 -40.704  1.00 25.71           C
ATOM    777 1HG  PRO A  57     -67.674 -62.102 -40.144  1.00 25.71           H
ATOM    778 2HG  PRO A  57     -67.033 -62.466 -41.602  1.00 25.71           H
ATOM    779  CD  PRO A  57     -65.703 -62.804 -40.017  1.00 31.27           C
ATOM    780 1HD  PRO A  57     -65.800 -62.787 -39.022  1.00 31.27           H
ATOM    781 2HD  PRO A  57     -65.636 -63.752 -40.330  1.00 31.27           H
ATOM    782  N   PHE A  58     -65.598 -58.970 -38.488  1.00  5.97           N
ATOM    783  H   PHE A  58     -65.311 -58.308 -39.180  1.00  5.97           H
ATOM    784  CA  PHE A  58     -66.504 -58.400 -37.447  1.00 21.21           C
ATOM    785  HA  PHE A  58     -66.828 -57.703 -38.087  1.00 21.21           H
ATOM    786  C   PHE A  58     -66.007 -57.501 -36.275  1.00 19.67           C
ATOM    787  O   PHE A  58     -65.457 -57.943 -35.276  1.00 17.97           O
ATOM    788  CB  PHE A  58     -67.608 -59.372 -36.988  1.00 19.19           C
ATOM    789 1HB  PHE A  58     -67.187 -60.256 -36.784  1.00 19.19           H
ATOM    790 2HB  PHE A  58     -68.029 -59.004 -36.159  1.00 19.19           H
ATOM    791  CG  PHE A  58     -68.712 -59.603 -38.013  1.00 18.87           C
ATOM    792  CD1 PHE A  58     -69.542 -58.544 -38.396  1.00 18.80           C
ATOM    793  HD1 PHE A  58     -69.437 -57.650 -37.961  1.00 18.80           H
ATOM    794  CD2 PHE A  58     -68.884 -60.870 -38.597  1.00 21.78           C
ATOM    795  HD2 PHE A  58     -68.311 -61.638 -38.311  1.00 21.78           H
ATOM    796  CE1 PHE A  58     -70.523 -58.727 -39.388  1.00 20.70           C
ATOM    797  HE1 PHE A  58     -71.107 -57.962 -39.661  1.00 20.70           H
ATOM    798  CE2 PHE A  58     -69.870 -61.051 -39.588  1.00 22.67           C
ATOM    799  HE2 PHE A  58     -69.992 -61.951 -40.006  1.00 22.67           H
ATOM    800  CZ  PHE A  58     -70.682 -59.980 -39.994  1.00 25.57           C
ATOM    801  HZ  PHE A  58     -71.368 -60.111 -40.710  1.00 25.57           H
ATOM    802  N   HIS A  59     -66.461 -56.252 -36.409  1.00  9.43           N
ATOM    803  H   HIS A  59     -66.283 -55.859 -37.311  1.00  9.43           H
ATOM    804  CA  HIS A  59     -67.179 -55.323 -35.490  1.00 26.09           C
ATOM    805  HA  HIS A  59     -67.012 -54.513 -36.053  1.00 26.09           H
ATOM    806  C   HIS A  59     -66.601 -54.801 -34.151  1.00 24.58           C
ATOM    807  O   HIS A  59     -66.230 -55.527 -33.241  1.00 22.93           O
ATOM    808  CB  HIS A  59     -68.645 -55.742 -35.336  1.00 24.63           C
ATOM    809 1HB  HIS A  59     -68.691 -56.736 -35.236  1.00 24.63           H
ATOM    810 2HB  HIS A  59     -69.025 -55.306 -34.520  1.00 24.63           H
ATOM    811  CG  HIS A  59     -69.482 -55.337 -36.534  1.00 24.10           C
ATOM    812  ND1 HIS A  59     -69.706 -54.046 -36.952  1.00 22.60           N
ATOM    813  HD1 HIS A  59     -69.369 -53.219 -36.503  1.00 22.60           H
ATOM    814  CD2 HIS A  59     -70.117 -56.156 -37.421  1.00 24.75           C
ATOM    815  HD2 HIS A  59     -70.147 -57.155 -37.386  1.00 24.75           H
ATOM    816  CE1 HIS A  59     -70.447 -54.086 -38.055  1.00 23.00           C
ATOM    817  HE1 HIS A  59     -70.757 -53.282 -38.563  1.00 23.00           H
ATOM    818  NE2 HIS A  59     -70.718 -55.343 -38.388  1.00 24.91           N
ATOM    819  N   ALA A  60     -66.717 -53.477 -34.036  1.00  8.94           N
ATOM    820  H   ALA A  60     -66.893 -52.997 -34.895  1.00  8.94           H
ATOM    821  CA  ALA A  60     -66.629 -52.609 -32.854  1.00 27.48           C
ATOM    822  HA  ALA A  60     -65.881 -52.943 -32.280  1.00 27.48           H
ATOM    823  C   ALA A  60     -67.905 -52.652 -31.966  1.00 27.42           C
ATOM    824  O   ALA A  60     -68.911 -53.209 -32.408  1.00 24.17           O
ATOM    825  CB  ALA A  60     -66.396 -51.192 -33.428  1.00 26.28           C
ATOM    826 1HB  ALA A  60     -65.575 -51.167 -33.999  1.00 26.28           H
ATOM    827 2HB  ALA A  60     -66.281 -50.523 -32.694  1.00 26.28           H
ATOM    828 3HB  ALA A  60     -67.170 -50.901 -33.990  1.00 26.28           H
ATOM    829  N   PRO A  61     -67.902 -52.063 -30.755  1.00 10.48           N
ATOM    830  CA  PRO A  61     -68.322 -50.655 -30.604  1.00 25.17           C
ATOM    831  HA  PRO A  61     -68.041 -50.187 -31.442  1.00 25.17           H
ATOM    832  C   PRO A  61     -67.644 -49.820 -29.478  1.00 24.96           C
ATOM    833  O   PRO A  61     -66.957 -50.332 -28.604  1.00 23.57           O
ATOM    834  CB  PRO A  61     -69.829 -50.762 -30.361  1.00 23.07           C
ATOM    835 1HB  PRO A  61     -70.168 -49.969 -29.854  1.00 23.07           H
ATOM    836 2HB  PRO A  61     -70.327 -50.845 -31.224  1.00 23.07           H
ATOM    837  CG  PRO A  61     -69.957 -52.038 -29.531  1.00 24.23           C
ATOM    838 1HG  PRO A  61     -70.138 -51.817 -28.573  1.00 24.23           H
ATOM    839 2HG  PRO A  61     -70.693 -52.615 -29.885  1.00 24.23           H
ATOM    840  CD  PRO A  61     -68.603 -52.739 -29.678  1.00 30.19           C
ATOM    841 1HD  PRO A  61     -68.065 -52.665 -28.839  1.00 30.19           H
ATOM    842 2HD  PRO A  61     -68.719 -53.703 -29.916  1.00 30.19           H
ATOM    843  N   LEU A  62     -67.871 -48.507 -29.556  1.00  7.60           N
ATOM    844  H   LEU A  62     -68.321 -48.228 -30.404  1.00  7.60           H
ATOM    845  CA  LEU A  62     -67.588 -47.377 -28.633  1.00 22.24           C
ATOM    846  HA  LEU A  62     -66.659 -47.483 -28.280  1.00 22.24           H
ATOM    847  C   LEU A  62     -68.563 -47.336 -27.409  1.00 21.18           C
ATOM    848  O   LEU A  62     -69.387 -48.239 -27.319  1.00 19.98           O
ATOM    849  CB  LEU A  62     -67.829 -46.117 -29.504  1.00 21.54           C
ATOM    850 1HB  LEU A  62     -68.749 -46.191 -29.888  1.00 21.54           H
ATOM    851 2HB  LEU A  62     -67.783 -45.322 -28.899  1.00 21.54           H
ATOM    852  CG  LEU A  62     -66.873 -45.844 -30.678  1.00 20.67           C
ATOM    853  HG  LEU A  62     -66.688 -46.707 -31.148  1.00 20.67           H
ATOM    854  CD1 LEU A  62     -67.521 -44.832 -31.623  1.00 21.64           C
ATOM    855 1HD1 LEU A  62     -66.923 -44.633 -32.399  1.00 21.64           H
ATOM    856 2HD1 LEU A  62     -67.710 -43.971 -31.151  1.00 21.64           H
ATOM    857 3HD1 LEU A  62     -68.386 -45.181 -31.983  1.00 21.64           H
ATOM    858  CD2 LEU A  62     -65.554 -45.257 -30.184  1.00 26.76           C
ATOM    859 1HD2 LEU A  62     -64.933 -45.080 -30.947  1.00 26.76           H
ATOM    860 2HD2 LEU A  62     -65.096 -45.884 -29.554  1.00 26.76           H
ATOM    861 3HD2 LEU A  62     -65.704 -44.393 -29.703  1.00 26.76           H
ATOM    862  N   PRO A  63     -68.681 -46.270 -26.621  1.00 13.91           N
ATOM    863  CA  PRO A  63     -67.780 -45.477 -25.744  1.00 27.79           C
ATOM    864  HA  PRO A  63     -66.894 -45.925 -25.623  1.00 27.79           H
ATOM    865  C   PRO A  63     -68.407 -45.289 -24.330  1.00 28.24           C
ATOM    866  O   PRO A  63     -69.354 -46.000 -24.004  1.00 27.02           O
ATOM    867  CB  PRO A  63     -67.725 -44.127 -26.483  1.00 25.70           C
ATOM    868 1HB  PRO A  63     -67.485 -43.382 -25.860  1.00 25.70           H
ATOM    869 2HB  PRO A  63     -67.071 -44.154 -27.239  1.00 25.70           H
ATOM    870  CG  PRO A  63     -69.155 -43.969 -27.000  1.00 26.80           C
ATOM    871 1HG  PRO A  63     -69.668 -43.339 -26.417  1.00 26.80           H
ATOM    872 2HG  PRO A  63     -69.149 -43.625 -27.939  1.00 26.80           H
ATOM    873  CD  PRO A  63     -69.773 -45.369 -26.947  1.00 32.02           C
ATOM    874 1HD  PRO A  63     -70.477 -45.430 -26.239  1.00 32.02           H
ATOM    875 2HD  PRO A  63     -70.165 -45.628 -27.830  1.00 32.02           H
ATOM    876  N   ILE A  64     -67.930 -44.345 -23.502  1.00  8.55           N
ATOM    877  H   ILE A  64     -66.966 -44.124 -23.651  1.00  8.55           H
ATOM    878  CA  ILE A  64     -68.572 -43.557 -22.393  1.00 24.89           C
ATOM    879  HA  ILE A  64     -68.987 -42.755 -22.822  1.00 24.89           H
ATOM    880  C   ILE A  64     -67.470 -43.155 -21.385  1.00 23.65           C
ATOM    881  O   ILE A  64     -66.562 -43.931 -21.171  1.00 22.50           O
ATOM    882  CB  ILE A  64     -69.719 -44.325 -21.675  1.00 24.25           C
ATOM    883  HB  ILE A  64     -69.361 -45.257 -21.620  1.00 24.25           H
ATOM    884  CG1 ILE A  64     -71.055 -44.264 -22.460  1.00 25.50           C
ATOM    885 1HG1 ILE A  64     -71.556 -43.444 -22.185  1.00 25.50           H
ATOM    886 2HG1 ILE A  64     -70.855 -44.220 -23.439  1.00 25.50           H
ATOM    887  CG2 ILE A  64     -70.055 -43.789 -20.253  1.00 28.25           C
ATOM    888 1HG2 ILE A  64     -70.796 -44.316 -19.837  1.00 28.25           H
ATOM    889 2HG2 ILE A  64     -70.341 -42.832 -20.289  1.00 28.25           H
ATOM    890 3HG2 ILE A  64     -69.260 -43.849 -19.650  1.00 28.25           H
ATOM    891  CD1 ILE A  64     -71.949 -45.471 -22.212  1.00 28.90           C
ATOM    892 1HD1 ILE A  64     -72.800 -45.400 -22.732  1.00 28.90           H
ATOM    893 2HD1 ILE A  64     -72.186 -45.548 -21.244  1.00 28.90           H
ATOM    894 3HD1 ILE A  64     -71.492 -46.318 -22.485  1.00 28.90           H
ATOM    895  N   ASP A  65     -67.548 -42.099 -20.645  1.00 14.29           N
ATOM    896  H   ASP A  65     -67.408 -42.343 -19.686  1.00 14.29           H
ATOM    897  CA  ASP A  65     -67.778 -40.649 -20.766  1.00 29.98           C
ATOM    898  HA  ASP A  65     -67.205 -40.324 -21.518  1.00 29.98           H
ATOM    899  C   ASP A  65     -67.415 -40.029 -19.379  1.00 28.15           C
ATOM    900  O   ASP A  65     -67.658 -40.647 -18.348  1.00 26.73           O
ATOM    901  CB  ASP A  65     -69.229 -40.306 -21.149  1.00 27.99           C
ATOM    902 1HB  ASP A  65     -69.476 -40.849 -21.951  1.00 27.99           H
ATOM    903 2HB  ASP A  65     -69.820 -40.556 -20.382  1.00 27.99           H
ATOM    904  CG  ASP A  65     -69.483 -38.830 -21.481  1.00 25.67           C
ATOM    905  OD1 ASP A  65     -68.508 -38.127 -21.829  1.00 24.82           O
ATOM    906  OD2 ASP A  65     -70.646 -38.362 -21.373  1.00 26.25           O
ATOM    907  N   MET A  66     -66.803 -38.879 -19.396  1.00 19.80           N
ATOM    908  H   MET A  66     -66.186 -38.767 -20.175  1.00 19.80           H
ATOM    909  CA  MET A  66     -66.836 -37.705 -18.496  1.00 31.33           C
ATOM    910  HA  MET A  66     -65.885 -37.443 -18.658  1.00 31.33           H
ATOM    911  C   MET A  66     -66.823 -37.725 -16.936  1.00 30.56           C
ATOM    912  O   MET A  66     -67.568 -38.430 -16.282  1.00 28.88           O
ATOM    913  CB  MET A  66     -67.984 -36.815 -18.968  1.00 29.23           C
ATOM    914 1HB  MET A  66     -68.758 -37.399 -19.212  1.00 29.23           H
ATOM    915 2HB  MET A  66     -68.246 -36.210 -18.216  1.00 29.23           H
ATOM    916  CG  MET A  66     -67.627 -35.956 -20.178  1.00 27.41           C
ATOM    917 1HG  MET A  66     -66.680 -35.680 -20.016  1.00 27.41           H
ATOM    918 2HG  MET A  66     -67.663 -36.589 -20.952  1.00 27.41           H
ATOM    919  SD  MET A  66     -68.711 -34.534 -20.421  1.00 25.21           S
ATOM    920  CE  MET A  66     -70.225 -35.422 -20.890  1.00 21.01           C
ATOM    921 1HE  MET A  66     -70.973 -34.784 -21.073  1.00 21.01           H
ATOM    922 2HE  MET A  66     -70.519 -36.039 -20.160  1.00 21.01           H
ATOM    923 3HE  MET A  66     -70.079 -35.969 -21.714  1.00 21.01           H
ATOM    924  N   ARG A  67     -66.172 -36.658 -16.405  1.00 11.72           N
ATOM    925  H   ARG A  67     -65.370 -36.366 -16.926  1.00 11.72           H
ATOM    926  CA  ARG A  67     -66.439 -35.840 -15.178  1.00 24.76           C
ATOM    927  HA  ARG A  67     -66.004 -34.970 -15.409  1.00 24.76           H
ATOM    928  C   ARG A  67     -65.738 -36.281 -13.881  1.00 22.95           C
ATOM    929  O   ARG A  67     -65.556 -37.462 -13.675  1.00 21.86           O
ATOM    930  CB  ARG A  67     -67.960 -35.686 -14.954  1.00 24.66           C
ATOM    931 1HB  ARG A  67     -68.365 -36.597 -14.874  1.00 24.66           H
ATOM    932 2HB  ARG A  67     -68.109 -35.179 -14.105  1.00 24.66           H
ATOM    933  CG  ARG A  67     -68.673 -34.944 -16.085  1.00 26.02           C
ATOM    934 1HG  ARG A  67     -68.304 -34.017 -16.151  1.00 26.02           H
ATOM    935 2HG  ARG A  67     -68.514 -35.428 -16.945  1.00 26.02           H
ATOM    936  CD  ARG A  67     -70.171 -34.861 -15.837  1.00 28.11           C
ATOM    937 1HD  ARG A  67     -70.517 -35.749 -15.535  1.00 28.11           H
ATOM    938 2HD  ARG A  67     -70.364 -34.172 -15.138  1.00 28.11           H
ATOM    939  NE  ARG A  67     -70.873 -34.483 -17.069  1.00 26.65           N
ATOM    940  HE  ARG A  67     -70.351 -34.545 -17.920  1.00 26.65           H
ATOM    941  CZ  ARG A  67     -72.121 -34.070 -17.170  1.00 27.83           C
ATOM    942  NH1 ARG A  67     -72.879 -33.906 -16.106  1.00 26.95           N
ATOM    943 1HH1 ARG A  67     -72.511 -34.096 -15.196  1.00 26.95           H
ATOM    944 2HH1 ARG A  67     -73.823 -33.592 -16.208  1.00 26.95           H
ATOM    945  NH2 ARG A  67     -72.624 -33.842 -18.336  1.00 26.44           N
ATOM    946 1HH2 ARG A  67     -72.068 -33.979 -19.156  1.00 26.44           H
ATOM    947 2HH2 ARG A  67     -73.570 -33.529 -18.420  1.00 26.44           H
ATOM    948  N   HIS A  68     -65.389 -35.442 -12.930  1.00  8.14           N
ATOM    949  H   HIS A  68     -65.164 -35.924 -12.084  1.00  8.14           H
ATOM    950  CA  HIS A  68     -65.239 -33.975 -12.772  1.00 23.89           C
ATOM    951  HA  HIS A  68     -64.782 -33.644 -13.597  1.00 23.89           H
ATOM    952  C   HIS A  68     -64.437 -33.719 -11.463  1.00 22.48           C
ATOM    953  O   HIS A  68     -64.551 -34.486 -10.514  1.00 20.74           O
ATOM    954  CB  HIS A  68     -66.610 -33.285 -12.626  1.00 22.39           C
ATOM    955 1HB  HIS A  68     -67.322 -33.972 -12.772  1.00 22.39           H
ATOM    956 2HB  HIS A  68     -66.680 -32.924 -11.696  1.00 22.39           H
ATOM    957  CG  HIS A  68     -66.884 -32.137 -13.580  1.00 22.76           C
ATOM    958  ND1 HIS A  68     -66.352 -30.871 -13.507  1.00 22.77           N
ATOM    959  HD1 HIS A  68     -65.687 -30.553 -12.831  1.00 22.77           H
ATOM    960  CD2 HIS A  68     -67.757 -32.131 -14.631  1.00 24.87           C
ATOM    961  HD2 HIS A  68     -68.308 -32.908 -14.935  1.00 24.87           H
ATOM    962  CE1 HIS A  68     -66.879 -30.134 -14.499  1.00 24.45           C
ATOM    963  HE1 HIS A  68     -66.651 -29.178 -14.681  1.00 24.45           H
ATOM    964  NE2 HIS A  68     -67.754 -30.861 -15.211  1.00 24.96           N
ATOM    965  N   GLN A  69     -63.633 -32.653 -11.445  1.00  8.56           N
ATOM    966  H   GLN A  69     -63.141 -32.513 -12.304  1.00  8.56           H
ATOM    967  CA  GLN A  69     -63.319 -31.634 -10.416  1.00 22.91           C
ATOM    968  HA  GLN A  69     -62.328 -31.613 -10.549  1.00 22.91           H
ATOM    969  C   GLN A  69     -63.396 -31.885  -8.878  1.00 22.74           C
ATOM    970  O   GLN A  69     -64.409 -32.297  -8.334  1.00 21.38           O
ATOM    971  CB  GLN A  69     -64.134 -30.389 -10.763  1.00 22.37           C
ATOM    972 1HB  GLN A  69     -65.037 -30.678 -11.081  1.00 22.37           H
ATOM    973 2HB  GLN A  69     -64.233 -29.833  -9.938  1.00 22.37           H
ATOM    974  CG  GLN A  69     -63.469 -29.538 -11.860  1.00 23.07           C
ATOM    975 1HG  GLN A  69     -62.595 -29.195 -11.515  1.00 23.07           H
ATOM    976 2HG  GLN A  69     -63.308 -30.115 -12.660  1.00 23.07           H
ATOM    977  CD  GLN A  69     -64.309 -28.346 -12.295  1.00 21.04           C
ATOM    978  OE1 GLN A  69     -65.505 -28.270 -12.089  1.00 20.28           O
ATOM    979  NE2 GLN A  69     -63.729 -27.369 -12.959  1.00 22.68           N
ATOM    980 1HE2 GLN A  69     -64.270 -26.592 -13.279  1.00 22.68           H
ATOM    981 2HE2 GLN A  69     -62.747 -27.404 -13.143  1.00 22.68           H
ATOM    982  N   GLU A  70     -62.343 -31.381  -8.238  1.00  8.73           N
ATOM    983  H   GLU A  70     -61.457 -31.681  -8.592  1.00  8.73           H
ATOM    984  CA  GLU A  70     -62.264 -30.447  -7.085  1.00 21.16           C
ATOM    985  HA  GLU A  70     -61.265 -30.401  -7.074  1.00 21.16           H
ATOM    986  C   GLU A  70     -62.551 -30.879  -5.632  1.00 19.78           C
ATOM    987  O   GLU A  70     -63.670 -31.189  -5.255  1.00 18.84           O
ATOM    988  CB  GLU A  70     -63.012 -29.132  -7.397  1.00 20.83           C
ATOM    989 1HB  GLU A  70     -63.903 -29.356  -7.792  1.00 20.83           H
ATOM    990 2HB  GLU A  70     -63.143 -28.628  -6.544  1.00 20.83           H
ATOM    991  CG  GLU A  70     -62.252 -28.231  -8.385  1.00 21.26           C
ATOM    992 1HG  GLU A  70     -61.410 -27.923  -7.942  1.00 21.26           H
ATOM    993 2HG  GLU A  70     -62.024 -28.776  -9.192  1.00 21.26           H
ATOM    994  CD  GLU A  70     -63.030 -26.989  -8.850  1.00 20.95           C
ATOM    995  OE1 GLU A  70     -62.472 -26.271  -9.707  1.00 21.35           O
ATOM    996  OE2 GLU A  70     -64.161 -26.774  -8.380  1.00 24.47           O
ATOM    997  N   GLY A  71     -61.569 -30.630  -4.752  1.00  9.83           N
ATOM    998  H   GLY A  71     -60.714 -31.146  -4.812  1.00  9.83           H
ATOM    999  CA  GLY A  71     -61.726 -29.618  -3.707  1.00 24.29           C
ATOM   1000 1HA  GLY A  71     -60.965 -28.982  -3.835  1.00 24.29           H
ATOM   1001 2HA  GLY A  71     -62.587 -29.153  -3.913  1.00 24.29           H
ATOM   1002  C   GLY A  71     -61.752 -30.045  -2.226  1.00 23.52           C
ATOM   1003  O   GLY A  71     -62.753 -30.536  -1.737  1.00 21.44           O
ATOM   1004  N   ARG A  72     -60.688 -29.656  -1.514  1.00  8.05           N
ATOM   1005  H   ARG A  72     -59.796 -29.873  -1.912  1.00  8.05           H
ATOM   1006  CA  ARG A  72     -60.657 -28.945  -0.211  1.00 23.30           C
ATOM   1007  HA  ARG A  72     -59.668 -28.998  -0.071  1.00 23.30           H
ATOM   1008  C   ARG A  72     -61.172 -29.567   1.122  1.00 22.35           C
ATOM   1009  O   ARG A  72     -62.359 -29.716   1.341  1.00 21.93           O
ATOM   1010  CB  ARG A  72     -61.272 -27.550  -0.405  1.00 23.51           C
ATOM   1011 1HB  ARG A  72     -62.087 -27.638  -0.978  1.00 23.51           H
ATOM   1012 2HB  ARG A  72     -61.531 -27.189   0.491  1.00 23.51           H
ATOM   1013  CG  ARG A  72     -60.308 -26.557  -1.074  1.00 24.70           C
ATOM   1014 1HG  ARG A  72     -59.432 -26.569  -0.591  1.00 24.70           H
ATOM   1015 2HG  ARG A  72     -60.167 -26.823  -2.028  1.00 24.70           H
ATOM   1016  CD  ARG A  72     -60.889 -25.142  -1.027  1.00 25.06           C
ATOM   1017 1HD  ARG A  72     -61.699 -25.091  -1.611  1.00 25.06           H
ATOM   1018 2HD  ARG A  72     -61.140 -24.911  -0.087  1.00 25.06           H
ATOM   1019  NE  ARG A  72     -59.908 -24.142  -1.505  1.00 22.98           N
ATOM   1020  HE  ARG A  72     -59.188 -24.477  -2.113  1.00 22.98           H
ATOM   1021  CZ  ARG A  72     -59.883 -22.848  -1.212  1.00 22.59           C
ATOM   1022  NH1 ARG A  72     -60.785 -22.305  -0.432  1.00 21.46           N
ATOM   1023 1HH1 ARG A  72     -61.514 -22.868  -0.043  1.00 21.46           H
ATOM   1024 2HH1 ARG A  72     -60.745 -21.327  -0.226  1.00 21.46           H
ATOM   1025  NH2 ARG A  72     -58.956 -22.083  -1.683  1.00 21.14           N
ATOM   1026 1HH2 ARG A  72     -58.246 -22.464  -2.276  1.00 21.14           H
ATOM   1027 2HH2 ARG A  72     -58.948 -21.109  -1.455  1.00 21.14           H
ATOM   1028  N   TYR A  73     -60.206 -29.612   2.062  1.00  7.78           N
ATOM   1029  H   TYR A  73     -59.362 -30.058   1.765  1.00  7.78           H
ATOM   1030  CA  TYR A  73     -60.176 -29.115   3.461  1.00 19.18           C
ATOM   1031  HA  TYR A  73     -59.229 -29.399   3.611  1.00 19.18           H
ATOM   1032  C   TYR A  73     -60.891 -29.828   4.648  1.00 18.06           C
ATOM   1033  O   TYR A  73     -62.101 -29.932   4.711  1.00 16.07           O
ATOM   1034  CB  TYR A  73     -60.445 -27.601   3.512  1.00 18.31           C
ATOM   1035 1HB  TYR A  73     -61.220 -27.406   2.911  1.00 18.31           H
ATOM   1036 2HB  TYR A  73     -60.685 -27.363   4.453  1.00 18.31           H
ATOM   1037  CG  TYR A  73     -59.291 -26.694   3.086  1.00 17.75           C
ATOM   1038  CD1 TYR A  73     -58.063 -26.742   3.763  1.00 16.96           C
ATOM   1039  HD1 TYR A  73     -57.940 -27.378   4.525  1.00 16.96           H
ATOM   1040  CD2 TYR A  73     -59.463 -25.782   2.027  1.00 18.59           C
ATOM   1041  HD2 TYR A  73     -60.340 -25.731   1.550  1.00 18.59           H
ATOM   1042  CE1 TYR A  73     -56.999 -25.897   3.374  1.00 18.97           C
ATOM   1043  HE1 TYR A  73     -56.125 -25.938   3.859  1.00 18.97           H
ATOM   1044  CE2 TYR A  73     -58.403 -24.943   1.640  1.00 21.25           C
ATOM   1045  HE2 TYR A  73     -58.528 -24.300   0.884  1.00 21.25           H
ATOM   1046  CZ  TYR A  73     -57.167 -25.002   2.310  1.00 24.20           C
ATOM   1047  OH  TYR A  73     -56.146 -24.206   1.930  1.00 26.00           O
ATOM   1048  HH  TYR A  73     -55.350 -24.729   1.840  1.00 26.00           H
ATOM   1049  N   HIS A  74     -60.073 -30.043   5.694  1.00 16.79           N
ATOM   1050  H   HIS A  74     -59.225 -30.513   5.450  1.00 16.79           H
ATOM   1051  CA  HIS A  74     -60.181 -29.721   7.136  1.00 31.57           C
ATOM   1052  HA  HIS A  74     -59.202 -29.840   7.301  1.00 31.57           H
ATOM   1053  C   HIS A  74     -60.772 -30.703   8.186  1.00 29.89           C
ATOM   1054  O   HIS A  74     -61.924 -31.122   8.126  1.00 30.23           O
ATOM   1055  CB  HIS A  74     -60.715 -28.293   7.357  1.00 31.24           C
ATOM   1056 1HB  HIS A  74     -61.336 -28.064   6.608  1.00 31.24           H
ATOM   1057 2HB  HIS A  74     -61.214 -28.269   8.223  1.00 31.24           H
ATOM   1058  CG  HIS A  74     -59.639 -27.229   7.410  1.00 33.25           C
ATOM   1059  ND1 HIS A  74     -58.497 -27.244   8.185  1.00 31.62           N
ATOM   1060  HD1 HIS A  74     -58.225 -27.980   8.805  1.00 31.62           H
ATOM   1061  CD2 HIS A  74     -59.628 -26.043   6.734  1.00 31.77           C
ATOM   1062  HD2 HIS A  74     -60.326 -25.727   6.091  1.00 31.77           H
ATOM   1063  CE1 HIS A  74     -57.816 -26.117   7.972  1.00 28.46           C
ATOM   1064  HE1 HIS A  74     -56.945 -25.884   8.404  1.00 28.46           H
ATOM   1065  NE2 HIS A  74     -58.466 -25.345   7.099  1.00 28.68           N
ATOM   1066  N   TYR A  75     -59.963 -30.811   9.246  1.00  7.96           N
ATOM   1067  H   TYR A  75     -58.994 -30.872   9.005  1.00  7.96           H
ATOM   1068  CA  TYR A  75     -60.216 -30.858  10.709  1.00 20.97           C
ATOM   1069  HA  TYR A  75     -59.289 -30.601  10.984  1.00 20.97           H
ATOM   1070  C   TYR A  75     -60.356 -32.211  11.451  1.00 20.48           C
ATOM   1071  O   TYR A  75     -61.213 -33.040  11.177  1.00 18.61           O
ATOM   1072  CB  TYR A  75     -61.237 -29.804  11.161  1.00 20.35           C
ATOM   1073 1HB  TYR A  75     -61.720 -29.458  10.357  1.00 20.35           H
ATOM   1074 2HB  TYR A  75     -61.890 -30.235  11.784  1.00 20.35           H
ATOM   1075  CG  TYR A  75     -60.575 -28.624  11.882  1.00 19.81           C
ATOM   1076  CD1 TYR A  75     -60.480 -28.617  13.278  1.00 18.66           C
ATOM   1077  HD1 TYR A  75     -60.865 -29.373  13.807  1.00 18.66           H
ATOM   1078  CD2 TYR A  75     -60.034 -27.562  11.148  1.00 20.86           C
ATOM   1079  HD2 TYR A  75     -60.100 -27.563  10.150  1.00 20.86           H
ATOM   1080  CE1 TYR A  75     -59.844 -27.548  13.942  1.00 20.64           C
ATOM   1081  HE1 TYR A  75     -59.780 -27.548  14.940  1.00 20.64           H
ATOM   1082  CE2 TYR A  75     -59.395 -26.489  11.808  1.00 22.63           C
ATOM   1083  HE2 TYR A  75     -59.010 -25.734  11.278  1.00 22.63           H
ATOM   1084  CZ  TYR A  75     -59.301 -26.483  13.206  1.00 25.64           C
ATOM   1085  OH  TYR A  75     -58.682 -25.460  13.848  1.00 27.76           O
ATOM   1086  HH  TYR A  75     -58.536 -24.740  13.235  1.00 27.76           H
ATOM   1087  N   GLU A  76     -59.506 -32.314  12.492  1.00  9.16           N
ATOM   1088  H   GLU A  76     -58.691 -31.743  12.396  1.00  9.16           H
ATOM   1089  CA  GLU A  76     -59.530 -33.097  13.746  1.00 27.93           C
ATOM   1090  HA  GLU A  76     -59.492 -34.069  13.515  1.00 27.93           H
ATOM   1091  C   GLU A  76     -60.835 -32.857  14.575  1.00 26.82           C
ATOM   1092  O   GLU A  76     -61.499 -31.857  14.298  1.00 24.98           O
ATOM   1093  CB  GLU A  76     -58.309 -32.586  14.536  1.00 27.59           C
ATOM   1094 1HB  GLU A  76     -57.868 -31.868  13.997  1.00 27.59           H
ATOM   1095 2HB  GLU A  76     -58.636 -32.202  15.399  1.00 27.59           H
ATOM   1096  CG  GLU A  76     -57.251 -33.652  14.862  1.00 28.93           C
ATOM   1097 1HG  GLU A  76     -57.686 -34.397  15.367  1.00 28.93           H
ATOM   1098 2HG  GLU A  76     -56.872 -34.005  14.007  1.00 28.93           H
ATOM   1099  CD  GLU A  76     -56.110 -33.078  15.710  1.00 26.35           C
ATOM   1100  OE1 GLU A  76     -55.689 -33.795  16.643  1.00 26.96           O
ATOM   1101  OE2 GLU A  76     -55.688 -31.939  15.444  1.00 29.18           O
ATOM   1102  N   PRO A  77     -61.280 -33.686  15.578  1.00 10.12           N
ATOM   1103  CA  PRO A  77     -60.479 -34.044  16.771  1.00 25.02           C
ATOM   1104  HA  PRO A  77     -59.542 -34.190  16.453  1.00 25.02           H
ATOM   1105  C   PRO A  77     -60.805 -35.367  17.543  1.00 25.12           C
ATOM   1106  O   PRO A  77     -61.850 -35.994  17.387  1.00 23.33           O
ATOM   1107  CB  PRO A  77     -60.791 -32.855  17.681  1.00 22.55           C
ATOM   1108 1HB  PRO A  77     -60.628 -33.089  18.640  1.00 22.55           H
ATOM   1109 2HB  PRO A  77     -60.235 -32.062  17.432  1.00 22.55           H
ATOM   1110  CG  PRO A  77     -62.276 -32.579  17.432  1.00 24.03           C
ATOM   1111 1HG  PRO A  77     -62.834 -32.907  18.195  1.00 24.03           H
ATOM   1112 2HG  PRO A  77     -62.441 -31.602  17.294  1.00 24.03           H
ATOM   1113  CD  PRO A  77     -62.579 -33.365  16.162  1.00 30.02           C
ATOM   1114 1HD  PRO A  77     -63.072 -34.210  16.369  1.00 30.02           H
ATOM   1115 2HD  PRO A  77     -63.111 -32.818  15.516  1.00 30.02           H
ATOM   1116  N   HIS A  78     -59.871 -35.707  18.417  1.00 12.59           N
ATOM   1117  H   HIS A  78     -58.941 -35.496  18.117  1.00 12.59           H
ATOM   1118  CA  HIS A  78     -59.940 -36.343  19.759  1.00 28.67           C
ATOM   1119  HA  HIS A  78     -59.173 -36.972  19.634  1.00 28.67           H
ATOM   1120  C   HIS A  78     -61.024 -37.365  20.222  1.00 26.56           C
ATOM   1121  O   HIS A  78     -62.190 -37.038  20.417  1.00 24.36           O
ATOM   1122  CB  HIS A  78     -59.842 -35.205  20.788  1.00 26.59           C
ATOM   1123 1HB  HIS A  78     -60.570 -34.545  20.604  1.00 26.59           H
ATOM   1124 2HB  HIS A  78     -59.965 -35.590  21.703  1.00 26.59           H
ATOM   1125  CG  HIS A  78     -58.519 -34.463  20.765  1.00 27.11           C
ATOM   1126  ND1 HIS A  78     -57.287 -35.022  20.950  1.00 25.81           N
ATOM   1127  HD1 HIS A  78     -57.099 -35.990  21.119  1.00 25.81           H
ATOM   1128  CD2 HIS A  78     -58.335 -33.119  20.584  1.00 27.75           C
ATOM   1129  HD2 HIS A  78     -59.053 -32.440  20.428  1.00 27.75           H
ATOM   1130  CE1 HIS A  78     -56.369 -34.040  20.865  1.00 26.62           C
ATOM   1131  HE1 HIS A  78     -55.381 -34.173  20.947  1.00 26.62           H
ATOM   1132  NE2 HIS A  78     -56.964 -32.867  20.656  1.00 28.54           N
ATOM   1133  N   SER A  79     -60.528 -38.511  20.696  1.00 13.39           N
ATOM   1134  H   SER A  79     -60.153 -39.134  20.009  1.00 13.39           H
ATOM   1135  CA  SER A  79     -60.455 -38.991  22.102  1.00 33.69           C
ATOM   1136  HA  SER A  79     -59.649 -39.553  21.917  1.00 33.69           H
ATOM   1137  C   SER A  79     -61.446 -40.037  22.691  1.00 32.89           C
ATOM   1138  O   SER A  79     -62.643 -39.959  22.569  1.00 30.71           O
ATOM   1139  CB  SER A  79     -60.235 -37.837  23.113  1.00 30.96           C
ATOM   1140 1HB  SER A  79     -59.903 -38.191  23.987  1.00 30.96           H
ATOM   1141 2HB  SER A  79     -59.581 -37.171  22.753  1.00 30.96           H
ATOM   1142  OG  SER A  79     -61.414 -37.126  23.393  1.00 29.76           O
ATOM   1143  HG  SER A  79     -61.216 -36.192  23.457  1.00 29.76           H
ATOM   1144  N   VAL A  80     -60.831 -40.886  23.475  1.00  9.87           N
ATOM   1145  H   VAL A  80     -59.942 -41.151  23.102  1.00  9.87           H
ATOM   1146  CA  VAL A  80     -61.101 -41.562  24.773  1.00 23.88           C
ATOM   1147  HA  VAL A  80     -60.115 -41.707  24.853  1.00 23.88           H
ATOM   1148  C   VAL A  80     -61.689 -42.992  24.872  1.00 22.78           C
ATOM   1149  O   VAL A  80     -62.731 -43.301  24.327  1.00 21.99           O
ATOM   1150  CB  VAL A  80     -61.697 -40.674  25.898  1.00 22.52           C
ATOM   1151  HB  VAL A  80     -62.648 -40.979  25.940  1.00 22.52           H
ATOM   1152  CG1 VAL A  80     -60.855 -40.841  27.176  1.00 21.77           C
ATOM   1153 1HG1 VAL A  80     -61.217 -40.279  27.920  1.00 21.77           H
ATOM   1154 2HG1 VAL A  80     -59.906 -40.568  27.018  1.00 21.77           H
ATOM   1155 3HG1 VAL A  80     -60.854 -41.793  27.483  1.00 21.77           H
ATOM   1156  CG2 VAL A  80     -61.747 -39.174  25.684  1.00 26.56           C
ATOM   1157 1HG2 VAL A  80     -62.150 -38.712  26.474  1.00 26.56           H
ATOM   1158 2HG2 VAL A  80     -62.297 -38.945  24.881  1.00 26.56           H
ATOM   1159 3HG2 VAL A  80     -60.830 -38.801  25.545  1.00 26.56           H
ATOM   1160  N   HIS A  81     -61.040 -43.757  25.732  1.00 13.44           N
ATOM   1161  H   HIS A  81     -60.074 -43.514  25.815  1.00 13.44           H
ATOM   1162  CA  HIS A  81     -61.423 -44.896  26.602  1.00 30.68           C
ATOM   1163  HA  HIS A  81     -60.535 -45.140  26.991  1.00 30.68           H
ATOM   1164  C   HIS A  81     -61.846 -46.229  25.947  1.00 28.14           C
ATOM   1165  O   HIS A  81     -62.555 -46.247  24.958  1.00 26.83           O
ATOM   1166  CB  HIS A  81     -62.424 -44.416  27.671  1.00 29.04           C
ATOM   1167 1HB  HIS A  81     -63.169 -43.927  27.218  1.00 29.04           H
ATOM   1168 2HB  HIS A  81     -62.791 -45.214  28.150  1.00 29.04           H
ATOM   1169  CG  HIS A  81     -61.816 -43.490  28.703  1.00 30.04           C
ATOM   1170  ND1 HIS A  81     -60.639 -43.682  29.373  1.00 28.82           N
ATOM   1171  HD1 HIS A  81     -60.029 -44.467  29.268  1.00 28.82           H
ATOM   1172  CD2 HIS A  81     -62.356 -42.313  29.164  1.00 31.33           C
ATOM   1173  HD2 HIS A  81     -63.225 -41.908  28.880  1.00 31.33           H
ATOM   1174  CE1 HIS A  81     -60.441 -42.640  30.194  1.00 28.63           C
ATOM   1175  HE1 HIS A  81     -59.644 -42.520  30.786  1.00 28.63           H
ATOM   1176  NE2 HIS A  81     -61.464 -41.786  30.105  1.00 30.36           N
ATOM   1177  N   GLY A  82     -61.471 -47.421  26.398  1.00 17.14           N
ATOM   1178  H   GLY A  82     -61.567 -48.151  25.721  1.00 17.14           H
ATOM   1179  CA  GLY A  82     -60.940 -47.890  27.697  1.00 34.58           C
ATOM   1180 1HA  GLY A  82     -59.959 -48.064  27.613  1.00 34.58           H
ATOM   1181 2HA  GLY A  82     -61.096 -47.189  28.393  1.00 34.58           H
ATOM   1182  C   GLY A  82     -61.699 -49.182  28.040  1.00 32.56           C
ATOM   1183  O   GLY A  82     -62.830 -49.294  27.614  1.00 30.40           O
ATOM   1184  N   VAL A  83     -61.138 -50.162  28.799  1.00  7.16           N
ATOM   1185  H   VAL A  83     -60.144 -50.260  28.755  1.00  7.16           H
ATOM   1186  CA  VAL A  83     -61.870 -51.098  29.686  1.00 24.64           C
ATOM   1187  HA  VAL A  83     -62.075 -50.527  30.481  1.00 24.64           H
ATOM   1188  C   VAL A  83     -60.974 -52.296  30.139  1.00 23.31           C
ATOM   1189  O   VAL A  83     -60.415 -52.989  29.305  1.00 22.30           O
ATOM   1190  CB  VAL A  83     -63.234 -51.570  29.097  1.00 22.72           C
ATOM   1191  HB  VAL A  83     -63.055 -51.600  28.114  1.00 22.72           H
ATOM   1192  CG1 VAL A  83     -63.742 -52.946  29.561  1.00 21.84           C
ATOM   1193 1HG1 VAL A  83     -64.619 -53.166  29.135  1.00 21.84           H
ATOM   1194 2HG1 VAL A  83     -63.869 -52.966  30.553  1.00 21.84           H
ATOM   1195 3HG1 VAL A  83     -63.093 -53.668  29.320  1.00 21.84           H
ATOM   1196  CG2 VAL A  83     -64.359 -50.621  29.523  1.00 26.79           C
ATOM   1197 1HG2 VAL A  83     -65.238 -50.917  29.149  1.00 26.79           H
ATOM   1198 2HG2 VAL A  83     -64.185 -49.691  29.200  1.00 26.79           H
ATOM   1199 3HG2 VAL A  83     -64.443 -50.590  30.519  1.00 26.79           H
ATOM   1200  N   HIS A  84     -60.921 -52.472  31.455  1.00  9.90           N
ATOM   1201  H   HIS A  84     -61.103 -51.624  31.953  1.00  9.90           H
ATOM   1202  CA  HIS A  84     -60.659 -53.614  32.376  1.00 31.27           C
ATOM   1203  HA  HIS A  84     -60.257 -53.130  33.153  1.00 31.27           H
ATOM   1204  C   HIS A  84     -59.538 -54.666  32.075  1.00 29.14           C
ATOM   1205  O   HIS A  84     -59.469 -55.189  30.979  1.00 27.30           O
ATOM   1206  CB  HIS A  84     -62.008 -54.294  32.651  1.00 28.92           C
ATOM   1207 1HB  HIS A  84     -62.400 -54.599  31.783  1.00 28.92           H
ATOM   1208 2HB  HIS A  84     -61.857 -55.084  33.245  1.00 28.92           H
ATOM   1209  CG  HIS A  84     -63.005 -53.372  33.327  1.00 29.46           C
ATOM   1210  ND1 HIS A  84     -62.804 -52.692  34.493  1.00 27.55           N
ATOM   1211  HD1 HIS A  84     -61.985 -52.743  35.065  1.00 27.55           H
ATOM   1212  CD2 HIS A  84     -64.261 -53.038  32.880  1.00 29.93           C
ATOM   1213  HD2 HIS A  84     -64.709 -53.388  32.057  1.00 29.93           H
ATOM   1214  CE1 HIS A  84     -63.889 -51.943  34.743  1.00 27.73           C
ATOM   1215  HE1 HIS A  84     -63.999 -51.340  35.533  1.00 27.73           H
ATOM   1216  NE2 HIS A  84     -64.798 -52.119  33.786  1.00 30.75           N
ATOM   1217  N   GLY A  85     -58.612 -55.063  32.971  1.00 14.03           N
ATOM   1218  H   GLY A  85     -57.717 -55.244  32.564  1.00 14.03           H
ATOM   1219  CA  GLY A  85     -58.649 -55.289  34.453  1.00 33.01           C
ATOM   1220 1HA  GLY A  85     -57.769 -55.002  34.831  1.00 33.01           H
ATOM   1221 2HA  GLY A  85     -59.377 -54.719  34.834  1.00 33.01           H
ATOM   1222  C   GLY A  85     -58.909 -56.775  34.820  1.00 31.23           C
ATOM   1223  O   GLY A  85     -59.524 -57.438  34.004  1.00 29.45           O
ATOM   1224  N   PRO A  86     -58.626 -57.298  36.020  1.00 11.16           N
ATOM   1225  CA  PRO A  86     -57.562 -57.187  37.050  1.00 30.97           C
ATOM   1226  HA  PRO A  86     -56.715 -56.763  36.728  1.00 30.97           H
ATOM   1227  C   PRO A  86     -57.133 -58.617  37.557  1.00 30.62           C
ATOM   1228  O   PRO A  86     -57.259 -59.529  36.736  1.00 28.84           O
ATOM   1229  CB  PRO A  86     -58.290 -56.329  38.091  1.00 27.78           C
ATOM   1230 1HB  PRO A  86     -57.853 -56.405  38.987  1.00 27.78           H
ATOM   1231 2HB  PRO A  86     -58.314 -55.369  37.812  1.00 27.78           H
ATOM   1232  CG  PRO A  86     -59.698 -56.930  38.114  1.00 30.10           C
ATOM   1233 1HG  PRO A  86     -59.807 -57.550  38.891  1.00 30.10           H
ATOM   1234 2HG  PRO A  86     -60.390 -56.210  38.162  1.00 30.10           H
ATOM   1235  CD  PRO A  86     -59.806 -57.694  36.798  1.00 38.42           C
ATOM   1236 1HD  PRO A  86     -59.794 -58.682  36.952  1.00 38.42           H
ATOM   1237 2HD  PRO A  86     -60.638 -57.444  36.302  1.00 38.42           H
ATOM   1238  N   PRO A  87     -56.771 -59.027  38.829  1.00 10.95           N
ATOM   1239  CA  PRO A  87     -56.398 -58.294  40.059  1.00 29.77           C
ATOM   1240  HA  PRO A  87     -56.089 -57.392  39.757  1.00 29.77           H
ATOM   1241  C   PRO A  87     -55.225 -58.866  40.931  1.00 30.23           C
ATOM   1242  O   PRO A  87     -54.871 -60.037  40.822  1.00 28.02           O
ATOM   1243  CB  PRO A  87     -57.685 -58.408  40.893  1.00 27.39           C
ATOM   1244 1HB  PRO A  87     -57.487 -58.323  41.869  1.00 27.39           H
ATOM   1245 2HB  PRO A  87     -58.348 -57.709  40.625  1.00 27.39           H
ATOM   1246  CG  PRO A  87     -58.210 -59.809  40.564  1.00 30.26           C
ATOM   1247 1HG  PRO A  87     -58.055 -60.433  41.330  1.00 30.26           H
ATOM   1248 2HG  PRO A  87     -59.186 -59.779  40.350  1.00 30.26           H
ATOM   1249  CD  PRO A  87     -57.400 -60.246  39.337  1.00 38.69           C
ATOM   1250 1HD  PRO A  87     -56.694 -60.909  39.585  1.00 38.69           H
ATOM   1251 2HD  PRO A  87     -57.991 -60.637  38.631  1.00 38.69           H
ATOM   1252  N   ALA A  88     -54.772 -58.035  41.879  1.00 15.89           N
ATOM   1253  H   ALA A  88     -54.676 -57.080  41.597  1.00 15.89           H
ATOM   1254  CA  ALA A  88     -54.390 -58.320  43.291  1.00 35.49           C
ATOM   1255  HA  ALA A  88     -54.109 -57.418  43.618  1.00 35.49           H
ATOM   1256  C   ALA A  88     -53.087 -59.119  43.622  1.00 34.30           C
ATOM   1257  O   ALA A  88     -52.770 -60.078  42.949  1.00 32.32           O
ATOM   1258  CB  ALA A  88     -55.644 -58.874  43.985  1.00 32.86           C
ATOM   1259 1HB  ALA A  88     -56.453 -58.336  43.747  1.00 32.86           H
ATOM   1260 2HB  ALA A  88     -55.542 -58.853  44.980  1.00 32.86           H
ATOM   1261 3HB  ALA A  88     -55.815 -59.821  43.714  1.00 32.86           H
ATOM   1262  N   LEU A  89     -52.283 -58.842  44.643  1.00  7.05           N
ATOM   1263  H   LEU A  89     -51.312 -58.939  44.422  1.00  7.05           H
ATOM   1264  CA  LEU A  89     -52.529 -58.420  46.037  1.00 24.83           C
ATOM   1265  HA  LEU A  89     -53.250 -57.730  45.975  1.00 24.83           H
ATOM   1266  C   LEU A  89     -51.248 -57.843  46.713  1.00 23.54           C
ATOM   1267  O   LEU A  89     -50.157 -58.338  46.457  1.00 21.83           O
ATOM   1268  CB  LEU A  89     -52.907 -59.675  46.854  1.00 22.40           C
ATOM   1269 1HB  LEU A  89     -52.464 -60.462  46.425  1.00 22.40           H
ATOM   1270 2HB  LEU A  89     -52.549 -59.554  47.780  1.00 22.40           H
ATOM   1271  CG  LEU A  89     -54.391 -60.011  46.986  1.00 21.63           C
ATOM   1272  HG  LEU A  89     -54.781 -59.917  46.070  1.00 21.63           H
ATOM   1273  CD1 LEU A  89     -54.593 -61.437  47.475  1.00 22.71           C
ATOM   1274 1HD1 LEU A  89     -55.566 -61.652  47.560  1.00 22.71           H
ATOM   1275 2HD1 LEU A  89     -54.169 -61.572  48.371  1.00 22.71           H
ATOM   1276 3HD1 LEU A  89     -54.187 -62.094  46.840  1.00 22.71           H
ATOM   1277  CD2 LEU A  89     -55.110 -59.056  47.951  1.00 28.64           C
ATOM   1278 1HD2 LEU A  89     -56.080 -59.287  48.028  1.00 28.64           H
ATOM   1279 2HD2 LEU A  89     -55.044 -58.110  47.634  1.00 28.64           H
ATOM   1280 3HD2 LEU A  89     -54.709 -59.103  48.866  1.00 28.64           H
ATOM   1281  N   SER A  90     -51.468 -56.963  47.677  1.00 14.04           N
ATOM   1282  H   SER A  90     -52.274 -56.389  47.532  1.00 14.04           H
ATOM   1283  CA  SER A  90     -50.729 -56.672  48.943  1.00 32.96           C
ATOM   1284  HA  SER A  90     -51.229 -55.863  49.251  1.00 32.96           H
ATOM   1285  C   SER A  90     -49.272 -56.160  48.894  1.00 32.01           C
ATOM   1286  O   SER A  90     -48.449 -56.721  48.203  1.00 29.57           O
ATOM   1287  CB  SER A  90     -50.836 -57.882  49.882  1.00 30.69           C
ATOM   1288 1HB  SER A  90     -50.449 -57.669  50.779  1.00 30.69           H
ATOM   1289 2HB  SER A  90     -51.789 -58.164  49.989  1.00 30.69           H
ATOM   1290  OG  SER A  90     -50.133 -58.993  49.385  1.00 30.41           O
ATOM   1291  HG  SER A  90     -50.736 -59.728  49.272  1.00 30.41           H
ATOM   1292  N   GLY A  91     -48.823 -55.178  49.681  1.00 17.41           N
ATOM   1293  H   GLY A  91     -47.888 -54.891  49.471  1.00 17.41           H
ATOM   1294  CA  GLY A  91     -49.431 -54.436  50.794  1.00 36.89           C
ATOM   1295 1HA  GLY A  91     -50.289 -54.038  50.471  1.00 36.89           H
ATOM   1296 2HA  GLY A  91     -49.620 -55.082  51.533  1.00 36.89           H
ATOM   1297  C   GLY A  91     -48.480 -53.325  51.288  1.00 35.72           C
ATOM   1298  O   GLY A  91     -47.271 -53.399  51.088  1.00 31.88           O
ATOM   1299  N   SER A  92     -49.056 -52.316  51.883  1.00 12.32           N
ATOM   1300  H   SER A  92     -50.052 -52.389  51.940  1.00 12.32           H
ATOM   1301  CA  SER A  92     -48.502 -51.080  52.491  1.00 31.56           C
ATOM   1302  HA  SER A  92     -47.863 -50.664  51.844  1.00 31.56           H
ATOM   1303  C   SER A  92     -47.698 -51.341  53.794  1.00 29.25           C
ATOM   1304  O   SER A  92     -47.635 -52.508  54.187  1.00 27.68           O
ATOM   1305  CB  SER A  92     -49.728 -50.218  52.784  1.00 29.56           C
ATOM   1306 1HB  SER A  92     -50.248 -50.603  53.547  1.00 29.56           H
ATOM   1307 2HB  SER A  92     -49.450 -49.284  53.008  1.00 29.56           H
ATOM   1308  OG  SER A  92     -50.611 -50.135  51.679  1.00 29.66           O
ATOM   1309  HG  SER A  92     -50.105 -50.116  50.867  1.00 29.66           H
ATOM   1310  N   PRO A  93     -47.123 -50.353  54.551  1.00 12.19           N
ATOM   1311  CA  PRO A  93     -47.527 -48.944  54.753  1.00 30.27           C
ATOM   1312  HA  PRO A  93     -48.093 -48.649  53.983  1.00 30.27           H
ATOM   1313  C   PRO A  93     -46.355 -47.918  54.769  1.00 29.99           C
ATOM   1314  O   PRO A  93     -45.196 -48.306  54.868  1.00 28.79           O
ATOM   1315  CB  PRO A  93     -48.233 -49.014  56.121  1.00 27.88           C
ATOM   1316 1HB  PRO A  93     -48.160 -48.141  56.603  1.00 27.88           H
ATOM   1317 2HB  PRO A  93     -49.197 -49.254  56.010  1.00 27.88           H
ATOM   1318  CG  PRO A  93     -47.483 -50.118  56.883  1.00 30.12           C
ATOM   1319 1HG  PRO A  93     -46.957 -49.732  57.641  1.00 30.12           H
ATOM   1320 2HG  PRO A  93     -48.121 -50.804  57.234  1.00 30.12           H
ATOM   1321  CD  PRO A  93     -46.551 -50.734  55.842  1.00 37.93           C
ATOM   1322 1HD  PRO A  93     -45.623 -50.369  55.922  1.00 37.93           H
ATOM   1323 2HD  PRO A  93     -46.526 -51.731  55.920  1.00 37.93           H
ATOM   1324  N   VAL A  94     -46.520 -46.644  54.492  1.00  6.98           N
ATOM   1325  H   VAL A  94     -46.133 -46.408  53.600  1.00  6.98           H
ATOM   1326  CA  VAL A  94     -47.132 -45.456  55.156  1.00 26.35           C
ATOM   1327  HA  VAL A  94     -47.010 -44.787  54.423  1.00 26.35           H
ATOM   1328  C   VAL A  94     -46.367 -44.928  56.388  1.00 25.63           C
ATOM   1329  O   VAL A  94     -46.087 -45.707  57.293  1.00 23.67           O
ATOM   1330  CB  VAL A  94     -48.650 -45.572  55.439  1.00 24.39           C
ATOM   1331  HB  VAL A  94     -48.720 -46.354  56.059  1.00 24.39           H
ATOM   1332  CG1 VAL A  94     -49.256 -44.292  56.073  1.00 22.11           C
ATOM   1333 1HG1 VAL A  94     -50.235 -44.404  56.241  1.00 22.11           H
ATOM   1334 2HG1 VAL A  94     -49.136 -43.503  55.471  1.00 22.11           H
ATOM   1335 3HG1 VAL A  94     -48.817 -44.082  56.946  1.00 22.11           H
ATOM   1336  CG2 VAL A  94     -49.458 -45.802  54.164  1.00 26.42           C
ATOM   1337 1HG2 VAL A  94     -50.435 -45.874  54.367  1.00 26.42           H
ATOM   1338 2HG2 VAL A  94     -49.176 -46.646  53.708  1.00 26.42           H
ATOM   1339 3HG2 VAL A  94     -49.333 -45.048  53.519  1.00 26.42           H
ATOM   1340  N   ILE A  95     -46.129 -43.596  56.389  1.00 13.24           N
ATOM   1341  H   ILE A  95     -46.006 -43.209  55.475  1.00 13.24           H
ATOM   1342  CA  ILE A  95     -46.014 -42.593  57.486  1.00 28.35           C
ATOM   1343  HA  ILE A  95     -46.855 -42.055  57.432  1.00 28.35           H
ATOM   1344  C   ILE A  95     -44.814 -41.659  57.222  1.00 27.22           C
ATOM   1345  O   ILE A  95     -43.687 -42.120  57.179  1.00 26.09           O
ATOM   1346  CB  ILE A  95     -46.023 -43.213  58.916  1.00 27.11           C
ATOM   1347  HB  ILE A  95     -45.355 -43.956  58.893  1.00 27.11           H
ATOM   1348  CG1 ILE A  95     -47.443 -43.719  59.286  1.00 27.77           C
ATOM   1349 1HG1 ILE A  95     -48.001 -42.937  59.565  1.00 27.77           H
ATOM   1350 2HG1 ILE A  95     -47.851 -44.149  58.481  1.00 27.77           H
ATOM   1351  CG2 ILE A  95     -45.612 -42.215  60.011  1.00 30.94           C
ATOM   1352 1HG2 ILE A  95     -45.629 -42.646  60.913  1.00 30.94           H
ATOM   1353 2HG2 ILE A  95     -46.233 -41.431  60.033  1.00 30.94           H
ATOM   1354 3HG2 ILE A  95     -44.687 -41.870  59.852  1.00 30.94           H
ATOM   1355  CD1 ILE A  95     -47.470 -44.732  60.415  1.00 29.15           C
ATOM   1356 1HD1 ILE A  95     -48.406 -45.024  60.612  1.00 29.15           H
ATOM   1357 2HD1 ILE A  95     -47.086 -44.345  61.253  1.00 29.15           H
ATOM   1358 3HD1 ILE A  95     -46.938 -45.545  60.180  1.00 29.15           H
ATOM   1359  N   SER A  96     -45.012 -40.429  56.776  1.00 11.45           N
ATOM   1360  H   SER A  96     -44.841 -40.332  55.796  1.00 11.45           H
ATOM   1361  CA  SER A  96     -45.436 -39.161  57.427  1.00 29.73           C
ATOM   1362  HA  SER A  96     -45.774 -38.697  56.608  1.00 29.73           H
ATOM   1363  C   SER A  96     -44.290 -38.359  58.078  1.00 27.61           C
ATOM   1364  O   SER A  96     -43.719 -38.794  59.066  1.00 25.51           O
ATOM   1365  CB  SER A  96     -46.598 -39.256  58.417  1.00 28.15           C
ATOM   1366 1HB  SER A  96     -46.395 -39.921  59.135  1.00 28.15           H
ATOM   1367 2HB  SER A  96     -46.782 -38.364  58.830  1.00 28.15           H
ATOM   1368  OG  SER A  96     -47.788 -39.677  57.779  1.00 27.85           O
ATOM   1369  HG  SER A  96     -47.630 -39.772  56.840  1.00 27.85           H
ATOM   1370  N   ASP A  97     -44.060 -37.212  57.525  1.00  9.89           N
ATOM   1371  H   ASP A  97     -43.862 -37.242  56.545  1.00  9.89           H
ATOM   1372  CA  ASP A  97     -44.048 -35.860  58.133  1.00 29.93           C
ATOM   1373  HA  ASP A  97     -43.453 -35.431  57.454  1.00 29.93           H
ATOM   1374  C   ASP A  97     -43.253 -35.480  59.403  1.00 27.78           C
ATOM   1375  O   ASP A  97     -43.308 -36.111  60.447  1.00 25.60           O
ATOM   1376  CB  ASP A  97     -45.505 -35.374  58.240  1.00 27.93           C
ATOM   1377 1HB  ASP A  97     -46.075 -36.136  58.547  1.00 27.93           H
ATOM   1378 2HB  ASP A  97     -45.547 -34.634  58.912  1.00 27.93           H
ATOM   1379  CG  ASP A  97     -46.066 -34.855  56.914  1.00 26.20           C
ATOM   1380  OD1 ASP A  97     -45.269 -34.326  56.115  1.00 25.67           O
ATOM   1381  OD2 ASP A  97     -47.297 -34.988  56.717  1.00 26.97           O
ATOM   1382  N   ILE A  98     -42.701 -34.247  59.278  1.00  8.61           N
ATOM   1383  H   ILE A  98     -42.346 -34.031  58.368  1.00  8.61           H
ATOM   1384  CA  ILE A  98     -42.545 -33.176  60.282  1.00 24.87           C
ATOM   1385  HA  ILE A  98     -42.352 -32.428  59.647  1.00 24.87           H
ATOM   1386  C   ILE A  98     -41.266 -33.138  61.158  1.00 23.35           C
ATOM   1387  O   ILE A  98     -41.102 -33.830  62.141  1.00 22.08           O
ATOM   1388  CB  ILE A  98     -43.863 -32.900  61.052  1.00 24.24           C
ATOM   1389  HB  ILE A  98     -44.122 -33.775  61.462  1.00 24.24           H
ATOM   1390  CG1 ILE A  98     -44.961 -32.375  60.102  1.00 25.68           C
ATOM   1391 1HG1 ILE A  98     -44.826 -31.393  59.971  1.00 25.68           H
ATOM   1392 2HG1 ILE A  98     -44.872 -32.844  59.223  1.00 25.68           H
ATOM   1393  CG2 ILE A  98     -43.705 -31.872  62.174  1.00 29.74           C
ATOM   1394 1HG2 ILE A  98     -44.573 -31.721  62.646  1.00 29.74           H
ATOM   1395 2HG2 ILE A  98     -43.394 -30.993  61.813  1.00 29.74           H
ATOM   1396 3HG2 ILE A  98     -43.037 -32.180  62.851  1.00 29.74           H
ATOM   1397  CD1 ILE A  98     -46.386 -32.600  60.627  1.00 29.43           C
ATOM   1398 1HD1 ILE A  98     -47.065 -32.246  59.984  1.00 29.43           H
ATOM   1399 2HD1 ILE A  98     -46.522 -32.137  61.503  1.00 29.43           H
ATOM   1400 3HD1 ILE A  98     -46.569 -33.574  60.762  1.00 29.43           H
ATOM   1401  N   SER A  99     -40.402 -32.199  60.771  1.00 14.21           N
ATOM   1402  H   SER A  99     -40.084 -32.272  59.826  1.00 14.21           H
ATOM   1403  CA  SER A  99     -39.847 -31.064  61.541  1.00 30.68           C
ATOM   1404  HA  SER A  99     -39.021 -30.945  60.990  1.00 30.68           H
ATOM   1405  C   SER A  99     -39.274 -31.203  62.967  1.00 28.64           C
ATOM   1406  O   SER A  99     -39.965 -31.539  63.919  1.00 26.92           O
ATOM   1407  CB  SER A  99     -40.889 -29.938  61.569  1.00 29.45           C
ATOM   1408 1HB  SER A  99     -41.710 -30.227  62.061  1.00 29.45           H
ATOM   1409 2HB  SER A  99     -40.513 -29.118  62.000  1.00 29.45           H
ATOM   1410  OG  SER A  99     -41.281 -29.588  60.249  1.00 28.65           O
ATOM   1411  HG  SER A  99     -40.504 -29.509  59.695  1.00 28.65           H
ATOM   1412  N   LEU A 100     -38.093 -30.591  63.087  1.00  6.81           N
ATOM   1413  H   LEU A 100     -37.439 -30.768  62.351  1.00  6.81           H
ATOM   1414  CA  LEU A 100     -37.620 -29.691  64.154  1.00 24.11           C
ATOM   1415  HA  LEU A 100     -36.853 -29.309  63.638  1.00 24.11           H
ATOM   1416  C   LEU A 100     -36.929 -30.269  65.418  1.00 22.96           C
ATOM   1417  O   LEU A 100     -37.349 -31.235  66.025  1.00 22.51           O
ATOM   1418  CB  LEU A 100     -38.678 -28.631  64.522  1.00 23.70           C
ATOM   1419 1HB  LEU A 100     -39.575 -29.073  64.514  1.00 23.70           H
ATOM   1420 2HB  LEU A 100     -38.477 -28.301  65.444  1.00 23.70           H
ATOM   1421  CG  LEU A 100     -38.741 -27.411  63.583  1.00 23.99           C
ATOM   1422  HG  LEU A 100     -38.684 -27.750  62.644  1.00 23.99           H
ATOM   1423  CD1 LEU A 100     -40.046 -26.655  63.784  1.00 26.55           C
ATOM   1424 1HD1 LEU A 100     -40.097 -25.861  63.179  1.00 26.55           H
ATOM   1425 2HD1 LEU A 100     -40.130 -26.330  64.726  1.00 26.55           H
ATOM   1426 3HD1 LEU A 100     -40.833 -27.241  63.590  1.00 26.55           H
ATOM   1427  CD2 LEU A 100     -37.584 -26.443  63.841  1.00 30.49           C
ATOM   1428 1HD2 LEU A 100     -37.633 -25.655  63.228  1.00 30.49           H
ATOM   1429 2HD2 LEU A 100     -36.702 -26.892  63.696  1.00 30.49           H
ATOM   1430 3HD2 LEU A 100     -37.604 -26.103  64.781  1.00 30.49           H
ATOM   1431  N   ILE A 101     -35.941 -29.484  65.853  1.00 10.17           N
ATOM   1432  H   ILE A 101     -35.550 -28.889  65.150  1.00 10.17           H
ATOM   1433  CA  ILE A 101     -35.318 -29.335  67.193  1.00 28.89           C
ATOM   1434  HA  ILE A 101     -35.134 -28.352  67.194  1.00 28.89           H
ATOM   1435  C   ILE A 101     -33.908 -29.954  67.351  1.00 27.14           C
ATOM   1436  O   ILE A 101     -33.717 -31.111  67.686  1.00 25.98           O
ATOM   1437  CB  ILE A 101     -36.295 -29.584  68.374  1.00 28.63           C
ATOM   1438  HB  ILE A 101     -36.578 -30.542  68.334  1.00 28.63           H
ATOM   1439  CG1 ILE A 101     -37.540 -28.680  68.274  1.00 30.16           C
ATOM   1440 1HG1 ILE A 101     -37.269 -27.747  68.513  1.00 30.16           H
ATOM   1441 2HG1 ILE A 101     -37.866 -28.701  67.329  1.00 30.16           H
ATOM   1442  CG2 ILE A 101     -35.604 -29.305  69.715  1.00 33.22           C
ATOM   1443 1HG2 ILE A 101     -36.228 -29.464  70.480  1.00 33.22           H
ATOM   1444 2HG2 ILE A 101     -35.290 -28.357  69.766  1.00 33.22           H
ATOM   1445 3HG2 ILE A 101     -34.809 -29.899  69.839  1.00 33.22           H
ATOM   1446  CD1 ILE A 101     -38.706 -29.079  69.184  1.00 32.46           C
ATOM   1447 1HD1 ILE A 101     -39.479 -28.455  69.071  1.00 32.46           H
ATOM   1448 2HD1 ILE A 101     -38.433 -29.059  70.146  1.00 32.46           H
ATOM   1449 3HD1 ILE A 101     -39.024 -30.003  68.974  1.00 32.46           H
ATOM   1450  N   ARG A 102     -32.921 -29.091  67.120  1.00 14.21           N
ATOM   1451  H   ARG A 102     -32.820 -28.796  66.170  1.00 14.21           H
ATOM   1452  CA  ARG A 102     -31.952 -28.507  68.074  1.00 28.12           C
ATOM   1453  HA  ARG A 102     -31.099 -28.480  67.554  1.00 28.12           H
ATOM   1454  C   ARG A 102     -31.600 -29.333  69.338  1.00 26.50           C
ATOM   1455  O   ARG A 102     -32.471 -29.517  70.182  1.00 26.94           O
ATOM   1456  CB  ARG A 102     -32.537 -27.135  68.497  1.00 28.62           C
ATOM   1457 1HB  ARG A 102     -33.147 -26.820  67.769  1.00 28.62           H
ATOM   1458 2HB  ARG A 102     -33.062 -27.268  69.338  1.00 28.62           H
ATOM   1459  CG  ARG A 102     -31.538 -26.017  68.762  1.00 29.51           C
ATOM   1460 1HG  ARG A 102     -30.931 -26.289  69.509  1.00 29.51           H
ATOM   1461 2HG  ARG A 102     -30.999 -25.856  67.936  1.00 29.51           H
ATOM   1462  CD  ARG A 102     -32.296 -24.729  69.149  1.00 29.68           C
ATOM   1463 1HD  ARG A 102     -33.075 -24.596  68.536  1.00 29.68           H
ATOM   1464 2HD  ARG A 102     -32.622 -24.797  70.092  1.00 29.68           H
ATOM   1465  NE  ARG A 102     -31.461 -23.536  69.060  1.00 27.46           N
ATOM   1466  HE  ARG A 102     -30.473 -23.680  69.000  1.00 27.46           H
ATOM   1467  CZ  ARG A 102     -31.884 -22.282  69.051  1.00 26.85           C
ATOM   1468  NH1 ARG A 102     -33.155 -21.992  69.165  1.00 24.04           N
ATOM   1469 1HH1 ARG A 102     -33.828 -22.725  69.261  1.00 24.04           H
ATOM   1470 2HH1 ARG A 102     -33.453 -21.037  69.156  1.00 24.04           H
ATOM   1471  NH2 ARG A 102     -31.044 -21.298  68.936  1.00 22.14           N
ATOM   1472 1HH2 ARG A 102     -30.065 -21.484  68.853  1.00 22.14           H
ATOM   1473 2HH2 ARG A 102     -31.376 -20.355  68.931  1.00 22.14           H
ATOM   1474  N   LEU A 103     -30.311 -29.649  69.542  1.00 10.78           N
ATOM   1475  H   LEU A 103     -29.865 -30.173  68.816  1.00 10.78           H
ATOM   1476  CA  LEU A 103     -29.470 -29.313  70.717  1.00 26.81           C
ATOM   1477  HA  LEU A 103     -29.308 -28.334  70.597  1.00 26.81           H
ATOM   1478  C   LEU A 103     -28.143 -30.109  70.710  1.00 24.80           C
ATOM   1479  O   LEU A 103     -28.135 -31.323  70.542  1.00 22.91           O
ATOM   1480  CB  LEU A 103     -30.182 -29.545  72.066  1.00 25.04           C
ATOM   1481 1HB  LEU A 103     -30.799 -30.325  71.960  1.00 25.04           H
ATOM   1482 2HB  LEU A 103     -29.485 -29.761  72.750  1.00 25.04           H
ATOM   1483  CG  LEU A 103     -31.010 -28.329  72.574  1.00 24.65           C
ATOM   1484  HG  LEU A 103     -31.517 -27.949  71.801  1.00 24.65           H
ATOM   1485  CD1 LEU A 103     -31.987 -28.769  73.654  1.00 25.80           C
ATOM   1486 1HD1 LEU A 103     -32.525 -27.995  73.988  1.00 25.80           H
ATOM   1487 2HD1 LEU A 103     -31.504 -29.167  74.434  1.00 25.80           H
ATOM   1488 3HD1 LEU A 103     -32.623 -29.456  73.303  1.00 25.80           H
ATOM   1489  CD2 LEU A 103     -30.125 -27.224  73.124  1.00 31.08           C
ATOM   1490 1HD2 LEU A 103     -30.674 -26.452  73.445  1.00 31.08           H
ATOM   1491 2HD2 LEU A 103     -29.498 -26.885  72.423  1.00 31.08           H
ATOM   1492 3HD2 LEU A 103     -29.577 -27.553  73.893  1.00 31.08           H
ATOM   1493  N   SER A 104     -27.026 -29.417  70.934  1.00 14.23           N
ATOM   1494  H   SER A 104     -27.061 -28.429  70.784  1.00 14.23           H
ATOM   1495  CA  SER A 104     -25.743 -29.987  71.384  1.00 37.59           C
ATOM   1496  HA  SER A 104     -25.588 -30.827  70.863  1.00 37.59           H
ATOM   1497  C   SER A 104     -25.803 -30.311  72.887  1.00 34.78           C
ATOM   1498  O   SER A 104     -26.609 -29.690  73.576  1.00 33.36           O
ATOM   1499  CB  SER A 104     -24.635 -28.959  71.121  1.00 34.83           C
ATOM   1500 1HB  SER A 104     -24.792 -28.128  71.655  1.00 34.83           H
ATOM   1501 2HB  SER A 104     -23.740 -29.340  71.352  1.00 34.83           H
ATOM   1502  OG  SER A 104     -24.583 -28.575  69.765  1.00 33.09           O
ATOM   1503  HG  SER A 104     -24.571 -29.356  69.212  1.00 33.09           H
ATOM   1504  N   PRO A 105     -24.963 -31.214  73.427  1.00 11.38           N
ATOM   1505  CA  PRO A 105     -23.601 -30.841  73.836  1.00 32.01           C
ATOM   1506  HA  PRO A 105     -23.278 -30.176  73.163  1.00 32.01           H
ATOM   1507  C   PRO A 105     -22.518 -31.960  73.812  1.00 33.16           C
ATOM   1508  O   PRO A 105     -22.800 -33.154  73.729  1.00 30.45           O
ATOM   1509  CB  PRO A 105     -23.798 -30.329  75.261  1.00 28.44           C
ATOM   1510 1HB  PRO A 105     -22.957 -30.421  75.794  1.00 28.44           H
ATOM   1511 2HB  PRO A 105     -24.089 -29.372  75.261  1.00 28.44           H
ATOM   1512  CG  PRO A 105     -24.896 -31.234  75.812  1.00 30.88           C
ATOM   1513 1HG  PRO A 105     -24.515 -31.906  76.447  1.00 30.88           H
ATOM   1514 2HG  PRO A 105     -25.598 -30.695  76.278  1.00 30.88           H
ATOM   1515  CD  PRO A 105     -25.474 -31.923  74.582  1.00 38.31           C
ATOM   1516 1HD  PRO A 105     -25.184 -32.879  74.535  1.00 38.31           H
ATOM   1517 2HD  PRO A 105     -26.473 -31.877  74.580  1.00 38.31           H
ATOM   1518  N   HIS A 106     -21.278 -31.525  73.926  1.00  9.33           N
ATOM   1519  H   HIS A 106     -21.162 -30.547  73.752  1.00  9.33           H
ATOM   1520  CA  HIS A 106     -20.026 -32.245  74.270  1.00 32.37           C
ATOM   1521  HA  HIS A 106     -19.828 -32.912  73.552  1.00 32.37           H
ATOM   1522  C   HIS A 106     -20.141 -33.043  75.610  1.00 30.44           C
ATOM   1523  O   HIS A 106     -21.067 -32.735  76.364  1.00 28.43           O
ATOM   1524  CB  HIS A 106     -18.969 -31.124  74.396  1.00 28.37           C
ATOM   1525 1HB  HIS A 106     -19.441 -30.250  74.516  1.00 28.37           H
ATOM   1526 2HB  HIS A 106     -18.399 -31.309  75.197  1.00 28.37           H
ATOM   1527  CG  HIS A 106     -18.052 -30.984  73.210  1.00 28.80           C
ATOM   1528  ND1 HIS A 106     -17.083 -31.874  72.822  1.00 27.15           N
ATOM   1529  HD1 HIS A 106     -16.896 -32.758  73.251  1.00 27.15           H
ATOM   1530  CD2 HIS A 106     -17.956 -29.912  72.367  1.00 28.16           C
ATOM   1531  HD2 HIS A 106     -18.526 -29.090  72.393  1.00 28.16           H
ATOM   1532  CE1 HIS A 106     -16.431 -31.363  71.775  1.00 25.89           C
ATOM   1533  HE1 HIS A 106     -15.680 -31.814  71.292  1.00 25.89           H
ATOM   1534  NE2 HIS A 106     -16.926 -30.166  71.467  1.00 28.06           N
ATOM   1535  N   PRO A 107     -19.239 -34.007  76.019  1.00 15.78           N
ATOM   1536  CA  PRO A 107     -17.759 -33.874  76.019  1.00 36.24           C
ATOM   1537  HA  PRO A 107     -17.498 -33.397  75.179  1.00 36.24           H
ATOM   1538  C   PRO A 107     -16.888 -35.178  75.975  1.00 37.58           C
ATOM   1539  O   PRO A 107     -17.389 -36.296  75.897  1.00 34.81           O
ATOM   1540  CB  PRO A 107     -17.557 -33.180  77.372  1.00 32.14           C
ATOM   1541 1HB  PRO A 107     -16.618 -33.292  77.698  1.00 32.14           H
ATOM   1542 2HB  PRO A 107     -17.776 -32.206  77.314  1.00 32.14           H
ATOM   1543  CG  PRO A 107     -18.546 -33.912  78.281  1.00 35.20           C
ATOM   1544 1HG  PRO A 107     -18.071 -34.568  78.868  1.00 35.20           H
ATOM   1545 2HG  PRO A 107     -19.054 -33.264  78.848  1.00 35.20           H
ATOM   1546  CD  PRO A 107     -19.481 -34.632  77.330  1.00 44.41           C
ATOM   1547 1HD  PRO A 107     -19.271 -35.609  77.289  1.00 44.41           H
ATOM   1548 2HD  PRO A 107     -20.436 -34.507  77.599  1.00 44.41           H
ATOM   1549  N   ALA A 108     -15.588 -34.972  76.154  1.00 14.78           N
ATOM   1550  H   ALA A 108     -15.269 -34.074  75.852  1.00 14.78           H
ATOM   1551  CA  ALA A 108     -14.531 -35.831  76.719  1.00 33.71           C
ATOM   1552  HA  ALA A 108     -13.928 -35.105  77.050  1.00 33.71           H
ATOM   1553  C   ALA A 108     -13.602 -36.621  75.758  1.00 33.18           C
ATOM   1554  O   ALA A 108     -14.029 -37.500  75.020  1.00 31.11           O
ATOM   1555  CB  ALA A 108     -15.056 -36.687  77.886  1.00 30.83           C
ATOM   1556 1HB  ALA A 108     -15.650 -36.150  78.485  1.00 30.83           H
ATOM   1557 2HB  ALA A 108     -14.301 -37.041  78.438  1.00 30.83           H
ATOM   1558 3HB  ALA A 108     -15.583 -37.467  77.549  1.00 30.83           H
ATOM   1559  N   GLY A 109     -12.294 -36.292  75.823  1.00 18.77           N
ATOM   1560  H   GLY A 109     -12.086 -35.420  76.266  1.00 18.77           H
ATOM   1561  CA  GLY A 109     -11.130 -37.053  75.325  1.00 37.75           C
ATOM   1562 1HA  GLY A 109     -11.376 -37.439  74.436  1.00 37.75           H
ATOM   1563 2HA  GLY A 109     -10.372 -36.411  75.212  1.00 37.75           H
ATOM   1564  C   GLY A 109     -10.715 -38.188  76.291  1.00 36.93           C
ATOM   1565  O   GLY A 109     -11.581 -38.643  77.027  1.00 34.18           O
ATOM   1566  N   PRO A 110      -9.443 -38.654  76.421  1.00 15.59           N
ATOM   1567  CA  PRO A 110      -8.161 -38.058  75.994  1.00 35.38           C
ATOM   1568  HA  PRO A 110      -8.332 -37.409  75.253  1.00 35.38           H
ATOM   1569  C   PRO A 110      -7.116 -39.061  75.413  1.00 37.34           C
ATOM   1570  O   PRO A 110      -7.374 -40.262  75.344  1.00 34.07           O
ATOM   1571  CB  PRO A 110      -7.651 -37.494  77.330  1.00 30.98           C
ATOM   1572 1HB  PRO A 110      -6.664 -37.333  77.303  1.00 30.98           H
ATOM   1573 2HB  PRO A 110      -8.121 -36.644  77.569  1.00 30.98           H
ATOM   1574  CG  PRO A 110      -8.002 -38.615  78.312  1.00 34.77           C
ATOM   1575 1HG  PRO A 110      -7.207 -39.200  78.474  1.00 34.77           H
ATOM   1576 2HG  PRO A 110      -8.317 -38.233  79.181  1.00 34.77           H
ATOM   1577  CD  PRO A 110      -9.128 -39.408  77.628  1.00 45.49           C
ATOM   1578 1HD  PRO A 110      -8.829 -40.329  77.379  1.00 45.49           H
ATOM   1579 2HD  PRO A 110      -9.940 -39.466  78.208  1.00 45.49           H
ATOM   1580  N   GLY A 111      -5.914 -38.589  75.039  1.00 15.75           N
ATOM   1581  H   GLY A 111      -5.831 -37.601  74.908  1.00 15.75           H
ATOM   1582  CA  GLY A 111      -4.705 -39.405  74.805  1.00 34.25           C
ATOM   1583 1HA  GLY A 111      -4.215 -39.477  75.674  1.00 34.25           H
ATOM   1584 2HA  GLY A 111      -5.005 -40.314  74.515  1.00 34.25           H
ATOM   1585  C   GLY A 111      -3.768 -38.816  73.741  1.00 34.53           C
ATOM   1586  O   GLY A 111      -3.868 -39.191  72.589  1.00 31.89           O
ATOM   1587  N   GLU A 112      -3.034 -37.788  74.089  1.00 13.05           N
ATOM   1588  H   GLU A 112      -3.522 -36.916  74.136  1.00 13.05           H
ATOM   1589  CA  GLU A 112      -1.594 -37.719  74.423  1.00 31.63           C
ATOM   1590  HA  GLU A 112      -1.586 -36.768  74.732  1.00 31.63           H
ATOM   1591  C   GLU A 112      -0.607 -37.824  73.231  1.00 30.78           C
ATOM   1592  O   GLU A 112      -0.538 -38.808  72.509  1.00 28.70           O
ATOM   1593  CB  GLU A 112      -1.150 -38.572  75.615  1.00 29.45           C
ATOM   1594 1HB  GLU A 112      -1.542 -39.487  75.523  1.00 29.45           H
ATOM   1595 2HB  GLU A 112      -0.152 -38.635  75.615  1.00 29.45           H
ATOM   1596  CG  GLU A 112      -1.617 -37.954  76.944  1.00 30.34           C
ATOM   1597 1HG  GLU A 112      -1.438 -36.971  76.913  1.00 30.34           H
ATOM   1598 2HG  GLU A 112      -2.600 -38.112  77.036  1.00 30.34           H
ATOM   1599  CD  GLU A 112      -0.908 -38.543  78.184  1.00 28.63           C
ATOM   1600  OE1 GLU A 112      -0.903 -37.835  79.214  1.00 27.98           O
ATOM   1601  OE2 GLU A 112      -0.391 -39.679  78.081  1.00 31.52           O
ATOM   1602  N   SER A 113       0.149 -36.764  73.086  1.00 14.95           N
ATOM   1603  H   SER A 113      -0.108 -36.004  73.684  1.00 14.95           H
ATOM   1604  CA  SER A 113       1.303 -36.467  72.218  1.00 35.05           C
ATOM   1605  HA  SER A 113       1.187 -36.880  71.315  1.00 35.05           H
ATOM   1606  C   SER A 113       2.604 -37.068  72.808  1.00 33.57           C
ATOM   1607  O   SER A 113       2.506 -37.685  73.866  1.00 31.48           O
ATOM   1608  CB  SER A 113       1.334 -34.936  72.146  1.00 31.96           C
ATOM   1609 1HB  SER A 113       2.078 -34.626  71.554  1.00 31.96           H
ATOM   1610 2HB  SER A 113       0.464 -34.582  71.802  1.00 31.96           H
ATOM   1611  OG  SER A 113       1.547 -34.367  73.432  1.00 30.34           O
ATOM   1612  HG  SER A 113       1.595 -33.414  73.356  1.00 30.34           H
ATOM   1613  N   PRO A 114       3.831 -36.951  72.231  1.00 15.24           N
ATOM   1614  CA  PRO A 114       4.457 -35.688  71.796  1.00 30.41           C
ATOM   1615  HA  PRO A 114       3.737 -35.088  71.447  1.00 30.41           H
ATOM   1616  C   PRO A 114       5.483 -35.776  70.622  1.00 30.82           C
ATOM   1617  O   PRO A 114       6.070 -36.820  70.368  1.00 28.91           O
ATOM   1618  CB  PRO A 114       5.184 -35.275  73.081  1.00 27.12           C
ATOM   1619 1HB  PRO A 114       5.946 -34.660  72.878  1.00 27.12           H
ATOM   1620 2HB  PRO A 114       4.556 -34.829  73.718  1.00 27.12           H
ATOM   1621  CG  PRO A 114       5.693 -36.599  73.656  1.00 29.50           C
ATOM   1622 1HG  PRO A 114       6.676 -36.697  73.499  1.00 29.50           H
ATOM   1623 2HG  PRO A 114       5.505 -36.653  74.637  1.00 29.50           H
ATOM   1624  CD  PRO A 114       4.911 -37.675  72.893  1.00 37.35           C
ATOM   1625 1HD  PRO A 114       5.483 -38.128  72.209  1.00 37.35           H
ATOM   1626 2HD  PRO A 114       4.528 -38.359  73.513  1.00 37.35           H
ATOM   1627  N   PHE A 115       5.746 -34.662  69.951  1.00 14.24           N
ATOM   1628  H   PHE A 115       5.008 -34.289  69.389  1.00 14.24           H
ATOM   1629  CA  PHE A 115       7.021 -33.919  69.953  1.00 30.07           C
ATOM   1630  HA  PHE A 115       7.065 -33.593  70.897  1.00 30.07           H
ATOM   1631  C   PHE A 115       6.983 -32.734  68.945  1.00 27.82           C
ATOM   1632  O   PHE A 115       6.714 -32.895  67.764  1.00 24.98           O
ATOM   1633  CB  PHE A 115       8.276 -34.789  69.722  1.00 26.53           C
ATOM   1634 1HB  PHE A 115       7.998 -35.637  69.271  1.00 26.53           H
ATOM   1635 2HB  PHE A 115       8.908 -34.288  69.130  1.00 26.53           H
ATOM   1636  CG  PHE A 115       9.012 -35.150  71.018  1.00 27.11           C
ATOM   1637  CD1 PHE A 115       9.789 -34.183  71.669  1.00 26.49           C
ATOM   1638  HD1 PHE A 115       9.895 -33.276  71.262  1.00 26.49           H
ATOM   1639  CD2 PHE A 115       8.875 -36.425  71.594  1.00 30.52           C
ATOM   1640  HD2 PHE A 115       8.331 -37.125  71.133  1.00 30.52           H
ATOM   1641  CE1 PHE A 115      10.421 -34.477  72.891  1.00 27.07           C
ATOM   1642  HE1 PHE A 115      10.982 -33.783  73.342  1.00 27.07           H
ATOM   1643  CE2 PHE A 115       9.505 -36.718  72.823  1.00 29.62           C
ATOM   1644  HE2 PHE A 115       9.407 -37.627  73.227  1.00 29.62           H
ATOM   1645  CZ  PHE A 115      10.266 -35.744  73.479  1.00 32.06           C
ATOM   1646  HZ  PHE A 115      10.696 -35.948  74.359  1.00 32.06           H
ATOM   1647  N   ASN A 116       7.253 -31.587  69.497  1.00 18.36           N
ATOM   1648  H   ASN A 116       7.281 -31.601  70.496  1.00 18.36           H
ATOM   1649  CA  ASN A 116       7.524 -30.270  68.892  1.00 35.37           C
ATOM   1650  HA  ASN A 116       6.811 -30.062  68.222  1.00 35.37           H
ATOM   1651  C   ASN A 116       8.883 -30.240  68.134  1.00 35.09           C
ATOM   1652  O   ASN A 116       9.716 -31.111  68.401  1.00 31.80           O
ATOM   1653  CB  ASN A 116       7.555 -29.310  70.097  1.00 32.32           C
ATOM   1654 1HB  ASN A 116       8.048 -29.757  70.843  1.00 32.32           H
ATOM   1655 2HB  ASN A 116       8.042 -28.480  69.825  1.00 32.32           H
ATOM   1656  CG  ASN A 116       6.197 -28.892  70.630  1.00 29.66           C
ATOM   1657  OD1 ASN A 116       5.268 -28.648  69.893  1.00 27.44           O
ATOM   1658  ND2 ASN A 116       6.048 -28.742  71.926  1.00 28.68           N
ATOM   1659 1HD2 ASN A 116       5.173 -28.429  72.296  1.00 28.68           H
ATOM   1660 2HD2 ASN A 116       6.809 -28.941  72.543  1.00 28.68           H
ATOM   1661  N   ALA A 117       9.281 -29.297  67.287  1.00 16.61           N
ATOM   1662  H   ALA A 117      10.153 -29.535  66.859  1.00 16.61           H
ATOM   1663  CA  ALA A 117       8.785 -27.998  66.809  1.00 34.28           C
ATOM   1664  HA  ALA A 117       7.849 -28.111  66.475  1.00 34.28           H
ATOM   1665  C   ALA A 117       9.713 -27.507  65.637  1.00 34.55           C
ATOM   1666  O   ALA A 117      10.455 -28.332  65.109  1.00 30.44           O
ATOM   1667  CB  ALA A 117       8.757 -27.021  68.002  1.00 31.02           C
ATOM   1668 1HB  ALA A 117       8.160 -27.360  68.729  1.00 31.02           H
ATOM   1669 2HB  ALA A 117       8.420 -26.122  67.721  1.00 31.02           H
ATOM   1670 3HB  ALA A 117       9.672 -26.899  68.387  1.00 31.02           H
ATOM   1671  N   PRO A 118       9.739 -26.238  65.169  1.00 14.55           N
ATOM   1672  CA  PRO A 118       9.290 -25.854  63.836  1.00 29.87           C
ATOM   1673  HA  PRO A 118       9.100 -26.680  63.305  1.00 29.87           H
ATOM   1674  C   PRO A 118      10.344 -25.059  63.020  1.00 30.04           C
ATOM   1675  O   PRO A 118      11.365 -24.631  63.551  1.00 28.30           O
ATOM   1676  CB  PRO A 118       8.089 -24.955  64.162  1.00 27.21           C
ATOM   1677 1HB  PRO A 118       7.911 -24.312  63.417  1.00 27.21           H
ATOM   1678 2HB  PRO A 118       7.269 -25.502  64.334  1.00 27.21           H
ATOM   1679  CG  PRO A 118       8.530 -24.215  65.431  1.00 29.01           C
ATOM   1680 1HG  PRO A 118       8.838 -23.289  65.213  1.00 29.01           H
ATOM   1681 2HG  PRO A 118       7.783 -24.171  66.094  1.00 29.01           H
ATOM   1682  CD  PRO A 118       9.685 -25.052  65.977  1.00 34.73           C
ATOM   1683 1HD  PRO A 118      10.555 -24.565  65.902  1.00 34.73           H
ATOM   1684 2HD  PRO A 118       9.529 -25.312  66.930  1.00 34.73           H
ATOM   1685  N   HIS A 119      10.047 -24.773  61.742  1.00 15.80           N
ATOM   1686  H   HIS A 119       9.441 -25.384  61.232  1.00 15.80           H
ATOM   1687  CA  HIS A 119      10.593 -23.580  61.074  1.00 28.96           C
ATOM   1688  HA  HIS A 119      10.741 -22.918  61.808  1.00 28.96           H
ATOM   1689  C   HIS A 119       9.578 -22.987  60.076  1.00 28.21           C
ATOM   1690  O   HIS A 119       8.767 -23.726  59.526  1.00 25.15           O
ATOM   1691  CB  HIS A 119      11.959 -23.855  60.434  1.00 26.81           C
ATOM   1692 1HB  HIS A 119      12.186 -24.822  60.552  1.00 26.81           H
ATOM   1693 2HB  HIS A 119      11.912 -23.640  59.459  1.00 26.81           H
ATOM   1694  CG  HIS A 119      13.058 -23.012  61.070  1.00 25.30           C
ATOM   1695  ND1 HIS A 119      13.334 -21.697  60.794  1.00 22.72           N
ATOM   1696  HD1 HIS A 119      12.876 -21.133  60.106  1.00 22.72           H
ATOM   1697  CD2 HIS A 119      13.920 -23.400  62.057  1.00 23.58           C
ATOM   1698  HD2 HIS A 119      13.974 -24.311  62.465  1.00 23.58           H
ATOM   1699  CE1 HIS A 119      14.327 -21.297  61.609  1.00 21.97           C
ATOM   1700  HE1 HIS A 119      14.720 -20.377  61.622  1.00 21.97           H
ATOM   1701  NE2 HIS A 119      14.713 -22.301  62.396  1.00 23.52           N
ATOM   1702  N   PRO A 120       9.591 -21.666  59.892  1.00 14.85           N
ATOM   1703  CA  PRO A 120       8.439 -20.906  59.404  1.00 27.85           C
ATOM   1704  HA  PRO A 120       7.640 -21.506  59.363  1.00 27.85           H
ATOM   1705  C   PRO A 120       8.591 -20.380  57.960  1.00 29.81           C
ATOM   1706  O   PRO A 120       9.646 -20.494  57.340  1.00 26.76           O
ATOM   1707  CB  PRO A 120       8.351 -19.758  60.422  1.00 25.76           C
ATOM   1708 1HB  PRO A 120       7.851 -18.977  60.048  1.00 25.76           H
ATOM   1709 2HB  PRO A 120       7.915 -20.057  61.271  1.00 25.76           H
ATOM   1710  CG  PRO A 120       9.818 -19.411  60.651  1.00 27.77           C
ATOM   1711 1HG  PRO A 120      10.131 -18.734  59.985  1.00 27.77           H
ATOM   1712 2HG  PRO A 120       9.960 -19.060  61.577  1.00 27.77           H
ATOM   1713  CD  PRO A 120      10.544 -20.737  60.457  1.00 34.59           C
ATOM   1714 1HD  PRO A 120      11.314 -20.636  59.827  1.00 34.59           H
ATOM   1715 2HD  PRO A 120      10.873 -21.098  61.330  1.00 34.59           H
ATOM   1716  N   TYR A 121       7.521 -19.697  57.489  1.00 13.33           N
ATOM   1717  H   TYR A 121       6.708 -19.762  58.068  1.00 13.33           H
ATOM   1718  CA  TYR A 121       7.335 -18.877  56.283  1.00 28.44           C
ATOM   1719  HA  TYR A 121       6.609 -18.285  56.632  1.00 28.44           H
ATOM   1720  C   TYR A 121       6.710 -19.560  55.057  1.00 27.56           C
ATOM   1721  O   TYR A 121       7.372 -19.890  54.083  1.00 26.16           O
ATOM   1722  CB  TYR A 121       8.562 -18.016  55.924  1.00 26.49           C
ATOM   1723 1HB  TYR A 121       9.390 -18.564  56.043  1.00 26.49           H
ATOM   1724 2HB  TYR A 121       8.488 -17.727  54.970  1.00 26.49           H
ATOM   1725  CG  TYR A 121       8.691 -16.777  56.782  1.00 26.51           C
ATOM   1726  CD1 TYR A 121       8.002 -15.609  56.407  1.00 25.13           C
ATOM   1727  HD1 TYR A 121       7.454 -15.601  55.571  1.00 25.13           H
ATOM   1728  CD2 TYR A 121       9.458 -16.797  57.964  1.00 25.85           C
ATOM   1729  HD2 TYR A 121       9.948 -17.627  58.231  1.00 25.85           H
ATOM   1730  CE1 TYR A 121       8.081 -14.464  57.197  1.00 24.25           C
ATOM   1731  HE1 TYR A 121       7.597 -13.633  56.924  1.00 24.25           H
ATOM   1732  CE2 TYR A 121       9.530 -15.645  58.765  1.00 26.64           C
ATOM   1733  HE2 TYR A 121      10.069 -15.653  59.607  1.00 26.64           H
ATOM   1734  CZ  TYR A 121       8.843 -14.480  58.380  1.00 27.65           C
ATOM   1735  OH  TYR A 121       8.914 -13.366  59.147  1.00 28.30           O
ATOM   1736  HH  TYR A 121       8.931 -12.592  58.585  1.00 28.30           H
ATOM   1737  N   VAL A 122       5.373 -19.584  55.065  1.00 12.00           N
ATOM   1738  H   VAL A 122       4.901 -19.806  55.918  1.00 12.00           H
ATOM   1739  CA  VAL A 122       4.571 -19.297  53.870  1.00 25.52           C
ATOM   1740  HA  VAL A 122       5.203 -18.867  53.226  1.00 25.52           H
ATOM   1741  C   VAL A 122       3.435 -18.339  54.268  1.00 24.97           C
ATOM   1742  O   VAL A 122       2.783 -18.531  55.293  1.00 23.33           O
ATOM   1743  CB  VAL A 122       4.032 -20.562  53.166  1.00 23.97           C
ATOM   1744  HB  VAL A 122       3.478 -21.044  53.845  1.00 23.97           H
ATOM   1745  CG1 VAL A 122       3.181 -20.208  51.936  1.00 22.53           C
ATOM   1746 1HG1 VAL A 122       2.837 -21.034  51.488  1.00 22.53           H
ATOM   1747 2HG1 VAL A 122       3.717 -19.695  51.265  1.00 22.53           H
ATOM   1748 3HG1 VAL A 122       2.394 -19.648  52.194  1.00 22.53           H
ATOM   1749  CG2 VAL A 122       5.171 -21.462  52.678  1.00 25.26           C
ATOM   1750 1HG2 VAL A 122       4.813 -22.278  52.224  1.00 25.26           H
ATOM   1751 2HG2 VAL A 122       5.744 -21.761  53.441  1.00 25.26           H
ATOM   1752 3HG2 VAL A 122       5.756 -20.979  52.026  1.00 25.26           H
ATOM   1753  N   ASN A 123       3.260 -17.301  53.469  1.00 16.23           N
ATOM   1754  H   ASN A 123       3.830 -17.270  52.648  1.00 16.23           H
ATOM   1755  CA  ASN A 123       2.325 -16.195  53.655  1.00 30.54           C
ATOM   1756  HA  ASN A 123       2.257 -15.975  54.628  1.00 30.54           H
ATOM   1757  C   ASN A 123       0.899 -16.585  53.184  1.00 30.31           C
ATOM   1758  O   ASN A 123       0.769 -17.004  52.032  1.00 26.98           O
ATOM   1759  CB  ASN A 123       2.920 -15.035  52.828  1.00 27.45           C
ATOM   1760 1HB  ASN A 123       3.871 -14.904  53.110  1.00 27.45           H
ATOM   1761 2HB  ASN A 123       2.891 -15.291  51.862  1.00 27.45           H
ATOM   1762  CG  ASN A 123       2.219 -13.698  52.964  1.00 23.66           C
ATOM   1763  OD1 ASN A 123       1.278 -13.534  53.710  1.00 20.78           O
ATOM   1764  ND2 ASN A 123       2.678 -12.698  52.263  1.00 22.35           N
ATOM   1765 1HD2 ASN A 123       2.253 -11.796  52.341  1.00 22.35           H
ATOM   1766 2HD2 ASN A 123       3.454 -12.834  51.648  1.00 22.35           H
ATOM   1767  N   PRO A 124      -0.170 -16.418  53.965  1.00 14.69           N
ATOM   1768  CA  PRO A 124      -1.535 -16.669  53.533  1.00 28.55           C
ATOM   1769  HA  PRO A 124      -1.545 -17.263  52.728  1.00 28.55           H
ATOM   1770  C   PRO A 124      -2.226 -15.363  53.102  1.00 30.37           C
ATOM   1771  O   PRO A 124      -2.755 -14.631  53.931  1.00 27.40           O
ATOM   1772  CB  PRO A 124      -2.194 -17.327  54.751  1.00 25.75           C
ATOM   1773 1HB  PRO A 124      -3.181 -17.168  54.754  1.00 25.75           H
ATOM   1774 2HB  PRO A 124      -2.014 -18.311  54.768  1.00 25.75           H
ATOM   1775  CG  PRO A 124      -1.523 -16.626  55.936  1.00 28.35           C
ATOM   1776 1HG  PRO A 124      -2.057 -15.830  56.222  1.00 28.35           H
ATOM   1777 2HG  PRO A 124      -1.423 -17.255  56.707  1.00 28.35           H
ATOM   1778  CD  PRO A 124      -0.145 -16.196  55.400  1.00 34.68           C
ATOM   1779 1HD  PRO A 124       0.027 -15.227  55.578  1.00 34.68           H
ATOM   1780 2HD  PRO A 124       0.588 -16.744  55.802  1.00 34.68           H
ATOM   1781  N   HIS A 125      -2.240 -15.076  51.799  1.00 11.14           N
ATOM   1782  H   HIS A 125      -1.713 -15.643  51.165  1.00 11.14           H
ATOM   1783  CA  HIS A 125      -3.017 -13.940  51.278  1.00 29.55           C
ATOM   1784  HA  HIS A 125      -3.797 -13.875  51.900  1.00 29.55           H
ATOM   1785  C   HIS A 125      -3.639 -14.190  49.887  1.00 29.75           C
ATOM   1786  O   HIS A 125      -3.676 -13.299  49.042  1.00 27.72           O
ATOM   1787  CB  HIS A 125      -2.208 -12.634  51.380  1.00 26.97           C
ATOM   1788 1HB  HIS A 125      -1.530 -12.720  52.110  1.00 26.97           H
ATOM   1789 2HB  HIS A 125      -1.743 -12.463  50.511  1.00 26.97           H
ATOM   1790  CG  HIS A 125      -3.094 -11.453  51.688  1.00 25.91           C
ATOM   1791  ND1 HIS A 125      -4.013 -10.867  50.848  1.00 23.25           N
ATOM   1792  HD1 HIS A 125      -4.188 -11.128  49.899  1.00 23.25           H
ATOM   1793  CD2 HIS A 125      -3.177 -10.792  52.894  1.00 23.21           C
ATOM   1794  HD2 HIS A 125      -2.633 -10.984  53.711  1.00 23.21           H
ATOM   1795  CE1 HIS A 125      -4.633  -9.889  51.517  1.00 22.73           C
ATOM   1796  HE1 HIS A 125      -5.349  -9.302  51.138  1.00 22.73           H
ATOM   1797  NE2 HIS A 125      -4.157  -9.807  52.771  1.00 23.24           N
ATOM   1798  N   MET A 126      -4.125 -15.418  49.664  1.00 24.03           N
ATOM   1799  H   MET A 126      -4.072 -16.110  50.384  1.00 24.03           H
ATOM   1800  CA  MET A 126      -4.738 -15.758  48.366  1.00 33.83           C
ATOM   1801  HA  MET A 126      -4.999 -14.877  47.972  1.00 33.83           H
ATOM   1802  C   MET A 126      -6.062 -16.554  48.479  1.00 34.64           C
ATOM   1803  O   MET A 126      -6.412 -17.289  47.581  1.00 34.07           O
ATOM   1804  CB  MET A 126      -3.689 -16.442  47.465  1.00 32.57           C
ATOM   1805 1HB  MET A 126      -2.796 -16.029  47.642  1.00 32.57           H
ATOM   1806 2HB  MET A 126      -3.657 -17.415  47.692  1.00 32.57           H
ATOM   1807  CG  MET A 126      -4.018 -16.292  45.963  1.00 30.88           C
ATOM   1808 1HG  MET A 126      -3.413 -16.948  45.512  1.00 30.88           H
ATOM   1809 2HG  MET A 126      -4.965 -16.604  45.886  1.00 30.88           H
ATOM   1810  SD  MET A 126      -3.810 -14.623  45.290  1.00 27.79           S
ATOM   1811  CE  MET A 126      -2.011 -14.566  45.139  1.00 25.36           C
ATOM   1812 1HE  MET A 126      -1.710 -13.686  44.771  1.00 25.36           H
ATOM   1813 2HE  MET A 126      -1.680 -15.285  44.528  1.00 25.36           H
ATOM   1814 3HE  MET A 126      -1.572 -14.693  46.029  1.00 25.36           H
ATOM   1815  N   GLU A 127      -6.810 -16.391  49.555  1.00 18.37           N
ATOM   1816  H   GLU A 127      -6.490 -15.771  50.271  1.00 18.37           H
ATOM   1817  CA  GLU A 127      -8.105 -17.088  49.746  1.00 29.72           C
ATOM   1818  HA  GLU A 127      -8.272 -17.552  48.876  1.00 29.72           H
ATOM   1819  C   GLU A 127      -9.296 -16.127  49.971  1.00 28.60           C
ATOM   1820  O   GLU A 127     -10.427 -16.564  50.156  1.00 27.75           O
ATOM   1821  CB  GLU A 127      -7.985 -18.125  50.876  1.00 29.19           C
ATOM   1822 1HB  GLU A 127      -7.287 -17.812  51.520  1.00 29.19           H
ATOM   1823 2HB  GLU A 127      -8.867 -18.186  51.344  1.00 29.19           H
ATOM   1824  CG  GLU A 127      -7.594 -19.534  50.365  1.00 30.36           C
ATOM   1825 1HG  GLU A 127      -6.910 -19.432  49.643  1.00 30.36           H
ATOM   1826 2HG  GLU A 127      -7.201 -20.050  51.126  1.00 30.36           H
ATOM   1827  CD  GLU A 127      -8.774 -20.339  49.798  1.00 28.90           C
ATOM   1828  OE1 GLU A 127      -8.545 -21.085  48.815  1.00 27.59           O
ATOM   1829  OE2 GLU A 127      -9.885 -20.245  50.355  1.00 30.13           O
ATOM   1830  N   HIS A 128      -9.086 -14.811  49.888  1.00 16.00           N
ATOM   1831  H   HIS A 128      -8.171 -14.484  49.652  1.00 16.00           H
ATOM   1832  CA  HIS A 128     -10.146 -13.828  50.129  1.00 30.96           C
ATOM   1833  HA  HIS A 128     -10.895 -14.386  50.485  1.00 30.96           H
ATOM   1834  C   HIS A 128     -10.733 -13.175  48.867  1.00 29.96           C
ATOM   1835  O   HIS A 128     -11.637 -12.351  48.961  1.00 28.39           O
ATOM   1836  CB  HIS A 128      -9.696 -12.811  51.193  1.00 29.48           C
ATOM   1837 1HB  HIS A 128      -8.946 -13.201  51.728  1.00 29.48           H
ATOM   1838 2HB  HIS A 128      -9.384 -11.975  50.742  1.00 29.48           H
ATOM   1839  CG  HIS A 128     -10.820 -12.456  52.133  1.00 29.82           C
ATOM   1840  ND1 HIS A 128     -11.897 -11.646  51.860  1.00 28.17           N
ATOM   1841  HD1 HIS A 128     -12.048 -11.138  51.012  1.00 28.17           H
ATOM   1842  CD2 HIS A 128     -11.022 -12.960  53.401  1.00 28.11           C
ATOM   1843  HD2 HIS A 128     -10.414 -13.588  53.888  1.00 28.11           H
ATOM   1844  CE1 HIS A 128     -12.708 -11.655  52.924  1.00 25.47           C
ATOM   1845  HE1 HIS A 128     -13.564 -11.142  52.991  1.00 25.47           H
ATOM   1846  NE2 HIS A 128     -12.219 -12.442  53.884  1.00 26.55           N
ATOM   1847  N   TYR A 129     -10.274 -13.556  47.673  1.00 14.83           N
ATOM   1848  H   TYR A 129      -9.626 -14.317  47.630  1.00 14.83           H
ATOM   1849  CA  TYR A 129     -10.681 -12.903  46.413  1.00 27.28           C
ATOM   1850  HA  TYR A 129     -11.108 -12.045  46.699  1.00 27.28           H
ATOM   1851  C   TYR A 129     -11.786 -13.643  45.627  1.00 26.08           C
ATOM   1852  O   TYR A 129     -12.285 -13.125  44.642  1.00 25.10           O
ATOM   1853  CB  TYR A 129      -9.436 -12.609  45.573  1.00 26.33           C
ATOM   1854 1HB  TYR A 129      -8.652 -12.512  46.185  1.00 26.33           H
ATOM   1855 2HB  TYR A 129      -9.280 -13.376  44.951  1.00 26.33           H
ATOM   1856  CG  TYR A 129      -9.562 -11.338  44.747  1.00 27.05           C
ATOM   1857  CD1 TYR A 129      -9.937 -11.400  43.392  1.00 26.01           C
ATOM   1858  HD1 TYR A 129     -10.096 -12.288  42.961  1.00 26.01           H
ATOM   1859  CD2 TYR A 129      -9.341 -10.080  45.347  1.00 26.39           C
ATOM   1860  HD2 TYR A 129      -9.075 -10.030  46.310  1.00 26.39           H
ATOM   1861  CE1 TYR A 129     -10.090 -10.219  42.639  1.00 26.39           C
ATOM   1862  HE1 TYR A 129     -10.359 -10.267  41.677  1.00 26.39           H
ATOM   1863  CE2 TYR A 129      -9.491  -8.896  44.603  1.00 26.90           C
ATOM   1864  HE2 TYR A 129      -9.335  -8.007  45.034  1.00 26.90           H
ATOM   1865  CZ  TYR A 129      -9.861  -8.970  43.251  1.00 28.97           C
ATOM   1866  OH  TYR A 129     -10.002  -7.825  42.530  1.00 29.29           O
ATOM   1867  HH  TYR A 129     -10.035  -8.037  41.597  1.00 29.29           H
ATOM   1868  N   LEU A 130     -12.224 -14.826  46.074  1.00 17.64           N
ATOM   1869  H   LEU A 130     -11.881 -15.164  46.950  1.00 17.64           H
ATOM   1870  CA  LEU A 130     -13.191 -15.651  45.328  1.00 28.43           C
ATOM   1871  HA  LEU A 130     -13.382 -15.111  44.508  1.00 28.43           H
ATOM   1872  C   LEU A 130     -14.575 -15.804  45.974  1.00 27.66           C
ATOM   1873  O   LEU A 130     -15.340 -16.674  45.575  1.00 26.58           O
ATOM   1874  CB  LEU A 130     -12.537 -16.993  44.954  1.00 27.40           C
ATOM   1875 1HB  LEU A 130     -12.090 -17.361  45.769  1.00 27.40           H
ATOM   1876 2HB  LEU A 130     -13.257 -17.620  44.657  1.00 27.40           H
ATOM   1877  CG  LEU A 130     -11.488 -16.895  43.830  1.00 27.15           C
ATOM   1878  HG  LEU A 130     -10.841 -16.180  44.094  1.00 27.15           H
ATOM   1879  CD1 LEU A 130     -10.778 -18.237  43.667  1.00 28.05           C
ATOM   1880 1HD1 LEU A 130     -10.092 -18.194  42.941  1.00 28.05           H
ATOM   1881 2HD1 LEU A 130     -11.428 -18.960  43.433  1.00 28.05           H
ATOM   1882 3HD1 LEU A 130     -10.314 -18.502  44.512  1.00 28.05           H
ATOM   1883  CD2 LEU A 130     -12.109 -16.517  42.477  1.00 32.90           C
ATOM   1884 1HD2 LEU A 130     -11.409 -16.460  41.765  1.00 32.90           H
ATOM   1885 2HD2 LEU A 130     -12.568 -15.630  42.529  1.00 32.90           H
ATOM   1886 3HD2 LEU A 130     -12.784 -17.196  42.190  1.00 32.90           H
ATOM   1887  N   ARG A 131     -14.952 -14.953  46.942  1.00 27.26           N
ATOM   1888  H   ARG A 131     -14.304 -14.254  47.243  1.00 27.26           H
ATOM   1889  CA  ARG A 131     -16.291 -15.005  47.585  1.00 31.55           C
ATOM   1890  HA  ARG A 131     -16.806 -15.615  46.983  1.00 31.55           H
ATOM   1891  C   ARG A 131     -17.087 -13.689  47.573  1.00 30.37           C
ATOM   1892  O   ARG A 131     -18.044 -13.577  48.336  1.00 28.80           O
ATOM   1893  CB  ARG A 131     -16.201 -15.623  48.980  1.00 31.93           C
ATOM   1894 1HB  ARG A 131     -15.353 -15.319  49.413  1.00 31.93           H
ATOM   1895 2HB  ARG A 131     -16.982 -15.312  49.521  1.00 31.93           H
ATOM   1896  CG  ARG A 131     -16.211 -17.159  48.921  1.00 34.14           C
ATOM   1897 1HG  ARG A 131     -16.966 -17.460  48.339  1.00 34.14           H
ATOM   1898 2HG  ARG A 131     -15.345 -17.479  48.536  1.00 34.14           H
ATOM   1899  CD  ARG A 131     -16.387 -17.760  50.318  1.00 33.47           C
ATOM   1900 1HD  ARG A 131     -15.836 -17.251  50.979  1.00 33.47           H
ATOM   1901 2HD  ARG A 131     -17.350 -17.722  50.586  1.00 33.47           H
ATOM   1902  NE  ARG A 131     -15.960 -19.162  50.354  1.00 31.37           N
ATOM   1903  HE  ARG A 131     -15.909 -19.641  49.478  1.00 31.37           H
ATOM   1904  CZ  ARG A 131     -15.637 -19.853  51.430  1.00 29.49           C
ATOM   1905  NH1 ARG A 131     -15.833 -19.368  52.628  1.00 27.82           N
ATOM   1906 1HH1 ARG A 131     -16.234 -18.459  52.740  1.00 27.82           H
ATOM   1907 2HH1 ARG A 131     -15.582 -19.906  53.433  1.00 27.82           H
ATOM   1908  NH2 ARG A 131     -15.110 -21.032  51.311  1.00 25.97           N
ATOM   1909 1HH2 ARG A 131     -14.948 -21.418  50.403  1.00 25.97           H
ATOM   1910 2HH2 ARG A 131     -14.865 -21.555  52.127  1.00 25.97           H
ATOM   1911  N   SER A 132     -16.770 -12.746  46.720  1.00 15.45           N
ATOM   1912  H   SER A 132     -16.054 -12.922  46.044  1.00 15.45           H
ATOM   1913  CA  SER A 132     -17.440 -11.431  46.729  1.00 30.17           C
ATOM   1914  HA  SER A 132     -18.164 -11.552  47.408  1.00 30.17           H
ATOM   1915  C   SER A 132     -18.181 -11.051  45.441  1.00 29.03           C
ATOM   1916  O   SER A 132     -18.380  -9.877  45.184  1.00 27.79           O
ATOM   1917  CB  SER A 132     -16.451 -10.343  47.165  1.00 28.44           C
ATOM   1918 1HB  SER A 132     -15.888 -10.656  47.930  1.00 28.44           H
ATOM   1919 2HB  SER A 132     -15.861 -10.070  46.406  1.00 28.44           H
ATOM   1920  OG  SER A 132     -17.165  -9.197  47.593  1.00 28.27           O
ATOM   1921  HG  SER A 132     -16.560  -8.461  47.689  1.00 28.27           H
ATOM   1922  N   VAL A 133     -18.622 -12.020  44.622  1.00 12.08           N
ATOM   1923  H   VAL A 133     -18.499 -12.975  44.893  1.00 12.08           H
ATOM   1924  CA  VAL A 133     -19.285 -11.723  43.329  1.00 24.29           C
ATOM   1925  HA  VAL A 133     -19.304 -10.724  43.297  1.00 24.29           H
ATOM   1926  C   VAL A 133     -20.777 -12.118  43.263  1.00 24.17           C
ATOM   1927  O   VAL A 133     -21.421 -11.956  42.241  1.00 22.09           O
ATOM   1928  CB  VAL A 133     -18.433 -12.220  42.140  1.00 21.88           C
ATOM   1929  HB  VAL A 133     -18.419 -13.214  42.246  1.00 21.88           H
ATOM   1930  CG1 VAL A 133     -19.000 -11.867  40.749  1.00 20.35           C
ATOM   1931 1HG1 VAL A 133     -18.407 -12.214  40.022  1.00 20.35           H
ATOM   1932 2HG1 VAL A 133     -19.079 -10.877  40.635  1.00 20.35           H
ATOM   1933 3HG1 VAL A 133     -19.909 -12.265  40.621  1.00 20.35           H
ATOM   1934  CG2 VAL A 133     -17.035 -11.601  42.185  1.00 23.10           C
ATOM   1935 1HG2 VAL A 133     -16.478 -11.918  41.418  1.00 23.10           H
ATOM   1936 2HG2 VAL A 133     -16.562 -11.846  43.031  1.00 23.10           H
ATOM   1937 3HG2 VAL A 133     -17.083 -10.603  42.138  1.00 23.10           H
ATOM   1938  N   HIS A 134     -21.385 -12.569  44.368  1.00 19.01           N
ATOM   1939  H   HIS A 134     -20.855 -12.713  45.204  1.00 19.01           H
ATOM   1940  CA  HIS A 134     -22.822 -12.852  44.358  1.00 27.33           C
ATOM   1941  HA  HIS A 134     -23.172 -12.345  43.570  1.00 27.33           H
ATOM   1942  C   HIS A 134     -23.539 -12.317  45.600  1.00 26.28           C
ATOM   1943  O   HIS A 134     -23.647 -13.026  46.597  1.00 23.57           O
ATOM   1944  CB  HIS A 134     -23.067 -14.358  44.176  1.00 24.69           C
ATOM   1945 1HB  HIS A 134     -22.487 -14.861  44.817  1.00 24.69           H
ATOM   1946 2HB  HIS A 134     -24.028 -14.556  44.369  1.00 24.69           H
ATOM   1947  CG  HIS A 134     -22.758 -14.844  42.782  1.00 23.87           C
ATOM   1948  ND1 HIS A 134     -23.417 -14.497  41.629  1.00 22.54           N
ATOM   1949  HD1 HIS A 134     -24.203 -13.882  41.565  1.00 22.54           H
ATOM   1950  CD2 HIS A 134     -21.752 -15.716  42.421  1.00 23.50           C
ATOM   1951  HD2 HIS A 134     -21.097 -16.153  43.037  1.00 23.50           H
ATOM   1952  CE1 HIS A 134     -22.823 -15.128  40.601  1.00 23.33           C
ATOM   1953  HE1 HIS A 134     -23.099 -15.046  39.643  1.00 23.33           H
ATOM   1954  NE2 HIS A 134     -21.819 -15.874  41.041  1.00 24.55           N
ATOM   1955  N   SER A 135     -24.068 -11.100  45.498  1.00 18.47           N
ATOM   1956  H   SER A 135     -23.547 -10.401  45.008  1.00 18.47           H
ATOM   1957  CA  SER A 135     -25.382 -10.719  46.067  1.00 29.08           C
ATOM   1958  HA  SER A 135     -26.015 -11.308  45.564  1.00 29.08           H
ATOM   1959  C   SER A 135     -25.691  -9.243  45.820  1.00 27.70           C
ATOM   1960  O   SER A 135     -25.091  -8.352  46.419  1.00 24.81           O
ATOM   1961  CB  SER A 135     -25.536 -11.022  47.559  1.00 26.31           C
ATOM   1962 1HB  SER A 135     -26.234 -10.433  47.966  1.00 26.31           H
ATOM   1963 2HB  SER A 135     -25.785 -11.980  47.698  1.00 26.31           H
ATOM   1964  OG  SER A 135     -24.360 -10.806  48.284  1.00 24.72           O
ATOM   1965  HG  SER A 135     -24.565 -10.757  49.218  1.00 24.72           H
ATOM   1966  N   SER A 136     -26.667  -8.994  44.942  1.00 12.59           N
ATOM   1967  H   SER A 136     -26.904  -9.710  44.285  1.00 12.59           H
ATOM   1968  CA  SER A 136     -27.410  -7.731  44.887  1.00 23.80           C
ATOM   1969  HA  SER A 136     -26.725  -7.005  44.957  1.00 23.80           H
ATOM   1970  C   SER A 136     -28.413  -7.651  46.042  1.00 22.63           C
ATOM   1971  O   SER A 136     -28.851  -8.692  46.526  1.00 21.02           O
ATOM   1972  CB  SER A 136     -28.189  -7.649  43.571  1.00 22.55           C
ATOM   1973 1HB  SER A 136     -28.941  -8.308  43.563  1.00 22.55           H
ATOM   1974 2HB  SER A 136     -28.551  -6.727  43.430  1.00 22.55           H
ATOM   1975  OG  SER A 136     -27.367  -7.945  42.469  1.00 21.88           O
ATOM   1976  HG  SER A 136     -26.457  -8.012  42.758  1.00 21.88           H
ATOM   1977  N   PRO A 137     -28.865  -6.442  46.396  1.00 12.72           N
ATOM   1978  CA  PRO A 137     -30.279  -6.313  46.724  1.00 25.83           C
ATOM   1979  HA  PRO A 137     -30.775  -7.079  46.315  1.00 25.83           H
ATOM   1980  C   PRO A 137     -30.920  -5.050  46.137  1.00 25.99           C
ATOM   1981  O   PRO A 137     -30.352  -3.968  46.141  1.00 23.66           O
ATOM   1982  CB  PRO A 137     -30.317  -6.313  48.244  1.00 23.16           C
ATOM   1983 1HB  PRO A 137     -31.121  -5.825  48.582  1.00 23.16           H
ATOM   1984 2HB  PRO A 137     -30.318  -7.247  48.602  1.00 23.16           H
ATOM   1985  CG  PRO A 137     -29.030  -5.581  48.619  1.00 23.64           C
ATOM   1986 1HG  PRO A 137     -29.222  -4.622  48.828  1.00 23.64           H
ATOM   1987 2HG  PRO A 137     -28.599  -6.015  49.410  1.00 23.64           H
ATOM   1988  CD  PRO A 137     -28.126  -5.691  47.388  1.00 27.31           C
ATOM   1989 1HD  PRO A 137     -27.907  -4.788  47.018  1.00 27.31           H
ATOM   1990 2HD  PRO A 137     -27.279  -6.178  47.603  1.00 27.31           H
ATOM   1991  N   THR A 138     -32.168  -5.194  45.713  1.00 11.03           N
ATOM   1992  H   THR A 138     -32.524  -6.125  45.633  1.00 11.03           H
ATOM   1993  CA  THR A 138     -33.066  -4.091  45.352  1.00 20.58           C
ATOM   1994  HA  THR A 138     -32.554  -3.267  45.595  1.00 20.58           H
ATOM   1995  C   THR A 138     -34.380  -4.187  46.138  1.00 20.67           C
ATOM   1996  O   THR A 138     -34.980  -5.255  46.170  1.00 18.78           O
ATOM   1997  CB  THR A 138     -33.395  -4.091  43.852  1.00 18.91           C
ATOM   1998  HB  THR A 138     -34.283  -3.646  43.736  1.00 18.91           H
ATOM   1999  OG1 THR A 138     -33.553  -5.402  43.351  1.00 17.51           O
ATOM   2000  HG1 THR A 138     -33.589  -6.021  44.081  1.00 17.51           H
ATOM   2001  CG2 THR A 138     -32.319  -3.405  43.016  1.00 18.81           C
ATOM   2002 1HG2 THR A 138     -32.557  -3.419  42.045  1.00 18.81           H
ATOM   2003 2HG2 THR A 138     -31.436  -3.863  43.123  1.00 18.81           H
ATOM   2004 3HG2 THR A 138     -32.206  -2.450  43.291  1.00 18.81           H
ATOM   2005  N   LEU A 139     -34.807  -3.009  46.647  1.00  8.97           N
ATOM   2006  H   LEU A 139     -34.084  -2.354  46.866  1.00  8.97           H
ATOM   2007  CA  LEU A 139     -36.182  -2.545  46.928  1.00 19.60           C
ATOM   2008  HA  LEU A 139     -36.044  -1.639  47.328  1.00 19.60           H
ATOM   2009  C   LEU A 139     -36.972  -3.278  48.053  1.00 19.23           C
ATOM   2010  O   LEU A 139     -36.915  -4.481  48.176  1.00 17.85           O
ATOM   2011  CB  LEU A 139     -36.938  -2.474  45.587  1.00 18.39           C
ATOM   2012 1HB  LEU A 139     -36.945  -3.391  45.189  1.00 18.39           H
ATOM   2013 2HB  LEU A 139     -37.876  -2.186  45.778  1.00 18.39           H
ATOM   2014  CG  LEU A 139     -36.328  -1.494  44.546  1.00 16.66           C
ATOM   2015  HG  LEU A 139     -35.342  -1.655  44.505  1.00 16.66           H
ATOM   2016  CD1 LEU A 139     -36.947  -1.734  43.176  1.00 16.31           C
ATOM   2017 1HD1 LEU A 139     -36.564  -1.110  42.495  1.00 16.31           H
ATOM   2018 2HD1 LEU A 139     -37.937  -1.592  43.200  1.00 16.31           H
ATOM   2019 3HD1 LEU A 139     -36.778  -2.669  42.865  1.00 16.31           H
ATOM   2020  CD2 LEU A 139     -36.559  -0.036  44.935  1.00 18.90           C
ATOM   2021 1HD2 LEU A 139     -36.162   0.583  44.257  1.00 18.90           H
ATOM   2022 2HD2 LEU A 139     -36.142   0.169  45.820  1.00 18.90           H
ATOM   2023 3HD2 LEU A 139     -37.536   0.167  45.001  1.00 18.90           H
ATOM   2024  N   SER A 140     -37.755  -2.625  48.929  1.00 11.96           N
ATOM   2025  H   SER A 140     -37.684  -2.956  49.870  1.00 11.96           H
ATOM   2026  CA  SER A 140     -38.694  -1.514  48.751  1.00 26.26           C
ATOM   2027  HA  SER A 140     -38.184  -0.865  48.186  1.00 26.26           H
ATOM   2028  C   SER A 140     -39.136  -0.874  50.088  1.00 26.04           C
ATOM   2029  O   SER A 140     -39.050  -1.485  51.148  1.00 23.79           O
ATOM   2030  CB  SER A 140     -39.981  -2.047  48.110  1.00 24.59           C
ATOM   2031 1HB  SER A 140     -40.294  -2.875  48.575  1.00 24.59           H
ATOM   2032 2HB  SER A 140     -40.704  -1.357  48.136  1.00 24.59           H
ATOM   2033  OG  SER A 140     -39.777  -2.381  46.763  1.00 22.69           O
ATOM   2034  HG  SER A 140     -39.731  -3.333  46.673  1.00 22.69           H
ATOM   2035  N   MET A 141     -39.701   0.291  49.948  1.00 18.60           N
ATOM   2036  H   MET A 141     -39.579   0.679  49.034  1.00 18.60           H
ATOM   2037  CA  MET A 141     -40.482   1.161  50.846  1.00 27.48           C
ATOM   2038  HA  MET A 141     -39.771   1.668  51.333  1.00 27.48           H
ATOM   2039  C   MET A 141     -41.373   0.501  51.925  1.00 27.41           C
ATOM   2040  O   MET A 141     -41.917  -0.563  51.680  1.00 26.07           O
ATOM   2041  CB  MET A 141     -41.444   1.927  49.931  1.00 25.07           C
ATOM   2042 1HB  MET A 141     -42.082   1.269  49.532  1.00 25.07           H
ATOM   2043 2HB  MET A 141     -41.949   2.583  50.492  1.00 25.07           H
ATOM   2044  CG  MET A 141     -40.783   2.696  48.786  1.00 22.65           C
ATOM   2045 1HG  MET A 141     -39.983   3.133  49.197  1.00 22.65           H
ATOM   2046 2HG  MET A 141     -40.485   1.992  48.141  1.00 22.65           H
ATOM   2047  SD  MET A 141     -41.890   3.895  48.017  1.00 20.44           S
ATOM   2048  CE  MET A 141     -43.032   2.812  47.149  1.00 17.23           C
ATOM   2049 1HE  MET A 141     -43.726   3.341  46.660  1.00 17.23           H
ATOM   2050 2HE  MET A 141     -43.503   2.203  47.787  1.00 17.23           H
ATOM   2051 3HE  MET A 141     -42.550   2.245  46.481  1.00 17.23           H
ATOM   2052  N   ILE A 142     -41.653   1.234  52.995  1.00 11.87           N
ATOM   2053  H   ILE A 142     -40.874   1.520  53.553  1.00 11.87           H
ATOM   2054  CA  ILE A 142     -42.991   1.677  53.457  1.00 24.66           C
ATOM   2055  HA  ILE A 142     -43.385   2.154  52.671  1.00 24.66           H
ATOM   2056  C   ILE A 142     -42.841   2.662  54.641  1.00 23.96           C
ATOM   2057  O   ILE A 142     -42.040   2.474  55.544  1.00 22.34           O
ATOM   2058  CB  ILE A 142     -43.958   0.505  53.774  1.00 22.72           C
ATOM   2059  HB  ILE A 142     -43.362  -0.216  54.127  1.00 22.72           H
ATOM   2060  CG1 ILE A 142     -44.735   0.063  52.511  1.00 22.31           C
ATOM   2061 1HG1 ILE A 142     -45.584   0.589  52.452  1.00 22.31           H
ATOM   2062 2HG1 ILE A 142     -44.173   0.246  51.704  1.00 22.31           H
ATOM   2063  CG2 ILE A 142     -45.024   0.834  54.835  1.00 24.26           C
ATOM   2064 1HG2 ILE A 142     -45.619   0.048  55.001  1.00 24.26           H
ATOM   2065 2HG2 ILE A 142     -45.599   1.597  54.541  1.00 24.26           H
ATOM   2066 3HG2 ILE A 142     -44.599   1.087  55.704  1.00 24.26           H
ATOM   2067  CD1 ILE A 142     -45.093  -1.415  52.513  1.00 23.16           C
ATOM   2068 1HD1 ILE A 142     -45.593  -1.664  51.684  1.00 23.16           H
ATOM   2069 2HD1 ILE A 142     -45.668  -1.643  53.299  1.00 23.16           H
ATOM   2070 3HD1 ILE A 142     -44.271  -1.983  52.558  1.00 23.16           H
ATOM   2071  N   SER A 143     -43.664   3.694  54.613  1.00 12.37           N
ATOM   2072  H   SER A 143     -44.240   3.763  53.799  1.00 12.37           H
ATOM   2073  CA  SER A 143     -43.850   4.754  55.612  1.00 24.91           C
ATOM   2074  HA  SER A 143     -42.926   5.055  55.848  1.00 24.91           H
ATOM   2075  C   SER A 143     -44.572   4.281  56.880  1.00 24.26           C
ATOM   2076  O   SER A 143     -45.467   3.451  56.775  1.00 22.98           O
ATOM   2077  CB  SER A 143     -44.753   5.819  54.976  1.00 24.03           C
ATOM   2078 1HB  SER A 143     -45.694   5.487  54.915  1.00 24.03           H
ATOM   2079 2HB  SER A 143     -44.731   6.662  55.514  1.00 24.03           H
ATOM   2080  OG  SER A 143     -44.356   6.162  53.665  1.00 22.29           O
ATOM   2081  HG  SER A 143     -43.403   6.240  53.630  1.00 22.29           H
ATOM   2082  N   ALA A 144     -44.328   4.895  58.044  1.00 11.58           N
ATOM   2083  H   ALA A 144     -43.410   4.794  58.428  1.00 11.58           H
ATOM   2084  CA  ALA A 144     -45.298   5.712  58.816  1.00 24.90           C
ATOM   2085  HA  ALA A 144     -45.229   6.585  58.333  1.00 24.90           H
ATOM   2086  C   ALA A 144     -44.931   5.890  60.315  1.00 24.36           C
ATOM   2087  O   ALA A 144     -44.812   4.923  61.057  1.00 22.83           O
ATOM   2088  CB  ALA A 144     -46.728   5.176  58.740  1.00 23.36           C
ATOM   2089 1HB  ALA A 144     -47.011   5.044  57.790  1.00 23.36           H
ATOM   2090 2HB  ALA A 144     -47.372   5.811  59.168  1.00 23.36           H
ATOM   2091 3HB  ALA A 144     -46.806   4.296  59.209  1.00 23.36           H
ATOM   2092  N   ALA A 145     -44.911   7.151  60.725  1.00 12.08           N
ATOM   2093  H   ALA A 145     -44.378   7.775  60.154  1.00 12.08           H
ATOM   2094  CA  ALA A 145     -45.558   7.770  61.897  1.00 26.85           C
ATOM   2095  HA  ALA A 145     -45.076   8.646  61.873  1.00 26.85           H
ATOM   2096  C   ALA A 145     -45.271   7.320  63.359  1.00 26.37           C
ATOM   2097  O   ALA A 145     -45.407   6.163  63.725  1.00 24.77           O
ATOM   2098  CB  ALA A 145     -47.062   7.803  61.635  1.00 24.57           C
ATOM   2099 1HB  ALA A 145     -47.256   8.091  60.697  1.00 24.57           H
ATOM   2100 2HB  ALA A 145     -47.520   8.441  62.254  1.00 24.57           H
ATOM   2101 3HB  ALA A 145     -47.469   6.900  61.769  1.00 24.57           H
ATOM   2102  N   ARG A 146     -45.169   8.354  64.181  1.00 10.46           N
ATOM   2103  H   ARG A 146     -44.939   9.219  63.735  1.00 10.46           H
ATOM   2104  CA  ARG A 146     -45.340   8.443  65.657  1.00 22.28           C
ATOM   2105  HA  ARG A 146     -45.315   9.426  65.837  1.00 22.28           H
ATOM   2106  C   ARG A 146     -44.187   7.834  66.468  1.00 22.24           C
ATOM   2107  O   ARG A 146     -43.796   6.717  66.228  1.00 19.96           O
ATOM   2108  CB  ARG A 146     -46.697   7.855  66.086  1.00 20.71           C
ATOM   2109 1HB  ARG A 146     -46.741   6.904  65.779  1.00 20.71           H
ATOM   2110 2HB  ARG A 146     -46.754   7.886  67.084  1.00 20.71           H
ATOM   2111  CG  ARG A 146     -47.908   8.604  65.511  1.00 19.27           C
ATOM   2112 1HG  ARG A 146     -47.939   9.525  65.900  1.00 19.27           H
ATOM   2113 2HG  ARG A 146     -47.814   8.665  64.517  1.00 19.27           H
ATOM   2114  CD  ARG A 146     -49.215   7.877  65.845  1.00 18.82           C
ATOM   2115 1HD  ARG A 146     -49.211   6.968  65.427  1.00 18.82           H
ATOM   2116 2HD  ARG A 146     -49.307   7.788  66.837  1.00 18.82           H
ATOM   2117  NE  ARG A 146     -50.393   8.601  65.344  1.00 18.12           N
ATOM   2118  HE  ARG A 146     -50.219   9.451  64.846  1.00 18.12           H
ATOM   2119  CZ  ARG A 146     -51.660   8.243  65.485  1.00 17.69           C
ATOM   2120  NH1 ARG A 146     -51.991   7.147  66.107  1.00 16.54           N
ATOM   2121 1HH1 ARG A 146     -51.281   6.556  66.490  1.00 16.54           H
ATOM   2122 2HH1 ARG A 146     -52.955   6.897  66.201  1.00 16.54           H
ATOM   2123  NH2 ARG A 146     -52.610   8.983  65.006  1.00 16.17           N
ATOM   2124 1HH2 ARG A 146     -52.389   9.832  64.526  1.00 16.17           H
ATOM   2125 2HH2 ARG A 146     -53.564   8.705  65.117  1.00 16.17           H
ATOM   2126  N   GLY A 147     -43.610   8.475  67.451  1.00 15.68           N
ATOM   2127  H   GLY A 147     -42.720   8.091  67.699  1.00 15.68           H
ATOM   2128  CA  GLY A 147     -43.984   9.637  68.271  1.00 29.26           C
ATOM   2129 1HA  GLY A 147     -43.680  10.475  67.817  1.00 29.26           H
ATOM   2130 2HA  GLY A 147     -44.978   9.659  68.381  1.00 29.26           H
ATOM   2131  C   GLY A 147     -43.283   9.460  69.627  1.00 30.63           C
ATOM   2132  O   GLY A 147     -42.864   8.358  69.951  1.00 26.59           O
ATOM   2133  N   LEU A 148     -43.253  10.508  70.432  1.00 10.65           N
ATOM   2134  H   LEU A 148     -43.546  11.373  70.025  1.00 10.65           H
ATOM   2135  CA  LEU A 148     -42.848  10.575  71.841  1.00 23.63           C
ATOM   2136  HA  LEU A 148     -43.306  11.429  72.089  1.00 23.63           H
ATOM   2137  C   LEU A 148     -41.362  10.863  72.138  1.00 22.98           C
ATOM   2138  O   LEU A 148     -40.487  10.012  72.068  1.00 20.68           O
ATOM   2139  CB  LEU A 148     -43.420   9.406  72.678  1.00 21.54           C
ATOM   2140 1HB  LEU A 148     -42.996   8.557  72.363  1.00 21.54           H
ATOM   2141 2HB  LEU A 148     -43.183   9.561  73.637  1.00 21.54           H
ATOM   2142  CG  LEU A 148     -44.943   9.236  72.588  1.00 19.71           C
ATOM   2143  HG  LEU A 148     -45.165   9.177  71.615  1.00 19.71           H
ATOM   2144  CD1 LEU A 148     -45.385   7.962  73.317  1.00 20.01           C
ATOM   2145 1HD1 LEU A 148     -46.377   7.844  73.263  1.00 20.01           H
ATOM   2146 2HD1 LEU A 148     -45.132   7.996  74.284  1.00 20.01           H
ATOM   2147 3HD1 LEU A 148     -44.957   7.152  72.915  1.00 20.01           H
ATOM   2148  CD2 LEU A 148     -45.698  10.426  73.199  1.00 24.29           C
ATOM   2149 1HD2 LEU A 148     -46.687  10.296  73.131  1.00 24.29           H
ATOM   2150 2HD2 LEU A 148     -45.466  11.277  72.728  1.00 24.29           H
ATOM   2151 3HD2 LEU A 148     -45.469  10.537  74.166  1.00 24.29           H
ATOM   2152  N   SER A 149     -41.172  12.090  72.581  1.00 13.64           N
ATOM   2153  H   SER A 149     -41.793  12.783  72.215  1.00 13.64           H
ATOM   2154  CA  SER A 149     -40.169  12.576  73.542  1.00 30.76           C
ATOM   2155  HA  SER A 149     -39.251  12.357  73.212  1.00 30.76           H
ATOM   2156  C   SER A 149     -40.381  11.893  74.916  1.00 30.35           C
ATOM   2157  O   SER A 149     -41.488  11.391  75.132  1.00 27.68           O
ATOM   2158  CB  SER A 149     -40.414  14.093  73.653  1.00 28.65           C
ATOM   2159 1HB  SER A 149     -40.648  14.479  72.761  1.00 28.65           H
ATOM   2160 2HB  SER A 149     -41.149  14.285  74.303  1.00 28.65           H
ATOM   2161  OG  SER A 149     -39.308  14.804  74.102  1.00 25.76           O
ATOM   2162  HG  SER A 149     -38.566  14.208  74.205  1.00 25.76           H
ATOM   2163  N   PRO A 150     -39.411  11.849  75.849  1.00 13.65           N
ATOM   2164  CA  PRO A 150     -39.171  13.045  76.668  1.00 27.55           C
ATOM   2165  HA  PRO A 150     -39.316  13.826  76.060  1.00 27.55           H
ATOM   2166  C   PRO A 150     -37.739  13.271  77.237  1.00 28.25           C
ATOM   2167  O   PRO A 150     -36.966  12.346  77.399  1.00 26.28           O
ATOM   2168  CB  PRO A 150     -40.147  12.852  77.823  1.00 25.16           C
ATOM   2169 1HB  PRO A 150     -39.848  13.356  78.633  1.00 25.16           H
ATOM   2170 2HB  PRO A 150     -41.068  13.147  77.568  1.00 25.16           H
ATOM   2171  CG  PRO A 150     -40.104  11.350  78.068  1.00 26.57           C
ATOM   2172 1HG  PRO A 150     -39.553  11.141  78.876  1.00 26.57           H
ATOM   2173 2HG  PRO A 150     -41.028  10.987  78.190  1.00 26.57           H
ATOM   2174  CD  PRO A 150     -39.459  10.772  76.811  1.00 32.15           C
ATOM   2175 1HD  PRO A 150     -38.529  10.453  76.994  1.00 32.15           H
ATOM   2176 2HD  PRO A 150     -40.002  10.020  76.437  1.00 32.15           H
ATOM   2177  N   ALA A 151     -37.554  14.527  77.592  1.00 15.72           N
ATOM   2178  H   ALA A 151     -37.916  15.204  76.951  1.00 15.72           H
ATOM   2179  CA  ALA A 151     -36.896  15.091  78.787  1.00 29.73           C
ATOM   2180  HA  ALA A 151     -36.782  16.048  78.521  1.00 29.73           H
ATOM   2181  C   ALA A 151     -35.428  14.697  79.116  1.00 29.42           C
ATOM   2182  O   ALA A 151     -35.100  13.542  79.293  1.00 27.54           O
ATOM   2183  CB  ALA A 151     -37.844  14.891  79.975  1.00 27.44           C
ATOM   2184 1HB  ALA A 151     -38.779  15.152  79.735  1.00 27.44           H
ATOM   2185 2HB  ALA A 151     -37.561  15.447  80.757  1.00 27.44           H
ATOM   2186 3HB  ALA A 151     -37.857  13.934  80.266  1.00 27.44           H
ATOM   2187  N   ASP A 152     -34.518  15.641  79.123  1.00 20.03           N
ATOM   2188  H   ASP A 152     -33.992  15.705  78.275  1.00 20.03           H
ATOM   2189  CA  ASP A 152     -34.125  16.627  80.149  1.00 32.12           C
ATOM   2190  HA  ASP A 152     -33.746  17.319  79.534  1.00 32.12           H
ATOM   2191  C   ASP A 152     -33.069  16.100  81.132  1.00 30.90           C
ATOM   2192  O   ASP A 152     -33.193  15.003  81.664  1.00 29.12           O
ATOM   2193  CB  ASP A 152     -35.268  17.264  80.971  1.00 30.87           C
ATOM   2194 1HB  ASP A 152     -35.966  16.567  81.137  1.00 30.87           H
ATOM   2195 2HB  ASP A 152     -34.894  17.577  81.844  1.00 30.87           H
ATOM   2196  CG  ASP A 152     -35.946  18.452  80.303  1.00 29.20           C
ATOM   2197  OD1 ASP A 152     -35.234  19.196  79.596  1.00 28.43           O
ATOM   2198  OD2 ASP A 152     -37.161  18.619  80.540  1.00 30.51           O
ATOM   2199  N   VAL A 153     -32.085  16.933  81.403  1.00 11.62           N
ATOM   2200  H   VAL A 153     -31.833  17.516  80.630  1.00 11.62           H
ATOM   2201  CA  VAL A 153     -31.273  17.184  82.620  1.00 22.94           C
ATOM   2202  HA  VAL A 153     -31.788  17.798  83.218  1.00 22.94           H
ATOM   2203  C   VAL A 153     -29.970  17.823  82.108  1.00 22.99           C
ATOM   2204  O   VAL A 153     -29.193  17.169  81.426  1.00 21.09           O
ATOM   2205  CB  VAL A 153     -31.037  15.929  83.505  1.00 21.47           C
ATOM   2206  HB  VAL A 153     -30.810  15.205  82.854  1.00 21.47           H
ATOM   2207  CG1 VAL A 153     -29.917  16.104  84.523  1.00 19.84           C
ATOM   2208 1HG1 VAL A 153     -29.798  15.276  85.071  1.00 19.84           H
ATOM   2209 2HG1 VAL A 153     -30.115  16.860  85.147  1.00 19.84           H
ATOM   2210 3HG1 VAL A 153     -29.048  16.300  84.069  1.00 19.84           H
ATOM   2211  CG2 VAL A 153     -32.268  15.607  84.368  1.00 22.80           C
ATOM   2212 1HG2 VAL A 153     -32.107  14.798  84.934  1.00 22.80           H
ATOM   2213 2HG2 VAL A 153     -33.069  15.428  83.797  1.00 22.80           H
ATOM   2214 3HG2 VAL A 153     -32.488  16.369  84.977  1.00 22.80           H
ATOM   2215  N   ALA A 154     -29.862  19.156  82.170  1.00 13.32           N
ATOM   2216  H   ALA A 154     -30.217  19.666  81.387  1.00 13.32           H
ATOM   2217  CA  ALA A 154     -29.281  19.953  83.257  1.00 24.00           C
ATOM   2218  HA  ALA A 154     -29.212  20.884  82.898  1.00 24.00           H
ATOM   2219  C   ALA A 154     -27.844  19.492  83.604  1.00 23.65           C
ATOM   2220  O   ALA A 154     -27.606  18.303  83.702  1.00 22.65           O
ATOM   2221  CB  ALA A 154     -30.227  19.995  84.466  1.00 23.08           C
ATOM   2222 1HB  ALA A 154     -31.141  20.297  84.196  1.00 23.08           H
ATOM   2223 2HB  ALA A 154     -29.889  20.626  85.164  1.00 23.08           H
ATOM   2224 3HB  ALA A 154     -30.314  19.091  84.885  1.00 23.08           H
ATOM   2225  N   GLN A 155     -26.829  20.298  83.758  1.00 13.77           N
ATOM   2226  H   GLN A 155     -26.031  20.016  83.226  1.00 13.77           H
ATOM   2227  CA  GLN A 155     -26.588  21.517  84.528  1.00 23.02           C
ATOM   2228  HA  GLN A 155     -27.187  22.261  84.232  1.00 23.02           H
ATOM   2229  C   GLN A 155     -25.069  21.819  84.323  1.00 23.81           C
ATOM   2230  O   GLN A 155     -24.324  20.891  84.057  1.00 22.05           O
ATOM   2231  CB  GLN A 155     -26.846  21.168  86.007  1.00 22.02           C
ATOM   2232 1HB  GLN A 155     -27.124  20.209  86.058  1.00 22.02           H
ATOM   2233 2HB  GLN A 155     -25.992  21.295  86.512  1.00 22.02           H
ATOM   2234  CG  GLN A 155     -27.924  22.004  86.695  1.00 19.92           C
ATOM   2235 1HG  GLN A 155     -27.645  22.964  86.672  1.00 19.92           H
ATOM   2236 2HG  GLN A 155     -28.781  21.894  86.192  1.00 19.92           H
ATOM   2237  CD  GLN A 155     -28.167  21.612  88.143  1.00 18.05           C
ATOM   2238  OE1 GLN A 155     -28.023  20.481  88.556  1.00 20.13           O
ATOM   2239  NE2 GLN A 155     -28.576  22.544  88.975  1.00 20.89           N
ATOM   2240 1HE2 GLN A 155     -28.763  22.315  89.930  1.00 20.89           H
ATOM   2241 2HE2 GLN A 155     -28.701  23.482  88.653  1.00 20.89           H
ATOM   2242  N   GLU A 156     -24.444  22.961  84.411  1.00 18.89           N
ATOM   2243  H   GLU A 156     -23.563  22.915  83.940  1.00 18.89           H
ATOM   2244  CA  GLU A 156     -24.644  24.281  84.988  1.00 25.62           C
ATOM   2245  HA  GLU A 156     -25.311  24.730  84.394  1.00 25.62           H
ATOM   2246  C   GLU A 156     -23.234  24.939  85.066  1.00 24.95           C
ATOM   2247  O   GLU A 156     -22.236  24.234  85.184  1.00 23.48           O
ATOM   2248  CB  GLU A 156     -25.201  24.235  86.425  1.00 24.71           C
ATOM   2249 1HB  GLU A 156     -25.153  23.290  86.750  1.00 24.71           H
ATOM   2250 2HB  GLU A 156     -24.627  24.816  87.002  1.00 24.71           H
ATOM   2251  CG  GLU A 156     -26.658  24.715  86.558  1.00 25.01           C
ATOM   2252 1HG  GLU A 156     -27.109  24.618  85.671  1.00 25.01           H
ATOM   2253 2HG  GLU A 156     -27.123  24.143  87.233  1.00 25.01           H
ATOM   2254  CD  GLU A 156     -26.774  26.174  87.001  1.00 24.52           C
ATOM   2255  OE1 GLU A 156     -27.353  26.971  86.234  1.00 24.85           O
ATOM   2256  OE2 GLU A 156     -26.278  26.503  88.088  1.00 27.82           O
ATOM   2257  N   HIS A 157     -23.228  26.239  85.106  1.00 11.26           N
ATOM   2258  H   HIS A 157     -23.957  26.689  84.590  1.00 11.26           H
ATOM   2259  CA  HIS A 157     -22.293  27.145  85.808  1.00 23.18           C
ATOM   2260  HA  HIS A 157     -22.657  28.009  85.460  1.00 23.18           H
ATOM   2261  C   HIS A 157     -20.804  27.296  85.391  1.00 22.66           C
ATOM   2262  O   HIS A 157     -19.996  26.412  85.555  1.00 20.99           O
ATOM   2263  CB  HIS A 157     -22.441  26.935  87.316  1.00 22.07           C
ATOM   2264 1HB  HIS A 157     -22.634  25.971  87.497  1.00 22.07           H
ATOM   2265 2HB  HIS A 157     -21.590  27.196  87.771  1.00 22.07           H
ATOM   2266  CG  HIS A 157     -23.562  27.763  87.885  1.00 20.39           C
ATOM   2267  ND1 HIS A 157     -23.710  29.127  87.717  1.00 19.34           N
ATOM   2268  HD1 HIS A 157     -23.086  29.729  87.219  1.00 19.34           H
ATOM   2269  CD2 HIS A 157     -24.617  27.344  88.643  1.00 19.59           C
ATOM   2270  HD2 HIS A 157     -24.788  26.407  88.948  1.00 19.59           H
ATOM   2271  CE1 HIS A 157     -24.837  29.500  88.340  1.00 20.35           C
ATOM   2272  HE1 HIS A 157     -25.192  30.434  88.367  1.00 20.35           H
ATOM   2273  NE2 HIS A 157     -25.414  28.454  88.916  1.00 20.35           N
ATOM   2274  N   LEU A 158     -20.386  28.467  84.962  1.00  7.53           N
ATOM   2275  H   LEU A 158     -20.310  28.584  83.972  1.00  7.53           H
ATOM   2276  CA  LEU A 158     -20.019  29.623  85.800  1.00 22.89           C
ATOM   2277  HA  LEU A 158     -20.737  29.754  86.483  1.00 22.89           H
ATOM   2278  C   LEU A 158     -19.891  30.868  84.887  1.00 22.21           C
ATOM   2279  O   LEU A 158     -19.227  30.785  83.860  1.00 20.96           O
ATOM   2280  CB  LEU A 158     -18.658  29.330  86.484  1.00 21.53           C
ATOM   2281 1HB  LEU A 158     -18.124  28.735  85.884  1.00 21.53           H
ATOM   2282 2HB  LEU A 158     -18.175  30.196  86.611  1.00 21.53           H
ATOM   2283  CG  LEU A 158     -18.776  28.643  87.857  1.00 21.21           C
ATOM   2284  HG  LEU A 158     -19.584  28.056  87.810  1.00 21.21           H
ATOM   2285  CD1 LEU A 158     -17.556  27.786  88.172  1.00 22.58           C
ATOM   2286 1HD1 LEU A 158     -17.648  27.347  89.066  1.00 22.58           H
ATOM   2287 2HD1 LEU A 158     -16.723  28.339  88.185  1.00 22.58           H
ATOM   2288 3HD1 LEU A 158     -17.437  27.067  87.487  1.00 22.58           H
ATOM   2289  CD2 LEU A 158     -18.929  29.674  88.984  1.00 27.89           C
ATOM   2290 1HD2 LEU A 158     -19.005  29.224  89.874  1.00 27.89           H
ATOM   2291 2HD2 LEU A 158     -19.748  30.232  88.851  1.00 27.89           H
ATOM   2292 3HD2 LEU A 158     -18.141  30.288  89.017  1.00 27.89           H
ATOM   2293  N   LYS A 159     -20.670  31.936  85.108  1.00 16.54           N
ATOM   2294  H   LYS A 159     -21.556  31.941  84.644  1.00 16.54           H
ATOM   2295  CA  LYS A 159     -20.368  33.115  85.964  1.00 28.55           C
ATOM   2296  HA  LYS A 159     -21.051  33.795  85.698  1.00 28.55           H
ATOM   2297  C   LYS A 159     -18.984  33.719  85.659  1.00 28.05           C
ATOM   2298  O   LYS A 159     -18.008  33.015  85.724  1.00 26.65           O
ATOM   2299  CB  LYS A 159     -20.585  32.829  87.462  1.00 27.53           C
ATOM   2300 1HB  LYS A 159     -20.270  31.901  87.660  1.00 27.53           H
ATOM   2301 2HB  LYS A 159     -20.049  33.484  87.994  1.00 27.53           H
ATOM   2302  CG  LYS A 159     -22.062  32.947  87.879  1.00 27.16           C
ATOM   2303 1HG  LYS A 159     -22.392  33.866  87.663  1.00 27.16           H
ATOM   2304 2HG  LYS A 159     -22.600  32.272  87.374  1.00 27.16           H
ATOM   2305  CD  LYS A 159     -22.228  32.696  89.385  1.00 25.68           C
ATOM   2306 1HD  LYS A 159     -21.888  31.783  89.610  1.00 25.68           H
ATOM   2307 2HD  LYS A 159     -21.708  33.381  89.896  1.00 25.68           H
ATOM   2308  CE  LYS A 159     -23.693  32.790  89.780  1.00 23.83           C
ATOM   2309 1HE  LYS A 159     -23.979  33.748  89.758  1.00 23.83           H
ATOM   2310 2HE  LYS A 159     -24.243  32.263  89.132  1.00 23.83           H
ATOM   2311  NZ  LYS A 159     -23.938  32.254  91.154  1.00 22.76           N
ATOM   2312 1HZ  LYS A 159     -24.905  32.323  91.398  1.00 22.76           H
ATOM   2313 2HZ  LYS A 159     -23.412  32.762  91.836  1.00 22.76           H
ATOM   2314 3HZ  LYS A 159     -23.673  31.292  91.216  1.00 22.76           H
ATOM   2315  N   GLU A 160     -18.783  34.984  85.371  1.00 13.74           N
ATOM   2316  H   GLU A 160     -18.145  35.176  84.626  1.00 13.74           H
ATOM   2317  CA  GLU A 160     -19.391  36.140  86.022  1.00 23.62           C
ATOM   2318  HA  GLU A 160     -20.372  35.945  86.019  1.00 23.62           H
ATOM   2319  C   GLU A 160     -19.097  37.473  85.278  1.00 23.28           C
ATOM   2320  O   GLU A 160     -18.036  37.617  84.685  1.00 21.37           O
ATOM   2321  CB  GLU A 160     -18.758  36.268  87.422  1.00 22.49           C
ATOM   2322 1HB  GLU A 160     -18.203  35.456  87.601  1.00 22.49           H
ATOM   2323 2HB  GLU A 160     -18.175  37.080  87.440  1.00 22.49           H
ATOM   2324  CG  GLU A 160     -19.794  36.396  88.533  1.00 21.85           C
ATOM   2325 1HG  GLU A 160     -20.403  37.157  88.309  1.00 21.85           H
ATOM   2326 2HG  GLU A 160     -20.321  35.547  88.572  1.00 21.85           H
ATOM   2327  CD  GLU A 160     -19.165  36.654  89.916  1.00 20.46           C
ATOM   2328  OE1 GLU A 160     -19.899  37.195  90.767  1.00 19.94           O
ATOM   2329  OE2 GLU A 160     -17.966  36.393  90.099  1.00 22.65           O
ATOM   2330  N   ARG A 161     -19.979  38.431  85.488  1.00 11.66           N
ATOM   2331  H   ARG A 161     -20.888  38.099  85.741  1.00 11.66           H
ATOM   2332  CA  ARG A 161     -19.874  39.919  85.418  1.00 23.09           C
ATOM   2333  HA  ARG A 161     -20.807  40.201  85.641  1.00 23.09           H
ATOM   2334  C   ARG A 161     -19.622  40.564  84.049  1.00 22.38           C
ATOM   2335  O   ARG A 161     -18.617  40.324  83.417  1.00 20.52           O
ATOM   2336  CB  ARG A 161     -18.836  40.404  86.434  1.00 22.45           C
ATOM   2337 1HB  ARG A 161     -18.009  39.850  86.340  1.00 22.45           H
ATOM   2338 2HB  ARG A 161     -18.620  41.362  86.243  1.00 22.45           H
ATOM   2339  CG  ARG A 161     -19.351  40.288  87.873  1.00 23.07           C
ATOM   2340 1HG  ARG A 161     -20.074  40.963  88.020  1.00 23.07           H
ATOM   2341 2HG  ARG A 161     -19.718  39.369  88.019  1.00 23.07           H
ATOM   2342  CD  ARG A 161     -18.214  40.541  88.869  1.00 23.08           C
ATOM   2343 1HD  ARG A 161     -17.581  39.767  88.873  1.00 23.08           H
ATOM   2344 2HD  ARG A 161     -17.720  41.375  88.624  1.00 23.08           H
ATOM   2345  NE  ARG A 161     -18.738  40.705  90.220  1.00 22.89           N
ATOM   2346  HE  ARG A 161     -19.702  40.959  90.305  1.00 22.89           H
ATOM   2347  CZ  ARG A 161     -18.056  40.549  91.345  1.00 22.00           C
ATOM   2348  NH1 ARG A 161     -16.814  40.158  91.342  1.00 20.45           N
ATOM   2349 1HH1 ARG A 161     -16.352  39.967  90.476  1.00 20.45           H
ATOM   2350 2HH1 ARG A 161     -16.322  40.048  92.206  1.00 20.45           H
ATOM   2351  NH2 ARG A 161     -18.610  40.790  92.489  1.00 20.45           N
ATOM   2352 1HH2 ARG A 161     -19.561  41.097  92.529  1.00 20.45           H
ATOM   2353 2HH2 ARG A 161     -18.087  40.669  93.333  1.00 20.45           H
ATOM   2354  N   GLY A 162     -20.419  41.472  83.561  1.00 15.59           N
ATOM   2355  H   GLY A 162     -20.267  41.672  82.593  1.00 15.59           H
ATOM   2356  CA  GLY A 162     -21.499  42.254  84.174  1.00 26.47           C
ATOM   2357 1HA  GLY A 162     -22.374  41.902  83.843  1.00 26.47           H
ATOM   2358 2HA  GLY A 162     -21.449  42.143  85.167  1.00 26.47           H
ATOM   2359  C   GLY A 162     -21.341  43.731  83.795  1.00 26.12           C
ATOM   2360  O   GLY A 162     -20.292  44.284  84.065  1.00 24.06           O
ATOM   2361  N   LEU A 163     -22.327  44.409  83.229  1.00  8.34           N
ATOM   2362  H   LEU A 163     -22.554  44.153  82.289  1.00  8.34           H
ATOM   2363  CA  LEU A 163     -23.122  45.485  83.811  1.00 22.87           C
ATOM   2364  HA  LEU A 163     -23.695  44.992  84.466  1.00 22.87           H
ATOM   2365  C   LEU A 163     -23.978  46.193  82.737  1.00 21.88           C
ATOM   2366  O   LEU A 163     -23.475  46.625  81.712  1.00 20.37           O
ATOM   2367  CB  LEU A 163     -22.262  46.541  84.553  1.00 20.97           C
ATOM   2368 1HB  LEU A 163     -21.374  46.602  84.097  1.00 20.97           H
ATOM   2369 2HB  LEU A 163     -22.728  47.424  84.496  1.00 20.97           H
ATOM   2370  CG  LEU A 163     -22.016  46.222  86.042  1.00 20.19           C
ATOM   2371  HG  LEU A 163     -21.749  45.259  86.082  1.00 20.19           H
ATOM   2372  CD1 LEU A 163     -20.906  47.108  86.613  1.00 20.97           C
ATOM   2373 1HD1 LEU A 163     -20.745  46.903  87.578  1.00 20.97           H
ATOM   2374 2HD1 LEU A 163     -21.147  48.076  86.540  1.00 20.97           H
ATOM   2375 3HD1 LEU A 163     -20.047  46.968  86.121  1.00 20.97           H
ATOM   2376  CD2 LEU A 163     -23.264  46.404  86.902  1.00 24.62           C
ATOM   2377 1HD2 LEU A 163     -23.073  46.190  87.860  1.00 24.62           H
ATOM   2378 2HD2 LEU A 163     -24.002  45.804  86.594  1.00 24.62           H
ATOM   2379 3HD2 LEU A 163     -23.596  47.346  86.857  1.00 24.62           H
ATOM   2380  N   PHE A 164     -25.214  46.370  83.112  1.00 11.61           N
ATOM   2381  H   PHE A 164     -25.536  45.711  83.791  1.00 11.61           H
ATOM   2382  CA  PHE A 164     -26.212  47.359  82.717  1.00 26.03           C
ATOM   2383  HA  PHE A 164     -26.934  46.980  83.296  1.00 26.03           H
ATOM   2384  C   PHE A 164     -26.909  47.314  81.347  1.00 24.50           C
ATOM   2385  O   PHE A 164     -26.338  47.646  80.311  1.00 22.46           O
ATOM   2386  CB  PHE A 164     -25.758  48.789  83.086  1.00 23.60           C
ATOM   2387 1HB  PHE A 164     -24.814  48.921  82.784  1.00 23.60           H
ATOM   2388 2HB  PHE A 164     -26.351  49.450  82.626  1.00 23.60           H
ATOM   2389  CG  PHE A 164     -25.819  49.054  84.574  1.00 23.71           C
ATOM   2390  CD1 PHE A 164     -27.063  49.167  85.215  1.00 22.91           C
ATOM   2391  HD1 PHE A 164     -27.903  49.121  84.674  1.00 22.91           H
ATOM   2392  CD2 PHE A 164     -24.634  49.137  85.344  1.00 25.76           C
ATOM   2393  HD2 PHE A 164     -23.740  49.070  84.900  1.00 25.76           H
ATOM   2394  CE1 PHE A 164     -27.143  49.344  86.607  1.00 22.53           C
ATOM   2395  HE1 PHE A 164     -28.034  49.425  87.054  1.00 22.53           H
ATOM   2396  CE2 PHE A 164     -24.720  49.313  86.732  1.00 24.48           C
ATOM   2397  HE2 PHE A 164     -23.883  49.372  87.275  1.00 24.48           H
ATOM   2398  CZ  PHE A 164     -25.964  49.407  87.366  1.00 25.99           C
ATOM   2399  HZ  PHE A 164     -26.013  49.519  88.359  1.00 25.99           H
ATOM   2400  N   GLY A 165     -28.204  47.098  81.417  1.00 17.53           N
ATOM   2401  H   GLY A 165     -28.534  46.359  82.004  1.00 17.53           H
ATOM   2402  CA  GLY A 165     -29.183  47.891  80.674  1.00 27.98           C
ATOM   2403 1HA  GLY A 165     -29.628  48.486  81.343  1.00 27.98           H
ATOM   2404 2HA  GLY A 165     -28.661  48.448  80.028  1.00 27.98           H
ATOM   2405  C   GLY A 165     -30.265  47.139  79.900  1.00 27.98           C
ATOM   2406  O   GLY A 165     -30.267  47.164  78.680  1.00 25.14           O
ATOM   2407  N   LEU A 166     -31.194  46.521  80.627  1.00 10.00           N
ATOM   2408  H   LEU A 166     -30.967  46.259  81.565  1.00 10.00           H
ATOM   2409  CA  LEU A 166     -32.540  46.204  80.118  1.00 25.57           C
ATOM   2410  HA  LEU A 166     -32.480  45.930  79.158  1.00 25.57           H
ATOM   2411  C   LEU A 166     -33.432  47.466  80.206  1.00 24.32           C
ATOM   2412  O   LEU A 166     -33.063  48.373  80.973  1.00 22.47           O
ATOM   2413  CB  LEU A 166     -33.084  45.035  80.958  1.00 23.19           C
ATOM   2414 1HB  LEU A 166     -32.813  45.185  81.909  1.00 23.19           H
ATOM   2415 2HB  LEU A 166     -34.082  45.044  80.891  1.00 23.19           H
ATOM   2416  CG  LEU A 166     -32.588  43.639  80.533  1.00 22.43           C
ATOM   2417  HG  LEU A 166     -31.591  43.686  80.468  1.00 22.43           H
ATOM   2418  CD1 LEU A 166     -33.034  42.597  81.566  1.00 22.58           C
ATOM   2419 1HD1 LEU A 166     -32.722  41.682  81.310  1.00 22.58           H
ATOM   2420 2HD1 LEU A 166     -34.031  42.572  81.642  1.00 22.58           H
ATOM   2421 3HD1 LEU A 166     -32.662  42.806  82.470  1.00 22.58           H
ATOM   2422  CD2 LEU A 166     -33.143  43.215  79.172  1.00 26.41           C
ATOM   2423 1HD2 LEU A 166     -32.809  42.308  78.916  1.00 26.41           H
ATOM   2424 2HD2 LEU A 166     -32.867  43.857  78.457  1.00 26.41           H
ATOM   2425 3HD2 LEU A 166     -34.142  43.182  79.187  1.00 26.41           H
ATOM   2426  N   PRO A 167     -34.577  47.585  79.523  1.00 15.86           N
ATOM   2427  CA  PRO A 167     -35.564  46.520  79.326  1.00 26.99           C
ATOM   2428  HA  PRO A 167     -35.065  45.657  79.402  1.00 26.99           H
ATOM   2429  C   PRO A 167     -36.254  46.413  77.942  1.00 27.43           C
ATOM   2430  O   PRO A 167     -36.262  47.328  77.129  1.00 25.22           O
ATOM   2431  CB  PRO A 167     -36.601  46.842  80.401  1.00 24.53           C
ATOM   2432 1HB  PRO A 167     -37.495  46.467  80.157  1.00 24.53           H
ATOM   2433 2HB  PRO A 167     -36.318  46.479  81.289  1.00 24.53           H
ATOM   2434  CG  PRO A 167     -36.634  48.374  80.419  1.00 24.82           C
ATOM   2435 1HG  PRO A 167     -37.462  48.716  79.975  1.00 24.82           H
ATOM   2436 2HG  PRO A 167     -36.591  48.719  81.357  1.00 24.82           H
ATOM   2437  CD  PRO A 167     -35.400  48.798  79.640  1.00 27.76           C
ATOM   2438 1HD  PRO A 167     -35.646  49.131  78.730  1.00 27.76           H
ATOM   2439 2HD  PRO A 167     -34.892  49.507  80.129  1.00 27.76           H
ATOM   2440  N   ALA A 168     -36.864  45.271  77.739  1.00 11.16           N
ATOM   2441  H   ALA A 168     -36.572  44.518  78.328  1.00 11.16           H
ATOM   2442  CA  ALA A 168     -37.916  44.941  76.769  1.00 24.15           C
ATOM   2443  HA  ALA A 168     -37.721  45.341  75.874  1.00 24.15           H
ATOM   2444  C   ALA A 168     -39.288  45.531  77.224  1.00 25.05           C
ATOM   2445  O   ALA A 168     -39.292  46.271  78.210  1.00 21.73           O
ATOM   2446  CB  ALA A 168     -37.897  43.404  76.725  1.00 22.41           C
ATOM   2447 1HB  ALA A 168     -37.004  43.065  76.430  1.00 22.41           H
ATOM   2448 2HB  ALA A 168     -38.584  43.055  76.088  1.00 22.41           H
ATOM   2449 3HB  ALA A 168     -38.090  43.017  77.627  1.00 22.41           H
ATOM   2450  N   PRO A 169     -40.477  45.174  76.721  1.00 12.26           N
ATOM   2451  CA  PRO A 169     -40.871  44.382  75.544  1.00 28.04           C
ATOM   2452  HA  PRO A 169     -40.100  44.368  74.907  1.00 28.04           H
ATOM   2453  C   PRO A 169     -42.080  44.946  74.746  1.00 28.76           C
ATOM   2454  O   PRO A 169     -42.762  45.857  75.186  1.00 26.06           O
ATOM   2455  CB  PRO A 169     -41.286  43.049  76.182  1.00 24.91           C
ATOM   2456 1HB  PRO A 169     -41.951  42.572  75.608  1.00 24.91           H
ATOM   2457 2HB  PRO A 169     -40.490  42.462  76.328  1.00 24.91           H
ATOM   2458  CG  PRO A 169     -41.916  43.463  77.524  1.00 27.09           C
ATOM   2459 1HG  PRO A 169     -42.910  43.352  77.499  1.00 27.09           H
ATOM   2460 2HG  PRO A 169     -41.539  42.921  78.275  1.00 27.09           H
ATOM   2461  CD  PRO A 169     -41.549  44.932  77.692  1.00 32.92           C
ATOM   2462 1HD  PRO A 169     -42.329  45.525  77.491  1.00 32.92           H
ATOM   2463 2HD  PRO A 169     -41.217  45.119  78.617  1.00 32.92           H
ATOM   2464  N   GLY A 170     -42.398  44.304  73.654  1.00 18.66           N
ATOM   2465  H   GLY A 170     -41.639  44.002  73.077  1.00 18.66           H
ATOM   2466  CA  GLY A 170     -43.757  43.977  73.180  1.00 35.82           C
ATOM   2467 1HA  GLY A 170     -43.631  43.360  72.403  1.00 35.82           H
ATOM   2468 2HA  GLY A 170     -44.193  43.483  73.932  1.00 35.82           H
ATOM   2469  C   GLY A 170     -44.715  45.088  72.738  1.00 37.09           C
ATOM   2470  O   GLY A 170     -45.116  45.917  73.536  1.00 32.02           O
ATOM   2471  N   THR A 171     -45.198  45.001  71.531  1.00 15.82           N
ATOM   2472  H   THR A 171     -44.542  45.025  70.776  1.00 15.82           H
ATOM   2473  CA  THR A 171     -46.634  44.870  71.174  1.00 29.25           C
ATOM   2474  HA  THR A 171     -46.826  43.956  71.531  1.00 29.25           H
ATOM   2475  C   THR A 171     -46.833  44.984  69.650  1.00 29.39           C
ATOM   2476  O   THR A 171     -46.261  45.836  68.986  1.00 26.78           O
ATOM   2477  CB  THR A 171     -47.611  45.863  71.858  1.00 26.17           C
ATOM   2478  HB  THR A 171     -48.348  46.066  71.214  1.00 26.17           H
ATOM   2479  OG1 THR A 171     -47.035  47.118  72.104  1.00 25.88           O
ATOM   2480  HG1 THR A 171     -46.084  47.027  72.160  1.00 25.88           H
ATOM   2481  CG2 THR A 171     -48.150  45.322  73.182  1.00 29.00           C
ATOM   2482 1HG2 THR A 171     -48.777  45.975  73.607  1.00 29.00           H
ATOM   2483 2HG2 THR A 171     -47.406  45.146  73.827  1.00 29.00           H
ATOM   2484 3HG2 THR A 171     -48.646  44.465  73.043  1.00 29.00           H
ATOM   2485  N   THR A 172     -47.614  44.080  69.122  1.00 20.42           N
ATOM   2486  H   THR A 172     -47.745  43.248  69.661  1.00 20.42           H
ATOM   2487  CA  THR A 172     -48.330  44.130  67.828  1.00 35.05           C
ATOM   2488  HA  THR A 172     -47.713  44.504  67.136  1.00 35.05           H
ATOM   2489  C   THR A 172     -49.577  45.027  67.936  1.00 34.92           C
ATOM   2490  O   THR A 172     -49.876  45.433  69.056  1.00 30.76           O
ATOM   2491  CB  THR A 172     -48.772  42.693  67.517  1.00 30.32           C
ATOM   2492  HB  THR A 172     -49.404  42.736  66.743  1.00 30.32           H
ATOM   2493  OG1 THR A 172     -49.454  42.135  68.639  1.00 28.18           O
ATOM   2494  HG1 THR A 172     -50.378  42.010  68.421  1.00 28.18           H
ATOM   2495  CG2 THR A 172     -47.623  41.752  67.198  1.00 29.71           C
ATOM   2496 1HG2 THR A 172     -47.958  40.830  67.003  1.00 29.71           H
ATOM   2497 2HG2 THR A 172     -46.986  41.691  67.966  1.00 29.71           H
ATOM   2498 3HG2 THR A 172     -47.112  42.069  66.399  1.00 29.71           H
ATOM   2499  N   PRO A 173     -50.412  45.196  66.920  1.00 17.66           N
ATOM   2500  CA  PRO A 173     -50.281  45.480  65.478  1.00 31.50           C
ATOM   2501  HA  PRO A 173     -49.349  45.751  65.238  1.00 31.50           H
ATOM   2502  C   PRO A 173     -51.213  46.649  65.064  1.00 31.88           C
ATOM   2503  O   PRO A 173     -51.755  47.346  65.924  1.00 29.84           O
ATOM   2504  CB  PRO A 173     -50.726  44.157  64.839  1.00 28.27           C
ATOM   2505 1HB  PRO A 173     -51.068  44.305  63.911  1.00 28.27           H
ATOM   2506 2HB  PRO A 173     -49.973  43.499  64.816  1.00 28.27           H
ATOM   2507  CG  PRO A 173     -51.844  43.668  65.756  1.00 30.38           C
ATOM   2508 1HG  PRO A 173     -52.737  43.831  65.335  1.00 30.38           H
ATOM   2509 2HG  PRO A 173     -51.738  42.692  65.946  1.00 30.38           H
ATOM   2510  CD  PRO A 173     -51.694  44.491  67.045  1.00 38.21           C
ATOM   2511 1HD  PRO A 173     -52.434  45.157  67.138  1.00 38.21           H
ATOM   2512 2HD  PRO A 173     -51.674  43.900  67.852  1.00 38.21           H
ATOM   2513  N   SER A 174     -51.483  46.775  63.795  1.00 15.71           N
ATOM   2514  H   SER A 174     -50.775  46.458  63.164  1.00 15.71           H
ATOM   2515  CA  SER A 174     -52.708  47.330  63.170  1.00 33.46           C
ATOM   2516  HA  SER A 174     -52.732  46.697  62.397  1.00 33.46           H
ATOM   2517  C   SER A 174     -52.639  48.737  62.515  1.00 33.21           C
ATOM   2518  O   SER A 174     -52.177  49.697  63.111  1.00 31.38           O
ATOM   2519  CB  SER A 174     -53.977  47.143  64.012  1.00 30.71           C
ATOM   2520 1HB  SER A 174     -54.792  47.264  63.446  1.00 30.71           H
ATOM   2521 2HB  SER A 174     -53.990  46.232  64.425  1.00 30.71           H
ATOM   2522  OG  SER A 174     -54.093  48.054  65.067  1.00 29.87           O
ATOM   2523  HG  SER A 174     -54.119  48.945  64.718  1.00 29.87           H
ATOM   2524  N   ASP A 175     -53.192  48.749  61.320  1.00 18.29           N
ATOM   2525  H   ASP A 175     -53.021  47.944  60.753  1.00 18.29           H
ATOM   2526  CA  ASP A 175     -54.028  49.793  60.713  1.00 32.44           C
ATOM   2527  HA  ASP A 175     -54.263  49.402  59.823  1.00 32.44           H
ATOM   2528  C   ASP A 175     -53.361  51.111  60.244  1.00 31.75           C
ATOM   2529  O   ASP A 175     -52.415  51.597  60.843  1.00 30.03           O
ATOM   2530  CB  ASP A 175     -55.255  49.978  61.620  1.00 30.77           C
ATOM   2531 1HB  ASP A 175     -54.944  50.255  62.529  1.00 30.77           H
ATOM   2532 2HB  ASP A 175     -55.835  50.695  61.233  1.00 30.77           H
ATOM   2533  CG  ASP A 175     -56.086  48.703  61.759  1.00 29.76           C
ATOM   2534  OD1 ASP A 175     -55.923  47.805  60.896  1.00 29.54           O
ATOM   2535  OD2 ASP A 175     -56.858  48.611  62.725  1.00 30.85           O
ATOM   2536  N   TYR A 176     -53.755  51.802  59.214  1.00 12.62           N
ATOM   2537  H   TYR A 176     -53.211  52.629  59.069  1.00 12.62           H
ATOM   2538  CA  TYR A 176     -54.826  51.636  58.213  1.00 23.71           C
ATOM   2539  HA  TYR A 176     -54.801  50.693  57.881  1.00 23.71           H
ATOM   2540  C   TYR A 176     -54.568  52.697  57.099  1.00 23.21           C
ATOM   2541  O   TYR A 176     -54.167  53.814  57.401  1.00 21.40           O
ATOM   2542  CB  TYR A 176     -56.196  51.939  58.865  1.00 22.45           C
ATOM   2543 1HB  TYR A 176     -56.091  51.817  59.852  1.00 22.45           H
ATOM   2544 2HB  TYR A 176     -56.415  52.895  58.668  1.00 22.45           H
ATOM   2545  CG  TYR A 176     -57.413  51.124  58.457  1.00 21.58           C
ATOM   2546  CD1 TYR A 176     -58.591  51.785  58.047  1.00 21.51           C
ATOM   2547  HD1 TYR A 176     -58.599  52.781  57.959  1.00 21.51           H
ATOM   2548  CD2 TYR A 176     -57.412  49.728  58.565  1.00 23.25           C
ATOM   2549  HD2 TYR A 176     -56.581  49.251  58.852  1.00 23.25           H
ATOM   2550  CE1 TYR A 176     -59.751  51.049  57.762  1.00 23.90           C
ATOM   2551  HE1 TYR A 176     -60.585  51.523  57.478  1.00 23.90           H
ATOM   2552  CE2 TYR A 176     -58.574  48.994  58.272  1.00 25.16           C
ATOM   2553  HE2 TYR A 176     -58.564  47.997  58.349  1.00 25.16           H
ATOM   2554  CZ  TYR A 176     -59.745  49.648  57.874  1.00 26.75           C
ATOM   2555  OH  TYR A 176     -60.864  48.937  57.591  1.00 27.51           O
ATOM   2556  HH  TYR A 176     -61.612  49.531  57.524  1.00 27.51           H
ATOM   2557  N   TYR A 177     -54.862  52.350  55.912  1.00 16.64           N
ATOM   2558  H   TYR A 177     -54.617  51.411  55.670  1.00 16.64           H
ATOM   2559  CA  TYR A 177     -55.515  53.131  54.830  1.00 27.80           C
ATOM   2560  HA  TYR A 177     -55.212  52.557  54.069  1.00 27.80           H
ATOM   2561  C   TYR A 177     -55.016  54.517  54.320  1.00 26.53           C
ATOM   2562  O   TYR A 177     -54.893  55.499  55.032  1.00 24.68           O
ATOM   2563  CB  TYR A 177     -57.017  53.189  55.137  1.00 26.17           C
ATOM   2564 1HB  TYR A 177     -57.138  53.137  56.128  1.00 26.17           H
ATOM   2565 2HB  TYR A 177     -57.373  54.062  54.803  1.00 26.17           H
ATOM   2566  CG  TYR A 177     -57.838  52.074  54.504  1.00 26.89           C
ATOM   2567  CD1 TYR A 177     -58.874  52.388  53.618  1.00 26.76           C
ATOM   2568  HD1 TYR A 177     -59.069  53.345  53.401  1.00 26.76           H
ATOM   2569  CD2 TYR A 177     -57.578  50.724  54.801  1.00 29.51           C
ATOM   2570  HD2 TYR A 177     -56.843  50.490  55.438  1.00 29.51           H
ATOM   2571  CE1 TYR A 177     -59.643  51.368  53.030  1.00 28.10           C
ATOM   2572  HE1 TYR A 177     -60.383  51.603  52.400  1.00 28.10           H
ATOM   2573  CE2 TYR A 177     -58.340  49.702  54.212  1.00 29.06           C
ATOM   2574  HE2 TYR A 177     -58.143  48.745  54.427  1.00 29.06           H
ATOM   2575  CZ  TYR A 177     -59.376  50.021  53.324  1.00 31.47           C
ATOM   2576  OH  TYR A 177     -60.111  49.033  52.748  1.00 30.95           O
ATOM   2577  HH  TYR A 177     -61.008  49.339  52.613  1.00 30.95           H
ATOM   2578  N   HIS A 178     -55.012  54.551  53.018  1.00 16.57           N
ATOM   2579  H   HIS A 178     -54.510  53.809  52.574  1.00 16.57           H
ATOM   2580  CA  HIS A 178     -55.640  55.525  52.100  1.00 27.77           C
ATOM   2581  HA  HIS A 178     -55.603  54.889  51.329  1.00 27.77           H
ATOM   2582  C   HIS A 178     -54.874  56.738  51.531  1.00 27.57           C
ATOM   2583  O   HIS A 178     -54.504  57.670  52.225  1.00 26.17           O
ATOM   2584  CB  HIS A 178     -57.071  55.919  52.519  1.00 26.45           C
ATOM   2585 1HB  HIS A 178     -57.148  55.831  53.512  1.00 26.45           H
ATOM   2586 2HB  HIS A 178     -57.230  56.870  52.255  1.00 26.45           H
ATOM   2587  CG  HIS A 178     -58.166  55.086  51.902  1.00 26.67           C
ATOM   2588  ND1 HIS A 178     -58.087  54.296  50.779  1.00 24.83           N
ATOM   2589  HD1 HIS A 178     -57.260  54.121  50.245  1.00 24.83           H
ATOM   2590  CD2 HIS A 178     -59.470  55.051  52.312  1.00 26.11           C
ATOM   2591  HD2 HIS A 178     -59.850  55.528  53.104  1.00 26.11           H
ATOM   2592  CE1 HIS A 178     -59.311  53.797  50.520  1.00 24.16           C
ATOM   2593  HE1 HIS A 178     -59.534  53.190  49.757  1.00 24.16           H
ATOM   2594  NE2 HIS A 178     -60.178  54.231  51.429  1.00 23.98           N
ATOM   2595  N   GLN A 179     -54.919  56.702  50.214  1.00 19.19           N
ATOM   2596  H   GLN A 179     -54.631  55.839  49.798  1.00 19.19           H
ATOM   2597  CA  GLN A 179     -55.334  57.754  49.267  1.00 25.04           C
ATOM   2598  HA  GLN A 179     -55.188  57.292  48.392  1.00 25.04           H
ATOM   2599  C   GLN A 179     -54.440  58.995  49.130  1.00 25.02           C
ATOM   2600  O   GLN A 179     -54.108  59.664  50.089  1.00 24.04           O
ATOM   2601  CB  GLN A 179     -56.815  58.108  49.485  1.00 25.60           C
ATOM   2602 1HB  GLN A 179     -56.991  58.175  50.467  1.00 25.60           H
ATOM   2603 2HB  GLN A 179     -57.005  58.989  49.051  1.00 25.60           H
ATOM   2604  CG  GLN A 179     -57.746  57.038  48.879  1.00 25.96           C
ATOM   2605 1HG  GLN A 179     -57.489  56.897  47.923  1.00 25.96           H
ATOM   2606 2HG  GLN A 179     -57.623  56.185  49.386  1.00 25.96           H
ATOM   2607  CD  GLN A 179     -59.229  57.412  48.925  1.00 24.16           C
ATOM   2608  OE1 GLN A 179     -59.620  58.501  49.307  1.00 24.50           O
ATOM   2609  NE2 GLN A 179     -60.110  56.530  48.520  1.00 26.00           N
ATOM   2610 1HE2 GLN A 179     -61.084  56.756  48.528  1.00 26.00           H
ATOM   2611 2HE2 GLN A 179     -59.808  55.631  48.203  1.00 26.00           H
ATOM   2612  N   MET A 180     -53.917  59.254  47.943  1.00 24.57           N
ATOM   2613  H   MET A 180     -52.927  59.125  47.889  1.00 24.57           H
ATOM   2614  CA  MET A 180     -54.545  59.700  46.687  1.00 30.44           C
ATOM   2615  HA  MET A 180     -54.115  59.066  46.044  1.00 30.44           H
ATOM   2616  C   MET A 180     -54.224  61.181  46.425  1.00 30.36           C
ATOM   2617  O   MET A 180     -54.159  61.969  47.354  1.00 28.92           O
ATOM   2618  CB  MET A 180     -56.056  59.495  46.534  1.00 28.83           C
ATOM   2619 1HB  MET A 180     -56.438  59.343  47.446  1.00 28.83           H
ATOM   2620 2HB  MET A 180     -56.441  60.333  46.147  1.00 28.83           H
ATOM   2621  CG  MET A 180     -56.483  58.320  45.639  1.00 27.71           C
ATOM   2622 1HG  MET A 180     -55.630  57.941  45.280  1.00 27.71           H
ATOM   2623 2HG  MET A 180     -56.907  57.659  46.259  1.00 27.71           H
ATOM   2624  SD  MET A 180     -57.604  58.826  44.323  1.00 26.33           S
ATOM   2625  CE  MET A 180     -58.123  57.220  43.672  1.00 23.73           C
ATOM   2626 1HE  MET A 180     -58.765  57.331  42.914  1.00 23.73           H
ATOM   2627 2HE  MET A 180     -58.574  56.675  44.379  1.00 23.73           H
ATOM   2628 3HE  MET A 180     -57.338  56.699  43.336  1.00 23.73           H
ATOM   2629  N   THR A 181     -54.202  61.513  45.173  1.00 17.05           N
ATOM   2630  H   THR A 181     -54.035  60.749  44.549  1.00 17.05           H
ATOM   2631  CA  THR A 181     -54.379  62.819  44.500  1.00 26.61           C
ATOM   2632  HA  THR A 181     -54.536  62.536  43.554  1.00 26.61           H
ATOM   2633  C   THR A 181     -53.121  63.687  44.411  1.00 26.93           C
ATOM   2634  O   THR A 181     -52.497  64.003  45.399  1.00 25.36           O
ATOM   2635  CB  THR A 181     -55.639  63.573  44.971  1.00 24.76           C
ATOM   2636  HB  THR A 181     -55.562  64.516  44.647  1.00 24.76           H
ATOM   2637  OG1 THR A 181     -55.747  63.707  46.366  1.00 24.13           O
ATOM   2638  HG1 THR A 181     -55.772  64.636  46.597  1.00 24.13           H
ATOM   2639  CG2 THR A 181     -56.900  62.853  44.507  1.00 27.58           C
ATOM   2640 1HG2 THR A 181     -57.721  63.337  44.809  1.00 27.58           H
ATOM   2641 2HG2 THR A 181     -56.938  61.924  44.875  1.00 27.58           H
ATOM   2642 3HG2 THR A 181     -56.930  62.790  43.509  1.00 27.58           H
ATOM   2643  N   LEU A 182     -52.596  63.895  43.242  1.00 13.42           N
ATOM   2644  H   LEU A 182     -51.709  63.450  43.118  1.00 13.42           H
ATOM   2645  CA  LEU A 182     -53.044  64.655  42.059  1.00 28.66           C
ATOM   2646  HA  LEU A 182     -52.571  64.117  41.361  1.00 28.66           H
ATOM   2647  C   LEU A 182     -52.560  66.118  42.063  1.00 27.92           C
ATOM   2648  O   LEU A 182     -52.818  66.862  43.002  1.00 26.55           O
ATOM   2649  CB  LEU A 182     -54.549  64.604  41.718  1.00 26.82           C
ATOM   2650 1HB  LEU A 182     -55.050  64.574  42.583  1.00 26.82           H
ATOM   2651 2HB  LEU A 182     -54.774  65.448  41.232  1.00 26.82           H
ATOM   2652  CG  LEU A 182     -55.052  63.430  40.855  1.00 25.98           C
ATOM   2653  HG  LEU A 182     -54.717  62.588  41.278  1.00 25.98           H
ATOM   2654  CD1 LEU A 182     -56.582  63.455  40.794  1.00 26.64           C
ATOM   2655 1HD1 LEU A 182     -56.931  62.701  40.238  1.00 26.64           H
ATOM   2656 2HD1 LEU A 182     -56.911  64.310  40.393  1.00 26.64           H
ATOM   2657 3HD1 LEU A 182     -56.979  63.372  41.708  1.00 26.64           H
ATOM   2658  CD2 LEU A 182     -54.531  63.501  39.414  1.00 30.84           C
ATOM   2659 1HD2 LEU A 182     -54.869  62.731  38.872  1.00 30.84           H
ATOM   2660 2HD2 LEU A 182     -53.532  63.477  39.393  1.00 30.84           H
ATOM   2661 3HD2 LEU A 182     -54.827  64.345  38.967  1.00 30.84           H
ATOM   2662  N   VAL A 183     -52.043  66.489  40.915  1.00 13.62           N
ATOM   2663  H   VAL A 183     -51.476  65.812  40.445  1.00 13.62           H
ATOM   2664  CA  VAL A 183     -52.202  67.792  40.237  1.00 24.68           C
ATOM   2665  HA  VAL A 183     -51.948  67.512  39.311  1.00 24.68           H
ATOM   2666  C   VAL A 183     -51.156  68.900  40.474  1.00 24.02           C
ATOM   2667  O   VAL A 183     -51.107  69.554  41.509  1.00 21.85           O
ATOM   2668  CB  VAL A 183     -53.671  68.278  40.286  1.00 22.73           C
ATOM   2669  HB  VAL A 183     -53.900  68.275  41.259  1.00 22.73           H
ATOM   2670  CG1 VAL A 183     -53.916  69.683  39.747  1.00 20.72           C
ATOM   2671 1HG1 VAL A 183     -54.884  69.928  39.811  1.00 20.72           H
ATOM   2672 2HG1 VAL A 183     -53.644  69.751  38.787  1.00 20.72           H
ATOM   2673 3HG1 VAL A 183     -53.393  70.361  40.263  1.00 20.72           H
ATOM   2674  CG2 VAL A 183     -54.554  67.363  39.425  1.00 22.44           C
ATOM   2675 1HG2 VAL A 183     -55.508  67.663  39.445  1.00 22.44           H
ATOM   2676 2HG2 VAL A 183     -54.521  66.420  39.755  1.00 22.44           H
ATOM   2677 3HG2 VAL A 183     -54.251  67.366  38.472  1.00 22.44           H
ATOM   2678  N   ALA A 184     -50.422  69.126  39.392  1.00 13.85           N
ATOM   2679  H   ALA A 184     -49.993  68.312  39.000  1.00 13.85           H
ATOM   2680  CA  ALA A 184     -50.136  70.378  38.676  1.00 25.02           C
ATOM   2681  HA  ALA A 184     -49.554  69.980  37.967  1.00 25.02           H
ATOM   2682  C   ALA A 184     -49.214  71.462  39.268  1.00 24.90           C
ATOM   2683  O   ALA A 184     -49.342  71.890  40.403  1.00 23.22           O
ATOM   2684  CB  ALA A 184     -51.444  71.006  38.187  1.00 22.94           C
ATOM   2685 1HB  ALA A 184     -52.052  70.313  37.800  1.00 22.94           H
ATOM   2686 2HB  ALA A 184     -51.270  71.691  37.480  1.00 22.94           H
ATOM   2687 3HB  ALA A 184     -51.929  71.455  38.938  1.00 22.94           H
ATOM   2688  N   GLY A 185     -48.418  72.026  38.406  1.00 16.46           N
ATOM   2689  H   GLY A 185     -48.061  71.465  37.659  1.00 16.46           H
ATOM   2690  CA  GLY A 185     -48.014  73.433  38.464  1.00 30.16           C
ATOM   2691 1HA  GLY A 185     -48.613  73.933  37.838  1.00 30.16           H
ATOM   2692 2HA  GLY A 185     -48.177  73.743  39.401  1.00 30.16           H
ATOM   2693  C   GLY A 185     -46.559  73.723  38.094  1.00 29.83           C
ATOM   2694  O   GLY A 185     -45.702  73.779  38.957  1.00 26.16           O
ATOM   2695  N   HIS A 186     -46.302  73.984  36.821  1.00 10.99           N
ATOM   2696  H   HIS A 186     -46.804  73.485  36.114  1.00 10.99           H
ATOM   2697  CA  HIS A 186     -45.301  74.986  36.411  1.00 24.53           C
ATOM   2698  HA  HIS A 186     -44.407  74.756  36.795  1.00 24.53           H
ATOM   2699  C   HIS A 186     -45.753  76.376  36.937  1.00 23.98           C
ATOM   2700  O   HIS A 186     -46.948  76.518  37.213  1.00 20.93           O
ATOM   2701  CB  HIS A 186     -45.251  74.958  34.873  1.00 21.71           C
ATOM   2702 1HB  HIS A 186     -46.157  74.714  34.527  1.00 21.71           H
ATOM   2703 2HB  HIS A 186     -45.002  75.869  34.544  1.00 21.71           H
ATOM   2704  CG  HIS A 186     -44.262  73.977  34.299  1.00 19.71           C
ATOM   2705  ND1 HIS A 186     -42.889  74.060  34.396  1.00 17.62           N
ATOM   2706  HD1 HIS A 186     -42.376  74.743  34.916  1.00 17.62           H
ATOM   2707  CD2 HIS A 186     -44.534  72.912  33.482  1.00 17.56           C
ATOM   2708  HD2 HIS A 186     -45.442  72.597  33.207  1.00 17.56           H
ATOM   2709  CE1 HIS A 186     -42.362  73.061  33.669  1.00 16.54           C
ATOM   2710  HE1 HIS A 186     -41.384  72.881  33.568  1.00 16.54           H
ATOM   2711  NE2 HIS A 186     -43.326  72.349  33.105  1.00 17.91           N
ATOM   2712  N   PRO A 187     -44.902  77.455  37.073  1.00 16.05           N
ATOM   2713  CA  PRO A 187     -43.655  77.775  36.355  1.00 28.23           C
ATOM   2714  HA  PRO A 187     -43.240  76.919  36.045  1.00 28.23           H
ATOM   2715  C   PRO A 187     -42.531  78.455  37.195  1.00 28.25           C
ATOM   2716  O   PRO A 187     -42.690  78.767  38.373  1.00 25.98           O
ATOM   2717  CB  PRO A 187     -44.170  78.732  35.274  1.00 25.13           C
ATOM   2718 1HB  PRO A 187     -43.446  79.355  34.977  1.00 25.13           H
ATOM   2719 2HB  PRO A 187     -44.517  78.224  34.486  1.00 25.13           H
ATOM   2720  CG  PRO A 187     -45.296  79.502  35.956  1.00 25.75           C
ATOM   2721 1HG  PRO A 187     -45.027  80.451  36.119  1.00 25.75           H
ATOM   2722 2HG  PRO A 187     -46.126  79.481  35.399  1.00 25.75           H
ATOM   2723  CD  PRO A 187     -45.516  78.774  37.274  1.00 30.05           C
ATOM   2724 1HD  PRO A 187     -45.068  79.249  38.031  1.00 30.05           H
ATOM   2725 2HD  PRO A 187     -46.490  78.672  37.475  1.00 30.05           H
ATOM   2726  N   ALA A 188     -41.394  78.699  36.553  1.00 13.28           N
ATOM   2727  H   ALA A 188     -41.234  78.201  35.701  1.00 13.28           H
ATOM   2728  CA  ALA A 188     -40.346  79.643  36.990  1.00 27.86           C
ATOM   2729  HA  ALA A 188     -40.056  79.413  37.919  1.00 27.86           H
ATOM   2730  C   ALA A 188     -40.881  81.104  37.032  1.00 26.77           C
ATOM   2731  O   ALA A 188     -41.921  81.329  36.417  1.00 24.42           O
ATOM   2732  CB  ALA A 188     -39.205  79.477  35.968  1.00 25.77           C
ATOM   2733 1HB  ALA A 188     -38.872  78.534  35.953  1.00 25.77           H
ATOM   2734 2HB  ALA A 188     -38.433  80.072  36.193  1.00 25.77           H
ATOM   2735 3HB  ALA A 188     -39.514  79.709  35.046  1.00 25.77           H
ATOM   2736  N   PRO A 189     -40.233  82.102  37.703  1.00 12.65           N
ATOM   2737  CA  PRO A 189     -38.915  82.642  37.291  1.00 26.70           C
ATOM   2738  HA  PRO A 189     -38.332  81.861  37.068  1.00 26.70           H
ATOM   2739  C   PRO A 189     -38.050  83.436  38.341  1.00 27.20           C
ATOM   2740  O   PRO A 189     -38.504  83.797  39.412  1.00 24.18           O
ATOM   2741  CB  PRO A 189     -39.363  83.596  36.173  1.00 23.53           C
ATOM   2742 1HB  PRO A 189     -38.658  84.278  35.978  1.00 23.53           H
ATOM   2743 2HB  PRO A 189     -39.581  83.093  35.337  1.00 23.53           H
ATOM   2744  CG  PRO A 189     -40.612  84.255  36.753  1.00 24.80           C
ATOM   2745 1HG  PRO A 189     -40.404  85.170  37.098  1.00 24.80           H
ATOM   2746 2HG  PRO A 189     -41.335  84.314  36.065  1.00 24.80           H
ATOM   2747  CD  PRO A 189     -41.020  83.323  37.893  1.00 29.77           C
ATOM   2748 1HD  PRO A 189     -40.807  83.725  38.783  1.00 29.77           H
ATOM   2749 2HD  PRO A 189     -41.995  83.105  37.850  1.00 29.77           H
ATOM   2750  N   TYR A 190     -36.817  83.749  37.920  1.00 12.29           N
ATOM   2751  H   TYR A 190     -36.406  83.075  37.307  1.00 12.29           H
ATOM   2752  CA  TYR A 190     -35.951  84.930  38.208  1.00 27.63           C
ATOM   2753  HA  TYR A 190     -35.130  84.546  37.785  1.00 27.63           H
ATOM   2754  C   TYR A 190     -35.399  85.275  39.616  1.00 26.21           C
ATOM   2755  O   TYR A 190     -36.117  85.380  40.596  1.00 24.39           O
ATOM   2756  CB  TYR A 190     -36.544  86.190  37.555  1.00 25.30           C
ATOM   2757 1HB  TYR A 190     -37.533  86.072  37.467  1.00 25.30           H
ATOM   2758 2HB  TYR A 190     -36.353  86.977  38.141  1.00 25.30           H
ATOM   2759  CG  TYR A 190     -35.979  86.478  36.179  1.00 25.01           C
ATOM   2760  CD1 TYR A 190     -34.856  87.311  36.032  1.00 23.60           C
ATOM   2761  HD1 TYR A 190     -34.441  87.732  36.838  1.00 23.60           H
ATOM   2762  CD2 TYR A 190     -36.566  85.912  35.023  1.00 24.68           C
ATOM   2763  HD2 TYR A 190     -37.374  85.329  35.112  1.00 24.68           H
ATOM   2764  CE1 TYR A 190     -34.313  87.556  34.759  1.00 23.65           C
ATOM   2765  HE1 TYR A 190     -33.507  88.140  34.663  1.00 23.65           H
ATOM   2766  CE2 TYR A 190     -36.026  86.160  33.753  1.00 25.33           C
ATOM   2767  HE2 TYR A 190     -36.445  85.749  32.943  1.00 25.33           H
ATOM   2768  CZ  TYR A 190     -34.906  86.978  33.618  1.00 26.50           C
ATOM   2769  OH  TYR A 190     -34.367  87.214  32.385  1.00 27.36           O
ATOM   2770  HH  TYR A 190     -33.414  87.269  32.458  1.00 27.36           H
ATOM   2771  N   GLY A 191     -34.103  85.660  39.586  1.00 14.01           N
ATOM   2772  H   GLY A 191     -33.522  85.165  38.940  1.00 14.01           H
ATOM   2773  CA  GLY A 191     -33.424  86.711  40.376  1.00 28.83           C
ATOM   2774 1HA  GLY A 191     -32.967  87.320  39.728  1.00 28.83           H
ATOM   2775 2HA  GLY A 191     -34.133  87.217  40.866  1.00 28.83           H
ATOM   2776  C   GLY A 191     -32.389  86.189  41.389  1.00 27.77           C
ATOM   2777  O   GLY A 191     -32.650  85.208  42.052  1.00 25.69           O
ATOM   2778  N   ASP A 192     -31.225  86.758  41.661  1.00 11.02           N
ATOM   2779  H   ASP A 192     -30.752  86.353  42.443  1.00 11.02           H
ATOM   2780  CA  ASP A 192     -30.493  87.868  41.038  1.00 28.35           C
ATOM   2781  HA  ASP A 192     -30.490  87.680  40.056  1.00 28.35           H
ATOM   2782  C   ASP A 192     -29.054  87.921  41.625  1.00 27.15           C
ATOM   2783  O   ASP A 192     -28.847  87.525  42.772  1.00 25.14           O
ATOM   2784  CB  ASP A 192     -31.205  89.212  41.331  1.00 27.34           C
ATOM   2785 1HB  ASP A 192     -32.061  89.024  41.812  1.00 27.34           H
ATOM   2786 2HB  ASP A 192     -30.612  89.770  41.911  1.00 27.34           H
ATOM   2787  CG  ASP A 192     -31.536  90.020  40.087  1.00 25.87           C
ATOM   2788  OD1 ASP A 192     -30.863  89.805  39.056  1.00 25.60           O
ATOM   2789  OD2 ASP A 192     -32.454  90.865  40.174  1.00 26.86           O
ATOM   2790  N   LEU A 193     -28.125  88.471  40.877  1.00  6.77           N
ATOM   2791  H   LEU A 193     -28.222  88.295  39.897  1.00  6.77           H
ATOM   2792  CA  LEU A 193     -26.961  89.306  41.239  1.00 22.83           C
ATOM   2793  HA  LEU A 193     -26.511  89.280  40.346  1.00 22.83           H
ATOM   2794  C   LEU A 193     -25.798  88.822  42.142  1.00 21.32           C
ATOM   2795  O   LEU A 193     -25.957  88.590  43.335  1.00 20.86           O
ATOM   2796  CB  LEU A 193     -27.496  90.656  41.761  1.00 22.19           C
ATOM   2797 1HB  LEU A 193     -28.181  90.468  42.465  1.00 22.19           H
ATOM   2798 2HB  LEU A 193     -26.732  91.159  42.165  1.00 22.19           H
ATOM   2799  CG  LEU A 193     -28.145  91.551  40.683  1.00 23.22           C
ATOM   2800  HG  LEU A 193     -28.760  90.983  40.136  1.00 23.22           H
ATOM   2801  CD1 LEU A 193     -28.921  92.677  41.348  1.00 25.37           C
ATOM   2802 1HD1 LEU A 193     -29.350  93.269  40.665  1.00 25.37           H
ATOM   2803 2HD1 LEU A 193     -28.319  93.243  41.911  1.00 25.37           H
ATOM   2804 3HD1 LEU A 193     -29.643  92.315  41.938  1.00 25.37           H
ATOM   2805  CD2 LEU A 193     -27.106  92.162  39.751  1.00 29.89           C
ATOM   2806 1HD2 LEU A 193     -27.540  92.738  39.059  1.00 29.89           H
ATOM   2807 2HD2 LEU A 193     -26.587  91.451  39.277  1.00 29.89           H
ATOM   2808 3HD2 LEU A 193     -26.457  92.728  40.260  1.00 29.89           H
ATOM   2809  N   LEU A 194     -24.586  88.909  41.585  1.00  6.68           N
ATOM   2810  H   LEU A 194     -24.509  88.425  40.713  1.00  6.68           H
ATOM   2811  CA  LEU A 194     -23.325  89.587  42.009  1.00 23.21           C
ATOM   2812  HA  LEU A 194     -23.365  90.473  41.548  1.00 23.21           H
ATOM   2813  C   LEU A 194     -22.092  88.762  41.554  1.00 22.07           C
ATOM   2814  O   LEU A 194     -22.090  87.562  41.767  1.00 21.31           O
ATOM   2815  CB  LEU A 194     -23.240  89.827  43.545  1.00 22.36           C
ATOM   2816 1HB  LEU A 194     -23.715  89.080  44.010  1.00 22.36           H
ATOM   2817 2HB  LEU A 194     -22.277  89.828  43.814  1.00 22.36           H
ATOM   2818  CG  LEU A 194     -23.864  91.151  44.014  1.00 22.46           C
ATOM   2819  HG  LEU A 194     -24.624  91.328  43.388  1.00 22.46           H
ATOM   2820  CD1 LEU A 194     -24.365  91.057  45.455  1.00 23.88           C
ATOM   2821 1HD1 LEU A 194     -24.769  91.922  45.751  1.00 23.88           H
ATOM   2822 2HD1 LEU A 194     -23.617  90.837  46.081  1.00 23.88           H
ATOM   2823 3HD1 LEU A 194     -25.062  90.345  45.547  1.00 23.88           H
ATOM   2824  CD2 LEU A 194     -22.853  92.305  43.976  1.00 28.76           C
ATOM   2825 1HD2 LEU A 194     -23.272  93.159  44.283  1.00 28.76           H
ATOM   2826 2HD2 LEU A 194     -22.508  92.449  43.049  1.00 28.76           H
ATOM   2827 3HD2 LEU A 194     -22.071  92.116  44.569  1.00 28.76           H
ATOM   2828  N   MET A 195     -20.981  89.243  41.047  1.00 18.22           N
ATOM   2829  H   MET A 195     -20.219  88.604  41.158  1.00 18.22           H
ATOM   2830  CA  MET A 195     -20.560  90.473  40.359  1.00 31.16           C
ATOM   2831  HA  MET A 195     -21.230  90.643  39.637  1.00 31.16           H
ATOM   2832  C   MET A 195     -19.116  90.219  39.867  1.00 30.83           C
ATOM   2833  O   MET A 195     -18.337  89.618  40.600  1.00 28.70           O
ATOM   2834  CB  MET A 195     -20.512  91.685  41.317  1.00 28.02           C
ATOM   2835 1HB  MET A 195     -20.800  91.382  42.226  1.00 28.02           H
ATOM   2836 2HB  MET A 195     -19.570  92.019  41.359  1.00 28.02           H
ATOM   2837  CG  MET A 195     -21.422  92.852  40.883  1.00 26.48           C
ATOM   2838 1HG  MET A 195     -21.522  92.744  39.894  1.00 26.48           H
ATOM   2839 2HG  MET A 195     -22.299  92.672  41.329  1.00 26.48           H
ATOM   2840  SD  MET A 195     -20.777  94.477  41.313  1.00 23.95           S
ATOM   2841  CE  MET A 195     -21.687  95.519  40.155  1.00 21.38           C
ATOM   2842 1HE  MET A 195     -21.437  96.481  40.266  1.00 21.38           H
ATOM   2843 2HE  MET A 195     -22.673  95.439  40.299  1.00 21.38           H
ATOM   2844 3HE  MET A 195     -21.493  95.258  39.209  1.00 21.38           H
ATOM   2845  N   GLN A 196     -18.762  90.777  38.745  1.00 11.13           N
ATOM   2846  H   GLN A 196     -19.495  90.895  38.075  1.00 11.13           H
ATOM   2847  CA  GLN A 196     -17.425  91.263  38.317  1.00 25.36           C
ATOM   2848  HA  GLN A 196     -17.617  91.593  37.393  1.00 25.36           H
ATOM   2849  C   GLN A 196     -16.284  90.227  38.067  1.00 24.30           C
ATOM   2850  O   GLN A 196     -16.106  89.296  38.825  1.00 21.72           O
ATOM   2851  CB  GLN A 196     -16.991  92.376  39.283  1.00 23.86           C
ATOM   2852 1HB  GLN A 196     -17.100  92.049  40.222  1.00 23.86           H
ATOM   2853 2HB  GLN A 196     -16.029  92.592  39.115  1.00 23.86           H
ATOM   2854  CG  GLN A 196     -17.824  93.655  39.104  1.00 25.09           C
ATOM   2855 1HG  GLN A 196     -17.632  94.035  38.199  1.00 25.09           H
ATOM   2856 2HG  GLN A 196     -18.793  93.415  39.166  1.00 25.09           H
ATOM   2857  CD  GLN A 196     -17.541  94.733  40.136  1.00 23.86           C
ATOM   2858  OE1 GLN A 196     -16.657  94.642  40.955  1.00 24.47           O
ATOM   2859  NE2 GLN A 196     -18.299  95.812  40.131  1.00 25.97           N
ATOM   2860 1HE2 GLN A 196     -18.138  96.539  40.798  1.00 25.97           H
ATOM   2861 2HE2 GLN A 196     -19.035  95.903  39.460  1.00 25.97           H
ATOM   2862  N   SER A 197     -15.401  90.368  37.087  1.00  8.83           N
ATOM   2863  H   SER A 197     -14.729  89.628  37.058  1.00  8.83           H
ATOM   2864  CA  SER A 197     -15.192  91.375  36.032  1.00 29.76           C
ATOM   2865  HA  SER A 197     -16.091  91.453  35.602  1.00 29.76           H
ATOM   2866  C   SER A 197     -14.098  90.939  35.036  1.00 28.08           C
ATOM   2867  O   SER A 197     -13.114  90.349  35.460  1.00 25.08           O
ATOM   2868  CB  SER A 197     -14.700  92.698  36.632  1.00 25.66           C
ATOM   2869 1HB  SER A 197     -14.309  93.284  35.922  1.00 25.66           H
ATOM   2870 2HB  SER A 197     -15.449  93.180  37.088  1.00 25.66           H
ATOM   2871  OG  SER A 197     -13.694  92.488  37.597  1.00 24.80           O
ATOM   2872  HG  SER A 197     -14.091  92.440  38.467  1.00 24.80           H
ATOM   2873  N   GLY A 198     -14.239  91.348  33.809  1.00 13.15           N
ATOM   2874  H   GLY A 198     -15.181  91.411  33.479  1.00 13.15           H
ATOM   2875  CA  GLY A 198     -13.193  91.732  32.838  1.00 32.99           C
ATOM   2876 1HA  GLY A 198     -13.612  92.400  32.223  1.00 32.99           H
ATOM   2877 2HA  GLY A 198     -12.468  92.174  33.366  1.00 32.99           H
ATOM   2878  C   GLY A 198     -12.558  90.624  31.984  1.00 32.02           C
ATOM   2879  O   GLY A 198     -12.118  89.621  32.511  1.00 28.40           O
ATOM   2880  N   GLY A 199     -12.391  90.731  30.683  1.00 16.38           N
ATOM   2881  H   GLY A 199     -11.891  89.965  30.279  1.00 16.38           H
ATOM   2882  CA  GLY A 199     -12.790  91.745  29.714  1.00 34.37           C
ATOM   2883 1HA  GLY A 199     -13.785  91.709  29.625  1.00 34.37           H
ATOM   2884 2HA  GLY A 199     -12.520  92.637  30.075  1.00 34.37           H
ATOM   2885  C   GLY A 199     -12.118  91.494  28.343  1.00 33.51           C
ATOM   2886  O   GLY A 199     -10.962  91.098  28.315  1.00 30.37           O
ATOM   2887  N   ALA A 200     -12.850  91.845  27.288  1.00 11.64           N
ATOM   2888  H   ALA A 200     -13.837  91.863  27.447  1.00 11.64           H
ATOM   2889  CA  ALA A 200     -12.432  92.212  25.920  1.00 29.69           C
ATOM   2890  HA  ALA A 200     -13.307  92.262  25.438  1.00 29.69           H
ATOM   2891  C   ALA A 200     -11.663  91.181  25.056  1.00 29.04           C
ATOM   2892  O   ALA A 200     -10.804  90.484  25.565  1.00 27.04           O
ATOM   2893  CB  ALA A 200     -11.683  93.547  26.022  1.00 26.70           C
ATOM   2894 1HB  ALA A 200     -12.191  94.201  26.582  1.00 26.70           H
ATOM   2895 2HB  ALA A 200     -11.551  93.954  25.118  1.00 26.70           H
ATOM   2896 3HB  ALA A 200     -10.782  93.422  26.437  1.00 26.70           H
ATOM   2897  N   ALA A 201     -11.765  91.060  23.762  1.00 12.68           N
ATOM   2898  H   ALA A 201     -11.082  90.410  23.429  1.00 12.68           H
ATOM   2899  CA  ALA A 201     -12.561  91.570  22.630  1.00 32.59           C
ATOM   2900  HA  ALA A 201     -13.542  91.487  22.808  1.00 32.59           H
ATOM   2901  C   ALA A 201     -12.066  90.725  21.418  1.00 31.70           C
ATOM   2902  O   ALA A 201     -11.002  90.137  21.501  1.00 29.16           O
ATOM   2903  CB  ALA A 201     -12.254  93.060  22.420  1.00 29.23           C
ATOM   2904 1HB  ALA A 201     -12.571  93.604  23.197  1.00 29.23           H
ATOM   2905 2HB  ALA A 201     -12.705  93.406  21.598  1.00 29.23           H
ATOM   2906 3HB  ALA A 201     -11.271  93.213  22.319  1.00 29.23           H
ATOM   2907  N   SER A 202     -12.672  90.547  20.282  1.00  9.35           N
ATOM   2908  H   SER A 202     -12.350  89.716  19.828  1.00  9.35           H
ATOM   2909  CA  SER A 202     -13.691  91.222  19.485  1.00 27.14           C
ATOM   2910  HA  SER A 202     -14.446  91.417  20.111  1.00 27.14           H
ATOM   2911  C   SER A 202     -14.096  90.299  18.317  1.00 26.15           C
ATOM   2912  O   SER A 202     -13.342  89.426  17.915  1.00 24.45           O
ATOM   2913  CB  SER A 202     -13.119  92.514  18.874  1.00 25.07           C
ATOM   2914 1HB  SER A 202     -13.471  92.647  17.947  1.00 25.07           H
ATOM   2915 2HB  SER A 202     -13.359  93.303  19.439  1.00 25.07           H
ATOM   2916  OG  SER A 202     -11.715  92.510  18.771  1.00 23.54           O
ATOM   2917  HG  SER A 202     -11.330  92.509  19.648  1.00 23.54           H
ATOM   2918  N   ALA A 203     -15.280  90.512  17.790  1.00 14.30           N
ATOM   2919  H   ALA A 203     -15.808  91.231  18.242  1.00 14.30           H
ATOM   2920  CA  ALA A 203     -15.970  89.878  16.649  1.00 30.84           C
ATOM   2921  HA  ALA A 203     -15.826  88.889  16.621  1.00 30.84           H
ATOM   2922  C   ALA A 203     -15.413  90.357  15.270  1.00 29.50           C
ATOM   2923  O   ALA A 203     -14.354  90.987  15.289  1.00 27.97           O
ATOM   2924  CB  ALA A 203     -17.434  90.254  16.929  1.00 28.14           C
ATOM   2925 1HB  ALA A 203     -17.725  89.918  17.825  1.00 28.14           H
ATOM   2926 2HB  ALA A 203     -18.043  89.861  16.240  1.00 28.14           H
ATOM   2927 3HB  ALA A 203     -17.558  91.246  16.918  1.00 28.14           H
ATOM   2928  N   PRO A 204     -16.045  90.233  14.076  1.00 12.18           N
ATOM   2929  CA  PRO A 204     -17.457  89.867  13.800  1.00 28.17           C
ATOM   2930  HA  PRO A 204     -17.739  89.217  14.505  1.00 28.17           H
ATOM   2931  C   PRO A 204     -17.814  89.110  12.472  1.00 28.13           C
ATOM   2932  O   PRO A 204     -16.981  88.986  11.575  1.00 25.58           O
ATOM   2933  CB  PRO A 204     -18.076  91.264  13.761  1.00 24.85           C
ATOM   2934 1HB  PRO A 204     -18.934  91.257  13.247  1.00 24.85           H
ATOM   2935 2HB  PRO A 204     -18.245  91.602  14.687  1.00 24.85           H
ATOM   2936  CG  PRO A 204     -17.019  92.120  13.050  1.00 26.77           C
ATOM   2937 1HG  PRO A 204     -17.299  92.329  12.113  1.00 26.77           H
ATOM   2938 2HG  PRO A 204     -16.855  92.972  13.547  1.00 26.77           H
ATOM   2939  CD  PRO A 204     -15.773  91.238  13.060  1.00 34.25           C
ATOM   2940 1HD  PRO A 204     -15.630  90.795  12.175  1.00 34.25           H
ATOM   2941 2HD  PRO A 204     -14.956  91.759  13.309  1.00 34.25           H
ATOM   2942  N   HIS A 205     -19.102  88.781  12.352  1.00  6.22           N
ATOM   2943  H   HIS A 205     -19.526  88.446  13.194  1.00  6.22           H
ATOM   2944  CA  HIS A 205     -20.012  88.828  11.179  1.00 23.05           C
ATOM   2945  HA  HIS A 205     -20.839  88.426  11.571  1.00 23.05           H
ATOM   2946  C   HIS A 205     -19.812  87.878   9.967  1.00 22.47           C
ATOM   2947  O   HIS A 205     -18.702  87.713   9.504  1.00 20.31           O
ATOM   2948  CB  HIS A 205     -20.137  90.304  10.751  1.00 20.87           C
ATOM   2949 1HB  HIS A 205     -19.249  90.751  10.862  1.00 20.87           H
ATOM   2950 2HB  HIS A 205     -20.412  90.342   9.790  1.00 20.87           H
ATOM   2951  CG  HIS A 205     -21.160  91.070  11.568  1.00 19.50           C
ATOM   2952  ND1 HIS A 205     -22.484  90.725  11.730  1.00 18.30           N
ATOM   2953  HD1 HIS A 205     -22.928  89.919  11.339  1.00 18.30           H
ATOM   2954  CD2 HIS A 205     -20.981  92.232  12.254  1.00 17.31           C
ATOM   2955  HD2 HIS A 205     -20.127  92.748  12.329  1.00 17.31           H
ATOM   2956  CE1 HIS A 205     -23.074  91.640  12.492  1.00 17.94           C
ATOM   2957  HE1 HIS A 205     -24.036  91.623  12.765  1.00 17.94           H
ATOM   2958  NE2 HIS A 205     -22.206  92.575  12.836  1.00 19.51           N
ATOM   2959  N   LEU A 206     -20.775  87.230   9.368  1.00  5.90           N
ATOM   2960  H   LEU A 206     -20.433  86.309   9.182  1.00  5.90           H
ATOM   2961  CA  LEU A 206     -22.154  87.286   8.851  1.00 21.84           C
ATOM   2962  HA  LEU A 206     -22.786  87.093   9.602  1.00 21.84           H
ATOM   2963  C   LEU A 206     -22.155  86.262   7.659  1.00 20.56           C
ATOM   2964  O   LEU A 206     -21.075  85.962   7.164  1.00 19.65           O
ATOM   2965  CB  LEU A 206     -22.497  88.682   8.296  1.00 20.66           C
ATOM   2966 1HB  LEU A 206     -21.636  89.127   8.051  1.00 20.66           H
ATOM   2967 2HB  LEU A 206     -23.050  88.550   7.474  1.00 20.66           H
ATOM   2968  CG  LEU A 206     -23.267  89.643   9.222  1.00 20.49           C
ATOM   2969  HG  LEU A 206     -22.829  89.594  10.120  1.00 20.49           H
ATOM   2970  CD1 LEU A 206     -23.220  91.052   8.637  1.00 21.01           C
ATOM   2971 1HD1 LEU A 206     -23.713  91.698   9.219  1.00 21.01           H
ATOM   2972 2HD1 LEU A 206     -23.637  91.077   7.728  1.00 21.01           H
ATOM   2973 3HD1 LEU A 206     -22.277  91.373   8.551  1.00 21.01           H
ATOM   2974  CD2 LEU A 206     -24.730  89.268   9.408  1.00 26.60           C
ATOM   2975 1HD2 LEU A 206     -25.192  89.916  10.014  1.00 26.60           H
ATOM   2976 2HD2 LEU A 206     -24.818  88.356   9.808  1.00 26.60           H
ATOM   2977 3HD2 LEU A 206     -25.214  89.268   8.533  1.00 26.60           H
ATOM   2978  N   HIS A 207     -23.178  85.674   7.077  1.00  6.63           N
ATOM   2979  H   HIS A 207     -22.888  84.889   6.530  1.00  6.63           H
ATOM   2980  CA  HIS A 207     -24.629  85.864   7.017  1.00 24.10           C
ATOM   2981  HA  HIS A 207     -24.913  86.033   7.961  1.00 24.10           H
ATOM   2982  C   HIS A 207     -25.290  84.600   6.403  1.00 23.19           C
ATOM   2983  O   HIS A 207     -24.631  83.794   5.756  1.00 19.62           O
ATOM   2984  CB  HIS A 207     -24.975  87.054   6.095  1.00 22.66           C
ATOM   2985 1HB  HIS A 207     -24.138  87.561   5.890  1.00 22.66           H
ATOM   2986 2HB  HIS A 207     -25.369  86.703   5.245  1.00 22.66           H
ATOM   2987  CG  HIS A 207     -25.954  88.022   6.676  1.00 23.92           C
ATOM   2988  ND1 HIS A 207     -27.186  87.734   7.214  1.00 22.04           N
ATOM   2989  HD1 HIS A 207     -27.603  86.826   7.264  1.00 22.04           H
ATOM   2990  CD2 HIS A 207     -25.790  89.384   6.795  1.00 24.58           C
ATOM   2991  HD2 HIS A 207     -24.997  89.908   6.485  1.00 24.58           H
ATOM   2992  CE1 HIS A 207     -27.738  88.878   7.663  1.00 22.31           C
ATOM   2993  HE1 HIS A 207     -28.629  88.949   8.111  1.00 22.31           H
ATOM   2994  NE2 HIS A 207     -26.916  89.904   7.420  1.00 23.70           N
ATOM   2995  N   ASP A 208     -26.577  84.515   6.568  1.00  8.36           N
ATOM   2996  H   ASP A 208     -26.968  85.235   7.141  1.00  8.36           H
ATOM   2997  CA  ASP A 208     -27.562  83.542   6.058  1.00 25.20           C
ATOM   2998  HA  ASP A 208     -27.204  82.654   6.347  1.00 25.20           H
ATOM   2999  C   ASP A 208     -27.741  83.478   4.523  1.00 23.83           C
ATOM   3000  O   ASP A 208     -27.365  84.412   3.818  1.00 20.89           O
ATOM   3001  CB  ASP A 208     -28.913  83.984   6.644  1.00 23.94           C
ATOM   3002 1HB  ASP A 208     -29.139  84.887   6.278  1.00 23.94           H
ATOM   3003 2HB  ASP A 208     -29.612  83.326   6.365  1.00 23.94           H
ATOM   3004  CG  ASP A 208     -28.923  84.072   8.165  1.00 22.33           C
ATOM   3005  OD1 ASP A 208     -28.894  82.987   8.774  1.00 22.27           O
ATOM   3006  OD2 ASP A 208     -28.945  85.202   8.679  1.00 24.79           O
ATOM   3007  N   TYR A 209     -28.444  82.442   4.038  1.00  9.61           N
ATOM   3008  H   TYR A 209     -28.023  81.540   4.130  1.00  9.61           H
ATOM   3009  CA  TYR A 209     -29.780  82.482   3.378  1.00 24.60           C
ATOM   3010  HA  TYR A 209     -30.352  82.393   4.193  1.00 24.60           H
ATOM   3011  C   TYR A 209     -30.078  81.293   2.414  1.00 22.25           C
ATOM   3012  O   TYR A 209     -29.425  81.096   1.411  1.00 20.94           O
ATOM   3013  CB  TYR A 209     -30.100  83.823   2.659  1.00 23.27           C
ATOM   3014 1HB  TYR A 209     -29.243  84.312   2.496  1.00 23.27           H
ATOM   3015 2HB  TYR A 209     -30.540  83.621   1.784  1.00 23.27           H
ATOM   3016  CG  TYR A 209     -31.031  84.742   3.463  1.00 24.34           C
ATOM   3017  CD1 TYR A 209     -32.418  84.638   3.308  1.00 23.87           C
ATOM   3018  HD1 TYR A 209     -32.796  84.000   2.637  1.00 23.87           H
ATOM   3019  CD2 TYR A 209     -30.520  85.657   4.399  1.00 25.28           C
ATOM   3020  HD2 TYR A 209     -29.531  85.755   4.508  1.00 25.28           H
ATOM   3021  CE1 TYR A 209     -33.283  85.423   4.088  1.00 25.58           C
ATOM   3022  HE1 TYR A 209     -34.272  85.343   3.964  1.00 25.58           H
ATOM   3023  CE2 TYR A 209     -31.388  86.435   5.182  1.00 27.59           C
ATOM   3024  HE2 TYR A 209     -31.011  87.079   5.848  1.00 27.59           H
ATOM   3025  CZ  TYR A 209     -32.770  86.319   5.040  1.00 29.32           C
ATOM   3026  OH  TYR A 209     -33.618  87.048   5.815  1.00 30.84           O
ATOM   3027  HH  TYR A 209     -34.426  87.219   5.331  1.00 30.84           H
ATOM   3028  N   LEU A 210     -31.175  80.616   2.729  1.00  7.45           N
ATOM   3029  H   LEU A 210     -31.249  80.377   3.697  1.00  7.45           H
ATOM   3030  CA  LEU A 210     -32.310  80.153   1.894  1.00 23.52           C
ATOM   3031  HA  LEU A 210     -32.709  79.563   2.596  1.00 23.52           H
ATOM   3032  C   LEU A 210     -32.173  79.118   0.733  1.00 22.00           C
ATOM   3033  O   LEU A 210     -31.477  79.276  -0.254  1.00 20.85           O
ATOM   3034  CB  LEU A 210     -33.143  81.374   1.448  1.00 22.50           C
ATOM   3035 1HB  LEU A 210     -32.533  82.013   0.980  1.00 22.50           H
ATOM   3036 2HB  LEU A 210     -33.845  81.056   0.811  1.00 22.50           H
ATOM   3037  CG  LEU A 210     -33.844  82.132   2.593  1.00 22.95           C
ATOM   3038  HG  LEU A 210     -33.148  82.320   3.286  1.00 22.95           H
ATOM   3039  CD1 LEU A 210     -34.461  83.426   2.059  1.00 24.31           C
ATOM   3040 1HD1 LEU A 210     -34.921  83.932   2.789  1.00 24.31           H
ATOM   3041 2HD1 LEU A 210     -35.136  83.234   1.346  1.00 24.31           H
ATOM   3042 3HD1 LEU A 210     -33.760  84.022   1.667  1.00 24.31           H
ATOM   3043  CD2 LEU A 210     -34.955  81.319   3.250  1.00 31.48           C
ATOM   3044 1HD2 LEU A 210     -35.390  81.836   3.987  1.00 31.48           H
ATOM   3045 2HD2 LEU A 210     -34.596  80.471   3.640  1.00 31.48           H
ATOM   3046 3HD2 LEU A 210     -35.662  81.077   2.586  1.00 31.48           H
ATOM   3047  N   ASN A 211     -33.062  78.122   0.869  1.00 13.40           N
ATOM   3048  H   ASN A 211     -33.251  77.909   1.828  1.00 13.40           H
ATOM   3049  CA  ASN A 211     -33.834  77.258  -0.067  1.00 26.91           C
ATOM   3050  HA  ASN A 211     -33.185  76.588  -0.428  1.00 26.91           H
ATOM   3051  C   ASN A 211     -34.474  77.961  -1.306  1.00 26.77           C
ATOM   3052  O   ASN A 211     -34.437  79.182  -1.356  1.00 22.84           O
ATOM   3053  CB  ASN A 211     -35.013  76.773   0.818  1.00 25.59           C
ATOM   3054 1HB  ASN A 211     -35.358  77.554   1.339  1.00 25.59           H
ATOM   3055 2HB  ASN A 211     -35.735  76.426   0.219  1.00 25.59           H
ATOM   3056  CG  ASN A 211     -34.697  75.680   1.813  1.00 22.72           C
ATOM   3057  OD1 ASN A 211     -33.839  74.845   1.595  1.00 20.43           O
ATOM   3058  ND2 ASN A 211     -35.416  75.612   2.904  1.00 23.65           N
ATOM   3059 1HD2 ASN A 211     -35.261  74.873   3.560  1.00 23.65           H
ATOM   3060 2HD2 ASN A 211     -36.121  76.299   3.082  1.00 23.65           H
ATOM   3061  N   PRO A 212     -35.292  77.278  -2.127  1.00 12.73           N
ATOM   3062  CA  PRO A 212     -35.250  76.012  -2.884  1.00 26.70           C
ATOM   3063  HA  PRO A 212     -34.325  75.633  -2.884  1.00 26.70           H
ATOM   3064  C   PRO A 212     -35.671  76.230  -4.372  1.00 26.94           C
ATOM   3065  O   PRO A 212     -35.837  77.379  -4.787  1.00 25.27           O
ATOM   3066  CB  PRO A 212     -36.302  75.149  -2.153  1.00 24.40           C
ATOM   3067 1HB  PRO A 212     -36.683  74.451  -2.760  1.00 24.40           H
ATOM   3068 2HB  PRO A 212     -35.911  74.710  -1.344  1.00 24.40           H
ATOM   3069  CG  PRO A 212     -37.370  76.168  -1.757  1.00 25.91           C
ATOM   3070 1HG  PRO A 212     -38.162  76.095  -2.364  1.00 25.91           H
ATOM   3071 2HG  PRO A 212     -37.659  76.019  -0.812  1.00 25.91           H
ATOM   3072  CD  PRO A 212     -36.715  77.541  -1.901  1.00 32.21           C
ATOM   3073 1HD  PRO A 212     -37.092  78.041  -2.680  1.00 32.21           H
ATOM   3074 2HD  PRO A 212     -36.828  78.085  -1.069  1.00 32.21           H
ATOM   3075  N   VAL A 213     -35.898  75.168  -5.152  1.00  7.89           N
ATOM   3076  H   VAL A 213     -35.246  74.413  -5.082  1.00  7.89           H
ATOM   3077  CA  VAL A 213     -37.028  74.993  -6.120  1.00 25.72           C
ATOM   3078  HA  VAL A 213     -37.711  74.568  -5.526  1.00 25.72           H
ATOM   3079  C   VAL A 213     -36.684  74.027  -7.279  1.00 25.04           C
ATOM   3080  O   VAL A 213     -35.599  74.061  -7.844  1.00 24.42           O
ATOM   3081  CB  VAL A 213     -37.666  76.304  -6.656  1.00 24.47           C
ATOM   3082  HB  VAL A 213     -36.868  76.875  -6.846  1.00 24.47           H
ATOM   3083  CG1 VAL A 213     -38.528  76.154  -7.925  1.00 24.21           C
ATOM   3084 1HG1 VAL A 213     -38.904  77.036  -8.209  1.00 24.21           H
ATOM   3085 2HG1 VAL A 213     -39.294  75.531  -7.767  1.00 24.21           H
ATOM   3086 3HG1 VAL A 213     -37.988  75.791  -8.684  1.00 24.21           H
ATOM   3087  CG2 VAL A 213     -38.662  76.892  -5.633  1.00 28.59           C
ATOM   3088 1HG2 VAL A 213     -39.073  77.736  -5.977  1.00 28.59           H
ATOM   3089 2HG2 VAL A 213     -38.205  77.103  -4.769  1.00 28.59           H
ATOM   3090 3HG2 VAL A 213     -39.401  76.246  -5.441  1.00 28.59           H
ATOM   3091  N   ASP A 214     -37.665  73.187  -7.585  1.00 13.38           N
ATOM   3092  H   ASP A 214     -38.434  73.217  -6.946  1.00 13.38           H
ATOM   3093  CA  ASP A 214     -37.843  72.221  -8.679  1.00 30.01           C
ATOM   3094  HA  ASP A 214     -37.135  71.537  -8.504  1.00 30.01           H
ATOM   3095  C   ASP A 214     -37.634  72.758 -10.116  1.00 28.53           C
ATOM   3096  O   ASP A 214     -37.845  73.939 -10.373  1.00 26.75           O
ATOM   3097  CB  ASP A 214     -39.316  71.768  -8.604  1.00 28.81           C
ATOM   3098 1HB  ASP A 214     -39.891  72.572  -8.452  1.00 28.81           H
ATOM   3099 2HB  ASP A 214     -39.564  71.341  -9.473  1.00 28.81           H
ATOM   3100  CG  ASP A 214     -39.606  70.773  -7.497  1.00 26.49           C
ATOM   3101  OD1 ASP A 214     -38.949  69.711  -7.531  1.00 25.62           O
ATOM   3102  OD2 ASP A 214     -40.505  71.051  -6.682  1.00 27.46           O
ATOM   3103  N   VAL A 215     -37.395  71.874 -11.069  1.00  9.85           N
ATOM   3104  H   VAL A 215     -36.510  71.409 -11.044  1.00  9.85           H
ATOM   3105  CA  VAL A 215     -38.319  71.504 -12.177  1.00 26.19           C
ATOM   3106  HA  VAL A 215     -39.036  71.003 -11.693  1.00 26.19           H
ATOM   3107  C   VAL A 215     -37.634  70.565 -13.201  1.00 25.20           C
ATOM   3108  O   VAL A 215     -36.510  70.762 -13.640  1.00 23.39           O
ATOM   3109  CB  VAL A 215     -39.013  72.713 -12.879  1.00 23.85           C
ATOM   3110  HB  VAL A 215     -38.289  73.402 -12.923  1.00 23.85           H
ATOM   3111  CG1 VAL A 215     -39.553  72.432 -14.293  1.00 23.18           C
ATOM   3112 1HG1 VAL A 215     -39.983  73.247 -14.681  1.00 23.18           H
ATOM   3113 2HG1 VAL A 215     -40.236  71.702 -14.277  1.00 23.18           H
ATOM   3114 3HG1 VAL A 215     -38.817  72.150 -14.908  1.00 23.18           H
ATOM   3115  CG2 VAL A 215     -40.276  73.147 -12.100  1.00 27.64           C
ATOM   3116 1HG2 VAL A 215     -40.724  73.922 -12.546  1.00 27.64           H
ATOM   3117 2HG2 VAL A 215     -40.045  73.422 -11.167  1.00 27.64           H
ATOM   3118 3HG2 VAL A 215     -40.938  72.399 -12.045  1.00 27.64           H
ATOM   3119  N   SER A 216     -38.394  69.566 -13.572  1.00  8.25           N
ATOM   3120  H   SER A 216     -39.233  69.497 -13.032  1.00  8.25           H
ATOM   3121  CA  SER A 216     -38.294  68.521 -14.603  1.00 28.75           C
ATOM   3122  HA  SER A 216     -37.564  67.923 -14.271  1.00 28.75           H
ATOM   3123  C   SER A 216     -37.884  68.909 -16.042  1.00 28.33           C
ATOM   3124  O   SER A 216     -38.282  69.973 -16.504  1.00 26.09           O
ATOM   3125  CB  SER A 216     -39.734  68.014 -14.709  1.00 26.77           C
ATOM   3126 1HB  SER A 216     -39.819  67.352 -15.454  1.00 26.77           H
ATOM   3127 2HB  SER A 216     -40.020  67.589 -13.850  1.00 26.77           H
ATOM   3128  OG  SER A 216     -40.637  69.079 -14.980  1.00 26.60           O
ATOM   3129  HG  SER A 216     -40.152  69.902 -15.041  1.00 26.60           H
ATOM   3130  N   ARG A 217     -37.317  67.967 -16.811  1.00 10.18           N
ATOM   3131  H   ARG A 217     -36.392  67.679 -16.564  1.00 10.18           H
ATOM   3132  CA  ARG A 217     -37.936  67.304 -18.005  1.00 23.23           C
ATOM   3133  HA  ARG A 217     -38.422  66.551 -17.561  1.00 23.23           H
ATOM   3134  C   ARG A 217     -36.923  66.734 -19.033  1.00 21.89           C
ATOM   3135  O   ARG A 217     -36.102  67.476 -19.539  1.00 20.26           O
ATOM   3136  CB  ARG A 217     -38.905  68.238 -18.777  1.00 22.53           C
ATOM   3137 1HB  ARG A 217     -38.601  69.184 -18.665  1.00 22.53           H
ATOM   3138 2HB  ARG A 217     -38.887  67.994 -19.747  1.00 22.53           H
ATOM   3139  CG  ARG A 217     -40.354  68.124 -18.269  1.00 23.02           C
ATOM   3140 1HG  ARG A 217     -40.641  67.167 -18.314  1.00 23.02           H
ATOM   3141 2HG  ARG A 217     -40.393  68.439 -17.321  1.00 23.02           H
ATOM   3142  CD  ARG A 217     -41.319  68.962 -19.101  1.00 24.59           C
ATOM   3143 1HD  ARG A 217     -41.062  69.927 -19.047  1.00 24.59           H
ATOM   3144 2HD  ARG A 217     -41.293  68.662 -20.055  1.00 24.59           H
ATOM   3145  NE  ARG A 217     -42.701  68.820 -18.607  1.00 22.72           N
ATOM   3146  HE  ARG A 217     -42.829  68.263 -17.786  1.00 22.72           H
ATOM   3147  CZ  ARG A 217     -43.792  69.354 -19.138  1.00 22.75           C
ATOM   3148  NH1 ARG A 217     -43.723  70.106 -20.204  1.00 21.13           N
ATOM   3149 1HH1 ARG A 217     -42.837  70.286 -20.632  1.00 21.13           H
ATOM   3150 2HH1 ARG A 217     -44.556  70.501 -20.592  1.00 21.13           H
ATOM   3151  NH2 ARG A 217     -44.960  69.155 -18.608  1.00 20.66           N
ATOM   3152 1HH2 ARG A 217     -45.047  68.591 -17.786  1.00 20.66           H
ATOM   3153 2HH2 ARG A 217     -45.773  69.565 -19.021  1.00 20.66           H
ATOM   3154  N   PHE A 218     -37.142  65.445 -19.436  1.00  8.58           N
ATOM   3155  H   PHE A 218     -37.458  64.832 -18.712  1.00  8.58           H
ATOM   3156  CA  PHE A 218     -36.990  64.797 -20.772  1.00 23.92           C
ATOM   3157  HA  PHE A 218     -37.156  63.835 -20.557  1.00 23.92           H
ATOM   3158  C   PHE A 218     -35.578  64.722 -21.422  1.00 22.20           C
ATOM   3159  O   PHE A 218     -34.804  65.653 -21.306  1.00 19.86           O
ATOM   3160  CB  PHE A 218     -38.047  65.402 -21.721  1.00 20.80           C
ATOM   3161 1HB  PHE A 218     -38.037  66.395 -21.606  1.00 20.80           H
ATOM   3162 2HB  PHE A 218     -37.791  65.172 -22.660  1.00 20.80           H
ATOM   3163  CG  PHE A 218     -39.480  64.930 -21.507  1.00 20.59           C
ATOM   3164  CD1 PHE A 218     -40.068  64.000 -22.387  1.00 20.41           C
ATOM   3165  HD1 PHE A 218     -39.537  63.643 -23.156  1.00 20.41           H
ATOM   3166  CD2 PHE A 218     -40.261  65.426 -20.442  1.00 25.06           C
ATOM   3167  HD2 PHE A 218     -39.871  66.101 -19.816  1.00 25.06           H
ATOM   3168  CE1 PHE A 218     -41.387  63.569 -22.198  1.00 22.16           C
ATOM   3169  HE1 PHE A 218     -41.793  62.913 -22.834  1.00 22.16           H
ATOM   3170  CE2 PHE A 218     -41.581  64.982 -20.251  1.00 24.63           C
ATOM   3171  HE2 PHE A 218     -42.121  65.335 -19.487  1.00 24.63           H
ATOM   3172  CZ  PHE A 218     -42.137  64.052 -21.124  1.00 27.33           C
ATOM   3173  HZ  PHE A 218     -43.073  63.730 -20.982  1.00 27.33           H
ATOM   3174  N   SER A 219     -35.140  63.752 -22.199  1.00 12.70           N
ATOM   3175  H   SER A 219     -34.211  63.928 -22.525  1.00 12.70           H
ATOM   3176  CA  SER A 219     -35.667  62.472 -22.713  1.00 29.48           C
ATOM   3177  HA  SER A 219     -36.144  62.066 -21.934  1.00 29.48           H
ATOM   3178  C   SER A 219     -34.512  61.587 -23.248  1.00 28.73           C
ATOM   3179  O   SER A 219     -33.452  62.108 -23.595  1.00 25.88           O
ATOM   3180  CB  SER A 219     -36.597  62.718 -23.921  1.00 27.30           C
ATOM   3181 1HB  SER A 219     -36.319  63.533 -24.430  1.00 27.30           H
ATOM   3182 2HB  SER A 219     -36.607  61.928 -24.535  1.00 27.30           H
ATOM   3183  OG  SER A 219     -37.913  62.928 -23.511  1.00 26.24           O
ATOM   3184  HG  SER A 219     -38.483  62.976 -24.279  1.00 26.24           H
ATOM   3185  N   SER A 220     -34.740  60.274 -23.380  1.00  8.45           N
ATOM   3186  H   SER A 220     -35.631  59.983 -23.031  1.00  8.45           H
ATOM   3187  CA  SER A 220     -33.922  59.159 -23.947  1.00 24.04           C
ATOM   3188  HA  SER A 220     -33.072  59.102 -23.424  1.00 24.04           H
ATOM   3189  C   SER A 220     -33.490  59.356 -25.431  1.00 23.03           C
ATOM   3190  O   SER A 220     -34.022  60.277 -26.045  1.00 21.40           O
ATOM   3191  CB  SER A 220     -34.824  57.933 -23.823  1.00 22.41           C
ATOM   3192 1HB  SER A 220     -35.592  58.000 -24.460  1.00 22.41           H
ATOM   3193 2HB  SER A 220     -34.305  57.099 -24.012  1.00 22.41           H
ATOM   3194  OG  SER A 220     -35.370  57.802 -22.518  1.00 21.12           O
ATOM   3195  HG  SER A 220     -36.325  57.773 -22.573  1.00 21.12           H
ATOM   3196  N   PRO A 221     -32.624  58.505 -26.106  1.00  6.49           N
ATOM   3197  CA  PRO A 221     -32.746  57.028 -26.110  1.00 24.09           C
ATOM   3198  HA  PRO A 221     -32.974  56.775 -25.170  1.00 24.09           H
ATOM   3199  C   PRO A 221     -31.502  56.120 -26.418  1.00 24.02           C
ATOM   3200  O   PRO A 221     -30.533  56.517 -27.055  1.00 22.21           O
ATOM   3201  CB  PRO A 221     -33.762  56.848 -27.250  1.00 21.47           C
ATOM   3202 1HB  PRO A 221     -33.737  55.915 -27.609  1.00 21.47           H
ATOM   3203 2HB  PRO A 221     -34.689  57.062 -26.942  1.00 21.47           H
ATOM   3204  CG  PRO A 221     -33.288  57.855 -28.306  1.00 22.67           C
ATOM   3205 1HG  PRO A 221     -32.785  57.394 -29.037  1.00 22.67           H
ATOM   3206 2HG  PRO A 221     -34.063  58.353 -28.696  1.00 22.67           H
ATOM   3207  CD  PRO A 221     -32.369  58.802 -27.525  1.00 28.37           C
ATOM   3208 1HD  PRO A 221     -31.407  58.632 -27.739  1.00 28.37           H
ATOM   3209 2HD  PRO A 221     -32.589  59.759 -27.715  1.00 28.37           H
ATOM   3210  N   ARG A 222     -31.661  54.829 -26.070  1.00  8.92           N
ATOM   3211  H   ARG A 222     -32.057  54.697 -25.161  1.00  8.92           H
ATOM   3212  CA  ARG A 222     -31.355  53.560 -26.792  1.00 21.87           C
ATOM   3213  HA  ARG A 222     -31.676  52.969 -26.052  1.00 21.87           H
ATOM   3214  C   ARG A 222     -29.922  52.989 -26.995  1.00 20.88           C
ATOM   3215  O   ARG A 222     -29.086  53.544 -27.673  1.00 20.04           O
ATOM   3216  CB  ARG A 222     -32.129  53.512 -28.124  1.00 21.59           C
ATOM   3217 1HB  ARG A 222     -32.191  54.440 -28.492  1.00 21.59           H
ATOM   3218 2HB  ARG A 222     -31.628  52.931 -28.765  1.00 21.59           H
ATOM   3219  CG  ARG A 222     -33.551  52.952 -27.965  1.00 21.03           C
ATOM   3220 1HG  ARG A 222     -33.501  52.040 -27.559  1.00 21.03           H
ATOM   3221 2HG  ARG A 222     -34.077  53.556 -27.366  1.00 21.03           H
ATOM   3222  CD  ARG A 222     -34.258  52.856 -29.318  1.00 22.29           C
ATOM   3223 1HD  ARG A 222     -34.291  53.759 -29.746  1.00 22.29           H
ATOM   3224 2HD  ARG A 222     -33.762  52.223 -29.913  1.00 22.29           H
ATOM   3225  NE  ARG A 222     -35.638  52.366 -29.183  1.00 20.80           N
ATOM   3226  HE  ARG A 222     -35.985  52.250 -28.252  1.00 20.80           H
ATOM   3227  CZ  ARG A 222     -36.466  52.064 -30.168  1.00 21.63           C
ATOM   3228  NH1 ARG A 222     -36.111  52.160 -31.413  1.00 20.29           N
ATOM   3229 1HH1 ARG A 222     -35.189  52.469 -31.648  1.00 20.29           H
ATOM   3230 2HH1 ARG A 222     -36.759  51.925 -32.137  1.00 20.29           H
ATOM   3231  NH2 ARG A 222     -37.677  51.660 -29.917  1.00 18.82           N
ATOM   3232 1HH2 ARG A 222     -37.990  51.575 -28.971  1.00 18.82           H
ATOM   3233 2HH2 ARG A 222     -38.295  51.434 -30.670  1.00 18.82           H
ATOM   3234  N   VAL A 223     -29.867  51.705 -26.625  1.00  4.64           N
ATOM   3235  H   VAL A 223     -30.365  51.503 -25.782  1.00  4.64           H
ATOM   3236  CA  VAL A 223     -29.201  50.518 -27.237  1.00 19.96           C
ATOM   3237  HA  VAL A 223     -29.847  49.834 -26.899  1.00 19.96           H
ATOM   3238  C   VAL A 223     -27.870  50.024 -26.632  1.00 19.33           C
ATOM   3239  O   VAL A 223     -26.880  50.722 -26.524  1.00 17.72           O
ATOM   3240  CB  VAL A 223     -29.239  50.489 -28.782  1.00 18.23           C
ATOM   3241  HB  VAL A 223     -28.697  51.283 -29.057  1.00 18.23           H
ATOM   3242  CG1 VAL A 223     -28.671  49.183 -29.365  1.00 16.67           C
ATOM   3243 1HG1 VAL A 223     -28.708  49.191 -30.364  1.00 16.67           H
ATOM   3244 2HG1 VAL A 223     -29.191  48.391 -29.045  1.00 16.67           H
ATOM   3245 3HG1 VAL A 223     -27.717  49.054 -29.093  1.00 16.67           H
ATOM   3246  CG2 VAL A 223     -30.671  50.555 -29.325  1.00 19.50           C
ATOM   3247 1HG2 VAL A 223     -30.676  50.535 -30.325  1.00 19.50           H
ATOM   3248 2HG2 VAL A 223     -31.127  51.395 -29.032  1.00 19.50           H
ATOM   3249 3HG2 VAL A 223     -31.214  49.781 -28.999  1.00 19.50           H
ATOM   3250  N   THR A 224     -27.925  48.749 -26.249  1.00 12.58           N
ATOM   3251  H   THR A 224     -28.813  48.319 -26.410  1.00 12.58           H
ATOM   3252  CA  THR A 224     -26.930  47.846 -25.633  1.00 26.97           C
ATOM   3253  HA  THR A 224     -26.429  48.399 -24.968  1.00 26.97           H
ATOM   3254  C   THR A 224     -25.904  47.282 -26.632  1.00 26.06           C
ATOM   3255  O   THR A 224     -26.210  47.226 -27.820  1.00 23.80           O
ATOM   3256  CB  THR A 224     -27.727  46.662 -25.034  1.00 24.19           C
ATOM   3257  HB  THR A 224     -27.090  45.920 -24.827  1.00 24.19           H
ATOM   3258  OG1 THR A 224     -28.669  46.190 -25.979  1.00 23.97           O
ATOM   3259  HG1 THR A 224     -28.242  46.083 -26.829  1.00 23.97           H
ATOM   3260  CG2 THR A 224     -28.519  47.041 -23.795  1.00 26.77           C
ATOM   3261 1HG2 THR A 224     -29.020  46.254 -23.436  1.00 26.77           H
ATOM   3262 2HG2 THR A 224     -29.182  47.761 -24.000  1.00 26.77           H
ATOM   3263 3HG2 THR A 224     -27.915  47.377 -23.072  1.00 26.77           H
ATOM   3264  N   PRO A 225     -24.742  46.764 -26.169  1.00  6.77           N
ATOM   3265  CA  PRO A 225     -24.701  45.336 -25.831  1.00 23.65           C
ATOM   3266  HA  PRO A 225     -25.634  45.075 -25.582  1.00 23.65           H
ATOM   3267  C   PRO A 225     -23.853  44.964 -24.587  1.00 24.02           C
ATOM   3268  O   PRO A 225     -23.043  45.732 -24.077  1.00 21.65           O
ATOM   3269  CB  PRO A 225     -24.167  44.655 -27.095  1.00 21.08           C
ATOM   3270 1HB  PRO A 225     -23.698  43.800 -26.874  1.00 21.08           H
ATOM   3271 2HB  PRO A 225     -24.904  44.472 -27.745  1.00 21.08           H
ATOM   3272  CG  PRO A 225     -23.193  45.679 -27.654  1.00 21.71           C
ATOM   3273 1HG  PRO A 225     -22.252  45.403 -27.460  1.00 21.71           H
ATOM   3274 2HG  PRO A 225     -23.317  45.771 -28.642  1.00 21.71           H
ATOM   3275  CD  PRO A 225     -23.533  46.998 -26.937  1.00 26.89           C
ATOM   3276 1HD  PRO A 225     -22.800  47.270 -26.314  1.00 26.89           H
ATOM   3277 2HD  PRO A 225     -23.703  47.733 -27.593  1.00 26.89           H
ATOM   3278  N   ARG A 226     -24.098  43.746 -24.100  1.00  8.29           N
ATOM   3279  H   ARG A 226     -24.757  43.196 -24.613  1.00  8.29           H
ATOM   3280  CA  ARG A 226     -23.523  43.110 -22.907  1.00 19.34           C
ATOM   3281  HA  ARG A 226     -23.639  43.788 -22.181  1.00 19.34           H
ATOM   3282  C   ARG A 226     -22.035  42.766 -23.070  1.00 18.94           C
ATOM   3283  O   ARG A 226     -21.662  42.203 -24.089  1.00 17.92           O
ATOM   3284  CB  ARG A 226     -24.257  41.770 -22.673  1.00 18.72           C
ATOM   3285 1HB  ARG A 226     -24.225  41.249 -23.526  1.00 18.72           H
ATOM   3286 2HB  ARG A 226     -23.766  41.271 -21.959  1.00 18.72           H
ATOM   3287  CG  ARG A 226     -25.730  41.869 -22.243  1.00 17.46           C
ATOM   3288 1HG  ARG A 226     -25.789  42.310 -21.348  1.00 17.46           H
ATOM   3289 2HG  ARG A 226     -26.240  42.407 -22.914  1.00 17.46           H
ATOM   3290  CD  ARG A 226     -26.322  40.451 -22.160  1.00 17.96           C
ATOM   3291 1HD  ARG A 226     -26.439  40.082 -23.082  1.00 17.96           H
ATOM   3292 2HD  ARG A 226     -25.705  39.860 -21.640  1.00 17.96           H
ATOM   3293  NE  ARG A 226     -27.637  40.422 -21.495  1.00 16.63           N
ATOM   3294  HE  ARG A 226     -28.050  41.303 -21.265  1.00 16.63           H
ATOM   3295  CZ  ARG A 226     -28.316  39.341 -21.177  1.00 17.60           C
ATOM   3296  NH1 ARG A 226     -27.907  38.135 -21.492  1.00 16.15           N
ATOM   3297 1HH1 ARG A 226     -27.050  38.012 -21.992  1.00 16.15           H
ATOM   3298 2HH1 ARG A 226     -28.452  37.338 -21.232  1.00 16.15           H
ATOM   3299  NH2 ARG A 226     -29.435  39.434 -20.529  1.00 14.99           N
ATOM   3300 1HH2 ARG A 226     -29.788  40.332 -20.267  1.00 14.99           H
ATOM   3301 2HH2 ARG A 226     -29.945  38.607 -20.291  1.00 14.99           H
ATOM   3302  N   LEU A 227     -21.272  42.917 -21.980  1.00  4.48           N
ATOM   3303  H   LEU A 227     -21.519  43.636 -21.331  1.00  4.48           H
ATOM   3304  CA  LEU A 227     -20.097  42.093 -21.679  1.00 22.72           C
ATOM   3305  HA  LEU A 227     -20.266  41.196 -22.089  1.00 22.72           H
ATOM   3306  C   LEU A 227     -19.957  41.925 -20.154  1.00 21.70           C
ATOM   3307  O   LEU A 227     -19.992  42.898 -19.396  1.00 19.87           O
ATOM   3308  CB  LEU A 227     -18.829  42.674 -22.338  1.00 20.58           C
ATOM   3309 1HB  LEU A 227     -18.992  43.638 -22.546  1.00 20.58           H
ATOM   3310 2HB  LEU A 227     -18.070  42.596 -21.691  1.00 20.58           H
ATOM   3311  CG  LEU A 227     -18.432  41.959 -23.639  1.00 19.51           C
ATOM   3312  HG  LEU A 227     -19.277  41.778 -24.142  1.00 19.51           H
ATOM   3313  CD1 LEU A 227     -17.488  42.842 -24.465  1.00 20.34           C
ATOM   3314 1HD1 LEU A 227     -17.223  42.386 -25.315  1.00 20.34           H
ATOM   3315 2HD1 LEU A 227     -16.654  43.050 -23.955  1.00 20.34           H
ATOM   3316 3HD1 LEU A 227     -17.926  43.709 -24.705  1.00 20.34           H
ATOM   3317  CD2 LEU A 227     -17.709  40.633 -23.358  1.00 24.18           C
ATOM   3318 1HD2 LEU A 227     -17.455  40.176 -24.210  1.00 24.18           H
ATOM   3319 2HD2 LEU A 227     -18.293  40.010 -22.837  1.00 24.18           H
ATOM   3320 3HD2 LEU A 227     -16.873  40.785 -22.830  1.00 24.18           H
ATOM   3321  N   SER A 228     -19.823  40.683 -19.737  1.00 10.15           N
ATOM   3322  H   SER A 228     -19.817  39.970 -20.439  1.00 10.15           H
ATOM   3323  CA  SER A 228     -19.682  40.242 -18.348  1.00 27.14           C
ATOM   3324  HA  SER A 228     -20.352  40.757 -17.813  1.00 27.14           H
ATOM   3325  C   SER A 228     -18.277  40.537 -17.801  1.00 26.60           C
ATOM   3326  O   SER A 228     -17.279  40.134 -18.389  1.00 24.96           O
ATOM   3327  CB  SER A 228     -19.947  38.737 -18.304  1.00 25.30           C
ATOM   3328 1HB  SER A 228     -19.703  38.360 -17.411  1.00 25.30           H
ATOM   3329 2HB  SER A 228     -20.908  38.541 -18.498  1.00 25.30           H
ATOM   3330  OG  SER A 228     -19.169  38.066 -19.278  1.00 23.47           O
ATOM   3331  HG  SER A 228     -18.288  37.915 -18.935  1.00 23.47           H
ATOM   3332  N   ARG A 229     -18.202  41.151 -16.619  1.00  5.64           N
ATOM   3333  H   ARG A 229     -19.037  41.559 -16.250  1.00  5.64           H
ATOM   3334  CA  ARG A 229     -16.973  41.266 -15.825  1.00 20.67           C
ATOM   3335  HA  ARG A 229     -16.300  40.660 -16.248  1.00 20.67           H
ATOM   3336  C   ARG A 229     -17.233  40.780 -14.398  1.00 19.95           C
ATOM   3337  O   ARG A 229     -17.877  41.476 -13.619  1.00 18.55           O
ATOM   3338  CB  ARG A 229     -16.424  42.713 -15.867  1.00 19.70           C
ATOM   3339 1HB  ARG A 229     -17.110  43.307 -16.287  1.00 19.70           H
ATOM   3340 2HB  ARG A 229     -16.245  43.019 -14.932  1.00 19.70           H
ATOM   3341  CG  ARG A 229     -15.125  42.828 -16.671  1.00 18.83           C
ATOM   3342 1HG  ARG A 229     -14.438  42.225 -16.265  1.00 18.83           H
ATOM   3343 2HG  ARG A 229     -15.302  42.545 -17.614  1.00 18.83           H
ATOM   3344  CD  ARG A 229     -14.593  44.275 -16.669  1.00 19.60           C
ATOM   3345 1HD  ARG A 229     -15.244  44.876 -17.133  1.00 19.60           H
ATOM   3346 2HD  ARG A 229     -14.463  44.587 -15.728  1.00 19.60           H
ATOM   3347  NE  ARG A 229     -13.301  44.389 -17.363  1.00 18.64           N
ATOM   3348  HE  ARG A 229     -12.904  43.543 -17.719  1.00 18.64           H
ATOM   3349  CZ  ARG A 229     -12.612  45.503 -17.562  1.00 19.61           C
ATOM   3350  NH1 ARG A 229     -13.039  46.673 -17.161  1.00 17.94           N
ATOM   3351 1HH1 ARG A 229     -13.915  46.749 -16.685  1.00 17.94           H
ATOM   3352 2HH1 ARG A 229     -12.489  47.491 -17.330  1.00 17.94           H
ATOM   3353  NH2 ARG A 229     -11.459  45.482 -18.180  1.00 17.76           N
ATOM   3354 1HH2 ARG A 229     -11.085  44.616 -18.511  1.00 17.76           H
ATOM   3355 2HH2 ARG A 229     -10.952  46.332 -18.322  1.00 17.76           H
ATOM   3356  N   LYS A 230     -16.703  39.603 -14.057  1.00  6.50           N
ATOM   3357  H   LYS A 230     -16.405  38.990 -14.788  1.00  6.50           H
ATOM   3358  CA  LYS A 230     -16.534  39.160 -12.671  1.00 23.30           C
ATOM   3359  HA  LYS A 230     -17.380  39.379 -12.184  1.00 23.30           H
ATOM   3360  C   LYS A 230     -15.346  39.919 -12.062  1.00 21.97           C
ATOM   3361  O   LYS A 230     -14.263  39.882 -12.628  1.00 19.95           O
ATOM   3362  CB  LYS A 230     -16.316  37.637 -12.606  1.00 21.47           C
ATOM   3363 1HB  LYS A 230     -15.623  37.388 -13.282  1.00 21.47           H
ATOM   3364 2HB  LYS A 230     -15.988  37.404 -11.691  1.00 21.47           H
ATOM   3365  CG  LYS A 230     -17.590  36.817 -12.890  1.00 21.39           C
ATOM   3366 1HG  LYS A 230     -18.298  37.079 -12.235  1.00 21.39           H
ATOM   3367 2HG  LYS A 230     -17.905  37.015 -13.818  1.00 21.39           H
ATOM   3368  CD  LYS A 230     -17.330  35.307 -12.765  1.00 20.92           C
ATOM   3369 1HD  LYS A 230     -16.681  35.028 -13.472  1.00 20.92           H
ATOM   3370 2HD  LYS A 230     -16.943  35.116 -11.863  1.00 20.92           H
ATOM   3371  CE  LYS A 230     -18.620  34.499 -12.931  1.00 18.38           C
ATOM   3372 1HE  LYS A 230     -19.286  34.792 -12.245  1.00 18.38           H
ATOM   3373 2HE  LYS A 230     -18.993  34.654 -13.846  1.00 18.38           H
ATOM   3374  NZ  LYS A 230     -18.405  33.041 -12.766  1.00 18.68           N
ATOM   3375 1HZ  LYS A 230     -19.262  32.537 -12.879  1.00 18.68           H
ATOM   3376 2HZ  LYS A 230     -18.044  32.833 -11.857  1.00 18.68           H
ATOM   3377 3HZ  LYS A 230     -17.754  32.696 -13.442  1.00 18.68           H
ATOM   3378  N   ARG A 231     -15.565  40.594 -10.948  1.00  8.28           N
ATOM   3379  H   ARG A 231     -16.512  40.731 -10.657  1.00  8.28           H
ATOM   3380  CA  ARG A 231     -14.493  41.155 -10.111  1.00 23.00           C
ATOM   3381  HA  ARG A 231     -13.762  41.433 -10.734  1.00 23.00           H
ATOM   3382  C   ARG A 231     -13.994  40.075  -9.156  1.00 21.98           C
ATOM   3383  O   ARG A 231     -14.802  39.475  -8.452  1.00 20.49           O
ATOM   3384  CB  ARG A 231     -14.981  42.392  -9.325  1.00 23.25           C
ATOM   3385 1HB  ARG A 231     -15.949  42.269  -9.105  1.00 23.25           H
ATOM   3386 2HB  ARG A 231     -14.452  42.462  -8.479  1.00 23.25           H
ATOM   3387  CG  ARG A 231     -14.826  43.706 -10.101  1.00 23.39           C
ATOM   3388 1HG  ARG A 231     -13.862  43.840 -10.332  1.00 23.39           H
ATOM   3389 2HG  ARG A 231     -15.367  43.658 -10.941  1.00 23.39           H
ATOM   3390  CD  ARG A 231     -15.315  44.889  -9.247  1.00 23.51           C
ATOM   3391 1HD  ARG A 231     -16.295  44.797  -9.071  1.00 23.51           H
ATOM   3392 2HD  ARG A 231     -14.820  44.906  -8.378  1.00 23.51           H
ATOM   3393  NE  ARG A 231     -15.097  46.181  -9.914  1.00 22.59           N
ATOM   3394  HE  ARG A 231     -14.483  46.182 -10.704  1.00 22.59           H
ATOM   3395  CZ  ARG A 231     -15.629  47.338  -9.576  1.00 22.19           C
ATOM   3396  NH1 ARG A 231     -16.469  47.447  -8.578  1.00 20.91           N
ATOM   3397 1HH1 ARG A 231     -16.724  46.638  -8.048  1.00 20.91           H
ATOM   3398 2HH1 ARG A 231     -16.856  48.339  -8.346  1.00 20.91           H
ATOM   3399  NH2 ARG A 231     -15.329  48.419 -10.230  1.00 19.72           N
ATOM   3400 1HH2 ARG A 231     -14.689  48.378 -10.997  1.00 19.72           H
ATOM   3401 2HH2 ARG A 231     -15.738  49.293  -9.966  1.00 19.72           H
ATOM   3402  N   ALA A 232     -12.687  39.855  -9.126  1.00 17.22           N
ATOM   3403  H   ALA A 232     -12.136  40.236  -9.869  1.00 17.22           H
ATOM   3404  CA  ALA A 232     -11.996  39.102  -8.094  1.00 31.99           C
ATOM   3405  HA  ALA A 232     -12.550  38.302  -7.866  1.00 31.99           H
ATOM   3406  C   ALA A 232     -11.839  39.974  -6.835  1.00 31.21           C
ATOM   3407  O   ALA A 232     -11.478  41.148  -6.940  1.00 30.18           O
ATOM   3408  CB  ALA A 232     -10.644  38.658  -8.657  1.00 30.13           C
ATOM   3409 1HB  ALA A 232     -10.764  38.093  -9.473  1.00 30.13           H
ATOM   3410 2HB  ALA A 232     -10.134  38.122  -7.984  1.00 30.13           H
ATOM   3411 3HB  ALA A 232     -10.084  39.447  -8.909  1.00 30.13           H
ATOM   3412  N   LEU A 233     -12.121  39.402  -5.668  1.00  9.19           N
ATOM   3413  H   LEU A 233     -12.587  38.518  -5.681  1.00  9.19           H
ATOM   3414  CA  LEU A 233     -11.794  39.981  -4.370  1.00 24.10           C
ATOM   3415  HA  LEU A 233     -11.797  40.976  -4.471  1.00 24.10           H
ATOM   3416  C   LEU A 233     -10.396  39.493  -3.964  1.00 23.22           C
ATOM   3417  O   LEU A 233     -10.127  38.297  -3.999  1.00 21.47           O
ATOM   3418  CB  LEU A 233     -12.860  39.605  -3.331  1.00 22.22           C
ATOM   3419 1HB  LEU A 233     -13.019  38.620  -3.393  1.00 22.22           H
ATOM   3420 2HB  LEU A 233     -12.502  39.829  -2.424  1.00 22.22           H
ATOM   3421  CG  LEU A 233     -14.212  40.326  -3.510  1.00 21.34           C
ATOM   3422  HG  LEU A 233     -14.460  40.255  -4.476  1.00 21.34           H
ATOM   3423  CD1 LEU A 233     -15.284  39.670  -2.628  1.00 22.81           C
ATOM   3424 1HD1 LEU A 233     -16.166  40.129  -2.735  1.00 22.81           H
ATOM   3425 2HD1 LEU A 233     -15.030  39.715  -1.662  1.00 22.81           H
ATOM   3426 3HD1 LEU A 233     -15.407  38.707  -2.869  1.00 22.81           H
ATOM   3427  CD2 LEU A 233     -14.124  41.809  -3.135  1.00 28.48           C
ATOM   3428 1HD2 LEU A 233     -15.007  42.262  -3.256  1.00 28.48           H
ATOM   3429 2HD2 LEU A 233     -13.454  42.284  -3.706  1.00 28.48           H
ATOM   3430 3HD2 LEU A 233     -13.849  41.921  -2.180  1.00 28.48           H
ATOM   3431  N   SER A 234      -9.532  40.423  -3.615  1.00 18.87           N
ATOM   3432  H   SER A 234      -9.805  41.377  -3.739  1.00 18.87           H
ATOM   3433  CA  SER A 234      -8.209  40.169  -3.063  1.00 34.32           C
ATOM   3434  HA  SER A 234      -7.840  39.380  -3.554  1.00 34.32           H
ATOM   3435  C   SER A 234      -8.303  39.848  -1.568  1.00 33.28           C
ATOM   3436  O   SER A 234      -8.805  40.665  -0.805  1.00 31.28           O
ATOM   3437  CB  SER A 234      -7.345  41.420  -3.270  1.00 31.94           C
ATOM   3438 1HB  SER A 234      -6.487  41.350  -2.762  1.00 31.94           H
ATOM   3439 2HB  SER A 234      -7.148  41.562  -4.240  1.00 31.94           H
ATOM   3440  OG  SER A 234      -8.035  42.566  -2.797  1.00 29.87           O
ATOM   3441  HG  SER A 234      -7.417  43.289  -2.691  1.00 29.87           H
ATOM   3442  N   ILE A 235      -7.792  38.687  -1.160  1.00 13.82           N
ATOM   3443  H   ILE A 235      -7.530  38.022  -1.859  1.00 13.82           H
ATOM   3444  CA  ILE A 235      -7.587  38.317   0.248  1.00 31.66           C
ATOM   3445  HA  ILE A 235      -8.146  38.912   0.825  1.00 31.66           H
ATOM   3446  C   ILE A 235      -6.100  38.534   0.562  1.00 30.59           C
ATOM   3447  O   ILE A 235      -5.237  37.986  -0.120  1.00 27.68           O
ATOM   3448  CB  ILE A 235      -8.060  36.869   0.507  1.00 28.74           C
ATOM   3449  HB  ILE A 235      -7.551  36.260  -0.101  1.00 28.74           H
ATOM   3450  CG1 ILE A 235      -9.565  36.720   0.196  1.00 29.43           C
ATOM   3451 1HG1 ILE A 235     -10.078  37.254   0.868  1.00 29.43           H
ATOM   3452 2HG1 ILE A 235      -9.733  37.086  -0.719  1.00 29.43           H
ATOM   3453  CG2 ILE A 235      -7.770  36.458   1.963  1.00 31.71           C
ATOM   3454 1HG2 ILE A 235      -8.074  35.521   2.138  1.00 31.71           H
ATOM   3455 2HG2 ILE A 235      -8.243  37.060   2.606  1.00 31.71           H
ATOM   3456 3HG2 ILE A 235      -6.791  36.506   2.161  1.00 31.71           H
ATOM   3457  CD1 ILE A 235     -10.092  35.279   0.234  1.00 30.66           C
ATOM   3458 1HD1 ILE A 235     -11.069  35.249   0.025  1.00 30.66           H
ATOM   3459 2HD1 ILE A 235      -9.958  34.872   1.138  1.00 30.66           H
ATOM   3460 3HD1 ILE A 235      -9.617  34.706  -0.434  1.00 30.66           H
ATOM   3461  N   SER A 236      -5.823  39.353   1.580  1.00 20.59           N
ATOM   3462  H   SER A 236      -6.584  39.831   2.020  1.00 20.59           H
ATOM   3463  CA  SER A 236      -4.468  39.594   2.092  1.00 34.37           C
ATOM   3464  HA  SER A 236      -3.873  39.654   1.290  1.00 34.37           H
ATOM   3465  C   SER A 236      -4.019  38.439   2.997  1.00 32.35           C
ATOM   3466  O   SER A 236      -4.831  37.956   3.784  1.00 30.41           O
ATOM   3467  CB  SER A 236      -4.446  40.901   2.890  1.00 32.24           C
ATOM   3468 1HB  SER A 236      -4.991  40.814   3.724  1.00 32.24           H
ATOM   3469 2HB  SER A 236      -3.508  41.153   3.129  1.00 32.24           H
ATOM   3470  OG  SER A 236      -4.992  41.969   2.138  1.00 31.16           O
ATOM   3471  HG  SER A 236      -5.115  41.690   1.231  1.00 31.16           H
ATOM   3472  N   PRO A 237      -2.741  38.014   2.967  1.00 19.57           N
ATOM   3473  CA  PRO A 237      -2.232  36.991   3.869  1.00 32.47           C
ATOM   3474  HA  PRO A 237      -2.944  36.310   4.039  1.00 32.47           H
ATOM   3475  C   PRO A 237      -1.865  37.583   5.245  1.00 32.89           C
ATOM   3476  O   PRO A 237      -1.123  38.553   5.342  1.00 30.09           O
ATOM   3477  CB  PRO A 237      -1.039  36.381   3.144  1.00 28.75           C
ATOM   3478 1HB  PRO A 237      -0.354  36.056   3.796  1.00 28.75           H
ATOM   3479 2HB  PRO A 237      -1.327  35.624   2.557  1.00 28.75           H
ATOM   3480  CG  PRO A 237      -0.496  37.542   2.313  1.00 29.53           C
ATOM   3481 1HG  PRO A 237       0.177  38.066   2.835  1.00 29.53           H
ATOM   3482 2HG  PRO A 237      -0.076  37.207   1.469  1.00 29.53           H
ATOM   3483  CD  PRO A 237      -1.729  38.395   2.005  1.00 34.59           C
ATOM   3484 1HD  PRO A 237      -1.530  39.370   2.106  1.00 34.59           H
ATOM   3485 2HD  PRO A 237      -2.071  38.219   1.082  1.00 34.59           H
ATOM   3486  N   LEU A 238      -2.372  36.957   6.311  1.00 13.80           N
ATOM   3487  H   LEU A 238      -3.072  36.262   6.146  1.00 13.80           H
ATOM   3488  CA  LEU A 238      -1.986  37.205   7.703  1.00 27.33           C
ATOM   3489  HA  LEU A 238      -1.974  38.195   7.847  1.00 27.33           H
ATOM   3490  C   LEU A 238      -0.576  36.636   7.955  1.00 26.46           C
ATOM   3491  O   LEU A 238      -0.408  35.434   8.106  1.00 24.17           O
ATOM   3492  CB  LEU A 238      -3.028  36.550   8.629  1.00 24.54           C
ATOM   3493 1HB  LEU A 238      -3.256  35.652   8.253  1.00 24.54           H
ATOM   3494 2HB  LEU A 238      -2.614  36.438   9.532  1.00 24.54           H
ATOM   3495  CG  LEU A 238      -4.339  37.350   8.795  1.00 23.23           C
ATOM   3496  HG  LEU A 238      -4.567  37.754   7.909  1.00 23.23           H
ATOM   3497  CD1 LEU A 238      -5.473  36.436   9.250  1.00 23.17           C
ATOM   3498 1HD1 LEU A 238      -6.325  36.949   9.359  1.00 23.17           H
ATOM   3499 2HD1 LEU A 238      -5.258  36.007  10.127  1.00 23.17           H
ATOM   3500 3HD1 LEU A 238      -5.636  35.708   8.584  1.00 23.17           H
ATOM   3501  CD2 LEU A 238      -4.175  38.461   9.829  1.00 27.06           C
ATOM   3502 1HD2 LEU A 238      -5.024  38.979   9.936  1.00 27.06           H
ATOM   3503 2HD2 LEU A 238      -3.457  39.101   9.556  1.00 27.06           H
ATOM   3504 3HD2 LEU A 238      -3.929  38.085  10.723  1.00 27.06           H
ATOM   3505  N   SER A 239       0.425  37.498   7.995  1.00 21.82           N
ATOM   3506  H   SER A 239       0.212  38.472   7.919  1.00 21.82           H
ATOM   3507  CA  SER A 239       1.842  37.105   8.145  1.00 34.58           C
ATOM   3508  HA  SER A 239       1.822  36.121   7.965  1.00 34.58           H
ATOM   3509  C   SER A 239       2.423  37.271   9.556  1.00 33.17           C
ATOM   3510  O   SER A 239       3.576  36.906   9.775  1.00 29.34           O
ATOM   3511  CB  SER A 239       2.704  37.854   7.123  1.00 30.94           C
ATOM   3512 1HB  SER A 239       2.709  38.835   7.315  1.00 30.94           H
ATOM   3513 2HB  SER A 239       3.642  37.508   7.129  1.00 30.94           H
ATOM   3514  OG  SER A 239       2.193  37.678   5.812  1.00 28.82           O
ATOM   3515  HG  SER A 239       2.919  37.638   5.189  1.00 28.82           H
ATOM   3516  N   ASP A 240       1.637  37.738  10.542  1.00 22.93           N
ATOM   3517  H   ASP A 240       0.651  37.810  10.393  1.00 22.93           H
ATOM   3518  CA  ASP A 240       2.208  38.147  11.842  1.00 33.71           C
ATOM   3519  HA  ASP A 240       3.165  38.351  11.635  1.00 33.71           H
ATOM   3520  C   ASP A 240       2.278  37.042  12.905  1.00 32.46           C
ATOM   3521  O   ASP A 240       3.063  37.136  13.853  1.00 29.31           O
ATOM   3522  CB  ASP A 240       1.474  39.398  12.346  1.00 30.92           C
ATOM   3523 1HB  ASP A 240       0.489  39.237  12.281  1.00 30.92           H
ATOM   3524 2HB  ASP A 240       1.725  39.551  13.302  1.00 30.92           H
ATOM   3525  CG  ASP A 240       1.825  40.661  11.533  1.00 28.66           C
ATOM   3526  OD1 ASP A 240       2.961  40.721  11.013  1.00 26.82           O
ATOM   3527  OD2 ASP A 240       0.947  41.546  11.443  1.00 27.22           O
ATOM   3528  N   ALA A 241       1.551  35.932  12.761  1.00 25.10           N
ATOM   3529  H   ALA A 241       0.975  35.834  11.950  1.00 25.10           H
ATOM   3530  CA  ALA A 241       1.568  34.848  13.754  1.00 34.32           C
ATOM   3531  HA  ALA A 241       1.618  35.303  14.643  1.00 34.32           H
ATOM   3532  C   ALA A 241       2.814  33.939  13.674  1.00 32.96           C
ATOM   3533  O   ALA A 241       3.200  33.308  14.661  1.00 29.67           O
ATOM   3534  CB  ALA A 241       0.271  34.050  13.608  1.00 30.94           C
ATOM   3535 1HB  ALA A 241      -0.527  34.650  13.662  1.00 30.94           H
ATOM   3536 2HB  ALA A 241       0.189  33.364  14.331  1.00 30.94           H
ATOM   3537 3HB  ALA A 241       0.240  33.575  12.729  1.00 30.94           H
ATOM   3538  N   SER A 242       3.471  33.869  12.523  1.00 24.89           N
ATOM   3539  H   SER A 242       3.158  34.443  11.766  1.00 24.89           H
ATOM   3540  CA  SER A 242       4.633  32.995  12.296  1.00 35.41           C
ATOM   3541  HA  SER A 242       4.407  32.129  12.743  1.00 35.41           H
ATOM   3542  C   SER A 242       5.916  33.519  12.950  1.00 35.10           C
ATOM   3543  O   SER A 242       6.732  32.739  13.443  1.00 33.35           O
ATOM   3544  CB  SER A 242       4.829  32.813  10.787  1.00 33.17           C
ATOM   3545 1HB  SER A 242       4.004  32.437  10.365  1.00 33.17           H
ATOM   3546 2HB  SER A 242       5.060  33.683  10.351  1.00 33.17           H
ATOM   3547  OG  SER A 242       5.885  31.916  10.520  1.00 30.51           O
ATOM   3548  HG  SER A 242       5.540  31.025  10.460  1.00 30.51           H
ATOM   3549  N   LEU A 243       6.072  34.846  13.015  1.00 20.50           N
ATOM   3550  H   LEU A 243       5.342  35.432  12.664  1.00 20.50           H
ATOM   3551  CA  LEU A 243       7.271  35.479  13.581  1.00 30.70           C
ATOM   3552  HA  LEU A 243       8.050  34.966  13.221  1.00 30.70           H
ATOM   3553  C   LEU A 243       7.323  35.359  15.107  1.00 30.19           C
ATOM   3554  O   LEU A 243       8.406  35.189  15.680  1.00 27.80           O
ATOM   3555  CB  LEU A 243       7.339  36.942  13.119  1.00 29.03           C
ATOM   3556 1HB  LEU A 243       6.434  37.351  13.240  1.00 29.03           H
ATOM   3557 2HB  LEU A 243       8.001  37.422  13.695  1.00 29.03           H
ATOM   3558  CG  LEU A 243       7.759  37.114  11.645  1.00 28.69           C
ATOM   3559  HG  LEU A 243       7.199  36.486  11.104  1.00 28.69           H
ATOM   3560  CD1 LEU A 243       7.535  38.555  11.195  1.00 28.42           C
ATOM   3561 1HD1 LEU A 243       7.804  38.678  10.240  1.00 28.42           H
ATOM   3562 2HD1 LEU A 243       8.071  39.191  11.750  1.00 28.42           H
ATOM   3563 3HD1 LEU A 243       6.572  38.811  11.278  1.00 28.42           H
ATOM   3564  CD2 LEU A 243       9.235  36.779  11.425  1.00 32.07           C
ATOM   3565 1HD2 LEU A 243       9.490  36.896  10.465  1.00 32.07           H
ATOM   3566 2HD2 LEU A 243       9.430  35.832  11.682  1.00 32.07           H
ATOM   3567 3HD2 LEU A 243       9.823  37.373  11.974  1.00 32.07           H
ATOM   3568  N   ASP A 244       6.182  35.369  15.767  1.00 35.18           N
ATOM   3569  H   ASP A 244       5.331  35.452  15.249  1.00 35.18           H
ATOM   3570  CA  ASP A 244       6.106  35.263  17.229  1.00 51.32           C
ATOM   3571  HA  ASP A 244       6.835  35.840  17.596  1.00 51.32           H
ATOM   3572  C   ASP A 244       6.395  33.832  17.725  1.00 51.58           C
ATOM   3573  O   ASP A 244       7.088  33.630  18.722  1.00 49.61           O
ATOM   3574  CB  ASP A 244       4.752  35.805  17.697  1.00 47.06           C
ATOM   3575 1HB  ASP A 244       4.480  36.551  17.089  1.00 47.06           H
ATOM   3576 2HB  ASP A 244       4.078  35.068  17.643  1.00 47.06           H
ATOM   3577  CG  ASP A 244       4.783  36.333  19.133  1.00 42.13           C
ATOM   3578  OD1 ASP A 244       5.868  36.805  19.568  1.00 39.91           O
ATOM   3579  OD2 ASP A 244       3.736  36.288  19.800  1.00 38.65           O
ATOM   3580  N   LEU A 245       5.988  32.822  16.957  1.00 24.56           N
ATOM   3581  H   LEU A 245       5.440  33.031  16.147  1.00 24.56           H
ATOM   3582  CA  LEU A 245       6.304  31.421  17.241  1.00 37.40           C
ATOM   3583  HA  LEU A 245       6.041  31.264  18.193  1.00 37.40           H
ATOM   3584  C   LEU A 245       7.812  31.136  17.144  1.00 36.02           C
ATOM   3585  O   LEU A 245       8.386  30.504  18.035  1.00 34.68           O
ATOM   3586  CB  LEU A 245       5.481  30.525  16.289  1.00 37.19           C
ATOM   3587 1HB  LEU A 245       4.537  30.854  16.279  1.00 37.19           H
ATOM   3588 2HB  LEU A 245       5.869  30.596  15.370  1.00 37.19           H
ATOM   3589  CG  LEU A 245       5.473  29.043  16.699  1.00 38.33           C
ATOM   3590  HG  LEU A 245       6.415  28.790  16.918  1.00 38.33           H
ATOM   3591  CD1 LEU A 245       4.603  28.800  17.925  1.00 36.63           C
ATOM   3592 1HD1 LEU A 245       4.606  27.833  18.181  1.00 36.63           H
ATOM   3593 2HD1 LEU A 245       3.656  29.069  17.751  1.00 36.63           H
ATOM   3594 3HD1 LEU A 245       4.933  29.327  18.709  1.00 36.63           H
ATOM   3595  CD2 LEU A 245       4.930  28.181  15.557  1.00 42.34           C
ATOM   3596 1HD2 LEU A 245       4.920  27.214  15.812  1.00 42.34           H
ATOM   3597 2HD2 LEU A 245       5.494  28.277  14.736  1.00 42.34           H
ATOM   3598 3HD2 LEU A 245       3.995  28.447  15.321  1.00 42.34           H
ATOM   3599  N   GLN A 246       8.485  31.654  16.134  1.00 42.43           N
ATOM   3600  H   GLN A 246       7.983  32.155  15.429  1.00 42.43           H
ATOM   3601  CA  GLN A 246       9.943  31.524  16.005  1.00 51.00           C
ATOM   3602  HA  GLN A 246      10.099  30.541  16.104  1.00 51.00           H
ATOM   3603  C   GLN A 246      10.717  32.266  17.106  1.00 51.08           C
ATOM   3604  O   GLN A 246      11.822  31.850  17.480  1.00 53.58           O
ATOM   3605  CB  GLN A 246      10.409  32.021  14.637  1.00 50.92           C
ATOM   3606 1HB  GLN A 246       9.971  32.901  14.455  1.00 50.92           H
ATOM   3607 2HB  GLN A 246      11.401  32.141  14.665  1.00 50.92           H
ATOM   3608  CG  GLN A 246      10.061  31.050  13.495  1.00 51.36           C
ATOM   3609 1HG  GLN A 246      10.310  30.122  13.771  1.00 51.36           H
ATOM   3610 2HG  GLN A 246       9.077  31.093  13.321  1.00 51.36           H
ATOM   3611  CD  GLN A 246      10.803  31.392  12.202  1.00 46.78           C
ATOM   3612  OE1 GLN A 246      11.624  32.303  12.140  1.00 43.03           O
ATOM   3613  NE2 GLN A 246      10.576  30.653  11.137  1.00 41.72           N
ATOM   3614 1HE2 GLN A 246      11.070  30.836  10.287  1.00 41.72           H
ATOM   3615 2HE2 GLN A 246       9.909  29.909  11.178  1.00 41.72           H
ATOM   3616  N   ARG A 247      10.141  33.326  17.648  1.00 47.44           N
ATOM   3617  H   ARG A 247       9.268  33.634  17.270  1.00 47.44           H
ATOM   3618  CA  ARG A 247      10.711  34.072  18.770  1.00 54.30           C
ATOM   3619  HA  ARG A 247      11.694  34.154  18.607  1.00 54.30           H
ATOM   3620  C   ARG A 247      10.556  33.307  20.080  1.00 53.34           C
ATOM   3621  O   ARG A 247      11.522  33.219  20.834  1.00 53.18           O
ATOM   3622  CB  ARG A 247      10.087  35.470  18.805  1.00 54.96           C
ATOM   3623 1HB  ARG A 247       9.941  35.782  17.866  1.00 54.96           H
ATOM   3624 2HB  ARG A 247       9.209  35.420  19.281  1.00 54.96           H
ATOM   3625  CG  ARG A 247      10.985  36.479  19.528  1.00 52.27           C
ATOM   3626 1HG  ARG A 247      11.089  36.205  20.484  1.00 52.27           H
ATOM   3627 2HG  ARG A 247      11.882  36.500  19.087  1.00 52.27           H
ATOM   3628  CD  ARG A 247      10.343  37.876  19.459  1.00 50.85           C
ATOM   3629 1HD  ARG A 247       9.964  38.032  18.547  1.00 50.85           H
ATOM   3630 2HD  ARG A 247       9.614  37.950  20.140  1.00 50.85           H
ATOM   3631  NE  ARG A 247      11.308  38.939  19.726  1.00 43.08           N
ATOM   3632  HE  ARG A 247      12.154  38.681  20.192  1.00 43.08           H
ATOM   3633  CZ  ARG A 247      11.159  40.224  19.402  1.00 38.64           C
ATOM   3634  NH1 ARG A 247      10.051  40.652  18.865  1.00 34.88           N
ATOM   3635 1HH1 ARG A 247       9.300  40.014  18.692  1.00 34.88           H
ATOM   3636 2HH1 ARG A 247       9.952  41.618  18.626  1.00 34.88           H
ATOM   3637  NH2 ARG A 247      12.122  41.073  19.607  1.00 34.12           N
ATOM   3638 1HH2 ARG A 247      12.983  40.764  20.011  1.00 34.12           H
ATOM   3639 2HH2 ARG A 247      12.001  42.035  19.361  1.00 34.12           H
ATOM   3640  N   MET A 248       9.407  32.684  20.313  1.00 39.96           N
ATOM   3641  H   MET A 248       8.661  32.806  19.658  1.00 39.96           H
ATOM   3642  CA  MET A 248       9.174  31.826  21.481  1.00 48.65           C
ATOM   3643  HA  MET A 248       9.432  32.396  22.261  1.00 48.65           H
ATOM   3644  C   MET A 248      10.062  30.575  21.491  1.00 46.20           C
ATOM   3645  O   MET A 248      10.635  30.253  22.529  1.00 48.76           O
ATOM   3646  CB  MET A 248       7.698  31.433  21.564  1.00 48.34           C
ATOM   3647 1HB  MET A 248       7.370  31.216  20.645  1.00 48.34           H
ATOM   3648 2HB  MET A 248       7.611  30.626  22.149  1.00 48.34           H
ATOM   3649  CG  MET A 248       6.835  32.554  22.142  1.00 51.38           C
ATOM   3650 1HG  MET A 248       7.324  32.854  22.961  1.00 51.38           H
ATOM   3651 2HG  MET A 248       6.864  33.278  21.452  1.00 51.38           H
ATOM   3652  SD  MET A 248       5.140  32.032  22.512  1.00 51.93           S
ATOM   3653  CE  MET A 248       4.429  32.050  20.851  1.00 41.50           C
ATOM   3654 1HE  MET A 248       3.467  31.779  20.870  1.00 41.50           H
ATOM   3655 2HE  MET A 248       4.915  31.418  20.246  1.00 41.50           H
ATOM   3656 3HE  MET A 248       4.483  32.964  20.448  1.00 41.50           H
ATOM   3657  N   ILE A 249      10.251  29.925  20.346  1.00 37.98           N
ATOM   3658  H   ILE A 249       9.771  30.246  19.530  1.00 37.98           H
ATOM   3659  CA  ILE A 249      11.138  28.752  20.227  1.00 49.78           C
ATOM   3660  HA  ILE A 249      10.827  28.092  20.911  1.00 49.78           H
ATOM   3661  C   ILE A 249      12.587  29.113  20.571  1.00 49.25           C
ATOM   3662  O   ILE A 249      13.291  28.324  21.210  1.00 48.21           O
ATOM   3663  CB  ILE A 249      11.006  28.131  18.819  1.00 50.65           C
ATOM   3664  HB  ILE A 249      11.136  28.866  18.154  1.00 50.65           H
ATOM   3665  CG1 ILE A 249       9.606  27.508  18.638  1.00 52.34           C
ATOM   3666 1HG1 ILE A 249       9.575  26.652  19.154  1.00 52.34           H
ATOM   3667 2HG1 ILE A 249       8.929  28.145  19.007  1.00 52.34           H
ATOM   3668  CG2 ILE A 249      12.083  27.056  18.567  1.00 53.25           C
ATOM   3669 1HG2 ILE A 249      11.988  26.661  17.653  1.00 53.25           H
ATOM   3670 2HG2 ILE A 249      12.010  26.313  19.232  1.00 53.25           H
ATOM   3671 3HG2 ILE A 249      13.001  27.445  18.640  1.00 53.25           H
ATOM   3672  CD1 ILE A 249       9.231  27.202  17.176  1.00 50.33           C
ATOM   3673 1HD1 ILE A 249       8.317  26.801  17.117  1.00 50.33           H
ATOM   3674 2HD1 ILE A 249       9.877  26.557  16.768  1.00 50.33           H
ATOM   3675 3HD1 ILE A 249       9.238  28.035  16.622  1.00 50.33           H
ATOM   3676  N   ARG A 250      13.038  30.325  20.217  1.00 55.82           N
ATOM   3677  H   ARG A 250      12.413  30.942  19.739  1.00 55.82           H
ATOM   3678  CA  ARG A 250      14.408  30.797  20.495  1.00 59.00           C
ATOM   3679  HA  ARG A 250      14.980  29.985  20.381  1.00 59.00           H
ATOM   3680  C   ARG A 250      14.625  31.274  21.936  1.00 55.17           C
ATOM   3681  O   ARG A 250      15.752  31.213  22.404  1.00 56.43           O
ATOM   3682  CB  ARG A 250      14.795  31.880  19.485  1.00 59.41           C
ATOM   3683 1HB  ARG A 250      14.001  32.464  19.315  1.00 59.41           H
ATOM   3684 2HB  ARG A 250      15.538  32.430  19.867  1.00 59.41           H
ATOM   3685  CG  ARG A 250      15.258  31.271  18.158  1.00 55.91           C
ATOM   3686 1HG  ARG A 250      16.012  30.639  18.340  1.00 55.91           H
ATOM   3687 2HG  ARG A 250      14.494  30.771  17.750  1.00 55.91           H
ATOM   3688  CD  ARG A 250      15.736  32.341  17.167  1.00 56.28           C
ATOM   3689 1HD  ARG A 250      15.858  33.213  17.640  1.00 56.28           H
ATOM   3690 2HD  ARG A 250      16.603  32.061  16.755  1.00 56.28           H
ATOM   3691  NE  ARG A 250      14.763  32.542  16.086  1.00 47.32           N
ATOM   3692  HE  ARG A 250      13.960  31.947  16.080  1.00 47.32           H
ATOM   3693  CZ  ARG A 250      14.854  33.442  15.117  1.00 43.98           C
ATOM   3694  NH1 ARG A 250      15.795  34.352  15.118  1.00 38.14           N
ATOM   3695 1HH1 ARG A 250      16.465  34.378  15.860  1.00 38.14           H
ATOM   3696 2HH1 ARG A 250      15.844  35.021  14.376  1.00 38.14           H
ATOM   3697  NH2 ARG A 250      14.003  33.443  14.131  1.00 38.43           N
ATOM   3698 1HH2 ARG A 250      13.273  32.761  14.100  1.00 38.43           H
ATOM   3699 2HH2 ARG A 250      14.080  34.126  13.405  1.00 38.43           H
ATOM   3700  N   THR A 251      13.575  31.741  22.609  1.00 58.04           N
ATOM   3701  H   THR A 251      12.664  31.666  22.204  1.00 58.04           H
ATOM   3702  CA  THR A 251      13.723  32.366  23.935  1.00 60.22           C
ATOM   3703  HA  THR A 251      14.705  32.548  23.983  1.00 60.22           H
ATOM   3704  C   THR A 251      13.379  31.444  25.105  1.00 60.17           C
ATOM   3705  O   THR A 251      13.974  31.606  26.168  1.00 52.89           O
ATOM   3706  CB  THR A 251      12.940  33.677  24.029  1.00 57.56           C
ATOM   3707  HB  THR A 251      12.927  33.969  24.985  1.00 57.56           H
ATOM   3708  OG1 THR A 251      11.595  33.486  23.653  1.00 54.38           O
ATOM   3709  HG1 THR A 251      11.533  33.443  22.699  1.00 54.38           H
ATOM   3710  CG2 THR A 251      13.521  34.761  23.128  1.00 55.62           C
ATOM   3711 1HG2 THR A 251      12.996  35.609  23.203  1.00 55.62           H
ATOM   3712 2HG2 THR A 251      13.508  34.476  22.170  1.00 55.62           H
ATOM   3713 3HG2 THR A 251      14.469  34.963  23.376  1.00 55.62           H
ATOM   3714  N   SER A 252      12.483  30.473  24.950  1.00 35.19           N
ATOM   3715  H   SER A 252      11.988  30.412  24.083  1.00 35.19           H
ATOM   3716  CA  SER A 252      12.190  29.489  25.994  1.00 50.81           C
ATOM   3717  HA  SER A 252      13.089  29.194  26.316  1.00 50.81           H
ATOM   3718  C   SER A 252      11.413  28.277  25.448  1.00 50.37           C
ATOM   3719  O   SER A 252      10.190  28.337  25.316  1.00 46.27           O
ATOM   3720  CB  SER A 252      11.395  30.137  27.126  1.00 45.55           C
ATOM   3721 1HB  SER A 252      11.902  30.901  27.525  1.00 45.55           H
ATOM   3722 2HB  SER A 252      10.508  30.461  26.798  1.00 45.55           H
ATOM   3723  OG  SER A 252      11.156  29.192  28.154  1.00 40.93           O
ATOM   3724  HG  SER A 252      11.102  29.643  28.996  1.00 40.93           H
ATOM   3725  N   PRO A 253      12.074  27.135  25.201  1.00 32.35           N
ATOM   3726  CA  PRO A 253      11.407  25.937  24.685  1.00 43.49           C
ATOM   3727  HA  PRO A 253      10.873  26.201  23.882  1.00 43.49           H
ATOM   3728  C   PRO A 253      10.366  25.337  25.649  1.00 45.67           C
ATOM   3729  O   PRO A 253       9.411  24.711  25.215  1.00 42.58           O
ATOM   3730  CB  PRO A 253      12.547  24.961  24.356  1.00 40.23           C
ATOM   3731 1HB  PRO A 253      12.288  24.022  24.584  1.00 40.23           H
ATOM   3732 2HB  PRO A 253      12.792  25.014  23.388  1.00 40.23           H
ATOM   3733  CG  PRO A 253      13.710  25.423  25.229  1.00 43.77           C
ATOM   3734 1HG  PRO A 253      13.672  24.994  26.132  1.00 43.77           H
ATOM   3735 2HG  PRO A 253      14.587  25.213  24.797  1.00 43.77           H
ATOM   3736  CD  PRO A 253      13.506  26.927  25.335  1.00 52.43           C
ATOM   3737 1HD  PRO A 253      13.814  27.274  26.221  1.00 52.43           H
ATOM   3738 2HD  PRO A 253      13.985  27.411  24.603  1.00 52.43           H
ATOM   3739  N   ASN A 254      10.492  25.604  26.960  1.00 35.67           N
ATOM   3740  H   ASN A 254      11.267  26.158  27.264  1.00 35.67           H
ATOM   3741  CA  ASN A 254       9.542  25.118  27.963  1.00 46.66           C
ATOM   3742  HA  ASN A 254       9.306  24.189  27.677  1.00 46.66           H
ATOM   3743  C   ASN A 254       8.223  25.913  27.991  1.00 46.72           C
ATOM   3744  O   ASN A 254       7.206  25.395  28.449  1.00 42.29           O
ATOM   3745  CB  ASN A 254      10.234  25.111  29.330  1.00 43.05           C
ATOM   3746 1HB  ASN A 254      10.602  26.024  29.507  1.00 43.05           H
ATOM   3747 2HB  ASN A 254       9.558  24.882  30.030  1.00 43.05           H
ATOM   3748  CG  ASN A 254      11.376  24.106  29.417  1.00 41.27           C
ATOM   3749  OD1 ASN A 254      11.460  23.148  28.664  1.00 39.91           O
ATOM   3750  ND2 ASN A 254      12.294  24.291  30.325  1.00 41.49           N
ATOM   3751 1HD2 ASN A 254      13.059  23.651  30.400  1.00 41.49           H
ATOM   3752 2HD2 ASN A 254      12.233  25.073  30.946  1.00 41.49           H
ATOM   3753  N   SER A 255       8.211  27.131  27.483  1.00 30.18           N
ATOM   3754  H   SER A 255       9.071  27.507  27.137  1.00 30.18           H
ATOM   3755  CA  SER A 255       7.001  27.967  27.397  1.00 43.62           C
ATOM   3756  HA  SER A 255       6.549  27.888  28.286  1.00 43.62           H
ATOM   3757  C   SER A 255       6.034  27.467  26.322  1.00 43.58           C
ATOM   3758  O   SER A 255       4.824  27.526  26.502  1.00 42.40           O
ATOM   3759  CB  SER A 255       7.400  29.415  27.123  1.00 41.59           C
ATOM   3760 1HB  SER A 255       8.048  29.740  27.812  1.00 41.59           H
ATOM   3761 2HB  SER A 255       7.807  29.505  26.214  1.00 41.59           H
ATOM   3762  OG  SER A 255       6.274  30.263  27.168  1.00 39.58           O
ATOM   3763  HG  SER A 255       6.562  31.176  27.178  1.00 39.58           H
ATOM   3764  N   LEU A 256       6.560  26.904  25.238  1.00 20.97           N
ATOM   3765  H   LEU A 256       7.556  26.840  25.176  1.00 20.97           H
ATOM   3766  CA  LEU A 256       5.766  26.373  24.131  1.00 37.66           C
ATOM   3767  HA  LEU A 256       5.114  27.087  23.875  1.00 37.66           H
ATOM   3768  C   LEU A 256       4.952  25.140  24.559  1.00 36.21           C
ATOM   3769  O   LEU A 256       3.778  25.020  24.219  1.00 34.85           O
ATOM   3770  CB  LEU A 256       6.714  26.058  22.960  1.00 36.36           C
ATOM   3771 1HB  LEU A 256       7.294  26.856  22.799  1.00 36.36           H
ATOM   3772 2HB  LEU A 256       7.284  25.277  23.216  1.00 36.36           H
ATOM   3773  CG  LEU A 256       5.989  25.717  21.650  1.00 37.31           C
ATOM   3774  HG  LEU A 256       5.263  25.065  21.867  1.00 37.31           H
ATOM   3775  CD1 LEU A 256       5.355  26.945  21.013  1.00 36.94           C
ATOM   3776 1HD1 LEU A 256       4.887  26.706  20.162  1.00 36.94           H
ATOM   3777 2HD1 LEU A 256       6.046  27.636  20.801  1.00 36.94           H
ATOM   3778 3HD1 LEU A 256       4.683  27.361  21.626  1.00 36.94           H
ATOM   3779  CD2 LEU A 256       6.983  25.122  20.653  1.00 43.48           C
ATOM   3780 1HD2 LEU A 256       6.532  24.892  19.791  1.00 43.48           H
ATOM   3781 2HD2 LEU A 256       7.398  24.287  21.015  1.00 43.48           H
ATOM   3782 3HD2 LEU A 256       7.719  25.768  20.452  1.00 43.48           H
ATOM   3783  N   VAL A 257       5.542  24.267  25.371  1.00 32.43           N
ATOM   3784  H   VAL A 257       6.491  24.433  25.639  1.00 32.43           H
ATOM   3785  CA  VAL A 257       4.865  23.068  25.895  1.00 44.86           C
ATOM   3786  HA  VAL A 257       4.481  22.601  25.098  1.00 44.86           H
ATOM   3787  C   VAL A 257       3.712  23.448  26.836  1.00 44.92           C
ATOM   3788  O   VAL A 257       2.640  22.853  26.768  1.00 44.22           O
ATOM   3789  CB  VAL A 257       5.873  22.137  26.583  1.00 42.62           C
ATOM   3790  HB  VAL A 257       6.274  22.675  27.324  1.00 42.62           H
ATOM   3791  CG1 VAL A 257       5.206  20.884  27.169  1.00 40.85           C
ATOM   3792 1HG1 VAL A 257       5.880  20.293  27.612  1.00 40.85           H
ATOM   3793 2HG1 VAL A 257       4.753  20.352  26.454  1.00 40.85           H
ATOM   3794 3HG1 VAL A 257       4.518  21.130  27.852  1.00 40.85           H
ATOM   3795  CG2 VAL A 257       6.958  21.668  25.596  1.00 45.80           C
ATOM   3796 1HG2 VAL A 257       7.614  21.062  26.046  1.00 45.80           H
ATOM   3797 2HG2 VAL A 257       7.464  22.446  25.224  1.00 45.80           H
ATOM   3798 3HG2 VAL A 257       6.554  21.169  24.830  1.00 45.80           H
ATOM   3799  N   ALA A 258       3.901  24.468  27.667  1.00 42.37           N
ATOM   3800  H   ALA A 258       4.801  24.904  27.694  1.00 42.37           H
ATOM   3801  CA  ALA A 258       2.850  24.978  28.542  1.00 52.75           C
ATOM   3802  HA  ALA A 258       2.469  24.183  29.014  1.00 52.75           H
ATOM   3803  C   ALA A 258       1.702  25.633  27.756  1.00 52.33           C
ATOM   3804  O   ALA A 258       0.532  25.442  28.096  1.00 52.24           O
ATOM   3805  CB  ALA A 258       3.478  25.941  29.546  1.00 51.07           C
ATOM   3806 1HB  ALA A 258       4.222  25.500  30.048  1.00 51.07           H
ATOM   3807 2HB  ALA A 258       2.802  26.256  30.212  1.00 51.07           H
ATOM   3808 3HB  ALA A 258       3.853  26.745  29.085  1.00 51.07           H
ATOM   3809  N   TYR A 259       2.010  26.345  26.675  1.00 28.22           N
ATOM   3810  H   TYR A 259       2.976  26.455  26.440  1.00 28.22           H
ATOM   3811  CA  TYR A 259       1.010  26.977  25.810  1.00 37.94           C
ATOM   3812  HA  TYR A 259       0.383  27.469  26.414  1.00 37.94           H
ATOM   3813  C   TYR A 259       0.170  25.946  25.039  1.00 36.43           C
ATOM   3814  O   TYR A 259      -1.056  26.055  25.001  1.00 35.63           O
ATOM   3815  CB  TYR A 259       1.728  27.951  24.870  1.00 36.91           C
ATOM   3816 1HB  TYR A 259       2.328  28.538  25.413  1.00 36.91           H
ATOM   3817 2HB  TYR A 259       2.276  27.425  24.220  1.00 36.91           H
ATOM   3818  CG  TYR A 259       0.783  28.837  24.085  1.00 39.47           C
ATOM   3819  CD1 TYR A 259       0.430  28.499  22.768  1.00 37.34           C
ATOM   3820  HD1 TYR A 259       0.811  27.679  22.340  1.00 37.34           H
ATOM   3821  CD2 TYR A 259       0.249  29.998  24.681  1.00 38.63           C
ATOM   3822  HD2 TYR A 259       0.507  30.242  25.616  1.00 38.63           H
ATOM   3823  CE1 TYR A 259      -0.460  29.317  22.055  1.00 35.19           C
ATOM   3824  HE1 TYR A 259      -0.715  29.077  21.118  1.00 35.19           H
ATOM   3825  CE2 TYR A 259      -0.645  30.813  23.966  1.00 35.30           C
ATOM   3826  HE2 TYR A 259      -1.029  31.631  24.393  1.00 35.30           H
ATOM   3827  CZ  TYR A 259      -0.996  30.475  22.653  1.00 37.64           C
ATOM   3828  OH  TYR A 259      -1.868  31.268  21.957  1.00 37.00           O
ATOM   3829  HH  TYR A 259      -1.464  32.121  21.795  1.00 37.00           H
ATOM   3830  N   ILE A 260       0.796  24.904  24.496  1.00 35.46           N
ATOM   3831  H   ILE A 260       1.791  24.856  24.581  1.00 35.46           H
ATOM   3832  CA  ILE A 260       0.112  23.823  23.781  1.00 42.27           C
ATOM   3833  HA  ILE A 260      -0.477  24.263  23.103  1.00 42.27           H
ATOM   3834  C   ILE A 260      -0.803  23.023  24.719  1.00 40.77           C
ATOM   3835  O   ILE A 260      -1.933  22.701  24.356  1.00 37.94           O
ATOM   3836  CB  ILE A 260       1.152  22.938  23.058  1.00 39.60           C
ATOM   3837  HB  ILE A 260       1.842  22.668  23.729  1.00 39.60           H
ATOM   3838  CG1 ILE A 260       1.837  23.729  21.919  1.00 41.88           C
ATOM   3839 1HG1 ILE A 260       1.180  23.842  21.173  1.00 41.88           H
ATOM   3840 2HG1 ILE A 260       2.100  24.627  22.271  1.00 41.88           H
ATOM   3841  CG2 ILE A 260       0.504  21.655  22.498  1.00 43.69           C
ATOM   3842 1HG2 ILE A 260       1.181  21.086  22.031  1.00 43.69           H
ATOM   3843 2HG2 ILE A 260      -0.218  21.875  21.842  1.00 43.69           H
ATOM   3844 3HG2 ILE A 260       0.097  21.110  23.231  1.00 43.69           H
ATOM   3845  CD1 ILE A 260       3.092  23.057  21.349  1.00 40.90           C
ATOM   3846 1HD1 ILE A 260       3.494  23.609  20.618  1.00 40.90           H
ATOM   3847 2HD1 ILE A 260       2.876  22.157  20.971  1.00 40.90           H
ATOM   3848 3HD1 ILE A 260       3.786  22.934  22.058  1.00 40.90           H
ATOM   3849  N   ASN A 261      -0.363  22.765  25.966  1.00 35.22           N
ATOM   3850  H   ASN A 261       0.549  23.080  26.230  1.00 35.22           H
ATOM   3851  CA  ASN A 261      -1.172  22.040  26.948  1.00 40.87           C
ATOM   3852  HA  ASN A 261      -1.564  21.260  26.460  1.00 40.87           H
ATOM   3853  C   ASN A 261      -2.363  22.856  27.465  1.00 38.56           C
ATOM   3854  O   ASN A 261      -3.448  22.298  27.651  1.00 34.58           O
ATOM   3855  CB  ASN A 261      -0.254  21.566  28.080  1.00 37.50           C
ATOM   3856 1HB  ASN A 261       0.320  22.332  28.371  1.00 37.50           H
ATOM   3857 2HB  ASN A 261      -0.820  21.263  28.847  1.00 37.50           H
ATOM   3858  CG  ASN A 261       0.652  20.415  27.665  1.00 35.68           C
ATOM   3859  OD1 ASN A 261       0.415  19.687  26.708  1.00 34.51           O
ATOM   3860  ND2 ASN A 261       1.717  20.180  28.393  1.00 36.68           N
ATOM   3861 1HD2 ASN A 261       2.321  19.417  28.164  1.00 36.68           H
ATOM   3862 2HD2 ASN A 261       1.925  20.764  29.177  1.00 36.68           H
ATOM   3863  N   ASN A 262      -2.218  24.168  27.616  1.00 35.13           N
ATOM   3864  H   ASN A 262      -1.318  24.576  27.464  1.00 35.13           H
ATOM   3865  CA  ASN A 262      -3.336  25.038  27.999  1.00 43.10           C
ATOM   3866  HA  ASN A 262      -3.813  24.558  28.735  1.00 43.10           H
ATOM   3867  C   ASN A 262      -4.348  25.233  26.860  1.00 40.57           C
ATOM   3868  O   ASN A 262      -5.546  25.315  27.114  1.00 36.00           O
ATOM   3869  CB  ASN A 262      -2.779  26.380  28.498  1.00 38.67           C
ATOM   3870 1HB  ASN A 262      -2.006  26.642  27.920  1.00 38.67           H
ATOM   3871 2HB  ASN A 262      -3.497  27.072  28.428  1.00 38.67           H
ATOM   3872  CG  ASN A 262      -2.302  26.323  29.947  1.00 36.78           C
ATOM   3873  OD1 ASN A 262      -2.601  25.421  30.718  1.00 36.26           O
ATOM   3874  ND2 ASN A 262      -1.567  27.311  30.386  1.00 38.07           N
ATOM   3875 1HD2 ASN A 262      -1.259  27.321  31.337  1.00 38.07           H
ATOM   3876 2HD2 ASN A 262      -1.313  28.057  29.770  1.00 38.07           H
ATOM   3877  N   SER A 263      -3.891  25.226  25.598  1.00 24.13           N
ATOM   3878  H   SER A 263      -2.905  25.150  25.449  1.00 24.13           H
ATOM   3879  CA  SER A 263      -4.770  25.324  24.426  1.00 38.18           C
ATOM   3880  HA  SER A 263      -5.378  26.094  24.618  1.00 38.18           H
ATOM   3881  C   SER A 263      -5.630  24.064  24.237  1.00 36.53           C
ATOM   3882  O   SER A 263      -6.791  24.164  23.865  1.00 32.90           O
ATOM   3883  CB  SER A 263      -3.948  25.617  23.178  1.00 34.83           C
ATOM   3884 1HB  SER A 263      -3.309  24.871  22.991  1.00 34.83           H
ATOM   3885 2HB  SER A 263      -4.543  25.753  22.386  1.00 34.83           H
ATOM   3886  OG  SER A 263      -3.190  26.799  23.355  1.00 35.22           O
ATOM   3887  HG  SER A 263      -2.259  26.579  23.395  1.00 35.22           H
ATOM   3888  N   ARG A 264      -5.095  22.893  24.593  1.00 20.54           N
ATOM   3889  H   ARG A 264      -4.142  22.877  24.895  1.00 20.54           H
ATOM   3890  CA  ARG A 264      -5.842  21.625  24.562  1.00 28.80           C
ATOM   3891  HA  ARG A 264      -6.325  21.657  23.687  1.00 28.80           H
ATOM   3892  C   ARG A 264      -6.908  21.497  25.662  1.00 28.10           C
ATOM   3893  O   ARG A 264      -7.841  20.710  25.510  1.00 24.73           O
ATOM   3894  CB  ARG A 264      -4.860  20.441  24.631  1.00 25.71           C
ATOM   3895 1HB  ARG A 264      -4.133  20.653  25.284  1.00 25.71           H
ATOM   3896 2HB  ARG A 264      -5.350  19.623  24.932  1.00 25.71           H
ATOM   3897  CG  ARG A 264      -4.237  20.174  23.258  1.00 23.87           C
ATOM   3898 1HG  ARG A 264      -4.963  19.969  22.601  1.00 23.87           H
ATOM   3899 2HG  ARG A 264      -3.736  20.987  22.960  1.00 23.87           H
ATOM   3900  CD  ARG A 264      -3.273  18.986  23.332  1.00 23.29           C
ATOM   3901 1HD  ARG A 264      -2.427  19.263  23.788  1.00 23.29           H
ATOM   3902 2HD  ARG A 264      -3.697  18.237  23.841  1.00 23.29           H
ATOM   3903  NE  ARG A 264      -2.930  18.493  21.986  1.00 21.94           N
ATOM   3904  HE  ARG A 264      -3.354  18.963  21.211  1.00 21.94           H
ATOM   3905  CZ  ARG A 264      -2.119  17.493  21.705  1.00 21.59           C
ATOM   3906  NH1 ARG A 264      -1.433  16.870  22.627  1.00 18.99           N
ATOM   3907 1HH1 ARG A 264      -1.514  17.148  23.584  1.00 18.99           H
ATOM   3908 2HH1 ARG A 264      -0.827  16.115  22.375  1.00 18.99           H
ATOM   3909  NH2 ARG A 264      -1.972  17.091  20.464  1.00 18.77           N
ATOM   3910 1HH2 ARG A 264      -2.476  17.544  19.729  1.00 18.77           H
ATOM   3911 2HH2 ARG A 264      -1.356  16.332  20.254  1.00 18.77           H
ATOM   3912  N   SER A 265      -6.803  22.276  26.723  1.00 24.46           N
ATOM   3913  H   SER A 265      -6.047  22.929  26.763  1.00 24.46           H
ATOM   3914  CA  SER A 265      -7.748  22.226  27.848  1.00 33.87           C
ATOM   3915  HA  SER A 265      -8.055  21.275  27.871  1.00 33.87           H
ATOM   3916  C   SER A 265      -8.994  23.101  27.645  1.00 32.43           C
ATOM   3917  O   SER A 265      -9.922  23.032  28.439  1.00 29.34           O
ATOM   3918  CB  SER A 265      -7.028  22.598  29.145  1.00 30.55           C
ATOM   3919 1HB  SER A 265      -6.698  23.541  29.110  1.00 30.55           H
ATOM   3920 2HB  SER A 265      -7.634  22.486  29.932  1.00 30.55           H
ATOM   3921  OG  SER A 265      -5.906  21.760  29.347  1.00 29.81           O
ATOM   3922  HG  SER A 265      -6.193  20.848  29.393  1.00 29.81           H
ATOM   3923  N   SER A 266      -9.030  23.913  26.580  1.00 18.70           N
ATOM   3924  H   SER A 266      -8.294  23.842  25.907  1.00 18.70           H
ATOM   3925  CA  SER A 266     -10.092  24.903  26.346  1.00 32.19           C
ATOM   3926  HA  SER A 266     -10.560  24.956  27.228  1.00 32.19           H
ATOM   3927  C   SER A 266     -11.151  24.476  25.322  1.00 30.68           C
ATOM   3928  O   SER A 266     -12.132  25.195  25.135  1.00 27.73           O
ATOM   3929  CB  SER A 266      -9.472  26.250  25.963  1.00 28.68           C
ATOM   3930 1HB  SER A 266      -8.987  26.182  25.091  1.00 28.68           H
ATOM   3931 2HB  SER A 266     -10.175  26.959  25.900  1.00 28.68           H
ATOM   3932  OG  SER A 266      -8.536  26.667  26.937  1.00 27.54           O
ATOM   3933  HG  SER A 266      -8.975  26.761  27.782  1.00 27.54           H
ATOM   3934  N   SER A 267     -11.008  23.307  24.690  1.00 14.46           N
ATOM   3935  H   SER A 267     -10.276  22.695  24.990  1.00 14.46           H
ATOM   3936  CA  SER A 267     -11.867  22.868  23.576  1.00 27.21           C
ATOM   3937  HA  SER A 267     -12.364  23.701  23.332  1.00 27.21           H
ATOM   3938  C   SER A 267     -12.944  21.838  23.944  1.00 26.23           C
ATOM   3939  O   SER A 267     -13.575  21.267  23.058  1.00 23.75           O
ATOM   3940  CB  SER A 267     -11.006  22.382  22.409  1.00 24.53           C
ATOM   3941 1HB  SER A 267     -10.490  21.563  22.662  1.00 24.53           H
ATOM   3942 2HB  SER A 267     -11.569  22.187  21.606  1.00 24.53           H
ATOM   3943  OG  SER A 267     -10.075  23.385  22.050  1.00 22.66           O
ATOM   3944  HG  SER A 267      -9.203  22.998  21.969  1.00 22.66           H
ATOM   3945  N   ALA A 268     -13.201  21.595  25.228  1.00 16.25           N
ATOM   3946  H   ALA A 268     -12.708  22.126  25.917  1.00 16.25           H
ATOM   3947  CA  ALA A 268     -14.166  20.592  25.687  1.00 26.64           C
ATOM   3948  HA  ALA A 268     -14.570  20.204  24.859  1.00 26.64           H
ATOM   3949  C   ALA A 268     -15.343  21.200  26.474  1.00 26.16           C
ATOM   3950  O   ALA A 268     -15.648  20.752  27.574  1.00 23.82           O
ATOM   3951  CB  ALA A 268     -13.422  19.491  26.449  1.00 23.80           C
ATOM   3952 1HB  ALA A 268     -12.668  19.125  25.904  1.00 23.80           H
ATOM   3953 2HB  ALA A 268     -14.035  18.734  26.674  1.00 23.80           H
ATOM   3954 3HB  ALA A 268     -13.041  19.842  27.304  1.00 23.80           H
ATOM   3955  N   ALA A 269     -16.002  22.229  25.934  1.00 14.79           N
ATOM   3956  H   ALA A 269     -15.620  22.671  25.122  1.00 14.79           H
ATOM   3957  CA  ALA A 269     -17.261  22.736  26.482  1.00 26.37           C
ATOM   3958  HA  ALA A 269     -17.782  21.913  26.709  1.00 26.37           H
ATOM   3959  C   ALA A 269     -18.082  23.538  25.457  1.00 25.83           C
ATOM   3960  O   ALA A 269     -18.100  24.768  25.485  1.00 23.17           O
ATOM   3961  CB  ALA A 269     -16.985  23.568  27.744  1.00 23.30           C
ATOM   3962 1HB  ALA A 269     -16.451  23.045  28.409  1.00 23.30           H
ATOM   3963 2HB  ALA A 269     -17.839  23.845  28.185  1.00 23.30           H
ATOM   3964 3HB  ALA A 269     -16.472  24.397  27.522  1.00 23.30           H
ATOM   3965  N   SER A 270     -18.836  22.854  24.599  1.00 11.41           N
ATOM   3966  H   SER A 270     -18.593  21.907  24.389  1.00 11.41           H
ATOM   3967  CA  SER A 270     -20.011  23.446  23.952  1.00 22.98           C
ATOM   3968  HA  SER A 270     -20.422  24.025  24.656  1.00 22.98           H
ATOM   3969  C   SER A 270     -21.013  22.364  23.543  1.00 22.16           C
ATOM   3970  O   SER A 270     -20.790  21.621  22.596  1.00 20.48           O
ATOM   3971  CB  SER A 270     -19.633  24.343  22.769  1.00 21.24           C
ATOM   3972 1HB  SER A 270     -20.453  24.709  22.328  1.00 21.24           H
ATOM   3973 2HB  SER A 270     -19.052  25.098  23.071  1.00 21.24           H
ATOM   3974  OG  SER A 270     -18.917  23.649  21.783  1.00 19.88           O
ATOM   3975  HG  SER A 270     -18.024  23.491  22.089  1.00 19.88           H
ATOM   3976  N   GLY A 271     -22.120  22.298  24.268  1.00 10.90           N
ATOM   3977  H   GLY A 271     -22.225  22.936  25.031  1.00 10.90           H
ATOM   3978  CA  GLY A 271     -23.196  21.342  24.013  1.00 22.85           C
ATOM   3979 1HA  GLY A 271     -23.419  21.393  23.039  1.00 22.85           H
ATOM   3980 2HA  GLY A 271     -22.845  20.431  24.227  1.00 22.85           H
ATOM   3981  C   GLY A 271     -24.455  21.608  24.837  1.00 22.21           C
ATOM   3982  O   GLY A 271     -24.716  20.919  25.804  1.00 19.09           O
ATOM   3983  N   SER A 272     -25.233  22.601  24.396  1.00  8.15           N
ATOM   3984  H   SER A 272     -24.764  23.354  23.934  1.00  8.15           H
ATOM   3985  CA  SER A 272     -26.694  22.722  24.507  1.00 23.24           C
ATOM   3986  HA  SER A 272     -26.770  23.619  24.072  1.00 23.24           H
ATOM   3987  C   SER A 272     -27.394  22.976  25.864  1.00 21.95           C
ATOM   3988  O   SER A 272     -27.481  22.134  26.747  1.00 19.65           O
ATOM   3989  CB  SER A 272     -27.369  21.579  23.751  1.00 20.84           C
ATOM   3990 1HB  SER A 272     -26.843  21.327  22.938  1.00 20.84           H
ATOM   3991 2HB  SER A 272     -27.480  20.777  24.338  1.00 20.84           H
ATOM   3992  OG  SER A 272     -28.649  21.973  23.324  1.00 18.93           O
ATOM   3993  HG  SER A 272     -28.654  22.063  22.371  1.00 18.93           H
ATOM   3994  N   TYR A 273     -28.038  24.145  25.941  1.00  6.54           N
ATOM   3995  H   TYR A 273     -27.662  24.880  25.377  1.00  6.54           H
ATOM   3996  CA  TYR A 273     -29.227  24.505  26.741  1.00 19.53           C
ATOM   3997  HA  TYR A 273     -28.956  24.470  27.703  1.00 19.53           H
ATOM   3998  C   TYR A 273     -30.405  23.526  26.498  1.00 18.47           C
ATOM   3999  O   TYR A 273     -30.537  23.004  25.404  1.00 16.36           O
ATOM   4000  CB  TYR A 273     -29.665  25.899  26.266  1.00 17.67           C
ATOM   4001 1HB  TYR A 273     -29.381  26.002  25.313  1.00 17.67           H
ATOM   4002 2HB  TYR A 273     -30.662  25.944  26.324  1.00 17.67           H
ATOM   4003  CG  TYR A 273     -29.117  27.088  27.028  1.00 16.65           C
ATOM   4004  CD1 TYR A 273     -29.983  27.832  27.856  1.00 15.78           C
ATOM   4005  HD1 TYR A 273     -30.938  27.552  27.954  1.00 15.78           H
ATOM   4006  CD2 TYR A 273     -27.770  27.480  26.897  1.00 16.40           C
ATOM   4007  HD2 TYR A 273     -27.151  26.957  26.311  1.00 16.40           H
ATOM   4008  CE1 TYR A 273     -29.514  28.963  28.544  1.00 16.56           C
ATOM   4009  HE1 TYR A 273     -30.134  29.489  29.126  1.00 16.56           H
ATOM   4010  CE2 TYR A 273     -27.298  28.606  27.591  1.00 18.79           C
ATOM   4011  HE2 TYR A 273     -26.340  28.880  27.504  1.00 18.79           H
ATOM   4012  CZ  TYR A 273     -28.171  29.352  28.411  1.00 20.84           C
ATOM   4013  OH  TYR A 273     -27.713  30.437  29.084  1.00 22.29           O
ATOM   4014  HH  TYR A 273     -27.605  31.168  28.476  1.00 22.29           H
ATOM   4015  N   GLY A 274     -31.367  23.307  27.389  1.00 11.26           N
ATOM   4016  H   GLY A 274     -32.040  22.631  27.089  1.00 11.26           H
ATOM   4017  CA  GLY A 274     -31.643  23.852  28.720  1.00 25.60           C
ATOM   4018 1HA  GLY A 274     -30.918  23.549  29.338  1.00 25.60           H
ATOM   4019 2HA  GLY A 274     -31.632  24.850  28.657  1.00 25.60           H
ATOM   4020  C   GLY A 274     -33.019  23.359  29.221  1.00 24.72           C
ATOM   4021  O   GLY A 274     -33.820  22.885  28.426  1.00 21.65           O
ATOM   4022  N   HIS A 275     -33.283  23.496  30.516  1.00 10.74           N
ATOM   4023  H   HIS A 275     -32.569  23.238  31.167  1.00 10.74           H
ATOM   4024  CA  HIS A 275     -34.556  24.002  31.058  1.00 21.48           C
ATOM   4025  HA  HIS A 275     -34.691  24.853  30.551  1.00 21.48           H
ATOM   4026  C   HIS A 275     -34.433  24.268  32.575  1.00 20.96           C
ATOM   4027  O   HIS A 275     -33.759  23.548  33.301  1.00 19.28           O
ATOM   4028  CB  HIS A 275     -35.771  23.101  30.762  1.00 20.05           C
ATOM   4029 1HB  HIS A 275     -35.466  22.275  30.288  1.00 20.05           H
ATOM   4030 2HB  HIS A 275     -36.215  22.847  31.622  1.00 20.05           H
ATOM   4031  CG  HIS A 275     -36.779  23.816  29.889  1.00 19.00           C
ATOM   4032  ND1 HIS A 275     -37.799  24.626  30.316  1.00 18.21           N
ATOM   4033  HD1 HIS A 275     -38.032  24.815  31.270  1.00 18.21           H
ATOM   4034  CD2 HIS A 275     -36.819  23.837  28.520  1.00 17.07           C
ATOM   4035  HD2 HIS A 275     -36.206  23.336  27.910  1.00 17.07           H
ATOM   4036  CE1 HIS A 275     -38.431  25.122  29.247  1.00 16.48           C
ATOM   4037  HE1 HIS A 275     -39.218  25.738  29.285  1.00 16.48           H
ATOM   4038  NE2 HIS A 275     -37.863  24.679  28.120  1.00 17.14           N
ATOM   4039  N   LEU A 276     -35.068  25.328  32.995  1.00  6.34           N
ATOM   4040  H   LEU A 276     -35.653  25.790  32.328  1.00  6.34           H
ATOM   4041  CA  LEU A 276     -35.019  25.913  34.329  1.00 20.06           C
ATOM   4042  HA  LEU A 276     -34.079  25.782  34.644  1.00 20.06           H
ATOM   4043  C   LEU A 276     -35.968  25.223  35.319  1.00 18.80           C
ATOM   4044  O   LEU A 276     -37.092  24.894  34.963  1.00 17.41           O
ATOM   4045  CB  LEU A 276     -35.460  27.388  34.190  1.00 18.34           C
ATOM   4046 1HB  LEU A 276     -36.337  27.402  33.710  1.00 18.34           H
ATOM   4047 2HB  LEU A 276     -35.577  27.761  35.110  1.00 18.34           H
ATOM   4048  CG  LEU A 276     -34.491  28.314  33.427  1.00 17.47           C
ATOM   4049  HG  LEU A 276     -34.102  27.814  32.653  1.00 17.47           H
ATOM   4050  CD1 LEU A 276     -35.235  29.536  32.917  1.00 18.06           C
ATOM   4051 1HD1 LEU A 276     -34.620  30.148  32.419  1.00 18.06           H
ATOM   4052 2HD1 LEU A 276     -35.637  30.052  33.673  1.00 18.06           H
ATOM   4053 3HD1 LEU A 276     -35.975  29.273  32.298  1.00 18.06           H
ATOM   4054  CD2 LEU A 276     -33.367  28.774  34.345  1.00 21.84           C
ATOM   4055 1HD2 LEU A 276     -32.732  29.376  33.860  1.00 21.84           H
ATOM   4056 2HD2 LEU A 276     -32.847  27.994  34.693  1.00 21.84           H
ATOM   4057 3HD2 LEU A 276     -33.729  29.277  35.130  1.00 21.84           H
ATOM   4058  N   SER A 277     -35.580  25.171  36.587  1.00 10.01           N
ATOM   4059  H   SER A 277     -34.623  24.950  36.773  1.00 10.01           H
ATOM   4060  CA  SER A 277     -36.465  25.417  37.738  1.00 25.99           C
ATOM   4061  HA  SER A 277     -37.056  26.166  37.437  1.00 25.99           H
ATOM   4062  C   SER A 277     -35.663  25.844  38.968  1.00 24.65           C
ATOM   4063  O   SER A 277     -34.527  25.426  39.162  1.00 23.22           O
ATOM   4064  CB  SER A 277     -37.364  24.237  38.061  1.00 24.70           C
ATOM   4065 1HB  SER A 277     -36.924  23.371  37.825  1.00 24.70           H
ATOM   4066 2HB  SER A 277     -37.619  24.229  39.028  1.00 24.70           H
ATOM   4067  OG  SER A 277     -38.538  24.357  37.298  1.00 23.40           O
ATOM   4068  HG  SER A 277     -38.313  24.384  36.368  1.00 23.40           H
ATOM   4069  N   ALA A 278     -36.273  26.735  39.723  1.00  9.23           N
ATOM   4070  H   ALA A 278     -37.256  26.845  39.576  1.00  9.23           H
ATOM   4071  CA  ALA A 278     -35.672  27.578  40.748  1.00 20.88           C
ATOM   4072  HA  ALA A 278     -34.710  27.685  40.497  1.00 20.88           H
ATOM   4073  C   ALA A 278     -35.675  26.958  42.161  1.00 20.30           C
ATOM   4074  O   ALA A 278     -36.487  26.103  42.467  1.00 19.05           O
ATOM   4075  CB  ALA A 278     -36.483  28.884  40.729  1.00 19.50           C
ATOM   4076 1HB  ALA A 278     -36.485  29.291  39.816  1.00 19.50           H
ATOM   4077 2HB  ALA A 278     -36.098  29.554  41.363  1.00 19.50           H
ATOM   4078 3HB  ALA A 278     -37.433  28.720  40.995  1.00 19.50           H
ATOM   4079  N   GLY A 279     -34.801  27.491  43.008  1.00 13.59           N
ATOM   4080  H   GLY A 279     -34.089  28.075  42.618  1.00 13.59           H
ATOM   4081  CA  GLY A 279     -34.785  27.301  44.465  1.00 31.81           C
ATOM   4082 1HA  GLY A 279     -35.388  27.983  44.878  1.00 31.81           H
ATOM   4083 2HA  GLY A 279     -35.130  26.385  44.667  1.00 31.81           H
ATOM   4084  C   GLY A 279     -33.359  27.459  45.008  1.00 30.56           C
ATOM   4085  O   GLY A 279     -32.604  26.510  44.990  1.00 27.21           O
ATOM   4086  N   ALA A 280     -32.899  28.680  45.234  1.00 15.76           N
ATOM   4087  H   ALA A 280     -32.467  29.135  44.455  1.00 15.76           H
ATOM   4088  CA  ALA A 280     -32.943  29.447  46.480  1.00 29.61           C
ATOM   4089  HA  ALA A 280     -32.713  30.364  46.156  1.00 29.61           H
ATOM   4090  C   ALA A 280     -31.864  29.033  47.510  1.00 29.11           C
ATOM   4091  O   ALA A 280     -31.737  27.867  47.857  1.00 26.59           O
ATOM   4092  CB  ALA A 280     -34.346  29.513  47.090  1.00 26.86           C
ATOM   4093 1HB  ALA A 280     -35.022  29.782  46.405  1.00 26.86           H
ATOM   4094 2HB  ALA A 280     -34.382  30.179  47.835  1.00 26.86           H
ATOM   4095 3HB  ALA A 280     -34.619  28.624  47.459  1.00 26.86           H
ATOM   4096  N   LEU A 281     -31.212  30.054  48.077  1.00  8.98           N
ATOM   4097  H   LEU A 281     -31.350  30.924  47.604  1.00  8.98           H
ATOM   4098  CA  LEU A 281     -30.333  30.161  49.254  1.00 23.92           C
ATOM   4099  HA  LEU A 281     -30.590  31.082  49.548  1.00 23.92           H
ATOM   4100  C   LEU A 281     -28.819  30.280  48.997  1.00 22.94           C
ATOM   4101  O   LEU A 281     -28.089  29.312  48.807  1.00 21.19           O
ATOM   4102  CB  LEU A 281     -30.693  29.163  50.373  1.00 21.87           C
ATOM   4103 1HB  LEU A 281     -30.506  28.239  50.039  1.00 21.87           H
ATOM   4104 2HB  LEU A 281     -30.111  29.356  51.163  1.00 21.87           H
ATOM   4105  CG  LEU A 281     -32.160  29.217  50.836  1.00 20.63           C
ATOM   4106  HG  LEU A 281     -32.726  29.063  50.026  1.00 20.63           H
ATOM   4107  CD1 LEU A 281     -32.407  28.142  51.889  1.00 21.44           C
ATOM   4108 1HD1 LEU A 281     -33.356  28.160  52.204  1.00 21.44           H
ATOM   4109 2HD1 LEU A 281     -31.817  28.277  52.685  1.00 21.44           H
ATOM   4110 3HD1 LEU A 281     -32.222  27.231  51.521  1.00 21.44           H
ATOM   4111  CD2 LEU A 281     -32.543  30.573  51.443  1.00 26.39           C
ATOM   4112 1HD2 LEU A 281     -33.500  30.578  51.734  1.00 26.39           H
ATOM   4113 2HD2 LEU A 281     -32.420  31.310  50.779  1.00 26.39           H
ATOM   4114 3HD2 LEU A 281     -31.978  30.781  52.241  1.00 26.39           H
ATOM   4115  N   SER A 282     -28.363  31.508  49.093  1.00 11.30           N
ATOM   4116  H   SER A 282     -29.016  32.245  48.918  1.00 11.30           H
ATOM   4117  CA  SER A 282     -26.994  31.907  49.431  1.00 28.45           C
ATOM   4118  HA  SER A 282     -26.394  31.376  48.833  1.00 28.45           H
ATOM   4119  C   SER A 282     -26.674  31.601  50.910  1.00 26.55           C
ATOM   4120  O   SER A 282     -27.601  31.475  51.711  1.00 25.02           O
ATOM   4121  CB  SER A 282     -26.850  33.412  49.192  1.00 26.77           C
ATOM   4122 1HB  SER A 282     -27.436  33.925  49.819  1.00 26.77           H
ATOM   4123 2HB  SER A 282     -25.900  33.698  49.314  1.00 26.77           H
ATOM   4124  OG  SER A 282     -27.225  33.780  47.886  1.00 24.66           O
ATOM   4125  HG  SER A 282     -26.443  33.863  47.341  1.00 24.66           H
ATOM   4126  N   PRO A 283     -25.397  31.571  51.324  1.00 11.05           N
ATOM   4127  CA  PRO A 283     -24.810  32.834  51.771  1.00 27.18           C
ATOM   4128  HA  PRO A 283     -25.356  33.567  51.365  1.00 27.18           H
ATOM   4129  C   PRO A 283     -23.377  33.092  51.272  1.00 27.25           C
ATOM   4130  O   PRO A 283     -22.610  32.194  50.943  1.00 24.70           O
ATOM   4131  CB  PRO A 283     -24.879  32.795  53.295  1.00 24.34           C
ATOM   4132 1HB  PRO A 283     -24.147  33.341  53.703  1.00 24.34           H
ATOM   4133 2HB  PRO A 283     -25.764  33.124  53.624  1.00 24.34           H
ATOM   4134  CG  PRO A 283     -24.697  31.325  53.612  1.00 25.42           C
ATOM   4135 1HG  PRO A 283     -23.762  31.152  53.922  1.00 25.42           H
ATOM   4136 2HG  PRO A 283     -25.342  31.042  54.322  1.00 25.42           H
ATOM   4137  CD  PRO A 283     -24.978  30.583  52.301  1.00 31.24           C
ATOM   4138 1HD  PRO A 283     -24.156  30.124  51.965  1.00 31.24           H
ATOM   4139 2HD  PRO A 283     -25.710  29.912  52.418  1.00 31.24           H
ATOM   4140  N   ALA A 284     -23.064  34.363  51.229  1.00 14.86           N
ATOM   4141  H   ALA A 284     -23.780  35.006  51.502  1.00 14.86           H
ATOM   4142  CA  ALA A 284     -21.803  34.939  50.832  1.00 30.12           C
ATOM   4143  HA  ALA A 284     -21.517  34.442  50.013  1.00 30.12           H
ATOM   4144  C   ALA A 284     -20.701  34.761  51.885  1.00 28.21           C
ATOM   4145  O   ALA A 284     -20.958  34.900  53.074  1.00 26.58           O
ATOM   4146  CB  ALA A 284     -22.071  36.435  50.605  1.00 28.19           C
ATOM   4147 1HB  ALA A 284     -22.787  36.571  49.921  1.00 28.19           H
ATOM   4148 2HB  ALA A 284     -21.247  36.902  50.284  1.00 28.19           H
ATOM   4149 3HB  ALA A 284     -22.366  36.879  51.451  1.00 28.19           H
ATOM   4150  N   PHE A 285     -19.465  34.595  51.428  1.00  8.37           N
ATOM   4151  H   PHE A 285     -19.338  34.124  50.555  1.00  8.37           H
ATOM   4152  CA  PHE A 285     -18.282  35.070  52.145  1.00 25.22           C
ATOM   4153  HA  PHE A 285     -18.606  35.754  52.799  1.00 25.22           H
ATOM   4154  C   PHE A 285     -17.332  35.737  51.167  1.00 24.01           C
ATOM   4155  O   PHE A 285     -16.855  35.150  50.203  1.00 22.12           O
ATOM   4156  CB  PHE A 285     -17.610  33.952  52.955  1.00 23.00           C
ATOM   4157 1HB  PHE A 285     -17.771  33.077  52.498  1.00 23.00           H
ATOM   4158 2HB  PHE A 285     -16.627  34.129  53.000  1.00 23.00           H
ATOM   4159  CG  PHE A 285     -18.135  33.850  54.366  1.00 22.83           C
ATOM   4160  CD1 PHE A 285     -17.663  34.722  55.365  1.00 22.32           C
ATOM   4161  HD1 PHE A 285     -16.953  35.390  55.143  1.00 22.32           H
ATOM   4162  CD2 PHE A 285     -19.120  32.899  54.693  1.00 25.51           C
ATOM   4163  HD2 PHE A 285     -19.451  32.264  53.995  1.00 25.51           H
ATOM   4164  CE1 PHE A 285     -18.179  34.664  56.670  1.00 22.42           C
ATOM   4165  HE1 PHE A 285     -17.843  35.291  57.373  1.00 22.42           H
ATOM   4166  CE2 PHE A 285     -19.641  32.838  56.001  1.00 24.26           C
ATOM   4167  HE2 PHE A 285     -20.346  32.166  56.228  1.00 24.26           H
ATOM   4168  CZ  PHE A 285     -19.171  33.718  56.980  1.00 27.35           C
ATOM   4169  HZ  PHE A 285     -19.543  33.674  57.907  1.00 27.35           H
ATOM   4170  N   THR A 286     -17.087  37.006  51.428  1.00 14.85           N
ATOM   4171  H   THR A 286     -17.649  37.422  52.143  1.00 14.85           H
ATOM   4172  CA  THR A 286     -16.098  37.880  50.805  1.00 31.46           C
ATOM   4173  HA  THR A 286     -16.023  37.588  49.851  1.00 31.46           H
ATOM   4174  C   THR A 286     -14.766  37.759  51.545  1.00 31.24           C
ATOM   4175  O   THR A 286     -14.764  37.903  52.758  1.00 28.11           O
ATOM   4176  CB  THR A 286     -16.560  39.337  50.952  1.00 28.19           C
ATOM   4177  HB  THR A 286     -15.768  39.935  50.830  1.00 28.19           H
ATOM   4178  OG1 THR A 286     -17.078  39.551  52.253  1.00 26.94           O
ATOM   4179  HG1 THR A 286     -18.033  39.599  52.213  1.00 26.94           H
ATOM   4180  CG2 THR A 286     -17.667  39.702  49.977  1.00 29.47           C
ATOM   4181 1HG2 THR A 286     -17.948  40.654  50.094  1.00 29.47           H
ATOM   4182 2HG2 THR A 286     -18.472  39.125  50.116  1.00 29.47           H
ATOM   4183 3HG2 THR A 286     -17.364  39.585  49.031  1.00 29.47           H
ATOM   4184  N   PHE A 287     -13.647  37.633  50.816  1.00  8.19           N
ATOM   4185  H   PHE A 287     -13.707  37.180  49.926  1.00  8.19           H
ATOM   4186  CA  PHE A 287     -12.335  38.129  51.263  1.00 24.81           C
ATOM   4187  HA  PHE A 287     -12.545  38.928  51.827  1.00 24.81           H
ATOM   4188  C   PHE A 287     -11.476  38.577  50.070  1.00 23.38           C
ATOM   4189  O   PHE A 287     -11.658  38.075  48.960  1.00 20.95           O
ATOM   4190  CB  PHE A 287     -11.600  37.104  52.145  1.00 22.27           C
ATOM   4191 1HB  PHE A 287     -11.838  36.183  51.836  1.00 22.27           H
ATOM   4192 2HB  PHE A 287     -10.614  37.244  52.049  1.00 22.27           H
ATOM   4193  CG  PHE A 287     -11.955  37.218  53.617  1.00 21.67           C
ATOM   4194  CD1 PHE A 287     -11.519  38.319  54.372  1.00 21.00           C
ATOM   4195  HD1 PHE A 287     -10.916  38.998  53.953  1.00 21.00           H
ATOM   4196  CD2 PHE A 287     -12.779  36.253  54.221  1.00 23.63           C
ATOM   4197  HD2 PHE A 287     -13.080  35.456  53.697  1.00 23.63           H
ATOM   4198  CE1 PHE A 287     -11.919  38.477  55.707  1.00 21.27           C
ATOM   4199  HE1 PHE A 287     -11.611  39.268  56.235  1.00 21.27           H
ATOM   4200  CE2 PHE A 287     -13.180  36.404  55.555  1.00 23.07           C
ATOM   4201  HE2 PHE A 287     -13.771  35.718  55.979  1.00 23.07           H
ATOM   4202  CZ  PHE A 287     -12.755  37.515  56.296  1.00 25.34           C
ATOM   4203  HZ  PHE A 287     -13.048  37.623  57.246  1.00 25.34           H
ATOM   4204  N   PRO A 288     -10.587  39.563  50.295  1.00 16.81           N
ATOM   4205  CA  PRO A 288     -10.043  40.379  49.212  1.00 31.03           C
ATOM   4206  HA  PRO A 288     -10.526  40.146  48.368  1.00 31.03           H
ATOM   4207  C   PRO A 288      -8.559  40.125  48.873  1.00 32.17           C
ATOM   4208  O   PRO A 288      -7.739  39.882  49.748  1.00 28.12           O
ATOM   4209  CB  PRO A 288     -10.254  41.801  49.742  1.00 27.05           C
ATOM   4210 1HB  PRO A 288      -9.631  42.446  49.300  1.00 27.05           H
ATOM   4211 2HB  PRO A 288     -11.198  42.101  49.604  1.00 27.05           H
ATOM   4212  CG  PRO A 288      -9.940  41.677  51.221  1.00 28.02           C
ATOM   4213 1HG  PRO A 288      -8.967  41.836  51.389  1.00 28.02           H
ATOM   4214 2HG  PRO A 288     -10.481  42.329  51.752  1.00 28.02           H
ATOM   4215  CD  PRO A 288     -10.330  40.230  51.558  1.00 32.94           C
ATOM   4216 1HD  PRO A 288      -9.588  39.756  52.033  1.00 32.94           H
ATOM   4217 2HD  PRO A 288     -11.158  40.199  52.118  1.00 32.94           H
ATOM   4218  N   HIS A 289      -8.236  40.361  47.618  1.00 13.50           N
ATOM   4219  H   HIS A 289      -8.942  40.133  46.948  1.00 13.50           H
ATOM   4220  CA  HIS A 289      -6.981  40.915  47.048  1.00 32.55           C
ATOM   4221  HA  HIS A 289      -7.157  40.814  46.069  1.00 32.55           H
ATOM   4222  C   HIS A 289      -5.651  40.097  47.064  1.00 30.90           C
ATOM   4223  O   HIS A 289      -5.544  39.079  47.741  1.00 28.24           O
ATOM   4224  CB  HIS A 289      -6.876  42.390  47.462  1.00 29.12           C
ATOM   4225 1HB  HIS A 289      -7.161  42.484  48.416  1.00 29.12           H
ATOM   4226 2HB  HIS A 289      -5.927  42.691  47.366  1.00 29.12           H
ATOM   4227  CG  HIS A 289      -7.757  43.278  46.602  1.00 28.25           C
ATOM   4228  ND1 HIS A 289      -7.811  43.299  45.227  1.00 26.16           N
ATOM   4229  HD1 HIS A 289      -7.255  42.741  44.611  1.00 26.16           H
ATOM   4230  CD2 HIS A 289      -8.659  44.199  47.053  1.00 26.76           C
ATOM   4231  HD2 HIS A 289      -8.845  44.426  48.009  1.00 26.76           H
ATOM   4232  CE1 HIS A 289      -8.737  44.196  44.855  1.00 24.27           C
ATOM   4233  HE1 HIS A 289      -8.985  44.404  43.909  1.00 24.27           H
ATOM   4234  NE2 HIS A 289      -9.277  44.768  45.929  1.00 26.03           N
ATOM   4235  N   PRO A 290      -4.689  40.482  46.198  1.00 14.87           N
ATOM   4236  CA  PRO A 290      -3.937  39.564  45.351  1.00 32.88           C
ATOM   4237  HA  PRO A 290      -4.437  38.699  45.313  1.00 32.88           H
ATOM   4238  C   PRO A 290      -2.543  39.208  45.897  1.00 33.27           C
ATOM   4239  O   PRO A 290      -1.883  40.025  46.544  1.00 31.05           O
ATOM   4240  CB  PRO A 290      -3.821  40.312  44.016  1.00 29.03           C
ATOM   4241 1HB  PRO A 290      -3.032  39.993  43.491  1.00 29.03           H
ATOM   4242 2HB  PRO A 290      -4.651  40.205  43.469  1.00 29.03           H
ATOM   4243  CG  PRO A 290      -3.637  41.763  44.449  1.00 30.25           C
ATOM   4244 1HG  PRO A 290      -2.671  41.971  44.603  1.00 30.25           H
ATOM   4245 2HG  PRO A 290      -4.008  42.390  43.764  1.00 30.25           H
ATOM   4246  CD  PRO A 290      -4.434  41.837  45.757  1.00 36.49           C
ATOM   4247 1HD  PRO A 290      -3.915  42.313  46.466  1.00 36.49           H
ATOM   4248 2HD  PRO A 290      -5.310  42.299  45.617  1.00 36.49           H
ATOM   4249  N   ILE A 291      -2.057  38.014  45.553  1.00 14.24           N
ATOM   4250  H   ILE A 291      -2.648  37.389  45.042  1.00 14.24           H
ATOM   4251  CA  ILE A 291      -0.699  37.573  45.887  1.00 33.36           C
ATOM   4252  HA  ILE A 291      -0.438  38.048  46.727  1.00 33.36           H
ATOM   4253  C   ILE A 291       0.276  38.010  44.785  1.00 32.47           C
ATOM   4254  O   ILE A 291       0.077  37.740  43.604  1.00 29.89           O
ATOM   4255  CB  ILE A 291      -0.666  36.058  46.197  1.00 30.54           C
ATOM   4256  HB  ILE A 291      -0.978  35.556  45.390  1.00 30.54           H
ATOM   4257  CG1 ILE A 291      -1.605  35.746  47.390  1.00 31.12           C
ATOM   4258 1HG1 ILE A 291      -1.239  36.196  48.205  1.00 31.12           H
ATOM   4259 2HG1 ILE A 291      -2.511  36.116  47.183  1.00 31.12           H
ATOM   4260  CG2 ILE A 291       0.767  35.597  46.508  1.00 33.91           C
ATOM   4261 1HG2 ILE A 291       0.793  34.618  46.709  1.00 33.91           H
ATOM   4262 2HG2 ILE A 291       1.136  36.083  47.300  1.00 33.91           H
ATOM   4263 3HG2 ILE A 291       1.375  35.768  45.732  1.00 33.91           H
ATOM   4264  CD1 ILE A 291      -1.766  34.253  47.708  1.00 33.36           C
ATOM   4265 1HD1 ILE A 291      -2.381  34.116  48.484  1.00 33.36           H
ATOM   4266 2HD1 ILE A 291      -0.885  33.838  47.937  1.00 33.36           H
ATOM   4267 3HD1 ILE A 291      -2.144  33.759  46.925  1.00 33.36           H
ATOM   4268  N   ASN A 292       1.328  38.664  45.200  1.00 18.43           N
ATOM   4269  H   ASN A 292       1.391  38.804  46.188  1.00 18.43           H
ATOM   4270  CA  ASN A 292       2.424  39.218  44.409  1.00 37.80           C
ATOM   4271  HA  ASN A 292       2.058  39.731  43.633  1.00 37.80           H
ATOM   4272  C   ASN A 292       3.299  38.094  43.794  1.00 36.93           C
ATOM   4273  O   ASN A 292       3.795  37.252  44.539  1.00 33.40           O
ATOM   4274  CB  ASN A 292       3.190  40.133  45.388  1.00 33.82           C
ATOM   4275 1HB  ASN A 292       2.552  40.817  45.742  1.00 33.82           H
ATOM   4276 2HB  ASN A 292       3.529  39.571  46.142  1.00 33.82           H
ATOM   4277  CG  ASN A 292       4.376  40.877  44.808  1.00 29.04           C
ATOM   4278  OD1 ASN A 292       4.882  40.592  43.743  1.00 27.48           O
ATOM   4279  ND2 ASN A 292       4.882  41.854  45.521  1.00 28.31           N
ATOM   4280 1HD2 ASN A 292       5.678  42.357  45.186  1.00 28.31           H
ATOM   4281 2HD2 ASN A 292       4.471  42.096  46.400  1.00 28.31           H
ATOM   4282  N   PRO A 293       3.568  38.097  42.491  1.00 17.63           N
ATOM   4283  CA  PRO A 293       4.338  37.046  41.813  1.00 34.64           C
ATOM   4284  HA  PRO A 293       3.976  36.169  42.130  1.00 34.64           H
ATOM   4285  C   PRO A 293       5.835  36.986  42.182  1.00 33.94           C
ATOM   4286  O   PRO A 293       6.512  36.028  41.827  1.00 32.30           O
ATOM   4287  CB  PRO A 293       4.123  37.296  40.317  1.00 31.37           C
ATOM   4288 1HB  PRO A 293       4.953  37.091  39.798  1.00 31.37           H
ATOM   4289 2HB  PRO A 293       3.366  36.743  39.968  1.00 31.37           H
ATOM   4290  CG  PRO A 293       3.789  38.780  40.233  1.00 33.95           C
ATOM   4291 1HG  PRO A 293       4.621  39.331  40.173  1.00 33.95           H
ATOM   4292 2HG  PRO A 293       3.205  38.971  39.444  1.00 33.95           H
ATOM   4293  CD  PRO A 293       3.050  39.051  41.536  1.00 41.52           C
ATOM   4294 1HD  PRO A 293       3.224  39.979  41.866  1.00 41.52           H
ATOM   4295 2HD  PRO A 293       2.065  38.914  41.430  1.00 41.52           H
ATOM   4296  N   VAL A 294       6.352  37.941  42.924  1.00 12.40           N
ATOM   4297  H   VAL A 294       5.755  38.686  43.222  1.00 12.40           H
ATOM   4298  CA  VAL A 294       7.770  37.969  43.340  1.00 37.82           C
ATOM   4299  HA  VAL A 294       8.295  37.727  42.524  1.00 37.82           H
ATOM   4300  C   VAL A 294       8.087  36.904  44.412  1.00 38.71           C
ATOM   4301  O   VAL A 294       9.209  36.388  44.446  1.00 35.56           O
ATOM   4302  CB  VAL A 294       8.165  39.388  43.781  1.00 34.81           C
ATOM   4303  HB  VAL A 294       7.579  39.597  44.564  1.00 34.81           H
ATOM   4304  CG1 VAL A 294       9.632  39.499  44.215  1.00 33.16           C
ATOM   4305 1HG1 VAL A 294       9.853  40.433  44.495  1.00 33.16           H
ATOM   4306 2HG1 VAL A 294      10.247  39.248  43.467  1.00 33.16           H
ATOM   4307 3HG1 VAL A 294       9.824  38.893  44.987  1.00 33.16           H
ATOM   4308  CG2 VAL A 294       7.970  40.383  42.617  1.00 39.42           C
ATOM   4309 1HG2 VAL A 294       8.224  41.310  42.892  1.00 39.42           H
ATOM   4310 2HG2 VAL A 294       7.016  40.402  42.317  1.00 39.42           H
ATOM   4311 3HG2 VAL A 294       8.534  40.130  41.831  1.00 39.42           H
ATOM   4312  N   ALA A 295       7.118  36.508  45.213  1.00 20.89           N
ATOM   4313  H   ALA A 295       6.206  36.901  45.093  1.00 20.89           H
ATOM   4314  CA  ALA A 295       7.321  35.519  46.269  1.00 40.55           C
ATOM   4315  HA  ALA A 295       8.175  35.785  46.717  1.00 40.55           H
ATOM   4316  C   ALA A 295       7.530  34.082  45.740  1.00 39.93           C
ATOM   4317  O   ALA A 295       8.207  33.271  46.379  1.00 39.99           O
ATOM   4318  CB  ALA A 295       6.145  35.602  47.240  1.00 39.51           C
ATOM   4319 1HB  ALA A 295       6.021  36.536  47.574  1.00 39.51           H
ATOM   4320 2HB  ALA A 295       6.292  35.009  48.032  1.00 39.51           H
ATOM   4321 3HB  ALA A 295       5.294  35.319  46.797  1.00 39.51           H
ATOM   4322  N   TYR A 296       7.002  33.765  44.560  1.00 14.89           N
ATOM   4323  H   TYR A 296       6.511  34.471  44.050  1.00 14.89           H
ATOM   4324  CA  TYR A 296       7.109  32.424  43.976  1.00 28.03           C
ATOM   4325  HA  TYR A 296       6.975  31.786  44.734  1.00 28.03           H
ATOM   4326  C   TYR A 296       8.508  32.134  43.395  1.00 26.16           C
ATOM   4327  O   TYR A 296       9.001  31.006  43.479  1.00 24.84           O
ATOM   4328  CB  TYR A 296       6.001  32.248  42.933  1.00 26.86           C
ATOM   4329 1HB  TYR A 296       5.179  32.717  43.256  1.00 26.86           H
ATOM   4330 2HB  TYR A 296       6.303  32.658  42.072  1.00 26.86           H
ATOM   4331  CG  TYR A 296       5.645  30.800  42.668  1.00 27.48           C
ATOM   4332  CD1 TYR A 296       6.169  30.131  41.542  1.00 28.50           C
ATOM   4333  HD1 TYR A 296       6.776  30.616  40.913  1.00 28.50           H
ATOM   4334  CD2 TYR A 296       4.804  30.109  43.558  1.00 31.56           C
ATOM   4335  HD2 TYR A 296       4.436  30.579  44.360  1.00 31.56           H
ATOM   4336  CE1 TYR A 296       5.842  28.784  41.300  1.00 29.76           C
ATOM   4337  HE1 TYR A 296       6.211  28.315  40.498  1.00 29.76           H
ATOM   4338  CE2 TYR A 296       4.477  28.760  43.327  1.00 30.23           C
ATOM   4339  HE2 TYR A 296       3.881  28.273  43.966  1.00 30.23           H
ATOM   4340  CZ  TYR A 296       4.990  28.095  42.195  1.00 33.19           C
ATOM   4341  OH  TYR A 296       4.675  26.787  41.970  1.00 33.58           O
ATOM   4342  HH  TYR A 296       3.724  26.692  41.917  1.00 33.58           H
ATOM   4343  N   GLN A 297       9.187  33.159  42.899  1.00 20.37           N
ATOM   4344  H   GLN A 297       8.744  34.055  42.865  1.00 20.37           H
ATOM   4345  CA  GLN A 297      10.570  33.035  42.395  1.00 33.67           C
ATOM   4346  HA  GLN A 297      10.583  32.199  41.846  1.00 33.67           H
ATOM   4347  C   GLN A 297      11.606  32.839  43.509  1.00 34.46           C
ATOM   4348  O   GLN A 297      12.656  32.243  43.292  1.00 34.45           O
ATOM   4349  CB  GLN A 297      10.899  34.265  41.537  1.00 34.03           C
ATOM   4350 1HB  GLN A 297      10.565  35.080  42.011  1.00 34.03           H
ATOM   4351 2HB  GLN A 297      11.892  34.322  41.434  1.00 34.03           H
ATOM   4352  CG  GLN A 297      10.261  34.215  40.134  1.00 35.22           C
ATOM   4353 1HG  GLN A 297       9.287  34.011  40.232  1.00 35.22           H
ATOM   4354 2HG  GLN A 297      10.372  35.108  39.699  1.00 35.22           H
ATOM   4355  CD  GLN A 297      10.885  33.157  39.225  1.00 31.86           C
ATOM   4356  OE1 GLN A 297      11.903  32.546  39.517  1.00 32.55           O
ATOM   4357  NE2 GLN A 297      10.303  32.884  38.078  1.00 31.38           N
ATOM   4358 1HE2 GLN A 297      10.694  32.192  37.471  1.00 31.38           H
ATOM   4359 2HE2 GLN A 297       9.469  33.368  37.813  1.00 31.38           H
ATOM   4360  N   GLN A 298      11.301  33.288  44.707  1.00 16.71           N
ATOM   4361  H   GLN A 298      10.415  33.731  44.842  1.00 16.71           H
ATOM   4362  CA  GLN A 298      12.208  33.165  45.853  1.00 33.78           C
ATOM   4363  HA  GLN A 298      13.132  33.329  45.507  1.00 33.78           H
ATOM   4364  C   GLN A 298      12.228  31.738  46.434  1.00 34.47           C
ATOM   4365  O   GLN A 298      13.274  31.280  46.895  1.00 34.52           O
ATOM   4366  CB  GLN A 298      11.836  34.245  46.889  1.00 35.47           C
ATOM   4367 1HB  GLN A 298      11.264  34.937  46.448  1.00 35.47           H
ATOM   4368 2HB  GLN A 298      11.327  33.819  47.637  1.00 35.47           H
ATOM   4369  CG  GLN A 298      13.085  34.926  47.464  1.00 37.10           C
ATOM   4370 1HG  GLN A 298      13.555  34.277  48.062  1.00 37.10           H
ATOM   4371 2HG  GLN A 298      13.687  35.179  46.707  1.00 37.10           H
ATOM   4372  CD  GLN A 298      12.761  36.187  48.272  1.00 33.99           C
ATOM   4373  OE1 GLN A 298      11.628  36.519  48.570  1.00 34.16           O
ATOM   4374  NE2 GLN A 298      13.760  36.957  48.657  1.00 34.83           N
ATOM   4375 1HE2 GLN A 298      13.577  37.789  49.180  1.00 34.83           H
ATOM   4376 2HE2 GLN A 298      14.701  36.708  48.426  1.00 34.83           H
ATOM   4377  N   ILE A 299      11.118  31.011  46.335  1.00 20.88           N
ATOM   4378  H   ILE A 299      10.312  31.438  45.926  1.00 20.88           H
ATOM   4379  CA  ILE A 299      11.005  29.614  46.792  1.00 36.19           C
ATOM   4380  HA  ILE A 299      11.459  29.564  47.682  1.00 36.19           H
ATOM   4381  C   ILE A 299      11.757  28.658  45.847  1.00 34.12           C
ATOM   4382  O   ILE A 299      12.462  27.763  46.304  1.00 34.05           O
ATOM   4383  CB  ILE A 299       9.519  29.242  46.977  1.00 36.57           C
ATOM   4384  HB  ILE A 299       9.041  29.404  46.114  1.00 36.57           H
ATOM   4385  CG1 ILE A 299       8.889  30.122  48.087  1.00 40.81           C
ATOM   4386 1HG1 ILE A 299       9.297  29.866  48.963  1.00 40.81           H
ATOM   4387 2HG1 ILE A 299       9.099  31.079  47.889  1.00 40.81           H
ATOM   4388  CG2 ILE A 299       9.364  27.752  47.319  1.00 45.18           C
ATOM   4389 1HG2 ILE A 299       8.401  27.510  47.439  1.00 45.18           H
ATOM   4390 2HG2 ILE A 299       9.845  27.527  48.166  1.00 45.18           H
ATOM   4391 3HG2 ILE A 299       9.737  27.177  46.591  1.00 45.18           H
ATOM   4392  CD1 ILE A 299       7.371  29.993  48.221  1.00 41.27           C
ATOM   4393 1HD1 ILE A 299       7.024  30.582  48.951  1.00 41.27           H
ATOM   4394 2HD1 ILE A 299       7.109  29.052  48.435  1.00 41.27           H
ATOM   4395 3HD1 ILE A 299       6.913  30.254  47.371  1.00 41.27           H
ATOM   4396  N   LEU A 300      11.714  28.906  44.558  1.00 14.21           N
ATOM   4397  H   LEU A 300      11.151  29.666  44.234  1.00 14.21           H
ATOM   4398  CA  LEU A 300      12.461  28.111  43.573  1.00 31.87           C
ATOM   4399  HA  LEU A 300      12.291  27.158  43.822  1.00 31.87           H
ATOM   4400  C   LEU A 300      13.984  28.326  43.646  1.00 30.23           C
ATOM   4401  O   LEU A 300      14.757  27.438  43.267  1.00 30.10           O
ATOM   4402  CB  LEU A 300      11.921  28.425  42.169  1.00 30.91           C
ATOM   4403 1HB  LEU A 300      11.756  29.409  42.104  1.00 30.91           H
ATOM   4404 2HB  LEU A 300      12.610  28.157  41.495  1.00 30.91           H
ATOM   4405  CG  LEU A 300      10.607  27.681  41.857  1.00 32.81           C
ATOM   4406  HG  LEU A 300      10.013  27.762  42.657  1.00 32.81           H
ATOM   4407  CD1 LEU A 300       9.938  28.299  40.631  1.00 34.74           C
ATOM   4408 1HD1 LEU A 300       9.083  27.828  40.414  1.00 34.74           H
ATOM   4409 2HD1 LEU A 300      10.534  28.240  39.830  1.00 34.74           H
ATOM   4410 3HD1 LEU A 300       9.727  29.264  40.786  1.00 34.74           H
ATOM   4411  CD2 LEU A 300      10.853  26.197  41.570  1.00 41.99           C
ATOM   4412 1HD2 LEU A 300       9.995  25.724  41.369  1.00 41.99           H
ATOM   4413 2HD2 LEU A 300      11.276  25.745  42.355  1.00 41.99           H
ATOM   4414 3HD2 LEU A 300      11.460  26.080  40.784  1.00 41.99           H
ATOM   4415  N   SER A 301      14.417  29.450  44.156  1.00 27.03           N
ATOM   4416  H   SER A 301      13.746  30.131  44.448  1.00 27.03           H
ATOM   4417  CA  SER A 301      15.843  29.757  44.320  1.00 40.68           C
ATOM   4418  HA  SER A 301      16.284  29.359  43.516  1.00 40.68           H
ATOM   4419  C   SER A 301      16.461  29.095  45.557  1.00 37.27           C
ATOM   4420  O   SER A 301      17.666  28.858  45.578  1.00 37.75           O
ATOM   4421  CB  SER A 301      16.051  31.268  44.342  1.00 40.55           C
ATOM   4422 1HB  SER A 301      15.563  31.683  45.109  1.00 40.55           H
ATOM   4423 2HB  SER A 301      17.023  31.493  44.405  1.00 40.55           H
ATOM   4424  OG  SER A 301      15.551  31.843  43.150  1.00 40.05           O
ATOM   4425  HG  SER A 301      15.438  31.160  42.489  1.00 40.05           H
ATOM   4426  N   GLN A 302      15.661  28.740  46.564  1.00 14.89           N
ATOM   4427  H   GLN A 302      14.687  28.960  46.504  1.00 14.89           H
ATOM   4428  CA  GLN A 302      16.154  28.038  47.760  1.00 27.36           C
ATOM   4429  HA  GLN A 302      17.068  28.421  47.895  1.00 27.36           H
ATOM   4430  C   GLN A 302      16.325  26.518  47.570  1.00 28.07           C
ATOM   4431  O   GLN A 302      17.120  25.916  48.284  1.00 25.35           O
ATOM   4432  CB  GLN A 302      15.260  28.346  48.967  1.00 25.62           C
ATOM   4433 1HB  GLN A 302      14.306  28.351  48.668  1.00 25.62           H
ATOM   4434 2HB  GLN A 302      15.390  27.632  49.655  1.00 25.62           H
ATOM   4435  CG  GLN A 302      15.596  29.712  49.593  1.00 24.23           C
ATOM   4436 1HG  GLN A 302      16.584  29.761  49.739  1.00 24.23           H
ATOM   4437 2HG  GLN A 302      15.317  30.431  48.957  1.00 24.23           H
ATOM   4438  CD  GLN A 302      14.898  29.957  50.934  1.00 21.63           C
ATOM   4439  OE1 GLN A 302      14.146  29.145  51.447  1.00 20.29           O
ATOM   4440  NE2 GLN A 302      15.136  31.089  51.569  1.00 24.72           N
ATOM   4441 1HE2 GLN A 302      14.703  31.267  52.453  1.00 24.72           H
ATOM   4442 2HE2 GLN A 302      15.749  31.769  51.167  1.00 24.72           H
ATOM   4443  N   GLN A 303      15.666  25.900  46.591  1.00 13.57           N
ATOM   4444  H   GLN A 303      15.051  26.432  46.009  1.00 13.57           H
ATOM   4445  CA  GLN A 303      15.815  24.458  46.340  1.00 28.13           C
ATOM   4446  HA  GLN A 303      15.954  24.085  47.257  1.00 28.13           H
ATOM   4447  C   GLN A 303      17.068  24.058  45.539  1.00 27.08           C
ATOM   4448  O   GLN A 303      17.357  22.864  45.433  1.00 25.24           O
ATOM   4449  CB  GLN A 303      14.533  23.894  45.716  1.00 26.30           C
ATOM   4450 1HB  GLN A 303      14.168  24.562  45.068  1.00 26.30           H
ATOM   4451 2HB  GLN A 303      14.754  23.047  45.233  1.00 26.30           H
ATOM   4452  CG  GLN A 303      13.466  23.598  46.785  1.00 28.02           C
ATOM   4453 1HG  GLN A 303      13.887  23.071  47.523  1.00 28.02           H
ATOM   4454 2HG  GLN A 303      13.123  24.465  47.147  1.00 28.02           H
ATOM   4455  CD  GLN A 303      12.284  22.802  46.233  1.00 26.32           C
ATOM   4456  OE1 GLN A 303      12.059  22.728  45.035  1.00 27.91           O
ATOM   4457  NE2 GLN A 303      11.501  22.179  47.072  1.00 29.68           N
ATOM   4458 1HE2 GLN A 303      10.725  21.647  46.732  1.00 29.68           H
ATOM   4459 2HE2 GLN A 303      11.677  22.234  48.055  1.00 29.68           H
ATOM   4460  N   ARG A 304      17.845  25.002  45.016  1.00 11.33           N
ATOM   4461  H   ARG A 304      17.566  25.956  45.129  1.00 11.33           H
ATOM   4462  CA  ARG A 304      19.094  24.727  44.279  1.00 27.12           C
ATOM   4463  HA  ARG A 304      18.997  23.774  43.993  1.00 27.12           H
ATOM   4464  C   ARG A 304      20.370  24.749  45.142  1.00 26.24           C
ATOM   4465  O   ARG A 304      21.461  24.617  44.591  1.00 23.89           O
ATOM   4466  CB  ARG A 304      19.189  25.625  43.038  1.00 25.79           C
ATOM   4467 1HB  ARG A 304      18.726  26.492  43.226  1.00 25.79           H
ATOM   4468 2HB  ARG A 304      20.152  25.798  42.833  1.00 25.79           H
ATOM   4469  CG  ARG A 304      18.529  24.955  41.823  1.00 26.13           C
ATOM   4470 1HG  ARG A 304      18.952  24.062  41.671  1.00 26.13           H
ATOM   4471 2HG  ARG A 304      17.553  24.836  42.004  1.00 26.13           H
ATOM   4472  CD  ARG A 304      18.705  25.814  40.564  1.00 26.34           C
ATOM   4473 1HD  ARG A 304      18.264  26.702  40.692  1.00 26.34           H
ATOM   4474 2HD  ARG A 304      19.678  25.948  40.375  1.00 26.34           H
ATOM   4475  NE  ARG A 304      18.102  25.175  39.394  1.00 25.20           N
ATOM   4476  HE  ARG A 304      17.858  24.209  39.481  1.00 25.20           H
ATOM   4477  CZ  ARG A 304      17.849  25.753  38.234  1.00 23.74           C
ATOM   4478  NH1 ARG A 304      18.150  27.009  38.011  1.00 21.81           N
ATOM   4479 1HH1 ARG A 304      18.582  27.555  38.729  1.00 21.81           H
ATOM   4480 2HH1 ARG A 304      17.947  27.422  37.123  1.00 21.81           H
ATOM   4481  NH2 ARG A 304      17.291  25.081  37.271  1.00 20.94           N
ATOM   4482 1HH2 ARG A 304      17.050  24.120  37.406  1.00 20.94           H
ATOM   4483 2HH2 ARG A 304      17.102  25.525  36.395  1.00 20.94           H
ATOM   4484  N   GLY A 305      20.251  24.890  46.439  1.00 21.46           N
ATOM   4485  H   GLY A 305      19.338  24.821  46.841  1.00 21.46           H
ATOM   4486  CA  GLY A 305      21.392  25.145  47.339  1.00 36.08           C
ATOM   4487 1HA  GLY A 305      22.143  25.462  46.761  1.00 36.08           H
ATOM   4488 2HA  GLY A 305      21.109  25.882  47.953  1.00 36.08           H
ATOM   4489  C   GLY A 305      21.897  23.969  48.191  1.00 35.30           C
ATOM   4490  O   GLY A 305      22.763  24.195  49.025  1.00 31.78           O
ATOM   4491  N   LEU A 306      21.397  22.748  48.038  1.00 10.39           N
ATOM   4492  H   LEU A 306      20.717  22.593  47.321  1.00 10.39           H
ATOM   4493  CA  LEU A 306      21.805  21.619  48.881  1.00 25.07           C
ATOM   4494  HA  LEU A 306      22.619  21.930  49.371  1.00 25.07           H
ATOM   4495  C   LEU A 306      22.199  20.397  48.033  1.00 24.28           C
ATOM   4496  O   LEU A 306      21.351  19.594  47.661  1.00 22.57           O
ATOM   4497  CB  LEU A 306      20.705  21.286  49.902  1.00 22.33           C
ATOM   4498 1HB  LEU A 306      19.849  21.161  49.401  1.00 22.33           H
ATOM   4499 2HB  LEU A 306      20.955  20.430  50.355  1.00 22.33           H
ATOM   4500  CG  LEU A 306      20.470  22.352  50.991  1.00 21.40           C
ATOM   4501  HG  LEU A 306      20.310  23.225  50.531  1.00 21.40           H
ATOM   4502  CD1 LEU A 306      19.267  21.962  51.836  1.00 22.49           C
ATOM   4503 1HD1 LEU A 306      19.096  22.641  52.550  1.00 22.49           H
ATOM   4504 2HD1 LEU A 306      19.413  21.078  52.280  1.00 22.49           H
ATOM   4505 3HD1 LEU A 306      18.442  21.892  51.275  1.00 22.49           H
ATOM   4506  CD2 LEU A 306      21.676  22.510  51.919  1.00 28.38           C
ATOM   4507 1HD2 LEU A 306      21.503  23.205  52.617  1.00 28.38           H
ATOM   4508 2HD2 LEU A 306      22.489  22.785  51.406  1.00 28.38           H
ATOM   4509 3HD2 LEU A 306      21.884  21.651  52.386  1.00 28.38           H
ATOM   4510  N   GLY A 307      23.484  20.274  47.742  1.00 17.12           N
ATOM   4511  H   GLY A 307      24.122  20.985  48.037  1.00 17.12           H
ATOM   4512  CA  GLY A 307      23.995  19.120  46.997  1.00 31.94           C
ATOM   4513 1HA  GLY A 307      23.788  18.305  47.538  1.00 31.94           H
ATOM   4514 2HA  GLY A 307      23.494  19.083  46.132  1.00 31.94           H
ATOM   4515  C   GLY A 307      25.488  19.147  46.700  1.00 30.83           C
ATOM   4516  O   GLY A 307      25.880  18.842  45.586  1.00 28.62           O
ATOM   4517  N   SER A 308      26.344  19.514  47.662  1.00 10.53           N
ATOM   4518  H   SER A 308      25.985  19.969  48.477  1.00 10.53           H
ATOM   4519  CA  SER A 308      27.784  19.275  47.566  1.00 31.64           C
ATOM   4520  HA  SER A 308      27.843  18.347  47.197  1.00 31.64           H
ATOM   4521  C   SER A 308      28.455  19.335  48.934  1.00 30.37           C
ATOM   4522  O   SER A 308      28.781  20.413  49.420  1.00 27.48           O
ATOM   4523  CB  SER A 308      28.472  20.260  46.613  1.00 28.61           C
ATOM   4524 1HB  SER A 308      27.988  20.314  45.739  1.00 28.61           H
ATOM   4525 2HB  SER A 308      28.531  21.172  47.018  1.00 28.61           H
ATOM   4526  OG  SER A 308      29.787  19.819  46.351  1.00 26.11           O
ATOM   4527  HG  SER A 308      29.798  18.864  46.292  1.00 26.11           H
ATOM   4528  N   ALA A 309      28.672  18.174  49.564  1.00 10.73           N
ATOM   4529  H   ALA A 309      28.090  17.399  49.317  1.00 10.73           H
ATOM   4530  CA  ALA A 309      29.695  17.951  50.585  1.00 28.08           C
ATOM   4531  HA  ALA A 309      30.536  18.344  50.214  1.00 28.08           H
ATOM   4532  C   ALA A 309      29.840  16.436  50.835  1.00 26.57           C
ATOM   4533  O   ALA A 309      28.855  15.718  50.845  1.00 23.94           O
ATOM   4534  CB  ALA A 309      29.350  18.672  51.896  1.00 25.27           C
ATOM   4535 1HB  ALA A 309      29.253  19.656  51.749  1.00 25.27           H
ATOM   4536 2HB  ALA A 309      30.065  18.533  52.581  1.00 25.27           H
ATOM   4537 3HB  ALA A 309      28.490  18.332  52.277  1.00 25.27           H
ATOM   4538  N   PHE A 310      31.069  16.037  51.118  1.00  6.55           N
ATOM   4539  H   PHE A 310      31.763  16.752  51.040  1.00  6.55           H
ATOM   4540  CA  PHE A 310      31.592  14.727  51.527  1.00 22.65           C
ATOM   4541  HA  PHE A 310      32.337  15.040  52.116  1.00 22.65           H
ATOM   4542  C   PHE A 310      32.316  13.912  50.449  1.00 21.23           C
ATOM   4543  O   PHE A 310      31.781  13.018  49.809  1.00 18.95           O
ATOM   4544  CB  PHE A 310      30.652  13.922  52.430  1.00 19.82           C
ATOM   4545 1HB  PHE A 310      29.754  13.858  51.994  1.00 19.82           H
ATOM   4546 2HB  PHE A 310      31.027  13.004  52.558  1.00 19.82           H
ATOM   4547  CG  PHE A 310      30.485  14.571  53.789  1.00 19.25           C
ATOM   4548  CD1 PHE A 310      31.519  14.453  54.731  1.00 19.04           C
ATOM   4549  HD1 PHE A 310      32.323  13.897  54.521  1.00 19.04           H
ATOM   4550  CD2 PHE A 310      29.355  15.340  54.087  1.00 22.92           C
ATOM   4551  HD2 PHE A 310      28.613  15.421  53.422  1.00 22.92           H
ATOM   4552  CE1 PHE A 310      31.430  15.110  55.962  1.00 21.18           C
ATOM   4553  HE1 PHE A 310      32.171  15.021  56.628  1.00 21.18           H
ATOM   4554  CE2 PHE A 310      29.268  16.002  55.333  1.00 24.28           C
ATOM   4555  HE2 PHE A 310      28.461  16.551  55.549  1.00 24.28           H
ATOM   4556  CZ  PHE A 310      30.307  15.893  56.267  1.00 28.46           C
ATOM   4557  HZ  PHE A 310      30.248  16.370  57.144  1.00 28.46           H
ATOM   4558  N   GLY A 311      33.611  14.156  50.344  1.00 14.77           N
ATOM   4559  H   GLY A 311      33.921  15.084  50.548  1.00 14.77           H
ATOM   4560  CA  GLY A 311      34.625  13.181  49.954  1.00 29.79           C
ATOM   4561 1HA  GLY A 311      34.172  12.455  49.436  1.00 29.79           H
ATOM   4562 2HA  GLY A 311      35.290  13.644  49.368  1.00 29.79           H
ATOM   4563  C   GLY A 311      35.328  12.591  51.182  1.00 29.12           C
ATOM   4564  O   GLY A 311      35.399  13.239  52.223  1.00 25.19           O
ATOM   4565  N   HIS A 312      35.877  11.390  51.054  1.00 10.64           N
ATOM   4566  H   HIS A 312      35.498  10.784  50.355  1.00 10.64           H
ATOM   4567  CA  HIS A 312      36.991  10.881  51.852  1.00 26.75           C
ATOM   4568  HA  HIS A 312      37.564  11.682  52.023  1.00 26.75           H
ATOM   4569  C   HIS A 312      37.760   9.806  51.059  1.00 25.10           C
ATOM   4570  O   HIS A 312      37.207   8.778  50.682  1.00 22.45           O
ATOM   4571  CB  HIS A 312      36.527  10.316  53.202  1.00 23.94           C
ATOM   4572 1HB  HIS A 312      35.633   9.885  53.082  1.00 23.94           H
ATOM   4573 2HB  HIS A 312      37.188   9.632  53.511  1.00 23.94           H
ATOM   4574  CG  HIS A 312      36.401  11.368  54.279  1.00 22.87           C
ATOM   4575  ND1 HIS A 312      37.420  12.127  54.802  1.00 21.90           N
ATOM   4576  HD1 HIS A 312      38.388  12.060  54.559  1.00 21.90           H
ATOM   4577  CD2 HIS A 312      35.253  11.762  54.908  1.00 22.32           C
ATOM   4578  HD2 HIS A 312      34.340  11.382  54.761  1.00 22.32           H
ATOM   4579  CE1 HIS A 312      36.889  12.970  55.693  1.00 21.87           C
ATOM   4580  HE1 HIS A 312      37.410  13.646  56.214  1.00 21.87           H
ATOM   4581  NE2 HIS A 312      35.584  12.792  55.794  1.00 23.27           N
ATOM   4582  N   THR A 313      39.053  10.056  50.855  1.00 10.24           N
ATOM   4583  H   THR A 313      39.328  11.017  50.876  1.00 10.24           H
ATOM   4584  CA  THR A 313      40.124   9.072  50.602  1.00 28.92           C
ATOM   4585  HA  THR A 313      39.695   8.299  50.135  1.00 28.92           H
ATOM   4586  C   THR A 313      40.744   8.629  51.932  1.00 28.36           C
ATOM   4587  O   THR A 313      40.599   9.358  52.919  1.00 25.42           O
ATOM   4588  CB  THR A 313      41.225   9.702  49.727  1.00 25.92           C
ATOM   4589  HB  THR A 313      42.102   9.324  50.023  1.00 25.92           H
ATOM   4590  OG1 THR A 313      41.300  11.104  49.914  1.00 24.94           O
ATOM   4591  HG1 THR A 313      41.317  11.539  49.062  1.00 24.94           H
ATOM   4592  CG2 THR A 313      40.982   9.477  48.237  1.00 27.98           C
ATOM   4593 1HG2 THR A 313      41.707   9.893  47.689  1.00 27.98           H
ATOM   4594 2HG2 THR A 313      40.112   9.878  47.951  1.00 27.98           H
ATOM   4595 3HG2 THR A 313      40.956   8.501  48.022  1.00 27.98           H
ATOM   4596  N   PRO A 314      41.411   7.471  52.001  1.00 10.33           N
ATOM   4597  CA  PRO A 314      42.879   7.432  52.173  1.00 26.26           C
ATOM   4598  HA  PRO A 314      43.312   8.158  51.639  1.00 26.26           H
ATOM   4599  C   PRO A 314      43.537   6.107  51.668  1.00 26.38           C
ATOM   4600  O   PRO A 314      42.820   5.270  51.137  1.00 24.55           O
ATOM   4601  CB  PRO A 314      43.011   7.582  53.686  1.00 24.02           C
ATOM   4602 1HB  PRO A 314      43.910   7.275  53.998  1.00 24.02           H
ATOM   4603 2HB  PRO A 314      42.867   8.532  53.965  1.00 24.02           H
ATOM   4604  CG  PRO A 314      41.901   6.675  54.227  1.00 25.00           C
ATOM   4605 1HG  PRO A 314      42.263   5.776  54.476  1.00 25.00           H
ATOM   4606 2HG  PRO A 314      41.457   7.088  55.022  1.00 25.00           H
ATOM   4607  CD  PRO A 314      40.926   6.564  53.056  1.00 31.52           C
ATOM   4608 1HD  PRO A 314      40.901   5.629  52.703  1.00 31.52           H
ATOM   4609 2HD  PRO A 314      40.006   6.841  53.334  1.00 31.52           H
ATOM   4610  N   PRO A 315      44.873   5.824  51.931  1.00 11.75           N
ATOM   4611  CA  PRO A 315      46.084   6.642  51.747  1.00 27.78           C
ATOM   4612  HA  PRO A 315      45.837   7.440  51.197  1.00 27.78           H
ATOM   4613  C   PRO A 315      47.225   5.927  50.978  1.00 27.89           C
ATOM   4614  O   PRO A 315      47.164   4.757  50.611  1.00 26.15           O
ATOM   4615  CB  PRO A 315      46.536   6.942  53.182  1.00 25.54           C
ATOM   4616 1HB  PRO A 315      47.521   7.107  53.223  1.00 25.54           H
ATOM   4617 2HB  PRO A 315      46.050   7.732  53.556  1.00 25.54           H
ATOM   4618  CG  PRO A 315      46.164   5.666  53.931  1.00 26.71           C
ATOM   4619 1HG  PRO A 315      46.980   5.115  54.103  1.00 26.71           H
ATOM   4620 2HG  PRO A 315      45.724   5.891  54.800  1.00 26.71           H
ATOM   4621  CD  PRO A 315      45.188   4.914  53.009  1.00 34.34           C
ATOM   4622 1HD  PRO A 315      45.606   4.089  52.629  1.00 34.34           H
ATOM   4623 2HD  PRO A 315      44.345   4.671  53.489  1.00 34.34           H
ATOM   4624  N   LEU A 316      48.291   6.684  50.799  1.00  4.95           N
ATOM   4625  H   LEU A 316      48.205   7.595  51.202  1.00  4.95           H
ATOM   4626  CA  LEU A 316      49.579   6.460  50.127  1.00 22.32           C
ATOM   4627  HA  LEU A 316      49.382   5.971  49.277  1.00 22.32           H
ATOM   4628  C   LEU A 316      50.577   5.593  50.941  1.00 21.65           C
ATOM   4629  O   LEU A 316      50.607   5.700  52.167  1.00 20.93           O
ATOM   4630  CB  LEU A 316      50.183   7.883  49.998  1.00 21.24           C
ATOM   4631 1HB  LEU A 316      49.445   8.541  50.149  1.00 21.24           H
ATOM   4632 2HB  LEU A 316      50.873   7.986  50.714  1.00 21.24           H
ATOM   4633  CG  LEU A 316      50.853   8.253  48.669  1.00 21.46           C
ATOM   4634  HG  LEU A 316      51.204   7.417  48.247  1.00 21.46           H
ATOM   4635  CD1 LEU A 316      49.838   8.929  47.751  1.00 22.49           C
ATOM   4636 1HD1 LEU A 316      50.256   9.179  46.877  1.00 22.49           H
ATOM   4637 2HD1 LEU A 316      49.477   9.763  48.169  1.00 22.49           H
ATOM   4638 3HD1 LEU A 316      49.067   8.322  47.561  1.00 22.49           H
ATOM   4639  CD2 LEU A 316      51.988   9.256  48.919  1.00 26.44           C
ATOM   4640 1HD2 LEU A 316      52.437   9.509  48.062  1.00 26.44           H
ATOM   4641 2HD2 LEU A 316      52.681   8.869  49.527  1.00 26.44           H
ATOM   4642 3HD2 LEU A 316      51.640  10.092  49.343  1.00 26.44           H
ATOM   4643  N   ILE A 317      51.483   4.878  50.267  1.00  8.34           N
ATOM   4644  H   ILE A 317      51.240   4.546  49.356  1.00  8.34           H
ATOM   4645  CA  ILE A 317      52.831   4.549  50.796  1.00 27.83           C
ATOM   4646  HA  ILE A 317      52.979   5.163  51.571  1.00 27.83           H
ATOM   4647  C   ILE A 317      53.882   4.822  49.702  1.00 26.96           C
ATOM   4648  O   ILE A 317      53.777   4.297  48.599  1.00 25.71           O
ATOM   4649  CB  ILE A 317      52.925   3.107  51.358  1.00 25.99           C
ATOM   4650  HB  ILE A 317      52.652   2.481  50.627  1.00 25.99           H
ATOM   4651  CG1 ILE A 317      51.970   2.912  52.559  1.00 26.44           C
ATOM   4652 1HG1 ILE A 317      52.211   3.586  53.258  1.00 26.44           H
ATOM   4653 2HG1 ILE A 317      51.036   3.079  52.242  1.00 26.44           H
ATOM   4654  CG2 ILE A 317      54.370   2.768  51.780  1.00 29.79           C
ATOM   4655 1HG2 ILE A 317      54.429   1.838  52.142  1.00 29.79           H
ATOM   4656 2HG2 ILE A 317      54.693   3.395  52.489  1.00 29.79           H
ATOM   4657 3HG2 ILE A 317      54.995   2.835  51.003  1.00 29.79           H
ATOM   4658  CD1 ILE A 317      51.995   1.528  53.220  1.00 27.59           C
ATOM   4659 1HD1 ILE A 317      51.352   1.484  53.985  1.00 27.59           H
ATOM   4660 2HD1 ILE A 317      52.906   1.315  53.572  1.00 27.59           H
ATOM   4661 3HD1 ILE A 317      51.744   0.814  52.566  1.00 27.59           H
ATOM   4662  N   GLN A 318      54.880   5.630  50.024  1.00 10.44           N
ATOM   4663  H   GLN A 318      54.753   6.169  50.857  1.00 10.44           H
ATOM   4664  CA  GLN A 318      56.146   5.836  49.317  1.00 29.74           C
ATOM   4665  HA  GLN A 318      56.022   5.443  48.406  1.00 29.74           H
ATOM   4666  C   GLN A 318      57.290   5.123  50.060  1.00 29.32           C
ATOM   4667  O   GLN A 318      57.098   4.773  51.233  1.00 28.05           O
ATOM   4668  CB  GLN A 318      56.454   7.346  49.236  1.00 28.24           C
ATOM   4669 1HB  GLN A 318      56.111   7.778  50.070  1.00 28.24           H
ATOM   4670 2HB  GLN A 318      57.446   7.459  49.186  1.00 28.24           H
ATOM   4671  CG  GLN A 318      55.838   8.080  48.039  1.00 29.03           C
ATOM   4672 1HG  GLN A 318      55.938   7.508  47.225  1.00 29.03           H
ATOM   4673 2HG  GLN A 318      54.867   8.234  48.221  1.00 29.03           H
ATOM   4674  CD  GLN A 318      56.503   9.429  47.772  1.00 26.69           C
ATOM   4675  OE1 GLN A 318      57.413   9.853  48.466  1.00 27.40           O
ATOM   4676  NE2 GLN A 318      56.098  10.137  46.756  1.00 27.67           N
ATOM   4677 1HE2 GLN A 318      56.532  11.015  46.554  1.00 27.67           H
ATOM   4678 2HE2 GLN A 318      55.353   9.802  46.178  1.00 27.67           H
ATOM   4679  N   PRO A 319      58.470   4.951  49.457  1.00 11.27           N
ATOM   4680  CA  PRO A 319      59.527   5.915  49.768  1.00 26.87           C
ATOM   4681  HA  PRO A 319      59.072   6.765  50.032  1.00 26.87           H
ATOM   4682  C   PRO A 319      60.446   6.306  48.582  1.00 26.65           C
ATOM   4683  O   PRO A 319      60.694   5.541  47.659  1.00 23.96           O
ATOM   4684  CB  PRO A 319      60.330   5.246  50.880  1.00 23.79           C
ATOM   4685 1HB  PRO A 319      61.275   5.573  50.887  1.00 23.79           H
ATOM   4686 2HB  PRO A 319      59.913   5.412  51.774  1.00 23.79           H
ATOM   4687  CG  PRO A 319      60.268   3.769  50.516  1.00 25.17           C
ATOM   4688 1HG  PRO A 319      61.128   3.477  50.098  1.00 25.17           H
ATOM   4689 2HG  PRO A 319      60.088   3.217  51.330  1.00 25.17           H
ATOM   4690  CD  PRO A 319      59.113   3.648  49.515  1.00 31.66           C
ATOM   4691 1HD  PRO A 319      59.449   3.408  48.604  1.00 31.66           H
ATOM   4692 2HD  PRO A 319      58.446   2.966  49.815  1.00 31.66           H
ATOM   4693  N   SER A 320      60.992   7.527  48.687  1.00 13.17           N
ATOM   4694  H   SER A 320      60.566   8.128  49.363  1.00 13.17           H
ATOM   4695  CA  SER A 320      62.133   8.115  47.949  1.00 27.90           C
ATOM   4696  HA  SER A 320      62.233   7.686  47.051  1.00 27.90           H
ATOM   4697  C   SER A 320      63.442   7.876  48.757  1.00 25.81           C
ATOM   4698  O   SER A 320      63.343   7.179  49.776  1.00 24.32           O
ATOM   4699  CB  SER A 320      61.811   9.604  47.789  1.00 25.92           C
ATOM   4700 1HB  SER A 320      61.973  10.090  48.648  1.00 25.92           H
ATOM   4701 2HB  SER A 320      62.373  10.007  47.066  1.00 25.92           H
ATOM   4702  OG  SER A 320      60.472   9.845  47.438  1.00 25.80           O
ATOM   4703  HG  SER A 320      60.396   9.900  46.485  1.00 25.80           H
ATOM   4704  N   PRO A 321      64.635   8.457  48.506  1.00 12.93           N
ATOM   4705  CA  PRO A 321      65.026   9.496  47.524  1.00 29.74           C
ATOM   4706  HA  PRO A 321      64.449   9.390  46.714  1.00 29.74           H
ATOM   4707  C   PRO A 321      66.486   9.439  46.946  1.00 29.69           C
ATOM   4708  O   PRO A 321      67.314   8.626  47.333  1.00 28.07           O
ATOM   4709  CB  PRO A 321      64.867  10.760  48.398  1.00 27.18           C
ATOM   4710 1HB  PRO A 321      65.465  11.494  48.076  1.00 27.18           H
ATOM   4711 2HB  PRO A 321      63.919  11.078  48.396  1.00 27.18           H
ATOM   4712  CG  PRO A 321      65.280  10.306  49.801  1.00 29.40           C
ATOM   4713 1HG  PRO A 321      66.137  10.741  50.078  1.00 29.40           H
ATOM   4714 2HG  PRO A 321      64.567  10.519  50.469  1.00 29.40           H
ATOM   4715  CD  PRO A 321      65.459   8.796  49.665  1.00 37.89           C
ATOM   4716 1HD  PRO A 321      66.413   8.551  49.493  1.00 37.89           H
ATOM   4717 2HD  PRO A 321      65.131   8.310  50.475  1.00 37.89           H
ATOM   4718  N   THR A 322      66.797  10.468  46.181  1.00  9.00           N
ATOM   4719  H   THR A 322      66.109  10.693  45.491  1.00  9.00           H
ATOM   4720  CA  THR A 322      68.001  11.356  46.167  1.00 25.64           C
ATOM   4721  HA  THR A 322      67.431  12.079  45.776  1.00 25.64           H
ATOM   4722  C   THR A 322      69.153  11.211  45.139  1.00 24.91           C
ATOM   4723  O   THR A 322      69.840  10.202  45.076  1.00 22.88           O
ATOM   4724  CB  THR A 322      68.598  11.697  47.555  1.00 23.17           C
ATOM   4725  HB  THR A 322      69.584  11.556  47.467  1.00 23.17           H
ATOM   4726  OG1 THR A 322      68.231  10.836  48.596  1.00 22.58           O
ATOM   4727  HG1 THR A 322      68.147  11.335  49.409  1.00 22.58           H
ATOM   4728  CG2 THR A 322      68.202  13.093  48.024  1.00 27.72           C
ATOM   4729 1HG2 THR A 322      68.596  13.295  48.921  1.00 27.72           H
ATOM   4730 2HG2 THR A 322      67.208  13.177  48.099  1.00 27.72           H
ATOM   4731 3HG2 THR A 322      68.522  13.791  47.383  1.00 27.72           H
ATOM   4732  N   PHE A 323      69.449  12.369  44.580  1.00  4.42           N
ATOM   4733  H   PHE A 323      68.639  12.866  44.268  1.00  4.42           H
ATOM   4734  CA  PHE A 323      70.713  13.103  44.309  1.00 19.57           C
ATOM   4735  HA  PHE A 323      70.314  14.001  44.493  1.00 19.57           H
ATOM   4736  C   PHE A 323      71.232  13.301  42.862  1.00 18.21           C
ATOM   4737  O   PHE A 323      71.677  12.375  42.213  1.00 17.71           O
ATOM   4738  CB  PHE A 323      71.839  12.782  45.309  1.00 18.89           C
ATOM   4739 1HB  PHE A 323      71.786  11.812  45.547  1.00 18.89           H
ATOM   4740 2HB  PHE A 323      72.718  12.970  44.870  1.00 18.89           H
ATOM   4741  CG  PHE A 323      71.767  13.595  46.600  1.00 19.50           C
ATOM   4742  CD1 PHE A 323      71.999  14.976  46.572  1.00 20.31           C
ATOM   4743  HD1 PHE A 323      72.253  15.419  45.712  1.00 20.31           H
ATOM   4744  CD2 PHE A 323      71.442  12.989  47.826  1.00 22.92           C
ATOM   4745  HD2 PHE A 323      71.293  12.001  47.867  1.00 22.92           H
ATOM   4746  CE1 PHE A 323      71.878  15.745  47.744  1.00 22.04           C
ATOM   4747  HE1 PHE A 323      72.047  16.730  47.711  1.00 22.04           H
ATOM   4748  CE2 PHE A 323      71.324  13.764  48.998  1.00 23.55           C
ATOM   4749  HE2 PHE A 323      71.096  13.324  49.866  1.00 23.55           H
ATOM   4750  CZ  PHE A 323      71.525  15.143  48.949  1.00 25.27           C
ATOM   4751  HZ  PHE A 323      71.416  15.697  49.775  1.00 25.27           H
ATOM   4752  N   LEU A 324      71.285  14.612  42.516  1.00  6.42           N
ATOM   4753  H   LEU A 324      70.471  15.128  42.781  1.00  6.42           H
ATOM   4754  CA  LEU A 324      72.317  15.440  41.818  1.00 25.04           C
ATOM   4755  HA  LEU A 324      71.755  16.223  41.550  1.00 25.04           H
ATOM   4756  C   LEU A 324      72.912  14.970  40.466  1.00 23.58           C
ATOM   4757  O   LEU A 324      73.118  13.787  40.261  1.00 22.37           O
ATOM   4758  CB  LEU A 324      73.469  15.742  42.813  1.00 23.41           C
ATOM   4759 1HB  LEU A 324      73.521  14.987  43.467  1.00 23.41           H
ATOM   4760 2HB  LEU A 324      74.323  15.794  42.295  1.00 23.41           H
ATOM   4761  CG  LEU A 324      73.311  17.060  43.612  1.00 22.85           C
ATOM   4762  HG  LEU A 324      72.830  17.696  43.008  1.00 22.85           H
ATOM   4763  CD1 LEU A 324      72.472  16.927  44.863  1.00 23.72           C
ATOM   4764 1HD1 LEU A 324      72.401  17.802  45.341  1.00 23.72           H
ATOM   4765 2HD1 LEU A 324      72.873  16.263  45.495  1.00 23.72           H
ATOM   4766 3HD1 LEU A 324      71.546  16.621  44.643  1.00 23.72           H
ATOM   4767  CD2 LEU A 324      74.687  17.591  44.033  1.00 28.14           C
ATOM   4768 1HD2 LEU A 324      74.600  18.442  44.550  1.00 28.14           H
ATOM   4769 2HD2 LEU A 324      75.260  17.774  43.234  1.00 28.14           H
ATOM   4770 3HD2 LEU A 324      75.166  16.929  44.610  1.00 28.14           H
ATOM   4771  N   ALA A 325      73.379  15.795  39.554  1.00  9.26           N
ATOM   4772  H   ALA A 325      73.945  15.315  38.884  1.00  9.26           H
ATOM   4773  CA  ALA A 325      73.294  17.231  39.253  1.00 24.31           C
ATOM   4774  HA  ALA A 325      72.317  17.441  39.236  1.00 24.31           H
ATOM   4775  C   ALA A 325      74.016  17.501  37.904  1.00 23.46           C
ATOM   4776  O   ALA A 325      74.912  16.744  37.533  1.00 21.49           O
ATOM   4777  CB  ALA A 325      74.020  18.067  40.328  1.00 22.47           C
ATOM   4778 1HB  ALA A 325      73.601  17.937  41.227  1.00 22.47           H
ATOM   4779 2HB  ALA A 325      73.983  19.042  40.109  1.00 22.47           H
ATOM   4780 3HB  ALA A 325      74.982  17.804  40.397  1.00 22.47           H
ATOM   4781  N   GLN A 326      73.740  18.644  37.318  1.00  5.45           N
ATOM   4782  H   GLN A 326      72.807  18.977  37.455  1.00  5.45           H
ATOM   4783  CA  GLN A 326      74.600  19.510  36.488  1.00 19.08           C
ATOM   4784  HA  GLN A 326      73.894  20.192  36.298  1.00 19.08           H
ATOM   4785  C   GLN A 326      75.012  19.123  35.041  1.00 18.60           C
ATOM   4786  O   GLN A 326      75.624  18.110  34.750  1.00 17.18           O
ATOM   4787  CB  GLN A 326      75.790  20.047  37.305  1.00 17.57           C
ATOM   4788 1HB  GLN A 326      76.183  19.299  37.839  1.00 17.57           H
ATOM   4789 2HB  GLN A 326      76.480  20.407  36.678  1.00 17.57           H
ATOM   4790  CG  GLN A 326      75.355  21.166  38.262  1.00 16.93           C
ATOM   4791 1HG  GLN A 326      75.045  21.944  37.715  1.00 16.93           H
ATOM   4792 2HG  GLN A 326      74.597  20.826  38.818  1.00 16.93           H
ATOM   4793  CD  GLN A 326      76.453  21.657  39.206  1.00 16.17           C
ATOM   4794  OE1 GLN A 326      77.618  21.318  39.102  1.00 16.93           O
ATOM   4795  NE2 GLN A 326      76.120  22.490  40.172  1.00 20.11           N
ATOM   4796 1HE2 GLN A 326      76.818  22.831  40.801  1.00 20.11           H
ATOM   4797 2HE2 GLN A 326      75.169  22.781  40.275  1.00 20.11           H
ATOM   4798  N   GLN A 327      74.725  20.100  34.182  1.00  4.98           N
ATOM   4799  H   GLN A 327      73.976  20.686  34.490  1.00  4.98           H
ATOM   4800  CA  GLN A 327      75.278  20.504  32.868  1.00 19.65           C
ATOM   4801  HA  GLN A 327      75.108  19.783  32.196  1.00 19.65           H
ATOM   4802  C   GLN A 327      76.824  20.729  32.906  1.00 19.38           C
ATOM   4803  O   GLN A 327      77.353  20.672  34.014  1.00 17.36           O
ATOM   4804  CB  GLN A 327      74.556  21.835  32.589  1.00 18.01           C
ATOM   4805 1HB  GLN A 327      74.529  22.353  33.444  1.00 18.01           H
ATOM   4806 2HB  GLN A 327      75.093  22.338  31.911  1.00 18.01           H
ATOM   4807  CG  GLN A 327      73.118  21.733  32.061  1.00 17.41           C
ATOM   4808 1HG  GLN A 327      73.101  21.098  31.289  1.00 17.41           H
ATOM   4809 2HG  GLN A 327      72.529  21.386  32.791  1.00 17.41           H
ATOM   4810  CD  GLN A 327      72.584  23.097  31.596  1.00 15.42           C
ATOM   4811  OE1 GLN A 327      73.253  24.120  31.670  1.00 16.55           O
ATOM   4812  NE2 GLN A 327      71.384  23.160  31.090  1.00 18.53           N
ATOM   4813 1HE2 GLN A 327      71.022  24.035  30.769  1.00 18.53           H
ATOM   4814 2HE2 GLN A 327      70.826  22.333  31.023  1.00 18.53           H
ATOM   4815  N   PRO A 328      77.571  21.104  31.822  1.00  7.88           N
ATOM   4816  CA  PRO A 328      77.175  21.648  30.505  1.00 23.11           C
ATOM   4817  HA  PRO A 328      76.289  21.243  30.279  1.00 23.11           H
ATOM   4818  C   PRO A 328      78.087  21.320  29.254  1.00 22.74           C
ATOM   4819  O   PRO A 328      79.147  20.729  29.370  1.00 21.15           O
ATOM   4820  CB  PRO A 328      77.265  23.159  30.795  1.00 21.20           C
ATOM   4821 1HB  PRO A 328      77.372  23.682  29.949  1.00 21.20           H
ATOM   4822 2HB  PRO A 328      76.455  23.480  31.286  1.00 21.20           H
ATOM   4823  CG  PRO A 328      78.513  23.280  31.669  1.00 21.96           C
ATOM   4824 1HG  PRO A 328      79.278  23.657  31.146  1.00 21.96           H
ATOM   4825 2HG  PRO A 328      78.335  23.860  32.464  1.00 21.96           H
ATOM   4826  CD  PRO A 328      78.807  21.845  32.100  1.00 28.24           C
ATOM   4827 1HD  PRO A 328      79.562  21.455  31.573  1.00 28.24           H
ATOM   4828 2HD  PRO A 328      79.020  21.795  33.076  1.00 28.24           H
ATOM   4829  N   MET A 329      77.667  21.841  28.104  1.00 12.57           N
ATOM   4830  H   MET A 329      76.677  21.796  27.967  1.00 12.57           H
ATOM   4831  CA  MET A 329      78.416  22.480  26.984  1.00 24.07           C
ATOM   4832  HA  MET A 329      77.684  22.424  26.305  1.00 24.07           H
ATOM   4833  C   MET A 329      79.574  21.781  26.227  1.00 23.70           C
ATOM   4834  O   MET A 329      80.663  21.577  26.749  1.00 23.11           O
ATOM   4835  CB  MET A 329      78.871  23.884  27.422  1.00 23.16           C
ATOM   4836 1HB  MET A 329      79.368  23.801  28.286  1.00 23.16           H
ATOM   4837 2HB  MET A 329      79.480  24.253  26.720  1.00 23.16           H
ATOM   4838  CG  MET A 329      77.706  24.868  27.623  1.00 23.40           C
ATOM   4839 1HG  MET A 329      77.002  24.325  28.081  1.00 23.40           H
ATOM   4840 2HG  MET A 329      78.068  25.549  28.259  1.00 23.40           H
ATOM   4841  SD  MET A 329      77.071  25.638  26.128  1.00 22.65           S
ATOM   4842  CE  MET A 329      78.265  26.983  25.956  1.00 21.81           C
ATOM   4843 1HE  MET A 329      78.065  27.539  25.150  1.00 21.81           H
ATOM   4844 2HE  MET A 329      79.195  26.627  25.860  1.00 21.81           H
ATOM   4845 3HE  MET A 329      78.246  27.583  26.756  1.00 21.81           H
ATOM   4846  N   ALA A 330      79.387  21.718  24.913  1.00  9.84           N
ATOM   4847  H   ALA A 330      78.582  21.202  24.621  1.00  9.84           H
ATOM   4848  CA  ALA A 330      80.196  22.300  23.819  1.00 24.20           C
ATOM   4849  HA  ALA A 330      79.546  22.087  23.089  1.00 24.20           H
ATOM   4850  C   ALA A 330      81.469  21.621  23.243  1.00 23.14           C
ATOM   4851  O   ALA A 330      82.477  21.450  23.919  1.00 21.51           O
ATOM   4852  CB  ALA A 330      80.438  23.793  24.094  1.00 23.07           C
ATOM   4853 1HB  ALA A 330      79.617  24.227  24.465  1.00 23.07           H
ATOM   4854 2HB  ALA A 330      80.689  24.276  23.255  1.00 23.07           H
ATOM   4855 3HB  ALA A 330      81.178  23.920  24.755  1.00 23.07           H
ATOM   4856  N   LEU A 331      81.436  21.524  21.920  1.00  6.94           N
ATOM   4857  H   LEU A 331      80.569  21.190  21.550  1.00  6.94           H
ATOM   4858  CA  LEU A 331      82.460  21.825  20.901  1.00 20.56           C
ATOM   4859  HA  LEU A 331      81.856  21.719  20.111  1.00 20.56           H
ATOM   4860  C   LEU A 331      83.593  20.822  20.559  1.00 19.72           C
ATOM   4861  O   LEU A 331      84.389  20.420  21.402  1.00 18.77           O
ATOM   4862  CB  LEU A 331      83.027  23.248  21.108  1.00 19.23           C
ATOM   4863 1HB  LEU A 331      83.176  23.385  22.087  1.00 19.23           H
ATOM   4864 2HB  LEU A 331      83.901  23.309  20.626  1.00 19.23           H
ATOM   4865  CG  LEU A 331      82.114  24.385  20.595  1.00 18.55           C
ATOM   4866  HG  LEU A 331      81.180  24.180  20.887  1.00 18.55           H
ATOM   4867  CD1 LEU A 331      82.571  25.718  21.175  1.00 19.59           C
ATOM   4868 1HD1 LEU A 331      81.991  26.466  20.853  1.00 19.59           H
ATOM   4869 2HD1 LEU A 331      83.513  25.922  20.907  1.00 19.59           H
ATOM   4870 3HD1 LEU A 331      82.532  25.706  22.174  1.00 19.59           H
ATOM   4871  CD2 LEU A 331      82.141  24.496  19.066  1.00 24.60           C
ATOM   4872 1HD2 LEU A 331      81.546  25.235  18.750  1.00 24.60           H
ATOM   4873 2HD2 LEU A 331      81.829  23.647  18.639  1.00 24.60           H
ATOM   4874 3HD2 LEU A 331      83.066  24.684  18.737  1.00 24.60           H
ATOM   4875  N   THR A 332      83.750  20.667  19.247  1.00 14.82           N
ATOM   4876  H   THR A 332      82.906  20.732  18.714  1.00 14.82           H
ATOM   4877  CA  THR A 332      84.982  20.412  18.439  1.00 28.22           C
ATOM   4878  HA  THR A 332      84.595  20.387  17.517  1.00 28.22           H
ATOM   4879  C   THR A 332      85.671  19.046  18.612  1.00 27.57           C
ATOM   4880  O   THR A 332      85.685  18.494  19.690  1.00 24.82           O
ATOM   4881  CB  THR A 332      86.005  21.554  18.600  1.00 25.50           C
ATOM   4882  HB  THR A 332      86.888  21.225  18.266  1.00 25.50           H
ATOM   4883  OG1 THR A 332      86.221  21.893  19.948  1.00 24.90           O
ATOM   4884  HG1 THR A 332      86.270  22.845  20.034  1.00 24.90           H
ATOM   4885  CG2 THR A 332      85.568  22.820  17.883  1.00 28.89           C
ATOM   4886 1HG2 THR A 332      86.243  23.549  17.999  1.00 28.89           H
ATOM   4887 2HG2 THR A 332      84.695  23.151  18.240  1.00 28.89           H
ATOM   4888 3HG2 THR A 332      85.457  22.657  16.903  1.00 28.89           H
ATOM   4889  N   SER A 333      86.377  18.482  17.703  1.00 10.73           N
ATOM   4890  H   SER A 333      86.986  17.811  18.125  1.00 10.73           H
ATOM   4891  CA  SER A 333      86.593  18.490  16.243  1.00 26.37           C
ATOM   4892  HA  SER A 333      85.756  18.139  15.824  1.00 26.37           H
ATOM   4893  C   SER A 333      87.870  17.647  16.013  1.00 25.24           C
ATOM   4894  O   SER A 333      88.741  17.651  16.881  1.00 23.88           O
ATOM   4895  CB  SER A 333      86.838  19.888  15.667  1.00 24.01           C
ATOM   4896 1HB  SER A 333      86.027  20.461  15.786  1.00 24.01           H
ATOM   4897 2HB  SER A 333      87.620  20.319  16.118  1.00 24.01           H
ATOM   4898  OG  SER A 333      87.124  19.869  14.286  1.00 21.83           O
ATOM   4899  HG  SER A 333      88.072  19.865  14.156  1.00 21.83           H
ATOM   4900  N   ILE A 334      88.029  17.061  14.844  1.00 12.24           N
ATOM   4901  H   ILE A 334      87.190  16.840  14.346  1.00 12.24           H
ATOM   4902  CA  ILE A 334      89.302  16.688  14.174  1.00 28.48           C
ATOM   4903  HA  ILE A 334      88.934  16.542  13.256  1.00 28.48           H
ATOM   4904  C   ILE A 334      89.943  15.296  14.457  1.00 26.32           C
ATOM   4905  O   ILE A 334      90.488  15.019  15.513  1.00 24.73           O
ATOM   4906  CB  ILE A 334      90.331  17.865  14.213  1.00 25.85           C
ATOM   4907  HB  ILE A 334      90.545  18.014  15.178  1.00 25.85           H
ATOM   4908  CG1 ILE A 334      89.743  19.147  13.572  1.00 27.25           C
ATOM   4909 1HG1 ILE A 334      89.711  19.019  12.581  1.00 27.25           H
ATOM   4910 2HG1 ILE A 334      88.815  19.279  13.921  1.00 27.25           H
ATOM   4911  CG2 ILE A 334      91.635  17.543  13.483  1.00 31.41           C
ATOM   4912 1HG2 ILE A 334      92.270  18.314  13.526  1.00 31.41           H
ATOM   4913 2HG2 ILE A 334      91.465  17.339  12.519  1.00 31.41           H
ATOM   4914 3HG2 ILE A 334      92.087  16.749  13.890  1.00 31.41           H
ATOM   4915  CD1 ILE A 334      90.536  20.423  13.855  1.00 30.05           C
ATOM   4916 1HD1 ILE A 334      90.110  21.214  13.417  1.00 30.05           H
ATOM   4917 2HD1 ILE A 334      91.472  20.348  13.510  1.00 30.05           H
ATOM   4918 3HD1 ILE A 334      90.584  20.604  14.837  1.00 30.05           H
ATOM   4919  N   ASN A 335      89.932  14.507  13.385  1.00 11.50           N
ATOM   4920  H   ASN A 335      89.053  14.487  12.908  1.00 11.50           H
ATOM   4921  CA  ASN A 335      90.968  13.654  12.763  1.00 29.09           C
ATOM   4922  HA  ASN A 335      90.348  13.106  12.202  1.00 29.09           H
ATOM   4923  C   ASN A 335      91.728  12.561  13.537  1.00 28.22           C
ATOM   4924  O   ASN A 335      92.509  12.847  14.430  1.00 25.68           O
ATOM   4925  CB  ASN A 335      91.999  14.562  12.051  1.00 26.52           C
ATOM   4926 1HB  ASN A 335      92.388  15.191  12.724  1.00 26.52           H
ATOM   4927 2HB  ASN A 335      92.724  13.986  11.674  1.00 26.52           H
ATOM   4928  CG  ASN A 335      91.445  15.394  10.919  1.00 23.23           C
ATOM   4929  OD1 ASN A 335      90.363  15.162  10.410  1.00 22.51           O
ATOM   4930  ND2 ASN A 335      92.160  16.402  10.481  1.00 23.90           N
ATOM   4931 1HD2 ASN A 335      91.816  16.973   9.735  1.00 23.90           H
ATOM   4932 2HD2 ASN A 335      93.050  16.600  10.893  1.00 23.90           H
ATOM   4933  N   ALA A 336      91.732  11.359  12.991  1.00 16.91           N
ATOM   4934  H   ALA A 336      90.924  10.781  13.107  1.00 16.91           H
ATOM   4935  CA  ALA A 336      92.875  10.824  12.215  1.00 31.59           C
[truncated: 1,441,941 more chars]
