# Supplementary material for: Variety of genetic defects in GnRH and hypothalamic–pituitary signaling and development in normosmic patients with IHH
Source: Front Endocrinol (Lausanne). 2024 Jul 1;15:1396805. doi: 10.3389/fendo.2024.1396805 (PMC11246878; doi:10.3389/fendo.2024.1396805)
Supplement: Supplementary file 1 [file DataSheet_1.zip › GLI2_homology.pdb]

REMARK YASARA *************************************************************
REMARK YASARA *                                                           *
REMARK YASARA *                     Y  A  S  A  R  A                      *
REMARK YASARA *                                                           *
REMARK YASARA *   Yet Another Scientific Artificial Reality Application   *
REMARK YASARA *                                                           *
REMARK YASARA *            MOLECULE STRUCTURE FILE, PDB FORMAT            *
REMARK YASARA *                                                           *
REMARK YASARA * Just use YASARA every day to make your questions go away! *
REMARK YASARA *                                                           *
REMARK YASARA *                      www.YASARA.org                       *
REMARK YASARA *                                                           *
REMARK YASARA *************************************************************
REMARK YASARA
REMARK YASARA Version:           24.4.10.W.64
REMARK YASARA Written on:        Mon May 20 09:35:27 2024
REMARK YASARA Number of models:  1
REMARK YASARA Number of atoms:   23030
REMARK YASARA Please address questions or suggestions to: Eliza@yasara.org
REMARK YASARA
COMPND    MOL_ID: 1;
COMPND   2 MOLECULE: Zinc finger protein GLI2;
COMPND   3 CHAIN: ;
SEQRES   1 A 1574  GLN GLU ALA LYS SER GLY ILE LEU GLU ALA ALA GLY PHE 
SEQRES   2 A 1574  PRO ASP PRO GLY LYS LYS ALA SER PRO LEU VAL VAL ALA 
SEQRES   3 A 1574  ALA ALA ALA ALA ALA ALA VAL ALA ALA GLN GLY VAL PRO 
SEQRES   4 A 1574  GLN HIS LEU LEU PRO PRO PHE HIS ALA PRO LEU PRO ILE 
SEQRES   5 A 1574  ASP MET ARG HIS GLN GLU GLY ARG TYR HIS TYR GLU PRO 
SEQRES   6 A 1574  HIS SER VAL HIS GLY VAL HIS GLY PRO PRO ALA LEU SER 
SEQRES   7 A 1574  GLY SER PRO VAL ILE SER ASP ILE SER LEU ILE ARG LEU 
SEQRES   8 A 1574  SER PRO HIS PRO ALA GLY PRO GLY GLU SER PRO PHE ASN 
SEQRES   9 A 1574  ALA PRO HIS PRO TYR VAL ASN PRO HIS MET GLU HIS TYR 
SEQRES  10 A 1574  LEU ARG SER VAL HIS SER SER PRO THR LEU SER MET ILE 
SEQRES  11 A 1574  SER ALA ALA ARG GLY LEU SER PRO ALA ASP VAL ALA GLN 
SEQRES  12 A 1574  GLU HIS LEU LYS GLU ARG GLY LEU PHE GLY LEU PRO ALA 
SEQRES  13 A 1574  PRO GLY THR THR PRO SER ASP TYR TYR HIS GLN MET THR 
SEQRES  14 A 1574  LEU VAL ALA GLY HIS PRO ALA PRO TYR GLY ASP LEU LEU 
SEQRES  15 A 1574  MET GLN SER GLY GLY ALA ALA SER ALA PRO HIS LEU HIS 
SEQRES  16 A 1574  ASP TYR LEU ASN PRO VAL ASP VAL SER ARG PHE SER SER 
SEQRES  17 A 1574  PRO ARG VAL THR PRO ARG LEU SER ARG LYS ARG ALA LEU 
SEQRES  18 A 1574  SER ILE SER PRO LEU SER ASP ALA SER LEU ASP LEU GLN 
SEQRES  19 A 1574  ARG MET ILE ARG THR SER PRO ASN SER LEU VAL ALA TYR 
SEQRES  20 A 1574  ILE ASN ASN SER ARG SER SER SER ALA ALA SER GLY SER 
SEQRES  21 A 1574  TYR GLY HIS LEU SER ALA GLY ALA LEU SER PRO ALA PHE 
SEQRES  22 A 1574  THR PHE PRO HIS PRO ILE ASN PRO VAL ALA TYR GLN GLN 
SEQRES  23 A 1574  ILE LEU SER GLN GLN ARG GLY LEU GLY SER ALA PHE GLY 
SEQRES  24 A 1574  HIS THR PRO PRO LEU ILE GLN PRO SER PRO THR PHE LEU 
SEQRES  25 A 1574  ALA GLN GLN PRO MET ALA LEU THR SER ILE ASN ALA THR 
SEQRES  26 A 1574  PRO THR GLN LEU SER SER SER SER ASN CYS LEU SER ASP 
SEQRES  27 A 1574  THR ASN GLN ASN LYS GLN SER SER GLU SER ALA VAL SER 
SEQRES  28 A 1574  SER THR VAL ASN PRO VAL ALA ILE HIS LYS ARG SER LYS 
SEQRES  29 A 1574  VAL LYS THR GLU PRO GLU GLY LEU ARG PRO ALA SER PRO 
SEQRES  30 A 1574  LEU ALA LEU THR GLN GLY GLN VAL SER GLY HIS GLY SER 
SEQRES  31 A 1574  CYS GLY CYS ALA LEU PRO LEU SER GLN GLU GLN LEU ALA 
SEQRES  32 A 1574  ASP LEU LYS GLU ASP LEU ASP ARG ASP ASP CYS LYS GLN 
SEQRES  33 A 1574  GLU ALA GLU VAL VAL ILE TYR GLU THR ASN CYS HIS TRP 
SEQRES  34 A 1574  GLU ASP CYS THR LYS GLU TYR ASP THR GLN GLU GLN LEU 
SEQRES  35 A 1574  VAL HIS HIS ILE ASN ASN GLU HIS ILE HIS GLY GLU LYS 
SEQRES  36 A 1574  LYS GLU PHE VAL CYS ARG TRP GLN ALA CYS THR ARG GLU 
SEQRES  37 A 1574  GLN LYS PRO PHE LYS ALA GLN TYR MET LEU VAL VAL HIS 
SEQRES  38 A 1574  MET ARG ARG HIS THR GLY GLU LYS PRO HIS LYS CYS THR 
SEQRES  39 A 1574  PHE GLU GLY CYS SER LYS ALA TYR SER ARG LEU GLU ASN 
SEQRES  40 A 1574  LEU LYS THR HIS LEU ARG SER HIS THR GLY GLU LYS PRO 
SEQRES  41 A 1574  TYR VAL CYS GLU HIS GLU GLY CYS ASN LYS ALA PHE SER 
SEQRES  42 A 1574  ASN ALA SER ASP ARG ALA LYS HIS GLN ASN ARG THR HIS 
SEQRES  43 A 1574  SER ASN GLU LYS PRO TYR ILE CYS LYS ILE PRO GLY CYS 
SEQRES  44 A 1574  THR LYS ARG TYR THR ASP PRO SER SER LEU ARG LYS HIS 
SEQRES  45 A 1574  VAL LYS THR VAL HIS GLY PRO ASP ALA HIS VAL THR LYS 
SEQRES  46 A 1574  LYS GLN ARG ASN ASP VAL HIS LEU ARG THR PRO LEU LEU 
SEQRES  47 A 1574  LYS GLU ASN GLY ASP SER GLU ALA GLY THR GLU PRO GLY 
SEQRES  48 A 1574  GLY PRO GLU SER THR GLU ALA SER SER THR SER GLN ALA 
SEQRES  49 A 1574  VAL GLU ASP CYS LEU HIS VAL ARG ALA ILE LYS THR GLU 
SEQRES  50 A 1574  SER SER GLY LEU CYS GLN SER SER PRO GLY ALA GLN SER 
SEQRES  51 A 1574  SER CYS SER SER GLU PRO SER PRO LEU GLY SER ALA PRO 
SEQRES  52 A 1574  ASN ASN ASP SER GLY VAL GLU MET PRO GLY THR GLY PRO 
SEQRES  53 A 1574  GLY SER LEU GLY ASP LEU THR ALA LEU ASP ASP THR PRO 
SEQRES  54 A 1574  PRO GLY ALA ASP THR SER ALA LEU ALA ALA PRO SER ALA 
SEQRES  55 A 1574  GLY GLY LEU GLN LEU ARG LYS HIS MET THR THR MET HIS 
SEQRES  56 A 1574  ARG PHE GLU GLN LEU LYS LYS GLU LYS LEU LYS SER LEU 
SEQRES  57 A 1574  LYS ASP SER CYS SER TRP ALA GLY PRO THR PRO HIS THR 
SEQRES  58 A 1574  ARG ASN THR LYS LEU PRO PRO LEU PRO GLY SER GLY SER 
SEQRES  59 A 1574  ILE LEU GLU ASN PHE SER GLY SER GLY GLY GLY GLY PRO 
SEQRES  60 A 1574  ALA GLY LEU LEU PRO ASN PRO ARG LEU SER GLU LEU SER 
SEQRES  61 A 1574  ALA SER GLU VAL THR MET LEU SER GLN LEU GLN GLU ARG 
SEQRES  62 A 1574  ARG ASP SER SER THR SER THR VAL SER SER ALA TYR THR 
SEQRES  63 A 1574  VAL SER ARG ARG SER SER GLY ILE SER PRO TYR PHE SER 
SEQRES  64 A 1574  SER ARG ARG SER SER GLU ALA SER PRO LEU GLY ALA GLY 
SEQRES  65 A 1574  ARG PRO HIS ASN ALA SER SER ALA ASP SER TYR ASP PRO 
SEQRES  66 A 1574  ILE SER THR ASP ALA SER ARG ARG SER SER GLU ALA SER 
SEQRES  67 A 1574  GLN CYS SER GLY GLY SER GLY LEU LEU ASN LEU THR PRO 
SEQRES  68 A 1574  ALA GLN GLN TYR SER LEU ARG ALA LYS TYR ALA ALA ALA 
SEQRES  69 A 1574  THR GLY GLY PRO PRO PRO THR PRO LEU PRO GLY LEU GLU 
SEQRES  70 A 1574  ARG MET SER LEU ARG THR ARG LEU ALA LEU LEU ASP ALA 
SEQRES  71 A 1574  PRO GLU ARG THR LEU PRO ALA GLY CYS PRO ARG PRO LEU 
SEQRES  72 A 1574  GLY PRO ARG ARG GLY SER ASP GLY PRO THR TYR GLY HIS 
SEQRES  73 A 1574  GLY HIS ALA GLY ALA ALA PRO ALA PHE PRO HIS GLU ALA 
SEQRES  74 A 1574  PRO GLY GLY GLY ALA ARG ARG ALA SER ASP PRO VAL ARG 
SEQRES  75 A 1574  ARG PRO ASP ALA LEU SER LEU PRO ARG VAL GLN ARG PHE 
SEQRES  76 A 1574  HIS SER THR HIS ASN VAL ASN PRO GLY PRO LEU PRO PRO 
SEQRES  77 A 1574  CYS ALA ASP ARG ARG GLY LEU ARG LEU GLN SER HIS PRO 
SEQRES  78 A 1574  SER THR ASP GLY GLY LEU ALA ARG GLY ALA TYR SER PRO 
SEQRES  79 A 1574  ARG PRO PRO SER ILE SER GLU ASN VAL ALA MET GLU ALA 
SEQRES  80 A 1574  VAL ALA ALA GLY VAL ASP GLY ALA GLY PRO GLU ALA ASP 
SEQRES  81 A 1574  LEU GLY LEU PRO GLU ASP ASP LEU VAL LEU PRO ASP ASP 
SEQRES  82 A 1574  VAL VAL GLN TYR ILE LYS ALA HIS ALA SER GLY ALA LEU 
SEQRES  83 A 1574  ASP GLU GLY THR GLY GLN VAL TYR PRO THR GLU SER THR 
SEQRES  84 A 1574  GLY PHE SER ASP ASN PRO ARG LEU PRO SER PRO GLY LEU 
SEQRES  85 A 1574  HIS GLY GLN ARG ARG MET VAL ALA ALA ASP SER ASN VAL 
SEQRES  86 A 1574  GLY PRO SER ALA PRO MET LEU GLY GLY CYS GLN LEU GLY 
SEQRES  87 A 1574  PHE GLY ALA PRO SER SER LEU ASN LYS ASN ASN MET PRO 
SEQRES  88 A 1574  VAL GLN TRP ASN GLU VAL SER SER GLY THR VAL ASP ALA 
SEQRES  89 A 1574  LEU ALA SER GLN VAL LYS PRO PRO PRO PHE PRO GLN GLY 
SEQRES  90 A 1574  ASN LEU ALA VAL VAL GLN GLN LYS PRO ALA PHE GLY GLN 
SEQRES  91 A 1574  TYR PRO GLY TYR SER PRO GLN GLY LEU GLN ALA SER PRO 
SEQRES  92 A 1574  GLY GLY LEU ASP SER THR GLN PRO HIS LEU GLN PRO ARG 
SEQRES  93 A 1574  SER GLY ALA PRO SER GLN GLY ILE PRO ARG VAL ASN TYR 
SEQRES  94 A 1574  MET GLN GLN LEU ARG GLN PRO VAL ALA GLY SER GLN CYS 
SEQRES  95 A 1574  PRO GLY MET THR THR THR MET SER PRO HIS ALA CYS TYR 
SEQRES  96 A 1574  GLY GLN VAL HIS PRO GLN LEU SER PRO SER THR ILE SER 
SEQRES  97 A 1574  GLY ALA LEU ASN GLN PHE PRO GLN SER CYS SER ASN MET 
SEQRES  98 A 1574  PRO ALA LYS PRO GLY HIS LEU GLY HIS PRO GLN GLN THR 
SEQRES  99 A 1574  GLU VAL ALA PRO ASP PRO THR THR MET GLY ASN ARG HIS 
SEQRES 100 A 1574  ARG GLU LEU GLY VAL PRO ASP SER ALA LEU ALA GLY VAL 
SEQRES 101 A 1574  PRO PRO PRO HIS PRO VAL GLN SER TYR PRO GLN GLN SER 
SEQRES 102 A 1574  HIS HIS LEU ALA ALA SER MET SER GLN GLU GLY TYR HIS 
SEQRES 103 A 1574  GLN VAL PRO SER LEU LEU PRO ALA ARG GLN PRO GLY PHE 
SEQRES 104 A 1574  MET GLU PRO GLN THR GLY PRO MET GLY VAL ALA THR ALA 
SEQRES 105 A 1574  GLY PHE GLY LEU VAL GLN PRO ARG PRO PRO LEU GLU PRO 
SEQRES 106 A 1574  SER PRO THR GLY ARG HIS ARG GLY VAL ARG ALA VAL GLN 
SEQRES 107 A 1574  GLN GLN LEU ALA TYR ALA ARG ALA THR GLY HIS ALA MET 
SEQRES 108 A 1574  ALA ALA MET PRO SER SER GLN GLU THR ALA GLU ALA VAL 
SEQRES 109 A 1574  PRO LYS GLY ALA MET GLY ASN MET GLY SER VAL PRO PRO 
SEQRES 110 A 1574  GLN PRO PRO PRO GLN ASP ALA GLY GLY ALA PRO ASP HIS 
SEQRES 111 A 1574  SER MET LEU TYR TYR TYR GLY GLN ILE HIS MET TYR GLU 
SEQRES 112 A 1574  GLN ASP GLY GLY LEU GLU ASN LEU GLY SER CYS GLN VAL 
SEQRES 113 A 1574  MET ARG SER GLN PRO PRO GLN PRO GLN ALA CYS GLN ASP 
SEQRES 114 A 1574  SER ILE GLN PRO GLN PRO LEU PRO SER PRO GLY VAL ASN 
SEQRES 115 A 1574  GLN VAL SER SER THR VAL ASP SER GLN LEU LEU GLU ALA 
SEQRES 116 A 1574  PRO GLN ILE ASP PHE ASP ALA ILE MET ASP ASP GLY ASP 
SEQRES 117 A 1574  HIS SER SER LEU PHE SER GLY ALA LEU SER PRO SER LEU 
SEQRES 118 A 1574  LEU HIS SER LEU SER GLN ASN SER SER ARG LEU THR THR 
SEQRES 119 A 1574  PRO ARG ASN SER LEU THR LEU PRO SER ILE PRO ALA GLY 
SEQRES 120 A 1574  ILE SER ASN MET ALA VAL GLY ASP MET SER SER MET LEU 
SEQRES 121 A 1574  THR SER LEU ALA GLU GLU SER LYS PHE LEU ASN MET MET 
SEQRES 122 A 1574  THR 
ATOM      1  N   GLN A  13      45.476 -31.942  22.543  0.90 -8.76           N
ATOM      2 1H   GLN A  13      45.365 -31.270  23.290  0.90 -8.76           H
ATOM      3 2H   GLN A  13      45.335 -31.477  21.656  0.90 -8.76           H
ATOM      4 3H   GLN A  13      46.414 -32.320  22.572  0.90 -8.76           H
ATOM      5  CA  GLN A  13      44.479 -33.043  22.712  0.90 -8.76           C
ATOM      6  HA  GLN A  13      44.629 -33.475  23.700  0.90 -8.76           H
ATOM      7  C   GLN A  13      44.699 -34.154  21.692  0.90 -8.76           C
ATOM      8  O   GLN A  13      44.605 -35.334  22.027  0.90 -8.76           O
ATOM      9  CB  GLN A  13      43.052 -32.490  22.641  0.90 -8.76           C
ATOM     10 1HB  GLN A  13      42.955 -31.711  23.397  0.90 -8.76           H
ATOM     11 2HB  GLN A  13      42.908 -32.032  21.663  0.90 -8.76           H
ATOM     12  CG  GLN A  13      41.932 -33.513  22.857  0.90 -8.76           C
ATOM     13 1HG  GLN A  13      40.975 -33.000  22.804  0.90 -8.76           H
ATOM     14 2HG  GLN A  13      41.965 -34.251  22.057  0.90 -8.76           H
ATOM     15  CD  GLN A  13      42.013 -34.240  24.181  0.90 -8.76           C
ATOM     16  OE1 GLN A  13      42.561 -33.748  25.154  0.90 -8.76           O
ATOM     17  NE2 GLN A  13      41.507 -35.438  24.217  0.90 -8.76           N
ATOM     18 1HE2 GLN A  13      41.492 -35.920  25.098  0.90 -8.76           H
ATOM     19 2HE2 GLN A  13      41.133 -35.854  23.379  0.90 -8.76           H
ATOM     20  N   GLU A  14      45.039 -33.798  20.464  0.90  9.96           N
ATOM     21  H   GLU A  14      45.083 -32.811  20.216  0.90  9.96           H
ATOM     22  CA  GLU A  14      45.441 -34.731  19.404  0.90  9.96           C
ATOM     23  HA  GLU A  14      44.562 -35.293  19.088  0.90  9.96           H
ATOM     24  C   GLU A  14      46.517 -35.754  19.806  0.90  9.96           C
ATOM     25  O   GLU A  14      46.501 -36.894  19.342  0.90  9.96           O
ATOM     26  CB  GLU A  14      45.941 -33.894  18.208  0.90  9.96           C
ATOM     27 1HB  GLU A  14      46.087 -34.558  17.356  0.90  9.96           H
ATOM     28 2HB  GLU A  14      45.153 -33.187  17.949  0.90  9.96           H
ATOM     29  CG  GLU A  14      47.253 -33.093  18.433  0.90  9.96           C
ATOM     30 1HG  GLU A  14      48.072 -33.798  18.573  0.90  9.96           H
ATOM     31 2HG  GLU A  14      47.465 -32.502  17.544  0.90  9.96           H
ATOM     32  CD  GLU A  14      47.185 -32.175  19.653  0.90  9.96           C
ATOM     33  OE1 GLU A  14      46.280 -31.314  19.700  0.90  9.96           O
ATOM     34  OE2 GLU A  14      47.842 -32.456  20.678  0.90  9.96           O
ATOM     35  N   ALA A  15      47.425 -35.376  20.698  0.90 -8.67           N
ATOM     36  H   ALA A  15      47.446 -34.410  21.010  0.90 -8.67           H
ATOM     37  CA  ALA A  15      48.457 -36.275  21.195  0.90 -8.67           C
ATOM     38  HA  ALA A  15      48.960 -36.727  20.339  0.90 -8.67           H
ATOM     39  C   ALA A  15      47.895 -37.415  22.054  0.90 -8.67           C
ATOM     40  O   ALA A  15      48.447 -38.514  22.078  0.90 -8.67           O
ATOM     41  CB  ALA A  15      49.484 -35.458  21.980  0.90 -8.67           C
ATOM     42 1HB  ALA A  15      49.943 -34.716  21.322  0.90 -8.67           H
ATOM     43 2HB  ALA A  15      50.260 -36.119  22.364  0.90 -8.67           H
ATOM     44 3HB  ALA A  15      49.006 -34.950  22.814  0.90 -8.67           H
ATOM     45  N   LYS A  16      46.782 -37.195  22.745  0.90 -7.28           N
ATOM     46  H   LYS A  16      46.360 -36.273  22.731  0.90 -7.28           H
ATOM     47  CA  LYS A  16      46.157 -38.265  23.536  0.90 -7.28           C
ATOM     48  HA  LYS A  16      46.921 -38.723  24.164  0.90 -7.28           H
ATOM     49  C   LYS A  16      45.601 -39.352  22.619  0.90 -7.28           C
ATOM     50  O   LYS A  16      45.602 -40.536  22.953  0.90 -7.28           O
ATOM     51  CB  LYS A  16      45.064 -37.708  24.458  0.90 -7.28           C
ATOM     52 1HB  LYS A  16      45.468 -36.843  24.983  0.90 -7.28           H
ATOM     53 2HB  LYS A  16      44.209 -37.389  23.863  0.90 -7.28           H
ATOM     54  CG  LYS A  16      44.604 -38.727  25.497  0.90 -7.28           C
ATOM     55 1HG  LYS A  16      44.147 -39.573  24.990  0.90 -7.28           H
ATOM     56 2HG  LYS A  16      45.477 -39.080  26.042  0.90 -7.28           H
ATOM     57  CD  LYS A  16      43.611 -38.165  26.498  0.90 -7.28           C
ATOM     58 1HD  LYS A  16      44.041 -37.283  26.972  0.90 -7.28           H
ATOM     59 2HD  LYS A  16      42.689 -37.889  25.985  0.90 -7.28           H
ATOM     60  CE  LYS A  16      43.315 -39.222  27.561  0.90 -7.28           C
ATOM     61 1HE  LYS A  16      42.887 -40.102  27.076  0.90 -7.28           H
ATOM     62 2HE  LYS A  16      44.256 -39.512  28.036  0.90 -7.28           H
ATOM     63  NZ  LYS A  16      42.372 -38.733  28.619  0.90 -7.28           N
ATOM     64 1HZ  LYS A  16      42.226 -39.455  29.312  0.90 -7.28           H
ATOM     65 2HZ  LYS A  16      41.480 -38.490  28.204  0.90 -7.28           H
ATOM     66 3HZ  LYS A  16      42.753 -37.914  29.076  0.90 -7.28           H
ATOM     67  N   SER A  17      45.199 -38.953  21.422  0.90 14.71           N
ATOM     68  H   SER A  17      45.248 -37.974  21.182  0.90 14.71           H
ATOM     69  CA  SER A  17      44.716 -39.887  20.405  0.90 14.71           C
ATOM     70  HA  SER A  17      44.284 -40.759  20.894  0.90 14.71           H
ATOM     71  C   SER A  17      45.849 -40.396  19.514  0.90 14.71           C
ATOM     72  O   SER A  17      45.599 -40.955  18.450  0.90 14.71           O
ATOM     73  CB  SER A  17      43.611 -39.233  19.570  0.90 14.71           C
ATOM     74 1HB  SER A  17      43.326 -39.898  18.756  0.90 14.71           H
ATOM     75 2HB  SER A  17      42.741 -39.082  20.209  0.90 14.71           H
ATOM     76  OG  SER A  17      43.998 -37.970  19.051  0.90 14.71           O
ATOM     77  HG  SER A  17      44.943 -37.984  18.844  0.90 14.71           H
ATOM     78  N   GLY A  18      47.090 -40.216  19.950  0.90 17.82           N
ATOM     79  H   GLY A  18      47.263 -39.743  20.825  0.90 17.82           H
ATOM     80  CA  GLY A  18      48.232 -40.724  19.208  0.90 17.82           C
ATOM     81 1HA  GLY A  18      48.207 -40.321  18.196  0.90 17.82           H
ATOM     82 2HA  GLY A  18      49.151 -40.389  19.689  0.90 17.82           H
ATOM     83  C   GLY A  18      48.253 -42.240  19.118  0.90 17.82           C
ATOM     84  O   GLY A  18      47.745 -42.926  20.013  0.90 17.82           O
ATOM     85  N   ILE A  19      48.795 -42.750  18.020  0.90 -5.04           N
ATOM     86  H   ILE A  19      49.232 -42.116  17.364  0.90 -5.04           H
ATOM     87  CA  ILE A  19      48.736 -44.175  17.668  0.90 -5.04           C
ATOM     88  HA  ILE A  19      48.246 -44.712  18.477  0.90 -5.04           H
ATOM     89  C   ILE A  19      50.095 -44.848  17.442  0.90 -5.04           C
ATOM     90  O   ILE A  19      50.161 -46.042  17.141  0.90 -5.04           O
ATOM     91  CB  ILE A  19      47.876 -44.367  16.382  0.90 -5.04           C
ATOM     92  HB  ILE A  19      47.844 -45.430  16.143  0.90 -5.04           H
ATOM     93  CG1 ILE A  19      48.507 -43.608  15.193  0.90 -5.04           C
ATOM     94 1HG1 ILE A  19      48.443 -42.536  15.380  0.90 -5.04           H
ATOM     95 2HG1 ILE A  19      49.561 -43.872  15.124  0.90 -5.04           H
ATOM     96  CG2 ILE A  19      46.422 -43.898  16.634  0.90 -5.04           C
ATOM     97 1HG2 ILE A  19      45.784 -44.200  15.803  0.90 -5.04           H
ATOM     98 2HG2 ILE A  19      46.381 -42.812  16.736  0.90 -5.04           H
ATOM     99 3HG2 ILE A  19      46.042 -44.357  17.547  0.90 -5.04           H
ATOM    100  CD1 ILE A  19      47.875 -43.884  13.835  0.90 -5.04           C
ATOM    101 1HD1 ILE A  19      48.490 -43.433  13.057  0.90 -5.04           H
ATOM    102 2HD1 ILE A  19      46.875 -43.452  13.789  0.90 -5.04           H
ATOM    103 3HD1 ILE A  19      47.816 -44.957  13.660  0.90 -5.04           H
ATOM    104  N   LEU A  20      51.181 -44.092  17.538  0.90-13.75           N
ATOM    105  H   LEU A  20      51.096 -43.131  17.848  0.90-13.75           H
ATOM    106  CA  LEU A  20      52.501 -44.601  17.148  0.90-13.75           C
ATOM    107  HA  LEU A  20      52.402 -45.166  16.222  0.90-13.75           H
ATOM    108  C   LEU A  20      53.149 -45.523  18.172  0.90-13.75           C
ATOM    109  O   LEU A  20      54.064 -46.274  17.852  0.90-13.75           O
ATOM    110  CB  LEU A  20      53.461 -43.432  16.904  0.90-13.75           C
ATOM    111 1HB  LEU A  20      53.497 -42.839  17.818  0.90-13.75           H
ATOM    112 2HB  LEU A  20      54.456 -43.847  16.745  0.90-13.75           H
ATOM    113  CG  LEU A  20      53.172 -42.484  15.730  0.90-13.75           C
ATOM    114  HG  LEU A  20      52.156 -42.109  15.819  0.90-13.75           H
ATOM    115  CD1 LEU A  20      54.128 -41.299  15.794  0.90-13.75           C
ATOM    116 1HD1 LEU A  20      53.880 -40.593  15.002  0.90-13.75           H
ATOM    117 2HD1 LEU A  20      55.157 -41.633  15.666  0.90-13.75           H
ATOM    118 3HD1 LEU A  20      54.026 -40.791  16.753  0.90-13.75           H
ATOM    119  CD2 LEU A  20      53.303 -43.172  14.379  0.90-13.75           C
ATOM    120 1HD2 LEU A  20      53.205 -42.438  13.581  0.90-13.75           H
ATOM    121 2HD2 LEU A  20      52.508 -43.905  14.263  0.90-13.75           H
ATOM    122 3HD2 LEU A  20      54.270 -43.665  14.294  0.90-13.75           H
ATOM    123  N   GLU A  21      52.701 -45.467  19.415  0.90  4.01           N
ATOM    124  H   GLU A  21      51.914 -44.863  19.629  0.90  4.01           H
ATOM    125  CA  GLU A  21      53.332 -46.207  20.516  0.90  4.01           C
ATOM    126  HA  GLU A  21      54.397 -46.317  20.309  0.90  4.01           H
ATOM    127  C   GLU A  21      52.750 -47.616  20.659  0.90  4.01           C
ATOM    128  O   GLU A  21      52.981 -48.324  21.647  0.90  4.01           O
ATOM    129  CB  GLU A  21      53.184 -45.392  21.802  0.90  4.01           C
ATOM    130 1HB  GLU A  21      52.125 -45.199  21.967  0.90  4.01           H
ATOM    131 2HB  GLU A  21      53.571 -45.959  22.647  0.90  4.01           H
ATOM    132  CG  GLU A  21      53.938 -44.064  21.723  0.90  4.01           C
ATOM    133 1HG  GLU A  21      55.009 -44.268  21.682  0.90  4.01           H
ATOM    134 2HG  GLU A  21      53.658 -43.541  20.809  0.90  4.01           H
ATOM    135  CD  GLU A  21      53.640 -43.140  22.885  0.90  4.01           C
ATOM    136  OE1 GLU A  21      52.457 -42.797  23.103  0.90  4.01           O
ATOM    137  OE2 GLU A  21      54.592 -42.661  23.544  0.90  4.01           O
ATOM    138  N   ALA A  22      51.991 -48.014  19.650  0.90 36.45           N
ATOM    139  H   ALA A  22      51.806 -47.362  18.903  0.90 36.45           H
ATOM    140  CA  ALA A  22      51.462 -49.366  19.512  0.90 36.45           C
ATOM    141  HA  ALA A  22      51.149 -49.741  20.488  0.90 36.45           H
ATOM    142  C   ALA A  22      52.548 -50.302  18.944  0.90 36.45           C
ATOM    143  O   ALA A  22      53.722 -49.930  18.858  0.90 36.45           O
ATOM    144  CB  ALA A  22      50.250 -49.306  18.596  0.90 36.45           C
ATOM    145 1HB  ALA A  22      49.505 -48.629  19.018  0.90 36.45           H
ATOM    146 2HB  ALA A  22      49.801 -50.291  18.482  0.90 36.45           H
ATOM    147 3HB  ALA A  22      50.549 -48.931  17.621  0.90 36.45           H
ATOM    148  N   ALA A  23      52.177 -51.525  18.585  1.00 10.90           N
ATOM    149  H   ALA A  23      51.211 -51.805  18.687  1.00 10.90           H
ATOM    150  CA  ALA A  23      53.142 -52.502  18.082  1.00 10.90           C
ATOM    151  HA  ALA A  23      54.037 -52.420  18.696  1.00 10.90           H
ATOM    152  C   ALA A  23      53.600 -52.317  16.625  1.00 10.90           C
ATOM    153  O   ALA A  23      54.747 -52.654  16.312  1.00 10.90           O
ATOM    154  CB  ALA A  23      52.590 -53.913  18.285  1.00 10.90           C
ATOM    155 1HB  ALA A  23      52.298 -54.049  19.328  1.00 10.90           H
ATOM    156 2HB  ALA A  23      53.366 -54.639  18.042  1.00 10.90           H
ATOM    157 3HB  ALA A  23      51.728 -54.081  17.639  1.00 10.90           H
ATOM    158  N   GLY A  24      52.755 -51.826  15.725  1.00 24.48           N
ATOM    159  H   GLY A  24      51.813 -51.565  15.983  1.00 24.48           H
ATOM    160  CA  GLY A  24      53.189 -51.661  14.343  1.00 24.48           C
ATOM    161 1HA  GLY A  24      53.970 -50.900  14.331  1.00 24.48           H
ATOM    162 2HA  GLY A  24      53.655 -52.595  14.028  1.00 24.48           H
ATOM    163  C   GLY A  24      52.177 -51.300  13.266  1.00 24.48           C
ATOM    164  O   GLY A  24      50.957 -51.404  13.437  1.00 24.48           O
ATOM    165  N   PHE A  25      52.719 -50.916  12.120  1.00 28.52           N
ATOM    166  H   PHE A  25      53.727 -50.883  12.046  1.00 28.52           H
ATOM    167  CA  PHE A  25      51.977 -50.577  10.902  1.00 28.52           C
ATOM    168  HA  PHE A  25      50.915 -50.780  11.023  1.00 28.52           H
ATOM    169  C   PHE A  25      52.598 -51.568   9.891  1.00 28.52           C
ATOM    170  O   PHE A  25      53.155 -52.574  10.368  1.00 28.52           O
ATOM    171  CB  PHE A  25      52.186 -49.087  10.600  1.00 28.52           C
ATOM    172 1HB  PHE A  25      53.234 -48.919  10.360  1.00 28.52           H
ATOM    173 2HB  PHE A  25      51.579 -48.811   9.743  1.00 28.52           H
ATOM    174  CG  PHE A  25      51.804 -48.174  11.732  1.00 28.52           C
ATOM    175  CD1 PHE A  25      52.794 -47.572  12.527  1.00 28.52           C
ATOM    176  HD1 PHE A  25      53.836 -47.793  12.345  1.00 28.52           H
ATOM    177  CD2 PHE A  25      50.453 -47.882  11.986  1.00 28.52           C
ATOM    178  HD2 PHE A  25      49.681 -48.348  11.390  1.00 28.52           H
ATOM    179  CE1 PHE A  25      52.448 -46.667  13.555  1.00 28.52           C
ATOM    180  HE1 PHE A  25      53.223 -46.213  14.155  1.00 28.52           H
ATOM    181  CE2 PHE A  25      50.087 -46.973  13.006  1.00 28.52           C
ATOM    182  HE2 PHE A  25      49.046 -46.753  13.184  1.00 28.52           H
ATOM    183  CZ  PHE A  25      51.089 -46.358  13.790  1.00 28.52           C
ATOM    184  HZ  PHE A  25      50.818 -45.662  14.569  1.00 28.52           H
ATOM    185  N   PRO A  26      52.601 -51.334   8.554  1.00 16.20           N
ATOM    186  CA  PRO A  26      52.130 -50.397   7.519  1.00 16.20           C
ATOM    187  HA  PRO A  26      52.184 -49.375   7.885  1.00 16.20           H
ATOM    188  C   PRO A  26      50.747 -50.624   6.886  1.00 16.20           C
ATOM    189  O   PRO A  26      50.109 -51.669   7.040  1.00 16.20           O
ATOM    190  CB  PRO A  26      53.208 -50.571   6.447  1.00 16.20           C
ATOM    191 1HB  PRO A  26      52.859 -50.249   5.470  1.00 16.20           H
ATOM    192 2HB  PRO A  26      54.111 -50.026   6.721  1.00 16.20           H
ATOM    193  CG  PRO A  26      53.460 -52.000   6.462  1.00 16.20           C
ATOM    194 1HG  PRO A  26      52.660 -52.523   5.943  1.00 16.20           H
ATOM    195 2HG  PRO A  26      54.424 -52.231   6.009  1.00 16.20           H
ATOM    196  CD  PRO A  26      53.453 -52.360   7.917  1.00 16.20           C
ATOM    197 1HD  PRO A  26      53.034 -53.355   8.056  1.00 16.20           H
ATOM    198 2HD  PRO A  26      54.471 -52.307   8.310  1.00 16.20           H
ATOM    199  N   ASP A  27      50.348 -49.629   6.103  1.00 29.53           N
ATOM    200  H   ASP A  27      50.884 -48.775   6.128  1.00 29.53           H
ATOM    201  CA  ASP A  27      49.259 -49.687   5.110  1.00 29.53           C
ATOM    202  HA  ASP A  27      48.354 -50.144   5.512  1.00 29.53           H
ATOM    203  C   ASP A  27      49.773 -50.509   3.909  1.00 29.53           C
ATOM    204  O   ASP A  27      50.948 -50.901   3.933  1.00 29.53           O
ATOM    205  CB  ASP A  27      48.981 -48.236   4.688  1.00 29.53           C
ATOM    206 1HB  ASP A  27      49.931 -47.714   4.579  1.00 29.53           H
ATOM    207 2HB  ASP A  27      48.474 -48.217   3.731  1.00 29.53           H
ATOM    208  CG  ASP A  27      48.109 -47.488   5.678  1.00 29.53           C
ATOM    209  OD1 ASP A  27      47.524 -48.102   6.591  1.00 29.53           O
ATOM    210  OD2 ASP A  27      47.942 -46.263   5.503  1.00 29.53           O
ATOM    211  N   PRO A  28      48.999 -50.722   2.812  1.00 26.99           N
ATOM    212  CA  PRO A  28      47.675 -50.405   2.238  1.00 26.99           C
ATOM    213  HA  PRO A  28      47.415 -49.372   2.456  1.00 26.99           H
ATOM    214  C   PRO A  28      46.445 -51.273   2.523  1.00 26.99           C
ATOM    215  O   PRO A  28      46.519 -52.388   3.037  1.00 26.99           O
ATOM    216  CB  PRO A  28      47.963 -50.524   0.739  1.00 26.99           C
ATOM    217 1HB  PRO A  28      47.063 -50.721   0.159  1.00 26.99           H
ATOM    218 2HB  PRO A  28      48.454 -49.628   0.374  1.00 26.99           H
ATOM    219  CG  PRO A  28      48.879 -51.645   0.657  1.00 26.99           C
ATOM    220 1HG  PRO A  28      48.337 -52.583   0.757  1.00 26.99           H
ATOM    221 2HG  PRO A  28      49.431 -51.623  -0.282  1.00 26.99           H
ATOM    222  CD  PRO A  28      49.802 -51.464   1.814  1.00 26.99           C
ATOM    223 1HD  PRO A  28      50.104 -52.440   2.196  1.00 26.99           H
ATOM    224 2HD  PRO A  28      50.673 -50.880   1.506  1.00 26.99           H
ATOM    225  N   GLY A  29      45.313 -50.781   2.040  1.00 41.60           N
ATOM    226  H   GLY A  29      45.283 -49.819   1.721  1.00 41.60           H
ATOM    227  CA  GLY A  29      44.116 -51.584   1.822  1.00 41.60           C
ATOM    228 1HA  GLY A  29      44.387 -52.619   1.621  1.00 41.60           H
ATOM    229 2HA  GLY A  29      43.448 -51.524   2.682  1.00 41.60           H
ATOM    230  C   GLY A  29      43.440 -50.982   0.606  1.00 41.60           C
ATOM    231  O   GLY A  29      43.381 -49.758   0.506  1.00 41.60           O
ATOM    232  N   LYS A  30      43.034 -51.790  -0.364  1.00 30.05           N
ATOM    233  H   LYS A  30      43.054 -52.794  -0.232  1.00 30.05           H
ATOM    234  CA  LYS A  30      42.577 -51.282  -1.665  1.00 30.05           C
ATOM    235  HA  LYS A  30      41.982 -50.381  -1.529  1.00 30.05           H
ATOM    236  C   LYS A  30      41.736 -52.373  -2.311  1.00 30.05           C
ATOM    237  O   LYS A  30      41.731 -53.488  -1.788  1.00 30.05           O
ATOM    238  CB  LYS A  30      43.793 -50.964  -2.547  1.00 30.05           C
ATOM    239 1HB  LYS A  30      44.692 -50.999  -1.931  1.00 30.05           H
ATOM    240 2HB  LYS A  30      43.882 -51.727  -3.317  1.00 30.05           H
ATOM    241  CG  LYS A  30      43.730 -49.594  -3.218  1.00 30.05           C
ATOM    242 1HG  LYS A  30      42.847 -49.546  -3.852  1.00 30.05           H
ATOM    243 2HG  LYS A  30      43.659 -48.823  -2.452  1.00 30.05           H
ATOM    244  CD  LYS A  30      44.964 -49.338  -4.071  1.00 30.05           C
ATOM    245 1HD  LYS A  30      45.837 -49.408  -3.436  1.00 30.05           H
ATOM    246 2HD  LYS A  30      45.027 -50.096  -4.851  1.00 30.05           H
ATOM    247  CE  LYS A  30      44.939 -47.959  -4.710  1.00 30.05           C
ATOM    248 1HE  LYS A  30      44.045 -47.878  -5.331  1.00 30.05           H
ATOM    249 2HE  LYS A  30      44.873 -47.204  -3.923  1.00 30.05           H
ATOM    250  NZ  LYS A  30      46.150 -47.686  -5.553  1.00 30.05           N
ATOM    251 1HZ  LYS A  30      46.042 -46.799  -6.031  1.00 30.05           H
ATOM    252 2HZ  LYS A  30      46.268 -48.423  -6.240  1.00 30.05           H
ATOM    253 3HZ  LYS A  30      46.976 -47.640  -4.969  1.00 30.05           H
ATOM    254  N   LYS A  31      41.130 -52.084  -3.458  1.00 18.13           N
ATOM    255  H   LYS A  31      41.137 -51.116  -3.757  1.00 18.13           H
ATOM    256  CA  LYS A  31      40.480 -53.061  -4.358  1.00 18.13           C
ATOM    257  HA  LYS A  31      40.136 -52.504  -5.228  1.00 18.13           H
ATOM    258  C   LYS A  31      39.252 -53.807  -3.821  1.00 18.13           C
ATOM    259  O   LYS A  31      39.369 -54.823  -3.133  1.00 18.13           O
ATOM    260  CB  LYS A  31      41.519 -54.078  -4.861  1.00 18.13           C
ATOM    261 1HB  LYS A  31      42.406 -53.542  -5.201  1.00 18.13           H
ATOM    262 2HB  LYS A  31      41.812 -54.699  -4.017  1.00 18.13           H
ATOM    263  CG  LYS A  31      41.054 -55.019  -5.971  1.00 18.13           C
ATOM    264 1HG  LYS A  31      40.104 -55.469  -5.691  1.00 18.13           H
ATOM    265 2HG  LYS A  31      40.929 -54.470  -6.903  1.00 18.13           H
ATOM    266  CD  LYS A  31      42.076 -56.136  -6.141  1.00 18.13           C
ATOM    267 1HD  LYS A  31      43.052 -55.702  -6.361  1.00 18.13           H
ATOM    268 2HD  LYS A  31      42.139 -56.686  -5.201  1.00 18.13           H
ATOM    269  CE  LYS A  31      41.690 -57.105  -7.249  1.00 18.13           C
ATOM    270 1HE  LYS A  31      40.690 -57.499  -7.053  1.00 18.13           H
ATOM    271 2HE  LYS A  31      41.681 -56.579  -8.205  1.00 18.13           H
ATOM    272  NZ  LYS A  31      42.662 -58.243  -7.310  1.00 18.13           N
ATOM    273 1HZ  LYS A  31      42.490 -58.807  -8.134  1.00 18.13           H
ATOM    274 2HZ  LYS A  31      42.556 -58.826  -6.488  1.00 18.13           H
ATOM    275 3HZ  LYS A  31      43.613 -57.893  -7.346  1.00 18.13           H
ATOM    276  N   ALA A  32      38.099 -53.342  -4.291  1.00 34.41           N
ATOM    277  H   ALA A  32      38.097 -52.446  -4.761  1.00 34.41           H
ATOM    278  CA  ALA A  32      36.829 -54.077  -4.296  1.00 34.41           C
ATOM    279  HA  ALA A  32      36.077 -53.379  -4.669  1.00 34.41           H
ATOM    280  C   ALA A  32      36.259 -54.612  -2.971  1.00 34.41           C
ATOM    281  O   ALA A  32      36.819 -54.452  -1.884  1.00 34.41           O
ATOM    282  CB  ALA A  32      36.935 -55.216  -5.340  1.00 34.41           C
ATOM    283 1HB  ALA A  32      37.385 -54.838  -6.258  1.00 34.41           H
ATOM    284 2HB  ALA A  32      35.946 -55.603  -5.586  1.00 34.41           H
ATOM    285 3HB  ALA A  32      37.544 -56.034  -4.950  1.00 34.41           H
ATOM    286  N   SER A  33      35.132 -55.292  -3.116  1.00 14.72           N
ATOM    287  H   SER A  33      34.680 -55.316  -4.019  1.00 14.72           H
ATOM    288  CA  SER A  33      34.531 -56.116  -2.079  1.00 14.72           C
ATOM    289  HA  SER A  33      35.302 -56.539  -1.435  1.00 14.72           H
ATOM    290  C   SER A  33      33.809 -57.203  -2.869  1.00 14.72           C
ATOM    291  O   SER A  33      33.525 -56.997  -4.062  1.00 14.72           O
ATOM    292  CB  SER A  33      33.514 -55.320  -1.255  1.00 14.72           C
ATOM    293 1HB  SER A  33      33.161 -55.940  -0.431  1.00 14.72           H
ATOM    294 2HB  SER A  33      33.992 -54.426  -0.856  1.00 14.72           H
ATOM    295  OG  SER A  33      32.399 -54.951  -2.051  1.00 14.72           O
ATOM    296  HG  SER A  33      31.787 -55.701  -2.054  1.00 14.72           H
ATOM    297  N   PRO A  34      33.490 -58.350  -2.252  1.00 16.28           N
ATOM    298  CA  PRO A  34      32.416 -59.181  -2.810  1.00 16.28           C
ATOM    299  HA  PRO A  34      32.491 -59.270  -3.894  1.00 16.28           H
ATOM    300  C   PRO A  34      31.051 -58.607  -2.409  1.00 16.28           C
ATOM    301  O   PRO A  34      30.980 -57.528  -1.817  1.00 16.28           O
ATOM    302  CB  PRO A  34      32.691 -60.536  -2.154  1.00 16.28           C
ATOM    303 1HB  PRO A  34      31.796 -61.153  -2.098  1.00 16.28           H
ATOM    304 2HB  PRO A  34      33.477 -61.059  -2.697  1.00 16.28           H
ATOM    305  CG  PRO A  34      33.155 -60.159  -0.805  1.00 16.28           C
ATOM    306 1HG  PRO A  34      32.297 -59.902  -0.182  1.00 16.28           H
ATOM    307 2HG  PRO A  34      33.723 -60.971  -0.352  1.00 16.28           H
ATOM    308  CD  PRO A  34      34.023 -58.944  -1.008  1.00 16.28           C
ATOM    309 1HD  PRO A  34      33.918 -58.260  -0.165  1.00 16.28           H
ATOM    310 2HD  PRO A  34      35.064 -59.238  -1.144  1.00 16.28           H
ATOM    311  N   LEU A  35      29.977 -59.330  -2.687  1.00  2.58           N
ATOM    312  H   LEU A  35      30.080 -60.170  -3.238  1.00  2.58           H
ATOM    313  CA  LEU A  35      28.671 -59.099  -2.060  1.00  2.58           C
ATOM    314  HA  LEU A  35      28.648 -58.168  -1.495  1.00  2.58           H
ATOM    315  C   LEU A  35      28.528 -60.273  -1.100  1.00  2.58           C
ATOM    316  O   LEU A  35      29.367 -61.167  -1.126  1.00  2.58           O
ATOM    317  CB  LEU A  35      27.534 -59.129  -3.091  1.00  2.58           C
ATOM    318 1HB  LEU A  35      27.632 -60.048  -3.670  1.00  2.58           H
ATOM    319 2HB  LEU A  35      26.592 -59.187  -2.549  1.00  2.58           H
ATOM    320  CG  LEU A  35      27.406 -57.950  -4.067  1.00  2.58           C
ATOM    321  HG  LEU A  35      28.342 -57.844  -4.615  1.00  2.58           H
ATOM    322  CD1 LEU A  35      26.293 -58.241  -5.064  1.00  2.58           C
ATOM    323 1HD1 LEU A  35      26.228 -57.429  -5.788  1.00  2.58           H
ATOM    324 2HD1 LEU A  35      25.337 -58.327  -4.545  1.00  2.58           H
ATOM    325 3HD1 LEU A  35      26.496 -59.169  -5.595  1.00  2.58           H
ATOM    326  CD2 LEU A  35      27.111 -56.632  -3.352  1.00  2.58           C
ATOM    327 1HD2 LEU A  35      26.950 -55.842  -4.084  1.00  2.58           H
ATOM    328 2HD2 LEU A  35      27.952 -56.354  -2.719  1.00  2.58           H
ATOM    329 3HD2 LEU A  35      26.214 -56.730  -2.738  1.00  2.58           H
ATOM    330  N   VAL A  36      27.472 -60.320  -0.303  1.00-13.79           N
ATOM    331  H   VAL A  36      26.804 -59.552  -0.296  1.00-13.79           H
ATOM    332  CA  VAL A  36      27.191 -61.498   0.521  1.00-13.79           C
ATOM    333  HA  VAL A  36      28.129 -61.898   0.900  1.00-13.79           H
ATOM    334  C   VAL A  36      26.554 -62.532  -0.412  1.00-13.79           C
ATOM    335  O   VAL A  36      25.336 -62.545  -0.620  1.00-13.79           O
ATOM    336  CB  VAL A  36      26.265 -61.164   1.729  1.00-13.79           C
ATOM    337  HB  VAL A  36      25.298 -60.833   1.355  1.00-13.79           H
ATOM    338  CG1 VAL A  36      26.059 -62.395   2.624  1.00-13.79           C
ATOM    339 1HG1 VAL A  36      25.415 -62.134   3.463  1.00-13.79           H
ATOM    340 2HG1 VAL A  36      27.019 -62.745   3.009  1.00-13.79           H
ATOM    341 3HG1 VAL A  36      25.583 -63.196   2.058  1.00-13.79           H
ATOM    342  CG2 VAL A  36      26.857 -60.024   2.571  1.00-13.79           C
ATOM    343 1HG2 VAL A  36      26.216 -59.827   3.427  1.00-13.79           H
ATOM    344 2HG2 VAL A  36      26.927 -59.114   1.978  1.00-13.79           H
ATOM    345 3HG2 VAL A  36      27.849 -60.296   2.932  1.00-13.79           H
ATOM    346  N   VAL A  37      27.385 -63.340  -1.052  0.88-10.54           N
ATOM    347  H   VAL A  37      28.378 -63.274  -0.860  0.88-10.54           H
ATOM    348  CA  VAL A  37      26.924 -64.280  -2.076  0.88-10.54           C
ATOM    349  HA  VAL A  37      26.227 -63.755  -2.722  0.88-10.54           H
ATOM    350  C   VAL A  37      26.201 -65.457  -1.414  0.88-10.54           C
ATOM    351  O   VAL A  37      26.686 -66.018  -0.429  0.88-10.54           O
ATOM    352  CB  VAL A  37      28.110 -64.788  -2.958  0.88-10.54           C
ATOM    353  HB  VAL A  37      28.766 -65.401  -2.343  0.88-10.54           H
ATOM    354  CG1 VAL A  37      27.607 -65.623  -4.150  0.88-10.54           C
ATOM    355 1HG1 VAL A  37      28.455 -65.960  -4.746  0.88-10.54           H
ATOM    356 2HG1 VAL A  37      26.943 -65.026  -4.777  0.88-10.54           H
ATOM    357 3HG1 VAL A  37      27.073 -66.500  -3.791  0.88-10.54           H
ATOM    358  CG2 VAL A  37      28.938 -63.609  -3.502  0.88-10.54           C
ATOM    359 1HG2 VAL A  37      29.670 -63.972  -4.223  0.88-10.54           H
ATOM    360 2HG2 VAL A  37      29.479 -63.130  -2.688  0.88-10.54           H
ATOM    361 3HG2 VAL A  37      28.287 -62.880  -3.986  0.88-10.54           H
ATOM    362  N   ALA A  38      25.040 -65.826  -1.939  0.88 19.79           N
ATOM    363  H   ALA A  38      24.686 -65.328  -2.743  0.88 19.79           H
ATOM    364  CA  ALA A  38      24.257 -66.955  -1.434  0.88 19.79           C
ATOM    365  HA  ALA A  38      24.765 -67.420  -0.589  0.88 19.79           H
ATOM    366  C   ALA A  38      24.126 -67.990  -2.553  0.88 19.79           C
ATOM    367  O   ALA A  38      24.507 -67.713  -3.695  0.88 19.79           O
ATOM    368  CB  ALA A  38      22.881 -66.463  -0.975  0.88 19.79           C
ATOM    369 1HB  ALA A  38      23.006 -65.688  -0.217  0.88 19.79           H
ATOM    370 2HB  ALA A  38      22.318 -67.290  -0.540  0.88 19.79           H
ATOM    371 3HB  ALA A  38      22.326 -66.060  -1.823  0.88 19.79           H
ATOM    372  N   ALA A  39      23.587 -69.162  -2.243  0.88  4.52           N
ATOM    373  H   ALA A  39      23.340 -69.357  -1.279  0.88  4.52           H
ATOM    374  CA  ALA A  39      23.273 -70.156  -3.266  0.88  4.52           C
ATOM    375  HA  ALA A  39      24.158 -70.342  -3.877  0.88  4.52           H
ATOM    376  C   ALA A  39      22.165 -69.570  -4.146  0.88  4.52           C
ATOM    377  O   ALA A  39      21.287 -68.860  -3.651  0.88  4.52           O
ATOM    378  CB  ALA A  39      22.818 -71.468  -2.613  0.88  4.52           C
ATOM    379 1HB  ALA A  39      23.603 -71.852  -1.960  0.88  4.52           H
ATOM    380 2HB  ALA A  39      22.605 -72.210  -3.385  0.88  4.52           H
ATOM    381 3HB  ALA A  39      21.911 -71.299  -2.030  0.88  4.52           H
ATOM    382  N   ALA A  40      22.198 -69.874  -5.435  0.88 -3.52           N
ATOM    383  H   ALA A  40      22.921 -70.500  -5.780  0.88 -3.52           H
ATOM    384  CA  ALA A  40      21.255 -69.303  -6.393  0.88 -3.52           C
ATOM    385  HA  ALA A  40      21.263 -68.219  -6.275  0.88 -3.52           H
ATOM    386  C   ALA A  40      19.815 -69.778  -6.175  0.88 -3.52           C
ATOM    387  O   ALA A  40      18.865 -69.079  -6.544  0.88 -3.52           O
ATOM    388  CB  ALA A  40      21.718 -69.636  -7.812  0.88 -3.52           C
ATOM    389 1HB  ALA A  40      22.716 -69.229  -7.981  0.88 -3.52           H
ATOM    390 2HB  ALA A  40      21.032 -69.198  -8.538  0.88 -3.52           H
ATOM    391 3HB  ALA A  40      21.741 -70.716  -7.955  0.88 -3.52           H
ATOM    392  N   ALA A  41      19.655 -70.951  -5.580  0.88  4.90           N
ATOM    393  H   ALA A  41      20.467 -71.490  -5.314  0.88  4.90           H
ATOM    394  CA  ALA A  41      18.349 -71.495  -5.226  0.88  4.90           C
ATOM    395  HA  ALA A  41      17.671 -70.684  -4.971  0.88  4.90           H
ATOM    396  C   ALA A  41      18.550 -72.378  -3.997  0.88  4.90           C
ATOM    397  O   ALA A  41      19.640 -72.920  -3.806  0.88  4.90           O
ATOM    398  CB  ALA A  41      17.775 -72.304  -6.395  0.88  4.90           C
ATOM    399 1HB  ALA A  41      17.682 -71.668  -7.276  0.88  4.90           H
ATOM    400 2HB  ALA A  41      16.790 -72.685  -6.130  0.88  4.90           H
ATOM    401 3HB  ALA A  41      18.434 -73.142  -6.625  0.88  4.90           H
ATOM    402  N   ALA A  42      17.506 -72.524  -3.194  0.88  5.18           N
ATOM    403  H   ALA A  42      16.643 -72.049  -3.416  0.88  5.18           H
ATOM    404  CA  ALA A  42      17.521 -73.353  -1.990  0.88  5.18           C
ATOM    405  HA  ALA A  42      18.153 -74.228  -2.146  0.88  5.18           H
ATOM    406  C   ALA A  42      16.084 -73.811  -1.719  0.88  5.18           C
ATOM    407  O   ALA A  42      15.146 -73.217  -2.263  0.88  5.18           O
ATOM    408  CB  ALA A  42      18.061 -72.533  -0.822  0.88  5.18           C
ATOM    409 1HB  ALA A  42      19.105 -72.286  -1.015  0.88  5.18           H
ATOM    410 2HB  ALA A  42      18.000 -73.113   0.100  0.88  5.18           H
ATOM    411 3HB  ALA A  42      17.486 -71.613  -0.715  0.88  5.18           H
ATOM    412  N   ALA A  43      15.895 -74.826  -0.892  0.88  4.36           N
ATOM    413  H   ALA A  43      16.693 -75.246  -0.419  0.88  4.36           H
ATOM    414  CA  ALA A  43      14.569 -75.369  -0.602  0.88  4.36           C
ATOM    415  HA  ALA A  43      13.807 -74.632  -0.848  0.88  4.36           H
ATOM    416  C   ALA A  43      14.467 -75.681   0.891  0.88  4.36           C
ATOM    417  O   ALA A  43      15.487 -75.948   1.522  0.88  4.36           O
ATOM    418  CB  ALA A  43      14.337 -76.631  -1.445  0.88  4.36           C
ATOM    419 1HB  ALA A  43      14.374 -76.378  -2.506  0.88  4.36           H
ATOM    420 2HB  ALA A  43      13.359 -77.054  -1.217  0.88  4.36           H
ATOM    421 3HB  ALA A  43      15.109 -77.371  -1.226  0.88  4.36           H
ATOM    422  N   ALA A  44      13.259 -75.668   1.439  0.88  5.36           N
ATOM    423  H   ALA A  44      12.446 -75.473   0.864  0.88  5.36           H
ATOM    424  CA  ALA A  44      13.033 -75.940   2.859  0.88  5.36           C
ATOM    425  HA  ALA A  44      13.809 -76.608   3.233  0.88  5.36           H
ATOM    426  C   ALA A  44      11.674 -76.623   3.040  0.88  5.36           C
ATOM    427  O   ALA A  44      10.778 -76.456   2.208  0.88  5.36           O
ATOM    428  CB  ALA A  44      13.083 -74.618   3.645  0.88  5.36           C
ATOM    429 1HB  ALA A  44      14.066 -74.161   3.525  0.88  5.36           H
ATOM    430 2HB  ALA A  44      12.911 -74.811   4.704  0.88  5.36           H
ATOM    431 3HB  ALA A  44      12.317 -73.934   3.276  0.88  5.36           H
ATOM    432  N   VAL A  45      11.504 -77.352   4.133  0.88-28.08           N
ATOM    433  H   VAL A  45      12.280 -77.479   4.776  0.88-28.08           H
ATOM    434  CA  VAL A  45      10.238 -78.011   4.467  0.88-28.08           C
ATOM    435  HA  VAL A  45       9.507 -77.839   3.680  0.88-28.08           H
ATOM    436  C   VAL A  45       9.720 -77.393   5.763  0.88-28.08           C
ATOM    437  O   VAL A  45      10.465 -77.276   6.742  0.88-28.08           O
ATOM    438  CB  VAL A  45      10.436 -79.548   4.635  0.88-28.08           C
ATOM    439  HB  VAL A  45      11.159 -79.722   5.430  0.88-28.08           H
ATOM    440  CG1 VAL A  45       9.128 -80.248   5.012  0.88-28.08           C
ATOM    441 1HG1 VAL A  45       9.298 -81.323   5.094  0.88-28.08           H
ATOM    442 2HG1 VAL A  45       8.368 -80.066   4.251  0.88-28.08           H
ATOM    443 3HG1 VAL A  45       8.772 -79.888   5.977  0.88-28.08           H
ATOM    444  CG2 VAL A  45      10.984 -80.167   3.342  0.88-28.08           C
ATOM    445 1HG2 VAL A  45      11.086 -81.244   3.468  0.88-28.08           H
ATOM    446 2HG2 VAL A  45      11.966 -79.751   3.113  0.88-28.08           H
ATOM    447 3HG2 VAL A  45      10.305 -79.972   2.511  0.88-28.08           H
ATOM    448  N   ALA A  46       8.458 -76.988   5.770  0.88 18.13           N
ATOM    449  H   ALA A  46       7.906 -77.072   4.927  0.88 18.13           H
ATOM    450  CA  ALA A  46       7.799 -76.444   6.954  0.88 18.13           C
ATOM    451  HA  ALA A  46       8.251 -76.874   7.846  0.88 18.13           H
ATOM    452  C   ALA A  46       6.320 -76.822   6.924  0.88 18.13           C
ATOM    453  O   ALA A  46       5.728 -76.897   5.842  0.88 18.13           O
ATOM    454  CB  ALA A  46       7.956 -74.920   6.984  0.88 18.13           C
ATOM    455 1HB  ALA A  46       9.014 -74.665   6.981  0.88 18.13           H
ATOM    456 2HB  ALA A  46       7.494 -74.518   7.888  0.88 18.13           H
ATOM    457 3HB  ALA A  46       7.479 -74.477   6.109  0.88 18.13           H
ATOM    458  N   ALA A  47       5.727 -77.023   8.091  0.88 -7.82           N
ATOM    459  H   ALA A  47       6.274 -76.972   8.944  0.88 -7.82           H
ATOM    460  CA  ALA A  47       4.294 -77.279   8.199  0.88 -7.82           C
ATOM    461  HA  ALA A  47       4.016 -78.078   7.512  0.88 -7.82           H
ATOM    462  C   ALA A  47       3.523 -76.006   7.834  0.88 -7.82           C
ATOM    463  O   ALA A  47       4.042 -74.903   7.998  0.88 -7.82           O
ATOM    464  CB  ALA A  47       3.957 -77.705   9.631  0.88 -7.82           C
ATOM    465 1HB  ALA A  47       4.554 -78.572   9.907  0.88 -7.82           H
ATOM    466 2HB  ALA A  47       2.899 -77.965   9.699  0.88 -7.82           H
ATOM    467 3HB  ALA A  47       4.169 -76.887  10.322  0.88 -7.82           H
ATOM    468  N   GLN A  48       2.282 -76.151   7.394  0.88 -1.68           N
ATOM    469  H   GLN A  48       1.918 -77.089   7.250  0.88 -1.68           H
ATOM    470  CA  GLN A  48       1.391 -75.014   7.143  0.88 -1.68           C
ATOM    471  HA  GLN A  48       1.830 -74.103   7.542  0.88 -1.68           H
ATOM    472  C   GLN A  48       0.069 -75.280   7.861  0.88 -1.68           C
ATOM    473  O   GLN A  48      -0.402 -76.421   7.868  0.88 -1.68           O
ATOM    474  CB  GLN A  48       1.146 -74.834   5.641  0.88 -1.68           C
ATOM    475 1HB  GLN A  48       0.739 -75.764   5.246  0.88 -1.68           H
ATOM    476 2HB  GLN A  48       0.401 -74.052   5.505  0.88 -1.68           H
ATOM    477  CG  GLN A  48       2.380 -74.459   4.822  0.88 -1.68           C
ATOM    478 1HG  GLN A  48       3.149 -75.216   4.956  0.88 -1.68           H
ATOM    479 2HG  GLN A  48       2.101 -74.433   3.770  0.88 -1.68           H
ATOM    480  CD  GLN A  48       2.949 -73.105   5.196  0.88 -1.68           C
ATOM    481  OE1 GLN A  48       2.230 -72.113   5.265  0.88 -1.68           O
ATOM    482  NE2 GLN A  48       4.231 -73.041   5.425  0.88 -1.68           N
ATOM    483 1HE2 GLN A  48       4.629 -72.169   5.735  0.88 -1.68           H
ATOM    484 2HE2 GLN A  48       4.804 -73.860   5.308  0.88 -1.68           H
ATOM    485  N   GLY A  49      -0.517 -74.258   8.473  1.00 21.43           N
ATOM    486  H   GLY A  49      -0.082 -73.341   8.459  1.00 21.43           H
ATOM    487  CA  GLY A  49      -1.753 -74.433   9.227  1.00 21.43           C
ATOM    488 1HA  GLY A  49      -1.612 -75.252   9.932  1.00 21.43           H
ATOM    489 2HA  GLY A  49      -1.942 -73.526   9.798  1.00 21.43           H
ATOM    490  C   GLY A  49      -2.989 -74.743   8.401  1.00 21.43           C
ATOM    491  O   GLY A  49      -3.566 -75.808   8.608  1.00 21.43           O
ATOM    492  N   VAL A  50      -3.328 -73.853   7.468  1.00 42.48           N
ATOM    493  H   VAL A  50      -2.783 -73.002   7.431  1.00 42.48           H
ATOM    494  CA  VAL A  50      -4.412 -73.984   6.461  1.00 42.48           C
ATOM    495  HA  VAL A  50      -4.521 -72.988   6.033  1.00 42.48           H
ATOM    496  C   VAL A  50      -5.839 -74.355   6.945  1.00 42.48           C
ATOM    497  O   VAL A  50      -6.053 -74.643   8.126  1.00 42.48           O
ATOM    498  CB  VAL A  50      -3.955 -74.895   5.245  1.00 42.48           C
ATOM    499  HB  VAL A  50      -4.668 -74.763   4.436  1.00 42.48           H
ATOM    500  CG1 VAL A  50      -2.594 -74.449   4.718  1.00 42.48           C
ATOM    501 1HG1 VAL A  50      -2.337 -75.028   3.831  1.00 42.48           H
ATOM    502 2HG1 VAL A  50      -1.824 -74.598   5.472  1.00 42.48           H
ATOM    503 3HG1 VAL A  50      -2.637 -73.398   4.441  1.00 42.48           H
ATOM    504  CG2 VAL A  50      -3.890 -76.401   5.559  1.00 42.48           C
ATOM    505 1HG2 VAL A  50      -3.715 -76.959   4.639  1.00 42.48           H
ATOM    506 2HG2 VAL A  50      -4.830 -76.736   5.994  1.00 42.48           H
ATOM    507 3HG2 VAL A  50      -3.084 -76.605   6.262  1.00 42.48           H
ATOM    508  N   PRO A  51      -6.840 -74.406   6.044  1.00 43.50           N
ATOM    509  CA  PRO A  51      -7.309 -73.664   4.860  1.00 43.50           C
ATOM    510  HA  PRO A  51      -6.501 -73.079   4.432  1.00 43.50           H
ATOM    511  C   PRO A  51      -8.573 -72.778   5.051  1.00 43.50           C
ATOM    512  O   PRO A  51      -9.060 -72.608   6.168  1.00 43.50           O
ATOM    513  CB  PRO A  51      -7.647 -74.836   3.933  1.00 43.50           C
ATOM    514 1HB  PRO A  51      -8.298 -74.552   3.111  1.00 43.50           H
ATOM    515 2HB  PRO A  51      -6.730 -75.288   3.553  1.00 43.50           H
ATOM    516  CG  PRO A  51      -8.349 -75.790   4.877  1.00 43.50           C
ATOM    517 1HG  PRO A  51      -9.401 -75.521   4.967  1.00 43.50           H
ATOM    518 2HG  PRO A  51      -8.253 -76.818   4.527  1.00 43.50           H
ATOM    519  CD  PRO A  51      -7.668 -75.617   6.225  1.00 43.50           C
ATOM    520 1HD  PRO A  51      -8.409 -75.462   7.009  1.00 43.50           H
ATOM    521 2HD  PRO A  51      -7.042 -76.484   6.445  1.00 43.50           H
ATOM    522  N   GLN A  52      -9.124 -72.303   3.933  1.00 14.14           N
ATOM    523  H   GLN A  52      -8.561 -72.330   3.096  1.00 14.14           H
ATOM    524  CA  GLN A  52     -10.515 -71.803   3.786  1.00 14.14           C
ATOM    525  HA  GLN A  52     -10.660 -71.643   2.719  1.00 14.14           H
ATOM    526  C   GLN A  52     -10.944 -70.468   4.416  1.00 14.14           C
ATOM    527  O   GLN A  52     -10.188 -69.801   5.130  1.00 14.14           O
ATOM    528  CB  GLN A  52     -11.520 -72.909   4.169  1.00 14.14           C
ATOM    529 1HB  GLN A  52     -11.289 -73.273   5.168  1.00 14.14           H
ATOM    530 2HB  GLN A  52     -12.534 -72.516   4.186  1.00 14.14           H
ATOM    531  CG  GLN A  52     -11.505 -74.079   3.199  1.00 14.14           C
ATOM    532 1HG  GLN A  52     -11.868 -73.745   2.228  1.00 14.14           H
ATOM    533 2HG  GLN A  52     -10.489 -74.433   3.083  1.00 14.14           H
ATOM    534  CD  GLN A  52     -12.348 -75.242   3.666  1.00 14.14           C
ATOM    535  OE1 GLN A  52     -13.435 -75.072   4.204  1.00 14.14           O
ATOM    536  NE2 GLN A  52     -11.865 -76.432   3.452  1.00 14.14           N
ATOM    537 1HE2 GLN A  52     -12.378 -77.233   3.781  1.00 14.14           H
ATOM    538 2HE2 GLN A  52     -10.997 -76.533   2.946  1.00 14.14           H
ATOM    539  N   HIS A  53     -12.161 -70.047   4.074  1.00 34.92           N
ATOM    540  H   HIS A  53     -12.740 -70.647   3.498  1.00 34.92           H
ATOM    541  CA  HIS A  53     -12.733 -68.751   4.459  1.00 34.92           C
ATOM    542  HA  HIS A  53     -12.207 -68.380   5.335  1.00 34.92           H
ATOM    543  C   HIS A  53     -14.223 -68.912   4.822  1.00 34.92           C
ATOM    544  O   HIS A  53     -14.824 -69.941   4.475  1.00 34.92           O
ATOM    545  CB  HIS A  53     -12.498 -67.763   3.298  1.00 34.92           C
ATOM    546 1HB  HIS A  53     -11.919 -66.922   3.680  1.00 34.92           H
ATOM    547 2HB  HIS A  53     -11.905 -68.257   2.527  1.00 34.92           H
ATOM    548  CG  HIS A  53     -13.750 -67.224   2.671  1.00 34.92           C
ATOM    549  ND1 HIS A  53     -14.588 -67.933   1.839  1.00 34.92           N
ATOM    550  HD1 HIS A  53     -14.455 -68.883   1.512  1.00 34.92           H
ATOM    551  CD2 HIS A  53     -14.308 -65.988   2.754  1.00 34.92           C
ATOM    552  HD2 HIS A  53     -13.891 -65.160   3.314  1.00 34.92           H
ATOM    553  CE1 HIS A  53     -15.620 -67.149   1.520  1.00 34.92           C
ATOM    554  HE1 HIS A  53     -16.450 -67.455   0.895  1.00 34.92           H
ATOM    555  NE2 HIS A  53     -15.491 -65.949   2.048  1.00 34.92           N
ATOM    556  N   LEU A  54     -14.824 -67.951   5.519  1.00 16.90           N
ATOM    557  H   LEU A  54     -14.289 -67.127   5.786  1.00 16.90           H
ATOM    558  CA  LEU A  54     -16.253 -68.023   5.882  1.00 16.90           C
ATOM    559  HA  LEU A  54     -16.767 -68.567   5.092  1.00 16.90           H
ATOM    560  C   LEU A  54     -16.906 -66.636   5.968  1.00 16.90           C
ATOM    561  O   LEU A  54     -17.514 -66.266   6.974  1.00 16.90           O
ATOM    562  CB  LEU A  54     -16.443 -68.803   7.195  1.00 16.90           C
ATOM    563 1HB  LEU A  54     -15.778 -69.663   7.162  1.00 16.90           H
ATOM    564 2HB  LEU A  54     -16.103 -68.170   8.012  1.00 16.90           H
ATOM    565  CG  LEU A  54     -17.850 -69.331   7.550  1.00 16.90           C
ATOM    566  HG  LEU A  54     -18.535 -68.488   7.615  1.00 16.90           H
ATOM    567  CD1 LEU A  54     -18.403 -70.304   6.512  1.00 16.90           C
ATOM    568 1HD1 LEU A  54     -19.382 -70.665   6.831  1.00 16.90           H
ATOM    569 2HD1 LEU A  54     -17.731 -71.153   6.404  1.00 16.90           H
ATOM    570 3HD1 LEU A  54     -18.520 -69.802   5.556  1.00 16.90           H
ATOM    571  CD2 LEU A  54     -17.834 -70.024   8.903  1.00 16.90           C
ATOM    572 1HD2 LEU A  54     -18.851 -70.289   9.192  1.00 16.90           H
ATOM    573 2HD2 LEU A  54     -17.427 -69.357   9.662  1.00 16.90           H
ATOM    574 3HD2 LEU A  54     -17.230 -70.929   8.860  1.00 16.90           H
ATOM    575  N   LEU A  55     -16.736 -65.838   4.925  1.00 46.81           N
ATOM    576  H   LEU A  55     -16.216 -66.162   4.119  1.00 46.81           H
ATOM    577  CA  LEU A  55     -17.296 -64.484   4.889  1.00 46.81           C
ATOM    578  HA  LEU A  55     -18.046 -64.416   5.675  1.00 46.81           H
ATOM    579  C   LEU A  55     -18.003 -64.140   3.574  1.00 46.81           C
ATOM    580  O   LEU A  55     -17.519 -63.335   2.777  1.00 46.81           O
ATOM    581  CB  LEU A  55     -16.193 -63.468   5.199  1.00 46.81           C
ATOM    582 1HB  LEU A  55     -15.631 -63.844   6.049  1.00 46.81           H
ATOM    583 2HB  LEU A  55     -15.510 -63.423   4.351  1.00 46.81           H
ATOM    584  CG  LEU A  55     -16.647 -62.038   5.537  1.00 46.81           C
ATOM    585  HG  LEU A  55     -17.189 -61.626   4.689  1.00 46.81           H
ATOM    586  CD1 LEU A  55     -17.576 -61.999   6.756  1.00 46.81           C
ATOM    587 1HD1 LEU A  55     -17.737 -60.966   7.062  1.00 46.81           H
ATOM    588 2HD1 LEU A  55     -17.148 -62.567   7.575  1.00 46.81           H
ATOM    589 3HD1 LEU A  55     -18.542 -62.428   6.501  1.00 46.81           H
ATOM    590  CD2 LEU A  55     -15.416 -61.185   5.766  1.00 46.81           C
ATOM    591 1HD2 LEU A  55     -15.719 -60.171   6.025  1.00 46.81           H
ATOM    592 2HD2 LEU A  55     -14.824 -61.139   4.851  1.00 46.81           H
ATOM    593 3HD2 LEU A  55     -14.805 -61.594   6.570  1.00 46.81           H
ATOM    594  N   PRO A  56     -19.163 -64.757   3.305  0.99 26.94           N
ATOM    595  CA  PRO A  56     -19.815 -64.381   2.043  0.99 26.94           C
ATOM    596  HA  PRO A  56     -19.080 -64.430   1.240  0.99 26.94           H
ATOM    597  C   PRO A  56     -20.579 -63.045   1.876  0.99 26.94           C
ATOM    598  O   PRO A  56     -20.821 -62.677   0.723  0.99 26.94           O
ATOM    599  CB  PRO A  56     -20.796 -65.535   1.848  0.99 26.94           C
ATOM    600 1HB  PRO A  56     -21.650 -65.229   1.245  0.99 26.94           H
ATOM    601 2HB  PRO A  56     -20.287 -66.381   1.388  0.99 26.94           H
ATOM    602  CG  PRO A  56     -21.210 -65.887   3.226  0.99 26.94           C
ATOM    603 1HG  PRO A  56     -21.942 -65.166   3.590  0.99 26.94           H
ATOM    604 2HG  PRO A  56     -21.619 -66.896   3.265  0.99 26.94           H
ATOM    605  CD  PRO A  56     -19.936 -65.790   4.024  0.99 26.94           C
ATOM    606 1HD  PRO A  56     -20.147 -65.483   5.049  0.99 26.94           H
ATOM    607 2HD  PRO A  56     -19.399 -66.737   4.009  0.99 26.94           H
ATOM    608  N   PRO A  57     -21.038 -62.346   2.945  1.00 53.29           N
ATOM    609  CA  PRO A  57     -22.156 -61.441   2.619  1.00 53.29           C
ATOM    610  HA  PRO A  57     -22.813 -61.931   1.900  1.00 53.29           H
ATOM    611  C   PRO A  57     -21.847 -60.027   2.086  1.00 53.29           C
ATOM    612  O   PRO A  57     -21.933 -59.031   2.810  1.00 53.29           O
ATOM    613  CB  PRO A  57     -22.900 -61.372   3.956  1.00 53.29           C
ATOM    614 1HB  PRO A  57     -23.505 -60.472   4.040  1.00 53.29           H
ATOM    615 2HB  PRO A  57     -23.526 -62.255   4.083  1.00 53.29           H
ATOM    616  CG  PRO A  57     -21.815 -61.384   4.952  1.00 53.29           C
ATOM    617 1HG  PRO A  57     -21.358 -60.400   5.025  1.00 53.29           H
ATOM    618 2HG  PRO A  57     -22.186 -61.702   5.927  1.00 53.29           H
ATOM    619  CD  PRO A  57     -20.827 -62.369   4.410  1.00 53.29           C
ATOM    620 1HD  PRO A  57     -19.812 -62.062   4.659  1.00 53.29           H
ATOM    621 2HD  PRO A  57     -21.042 -63.357   4.811  1.00 53.29           H
ATOM    622  N   PHE A  58     -21.576 -59.900   0.795  1.00-14.45           N
ATOM    623  H   PHE A  58     -21.405 -60.728   0.236  1.00-14.45           H
ATOM    624  CA  PHE A  58     -21.683 -58.599   0.134  1.00-14.45           C
ATOM    625  HA  PHE A  58     -21.170 -57.827   0.707  1.00-14.45           H
ATOM    626  C   PHE A  58     -23.184 -58.326   0.096  1.00-14.45           C
ATOM    627  O   PHE A  58     -23.955 -59.256  -0.159  1.00-14.45           O
ATOM    628  CB  PHE A  58     -21.136 -58.651  -1.297  1.00-14.45           C
ATOM    629 1HB  PHE A  58     -20.086 -58.934  -1.262  1.00-14.45           H
ATOM    630 2HB  PHE A  58     -21.680 -59.415  -1.852  1.00-14.45           H
ATOM    631  CG  PHE A  58     -21.264 -57.345  -2.041  1.00-14.45           C
ATOM    632  CD1 PHE A  58     -20.239 -56.386  -1.977  1.00-14.45           C
ATOM    633  HD1 PHE A  58     -19.343 -56.594  -1.411  1.00-14.45           H
ATOM    634  CD2 PHE A  58     -22.415 -57.062  -2.802  1.00-14.45           C
ATOM    635  HD2 PHE A  58     -23.208 -57.792  -2.874  1.00-14.45           H
ATOM    636  CE1 PHE A  58     -20.362 -55.142  -2.648  1.00-14.45           C
ATOM    637  HE1 PHE A  58     -19.567 -54.412  -2.589  1.00-14.45           H
ATOM    638  CE2 PHE A  58     -22.558 -55.820  -3.470  1.00-14.45           C
ATOM    639  HE2 PHE A  58     -23.456 -55.607  -4.031  1.00-14.45           H
ATOM    640  CZ  PHE A  58     -21.531 -54.857  -3.389  1.00-14.45           C
ATOM    641  HZ  PHE A  58     -21.634 -53.908  -3.896  1.00-14.45           H
ATOM    642  N   HIS A  59     -23.620 -57.096   0.318  1.00  5.69           N
ATOM    643  H   HIS A  59     -22.967 -56.342   0.508  1.00  5.69           H
ATOM    644  CA  HIS A  59     -25.044 -56.779   0.244  1.00  5.69           C
ATOM    645  HA  HIS A  59     -25.599 -57.683   0.019  1.00  5.69           H
ATOM    646  C   HIS A  59     -25.358 -55.811  -0.881  1.00  5.69           C
ATOM    647  O   HIS A  59     -24.592 -54.904  -1.191  1.00  5.69           O
ATOM    648  CB  HIS A  59     -25.561 -56.269   1.584  1.00  5.69           C
ATOM    649 1HB  HIS A  59     -24.806 -55.629   2.037  1.00  5.69           H
ATOM    650 2HB  HIS A  59     -26.458 -55.677   1.412  1.00  5.69           H
ATOM    651  CG  HIS A  59     -25.919 -57.375   2.525  1.00  5.69           C
ATOM    652  ND1 HIS A  59     -27.173 -57.932   2.609  1.00  5.69           N
ATOM    653  HD1 HIS A  59     -28.001 -57.626   2.108  1.00  5.69           H
ATOM    654  CD2 HIS A  59     -25.150 -58.103   3.375  1.00  5.69           C
ATOM    655  HD2 HIS A  59     -24.092 -57.949   3.539  1.00  5.69           H
ATOM    656  CE1 HIS A  59     -27.125 -58.941   3.476  1.00  5.69           C
ATOM    657  HE1 HIS A  59     -27.974 -59.558   3.741  1.00  5.69           H
ATOM    658  NE2 HIS A  59     -25.914 -59.081   3.978  1.00  5.69           N
ATOM    659  N   ALA A  60     -26.489 -56.059  -1.517  1.00 20.45           N
ATOM    660  H   ALA A  60     -27.075 -56.824  -1.198  1.00 20.45           H
ATOM    661  CA  ALA A  60     -26.925 -55.299  -2.676  1.00 20.45           C
ATOM    662  HA  ALA A  60     -26.100 -55.250  -3.387  1.00 20.45           H
ATOM    663  C   ALA A  60     -27.352 -53.869  -2.296  1.00 20.45           C
ATOM    664  O   ALA A  60     -27.669 -53.592  -1.129  1.00 20.45           O
ATOM    665  CB  ALA A  60     -28.087 -56.057  -3.324  1.00 20.45           C
ATOM    666 1HB  ALA A  60     -27.784 -57.081  -3.550  1.00 20.45           H
ATOM    667 2HB  ALA A  60     -28.378 -55.565  -4.253  1.00 20.45           H
ATOM    668 3HB  ALA A  60     -28.944 -56.074  -2.648  1.00 20.45           H
ATOM    669  N   PRO A  61     -27.398 -52.947  -3.272  1.00 27.23           N
ATOM    670  CA  PRO A  61     -28.253 -51.760  -3.120  1.00 27.23           C
ATOM    671  HA  PRO A  61     -27.936 -51.159  -2.268  1.00 27.23           H
ATOM    672  C   PRO A  61     -29.744 -52.091  -3.017  1.00 27.23           C
ATOM    673  O   PRO A  61     -30.132 -53.246  -3.218  1.00 27.23           O
ATOM    674  CB  PRO A  61     -28.008 -51.002  -4.428  1.00 27.23           C
ATOM    675 1HB  PRO A  61     -28.792 -51.238  -5.145  1.00 27.23           H
ATOM    676 2HB  PRO A  61     -27.965 -49.931  -4.246  1.00 27.23           H
ATOM    677  CG  PRO A  61     -26.712 -51.493  -4.924  1.00 27.23           C
ATOM    678 1HG  PRO A  61     -26.620 -51.336  -5.998  1.00 27.23           H
ATOM    679 2HG  PRO A  61     -25.898 -51.004  -4.388  1.00 27.23           H
ATOM    680  CD  PRO A  61     -26.743 -52.948  -4.594  1.00 27.23           C
ATOM    681 1HD  PRO A  61     -27.342 -53.500  -5.319  1.00 27.23           H
ATOM    682 2HD  PRO A  61     -25.730 -53.347  -4.536  1.00 27.23           H
ATOM    683  N   LEU A  62     -30.554 -51.056  -2.784  1.00 25.12           N
ATOM    684  H   LEU A  62     -30.125 -50.152  -2.652  1.00 25.12           H
ATOM    685  CA  LEU A  62     -32.033 -51.104  -2.698  1.00 25.12           C
ATOM    686  HA  LEU A  62     -32.395 -50.077  -2.671  1.00 25.12           H
ATOM    687  C   LEU A  62     -32.490 -51.801  -1.402  1.00 25.12           C
ATOM    688  O   LEU A  62     -31.680 -52.454  -0.731  1.00 25.12           O
ATOM    689  CB  LEU A  62     -32.672 -51.779  -3.935  1.00 25.12           C
ATOM    690 1HB  LEU A  62     -32.510 -52.852  -3.842  1.00 25.12           H
ATOM    691 2HB  LEU A  62     -33.748 -51.627  -3.881  1.00 25.12           H
ATOM    692  CG  LEU A  62     -32.228 -51.380  -5.352  1.00 25.12           C
ATOM    693  HG  LEU A  62     -31.162 -51.573  -5.442  1.00 25.12           H
ATOM    694  CD1 LEU A  62     -32.946 -52.253  -6.377  1.00 25.12           C
ATOM    695 1HD1 LEU A  62     -32.620 -51.999  -7.385  1.00 25.12           H
ATOM    696 2HD1 LEU A  62     -34.027 -52.109  -6.310  1.00 25.12           H
ATOM    697 3HD1 LEU A  62     -32.717 -53.304  -6.195  1.00 25.12           H
ATOM    698  CD2 LEU A  62     -32.465 -49.914  -5.691  1.00 25.12           C
ATOM    699 1HD2 LEU A  62     -32.144 -49.706  -6.713  1.00 25.12           H
ATOM    700 2HD2 LEU A  62     -31.894 -49.279  -5.014  1.00 25.12           H
ATOM    701 3HD2 LEU A  62     -33.524 -49.680  -5.600  1.00 25.12           H
ATOM    702  N   PRO A  63     -33.778 -51.704  -1.015  1.00 36.70           N
ATOM    703  CA  PRO A  63     -34.948 -50.874  -1.341  1.00 36.70           C
ATOM    704  HA  PRO A  63     -35.011 -50.696  -2.413  1.00 36.70           H
ATOM    705  C   PRO A  63     -34.942 -49.519  -0.609  1.00 36.70           C
ATOM    706  O   PRO A  63     -33.872 -48.954  -0.363  1.00 36.70           O
ATOM    707  CB  PRO A  63     -36.104 -51.792  -0.928  1.00 36.70           C
ATOM    708 1HB  PRO A  63     -37.027 -51.251  -0.725  1.00 36.70           H
ATOM    709 2HB  PRO A  63     -36.279 -52.541  -1.701  1.00 36.70           H
ATOM    710  CG  PRO A  63     -35.601 -52.427   0.272  1.00 36.70           C
ATOM    711 1HG  PRO A  63     -35.681 -51.740   1.109  1.00 36.70           H
ATOM    712 2HG  PRO A  63     -36.151 -53.343   0.484  1.00 36.70           H
ATOM    713  CD  PRO A  63     -34.155 -52.722  -0.013  1.00 36.70           C
ATOM    714 1HD  PRO A  63     -33.566 -52.627   0.899  1.00 36.70           H
ATOM    715 2HD  PRO A  63     -34.051 -53.723  -0.436  1.00 36.70           H
ATOM    716  N   ILE A  64     -36.119 -48.973  -0.324  1.00  3.27           N
ATOM    717  H   ILE A  64     -36.959 -49.491  -0.543  1.00  3.27           H
ATOM    718  CA  ILE A  64     -36.329 -47.652   0.284  1.00  3.27           C
ATOM    719  HA  ILE A  64     -35.421 -47.303   0.775  1.00  3.27           H
ATOM    720  C   ILE A  64     -37.448 -47.757   1.325  1.00  3.27           C
ATOM    721  O   ILE A  64     -38.093 -48.802   1.419  1.00  3.27           O
ATOM    722  CB  ILE A  64     -36.761 -46.608  -0.803  1.00  3.27           C
ATOM    723  HB  ILE A  64     -37.403 -45.863  -0.335  1.00  3.27           H
ATOM    724  CG1 ILE A  64     -37.585 -47.300  -1.913  1.00  3.27           C
ATOM    725 1HG1 ILE A  64     -36.927 -47.937  -2.504  1.00  3.27           H
ATOM    726 2HG1 ILE A  64     -38.339 -47.932  -1.440  1.00  3.27           H
ATOM    727  CG2 ILE A  64     -35.518 -45.864  -1.329  1.00  3.27           C
ATOM    728 1HG2 ILE A  64     -35.802 -45.174  -2.123  1.00  3.27           H
ATOM    729 2HG2 ILE A  64     -34.780 -46.564  -1.710  1.00  3.27           H
ATOM    730 3HG2 ILE A  64     -35.069 -45.285  -0.521  1.00  3.27           H
ATOM    731  CD1 ILE A  64     -38.312 -46.372  -2.881  1.00  3.27           C
ATOM    732 1HD1 ILE A  64     -38.880 -46.971  -3.593  1.00  3.27           H
ATOM    733 2HD1 ILE A  64     -37.595 -45.765  -3.432  1.00  3.27           H
ATOM    734 3HD1 ILE A  64     -39.000 -45.731  -2.333  1.00  3.27           H
ATOM    735  N   ASP A  65     -37.685 -46.679   2.065  1.00 41.61           N
ATOM    736  H   ASP A  65     -37.042 -45.905   2.006  1.00 41.61           H
ATOM    737  CA  ASP A  65     -38.858 -46.506   2.939  1.00 41.61           C
ATOM    738  HA  ASP A  65     -38.690 -45.599   3.520  1.00 41.61           H
ATOM    739  C   ASP A  65     -39.088 -47.634   3.962  1.00 41.61           C
ATOM    740  O   ASP A  65     -38.237 -47.861   4.825  1.00 41.61           O
ATOM    741  CB  ASP A  65     -40.110 -46.226   2.088  1.00 41.61           C
ATOM    742 1HB  ASP A  65     -39.865 -45.475   1.340  1.00 41.61           H
ATOM    743 2HB  ASP A  65     -40.397 -47.136   1.562  1.00 41.61           H
ATOM    744  CG  ASP A  65     -41.302 -45.729   2.914  1.00 41.61           C
ATOM    745  OD1 ASP A  65     -41.157 -45.437   4.126  1.00 41.61           O
ATOM    746  OD2 ASP A  65     -42.430 -45.759   2.366  1.00 41.61           O
ATOM    747  N   MET A  66     -40.251 -48.277   3.910  1.00 16.27           N
ATOM    748  H   MET A  66     -40.863 -48.083   3.132  1.00 16.27           H
ATOM    749  CA  MET A  66     -40.763 -49.208   4.922  1.00 16.27           C
ATOM    750  HA  MET A  66     -41.796 -49.412   4.658  1.00 16.27           H
ATOM    751  C   MET A  66     -40.808 -48.655   6.354  1.00 16.27           C
ATOM    752  O   MET A  66     -40.809 -49.432   7.315  1.00 16.27           O
ATOM    753  CB  MET A  66     -40.021 -50.549   4.837  1.00 16.27           C
ATOM    754 1HB  MET A  66     -38.962 -50.379   5.025  1.00 16.27           H
ATOM    755 2HB  MET A  66     -40.397 -51.224   5.603  1.00 16.27           H
ATOM    756  CG  MET A  66     -40.173 -51.240   3.481  1.00 16.27           C
ATOM    757 1HG  MET A  66     -40.567 -50.535   2.750  1.00 16.27           H
ATOM    758 2HG  MET A  66     -39.189 -51.565   3.145  1.00 16.27           H
ATOM    759  SD  MET A  66     -41.258 -52.687   3.542  1.00 16.27           S
ATOM    760  CE  MET A  66     -42.900 -52.013   3.926  1.00 16.27           C
ATOM    761 1HE  MET A  66     -43.641 -52.811   3.870  1.00 16.27           H
ATOM    762 2HE  MET A  66     -43.158 -51.240   3.203  1.00 16.27           H
ATOM    763 3HE  MET A  66     -42.903 -51.592   4.932  1.00 16.27           H
ATOM    764  N   ARG A  67     -40.878 -47.333   6.502  1.00  5.50           N
ATOM    765  H   ARG A  67     -40.813 -46.747   5.676  1.00  5.50           H
ATOM    766  CA  ARG A  67     -41.110 -46.705   7.819  1.00  5.50           C
ATOM    767  HA  ARG A  67     -41.862 -47.305   8.319  1.00  5.50           H
ATOM    768  C   ARG A  67     -41.630 -45.270   7.893  1.00  5.50           C
ATOM    769  O   ARG A  67     -42.114 -44.842   8.944  1.00  5.50           O
ATOM    770  CB  ARG A  67     -39.855 -46.779   8.701  1.00  5.50           C
ATOM    771 1HB  ARG A  67     -40.129 -46.417   9.688  1.00  5.50           H
ATOM    772 2HB  ARG A  67     -39.575 -47.822   8.804  1.00  5.50           H
ATOM    773  CG  ARG A  67     -38.619 -46.032   8.246  1.00  5.50           C
ATOM    774 1HG  ARG A  67     -38.248 -46.476   7.323  1.00  5.50           H
ATOM    775 2HG  ARG A  67     -38.845 -44.979   8.083  1.00  5.50           H
ATOM    776  CD  ARG A  67     -37.566 -46.163   9.341  1.00  5.50           C
ATOM    777 1HD  ARG A  67     -37.897 -45.607  10.220  1.00  5.50           H
ATOM    778 2HD  ARG A  67     -37.467 -47.213   9.619  1.00  5.50           H
ATOM    779  NE  ARG A  67     -36.255 -45.661   8.908  1.00  5.50           N
ATOM    780  HE  ARG A  67     -36.052 -44.696   9.116  1.00  5.50           H
ATOM    781  CZ  ARG A  67     -35.313 -46.364   8.295  1.00  5.50           C
ATOM    782  NH1 ARG A  67     -34.238 -45.756   7.887  1.00  5.50           N
ATOM    783 1HH1 ARG A  67     -34.148 -44.757   8.012  1.00  5.50           H
ATOM    784 2HH1 ARG A  67     -33.501 -46.284   7.456  1.00  5.50           H
ATOM    785  NH2 ARG A  67     -35.387 -47.653   8.090  1.00  5.50           N
ATOM    786 1HH2 ARG A  67     -36.171 -48.174   8.438  1.00  5.50           H
ATOM    787 2HH2 ARG A  67     -34.643 -48.123   7.595  1.00  5.50           H
ATOM    788  N   HIS A  68     -41.520 -44.486   6.833  1.00 -0.16           N
ATOM    789  H   HIS A  68     -41.214 -44.860   5.936  1.00 -0.16           H
ATOM    790  CA  HIS A  68     -41.817 -43.053   6.926  1.00 -0.16           C
ATOM    791  HA  HIS A  68     -41.628 -42.720   7.946  1.00 -0.16           H
ATOM    792  C   HIS A  68     -43.278 -42.747   6.626  1.00 -0.16           C
ATOM    793  O   HIS A  68     -43.608 -42.080   5.651  1.00 -0.16           O
ATOM    794  CB  HIS A  68     -40.881 -42.259   6.018  1.00 -0.16           C
ATOM    795 1HB  HIS A  68     -40.976 -42.626   4.995  1.00 -0.16           H
ATOM    796 2HB  HIS A  68     -41.178 -41.211   6.046  1.00 -0.16           H
ATOM    797  CG  HIS A  68     -39.447 -42.341   6.437  1.00 -0.16           C
ATOM    798  ND1 HIS A  68     -39.001 -41.873   7.658  1.00 -0.16           N
ATOM    799  CD2 HIS A  68     -38.367 -42.841   5.779  1.00 -0.16           C
ATOM    800  HD2 HIS A  68     -38.406 -43.289   4.796  1.00 -0.16           H
ATOM    801  CE1 HIS A  68     -37.649 -42.083   7.664  1.00 -0.16           C
ATOM    802  HE1 HIS A  68     -36.996 -41.794   8.477  1.00 -0.16           H
ATOM    803  NE2 HIS A  68     -37.225 -42.683   6.526  1.00 -0.16           N
ATOM    804  HE2 HIS A  68     -36.273 -42.939   6.280  1.00 -0.16           H
ATOM    805  N   GLN A  69     -44.157 -43.274   7.462  1.00  4.87           N
ATOM    806  H   GLN A  69     -43.823 -43.789   8.268  1.00  4.87           H
ATOM    807  CA  GLN A  69     -45.600 -43.144   7.290  1.00  4.87           C
ATOM    808  HA  GLN A  69     -45.825 -42.466   6.467  1.00  4.87           H
ATOM    809  C   GLN A  69     -46.175 -42.558   8.574  1.00  4.87           C
ATOM    810  O   GLN A  69     -45.472 -42.506   9.582  1.00  4.87           O
ATOM    811  CB  GLN A  69     -46.204 -44.521   6.989  1.00  4.87           C
ATOM    812 1HB  GLN A  69     -46.031 -45.170   7.844  1.00  4.87           H
ATOM    813 2HB  GLN A  69     -47.281 -44.409   6.858  1.00  4.87           H
ATOM    814  CG  GLN A  69     -45.626 -45.203   5.743  1.00  4.87           C
ATOM    815 1HG  GLN A  69     -44.567 -45.407   5.896  1.00  4.87           H
ATOM    816 2HG  GLN A  69     -46.137 -46.153   5.593  1.00  4.87           H
ATOM    817  CD  GLN A  69     -45.786 -44.360   4.496  1.00  4.87           C
ATOM    818  OE1 GLN A  69     -46.825 -43.740   4.280  1.00  4.87           O
ATOM    819  NE2 GLN A  69     -44.777 -44.313   3.671  1.00  4.87           N
ATOM    820 1HE2 GLN A  69     -44.863 -43.766   2.830  1.00  4.87           H
ATOM    821 2HE2 GLN A  69     -43.919 -44.810   3.862  1.00  4.87           H
ATOM    822  N   GLU A  70     -47.434 -42.133   8.529  1.00 -2.67           N
ATOM    823  H   GLU A  70     -47.941 -42.205   7.659  1.00 -2.67           H
ATOM    824  CA  GLU A  70     -48.138 -41.538   9.675  1.00 -2.67           C
ATOM    825  HA  GLU A  70     -49.102 -41.167   9.324  1.00 -2.67           H
ATOM    826  C   GLU A  70     -47.370 -40.342  10.245  1.00 -2.67           C
ATOM    827  O   GLU A  70     -47.152 -40.230  11.454  1.00 -2.67           O
ATOM    828  CB  GLU A  70     -48.421 -42.573  10.772  1.00 -2.67           C
ATOM    829 1HB  GLU A  70     -47.475 -42.941  11.164  1.00 -2.67           H
ATOM    830 2HB  GLU A  70     -48.959 -42.076  11.578  1.00 -2.67           H
ATOM    831  CG  GLU A  70     -49.243 -43.766  10.311  1.00 -2.67           C
ATOM    832 1HG  GLU A  70     -50.192 -43.412   9.907  1.00 -2.67           H
ATOM    833 2HG  GLU A  70     -48.701 -44.290   9.522  1.00 -2.67           H
ATOM    834  CD  GLU A  70     -49.513 -44.742  11.444  1.00 -2.67           C
ATOM    835  OE1 GLU A  70     -49.213 -44.428  12.618  1.00 -2.67           O
ATOM    836  OE2 GLU A  70     -50.005 -45.863  11.173  1.00 -2.67           O
ATOM    837  N   GLY A  71     -46.930 -39.458   9.361  1.00  6.09           N
ATOM    838  H   GLY A  71     -47.131 -39.593   8.378  1.00  6.09           H
ATOM    839  CA  GLY A  71     -46.171 -38.287   9.774  1.00  6.09           C
ATOM    840 1HA  GLY A  71     -45.457 -38.586  10.541  1.00  6.09           H
ATOM    841 2HA  GLY A  71     -45.604 -37.923   8.917  1.00  6.09           H
ATOM    842  C   GLY A  71     -46.999 -37.132  10.314  1.00  6.09           C
ATOM    843  O   GLY A  71     -48.233 -37.205  10.440  1.00  6.09           O
ATOM    844  N   ARG A  72     -46.316 -36.038  10.627  0.98-15.52           N
ATOM    845  H   ARG A  72     -45.311 -36.047  10.512  0.98-15.52           H
ATOM    846  CA  ARG A  72     -46.961 -34.799  11.085  0.98-15.52           C
ATOM    847  HA  ARG A  72     -47.616 -35.015  11.930  0.98-15.52           H
ATOM    848  C   ARG A  72     -47.795 -34.183   9.965  0.98-15.52           C
ATOM    849  O   ARG A  72     -47.560 -34.475   8.794  0.98-15.52           O
ATOM    850  CB  ARG A  72     -45.893 -33.780  11.503  0.98-15.52           C
ATOM    851 1HB  ARG A  72     -45.221 -33.610  10.661  0.98-15.52           H
ATOM    852 2HB  ARG A  72     -46.388 -32.839  11.735  0.98-15.52           H
ATOM    853  CG  ARG A  72     -45.067 -34.188  12.713  0.98-15.52           C
ATOM    854 1HG  ARG A  72     -45.737 -34.425  13.537  0.98-15.52           H
ATOM    855 2HG  ARG A  72     -44.471 -35.068  12.474  0.98-15.52           H
ATOM    856  CD  ARG A  72     -44.147 -33.053  13.130  0.98-15.52           C
ATOM    857 1HD  ARG A  72     -43.478 -32.816  12.301  0.98-15.52           H
ATOM    858 2HD  ARG A  72     -44.751 -32.175  13.362  0.98-15.52           H
ATOM    859  NE  ARG A  72     -43.348 -33.409  14.311  0.98-15.52           N
ATOM    860  HE  ARG A  72     -43.467 -34.340  14.686  0.98-15.52           H
ATOM    861  CZ  ARG A  72     -42.474 -32.636  14.936  0.98-15.52           C
ATOM    862  NH1 ARG A  72     -41.882 -33.103  15.995  0.98-15.52           N
ATOM    863 1HH1 ARG A  72     -42.101 -34.032  16.319  0.98-15.52           H
ATOM    864 2HH1 ARG A  72     -41.210 -32.535  16.484  0.98-15.52           H
ATOM    865  NH2 ARG A  72     -42.162 -31.430  14.544  0.98-15.52           N
ATOM    866 1HH2 ARG A  72     -42.571 -31.051  13.711  0.98-15.52           H
ATOM    867 2HH2 ARG A  72     -41.493 -30.889  15.072  0.98-15.52           H
ATOM    868  N   TYR A  73     -48.720 -33.300  10.307  0.98-24.64           N
ATOM    869  H   TYR A  73     -48.870 -33.082  11.282  0.98-24.64           H
ATOM    870  CA  TYR A  73     -49.516 -32.600   9.296  0.98-24.64           C
ATOM    871  HA  TYR A  73     -50.056 -33.327   8.688  0.98-24.64           H
ATOM    872  C   TYR A  73     -48.612 -31.747   8.405  0.98-24.64           C
ATOM    873  O   TYR A  73     -47.618 -31.189   8.878  0.98-24.64           O
ATOM    874  CB  TYR A  73     -50.505 -31.639   9.956  0.98-24.64           C
ATOM    875 1HB  TYR A  73     -49.933 -30.911  10.523  0.98-24.64           H
ATOM    876 2HB  TYR A  73     -51.043 -31.106   9.172  0.98-24.64           H
ATOM    877  CG  TYR A  73     -51.516 -32.272  10.889  0.98-24.64           C
ATOM    878  CD1 TYR A  73     -51.347 -32.206  12.288  0.98-24.64           C
ATOM    879  HD1 TYR A  73     -50.469 -31.733  12.705  0.98-24.64           H
ATOM    880  CD2 TYR A  73     -52.677 -32.888  10.383  0.98-24.64           C
ATOM    881  HD2 TYR A  73     -52.832 -32.939   9.315  0.98-24.64           H
ATOM    882  CE1 TYR A  73     -52.327 -32.739  13.166  0.98-24.64           C
ATOM    883  HE1 TYR A  73     -52.197 -32.666  14.235  0.98-24.64           H
ATOM    884  CE2 TYR A  73     -53.655 -33.435  11.263  0.98-24.64           C
ATOM    885  HE2 TYR A  73     -54.538 -33.912  10.866  0.98-24.64           H
ATOM    886  CZ  TYR A  73     -53.469 -33.348  12.644  0.98-24.64           C
ATOM    887  OH  TYR A  73     -54.419 -33.853  13.496  0.98-24.64           O
ATOM    888  HH  TYR A  73     -55.164 -34.234  13.020  0.98-24.64           H
ATOM    889  N   HIS A  74     -48.965 -31.589   7.137  1.00  0.50           N
ATOM    890  H   HIS A  74     -49.770 -32.076   6.772  1.00  0.50           H
ATOM    891  CA  HIS A  74     -48.230 -30.684   6.252  1.00  0.50           C
ATOM    892  HA  HIS A  74     -47.163 -30.895   6.325  1.00  0.50           H
ATOM    893  C   HIS A  74     -48.493 -29.238   6.657  1.00  0.50           C
ATOM    894  O   HIS A  74     -49.520 -28.939   7.273  1.00  0.50           O
ATOM    895  CB  HIS A  74     -48.686 -30.859   4.802  1.00  0.50           C
ATOM    896 1HB  HIS A  74     -49.685 -30.438   4.696  1.00  0.50           H
ATOM    897 2HB  HIS A  74     -48.009 -30.304   4.153  1.00  0.50           H
ATOM    898  CG  HIS A  74     -48.729 -32.286   4.356  1.00  0.50           C
ATOM    899  ND1 HIS A  74     -49.916 -32.967   4.174  1.00  0.50           N
ATOM    900  CD2 HIS A  74     -47.718 -33.157   4.078  1.00  0.50           C
ATOM    901  HD2 HIS A  74     -46.665 -32.909   4.128  1.00  0.50           H
ATOM    902  CE1 HIS A  74     -49.561 -34.243   3.829  1.00  0.50           C
ATOM    903  HE1 HIS A  74     -50.268 -35.041   3.639  1.00  0.50           H
ATOM    904  NE2 HIS A  74     -48.218 -34.388   3.741  1.00  0.50           N
ATOM    905  HE2 HIS A  74     -47.710 -35.237   3.496  1.00  0.50           H
ATOM    906  N   TYR A  75     -47.602 -28.330   6.288  1.00-17.95           N
ATOM    907  H   TYR A  75     -46.741 -28.615   5.834  1.00-17.95           H
ATOM    908  CA  TYR A  75     -47.872 -26.904   6.447  1.00-17.95           C
ATOM    909  HA  TYR A  75     -48.271 -26.708   7.442  1.00-17.95           H
ATOM    910  C   TYR A  75     -48.909 -26.482   5.409  1.00-17.95           C
ATOM    911  O   TYR A  75     -48.746 -26.747   4.212  1.00-17.95           O
ATOM    912  CB  TYR A  75     -46.595 -26.084   6.235  1.00-17.95           C
ATOM    913 1HB  TYR A  75     -45.917 -26.244   7.072  1.00-17.95           H
ATOM    914 2HB  TYR A  75     -46.105 -26.430   5.326  1.00-17.95           H
ATOM    915  CG  TYR A  75     -46.873 -24.605   6.070  1.00-17.95           C
ATOM    916  CD1 TYR A  75     -47.407 -23.837   7.126  1.00-17.95           C
ATOM    917  HD1 TYR A  75     -47.580 -24.292   8.091  1.00-17.95           H
ATOM    918  CD2 TYR A  75     -46.650 -23.978   4.828  1.00-17.95           C
ATOM    919  HD2 TYR A  75     -46.239 -24.545   4.003  1.00-17.95           H
ATOM    920  CE1 TYR A  75     -47.739 -22.469   6.930  1.00-17.95           C
ATOM    921  HE1 TYR A  75     -48.154 -21.888   7.740  1.00-17.95           H
ATOM    922  CE2 TYR A  75     -46.969 -22.613   4.637  1.00-17.95           C
ATOM    923  HE2 TYR A  75     -46.803 -22.149   3.679  1.00-17.95           H
ATOM    924  CZ  TYR A  75     -47.515 -21.873   5.685  1.00-17.95           C
ATOM    925  OH  TYR A  75     -47.841 -20.559   5.482  1.00-17.95           O
ATOM    926  HH  TYR A  75     -47.639 -20.259   4.587  1.00-17.95           H
ATOM    927  N   GLU A  76     -49.960 -25.814   5.862  1.00 12.19           N
ATOM    928  H   GLU A  76     -50.059 -25.656   6.854  1.00 12.19           H
ATOM    929  CA  GLU A  76     -50.994 -25.264   4.986  1.00 12.19           C
ATOM    930  HA  GLU A  76     -50.613 -25.183   3.971  1.00 12.19           H
ATOM    931  C   GLU A  76     -51.404 -23.884   5.507  1.00 12.19           C
ATOM    932  O   GLU A  76     -51.807 -23.766   6.675  1.00 12.19           O
ATOM    933  CB  GLU A  76     -52.224 -26.177   4.966  1.00 12.19           C
ATOM    934 1HB  GLU A  76     -52.554 -26.332   5.993  1.00 12.19           H
ATOM    935 2HB  GLU A  76     -53.018 -25.669   4.417  1.00 12.19           H
ATOM    936  CG  GLU A  76     -51.976 -27.536   4.313  1.00 12.19           C
ATOM    937 1HG  GLU A  76     -51.617 -27.376   3.296  1.00 12.19           H
ATOM    938 2HG  GLU A  76     -51.207 -28.069   4.874  1.00 12.19           H
ATOM    939  CD  GLU A  76     -53.217 -28.406   4.265  1.00 12.19           C
ATOM    940  OE1 GLU A  76     -54.239 -28.092   4.915  1.00 12.19           O
ATOM    941  OE2 GLU A  76     -53.184 -29.448   3.578  1.00 12.19           O
ATOM    942  N   PRO A  77     -51.250 -22.817   4.703  1.00  3.34           N
ATOM    943  CA  PRO A  77     -51.927 -21.565   5.061  1.00  3.34           C
ATOM    944  HA  PRO A  77     -51.834 -21.353   6.117  1.00  3.34           H
ATOM    945  C   PRO A  77     -53.393 -21.526   4.628  1.00  3.34           C
ATOM    946  O   PRO A  77     -53.736 -22.185   3.652  1.00  3.34           O
ATOM    947  CB  PRO A  77     -51.141 -20.529   4.258  1.00  3.34           C
ATOM    948 1HB  PRO A  77     -51.759 -19.659   4.034  1.00  3.34           H
ATOM    949 2HB  PRO A  77     -50.251 -20.232   4.807  1.00  3.34           H
ATOM    950  CG  PRO A  77     -50.766 -21.260   3.014  1.00  3.34           C
ATOM    951 1HG  PRO A  77     -51.607 -21.260   2.320  1.00  3.34           H
ATOM    952 2HG  PRO A  77     -49.893 -20.816   2.541  1.00  3.34           H
ATOM    953  CD  PRO A  77     -50.478 -22.670   3.455  1.00  3.34           C
ATOM    954 1HD  PRO A  77     -50.818 -23.379   2.700  1.00  3.34           H
ATOM    955 2HD  PRO A  77     -49.417 -22.799   3.654  1.00  3.34           H
ATOM    956  N   HIS A  78     -54.217 -20.721   5.300  1.00 26.41           N
ATOM    957  H   HIS A  78     -53.900 -20.323   6.178  1.00 26.41           H
ATOM    958  CA  HIS A  78     -55.507 -20.261   4.759  1.00 26.41           C
ATOM    959  HA  HIS A  78     -55.261 -19.873   3.764  1.00 26.41           H
ATOM    960  C   HIS A  78     -56.151 -19.057   5.468  1.00 26.41           C
ATOM    961  O   HIS A  78     -55.834 -17.923   5.102  1.00 26.41           O
ATOM    962  CB  HIS A  78     -56.537 -21.373   4.511  1.00 26.41           C
ATOM    963 1HB  HIS A  78     -56.130 -22.322   4.861  1.00 26.41           H
ATOM    964 2HB  HIS A  78     -57.463 -21.195   5.054  1.00 26.41           H
ATOM    965  CG  HIS A  78     -56.883 -21.521   3.062  1.00 26.41           C
ATOM    966  ND1 HIS A  78     -56.151 -22.271   2.178  1.00 26.41           N
ATOM    967  HD1 HIS A  78     -55.307 -22.786   2.413  1.00 26.41           H
ATOM    968  CD2 HIS A  78     -57.841 -20.923   2.304  1.00 26.41           C
ATOM    969  HD2 HIS A  78     -58.578 -20.227   2.679  1.00 26.41           H
ATOM    970  CE1 HIS A  78     -56.687 -22.147   0.972  1.00 26.41           C
ATOM    971  HE1 HIS A  78     -56.303 -22.627   0.081  1.00 26.41           H
ATOM    972  NE2 HIS A  78     -57.741 -21.353   0.997  1.00 26.41           N
ATOM    973  N   SER A  79     -57.046 -19.246   6.432  1.00 25.01           N
ATOM    974  H   SER A  79     -57.180 -20.155   6.851  1.00 25.01           H
ATOM    975  CA  SER A  79     -57.975 -18.175   6.813  1.00 25.01           C
ATOM    976  HA  SER A  79     -57.702 -17.300   6.233  1.00 25.01           H
ATOM    977  C   SER A  79     -58.056 -17.669   8.251  1.00 25.01           C
ATOM    978  O   SER A  79     -57.785 -18.373   9.228  1.00 25.01           O
ATOM    979  CB  SER A  79     -59.381 -18.574   6.362  1.00 25.01           C
ATOM    980 1HB  SER A  79     -60.044 -17.717   6.472  1.00 25.01           H
ATOM    981 2HB  SER A  79     -59.344 -18.864   5.312  1.00 25.01           H
ATOM    982  OG  SER A  79     -59.899 -19.648   7.121  1.00 25.01           O
ATOM    983  HG  SER A  79     -60.805 -19.404   7.373  1.00 25.01           H
ATOM    984  N   VAL A  80     -58.469 -16.411   8.329  1.00  7.52           N
ATOM    985  H   VAL A  80     -58.654 -15.915   7.464  1.00  7.52           H
ATOM    986  CA  VAL A  80     -58.705 -15.687   9.577  1.00  7.52           C
ATOM    987  HA  VAL A  80     -57.828 -15.766  10.217  1.00  7.52           H
ATOM    988  C   VAL A  80     -59.898 -16.305  10.306  1.00  7.52           C
ATOM    989  O   VAL A  80     -60.864 -16.732   9.677  1.00  7.52           O
ATOM    990  CB  VAL A  80     -58.953 -14.184   9.253  1.00  7.52           C
ATOM    991  HB  VAL A  80     -59.795 -14.110   8.569  1.00  7.52           H
ATOM    992  CG1 VAL A  80     -59.270 -13.373  10.501  1.00  7.52           C
ATOM    993 1HG1 VAL A  80     -59.314 -12.313  10.252  1.00  7.52           H
ATOM    994 2HG1 VAL A  80     -58.499 -13.530  11.257  1.00  7.52           H
ATOM    995 3HG1 VAL A  80     -60.238 -13.676  10.905  1.00  7.52           H
ATOM    996  CG2 VAL A  80     -57.717 -13.571   8.563  1.00  7.52           C
ATOM    997 1HG2 VAL A  80     -57.883 -12.511   8.372  1.00  7.52           H
ATOM    998 2HG2 VAL A  80     -57.530 -14.063   7.611  1.00  7.52           H
ATOM    999 3HG2 VAL A  80     -56.837 -13.683   9.197  1.00  7.52           H
ATOM   1000  N   HIS A  81     -59.810 -16.363  11.626  1.00  8.41           N
ATOM   1001  H   HIS A  81     -59.019 -15.947  12.096  1.00  8.41           H
ATOM   1002  CA  HIS A  81     -60.810 -16.988  12.484  1.00  8.41           C
ATOM   1003  HA  HIS A  81     -61.800 -16.901  12.039  1.00  8.41           H
ATOM   1004  C   HIS A  81     -60.796 -16.233  13.814  1.00  8.41           C
ATOM   1005  O   HIS A  81     -59.839 -15.497  14.082  1.00  8.41           O
ATOM   1006  CB  HIS A  81     -60.433 -18.459  12.676  1.00  8.41           C
ATOM   1007 1HB  HIS A  81     -61.097 -18.904  13.415  1.00  8.41           H
ATOM   1008 2HB  HIS A  81     -60.575 -18.975  11.727  1.00  8.41           H
ATOM   1009  CG  HIS A  81     -59.008 -18.660  13.095  1.00  8.41           C
ATOM   1010  ND1 HIS A  81     -57.946 -18.787  12.224  1.00  8.41           N
ATOM   1011  HD1 HIS A  81     -57.992 -18.787  11.207  1.00  8.41           H
ATOM   1012  CD2 HIS A  81     -58.454 -18.737  14.332  1.00  8.41           C
ATOM   1013  HD2 HIS A  81     -59.008 -18.692  15.258  1.00  8.41           H
ATOM   1014  CE1 HIS A  81     -56.828 -18.894  12.945  1.00  8.41           C
ATOM   1015  HE1 HIS A  81     -55.837 -19.000  12.522  1.00  8.41           H
ATOM   1016  NE2 HIS A  81     -57.083 -18.850  14.238  1.00  8.41           N
ATOM   1017  N   GLY A  82     -61.844 -16.373  14.618  1.00 37.61           N
ATOM   1018  H   GLY A  82     -62.611 -16.976  14.355  1.00 37.61           H
ATOM   1019  CA  GLY A  82     -61.979 -15.561  15.820  1.00 37.61           C
ATOM   1020 1HA  GLY A  82     -61.409 -16.022  16.624  1.00 37.61           H
ATOM   1021 2HA  GLY A  82     -61.542 -14.586  15.616  1.00 37.61           H
ATOM   1022  C   GLY A  82     -63.398 -15.331  16.312  1.00 37.61           C
ATOM   1023  O   GLY A  82     -64.302 -16.106  15.997  1.00 37.61           O
ATOM   1024  N   VAL A  83     -63.573 -14.304  17.134  1.00 -1.41           N
ATOM   1025  H   VAL A  83     -62.786 -13.701  17.327  1.00 -1.41           H
ATOM   1026  CA  VAL A  83     -64.830 -13.950  17.816  1.00 -1.41           C
ATOM   1027  HA  VAL A  83     -65.688 -14.318  17.254  1.00 -1.41           H
ATOM   1028  C   VAL A  83     -64.905 -12.422  17.916  1.00 -1.41           C
ATOM   1029  O   VAL A  83     -63.877 -11.767  17.780  1.00 -1.41           O
ATOM   1030  CB  VAL A  83     -64.879 -14.527  19.267  1.00 -1.41           C
ATOM   1031  HB  VAL A  83     -65.741 -14.101  19.772  1.00 -1.41           H
ATOM   1032  CG1 VAL A  83     -65.057 -16.042  19.258  1.00 -1.41           C
ATOM   1033 1HG1 VAL A  83     -65.171 -16.400  20.282  1.00 -1.41           H
ATOM   1034 2HG1 VAL A  83     -64.190 -16.526  18.809  1.00 -1.41           H
ATOM   1035 3HG1 VAL A  83     -65.953 -16.305  18.696  1.00 -1.41           H
ATOM   1036  CG2 VAL A  83     -63.616 -14.173  20.071  1.00 -1.41           C
ATOM   1037 1HG2 VAL A  83     -63.725 -14.544  21.090  1.00 -1.41           H
ATOM   1038 2HG2 VAL A  83     -63.483 -13.093  20.114  1.00 -1.41           H
ATOM   1039 3HG2 VAL A  83     -62.733 -14.636  19.631  1.00 -1.41           H
ATOM   1040  N   HIS A  84     -66.071 -11.838  18.167  0.97 -3.38           N
ATOM   1041  H   HIS A  84     -66.903 -12.401  18.299  0.97 -3.38           H
ATOM   1042  CA  HIS A  84     -66.204 -10.376  18.234  0.97 -3.38           C
ATOM   1043  HA  HIS A  84     -65.242  -9.948  18.507  0.97 -3.38           H
ATOM   1044  C   HIS A  84     -67.249  -9.873  19.238  0.97 -3.38           C
ATOM   1045  O   HIS A  84     -68.316 -10.476  19.379  0.97 -3.38           O
ATOM   1046  CB  HIS A  84     -66.577  -9.872  16.833  0.97 -3.38           C
ATOM   1047 1HB  HIS A  84     -65.910 -10.340  16.108  0.97 -3.38           H
ATOM   1048 2HB  HIS A  84     -67.596 -10.181  16.609  0.97 -3.38           H
ATOM   1049  CG  HIS A  84     -66.478  -8.387  16.672  0.97 -3.38           C
ATOM   1050  ND1 HIS A  84     -65.291  -7.750  16.375  0.97 -3.38           N
ATOM   1051  CD2 HIS A  84     -67.438  -7.426  16.756  0.97 -3.38           C
ATOM   1052  HD2 HIS A  84     -68.482  -7.620  16.964  0.97 -3.38           H
ATOM   1053  CE1 HIS A  84     -65.597  -6.418  16.290  0.97 -3.38           C
ATOM   1054  HE1 HIS A  84     -64.879  -5.646  16.047  0.97 -3.38           H
ATOM   1055  NE2 HIS A  84     -66.905  -6.181  16.541  0.97 -3.38           N
ATOM   1056  HE2 HIS A  84     -67.381  -5.282  16.556  0.97 -3.38           H
ATOM   1057  N   GLY A  85     -66.975  -8.731  19.862  0.97 31.47           N
ATOM   1058  H   GLY A  85     -66.051  -8.334  19.775  0.97 31.47           H
ATOM   1059  CA  GLY A  85     -67.995  -7.958  20.571  0.97 31.47           C
ATOM   1060 1HA  GLY A  85     -67.764  -6.908  20.394  0.97 31.47           H
ATOM   1061 2HA  GLY A  85     -68.951  -8.145  20.081  0.97 31.47           H
ATOM   1062  C   GLY A  85     -68.239  -8.086  22.071  0.97 31.47           C
ATOM   1063  O   GLY A  85     -69.401  -8.238  22.461  0.97 31.47           O
ATOM   1064  N   PRO A  86     -67.226  -8.018  22.958  0.97 -6.49           N
ATOM   1065  CA  PRO A  86     -67.576  -8.179  24.378  0.97 -6.49           C
ATOM   1066  HA  PRO A  86     -68.211  -9.055  24.505  0.97 -6.49           H
ATOM   1067  C   PRO A  86     -68.238  -6.950  25.030  0.97 -6.49           C
ATOM   1068  O   PRO A  86     -68.085  -5.821  24.541  0.97 -6.49           O
ATOM   1069  CB  PRO A  86     -66.210  -8.432  25.020  0.97 -6.49           C
ATOM   1070 1HB  PRO A  86     -66.202  -8.116  26.063  0.97 -6.49           H
ATOM   1071 2HB  PRO A  86     -65.944  -9.485  24.936  0.97 -6.49           H
ATOM   1072  CG  PRO A  86     -65.286  -7.610  24.209  0.97 -6.49           C
ATOM   1073 1HG  PRO A  86     -65.374  -6.560  24.492  0.97 -6.49           H
ATOM   1074 2HG  PRO A  86     -64.258  -7.951  24.324  0.97 -6.49           H
ATOM   1075  CD  PRO A  86     -65.772  -7.820  22.794  0.97 -6.49           C
ATOM   1076 1HD  PRO A  86     -65.559  -6.942  22.184  0.97 -6.49           H
ATOM   1077 2HD  PRO A  86     -65.316  -8.714  22.365  0.97 -6.49           H
ATOM   1078  N   PRO A  87     -68.962  -7.134  26.151  1.00 -8.87           N
ATOM   1079  CA  PRO A  87     -69.469  -5.970  26.894  1.00 -8.87           C
ATOM   1080  HA  PRO A  87     -69.928  -5.248  26.220  1.00 -8.87           H
ATOM   1081  C   PRO A  87     -68.385  -5.279  27.738  1.00 -8.87           C
ATOM   1082  O   PRO A  87     -67.275  -5.797  27.875  1.00 -8.87           O
ATOM   1083  CB  PRO A  87     -70.537  -6.596  27.790  1.00 -8.87           C
ATOM   1084 1HB  PRO A  87     -70.685  -6.011  28.696  1.00 -8.87           H
ATOM   1085 2HB  PRO A  87     -71.475  -6.706  27.245  1.00 -8.87           H
ATOM   1086  CG  PRO A  87     -69.974  -7.918  28.108  1.00 -8.87           C
ATOM   1087 1HG  PRO A  87     -69.204  -7.813  28.872  1.00 -8.87           H
ATOM   1088 2HG  PRO A  87     -70.754  -8.601  28.442  1.00 -8.87           H
ATOM   1089  CD  PRO A  87     -69.361  -8.390  26.818  1.00 -8.87           C
ATOM   1090 1HD  PRO A  87     -68.499  -9.028  27.018  1.00 -8.87           H
ATOM   1091 2HD  PRO A  87     -70.102  -8.915  26.215  1.00 -8.87           H
ATOM   1092  N   ALA A  88     -68.708  -4.123  28.315  1.00 16.73           N
ATOM   1093  H   ALA A  88     -69.645  -3.767  28.208  1.00 16.73           H
ATOM   1094  CA  ALA A  88     -67.770  -3.338  29.131  1.00 16.73           C
ATOM   1095  HA  ALA A  88     -67.139  -4.023  29.696  1.00 16.73           H
ATOM   1096  C   ALA A  88     -68.480  -2.407  30.138  1.00 16.73           C
ATOM   1097  O   ALA A  88     -69.712  -2.298  30.135  1.00 16.73           O
ATOM   1098  CB  ALA A  88     -66.884  -2.510  28.205  1.00 16.73           C
ATOM   1099 1HB  ALA A  88     -66.321  -3.174  27.551  1.00 16.73           H
ATOM   1100 2HB  ALA A  88     -66.177  -1.917  28.780  1.00 16.73           H
ATOM   1101 3HB  ALA A  88     -67.499  -1.847  27.602  1.00 16.73           H
ATOM   1102  N   LEU A  89     -67.687  -1.724  30.956  1.00 20.55           N
ATOM   1103  H   LEU A  89     -66.687  -1.830  30.856  1.00 20.55           H
ATOM   1104  CA  LEU A  89     -68.147  -0.785  31.994  1.00 20.55           C
ATOM   1105  HA  LEU A  89     -68.957  -1.247  32.556  1.00 20.55           H
ATOM   1106  C   LEU A  89     -68.659   0.546  31.419  1.00 20.55           C
ATOM   1107  O   LEU A  89     -68.707   0.741  30.202  1.00 20.55           O
ATOM   1108  CB  LEU A  89     -66.974  -0.523  32.959  1.00 20.55           C
ATOM   1109 1HB  LEU A  89     -66.167  -1.181  32.641  1.00 20.55           H
ATOM   1110 2HB  LEU A  89     -66.617   0.491  32.781  1.00 20.55           H
ATOM   1111  CG  LEU A  89     -67.076  -0.710  34.488  1.00 20.55           C
ATOM   1112  HG  LEU A  89     -66.083  -0.526  34.895  1.00 20.55           H
ATOM   1113  CD1 LEU A  89     -68.032   0.260  35.179  1.00 20.55           C
ATOM   1114 1HD1 LEU A  89     -67.959   0.129  36.260  1.00 20.55           H
ATOM   1115 2HD1 LEU A  89     -69.062   0.075  34.869  1.00 20.55           H
ATOM   1116 3HD1 LEU A  89     -67.747   1.284  34.941  1.00 20.55           H
ATOM   1117  CD2 LEU A  89     -67.460  -2.135  34.861  1.00 20.55           C
ATOM   1118 1HD2 LEU A  89     -67.359  -2.270  35.938  1.00 20.55           H
ATOM   1119 2HD2 LEU A  89     -66.796  -2.840  34.360  1.00 20.55           H
ATOM   1120 3HD2 LEU A  89     -68.490  -2.339  34.570  1.00 20.55           H
ATOM   1121  N   SER A  90     -69.051   1.450  32.306  1.00 12.29           N
ATOM   1122  H   SER A  90     -68.947   1.244  33.289  1.00 12.29           H
ATOM   1123  CA  SER A  90     -69.625   2.756  31.988  1.00 12.29           C
ATOM   1124  HA  SER A  90     -69.603   2.950  30.917  1.00 12.29           H
ATOM   1125  C   SER A  90     -68.835   3.848  32.717  1.00 12.29           C
ATOM   1126  O   SER A  90     -68.090   3.553  33.653  1.00 12.29           O
ATOM   1127  CB  SER A  90     -71.069   2.750  32.488  1.00 12.29           C
ATOM   1128 1HB  SER A  90     -71.518   3.732  32.344  1.00 12.29           H
ATOM   1129 2HB  SER A  90     -71.638   2.004  31.933  1.00 12.29           H
ATOM   1130  OG  SER A  90     -71.066   2.399  33.863  1.00 12.29           O
ATOM   1131  HG  SER A  90     -71.969   2.432  34.209  1.00 12.29           H
ATOM   1132  N   GLY A  91     -68.999   5.099  32.309  1.00 27.71           N
ATOM   1133  H   GLY A  91     -69.616   5.295  31.525  1.00 27.71           H
ATOM   1134  CA  GLY A  91     -68.294   6.221  32.918  1.00 27.71           C
ATOM   1135 1HA  GLY A  91     -68.563   6.303  33.969  1.00 27.71           H
ATOM   1136 2HA  GLY A  91     -67.220   6.051  32.842  1.00 27.71           H
ATOM   1137  C   GLY A  91     -68.626   7.518  32.196  1.00 27.71           C
ATOM   1138  O   GLY A  91     -68.068   7.768  31.130  1.00 27.71           O
ATOM   1139  N   SER A  92     -69.551   8.316  32.711  1.00 16.70           N
ATOM   1140  H   SER A  92     -69.935   8.118  33.630  1.00 16.70           H
ATOM   1141  CA  SER A  92     -70.103   9.476  31.990  1.00 16.70           C
ATOM   1142  HA  SER A  92     -69.349   9.924  31.349  1.00 16.70           H
ATOM   1143  C   SER A  92     -70.583  10.492  33.041  1.00 16.70           C
ATOM   1144  O   SER A  92     -70.518  10.160  34.231  1.00 16.70           O
ATOM   1145  CB  SER A  92     -71.270   8.973  31.134  1.00 16.70           C
ATOM   1146 1HB  SER A  92     -71.661   9.783  30.519  1.00 16.70           H
ATOM   1147 2HB  SER A  92     -70.914   8.179  30.481  1.00 16.70           H
ATOM   1148  OG  SER A  92     -72.300   8.472  31.964  1.00 16.70           O
ATOM   1149  HG  SER A  92     -73.123   8.937  31.746  1.00 16.70           H
ATOM   1150  N   PRO A  93     -71.153  11.664  32.669  1.00 43.89           N
ATOM   1151  CA  PRO A  93     -71.439  12.412  31.431  1.00 43.89           C
ATOM   1152  HA  PRO A  93     -71.496  11.731  30.575  1.00 43.89           H
ATOM   1153  C   PRO A  93     -70.636  13.660  31.038  1.00 43.89           C
ATOM   1154  O   PRO A  93     -70.986  14.283  30.039  1.00 43.89           O
ATOM   1155  CB  PRO A  93     -72.852  12.914  31.738  1.00 43.89           C
ATOM   1156 1HB  PRO A  93     -73.137  13.752  31.102  1.00 43.89           H
ATOM   1157 2HB  PRO A  93     -73.566  12.096  31.655  1.00 43.89           H
ATOM   1158  CG  PRO A  93     -72.721  13.356  33.146  1.00 43.89           C
ATOM   1159 1HG  PRO A  93     -72.257  14.342  33.186  1.00 43.89           H
ATOM   1160 2HG  PRO A  93     -73.694  13.382  33.634  1.00 43.89           H
ATOM   1161  CD  PRO A  93     -71.819  12.338  33.806  1.00 43.89           C
ATOM   1162 1HD  PRO A  93     -71.090  12.831  34.450  1.00 43.89           H
ATOM   1163 2HD  PRO A  93     -72.426  11.633  34.374  1.00 43.89           H
ATOM   1164  N   VAL A  94     -69.642  14.073  31.817  1.00  6.26           N
ATOM   1165  H   VAL A  94     -69.235  13.444  32.492  1.00  6.26           H
ATOM   1166  CA  VAL A  94     -69.140  15.455  31.734  1.00  6.26           C
ATOM   1167  HA  VAL A  94     -69.987  16.084  31.963  1.00  6.26           H
ATOM   1168  C   VAL A  94     -68.679  15.889  30.343  1.00  6.26           C
ATOM   1169  O   VAL A  94     -68.048  15.140  29.592  1.00  6.26           O
ATOM   1170  CB  VAL A  94     -68.067  15.758  32.824  1.00  6.26           C
ATOM   1171  HB  VAL A  94     -67.822  16.818  32.772  1.00  6.26           H
ATOM   1172  CG1 VAL A  94     -68.635  15.469  34.218  1.00  6.26           C
ATOM   1173 1HG1 VAL A  94     -67.928  15.822  34.970  1.00  6.26           H
ATOM   1174 2HG1 VAL A  94     -68.797  14.401  34.362  1.00  6.26           H
ATOM   1175 3HG1 VAL A  94     -69.577  15.999  34.355  1.00  6.26           H
ATOM   1176  CG2 VAL A  94     -66.784  14.954  32.639  1.00  6.26           C
ATOM   1177 1HG2 VAL A  94     -66.075  15.210  33.425  1.00  6.26           H
ATOM   1178 2HG2 VAL A  94     -66.331  15.196  31.679  1.00  6.26           H
ATOM   1179 3HG2 VAL A  94     -66.987  13.885  32.677  1.00  6.26           H
ATOM   1180  N   ILE A  95     -69.120  17.078  29.962  0.95-13.36           N
ATOM   1181  H   ILE A  95     -69.541  17.701  30.633  0.95-13.36           H
ATOM   1182  CA  ILE A  95     -69.132  17.496  28.559  0.95-13.36           C
ATOM   1183  HA  ILE A  95     -69.091  16.599  27.943  0.95-13.36           H
ATOM   1184  C   ILE A  95     -67.939  18.368  28.177  0.95-13.36           C
ATOM   1185  O   ILE A  95     -67.250  18.909  29.046  0.95-13.36           O
ATOM   1186  CB  ILE A  95     -70.463  18.236  28.217  0.95-13.36           C
ATOM   1187  HB  ILE A  95     -70.482  18.419  27.144  0.95-13.36           H
ATOM   1188  CG1 ILE A  95     -70.562  19.598  28.932  0.95-13.36           C
ATOM   1189 1HG1 ILE A  95     -70.672  19.427  30.002  0.95-13.36           H
ATOM   1190 2HG1 ILE A  95     -69.639  20.152  28.769  0.95-13.36           H
ATOM   1191  CG2 ILE A  95     -71.676  17.346  28.581  0.95-13.36           C
ATOM   1192 1HG2 ILE A  95     -72.588  17.777  28.177  0.95-13.36           H
ATOM   1193 2HG2 ILE A  95     -71.782  17.246  29.663  0.95-13.36           H
ATOM   1194 3HG2 ILE A  95     -71.552  16.357  28.150  0.95-13.36           H
ATOM   1195  CD1 ILE A  95     -71.715  20.492  28.460  0.95-13.36           C
ATOM   1196 1HD1 ILE A  95     -71.645  21.463  28.947  0.95-13.36           H
ATOM   1197 2HD1 ILE A  95     -72.674  20.041  28.716  0.95-13.36           H
ATOM   1198 3HD1 ILE A  95     -71.656  20.637  27.380  0.95-13.36           H
ATOM   1199  N   SER A  96     -67.718  18.511  26.881  0.95  6.22           N
ATOM   1200  H   SER A  96     -68.303  18.031  26.208  0.95  6.22           H
ATOM   1201  CA  SER A  96     -66.689  19.387  26.332  0.95  6.22           C
ATOM   1202  HA  SER A  96     -66.619  20.306  26.914  0.95  6.22           H
ATOM   1203  C   SER A  96     -67.124  19.704  24.908  0.95  6.22           C
ATOM   1204  O   SER A  96     -68.026  19.044  24.390  0.95  6.22           O
ATOM   1205  CB  SER A  96     -65.334  18.676  26.312  0.95  6.22           C
ATOM   1206 1HB  SER A  96     -64.581  19.348  25.899  0.95  6.22           H
ATOM   1207 2HB  SER A  96     -65.053  18.418  27.331  0.95  6.22           H
ATOM   1208  OG  SER A  96     -65.389  17.493  25.535  0.95  6.22           O
ATOM   1209  HG  SER A  96     -66.055  16.904  25.924  0.95  6.22           H
ATOM   1210  N   ASP A  97     -66.472  20.668  24.279  0.95  8.42           N
ATOM   1211  H   ASP A  97     -65.785  21.216  24.779  0.95  8.42           H
ATOM   1212  CA  ASP A  97     -66.621  20.987  22.857  0.95  8.42           C
ATOM   1213  HA  ASP A  97     -66.765  20.086  22.260  0.95  8.42           H
ATOM   1214  C   ASP A  97     -65.270  21.633  22.564  0.95  8.42           C
ATOM   1215  O   ASP A  97     -64.612  22.065  23.522  0.95  8.42           O
ATOM   1216  CB  ASP A  97     -67.757  21.985  22.638  0.95  8.42           C
ATOM   1217 1HB  ASP A  97     -68.643  21.635  23.169  0.95  8.42           H
ATOM   1218 2HB  ASP A  97     -67.461  22.947  23.054  0.95  8.42           H
ATOM   1219  CG  ASP A  97     -68.115  22.176  21.173  0.95  8.42           C
ATOM   1220  OD1 ASP A  97     -67.524  21.564  20.255  0.95  8.42           O
ATOM   1221  OD2 ASP A  97     -69.049  22.970  20.934  0.95  8.42           O
ATOM   1222  N   ILE A  98     -64.817  21.667  21.322  0.95-11.63           N
ATOM   1223  H   ILE A  98     -65.416  21.356  20.561  0.95-11.63           H
ATOM   1224  CA  ILE A  98     -63.480  22.162  20.990  0.95-11.63           C
ATOM   1225  HA  ILE A  98     -63.227  22.984  21.658  0.95-11.63           H
ATOM   1226  C   ILE A  98     -63.520  22.694  19.558  0.95-11.63           C
ATOM   1227  O   ILE A  98     -64.369  22.269  18.765  0.95-11.63           O
ATOM   1228  CB  ILE A  98     -62.425  21.015  21.176  0.95-11.63           C
ATOM   1229  HB  ILE A  98     -62.632  20.556  22.140  0.95-11.63           H
ATOM   1230  CG1 ILE A  98     -61.000  21.591  21.256  0.95-11.63           C
ATOM   1231 1HG1 ILE A  98     -60.689  21.910  20.263  0.95-11.63           H
ATOM   1232 2HG1 ILE A  98     -61.025  22.467  21.901  0.95-11.63           H
ATOM   1233  CG2 ILE A  98     -62.569  19.907  20.102  0.95-11.63           C
ATOM   1234 1HG2 ILE A  98     -61.928  19.061  20.351  0.95-11.63           H
ATOM   1235 2HG2 ILE A  98     -62.284  20.288  19.119  0.95-11.63           H
ATOM   1236 3HG2 ILE A  98     -63.599  19.554  20.062  0.95-11.63           H
ATOM   1237  CD1 ILE A  98     -59.942  20.637  21.813  0.95-11.63           C
ATOM   1238 1HD1 ILE A  98     -58.983  21.155  21.862  0.95-11.63           H
ATOM   1239 2HD1 ILE A  98     -59.840  19.766  21.169  0.95-11.63           H
ATOM   1240 3HD1 ILE A  98     -60.223  20.316  22.817  0.95-11.63           H
ATOM   1241  N   SER A  99     -62.638  23.620  19.212  0.95  7.68           N
ATOM   1242  H   SER A  99     -61.984  23.984  19.890  0.95  7.68           H
ATOM   1243  CA  SER A  99     -62.513  24.074  17.830  0.95  7.68           C
ATOM   1244  HA  SER A  99     -63.497  24.236  17.391  0.95  7.68           H
ATOM   1245  C   SER A  99     -61.786  22.982  17.053  0.95  7.68           C
ATOM   1246  O   SER A  99     -61.016  22.209  17.629  0.95  7.68           O
ATOM   1247  CB  SER A  99     -61.706  25.369  17.777  0.95  7.68           C
ATOM   1248 1HB  SER A  99     -61.589  25.682  16.739  0.95  7.68           H
ATOM   1249 2HB  SER A  99     -62.238  26.144  18.327  0.95  7.68           H
ATOM   1250  OG  SER A  99     -60.431  25.175  18.367  0.95  7.68           O
ATOM   1251  HG  SER A  99     -59.895  25.963  18.184  0.95  7.68           H
ATOM   1252  N   LEU A 100     -62.015  22.907  15.752  1.00  3.34           N
ATOM   1253  H   LEU A 100     -62.665  23.559  15.318  1.00  3.34           H
ATOM   1254  CA  LEU A 100     -61.385  21.891  14.910  1.00  3.34           C
ATOM   1255  HA  LEU A 100     -60.543  21.446  15.436  1.00  3.34           H
ATOM   1256  C   LEU A 100     -60.875  22.506  13.614  1.00  3.34           C
ATOM   1257  O   LEU A 100     -61.642  23.125  12.876  1.00  3.34           O
ATOM   1258  CB  LEU A 100     -62.417  20.798  14.599  1.00  3.34           C
ATOM   1259 1HB  LEU A 100     -62.768  20.400  15.551  1.00  3.34           H
ATOM   1260 2HB  LEU A 100     -63.266  21.280  14.115  1.00  3.34           H
ATOM   1261  CG  LEU A 100     -62.007  19.608  13.714  1.00  3.34           C
ATOM   1262  HG  LEU A 100     -61.709  19.987  12.737  1.00  3.34           H
ATOM   1263  CD1 LEU A 100     -60.845  18.807  14.290  1.00  3.34           C
ATOM   1264 1HD1 LEU A 100     -60.628  17.960  13.640  1.00  3.34           H
ATOM   1265 2HD1 LEU A 100     -61.095  18.446  15.289  1.00  3.34           H
ATOM   1266 3HD1 LEU A 100     -59.955  19.429  14.343  1.00  3.34           H
ATOM   1267  CD2 LEU A 100     -63.207  18.684  13.527  1.00  3.34           C
ATOM   1268 1HD2 LEU A 100     -62.938  17.858  12.869  1.00  3.34           H
ATOM   1269 2HD2 LEU A 100     -64.028  19.234  13.068  1.00  3.34           H
ATOM   1270 3HD2 LEU A 100     -63.536  18.288  14.489  1.00  3.34           H
ATOM   1271  N   ILE A 101     -59.602  22.303  13.312  1.00-21.66           N
ATOM   1272  H   ILE A 101     -58.976  21.908  14.009  1.00-21.66           H
ATOM   1273  CA  ILE A 101     -59.081  22.502  11.959  1.00-21.66           C
ATOM   1274  HA  ILE A 101     -59.915  22.613  11.266  1.00-21.66           H
ATOM   1275  C   ILE A 101     -58.348  21.210  11.649  1.00-21.66           C
ATOM   1276  O   ILE A 101     -57.263  20.946  12.177  1.00-21.66           O
ATOM   1277  CB  ILE A 101     -58.116  23.718  11.772  1.00-21.66           C
ATOM   1278  HB  ILE A 101     -57.253  23.598  12.427  1.00-21.66           H
ATOM   1279  CG1 ILE A 101     -58.843  25.023  12.145  1.00-21.66           C
ATOM   1280 1HG1 ILE A 101     -59.712  25.118  11.494  1.00-21.66           H
ATOM   1281 2HG1 ILE A 101     -59.199  24.940  13.171  1.00-21.66           H
ATOM   1282  CG2 ILE A 101     -57.620  23.783  10.292  1.00-21.66           C
ATOM   1283 1HG2 ILE A 101     -56.888  24.584  10.174  1.00-21.66           H
ATOM   1284 2HG2 ILE A 101     -58.459  23.962   9.616  1.00-21.66           H
ATOM   1285 3HG2 ILE A 101     -57.127  22.851  10.013  1.00-21.66           H
ATOM   1286  CD1 ILE A 101     -58.030  26.313  12.028  1.00-21.66           C
ATOM   1287 1HD1 ILE A 101     -58.603  27.139  12.449  1.00-21.66           H
ATOM   1288 2HD1 ILE A 101     -57.825  26.538  10.981  1.00-21.66           H
ATOM   1289 3HD1 ILE A 101     -57.088  26.220  12.567  1.00-21.66           H
ATOM   1290  N   ARG A 102     -58.942  20.394  10.797  1.00  5.08           N
ATOM   1291  H   ARG A 102     -59.863  20.611  10.435  1.00  5.08           H
ATOM   1292  CA  ARG A 102     -58.287  19.201  10.280  1.00  5.08           C
ATOM   1293  HA  ARG A 102     -57.212  19.353  10.249  1.00  5.08           H
ATOM   1294  C   ARG A 102     -58.821  19.089   8.866  1.00  5.08           C
ATOM   1295  O   ARG A 102     -59.983  19.422   8.630  1.00  5.08           O
ATOM   1296  CB  ARG A 102     -58.607  17.967  11.132  1.00  5.08           C
ATOM   1297 1HB  ARG A 102     -58.302  18.164  12.160  1.00  5.08           H
ATOM   1298 2HB  ARG A 102     -59.682  17.792  11.112  1.00  5.08           H
ATOM   1299  CG  ARG A 102     -57.899  16.717  10.638  1.00  5.08           C
ATOM   1300 1HG  ARG A 102     -58.284  16.481   9.647  1.00  5.08           H
ATOM   1301 2HG  ARG A 102     -56.831  16.911  10.554  1.00  5.08           H
ATOM   1302  CD  ARG A 102     -58.107  15.505  11.531  1.00  5.08           C
ATOM   1303 1HD  ARG A 102     -57.622  15.674  12.494  1.00  5.08           H
ATOM   1304 2HD  ARG A 102     -59.172  15.347  11.693  1.00  5.08           H
ATOM   1305  NE  ARG A 102     -57.529  14.323  10.875  1.00  5.08           N
ATOM   1306  HE  ARG A 102     -56.591  14.068  11.155  1.00  5.08           H
ATOM   1307  CZ  ARG A 102     -58.097  13.600   9.918  1.00  5.08           C
ATOM   1308  NH1 ARG A 102     -57.412  12.643   9.367  1.00  5.08           N
ATOM   1309 1HH1 ARG A 102     -56.488  12.417   9.713  1.00  5.08           H
ATOM   1310 2HH1 ARG A 102     -57.791  12.132   8.589  1.00  5.08           H
ATOM   1311  NH2 ARG A 102     -59.299  13.823   9.452  1.00  5.08           N
ATOM   1312 1HH2 ARG A 102     -59.901  14.495   9.910  1.00  5.08           H
ATOM   1313 2HH2 ARG A 102     -59.632  13.340   8.629  1.00  5.08           H
ATOM   1314  N   LEU A 103     -57.970  18.692   7.936  1.00 -0.99           N
ATOM   1315  H   LEU A 103     -57.008  18.503   8.194  1.00 -0.99           H
ATOM   1316  CA  LEU A 103     -58.346  18.490   6.540  1.00 -0.99           C
ATOM   1317  HA  LEU A 103     -59.430  18.435   6.435  1.00 -0.99           H
ATOM   1318  C   LEU A 103     -57.725  17.168   6.117  1.00 -0.99           C
ATOM   1319  O   LEU A 103     -56.791  16.692   6.769  1.00 -0.99           O
ATOM   1320  CB  LEU A 103     -57.792  19.621   5.661  1.00 -0.99           C
ATOM   1321 1HB  LEU A 103     -56.713  19.651   5.812  1.00 -0.99           H
ATOM   1322 2HB  LEU A 103     -57.975  19.351   4.621  1.00 -0.99           H
ATOM   1323  CG  LEU A 103     -58.335  21.045   5.863  1.00 -0.99           C
ATOM   1324  HG  LEU A 103     -58.220  21.320   6.911  1.00 -0.99           H
ATOM   1325  CD1 LEU A 103     -57.524  22.024   5.023  1.00 -0.99           C
ATOM   1326 1HD1 LEU A 103     -57.900  23.037   5.179  1.00 -0.99           H
ATOM   1327 2HD1 LEU A 103     -57.595  21.773   3.965  1.00 -0.99           H
ATOM   1328 3HD1 LEU A 103     -56.479  21.996   5.335  1.00 -0.99           H
ATOM   1329  CD2 LEU A 103     -59.809  21.164   5.487  1.00 -0.99           C
ATOM   1330 1HD2 LEU A 103     -60.148  22.190   5.641  1.00 -0.99           H
ATOM   1331 2HD2 LEU A 103     -60.406  20.508   6.119  1.00 -0.99           H
ATOM   1332 3HD2 LEU A 103     -59.960  20.883   4.447  1.00 -0.99           H
ATOM   1333  N   SER A 104     -58.210  16.586   5.034  1.00 21.33           N
ATOM   1334  H   SER A 104     -59.056  16.950   4.605  1.00 21.33           H
ATOM   1335  CA  SER A 104     -57.530  15.478   4.363  1.00 21.33           C
ATOM   1336  HA  SER A 104     -56.459  15.552   4.544  1.00 21.33           H
ATOM   1337  C   SER A 104     -57.817  15.616   2.868  1.00 21.33           C
ATOM   1338  O   SER A 104     -58.839  16.208   2.497  1.00 21.33           O
ATOM   1339  CB  SER A 104     -58.038  14.131   4.882  1.00 21.33           C
ATOM   1340 1HB  SER A 104     -59.107  14.053   4.705  1.00 21.33           H
ATOM   1341 2HB  SER A 104     -57.532  13.322   4.354  1.00 21.33           H
ATOM   1342  OG  SER A 104     -57.778  14.022   6.271  1.00 21.33           O
ATOM   1343  HG  SER A 104     -57.463  14.884   6.576  1.00 21.33           H
ATOM   1344  N   PRO A 105     -56.940  15.096   1.993  1.00  8.44           N
ATOM   1345  CA  PRO A 105     -57.211  15.182   0.553  1.00  8.44           C
ATOM   1346  HA  PRO A 105     -57.511  16.191   0.270  1.00  8.44           H
ATOM   1347  C   PRO A 105     -58.269  14.179   0.084  1.00  8.44           C
ATOM   1348  O   PRO A 105     -58.832  13.433   0.897  1.00  8.44           O
ATOM   1349  CB  PRO A 105     -55.836  14.862  -0.047  1.00  8.44           C
ATOM   1350 1HB  PRO A 105     -55.916  14.429  -1.041  1.00  8.44           H
ATOM   1351 2HB  PRO A 105     -55.217  15.758  -0.077  1.00  8.44           H
ATOM   1352  CG  PRO A 105     -55.269  13.897   0.891  1.00  8.44           C
ATOM   1353 1HG  PRO A 105     -55.714  12.918   0.730  1.00  8.44           H
ATOM   1354 2HG  PRO A 105     -54.187  13.848   0.785  1.00  8.44           H
ATOM   1355  CD  PRO A 105     -55.651  14.421   2.241  1.00  8.44           C
ATOM   1356 1HD  PRO A 105     -55.758  13.597   2.948  1.00  8.44           H
ATOM   1357 2HD  PRO A 105     -54.911  15.142   2.594  1.00  8.44           H
ATOM   1358  N   HIS A 106     -58.473  14.159  -1.231  1.00 16.56           N
ATOM   1359  H   HIS A 106     -57.999  14.860  -1.791  1.00 16.56           H
ATOM   1360  CA  HIS A 106     -59.254  13.169  -1.989  1.00 16.56           C
ATOM   1361  HA  HIS A 106     -59.044  13.369  -3.034  1.00 16.56           H
ATOM   1362  C   HIS A 106     -60.782  13.227  -1.841  1.00 16.56           C
ATOM   1363  O   HIS A 106     -61.306  13.789  -0.872  1.00 16.56           O
ATOM   1364  CB  HIS A 106     -58.715  11.753  -1.720  1.00 16.56           C
ATOM   1365 1HB  HIS A 106     -58.889  11.487  -0.680  1.00 16.56           H
ATOM   1366 2HB  HIS A 106     -59.260  11.044  -2.338  1.00 16.56           H
ATOM   1367  CG  HIS A 106     -57.257  11.613  -2.022  1.00 16.56           C
ATOM   1368  ND1 HIS A 106     -56.323  11.090  -1.157  1.00 16.56           N
ATOM   1369  HD1 HIS A 106     -56.491  10.720  -0.225  1.00 16.56           H
ATOM   1370  CD2 HIS A 106     -56.547  12.001  -3.113  1.00 16.56           C
ATOM   1371  HD2 HIS A 106     -56.971  12.460  -3.994  1.00 16.56           H
ATOM   1372  CE1 HIS A 106     -55.127  11.183  -1.737  1.00 16.56           C
ATOM   1373  HE1 HIS A 106     -54.204  10.845  -1.282  1.00 16.56           H
ATOM   1374  NE2 HIS A 106     -55.207  11.751  -2.924  1.00 16.56           N
ATOM   1375  N   PRO A 107     -61.532  12.603  -2.773  1.00 20.05           N
ATOM   1376  CA  PRO A 107     -61.273  12.201  -4.167  1.00 20.05           C
ATOM   1377  HA  PRO A 107     -60.229  11.925  -4.289  1.00 20.05           H
ATOM   1378  C   PRO A 107     -61.671  13.172  -5.293  1.00 20.05           C
ATOM   1379  O   PRO A 107     -62.566  14.012  -5.133  1.00 20.05           O
ATOM   1380  CB  PRO A 107     -62.130  10.941  -4.279  1.00 20.05           C
ATOM   1381 1HB  PRO A 107     -62.384  10.719  -5.316  1.00 20.05           H
ATOM   1382 2HB  PRO A 107     -61.618  10.099  -3.815  1.00 20.05           H
ATOM   1383  CG  PRO A 107     -63.341  11.290  -3.500  1.00 20.05           C
ATOM   1384 1HG  PRO A 107     -64.016  11.876  -4.123  1.00 20.05           H
ATOM   1385 2HG  PRO A 107     -63.842  10.392  -3.140  1.00 20.05           H
ATOM   1386  CD  PRO A 107     -62.863  12.136  -2.340  1.00 20.05           C
ATOM   1387 1HD  PRO A 107     -63.538  12.977  -2.175  1.00 20.05           H
ATOM   1388 2HD  PRO A 107     -62.778  11.525  -1.442  1.00 20.05           H
ATOM   1389  N   ALA A 108     -61.062  12.940  -6.455  1.00 37.48           N
ATOM   1390  H   ALA A 108     -60.217  12.382  -6.424  1.00 37.48           H
ATOM   1391  CA  ALA A 108     -61.486  13.386  -7.790  1.00 37.48           C
ATOM   1392  HA  ALA A 108     -60.733  12.976  -8.464  1.00 37.48           H
ATOM   1393  C   ALA A 108     -61.576  14.875  -8.188  1.00 37.48           C
ATOM   1394  O   ALA A 108     -61.998  15.751  -7.433  1.00 37.48           O
ATOM   1395  CB  ALA A 108     -62.810  12.682  -8.150  1.00 37.48           C
ATOM   1396 1HB  ALA A 108     -62.730  11.614  -7.945  1.00 37.48           H
ATOM   1397 2HB  ALA A 108     -63.039  12.829  -9.206  1.00 37.48           H
ATOM   1398 3HB  ALA A 108     -63.621  13.101  -7.555  1.00 37.48           H
ATOM   1399  N   GLY A 109     -61.264  15.114  -9.459  1.00 42.12           N
ATOM   1400  H   GLY A 109     -60.873  14.359 -10.016  1.00 42.12           H
ATOM   1401  CA  GLY A 109     -61.559  16.377 -10.125  1.00 42.12           C
ATOM   1402 1HA  GLY A 109     -61.644  17.184  -9.397  1.00 42.12           H
ATOM   1403 2HA  GLY A 109     -60.768  16.617 -10.833  1.00 42.12           H
ATOM   1404  C   GLY A 109     -62.883  16.211 -10.857  1.00 42.12           C
ATOM   1405  O   GLY A 109     -63.930  16.351 -10.210  1.00 42.12           O
ATOM   1406  N   PRO A 110     -62.911  15.757 -12.127  1.00  0.12           N
ATOM   1407  CA  PRO A 110     -61.865  15.610 -13.155  1.00  0.12           C
ATOM   1408  HA  PRO A 110     -60.945  15.227 -12.712  1.00  0.12           H
ATOM   1409  C   PRO A 110     -61.553  16.894 -13.943  1.00  0.12           C
ATOM   1410  O   PRO A 110     -62.295  17.879 -13.859  1.00  0.12           O
ATOM   1411  CB  PRO A 110     -62.460  14.541 -14.070  1.00  0.12           C
ATOM   1412 1HB  PRO A 110     -62.066  14.616 -15.084  1.00  0.12           H
ATOM   1413 2HB  PRO A 110     -62.267  13.552 -13.655  1.00  0.12           H
ATOM   1414  CG  PRO A 110     -63.909  14.825 -14.043  1.00  0.12           C
ATOM   1415 1HG  PRO A 110     -64.134  15.636 -14.730  1.00  0.12           H
ATOM   1416 2HG  PRO A 110     -64.484  13.939 -14.310  1.00  0.12           H
ATOM   1417  CD  PRO A 110     -64.207  15.254 -12.626  1.00  0.12           C
ATOM   1418 1HD  PRO A 110     -64.966  16.037 -12.617  1.00  0.12           H
ATOM   1419 2HD  PRO A 110     -64.531  14.397 -12.032  1.00  0.12           H
ATOM   1420  N   GLY A 111     -60.452  16.874 -14.692  1.00 26.39           N
ATOM   1421  H   GLY A 111     -59.881  16.034 -14.697  1.00 26.39           H
ATOM   1422  CA  GLY A 111     -59.977  18.023 -15.456  1.00 26.39           C
ATOM   1423 1HA  GLY A 111     -60.721  18.817 -15.406  1.00 26.39           H
ATOM   1424 2HA  GLY A 111     -59.076  18.395 -14.969  1.00 26.39           H
ATOM   1425  C   GLY A 111     -59.643  17.807 -16.927  1.00 26.39           C
ATOM   1426  O   GLY A 111     -58.528  18.096 -17.357  1.00 26.39           O
ATOM   1427  N   GLU A 112     -60.593  17.308 -17.705  1.00 29.27           N
ATOM   1428  H   GLU A 112     -61.467  17.021 -17.270  1.00 29.27           H
ATOM   1429  CA  GLU A 112     -60.541  17.228 -19.179  1.00 29.27           C
ATOM   1430  HA  GLU A 112     -61.452  16.710 -19.465  1.00 29.27           H
ATOM   1431  C   GLU A 112     -59.425  16.500 -19.961  1.00 29.27           C
ATOM   1432  O   GLU A 112     -59.665  15.428 -20.517  1.00 29.27           O
ATOM   1433  CB  GLU A 112     -60.670  18.649 -19.757  1.00 29.27           C
ATOM   1434 1HB  GLU A 112     -61.418  19.196 -19.186  1.00 29.27           H
ATOM   1435 2HB  GLU A 112     -59.721  19.169 -19.634  1.00 29.27           H
ATOM   1436  CG  GLU A 112     -61.061  18.699 -21.232  1.00 29.27           C
ATOM   1437 1HG  GLU A 112     -60.480  17.960 -21.779  1.00 29.27           H
ATOM   1438 2HG  GLU A 112     -62.117  18.452 -21.344  1.00 29.27           H
ATOM   1439  CD  GLU A 112     -60.778  20.056 -21.848  1.00 29.27           C
ATOM   1440  OE1 GLU A 112     -61.390  21.076 -21.456  1.00 29.27           O
ATOM   1441  OE2 GLU A 112     -59.896  20.130 -22.730  1.00 29.27           O
ATOM   1442  N   SER A 113     -58.255  17.099 -20.132  1.00 29.68           N
ATOM   1443  H   SER A 113     -58.007  17.903 -19.571  1.00 29.68           H
ATOM   1444  CA  SER A 113     -57.354  16.657 -21.207  1.00 29.68           C
ATOM   1445  HA  SER A 113     -57.991  16.439 -22.047  1.00 29.68           H
ATOM   1446  C   SER A 113     -56.487  15.422 -20.908  1.00 29.68           C
ATOM   1447  O   SER A 113     -55.868  15.347 -19.838  1.00 29.68           O
ATOM   1448  CB  SER A 113     -56.469  17.820 -21.652  1.00 29.68           C
ATOM   1449 1HB  SER A 113     -57.082  18.719 -21.716  1.00 29.68           H
ATOM   1450 2HB  SER A 113     -55.670  17.986 -20.932  1.00 29.68           H
ATOM   1451  OG  SER A 113     -55.928  17.554 -22.933  1.00 29.68           O
ATOM   1452  HG  SER A 113     -54.962  17.531 -22.870  1.00 29.68           H
ATOM   1453  N   PRO A 114     -56.465  14.413 -21.808  0.98  1.53           N
ATOM   1454  CA  PRO A 114     -55.572  13.264 -21.591  0.98  1.53           C
ATOM   1455  HA  PRO A 114     -55.707  12.849 -20.593  0.98  1.53           H
ATOM   1456  C   PRO A 114     -54.103  13.561 -21.862  0.98  1.53           C
ATOM   1457  O   PRO A 114     -53.756  14.580 -22.464  0.98  1.53           O
ATOM   1458  CB  PRO A 114     -56.045  12.254 -22.648  0.98  1.53           C
ATOM   1459 1HB  PRO A 114     -55.375  12.280 -23.508  0.98  1.53           H
ATOM   1460 2HB  PRO A 114     -56.090  11.247 -22.232  0.98  1.53           H
ATOM   1461  CG  PRO A 114     -57.387  12.715 -23.048  0.98  1.53           C
ATOM   1462 1HG  PRO A 114     -57.654  12.341 -24.035  0.98  1.53           H
ATOM   1463 2HG  PRO A 114     -58.126  12.414 -22.306  0.98  1.53           H
ATOM   1464  CD  PRO A 114     -57.228  14.202 -23.051  0.98  1.53           C
ATOM   1465 1HD  PRO A 114     -56.657  14.536 -23.919  0.98  1.53           H
ATOM   1466 2HD  PRO A 114     -58.206  14.679 -23.013  0.98  1.53           H
ATOM   1467  N   PHE A 115     -53.246  12.615 -21.509  0.98-26.78           N
ATOM   1468  H   PHE A 115     -53.587  11.788 -21.026  0.98-26.78           H
ATOM   1469  CA  PHE A 115     -51.817  12.690 -21.809  0.98-26.78           C
ATOM   1470  HA  PHE A 115     -51.589  13.640 -22.285  0.98-26.78           H
ATOM   1471  C   PHE A 115     -51.407  11.569 -22.759  0.98-26.78           C
ATOM   1472  O   PHE A 115     -52.149  10.595 -22.925  0.98-26.78           O
ATOM   1473  CB  PHE A 115     -51.022  12.602 -20.512  0.98-26.78           C
ATOM   1474 1HB  PHE A 115     -51.249  11.656 -20.026  0.98-26.78           H
ATOM   1475 2HB  PHE A 115     -49.959  12.627 -20.749  0.98-26.78           H
ATOM   1476  CG  PHE A 115     -51.315  13.723 -19.561  0.98-26.78           C
ATOM   1477  CD1 PHE A 115     -52.174  13.534 -18.462  0.98-26.78           C
ATOM   1478  HD1 PHE A 115     -52.634  12.570 -18.297  0.98-26.78           H
ATOM   1479  CD2 PHE A 115     -50.734  14.985 -19.768  0.98-26.78           C
ATOM   1480  HD2 PHE A 115     -50.084  15.147 -20.618  0.98-26.78           H
ATOM   1481  CE1 PHE A 115     -52.440  14.597 -17.564  0.98-26.78           C
ATOM   1482  HE1 PHE A 115     -53.093  14.442 -16.719  0.98-26.78           H
ATOM   1483  CE2 PHE A 115     -50.994  16.053 -18.883  0.98-26.78           C
ATOM   1484  HE2 PHE A 115     -50.536  17.015 -19.053  0.98-26.78           H
ATOM   1485  CZ  PHE A 115     -51.844  15.859 -17.774  0.98-26.78           C
ATOM   1486  HZ  PHE A 115     -52.033  16.671 -17.087  0.98-26.78           H
ATOM   1487  N   ASN A 116     -50.233  11.703 -23.364  1.00 -2.21           N
ATOM   1488  H   ASN A 116     -49.691  12.540 -23.176  1.00 -2.21           H
ATOM   1489  CA  ASN A 116     -49.702  10.733 -24.330  1.00 -2.21           C
ATOM   1490  HA  ASN A 116     -50.359  10.720 -25.201  1.00 -2.21           H
ATOM   1491  C   ASN A 116     -49.639   9.307 -23.777  1.00 -2.21           C
ATOM   1492  O   ASN A 116     -49.428   9.094 -22.578  1.00 -2.21           O
ATOM   1493  CB  ASN A 116     -48.298  11.159 -24.777  1.00 -2.21           C
ATOM   1494 1HB  ASN A 116     -47.672  11.319 -23.901  1.00 -2.21           H
ATOM   1495 2HB  ASN A 116     -47.862  10.359 -25.373  1.00 -2.21           H
ATOM   1496  CG  ASN A 116     -48.307  12.412 -25.619  1.00 -2.21           C
ATOM   1497  OD1 ASN A 116     -49.229  12.658 -26.383  1.00 -2.21           O
ATOM   1498  ND2 ASN A 116     -47.292  13.220 -25.482  1.00 -2.21           N
ATOM   1499 1HD2 ASN A 116     -47.267  14.053 -26.048  1.00 -2.21           H
ATOM   1500 2HD2 ASN A 116     -46.557  13.021 -24.821  1.00 -2.21           H
ATOM   1501  N   ALA A 117     -49.861   8.330 -24.643  1.00 12.48           N
ATOM   1502  H   ALA A 117     -49.972   8.551 -25.629  1.00 12.48           H
ATOM   1503  CA  ALA A 117     -49.993   6.937 -24.226  1.00 12.48           C
ATOM   1504  HA  ALA A 117     -50.588   6.929 -23.314  1.00 12.48           H
ATOM   1505  C   ALA A 117     -48.641   6.237 -23.966  1.00 12.48           C
ATOM   1506  O   ALA A 117     -47.722   6.349 -24.785  1.00 12.48           O
ATOM   1507  CB  ALA A 117     -50.771   6.176 -25.308  1.00 12.48           C
ATOM   1508 1HB  ALA A 117     -51.706   6.693 -25.527  1.00 12.48           H
ATOM   1509 2HB  ALA A 117     -50.994   5.168 -24.960  1.00 12.48           H
ATOM   1510 3HB  ALA A 117     -50.175   6.117 -26.221  1.00 12.48           H
ATOM   1511  N   PRO A 118     -48.516   5.461 -22.872  1.00 -6.69           N
ATOM   1512  CA  PRO A 118     -47.319   4.620 -22.730  1.00 -6.69           C
ATOM   1513  HA  PRO A 118     -46.413   5.185 -22.952  1.00 -6.69           H
ATOM   1514  C   PRO A 118     -47.399   3.372 -23.616  1.00 -6.69           C
ATOM   1515  O   PRO A 118     -48.465   3.025 -24.127  1.00 -6.69           O
ATOM   1516  CB  PRO A 118     -47.353   4.243 -21.250  1.00 -6.69           C
ATOM   1517 1HB  PRO A 118     -46.853   3.292 -21.072  1.00 -6.69           H
ATOM   1518 2HB  PRO A 118     -46.901   5.032 -20.650  1.00 -6.69           H
ATOM   1519  CG  PRO A 118     -48.793   4.144 -20.960  1.00 -6.69           C
ATOM   1520 1HG  PRO A 118     -49.175   3.191 -21.326  1.00 -6.69           H
ATOM   1521 2HG  PRO A 118     -48.981   4.243 -19.891  1.00 -6.69           H
ATOM   1522  CD  PRO A 118     -49.425   5.272 -21.726  1.00 -6.69           C
ATOM   1523 1HD  PRO A 118     -50.427   4.993 -22.055  1.00 -6.69           H
ATOM   1524 2HD  PRO A 118     -49.452   6.177 -21.120  1.00 -6.69           H
ATOM   1525  N   HIS A 119     -46.289   2.673 -23.808  1.00 -1.55           N
ATOM   1526  H   HIS A 119     -45.428   2.959 -23.370  1.00 -1.55           H
ATOM   1527  CA  HIS A 119     -46.290   1.491 -24.675  1.00 -1.55           C
ATOM   1528  HA  HIS A 119     -46.905   1.735 -25.537  1.00 -1.55           H
ATOM   1529  C   HIS A 119     -46.857   0.240 -23.969  1.00 -1.55           C
ATOM   1530  O   HIS A 119     -46.454  -0.077 -22.844  1.00 -1.55           O
ATOM   1531  CB  HIS A 119     -44.880   1.235 -25.194  1.00 -1.55           C
ATOM   1532 1HB  HIS A 119     -44.219   1.040 -24.350  1.00 -1.55           H
ATOM   1533 2HB  HIS A 119     -44.904   0.353 -25.832  1.00 -1.55           H
ATOM   1534  CG  HIS A 119     -44.331   2.375 -25.994  1.00 -1.55           C
ATOM   1535  ND1 HIS A 119     -44.856   2.743 -27.216  1.00 -1.55           N
ATOM   1536  CD2 HIS A 119     -43.327   3.251 -25.709  1.00 -1.55           C
ATOM   1537  HD2 HIS A 119     -42.722   3.217 -24.813  1.00 -1.55           H
ATOM   1538  CE1 HIS A 119     -44.160   3.857 -27.598  1.00 -1.55           C
ATOM   1539  HE1 HIS A 119     -44.354   4.409 -28.509  1.00 -1.55           H
ATOM   1540  NE2 HIS A 119     -43.196   4.183 -26.705  1.00 -1.55           N
ATOM   1541  HE2 HIS A 119     -42.534   4.953 -26.763  1.00 -1.55           H
ATOM   1542  N   PRO A 120     -47.837  -0.460 -24.573  1.00 13.35           N
ATOM   1543  CA  PRO A 120     -48.617  -1.486 -23.863  1.00 13.35           C
ATOM   1544  HA  PRO A 120     -48.760  -1.182 -22.827  1.00 13.35           H
ATOM   1545  C   PRO A 120     -48.094  -2.940 -23.878  1.00 13.35           C
ATOM   1546  O   PRO A 120     -48.858  -3.864 -24.162  1.00 13.35           O
ATOM   1547  CB  PRO A 120     -49.966  -1.369 -24.583  1.00 13.35           C
ATOM   1548 1HB  PRO A 120     -50.585  -2.256 -24.470  1.00 13.35           H
ATOM   1549 2HB  PRO A 120     -50.505  -0.496 -24.216  1.00 13.35           H
ATOM   1550  CG  PRO A 120     -49.583  -1.170 -25.985  1.00 13.35           C
ATOM   1551 1HG  PRO A 120     -49.301  -2.123 -26.427  1.00 13.35           H
ATOM   1552 2HG  PRO A 120     -50.398  -0.716 -26.549  1.00 13.35           H
ATOM   1553  CD  PRO A 120     -48.394  -0.248 -25.927  1.00 13.35           C
ATOM   1554 1HD  PRO A 120     -47.666  -0.511 -26.695  1.00 13.35           H
ATOM   1555 2HD  PRO A 120     -48.723   0.785 -26.043  1.00 13.35           H
ATOM   1556  N   TYR A 121     -46.810  -3.180 -23.627  1.00  7.69           N
ATOM   1557  H   TYR A 121     -46.200  -2.419 -23.362  1.00  7.69           H
ATOM   1558  CA  TYR A 121     -46.242  -4.533 -23.799  1.00  7.69           C
ATOM   1559  HA  TYR A 121     -47.050  -5.192 -24.097  1.00  7.69           H
ATOM   1560  C   TYR A 121     -45.588  -5.246 -22.606  1.00  7.69           C
ATOM   1561  O   TYR A 121     -44.920  -6.269 -22.789  1.00  7.69           O
ATOM   1562  CB  TYR A 121     -45.271  -4.510 -24.986  1.00  7.69           C
ATOM   1563 1HB  TYR A 121     -44.975  -5.531 -25.214  1.00  7.69           H
ATOM   1564 2HB  TYR A 121     -45.800  -4.119 -25.855  1.00  7.69           H
ATOM   1565  CG  TYR A 121     -44.017  -3.690 -24.776  1.00  7.69           C
ATOM   1566  CD1 TYR A 121     -42.877  -4.248 -24.158  1.00  7.69           C
ATOM   1567  HD1 TYR A 121     -42.892  -5.273 -23.819  1.00  7.69           H
ATOM   1568  CD2 TYR A 121     -43.944  -2.361 -25.235  1.00  7.69           C
ATOM   1569  HD2 TYR A 121     -44.793  -1.919 -25.738  1.00  7.69           H
ATOM   1570  CE1 TYR A 121     -41.697  -3.484 -23.976  1.00  7.69           C
ATOM   1571  HE1 TYR A 121     -40.835  -3.917 -23.494  1.00  7.69           H
ATOM   1572  CE2 TYR A 121     -42.757  -1.604 -25.069  1.00  7.69           C
ATOM   1573  HE2 TYR A 121     -42.696  -0.593 -25.440  1.00  7.69           H
ATOM   1574  CZ  TYR A 121     -41.654  -2.169 -24.433  1.00  7.69           C
ATOM   1575  OH  TYR A 121     -40.532  -1.409 -24.255  1.00  7.69           O
ATOM   1576  HH  TYR A 121     -40.689  -0.490 -24.511  1.00  7.69           H
ATOM   1577  N   VAL A 122     -45.777  -4.761 -21.387  1.00 -1.70           N
ATOM   1578  H   VAL A 122     -46.404  -3.980 -21.251  1.00 -1.70           H
ATOM   1579  CA  VAL A 122     -45.110  -5.344 -20.208  1.00 -1.70           C
ATOM   1580  HA  VAL A 122     -44.458  -6.155 -20.529  1.00 -1.70           H
ATOM   1581  C   VAL A 122     -46.120  -5.956 -19.236  1.00 -1.70           C
ATOM   1582  O   VAL A 122     -47.282  -5.538 -19.208  1.00 -1.70           O
ATOM   1583  CB  VAL A 122     -44.213  -4.286 -19.507  1.00 -1.70           C
ATOM   1584  HB  VAL A 122     -43.753  -4.747 -18.634  1.00 -1.70           H
ATOM   1585  CG1 VAL A 122     -43.095  -3.831 -20.458  1.00 -1.70           C
ATOM   1586 1HG1 VAL A 122     -42.417  -3.163 -19.932  1.00 -1.70           H
ATOM   1587 2HG1 VAL A 122     -43.507  -3.308 -21.322  1.00 -1.70           H
ATOM   1588 3HG1 VAL A 122     -42.528  -4.698 -20.801  1.00 -1.70           H
ATOM   1589  CG2 VAL A 122     -45.023  -3.058 -19.052  1.00 -1.70           C
ATOM   1590 1HG2 VAL A 122     -44.361  -2.365 -18.533  1.00 -1.70           H
ATOM   1591 2HG2 VAL A 122     -45.810  -3.366 -18.364  1.00 -1.70           H
ATOM   1592 3HG2 VAL A 122     -45.466  -2.544 -19.905  1.00 -1.70           H
ATOM   1593  N   ASN A 123     -45.732  -6.981 -18.489  1.00 -6.11           N
ATOM   1594  H   ASN A 123     -44.775  -7.310 -18.523  1.00 -6.11           H
ATOM   1595  CA  ASN A 123     -46.682  -7.688 -17.625  1.00 -6.11           C
ATOM   1596  HA  ASN A 123     -47.631  -7.746 -18.151  1.00 -6.11           H
ATOM   1597  C   ASN A 123     -46.875  -6.968 -16.281  1.00 -6.11           C
ATOM   1598  O   ASN A 123     -45.903  -6.793 -15.538  1.00 -6.11           O
ATOM   1599  CB  ASN A 123     -46.205  -9.122 -17.382  1.00 -6.11           C
ATOM   1600 1HB  ASN A 123     -45.949  -9.563 -18.341  1.00 -6.11           H
ATOM   1601 2HB  ASN A 123     -45.319  -9.114 -16.751  1.00 -6.11           H
ATOM   1602  CG  ASN A 123     -47.260  -9.980 -16.734  1.00 -6.11           C
ATOM   1603  OD1 ASN A 123     -47.805  -9.650 -15.688  1.00 -6.11           O
ATOM   1604  ND2 ASN A 123     -47.589 -11.068 -17.367  1.00 -6.11           N
ATOM   1605 1HD2 ASN A 123     -48.302 -11.663 -16.972  1.00 -6.11           H
ATOM   1606 2HD2 ASN A 123     -47.126 -11.312 -18.225  1.00 -6.11           H
ATOM   1607  N   PRO A 124     -48.118  -6.579 -15.926  1.00  1.32           N
ATOM   1608  CA  PRO A 124     -48.305  -5.830 -14.673  1.00  1.32           C
ATOM   1609  HA  PRO A 124     -47.765  -4.888 -14.742  1.00  1.32           H
ATOM   1610  C   PRO A 124     -47.930  -6.503 -13.349  1.00  1.32           C
ATOM   1611  O   PRO A 124     -47.835  -5.835 -12.316  1.00  1.32           O
ATOM   1612  CB  PRO A 124     -49.810  -5.550 -14.666  1.00  1.32           C
ATOM   1613 1HB  PRO A 124     -50.328  -6.317 -14.088  1.00  1.32           H
ATOM   1614 2HB  PRO A 124     -50.012  -4.561 -14.259  1.00  1.32           H
ATOM   1615  CG  PRO A 124     -50.217  -5.615 -16.077  1.00  1.32           C
ATOM   1616 1HG  PRO A 124     -51.285  -5.812 -16.169  1.00  1.32           H
ATOM   1617 2HG  PRO A 124     -49.949  -4.687 -16.583  1.00  1.32           H
ATOM   1618  CD  PRO A 124     -49.411  -6.746 -16.620  1.00  1.32           C
ATOM   1619 1HD  PRO A 124     -49.863  -7.706 -16.360  1.00  1.32           H
ATOM   1620 2HD  PRO A 124     -49.306  -6.643 -17.700  1.00  1.32           H
ATOM   1621  N   HIS A 125     -47.722  -7.812 -13.322  1.00 -9.80           N
ATOM   1622  H   HIS A 125     -47.823  -8.369 -14.165  1.00 -9.80           H
ATOM   1623  CA  HIS A 125     -47.319  -8.469 -12.080  1.00 -9.80           C
ATOM   1624  HA  HIS A 125     -47.975  -8.146 -11.273  1.00 -9.80           H
ATOM   1625  C   HIS A 125     -45.883  -8.120 -11.691  1.00 -9.80           C
ATOM   1626  O   HIS A 125     -45.511  -8.196 -10.515  1.00 -9.80           O
ATOM   1627  CB  HIS A 125     -47.434  -9.990 -12.214  1.00 -9.80           C
ATOM   1628 1HB  HIS A 125     -46.841 -10.322 -13.066  1.00 -9.80           H
ATOM   1629 2HB  HIS A 125     -47.025 -10.446 -11.312  1.00 -9.80           H
ATOM   1630  CG  HIS A 125     -48.842 -10.472 -12.378  1.00 -9.80           C
ATOM   1631  ND1 HIS A 125     -49.452 -10.700 -13.586  1.00 -9.80           N
ATOM   1632  HD1 HIS A 125     -49.022 -10.579 -14.500  1.00 -9.80           H
ATOM   1633  CD2 HIS A 125     -49.778 -10.795 -11.447  1.00 -9.80           C
ATOM   1634  HD2 HIS A 125     -49.624 -10.748 -10.380  1.00 -9.80           H
ATOM   1635  CE1 HIS A 125     -50.695 -11.122 -13.355  1.00 -9.80           C
ATOM   1636  HE1 HIS A 125     -51.404 -11.388 -14.129  1.00 -9.80           H
ATOM   1637  NE2 HIS A 125     -50.949 -11.182 -12.062  1.00 -9.80           N
ATOM   1638  N   MET A 126     -45.053  -7.757 -12.660  1.00  1.67           N
ATOM   1639  H   MET A 126     -45.393  -7.613 -13.605  1.00  1.67           H
ATOM   1640  CA  MET A 126     -43.622  -7.632 -12.386  1.00  1.67           C
ATOM   1641  HA  MET A 126     -43.302  -8.535 -11.868  1.00  1.67           H
ATOM   1642  C   MET A 126     -43.278  -6.465 -11.474  1.00  1.67           C
ATOM   1643  O   MET A 126     -42.471  -6.612 -10.559  1.00  1.67           O
ATOM   1644  CB  MET A 126     -42.826  -7.517 -13.686  1.00  1.67           C
ATOM   1645 1HB  MET A 126     -43.169  -6.645 -14.243  1.00  1.67           H
ATOM   1646 2HB  MET A 126     -41.777  -7.368 -13.431  1.00  1.67           H
ATOM   1647  CG  MET A 126     -42.940  -8.752 -14.579  1.00  1.67           C
ATOM   1648 1HG  MET A 126     -43.962  -8.824 -14.949  1.00  1.67           H
ATOM   1649 2HG  MET A 126     -42.277  -8.627 -15.434  1.00  1.67           H
ATOM   1650  SD  MET A 126     -42.530 -10.306 -13.737  1.00  1.67           S
ATOM   1651  CE  MET A 126     -40.773 -10.122 -13.328  1.00  1.67           C
ATOM   1652 1HE  MET A 126     -40.422 -11.019 -12.820  1.00  1.67           H
ATOM   1653 2HE  MET A 126     -40.631  -9.263 -12.672  1.00  1.67           H
ATOM   1654 3HE  MET A 126     -40.197  -9.981 -14.241  1.00  1.67           H
ATOM   1655  N   GLU A 127     -43.912  -5.317 -11.668  1.00 33.81           N
ATOM   1656  H   GLU A 127     -44.585  -5.225 -12.425  1.00 33.81           H
ATOM   1657  CA  GLU A 127     -43.603  -4.153 -10.837  1.00 33.81           C
ATOM   1658  HA  GLU A 127     -42.528  -3.991 -10.900  1.00 33.81           H
ATOM   1659  C   GLU A 127     -43.908  -4.358  -9.352  1.00 33.81           C
ATOM   1660  O   GLU A 127     -43.241  -3.764  -8.513  1.00 33.81           O
ATOM   1661  CB  GLU A 127     -44.272  -2.870 -11.361  1.00 33.81           C
ATOM   1662 1HB  GLU A 127     -44.009  -2.066 -10.674  1.00 33.81           H
ATOM   1663 2HB  GLU A 127     -43.833  -2.621 -12.327  1.00 33.81           H
ATOM   1664  CG  GLU A 127     -45.802  -2.874 -11.512  1.00 33.81           C
ATOM   1665 1HG  GLU A 127     -46.254  -3.498 -10.744  1.00 33.81           H
ATOM   1666 2HG  GLU A 127     -46.154  -1.853 -11.378  1.00 33.81           H
ATOM   1667  CD  GLU A 127     -46.258  -3.333 -12.870  1.00 33.81           C
ATOM   1668  OE1 GLU A 127     -45.598  -4.021 -13.602  1.00 33.81           O
ATOM   1669  OE2 GLU A 127     -47.437  -2.905 -13.188  1.00 33.81           O
ATOM   1670  HE2 GLU A 127     -47.845  -2.407 -12.482  1.00 33.81           H
ATOM   1671  N   HIS A 128     -44.842  -5.236  -9.006  1.00 -3.83           N
ATOM   1672  H   HIS A 128     -45.349  -5.746  -9.715  1.00 -3.83           H
ATOM   1673  CA  HIS A 128     -45.123  -5.508  -7.596  1.00 -3.83           C
ATOM   1674  HA  HIS A 128     -45.338  -4.571  -7.080  1.00 -3.83           H
ATOM   1675  C   HIS A 128     -43.904  -6.145  -6.931  1.00 -3.83           C
ATOM   1676  O   HIS A 128     -43.456  -5.710  -5.865  1.00 -3.83           O
ATOM   1677  CB  HIS A 128     -46.332  -6.439  -7.472  1.00 -3.83           C
ATOM   1678 1HB  HIS A 128     -47.208  -5.936  -7.878  1.00 -3.83           H
ATOM   1679 2HB  HIS A 128     -46.148  -7.336  -8.062  1.00 -3.83           H
ATOM   1680  CG  HIS A 128     -46.621  -6.869  -6.066  1.00 -3.83           C
ATOM   1681  ND1 HIS A 128     -47.254  -6.093  -5.123  1.00 -3.83           N
ATOM   1682  HD1 HIS A 128     -47.596  -5.145  -5.249  1.00 -3.83           H
ATOM   1683  CD2 HIS A 128     -46.344  -8.039  -5.430  1.00 -3.83           C
ATOM   1684  HD2 HIS A 128     -45.836  -8.882  -5.879  1.00 -3.83           H
ATOM   1685  CE1 HIS A 128     -47.342  -6.805  -3.995  1.00 -3.83           C
ATOM   1686  HE1 HIS A 128     -47.793  -6.447  -3.079  1.00 -3.83           H
ATOM   1687  NE2 HIS A 128     -46.808  -8.001  -4.135  1.00 -3.83           N
ATOM   1688  N   TYR A 129     -43.328  -7.137  -7.595  1.00 -6.90           N
ATOM   1689  H   TYR A 129     -43.703  -7.433  -8.486  1.00 -6.90           H
ATOM   1690  CA  TYR A 129     -42.146  -7.810  -7.068  1.00 -6.90           C
ATOM   1691  HA  TYR A 129     -42.336  -8.117  -6.039  1.00 -6.90           H
ATOM   1692  C   TYR A 129     -40.953  -6.863  -7.073  1.00 -6.90           C
ATOM   1693  O   TYR A 129     -40.225  -6.764  -6.084  1.00 -6.90           O
ATOM   1694  CB  TYR A 129     -41.832  -9.043  -7.914  1.00 -6.90           C
ATOM   1695 1HB  TYR A 129     -42.654  -9.752  -7.814  1.00 -6.90           H
ATOM   1696 2HB  TYR A 129     -41.761  -8.746  -8.960  1.00 -6.90           H
ATOM   1697  CG  TYR A 129     -40.540  -9.731  -7.530  1.00 -6.90           C
ATOM   1698  CD1 TYR A 129     -40.427 -10.435  -6.314  1.00 -6.90           C
ATOM   1699  HD1 TYR A 129     -41.266 -10.471  -5.631  1.00 -6.90           H
ATOM   1700  CD2 TYR A 129     -39.416  -9.677  -8.383  1.00 -6.90           C
ATOM   1701  HD2 TYR A 129     -39.475  -9.133  -9.316  1.00 -6.90           H
ATOM   1702  CE1 TYR A 129     -39.215 -11.096  -5.967  1.00 -6.90           C
ATOM   1703  HE1 TYR A 129     -39.132 -11.627  -5.031  1.00 -6.90           H
ATOM   1704  CE2 TYR A 129     -38.204 -10.342  -8.039  1.00 -6.90           C
ATOM   1705  HE2 TYR A 129     -37.354 -10.304  -8.704  1.00 -6.90           H
ATOM   1706  CZ  TYR A 129     -38.121 -11.051  -6.838  1.00 -6.90           C
ATOM   1707  OH  TYR A 129     -36.969 -11.714  -6.493  1.00 -6.90           O
ATOM   1708  HH  TYR A 129     -36.272 -11.639  -7.159  1.00 -6.90           H
ATOM   1709  N   LEU A 130     -40.767  -6.135  -8.166  1.00 -6.05           N
ATOM   1710  H   LEU A 130     -41.416  -6.218  -8.944  1.00 -6.05           H
ATOM   1711  CA  LEU A 130     -39.611  -5.250  -8.296  1.00 -6.05           C
ATOM   1712  HA  LEU A 130     -38.708  -5.839  -8.133  1.00 -6.05           H
ATOM   1713  C   LEU A 130     -39.606  -4.138  -7.251  1.00 -6.05           C
ATOM   1714  O   LEU A 130     -38.554  -3.800  -6.717  1.00 -6.05           O
ATOM   1715  CB  LEU A 130     -39.557  -4.641  -9.701  1.00 -6.05           C
ATOM   1716 1HB  LEU A 130     -40.509  -4.146  -9.885  1.00 -6.05           H
ATOM   1717 2HB  LEU A 130     -38.780  -3.877  -9.708  1.00 -6.05           H
ATOM   1718  CG  LEU A 130     -39.276  -5.602 -10.870  1.00 -6.05           C
ATOM   1719  HG  LEU A 130     -39.966  -6.439 -10.811  1.00 -6.05           H
ATOM   1720  CD1 LEU A 130     -39.520  -4.883 -12.193  1.00 -6.05           C
ATOM   1721 1HD1 LEU A 130     -39.340  -5.570 -13.021  1.00 -6.05           H
ATOM   1722 2HD1 LEU A 130     -38.847  -4.029 -12.287  1.00 -6.05           H
ATOM   1723 3HD1 LEU A 130     -40.552  -4.539 -12.246  1.00 -6.05           H
ATOM   1724  CD2 LEU A 130     -37.856  -6.162 -10.837  1.00 -6.05           C
ATOM   1725 1HD2 LEU A 130     -37.693  -6.804 -11.702  1.00 -6.05           H
ATOM   1726 2HD2 LEU A 130     -37.705  -6.753  -9.935  1.00 -6.05           H
ATOM   1727 3HD2 LEU A 130     -37.128  -5.348 -10.860  1.00 -6.05           H
ATOM   1728  N   ARG A 131     -40.761  -3.596  -6.892  1.00-18.49           N
ATOM   1729  H   ARG A 131     -41.623  -3.862  -7.361  1.00-18.49           H
ATOM   1730  CA  ARG A 131     -40.789  -2.599  -5.819  1.00-18.49           C
ATOM   1731  HA  ARG A 131     -39.988  -1.876  -5.983  1.00-18.49           H
ATOM   1732  C   ARG A 131     -40.538  -3.246  -4.460  1.00-18.49           C
ATOM   1733  O   ARG A 131     -39.839  -2.670  -3.624  1.00-18.49           O
ATOM   1734  CB  ARG A 131     -42.129  -1.859  -5.803  1.00-18.49           C
ATOM   1735 1HB  ARG A 131     -42.928  -2.597  -5.769  1.00-18.49           H
ATOM   1736 2HB  ARG A 131     -42.174  -1.259  -4.894  1.00-18.49           H
ATOM   1737  CG  ARG A 131     -42.372  -0.929  -6.991  1.00-18.49           C
ATOM   1738 1HG  ARG A 131     -41.641  -0.121  -6.973  1.00-18.49           H
ATOM   1739 2HG  ARG A 131     -42.273  -1.479  -7.925  1.00-18.49           H
ATOM   1740  CD  ARG A 131     -43.782  -0.352  -6.890  1.00-18.49           C
ATOM   1741 1HD  ARG A 131     -44.489  -1.183  -6.851  1.00-18.49           H
ATOM   1742 2HD  ARG A 131     -43.867   0.210  -5.959  1.00-18.49           H
ATOM   1743  NE  ARG A 131     -44.143   0.521  -8.019  1.00-18.49           N
ATOM   1744  HE  ARG A 131     -44.649   0.088  -8.776  1.00-18.49           H
ATOM   1745  CZ  ARG A 131     -43.926   1.826  -8.114  1.00-18.49           C
ATOM   1746  NH1 ARG A 131     -44.334   2.456  -9.175  1.00-18.49           N
ATOM   1747 1HH1 ARG A 131     -44.719   1.950  -9.957  1.00-18.49           H
ATOM   1748 2HH1 ARG A 131     -44.245   3.458  -9.212  1.00-18.49           H
ATOM   1749  NH2 ARG A 131     -43.352   2.545  -7.189  1.00-18.49           N
ATOM   1750 1HH2 ARG A 131     -42.999   2.103  -6.351  1.00-18.49           H
ATOM   1751 2HH2 ARG A 131     -43.250   3.540  -7.318  1.00-18.49           H
ATOM   1752  N   SER A 132     -41.079  -4.433  -4.224  1.00 -7.65           N
ATOM   1753  H   SER A 132     -41.631  -4.887  -4.940  1.00 -7.65           H
ATOM   1754  CA  SER A 132     -40.951  -5.070  -2.907  1.00 -7.65           C
ATOM   1755  HA  SER A 132     -41.316  -4.356  -2.168  1.00 -7.65           H
ATOM   1756  C   SER A 132     -39.514  -5.426  -2.515  1.00 -7.65           C
ATOM   1757  O   SER A 132     -39.131  -5.272  -1.347  1.00 -7.65           O
ATOM   1758  CB  SER A 132     -41.838  -6.317  -2.820  1.00 -7.65           C
ATOM   1759 1HB  SER A 132     -41.840  -6.675  -1.790  1.00 -7.65           H
ATOM   1760 2HB  SER A 132     -42.858  -6.046  -3.094  1.00 -7.65           H
ATOM   1761  OG  SER A 132     -41.391  -7.366  -3.664  1.00 -7.65           O
ATOM   1762  HG  SER A 132     -41.139  -7.008  -4.526  1.00 -7.65           H
ATOM   1763  N   VAL A 133     -38.696  -5.846  -3.473  1.00-11.00           N
ATOM   1764  H   VAL A 133     -39.039  -5.966  -4.420  1.00-11.00           H
ATOM   1765  CA  VAL A 133     -37.307  -6.222  -3.177  1.00-11.00           C
ATOM   1766  HA  VAL A 133     -37.308  -6.800  -2.253  1.00-11.00           H
ATOM   1767  C   VAL A 133     -36.404  -5.015  -2.946  1.00-11.00           C
ATOM   1768  O   VAL A 133     -35.298  -5.143  -2.426  1.00-11.00           O
ATOM   1769  CB  VAL A 133     -36.693  -7.129  -4.284  1.00-11.00           C
ATOM   1770  HB  VAL A 133     -35.682  -7.396  -3.981  1.00-11.00           H
ATOM   1771  CG1 VAL A 133     -37.497  -8.419  -4.418  1.00-11.00           C
ATOM   1772 1HG1 VAL A 133     -36.998  -9.082  -5.124  1.00-11.00           H
ATOM   1773 2HG1 VAL A 133     -38.506  -8.219  -4.776  1.00-11.00           H
ATOM   1774 3HG1 VAL A 133     -37.551  -8.924  -3.454  1.00-11.00           H
ATOM   1775  CG2 VAL A 133     -36.615  -6.431  -5.649  1.00-11.00           C
ATOM   1776 1HG2 VAL A 133     -36.149  -7.102  -6.371  1.00-11.00           H
ATOM   1777 2HG2 VAL A 133     -36.004  -5.532  -5.574  1.00-11.00           H
ATOM   1778 3HG2 VAL A 133     -37.609  -6.170  -6.005  1.00-11.00           H
ATOM   1779  N   HIS A 134     -36.880  -3.829  -3.300  1.00 -3.95           N
ATOM   1780  H   HIS A 134     -37.792  -3.765  -3.731  1.00 -3.95           H
ATOM   1781  CA  HIS A 134     -36.120  -2.600  -3.081  1.00 -3.95           C
ATOM   1782  HA  HIS A 134     -35.067  -2.847  -2.949  1.00 -3.95           H
ATOM   1783  C   HIS A 134     -36.565  -1.858  -1.824  1.00 -3.95           C
ATOM   1784  O   HIS A 134     -36.062  -0.771  -1.539  1.00 -3.95           O
ATOM   1785  CB  HIS A 134     -36.229  -1.682  -4.303  1.00 -3.95           C
ATOM   1786 1HB  HIS A 134     -37.273  -1.593  -4.601  1.00 -3.95           H
ATOM   1787 2HB  HIS A 134     -35.865  -0.693  -4.031  1.00 -3.95           H
ATOM   1788  CG  HIS A 134     -35.405  -2.142  -5.464  1.00 -3.95           C
ATOM   1789  ND1 HIS A 134     -35.884  -2.875  -6.521  1.00 -3.95           N
ATOM   1790  HD1 HIS A 134     -36.842  -3.197  -6.643  1.00 -3.95           H
ATOM   1791  CD2 HIS A 134     -34.085  -1.957  -5.735  1.00 -3.95           C
ATOM   1792  HD2 HIS A 134     -33.395  -1.419  -5.100  1.00 -3.95           H
ATOM   1793  CE1 HIS A 134     -34.875  -3.109  -7.360  1.00 -3.95           C
ATOM   1794  HE1 HIS A 134     -34.963  -3.680  -8.274  1.00 -3.95           H
ATOM   1795  NE2 HIS A 134     -33.759  -2.546  -6.938  1.00 -3.95           N
ATOM   1796  N   SER A 135     -37.487  -2.419  -1.056  1.00 25.86           N
ATOM   1797  H   SER A 135     -37.866  -3.326  -1.297  1.00 25.86           H
ATOM   1798  CA  SER A 135     -37.963  -1.751   0.158  1.00 25.86           C
ATOM   1799  HA  SER A 135     -37.949  -0.678  -0.017  1.00 25.86           H
ATOM   1800  C   SER A 135     -37.063  -2.042   1.359  1.00 25.86           C
ATOM   1801  O   SER A 135     -37.338  -2.941   2.154  1.00 25.86           O
ATOM   1802  CB  SER A 135     -39.408  -2.148   0.452  1.00 25.86           C
ATOM   1803 1HB  SER A 135     -40.012  -1.966  -0.437  1.00 25.86           H
ATOM   1804 2HB  SER A 135     -39.452  -3.207   0.698  1.00 25.86           H
ATOM   1805  OG  SER A 135     -39.927  -1.382   1.522  1.00 25.86           O
ATOM   1806  HG  SER A 135     -39.701  -1.824   2.351  1.00 25.86           H
ATOM   1807  N   SER A 136     -35.959  -1.315   1.469  1.00 -0.12           N
ATOM   1808  H   SER A 136     -35.777  -0.583   0.795  1.00 -0.12           H
ATOM   1809  CA  SER A 136     -35.000  -1.523   2.556  1.00 -0.12           C
ATOM   1810  HA  SER A 136     -34.778  -2.585   2.638  1.00 -0.12           H
ATOM   1811  C   SER A 136     -35.616  -1.008   3.855  1.00 -0.12           C
ATOM   1812  O   SER A 136     -36.173   0.098   3.864  1.00 -0.12           O
ATOM   1813  CB  SER A 136     -33.707  -0.754   2.280  1.00 -0.12           C
ATOM   1814 1HB  SER A 136     -33.278  -1.108   1.344  1.00 -0.12           H
ATOM   1815 2HB  SER A 136     -33.939   0.307   2.184  1.00 -0.12           H
ATOM   1816  OG  SER A 136     -32.762  -0.934   3.322  1.00 -0.12           O
ATOM   1817  HG  SER A 136     -32.462  -0.059   3.615  1.00 -0.12           H
ATOM   1818  N   PRO A 137     -35.572  -1.789   4.947  1.00 -3.10           N
ATOM   1819  CA  PRO A 137     -36.191  -1.221   6.150  1.00 -3.10           C
ATOM   1820  HA  PRO A 137     -37.182  -0.837   5.919  1.00 -3.10           H
ATOM   1821  C   PRO A 137     -35.356  -0.124   6.813  1.00 -3.10           C
ATOM   1822  O   PRO A 137     -34.123  -0.165   6.798  1.00 -3.10           O
ATOM   1823  CB  PRO A 137     -36.313  -2.440   7.064  1.00 -3.10           C
ATOM   1824 1HB  PRO A 137     -36.285  -2.149   8.112  1.00 -3.10           H
ATOM   1825 2HB  PRO A 137     -37.232  -2.979   6.841  1.00 -3.10           H
ATOM   1826  CG  PRO A 137     -35.139  -3.269   6.704  1.00 -3.10           C
ATOM   1827 1HG  PRO A 137     -34.243  -2.862   7.172  1.00 -3.10           H
ATOM   1828 2HG  PRO A 137     -35.285  -4.307   7.002  1.00 -3.10           H
ATOM   1829  CD  PRO A 137     -35.046  -3.145   5.205  1.00 -3.10           C
ATOM   1830 1HD  PRO A 137     -34.010  -3.235   4.877  1.00 -3.10           H
ATOM   1831 2HD  PRO A 137     -35.676  -3.892   4.720  1.00 -3.10           H
ATOM   1832  N   THR A 138     -36.027   0.822   7.452  1.00  4.55           N
ATOM   1833  H   THR A 138     -37.039   0.846   7.395  1.00  4.55           H
ATOM   1834  CA  THR A 138     -35.368   1.835   8.278  1.00  4.55           C
ATOM   1835  HA  THR A 138     -34.288   1.758   8.172  1.00  4.55           H
ATOM   1836  C   THR A 138     -35.762   1.508   9.709  1.00  4.55           C
ATOM   1837  O   THR A 138     -36.950   1.422  10.028  1.00  4.55           O
ATOM   1838  CB  THR A 138     -35.813   3.263   7.896  1.00  4.55           C
ATOM   1839  HB  THR A 138     -36.879   3.375   8.096  1.00  4.55           H
ATOM   1840  OG1 THR A 138     -35.575   3.464   6.500  1.00  4.55           O
ATOM   1841  HG1 THR A 138     -36.037   4.264   6.224  1.00  4.55           H
ATOM   1842  CG2 THR A 138     -35.031   4.327   8.654  1.00  4.55           C
ATOM   1843 1HG2 THR A 138     -35.338   5.312   8.307  1.00  4.55           H
ATOM   1844 2HG2 THR A 138     -33.963   4.203   8.468  1.00  4.55           H
ATOM   1845 3HG2 THR A 138     -35.229   4.249   9.723  1.00  4.55           H
ATOM   1846  N   LEU A 139     -34.769   1.236  10.543  1.00-11.35           N
ATOM   1847  H   LEU A 139     -33.813   1.364  10.223  1.00-11.35           H
ATOM   1848  CA  LEU A 139     -34.977   0.683  11.882  1.00-11.35           C
ATOM   1849  HA  LEU A 139     -36.044   0.623  12.092  1.00-11.35           H
ATOM   1850  C   LEU A 139     -34.350   1.591  12.930  1.00-11.35           C
ATOM   1851  O   LEU A 139     -33.218   1.394  13.371  1.00-11.35           O
ATOM   1852  CB  LEU A 139     -34.389  -0.732  11.946  1.00-11.35           C
ATOM   1853 1HB  LEU A 139     -33.319  -0.666  11.745  1.00-11.35           H
ATOM   1854 2HB  LEU A 139     -34.521  -1.113  12.958  1.00-11.35           H
ATOM   1855  CG  LEU A 139     -34.990  -1.755  10.965  1.00-11.35           C
ATOM   1856  HG  LEU A 139     -34.893  -1.373   9.950  1.00-11.35           H
ATOM   1857  CD1 LEU A 139     -34.206  -3.047  11.046  1.00-11.35           C
ATOM   1858 1HD1 LEU A 139     -34.609  -3.768  10.334  1.00-11.35           H
ATOM   1859 2HD1 LEU A 139     -34.266  -3.462  12.051  1.00-11.35           H
ATOM   1860 3HD1 LEU A 139     -33.161  -2.862  10.797  1.00-11.35           H
ATOM   1861  CD2 LEU A 139     -36.470  -2.037  11.231  1.00-11.35           C
ATOM   1862 1HD2 LEU A 139     -36.825  -2.826  10.567  1.00-11.35           H
ATOM   1863 2HD2 LEU A 139     -37.059  -1.140  11.039  1.00-11.35           H
ATOM   1864 3HD2 LEU A 139     -36.615  -2.349  12.265  1.00-11.35           H
ATOM   1865  N   SER A 140     -35.086   2.628  13.282  1.00 23.73           N
ATOM   1866  H   SER A 140     -36.004   2.737  12.874  1.00 23.73           H
ATOM   1867  CA  SER A 140     -34.627   3.635  14.232  1.00 23.73           C
ATOM   1868  HA  SER A 140     -33.539   3.676  14.214  1.00 23.73           H
ATOM   1869  C   SER A 140     -35.098   3.384  15.666  1.00 23.73           C
ATOM   1870  O   SER A 140     -36.127   2.737  15.867  1.00 23.73           O
ATOM   1871  CB  SER A 140     -35.179   4.986  13.784  1.00 23.73           C
ATOM   1872 1HB  SER A 140     -36.266   4.975  13.873  1.00 23.73           H
ATOM   1873 2HB  SER A 140     -34.777   5.769  14.426  1.00 23.73           H
ATOM   1874  OG  SER A 140     -34.827   5.250  12.436  1.00 23.73           O
ATOM   1875  HG  SER A 140     -34.981   6.191  12.272  1.00 23.73           H
ATOM   1876  N   MET A 141     -34.405   4.019  16.609  1.00 12.80           N
ATOM   1877  H   MET A 141     -33.520   4.431  16.336  1.00 12.80           H
ATOM   1878  CA  MET A 141     -34.816   4.242  18.008  1.00 12.80           C
ATOM   1879  HA  MET A 141     -34.057   4.903  18.433  1.00 12.80           H
ATOM   1880  C   MET A 141     -34.970   3.084  19.010  1.00 12.80           C
ATOM   1881  O   MET A 141     -35.579   2.052  18.718  1.00 12.80           O
ATOM   1882  CB  MET A 141     -36.136   5.023  18.056  1.00 12.80           C
ATOM   1883 1HB  MET A 141     -36.927   4.365  17.702  1.00 12.80           H
ATOM   1884 2HB  MET A 141     -36.354   5.270  19.091  1.00 12.80           H
ATOM   1885  CG  MET A 141     -36.177   6.314  17.252  1.00 12.80           C
ATOM   1886 1HG  MET A 141     -35.425   6.999  17.639  1.00 12.80           H
ATOM   1887 2HG  MET A 141     -35.956   6.101  16.211  1.00 12.80           H
ATOM   1888  SD  MET A 141     -37.799   7.097  17.338  1.00 12.80           S
ATOM   1889  CE  MET A 141     -38.770   5.981  16.286  1.00 12.80           C
ATOM   1890 1HE  MET A 141     -39.774   6.380  16.158  1.00 12.80           H
ATOM   1891 2HE  MET A 141     -38.840   4.997  16.751  1.00 12.80           H
ATOM   1892 3HE  MET A 141     -38.295   5.888  15.309  1.00 12.80           H
ATOM   1893  N   ILE A 142     -34.506   3.375  20.222  1.00  4.60           N
ATOM   1894  H   ILE A 142     -33.918   4.188  20.309  1.00  4.60           H
ATOM   1895  CA  ILE A 142     -34.848   2.683  21.485  1.00  4.60           C
ATOM   1896  HA  ILE A 142     -34.364   3.262  22.267  1.00  4.60           H
ATOM   1897  C   ILE A 142     -34.354   1.242  21.708  1.00  4.60           C
ATOM   1898  O   ILE A 142     -34.559   0.335  20.907  1.00  4.60           O
ATOM   1899  CB  ILE A 142     -36.387   2.819  21.761  1.00  4.60           C
ATOM   1900  HB  ILE A 142     -36.926   2.389  20.920  1.00  4.60           H
ATOM   1901  CG1 ILE A 142     -36.785   4.304  21.896  1.00  4.60           C
ATOM   1902 1HG1 ILE A 142     -36.560   4.634  22.910  1.00  4.60           H
ATOM   1903 2HG1 ILE A 142     -36.189   4.912  21.223  1.00  4.60           H
ATOM   1904  CG2 ILE A 142     -36.823   2.089  23.046  1.00  4.60           C
ATOM   1905 1HG2 ILE A 142     -37.898   2.203  23.194  1.00  4.60           H
ATOM   1906 2HG2 ILE A 142     -36.296   2.498  23.910  1.00  4.60           H
ATOM   1907 3HG2 ILE A 142     -36.608   1.025  22.970  1.00  4.60           H
ATOM   1908  CD1 ILE A 142     -38.245   4.607  21.594  1.00  4.60           C
ATOM   1909 1HD1 ILE A 142     -38.408   5.681  21.655  1.00  4.60           H
ATOM   1910 2HD1 ILE A 142     -38.894   4.108  22.315  1.00  4.60           H
ATOM   1911 3HD1 ILE A 142     -38.491   4.273  20.586  1.00  4.60           H
ATOM   1912  N   SER A 143     -33.710   1.053  22.856  1.00 35.01           N
ATOM   1913  H   SER A 143     -33.589   1.847  23.475  1.00 35.01           H
ATOM   1914  CA  SER A 143     -33.141  -0.228  23.293  1.00 35.01           C
ATOM   1915  HA  SER A 143     -32.664  -0.697  22.432  1.00 35.01           H
ATOM   1916  C   SER A 143     -34.132  -1.267  23.872  1.00 35.01           C
ATOM   1917  O   SER A 143     -34.923  -1.852  23.123  1.00 35.01           O
ATOM   1918  CB  SER A 143     -32.046   0.107  24.312  1.00 35.01           C
ATOM   1919 1HB  SER A 143     -32.486   0.637  25.158  1.00 35.01           H
ATOM   1920 2HB  SER A 143     -31.578  -0.805  24.669  1.00 35.01           H
ATOM   1921  OG  SER A 143     -31.056   0.925  23.715  1.00 35.01           O
ATOM   1922  HG  SER A 143     -30.417   1.183  24.392  1.00 35.01           H
ATOM   1923  N   ALA A 144     -34.079  -1.514  25.181  1.00 31.34           N
ATOM   1924  H   ALA A 144     -33.406  -1.016  25.745  1.00 31.34           H
ATOM   1925  CA  ALA A 144     -34.928  -2.482  25.893  1.00 31.34           C
ATOM   1926  HA  ALA A 144     -34.561  -2.487  26.918  1.00 31.34           H
ATOM   1927  C   ALA A 144     -34.873  -3.957  25.438  1.00 31.34           C
ATOM   1928  O   ALA A 144     -35.884  -4.660  25.477  1.00 31.34           O
ATOM   1929  CB  ALA A 144     -36.385  -1.970  25.964  1.00 31.34           C
ATOM   1930 1HB  ALA A 144     -36.395  -0.945  26.334  1.00 31.34           H
ATOM   1931 2HB  ALA A 144     -36.964  -2.599  26.642  1.00 31.34           H
ATOM   1932 3HB  ALA A 144     -36.839  -2.005  24.974  1.00 31.34           H
ATOM   1933  N   ALA A 145     -33.703  -4.452  25.053  1.00 -5.00           N
ATOM   1934  H   ALA A 145     -32.897  -3.847  24.954  1.00 -5.00           H
ATOM   1935  CA  ALA A 145     -33.537  -5.888  24.816  1.00 -5.00           C
ATOM   1936  HA  ALA A 145     -34.296  -6.222  24.107  1.00 -5.00           H
ATOM   1937  C   ALA A 145     -33.726  -6.645  26.138  1.00 -5.00           C
ATOM   1938  O   ALA A 145     -33.407  -6.117  27.212  1.00 -5.00           O
ATOM   1939  CB  ALA A 145     -32.147  -6.178  24.238  1.00 -5.00           C
ATOM   1940 1HB  ALA A 145     -32.018  -5.632  23.304  1.00 -5.00           H
ATOM   1941 2HB  ALA A 145     -32.040  -7.246  24.043  1.00 -5.00           H
ATOM   1942 3HB  ALA A 145     -31.377  -5.863  24.945  1.00 -5.00           H
ATOM   1943  N   ARG A 146     -34.216  -7.878  26.056  1.00-11.78           N
ATOM   1944  H   ARG A 146     -34.415  -8.270  25.145  1.00-11.78           H
ATOM   1945  CA  ARG A 146     -34.473  -8.730  27.227  1.00-11.78           C
ATOM   1946  HA  ARG A 146     -33.908  -8.372  28.089  1.00-11.78           H
ATOM   1947  C   ARG A 146     -34.021 -10.138  26.873  1.00-11.78           C
ATOM   1948  O   ARG A 146     -34.064 -10.506  25.699  1.00-11.78           O
ATOM   1949  CB  ARG A 146     -35.969  -8.744  27.564  1.00-11.78           C
ATOM   1950 1HB  ARG A 146     -36.511  -9.130  26.702  1.00-11.78           H
ATOM   1951 2HB  ARG A 146     -36.133  -9.419  28.403  1.00-11.78           H
ATOM   1952  CG  ARG A 146     -36.532  -7.374  27.919  1.00-11.78           C
ATOM   1953 1HG  ARG A 146     -36.026  -6.994  28.806  1.00-11.78           H
ATOM   1954 2HG  ARG A 146     -36.355  -6.690  27.092  1.00-11.78           H
ATOM   1955  CD  ARG A 146     -38.022  -7.425  28.174  1.00-11.78           C
ATOM   1956 1HD  ARG A 146     -38.506  -7.929  27.336  1.00-11.78           H
ATOM   1957 2HD  ARG A 146     -38.224  -7.986  29.087  1.00-11.78           H
ATOM   1958  NE  ARG A 146     -38.568  -6.065  28.279  1.00-11.78           N
ATOM   1959  HE  ARG A 146     -38.913  -5.644  27.424  1.00-11.78           H
ATOM   1960  CZ  ARG A 146     -38.669  -5.328  29.374  1.00-11.78           C
ATOM   1961  NH1 ARG A 146     -39.213  -4.154  29.260  1.00-11.78           N
ATOM   1962 1HH1 ARG A 146     -39.511  -3.844  28.346  1.00-11.78           H
ATOM   1963 2HH1 ARG A 146     -39.346  -3.582  30.076  1.00-11.78           H
ATOM   1964  NH2 ARG A 146     -38.259  -5.686  30.562  1.00-11.78           N
ATOM   1965 1HH2 ARG A 146     -37.809  -6.578  30.699  1.00-11.78           H
ATOM   1966 2HH2 ARG A 146     -38.420  -5.072  31.342  1.00-11.78           H
ATOM   1967  N   GLY A 147     -33.591 -10.908  27.860  1.00 13.84           N
ATOM   1968  H   GLY A 147     -33.635 -10.570  28.818  1.00 13.84           H
ATOM   1969  CA  GLY A 147     -33.028 -12.226  27.615  1.00 13.84           C
ATOM   1970 1HA  GLY A 147     -32.788 -12.327  26.558  1.00 13.84           H
ATOM   1971 2HA  GLY A 147     -32.096 -12.322  28.173  1.00 13.84           H
ATOM   1972  C   GLY A 147     -33.932 -13.374  28.014  1.00 13.84           C
ATOM   1973  O   GLY A 147     -34.782 -13.246  28.899  1.00 13.84           O
ATOM   1974  N   LEU A 148     -33.751 -14.501  27.346  1.00-15.54           N
ATOM   1975  H   LEU A 148     -33.052 -14.525  26.606  1.00-15.54           H
ATOM   1976  CA  LEU A 148     -34.496 -15.723  27.625  1.00-15.54           C
ATOM   1977  HA  LEU A 148     -35.543 -15.476  27.782  1.00-15.54           H
ATOM   1978  C   LEU A 148     -33.964 -16.428  28.873  1.00-15.54           C
ATOM   1979  O   LEU A 148     -32.761 -16.653  29.008  1.00-15.54           O
ATOM   1980  CB  LEU A 148     -34.373 -16.647  26.407  1.00-15.54           C
ATOM   1981 1HB  LEU A 148     -34.764 -16.105  25.547  1.00-15.54           H
ATOM   1982 2HB  LEU A 148     -33.311 -16.811  26.232  1.00-15.54           H
ATOM   1983  CG  LEU A 148     -35.040 -18.029  26.429  1.00-15.54           C
ATOM   1984  HG  LEU A 148     -34.549 -18.633  27.188  1.00-15.54           H
ATOM   1985  CD1 LEU A 148     -36.535 -17.985  26.746  1.00-15.54           C
ATOM   1986 1HD1 LEU A 148     -36.952 -18.989  26.666  1.00-15.54           H
ATOM   1987 2HD1 LEU A 148     -37.057 -17.330  26.056  1.00-15.54           H
ATOM   1988 3HD1 LEU A 148     -36.691 -17.643  27.767  1.00-15.54           H
ATOM   1989  CD2 LEU A 148     -34.817 -18.690  25.073  1.00-15.54           C
ATOM   1990 1HD2 LEU A 148     -35.200 -19.711  25.101  1.00-15.54           H
ATOM   1991 2HD2 LEU A 148     -33.751 -18.729  24.850  1.00-15.54           H
ATOM   1992 3HD2 LEU A 148     -35.330 -18.136  24.287  1.00-15.54           H
ATOM   1993  N   SER A 149     -34.870 -16.783  29.769  1.00  7.49           N
ATOM   1994  H   SER A 149     -35.837 -16.517  29.616  1.00  7.49           H
ATOM   1995  CA  SER A 149     -34.547 -17.593  30.944  1.00  7.49           C
ATOM   1996  HA  SER A 149     -33.630 -17.224  31.400  1.00  7.49           H
ATOM   1997  C   SER A 149     -34.388 -19.050  30.502  1.00  7.49           C
ATOM   1998  O   SER A 149     -35.144 -19.496  29.635  1.00  7.49           O
ATOM   1999  CB  SER A 149     -35.704 -17.503  31.942  1.00  7.49           C
ATOM   2000 1HB  SER A 149     -35.813 -16.467  32.265  1.00  7.49           H
ATOM   2001 2HB  SER A 149     -36.624 -17.818  31.447  1.00  7.49           H
ATOM   2002  OG  SER A 149     -35.488 -18.323  33.079  1.00  7.49           O
ATOM   2003  HG  SER A 149     -36.157 -19.021  33.077  1.00  7.49           H
ATOM   2004  N   PRO A 150     -33.450 -19.820  31.088  1.00 -8.98           N
ATOM   2005  CA  PRO A 150     -33.372 -21.233  30.684  1.00 -8.98           C
ATOM   2006  HA  PRO A 150     -33.137 -21.305  29.623  1.00 -8.98           H
ATOM   2007  C   PRO A 150     -34.642 -22.029  30.991  1.00 -8.98           C
ATOM   2008  O   PRO A 150     -35.413 -21.672  31.891  1.00 -8.98           O
ATOM   2009  CB  PRO A 150     -32.206 -21.770  31.524  1.00 -8.98           C
ATOM   2010 1HB  PRO A 150     -32.584 -22.236  32.433  1.00 -8.98           H
ATOM   2011 2HB  PRO A 150     -31.612 -22.482  30.951  1.00 -8.98           H
ATOM   2012  CG  PRO A 150     -31.407 -20.574  31.862  1.00 -8.98           C
ATOM   2013 1HG  PRO A 150     -30.792 -20.749  32.745  1.00 -8.98           H
ATOM   2014 2HG  PRO A 150     -30.789 -20.288  31.011  1.00 -8.98           H
ATOM   2015  CD  PRO A 150     -32.439 -19.523  32.120  1.00 -8.98           C
ATOM   2016 1HD  PRO A 150     -32.868 -19.636  33.118  1.00 -8.98           H
ATOM   2017 2HD  PRO A 150     -32.012 -18.529  31.985  1.00 -8.98           H
ATOM   2018  N   ALA A 151     -34.858 -23.108  30.253  1.00 -0.86           N
ATOM   2019  H   ALA A 151     -34.186 -23.371  29.542  1.00 -0.86           H
ATOM   2020  CA  ALA A 151     -36.044 -23.944  30.412  1.00 -0.86           C
ATOM   2021  HA  ALA A 151     -36.928 -23.311  30.327  1.00 -0.86           H
ATOM   2022  C   ALA A 151     -36.083 -24.635  31.780  1.00 -0.86           C
ATOM   2023  O   ALA A 151     -35.049 -24.856  32.416  1.00 -0.86           O
ATOM   2024  CB  ALA A 151     -36.077 -24.978  29.285  1.00 -0.86           C
ATOM   2025 1HB  ALA A 151     -36.046 -24.477  28.317  1.00 -0.86           H
ATOM   2026 2HB  ALA A 151     -36.995 -25.560  29.346  1.00 -0.86           H
ATOM   2027 3HB  ALA A 151     -35.222 -25.652  29.371  1.00 -0.86           H
ATOM   2028  N   ASP A 152     -37.282 -24.987  32.219  1.00  3.63           N
ATOM   2029  H   ASP A 152     -38.095 -24.816  31.633  1.00  3.63           H
ATOM   2030  CA  ASP A 152     -37.477 -25.630  33.517  1.00  3.63           C
ATOM   2031  HA  ASP A 152     -36.984 -25.037  34.288  1.00  3.63           H
ATOM   2032  C   ASP A 152     -36.904 -27.037  33.575  1.00  3.63           C
ATOM   2033  O   ASP A 152     -36.938 -27.785  32.593  1.00  3.63           O
ATOM   2034  CB  ASP A 152     -38.968 -25.738  33.846  1.00  3.63           C
ATOM   2035 1HB  ASP A 152     -39.529 -25.951  32.936  1.00  3.63           H
ATOM   2036 2HB  ASP A 152     -39.116 -26.565  34.542  1.00  3.63           H
ATOM   2037  CG  ASP A 152     -39.498 -24.491  34.506  1.00  3.63           C
ATOM   2038  OD1 ASP A 152     -38.950 -24.135  35.569  1.00  3.63           O
ATOM   2039  OD2 ASP A 152     -40.443 -23.850  34.005  1.00  3.63           O
ATOM   2040  N   VAL A 153     -36.445 -27.410  34.762  1.00 -3.55           N
ATOM   2041  H   VAL A 153     -36.443 -26.736  35.518  1.00 -3.55           H
ATOM   2042  CA  VAL A 153     -35.922 -28.752  35.038  1.00 -3.55           C
ATOM   2043  HA  VAL A 153     -35.895 -29.328  34.114  1.00 -3.55           H
ATOM   2044  C   VAL A 153     -36.845 -29.491  36.009  1.00 -3.55           C
ATOM   2045  O   VAL A 153     -36.563 -30.626  36.406  1.00 -3.55           O
ATOM   2046  CB  VAL A 153     -34.471 -28.685  35.593  1.00 -3.55           C
ATOM   2047  HB  VAL A 153     -34.138 -29.698  35.814  1.00 -3.55           H
ATOM   2048  CG1 VAL A 153     -33.523 -28.097  34.540  1.00 -3.55           C
ATOM   2049 1HG1 VAL A 153     -32.497 -28.148  34.904  1.00 -3.55           H
ATOM   2050 2HG1 VAL A 153     -33.777 -27.056  34.326  1.00 -3.55           H
ATOM   2051 3HG1 VAL A 153     -33.590 -28.674  33.616  1.00 -3.55           H
ATOM   2052  CG2 VAL A 153     -34.390 -27.850  36.883  1.00 -3.55           C
ATOM   2053 1HG2 VAL A 153     -33.376 -27.904  37.278  1.00 -3.55           H
ATOM   2054 2HG2 VAL A 153     -35.072 -28.249  37.630  1.00 -3.55           H
ATOM   2055 3HG2 VAL A 153     -34.634 -26.805  36.685  1.00 -3.55           H
ATOM   2056  N   ALA A 154     -37.944 -28.835  36.368  0.92 18.97           N
ATOM   2057  H   ALA A 154     -38.078 -27.900  36.014  0.92 18.97           H
ATOM   2058  CA  ALA A 154     -38.986 -29.364  37.254  0.92 18.97           C
ATOM   2059  HA  ALA A 154     -39.683 -28.549  37.453  0.92 18.97           H
ATOM   2060  C   ALA A 154     -38.446 -29.832  38.611  0.92 18.97           C
ATOM   2061  O   ALA A 154     -38.726 -30.949  39.055  0.92 18.97           O
ATOM   2062  CB  ALA A 154     -39.778 -30.473  36.544  0.92 18.97           C
ATOM   2063 1HB  ALA A 154     -40.163 -30.098  35.595  0.92 18.97           H
ATOM   2064 2HB  ALA A 154     -40.615 -30.788  37.168  0.92 18.97           H
ATOM   2065 3HB  ALA A 154     -39.134 -31.331  36.350  0.92 18.97           H
ATOM   2066  N   GLN A 155     -37.646 -28.986  39.242  0.92  8.76           N
ATOM   2067  H   GLN A 155     -37.450 -28.087  38.824  0.92  8.76           H
ATOM   2068  CA  GLN A 155     -37.040 -29.289  40.538  0.92  8.76           C
ATOM   2069  HA  GLN A 155     -37.524 -30.160  40.982  0.92  8.76           H
ATOM   2070  C   GLN A 155     -37.184 -28.103  41.488  0.92  8.76           C
ATOM   2071  O   GLN A 155     -36.688 -27.011  41.200  0.92  8.76           O
ATOM   2072  CB  GLN A 155     -35.552 -29.595  40.342  0.92  8.76           C
ATOM   2073 1HB  GLN A 155     -35.462 -30.423  39.641  0.92  8.76           H
ATOM   2074 2HB  GLN A 155     -35.078 -28.724  39.894  0.92  8.76           H
ATOM   2075  CG  GLN A 155     -34.789 -29.943  41.621  0.92  8.76           C
ATOM   2076 1HG  GLN A 155     -34.899 -29.133  42.340  0.92  8.76           H
ATOM   2077 2HG  GLN A 155     -35.210 -30.848  42.053  0.92  8.76           H
ATOM   2078  CD  GLN A 155     -33.311 -30.160  41.375  0.92  8.76           C
ATOM   2079  OE1 GLN A 155     -32.867 -30.360  40.244  0.92  8.76           O
ATOM   2080  NE2 GLN A 155     -32.532 -30.095  42.416  0.92  8.76           N
ATOM   2081 1HE2 GLN A 155     -31.533 -30.203  42.296  0.92  8.76           H
ATOM   2082 2HE2 GLN A 155     -32.910 -29.946  43.335  0.92  8.76           H
ATOM   2083  N   GLU A 156     -37.792 -28.341  42.640  0.92  2.93           N
ATOM   2084  H   GLU A 156     -38.218 -29.250  42.800  0.92  2.93           H
ATOM   2085  CA  GLU A 156     -37.848 -27.370  43.733  0.92  2.93           C
ATOM   2086  HA  GLU A 156     -37.267 -26.484  43.482  0.92  2.93           H
ATOM   2087  C   GLU A 156     -37.237 -28.031  44.964  0.92  2.93           C
ATOM   2088  O   GLU A 156     -37.603 -29.156  45.321  0.92  2.93           O
ATOM   2089  CB  GLU A 156     -39.299 -26.957  44.022  0.92  2.93           C
ATOM   2090 1HB  GLU A 156     -39.731 -26.563  43.103  0.92  2.93           H
ATOM   2091 2HB  GLU A 156     -39.859 -27.846  44.315  0.92  2.93           H
ATOM   2092  CG  GLU A 156     -39.440 -25.898  45.124  0.92  2.93           C
ATOM   2093 1HG  GLU A 156     -39.014 -26.288  46.049  0.92  2.93           H
ATOM   2094 2HG  GLU A 156     -38.871 -25.017  44.830  0.92  2.93           H
ATOM   2095  CD  GLU A 156     -40.885 -25.483  45.393  0.92  2.93           C
ATOM   2096  OE1 GLU A 156     -41.830 -26.106  44.863  0.92  2.93           O
ATOM   2097  OE2 GLU A 156     -41.112 -24.512  46.146  0.92  2.93           O
ATOM   2098  N   HIS A 157     -36.326 -27.333  45.624  0.92  6.80           N
ATOM   2099  H   HIS A 157     -36.025 -26.431  45.267  0.92  6.80           H
ATOM   2100  CA  HIS A 157     -35.773 -27.762  46.906  0.92  6.80           C
ATOM   2101  HA  HIS A 157     -36.344 -28.594  47.314  0.92  6.80           H
ATOM   2102  C   HIS A 157     -35.905 -26.575  47.847  0.92  6.80           C
ATOM   2103  O   HIS A 157     -35.675 -25.442  47.429  0.92  6.80           O
ATOM   2104  CB  HIS A 157     -34.307 -28.174  46.766  0.92  6.80           C
ATOM   2105 1HB  HIS A 157     -34.249 -29.051  46.122  0.92  6.80           H
ATOM   2106 2HB  HIS A 157     -33.756 -27.360  46.296  0.92  6.80           H
ATOM   2107  CG  HIS A 157     -33.656 -28.483  48.077  0.92  6.80           C
ATOM   2108  ND1 HIS A 157     -32.899 -27.555  48.762  0.92  6.80           N
ATOM   2109  CD2 HIS A 157     -33.725 -29.598  48.854  0.92  6.80           C
ATOM   2110  HD2 HIS A 157     -34.256 -30.502  48.587  0.92  6.80           H
ATOM   2111  CE1 HIS A 157     -32.559 -28.155  49.943  0.92  6.80           C
ATOM   2112  HE1 HIS A 157     -31.964 -27.683  50.714  0.92  6.80           H
ATOM   2113  NE2 HIS A 157     -33.050 -29.413  50.032  0.92  6.80           N
ATOM   2114  HE2 HIS A 157     -32.949 -30.063  50.800  0.92  6.80           H
ATOM   2115  N   LEU A 158     -36.296 -26.821  49.087  0.92-12.53           N
ATOM   2116  H   LEU A 158     -36.439 -27.774  49.388  0.92-12.53           H
ATOM   2117  CA  LEU A 158     -36.512 -25.769  50.080  0.92-12.53           C
ATOM   2118  HA  LEU A 158     -36.150 -24.811  49.711  0.92-12.53           H
ATOM   2119  C   LEU A 158     -35.708 -26.182  51.302  0.92-12.53           C
ATOM   2120  O   LEU A 158     -35.466 -27.375  51.480  0.92-12.53           O
ATOM   2121  CB  LEU A 158     -38.003 -25.667  50.418  0.92-12.53           C
ATOM   2122 1HB  LEU A 158     -38.318 -26.627  50.825  0.92-12.53           H
ATOM   2123 2HB  LEU A 158     -38.125 -24.918  51.200  0.92-12.53           H
ATOM   2124  CG  LEU A 158     -38.947 -25.313  49.257  0.92-12.53           C
ATOM   2125  HG  LEU A 158     -38.810 -26.039  48.458  0.92-12.53           H
ATOM   2126  CD1 LEU A 158     -40.392 -25.415  49.728  0.92-12.53           C
ATOM   2127 1HD1 LEU A 158     -41.064 -25.154  48.911  0.92-12.53           H
ATOM   2128 2HD1 LEU A 158     -40.566 -24.748  50.574  0.92-12.53           H
ATOM   2129 3HD1 LEU A 158     -40.608 -26.438  50.037  0.92-12.53           H
ATOM   2130  CD2 LEU A 158     -38.670 -23.919  48.686  0.92-12.53           C
ATOM   2131 1HD2 LEU A 158     -39.412 -23.676  47.924  0.92-12.53           H
ATOM   2132 2HD2 LEU A 158     -37.690 -23.904  48.210  0.92-12.53           H
ATOM   2133 3HD2 LEU A 158     -38.694 -23.170  49.477  0.92-12.53           H
ATOM   2134  N   LYS A 159     -35.265 -25.232  52.113  0.92  3.19           N
ATOM   2135  H   LYS A 159     -35.524 -24.268  51.960  0.92  3.19           H
ATOM   2136  CA  LYS A 159     -34.370 -25.542  53.230  0.92  3.19           C
ATOM   2137  HA  LYS A 159     -34.569 -26.555  53.581  0.92  3.19           H
ATOM   2138  C   LYS A 159     -34.564 -24.572  54.388  0.92  3.19           C
ATOM   2139  O   LYS A 159     -34.731 -23.370  54.168  0.92  3.19           O
ATOM   2140  CB  LYS A 159     -32.932 -25.462  52.709  0.92  3.19           C
ATOM   2141 1HB  LYS A 159     -32.883 -26.000  51.764  0.92  3.19           H
ATOM   2142 2HB  LYS A 159     -32.696 -24.416  52.514  0.92  3.19           H
ATOM   2143  CG  LYS A 159     -31.873 -26.043  53.628  0.92  3.19           C
ATOM   2144 1HG  LYS A 159     -31.914 -25.545  54.592  0.92  3.19           H
ATOM   2145 2HG  LYS A 159     -32.048 -27.110  53.765  0.92  3.19           H
ATOM   2146  CD  LYS A 159     -30.509 -25.822  53.017  0.92  3.19           C
ATOM   2147 1HD  LYS A 159     -30.463 -26.331  52.055  0.92  3.19           H
ATOM   2148 2HD  LYS A 159     -30.366 -24.753  52.857  0.92  3.19           H
ATOM   2149  CE  LYS A 159     -29.397 -26.332  53.908  0.92  3.19           C
ATOM   2150 1HE  LYS A 159     -29.480 -25.874  54.896  0.92  3.19           H
ATOM   2151 2HE  LYS A 159     -29.470 -27.417  54.003  0.92  3.19           H
ATOM   2152  NZ  LYS A 159     -28.088 -25.954  53.290  0.92  3.19           N
ATOM   2153 1HZ  LYS A 159     -27.322 -26.316  53.847  0.92  3.19           H
ATOM   2154 2HZ  LYS A 159     -28.004 -24.945  53.250  0.92  3.19           H
ATOM   2155 3HZ  LYS A 159     -28.023 -26.339  52.357  0.92  3.19           H
ATOM   2156  N   GLU A 160     -34.521 -25.081  55.606  0.92  2.41           N
ATOM   2157  H   GLU A 160     -34.391 -26.084  55.717  0.92  2.41           H
ATOM   2158  CA  GLU A 160     -34.597 -24.256  56.811  0.92  2.41           C
ATOM   2159  HA  GLU A 160     -35.354 -23.483  56.674  0.92  2.41           H
ATOM   2160  C   GLU A 160     -33.250 -23.577  57.069  0.92  2.41           C
ATOM   2161  O   GLU A 160     -32.281 -23.784  56.335  0.92  2.41           O
ATOM   2162  CB  GLU A 160     -34.994 -25.107  58.017  0.92  2.41           C
ATOM   2163 1HB  GLU A 160     -34.250 -25.885  58.169  0.92  2.41           H
ATOM   2164 2HB  GLU A 160     -35.013 -24.466  58.896  0.92  2.41           H
ATOM   2165  CG  GLU A 160     -36.361 -25.744  57.874  0.92  2.41           C
ATOM   2166 1HG  GLU A 160     -37.052 -24.990  57.494  0.92  2.41           H
ATOM   2167 2HG  GLU A 160     -36.309 -26.563  57.156  0.92  2.41           H
ATOM   2168  CD  GLU A 160     -36.902 -26.256  59.197  0.92  2.41           C
ATOM   2169  OE1 GLU A 160     -36.123 -26.547  60.134  0.92  2.41           O
ATOM   2170  OE2 GLU A 160     -38.141 -26.298  59.347  0.92  2.41           O
ATOM   2171  N   ARG A 161     -33.180 -22.748  58.102  0.92-10.41           N
ATOM   2172  H   ARG A 161     -33.982 -22.643  58.713  0.92-10.41           H
ATOM   2173  CA  ARG A 161     -31.974 -21.975  58.414  0.92-10.41           C
ATOM   2174  HA  ARG A 161     -31.143 -22.317  57.795  0.92-10.41           H
ATOM   2175  C   ARG A 161     -31.564 -22.175  59.862  0.92-10.41           C
ATOM   2176  O   ARG A 161     -32.382 -22.618  60.677  0.92-10.41           O
ATOM   2177  CB  ARG A 161     -32.224 -20.496  58.104  0.92-10.41           C
ATOM   2178 1HB  ARG A 161     -33.069 -20.138  58.691  0.92-10.41           H
ATOM   2179 2HB  ARG A 161     -31.341 -19.921  58.378  0.92-10.41           H
ATOM   2180  CG  ARG A 161     -32.507 -20.282  56.626  0.92-10.41           C
ATOM   2181 1HG  ARG A 161     -31.742 -20.800  56.048  0.92-10.41           H
ATOM   2182 2HG  ARG A 161     -33.480 -20.705  56.377  0.92-10.41           H
ATOM   2183  CD  ARG A 161     -32.494 -18.834  56.226  0.92-10.41           C
ATOM   2184 1HD  ARG A 161     -33.222 -18.280  56.818  0.92-10.41           H
ATOM   2185 2HD  ARG A 161     -31.497 -18.425  56.397  0.92-10.41           H
ATOM   2186  NE  ARG A 161     -32.828 -18.733  54.800  0.92-10.41           N
ATOM   2187  HE  ARG A 161     -33.090 -19.592  54.333  0.92-10.41           H
ATOM   2188  CZ  ARG A 161     -32.807 -17.634  54.063  0.92-10.41           C
ATOM   2189  NH1 ARG A 161     -33.164 -17.728  52.816  0.92-10.41           N
ATOM   2190 1HH1 ARG A 161     -33.395 -18.626  52.423  0.92-10.41           H
ATOM   2191 2HH1 ARG A 161     -33.231 -16.901  52.243  0.92-10.41           H
ATOM   2192  NH2 ARG A 161     -32.451 -16.465  54.526  0.92-10.41           N
ATOM   2193 1HH2 ARG A 161     -32.208 -16.376  55.496  0.92-10.41           H
ATOM   2194 2HH2 ARG A 161     -32.399 -15.667  53.917  0.92-10.41           H
ATOM   2195  N   GLY A 162     -30.314 -21.868  60.168  1.00 12.48           N
ATOM   2196  H   GLY A 162     -29.705 -21.494  59.446  1.00 12.48           H
ATOM   2197  CA  GLY A 162     -29.799 -22.032  61.520  1.00 12.48           C
ATOM   2198 1HA  GLY A 162     -30.038 -23.037  61.869  1.00 12.48           H
ATOM   2199 2HA  GLY A 162     -28.718 -21.919  61.509  1.00 12.48           H
ATOM   2200  C   GLY A 162     -30.389 -21.031  62.498  1.00 12.48           C
ATOM   2201  O   GLY A 162     -31.015 -20.054  62.089  1.00 12.48           O
ATOM   2202  N   LEU A 163     -30.220 -21.278  63.791  1.00  6.31           N
ATOM   2203  H   LEU A 163     -29.678 -22.085  64.084  1.00  6.31           H
ATOM   2204  CA  LEU A 163     -30.874 -20.477  64.826  1.00  6.31           C
ATOM   2205  HA  LEU A 163     -31.554 -19.791  64.327  1.00  6.31           H
ATOM   2206  C   LEU A 163     -29.958 -19.624  65.715  1.00  6.31           C
ATOM   2207  O   LEU A 163     -29.349 -20.120  66.669  1.00  6.31           O
ATOM   2208  CB  LEU A 163     -31.734 -21.414  65.690  1.00  6.31           C
ATOM   2209 1HB  LEU A 163     -32.280 -22.082  65.025  1.00  6.31           H
ATOM   2210 2HB  LEU A 163     -31.070 -22.030  66.295  1.00  6.31           H
ATOM   2211  CG  LEU A 163     -32.768 -20.764  66.625  1.00  6.31           C
ATOM   2212  HG  LEU A 163     -32.262 -20.018  67.233  1.00  6.31           H
ATOM   2213  CD1 LEU A 163     -33.885 -20.089  65.835  1.00  6.31           C
ATOM   2214 1HD1 LEU A 163     -34.627 -19.691  66.527  1.00  6.31           H
ATOM   2215 2HD1 LEU A 163     -34.366 -20.810  65.175  1.00  6.31           H
ATOM   2216 3HD1 LEU A 163     -33.480 -19.268  65.247  1.00  6.31           H
ATOM   2217  CD2 LEU A 163     -33.377 -21.800  67.552  1.00  6.31           C
ATOM   2218 1HD2 LEU A 163     -34.101 -21.323  68.214  1.00  6.31           H
ATOM   2219 2HD2 LEU A 163     -32.596 -22.247  68.164  1.00  6.31           H
ATOM   2220 3HD2 LEU A 163     -33.875 -22.581  66.977  1.00  6.31           H
ATOM   2221  N   PHE A 164     -29.954 -18.335  65.391  1.00  3.78           N
ATOM   2222  H   PHE A 164     -30.300 -18.080  64.473  1.00  3.78           H
ATOM   2223  CA  PHE A 164     -29.534 -17.210  66.244  1.00  3.78           C
ATOM   2224  HA  PHE A 164     -29.775 -16.310  65.684  1.00  3.78           H
ATOM   2225  C   PHE A 164     -28.061 -17.013  66.640  1.00  3.78           C
ATOM   2226  O   PHE A 164     -27.292 -17.959  66.826  1.00  3.78           O
ATOM   2227  CB  PHE A 164     -30.384 -17.161  67.522  1.00  3.78           C
ATOM   2228 1HB  PHE A 164     -30.179 -18.042  68.129  1.00  3.78           H
ATOM   2229 2HB  PHE A 164     -30.085 -16.290  68.091  1.00  3.78           H
ATOM   2230  CG  PHE A 164     -31.882 -17.060  67.301  1.00  3.78           C
ATOM   2231  CD1 PHE A 164     -32.735 -17.490  68.329  1.00  3.78           C
ATOM   2232  HD1 PHE A 164     -32.315 -17.918  69.228  1.00  3.78           H
ATOM   2233  CD2 PHE A 164     -32.457 -16.510  66.133  1.00  3.78           C
ATOM   2234  HD2 PHE A 164     -31.834 -16.150  65.329  1.00  3.78           H
ATOM   2235  CE1 PHE A 164     -34.140 -17.369  68.217  1.00  3.78           C
ATOM   2236  HE1 PHE A 164     -34.774 -17.704  69.022  1.00  3.78           H
ATOM   2237  CE2 PHE A 164     -33.864 -16.402  66.000  1.00  3.78           C
ATOM   2238  HE2 PHE A 164     -34.290 -15.991  65.096  1.00  3.78           H
ATOM   2239  CZ  PHE A 164     -34.709 -16.821  67.051  1.00  3.78           C
ATOM   2240  HZ  PHE A 164     -35.783 -16.730  66.959  1.00  3.78           H
ATOM   2241  N   GLY A 165     -27.689 -15.749  66.810  1.00 33.72           N
ATOM   2242  H   GLY A 165     -28.347 -15.010  66.606  1.00 33.72           H
ATOM   2243  CA  GLY A 165     -26.362 -15.370  67.284  1.00 33.72           C
ATOM   2244 1HA  GLY A 165     -26.198 -15.799  68.271  1.00 33.72           H
ATOM   2245 2HA  GLY A 165     -25.612 -15.766  66.604  1.00 33.72           H
ATOM   2246  C   GLY A 165     -26.176 -13.862  67.382  1.00 33.72           C
ATOM   2247  O   GLY A 165     -25.764 -13.224  66.418  1.00 33.72           O
ATOM   2248  N   LEU A 166     -26.542 -13.293  68.521  1.00  7.03           N
ATOM   2249  H   LEU A 166     -26.869 -13.879  69.277  1.00  7.03           H
ATOM   2250  CA  LEU A 166     -26.552 -11.846  68.769  1.00  7.03           C
ATOM   2251  HA  LEU A 166     -25.907 -11.316  68.070  1.00  7.03           H
ATOM   2252  C   LEU A 166     -26.028 -11.687  70.209  1.00  7.03           C
ATOM   2253  O   LEU A 166     -25.855 -12.717  70.872  1.00  7.03           O
ATOM   2254  CB  LEU A 166     -28.007 -11.357  68.636  1.00  7.03           C
ATOM   2255 1HB  LEU A 166     -28.609 -11.932  69.337  1.00  7.03           H
ATOM   2256 2HB  LEU A 166     -28.063 -10.322  68.952  1.00  7.03           H
ATOM   2257  CG  LEU A 166     -28.686 -11.435  67.259  1.00  7.03           C
ATOM   2258  HG  LEU A 166     -28.683 -12.469  66.918  1.00  7.03           H
ATOM   2259  CD1 LEU A 166     -30.135 -10.980  67.395  1.00  7.03           C
ATOM   2260 1HD1 LEU A 166     -30.644 -11.097  66.439  1.00  7.03           H
ATOM   2261 2HD1 LEU A 166     -30.177  -9.934  67.699  1.00  7.03           H
ATOM   2262 3HD1 LEU A 166     -30.647 -11.587  68.139  1.00  7.03           H
ATOM   2263  CD2 LEU A 166     -27.979 -10.573  66.211  1.00  7.03           C
ATOM   2264 1HD2 LEU A 166     -28.531 -10.608  65.273  1.00  7.03           H
ATOM   2265 2HD2 LEU A 166     -26.975 -10.959  66.034  1.00  7.03           H
ATOM   2266 3HD2 LEU A 166     -27.908  -9.541  66.554  1.00  7.03           H
ATOM   2267  N   PRO A 167     -25.912 -10.458  70.767  1.00 44.83           N
ATOM   2268  CA  PRO A 167     -26.027  -9.068  70.290  1.00 44.83           C
ATOM   2269  HA  PRO A 167     -26.486  -9.059  69.308  1.00 44.83           H
ATOM   2270  C   PRO A 167     -24.869  -8.060  70.284  1.00 44.83           C
ATOM   2271  O   PRO A 167     -23.950  -8.095  71.110  1.00 44.83           O
ATOM   2272  CB  PRO A 167     -27.026  -8.526  71.308  1.00 44.83           C
ATOM   2273 1HB  PRO A 167     -27.006  -7.438  71.349  1.00 44.83           H
ATOM   2274 2HB  PRO A 167     -28.025  -8.885  71.067  1.00 44.83           H
ATOM   2275  CG  PRO A 167     -26.540  -9.128  72.606  1.00 44.83           C
ATOM   2276 1HG  PRO A 167     -25.792  -8.474  73.055  1.00 44.83           H
ATOM   2277 2HG  PRO A 167     -27.375  -9.266  73.291  1.00 44.83           H
ATOM   2278  CD  PRO A 167     -25.899 -10.461  72.246  1.00 44.83           C
ATOM   2279 1HD  PRO A 167     -24.876 -10.507  72.619  1.00 44.83           H
ATOM   2280 2HD  PRO A 167     -26.494 -11.283  72.646  1.00 44.83           H
ATOM   2281  N   ALA A 168     -25.042  -7.082  69.405  1.00 75.01           N
ATOM   2282  H   ALA A 168     -25.743  -7.217  68.686  1.00 75.01           H
ATOM   2283  CA  ALA A 168     -24.380  -5.768  69.424  1.00 75.01           C
ATOM   2284  HA  ALA A 168     -24.475  -5.360  68.421  1.00 75.01           H
ATOM   2285  C   ALA A 168     -22.859  -5.669  69.769  1.00 75.01           C
ATOM   2286  O   ALA A 168     -22.070  -6.585  69.493  1.00 75.01           O
ATOM   2287  CB  ALA A 168     -25.270  -4.896  70.359  1.00 75.01           C
ATOM   2288 1HB  ALA A 168     -26.322  -5.095  70.155  1.00 75.01           H
ATOM   2289 2HB  ALA A 168     -25.099  -3.836  70.194  1.00 75.01           H
ATOM   2290 3HB  ALA A 168     -25.066  -5.148  71.400  1.00 75.01           H
ATOM   2291  N   PRO A 169     -22.425  -4.558  70.397  1.00  7.02           N
ATOM   2292  CA  PRO A 169     -22.422  -3.128  70.039  1.00  7.02           C
ATOM   2293  HA  PRO A 169     -23.359  -2.857  69.557  1.00  7.02           H
ATOM   2294  C   PRO A 169     -21.264  -2.626  69.175  1.00  7.02           C
ATOM   2295  O   PRO A 169     -20.247  -3.295  69.002  1.00  7.02           O
ATOM   2296  CB  PRO A 169     -22.347  -2.463  71.413  1.00  7.02           C
ATOM   2297 1HB  PRO A 169     -21.921  -1.463  71.349  1.00  7.02           H
ATOM   2298 2HB  PRO A 169     -23.336  -2.431  71.867  1.00  7.02           H
ATOM   2299  CG  PRO A 169     -21.464  -3.365  72.169  1.00  7.02           C
ATOM   2300 1HG  PRO A 169     -20.426  -3.169  71.900  1.00  7.02           H
ATOM   2301 2HG  PRO A 169     -21.610  -3.236  73.240  1.00  7.02           H
ATOM   2302  CD  PRO A 169     -21.850  -4.757  71.741  1.00  7.02           C
ATOM   2303 1HD  PRO A 169     -20.975  -5.406  71.706  1.00  7.02           H
ATOM   2304 2HD  PRO A 169     -22.607  -5.165  72.413  1.00  7.02           H
ATOM   2305  N   GLY A 170     -21.397  -1.401  68.688  1.00 15.44           N
ATOM   2306  H   GLY A 170     -22.259  -0.883  68.813  1.00 15.44           H
ATOM   2307  CA  GLY A 170     -20.324  -0.717  67.987  1.00 15.44           C
ATOM   2308 1HA  GLY A 170     -19.452  -0.623  68.633  1.00 15.44           H
ATOM   2309 2HA  GLY A 170     -20.059  -1.248  67.073  1.00 15.44           H
ATOM   2310  C   GLY A 170     -20.876   0.653  67.660  1.00 15.44           C
ATOM   2311  O   GLY A 170     -22.079   0.840  67.826  1.00 15.44           O
ATOM   2312  N   THR A 171     -20.062   1.606  67.232  1.00  3.68           N
ATOM   2313  H   THR A 171     -19.071   1.429  67.130  1.00  3.68           H
ATOM   2314  CA  THR A 171     -20.574   2.937  66.893  1.00  3.68           C
ATOM   2315  HA  THR A 171     -21.441   3.153  67.515  1.00  3.68           H
ATOM   2316  C   THR A 171     -21.009   3.051  65.436  1.00  3.68           C
ATOM   2317  O   THR A 171     -20.277   2.683  64.506  1.00  3.68           O
ATOM   2318  CB  THR A 171     -19.517   4.033  67.136  1.00  3.68           C
ATOM   2319  HB  THR A 171     -19.852   4.971  66.691  1.00  3.68           H
ATOM   2320  OG1 THR A 171     -18.271   3.630  66.566  1.00  3.68           O
ATOM   2321  HG1 THR A 171     -17.603   3.684  67.264  1.00  3.68           H
ATOM   2322  CG2 THR A 171     -19.265   4.249  68.606  1.00  3.68           C
ATOM   2323 1HG2 THR A 171     -18.553   5.065  68.734  1.00  3.68           H
ATOM   2324 2HG2 THR A 171     -18.856   3.346  69.054  1.00  3.68           H
ATOM   2325 3HG2 THR A 171     -20.197   4.515  69.107  1.00  3.68           H
ATOM   2326  N   THR A 172     -22.197   3.601  65.250  1.00 10.73           N
ATOM   2327  H   THR A 172     -22.793   3.782  66.047  1.00 10.73           H
ATOM   2328  CA  THR A 172     -22.728   4.038  63.959  1.00 10.73           C
ATOM   2329  HA  THR A 172     -21.930   4.212  63.239  1.00 10.73           H
ATOM   2330  C   THR A 172     -23.399   5.353  64.365  1.00 10.73           C
ATOM   2331  O   THR A 172     -23.538   5.582  65.578  1.00 10.73           O
ATOM   2332  CB  THR A 172     -23.766   3.032  63.392  1.00 10.73           C
ATOM   2333  HB  THR A 172     -24.203   3.438  62.484  1.00 10.73           H
ATOM   2334  OG1 THR A 172     -24.795   2.807  64.356  1.00 10.73           O
ATOM   2335  HG1 THR A 172     -25.435   2.208  63.953  1.00 10.73           H
ATOM   2336  CG2 THR A 172     -23.144   1.683  63.078  1.00 10.73           C
ATOM   2337 1HG2 THR A 172     -23.883   1.056  62.580  1.00 10.73           H
ATOM   2338 2HG2 THR A 172     -22.831   1.192  64.001  1.00 10.73           H
ATOM   2339 3HG2 THR A 172     -22.284   1.812  62.423  1.00 10.73           H
ATOM   2340  N   PRO A 173     -23.788   6.237  63.422  0.88  9.20           N
ATOM   2341  CA  PRO A 173     -24.508   7.452  63.844  0.88  9.20           C
ATOM   2342  HA  PRO A 173     -23.980   7.922  64.673  0.88  9.20           H
ATOM   2343  C   PRO A 173     -25.971   7.216  64.268  0.88  9.20           C
ATOM   2344  O   PRO A 173     -26.921   7.540  63.556  0.88  9.20           O
ATOM   2345  CB  PRO A 173     -24.393   8.348  62.606  0.88  9.20           C
ATOM   2346 1HB  PRO A 173     -25.214   9.062  62.546  0.88  9.20           H
ATOM   2347 2HB  PRO A 173     -23.439   8.875  62.615  0.88  9.20           H
ATOM   2348  CG  PRO A 173     -24.426   7.393  61.478  0.88  9.20           C
ATOM   2349 1HG  PRO A 173     -25.450   7.068  61.294  0.88  9.20           H
ATOM   2350 2HG  PRO A 173     -24.000   7.839  60.579  0.88  9.20           H
ATOM   2351  CD  PRO A 173     -23.581   6.237  61.959  0.88  9.20           C
ATOM   2352 1HD  PRO A 173     -23.918   5.306  61.508  0.88  9.20           H
ATOM   2353 2HD  PRO A 173     -22.530   6.413  61.731  0.88  9.20           H
ATOM   2354  N   SER A 174     -26.149   6.660  65.457  0.88  8.54           N
ATOM   2355  H   SER A 174     -25.335   6.432  66.014  0.88  8.54           H
ATOM   2356  CA  SER A 174     -27.455   6.297  66.002  0.88  8.54           C
ATOM   2357  HA  SER A 174     -27.883   5.524  65.375  0.88  8.54           H
ATOM   2358  C   SER A 174     -28.450   7.448  66.091  0.88  8.54           C
ATOM   2359  O   SER A 174     -29.656   7.265  65.906  0.88  8.54           O
ATOM   2360  CB  SER A 174     -27.240   5.726  67.403  0.88  8.54           C
ATOM   2361 1HB  SER A 174     -26.933   6.532  68.070  0.88  8.54           H
ATOM   2362 2HB  SER A 174     -28.169   5.288  67.771  0.88  8.54           H
ATOM   2363  OG  SER A 174     -26.212   4.747  67.366  0.88  8.54           O
ATOM   2364  HG  SER A 174     -25.836   4.662  68.256  0.88  8.54           H
ATOM   2365  N   ASP A 175     -27.956   8.649  66.352  0.88-11.74           N
ATOM   2366  H   ASP A 175     -26.955   8.772  66.458  0.88-11.74           H
ATOM   2367  CA  ASP A 175     -28.849   9.792  66.534  0.88-11.74           C
ATOM   2368  HA  ASP A 175     -29.631   9.516  67.242  0.88-11.74           H
ATOM   2369  C   ASP A 175     -29.494  10.161  65.209  0.88-11.74           C
ATOM   2370  O   ASP A 175     -30.638  10.585  65.165  0.88-11.74           O
ATOM   2371  CB  ASP A 175     -28.105  11.017  67.064  0.88-11.74           C
ATOM   2372 1HB  ASP A 175     -27.368  11.310  66.321  0.88-11.74           H
ATOM   2373 2HB  ASP A 175     -28.812  11.836  67.196  0.88-11.74           H
ATOM   2374  CG  ASP A 175     -27.385  10.750  68.368  0.88-11.74           C
ATOM   2375  OD1 ASP A 175     -27.960  10.155  69.302  0.88-11.74           O
ATOM   2376  OD2 ASP A 175     -26.183  11.101  68.445  0.88-11.74           O
ATOM   2377  N   TYR A 176     -28.780   9.953  64.111  0.88-12.28           N
ATOM   2378  H   TYR A 176     -27.856   9.546  64.181  0.88-12.28           H
ATOM   2379  CA  TYR A 176     -29.316  10.269  62.790  0.88-12.28           C
ATOM   2380  HA  TYR A 176     -29.652  11.305  62.776  0.88-12.28           H
ATOM   2381  C   TYR A 176     -30.513   9.384  62.482  0.88-12.28           C
ATOM   2382  O   TYR A 176     -31.502   9.833  61.906  0.88-12.28           O
ATOM   2383  CB  TYR A 176     -28.250  10.074  61.716  0.88-12.28           C
ATOM   2384 1HB  TYR A 176     -27.408  10.724  61.942  0.88-12.28           H
ATOM   2385 2HB  TYR A 176     -27.908   9.040  61.741  0.88-12.28           H
ATOM   2386  CG  TYR A 176     -28.749  10.377  60.321  0.88-12.28           C
ATOM   2387  CD1 TYR A 176     -28.948  11.706  59.893  0.88-12.28           C
ATOM   2388  HD1 TYR A 176     -28.755  12.527  60.570  0.88-12.28           H
ATOM   2389  CD2 TYR A 176     -29.027   9.330  59.415  0.88-12.28           C
ATOM   2390  HD2 TYR A 176     -28.891   8.301  59.725  0.88-12.28           H
ATOM   2391  CE1 TYR A 176     -29.416  11.985  58.580  0.88-12.28           C
ATOM   2392  HE1 TYR A 176     -29.578  13.004  58.265  0.88-12.28           H
ATOM   2393  CE2 TYR A 176     -29.482   9.610  58.097  0.88-12.28           C
ATOM   2394  HE2 TYR A 176     -29.685   8.806  57.407  0.88-12.28           H
ATOM   2395  CZ  TYR A 176     -29.675  10.935  57.697  0.88-12.28           C
ATOM   2396  OH  TYR A 176     -30.113  11.203  56.427  0.88-12.28           O
ATOM   2397  HH  TYR A 176     -30.274  10.406  55.910  0.88-12.28           H
ATOM   2398  N   TYR A 177     -30.447   8.126  62.890  0.88  2.54           N
ATOM   2399  H   TYR A 177     -29.626   7.785  63.374  0.88  2.54           H
ATOM   2400  CA  TYR A 177     -31.551   7.215  62.621  0.88  2.54           C
ATOM   2401  HA  TYR A 177     -31.780   7.256  61.558  0.88  2.54           H
ATOM   2402  C   TYR A 177     -32.785   7.670  63.388  0.88  2.54           C
ATOM   2403  O   TYR A 177     -33.882   7.715  62.837  0.88  2.54           O
ATOM   2404  CB  TYR A 177     -31.177   5.780  62.987  0.88  2.54           C
ATOM   2405 1HB  TYR A 177     -31.123   5.697  64.072  0.88  2.54           H
ATOM   2406 2HB  TYR A 177     -31.961   5.112  62.631  0.88  2.54           H
ATOM   2407  CG  TYR A 177     -29.846   5.340  62.411  0.88  2.54           C
ATOM   2408  CD1 TYR A 177     -29.484   5.625  61.074  0.88  2.54           C
ATOM   2409  HD1 TYR A 177     -30.186   6.114  60.419  0.88  2.54           H
ATOM   2410  CD2 TYR A 177     -28.924   4.652  63.217  0.88  2.54           C
ATOM   2411  HD2 TYR A 177     -29.196   4.386  64.229  0.88  2.54           H
ATOM   2412  CE1 TYR A 177     -28.195   5.282  60.580  0.88  2.54           C
ATOM   2413  HE1 TYR A 177     -27.919   5.518  59.564  0.88  2.54           H
ATOM   2414  CE2 TYR A 177     -27.640   4.310  62.730  0.88  2.54           C
ATOM   2415  HE2 TYR A 177     -26.935   3.806  63.371  0.88  2.54           H
ATOM   2416  CZ  TYR A 177     -27.292   4.623  61.417  0.88  2.54           C
ATOM   2417  OH  TYR A 177     -26.060   4.257  60.947  0.88  2.54           O
ATOM   2418  HH  TYR A 177     -25.876   4.610  60.068  0.88  2.54           H
ATOM   2419  N   HIS A 178     -32.603   8.098  64.629  0.88 -7.27           N
ATOM   2420  H   HIS A 178     -31.680   8.060  65.045  0.88 -7.27           H
ATOM   2421  CA  HIS A 178     -33.718   8.633  65.407  0.88 -7.27           C
ATOM   2422  HA  HIS A 178     -34.511   7.886  65.453  0.88 -7.27           H
ATOM   2423  C   HIS A 178     -34.293   9.894  64.764  0.88 -7.27           C
ATOM   2424  O   HIS A 178     -35.503  10.016  64.584  0.88 -7.27           O
ATOM   2425  CB  HIS A 178     -33.269   8.965  66.829  0.88 -7.27           C
ATOM   2426 1HB  HIS A 178     -32.903   8.055  67.303  0.88 -7.27           H
ATOM   2427 2HB  HIS A 178     -32.454   9.686  66.790  0.88 -7.27           H
ATOM   2428  CG  HIS A 178     -34.362   9.544  67.670  0.88 -7.27           C
ATOM   2429  ND1 HIS A 178     -35.473   8.848  68.073  0.88 -7.27           N
ATOM   2430  HD1 HIS A 178     -35.658   7.866  67.877  0.88 -7.27           H
ATOM   2431  CD2 HIS A 178     -34.535  10.800  68.156  0.88 -7.27           C
ATOM   2432  HD2 HIS A 178     -33.847  11.619  68.004  0.88 -7.27           H
ATOM   2433  CE1 HIS A 178     -36.249   9.678  68.774  0.88 -7.27           C
ATOM   2434  HE1 HIS A 178     -37.199   9.404  69.215  0.88 -7.27           H
ATOM   2435  NE2 HIS A 178     -35.713  10.878  68.865  0.88 -7.27           N
ATOM   2436  N   GLN A 179     -33.424  10.811  64.363  0.88 -2.83           N
ATOM   2437  H   GLN A 179     -32.429  10.648  64.504  0.88 -2.83           H
ATOM   2438  CA  GLN A 179     -33.844  12.077  63.763  0.88 -2.83           C
ATOM   2439  HA  GLN A 179     -34.480  12.612  64.467  0.88 -2.83           H
ATOM   2440  C   GLN A 179     -34.645  11.876  62.478  0.88 -2.83           C
ATOM   2441  O   GLN A 179     -35.589  12.625  62.222  0.88 -2.83           O
ATOM   2442  CB  GLN A 179     -32.608  12.928  63.464  0.88 -2.83           C
ATOM   2443 1HB  GLN A 179     -31.914  12.308  62.899  0.88 -2.83           H
ATOM   2444 2HB  GLN A 179     -32.896  13.776  62.843  0.88 -2.83           H
ATOM   2445  CG  GLN A 179     -31.907  13.467  64.716  0.88 -2.83           C
ATOM   2446 1HG  GLN A 179     -32.456  14.331  65.087  0.88 -2.83           H
ATOM   2447 2HG  GLN A 179     -31.918  12.710  65.496  0.88 -2.83           H
ATOM   2448  CD  GLN A 179     -30.461  13.864  64.469  0.88 -2.83           C
ATOM   2449  OE1 GLN A 179     -29.927  13.732  63.370  0.88 -2.83           O
ATOM   2450  NE2 GLN A 179     -29.811  14.361  65.485  0.88 -2.83           N
ATOM   2451 1HE2 GLN A 179     -28.851  14.643  65.365  0.88 -2.83           H
ATOM   2452 2HE2 GLN A 179     -30.256  14.456  66.384  0.88 -2.83           H
ATOM   2453  N   MET A 180     -34.299  10.870  61.686  0.88-20.20           N
ATOM   2454  H   MET A 180     -33.478  10.315  61.913  0.88-20.20           H
ATOM   2455  CA  MET A 180     -35.053  10.553  60.469  0.88-20.20           C
ATOM   2456  HA  MET A 180     -35.357  11.483  59.991  0.88-20.20           H
ATOM   2457  C   MET A 180     -36.320   9.738  60.732  0.88-20.20           C
ATOM   2458  O   MET A 180     -37.241   9.744  59.914  0.88-20.20           O
ATOM   2459  CB  MET A 180     -34.173   9.771  59.492  0.88-20.20           C
ATOM   2460 1HB  MET A 180     -33.814   8.873  59.995  0.88-20.20           H
ATOM   2461 2HB  MET A 180     -34.784   9.463  58.645  0.88-20.20           H
ATOM   2462  CG  MET A 180     -32.973  10.553  58.963  0.88-20.20           C
ATOM   2463 1HG  MET A 180     -32.352  10.854  59.805  0.88-20.20           H
ATOM   2464 2HG  MET A 180     -32.387   9.892  58.327  0.88-20.20           H
ATOM   2465  SD  MET A 180     -33.385  12.032  58.012  0.88-20.20           S
ATOM   2466  CE  MET A 180     -34.076  11.360  56.486  0.88-20.20           C
ATOM   2467 1HE  MET A 180     -34.328  12.175  55.807  0.88-20.20           H
ATOM   2468 2HE  MET A 180     -34.980  10.791  56.705  0.88-20.20           H
ATOM   2469 3HE  MET A 180     -33.347  10.706  56.006  0.88-20.20           H
ATOM   2470  N   THR A 181     -36.368   9.032  61.854  0.88  3.68           N
ATOM   2471  H   THR A 181     -35.555   9.013  62.460  0.88  3.68           H
ATOM   2472  CA  THR A 181     -37.550   8.261  62.256  0.88  3.68           C
ATOM   2473  HA  THR A 181     -37.932   7.719  61.392  0.88  3.68           H
ATOM   2474  C   THR A 181     -38.649   9.193  62.766  0.88  3.68           C
ATOM   2475  O   THR A 181     -39.840   8.914  62.597  0.88  3.68           O
ATOM   2476  CB  THR A 181     -37.188   7.228  63.360  0.88  3.68           C
ATOM   2477  HB  THR A 181     -36.815   7.747  64.243  0.88  3.68           H
ATOM   2478  OG1 THR A 181     -36.177   6.349  62.860  0.88  3.68           O
ATOM   2479  HG1 THR A 181     -35.335   6.827  62.858  0.88  3.68           H
ATOM   2480  CG2 THR A 181     -38.350   6.333  63.756  0.88  3.68           C
ATOM   2481 1HG2 THR A 181     -37.990   5.562  64.438  0.88  3.68           H
ATOM   2482 2HG2 THR A 181     -38.776   5.857  62.873  0.88  3.68           H
ATOM   2483 3HG2 THR A 181     -39.118   6.915  64.264  0.88  3.68           H
ATOM   2484  N   LEU A 182     -38.266  10.309  63.369  0.88 -7.18           N
ATOM   2485  H   LEU A 182     -37.278  10.495  63.497  0.88 -7.18           H
ATOM   2486  CA  LEU A 182     -39.236  11.300  63.836  0.88 -7.18           C
ATOM   2487  HA  LEU A 182     -39.965  10.816  64.484  0.88 -7.18           H
ATOM   2488  C   LEU A 182     -39.974  11.929  62.653  0.88 -7.18           C
ATOM   2489  O   LEU A 182     -39.348  12.466  61.741  0.88 -7.18           O
ATOM   2490  CB  LEU A 182     -38.517  12.419  64.598  0.88 -7.18           C
ATOM   2491 1HB  LEU A 182     -37.737  12.795  63.938  0.88 -7.18           H
ATOM   2492 2HB  LEU A 182     -39.230  13.228  64.750  0.88 -7.18           H
ATOM   2493  CG  LEU A 182     -37.867  12.114  65.955  0.88 -7.18           C
ATOM   2494  HG  LEU A 182     -37.274  11.209  65.867  0.88 -7.18           H
ATOM   2495  CD1 LEU A 182     -36.941  13.257  66.350  0.88 -7.18           C
ATOM   2496 1HD1 LEU A 182     -36.395  12.983  67.249  0.88 -7.18           H
ATOM   2497 2HD1 LEU A 182     -37.511  14.168  66.532  0.88 -7.18           H
ATOM   2498 3HD1 LEU A 182     -36.215  13.437  65.559  0.88 -7.18           H
ATOM   2499  CD2 LEU A 182     -38.902  11.904  67.048  0.88 -7.18           C
ATOM   2500 1HD2 LEU A 182     -38.400  11.683  67.991  0.88 -7.18           H
ATOM   2501 2HD2 LEU A 182     -39.550  11.069  66.796  0.88 -7.18           H
ATOM   2502 3HD2 LEU A 182     -39.505  12.803  67.169  0.88 -7.18           H
ATOM   2503  N   VAL A 183     -41.297  11.870  62.680  0.88 -3.76           N
ATOM   2504  H   VAL A 183     -41.751  11.365  63.429  0.88 -3.76           H
ATOM   2505  CA  VAL A 183     -42.154  12.494  61.666  0.88 -3.76           C
ATOM   2506  HA  VAL A 183     -41.652  13.377  61.273  0.88 -3.76           H
ATOM   2507  C   VAL A 183     -43.437  12.940  62.375  0.88 -3.76           C
ATOM   2508  O   VAL A 183     -44.031  12.152  63.121  0.88 -3.76           O
ATOM   2509  CB  VAL A 183     -42.412  11.515  60.465  0.88 -3.76           C
ATOM   2510  HB  VAL A 183     -41.450  11.340  59.987  0.88 -3.76           H
ATOM   2511  CG1 VAL A 183     -42.948  10.138  60.903  0.88 -3.76           C
ATOM   2512 1HG1 VAL A 183     -43.021   9.487  60.032  0.88 -3.76           H
ATOM   2513 2HG1 VAL A 183     -43.927  10.235  61.368  0.88 -3.76           H
ATOM   2514 3HG1 VAL A 183     -42.257   9.677  61.608  0.88 -3.76           H
ATOM   2515  CG2 VAL A 183     -43.340  12.138  59.420  0.88 -3.76           C
ATOM   2516 1HG2 VAL A 183     -43.389  11.487  58.546  0.88 -3.76           H
ATOM   2517 2HG2 VAL A 183     -42.938  13.101  59.108  0.88 -3.76           H
ATOM   2518 3HG2 VAL A 183     -44.342  12.275  59.826  0.88 -3.76           H
ATOM   2519  N   ALA A 184     -43.855  14.189  62.214  0.88  7.56           N
ATOM   2520  H   ALA A 184     -43.359  14.815  61.584  0.88  7.56           H
ATOM   2521  CA  ALA A 184     -45.018  14.719  62.931  0.88  7.56           C
ATOM   2522  HA  ALA A 184     -45.783  13.944  62.984  0.88  7.56           H
ATOM   2523  C   ALA A 184     -45.624  15.934  62.220  0.88  7.56           C
ATOM   2524  O   ALA A 184     -44.961  16.587  61.414  0.88  7.56           O
ATOM   2525  CB  ALA A 184     -44.610  15.104  64.366  0.88  7.56           C
ATOM   2526 1HB  ALA A 184     -44.262  14.220  64.900  0.88  7.56           H
ATOM   2527 2HB  ALA A 184     -45.463  15.522  64.901  0.88  7.56           H
ATOM   2528 3HB  ALA A 184     -43.811  15.843  64.339  0.88  7.56           H
ATOM   2529  N   GLY A 185     -46.863  16.253  62.569  1.00 21.58           N
ATOM   2530  H   GLY A 185     -47.337  15.687  63.259  1.00 21.58           H
ATOM   2531  CA  GLY A 185     -47.551  17.421  62.032  1.00 21.58           C
ATOM   2532 1HA  GLY A 185     -46.942  17.893  61.265  1.00 21.58           H
ATOM   2533 2HA  GLY A 185     -48.494  17.111  61.580  1.00 21.58           H
ATOM   2534  C   GLY A 185     -47.838  18.436  63.122  1.00 21.58           C
ATOM   2535  O   GLY A 185     -47.722  18.072  64.297  1.00 21.58           O
ATOM   2536  N   HIS A 186     -48.231  19.651  62.740  1.00  6.57           N
ATOM   2537  H   HIS A 186     -48.334  19.815  61.745  1.00  6.57           H
ATOM   2538  CA  HIS A 186     -48.547  20.789  63.633  1.00  6.57           C
ATOM   2539  HA  HIS A 186     -48.853  21.618  62.995  1.00  6.57           H
ATOM   2540  C   HIS A 186     -47.371  21.304  64.487  1.00  6.57           C
ATOM   2541  O   HIS A 186     -46.365  20.603  64.651  1.00  6.57           O
ATOM   2542  CB  HIS A 186     -49.754  20.431  64.518  1.00  6.57           C
ATOM   2543 1HB  HIS A 186     -49.507  19.579  65.148  1.00  6.57           H
ATOM   2544 2HB  HIS A 186     -49.982  21.269  65.172  1.00  6.57           H
ATOM   2545  CG  HIS A 186     -50.987  20.112  63.735  1.00  6.57           C
ATOM   2546  ND1 HIS A 186     -51.747  21.089  63.126  1.00  6.57           N
ATOM   2547  CD2 HIS A 186     -51.588  18.917  63.482  1.00  6.57           C
ATOM   2548  HD2 HIS A 186     -51.231  17.965  63.851  1.00  6.57           H
ATOM   2549  CE1 HIS A 186     -52.747  20.425  62.470  1.00  6.57           C
ATOM   2550  HE1 HIS A 186     -53.498  20.911  61.858  1.00  6.57           H
ATOM   2551  NE2 HIS A 186     -52.695  19.090  62.693  1.00  6.57           N
ATOM   2552  HE2 HIS A 186     -53.334  18.380  62.341  1.00  6.57           H
ATOM   2553  N   PRO A 187     -47.454  22.534  65.041  1.00  7.67           N
ATOM   2554  CA  PRO A 187     -48.402  23.657  64.950  1.00  7.67           C
ATOM   2555  HA  PRO A 187     -49.433  23.319  65.029  1.00  7.67           H
ATOM   2556  C   PRO A 187     -48.224  24.498  63.686  1.00  7.67           C
ATOM   2557  O   PRO A 187     -47.267  24.285  62.936  1.00  7.67           O
ATOM   2558  CB  PRO A 187     -48.039  24.486  66.181  1.00  7.67           C
ATOM   2559 1HB  PRO A 187     -48.307  25.532  66.045  1.00  7.67           H
ATOM   2560 2HB  PRO A 187     -48.527  24.078  67.064  1.00  7.67           H
ATOM   2561  CG  PRO A 187     -46.592  24.333  66.286  1.00  7.67           C
ATOM   2562 1HG  PRO A 187     -46.096  24.973  65.555  1.00  7.67           H
ATOM   2563 2HG  PRO A 187     -46.247  24.571  67.292  1.00  7.67           H
ATOM   2564  CD  PRO A 187     -46.352  22.882  65.961  1.00  7.67           C
ATOM   2565 1HD  PRO A 187     -45.381  22.759  65.482  1.00  7.67           H
ATOM   2566 2HD  PRO A 187     -46.413  22.280  66.867  1.00  7.67           H
ATOM   2567  N   ALA A 188     -49.117  25.457  63.467  1.00 58.24           N
ATOM   2568  H   ALA A 188     -49.890  25.578  64.113  1.00 58.24           H
ATOM   2569  CA  ALA A 188     -48.983  26.412  62.365  1.00 58.24           C
ATOM   2570  HA  ALA A 188     -48.428  25.926  61.562  1.00 58.24           H
ATOM   2571  C   ALA A 188     -48.110  27.614  62.826  1.00 58.24           C
ATOM   2572  O   ALA A 188     -46.888  27.447  62.797  1.00 58.24           O
ATOM   2573  CB  ALA A 188     -50.368  26.763  61.799  1.00 58.24           C
ATOM   2574 1HB  ALA A 188     -50.775  25.888  61.294  1.00 58.24           H
ATOM   2575 2HB  ALA A 188     -50.275  27.575  61.077  1.00 58.24           H
ATOM   2576 3HB  ALA A 188     -51.052  27.048  62.596  1.00 58.24           H
ATOM   2577  N   PRO A 189     -48.642  28.743  63.366  1.00 14.68           N
ATOM   2578  CA  PRO A 189     -49.928  29.432  63.582  1.00 14.68           C
ATOM   2579  HA  PRO A 189     -50.693  28.721  63.887  1.00 14.68           H
ATOM   2580  C   PRO A 189     -50.426  30.256  62.382  1.00 14.68           C
ATOM   2581  O   PRO A 189     -49.658  30.553  61.466  1.00 14.68           O
ATOM   2582  CB  PRO A 189     -49.609  30.357  64.754  1.00 14.68           C
ATOM   2583 1HB  PRO A 189     -50.283  31.211  64.781  1.00 14.68           H
ATOM   2584 2HB  PRO A 189     -49.657  29.801  65.689  1.00 14.68           H
ATOM   2585  CG  PRO A 189     -48.251  30.781  64.487  1.00 14.68           C
ATOM   2586 1HG  PRO A 189     -48.247  31.564  63.728  1.00 14.68           H
ATOM   2587 2HG  PRO A 189     -47.772  31.135  65.400  1.00 14.68           H
ATOM   2588  CD  PRO A 189     -47.557  29.551  63.965  1.00 14.68           C
ATOM   2589 1HD  PRO A 189     -46.813  29.836  63.217  1.00 14.68           H
ATOM   2590 2HD  PRO A 189     -47.089  29.009  64.788  1.00 14.68           H
ATOM   2591  N   TYR A 190     -51.694  30.655  62.432  1.00  8.91           N
ATOM   2592  H   TYR A 190     -52.263  30.334  63.208  1.00  8.91           H
ATOM   2593  CA  TYR A 190     -52.336  31.588  61.483  1.00  8.91           C
ATOM   2594  HA  TYR A 190     -53.384  31.291  61.425  1.00  8.91           H
ATOM   2595  C   TYR A 190     -51.858  31.647  60.015  1.00  8.91           C
ATOM   2596  O   TYR A 190     -51.841  30.618  59.329  1.00  8.91           O
ATOM   2597  CB  TYR A 190     -52.332  32.993  62.098  1.00  8.91           C
ATOM   2598 1HB  TYR A 190     -51.304  33.337  62.221  1.00  8.91           H
ATOM   2599 2HB  TYR A 190     -52.860  33.676  61.434  1.00  8.91           H
ATOM   2600  CG  TYR A 190     -53.035  33.053  63.427  1.00  8.91           C
ATOM   2601  CD1 TYR A 190     -52.312  33.227  64.624  1.00  8.91           C
ATOM   2602  HD1 TYR A 190     -51.233  33.308  64.597  1.00  8.91           H
ATOM   2603  CD2 TYR A 190     -54.441  32.966  63.492  1.00  8.91           C
ATOM   2604  HD2 TYR A 190     -55.016  32.843  62.583  1.00  8.91           H
ATOM   2605  CE1 TYR A 190     -52.986  33.309  65.868  1.00  8.91           C
ATOM   2606  HE1 TYR A 190     -52.430  33.456  66.782  1.00  8.91           H
ATOM   2607  CE2 TYR A 190     -55.116  33.047  64.734  1.00  8.91           C
ATOM   2608  HE2 TYR A 190     -56.193  32.982  64.771  1.00  8.91           H
ATOM   2609  CZ  TYR A 190     -54.379  33.211  65.906  1.00  8.91           C
ATOM   2610  OH  TYR A 190     -55.039  33.273  67.101  1.00  8.91           O
ATOM   2611  HH  TYR A 190     -55.993  33.242  66.985  1.00  8.91           H
ATOM   2612  N   GLY A 191     -51.497  32.831  59.524  1.00 41.76           N
ATOM   2613  H   GLY A 191     -51.469  33.640  60.128  1.00 41.76           H
ATOM   2614  CA  GLY A 191     -51.118  33.019  58.134  1.00 41.76           C
ATOM   2615 1HA  GLY A 191     -50.336  33.776  58.097  1.00 41.76           H
ATOM   2616 2HA  GLY A 191     -50.699  32.093  57.748  1.00 41.76           H
ATOM   2617  C   GLY A 191     -52.229  33.469  57.199  1.00 41.76           C
ATOM   2618  O   GLY A 191     -52.434  32.847  56.158  1.00 41.76           O
ATOM   2619  N   ASP A 192     -52.966  34.517  57.546  1.00 33.74           N
ATOM   2620  H   ASP A 192     -52.783  34.993  58.426  1.00 33.74           H
ATOM   2621  CA  ASP A 192     -54.063  35.007  56.697  1.00 33.74           C
ATOM   2622  HA  ASP A 192     -54.427  34.165  56.107  1.00 33.74           H
ATOM   2623  C   ASP A 192     -53.655  36.097  55.687  1.00 33.74           C
ATOM   2624  O   ASP A 192     -53.091  35.781  54.645  1.00 33.74           O
ATOM   2625  CB  ASP A 192     -55.237  35.468  57.568  1.00 33.74           C
ATOM   2626 1HB  ASP A 192     -55.470  34.682  58.286  1.00 33.74           H
ATOM   2627 2HB  ASP A 192     -54.950  36.356  58.124  1.00 33.74           H
ATOM   2628  CG  ASP A 192     -56.486  35.769  56.759  1.00 33.74           C
ATOM   2629  OD1 ASP A 192     -56.881  34.946  55.908  1.00 33.74           O
ATOM   2630  OD2 ASP A 192     -57.121  36.817  56.982  1.00 33.74           O
ATOM   2631  N   LEU A 193     -53.938  37.370  55.944  0.80 -6.31           N
ATOM   2632  H   LEU A 193     -54.289  37.635  56.853  0.80 -6.31           H
ATOM   2633  CA  LEU A 193     -53.837  38.403  54.903  0.80 -6.31           C
ATOM   2634  HA  LEU A 193     -54.492  38.121  54.078  0.80 -6.31           H
ATOM   2635  C   LEU A 193     -52.443  38.617  54.329  0.80 -6.31           C
ATOM   2636  O   LEU A 193     -52.253  38.701  53.115  0.80 -6.31           O
ATOM   2637  CB  LEU A 193     -54.274  39.765  55.459  0.80 -6.31           C
ATOM   2638 1HB  LEU A 193     -53.580  40.029  56.256  0.80 -6.31           H
ATOM   2639 2HB  LEU A 193     -54.138  40.497  54.663  0.80 -6.31           H
ATOM   2640  CG  LEU A 193     -55.685  39.960  56.020  0.80 -6.31           C
ATOM   2641  HG  LEU A 193     -55.846  39.243  56.823  0.80 -6.31           H
ATOM   2642  CD1 LEU A 193     -55.779  41.364  56.607  0.80 -6.31           C
ATOM   2643 1HD1 LEU A 193     -56.744  41.496  57.091  0.80 -6.31           H
ATOM   2644 2HD1 LEU A 193     -55.672  42.113  55.819  0.80 -6.31           H
ATOM   2645 3HD1 LEU A 193     -54.996  41.514  57.351  0.80 -6.31           H
ATOM   2646  CD2 LEU A 193     -56.756  39.759  54.959  0.80 -6.31           C
ATOM   2647 1HD2 LEU A 193     -57.739  39.972  55.381  0.80 -6.31           H
ATOM   2648 2HD2 LEU A 193     -56.745  38.726  54.614  0.80 -6.31           H
ATOM   2649 3HD2 LEU A 193     -56.579  40.428  54.116  0.80 -6.31           H
ATOM   2650  N   LEU A 194     -51.455  38.723  55.203  0.80-15.04           N
ATOM   2651  H   LEU A 194     -51.647  38.609  56.195  0.80-15.04           H
ATOM   2652  CA  LEU A 194     -50.106  39.089  54.776  0.80-15.04           C
ATOM   2653  HA  LEU A 194     -50.180  39.822  53.973  0.80-15.04           H
ATOM   2654  C   LEU A 194     -49.349  37.896  54.209  0.80-15.04           C
ATOM   2655  O   LEU A 194     -48.280  38.048  53.630  0.80-15.04           O
ATOM   2656  CB  LEU A 194     -49.340  39.732  55.936  0.80-15.04           C
ATOM   2657 1HB  LEU A 194     -49.318  39.026  56.765  0.80-15.04           H
ATOM   2658 2HB  LEU A 194     -48.317  39.901  55.611  0.80-15.04           H
ATOM   2659  CG  LEU A 194     -49.876  41.080  56.449  0.80-15.04           C
ATOM   2660  HG  LEU A 194     -50.925  40.964  56.714  0.80-15.04           H
ATOM   2661  CD1 LEU A 194     -49.113  41.499  57.697  0.80-15.04           C
ATOM   2662 1HD1 LEU A 194     -49.526  42.431  58.080  0.80-15.04           H
ATOM   2663 2HD1 LEU A 194     -48.059  41.649  57.459  0.80-15.04           H
ATOM   2664 3HD1 LEU A 194     -49.209  40.733  58.466  0.80-15.04           H
ATOM   2665  CD2 LEU A 194     -49.762  42.189  55.399  0.80-15.04           C
ATOM   2666 1HD2 LEU A 194     -50.102  43.133  55.823  0.80-15.04           H
ATOM   2667 2HD2 LEU A 194     -50.389  41.960  54.538  0.80-15.04           H
ATOM   2668 3HD2 LEU A 194     -48.726  42.299  55.073  0.80-15.04           H
ATOM   2669  N   MET A 195     -49.938  36.714  54.304  0.80 -1.94           N
ATOM   2670  H   MET A 195     -50.816  36.634  54.800  0.80 -1.94           H
ATOM   2671  CA  MET A 195     -49.392  35.518  53.660  0.80 -1.94           C
ATOM   2672  HA  MET A 195     -48.315  35.616  53.532  0.80 -1.94           H
ATOM   2673  C   MET A 195     -50.014  35.317  52.283  0.80 -1.94           C
ATOM   2674  O   MET A 195     -49.665  34.389  51.550  0.80 -1.94           O
ATOM   2675  CB  MET A 195     -49.683  34.297  54.525  0.80 -1.94           C
ATOM   2676 1HB  MET A 195     -50.681  34.402  54.944  0.80 -1.94           H
ATOM   2677 2HB  MET A 195     -49.671  33.409  53.899  0.80 -1.94           H
ATOM   2678  CG  MET A 195     -48.680  34.106  55.648  0.80 -1.94           C
ATOM   2679 1HG  MET A 195     -48.638  35.017  56.247  0.80 -1.94           H
ATOM   2680 2HG  MET A 195     -49.007  33.282  56.280  0.80 -1.94           H
ATOM   2681  SD  MET A 195     -47.029  33.725  55.026  0.80 -1.94           S
ATOM   2682  CE  MET A 195     -47.239  32.049  54.401  0.80 -1.94           C
ATOM   2683 1HE  MET A 195     -46.287  31.682  54.018  0.80 -1.94           H
ATOM   2684 2HE  MET A 195     -47.971  32.040  53.594  0.80 -1.94           H
ATOM   2685 3HE  MET A 195     -47.577  31.395  55.206  0.80 -1.94           H
ATOM   2686  N   GLN A 196     -50.951  36.187  51.938  0.80  6.33           N
ATOM   2687  H   GLN A 196     -51.208  36.928  52.581  0.80  6.33           H
ATOM   2688  CA  GLN A 196     -51.685  36.112  50.677  0.80  6.33           C
ATOM   2689  HA  GLN A 196     -51.255  35.333  50.051  0.80  6.33           H
ATOM   2690  C   GLN A 196     -51.533  37.438  49.937  0.80  6.33           C
ATOM   2691  O   GLN A 196     -52.419  37.886  49.205  0.80  6.33           O
ATOM   2692  CB  GLN A 196     -53.147  35.752  50.954  0.80  6.33           C
ATOM   2693 1HB  GLN A 196     -53.585  36.506  51.610  0.80  6.33           H
ATOM   2694 2HB  GLN A 196     -53.697  35.740  50.013  0.80  6.33           H
ATOM   2695  CG  GLN A 196     -53.280  34.378  51.606  0.80  6.33           C
ATOM   2696 1HG  GLN A 196     -52.774  33.647  50.983  0.80  6.33           H
ATOM   2697 2HG  GLN A 196     -52.800  34.384  52.581  0.80  6.33           H
ATOM   2698  CD  GLN A 196     -54.705  33.939  51.778  0.80  6.33           C
ATOM   2699  OE1 GLN A 196     -55.214  33.133  51.001  0.80  6.33           O
ATOM   2700  NE2 GLN A 196     -55.347  34.417  52.801  0.80  6.33           N
ATOM   2701 1HE2 GLN A 196     -56.300  34.124  52.968  0.80  6.33           H
ATOM   2702 2HE2 GLN A 196     -54.887  35.066  53.421  0.80  6.33           H
ATOM   2703  N   SER A 197     -50.392  38.071  50.157  0.80 20.45           N
ATOM   2704  H   SER A 197     -49.695  37.635  50.742  0.80 20.45           H
ATOM   2705  CA  SER A 197     -50.064  39.351  49.534  0.80 20.45           C
ATOM   2706  HA  SER A 197     -50.923  40.017  49.602  0.80 20.45           H
ATOM   2707  C   SER A 197     -49.705  39.153  48.059  0.80 20.45           C
ATOM   2708  O   SER A 197     -49.522  38.023  47.595  0.80 20.45           O
ATOM   2709  CB  SER A 197     -48.895  39.992  50.282  0.80 20.45           C
ATOM   2710 1HB  SER A 197     -49.115  39.997  51.350  0.80 20.45           H
ATOM   2711 2HB  SER A 197     -47.992  39.406  50.107  0.80 20.45           H
ATOM   2712  OG  SER A 197     -48.686  41.325  49.856  0.80 20.45           O
ATOM   2713  HG  SER A 197     -47.892  41.662  50.300  0.80 20.45           H
ATOM   2714  N   GLY A 198     -49.576  40.235  47.310  0.80  5.03           N
ATOM   2715  H   GLY A 198     -49.701  41.153  47.721  0.80  5.03           H
ATOM   2716  CA  GLY A 198     -49.199  40.153  45.912  0.80  5.03           C
ATOM   2717 1HA  GLY A 198     -48.349  39.480  45.794  0.80  5.03           H
ATOM   2718 2HA  GLY A 198     -50.039  39.782  45.327  0.80  5.03           H
ATOM   2719  C   GLY A 198     -48.817  41.528  45.419  0.80  5.03           C
ATOM   2720  O   GLY A 198     -48.924  42.498  46.175  0.80  5.03           O
ATOM   2721  N   GLY A 199     -48.392  41.624  44.169  0.80 15.53           N
ATOM   2722  H   GLY A 199     -48.317  40.794  43.595  0.80 15.53           H
ATOM   2723  CA  GLY A 199     -48.061  42.903  43.568  0.80 15.53           C
ATOM   2724 1HA  GLY A 199     -48.570  43.706  44.100  0.80 15.53           H
ATOM   2725 2HA  GLY A 199     -46.985  43.073  43.605  0.80 15.53           H
ATOM   2726  C   GLY A 199     -48.523  42.910  42.128  0.80 15.53           C
ATOM   2727  O   GLY A 199     -48.758  41.847  41.542  0.80 15.53           O
ATOM   2728  N   ALA A 200     -48.706  44.094  41.571  0.80  8.68           N
ATOM   2729  H   ALA A 200     -48.516  44.932  42.116  0.80  8.68           H
ATOM   2730  CA  ALA A 200     -49.184  44.256  40.204  0.80  8.68           C
ATOM   2731  HA  ALA A 200     -49.890  43.458  39.970  0.80  8.68           H
ATOM   2732  C   ALA A 200     -47.997  44.165  39.237  0.80  8.68           C
ATOM   2733  O   ALA A 200     -47.136  45.045  39.214  0.80  8.68           O
ATOM   2734  CB  ALA A 200     -49.903  45.600  40.087  0.80  8.68           C
ATOM   2735 1HB  ALA A 200     -50.780  45.606  40.735  0.80  8.68           H
ATOM   2736 2HB  ALA A 200     -50.220  45.761  39.060  0.80  8.68           H
ATOM   2737 3HB  ALA A 200     -49.235  46.408  40.385  0.80  8.68           H
ATOM   2738  N   ALA A 201     -47.930  43.087  38.468  0.80 -5.64           N
ATOM   2739  H   ALA A 201     -48.652  42.388  38.526  0.80 -5.64           H
ATOM   2740  CA  ALA A 201     -46.816  42.869  37.545  0.80 -5.64           C
ATOM   2741  HA  ALA A 201     -45.886  43.039  38.086  0.80 -5.64           H
ATOM   2742  C   ALA A 201     -46.856  43.824  36.346  0.80 -5.64           C
ATOM   2743  O   ALA A 201     -47.930  44.130  35.819  0.80 -5.64           O
ATOM   2744  CB  ALA A 201     -46.828  41.426  37.062  0.80 -5.64           C
ATOM   2745 1HB  ALA A 201     -46.795  40.747  37.915  0.80 -5.64           H
ATOM   2746 2HB  ALA A 201     -45.957  41.247  36.430  0.80 -5.64           H
ATOM   2747 3HB  ALA A 201     -47.728  41.240  36.481  0.80 -5.64           H
ATOM   2748  N   SER A 202     -45.691  44.267  35.902  0.80  5.94           N
ATOM   2749  H   SER A 202     -44.841  43.995  36.388  0.80  5.94           H
ATOM   2750  CA  SER A 202     -45.564  45.100  34.707  0.80  5.94           C
ATOM   2751  HA  SER A 202     -46.463  45.700  34.567  0.80  5.94           H
ATOM   2752  C   SER A 202     -45.363  44.180  33.509  0.80  5.94           C
ATOM   2753  O   SER A 202     -44.773  43.100  33.644  0.80  5.94           O
ATOM   2754  CB  SER A 202     -44.359  46.034  34.845  0.80  5.94           C
ATOM   2755 1HB  SER A 202     -44.505  46.678  35.712  0.80  5.94           H
ATOM   2756 2HB  SER A 202     -43.457  45.442  34.994  0.80  5.94           H
ATOM   2757  OG  SER A 202     -44.201  46.844  33.693  0.80  5.94           O
ATOM   2758  HG  SER A 202     -43.733  47.649  33.952  0.80  5.94           H
ATOM   2759  N   ALA A 203     -45.835  44.582  32.338  0.80 -1.80           N
ATOM   2760  H   ALA A 203     -46.290  45.479  32.264  0.80 -1.80           H
ATOM   2761  CA  ALA A 203     -45.675  43.773  31.132  0.80 -1.80           C
ATOM   2762  HA  ALA A 203     -46.035  42.766  31.342  0.80 -1.80           H
ATOM   2763  C   ALA A 203     -44.192  43.711  30.724  0.80 -1.80           C
ATOM   2764  O   ALA A 203     -43.445  44.669  30.958  0.80 -1.80           O
ATOM   2765  CB  ALA A 203     -46.513  44.370  30.013  0.80 -1.80           C
ATOM   2766 1HB  ALA A 203     -47.561  44.398  30.308  0.80 -1.80           H
ATOM   2767 2HB  ALA A 203     -46.415  43.759  29.115  0.80 -1.80           H
ATOM   2768 3HB  ALA A 203     -46.167  45.378  29.792  0.80 -1.80           H
ATOM   2769  N   PRO A 204     -43.739  42.596  30.125  0.80 -6.98           N
ATOM   2770  CA  PRO A 204     -42.322  42.596  29.740  0.80 -6.98           C
ATOM   2771  HA  PRO A 204     -41.693  42.926  30.567  0.80 -6.98           H
ATOM   2772  C   PRO A 204     -42.042  43.442  28.502  0.80 -6.98           C
ATOM   2773  O   PRO A 204     -42.921  43.653  27.666  0.80 -6.98           O
ATOM   2774  CB  PRO A 204     -42.060  41.121  29.446  0.80 -6.98           C
ATOM   2775 1HB  PRO A 204     -41.266  41.003  28.708  0.80 -6.98           H
ATOM   2776 2HB  PRO A 204     -41.809  40.600  30.369  0.80 -6.98           H
ATOM   2777  CG  PRO A 204     -43.351  40.632  28.916  0.80 -6.98           C
ATOM   2778 1HG  PRO A 204     -43.460  40.935  27.876  0.80 -6.98           H
ATOM   2779 2HG  PRO A 204     -43.427  39.550  29.007  0.80 -6.98           H
ATOM   2780  CD  PRO A 204     -44.385  41.318  29.768  0.80 -6.98           C
ATOM   2781 1HD  PRO A 204     -45.299  41.485  29.197  0.80 -6.98           H
ATOM   2782 2HD  PRO A 204     -44.588  40.734  30.666  0.80 -6.98           H
ATOM   2783  N   HIS A 205     -40.813  43.917  28.375  0.80 32.50           N
ATOM   2784  H   HIS A 205     -40.149  43.772  29.128  0.80 32.50           H
ATOM   2785  CA  HIS A 205     -40.397  44.674  27.195  0.80 32.50           C
ATOM   2786  HA  HIS A 205     -40.950  44.298  26.333  0.80 32.50           H
ATOM   2787  C   HIS A 205     -38.912  44.541  26.853  0.80 32.50           C
ATOM   2788  O   HIS A 205     -38.553  44.571  25.678  0.80 32.50           O
ATOM   2789  CB  HIS A 205     -40.756  46.160  27.362  0.80 32.50           C
ATOM   2790 1HB  HIS A 205     -40.153  46.749  26.671  0.80 32.50           H
ATOM   2791 2HB  HIS A 205     -41.804  46.292  27.093  0.80 32.50           H
ATOM   2792  CG  HIS A 205     -40.566  46.688  28.751  0.80 32.50           C
ATOM   2793  ND1 HIS A 205     -41.517  46.620  29.743  0.80 32.50           N
ATOM   2794  HD1 HIS A 205     -42.442  46.203  29.672  0.80 32.50           H
ATOM   2795  CD2 HIS A 205     -39.526  47.361  29.311  0.80 32.50           C
ATOM   2796  HD2 HIS A 205     -38.609  47.619  28.800  0.80 32.50           H
ATOM   2797  CE1 HIS A 205     -41.026  47.192  30.835  0.80 32.50           C
ATOM   2798  HE1 HIS A 205     -41.560  47.268  31.774  0.80 32.50           H
ATOM   2799  NE2 HIS A 205     -39.812  47.665  30.626  0.80 32.50           N
ATOM   2800  N   LEU A 206     -38.043  44.361  27.841  0.80-14.13           N
ATOM   2801  H   LEU A 206     -38.369  44.277  28.799  0.80-14.13           H
ATOM   2802  CA  LEU A 206     -36.597  44.324  27.588  0.80-14.13           C
ATOM   2803  HA  LEU A 206     -36.306  45.230  27.056  0.80-14.13           H
ATOM   2804  C   LEU A 206     -36.144  43.137  26.752  0.80-14.13           C
ATOM   2805  O   LEU A 206     -35.232  43.255  25.941  0.80-14.13           O
ATOM   2806  CB  LEU A 206     -35.827  44.244  28.905  0.80-14.13           C
ATOM   2807 1HB  LEU A 206     -36.158  43.341  29.419  0.80-14.13           H
ATOM   2808 2HB  LEU A 206     -34.775  44.107  28.657  0.80-14.13           H
ATOM   2809  CG  LEU A 206     -35.911  45.402  29.904  0.80-14.13           C
ATOM   2810  HG  LEU A 206     -36.956  45.600  30.132  0.80-14.13           H
ATOM   2811  CD1 LEU A 206     -35.212  44.953  31.180  0.80-14.13           C
ATOM   2812 1HD1 LEU A 206     -35.306  45.724  31.939  0.80-14.13           H
ATOM   2813 2HD1 LEU A 206     -34.154  44.769  30.987  0.80-14.13           H
ATOM   2814 3HD1 LEU A 206     -35.676  44.042  31.560  0.80-14.13           H
ATOM   2815  CD2 LEU A 206     -35.281  46.688  29.371  0.80-14.13           C
ATOM   2816 1HD2 LEU A 206     -35.337  47.467  30.132  0.80-14.13           H
ATOM   2817 2HD2 LEU A 206     -35.820  47.029  28.488  0.80-14.13           H
ATOM   2818 3HD2 LEU A 206     -34.234  46.519  29.115  0.80-14.13           H
ATOM   2819  N   HIS A 207     -36.793  41.998  26.940  0.80-12.52           N
ATOM   2820  H   HIS A 207     -37.541  41.964  27.624  0.80-12.52           H
ATOM   2821  CA  HIS A 207     -36.444  40.771  26.225  0.80-12.52           C
ATOM   2822  HA  HIS A 207     -35.429  40.470  26.488  0.80-12.52           H
ATOM   2823  C   HIS A 207     -36.521  40.945  24.708  0.80-12.52           C
ATOM   2824  O   HIS A 207     -35.707  40.418  23.939  0.80-12.52           O
ATOM   2825  CB  HIS A 207     -37.425  39.682  26.669  0.80-12.52           C
ATOM   2826 1HB  HIS A 207     -37.401  39.623  27.754  0.80-12.52           H
ATOM   2827 2HB  HIS A 207     -38.433  39.957  26.360  0.80-12.52           H
ATOM   2828  CG  HIS A 207     -37.108  38.325  26.131  0.80-12.52           C
ATOM   2829  ND1 HIS A 207     -37.523  37.857  24.908  0.80-12.52           N
ATOM   2830  HD1 HIS A 207     -38.081  38.372  24.226  0.80-12.52           H
ATOM   2831  CD2 HIS A 207     -36.422  37.297  26.692  0.80-12.52           C
ATOM   2832  HD2 HIS A 207     -35.970  37.323  27.674  0.80-12.52           H
ATOM   2833  CE1 HIS A 207     -37.077  36.607  24.773  0.80-12.52           C
ATOM   2834  HE1 HIS A 207     -37.260  35.985  23.907  0.80-12.52           H
ATOM   2835  NE2 HIS A 207     -36.376  36.228  25.825  0.80-12.52           N
ATOM   2836  N   ASP A 208     -37.506  41.727  24.294  0.80-10.17           N
ATOM   2837  H   ASP A 208     -38.080  42.202  24.975  0.80-10.17           H
ATOM   2838  CA  ASP A 208     -37.825  41.907  22.882  0.80-10.17           C
ATOM   2839  HA  ASP A 208     -37.387  41.094  22.304  0.80-10.17           H
ATOM   2840  C   ASP A 208     -37.254  43.228  22.369  0.80-10.17           C
ATOM   2841  O   ASP A 208     -37.586  43.674  21.268  0.80-10.17           O
ATOM   2842  CB  ASP A 208     -39.346  41.872  22.693  0.80-10.17           C
ATOM   2843 1HB  ASP A 208     -39.796  42.634  23.331  0.80-10.17           H
ATOM   2844 2HB  ASP A 208     -39.586  42.102  21.656  0.80-10.17           H
ATOM   2845  CG  ASP A 208     -39.954  40.518  23.039  0.80-10.17           C
ATOM   2846  OD1 ASP A 208     -39.243  39.490  23.139  0.80-10.17           O
ATOM   2847  OD2 ASP A 208     -41.192  40.471  23.226  0.80-10.17           O
ATOM   2848  N   TYR A 209     -36.402  43.866  23.160  0.80 21.91           N
ATOM   2849  H   TYR A 209     -36.142  43.468  24.055  0.80 21.91           H
ATOM   2850  CA  TYR A 209     -35.782  45.126  22.757  0.80 21.91           C
ATOM   2851  HA  TYR A 209     -36.339  45.539  21.918  0.80 21.91           H
ATOM   2852  C   TYR A 209     -34.348  44.881  22.296  0.80 21.91           C
ATOM   2853  O   TYR A 209     -33.767  43.822  22.546  0.80 21.91           O
ATOM   2854  CB  TYR A 209     -35.812  46.157  23.894  0.80 21.91           C
ATOM   2855 1HB  TYR A 209     -36.789  46.127  24.369  0.80 21.91           H
ATOM   2856 2HB  TYR A 209     -35.052  45.909  24.636  0.80 21.91           H
ATOM   2857  CG  TYR A 209     -35.579  47.557  23.360  0.80 21.91           C
ATOM   2858  CD1 TYR A 209     -36.496  48.133  22.457  0.80 21.91           C
ATOM   2859  HD1 TYR A 209     -37.435  47.635  22.253  0.80 21.91           H
ATOM   2860  CD2 TYR A 209     -34.392  48.262  23.648  0.80 21.91           C
ATOM   2861  HD2 TYR A 209     -33.682  47.858  24.357  0.80 21.91           H
ATOM   2862  CE1 TYR A 209     -36.191  49.340  21.781  0.80 21.91           C
ATOM   2863  HE1 TYR A 209     -36.895  49.760  21.080  0.80 21.91           H
ATOM   2864  CE2 TYR A 209     -34.084  49.475  22.967  0.80 21.91           C
ATOM   2865  HE2 TYR A 209     -33.160  49.994  23.169  0.80 21.91           H
ATOM   2866  CZ  TYR A 209     -34.970  49.976  22.011  0.80 21.91           C
ATOM   2867  OH  TYR A 209     -34.636  51.075  21.260  0.80 21.91           O
ATOM   2868  HH  TYR A 209     -35.285  51.245  20.565  0.80 21.91           H
ATOM   2869  N   LEU A 210     -33.774  45.857  21.609  0.80-12.86           N
ATOM   2870  H   LEU A 210     -34.303  46.695  21.413  0.80-12.86           H
ATOM   2871  CA  LEU A 210     -32.375  45.815  21.204  0.80-12.86           C
ATOM   2872  HA  LEU A 210     -32.124  44.817  20.854  0.80-12.86           H
ATOM   2873  C   LEU A 210     -31.510  46.163  22.409  0.80-12.86           C
ATOM   2874  O   LEU A 210     -31.537  47.289  22.895  0.80-12.86           O
ATOM   2875  CB  LEU A 210     -32.120  46.831  20.091  0.80-12.86           C
ATOM   2876 1HB  LEU A 210     -32.370  47.821  20.472  0.80-12.86           H
ATOM   2877 2HB  LEU A 210     -31.054  46.818  19.867  0.80-12.86           H
ATOM   2878  CG  LEU A 210     -32.886  46.629  18.779  0.80-12.86           C
ATOM   2879  HG  LEU A 210     -33.953  46.668  18.989  0.80-12.86           H
ATOM   2880  CD1 LEU A 210     -32.541  47.776  17.840  0.80-12.86           C
ATOM   2881 1HD1 LEU A 210     -33.060  47.635  16.893  0.80-12.86           H
ATOM   2882 2HD1 LEU A 210     -31.467  47.796  17.654  0.80-12.86           H
ATOM   2883 3HD1 LEU A 210     -32.860  48.719  18.285  0.80-12.86           H
ATOM   2884  CD2 LEU A 210     -32.581  45.290  18.110  0.80-12.86           C
ATOM   2885 1HD2 LEU A 210     -33.138  45.220  17.176  0.80-12.86           H
ATOM   2886 2HD2 LEU A 210     -32.895  44.468  18.752  0.80-12.86           H
ATOM   2887 3HD2 LEU A 210     -31.515  45.204  17.898  0.80-12.86           H
ATOM   2888  N   ASN A 211     -30.734  45.209  22.892  0.80  9.67           N
ATOM   2889  H   ASN A 211     -30.706  44.307  22.425  0.80  9.67           H
ATOM   2890  CA  ASN A 211     -29.900  45.419  24.073  0.80  9.67           C
ATOM   2891  HA  ASN A 211     -30.132  46.385  24.519  0.80  9.67           H
ATOM   2892  C   ASN A 211     -28.435  45.392  23.640  0.80  9.67           C
ATOM   2893  O   ASN A 211     -28.077  44.591  22.765  0.80  9.67           O
ATOM   2894  CB  ASN A 211     -30.194  44.317  25.095  0.80  9.67           C
ATOM   2895 1HB  ASN A 211     -30.025  43.348  24.628  0.80  9.67           H
ATOM   2896 2HB  ASN A 211     -29.518  44.419  25.942  0.80  9.67           H
ATOM   2897  CG  ASN A 211     -31.612  44.371  25.603  0.80  9.67           C
ATOM   2898  OD1 ASN A 211     -32.050  45.378  26.151  0.80  9.67           O
ATOM   2899  ND2 ASN A 211     -32.336  43.302  25.441  0.80  9.67           N
ATOM   2900 1HD2 ASN A 211     -33.311  43.325  25.716  0.80  9.67           H
ATOM   2901 2HD2 ASN A 211     -31.947  42.478  25.022  0.80  9.67           H
ATOM   2902  N   PRO A 212     -27.572  46.245  24.223  0.80 -5.91           N
ATOM   2903  CA  PRO A 212     -26.174  46.195  23.771  0.80 -5.91           C
ATOM   2904  HA  PRO A 212     -26.120  46.291  22.688  0.80 -5.91           H
ATOM   2905  C   PRO A 212     -25.487  44.901  24.197  0.80 -5.91           C
ATOM   2906  O   PRO A 212     -25.904  44.246  25.164  0.80 -5.91           O
ATOM   2907  CB  PRO A 212     -25.558  47.432  24.428  0.80 -5.91           C
ATOM   2908 1HB  PRO A 212     -24.502  47.279  24.649  0.80 -5.91           H
ATOM   2909 2HB  PRO A 212     -25.692  48.299  23.781  0.80 -5.91           H
ATOM   2910  CG  PRO A 212     -26.345  47.608  25.667  0.80 -5.91           C
ATOM   2911 1HG  PRO A 212     -25.999  46.909  26.426  0.80 -5.91           H
ATOM   2912 2HG  PRO A 212     -26.275  48.632  26.033  0.80 -5.91           H
ATOM   2913  CD  PRO A 212     -27.755  47.281  25.259  0.80 -5.91           C
ATOM   2914 1HD  PRO A 212     -28.317  46.896  26.109  0.80 -5.91           H
ATOM   2915 2HD  PRO A 212     -28.243  48.160  24.835  0.80 -5.91           H
ATOM   2916  N   VAL A 213     -24.477  44.484  23.448  1.00 -0.40           N
ATOM   2917  H   VAL A 213     -24.132  45.065  22.693  1.00 -0.40           H
ATOM   2918  CA  VAL A 213     -23.864  43.170  23.650  1.00 -0.40           C
ATOM   2919  HA  VAL A 213     -24.663  42.460  23.859  1.00 -0.40           H
ATOM   2920  C   VAL A 213     -22.927  43.178  24.855  1.00 -0.40           C
ATOM   2921  O   VAL A 213     -21.796  43.667  24.800  1.00 -0.40           O
ATOM   2922  CB  VAL A 213     -23.118  42.681  22.372  1.00 -0.40           C
ATOM   2923  HB  VAL A 213     -22.281  43.349  22.177  1.00 -0.40           H
ATOM   2924  CG1 VAL A 213     -22.581  41.248  22.543  1.00 -0.40           C
ATOM   2925 1HG1 VAL A 213     -22.077  40.933  21.628  1.00 -0.40           H
ATOM   2926 2HG1 VAL A 213     -23.399  40.558  22.758  1.00 -0.40           H
ATOM   2927 3HG1 VAL A 213     -21.857  41.215  23.358  1.00 -0.40           H
ATOM   2928  CG2 VAL A 213     -24.060  42.720  21.153  1.00 -0.40           C
ATOM   2929 1HG2 VAL A 213     -23.541  42.337  20.273  1.00 -0.40           H
ATOM   2930 2HG2 VAL A 213     -24.361  43.744  20.939  1.00 -0.40           H
ATOM   2931 3HG2 VAL A 213     -24.954  42.123  21.343  1.00 -0.40           H
ATOM   2932  N   ASP A 214     -23.423  42.635  25.956  1.00 15.61           N
ATOM   2933  H   ASP A 214     -24.394  42.360  25.970  1.00 15.61           H
ATOM   2934  CA  ASP A 214     -22.629  42.413  27.163  1.00 15.61           C
ATOM   2935  HA  ASP A 214     -21.592  42.246  26.873  1.00 15.61           H
ATOM   2936  C   ASP A 214     -23.146  41.168  27.881  1.00 15.61           C
ATOM   2937  O   ASP A 214     -23.860  41.240  28.885  1.00 15.61           O
ATOM   2938  CB  ASP A 214     -22.681  43.616  28.100  1.00 15.61           C
ATOM   2939 1HB  ASP A 214     -22.430  44.513  27.537  1.00 15.61           H
ATOM   2940 2HB  ASP A 214     -23.692  43.734  28.491  1.00 15.61           H
ATOM   2941  CG  ASP A 214     -21.713  43.474  29.254  1.00 15.61           C
ATOM   2942  OD1 ASP A 214     -20.767  42.660  29.167  1.00 15.61           O
ATOM   2943  OD2 ASP A 214     -21.894  44.140  30.292  1.00 15.61           O
ATOM   2944  N   VAL A 215     -22.849  40.018  27.299  1.00 12.07           N
ATOM   2945  H   VAL A 215     -22.222  40.015  26.504  1.00 12.07           H
ATOM   2946  CA  VAL A 215     -23.383  38.732  27.754  1.00 12.07           C
ATOM   2947  HA  VAL A 215     -24.086  38.904  28.567  1.00 12.07           H
ATOM   2948  C   VAL A 215     -22.233  37.910  28.329  1.00 12.07           C
ATOM   2949  O   VAL A 215     -21.547  37.165  27.627  1.00 12.07           O
ATOM   2950  CB  VAL A 215     -24.157  38.003  26.609  1.00 12.07           C
ATOM   2951  HB  VAL A 215     -24.177  36.935  26.822  1.00 12.07           H
ATOM   2952  CG1 VAL A 215     -25.602  38.505  26.557  1.00 12.07           C
ATOM   2953 1HG1 VAL A 215     -26.145  37.981  25.770  1.00 12.07           H
ATOM   2954 2HG1 VAL A 215     -25.629  39.577  26.360  1.00 12.07           H
ATOM   2955 3HG1 VAL A 215     -26.095  38.304  27.509  1.00 12.07           H
ATOM   2956  CG2 VAL A 215     -23.497  38.229  25.225  1.00 12.07           C
ATOM   2957 1HG2 VAL A 215     -23.976  37.580  24.491  1.00 12.07           H
ATOM   2958 2HG2 VAL A 215     -22.438  37.976  25.269  1.00 12.07           H
ATOM   2959 3HG2 VAL A 215     -23.613  39.263  24.904  1.00 12.07           H
ATOM   2960  N   SER A 216     -21.955  38.141  29.604  1.00 32.35           N
ATOM   2961  H   SER A 216     -22.572  38.723  30.155  1.00 32.35           H
ATOM   2962  CA  SER A 216     -20.760  37.602  30.254  1.00 32.35           C
ATOM   2963  HA  SER A 216     -20.531  36.619  29.844  1.00 32.35           H
ATOM   2964  C   SER A 216     -20.978  37.484  31.762  1.00 32.35           C
ATOM   2965  O   SER A 216     -22.070  37.765  32.252  1.00 32.35           O
ATOM   2966  CB  SER A 216     -19.587  38.548  29.968  1.00 32.35           C
ATOM   2967 1HB  SER A 216     -19.626  38.838  28.917  1.00 32.35           H
ATOM   2968 2HB  SER A 216     -19.681  39.445  30.582  1.00 32.35           H
ATOM   2969  OG  SER A 216     -18.335  37.923  30.212  1.00 32.35           O
ATOM   2970  HG  SER A 216     -17.667  38.359  29.664  1.00 32.35           H
ATOM   2971  N   ARG A 217     -19.909  37.124  32.465  1.00 14.36           N
ATOM   2972  H   ARG A 217     -19.076  36.901  31.933  1.00 14.36           H
ATOM   2973  CA  ARG A 217     -19.784  37.102  33.933  1.00 14.36           C
ATOM   2974  HA  ARG A 217     -18.923  36.464  34.129  1.00 14.36           H
ATOM   2975  C   ARG A 217     -20.893  36.467  34.789  1.00 14.36           C
ATOM   2976  O   ARG A 217     -21.710  37.124  35.433  1.00 14.36           O
ATOM   2977  CB  ARG A 217     -19.317  38.489  34.426  1.00 14.36           C
ATOM   2978 1HB  ARG A 217     -18.970  38.385  35.454  1.00 14.36           H
ATOM   2979 2HB  ARG A 217     -18.456  38.767  33.820  1.00 14.36           H
ATOM   2980  CG  ARG A 217     -20.309  39.651  34.380  1.00 14.36           C
ATOM   2981 1HG  ARG A 217     -20.837  39.648  33.431  1.00 14.36           H
ATOM   2982 2HG  ARG A 217     -21.031  39.521  35.181  1.00 14.36           H
ATOM   2983  CD  ARG A 217     -19.635  41.006  34.553  1.00 14.36           C
ATOM   2984 1HD  ARG A 217     -20.398  41.746  34.796  1.00 14.36           H
ATOM   2985 2HD  ARG A 217     -18.927  40.954  35.380  1.00 14.36           H
ATOM   2986  NE  ARG A 217     -18.932  41.429  33.332  1.00 14.36           N
ATOM   2987  HE  ARG A 217     -17.933  41.287  33.316  1.00 14.36           H
ATOM   2988  CZ  ARG A 217     -19.489  41.997  32.271  1.00 14.36           C
ATOM   2989  NH1 ARG A 217     -18.747  42.349  31.265  1.00 14.36           N
ATOM   2990 1HH1 ARG A 217     -17.744  42.249  31.296  1.00 14.36           H
ATOM   2991 2HH1 ARG A 217     -19.199  42.724  30.440  1.00 14.36           H
ATOM   2992  NH2 ARG A 217     -20.774  42.187  32.149  1.00 14.36           N
ATOM   2993 1HH2 ARG A 217     -21.400  41.898  32.877  1.00 14.36           H
ATOM   2994 2HH2 ARG A 217     -21.128  42.647  31.315  1.00 14.36           H
ATOM   2995  N   PHE A 218     -20.876  35.144  34.832  1.00-19.85           N
ATOM   2996  H   PHE A 218     -20.301  34.634  34.172  1.00-19.85           H
ATOM   2997  CA  PHE A 218     -21.631  34.379  35.830  1.00-19.85           C
ATOM   2998  HA  PHE A 218     -22.196  35.053  36.474  1.00-19.85           H
ATOM   2999  C   PHE A 218     -20.651  33.592  36.701  1.00-19.85           C
ATOM   3000  O   PHE A 218     -19.705  32.982  36.198  1.00-19.85           O
ATOM   3001  CB  PHE A 218     -22.603  33.412  35.153  1.00-19.85           C
ATOM   3002 1HB  PHE A 218     -22.055  32.835  34.409  1.00-19.85           H
ATOM   3003 2HB  PHE A 218     -22.990  32.727  35.907  1.00-19.85           H
ATOM   3004  CG  PHE A 218     -23.779  34.089  34.498  1.00-19.85           C
ATOM   3005  CD1 PHE A 218     -23.644  34.724  33.254  1.00-19.85           C
ATOM   3006  HD1 PHE A 218     -22.685  34.739  32.760  1.00-19.85           H
ATOM   3007  CD2 PHE A 218     -25.037  34.086  35.130  1.00-19.85           C
ATOM   3008  HD2 PHE A 218     -25.159  33.605  36.090  1.00-19.85           H
ATOM   3009  CE1 PHE A 218     -24.745  35.358  32.638  1.00-19.85           C
ATOM   3010  HE1 PHE A 218     -24.616  35.859  31.692  1.00-19.85           H
ATOM   3011  CE2 PHE A 218     -26.159  34.696  34.515  1.00-19.85           C
ATOM   3012  HE2 PHE A 218     -27.126  34.663  34.996  1.00-19.85           H
ATOM   3013  CZ  PHE A 218     -26.011  35.339  33.265  1.00-19.85           C
ATOM   3014  HZ  PHE A 218     -26.858  35.816  32.794  1.00-19.85           H
ATOM   3015  N   SER A 219     -20.884  33.603  38.005  0.99 15.50           N
ATOM   3016  H   SER A 219     -21.684  34.113  38.363  0.99 15.50           H
ATOM   3017  CA  SER A 219     -20.053  32.885  38.977  0.99 15.50           C
ATOM   3018  HA  SER A 219     -19.004  32.938  38.686  0.99 15.50           H
ATOM   3019  C   SER A 219     -20.503  31.426  39.040  0.99 15.50           C
ATOM   3020  O   SER A 219     -21.393  31.025  38.281  0.99 15.50           O
ATOM   3021  CB  SER A 219     -20.224  33.552  40.340  0.99 15.50           C
ATOM   3022 1HB  SER A 219     -21.249  33.412  40.684  0.99 15.50           H
ATOM   3023 2HB  SER A 219     -19.538  33.109  41.062  0.99 15.50           H
ATOM   3024  OG  SER A 219     -19.959  34.941  40.219  0.99 15.50           O
ATOM   3025  HG  SER A 219     -20.325  35.391  40.997  0.99 15.50           H
ATOM   3026  N   SER A 220     -19.922  30.617  39.921  1.00 50.93           N
ATOM   3027  H   SER A 220     -19.162  30.948  40.508  1.00 50.93           H
ATOM   3028  CA  SER A 220     -20.386  29.237  40.076  1.00 50.93           C
ATOM   3029  HA  SER A 220     -20.850  28.964  39.132  1.00 50.93           H
ATOM   3030  C   SER A 220     -21.530  29.126  41.110  1.00 50.93           C
ATOM   3031  O   SER A 220     -22.679  29.325  40.692  1.00 50.93           O
ATOM   3032  CB  SER A 220     -19.214  28.265  40.213  1.00 50.93           C
ATOM   3033 1HB  SER A 220     -18.476  28.492  39.442  1.00 50.93           H
ATOM   3034 2HB  SER A 220     -18.740  28.364  41.185  1.00 50.93           H
ATOM   3035  OG  SER A 220     -19.677  26.944  40.017  1.00 50.93           O
ATOM   3036  HG  SER A 220     -19.790  26.816  39.066  1.00 50.93           H
ATOM   3037  N   PRO A 221     -21.299  28.908  42.432  1.00  7.92           N
ATOM   3038  CA  PRO A 221     -20.202  28.609  43.373  1.00  7.92           C
ATOM   3039  HA  PRO A 221     -19.325  29.213  43.144  1.00  7.92           H
ATOM   3040  C   PRO A 221     -19.817  27.121  43.457  1.00  7.92           C
ATOM   3041  O   PRO A 221     -20.615  26.248  43.096  1.00  7.92           O
ATOM   3042  CB  PRO A 221     -20.789  29.051  44.715  1.00  7.92           C
ATOM   3043 1HB  PRO A 221     -20.323  28.520  45.545  1.00  7.92           H
ATOM   3044 2HB  PRO A 221     -20.680  30.127  44.840  1.00  7.92           H
ATOM   3045  CG  PRO A 221     -22.205  28.697  44.598  1.00  7.92           C
ATOM   3046 1HG  PRO A 221     -22.336  27.631  44.785  1.00  7.92           H
ATOM   3047 2HG  PRO A 221     -22.808  29.280  45.294  1.00  7.92           H
ATOM   3048  CD  PRO A 221     -22.574  29.016  43.176  1.00  7.92           C
ATOM   3049 1HD  PRO A 221     -23.309  28.295  42.814  1.00  7.92           H
ATOM   3050 2HD  PRO A 221     -22.968  30.032  43.113  1.00  7.92           H
ATOM   3051  N   ARG A 222     -18.628  26.812  43.973  0.97 -4.38           N
ATOM   3052  H   ARG A 222     -17.969  27.559  44.179  0.97 -4.38           H
ATOM   3053  CA  ARG A 222     -18.224  25.424  44.266  0.97 -4.38           C
ATOM   3054  HA  ARG A 222     -19.108  24.789  44.267  0.97 -4.38           H
ATOM   3055  C   ARG A 222     -17.537  25.297  45.619  0.97 -4.38           C
ATOM   3056  O   ARG A 222     -16.536  25.972  45.872  0.97 -4.38           O
ATOM   3057  CB  ARG A 222     -17.242  24.890  43.214  0.97 -4.38           C
ATOM   3058 1HB  ARG A 222     -16.334  25.489  43.255  0.97 -4.38           H
ATOM   3059 2HB  ARG A 222     -16.985  23.862  43.472  0.97 -4.38           H
ATOM   3060  CG  ARG A 222     -17.754  24.918  41.790  0.97 -4.38           C
ATOM   3061 1HG  ARG A 222     -18.667  24.327  41.714  0.97 -4.38           H
ATOM   3062 2HG  ARG A 222     -17.969  25.947  41.524  0.97 -4.38           H
ATOM   3063  CD  ARG A 222     -16.721  24.387  40.822  0.97 -4.38           C
ATOM   3064 1HD  ARG A 222     -15.777  24.902  41.002  0.97 -4.38           H
ATOM   3065 2HD  ARG A 222     -16.576  23.319  40.989  0.97 -4.38           H
ATOM   3066  NE  ARG A 222     -17.131  24.631  39.433  0.97 -4.38           N
ATOM   3067  HE  ARG A 222     -16.823  25.497  39.006  0.97 -4.38           H
ATOM   3068  CZ  ARG A 222     -17.858  23.833  38.667  0.97 -4.38           C
ATOM   3069  NH1 ARG A 222     -18.083  24.193  37.439  0.97 -4.38           N
ATOM   3070 1HH1 ARG A 222     -17.695  25.063  37.098  0.97 -4.38           H
ATOM   3071 2HH1 ARG A 222     -18.660  23.620  36.841  0.97 -4.38           H
ATOM   3072  NH2 ARG A 222     -18.346  22.691  39.064  0.97 -4.38           N
ATOM   3073 1HH2 ARG A 222     -18.254  22.403  40.027  0.97 -4.38           H
ATOM   3074 2HH2 ARG A 222     -18.784  22.079  38.391  0.97 -4.38           H
ATOM   3075  N   VAL A 223     -18.033  24.403  46.461  0.97-14.98           N
ATOM   3076  H   VAL A 223     -18.887  23.914  46.214  0.97-14.98           H
ATOM   3077  CA  VAL A 223     -17.389  24.062  47.735  0.97-14.98           C
ATOM   3078  HA  VAL A 223     -16.363  24.423  47.721  0.97-14.98           H
ATOM   3079  C   VAL A 223     -17.376  22.536  47.864  0.97-14.98           C
ATOM   3080  O   VAL A 223     -18.432  21.894  47.825  0.97-14.98           O
ATOM   3081  CB  VAL A 223     -18.117  24.707  48.955  0.97-14.98           C
ATOM   3082  HB  VAL A 223     -19.136  24.324  49.000  0.97-14.98           H
ATOM   3083  CG1 VAL A 223     -17.408  24.367  50.268  0.97-14.98           C
ATOM   3084 1HG1 VAL A 223     -17.943  24.824  51.099  0.97-14.98           H
ATOM   3085 2HG1 VAL A 223     -16.382  24.738  50.256  0.97-14.98           H
ATOM   3086 3HG1 VAL A 223     -17.402  23.291  50.423  0.97-14.98           H
ATOM   3087  CG2 VAL A 223     -18.180  26.239  48.814  0.97-14.98           C
ATOM   3088 1HG2 VAL A 223     -18.629  26.675  49.706  0.97-14.98           H
ATOM   3089 2HG2 VAL A 223     -18.795  26.511  47.956  0.97-14.98           H
ATOM   3090 3HG2 VAL A 223     -17.178  26.650  48.686  0.97-14.98           H
ATOM   3091  N   THR A 224     -16.190  21.955  47.976  0.97 42.53           N
ATOM   3092  H   THR A 224     -15.357  22.541  48.013  0.97 42.53           H
ATOM   3093  CA  THR A 224     -15.999  20.500  48.083  0.97 42.53           C
ATOM   3094  HA  THR A 224     -16.774  20.099  48.735  0.97 42.53           H
ATOM   3095  C   THR A 224     -14.634  20.231  48.759  0.97 42.53           C
ATOM   3096  O   THR A 224     -13.591  20.097  48.092  0.97 42.53           O
ATOM   3097  CB  THR A 224     -16.184  19.785  46.702  0.97 42.53           C
ATOM   3098  HB  THR A 224     -17.248  19.599  46.557  0.97 42.53           H
ATOM   3099  OG1 THR A 224     -15.504  18.528  46.680  0.97 42.53           O
ATOM   3100  HG1 THR A 224     -15.756  18.023  47.469  0.97 42.53           H
ATOM   3101  CG2 THR A 224     -15.690  20.612  45.517  0.97 42.53           C
ATOM   3102 1HG2 THR A 224     -15.759  20.004  44.616  0.97 42.53           H
ATOM   3103 2HG2 THR A 224     -14.654  20.906  45.669  0.97 42.53           H
ATOM   3104 3HG2 THR A 224     -16.314  21.494  45.386  0.97 42.53           H
ATOM   3105  N   PRO A 225     -14.582  20.322  50.103  1.00 38.17           N
ATOM   3106  CA  PRO A 225     -13.284  20.211  50.780  1.00 38.17           C
ATOM   3107  HA  PRO A 225     -12.529  20.703  50.177  1.00 38.17           H
ATOM   3108  C   PRO A 225     -12.735  18.841  51.222  1.00 38.17           C
ATOM   3109  O   PRO A 225     -13.215  18.252  52.190  1.00 38.17           O
ATOM   3110  CB  PRO A 225     -13.511  21.088  52.015  1.00 38.17           C
ATOM   3111 1HB  PRO A 225     -12.843  20.810  52.832  1.00 38.17           H
ATOM   3112 2HB  PRO A 225     -13.371  22.134  51.743  1.00 38.17           H
ATOM   3113  CG  PRO A 225     -14.933  20.842  52.374  1.00 38.17           C
ATOM   3114 1HG  PRO A 225     -15.015  19.937  52.975  1.00 38.17           H
ATOM   3115 2HG  PRO A 225     -15.343  21.691  52.920  1.00 38.17           H
ATOM   3116  CD  PRO A 225     -15.654  20.651  51.065  1.00 38.17           C
ATOM   3117 1HD  PRO A 225     -16.375  19.836  51.142  1.00 38.17           H
ATOM   3118 2HD  PRO A 225     -16.147  21.578  50.775  1.00 38.17           H
ATOM   3119  N   ARG A 226     -11.640  18.429  50.583  1.00 19.77           N
ATOM   3120  H   ARG A 226     -11.392  18.894  49.712  1.00 19.77           H
ATOM   3121  CA  ARG A 226     -10.702  17.394  51.080  1.00 19.77           C
ATOM   3122  HA  ARG A 226      -9.942  17.265  50.309  1.00 19.77           H
ATOM   3123  C   ARG A 226     -11.160  15.979  51.481  1.00 19.77           C
ATOM   3124  O   ARG A 226     -12.340  15.648  51.478  1.00 19.77           O
ATOM   3125  CB  ARG A 226     -10.003  18.013  52.314  1.00 19.77           C
ATOM   3126 1HB  ARG A 226     -10.752  18.107  53.102  1.00 19.77           H
ATOM   3127 2HB  ARG A 226      -9.224  17.344  52.676  1.00 19.77           H
ATOM   3128  CG  ARG A 226      -9.363  19.373  52.105  1.00 19.77           C
ATOM   3129 1HG  ARG A 226      -8.430  19.254  51.554  1.00 19.77           H
ATOM   3130 2HG  ARG A 226     -10.020  20.042  51.553  1.00 19.77           H
ATOM   3131  CD  ARG A 226      -9.090  20.003  53.453  1.00 19.77           C
ATOM   3132 1HD  ARG A 226     -10.034  20.146  53.981  1.00 19.77           H
ATOM   3133 2HD  ARG A 226      -8.447  19.344  54.037  1.00 19.77           H
ATOM   3134  NE  ARG A 226      -8.429  21.295  53.260  1.00 19.77           N
ATOM   3135  HE  ARG A 226      -8.138  21.519  52.317  1.00 19.77           H
ATOM   3136  CZ  ARG A 226      -8.111  22.174  54.196  1.00 19.77           C
ATOM   3137  NH1 ARG A 226      -7.423  23.209  53.827  1.00 19.77           N
ATOM   3138 1HH1 ARG A 226      -7.115  23.287  52.872  1.00 19.77           H
ATOM   3139 2HH1 ARG A 226      -7.179  23.924  54.500  1.00 19.77           H
ATOM   3140  NH2 ARG A 226      -8.421  22.045  55.456  1.00 19.77           N
ATOM   3141 1HH2 ARG A 226      -8.939  21.240  55.765  1.00 19.77           H
ATOM   3142 2HH2 ARG A 226      -8.105  22.732  56.133  1.00 19.77           H
ATOM   3143  N   LEU A 227     -10.166  15.194  51.888  1.00  6.43           N
ATOM   3144  H   LEU A 227      -9.224  15.513  51.705  1.00  6.43           H
ATOM   3145  CA  LEU A 227     -10.277  13.936  52.648  1.00  6.43           C
ATOM   3146  HA  LEU A 227      -9.251  13.639  52.864  1.00  6.43           H
ATOM   3147  C   LEU A 227     -10.869  12.707  51.962  1.00  6.43           C
ATOM   3148  O   LEU A 227     -11.584  12.777  50.967  1.00  6.43           O
ATOM   3149  CB  LEU A 227     -10.940  14.178  54.015  1.00  6.43           C
ATOM   3150 1HB  LEU A 227     -11.949  14.555  53.850  1.00  6.43           H
ATOM   3151 2HB  LEU A 227     -11.023  13.223  54.533  1.00  6.43           H
ATOM   3152  CG  LEU A 227     -10.195  15.150  54.949  1.00  6.43           C
ATOM   3153  HG  LEU A 227     -10.026  16.082  54.422  1.00  6.43           H
ATOM   3154  CD1 LEU A 227     -11.030  15.468  56.172  1.00  6.43           C
ATOM   3155 1HD1 LEU A 227     -10.506  16.195  56.790  1.00  6.43           H
ATOM   3156 2HD1 LEU A 227     -11.213  14.562  56.750  1.00  6.43           H
ATOM   3157 3HD1 LEU A 227     -11.980  15.901  55.864  1.00  6.43           H
ATOM   3158  CD2 LEU A 227      -8.833  14.605  55.397  1.00  6.43           C
ATOM   3159 1HD2 LEU A 227      -8.373  15.299  56.102  1.00  6.43           H
ATOM   3160 2HD2 LEU A 227      -8.165  14.507  54.542  1.00  6.43           H
ATOM   3161 3HD2 LEU A 227      -8.950  13.634  55.879  1.00  6.43           H
ATOM   3162  N   SER A 228     -10.440  11.567  52.478  1.00 26.88           N
ATOM   3163  H   SER A 228      -9.808  11.589  53.271  1.00 26.88           H
ATOM   3164  CA  SER A 228     -10.752  10.224  51.989  1.00 26.88           C
ATOM   3165  HA  SER A 228     -11.818  10.076  51.816  1.00 26.88           H
ATOM   3166  C   SER A 228     -10.247   9.365  53.150  1.00 26.88           C
ATOM   3167  O   SER A 228      -9.626   9.953  54.041  1.00 26.88           O
ATOM   3168  CB  SER A 228      -9.935   9.943  50.726  1.00 26.88           C
ATOM   3169 1HB  SER A 228      -9.939   8.875  50.503  1.00 26.88           H
ATOM   3170 2HB  SER A 228     -10.376  10.486  49.889  1.00 26.88           H
ATOM   3171  OG  SER A 228      -8.607  10.413  50.908  1.00 26.88           O
ATOM   3172  HG  SER A 228      -7.997   9.801  50.462  1.00 26.88           H
ATOM   3173  N   ARG A 229     -10.497   8.054  53.140  1.00  7.89           N
ATOM   3174  H   ARG A 229     -11.153   7.711  52.440  1.00  7.89           H
ATOM   3175  CA  ARG A 229      -9.829   7.009  53.962  1.00  7.89           C
ATOM   3176  HA  ARG A 229      -8.800   6.900  53.615  1.00  7.89           H
ATOM   3177  C   ARG A 229     -10.574   5.696  53.711  1.00  7.89           C
ATOM   3178  O   ARG A 229     -11.801   5.655  53.838  1.00  7.89           O
ATOM   3179  CB  ARG A 229      -9.806   7.300  55.478  1.00  7.89           C
ATOM   3180 1HB  ARG A 229      -9.281   8.235  55.646  1.00  7.89           H
ATOM   3181 2HB  ARG A 229     -10.829   7.411  55.840  1.00  7.89           H
ATOM   3182  CG  ARG A 229      -9.101   6.232  56.317  1.00  7.89           C
ATOM   3183 1HG  ARG A 229      -9.717   5.334  56.330  1.00  7.89           H
ATOM   3184 2HG  ARG A 229      -8.140   5.993  55.863  1.00  7.89           H
ATOM   3185  CD  ARG A 229      -8.856   6.693  57.750  1.00  7.89           C
ATOM   3186 1HD  ARG A 229      -9.766   7.148  58.141  1.00  7.89           H
ATOM   3187 2HD  ARG A 229      -8.607   5.823  58.360  1.00  7.89           H
ATOM   3188  NE  ARG A 229      -7.742   7.647  57.826  1.00  7.89           N
ATOM   3189  HE  ARG A 229      -7.136   7.707  57.019  1.00  7.89           H
ATOM   3190  CZ  ARG A 229      -7.413   8.411  58.857  1.00  7.89           C
ATOM   3191  NH1 ARG A 229      -6.378   9.188  58.723  1.00  7.89           N
ATOM   3192 1HH1 ARG A 229      -5.812   9.119  57.891  1.00  7.89           H
ATOM   3193 2HH1 ARG A 229      -6.140   9.856  59.439  1.00  7.89           H
ATOM   3194  NH2 ARG A 229      -8.076   8.452  59.984  1.00  7.89           N
ATOM   3195 1HH2 ARG A 229      -8.904   7.893  60.098  1.00  7.89           H
ATOM   3196 2HH2 ARG A 229      -7.745   9.030  60.739  1.00  7.89           H
ATOM   3197  N   LYS A 230      -9.869   4.634  53.346  1.00 -1.00           N
ATOM   3198  H   LYS A 230      -8.860   4.708  53.282  1.00 -1.00           H
ATOM   3199  CA  LYS A 230     -10.497   3.340  53.037  1.00 -1.00           C
ATOM   3200  HA  LYS A 230     -11.391   3.498  52.438  1.00 -1.00           H
ATOM   3201  C   LYS A 230     -10.839   2.508  54.273  1.00 -1.00           C
ATOM   3202  O   LYS A 230     -10.236   2.689  55.334  1.00 -1.00           O
ATOM   3203  CB  LYS A 230      -9.519   2.455  52.255  1.00 -1.00           C
ATOM   3204 1HB  LYS A 230      -8.693   2.209  52.924  1.00 -1.00           H
ATOM   3205 2HB  LYS A 230     -10.026   1.524  52.004  1.00 -1.00           H
ATOM   3206  CG  LYS A 230      -8.919   3.023  50.980  1.00 -1.00           C
ATOM   3207 1HG  LYS A 230      -9.707   3.304  50.283  1.00 -1.00           H
ATOM   3208 2HG  LYS A 230      -8.315   3.895  51.221  1.00 -1.00           H
ATOM   3209  CD  LYS A 230      -8.028   1.950  50.354  1.00 -1.00           C
ATOM   3210 1HD  LYS A 230      -7.369   1.546  51.123  1.00 -1.00           H
ATOM   3211 2HD  LYS A 230      -8.658   1.145  49.976  1.00 -1.00           H
ATOM   3212  CE  LYS A 230      -7.170   2.495  49.224  1.00 -1.00           C
ATOM   3213 1HE  LYS A 230      -7.815   2.946  48.470  1.00 -1.00           H
ATOM   3214 2HE  LYS A 230      -6.507   3.264  49.623  1.00 -1.00           H
ATOM   3215  NZ  LYS A 230      -6.347   1.414  48.585  1.00 -1.00           N
ATOM   3216 1HZ  LYS A 230      -5.759   1.807  47.860  1.00 -1.00           H
ATOM   3217 2HZ  LYS A 230      -6.956   0.720  48.167  1.00 -1.00           H
ATOM   3218 3HZ  LYS A 230      -5.764   0.956  49.275  1.00 -1.00           H
ATOM   3219  N   ARG A 231     -11.746   1.559  54.105  1.00 -2.71           N
ATOM   3220  H   ARG A 231     -12.310   1.548  53.262  1.00 -2.71           H
ATOM   3221  CA  ARG A 231     -11.906   0.404  54.998  1.00 -2.71           C
ATOM   3222  HA  ARG A 231     -10.920   0.067  55.334  1.00 -2.71           H
ATOM   3223  C   ARG A 231     -12.492  -0.625  54.045  1.00 -2.71           C
ATOM   3224  O   ARG A 231     -13.080  -0.220  53.040  1.00 -2.71           O
ATOM   3225  CB  ARG A 231     -12.782   0.662  56.234  1.00 -2.71           C
ATOM   3226 1HB  ARG A 231     -12.772  -0.249  56.835  1.00 -2.71           H
ATOM   3227 2HB  ARG A 231     -12.312   1.448  56.821  1.00 -2.71           H
ATOM   3228  CG  ARG A 231     -14.233   1.051  56.011  1.00 -2.71           C
ATOM   3229 1HG  ARG A 231     -14.289   2.018  55.510  1.00 -2.71           H
ATOM   3230 2HG  ARG A 231     -14.730   0.293  55.407  1.00 -2.71           H
ATOM   3231  CD  ARG A 231     -14.912   1.126  57.371  1.00 -2.71           C
ATOM   3232 1HD  ARG A 231     -14.790   0.164  57.871  1.00 -2.71           H
ATOM   3233 2HD  ARG A 231     -14.417   1.891  57.970  1.00 -2.71           H
ATOM   3234  NE  ARG A 231     -16.344   1.445  57.290  1.00 -2.71           N
ATOM   3235  HE  ARG A 231     -16.699   1.742  56.392  1.00 -2.71           H
ATOM   3236  CZ  ARG A 231     -17.214   1.385  58.290  1.00 -2.71           C
ATOM   3237  NH1 ARG A 231     -18.454   1.703  58.061  1.00 -2.71           N
ATOM   3238 1HH1 ARG A 231     -18.742   2.008  57.144  1.00 -2.71           H
ATOM   3239 2HH1 ARG A 231     -19.124   1.662  58.814  1.00 -2.71           H
ATOM   3240  NH2 ARG A 231     -16.908   0.988  59.498  1.00 -2.71           N
ATOM   3241 1HH2 ARG A 231     -15.944   0.809  59.729  1.00 -2.71           H
ATOM   3242 2HH2 ARG A 231     -17.628   0.852  60.188  1.00 -2.71           H
ATOM   3243  N   ALA A 232     -12.330  -1.914  54.291  0.98 10.94           N
ATOM   3244  H   ALA A 232     -11.839  -2.222  55.118  0.98 10.94           H
ATOM   3245  CA  ALA A 232     -12.833  -2.927  53.363  0.98 10.94           C
ATOM   3246  HA  ALA A 232     -13.659  -2.504  52.793  0.98 10.94           H
ATOM   3247  C   ALA A 232     -13.374  -4.156  54.085  0.98 10.94           C
ATOM   3248  O   ALA A 232     -13.027  -4.411  55.240  0.98 10.94           O
ATOM   3249  CB  ALA A 232     -11.720  -3.326  52.382  0.98 10.94           C
ATOM   3250 1HB  ALA A 232     -11.306  -2.437  51.905  0.98 10.94           H
ATOM   3251 2HB  ALA A 232     -12.119  -3.985  51.610  0.98 10.94           H
ATOM   3252 3HB  ALA A 232     -10.927  -3.849  52.914  0.98 10.94           H
ATOM   3253  N   LEU A 233     -14.211  -4.891  53.369  0.98-13.10           N
ATOM   3254  H   LEU A 233     -14.423  -4.600  52.423  0.98-13.10           H
ATOM   3255  CA  LEU A 233     -14.835  -6.134  53.820  0.98-13.10           C
ATOM   3256  HA  LEU A 233     -14.292  -6.561  54.659  0.98-13.10           H
ATOM   3257  C   LEU A 233     -14.731  -7.073  52.623  0.98-13.10           C
ATOM   3258  O   LEU A 233     -14.430  -6.598  51.519  0.98-13.10           O
ATOM   3259  CB  LEU A 233     -16.297  -5.891  54.216  0.98-13.10           C
ATOM   3260 1HB  LEU A 233     -16.794  -5.387  53.387  0.98-13.10           H
ATOM   3261 2HB  LEU A 233     -16.782  -6.856  54.362  0.98-13.10           H
ATOM   3262  CG  LEU A 233     -16.504  -5.063  55.496  0.98-13.10           C
ATOM   3263  HG  LEU A 233     -15.928  -4.142  55.417  0.98-13.10           H
ATOM   3264  CD1 LEU A 233     -17.963  -4.684  55.662  0.98-13.10           C
ATOM   3265 1HD1 LEU A 233     -18.095  -4.085  56.564  0.98-13.10           H
ATOM   3266 2HD1 LEU A 233     -18.579  -5.581  55.737  0.98-13.10           H
ATOM   3267 3HD1 LEU A 233     -18.294  -4.101  54.803  0.98-13.10           H
ATOM   3268  CD2 LEU A 233     -16.035  -5.826  56.734  0.98-13.10           C
ATOM   3269 1HD2 LEU A 233     -16.189  -5.216  57.621  0.98-13.10           H
ATOM   3270 2HD2 LEU A 233     -14.973  -6.053  56.660  0.98-13.10           H
ATOM   3271 3HD2 LEU A 233     -16.597  -6.754  56.836  0.98-13.10           H
ATOM   3272  N   SER A 234     -14.936  -8.368  52.814  1.00 15.23           N
ATOM   3273  H   SER A 234     -15.190  -8.711  53.737  1.00 15.23           H
ATOM   3274  CA  SER A 234     -14.767  -9.341  51.734  1.00 15.23           C
ATOM   3275  HA  SER A 234     -14.893  -8.835  50.778  1.00 15.23           H
ATOM   3276  C   SER A 234     -15.742 -10.511  51.793  1.00 15.23           C
ATOM   3277  O   SER A 234     -15.902 -11.141  52.838  1.00 15.23           O
ATOM   3278  CB  SER A 234     -13.344  -9.896  51.816  1.00 15.23           C
ATOM   3279 1HB  SER A 234     -12.656  -9.059  51.924  1.00 15.23           H
ATOM   3280 2HB  SER A 234     -13.254 -10.531  52.698  1.00 15.23           H
ATOM   3281  OG  SER A 234     -12.978 -10.630  50.655  1.00 15.23           O
ATOM   3282  HG  SER A 234     -12.028 -10.491  50.521  1.00 15.23           H
ATOM   3283  N   ILE A 235     -16.340 -10.836  50.657  1.00-29.42           N
ATOM   3284  H   ILE A 235     -16.257 -10.210  49.859  1.00-29.42           H
ATOM   3285  CA  ILE A 235     -17.102 -12.073  50.466  1.00-29.42           C
ATOM   3286  HA  ILE A 235     -17.020 -12.710  51.346  1.00-29.42           H
ATOM   3287  C   ILE A 235     -16.417 -12.756  49.293  1.00-29.42           C
ATOM   3288  O   ILE A 235     -16.133 -12.121  48.274  1.00-29.42           O
ATOM   3289  CB  ILE A 235     -18.605 -11.807  50.165  1.00-29.42           C
ATOM   3290  HB  ILE A 235     -18.674 -11.150  49.298  1.00-29.42           H
ATOM   3291  CG1 ILE A 235     -19.249 -11.105  51.377  1.00-29.42           C
ATOM   3292 1HG1 ILE A 235     -19.216 -11.786  52.227  1.00-29.42           H
ATOM   3293 2HG1 ILE A 235     -18.660 -10.224  51.629  1.00-29.42           H
ATOM   3294  CG2 ILE A 235     -19.344 -13.134  49.836  1.00-29.42           C
ATOM   3295 1HG2 ILE A 235     -20.385 -12.932  49.587  1.00-29.42           H
ATOM   3296 2HG2 ILE A 235     -19.306 -13.812  50.692  1.00-29.42           H
ATOM   3297 3HG2 ILE A 235     -18.889 -13.621  48.973  1.00-29.42           H
ATOM   3298  CD1 ILE A 235     -20.688 -10.651  51.188  1.00-29.42           C
ATOM   3299 1HD1 ILE A 235     -20.985 -10.042  52.042  1.00-29.42           H
ATOM   3300 2HD1 ILE A 235     -21.353 -11.512  51.122  1.00-29.42           H
ATOM   3301 3HD1 ILE A 235     -20.769 -10.055  50.281  1.00-29.42           H
ATOM   3302  N   SER A 236     -16.089 -14.027  49.447  1.00 27.62           N
ATOM   3303  H   SER A 236     -16.348 -14.519  50.289  1.00 27.62           H
ATOM   3304  CA  SER A 236     -15.337 -14.755  48.431  1.00 27.62           C
ATOM   3305  HA  SER A 236     -14.541 -14.111  48.068  1.00 27.62           H
ATOM   3306  C   SER A 236     -16.192 -15.228  47.255  1.00 27.62           C
ATOM   3307  O   SER A 236     -17.232 -15.857  47.471  1.00 27.62           O
ATOM   3308  CB  SER A 236     -14.711 -15.971  49.107  1.00 27.62           C
ATOM   3309 1HB  SER A 236     -15.499 -16.657  49.424  1.00 27.62           H
ATOM   3310 2HB  SER A 236     -14.044 -16.481  48.412  1.00 27.62           H
ATOM   3311  OG  SER A 236     -13.994 -15.523  50.244  1.00 27.62           O
ATOM   3312  HG  SER A 236     -13.565 -16.283  50.669  1.00 27.62           H
ATOM   3313  N   PRO A 237     -15.753 -14.985  46.005  1.00 -6.91           N
ATOM   3314  CA  PRO A 237     -16.244 -15.913  44.979  1.00 -6.91           C
ATOM   3315  HA  PRO A 237     -17.330 -15.974  44.988  1.00 -6.91           H
ATOM   3316  C   PRO A 237     -15.638 -17.295  45.205  1.00 -6.91           C
ATOM   3317  O   PRO A 237     -14.552 -17.412  45.785  1.00 -6.91           O
ATOM   3318  CB  PRO A 237     -15.759 -15.277  43.675  1.00 -6.91           C
ATOM   3319 1HB  PRO A 237     -15.556 -16.035  42.919  1.00 -6.91           H
ATOM   3320 2HB  PRO A 237     -16.499 -14.565  43.313  1.00 -6.91           H
ATOM   3321  CG  PRO A 237     -14.523 -14.565  44.061  1.00 -6.91           C
ATOM   3322 1HG  PRO A 237     -13.697 -15.271  44.128  1.00 -6.91           H
ATOM   3323 2HG  PRO A 237     -14.290 -13.775  43.348  1.00 -6.91           H
ATOM   3324  CD  PRO A 237     -14.827 -13.993  45.422  1.00 -6.91           C
ATOM   3325 1HD  PRO A 237     -13.915 -13.902  46.010  1.00 -6.91           H
ATOM   3326 2HD  PRO A 237     -15.325 -13.029  45.328  1.00 -6.91           H
ATOM   3327  N   LEU A 238     -16.344 -18.335  44.784  1.00-11.11           N
ATOM   3328  H   LEU A 238     -17.228 -18.191  44.309  1.00-11.11           H
ATOM   3329  CA  LEU A 238     -15.930 -19.717  45.015  1.00-11.11           C
ATOM   3330  HA  LEU A 238     -14.888 -19.755  45.331  1.00-11.11           H
ATOM   3331  C   LEU A 238     -16.111 -20.514  43.730  1.00-11.11           C
ATOM   3332  O   LEU A 238     -17.024 -20.233  42.944  1.00-11.11           O
ATOM   3333  CB  LEU A 238     -16.826 -20.339  46.094  1.00-11.11           C
ATOM   3334 1HB  LEU A 238     -17.840 -20.343  45.697  1.00-11.11           H
ATOM   3335 2HB  LEU A 238     -16.523 -21.377  46.226  1.00-11.11           H
ATOM   3336  CG  LEU A 238     -16.894 -19.681  47.483  1.00-11.11           C
ATOM   3337  HG  LEU A 238     -17.159 -18.633  47.360  1.00-11.11           H
ATOM   3338  CD1 LEU A 238     -18.001 -20.348  48.288  1.00-11.11           C
ATOM   3339 1HD1 LEU A 238     -18.069 -19.886  49.274  1.00-11.11           H
ATOM   3340 2HD1 LEU A 238     -17.795 -21.413  48.402  1.00-11.11           H
ATOM   3341 3HD1 LEU A 238     -18.957 -20.219  47.782  1.00-11.11           H
ATOM   3342  CD2 LEU A 238     -15.576 -19.753  48.251  1.00-11.11           C
ATOM   3343 1HD2 LEU A 238     -15.696 -19.289  49.230  1.00-11.11           H
ATOM   3344 2HD2 LEU A 238     -14.800 -19.219  47.704  1.00-11.11           H
ATOM   3345 3HD2 LEU A 238     -15.273 -20.789  48.382  1.00-11.11           H
ATOM   3346  N   SER A 239     -15.274 -21.512  43.505  0.97  3.66           N
ATOM   3347  H   SER A 239     -14.491 -21.670  44.131  0.97  3.66           H
ATOM   3348  CA  SER A 239     -15.502 -22.458  42.415  0.97  3.66           C
ATOM   3349  HA  SER A 239     -15.759 -21.929  41.499  0.97  3.66           H
ATOM   3350  C   SER A 239     -16.655 -23.356  42.836  0.97  3.66           C
ATOM   3351  O   SER A 239     -16.791 -23.687  44.016  0.97  3.66           O
ATOM   3352  CB  SER A 239     -14.258 -23.313  42.186  0.97  3.66           C
ATOM   3353 1HB  SER A 239     -13.426 -22.660  41.920  0.97  3.66           H
ATOM   3354 2HB  SER A 239     -14.015 -23.842  43.108  0.97  3.66           H
ATOM   3355  OG  SER A 239     -14.454 -24.255  41.145  0.97  3.66           O
ATOM   3356  HG  SER A 239     -13.665 -24.809  41.090  0.97  3.66           H
ATOM   3357  N   ASP A 240     -17.473 -23.775  41.886  0.97 17.74           N
ATOM   3358  H   ASP A 240     -17.321 -23.464  40.930  0.97 17.74           H
ATOM   3359  CA  ASP A 240     -18.559 -24.716  42.157  0.97 17.74           C
ATOM   3360  HA  ASP A 240     -18.674 -24.877  43.229  0.97 17.74           H
ATOM   3361  C   ASP A 240     -18.272 -26.062  41.501  0.97 17.74           C
ATOM   3362  O   ASP A 240     -18.249 -27.098  42.165  0.97 17.74           O
ATOM   3363  CB  ASP A 240     -19.871 -24.167  41.609  0.97 17.74           C
ATOM   3364 1HB  ASP A 240     -20.129 -23.253  42.143  0.97 17.74           H
ATOM   3365 2HB  ASP A 240     -19.732 -23.926  40.555  0.97 17.74           H
ATOM   3366  CG  ASP A 240     -21.006 -25.162  41.726  0.97 17.74           C
ATOM   3367  OD1 ASP A 240     -21.244 -25.721  42.823  0.97 17.74           O
ATOM   3368  OD2 ASP A 240     -21.687 -25.385  40.698  0.97 17.74           O
ATOM   3369  N   ALA A 241     -17.998 -26.031  40.206  0.97 15.06           N
ATOM   3370  H   ALA A 241     -17.929 -25.141  39.732  0.97 15.06           H
ATOM   3371  CA  ALA A 241     -17.778 -27.232  39.410  0.97 15.06           C
ATOM   3372  HA  ALA A 241     -17.344 -28.015  40.032  0.97 15.06           H
ATOM   3373  C   ALA A 241     -16.797 -26.900  38.286  0.97 15.06           C
ATOM   3374  O   ALA A 241     -16.592 -25.727  37.964  0.97 15.06           O
ATOM   3375  CB  ALA A 241     -19.117 -27.713  38.842  0.97 15.06           C
ATOM   3376 1HB  ALA A 241     -19.801 -27.937  39.662  0.97 15.06           H
ATOM   3377 2HB  ALA A 241     -18.968 -28.615  38.250  0.97 15.06           H
ATOM   3378 3HB  ALA A 241     -19.554 -26.937  38.211  0.97 15.06           H
ATOM   3379  N   SER A 242     -16.209 -27.923  37.689  1.00  5.46           N
ATOM   3380  H   SER A 242     -16.436 -28.870  37.977  1.00  5.46           H
ATOM   3381  CA  SER A 242     -15.263 -27.737  36.595  1.00  5.46           C
ATOM   3382  HA  SER A 242     -14.606 -26.904  36.827  1.00  5.46           H
ATOM   3383  C   SER A 242     -15.994 -27.451  35.292  1.00  5.46           C
ATOM   3384  O   SER A 242     -16.941 -28.153  34.929  1.00  5.46           O
ATOM   3385  CB  SER A 242     -14.429 -29.005  36.413  1.00  5.46           C
ATOM   3386 1HB  SER A 242     -13.893 -29.210  37.340  1.00  5.46           H
ATOM   3387 2HB  SER A 242     -15.099 -29.839  36.204  1.00  5.46           H
ATOM   3388  OG  SER A 242     -13.494 -28.893  35.352  1.00  5.46           O
ATOM   3389  HG  SER A 242     -13.106 -29.773  35.220  1.00  5.46           H
ATOM   3390  N   LEU A 243     -15.508 -26.470  34.547  1.00 -0.66           N
ATOM   3391  H   LEU A 243     -14.766 -25.885  34.923  1.00 -0.66           H
ATOM   3392  CA  LEU A 243     -15.950 -26.242  33.173  1.00 -0.66           C
ATOM   3393  HA  LEU A 243     -16.984 -26.567  33.059  1.00 -0.66           H
ATOM   3394  C   LEU A 243     -15.063 -27.122  32.295  1.00 -0.66           C
ATOM   3395  O   LEU A 243     -14.073 -26.674  31.719  1.00 -0.66           O
ATOM   3396  CB  LEU A 243     -15.839 -24.759  32.798  1.00 -0.66           C
ATOM   3397 1HB  LEU A 243     -14.801 -24.455  32.925  1.00 -0.66           H
ATOM   3398 2HB  LEU A 243     -16.094 -24.658  31.743  1.00 -0.66           H
ATOM   3399  CG  LEU A 243     -16.718 -23.780  33.595  1.00 -0.66           C
ATOM   3400  HG  LEU A 243     -16.491 -23.892  34.655  1.00 -0.66           H
ATOM   3401  CD1 LEU A 243     -16.400 -22.343  33.195  1.00 -0.66           C
ATOM   3402 1HD1 LEU A 243     -17.001 -21.655  33.791  1.00 -0.66           H
ATOM   3403 2HD1 LEU A 243     -16.618 -22.188  32.136  1.00 -0.66           H
ATOM   3404 3HD1 LEU A 243     -15.348 -22.136  33.380  1.00 -0.66           H
ATOM   3405  CD2 LEU A 243     -18.212 -24.036  33.397  1.00 -0.66           C
ATOM   3406 1HD2 LEU A 243     -18.783 -23.300  33.961  1.00 -0.66           H
ATOM   3407 2HD2 LEU A 243     -18.474 -25.026  33.769  1.00 -0.66           H
ATOM   3408 3HD2 LEU A 243     -18.473 -23.961  32.340  1.00 -0.66           H
ATOM   3409  N   ASP A 244     -15.363 -28.411  32.292  1.00 11.01           N
ATOM   3410  H   ASP A 244     -16.181 -28.723  32.800  1.00 11.01           H
ATOM   3411  CA  ASP A 244     -14.556 -29.413  31.598  1.00 11.01           C
ATOM   3412  HA  ASP A 244     -13.500 -29.251  31.819  1.00 11.01           H
ATOM   3413  C   ASP A 244     -14.753 -29.312  30.086  1.00 11.01           C
ATOM   3414  O   ASP A 244     -15.783 -29.719  29.544  1.00 11.01           O
ATOM   3415  CB  ASP A 244     -14.952 -30.806  32.093  1.00 11.01           C
ATOM   3416 1HB  ASP A 244     -14.824 -30.843  33.175  1.00 11.01           H
ATOM   3417 2HB  ASP A 244     -16.005 -30.973  31.870  1.00 11.01           H
ATOM   3418  CG  ASP A 244     -14.132 -31.917  31.457  1.00 11.01           C
ATOM   3419  OD1 ASP A 244     -13.144 -31.644  30.742  1.00 11.01           O
ATOM   3420  OD2 ASP A 244     -14.484 -33.097  31.660  1.00 11.01           O
ATOM   3421  N   LEU A 245     -13.757 -28.784  29.387  1.00-11.60           N
ATOM   3422  H   LEU A 245     -12.904 -28.495  29.862  1.00-11.60           H
ATOM   3423  CA  LEU A 245     -13.861 -28.596  27.943  1.00-11.60           C
ATOM   3424  HA  LEU A 245     -14.785 -28.065  27.718  1.00-11.60           H
ATOM   3425  C   LEU A 245     -13.913 -29.938  27.231  1.00-11.60           C
ATOM   3426  O   LEU A 245     -14.584 -30.062  26.212  1.00-11.60           O
ATOM   3427  CB  LEU A 245     -12.679 -27.786  27.400  1.00-11.60           C
ATOM   3428 1HB  LEU A 245     -11.765 -28.331  27.635  1.00-11.60           H
ATOM   3429 2HB  LEU A 245     -12.770 -27.750  26.314  1.00-11.60           H
ATOM   3430  CG  LEU A 245     -12.518 -26.342  27.903  1.00-11.60           C
ATOM   3431  HG  LEU A 245     -12.503 -26.350  28.991  1.00-11.60           H
ATOM   3432  CD1 LEU A 245     -11.185 -25.781  27.416  1.00-11.60           C
ATOM   3433 1HD1 LEU A 245     -11.058 -24.765  27.791  1.00-11.60           H
ATOM   3434 2HD1 LEU A 245     -11.151 -25.775  26.326  1.00-11.60           H
ATOM   3435 3HD1 LEU A 245     -10.368 -26.393  27.801  1.00-11.60           H
ATOM   3436  CD2 LEU A 245     -13.659 -25.430  27.440  1.00-11.60           C
ATOM   3437 1HD2 LEU A 245     -13.476 -24.414  27.791  1.00-11.60           H
ATOM   3438 2HD2 LEU A 245     -14.602 -25.774  27.863  1.00-11.60           H
ATOM   3439 3HD2 LEU A 245     -13.726 -25.426  26.352  1.00-11.60           H
ATOM   3440  N   GLN A 246     -13.284 -30.972  27.773  1.00-13.97           N
ATOM   3441  H   GLN A 246     -12.780 -30.875  28.649  1.00-13.97           H
ATOM   3442  CA  GLN A 246     -13.363 -32.273  27.115  1.00-13.97           C
ATOM   3443  HA  GLN A 246     -13.124 -32.152  26.059  1.00-13.97           H
ATOM   3444  C   GLN A 246     -14.779 -32.825  27.220  1.00-13.97           C
ATOM   3445  O   GLN A 246     -15.273 -33.460  26.286  1.00-13.97           O
ATOM   3446  CB  GLN A 246     -12.421 -33.308  27.711  1.00-13.97           C
ATOM   3447 1HB  GLN A 246     -12.636 -33.432  28.773  1.00-13.97           H
ATOM   3448 2HB  GLN A 246     -12.657 -34.238  27.203  1.00-13.97           H
ATOM   3449  CG  GLN A 246     -10.937 -33.058  27.529  1.00-13.97           C
ATOM   3450 1HG  GLN A 246     -10.753 -32.733  26.506  1.00-13.97           H
ATOM   3451 2HG  GLN A 246     -10.609 -32.276  28.212  1.00-13.97           H
ATOM   3452  CD  GLN A 246     -10.135 -34.324  27.777  1.00-13.97           C
ATOM   3453  OE1 GLN A 246     -10.688 -35.379  28.097  1.00-13.97           O
ATOM   3454  NE2 GLN A 246      -8.847 -34.250  27.600  1.00-13.97           N
ATOM   3455 1HE2 GLN A 246      -8.290 -35.088  27.668  1.00-13.97           H
ATOM   3456 2HE2 GLN A 246      -8.415 -33.365  27.382  1.00-13.97           H
ATOM   3457  N   ARG A 247     -15.456 -32.550  28.329  1.00-11.79           N
ATOM   3458  H   ARG A 247     -15.000 -32.045  29.082  1.00-11.79           H
ATOM   3459  CA  ARG A 247     -16.862 -32.933  28.462  1.00-11.79           C
ATOM   3460  HA  ARG A 247     -16.970 -33.994  28.236  1.00-11.79           H
ATOM   3461  C   ARG A 247     -17.684 -32.143  27.463  1.00-11.79           C
ATOM   3462  O   ARG A 247     -18.584 -32.699  26.859  1.00-11.79           O
ATOM   3463  CB  ARG A 247     -17.405 -32.658  29.866  1.00-11.79           C
ATOM   3464 1HB  ARG A 247     -16.727 -33.086  30.595  1.00-11.79           H
ATOM   3465 2HB  ARG A 247     -17.445 -31.582  30.015  1.00-11.79           H
ATOM   3466  CG  ARG A 247     -18.790 -33.238  30.117  1.00-11.79           C
ATOM   3467 1HG  ARG A 247     -19.444 -32.982  29.291  1.00-11.79           H
ATOM   3468 2HG  ARG A 247     -18.710 -34.323  30.176  1.00-11.79           H
ATOM   3469  CD  ARG A 247     -19.417 -32.709  31.393  1.00-11.79           C
ATOM   3470 1HD  ARG A 247     -20.319 -33.285  31.606  1.00-11.79           H
ATOM   3471 2HD  ARG A 247     -18.715 -32.852  32.217  1.00-11.79           H
ATOM   3472  NE  ARG A 247     -19.767 -31.282  31.304  1.00-11.79           N
ATOM   3473  HE  ARG A 247     -19.112 -30.630  31.720  1.00-11.79           H
ATOM   3474  CZ  ARG A 247     -20.875 -30.767  30.787  1.00-11.79           C
ATOM   3475  NH1 ARG A 247     -21.071 -29.484  30.864  1.00-11.79           N
ATOM   3476 1HH1 ARG A 247     -20.388 -28.881  31.301  1.00-11.79           H
ATOM   3477 2HH1 ARG A 247     -21.912 -29.083  30.489  1.00-11.79           H
ATOM   3478  NH2 ARG A 247     -21.795 -31.468  30.182  1.00-11.79           N
ATOM   3479 1HH2 ARG A 247     -21.662 -32.454  30.040  1.00-11.79           H
ATOM   3480 2HH2 ARG A 247     -22.633 -31.013  29.845  1.00-11.79           H
ATOM   3481  N   MET A 248     -17.386 -30.872  27.247  1.00  2.32           N
ATOM   3482  H   MET A 248     -16.639 -30.427  27.771  1.00  2.32           H
ATOM   3483  CA  MET A 248     -18.148 -30.099  26.263  1.00  2.32           C
ATOM   3484  HA  MET A 248     -19.205 -30.182  26.515  1.00  2.32           H
ATOM   3485  C   MET A 248     -17.970 -30.657  24.850  1.00  2.32           C
ATOM   3486  O   MET A 248     -18.938 -30.754  24.103  1.00  2.32           O
ATOM   3487  CB  MET A 248     -17.766 -28.617  26.289  1.00  2.32           C
ATOM   3488 1HB  MET A 248     -16.696 -28.522  26.109  1.00  2.32           H
ATOM   3489 2HB  MET A 248     -18.294 -28.118  25.478  1.00  2.32           H
ATOM   3490  CG  MET A 248     -18.113 -27.917  27.595  1.00  2.32           C
ATOM   3491 1HG  MET A 248     -19.186 -27.999  27.772  1.00  2.32           H
ATOM   3492 2HG  MET A 248     -17.585 -28.408  28.410  1.00  2.32           H
ATOM   3493  SD  MET A 248     -17.649 -26.169  27.581  1.00  2.32           S
ATOM   3494  CE  MET A 248     -18.978 -25.405  26.603  1.00  2.32           C
ATOM   3495 1HE  MET A 248     -18.807 -24.329  26.533  1.00  2.32           H
ATOM   3496 2HE  MET A 248     -19.939 -25.581  27.089  1.00  2.32           H
ATOM   3497 3HE  MET A 248     -18.994 -25.832  25.601  1.00  2.32           H
ATOM   3498  N   ILE A 249     -16.766 -31.102  24.514  1.00-15.23           N
ATOM   3499  H   ILE A 249     -15.991 -30.974  25.159  1.00-15.23           H
ATOM   3500  CA  ILE A 249     -16.509 -31.758  23.226  1.00-15.23           C
ATOM   3501  HA  ILE A 249     -16.846 -31.105  22.421  1.00-15.23           H
ATOM   3502  C   ILE A 249     -17.312 -33.063  23.131  1.00-15.23           C
ATOM   3503  O   ILE A 249     -17.893 -33.370  22.093  1.00-15.23           O
ATOM   3504  CB  ILE A 249     -14.976 -32.041  23.035  1.00-15.23           C
ATOM   3505  HB  ILE A 249     -14.622 -32.606  23.896  1.00-15.23           H
ATOM   3506  CG1 ILE A 249     -14.188 -30.718  22.953  1.00-15.23           C
ATOM   3507 1HG1 ILE A 249     -14.387 -30.259  21.984  1.00-15.23           H
ATOM   3508 2HG1 ILE A 249     -14.554 -30.037  23.716  1.00-15.23           H
ATOM   3509  CG2 ILE A 249     -14.700 -32.871  21.759  1.00-15.23           C
ATOM   3510 1HG2 ILE A 249     -13.629 -33.025  21.627  1.00-15.23           H
ATOM   3511 2HG2 ILE A 249     -15.099 -32.360  20.880  1.00-15.23           H
ATOM   3512 3HG2 ILE A 249     -15.166 -33.852  21.843  1.00-15.23           H
ATOM   3513  CD1 ILE A 249     -12.663 -30.838  23.135  1.00-15.23           C
ATOM   3514 1HD1 ILE A 249     -12.225 -29.841  23.178  1.00-15.23           H
ATOM   3515 2HD1 ILE A 249     -12.221 -31.380  22.298  1.00-15.23           H
ATOM   3516 3HD1 ILE A 249     -12.437 -31.361  24.064  1.00-15.23           H
ATOM   3517  N   ARG A 250     -17.378 -33.846  24.199  1.00-14.25           N
ATOM   3518  H   ARG A 250     -16.877 -33.588  25.044  1.00-14.25           H
ATOM   3519  CA  ARG A 250     -18.120 -35.114  24.149  1.00-14.25           C
ATOM   3520  HA  ARG A 250     -17.922 -35.585  23.185  1.00-14.25           H
ATOM   3521  C   ARG A 250     -19.641 -34.999  24.248  1.00-14.25           C
ATOM   3522  O   ARG A 250     -20.349 -35.771  23.610  1.00-14.25           O
ATOM   3523  CB  ARG A 250     -17.620 -36.070  25.239  1.00-14.25           C
ATOM   3524 1HB  ARG A 250     -17.624 -35.557  26.201  1.00-14.25           H
ATOM   3525 2HB  ARG A 250     -18.311 -36.911  25.292  1.00-14.25           H
ATOM   3526  CG  ARG A 250     -16.228 -36.632  24.958  1.00-14.25           C
ATOM   3527 1HG  ARG A 250     -16.256 -37.128  23.988  1.00-14.25           H
ATOM   3528 2HG  ARG A 250     -15.510 -35.818  24.911  1.00-14.25           H
ATOM   3529  CD  ARG A 250     -15.769 -37.651  26.003  1.00-14.25           C
ATOM   3530 1HD  ARG A 250     -16.584 -38.353  26.184  1.00-14.25           H
ATOM   3531 2HD  ARG A 250     -14.930 -38.215  25.594  1.00-14.25           H
ATOM   3532  NE  ARG A 250     -15.355 -37.052  27.285  1.00-14.25           N
ATOM   3533  HE  ARG A 250     -16.078 -36.925  27.975  1.00-14.25           H
ATOM   3534  CZ  ARG A 250     -14.123 -36.703  27.635  1.00-14.25           C
ATOM   3535  NH1 ARG A 250     -13.932 -36.190  28.810  1.00-14.25           N
ATOM   3536 1HH1 ARG A 250     -14.707 -36.101  29.453  1.00-14.25           H
ATOM   3537 2HH1 ARG A 250     -13.008 -35.905  29.090  1.00-14.25           H
ATOM   3538  NH2 ARG A 250     -13.060 -36.875  26.899  1.00-14.25           N
ATOM   3539 1HH2 ARG A 250     -13.139 -37.309  25.994  1.00-14.25           H
ATOM   3540 2HH2 ARG A 250     -12.157 -36.562  27.235  1.00-14.25           H
ATOM   3541  N   THR A 251     -20.152 -34.084  25.057  1.00 -9.16           N
ATOM   3542  H   THR A 251     -19.525 -33.445  25.531  1.00 -9.16           H
ATOM   3543  CA  THR A 251     -21.581 -34.054  25.400  1.00 -9.16           C
ATOM   3544  HA  THR A 251     -22.056 -34.951  25.002  1.00 -9.16           H
ATOM   3545  C   THR A 251     -22.366 -32.851  24.895  1.00 -9.16           C
ATOM   3546  O   THR A 251     -23.599 -32.851  24.955  1.00 -9.16           O
ATOM   3547  CB  THR A 251     -21.790 -34.050  26.934  1.00 -9.16           C
ATOM   3548  HB  THR A 251     -22.858 -34.082  27.150  1.00 -9.16           H
ATOM   3549  OG1 THR A 251     -21.234 -32.859  27.492  1.00 -9.16           O
ATOM   3550  HG1 THR A 251     -20.287 -32.852  27.306  1.00 -9.16           H
ATOM   3551  CG2 THR A 251     -21.112 -35.221  27.613  1.00 -9.16           C
ATOM   3552 1HG2 THR A 251     -21.360 -35.213  28.674  1.00 -9.16           H
ATOM   3553 2HG2 THR A 251     -20.030 -35.163  27.499  1.00 -9.16           H
ATOM   3554 3HG2 THR A 251     -21.474 -36.152  27.183  1.00 -9.16           H
ATOM   3555  N   SER A 252     -21.690 -31.813  24.426  1.00 25.47           N
ATOM   3556  H   SER A 252     -20.676 -31.816  24.406  1.00 25.47           H
ATOM   3557  CA  SER A 252     -22.381 -30.614  23.955  1.00 25.47           C
ATOM   3558  HA  SER A 252     -23.364 -30.902  23.582  1.00 25.47           H
ATOM   3559  C   SER A 252     -21.659 -29.873  22.821  1.00 25.47           C
ATOM   3560  O   SER A 252     -21.353 -28.680  22.973  1.00 25.47           O
ATOM   3561  CB  SER A 252     -22.584 -29.678  25.152  1.00 25.47           C
ATOM   3562 1HB  SER A 252     -23.154 -28.806  24.835  1.00 25.47           H
ATOM   3563 2HB  SER A 252     -23.149 -30.203  25.920  1.00 25.47           H
ATOM   3564  OG  SER A 252     -21.344 -29.266  25.702  1.00 25.47           O
ATOM   3565  HG  SER A 252     -20.826 -28.884  24.984  1.00 25.47           H
ATOM   3566  N   PRO A 253     -21.361 -30.546  21.685  1.00  4.74           N
ATOM   3567  CA  PRO A 253     -20.644 -29.766  20.665  1.00  4.74           C
ATOM   3568  HA  PRO A 253     -19.659 -29.494  21.044  1.00  4.74           H
ATOM   3569  C   PRO A 253     -21.351 -28.506  20.177  1.00  4.74           C
ATOM   3570  O   PRO A 253     -20.698 -27.497  19.952  1.00  4.74           O
ATOM   3571  CB  PRO A 253     -20.505 -30.751  19.500  1.00  4.74           C
ATOM   3572 1HB  PRO A 253     -21.335 -30.635  18.804  1.00  4.74           H
ATOM   3573 2HB  PRO A 253     -19.555 -30.608  18.984  1.00  4.74           H
ATOM   3574  CG  PRO A 253     -20.553 -32.074  20.131  1.00  4.74           C
ATOM   3575 1HG  PRO A 253     -20.846 -32.840  19.413  1.00  4.74           H
ATOM   3576 2HG  PRO A 253     -19.582 -32.305  20.562  1.00  4.74           H
ATOM   3577  CD  PRO A 253     -21.577 -31.930  21.215  1.00  4.74           C
ATOM   3578 1HD  PRO A 253     -22.582 -32.049  20.810  1.00  4.74           H
ATOM   3579 2HD  PRO A 253     -21.388 -32.658  22.004  1.00  4.74           H
ATOM   3580  N   ASN A 254     -22.674 -28.508  20.053  1.00-20.57           N
ATOM   3581  H   ASN A 254     -23.209 -29.343  20.263  1.00-20.57           H
ATOM   3582  CA  ASN A 254     -23.355 -27.303  19.572  1.00-20.57           C
ATOM   3583  HA  ASN A 254     -22.893 -26.998  18.631  1.00-20.57           H
ATOM   3584  C   ASN A 254     -23.196 -26.155  20.562  1.00-20.57           C
ATOM   3585  O   ASN A 254     -22.988 -25.009  20.161  1.00-20.57           O
ATOM   3586  CB  ASN A 254     -24.851 -27.541  19.347  1.00-20.57           C
ATOM   3587 1HB  ASN A 254     -25.295 -27.934  20.258  1.00-20.57           H
ATOM   3588 2HB  ASN A 254     -25.328 -26.590  19.115  1.00-20.57           H
ATOM   3589  CG  ASN A 254     -25.129 -28.490  18.219  1.00-20.57           C
ATOM   3590  OD1 ASN A 254     -24.415 -28.532  17.227  1.00-20.57           O
ATOM   3591  ND2 ASN A 254     -26.172 -29.253  18.349  1.00-20.57           N
ATOM   3592 1HD2 ASN A 254     -26.406 -29.885  17.598  1.00-20.57           H
ATOM   3593 2HD2 ASN A 254     -26.738 -29.197  19.184  1.00-20.57           H
ATOM   3594  N   SER A 255     -23.266 -26.457  21.852  1.00-11.15           N
ATOM   3595  H   SER A 255     -23.452 -27.409  22.139  1.00-11.15           H
ATOM   3596  CA  SER A 255     -23.105 -25.427  22.874  1.00-11.15           C
ATOM   3597  HA  SER A 255     -23.800 -24.613  22.667  1.00-11.15           H
ATOM   3598  C   SER A 255     -21.689 -24.880  22.862  1.00-11.15           C
ATOM   3599  O   SER A 255     -21.484 -23.693  23.087  1.00-11.15           O
ATOM   3600  CB  SER A 255     -23.377 -25.979  24.272  1.00-11.15           C
ATOM   3601 1HB  SER A 255     -22.649 -26.759  24.495  1.00-11.15           H
ATOM   3602 2HB  SER A 255     -23.258 -25.174  24.996  1.00-11.15           H
ATOM   3603  OG  SER A 255     -24.686 -26.517  24.375  1.00-11.15           O
ATOM   3604  HG  SER A 255     -24.934 -26.527  25.311  1.00-11.15           H
ATOM   3605  N   LEU A 256     -20.719 -25.741  22.589  1.00 -0.76           N
ATOM   3606  H   LEU A 256     -20.945 -26.716  22.419  1.00 -0.76           H
ATOM   3607  CA  LEU A 256     -19.319 -25.330  22.537  1.00 -0.76           C
ATOM   3608  HA  LEU A 256     -19.089 -24.757  23.435  1.00 -0.76           H
ATOM   3609  C   LEU A 256     -19.057 -24.435  21.329  1.00 -0.76           C
ATOM   3610  O   LEU A 256     -18.412 -23.402  21.458  1.00 -0.76           O
ATOM   3611  CB  LEU A 256     -18.421 -26.571  22.487  1.00 -0.76           C
ATOM   3612 1HB  LEU A 256     -18.666 -27.198  23.343  1.00 -0.76           H
ATOM   3613 2HB  LEU A 256     -18.672 -27.128  21.587  1.00 -0.76           H
ATOM   3614  CG  LEU A 256     -16.901 -26.347  22.474  1.00 -0.76           C
ATOM   3615  HG  LEU A 256     -16.651 -25.754  21.597  1.00 -0.76           H
ATOM   3616  CD1 LEU A 256     -16.370 -25.619  23.710  1.00 -0.76           C
ATOM   3617 1HD1 LEU A 256     -15.286 -25.518  23.638  1.00 -0.76           H
ATOM   3618 2HD1 LEU A 256     -16.616 -26.173  24.615  1.00 -0.76           H
ATOM   3619 3HD1 LEU A 256     -16.800 -24.619  23.765  1.00 -0.76           H
ATOM   3620  CD2 LEU A 256     -16.207 -27.693  22.343  1.00 -0.76           C
ATOM   3621 1HD2 LEU A 256     -15.129 -27.543  22.274  1.00 -0.76           H
ATOM   3622 2HD2 LEU A 256     -16.542 -28.196  21.434  1.00 -0.76           H
ATOM   3623 3HD2 LEU A 256     -16.427 -28.321  23.206  1.00 -0.76           H
ATOM   3624  N   VAL A 257     -19.596 -24.791  20.171  1.00-14.08           N
ATOM   3625  H   VAL A 257     -20.113 -25.665  20.099  1.00-14.08           H
ATOM   3626  CA  VAL A 257     -19.441 -23.962  18.972  1.00-14.08           C
ATOM   3627  HA  VAL A 257     -18.380 -23.786  18.796  1.00-14.08           H
ATOM   3628  C   VAL A 257     -20.100 -22.606  19.208  1.00-14.08           C
ATOM   3629  O   VAL A 257     -19.521 -21.572  18.880  1.00-14.08           O
ATOM   3630  CB  VAL A 257     -20.048 -24.659  17.716  1.00-14.08           C
ATOM   3631  HB  VAL A 257     -21.079 -24.934  17.936  1.00-14.08           H
ATOM   3632  CG1 VAL A 257     -20.047 -23.738  16.489  1.00-14.08           C
ATOM   3633 1HG1 VAL A 257     -20.427 -24.279  15.623  1.00-14.08           H
ATOM   3634 2HG1 VAL A 257     -19.034 -23.391  16.279  1.00-14.08           H
ATOM   3635 3HG1 VAL A 257     -20.694 -22.879  16.663  1.00-14.08           H
ATOM   3636  CG2 VAL A 257     -19.258 -25.929  17.371  1.00-14.08           C
ATOM   3637 1HG2 VAL A 257     -19.739 -26.443  16.538  1.00-14.08           H
ATOM   3638 2HG2 VAL A 257     -19.224 -26.607  18.220  1.00-14.08           H
ATOM   3639 3HG2 VAL A 257     -18.237 -25.668  17.092  1.00-14.08           H
ATOM   3640  N   ALA A 258     -21.275 -22.583  19.827  1.00-14.50           N
ATOM   3641  H   ALA A 258     -21.722 -23.451  20.100  1.00-14.50           H
ATOM   3642  CA  ALA A 258     -21.944 -21.314  20.100  1.00-14.50           C
ATOM   3643  HA  ALA A 258     -22.037 -20.765  19.162  1.00-14.50           H
ATOM   3644  C   ALA A 258     -21.110 -20.463  21.060  1.00-14.50           C
ATOM   3645  O   ALA A 258     -20.940 -19.269  20.851  1.00-14.50           O
ATOM   3646  CB  ALA A 258     -23.341 -21.564  20.678  1.00-14.50           C
ATOM   3647 1HB  ALA A 258     -23.944 -22.116  19.960  1.00-14.50           H
ATOM   3648 2HB  ALA A 258     -23.822 -20.607  20.887  1.00-14.50           H
ATOM   3649 3HB  ALA A 258     -23.270 -22.137  21.603  1.00-14.50           H
ATOM   3650  N   TYR A 259     -20.565 -21.090  22.090  1.00 -1.57           N
ATOM   3651  H   TYR A 259     -20.722 -22.086  22.203  1.00 -1.57           H
ATOM   3652  CA  TYR A 259     -19.754 -20.403  23.092  1.00 -1.57           C
ATOM   3653  HA  TYR A 259     -20.337 -19.607  23.555  1.00 -1.57           H
ATOM   3654  C   TYR A 259     -18.513 -19.770  22.464  1.00 -1.57           C
ATOM   3655  O   TYR A 259     -18.230 -18.588  22.676  1.00 -1.57           O
ATOM   3656  CB  TYR A 259     -19.363 -21.427  24.160  1.00 -1.57           C
ATOM   3657 1HB  TYR A 259     -20.270 -21.762  24.663  1.00 -1.57           H
ATOM   3658 2HB  TYR A 259     -18.915 -22.287  23.670  1.00 -1.57           H
ATOM   3659  CG  TYR A 259     -18.386 -20.935  25.195  1.00 -1.57           C
ATOM   3660  CD1 TYR A 259     -18.808 -20.114  26.259  1.00 -1.57           C
ATOM   3661  HD1 TYR A 259     -19.843 -19.807  26.325  1.00 -1.57           H
ATOM   3662  CD2 TYR A 259     -17.031 -21.318  25.134  1.00 -1.57           C
ATOM   3663  HD2 TYR A 259     -16.682 -21.941  24.321  1.00 -1.57           H
ATOM   3664  CE1 TYR A 259     -17.891 -19.695  27.257  1.00 -1.57           C
ATOM   3665  HE1 TYR A 259     -18.229 -19.068  28.066  1.00 -1.57           H
ATOM   3666  CE2 TYR A 259     -16.116 -20.909  26.135  1.00 -1.57           C
ATOM   3667  HE2 TYR A 259     -15.087 -21.223  26.085  1.00 -1.57           H
ATOM   3668  CZ  TYR A 259     -16.555 -20.110  27.192  1.00 -1.57           C
ATOM   3669  OH  TYR A 259     -15.660 -19.747  28.168  1.00 -1.57           O
ATOM   3670  HH  TYR A 259     -14.794 -20.151  28.034  1.00 -1.57           H
ATOM   3671  N   ILE A 260     -17.810 -20.529  21.635  1.00-11.15           N
ATOM   3672  H   ILE A 260     -18.084 -21.497  21.482  1.00-11.15           H
ATOM   3673  CA  ILE A 260     -16.630 -20.013  20.942  1.00-11.15           C
ATOM   3674  HA  ILE A 260     -15.948 -19.584  21.676  1.00-11.15           H
ATOM   3675  C   ILE A 260     -17.048 -18.900  19.985  1.00-11.15           C
ATOM   3676  O   ILE A 260     -16.455 -17.821  19.984  1.00-11.15           O
ATOM   3677  CB  ILE A 260     -15.888 -21.144  20.163  1.00-11.15           C
ATOM   3678  HB  ILE A 260     -16.604 -21.631  19.499  1.00-11.15           H
ATOM   3679  CG1 ILE A 260     -15.330 -22.190  21.151  1.00-11.15           C
ATOM   3680 1HG1 ILE A 260     -14.465 -21.762  21.657  1.00-11.15           H
ATOM   3681 2HG1 ILE A 260     -16.079 -22.403  21.911  1.00-11.15           H
ATOM   3682  CG2 ILE A 260     -14.728 -20.571  19.304  1.00-11.15           C
ATOM   3683 1HG2 ILE A 260     -14.211 -21.375  18.782  1.00-11.15           H
ATOM   3684 2HG2 ILE A 260     -14.017 -20.040  19.939  1.00-11.15           H
ATOM   3685 3HG2 ILE A 260     -15.123 -19.886  18.554  1.00-11.15           H
ATOM   3686  CD1 ILE A 260     -14.923 -23.529  20.517  1.00-11.15           C
ATOM   3687 1HD1 ILE A 260     -14.571 -24.204  21.297  1.00-11.15           H
ATOM   3688 2HD1 ILE A 260     -14.123 -23.381  19.794  1.00-11.15           H
ATOM   3689 3HD1 ILE A 260     -15.784 -23.979  20.020  1.00-11.15           H
ATOM   3690  N   ASN A 261     -18.078 -19.113  19.180  1.00-10.68           N
ATOM   3691  H   ASN A 261     -18.596 -19.988  19.230  1.00-10.68           H
ATOM   3692  CA  ASN A 261     -18.436 -18.120  18.168  1.00-10.68           C
ATOM   3693  HA  ASN A 261     -17.537 -17.874  17.605  1.00-10.68           H
ATOM   3694  C   ASN A 261     -18.938 -16.825  18.791  1.00-10.68           C
ATOM   3695  O   ASN A 261     -18.666 -15.745  18.270  1.00-10.68           O
ATOM   3696  CB  ASN A 261     -19.483 -18.668  17.194  1.00-10.68           C
ATOM   3697 1HB  ASN A 261     -20.320 -19.085  17.752  1.00-10.68           H
ATOM   3698 2HB  ASN A 261     -19.850 -17.847  16.579  1.00-10.68           H
ATOM   3699  CG  ASN A 261     -18.922 -19.724  16.270  1.00-10.68           C
ATOM   3700  OD1 ASN A 261     -17.716 -19.933  16.189  1.00-10.68           O
ATOM   3701  ND2 ASN A 261     -19.783 -20.378  15.546  1.00-10.68           N
ATOM   3702 1HD2 ASN A 261     -19.448 -21.051  14.875  1.00-10.68           H
ATOM   3703 2HD2 ASN A 261     -20.771 -20.214  15.670  1.00-10.68           H
ATOM   3704  N   ASN A 262     -19.604 -16.908  19.934  1.00 -7.43           N
ATOM   3705  H   ASN A 262     -19.803 -17.823  20.333  1.00 -7.43           H
ATOM   3706  CA  ASN A 262     -20.092 -15.716  20.628  1.00 -7.43           C
ATOM   3707  HA  ASN A 262     -20.592 -15.075  19.902  1.00 -7.43           H
ATOM   3708  C   ASN A 262     -18.964 -14.874  21.225  1.00 -7.43           C
ATOM   3709  O   ASN A 262     -19.190 -13.709  21.564  1.00 -7.43           O
ATOM   3710  CB  ASN A 262     -21.117 -16.096  21.709  1.00 -7.43           C
ATOM   3711 1HB  ASN A 262     -20.730 -16.920  22.307  1.00 -7.43           H
ATOM   3712 2HB  ASN A 262     -21.270 -15.237  22.360  1.00 -7.43           H
ATOM   3713  CG  ASN A 262     -22.467 -16.470  21.125  1.00 -7.43           C
ATOM   3714  OD1 ASN A 262     -22.905 -15.882  20.141  1.00 -7.43           O
ATOM   3715  ND2 ASN A 262     -23.149 -17.411  21.721  1.00 -7.43           N
ATOM   3716 1HD2 ASN A 262     -24.050 -17.662  21.351  1.00 -7.43           H
ATOM   3717 2HD2 ASN A 262     -22.767 -17.900  22.515  1.00 -7.43           H
ATOM   3718  N   SER A 263     -17.752 -15.410  21.312  1.00 -8.08           N
ATOM   3719  H   SER A 263     -17.618 -16.391  21.090  1.00 -8.08           H
ATOM   3720  CA  SER A 263     -16.590 -14.600  21.693  1.00 -8.08           C
ATOM   3721  HA  SER A 263     -16.928 -13.811  22.363  1.00 -8.08           H
ATOM   3722  C   SER A 263     -15.908 -13.938  20.489  1.00 -8.08           C
ATOM   3723  O   SER A 263     -15.199 -12.942  20.631  1.00 -8.08           O
ATOM   3724  CB  SER A 263     -15.560 -15.439  22.454  1.00 -8.08           C
ATOM   3725 1HB  SER A 263     -14.821 -14.767  22.892  1.00 -8.08           H
ATOM   3726 2HB  SER A 263     -16.060 -15.980  23.258  1.00 -8.08           H
ATOM   3727  OG  SER A 263     -14.883 -16.358  21.612  1.00 -8.08           O
ATOM   3728  HG  SER A 263     -15.520 -16.948  21.182  1.00 -8.08           H
ATOM   3729  N   ARG A 264     -16.116 -14.462  19.285  1.00-18.41           N
ATOM   3730  H   ARG A 264     -16.733 -15.260  19.189  1.00-18.41           H
ATOM   3731  CA  ARG A 264     -15.440 -13.931  18.089  1.00-18.41           C
ATOM   3732  HA  ARG A 264     -14.377 -13.816  18.306  1.00-18.41           H
ATOM   3733  C   ARG A 264     -15.971 -12.566  17.676  1.00-18.41           C
ATOM   3734  O   ARG A 264     -15.282 -11.770  17.037  1.00-18.41           O
ATOM   3735  CB  ARG A 264     -15.602 -14.893  16.907  1.00-18.41           C
ATOM   3736 1HB  ARG A 264     -16.664 -15.074  16.744  1.00-18.41           H
ATOM   3737 2HB  ARG A 264     -15.200 -14.412  16.016  1.00-18.41           H
ATOM   3738  CG  ARG A 264     -14.888 -16.228  17.083  1.00-18.41           C
ATOM   3739 1HG  ARG A 264     -13.816 -16.049  17.176  1.00-18.41           H
ATOM   3740 2HG  ARG A 264     -15.244 -16.722  17.985  1.00-18.41           H
ATOM   3741  CD  ARG A 264     -15.140 -17.138  15.888  1.00-18.41           C
ATOM   3742 1HD  ARG A 264     -16.211 -17.326  15.804  1.00-18.41           H
ATOM   3743 2HD  ARG A 264     -14.796 -16.640  14.981  1.00-18.41           H
ATOM   3744  NE  ARG A 264     -14.431 -18.418  16.032  1.00-18.41           N
ATOM   3745  HE  ARG A 264     -13.808 -18.514  16.821  1.00-18.41           H
ATOM   3746  CZ  ARG A 264     -14.516 -19.462  15.220  1.00-18.41           C
ATOM   3747  NH1 ARG A 264     -13.775 -20.496  15.478  1.00-18.41           N
ATOM   3748 1HH1 ARG A 264     -13.136 -20.465  16.258  1.00-18.41           H
ATOM   3749 2HH1 ARG A 264     -13.852 -21.325  14.909  1.00-18.41           H
ATOM   3750  NH2 ARG A 264     -15.259 -19.509  14.149  1.00-18.41           N
ATOM   3751 1HH2 ARG A 264     -15.846 -18.730  13.902  1.00-18.41           H
ATOM   3752 2HH2 ARG A 264     -15.256 -20.341  13.576  1.00-18.41           H
ATOM   3753  N   SER A 265     -17.201 -12.287  18.059  1.00 21.13           N
ATOM   3754  H   SER A 265     -17.734 -12.968  18.585  1.00 21.13           H
ATOM   3755  CA  SER A 265     -17.872 -11.032  17.744  1.00 21.13           C
ATOM   3756  HA  SER A 265     -17.613 -10.697  16.740  1.00 21.13           H
ATOM   3757  C   SER A 265     -17.560  -9.913  18.735  1.00 21.13           C
ATOM   3758  O   SER A 265     -17.961  -8.769  18.534  1.00 21.13           O
ATOM   3759  CB  SER A 265     -19.360 -11.342  17.812  1.00 21.13           C
ATOM   3760 1HB  SER A 265     -19.929 -10.436  18.023  1.00 21.13           H
ATOM   3761 2HB  SER A 265     -19.686 -11.775  16.866  1.00 21.13           H
ATOM   3762  OG  SER A 265     -19.530 -12.303  18.843  1.00 21.13           O
ATOM   3763  HG  SER A 265     -20.449 -12.281  19.142  1.00 21.13           H
ATOM   3764  N   SER A 266     -16.870 -10.223  19.824  1.00 19.05           N
ATOM   3765  H   SER A 266     -16.492 -11.156  19.937  1.00 19.05           H
ATOM   3766  CA  SER A 266     -16.713  -9.286  20.940  1.00 19.05           C
ATOM   3767  HA  SER A 266     -17.703  -8.892  21.173  1.00 19.05           H
ATOM   3768  C   SER A 266     -15.794  -8.074  20.783  1.00 19.05           C
ATOM   3769  O   SER A 266     -15.689  -7.277  21.716  1.00 19.05           O
ATOM   3770  CB  SER A 266     -16.240 -10.079  22.154  1.00 19.05           C
ATOM   3771 1HB  SER A 266     -15.211 -10.402  21.995  1.00 19.05           H
ATOM   3772 2HB  SER A 266     -16.290  -9.452  23.045  1.00 19.05           H
ATOM   3773  OG  SER A 266     -17.066 -11.218  22.317  1.00 19.05           O
ATOM   3774  HG  SER A 266     -17.970 -10.925  22.467  1.00 19.05           H
ATOM   3775  N   SER A 267     -15.153  -7.889  19.637  1.00 20.37           N
ATOM   3776  H   SER A 267     -15.249  -8.563  18.890  1.00 20.37           H
ATOM   3777  CA  SER A 267     -14.321  -6.703  19.412  1.00 20.37           C
ATOM   3778  HA  SER A 267     -14.575  -5.951  20.158  1.00 20.37           H
ATOM   3779  C   SER A 267     -14.543  -6.065  18.046  1.00 20.37           C
ATOM   3780  O   SER A 267     -13.973  -6.486  17.042  1.00 20.37           O
ATOM   3781  CB  SER A 267     -12.842  -7.045  19.580  1.00 20.37           C
ATOM   3782 1HB  SER A 267     -12.697  -7.497  20.561  1.00 20.37           H
ATOM   3783 2HB  SER A 267     -12.548  -7.761  18.814  1.00 20.37           H
ATOM   3784  OG  SER A 267     -12.023  -5.893  19.476  1.00 20.37           O
ATOM   3785  HG  SER A 267     -11.728  -5.815  18.561  1.00 20.37           H
ATOM   3786  N   ALA A 268     -15.367  -5.029  18.025  1.00 23.05           N
ATOM   3787  H   ALA A 268     -15.919  -4.826  18.854  1.00 23.05           H
ATOM   3788  CA  ALA A 268     -15.532  -4.173  16.852  1.00 23.05           C
ATOM   3789  HA  ALA A 268     -14.705  -4.354  16.164  1.00 23.05           H
ATOM   3790  C   ALA A 268     -15.503  -2.686  17.240  1.00 23.05           C
ATOM   3791  O   ALA A 268     -15.636  -1.808  16.384  1.00 23.05           O
ATOM   3792  CB  ALA A 268     -16.845  -4.527  16.146  1.00 23.05           C
ATOM   3793 1HB  ALA A 268     -16.842  -5.583  15.871  1.00 23.05           H
ATOM   3794 2HB  ALA A 268     -16.956  -3.925  15.244  1.00 23.05           H
ATOM   3795 3HB  ALA A 268     -17.684  -4.331  16.813  1.00 23.05           H
ATOM   3796  N   ALA A 269     -15.375  -2.417  18.532  1.00  2.22           N
ATOM   3797  H   ALA A 269     -15.248  -3.177  19.180  1.00  2.22           H
ATOM   3798  CA  ALA A 269     -15.471  -1.065  19.080  1.00  2.22           C
ATOM   3799  HA  ALA A 269     -16.420  -0.643  18.742  1.00  2.22           H
ATOM   3800  C   ALA A 269     -14.358  -0.100  18.648  1.00  2.22           C
ATOM   3801  O   ALA A 269     -13.198  -0.472  18.495  1.00  2.22           O
ATOM   3802  CB  ALA A 269     -15.511  -1.158  20.606  1.00  2.22           C
ATOM   3803 1HB  ALA A 269     -16.339  -1.801  20.912  1.00  2.22           H
ATOM   3804 2HB  ALA A 269     -15.658  -0.167  21.034  1.00  2.22           H
ATOM   3805 3HB  ALA A 269     -14.572  -1.570  20.980  1.00  2.22           H
ATOM   3806  N   SER A 270     -14.723   1.169  18.557  1.00 29.51           N
ATOM   3807  H   SER A 270     -15.690   1.414  18.733  1.00 29.51           H
ATOM   3808  CA  SER A 270     -13.852   2.277  18.156  1.00 29.51           C
ATOM   3809  HA  SER A 270     -13.359   2.013  17.220  1.00 29.51           H
ATOM   3810  C   SER A 270     -12.782   2.768  19.139  1.00 29.51           C
ATOM   3811  O   SER A 270     -12.230   3.853  18.954  1.00 29.51           O
ATOM   3812  CB  SER A 270     -14.792   3.455  17.898  1.00 29.51           C
ATOM   3813 1HB  SER A 270     -14.611   4.236  18.636  1.00 29.51           H
ATOM   3814 2HB  SER A 270     -14.628   3.854  16.897  1.00 29.51           H
ATOM   3815  OG  SER A 270     -16.133   3.002  18.031  1.00 29.51           O
ATOM   3816  HG  SER A 270     -16.688   3.760  18.270  1.00 29.51           H
ATOM   3817  N   GLY A 271     -12.514   2.024  20.203  1.00 16.15           N
ATOM   3818  H   GLY A 271     -12.928   1.109  20.293  1.00 16.15           H
ATOM   3819  CA  GLY A 271     -11.635   2.516  21.256  1.00 16.15           C
ATOM   3820 1HA  GLY A 271     -12.042   3.461  21.614  1.00 16.15           H
ATOM   3821 2HA  GLY A 271     -11.651   1.811  22.087  1.00 16.15           H
ATOM   3822  C   GLY A 271     -10.186   2.760  20.865  1.00 16.15           C
ATOM   3823  O   GLY A 271      -9.636   2.119  19.958  1.00 16.15           O
ATOM   3824  N   SER A 272      -9.553   3.688  21.567  0.98 -1.31           N
ATOM   3825  H   SER A 272     -10.037   4.174  22.311  0.98 -1.31           H
ATOM   3826  CA  SER A 272      -8.154   4.056  21.366  0.98 -1.31           C
ATOM   3827  HA  SER A 272      -7.588   3.213  20.975  0.98 -1.31           H
ATOM   3828  C   SER A 272      -7.652   4.405  22.760  0.98 -1.31           C
ATOM   3829  O   SER A 272      -8.471   4.672  23.642  0.98 -1.31           O
ATOM   3830  CB  SER A 272      -8.047   5.246  20.412  0.98 -1.31           C
ATOM   3831 1HB  SER A 272      -6.999   5.520  20.282  0.98 -1.31           H
ATOM   3832 2HB  SER A 272      -8.464   4.962  19.445  0.98 -1.31           H
ATOM   3833  OG  SER A 272      -8.771   6.354  20.916  0.98 -1.31           O
ATOM   3834  HG  SER A 272      -9.104   6.866  20.163  0.98 -1.31           H
ATOM   3835  N   TYR A 273      -6.349   4.337  22.988  0.98-14.04           N
ATOM   3836  H   TYR A 273      -5.705   4.167  22.230  0.98-14.04           H
ATOM   3837  CA  TYR A 273      -5.776   4.453  24.330  0.98-14.04           C
ATOM   3838  HA  TYR A 273      -6.452   4.989  24.996  0.98-14.04           H
ATOM   3839  C   TYR A 273      -4.449   5.199  24.219  0.98-14.04           C
ATOM   3840  O   TYR A 273      -3.850   5.206  23.136  0.98-14.04           O
ATOM   3841  CB  TYR A 273      -5.500   3.051  24.891  0.98-14.04           C
ATOM   3842 1HB  TYR A 273      -4.788   2.549  24.235  0.98-14.04           H
ATOM   3843 2HB  TYR A 273      -5.037   3.159  25.871  0.98-14.04           H
ATOM   3844  CG  TYR A 273      -6.726   2.165  25.039  0.98-14.04           C
ATOM   3845  CD1 TYR A 273      -7.148   1.319  23.988  0.98-14.04           C
ATOM   3846  HD1 TYR A 273      -6.613   1.319  23.051  0.98-14.04           H
ATOM   3847  CD2 TYR A 273      -7.452   2.141  26.248  0.98-14.04           C
ATOM   3848  HD2 TYR A 273      -7.161   2.788  27.063  0.98-14.04           H
ATOM   3849  CE1 TYR A 273      -8.267   0.455  24.149  0.98-14.04           C
ATOM   3850  HE1 TYR A 273      -8.582  -0.185  23.339  0.98-14.04           H
ATOM   3851  CE2 TYR A 273      -8.555   1.263  26.418  0.98-14.04           C
ATOM   3852  HE2 TYR A 273      -9.091   1.240  27.354  0.98-14.04           H
ATOM   3853  CZ  TYR A 273      -8.949   0.429  25.369  0.98-14.04           C
ATOM   3854  OH  TYR A 273     -10.018  -0.413  25.541  0.98-14.04           O
ATOM   3855  HH  TYR A 273     -10.230  -0.912  24.748  0.98-14.04           H
ATOM   3856  N   GLY A 274      -3.954   5.787  25.302  1.00 26.44           N
ATOM   3857  H   GLY A 274      -4.462   5.801  26.173  1.00 26.44           H
ATOM   3858  CA  GLY A 274      -2.638   6.402  25.236  1.00 26.44           C
ATOM   3859 1HA  GLY A 274      -1.915   5.602  25.085  1.00 26.44           H
ATOM   3860 2HA  GLY A 274      -2.623   7.015  24.338  1.00 26.44           H
ATOM   3861  C   GLY A 274      -2.101   7.291  26.341  1.00 26.44           C
ATOM   3862  O   GLY A 274      -2.794   7.643  27.300  1.00 26.44           O
ATOM   3863  N   HIS A 275      -0.860   7.696  26.111  1.00 -7.55           N
ATOM   3864  H   HIS A 275      -0.355   7.255  25.351  1.00 -7.55           H
ATOM   3865  CA  HIS A 275      -0.154   8.778  26.809  1.00 -7.55           C
ATOM   3866  HA  HIS A 275       0.863   8.757  26.424  1.00 -7.55           H
ATOM   3867  C   HIS A 275       0.034   8.709  28.319  1.00 -7.55           C
ATOM   3868  O   HIS A 275      -0.170   9.685  29.037  1.00 -7.55           O
ATOM   3869  CB  HIS A 275      -0.708  10.134  26.367  1.00 -7.55           C
ATOM   3870 1HB  HIS A 275      -1.776  10.177  26.565  1.00 -7.55           H
ATOM   3871 2HB  HIS A 275      -0.217  10.927  26.932  1.00 -7.55           H
ATOM   3872  CG  HIS A 275      -0.444  10.406  24.923  1.00 -7.55           C
ATOM   3873  ND1 HIS A 275       0.832  10.627  24.444  1.00 -7.55           N
ATOM   3874  CD2 HIS A 275      -1.279  10.389  23.852  1.00 -7.55           C
ATOM   3875  HD2 HIS A 275      -2.350  10.244  23.913  1.00 -7.55           H
ATOM   3876  CE1 HIS A 275       0.716  10.662  23.082  1.00 -7.55           C
ATOM   3877  HE1 HIS A 275       1.554  10.775  22.406  1.00 -7.55           H
ATOM   3878  NE2 HIS A 275      -0.575  10.549  22.685  1.00 -7.55           N
ATOM   3879  HE2 HIS A 275      -0.936  10.560  21.737  1.00 -7.55           H
ATOM   3880  N   LEU A 276       0.531   7.579  28.786  1.00  9.60           N
ATOM   3881  H   LEU A 276       0.598   6.762  28.191  1.00  9.60           H
ATOM   3882  CA  LEU A 276       1.154   7.506  30.104  1.00  9.60           C
ATOM   3883  HA  LEU A 276       1.610   8.465  30.335  1.00  9.60           H
ATOM   3884  C   LEU A 276       2.261   6.480  29.929  1.00  9.60           C
ATOM   3885  O   LEU A 276       2.269   5.749  28.937  1.00  9.60           O
ATOM   3886  CB  LEU A 276       0.184   7.165  31.247  1.00  9.60           C
ATOM   3887 1HB  LEU A 276       0.748   7.283  32.173  1.00  9.60           H
ATOM   3888 2HB  LEU A 276      -0.559   7.958  31.244  1.00  9.60           H
ATOM   3889  CG  LEU A 276      -0.601   5.849  31.392  1.00  9.60           C
ATOM   3890  HG  LEU A 276      -1.170   5.673  30.480  1.00  9.60           H
ATOM   3891  CD1 LEU A 276       0.248   4.614  31.689  1.00  9.60           C
ATOM   3892 1HD1 LEU A 276      -0.401   3.758  31.879  1.00  9.60           H
ATOM   3893 2HD1 LEU A 276       0.878   4.786  32.562  1.00  9.60           H
ATOM   3894 3HD1 LEU A 276       0.871   4.378  30.828  1.00  9.60           H
ATOM   3895  CD2 LEU A 276      -1.581   6.045  32.553  1.00  9.60           C
ATOM   3896 1HD2 LEU A 276      -2.176   5.141  32.684  1.00  9.60           H
ATOM   3897 2HD2 LEU A 276      -2.253   6.874  32.333  1.00  9.60           H
ATOM   3898 3HD2 LEU A 276      -1.040   6.251  33.478  1.00  9.60           H
ATOM   3899  N   SER A 277       3.167   6.426  30.887  1.00  4.80           N
ATOM   3900  H   SER A 277       3.121   7.074  31.665  1.00  4.80           H
ATOM   3901  CA  SER A 277       4.194   5.398  30.964  1.00  4.80           C
ATOM   3902  HA  SER A 277       3.862   4.470  30.499  1.00  4.80           H
ATOM   3903  C   SER A 277       4.292   5.250  32.467  1.00  4.80           C
ATOM   3904  O   SER A 277       4.155   6.261  33.163  1.00  4.80           O
ATOM   3905  CB  SER A 277       5.514   5.886  30.367  1.00  4.80           C
ATOM   3906 1HB  SER A 277       5.380   6.058  29.299  1.00  4.80           H
ATOM   3907 2HB  SER A 277       5.797   6.825  30.844  1.00  4.80           H
ATOM   3908  OG  SER A 277       6.545   4.933  30.562  1.00  4.80           O
ATOM   3909  HG  SER A 277       6.945   4.751  29.699  1.00  4.80           H
ATOM   3910  N   ALA A 278       4.458   4.040  32.978  0.96 18.96           N
ATOM   3911  H   ALA A 278       4.544   3.238  32.363  0.96 18.96           H
ATOM   3912  CA  ALA A 278       4.535   3.824  34.420  0.96 18.96           C
ATOM   3913  HA  ALA A 278       5.063   4.664  34.870  0.96 18.96           H
ATOM   3914  C   ALA A 278       5.302   2.546  34.755  0.96 18.96           C
ATOM   3915  O   ALA A 278       4.921   1.462  34.314  0.96 18.96           O
ATOM   3916  CB  ALA A 278       3.114   3.756  35.006  0.96 18.96           C
ATOM   3917 1HB  ALA A 278       2.606   4.709  34.857  0.96 18.96           H
ATOM   3918 2HB  ALA A 278       3.171   3.547  36.072  0.96 18.96           H
ATOM   3919 3HB  ALA A 278       2.545   2.965  34.516  0.96 18.96           H
ATOM   3920  N   GLY A 279       6.335   2.665  35.574  0.96  4.55           N
ATOM   3921  H   GLY A 279       6.641   3.586  35.871  0.96  4.55           H
ATOM   3922  CA  GLY A 279       7.002   1.492  36.119  0.96  4.55           C
ATOM   3923 1HA  GLY A 279       6.957   0.666  35.409  0.96  4.55           H
ATOM   3924 2HA  GLY A 279       8.045   1.726  36.334  0.96  4.55           H
ATOM   3925  C   GLY A 279       6.305   1.102  37.408  0.96  4.55           C
ATOM   3926  O   GLY A 279       5.571   1.920  37.978  0.96  4.55           O
ATOM   3927  N   ALA A 280       6.539  -0.103  37.906  0.96 10.67           N
ATOM   3928  H   ALA A 280       7.154  -0.746  37.416  0.96 10.67           H
ATOM   3929  CA  ALA A 280       5.967  -0.549  39.174  0.96 10.67           C
ATOM   3930  HA  ALA A 280       5.498   0.290  39.684  0.96 10.67           H
ATOM   3931  C   ALA A 280       7.101  -1.073  40.055  0.96 10.67           C
ATOM   3932  O   ALA A 280       8.141  -1.495  39.550  0.96 10.67           O
ATOM   3933  CB  ALA A 280       4.903  -1.625  38.923  0.96 10.67           C
ATOM   3934 1HB  ALA A 280       4.110  -1.214  38.298  0.96 10.67           H
ATOM   3935 2HB  ALA A 280       4.476  -1.953  39.870  0.96 10.67           H
ATOM   3936 3HB  ALA A 280       5.350  -2.479  38.414  0.96 10.67           H
ATOM   3937  N   LEU A 281       6.905  -1.031  41.363  0.96-16.22           N
ATOM   3938  H   LEU A 281       6.053  -0.616  41.717  0.96-16.22           H
ATOM   3939  CA  LEU A 281       7.851  -1.593  42.328  0.96-16.22           C
ATOM   3940  HA  LEU A 281       8.780  -1.878  41.834  0.96-16.22           H
ATOM   3941  C   LEU A 281       7.186  -2.839  42.897  0.96-16.22           C
ATOM   3942  O   LEU A 281       5.952  -2.918  42.900  0.96-16.22           O
ATOM   3943  CB  LEU A 281       8.146  -0.580  43.439  0.96-16.22           C
ATOM   3944 1HB  LEU A 281       7.204  -0.350  43.937  0.96-16.22           H
ATOM   3945 2HB  LEU A 281       8.803  -1.055  44.167  0.96-16.22           H
ATOM   3946  CG  LEU A 281       8.792   0.749  43.015  0.96-16.22           C
ATOM   3947  HG  LEU A 281       8.170   1.209  42.249  0.96-16.22           H
ATOM   3948  CD1 LEU A 281       8.847   1.697  44.205  0.96-16.22           C
ATOM   3949 1HD1 LEU A 281       9.189   2.677  43.875  0.96-16.22           H
ATOM   3950 2HD1 LEU A 281       9.519   1.306  44.968  0.96-16.22           H
ATOM   3951 3HD1 LEU A 281       7.850   1.811  44.633  0.96-16.22           H
ATOM   3952  CD2 LEU A 281      10.202   0.569  42.445  0.96-16.22           C
ATOM   3953 1HD2 LEU A 281      10.628   1.540  42.194  0.96-16.22           H
ATOM   3954 2HD2 LEU A 281      10.158  -0.028  41.534  0.96-16.22           H
ATOM   3955 3HD2 LEU A 281      10.843   0.069  43.173  0.96-16.22           H
ATOM   3956  N   SER A 282       7.957  -3.805  43.369  1.00 11.06           N
ATOM   3957  H   SER A 282       8.967  -3.686  43.396  1.00 11.06           H
ATOM   3958  CA  SER A 282       7.406  -5.084  43.822  1.00 11.06           C
ATOM   3959  HA  SER A 282       6.349  -4.962  44.051  1.00 11.06           H
ATOM   3960  C   SER A 282       8.121  -5.616  45.064  1.00 11.06           C
ATOM   3961  O   SER A 282       9.234  -5.172  45.388  1.00 11.06           O
ATOM   3962  CB  SER A 282       7.552  -6.105  42.687  1.00 11.06           C
ATOM   3963 1HB  SER A 282       6.990  -7.006  42.933  1.00 11.06           H
ATOM   3964 2HB  SER A 282       7.151  -5.679  41.766  1.00 11.06           H
ATOM   3965  OG  SER A 282       8.912  -6.453  42.497  1.00 11.06           O
ATOM   3966  HG  SER A 282       9.100  -7.209  43.075  1.00 11.06           H
ATOM   3967  N   PRO A 283       7.529  -6.607  45.752  1.00  1.17           N
ATOM   3968  CA  PRO A 283       8.418  -7.421  46.588  1.00  1.17           C
ATOM   3969  HA  PRO A 283       8.980  -6.801  47.282  1.00  1.17           H
ATOM   3970  C   PRO A 283       9.379  -8.248  45.729  1.00  1.17           C
ATOM   3971  O   PRO A 283       9.191  -8.382  44.519  1.00  1.17           O
ATOM   3972  CB  PRO A 283       7.438  -8.313  47.355  1.00  1.17           C
ATOM   3973 1HB  PRO A 283       7.890  -9.273  47.605  1.00  1.17           H
ATOM   3974 2HB  PRO A 283       7.094  -7.806  48.256  1.00  1.17           H
ATOM   3975  CG  PRO A 283       6.317  -8.484  46.414  1.00  1.17           C
ATOM   3976 1HG  PRO A 283       6.581  -9.219  45.652  1.00  1.17           H
ATOM   3977 2HG  PRO A 283       5.412  -8.782  46.939  1.00  1.17           H
ATOM   3978  CD  PRO A 283       6.147  -7.127  45.790  1.00  1.17           C
ATOM   3979 1HD  PRO A 283       5.724  -7.221  44.790  1.00  1.17           H
ATOM   3980 2HD  PRO A 283       5.521  -6.492  46.420  1.00  1.17           H
ATOM   3981  N   ALA A 284      10.402  -8.811  46.351  1.00  8.78           N
ATOM   3982  H   ALA A 284      10.534  -8.665  47.345  1.00  8.78           H
ATOM   3983  CA  ALA A 284      11.340  -9.703  45.680  1.00  8.78           C
ATOM   3984  HA  ALA A 284      10.871 -10.160  44.807  1.00  8.78           H
ATOM   3985  C   ALA A 284      11.679 -10.795  46.689  1.00  8.78           C
ATOM   3986  O   ALA A 284      11.489 -10.599  47.892  1.00  8.78           O
ATOM   3987  CB  ALA A 284      12.598  -8.932  45.252  1.00  8.78           C
ATOM   3988 1HB  ALA A 284      12.325  -8.156  44.538  1.00  8.78           H
ATOM   3989 2HB  ALA A 284      13.304  -9.614  44.777  1.00  8.78           H
ATOM   3990 3HB  ALA A 284      13.072  -8.478  46.125  1.00  8.78           H
ATOM   3991  N   PHE A 285      12.162 -11.923  46.197  1.00-21.69           N
ATOM   3992  H   PHE A 285      12.281 -12.023  45.199  1.00-21.69           H
ATOM   3993  CA  PHE A 285      12.565 -13.053  47.031  1.00-21.69           C
ATOM   3994  HA  PHE A 285      12.631 -12.742  48.071  1.00-21.69           H
ATOM   3995  C   PHE A 285      13.954 -13.475  46.560  1.00-21.69           C
ATOM   3996  O   PHE A 285      14.412 -13.017  45.507  1.00-21.69           O
ATOM   3997  CB  PHE A 285      11.546 -14.187  46.929  1.00-21.69           C
ATOM   3998 1HB  PHE A 285      11.425 -14.452  45.882  1.00-21.69           H
ATOM   3999 2HB  PHE A 285      11.930 -15.054  47.467  1.00-21.69           H
ATOM   4000  CG  PHE A 285      10.199 -13.837  47.508  1.00-21.69           C
ATOM   4001  CD1 PHE A 285       9.207 -13.231  46.714  1.00-21.69           C
ATOM   4002  HD1 PHE A 285       9.406 -13.025  45.672  1.00-21.69           H
ATOM   4003  CD2 PHE A 285       9.922 -14.100  48.862  1.00-21.69           C
ATOM   4004  HD2 PHE A 285      10.676 -14.560  49.486  1.00-21.69           H
ATOM   4005  CE1 PHE A 285       7.950 -12.875  47.265  1.00-21.69           C
ATOM   4006  HE1 PHE A 285       7.203 -12.401  46.643  1.00-21.69           H
ATOM   4007  CE2 PHE A 285       8.659 -13.774  49.422  1.00-21.69           C
ATOM   4008  HE2 PHE A 285       8.452 -13.998  50.460  1.00-21.69           H
ATOM   4009  CZ  PHE A 285       7.673 -13.151  48.622  1.00-21.69           C
ATOM   4010  HZ  PHE A 285       6.711 -12.893  49.044  1.00-21.69           H
ATOM   4011  N   THR A 286      14.661 -14.258  47.356  1.00  6.18           N
ATOM   4012  H   THR A 286      14.250 -14.624  48.204  1.00  6.18           H
ATOM   4013  CA  THR A 286      16.061 -14.583  47.085  1.00  6.18           C
ATOM   4014  HA  THR A 286      16.582 -13.679  46.774  1.00  6.18           H
ATOM   4015  C   THR A 286      16.324 -15.657  46.028  1.00  6.18           C
ATOM   4016  O   THR A 286      15.537 -16.579  45.833  1.00  6.18           O
ATOM   4017  CB  THR A 286      16.696 -15.099  48.385  1.00  6.18           C
ATOM   4018  HB  THR A 286      17.679 -15.521  48.181  1.00  6.18           H
ATOM   4019  OG1 THR A 286      15.829 -16.090  48.945  1.00  6.18           O
ATOM   4020  HG1 THR A 286      15.620 -16.729  48.255  1.00  6.18           H
ATOM   4021  CG2 THR A 286      16.833 -13.995  49.419  1.00  6.18           C
ATOM   4022 1HG2 THR A 286      17.291 -14.407  50.317  1.00  6.18           H
ATOM   4023 2HG2 THR A 286      15.858 -13.587  49.678  1.00  6.18           H
ATOM   4024 3HG2 THR A 286      17.469 -13.201  49.031  1.00  6.18           H
ATOM   4025  N   PHE A 287      17.493 -15.563  45.411  1.00 16.95           N
ATOM   4026  H   PHE A 287      18.078 -14.760  45.607  1.00 16.95           H
ATOM   4027  CA  PHE A 287      18.052 -16.598  44.532  1.00 16.95           C
ATOM   4028  HA  PHE A 287      17.269 -17.062  43.930  1.00 16.95           H
ATOM   4029  C   PHE A 287      18.688 -17.637  45.472  1.00 16.95           C
ATOM   4030  O   PHE A 287      18.782 -17.370  46.679  1.00 16.95           O
ATOM   4031  CB  PHE A 287      19.088 -15.938  43.617  1.00 16.95           C
ATOM   4032 1HB  PHE A 287      19.890 -15.534  44.233  1.00 16.95           H
ATOM   4033 2HB  PHE A 287      19.507 -16.688  42.951  1.00 16.95           H
ATOM   4034  CG  PHE A 287      18.526 -14.825  42.778  1.00 16.95           C
ATOM   4035  CD1 PHE A 287      18.940 -13.498  42.993  1.00 16.95           C
ATOM   4036  HD1 PHE A 287      19.661 -13.279  43.765  1.00 16.95           H
ATOM   4037  CD2 PHE A 287      17.590 -15.093  41.764  1.00 16.95           C
ATOM   4038  HD2 PHE A 287      17.266 -16.109  41.578  1.00 16.95           H
ATOM   4039  CE1 PHE A 287      18.435 -12.440  42.200  1.00 16.95           C
ATOM   4040  HE1 PHE A 287      18.770 -11.427  42.370  1.00 16.95           H
ATOM   4041  CE2 PHE A 287      17.078 -14.047  40.958  1.00 16.95           C
ATOM   4042  HE2 PHE A 287      16.369 -14.269  40.173  1.00 16.95           H
ATOM   4043  CZ  PHE A 287      17.505 -12.717  41.178  1.00 16.95           C
ATOM   4044  HZ  PHE A 287      17.125 -11.914  40.563  1.00 16.95           H
ATOM   4045  N   PRO A 288      19.124 -18.821  45.002  1.00 17.22           N
ATOM   4046  CA  PRO A 288      20.322 -19.141  44.214  1.00 17.22           C
ATOM   4047  HA  PRO A 288      21.110 -18.429  44.454  1.00 17.22           H
ATOM   4048  C   PRO A 288      20.229 -19.269  42.690  1.00 17.22           C
ATOM   4049  O   PRO A 288      19.155 -19.359  42.095  1.00 17.22           O
ATOM   4050  CB  PRO A 288      20.706 -20.508  44.782  1.00 17.22           C
ATOM   4051 1HB  PRO A 288      21.312 -21.082  44.081  1.00 17.22           H
ATOM   4052 2HB  PRO A 288      21.227 -20.398  45.734  1.00 17.22           H
ATOM   4053  CG  PRO A 288      19.394 -21.151  44.988  1.00 17.22           C
ATOM   4054 1HG  PRO A 288      18.987 -21.489  44.034  1.00 17.22           H
ATOM   4055 2HG  PRO A 288      19.474 -21.985  45.684  1.00 17.22           H
ATOM   4056  CD  PRO A 288      18.547 -20.052  45.571  1.00 17.22           C
ATOM   4057 1HD  PRO A 288      17.508 -20.166  45.275  1.00 17.22           H
ATOM   4058 2HD  PRO A 288      18.641 -20.045  46.656  1.00 17.22           H
ATOM   4059  N   HIS A 289      21.415 -19.349  42.107  1.00 19.62           N
ATOM   4060  H   HIS A 289      22.236 -19.223  42.694  1.00 19.62           H
ATOM   4061  CA  HIS A 289      21.713 -19.687  40.716  1.00 19.62           C
ATOM   4062  HA  HIS A 289      20.954 -20.320  40.255  1.00 19.62           H
ATOM   4063  C   HIS A 289      23.020 -20.457  40.956  1.00 19.62           C
ATOM   4064  O   HIS A 289      23.430 -20.569  42.122  1.00 19.62           O
ATOM   4065  CB  HIS A 289      21.968 -18.404  39.909  1.00 19.62           C
ATOM   4066 1HB  HIS A 289      22.594 -17.734  40.498  1.00 19.62           H
ATOM   4067 2HB  HIS A 289      22.504 -18.653  38.999  1.00 19.62           H
ATOM   4068  CG  HIS A 289      20.724 -17.682  39.498  1.00 19.62           C
ATOM   4069  ND1 HIS A 289      19.839 -18.142  38.548  1.00 19.62           N
ATOM   4070  HD1 HIS A 289      19.867 -19.041  38.075  1.00 19.62           H
ATOM   4071  CD2 HIS A 289      20.276 -16.442  39.825  1.00 19.62           C
ATOM   4072  HD2 HIS A 289      20.747 -15.784  40.541  1.00 19.62           H
ATOM   4073  CE1 HIS A 289      18.914 -17.198  38.357  1.00 19.62           C
ATOM   4074  HE1 HIS A 289      18.076 -17.291  37.678  1.00 19.62           H
ATOM   4075  NE2 HIS A 289      19.158 -16.128  39.087  1.00 19.62           N
ATOM   4076  N   PRO A 290      23.762 -20.882  39.912  1.00 42.93           N
ATOM   4077  CA  PRO A 290      23.605 -21.180  38.483  1.00 42.93           C
ATOM   4078  HA  PRO A 290      22.818 -20.575  38.029  1.00 42.93           H
ATOM   4079  C   PRO A 290      23.343 -22.669  38.230  1.00 42.93           C
ATOM   4080  O   PRO A 290      22.844 -23.348  39.128  1.00 42.93           O
ATOM   4081  CB  PRO A 290      24.972 -20.741  37.952  1.00 42.93           C
ATOM   4082 1HB  PRO A 290      25.216 -21.145  36.971  1.00 42.93           H
ATOM   4083 2HB  PRO A 290      25.024 -19.657  37.924  1.00 42.93           H
ATOM   4084  CG  PRO A 290      25.885 -21.270  38.986  1.00 42.93           C
ATOM   4085 1HG  PRO A 290      26.054 -22.333  38.821  1.00 42.93           H
ATOM   4086 2HG  PRO A 290      26.830 -20.736  38.968  1.00 42.93           H
ATOM   4087  CD  PRO A 290      25.178 -21.062  40.300  1.00 42.93           C
ATOM   4088 1HD  PRO A 290      25.304 -21.937  40.940  1.00 42.93           H
ATOM   4089 2HD  PRO A 290      25.560 -20.163  40.787  1.00 42.93           H
ATOM   4090  N   ILE A 291      23.761 -23.102  37.040  1.00 17.05           N
ATOM   4091  H   ILE A 291      23.957 -22.377  36.367  1.00 17.05           H
ATOM   4092  CA  ILE A 291      24.049 -24.465  36.545  1.00 17.05           C
ATOM   4093  HA  ILE A 291      25.087 -24.454  36.232  1.00 17.05           H
ATOM   4094  C   ILE A 291      23.246 -24.611  35.253  1.00 17.05           C
ATOM   4095  O   ILE A 291      22.124 -24.112  35.132  1.00 17.05           O
ATOM   4096  CB  ILE A 291      23.953 -25.654  37.568  1.00 17.05           C
ATOM   4097  HB  ILE A 291      23.007 -25.594  38.101  1.00 17.05           H
ATOM   4098  CG1 ILE A 291      25.135 -25.535  38.557  1.00 17.05           C
ATOM   4099 1HG1 ILE A 291      26.042 -25.874  38.056  1.00 17.05           H
ATOM   4100 2HG1 ILE A 291      25.275 -24.488  38.811  1.00 17.05           H
ATOM   4101  CG2 ILE A 291      24.040 -27.043  36.886  1.00 17.05           C
ATOM   4102 1HG2 ILE A 291      23.963 -27.837  37.630  1.00 17.05           H
ATOM   4103 2HG2 ILE A 291      24.979 -27.151  36.340  1.00 17.05           H
ATOM   4104 3HG2 ILE A 291      23.212 -27.165  36.189  1.00 17.05           H
ATOM   4105  CD1 ILE A 291      24.988 -26.291  39.864  1.00 17.05           C
ATOM   4106 1HD1 ILE A 291      25.905 -26.187  40.444  1.00 17.05           H
ATOM   4107 2HD1 ILE A 291      24.808 -27.348  39.676  1.00 17.05           H
ATOM   4108 3HD1 ILE A 291      24.165 -25.875  40.440  1.00 17.05           H
ATOM   4109  N   ASN A 292      23.898 -25.165  34.241  1.00  3.74           N
ATOM   4110  H   ASN A 292      24.836 -25.513  34.399  1.00  3.74           H
ATOM   4111  CA  ASN A 292      23.317 -25.320  32.910  1.00  3.74           C
ATOM   4112  HA  ASN A 292      22.522 -24.587  32.768  1.00  3.74           H
ATOM   4113  C   ASN A 292      22.719 -26.729  32.827  1.00  3.74           C
ATOM   4114  O   ASN A 292      23.153 -27.615  33.566  1.00  3.74           O
ATOM   4115  CB  ASN A 292      24.415 -25.079  31.861  1.00  3.74           C
ATOM   4116 1HB  ASN A 292      25.298 -25.663  32.117  1.00  3.74           H
ATOM   4117 2HB  ASN A 292      24.060 -25.400  30.883  1.00  3.74           H
ATOM   4118  CG  ASN A 292      24.785 -23.621  31.761  1.00  3.74           C
ATOM   4119  OD1 ASN A 292      23.918 -22.753  31.807  1.00  3.74           O
ATOM   4120  ND2 ASN A 292      26.046 -23.328  31.663  1.00  3.74           N
ATOM   4121 1HD2 ASN A 292      26.312 -22.360  31.586  1.00  3.74           H
ATOM   4122 2HD2 ASN A 292      26.746 -24.057  31.666  1.00  3.74           H
ATOM   4123  N   PRO A 293      21.718 -26.964  31.956  1.00 17.41           N
ATOM   4124  CA  PRO A 293      20.996 -28.248  31.939  1.00 17.41           C
ATOM   4125  HA  PRO A 293      20.750 -28.534  32.959  1.00 17.41           H
ATOM   4126  C   PRO A 293      21.722 -29.426  31.264  1.00 17.41           C
ATOM   4127  O   PRO A 293      21.136 -30.172  30.479  1.00 17.41           O
ATOM   4128  CB  PRO A 293      19.707 -27.871  31.203  1.00 17.41           C
ATOM   4129 1HB  PRO A 293      19.242 -28.725  30.717  1.00 17.41           H
ATOM   4130 2HB  PRO A 293      19.001 -27.409  31.892  1.00 17.41           H
ATOM   4131  CG  PRO A 293      20.158 -26.882  30.210  1.00 17.41           C
ATOM   4132 1HG  PRO A 293      20.652 -27.383  29.376  1.00 17.41           H
ATOM   4133 2HG  PRO A 293      19.321 -26.283  29.851  1.00 17.41           H
ATOM   4134  CD  PRO A 293      21.133 -26.029  30.971  1.00 17.41           C
ATOM   4135 1HD  PRO A 293      21.894 -25.634  30.297  1.00 17.41           H
ATOM   4136 2HD  PRO A 293      20.609 -25.221  31.483  1.00 17.41           H
ATOM   4137  N   VAL A 294      23.013 -29.573  31.522  1.00 -0.90           N
ATOM   4138  H   VAL A 294      23.436 -29.001  32.247  1.00 -0.90           H
ATOM   4139  CA  VAL A 294      23.873 -30.497  30.783  1.00 -0.90           C
ATOM   4140  HA  VAL A 294      23.268 -31.108  30.116  1.00 -0.90           H
ATOM   4141  C   VAL A 294      24.617 -31.421  31.748  1.00 -0.90           C
ATOM   4142  O   VAL A 294      25.154 -30.965  32.761  1.00 -0.90           O
ATOM   4143  CB  VAL A 294      24.887 -29.678  29.912  1.00 -0.90           C
ATOM   4144  HB  VAL A 294      25.511 -29.081  30.577  1.00 -0.90           H
ATOM   4145  CG1 VAL A 294      25.798 -30.592  29.077  1.00 -0.90           C
ATOM   4146 1HG1 VAL A 294      26.440 -29.983  28.440  1.00 -0.90           H
ATOM   4147 2HG1 VAL A 294      25.200 -31.258  28.453  1.00 -0.90           H
ATOM   4148 3HG1 VAL A 294      26.437 -31.180  29.733  1.00 -0.90           H
ATOM   4149  CG2 VAL A 294      24.143 -28.718  28.965  1.00 -0.90           C
ATOM   4150 1HG2 VAL A 294      24.857 -28.211  28.315  1.00 -0.90           H
ATOM   4151 2HG2 VAL A 294      23.615 -27.956  29.537  1.00 -0.90           H
ATOM   4152 3HG2 VAL A 294      23.427 -29.267  28.352  1.00 -0.90           H
ATOM   4153  N   ALA A 295      24.668 -32.704  31.403  1.00 22.27           N
ATOM   4154  H   ALA A 295      24.115 -32.999  30.603  1.00 22.27           H
ATOM   4155  CA  ALA A 295      25.500 -33.721  32.058  1.00 22.27           C
ATOM   4156  HA  ALA A 295      25.230 -34.677  31.608  1.00 22.27           H
ATOM   4157  C   ALA A 295      25.307 -33.894  33.575  1.00 22.27           C
ATOM   4158  O   ALA A 295      26.274 -33.947  34.344  1.00 22.27           O
ATOM   4159  CB  ALA A 295      26.985 -33.471  31.711  1.00 22.27           C
ATOM   4160 1HB  ALA A 295      27.104 -33.381  30.631  1.00 22.27           H
ATOM   4161 2HB  ALA A 295      27.591 -34.306  32.065  1.00 22.27           H
ATOM   4162 3HB  ALA A 295      27.329 -32.554  32.189  1.00 22.27           H
ATOM   4163  N   TYR A 296      24.068 -34.002  34.025  1.00 -5.09           N
ATOM   4164  H   TYR A 296      23.282 -33.893  33.389  1.00 -5.09           H
ATOM   4165  CA  TYR A 296      23.814 -34.393  35.413  1.00 -5.09           C
ATOM   4166  HA  TYR A 296      24.435 -33.802  36.084  1.00 -5.09           H
ATOM   4167  C   TYR A 296      24.195 -35.865  35.579  1.00 -5.09           C
ATOM   4168  O   TYR A 296      24.111 -36.646  34.628  1.00 -5.09           O
ATOM   4169  CB  TYR A 296      22.352 -34.166  35.790  1.00 -5.09           C
ATOM   4170 1HB  TYR A 296      21.704 -34.605  35.033  1.00 -5.09           H
ATOM   4171 2HB  TYR A 296      22.162 -34.664  36.741  1.00 -5.09           H
ATOM   4172  CG  TYR A 296      22.021 -32.698  35.960  1.00 -5.09           C
ATOM   4173  CD1 TYR A 296      21.446 -31.945  34.917  1.00 -5.09           C
ATOM   4174  HD1 TYR A 296      21.244 -32.409  33.966  1.00 -5.09           H
ATOM   4175  CD2 TYR A 296      22.280 -32.053  37.182  1.00 -5.09           C
ATOM   4176  HD2 TYR A 296      22.729 -32.608  37.990  1.00 -5.09           H
ATOM   4177  CE1 TYR A 296      21.110 -30.577  35.107  1.00 -5.09           C
ATOM   4178  HE1 TYR A 296      20.643 -30.019  34.315  1.00 -5.09           H
ATOM   4179  CE2 TYR A 296      21.955 -30.686  37.372  1.00 -5.09           C
ATOM   4180  HE2 TYR A 296      22.147 -30.210  38.319  1.00 -5.09           H
ATOM   4181  CZ  TYR A 296      21.373 -29.962  36.333  1.00 -5.09           C
ATOM   4182  OH  TYR A 296      21.052 -28.645  36.534  1.00 -5.09           O
ATOM   4183  HH  TYR A 296      21.240 -28.359  37.437  1.00 -5.09           H
ATOM   4184  N   GLN A 297      24.646 -36.240  36.766  0.98 10.89           N
ATOM   4185  H   GLN A 297      24.664 -35.562  37.525  0.98 10.89           H
ATOM   4186  CA  GLN A 297      25.062 -37.617  37.044  0.98 10.89           C
ATOM   4187  HA  GLN A 297      25.451 -38.074  36.134  0.98 10.89           H
ATOM   4188  C   GLN A 297      23.857 -38.432  37.506  0.98 10.89           C
ATOM   4189  O   GLN A 297      22.804 -37.870  37.794  0.98 10.89           O
ATOM   4190  CB  GLN A 297      26.166 -37.646  38.105  0.98 10.89           C
ATOM   4191 1HB  GLN A 297      25.830 -37.120  38.998  0.98 10.89           H
ATOM   4192 2HB  GLN A 297      26.353 -38.685  38.366  0.98 10.89           H
ATOM   4193  CG  GLN A 297      27.475 -37.038  37.614  0.98 10.89           C
ATOM   4194 1HG  GLN A 297      27.690 -37.432  36.621  0.98 10.89           H
ATOM   4195 2HG  GLN A 297      27.367 -35.956  37.539  0.98 10.89           H
ATOM   4196  CD  GLN A 297      28.658 -37.362  38.506  0.98 10.89           C
ATOM   4197  OE1 GLN A 297      28.545 -38.064  39.509  0.98 10.89           O
ATOM   4198  NE2 GLN A 297      29.814 -36.888  38.128  0.98 10.89           N
ATOM   4199 1HE2 GLN A 297      30.633 -37.114  38.673  0.98 10.89           H
ATOM   4200 2HE2 GLN A 297      29.887 -36.319  37.303  0.98 10.89           H
ATOM   4201  N   GLN A 298      23.994 -39.748  37.569  0.98  6.92           N
ATOM   4202  H   GLN A 298      24.894 -40.165  37.347  0.98  6.92           H
ATOM   4203  CA  GLN A 298      22.899 -40.638  37.964  0.98  6.92           C
ATOM   4204  HA  GLN A 298      21.961 -40.239  37.579  0.98  6.92           H
ATOM   4205  C   GLN A 298      22.780 -40.755  39.486  0.98  6.92           C
ATOM   4206  O   GLN A 298      23.144 -41.775  40.077  0.98  6.92           O
ATOM   4207  CB  GLN A 298      23.115 -42.032  37.367  0.98  6.92           C
ATOM   4208 1HB  GLN A 298      24.067 -42.423  37.727  0.98  6.92           H
ATOM   4209 2HB  GLN A 298      22.314 -42.682  37.718  0.98  6.92           H
ATOM   4210  CG  GLN A 298      23.127 -42.066  35.844  0.98  6.92           C
ATOM   4211 1HG  GLN A 298      22.191 -41.649  35.471  0.98  6.92           H
ATOM   4212 2HG  GLN A 298      23.952 -41.460  35.473  0.98  6.92           H
ATOM   4213  CD  GLN A 298      23.284 -43.470  35.303  0.98  6.92           C
ATOM   4214  OE1 GLN A 298      23.324 -44.445  36.047  0.98  6.92           O
ATOM   4215  NE2 GLN A 298      23.360 -43.593  34.009  0.98  6.92           N
ATOM   4216 1HE2 GLN A 298      23.448 -44.514  33.615  0.98  6.92           H
ATOM   4217 2HE2 GLN A 298      23.322 -42.779  33.416  0.98  6.92           H
ATOM   4218  N   ILE A 299      22.317 -39.704  40.146  1.00  2.33           N
ATOM   4219  H   ILE A 299      21.998 -38.888  39.630  1.00  2.33           H
ATOM   4220  CA  ILE A 299      22.286 -39.657  41.612  1.00  2.33           C
ATOM   4221  HA  ILE A 299      23.097 -40.282  41.983  1.00  2.33           H
ATOM   4222  C   ILE A 299      20.960 -40.280  42.084  1.00  2.33           C
ATOM   4223  O   ILE A 299      20.054 -39.616  42.591  1.00  2.33           O
ATOM   4224  CB  ILE A 299      22.530 -38.204  42.144  1.00  2.33           C
ATOM   4225  HB  ILE A 299      21.685 -37.580  41.857  1.00  2.33           H
ATOM   4226  CG1 ILE A 299      23.814 -37.614  41.511  1.00  2.33           C
ATOM   4227 1HG1 ILE A 299      24.676 -38.140  41.923  1.00  2.33           H
ATOM   4228 2HG1 ILE A 299      23.806 -37.781  40.437  1.00  2.33           H
ATOM   4229  CG2 ILE A 299      22.676 -38.190  43.694  1.00  2.33           C
ATOM   4230 1HG2 ILE A 299      22.766 -37.165  44.054  1.00  2.33           H
ATOM   4231 2HG2 ILE A 299      23.556 -38.758  43.997  1.00  2.33           H
ATOM   4232 3HG2 ILE A 299      21.791 -38.623  44.160  1.00  2.33           H
ATOM   4233  CD1 ILE A 299      24.017 -36.112  41.707  1.00  2.33           C
ATOM   4234 1HD1 ILE A 299      24.951 -35.812  41.233  1.00  2.33           H
ATOM   4235 2HD1 ILE A 299      24.054 -35.864  42.766  1.00  2.33           H
ATOM   4236 3HD1 ILE A 299      23.194 -35.570  41.238  1.00  2.33           H
ATOM   4237  N   LEU A 300      20.821 -41.575  41.837  1.00 14.78           N
ATOM   4238  H   LEU A 300      21.588 -42.059  41.382  1.00 14.78           H
ATOM   4239  CA  LEU A 300      19.587 -42.323  42.116  1.00 14.78           C
ATOM   4240  HA  LEU A 300      19.063 -41.858  42.947  1.00 14.78           H
ATOM   4241  C   LEU A 300      19.935 -43.772  42.494  1.00 14.78           C
ATOM   4242  O   LEU A 300      19.338 -44.728  42.012  1.00 14.78           O
ATOM   4243  CB  LEU A 300      18.690 -42.260  40.864  1.00 14.78           C
ATOM   4244 1HB  LEU A 300      19.008 -41.388  40.295  1.00 14.78           H
ATOM   4245 2HB  LEU A 300      18.895 -43.126  40.237  1.00 14.78           H
ATOM   4246  CG  LEU A 300      17.167 -42.127  41.040  1.00 14.78           C
ATOM   4247  HG  LEU A 300      16.971 -41.206  41.584  1.00 14.78           H
ATOM   4248  CD1 LEU A 300      16.533 -42.003  39.654  1.00 14.78           C
ATOM   4249 1HD1 LEU A 300      15.459 -41.851  39.752  1.00 14.78           H
ATOM   4250 2HD1 LEU A 300      16.715 -42.910  39.075  1.00 14.78           H
ATOM   4251 3HD1 LEU A 300      16.957 -41.147  39.128  1.00 14.78           H
ATOM   4252  CD2 LEU A 300      16.491 -43.264  41.801  1.00 14.78           C
ATOM   4253 1HD2 LEU A 300      15.418 -43.087  41.858  1.00 14.78           H
ATOM   4254 2HD2 LEU A 300      16.889 -43.319  42.813  1.00 14.78           H
ATOM   4255 3HD2 LEU A 300      16.675 -44.215  41.297  1.00 14.78           H
ATOM   4256  N   SER A 301      21.002 -43.947  43.261  1.00 37.62           N
ATOM   4257  H   SER A 301      21.416 -43.164  43.747  1.00 37.62           H
ATOM   4258  CA  SER A 301      21.646 -45.261  43.366  1.00 37.62           C
ATOM   4259  HA  SER A 301      20.913 -46.040  43.166  1.00 37.62           H
ATOM   4260  C   SER A 301      22.287 -45.548  44.728  1.00 37.62           C
ATOM   4261  O   SER A 301      22.549 -44.623  45.500  1.00 37.62           O
ATOM   4262  CB  SER A 301      22.718 -45.309  42.268  1.00 37.62           C
ATOM   4263 1HB  SER A 301      22.332 -44.796  41.387  1.00 37.62           H
ATOM   4264 2HB  SER A 301      23.604 -44.775  42.615  1.00 37.62           H
ATOM   4265  OG  SER A 301      23.069 -46.630  41.886  1.00 37.62           O
ATOM   4266  HG  SER A 301      23.768 -46.564  41.217  1.00 37.62           H
ATOM   4267  N   GLN A 302      22.597 -46.816  44.972  1.00 27.65           N
ATOM   4268  H   GLN A 302      22.196 -47.533  44.369  1.00 27.65           H
ATOM   4269  CA  GLN A 302      23.553 -47.259  45.999  1.00 27.65           C
ATOM   4270  HA  GLN A 302      23.559 -48.348  45.966  1.00 27.65           H
ATOM   4271  C   GLN A 302      23.268 -46.894  47.466  1.00 27.65           C
ATOM   4272  O   GLN A 302      24.190 -46.552  48.211  1.00 27.65           O
ATOM   4273  CB  GLN A 302      24.968 -46.793  45.605  1.00 27.65           C
ATOM   4274 1HB  GLN A 302      24.948 -45.710  45.499  1.00 27.65           H
ATOM   4275 2HB  GLN A 302      25.677 -47.045  46.393  1.00 27.65           H
ATOM   4276  CG  GLN A 302      25.506 -47.415  44.315  1.00 27.65           C
ATOM   4277 1HG  GLN A 302      25.990 -48.359  44.562  1.00 27.65           H
ATOM   4278 2HG  GLN A 302      24.682 -47.624  43.637  1.00 27.65           H
ATOM   4279  CD  GLN A 302      26.495 -46.527  43.585  1.00 27.65           C
ATOM   4280  OE1 GLN A 302      26.530 -46.520  42.360  1.00 27.65           O
ATOM   4281  NE2 GLN A 302      27.292 -45.782  44.302  1.00 27.65           N
ATOM   4282 1HE2 GLN A 302      27.914 -45.141  43.831  1.00 27.65           H
ATOM   4283 2HE2 GLN A 302      27.272 -45.832  45.306  1.00 27.65           H
ATOM   4284  N   GLN A 303      22.036 -47.033  47.939  1.00  9.15           N
ATOM   4285  H   GLN A 303      21.263 -47.209  47.307  1.00  9.15           H
ATOM   4286  CA  GLN A 303      21.779 -46.997  49.386  1.00  9.15           C
ATOM   4287  HA  GLN A 303      22.708 -47.229  49.906  1.00  9.15           H
ATOM   4288  C   GLN A 303      20.742 -48.026  49.843  1.00  9.15           C
ATOM   4289  O   GLN A 303      19.545 -47.850  49.608  1.00  9.15           O
ATOM   4290  CB  GLN A 303      21.340 -45.594  49.824  1.00  9.15           C
ATOM   4291 1HB  GLN A 303      22.036 -44.865  49.410  1.00  9.15           H
ATOM   4292 2HB  GLN A 303      20.348 -45.389  49.420  1.00  9.15           H
ATOM   4293  CG  GLN A 303      21.309 -45.418  51.349  1.00  9.15           C
ATOM   4294 1HG  GLN A 303      20.632 -46.152  51.784  1.00  9.15           H
ATOM   4295 2HG  GLN A 303      22.307 -45.590  51.748  1.00  9.15           H
ATOM   4296  CD  GLN A 303      20.845 -44.041  51.773  1.00  9.15           C
ATOM   4297  OE1 GLN A 303      20.423 -43.227  50.954  1.00  9.15           O
ATOM   4298  NE2 GLN A 303      20.893 -43.769  53.046  1.00  9.15           N
ATOM   4299 1HE2 GLN A 303      20.545 -42.871  53.361  1.00  9.15           H
ATOM   4300 2HE2 GLN A 303      21.246 -44.442  53.704  1.00  9.15           H
ATOM   4301  N   ARG A 304      21.212 -49.076  50.512  1.00  4.01           N
ATOM   4302  H   ARG A 304      22.222 -49.199  50.534  1.00  4.01           H
ATOM   4303  CA  ARG A 304      20.413 -50.089  51.243  1.00  4.01           C
ATOM   4304  HA  ARG A 304      21.132 -50.808  51.636  1.00  4.01           H
ATOM   4305  C   ARG A 304      19.384 -50.959  50.520  1.00  4.01           C
ATOM   4306  O   ARG A 304      18.971 -51.976  51.073  1.00  4.01           O
ATOM   4307  CB  ARG A 304      19.729 -49.460  52.465  1.00  4.01           C
ATOM   4308 1HB  ARG A 304      19.131 -48.615  52.137  1.00  4.01           H
ATOM   4309 2HB  ARG A 304      19.057 -50.197  52.905  1.00  4.01           H
ATOM   4310  CG  ARG A 304      20.685 -49.006  53.557  1.00  4.01           C
ATOM   4311 1HG  ARG A 304      21.226 -49.875  53.925  1.00  4.01           H
ATOM   4312 2HG  ARG A 304      21.397 -48.287  53.154  1.00  4.01           H
ATOM   4313  CD  ARG A 304      19.932 -48.366  54.712  1.00  4.01           C
ATOM   4314 1HD  ARG A 304      19.522 -47.410  54.384  1.00  4.01           H
ATOM   4315 2HD  ARG A 304      19.109 -49.021  55.006  1.00  4.01           H
ATOM   4316  NE  ARG A 304      20.806 -48.169  55.880  1.00  4.01           N
ATOM   4317  HE  ARG A 304      21.715 -48.601  55.837  1.00  4.01           H
ATOM   4318  CZ  ARG A 304      20.498 -47.515  56.992  1.00  4.01           C
ATOM   4319  NH1 ARG A 304      21.360 -47.496  57.967  1.00  4.01           N
ATOM   4320 1HH1 ARG A 304      22.210 -48.042  57.911  1.00  4.01           H
ATOM   4321 2HH1 ARG A 304      21.188 -46.950  58.796  1.00  4.01           H
ATOM   4322  NH2 ARG A 304      19.403 -46.818  57.135  1.00  4.01           N
ATOM   4323 1HH2 ARG A 304      18.715 -46.818  56.397  1.00  4.01           H
ATOM   4324 2HH2 ARG A 304      19.243 -46.289  57.974  1.00  4.01           H
ATOM   4325  N   GLY A 305      18.991 -50.632  49.300  1.00 14.08           N
ATOM   4326  H   GLY A 305      19.346 -49.782  48.884  1.00 14.08           H
ATOM   4327  CA  GLY A 305      18.037 -51.429  48.540  1.00 14.08           C
ATOM   4328 1HA  GLY A 305      17.239 -51.768  49.201  1.00 14.08           H
ATOM   4329 2HA  GLY A 305      17.598 -50.796  47.769  1.00 14.08           H
ATOM   4330  C   GLY A 305      18.654 -52.640  47.866  1.00 14.08           C
ATOM   4331  O   GLY A 305      18.527 -52.807  46.656  1.00 14.08           O
ATOM   4332  N   LEU A 306      19.377 -53.446  48.631  0.94-16.16           N
ATOM   4333  H   LEU A 306      19.392 -53.277  49.629  0.94-16.16           H
ATOM   4334  CA  LEU A 306      20.139 -54.574  48.102  0.94-16.16           C
ATOM   4335  HA  LEU A 306      20.867 -54.203  47.381  0.94-16.16           H
ATOM   4336  C   LEU A 306      19.229 -55.574  47.402  0.94-16.16           C
ATOM   4337  O   LEU A 306      18.162 -55.928  47.912  0.94-16.16           O
ATOM   4338  CB  LEU A 306      20.854 -55.301  49.246  0.94-16.16           C
ATOM   4339 1HB  LEU A 306      20.085 -55.666  49.926  0.94-16.16           H
ATOM   4340 2HB  LEU A 306      21.356 -56.172  48.824  0.94-16.16           H
ATOM   4341  CG  LEU A 306      21.881 -54.537  50.094  0.94-16.16           C
ATOM   4342  HG  LEU A 306      21.404 -53.653  50.514  0.94-16.16           H
ATOM   4343  CD1 LEU A 306      22.323 -55.433  51.244  0.94-16.16           C
ATOM   4344 1HD1 LEU A 306      23.058 -54.910  51.853  0.94-16.16           H
ATOM   4345 2HD1 LEU A 306      22.766 -56.352  50.859  0.94-16.16           H
ATOM   4346 3HD1 LEU A 306      21.465 -55.681  51.871  0.94-16.16           H
ATOM   4347  CD2 LEU A 306      23.099 -54.090  49.290  0.94-16.16           C
ATOM   4348 1HD2 LEU A 306      23.808 -53.588  49.948  0.94-16.16           H
ATOM   4349 2HD2 LEU A 306      22.795 -53.395  48.511  0.94-16.16           H
ATOM   4350 3HD2 LEU A 306      23.586 -54.954  48.833  0.94-16.16           H
ATOM   4351  N   GLY A 307      19.647 -56.049  46.240  0.94 20.44           N
ATOM   4352  H   GLY A 307      20.533 -55.749  45.857  0.94 20.44           H
ATOM   4353  CA  GLY A 307      18.851 -57.017  45.508  0.94 20.44           C
ATOM   4354 1HA  GLY A 307      17.830 -56.650  45.422  0.94 20.44           H
ATOM   4355 2HA  GLY A 307      19.265 -57.142  44.507  0.94 20.44           H
ATOM   4356  C   GLY A 307      18.829 -58.364  46.200  0.94 20.44           C
ATOM   4357  O   GLY A 307      19.621 -58.623  47.111  0.94 20.44           O
ATOM   4358  N   SER A 308      17.935 -59.236  45.765  0.94  3.54           N
ATOM   4359  H   SER A 308      17.306 -58.974  45.014  0.94  3.54           H
ATOM   4360  CA  SER A 308      17.856 -60.594  46.300  0.94  3.54           C
ATOM   4361  HA  SER A 308      17.846 -60.575  47.389  0.94  3.54           H
ATOM   4362  C   SER A 308      19.072 -61.369  45.803  0.94  3.54           C
ATOM   4363  O   SER A 308      19.796 -60.891  44.932  0.94  3.54           O
ATOM   4364  CB  SER A 308      16.592 -61.278  45.784  0.94  3.54           C
ATOM   4365 1HB  SER A 308      16.474 -62.244  46.274  0.94  3.54           H
ATOM   4366 2HB  SER A 308      15.725 -60.656  46.011  0.94  3.54           H
ATOM   4367  OG  SER A 308      16.690 -61.475  44.384  0.94  3.54           O
ATOM   4368  HG  SER A 308      15.900 -61.104  43.969  0.94  3.54           H
ATOM   4369  N   ALA A 309      19.248 -62.603  46.257  0.94 13.16           N
ATOM   4370  H   ALA A 309      18.616 -62.974  46.960  0.94 13.16           H
ATOM   4371  CA  ALA A 309      20.326 -63.469  45.769  0.94 13.16           C
ATOM   4372  HA  ALA A 309      21.266 -62.918  45.841  0.94 13.16           H
ATOM   4373  C   ALA A 309      20.153 -63.906  44.299  0.94 13.16           C
ATOM   4374  O   ALA A 309      20.968 -64.655  43.753  0.94 13.16           O
ATOM   4375  CB  ALA A 309      20.416 -64.693  46.677  0.94 13.16           C
ATOM   4376 1HB  ALA A 309      20.515 -64.378  47.717  0.94 13.16           H
ATOM   4377 2HB  ALA A 309      21.293 -65.281  46.407  0.94 13.16           H
ATOM   4378 3HB  ALA A 309      19.524 -65.311  46.563  0.94 13.16           H
ATOM   4379  N   PHE A 310      19.081 -63.452  43.666  0.94-26.50           N
ATOM   4380  H   PHE A 310      18.435 -62.861  44.169  0.94-26.50           H
ATOM   4381  CA  PHE A 310      18.789 -63.747  42.266  0.94-26.50           C
ATOM   4382  HA  PHE A 310      19.470 -64.517  41.910  0.94-26.50           H
ATOM   4383  C   PHE A 310      18.994 -62.497  41.410  0.94-26.50           C
ATOM   4384  O   PHE A 310      18.850 -62.535  40.185  0.94-26.50           O
ATOM   4385  CB  PHE A 310      17.362 -64.285  42.167  0.94-26.50           C
ATOM   4386 1HB  PHE A 310      16.668 -63.491  42.441  0.94-26.50           H
ATOM   4387 2HB  PHE A 310      17.164 -64.578  41.136  0.94-26.50           H
ATOM   4388  CG  PHE A 310      17.121 -65.466  43.069  0.94-26.50           C
ATOM   4389  CD1 PHE A 310      16.551 -65.291  44.345  0.94-26.50           C
ATOM   4390  HD1 PHE A 310      16.232 -64.309  44.662  0.94-26.50           H
ATOM   4391  CD2 PHE A 310      17.514 -66.755  42.668  0.94-26.50           C
ATOM   4392  HD2 PHE A 310      17.942 -66.906  41.688  0.94-26.50           H
ATOM   4393  CE1 PHE A 310      16.415 -66.385  45.234  0.94-26.50           C
ATOM   4394  HE1 PHE A 310      16.009 -66.231  46.221  0.94-26.50           H
ATOM   4395  CE2 PHE A 310      17.372 -67.863  43.542  0.94-26.50           C
ATOM   4396  HE2 PHE A 310      17.689 -68.847  43.227  0.94-26.50           H
ATOM   4397  CZ  PHE A 310      16.829 -67.675  44.832  0.94-26.50           C
ATOM   4398  HZ  PHE A 310      16.738 -68.513  45.509  0.94-26.50           H
ATOM   4399  N   GLY A 311      19.365 -61.403  42.062  0.94 25.34           N
ATOM   4400  H   GLY A 311      19.498 -61.434  43.069  0.94 25.34           H
ATOM   4401  CA  GLY A 311      19.709 -60.157  41.400  0.94 25.34           C
ATOM   4402 1HA  GLY A 311      19.546 -60.222  40.325  0.94 25.34           H
ATOM   4403 2HA  GLY A 311      19.125 -59.336  41.815  0.94 25.34           H
ATOM   4404  C   GLY A 311      21.178 -59.930  41.683  0.94 25.34           C
ATOM   4405  O   GLY A 311      21.733 -60.625  42.529  0.94 25.34           O
ATOM   4406  N   HIS A 312      21.821 -58.994  41.001  1.00-13.48           N
ATOM   4407  H   HIS A 312      21.309 -58.406  40.349  1.00-13.48           H
ATOM   4408  CA  HIS A 312      23.269 -58.799  41.134  1.00-13.48           C
ATOM   4409  HA  HIS A 312      23.607 -59.277  42.052  1.00-13.48           H
ATOM   4410  C   HIS A 312      23.657 -57.330  41.230  1.00-13.48           C
ATOM   4411  O   HIS A 312      22.881 -56.445  40.863  1.00-13.48           O
ATOM   4412  CB  HIS A 312      23.976 -59.483  39.961  1.00-13.48           C
ATOM   4413 1HB  HIS A 312      23.591 -59.072  39.028  1.00-13.48           H
ATOM   4414 2HB  HIS A 312      25.043 -59.272  40.021  1.00-13.48           H
ATOM   4415  CG  HIS A 312      23.796 -60.969  39.962  1.00-13.48           C
ATOM   4416  ND1 HIS A 312      24.482 -61.794  40.831  1.00-13.48           N
ATOM   4417  CD2 HIS A 312      22.951 -61.758  39.243  1.00-13.48           C
ATOM   4418  HD2 HIS A 312      22.287 -61.398  38.469  1.00-13.48           H
ATOM   4419  CE1 HIS A 312      23.964 -63.048  40.641  1.00-13.48           C
ATOM   4420  HE1 HIS A 312      24.268 -63.923  41.203  1.00-13.48           H
ATOM   4421  NE2 HIS A 312      23.041 -63.065  39.652  1.00-13.48           N
ATOM   4422  HE2 HIS A 312      22.537 -63.869  39.290  1.00-13.48           H
ATOM   4423  N   THR A 313      24.840 -57.083  41.773  1.00 14.76           N
ATOM   4424  H   THR A 313      25.437 -57.855  42.047  1.00 14.76           H
ATOM   4425  CA  THR A 313      25.306 -55.727  42.067  1.00 14.76           C
ATOM   4426  HA  THR A 313      24.442 -55.071  42.139  1.00 14.76           H
ATOM   4427  C   THR A 313      26.275 -55.215  40.993  1.00 14.76           C
ATOM   4428  O   THR A 313      27.350 -55.798  40.801  1.00 14.76           O
ATOM   4429  CB  THR A 313      26.032 -55.729  43.434  1.00 14.76           C
ATOM   4430  HB  THR A 313      26.985 -56.247  43.334  1.00 14.76           H
ATOM   4431  OG1 THR A 313      25.234 -56.430  44.394  1.00 14.76           O
ATOM   4432  HG1 THR A 313      24.484 -55.872  44.633  1.00 14.76           H
ATOM   4433  CG2 THR A 313      26.263 -54.335  43.974  1.00 14.76           C
ATOM   4434 1HG2 THR A 313      26.694 -54.406  44.973  1.00 14.76           H
ATOM   4435 2HG2 THR A 313      25.322 -53.787  44.026  1.00 14.76           H
ATOM   4436 3HG2 THR A 313      26.962 -53.801  43.332  1.00 14.76           H
ATOM   4437  N   PRO A 314      25.920 -54.148  40.253  1.00  0.35           N
ATOM   4438  CA  PRO A 314      26.936 -53.688  39.296  1.00  0.35           C
ATOM   4439  HA  PRO A 314      27.284 -54.522  38.690  1.00  0.35           H
ATOM   4440  C   PRO A 314      28.115 -52.982  39.988  1.00  0.35           C
ATOM   4441  O   PRO A 314      27.925 -52.317  41.017  1.00  0.35           O
ATOM   4442  CB  PRO A 314      26.146 -52.712  38.420  1.00  0.35           C
ATOM   4443 1HB  PRO A 314      26.792 -51.929  38.022  1.00  0.35           H
ATOM   4444 2HB  PRO A 314      25.657 -53.254  37.611  1.00  0.35           H
ATOM   4445  CG  PRO A 314      25.127 -52.146  39.328  1.00  0.35           C
ATOM   4446 1HG  PRO A 314      25.573 -51.374  39.955  1.00  0.35           H
ATOM   4447 2HG  PRO A 314      24.285 -51.741  38.765  1.00  0.35           H
ATOM   4448  CD  PRO A 314      24.701 -53.321  40.171  1.00  0.35           C
ATOM   4449 1HD  PRO A 314      24.389 -52.983  41.159  1.00  0.35           H
ATOM   4450 2HD  PRO A 314      23.903 -53.876  39.675  1.00  0.35           H
ATOM   4451  N   PRO A 315      29.347 -53.120  39.465  1.00  1.53           N
ATOM   4452  CA  PRO A 315      30.457 -52.311  39.984  1.00  1.53           C
ATOM   4453  HA  PRO A 315      30.454 -52.281  41.072  1.00  1.53           H
ATOM   4454  C   PRO A 315      30.458 -50.893  39.413  1.00  1.53           C
ATOM   4455  O   PRO A 315      29.676 -50.579  38.508  1.00  1.53           O
ATOM   4456  CB  PRO A 315      31.679 -53.084  39.487  1.00  1.53           C
ATOM   4457 1HB  PRO A 315      32.548 -52.436  39.387  1.00  1.53           H
ATOM   4458 2HB  PRO A 315      31.897 -53.913  40.156  1.00  1.53           H
ATOM   4459  CG  PRO A 315      31.252 -53.593  38.180  1.00  1.53           C
ATOM   4460 1HG  PRO A 315      31.295 -52.797  37.435  1.00  1.53           H
ATOM   4461 2HG  PRO A 315      31.869 -54.437  37.871  1.00  1.53           H
ATOM   4462  CD  PRO A 315      29.829 -54.026  38.404  1.00  1.53           C
ATOM   4463 1HD  PRO A 315      29.251 -53.909  37.490  1.00  1.53           H
ATOM   4464 2HD  PRO A 315      29.802 -55.058  38.753  1.00  1.53           H
ATOM   4465  N   LEU A 316      31.379 -50.067  39.887  1.00 -3.51           N
ATOM   4466  H   LEU A 316      31.974 -50.372  40.653  1.00 -3.51           H
ATOM   4467  CA  LEU A 316      31.674 -48.755  39.304  1.00 -3.51           C
ATOM   4468  HA  LEU A 316      30.970 -48.502  38.512  1.00 -3.51           H
ATOM   4469  C   LEU A 316      33.085 -48.835  38.733  1.00 -3.51           C
ATOM   4470  O   LEU A 316      33.952 -49.448  39.359  1.00 -3.51           O
ATOM   4471  CB  LEU A 316      31.669 -47.680  40.397  1.00 -3.51           C
ATOM   4472 1HB  LEU A 316      32.347 -48.021  41.180  1.00 -3.51           H
ATOM   4473 2HB  LEU A 316      32.093 -46.768  39.978  1.00 -3.51           H
ATOM   4474  CG  LEU A 316      30.337 -47.308  41.062  1.00 -3.51           C
ATOM   4475  HG  LEU A 316      29.816 -48.222  41.337  1.00 -3.51           H
ATOM   4476  CD1 LEU A 316      30.585 -46.505  42.333  1.00 -3.51           C
ATOM   4477 1HD1 LEU A 316      29.634 -46.274  42.809  1.00 -3.51           H
ATOM   4478 2HD1 LEU A 316      31.109 -45.577  42.100  1.00 -3.51           H
ATOM   4479 3HD1 LEU A 316      31.187 -47.091  43.028  1.00 -3.51           H
ATOM   4480  CD2 LEU A 316      29.451 -46.494  40.120  1.00 -3.51           C
ATOM   4481 1HD2 LEU A 316      28.521 -46.232  40.622  1.00 -3.51           H
ATOM   4482 2HD2 LEU A 316      29.213 -47.079  39.234  1.00 -3.51           H
ATOM   4483 3HD2 LEU A 316      29.960 -45.577  39.820  1.00 -3.51           H
ATOM   4484  N   ILE A 317      33.345 -48.206  37.595  1.00-13.27           N
ATOM   4485  H   ILE A 317      32.596 -47.777  37.066  1.00-13.27           H
ATOM   4486  CA  ILE A 317      34.716 -48.050  37.089  1.00-13.27           C
ATOM   4487  HA  ILE A 317      35.377 -47.888  37.938  1.00-13.27           H
ATOM   4488  C   ILE A 317      34.774 -46.806  36.197  1.00-13.27           C
ATOM   4489  O   ILE A 317      33.745 -46.365  35.673  1.00-13.27           O
ATOM   4490  CB  ILE A 317      35.209 -49.335  36.342  1.00-13.27           C
ATOM   4491  HB  ILE A 317      34.940 -50.189  36.961  1.00-13.27           H
ATOM   4492  CG1 ILE A 317      36.747 -49.314  36.246  1.00-13.27           C
ATOM   4493 1HG1 ILE A 317      37.040 -48.586  35.491  1.00-13.27           H
ATOM   4494 2HG1 ILE A 317      37.142 -48.986  37.207  1.00-13.27           H
ATOM   4495  CG2 ILE A 317      34.522 -49.519  34.976  1.00-13.27           C
ATOM   4496 1HG2 ILE A 317      34.806 -50.480  34.546  1.00-13.27           H
ATOM   4497 2HG2 ILE A 317      34.823 -48.729  34.287  1.00-13.27           H
ATOM   4498 3HG2 ILE A 317      33.440 -49.510  35.100  1.00-13.27           H
ATOM   4499  CD1 ILE A 317      37.411 -50.623  35.907  1.00-13.27           C
ATOM   4500 1HD1 ILE A 317      38.491 -50.480  35.900  1.00-13.27           H
ATOM   4501 2HD1 ILE A 317      37.093 -50.957  34.923  1.00-13.27           H
ATOM   4502 3HD1 ILE A 317      37.155 -51.373  36.656  1.00-13.27           H
ATOM   4503  N   GLN A 318      35.962 -46.239  36.039  1.00 21.00           N
ATOM   4504  H   GLN A 318      36.756 -46.624  36.533  1.00 21.00           H
ATOM   4505  CA  GLN A 318      36.196 -45.098  35.159  1.00 21.00           C
ATOM   4506  HA  GLN A 318      35.591 -44.265  35.516  1.00 21.00           H
ATOM   4507  C   GLN A 318      35.836 -45.371  33.688  1.00 21.00           C
ATOM   4508  O   GLN A 318      35.846 -46.523  33.225  1.00 21.00           O
ATOM   4509  CB  GLN A 318      37.682 -44.706  35.247  1.00 21.00           C
ATOM   4510 1HB  GLN A 318      37.827 -43.778  34.694  1.00 21.00           H
ATOM   4511 2HB  GLN A 318      37.924 -44.513  36.292  1.00 21.00           H
ATOM   4512  CG  GLN A 318      38.667 -45.757  34.705  1.00 21.00           C
ATOM   4513 1HG  GLN A 318      38.603 -46.662  35.305  1.00 21.00           H
ATOM   4514 2HG  GLN A 318      38.398 -46.009  33.681  1.00 21.00           H
ATOM   4515  CD  GLN A 318      40.102 -45.279  34.696  1.00 21.00           C
ATOM   4516  OE1 GLN A 318      40.521 -44.468  35.518  1.00 21.00           O
ATOM   4517  NE2 GLN A 318      40.868 -45.758  33.758  1.00 21.00           N
ATOM   4518 1HE2 GLN A 318      41.848 -45.531  33.756  1.00 21.00           H
ATOM   4519 2HE2 GLN A 318      40.473 -46.341  33.030  1.00 21.00           H
ATOM   4520  N   PRO A 319      35.576 -44.310  32.904  1.00  3.47           N
ATOM   4521  CA  PRO A 319      35.761 -44.515  31.462  1.00  3.47           C
ATOM   4522  HA  PRO A 319      35.209 -45.383  31.114  1.00  3.47           H
ATOM   4523  C   PRO A 319      37.238 -44.649  31.091  1.00  3.47           C
ATOM   4524  O   PRO A 319      38.107 -44.143  31.807  1.00  3.47           O
ATOM   4525  CB  PRO A 319      35.151 -43.246  30.861  1.00  3.47           C
ATOM   4526 1HB  PRO A 319      35.624 -42.990  29.913  1.00  3.47           H
ATOM   4527 2HB  PRO A 319      34.077 -43.376  30.728  1.00  3.47           H
ATOM   4528  CG  PRO A 319      35.412 -42.208  31.885  1.00  3.47           C
ATOM   4529 1HG  PRO A 319      36.445 -41.866  31.813  1.00  3.47           H
ATOM   4530 2HG  PRO A 319      34.724 -41.370  31.776  1.00  3.47           H
ATOM   4531  CD  PRO A 319      35.188 -42.916  33.197  1.00  3.47           C
ATOM   4532 1HD  PRO A 319      35.820 -42.483  33.973  1.00  3.47           H
ATOM   4533 2HD  PRO A 319      34.136 -42.870  33.482  1.00  3.47           H
ATOM   4534  N   SER A 320      37.494 -45.239  29.928  1.00 61.16           N
ATOM   4535  H   SER A 320      36.717 -45.628  29.406  1.00 61.16           H
ATOM   4536  CA  SER A 320      38.823 -45.351  29.306  1.00 61.16           C
ATOM   4537  HA  SER A 320      38.681 -45.847  28.347  1.00 61.16           H
ATOM   4538  C   SER A 320      39.898 -46.157  30.065  1.00 61.16           C
ATOM   4539  O   SER A 320      39.679 -46.613  31.191  1.00 61.16           O
ATOM   4540  CB  SER A 320      39.362 -43.943  28.993  1.00 61.16           C
ATOM   4541 1HB  SER A 320      40.032 -43.634  29.796  1.00 61.16           H
ATOM   4542 2HB  SER A 320      39.922 -43.970  28.058  1.00 61.16           H
ATOM   4543  OG  SER A 320      38.319 -42.987  28.893  1.00 61.16           O
ATOM   4544  HG  SER A 320      37.944 -42.870  29.770  1.00 61.16           H
ATOM   4545  N   PRO A 321      41.120 -46.228  29.502  1.00 45.25           N
ATOM   4546  CA  PRO A 321      41.556 -46.544  28.133  1.00 45.25           C
ATOM   4547  HA  PRO A 321      40.748 -46.352  27.432  1.00 45.25           H
ATOM   4548  C   PRO A 321      42.159 -47.937  27.847  1.00 45.25           C
ATOM   4549  O   PRO A 321      42.578 -48.645  28.768  1.00 45.25           O
ATOM   4550  CB  PRO A 321      42.651 -45.495  27.934  1.00 45.25           C
ATOM   4551 1HB  PRO A 321      43.344 -45.780  27.146  1.00 45.25           H
ATOM   4552 2HB  PRO A 321      42.205 -44.523  27.725  1.00 45.25           H
ATOM   4553  CG  PRO A 321      43.334 -45.483  29.261  1.00 45.25           C
ATOM   4554 1HG  PRO A 321      44.060 -46.292  29.292  1.00 45.25           H
ATOM   4555 2HG  PRO A 321      43.830 -44.528  29.432  1.00 45.25           H
ATOM   4556  CD  PRO A 321      42.255 -45.732  30.303  1.00 45.25           C
ATOM   4557 1HD  PRO A 321      42.578 -46.481  31.027  1.00 45.25           H
ATOM   4558 2HD  PRO A 321      41.988 -44.799  30.802  1.00 45.25           H
ATOM   4559  N   THR A 322      42.208 -48.243  26.554  1.00 61.88           N
ATOM   4560  H   THR A 322      41.657 -47.660  25.934  1.00 61.88           H
ATOM   4561  CA  THR A 322      43.041 -49.245  25.849  1.00 61.88           C
ATOM   4562  HA  THR A 322      42.458 -49.506  24.969  1.00 61.88           H
ATOM   4563  C   THR A 322      43.609 -50.607  26.328  1.00 61.88           C
ATOM   4564  O   THR A 322      43.644 -50.940  27.507  1.00 61.88           O
ATOM   4565  CB  THR A 322      44.279 -48.466  25.312  1.00 61.88           C
ATOM   4566  HB  THR A 322      44.944 -49.126  24.755  1.00 61.88           H
ATOM   4567  OG1 THR A 322      44.991 -47.862  26.396  1.00 61.88           O
ATOM   4568  HG1 THR A 322      45.627 -47.252  26.004  1.00 61.88           H
ATOM   4569  CG2 THR A 322      43.866 -47.321  24.402  1.00 61.88           C
ATOM   4570 1HG2 THR A 322      44.741 -46.963  23.861  1.00 61.88           H
ATOM   4571 2HG2 THR A 322      43.453 -46.495  24.979  1.00 61.88           H
ATOM   4572 3HG2 THR A 322      43.131 -47.664  23.677  1.00 61.88           H
ATOM   4573  N   PHE A 323      44.100 -51.340  25.328  1.00 27.07           N
ATOM   4574  H   PHE A 323      43.842 -51.054  24.397  1.00 27.07           H
ATOM   4575  CA  PHE A 323      45.044 -52.478  25.403  1.00 27.07           C
ATOM   4576  HA  PHE A 323      45.452 -52.578  24.398  1.00 27.07           H
ATOM   4577  C   PHE A 323      44.577 -53.901  25.755  1.00 27.07           C
ATOM   4578  O   PHE A 323      43.580 -54.115  26.445  1.00 27.07           O
ATOM   4579  CB  PHE A 323      46.255 -52.180  26.307  1.00 27.07           C
ATOM   4580 1HB  PHE A 323      45.918 -52.008  27.327  1.00 27.07           H
ATOM   4581 2HB  PHE A 323      46.903 -53.055  26.323  1.00 27.07           H
ATOM   4582  CG  PHE A 323      47.098 -51.023  25.857  1.00 27.07           C
ATOM   4583  CD1 PHE A 323      47.317 -49.934  26.718  1.00 27.07           C
ATOM   4584  HD1 PHE A 323      46.797 -49.882  27.663  1.00 27.07           H
ATOM   4585  CD2 PHE A 323      47.759 -51.056  24.613  1.00 27.07           C
ATOM   4586  HD2 PHE A 323      47.600 -51.883  23.934  1.00 27.07           H
ATOM   4587  CE1 PHE A 323      48.232 -48.910  26.373  1.00 27.07           C
ATOM   4588  HE1 PHE A 323      48.414 -48.091  27.054  1.00 27.07           H
ATOM   4589  CE2 PHE A 323      48.662 -50.029  24.249  1.00 27.07           C
ATOM   4590  HE2 PHE A 323      49.170 -50.069  23.296  1.00 27.07           H
ATOM   4591  CZ  PHE A 323      48.914 -48.966  25.142  1.00 27.07           C
ATOM   4592  HZ  PHE A 323      49.628 -48.197  24.884  1.00 27.07           H
ATOM   4593  N   LEU A 324      45.434 -54.820  25.302  1.00 19.54           N
ATOM   4594  H   LEU A 324      46.116 -54.497  24.620  1.00 19.54           H
ATOM   4595  CA  LEU A 324      45.618 -56.230  25.698  1.00 19.54           C
ATOM   4596  HA  LEU A 324      46.679 -56.423  25.546  1.00 19.54           H
ATOM   4597  C   LEU A 324      44.931 -57.274  24.824  1.00 19.54           C
ATOM   4598  O   LEU A 324      43.948 -57.005  24.132  1.00 19.54           O
ATOM   4599  CB  LEU A 324      45.343 -56.523  27.182  1.00 19.54           C
ATOM   4600 1HB  LEU A 324      44.282 -56.364  27.372  1.00 19.54           H
ATOM   4601 2HB  LEU A 324      45.538 -57.582  27.347  1.00 19.54           H
ATOM   4602  CG  LEU A 324      46.139 -55.758  28.251  1.00 19.54           C
ATOM   4603  HG  LEU A 324      45.884 -54.701  28.200  1.00 19.54           H
ATOM   4604  CD1 LEU A 324      45.726 -56.288  29.610  1.00 19.54           C
ATOM   4605 1HD1 LEU A 324      46.250 -55.744  30.395  1.00 19.54           H
ATOM   4606 2HD1 LEU A 324      45.970 -57.346  29.692  1.00 19.54           H
ATOM   4607 3HD1 LEU A 324      44.653 -56.152  29.747  1.00 19.54           H
ATOM   4608  CD2 LEU A 324      47.651 -55.902  28.095  1.00 19.54           C
ATOM   4609 1HD2 LEU A 324      48.154 -55.390  28.916  1.00 19.54           H
ATOM   4610 2HD2 LEU A 324      47.974 -55.444  27.160  1.00 19.54           H
ATOM   4611 3HD2 LEU A 324      47.935 -56.955  28.099  1.00 19.54           H
ATOM   4612  N   ALA A 325      45.508 -58.469  24.892  1.00 15.81           N
ATOM   4613  H   ALA A 325      46.319 -58.559  25.486  1.00 15.81           H
ATOM   4614  CA  ALA A 325      45.112 -59.662  24.147  1.00 15.81           C
ATOM   4615  HA  ALA A 325      45.863 -60.423  24.358  1.00 15.81           H
ATOM   4616  C   ALA A 325      45.105 -59.484  22.622  1.00 15.81           C
ATOM   4617  O   ALA A 325      44.148 -59.862  21.941  1.00 15.81           O
ATOM   4618  CB  ALA A 325      43.780 -60.191  24.670  1.00 15.81           C
ATOM   4619 1HB  ALA A 325      43.811 -60.268  25.756  1.00 15.81           H
ATOM   4620 2HB  ALA A 325      43.589 -61.178  24.249  1.00 15.81           H
ATOM   4621 3HB  ALA A 325      42.977 -59.519  24.381  1.00 15.81           H
ATOM   4622  N   GLN A 326      46.181 -58.917  22.096  0.92 -3.92           N
ATOM   4623  H   GLN A 326      46.922 -58.595  22.712  0.92 -3.92           H
ATOM   4624  CA  GLN A 326      46.371 -58.756  20.653  0.92 -3.92           C
ATOM   4625  HA  GLN A 326      45.634 -59.347  20.111  0.92 -3.92           H
ATOM   4626  C   GLN A 326      47.753 -59.223  20.214  0.92 -3.92           C
ATOM   4627  O   GLN A 326      48.718 -59.168  20.978  0.92 -3.92           O
ATOM   4628  CB  GLN A 326      46.210 -57.285  20.265  0.92 -3.92           C
ATOM   4629 1HB  GLN A 326      46.747 -56.670  20.987  0.92 -3.92           H
ATOM   4630 2HB  GLN A 326      46.658 -57.134  19.283  0.92 -3.92           H
ATOM   4631  CG  GLN A 326      44.762 -56.832  20.191  0.92 -3.92           C
ATOM   4632 1HG  GLN A 326      44.276 -57.014  21.149  0.92 -3.92           H
ATOM   4633 2HG  GLN A 326      44.736 -55.764  19.984  0.92 -3.92           H
ATOM   4634  CD  GLN A 326      44.004 -57.558  19.097  0.92 -3.92           C
ATOM   4635  OE1 GLN A 326      44.403 -57.567  17.934  0.92 -3.92           O
ATOM   4636  NE2 GLN A 326      42.932 -58.204  19.460  0.92 -3.92           N
ATOM   4637 1HE2 GLN A 326      42.408 -58.708  18.759  0.92 -3.92           H
ATOM   4638 2HE2 GLN A 326      42.655 -58.208  20.427  0.92 -3.92           H
ATOM   4639  N   GLN A 327      47.848 -59.688  18.978  0.92  0.49           N
ATOM   4640  H   GLN A 327      47.009 -59.772  18.413  0.92  0.49           H
ATOM   4641  CA  GLN A 327      49.125 -60.104  18.404  0.92  0.49           C
ATOM   4642  HA  GLN A 327      49.624 -60.749  19.123  0.92  0.49           H
ATOM   4643  C   GLN A 327      50.000 -58.878  18.082  0.92  0.49           C
ATOM   4644  O   GLN A 327      49.554 -57.966  17.379  0.92  0.49           O
ATOM   4645  CB  GLN A 327      48.844 -60.914  17.135  0.92  0.49           C
ATOM   4646 1HB  GLN A 327      48.113 -61.677  17.396  0.92  0.49           H
ATOM   4647 2HB  GLN A 327      48.399 -60.258  16.386  0.92  0.49           H
ATOM   4648  CG  GLN A 327      50.046 -61.615  16.518  0.92  0.49           C
ATOM   4649 1HG  GLN A 327      50.765 -60.874  16.184  0.92  0.49           H
ATOM   4650 2HG  GLN A 327      50.517 -62.248  17.270  0.92  0.49           H
ATOM   4651  CD  GLN A 327      49.642 -62.482  15.342  0.92  0.49           C
ATOM   4652  OE1 GLN A 327      48.867 -63.420  15.494  0.92  0.49           O
ATOM   4653  NE2 GLN A 327      50.133 -62.177  14.176  0.92  0.49           N
ATOM   4654 1HE2 GLN A 327      49.931 -62.773  13.384  0.92  0.49           H
ATOM   4655 2HE2 GLN A 327      50.694 -61.347  14.060  0.92  0.49           H
ATOM   4656  N   PRO A 328      51.260 -58.836  18.557  0.92 18.15           N
ATOM   4657  CA  PRO A 328      52.103 -57.668  18.258  0.92 18.15           C
ATOM   4658  HA  PRO A 328      51.534 -56.747  18.386  0.92 18.15           H
ATOM   4659  C   PRO A 328      52.765 -57.663  16.872  0.92 18.15           C
ATOM   4660  O   PRO A 328      53.573 -56.788  16.558  0.92 18.15           O
ATOM   4661  CB  PRO A 328      53.170 -57.759  19.352  0.92 18.15           C
ATOM   4662 1HB  PRO A 328      54.096 -57.270  19.051  0.92 18.15           H
ATOM   4663 2HB  PRO A 328      52.796 -57.325  20.279  0.92 18.15           H
ATOM   4664  CG  PRO A 328      53.366 -59.216  19.513  0.92 18.15           C
ATOM   4665 1HG  PRO A 328      53.983 -59.602  18.707  0.92 18.15           H
ATOM   4666 2HG  PRO A 328      53.821 -59.447  20.475  0.92 18.15           H
ATOM   4667  CD  PRO A 328      51.978 -59.790  19.428  0.92 18.15           C
ATOM   4668 1HD  PRO A 328      52.003 -60.787  18.987  0.92 18.15           H
ATOM   4669 2HD  PRO A 328      51.516 -59.815  20.417  0.92 18.15           H
ATOM   4670  N   MET A 329      52.469 -58.656  16.048  0.92 -6.26           N
ATOM   4671  H   MET A 329      51.732 -59.296  16.294  0.92 -6.26           H
ATOM   4672  CA  MET A 329      53.141 -58.876  14.764  0.92 -6.26           C
ATOM   4673  HA  MET A 329      53.793 -58.041  14.511  0.92 -6.26           H
ATOM   4674  C   MET A 329      52.047 -59.001  13.717  0.92 -6.26           C
ATOM   4675  O   MET A 329      50.915 -59.333  14.075  0.92 -6.26           O
ATOM   4676  CB  MET A 329      53.959 -60.168  14.826  0.92 -6.26           C
ATOM   4677 1HB  MET A 329      53.285 -60.983  15.092  0.92 -6.26           H
ATOM   4678 2HB  MET A 329      54.386 -60.377  13.846  0.92 -6.26           H
ATOM   4679  CG  MET A 329      55.081 -60.123  15.850  0.92 -6.26           C
ATOM   4680 1HG  MET A 329      55.862 -59.444  15.506  0.92 -6.26           H
ATOM   4681 2HG  MET A 329      54.682 -59.745  16.785  0.92 -6.26           H
ATOM   4682  SD  MET A 329      55.780 -61.746  16.167  0.92 -6.26           S
ATOM   4683  CE  MET A 329      56.645 -61.425  17.697  0.92 -6.26           C
ATOM   4684 1HE  MET A 329      57.111 -62.345  18.050  0.92 -6.26           H
ATOM   4685 2HE  MET A 329      55.943 -61.069  18.452  0.92 -6.26           H
ATOM   4686 3HE  MET A 329      57.416 -60.672  17.533  0.92 -6.26           H
ATOM   4687  N   ALA A 330      52.362 -58.758  12.455  0.92 10.65           N
ATOM   4688  H   ALA A 330      53.308 -58.521  12.194  0.92 10.65           H
ATOM   4689  CA  ALA A 330      51.379 -58.847  11.382  0.92 10.65           C
ATOM   4690  HA  ALA A 330      50.600 -59.553  11.662  0.92 10.65           H
ATOM   4691  C   ALA A 330      52.056 -59.346  10.113  0.92 10.65           C
ATOM   4692  O   ALA A 330      53.232 -59.055   9.892  0.92 10.65           O
ATOM   4693  CB  ALA A 330      50.762 -57.469  11.136  0.92 10.65           C
ATOM   4694 1HB  ALA A 330      50.363 -57.074  12.069  0.92 10.65           H
ATOM   4695 2HB  ALA A 330      49.955 -57.549  10.407  0.92 10.65           H
ATOM   4696 3HB  ALA A 330      51.522 -56.784  10.755  0.92 10.65           H
ATOM   4697  N   LEU A 331      51.302 -60.031   9.268  0.92-26.93           N
ATOM   4698  H   LEU A 331      50.353 -60.274   9.535  0.92-26.93           H
ATOM   4699  CA  LEU A 331      51.769 -60.379   7.928  0.92-26.93           C
ATOM   4700  HA  LEU A 331      52.857 -60.371   7.904  0.92-26.93           H
ATOM   4701  C   LEU A 331      51.244 -59.311   6.982  0.92-26.93           C
ATOM   4702  O   LEU A 331      50.109 -58.853   7.137  0.92-26.93           O
ATOM   4703  CB  LEU A 331      51.262 -61.754   7.489  0.92-26.93           C
ATOM   4704 1HB  LEU A 331      50.172 -61.730   7.483  0.92-26.93           H
ATOM   4705 2HB  LEU A 331      51.598 -61.918   6.465  0.92-26.93           H
ATOM   4706  CG  LEU A 331      51.705 -62.958   8.330  0.92-26.93           C
ATOM   4707  HG  LEU A 331      51.307 -62.840   9.334  0.92-26.93           H
ATOM   4708  CD1 LEU A 331      51.116 -64.229   7.729  0.92-26.93           C
ATOM   4709 1HD1 LEU A 331      51.401 -65.087   8.338  0.92-26.93           H
ATOM   4710 2HD1 LEU A 331      51.477 -64.372   6.710  0.92-26.93           H
ATOM   4711 3HD1 LEU A 331      50.027 -64.162   7.716  0.92-26.93           H
ATOM   4712  CD2 LEU A 331      53.227 -63.083   8.438  0.92-26.93           C
ATOM   4713 1HD2 LEU A 331      53.486 -64.011   8.949  0.92-26.93           H
ATOM   4714 2HD2 LEU A 331      53.627 -62.251   9.016  0.92-26.93           H
ATOM   4715 3HD2 LEU A 331      53.678 -63.081   7.448  0.92-26.93           H
ATOM   4716  N   THR A 332      52.064 -58.903   6.030  0.92 11.53           N
ATOM   4717  H   THR A 332      52.968 -59.349   5.922  0.92 11.53           H
ATOM   4718  CA  THR A 332      51.766 -57.783   5.137  0.92 11.53           C
ATOM   4719  HA  THR A 332      50.723 -57.480   5.217  0.92 11.53           H
ATOM   4720  C   THR A 332      52.058 -58.225   3.709  0.92 11.53           C
ATOM   4721  O   THR A 332      52.558 -59.339   3.507  0.92 11.53           O
ATOM   4722  CB  THR A 332      52.672 -56.587   5.491  0.92 11.53           C
ATOM   4723  HB  THR A 332      52.528 -55.785   4.768  0.92 11.53           H
ATOM   4724  OG1 THR A 332      54.034 -57.020   5.478  0.92 11.53           O
ATOM   4725  HG1 THR A 332      54.579 -56.270   5.750  0.92 11.53           H
ATOM   4726  CG2 THR A 332      52.391 -56.062   6.885  0.92 11.53           C
ATOM   4727 1HG2 THR A 332      53.024 -55.198   7.066  0.92 11.53           H
ATOM   4728 2HG2 THR A 332      52.615 -56.821   7.634  0.92 11.53           H
ATOM   4729 3HG2 THR A 332      51.346 -55.760   6.967  0.92 11.53           H
ATOM   4730  N   SER A 333      51.761 -57.391   2.725  0.92 27.23           N
ATOM   4731  H   SER A 333      51.314 -56.501   2.935  0.92 27.23           H
ATOM   4732  CA  SER A 333      52.085 -57.680   1.328  0.92 27.23           C
ATOM   4733  HA  SER A 333      52.824 -58.482   1.289  0.92 27.23           H
ATOM   4734  C   SER A 333      52.711 -56.440   0.701  0.92 27.23           C
ATOM   4735  O   SER A 333      52.911 -55.425   1.372  0.92 27.23           O
ATOM   4736  CB  SER A 333      50.854 -58.146   0.554  0.92 27.23           C
ATOM   4737 1HB  SER A 333      50.329 -58.892   1.151  0.92 27.23           H
ATOM   4738 2HB  SER A 333      50.192 -57.299   0.370  0.92 27.23           H
ATOM   4739  OG  SER A 333      51.227 -58.740  -0.681  0.92 27.23           O
ATOM   4740  HG  SER A 333      50.538 -59.377  -0.929  0.92 27.23           H
ATOM   4741  N   ILE A 334      53.117 -56.554  -0.552  1.00 -1.87           N
ATOM   4742  H   ILE A 334      52.813 -57.349  -1.098  1.00 -1.87           H
ATOM   4743  CA  ILE A 334      54.087 -55.633  -1.125  1.00 -1.87           C
ATOM   4744  HA  ILE A 334      54.913 -55.592  -0.413  1.00 -1.87           H
ATOM   4745  C   ILE A 334      53.720 -54.168  -1.352  1.00 -1.87           C
ATOM   4746  O   ILE A 334      54.553 -53.314  -1.035  1.00 -1.87           O
ATOM   4747  CB  ILE A 334      54.681 -56.183  -2.455  1.00 -1.87           C
ATOM   4748  HB  ILE A 334      55.217 -55.370  -2.949  1.00 -1.87           H
ATOM   4749  CG1 ILE A 334      53.578 -56.701  -3.406  1.00 -1.87           C
ATOM   4750 1HG1 ILE A 334      53.174 -57.637  -3.017  1.00 -1.87           H
ATOM   4751 2HG1 ILE A 334      52.768 -55.976  -3.439  1.00 -1.87           H
ATOM   4752  CG2 ILE A 334      55.699 -57.290  -2.133  1.00 -1.87           C
ATOM   4753 1HG2 ILE A 334      56.213 -57.606  -3.041  1.00 -1.87           H
ATOM   4754 2HG2 ILE A 334      55.198 -58.154  -1.691  1.00 -1.87           H
ATOM   4755 3HG2 ILE A 334      56.447 -56.916  -1.432  1.00 -1.87           H
ATOM   4756  CD1 ILE A 334      54.034 -56.939  -4.845  1.00 -1.87           C
ATOM   4757 1HD1 ILE A 334      53.189 -57.283  -5.441  1.00 -1.87           H
ATOM   4758 2HD1 ILE A 334      54.814 -57.700  -4.875  1.00 -1.87           H
ATOM   4759 3HD1 ILE A 334      54.419 -56.011  -5.269  1.00 -1.87           H
ATOM   4760  N   ASN A 335      52.573 -53.829  -1.927  1.00 37.04           N
ATOM   4761  H   ASN A 335      51.818 -54.499  -2.041  1.00 37.04           H
ATOM   4762  CA  ASN A 335      52.460 -52.486  -2.510  1.00 37.04           C
ATOM   4763  HA  ASN A 335      52.960 -51.797  -1.831  1.00 37.04           H
ATOM   4764  C   ASN A 335      51.087 -51.868  -2.780  1.00 37.04           C
ATOM   4765  O   ASN A 335      50.049 -52.531  -2.719  1.00 37.04           O
ATOM   4766  CB  ASN A 335      53.227 -52.495  -3.845  1.00 37.04           C
ATOM   4767 1HB  ASN A 335      53.716 -53.458  -3.974  1.00 37.04           H
ATOM   4768 2HB  ASN A 335      52.534 -52.358  -4.675  1.00 37.04           H
ATOM   4769  CG  ASN A 335      54.283 -51.420  -3.910  1.00 37.04           C
ATOM   4770  OD1 ASN A 335      54.177 -50.384  -3.269  1.00 37.04           O
ATOM   4771  ND2 ASN A 335      55.323 -51.661  -4.657  1.00 37.04           N
ATOM   4772 1HD2 ASN A 335      56.053 -50.969  -4.701  1.00 37.04           H
ATOM   4773 2HD2 ASN A 335      55.387 -52.515  -5.191  1.00 37.04           H
ATOM   4774  N   ALA A 336      51.175 -50.605  -3.185  1.00 47.50           N
ATOM   4775  H   ALA A 336      52.100 -50.186  -3.177  1.00 47.50           H
ATOM   4776  CA  ALA A 336      50.093 -49.751  -3.677  1.00 47.50           C
ATOM   4777  HA  ALA A 336      50.586 -48.843  -4.022  1.00 47.50           H
ATOM   4778  C   ALA A 336      49.046 -49.234  -2.686  1.00 47.50           C
ATOM   4779  O   ALA A 336      47.969 -49.799  -2.512  1.00 47.50           O
ATOM   4780  CB  ALA A 336      49.444 -50.349  -4.941  1.00 47.50           C
ATOM   4781 1HB  ALA A 336      50.215 -50.587  -5.676  1.00 47.50           H
ATOM   4782 2HB  ALA A 336      48.764 -49.617  -5.376  1.00 47.50           H
ATOM   4783 3HB  ALA A 336      48.884 -51.250  -4.698  1.00 47.50           H
ATOM   4784  N   THR A 337      49.370 -48.089  -2.107  1.00 47.88           N
ATOM   4785  H   THR A 337      50.326 -47.756  -2.187  1.00 47.88           H
ATOM   4786  CA  THR A 337      48.432 -47.168  -1.453  1.00 47.88           C
ATOM   4787  HA  THR A 337      47.602 -47.672  -0.955  1.00 47.88           H
ATOM   4788  C   THR A 337      47.922 -46.289  -2.608  1.00 47.88           C
ATOM   4789  O   THR A 337      48.292 -46.550  -3.766  1.00 47.88           O
ATOM   4790  CB  THR A 337      49.243 -46.311  -0.463  1.00 47.88           C
ATOM   4791  HB  THR A 337      48.691 -45.414  -0.190  1.00 47.88           H
ATOM   4792  OG1 THR A 337      50.476 -45.963  -1.099  1.00 47.88           O
ATOM   4793  HG1 THR A 337      51.180 -46.038  -0.437  1.00 47.88           H
ATOM   4794  CG2 THR A 337      49.583 -47.077   0.798  1.00 47.88           C
ATOM   4795 1HG2 THR A 337      50.140 -46.428   1.474  1.00 47.88           H
ATOM   4796 2HG2 THR A 337      50.186 -47.954   0.562  1.00 47.88           H
ATOM   4797 3HG2 THR A 337      48.663 -47.383   1.297  1.00 47.88           H
ATOM   4798  N   PRO A 338      47.161 -45.203  -2.357  1.00 49.56           N
ATOM   4799  CA  PRO A 338      46.247 -44.706  -1.316  1.00 49.56           C
ATOM   4800  HA  PRO A 338      46.574 -45.057  -0.338  1.00 49.56           H
ATOM   4801  C   PRO A 338      44.790 -45.149  -1.543  1.00 49.56           C
ATOM   4802  O   PRO A 338      44.527 -46.340  -1.433  1.00 49.56           O
ATOM   4803  CB  PRO A 338      46.467 -43.195  -1.402  1.00 49.56           C
ATOM   4804 1HB  PRO A 338      45.629 -42.624  -1.003  1.00 49.56           H
ATOM   4805 2HB  PRO A 338      47.378 -42.936  -0.867  1.00 49.56           H
ATOM   4806  CG  PRO A 338      46.651 -42.954  -2.853  1.00 49.56           C
ATOM   4807 1HG  PRO A 338      45.681 -42.816  -3.325  1.00 49.56           H
ATOM   4808 2HG  PRO A 338      47.272 -42.076  -3.016  1.00 49.56           H
ATOM   4809  CD  PRO A 338      47.316 -44.184  -3.419  1.00 49.56           C
ATOM   4810 1HD  PRO A 338      46.816 -44.493  -4.338  1.00 49.56           H
ATOM   4811 2HD  PRO A 338      48.373 -43.981  -3.603  1.00 49.56           H
ATOM   4812  N   THR A 339      43.880 -44.226  -1.852  1.00 43.78           N
ATOM   4813  H   THR A 339      44.191 -43.273  -1.965  1.00 43.78           H
ATOM   4814  CA  THR A 339      42.437 -44.462  -2.033  1.00 43.78           C
ATOM   4815  HA  THR A 339      41.961 -43.481  -2.021  1.00 43.78           H
ATOM   4816  C   THR A 339      41.826 -45.236  -0.865  1.00 43.78           C
ATOM   4817  O   THR A 339      41.214 -46.296  -1.024  1.00 43.78           O
ATOM   4818  CB  THR A 339      42.069 -45.096  -3.410  1.00 43.78           C
ATOM   4819  HB  THR A 339      40.986 -45.093  -3.521  1.00 43.78           H
ATOM   4820  OG1 THR A 339      42.536 -46.441  -3.496  1.00 43.78           O
ATOM   4821  HG1 THR A 339      42.264 -46.886  -2.686  1.00 43.78           H
ATOM   4822  CG2 THR A 339      42.687 -44.338  -4.569  1.00 43.78           C
ATOM   4823 1HG2 THR A 339      42.341 -44.776  -5.503  1.00 43.78           H
ATOM   4824 2HG2 THR A 339      43.774 -44.408  -4.532  1.00 43.78           H
ATOM   4825 3HG2 THR A 339      42.385 -43.291  -4.536  1.00 43.78           H
ATOM   4826  N   GLN A 340      42.014 -44.688   0.325  0.95 26.13           N
ATOM   4827  H   GLN A 340      42.493 -43.793   0.379  0.95 26.13           H
ATOM   4828  CA  GLN A 340      41.559 -45.310   1.569  0.95 26.13           C
ATOM   4829  HA  GLN A 340      41.218 -46.327   1.379  0.95 26.13           H
ATOM   4830  C   GLN A 340      40.417 -44.519   2.199  0.95 26.13           C
ATOM   4831  O   GLN A 340      39.370 -45.076   2.531  0.95 26.13           O
ATOM   4832  CB  GLN A 340      42.725 -45.339   2.564  0.95 26.13           C
ATOM   4833 1HB  GLN A 340      43.066 -44.316   2.720  0.95 26.13           H
ATOM   4834 2HB  GLN A 340      42.371 -45.731   3.517  0.95 26.13           H
ATOM   4835  CG  GLN A 340      43.916 -46.161   2.112  0.95 26.13           C
ATOM   4836 1HG  GLN A 340      43.642 -47.215   2.106  0.95 26.13           H
ATOM   4837 2HG  GLN A 340      44.201 -45.868   1.107  0.95 26.13           H
ATOM   4838  CD  GLN A 340      45.112 -45.948   3.002  0.95 26.13           C
ATOM   4839  OE1 GLN A 340      45.688 -44.866   3.032  0.95 26.13           O
ATOM   4840  NE2 GLN A 340      45.495 -46.949   3.735  0.95 26.13           N
ATOM   4841 1HE2 GLN A 340      46.290 -46.823   4.342  0.95 26.13           H
ATOM   4842 2HE2 GLN A 340      44.968 -47.812   3.725  0.95 26.13           H
ATOM   4843  N   LEU A 341      40.659 -43.234   2.408  0.95 13.76           N
ATOM   4844  H   LEU A 341      41.538 -42.839   2.104  0.95 13.76           H
ATOM   4845  CA  LEU A 341      39.742 -42.328   3.097  0.95 13.76           C
ATOM   4846  HA  LEU A 341      38.725 -42.469   2.731  0.95 13.76           H
ATOM   4847  C   LEU A 341      40.214 -40.916   2.775  0.95 13.76           C
ATOM   4848  O   LEU A 341      41.347 -40.749   2.307  0.95 13.76           O
ATOM   4849  CB  LEU A 341      39.785 -42.591   4.615  0.95 13.76           C
ATOM   4850 1HB  LEU A 341      39.056 -41.938   5.091  0.95 13.76           H
ATOM   4851 2HB  LEU A 341      39.423 -43.608   4.754  0.95 13.76           H
ATOM   4852  CG  LEU A 341      41.099 -42.485   5.413  0.95 13.76           C
ATOM   4853  HG  LEU A 341      41.915 -42.871   4.805  0.95 13.76           H
ATOM   4854  CD1 LEU A 341      41.443 -41.060   5.848  0.95 13.76           C
ATOM   4855 1HD1 LEU A 341      42.334 -41.072   6.476  0.95 13.76           H
ATOM   4856 2HD1 LEU A 341      40.616 -40.628   6.413  0.95 13.76           H
ATOM   4857 3HD1 LEU A 341      41.645 -40.442   4.978  0.95 13.76           H
ATOM   4858  CD2 LEU A 341      40.994 -43.360   6.660  0.95 13.76           C
ATOM   4859 1HD2 LEU A 341      41.930 -43.320   7.220  0.95 13.76           H
ATOM   4860 2HD2 LEU A 341      40.811 -44.397   6.373  0.95 13.76           H
ATOM   4861 3HD2 LEU A 341      40.181 -43.013   7.300  0.95 13.76           H
ATOM   4862  N   SER A 342      39.401 -39.918   3.079  0.95 -1.18           N
ATOM   4863  H   SER A 342      38.489 -40.114   3.470  0.95 -1.18           H
ATOM   4864  CA  SER A 342      39.773 -38.510   2.937  0.95 -1.18           C
ATOM   4865  HA  SER A 342      40.855 -38.398   2.944  0.95 -1.18           H
ATOM   4866  C   SER A 342      39.179 -37.786   4.131  0.95 -1.18           C
ATOM   4867  O   SER A 342      38.207 -38.276   4.709  0.95 -1.18           O
ATOM   4868  CB  SER A 342      39.202 -37.936   1.642  0.95 -1.18           C
ATOM   4869 1HB  SER A 342      38.121 -38.069   1.640  0.95 -1.18           H
ATOM   4870 2HB  SER A 342      39.434 -36.873   1.578  0.95 -1.18           H
ATOM   4871  OG  SER A 342      39.768 -38.612   0.532  0.95 -1.18           O
ATOM   4872  HG  SER A 342      39.138 -38.586  -0.204  0.95 -1.18           H
ATOM   4873  N   SER A 343      39.738 -36.648   4.507  0.95  1.20           N
ATOM   4874  H   SER A 343      40.543 -36.281   4.013  0.95  1.20           H
ATOM   4875  CA  SER A 343      39.217 -35.877   5.634  0.95  1.20           C
ATOM   4876  HA  SER A 343      38.141 -36.031   5.711  0.95  1.20           H
ATOM   4877  C   SER A 343      39.478 -34.391   5.423  0.95  1.20           C
ATOM   4878  O   SER A 343      40.432 -34.011   4.737  0.95  1.20           O
ATOM   4879  CB  SER A 343      39.883 -36.338   6.933  0.95  1.20           C
ATOM   4880 1HB  SER A 343      39.484 -35.762   7.766  0.95  1.20           H
ATOM   4881 2HB  SER A 343      39.663 -37.393   7.094  0.95  1.20           H
ATOM   4882  OG  SER A 343      41.290 -36.165   6.870  0.95  1.20           O
ATOM   4883  HG  SER A 343      41.615 -35.963   7.760  0.95  1.20           H
ATOM   4884  N   SER A 344      38.639 -33.560   6.019  0.95  6.23           N
ATOM   4885  H   SER A 344      37.864 -33.934   6.553  0.95  6.23           H
ATOM   4886  CA  SER A 344      38.766 -32.104   5.972  0.95  6.23           C
ATOM   4887  HA  SER A 344      39.811 -31.804   6.055  0.95  6.23           H
ATOM   4888  C   SER A 344      37.979 -31.588   7.171  0.95  6.23           C
ATOM   4889  O   SER A 344      36.873 -32.078   7.432  0.95  6.23           O
ATOM   4890  CB  SER A 344      38.161 -31.561   4.676  0.95  6.23           C
ATOM   4891 1HB  SER A 344      38.139 -30.471   4.712  0.95  6.23           H
ATOM   4892 2HB  SER A 344      38.778 -31.879   3.835  0.95  6.23           H
ATOM   4893  OG  SER A 344      36.847 -32.065   4.496  0.95  6.23           O
ATOM   4894  HG  SER A 344      36.520 -31.782   3.633  0.95  6.23           H
ATOM   4895  N   SER A 345      38.536 -30.665   7.938  1.00 12.33           N
ATOM   4896  H   SER A 345      39.448 -30.281   7.708  1.00 12.33           H
ATOM   4897  CA  SER A 345      37.862 -30.148   9.127  1.00 12.33           C
ATOM   4898  HA  SER A 345      36.807 -29.988   8.909  1.00 12.33           H
ATOM   4899  C   SER A 345      38.491 -28.830   9.549  1.00 12.33           C
ATOM   4900  O   SER A 345      39.637 -28.552   9.189  1.00 12.33           O
ATOM   4901  CB  SER A 345      37.985 -31.143  10.287  1.00 12.33           C
ATOM   4902 1HB  SER A 345      37.451 -30.748  11.151  1.00 12.33           H
ATOM   4903 2HB  SER A 345      37.530 -32.091  10.000  1.00 12.33           H
ATOM   4904  OG  SER A 345      39.339 -31.369  10.641  1.00 12.33           O
ATOM   4905  HG  SER A 345      39.727 -31.978  10.005  1.00 12.33           H
ATOM   4906  N   ASN A 346      37.752 -28.063  10.341  1.00 10.62           N
ATOM   4907  H   ASN A 346      36.783 -28.329  10.497  1.00 10.62           H
ATOM   4908  CA  ASN A 346      38.232 -26.851  11.013  1.00 10.62           C
ATOM   4909  HA  ASN A 346      37.364 -26.372  11.463  1.00 10.62           H
ATOM   4910  C   ASN A 346      38.870 -25.821  10.070  1.00 10.62           C
ATOM   4911  O   ASN A 346      38.645 -25.844   8.856  1.00 10.62           O
ATOM   4912  CB  ASN A 346      39.179 -27.238  12.162  1.00 10.62           C
ATOM   4913 1HB  ASN A 346      40.056 -27.734  11.747  1.00 10.62           H
ATOM   4914 2HB  ASN A 346      39.502 -26.351  12.704  1.00 10.62           H
ATOM   4915  CG  ASN A 346      38.527 -28.159  13.156  1.00 10.62           C
ATOM   4916  OD1 ASN A 346      37.590 -27.782  13.859  1.00 10.62           O
ATOM   4917  ND2 ASN A 346      38.981 -29.374  13.208  1.00 10.62           N
ATOM   4918 1HD2 ASN A 346      38.520 -30.054  13.793  1.00 10.62           H
ATOM   4919 2HD2 ASN A 346      39.770 -29.653  12.644  1.00 10.62           H
ATOM   4920  N   CYS A 347      39.622 -24.885  10.624  1.00 -6.32           N
ATOM   4921  H   CYS A 347      39.777 -24.878  11.621  1.00 -6.32           H
ATOM   4922  CA  CYS A 347      40.262 -23.813   9.873  1.00 -6.32           C
ATOM   4923  HA  CYS A 347      40.609 -24.168   8.902  1.00 -6.32           H
ATOM   4924  C   CYS A 347      41.446 -23.349  10.715  1.00 -6.32           C
ATOM   4925  O   CYS A 347      41.564 -23.782  11.869  1.00 -6.32           O
ATOM   4926  CB  CYS A 347      39.255 -22.671   9.697  1.00 -6.32           C
ATOM   4927 1HB  CYS A 347      39.719 -21.854   9.145  1.00 -6.32           H
ATOM   4928 2HB  CYS A 347      38.413 -23.045   9.113  1.00 -6.32           H
ATOM   4929  SG  CYS A 347      38.628 -22.050  11.280  1.00 -6.32           S
ATOM   4930  HG  CYS A 347      37.490 -21.530  10.792  1.00 -6.32           H
ATOM   4931  N   LEU A 348      42.238 -22.444  10.152  1.00 22.20           N
ATOM   4932  H   LEU A 348      42.105 -22.244   9.166  1.00 22.20           H
ATOM   4933  CA  LEU A 348      43.222 -21.613  10.865  1.00 22.20           C
ATOM   4934  HA  LEU A 348      43.674 -20.974  10.110  1.00 22.20           H
ATOM   4935  C   LEU A 348      44.396 -22.266  11.611  1.00 22.20           C
[truncated: 1,429,538 more chars]
