# Supplementary material for: Variety of genetic defects in GnRH and hypothalamic–pituitary signaling and development in normosmic patients with IHH
Source: Front Endocrinol (Lausanne). 2024 Jul 1;15:1396805. doi: 10.3389/fendo.2024.1396805 (PMC11246878; doi:10.3389/fendo.2024.1396805)
Supplement: Supplementary file 1 [file DataSheet_1.zip › GLI2_Met1352Val_Afold3.pdb]

REMARK YASARA *************************************************************
REMARK YASARA *                                                           *
REMARK YASARA *                     Y  A  S  A  R  A                      *
REMARK YASARA *                                                           *
REMARK YASARA *   Yet Another Scientific Artificial Reality Application   *
REMARK YASARA *                                                           *
REMARK YASARA *            MOLECULE STRUCTURE FILE, PDB FORMAT            *
REMARK YASARA *                                                           *
REMARK YASARA * Just use YASARA every day to make your questions go away! *
REMARK YASARA *                                                           *
REMARK YASARA *                      www.YASARA.org                       *
REMARK YASARA *                                                           *
REMARK YASARA *************************************************************
REMARK YASARA
REMARK YASARA Version:           24.4.10.W.64
REMARK YASARA Written on:        Mon May 20 12:27:40 2024
REMARK YASARA Number of models:  1
REMARK YASARA Number of atoms:   23186
REMARK YASARA Please address questions or suggestions to: Eliza@yasara.org
REMARK YASARA
COMPND    MOL_ID: 1;
COMPND   2 MOLECULE: .;
COMPND   3 CHAIN: ;
SEQRES   1 A 1586  MET GLU THR SER ALA SER ALA THR ALA SER GLU LYS GLN 
SEQRES   2 A 1586  GLU ALA LYS SER GLY ILE LEU GLU ALA ALA GLY PHE PRO 
SEQRES   3 A 1586  ASP PRO GLY LYS LYS ALA SER PRO LEU VAL VAL ALA ALA 
SEQRES   4 A 1586  ALA ALA ALA ALA ALA VAL ALA ALA GLN GLY VAL PRO GLN 
SEQRES   5 A 1586  HIS LEU LEU PRO PRO PHE HIS ALA PRO LEU PRO ILE ASP 
SEQRES   6 A 1586  MET ARG HIS GLN GLU GLY ARG TYR HIS TYR GLU PRO HIS 
SEQRES   7 A 1586  SER VAL HIS GLY VAL HIS GLY PRO PRO ALA LEU SER GLY 
SEQRES   8 A 1586  SER PRO VAL ILE SER ASP ILE SER LEU ILE ARG LEU SER 
SEQRES   9 A 1586  PRO HIS PRO ALA GLY PRO GLY GLU SER PRO PHE ASN ALA 
SEQRES  10 A 1586  PRO HIS PRO TYR VAL ASN PRO HIS MET GLU HIS TYR LEU 
SEQRES  11 A 1586  ARG SER VAL HIS SER SER PRO THR LEU SER MET ILE SER 
SEQRES  12 A 1586  ALA ALA ARG GLY LEU SER PRO ALA ASP VAL ALA GLN GLU 
SEQRES  13 A 1586  HIS LEU LYS GLU ARG GLY LEU PHE GLY LEU PRO ALA PRO 
SEQRES  14 A 1586  GLY THR THR PRO SER ASP TYR TYR HIS GLN MET THR LEU 
SEQRES  15 A 1586  VAL ALA GLY HIS PRO ALA PRO TYR GLY ASP LEU LEU MET 
SEQRES  16 A 1586  GLN SER GLY GLY ALA ALA SER ALA PRO HIS LEU HIS ASP 
SEQRES  17 A 1586  TYR LEU ASN PRO VAL ASP VAL SER ARG PHE SER SER PRO 
SEQRES  18 A 1586  ARG VAL THR PRO ARG LEU SER ARG LYS ARG ALA LEU SER 
SEQRES  19 A 1586  ILE SER PRO LEU SER ASP ALA SER LEU ASP LEU GLN ARG 
SEQRES  20 A 1586  MET ILE ARG THR SER PRO ASN SER LEU VAL ALA TYR ILE 
SEQRES  21 A 1586  ASN ASN SER ARG SER SER SER ALA ALA SER GLY SER TYR 
SEQRES  22 A 1586  GLY HIS LEU SER ALA GLY ALA LEU SER PRO ALA PHE THR 
SEQRES  23 A 1586  PHE PRO HIS PRO ILE ASN PRO VAL ALA TYR GLN GLN ILE 
SEQRES  24 A 1586  LEU SER GLN GLN ARG GLY LEU GLY SER ALA PHE GLY HIS 
SEQRES  25 A 1586  THR PRO PRO LEU ILE GLN PRO SER PRO THR PHE LEU ALA 
SEQRES  26 A 1586  GLN GLN PRO MET ALA LEU THR SER ILE ASN ALA THR PRO 
SEQRES  27 A 1586  THR GLN LEU SER SER SER SER ASN CYS LEU SER ASP THR 
SEQRES  28 A 1586  ASN GLN ASN LYS GLN SER SER GLU SER ALA VAL SER SER 
SEQRES  29 A 1586  THR VAL ASN PRO VAL ALA ILE HIS LYS ARG SER LYS VAL 
SEQRES  30 A 1586  LYS THR GLU PRO GLU GLY LEU ARG PRO ALA SER PRO LEU 
SEQRES  31 A 1586  ALA LEU THR GLN GLY GLN VAL SER GLY HIS GLY SER CYS 
SEQRES  32 A 1586  GLY CYS ALA LEU PRO LEU SER GLN GLU GLN LEU ALA ASP 
SEQRES  33 A 1586  LEU LYS GLU ASP LEU ASP ARG ASP ASP CYS LYS GLN GLU 
SEQRES  34 A 1586  ALA GLU VAL VAL ILE TYR GLU THR ASN CYS HIS TRP GLU 
SEQRES  35 A 1586  ASP CYS THR LYS GLU TYR ASP THR GLN GLU GLN LEU VAL 
SEQRES  36 A 1586  HIS HIS ILE ASN ASN GLU HIS ILE HIS GLY GLU LYS LYS 
SEQRES  37 A 1586  GLU PHE VAL CYS ARG TRP GLN ALA CYS THR ARG GLU GLN 
SEQRES  38 A 1586  LYS PRO PHE LYS ALA GLN TYR MET LEU VAL VAL HIS MET 
SEQRES  39 A 1586  ARG ARG HIS THR GLY GLU LYS PRO HIS LYS CYS THR PHE 
SEQRES  40 A 1586  GLU GLY CYS SER LYS ALA TYR SER ARG LEU GLU ASN LEU 
SEQRES  41 A 1586  LYS THR HIS LEU ARG SER HIS THR GLY GLU LYS PRO TYR 
SEQRES  42 A 1586  VAL CYS GLU HIS GLU GLY CYS ASN LYS ALA PHE SER ASN 
SEQRES  43 A 1586  ALA SER ASP ARG ALA LYS HIS GLN ASN ARG THR HIS SER 
SEQRES  44 A 1586  ASN GLU LYS PRO TYR ILE CYS LYS ILE PRO GLY CYS THR 
SEQRES  45 A 1586  LYS ARG TYR THR ASP PRO SER SER LEU ARG LYS HIS VAL 
SEQRES  46 A 1586  LYS THR VAL HIS GLY PRO ASP ALA HIS VAL THR LYS LYS 
SEQRES  47 A 1586  GLN ARG ASN ASP VAL HIS LEU ARG THR PRO LEU LEU LYS 
SEQRES  48 A 1586  GLU ASN GLY ASP SER GLU ALA GLY THR GLU PRO GLY GLY 
SEQRES  49 A 1586  PRO GLU SER THR GLU ALA SER SER THR SER GLN ALA VAL 
SEQRES  50 A 1586  GLU ASP CYS LEU HIS VAL ARG ALA ILE LYS THR GLU SER 
SEQRES  51 A 1586  SER GLY LEU CYS GLN SER SER PRO GLY ALA GLN SER SER 
SEQRES  52 A 1586  CYS SER SER GLU PRO SER PRO LEU GLY SER ALA PRO ASN 
SEQRES  53 A 1586  ASN ASP SER GLY VAL GLU MET PRO GLY THR GLY PRO GLY 
SEQRES  54 A 1586  SER LEU GLY ASP LEU THR ALA LEU ASP ASP THR PRO PRO 
SEQRES  55 A 1586  GLY ALA ASP THR SER ALA LEU ALA ALA PRO SER ALA GLY 
SEQRES  56 A 1586  GLY LEU GLN LEU ARG LYS HIS MET THR THR MET HIS ARG 
SEQRES  57 A 1586  PHE GLU GLN LEU LYS LYS GLU LYS LEU LYS SER LEU LYS 
SEQRES  58 A 1586  ASP SER CYS SER TRP ALA GLY PRO THR PRO HIS THR ARG 
SEQRES  59 A 1586  ASN THR LYS LEU PRO PRO LEU PRO GLY SER GLY SER ILE 
SEQRES  60 A 1586  LEU GLU ASN PHE SER GLY SER GLY GLY GLY GLY PRO ALA 
SEQRES  61 A 1586  GLY LEU LEU PRO ASN PRO ARG LEU SER GLU LEU SER ALA 
SEQRES  62 A 1586  SER GLU VAL THR MET LEU SER GLN LEU GLN GLU ARG ARG 
SEQRES  63 A 1586  ASP SER SER THR SER THR VAL SER SER ALA TYR THR VAL 
SEQRES  64 A 1586  SER ARG ARG SER SER GLY ILE SER PRO TYR PHE SER SER 
SEQRES  65 A 1586  ARG ARG SER SER GLU ALA SER PRO LEU GLY ALA GLY ARG 
SEQRES  66 A 1586  PRO HIS ASN ALA SER SER ALA ASP SER TYR ASP PRO ILE 
SEQRES  67 A 1586  SER THR ASP ALA SER ARG ARG SER SER GLU ALA SER GLN 
SEQRES  68 A 1586  CYS SER GLY GLY SER GLY LEU LEU ASN LEU THR PRO ALA 
SEQRES  69 A 1586  GLN GLN TYR SER LEU ARG ALA LYS TYR ALA ALA ALA THR 
SEQRES  70 A 1586  GLY GLY PRO PRO PRO THR PRO LEU PRO GLY LEU GLU ARG 
SEQRES  71 A 1586  MET SER LEU ARG THR ARG LEU ALA LEU LEU ASP ALA PRO 
SEQRES  72 A 1586  GLU ARG THR LEU PRO ALA GLY CYS PRO ARG PRO LEU GLY 
SEQRES  73 A 1586  PRO ARG ARG GLY SER ASP GLY PRO THR TYR GLY HIS GLY 
SEQRES  74 A 1586  HIS ALA GLY ALA ALA PRO ALA PHE PRO HIS GLU ALA PRO 
SEQRES  75 A 1586  GLY GLY GLY ALA ARG ARG ALA SER ASP PRO VAL ARG ARG 
SEQRES  76 A 1586  PRO ASP ALA LEU SER LEU PRO ARG VAL GLN ARG PHE HIS 
SEQRES  77 A 1586  SER THR HIS ASN VAL ASN PRO GLY PRO LEU PRO PRO CYS 
SEQRES  78 A 1586  ALA ASP ARG ARG GLY LEU ARG LEU GLN SER HIS PRO SER 
SEQRES  79 A 1586  THR ASP GLY GLY LEU ALA ARG GLY ALA TYR SER PRO ARG 
SEQRES  80 A 1586  PRO PRO SER ILE SER GLU ASN VAL ALA MET GLU ALA VAL 
SEQRES  81 A 1586  ALA ALA GLY VAL ASP GLY ALA GLY PRO GLU ALA ASP LEU 
SEQRES  82 A 1586  GLY LEU PRO GLU ASP ASP LEU VAL LEU PRO ASP ASP VAL 
SEQRES  83 A 1586  VAL GLN TYR ILE LYS ALA HIS ALA SER GLY ALA LEU ASP 
SEQRES  84 A 1586  GLU GLY THR GLY GLN VAL TYR PRO THR GLU SER THR GLY 
SEQRES  85 A 1586  PHE SER ASP ASN PRO ARG LEU PRO SER PRO GLY LEU HIS 
SEQRES  86 A 1586  GLY GLN ARG ARG MET VAL ALA ALA ASP SER ASN VAL GLY 
SEQRES  87 A 1586  PRO SER ALA PRO MET LEU GLY GLY CYS GLN LEU GLY PHE 
SEQRES  88 A 1586  GLY ALA PRO SER SER LEU ASN LYS ASN ASN MET PRO VAL 
SEQRES  89 A 1586  GLN TRP ASN GLU VAL SER SER GLY THR VAL ASP ALA LEU 
SEQRES  90 A 1586  ALA SER GLN VAL LYS PRO PRO PRO PHE PRO GLN GLY ASN 
SEQRES  91 A 1586  LEU ALA VAL VAL GLN GLN LYS PRO ALA PHE GLY GLN TYR 
SEQRES  92 A 1586  PRO GLY TYR SER PRO GLN GLY LEU GLN ALA SER PRO GLY 
SEQRES  93 A 1586  GLY LEU ASP SER THR GLN PRO HIS LEU GLN PRO ARG SER 
SEQRES  94 A 1586  GLY ALA PRO SER GLN GLY ILE PRO ARG VAL ASN TYR MET 
SEQRES  95 A 1586  GLN GLN LEU ARG GLN PRO VAL ALA GLY SER GLN CYS PRO 
SEQRES  96 A 1586  GLY MET THR THR THR MET SER PRO HIS ALA CYS TYR GLY 
SEQRES  97 A 1586  GLN VAL HIS PRO GLN LEU SER PRO SER THR ILE SER GLY 
SEQRES  98 A 1586  ALA LEU ASN GLN PHE PRO GLN SER CYS SER ASN MET PRO 
SEQRES  99 A 1586  ALA LYS PRO GLY HIS LEU GLY HIS PRO GLN GLN THR GLU 
SEQRES 100 A 1586  VAL ALA PRO ASP PRO THR THR MET GLY ASN ARG HIS ARG 
SEQRES 101 A 1586  GLU LEU GLY VAL PRO ASP SER ALA LEU ALA GLY VAL PRO 
SEQRES 102 A 1586  PRO PRO HIS PRO VAL GLN SER TYR PRO GLN GLN SER HIS 
SEQRES 103 A 1586  HIS LEU ALA ALA SER MET SER GLN GLU GLY TYR HIS GLN 
SEQRES 104 A 1586  VAL PRO SER LEU LEU PRO ALA ARG GLN PRO GLY PHE VAL 
SEQRES 105 A 1586  GLU PRO GLN THR GLY PRO MET GLY VAL ALA THR ALA GLY 
SEQRES 106 A 1586  PHE GLY LEU VAL GLN PRO ARG PRO PRO LEU GLU PRO SER 
SEQRES 107 A 1586  PRO THR GLY ARG HIS ARG GLY VAL ARG ALA VAL GLN GLN 
SEQRES 108 A 1586  GLN LEU ALA TYR ALA ARG ALA THR GLY HIS ALA MET ALA 
SEQRES 109 A 1586  ALA MET PRO SER SER GLN GLU THR ALA GLU ALA VAL PRO 
SEQRES 110 A 1586  LYS GLY ALA MET GLY ASN MET GLY SER VAL PRO PRO GLN 
SEQRES 111 A 1586  PRO PRO PRO GLN ASP ALA GLY GLY ALA PRO ASP HIS SER 
SEQRES 112 A 1586  MET LEU TYR TYR TYR GLY GLN ILE HIS MET TYR GLU GLN 
SEQRES 113 A 1586  ASP GLY GLY LEU GLU ASN LEU GLY SER CYS GLN VAL MET 
SEQRES 114 A 1586  ARG SER GLN PRO PRO GLN PRO GLN ALA CYS GLN ASP SER 
SEQRES 115 A 1586  ILE GLN PRO GLN PRO LEU PRO SER PRO GLY VAL ASN GLN 
SEQRES 116 A 1586  VAL SER SER THR VAL ASP SER GLN LEU LEU GLU ALA PRO 
SEQRES 117 A 1586  GLN ILE ASP PHE ASP ALA ILE MET ASP ASP GLY ASP HIS 
SEQRES 118 A 1586  SER SER LEU PHE SER GLY ALA LEU SER PRO SER LEU LEU 
SEQRES 119 A 1586  HIS SER LEU SER GLN ASN SER SER ARG LEU THR THR PRO 
SEQRES 120 A 1586  ARG ASN SER LEU THR LEU PRO SER ILE PRO ALA GLY ILE 
SEQRES 121 A 1586  SER ASN MET ALA VAL GLY ASP MET SER SER MET LEU THR 
SEQRES 122 A 1586  SER LEU ALA GLU GLU SER LYS PHE LEU ASN MET MET THR 
ATOM      1  N   MET A   1      -0.493  -5.676  61.364  1.00  3.95           N
ATOM      2 1H   MET A   1      -0.801  -4.730  61.262  1.00  3.95           H
ATOM      3 2H   MET A   1      -0.819  -6.192  60.572  1.00  3.95           H
ATOM      4 3H   MET A   1       0.507  -5.678  61.342  1.00  3.95           H
ATOM      5  CA  MET A   1      -0.995  -6.263  62.620  1.00 10.61           C
ATOM      6  HA  MET A   1      -0.665  -5.734  63.402  1.00 10.61           H
ATOM      7  C   MET A   1      -0.461  -7.698  62.659  1.00 12.20           C
ATOM      8  O   MET A   1      -0.758  -8.445  61.748  1.00 10.11           O
ATOM      9  CB  MET A   1      -2.518  -6.195  62.683  1.00 10.23           C
ATOM     10 1HB  MET A   1      -2.892  -6.556  61.829  1.00 10.23           H
ATOM     11 2HB  MET A   1      -2.834  -6.756  63.449  1.00 10.23           H
ATOM     12  CG  MET A   1      -3.009  -4.747  62.879  1.00  9.41           C
ATOM     13 1HG  MET A   1      -2.543  -4.426  63.703  1.00  9.41           H
ATOM     14 2HG  MET A   1      -2.664  -4.248  62.084  1.00  9.41           H
ATOM     15  SD  MET A   1      -4.801  -4.615  63.028  1.00  8.41           S
ATOM     16  CE  MET A   1      -4.957  -2.843  63.346  1.00  7.89           C
ATOM     17 1HE  MET A   1      -5.916  -2.582  63.459  1.00  7.89           H
ATOM     18 2HE  MET A   1      -4.580  -2.309  62.590  1.00  7.89           H
ATOM     19 3HE  MET A   1      -4.468  -2.584  64.179  1.00  7.89           H
ATOM     20  N   GLU A   2       0.608  -7.934  63.412  1.00  7.48           N
ATOM     21  H   GLU A   2       1.503  -7.817  62.982  1.00  7.48           H
ATOM     22  CA  GLU A   2       0.590  -8.355  64.829  1.00 22.49           C
ATOM     23  HA  GLU A   2       1.520  -8.171  65.148  1.00 22.49           H
ATOM     24  C   GLU A   2       0.286  -9.863  64.928  1.00 21.27           C
ATOM     25  O   GLU A   2      -0.803 -10.295  64.581  1.00 19.77           O
ATOM     26  CB  GLU A   2      -0.288  -7.498  65.748  1.00 21.89           C
ATOM     27 1HB  GLU A   2      -1.164  -7.337  65.294  1.00 21.89           H
ATOM     28 2HB  GLU A   2      -0.441  -7.998  66.601  1.00 21.89           H
ATOM     29  CG  GLU A   2       0.362  -6.138  66.076  1.00 22.38           C
ATOM     30 1HG  GLU A   2       1.255  -6.304  66.495  1.00 22.38           H
ATOM     31 2HG  GLU A   2       0.483  -5.628  65.224  1.00 22.38           H
ATOM     32  CD  GLU A   2      -0.468  -5.281  67.036  1.00 21.61           C
ATOM     33  OE1 GLU A   2       0.143  -4.453  67.737  1.00 22.63           O
ATOM     34  OE2 GLU A   2      -1.709  -5.401  67.010  1.00 27.25           O
ATOM     35  N   THR A   3       1.286 -10.701  65.108  1.00  6.69           N
ATOM     36  H   THR A   3       1.624 -11.142  64.277  1.00  6.69           H
ATOM     37  CA  THR A   3       1.991 -11.092  66.361  1.00 25.32           C
ATOM     38  HA  THR A   3       2.783 -11.500  65.907  1.00 25.32           H
ATOM     39  C   THR A   3       1.250 -12.121  67.221  1.00 24.64           C
ATOM     40  O   THR A   3       0.054 -12.008  67.437  1.00 21.77           O
ATOM     41  CB  THR A   3       2.506  -9.974  67.287  1.00 22.89           C
ATOM     42  HB  THR A   3       2.823 -10.395  68.137  1.00 22.89           H
ATOM     43  OG1 THR A   3       1.486  -9.136  67.721  1.00 22.49           O
ATOM     44  HG1 THR A   3       1.824  -8.246  67.821  1.00 22.49           H
ATOM     45  CG2 THR A   3       3.641  -9.163  66.706  1.00 27.01           C
ATOM     46 1HG2 THR A   3       3.938  -8.453  67.345  1.00 27.01           H
ATOM     47 2HG2 THR A   3       3.363  -8.716  65.856  1.00 27.01           H
ATOM     48 3HG2 THR A   3       4.430  -9.744  66.504  1.00 27.01           H
ATOM     49  N   SER A   4       2.053 -12.990  67.800  1.00  9.35           N
ATOM     50  H   SER A   4       2.965 -13.063  67.396  1.00  9.35           H
ATOM     51  CA  SER A   4       1.806 -13.871  68.956  1.00 30.12           C
ATOM     52  HA  SER A   4       2.726 -14.002  69.327  1.00 30.12           H
ATOM     53  C   SER A   4       1.294 -15.267  68.590  1.00 28.47           C
ATOM     54  O   SER A   4       0.243 -15.401  67.992  1.00 27.62           O
ATOM     55  CB  SER A   4       0.937 -13.195  70.021  1.00 28.84           C
ATOM     56 1HB  SER A   4      -0.027 -13.214  69.756  1.00 28.84           H
ATOM     57 2HB  SER A   4       1.049 -13.645  70.907  1.00 28.84           H
ATOM     58  OG  SER A   4       1.303 -11.840  70.186  1.00 28.69           O
ATOM     59  HG  SER A   4       2.257 -11.769  70.223  1.00 28.69           H
ATOM     60  N   ALA A   5       2.013 -16.336  68.765  1.00  8.64           N
ATOM     61  H   ALA A   5       1.957 -16.967  67.991  1.00  8.64           H
ATOM     62  CA  ALA A   5       2.891 -16.834  69.839  1.00 27.96           C
ATOM     63  HA  ALA A   5       3.657 -17.171  69.291  1.00 27.96           H
ATOM     64  C   ALA A   5       2.231 -17.970  70.647  1.00 26.74           C
ATOM     65  O   ALA A   5       1.147 -17.792  71.178  1.00 24.99           O
ATOM     66  CB  ALA A   5       3.481 -15.779  70.784  1.00 26.33           C
ATOM     67 1HB  ALA A   5       3.912 -15.038  70.269  1.00 26.33           H
ATOM     68 2HB  ALA A   5       4.174 -16.181  71.382  1.00 26.33           H
ATOM     69 3HB  ALA A   5       2.770 -15.379  71.363  1.00 26.33           H
ATOM     70  N   SER A   6       3.016 -19.033  70.829  1.00 11.69           N
ATOM     71  H   SER A   6       3.699 -19.210  70.120  1.00 11.69           H
ATOM     72  CA  SER A   6       2.985 -19.975  71.963  1.00 30.12           C
ATOM     73  HA  SER A   6       3.788 -20.543  71.783  1.00 30.12           H
ATOM     74  C   SER A   6       1.832 -21.000  72.028  1.00 28.57           C
ATOM     75  O   SER A   6       0.713 -20.679  71.675  1.00 27.53           O
ATOM     76  CB  SER A   6       3.096 -19.177  73.259  1.00 28.80           C
ATOM     77 1HB  SER A   6       2.305 -18.576  73.378  1.00 28.80           H
ATOM     78 2HB  SER A   6       3.175 -19.786  74.048  1.00 28.80           H
ATOM     79  OG  SER A   6       4.250 -18.367  73.224  1.00 28.35           O
ATOM     80  HG  SER A   6       5.030 -18.922  73.216  1.00 28.35           H
ATOM     81  N   ALA A   7       1.982 -22.190  72.540  1.00 12.08           N
ATOM     82  H   ALA A   7       1.104 -22.646  72.688  1.00 12.08           H
ATOM     83  CA  ALA A   7       3.110 -23.029  72.953  1.00 30.44           C
ATOM     84  HA  ALA A   7       3.724 -23.096  72.167  1.00 30.44           H
ATOM     85  C   ALA A   7       2.553 -24.406  73.395  1.00 29.32           C
ATOM     86  O   ALA A   7       1.345 -24.571  73.522  1.00 27.54           O
ATOM     87  CB  ALA A   7       3.843 -22.387  74.142  1.00 28.75           C
ATOM     88 1HB  ALA A   7       4.217 -21.494  73.892  1.00 28.75           H
ATOM     89 2HB  ALA A   7       4.601 -22.963  74.449  1.00 28.75           H
ATOM     90 3HB  ALA A   7       3.224 -22.256  74.916  1.00 28.75           H
ATOM     91  N   THR A   8       3.469 -25.288  73.765  1.00 13.24           N
ATOM     92  H   THR A   8       4.393 -25.114  73.424  1.00 13.24           H
ATOM     93  CA  THR A   8       3.323 -26.499  74.613  1.00 32.36           C
ATOM     94  HA  THR A   8       4.277 -26.655  74.870  1.00 32.36           H
ATOM     95  C   THR A   8       2.926 -27.794  73.888  1.00 31.40           C
ATOM     96  O   THR A   8       1.884 -27.859  73.255  1.00 28.41           O
ATOM     97  CB  THR A   8       2.542 -26.246  75.908  1.00 28.99           C
ATOM     98  HB  THR A   8       2.466 -27.132  76.365  1.00 28.99           H
ATOM     99  OG1 THR A   8       1.211 -25.842  75.706  1.00 28.15           O
ATOM    100  HG1 THR A   8       1.171 -24.887  75.660  1.00 28.15           H
ATOM    101  CG2 THR A   8       3.197 -25.164  76.770  1.00 32.70           C
ATOM    102 1HG2 THR A   8       2.676 -25.011  77.610  1.00 32.70           H
ATOM    103 2HG2 THR A   8       3.248 -24.295  76.277  1.00 32.70           H
ATOM    104 3HG2 THR A   8       4.127 -25.426  77.028  1.00 32.70           H
ATOM    105  N   ALA A   9       3.842 -28.733  73.786  1.00  9.74           N
ATOM    106  H   ALA A   9       4.364 -28.716  72.933  1.00  9.74           H
ATOM    107  CA  ALA A   9       4.227 -29.810  74.726  1.00 28.01           C
ATOM    108  HA  ALA A   9       5.203 -29.967  74.572  1.00 28.01           H
ATOM    109  C   ALA A   9       3.449 -31.112  74.406  1.00 26.98           C
ATOM    110  O   ALA A   9       2.292 -31.038  74.043  1.00 26.31           O
ATOM    111  CB  ALA A   9       4.090 -29.376  76.191  1.00 27.05           C
ATOM    112 1HB  ALA A   9       4.602 -28.535  76.365  1.00 27.05           H
ATOM    113 2HB  ALA A   9       4.439 -30.081  76.808  1.00 27.05           H
ATOM    114 3HB  ALA A   9       3.133 -29.207  76.427  1.00 27.05           H
ATOM    115  N   SER A  10       3.968 -32.318  74.513  1.00  9.00           N
ATOM    116  H   SER A  10       3.333 -33.031  74.215  1.00  9.00           H
ATOM    117  CA  SER A  10       5.242 -32.865  74.960  1.00 28.07           C
ATOM    118  HA  SER A  10       5.944 -32.359  74.459  1.00 28.07           H
ATOM    119  C   SER A  10       5.260 -34.384  74.675  1.00 26.54           C
ATOM    120  O   SER A  10       4.198 -34.968  74.502  1.00 26.09           O
ATOM    121  CB  SER A  10       5.399 -32.685  76.477  1.00 27.30           C
ATOM    122 1HB  SER A  10       6.189 -33.199  76.811  1.00 27.30           H
ATOM    123 2HB  SER A  10       5.509 -31.718  76.706  1.00 27.30           H
ATOM    124  OG  SER A  10       4.270 -33.153  77.190  1.00 27.01           O
ATOM    125  HG  SER A  10       3.533 -33.259  76.588  1.00 27.01           H
ATOM    126  N   GLU A  11       6.472 -34.974  74.773  1.00  6.13           N
ATOM    127  H   GLU A  11       7.271 -34.400  74.592  1.00  6.13           H
ATOM    128  CA  GLU A  11       6.728 -36.387  75.123  1.00 21.55           C
ATOM    129  HA  GLU A  11       7.727 -36.412  75.149  1.00 21.55           H
ATOM    130  C   GLU A  11       6.428 -37.487  74.060  1.00 20.29           C
ATOM    131  O   GLU A  11       5.458 -37.399  73.330  1.00 18.28           O
ATOM    132  CB  GLU A  11       6.110 -36.671  76.505  1.00 20.18           C
ATOM    133 1HB  GLU A  11       5.190 -36.279  76.536  1.00 20.18           H
ATOM    134 2HB  GLU A  11       6.056 -37.661  76.639  1.00 20.18           H
ATOM    135  CG  GLU A  11       6.945 -36.063  77.641  1.00 19.52           C
ATOM    136 1HG  GLU A  11       7.908 -36.285  77.488  1.00 19.52           H
ATOM    137 2HG  GLU A  11       6.826 -35.070  77.633  1.00 19.52           H
ATOM    138  CD  GLU A  11       6.525 -36.601  79.017  1.00 19.46           C
ATOM    139  OE1 GLU A  11       7.431 -36.975  79.790  1.00 20.42           O
ATOM    140  OE2 GLU A  11       5.316 -36.737  79.274  1.00 25.72           O
ATOM    141  N   LYS A  12       7.181 -38.573  73.908  1.00  3.55           N
ATOM    142  H   LYS A  12       7.032 -39.047  73.040  1.00  3.55           H
ATOM    143  CA  LYS A  12       8.192 -39.214  74.768  1.00 23.69           C
ATOM    144  HA  LYS A  12       8.806 -38.492  75.087  1.00 23.69           H
ATOM    145  C   LYS A  12       8.951 -40.301  73.969  1.00 22.05           C
ATOM    146  O   LYS A  12       8.303 -41.023  73.220  1.00 20.62           O
ATOM    147  CB  LYS A  12       7.455 -39.930  75.913  1.00 21.59           C
ATOM    148 1HB  LYS A  12       6.505 -39.617  75.921  1.00 21.59           H
ATOM    149 2HB  LYS A  12       7.481 -40.914  75.738  1.00 21.59           H
ATOM    150  CG  LYS A  12       8.049 -39.679  77.298  1.00 20.48           C
ATOM    151 1HG  LYS A  12       8.914 -40.174  77.384  1.00 20.48           H
ATOM    152 2HG  LYS A  12       8.211 -38.700  77.418  1.00 20.48           H
ATOM    153  CD  LYS A  12       7.073 -40.169  78.369  1.00 20.53           C
ATOM    154 1HD  LYS A  12       6.211 -39.669  78.282  1.00 20.53           H
ATOM    155 2HD  LYS A  12       6.906 -41.146  78.239  1.00 20.53           H
ATOM    156  CE  LYS A  12       7.633 -39.946  79.763  1.00 19.16           C
ATOM    157 1HE  LYS A  12       7.973 -40.813  80.127  1.00 19.16           H
ATOM    158 2HE  LYS A  12       8.383 -39.286  79.718  1.00 19.16           H
ATOM    159  NZ  LYS A  12       6.606 -39.422  80.693  1.00 18.89           N
ATOM    160 1HZ  LYS A  12       6.988 -39.280  81.606  1.00 18.89           H
ATOM    161 2HZ  LYS A  12       5.840 -40.059  80.776  1.00 18.89           H
ATOM    162 3HZ  LYS A  12       6.245 -38.547  80.372  1.00 18.89           H
ATOM    163  N   GLN A  13      10.244 -40.463  74.289  1.00  5.97           N
ATOM    164  H   GLN A  13      10.751 -39.616  74.447  1.00  5.97           H
ATOM    165  CA  GLN A  13      11.039 -41.714  74.445  1.00 20.30           C
ATOM    166  HA  GLN A  13      11.981 -41.385  74.382  1.00 20.30           H
ATOM    167  C   GLN A  13      11.058 -42.776  73.310  1.00 19.63           C
ATOM    168  O   GLN A  13      10.075 -42.962  72.619  1.00 18.79           O
ATOM    169  CB  GLN A  13      10.659 -42.307  75.813  1.00 19.72           C
ATOM    170 1HB  GLN A  13       9.666 -42.264  75.919  1.00 19.72           H
ATOM    171 2HB  GLN A  13      10.957 -43.261  75.846  1.00 19.72           H
ATOM    172  CG  GLN A  13      11.312 -41.547  76.975  1.00 20.22           C
ATOM    173 1HG  GLN A  13      12.302 -41.675  76.919  1.00 20.22           H
ATOM    174 2HG  GLN A  13      11.096 -40.576  76.878  1.00 20.22           H
ATOM    175  CD  GLN A  13      10.860 -41.991  78.355  1.00 20.55           C
ATOM    176  OE1 GLN A  13       9.774 -42.484  78.575  1.00 20.92           O
ATOM    177  NE2 GLN A  13      11.663 -41.793  79.363  1.00 26.52           N
ATOM    178 1HE2 GLN A  13      11.377 -42.046  80.287  1.00 26.52           H
ATOM    179 2HE2 GLN A  13      12.565 -41.388  79.212  1.00 26.52           H
ATOM    180  N   GLU A  14      12.093 -43.523  73.031  1.00  5.94           N
ATOM    181  H   GLU A  14      12.068 -43.853  72.087  1.00  5.94           H
ATOM    182  CA  GLU A  14      13.289 -44.006  73.748  1.00 23.21           C
ATOM    183  HA  GLU A  14      13.708 -43.253  74.256  1.00 23.21           H
ATOM    184  C   GLU A  14      14.243 -44.598  72.671  1.00 21.47           C
ATOM    185  O   GLU A  14      13.756 -45.244  71.746  1.00 21.20           O
ATOM    186  CB  GLU A  14      12.844 -45.131  74.710  1.00 23.90           C
ATOM    187 1HB  GLU A  14      11.846 -45.117  74.777  1.00 23.90           H
ATOM    188 2HB  GLU A  14      13.140 -46.008  74.333  1.00 23.90           H
ATOM    189  CG  GLU A  14      13.422 -44.997  76.124  1.00 24.56           C
ATOM    190 1HG  GLU A  14      14.410 -45.141  76.077  1.00 24.56           H
ATOM    191 2HG  GLU A  14      13.235 -44.073  76.456  1.00 24.56           H
ATOM    192  CD  GLU A  14      12.833 -46.000  77.122  1.00 24.81           C
ATOM    193  OE1 GLU A  14      13.602 -46.390  78.019  1.00 25.43           O
ATOM    194  OE2 GLU A  14      11.647 -46.338  77.002  1.00 30.05           O
ATOM    195  N   ALA A  15      15.490 -44.259  72.585  1.00 12.13           N
ATOM    196  H   ALA A  15      15.671 -43.549  71.904  1.00 12.13           H
ATOM    197  CA  ALA A  15      16.689 -44.719  73.298  1.00 30.06           C
ATOM    198  HA  ALA A  15      17.277 -43.928  73.128  1.00 30.06           H
ATOM    199  C   ALA A  15      17.413 -45.951  72.692  1.00 28.28           C
ATOM    200  O   ALA A  15      16.791 -46.922  72.281  1.00 27.75           O
ATOM    201  CB  ALA A  15      16.483 -44.863  74.814  1.00 29.50           C
ATOM    202 1HB  ALA A  15      16.016 -44.063  75.190  1.00 29.50           H
ATOM    203 2HB  ALA A  15      17.359 -44.958  75.287  1.00 29.50           H
ATOM    204 3HB  ALA A  15      15.930 -45.669  75.026  1.00 29.50           H
ATOM    205  N   LYS A  16      18.743 -45.901  72.837  1.00  4.61           N
ATOM    206  H   LYS A  16      19.093 -44.992  73.064  1.00  4.61           H
ATOM    207  CA  LYS A  16      19.802 -46.950  72.723  1.00 26.32           C
ATOM    208  HA  LYS A  16      20.519 -46.568  73.307  1.00 26.32           H
ATOM    209  C   LYS A  16      20.468 -47.122  71.344  1.00 24.37           C
ATOM    210  O   LYS A  16      19.782 -47.211  70.344  1.00 23.16           O
ATOM    211  CB  LYS A  16      19.315 -48.296  73.271  1.00 24.83           C
ATOM    212 1HB  LYS A  16      18.498 -48.570  72.763  1.00 24.83           H
ATOM    213 2HB  LYS A  16      20.036 -48.975  73.134  1.00 24.83           H
ATOM    214  CG  LYS A  16      18.967 -48.251  74.761  1.00 25.17           C
ATOM    215 1HG  LYS A  16      19.791 -48.036  75.286  1.00 25.17           H
ATOM    216 2HG  LYS A  16      18.278 -47.544  74.917  1.00 25.17           H
ATOM    217  CD  LYS A  16      18.417 -49.591  75.229  1.00 25.95           C
ATOM    218 1HD  LYS A  16      17.593 -49.815  74.708  1.00 25.95           H
ATOM    219 2HD  LYS A  16      19.105 -50.303  75.087  1.00 25.95           H
ATOM    220  CE  LYS A  16      18.074 -49.504  76.708  1.00 23.94           C
ATOM    221 1HE  LYS A  16      18.911 -49.359  77.235  1.00 23.94           H
ATOM    222 2HE  LYS A  16      17.448 -48.739  76.860  1.00 23.94           H
ATOM    223  NZ  LYS A  16      17.423 -50.747  77.194  1.00 23.84           N
ATOM    224 1HZ  LYS A  16      17.202 -50.679  78.167  1.00 23.84           H
ATOM    225 2HZ  LYS A  16      18.022 -51.538  77.070  1.00 23.84           H
ATOM    226 3HZ  LYS A  16      16.573 -50.924  76.697  1.00 23.84           H
ATOM    227  N   SER A  17      21.766 -47.313  71.254  1.00  9.94           N
ATOM    228  H   SER A  17      22.008 -47.754  70.390  1.00  9.94           H
ATOM    229  CA  SER A  17      22.965 -47.056  72.076  1.00 31.21           C
ATOM    230  HA  SER A  17      22.993 -46.060  72.161  1.00 31.21           H
ATOM    231  C   SER A  17      24.178 -47.693  71.375  1.00 29.58           C
ATOM    232  O   SER A  17      24.015 -48.755  70.791  1.00 28.14           O
ATOM    233  CB  SER A  17      22.908 -47.712  73.467  1.00 29.99           C
ATOM    234 1HB  SER A  17      23.802 -47.674  73.913  1.00 29.99           H
ATOM    235 2HB  SER A  17      22.228 -47.260  74.044  1.00 29.99           H
ATOM    236  OG  SER A  17      22.544 -49.072  73.387  1.00 29.49           O
ATOM    237  HG  SER A  17      21.590 -49.147  73.369  1.00 29.49           H
ATOM    238  N   GLY A  18      25.367 -47.110  71.584  1.00 11.03           N
ATOM    239  H   GLY A  18      25.360 -46.139  71.821  1.00 11.03           H
ATOM    240  CA  GLY A  18      26.682 -47.767  71.497  1.00 31.06           C
ATOM    241 1HA  GLY A  18      27.233 -47.415  72.254  1.00 31.06           H
ATOM    242 2HA  GLY A  18      26.526 -48.746  71.626  1.00 31.06           H
ATOM    243  C   GLY A  18      27.449 -47.554  70.182  1.00 29.22           C
ATOM    244  O   GLY A  18      26.944 -47.936  69.147  1.00 27.38           O
ATOM    245  N   ILE A  19      28.580 -46.870  70.084  1.00  4.71           N
ATOM    246  H   ILE A  19      28.628 -46.365  69.222  1.00  4.71           H
ATOM    247  CA  ILE A  19      29.799 -46.651  70.912  1.00 21.02           C
ATOM    248  HA  ILE A  19      30.110 -45.774  70.545  1.00 21.02           H
ATOM    249  C   ILE A  19      30.926 -47.678  70.638  1.00 20.50           C
ATOM    250  O   ILE A  19      30.701 -48.877  70.792  1.00 19.38           O
ATOM    251  CB  ILE A  19      29.545 -46.382  72.423  1.00 20.03           C
ATOM    252  HB  ILE A  19      29.000 -47.156  72.745  1.00 20.03           H
ATOM    253  CG1 ILE A  19      28.792 -45.046  72.625  1.00 19.80           C
ATOM    254 1HG1 ILE A  19      29.378 -44.302  72.305  1.00 19.80           H
ATOM    255 2HG1 ILE A  19      27.955 -45.070  72.079  1.00 19.80           H
ATOM    256  CG2 ILE A  19      30.831 -46.332  73.268  1.00 23.48           C
ATOM    257 1HG2 ILE A  19      30.621 -46.157  74.230  1.00 23.48           H
ATOM    258 2HG2 ILE A  19      31.441 -45.606  72.950  1.00 23.48           H
ATOM    259 3HG2 ILE A  19      31.329 -47.198  73.214  1.00 23.48           H
ATOM    260  CD1 ILE A  19      28.399 -44.742  74.069  1.00 22.43           C
ATOM    261 1HD1 ILE A  19      27.917 -43.868  74.133  1.00 22.43           H
ATOM    262 2HD1 ILE A  19      29.206 -44.692  74.657  1.00 22.43           H
ATOM    263 3HD1 ILE A  19      27.797 -45.452  74.434  1.00 22.43           H
ATOM    264  N   LEU A  20      32.129 -47.114  70.393  1.00  4.21           N
ATOM    265  H   LEU A  20      32.088 -46.158  70.103  1.00  4.21           H
ATOM    266  CA  LEU A  20      33.507 -47.675  70.481  1.00 19.49           C
ATOM    267  HA  LEU A  20      34.062 -46.847  70.403  1.00 19.49           H
ATOM    268  C   LEU A  20      34.018 -48.544  69.304  1.00 18.30           C
ATOM    269  O   LEU A  20      33.247 -49.279  68.710  1.00 18.08           O
ATOM    270  CB  LEU A  20      33.699 -48.375  71.841  1.00 18.60           C
ATOM    271 1HB  LEU A  20      32.987 -49.071  71.934  1.00 18.60           H
ATOM    272 2HB  LEU A  20      34.597 -48.814  71.839  1.00 18.60           H
ATOM    273  CG  LEU A  20      33.626 -47.464  73.071  1.00 18.28           C
ATOM    274  HG  LEU A  20      32.845 -46.857  72.925  1.00 18.28           H
ATOM    275  CD1 LEU A  20      33.438 -48.300  74.335  1.00 19.84           C
ATOM    276 1HD1 LEU A  20      33.389 -47.717  75.146  1.00 19.84           H
ATOM    277 2HD1 LEU A  20      34.199 -48.937  74.460  1.00 19.84           H
ATOM    278 3HD1 LEU A  20      32.594 -48.835  74.289  1.00 19.84           H
ATOM    279  CD2 LEU A  20      34.877 -46.600  73.250  1.00 24.67           C
ATOM    280 1HD2 LEU A  20      34.798 -46.018  74.060  1.00 24.67           H
ATOM    281 2HD2 LEU A  20      35.019 -46.007  72.458  1.00 24.67           H
ATOM    282 3HD2 LEU A  20      35.693 -47.168  73.358  1.00 24.67           H
ATOM    283  N   GLU A  21      35.307 -48.601  69.006  1.00  7.36           N
ATOM    284  H   GLU A  21      35.545 -49.484  68.602  1.00  7.36           H
ATOM    285  CA  GLU A  21      36.494 -47.720  69.105  1.00 24.25           C
ATOM    286  HA  GLU A  21      36.202 -46.858  68.691  1.00 24.25           H
ATOM    287  C   GLU A  21      37.677 -48.430  68.390  1.00 23.00           C
ATOM    288  O   GLU A  21      37.655 -49.651  68.231  1.00 21.84           O
ATOM    289  CB  GLU A  21      36.948 -47.458  70.557  1.00 24.13           C
ATOM    290 1HB  GLU A  21      36.175 -47.636  71.166  1.00 24.13           H
ATOM    291 2HB  GLU A  21      37.694 -48.088  70.772  1.00 24.13           H
ATOM    292  CG  GLU A  21      37.441 -46.014  70.803  1.00 24.19           C
ATOM    293 1HG  GLU A  21      38.151 -45.800  70.132  1.00 24.19           H
ATOM    294 2HG  GLU A  21      36.670 -45.388  70.684  1.00 24.19           H
ATOM    295  CD  GLU A  21      38.023 -45.792  72.199  1.00 22.61           C
ATOM    296  OE1 GLU A  21      38.862 -44.865  72.326  1.00 24.51           O
ATOM    297  OE2 GLU A  21      37.637 -46.509  73.138  1.00 28.79           O
ATOM    298  N   ALA A  22      38.705 -47.668  68.094  1.00 11.66           N
ATOM    299  H   ALA A  22      38.482 -46.740  67.795  1.00 11.66           H
ATOM    300  CA  ALA A  22      40.141 -47.991  68.142  1.00 29.10           C
ATOM    301  HA  ALA A  22      40.474 -47.138  67.741  1.00 29.10           H
ATOM    302  C   ALA A  22      40.809 -49.010  67.178  1.00 26.84           C
ATOM    303  O   ALA A  22      40.698 -50.221  67.297  1.00 25.72           O
ATOM    304  CB  ALA A  22      40.536 -48.251  69.603  1.00 27.58           C
ATOM    305 1HB  ALA A  22      40.101 -47.590  70.215  1.00 27.58           H
ATOM    306 2HB  ALA A  22      41.526 -48.178  69.725  1.00 27.58           H
ATOM    307 3HB  ALA A  22      40.258 -49.167  69.892  1.00 27.58           H
ATOM    308  N   ALA A  23      41.671 -48.427  66.376  1.00  9.44           N
ATOM    309  H   ALA A  23      41.279 -47.802  65.701  1.00  9.44           H
ATOM    310  CA  ALA A  23      43.145 -48.571  66.337  1.00 28.01           C
ATOM    311  HA  ALA A  23      43.301 -48.121  65.458  1.00 28.01           H
ATOM    312  C   ALA A  23      43.841 -49.934  66.109  1.00 26.47           C
ATOM    313  O   ALA A  23      43.615 -50.909  66.811  1.00 24.28           O
ATOM    314  CB  ALA A  23      43.734 -47.897  67.592  1.00 26.13           C
ATOM    315 1HB  ALA A  23      43.299 -47.012  67.761  1.00 26.13           H
ATOM    316 2HB  ALA A  23      44.716 -47.742  67.488  1.00 26.13           H
ATOM    317 3HB  ALA A  23      43.597 -48.467  68.402  1.00 26.13           H
ATOM    318  N   GLY A  24      44.883 -49.885  65.281  1.00 13.90           N
ATOM    319  H   GLY A  24      44.886 -49.196  64.556  1.00 13.90           H
ATOM    320  CA  GLY A  24      46.030 -50.801  65.387  1.00 31.58           C
ATOM    321 1HA  GLY A  24      46.639 -50.422  66.084  1.00 31.58           H
ATOM    322 2HA  GLY A  24      45.670 -51.679  65.701  1.00 31.58           H
ATOM    323  C   GLY A  24      46.834 -51.029  64.100  1.00 30.38           C
ATOM    324  O   GLY A  24      46.481 -51.866  63.289  1.00 27.38           O
ATOM    325  N   PHE A  25      47.952 -50.320  63.988  1.00  6.57           N
ATOM    326  H   PHE A  25      48.000 -49.469  64.511  1.00  6.57           H
ATOM    327  CA  PHE A  25      49.135 -50.666  63.165  1.00 25.11           C
ATOM    328  HA  PHE A  25      48.863 -50.799  62.212  1.00 25.11           H
ATOM    329  C   PHE A  25      49.775 -51.995  63.667  1.00 23.57           C
ATOM    330  O   PHE A  25      49.444 -52.388  64.786  1.00 22.23           O
ATOM    331  CB  PHE A  25      50.095 -49.479  63.299  1.00 22.90           C
ATOM    332 1HB  PHE A  25      49.938 -49.054  64.190  1.00 22.90           H
ATOM    333 2HB  PHE A  25      51.030 -49.832  63.257  1.00 22.90           H
ATOM    334  CG  PHE A  25      49.962 -48.394  62.239  1.00 24.11           C
ATOM    335  CD1 PHE A  25      50.699 -48.490  61.041  1.00 24.14           C
ATOM    336  HD1 PHE A  25      51.281 -49.287  60.879  1.00 24.14           H
ATOM    337  CD2 PHE A  25      49.152 -47.274  62.458  1.00 28.43           C
ATOM    338  HD2 PHE A  25      48.631 -47.192  63.308  1.00 28.43           H
ATOM    339  CE1 PHE A  25      50.623 -47.487  60.084  1.00 25.06           C
ATOM    340  HE1 PHE A  25      51.153 -47.565  59.240  1.00 25.06           H
ATOM    341  CE2 PHE A  25      49.071 -46.271  61.490  1.00 27.32           C
ATOM    342  HE2 PHE A  25      48.484 -45.477  61.648  1.00 27.32           H
ATOM    343  CZ  PHE A  25      49.808 -46.367  60.294  1.00 29.56           C
ATOM    344  HZ  PHE A  25      49.750 -45.646  59.604  1.00 29.56           H
ATOM    345  N   PRO A  26      50.718 -52.708  62.996  1.00 11.84           N
ATOM    346  CA  PRO A  26      51.807 -52.198  62.140  1.00 28.71           C
ATOM    347  HA  PRO A  26      51.462 -51.372  61.695  1.00 28.71           H
ATOM    348  C   PRO A  26      52.290 -53.071  60.936  1.00 28.91           C
ATOM    349  O   PRO A  26      51.885 -54.207  60.725  1.00 26.10           O
ATOM    350  CB  PRO A  26      52.940 -52.079  63.169  1.00 26.21           C
ATOM    351 1HB  PRO A  26      53.833 -52.086  62.720  1.00 26.21           H
ATOM    352 2HB  PRO A  26      52.845 -51.244  63.710  1.00 26.21           H
ATOM    353  CG  PRO A  26      52.761 -53.322  64.047  1.00 28.18           C
ATOM    354 1HG  PRO A  26      53.451 -54.014  63.832  1.00 28.18           H
ATOM    355 2HG  PRO A  26      52.816 -53.085  65.017  1.00 28.18           H
ATOM    356  CD  PRO A  26      51.375 -53.828  63.701  1.00 33.33           C
ATOM    357 1HD  PRO A  26      51.425 -54.628  63.103  1.00 33.33           H
ATOM    358 2HD  PRO A  26      50.862 -54.061  64.527  1.00 33.33           H
ATOM    359  N   ASP A  27      53.228 -52.466  60.217  1.00  9.53           N
ATOM    360  H   ASP A  27      53.272 -51.477  60.356  1.00  9.53           H
ATOM    361  CA  ASP A  27      54.228 -52.986  59.242  1.00 31.18           C
ATOM    362  HA  ASP A  27      53.762 -53.400  58.460  1.00 31.18           H
ATOM    363  C   ASP A  27      55.145 -54.107  59.846  1.00 29.48           C
ATOM    364  O   ASP A  27      55.027 -54.344  61.046  1.00 27.35           O
ATOM    365  CB  ASP A  27      55.061 -51.718  58.923  1.00 29.59           C
ATOM    366 1HB  ASP A  27      54.571 -50.928  59.292  1.00 29.59           H
ATOM    367 2HB  ASP A  27      55.944 -51.808  59.383  1.00 29.59           H
ATOM    368  CG  ASP A  27      55.355 -51.410  57.466  1.00 27.76           C
ATOM    369  OD1 ASP A  27      54.989 -52.208  56.584  1.00 27.52           O
ATOM    370  OD2 ASP A  27      56.018 -50.374  57.240  1.00 31.17           O
ATOM    371  N   PRO A  28      56.171 -54.741  59.241  1.00  8.20           N
ATOM    372  CA  PRO A  28      56.725 -54.599  57.878  1.00 26.81           C
ATOM    373  HA  PRO A  28      55.992 -54.241  57.299  1.00 26.81           H
ATOM    374  C   PRO A  28      57.220 -55.903  57.176  1.00 26.71           C
ATOM    375  O   PRO A  28      57.440 -56.935  57.798  1.00 24.25           O
ATOM    376  CB  PRO A  28      57.967 -53.731  58.151  1.00 23.93           C
ATOM    377 1HB  PRO A  28      58.660 -53.868  57.443  1.00 23.93           H
ATOM    378 2HB  PRO A  28      57.722 -52.762  58.196  1.00 23.93           H
ATOM    379  CG  PRO A  28      58.478 -54.219  59.504  1.00 26.54           C
ATOM    380 1HG  PRO A  28      59.312 -54.760  59.392  1.00 26.54           H
ATOM    381 2HG  PRO A  28      58.661 -53.446  60.112  1.00 26.54           H
ATOM    382  CD  PRO A  28      57.342 -55.083  60.054  1.00 35.47           C
ATOM    383 1HD  PRO A  28      57.547 -56.057  59.958  1.00 35.47           H
ATOM    384 2HD  PRO A  28      57.159 -54.874  61.015  1.00 35.47           H
ATOM    385  N   GLY A  29      57.628 -55.791  55.922  1.00 13.32           N
ATOM    386  H   GLY A  29      57.021 -55.402  55.229  1.00 13.32           H
ATOM    387  CA  GLY A  29      58.988 -56.245  55.552  1.00 37.50           C
ATOM    388 1HA  GLY A  29      59.449 -55.435  55.189  1.00 37.50           H
ATOM    389 2HA  GLY A  29      59.420 -56.517  56.412  1.00 37.50           H
ATOM    390  C   GLY A  29      59.203 -57.389  54.545  1.00 37.95           C
ATOM    391  O   GLY A  29      58.850 -58.537  54.773  1.00 33.45           O
ATOM    392  N   LYS A  30      60.036 -57.005  53.580  1.00  6.18           N
ATOM    393  H   LYS A  30      59.863 -56.106  53.177  1.00  6.18           H
ATOM    394  CA  LYS A  30      61.191 -57.759  53.035  1.00 24.51           C
ATOM    395  HA  LYS A  30      61.588 -56.990  52.534  1.00 24.51           H
ATOM    396  C   LYS A  30      61.022 -58.822  51.914  1.00 23.49           C
ATOM    397  O   LYS A  30      60.639 -59.959  52.155  1.00 20.63           O
ATOM    398  CB  LYS A  30      62.074 -58.304  54.167  1.00 22.53           C
ATOM    399 1HB  LYS A  30      61.487 -58.777  54.824  1.00 22.53           H
ATOM    400 2HB  LYS A  30      62.725 -58.953  53.773  1.00 22.53           H
ATOM    401  CG  LYS A  30      62.864 -57.213  54.916  1.00 21.42           C
ATOM    402 1HG  LYS A  30      63.482 -56.758  54.275  1.00 21.42           H
ATOM    403 2HG  LYS A  30      62.222 -56.545  55.293  1.00 21.42           H
ATOM    404  CD  LYS A  30      63.690 -57.815  56.064  1.00 20.76           C
ATOM    405 1HD  LYS A  30      63.078 -58.269  56.712  1.00 20.76           H
ATOM    406 2HD  LYS A  30      64.337 -58.481  55.694  1.00 20.76           H
ATOM    407  CE  LYS A  30      64.463 -56.721  56.792  1.00 19.09           C
ATOM    408 1HE  LYS A  30      65.150 -56.334  56.177  1.00 19.09           H
ATOM    409 2HE  LYS A  30      63.830 -56.002  57.080  1.00 19.09           H
ATOM    410  NZ  LYS A  30      65.157 -57.246  57.999  1.00 18.36           N
ATOM    411 1HZ  LYS A  30      65.660 -56.520  58.467  1.00 18.36           H
ATOM    412 2HZ  LYS A  30      65.810 -57.963  57.754  1.00 18.36           H
ATOM    413 3HZ  LYS A  30      64.503 -57.635  58.648  1.00 18.36           H
ATOM    414  N   LYS A  31      61.645 -58.438  50.800  1.00  6.07           N
ATOM    415  H   LYS A  31      61.329 -57.570  50.417  1.00  6.07           H
ATOM    416  CA  LYS A  31      62.733 -59.097  50.042  1.00 27.39           C
ATOM    417  HA  LYS A  31      62.788 -58.385  49.342  1.00 27.39           H
ATOM    418  C   LYS A  31      62.500 -60.384  49.208  1.00 26.58           C
ATOM    419  O   LYS A  31      62.377 -61.470  49.744  1.00 24.35           O
ATOM    420  CB  LYS A  31      63.991 -59.291  50.927  1.00 25.02           C
ATOM    421 1HB  LYS A  31      63.703 -59.657  51.812  1.00 25.02           H
ATOM    422 2HB  LYS A  31      64.597 -59.946  50.477  1.00 25.02           H
ATOM    423  CG  LYS A  31      64.787 -58.003  51.181  1.00 23.88           C
ATOM    424 1HG  LYS A  31      65.011 -57.578  50.304  1.00 23.88           H
ATOM    425 2HG  LYS A  31      64.229 -57.375  51.723  1.00 23.88           H
ATOM    426  CD  LYS A  31      66.087 -58.306  51.941  1.00 22.88           C
ATOM    427 1HD  LYS A  31      65.863 -58.672  52.844  1.00 22.88           H
ATOM    428 2HD  LYS A  31      66.618 -58.982  51.430  1.00 22.88           H
ATOM    429  CE  LYS A  31      66.928 -57.056  52.116  1.00 19.84           C
ATOM    430 1HE  LYS A  31      67.090 -56.642  51.220  1.00 19.84           H
ATOM    431 2HE  LYS A  31      66.436 -56.409  52.698  1.00 19.84           H
ATOM    432  NZ  LYS A  31      68.244 -57.333  52.743  1.00 19.57           N
ATOM    433 1HZ  LYS A  31      68.776 -56.493  52.846  1.00 19.57           H
ATOM    434 2HZ  LYS A  31      68.779 -57.969  52.187  1.00 19.57           H
ATOM    435 3HZ  LYS A  31      68.131 -57.738  53.650  1.00 19.57           H
ATOM    436  N   ALA A  32      62.743 -60.185  47.922  1.00 11.11           N
ATOM    437  H   ALA A  32      62.186 -59.480  47.482  1.00 11.11           H
ATOM    438  CA  ALA A  32      63.723 -60.860  47.046  1.00 26.30           C
ATOM    439  HA  ALA A  32      63.575 -60.309  46.225  1.00 26.30           H
ATOM    440  C   ALA A  32      63.461 -62.288  46.498  1.00 25.38           C
ATOM    441  O   ALA A  32      63.503 -63.251  47.234  1.00 23.94           O
ATOM    442  CB  ALA A  32      65.133 -60.734  47.653  1.00 24.60           C
ATOM    443 1HB  ALA A  32      65.291 -59.811  48.003  1.00 24.60           H
ATOM    444 2HB  ALA A  32      65.836 -60.928  46.969  1.00 24.60           H
ATOM    445 3HB  ALA A  32      65.256 -61.375  48.411  1.00 24.60           H
ATOM    446  N   SER A  33      63.314 -62.339  45.179  1.00  9.86           N
ATOM    447  H   SER A  33      62.571 -61.774  44.820  1.00  9.86           H
ATOM    448  CA  SER A  33      64.077 -63.104  44.139  1.00 26.61           C
ATOM    449  HA  SER A  33      63.383 -63.238  43.431  1.00 26.61           H
ATOM    450  C   SER A  33      64.571 -64.555  44.427  1.00 25.24           C
ATOM    451  O   SER A  33      64.813 -64.857  45.574  1.00 23.88           O
ATOM    452  CB  SER A  33      65.288 -62.236  43.772  1.00 25.38           C
ATOM    453 1HB  SER A  33      65.926 -62.177  44.540  1.00 25.38           H
ATOM    454 2HB  SER A  33      65.760 -62.609  42.973  1.00 25.38           H
ATOM    455  OG  SER A  33      64.906 -60.917  43.449  1.00 25.03           O
ATOM    456  HG  SER A  33      65.686 -60.367  43.376  1.00 25.03           H
ATOM    457  N   PRO A  34      64.950 -65.431  43.467  1.00 10.35           N
ATOM    458  CA  PRO A  34      65.222 -65.213  42.019  1.00 26.76           C
ATOM    459  HA  PRO A  34      64.648 -64.467  41.682  1.00 26.76           H
ATOM    460  C   PRO A  34      64.897 -66.421  41.059  1.00 26.55           C
ATOM    461  O   PRO A  34      64.316 -67.417  41.488  1.00 25.47           O
ATOM    462  CB  PRO A  34      66.743 -64.988  42.074  1.00 24.79           C
ATOM    463 1HB  PRO A  34      67.169 -65.235  41.204  1.00 24.79           H
ATOM    464 2HB  PRO A  34      66.953 -64.034  42.290  1.00 24.79           H
ATOM    465  CG  PRO A  34      67.232 -65.910  43.191  1.00 26.37           C
ATOM    466 1HG  PRO A  34      67.762 -66.671  42.818  1.00 26.37           H
ATOM    467 2HG  PRO A  34      67.790 -65.406  43.850  1.00 26.37           H
ATOM    468  CD  PRO A  34      65.950 -66.414  43.844  1.00 33.81           C
ATOM    469 1HD  PRO A  34      65.689 -67.315  43.498  1.00 33.81           H
ATOM    470 2HD  PRO A  34      66.033 -66.451  44.840  1.00 33.81           H
ATOM    471  N   LEU A  35      65.426 -66.352  39.845  1.00  4.88           N
ATOM    472  H   LEU A  35      65.613 -65.429  39.509  1.00  4.88           H
ATOM    473  CA  LEU A  35      65.782 -67.463  38.907  1.00 20.47           C
ATOM    474  HA  LEU A  35      66.337 -67.001  38.216  1.00 20.47           H
ATOM    475  C   LEU A  35      64.619 -68.100  38.075  1.00 19.26           C
ATOM    476  O   LEU A  35      63.529 -68.254  38.578  1.00 18.81           O
ATOM    477  CB  LEU A  35      66.591 -68.528  39.685  1.00 19.51           C
ATOM    478 1HB  LEU A  35      66.048 -68.806  40.477  1.00 19.51           H
ATOM    479 2HB  LEU A  35      66.725 -69.313  39.080  1.00 19.51           H
ATOM    480  CG  LEU A  35      67.976 -68.097  40.199  1.00 19.70           C
ATOM    481  HG  LEU A  35      67.844 -67.197  40.615  1.00 19.70           H
ATOM    482  CD1 LEU A  35      68.508 -69.126  41.205  1.00 20.70           C
ATOM    483 1HD1 LEU A  35      69.409 -68.859  41.548  1.00 20.70           H
ATOM    484 2HD1 LEU A  35      68.595 -70.028  40.783  1.00 20.70           H
ATOM    485 3HD1 LEU A  35      67.893 -69.212  41.989  1.00 20.70           H
ATOM    486  CD2 LEU A  35      69.023 -67.955  39.098  1.00 26.05           C
ATOM    487 1HD2 LEU A  35      69.905 -67.674  39.476  1.00 26.05           H
ATOM    488 2HD2 LEU A  35      68.745 -67.269  38.425  1.00 26.05           H
ATOM    489 3HD2 LEU A  35      69.157 -68.821  38.617  1.00 26.05           H
ATOM    490  N   VAL A  36      64.757 -68.589  36.840  1.00  6.26           N
ATOM    491  H   VAL A  36      63.939 -69.081  36.542  1.00  6.26           H
ATOM    492  CA  VAL A  36      65.815 -68.590  35.793  1.00 20.97           C
ATOM    493  HA  VAL A  36      66.022 -67.636  35.576  1.00 20.97           H
ATOM    494  C   VAL A  36      65.270 -69.343  34.534  1.00 20.13           C
ATOM    495  O   VAL A  36      64.485 -70.267  34.714  1.00 18.41           O
ATOM    496  CB  VAL A  36      67.106 -69.279  36.332  1.00 19.38           C
ATOM    497  HB  VAL A  36      66.814 -69.529  37.255  1.00 19.38           H
ATOM    498  CG1 VAL A  36      67.582 -70.608  35.780  1.00 17.34           C
ATOM    499 1HG1 VAL A  36      68.421 -70.905  36.235  1.00 17.34           H
ATOM    500 2HG1 VAL A  36      67.771 -70.542  34.800  1.00 17.34           H
ATOM    501 3HG1 VAL A  36      66.892 -71.319  35.913  1.00 17.34           H
ATOM    502  CG2 VAL A  36      68.291 -68.323  36.254  1.00 20.28           C
ATOM    503 1HG2 VAL A  36      69.124 -68.756  36.598  1.00 20.28           H
ATOM    504 2HG2 VAL A  36      68.125 -67.501  36.799  1.00 20.28           H
ATOM    505 3HG2 VAL A  36      68.460 -68.038  35.311  1.00 20.28           H
ATOM    506  N   VAL A  37      65.774 -68.994  33.323  1.00  6.50           N
ATOM    507  H   VAL A  37      66.093 -68.050  33.246  1.00  6.50           H
ATOM    508  CA  VAL A  37      65.919 -69.827  32.083  1.00 22.59           C
ATOM    509  HA  VAL A  37      66.393 -69.226  31.440  1.00 22.59           H
ATOM    510  C   VAL A  37      64.632 -70.167  31.270  1.00 21.55           C
ATOM    511  O   VAL A  37      63.598 -70.411  31.857  1.00 20.19           O
ATOM    512  CB  VAL A  37      66.749 -71.083  32.472  1.00 20.87           C
ATOM    513  HB  VAL A  37      66.271 -71.414  33.286  1.00 20.87           H
ATOM    514  CG1 VAL A  37      66.770 -72.290  31.549  1.00 19.08           C
ATOM    515 1HG1 VAL A  37      67.342 -73.019  31.925  1.00 19.08           H
ATOM    516 2HG1 VAL A  37      67.134 -72.047  30.650  1.00 19.08           H
ATOM    517 3HG1 VAL A  37      65.849 -72.658  31.419  1.00 19.08           H
ATOM    518  CG2 VAL A  37      68.215 -70.677  32.664  1.00 23.14           C
ATOM    519 1HG2 VAL A  37      68.775 -71.466  32.916  1.00 23.14           H
ATOM    520 2HG2 VAL A  37      68.306 -69.993  33.387  1.00 23.14           H
ATOM    521 3HG2 VAL A  37      68.592 -70.288  31.824  1.00 23.14           H
ATOM    522  N   ALA A  38      64.581 -70.199  29.948  1.00 10.87           N
ATOM    523  H   ALA A  38      63.638 -70.312  29.635  1.00 10.87           H
ATOM    524  CA  ALA A  38      65.501 -70.118  28.801  1.00 27.04           C
ATOM    525  HA  ALA A  38      66.216 -69.457  29.029  1.00 27.04           H
ATOM    526  C   ALA A  38      64.701 -69.683  27.539  1.00 25.45           C
ATOM    527  O   ALA A  38      63.507 -69.971  27.473  1.00 25.13           O
ATOM    528  CB  ALA A  38      66.090 -71.517  28.555  1.00 26.00           C
ATOM    529 1HB  ALA A  38      66.613 -71.830  29.348  1.00 26.00           H
ATOM    530 2HB  ALA A  38      66.703 -71.514  27.765  1.00 26.00           H
ATOM    531 3HB  ALA A  38      65.366 -72.185  28.380  1.00 26.00           H
ATOM    532  N   ALA A  39      65.277 -68.907  26.660  1.00 10.13           N
ATOM    533  H   ALA A  39      65.361 -67.950  26.937  1.00 10.13           H
ATOM    534  CA  ALA A  39      65.824 -69.215  25.322  1.00 25.82           C
ATOM    535  HA  ALA A  39      66.198 -68.338  25.021  1.00 25.82           H
ATOM    536  C   ALA A  39      64.768 -69.603  24.252  1.00 24.71           C
ATOM    537  O   ALA A  39      63.859 -70.364  24.538  1.00 24.09           O
ATOM    538  CB  ALA A  39      66.957 -70.237  25.432  1.00 24.76           C
ATOM    539 1HB  ALA A  39      67.621 -69.962  26.127  1.00 24.76           H
ATOM    540 2HB  ALA A  39      67.442 -70.329  24.563  1.00 24.76           H
ATOM    541 3HB  ALA A  39      66.604 -71.138  25.684  1.00 24.76           H
ATOM    542  N   ALA A  40      64.769 -69.148  23.027  1.00 11.81           N
ATOM    543  H   ALA A  40      63.858 -68.980  22.651  1.00 11.81           H
ATOM    544  CA  ALA A  40      65.862 -68.840  22.107  1.00 25.63           C
ATOM    545  HA  ALA A  40      66.584 -68.376  22.621  1.00 25.63           H
ATOM    546  C   ALA A  40      65.371 -67.914  20.961  1.00 24.83           C
ATOM    547  O   ALA A  40      64.208 -68.001  20.587  1.00 23.64           O
ATOM    548  CB  ALA A  40      66.310 -70.188  21.524  1.00 24.43           C
ATOM    549 1HB  ALA A  40      66.631 -70.802  22.245  1.00 24.43           H
ATOM    550 2HB  ALA A  40      67.057 -70.065  20.870  1.00 24.43           H
ATOM    551 3HB  ALA A  40      65.556 -70.641  21.048  1.00 24.43           H
ATOM    552  N   ALA A  41      66.188 -66.989  20.529  1.00 10.74           N
ATOM    553  H   ALA A  41      66.387 -66.261  21.185  1.00 10.74           H
ATOM    554  CA  ALA A  41      66.860 -66.854  19.227  1.00 25.53           C
ATOM    555  HA  ALA A  41      67.598 -66.206  19.416  1.00 25.53           H
ATOM    556  C   ALA A  41      65.993 -66.205  18.110  1.00 24.34           C
ATOM    557  O   ALA A  41      64.828 -66.528  17.979  1.00 23.57           O
ATOM    558  CB  ALA A  41      67.438 -68.211  18.796  1.00 24.47           C
ATOM    559 1HB  ALA A  41      67.992 -68.613  19.525  1.00 24.47           H
ATOM    560 2HB  ALA A  41      68.019 -68.113  17.988  1.00 24.47           H
ATOM    561 3HB  ALA A  41      66.708 -68.857  18.573  1.00 24.47           H
ATOM    562  N   ALA A  42      66.446 -65.330  17.215  1.00  9.03           N
ATOM    563  H   ALA A  42      65.734 -64.968  16.613  1.00  9.03           H
ATOM    564  CA  ALA A  42      67.776 -64.793  16.937  1.00 23.51           C
ATOM    565  HA  ALA A  42      68.162 -64.539  17.824  1.00 23.51           H
ATOM    566  C   ALA A  42      67.693 -63.563  16.001  1.00 22.54           C
ATOM    567  O   ALA A  42      66.757 -63.468  15.213  1.00 21.92           O
ATOM    568  CB  ALA A  42      68.592 -65.879  16.224  1.00 22.63           C
ATOM    569 1HB  ALA A  42      68.673 -66.698  16.793  1.00 22.63           H
ATOM    570 2HB  ALA A  42      69.515 -65.556  16.017  1.00 22.63           H
ATOM    571 3HB  ALA A  42      68.159 -66.145  15.363  1.00 22.63           H
ATOM    572  N   ALA A  43      68.748 -62.748  16.069  1.00 11.04           N
ATOM    573  H   ALA A  43      69.172 -62.678  16.972  1.00 11.04           H
ATOM    574  CA  ALA A  43      69.383 -61.935  15.016  1.00 25.01           C
ATOM    575  HA  ALA A  43      70.110 -61.476  15.527  1.00 25.01           H
ATOM    576  C   ALA A  43      68.627 -60.720  14.413  1.00 24.14           C
ATOM    577  O   ALA A  43      67.459 -60.806  14.107  1.00 23.30           O
ATOM    578  CB  ALA A  43      69.877 -62.904  13.935  1.00 24.23           C
ATOM    579 1HB  ALA A  43      70.361 -63.679  14.342  1.00 24.23           H
ATOM    580 2HB  ALA A  43      70.504 -62.447  13.304  1.00 24.23           H
ATOM    581 3HB  ALA A  43      69.113 -63.265  13.401  1.00 24.23           H
ATOM    582  N   ALA A  44      69.232 -59.558  14.087  1.00 13.82           N
ATOM    583  H   ALA A  44      68.649 -58.935  13.565  1.00 13.82           H
ATOM    584  CA  ALA A  44      70.575 -59.029  14.347  1.00 28.20           C
ATOM    585  HA  ALA A  44      70.706 -59.088  15.337  1.00 28.20           H
ATOM    586  C   ALA A  44      70.662 -57.571  13.830  1.00 26.79           C
ATOM    587  O   ALA A  44      70.033 -57.264  12.823  1.00 25.84           O
ATOM    588  CB  ALA A  44      71.630 -59.868  13.606  1.00 27.16           C
ATOM    589 1HB  ALA A  44      71.609 -60.820  13.910  1.00 27.16           H
ATOM    590 2HB  ALA A  44      72.550 -59.513  13.771  1.00 27.16           H
ATOM    591 3HB  ALA A  44      71.468 -59.857  12.619  1.00 27.16           H
ATOM    592  N   VAL A  45      71.539 -56.772  14.471  1.00  6.10           N
ATOM    593  H   VAL A  45      71.602 -56.899  15.461  1.00  6.10           H
ATOM    594  CA  VAL A  45      72.425 -55.726  13.894  1.00 22.73           C
ATOM    595  HA  VAL A  45      72.960 -55.415  14.680  1.00 22.73           H
ATOM    596  C   VAL A  45      71.780 -54.388  13.453  1.00 21.57           C
ATOM    597  O   VAL A  45      71.063 -54.337  12.470  1.00 20.16           O
ATOM    598  CB  VAL A  45      73.325 -56.385  12.831  1.00 21.03           C
ATOM    599  HB  VAL A  45      72.670 -56.731  12.159  1.00 21.03           H
ATOM    600  CG1 VAL A  45      74.288 -55.464  12.098  1.00 19.48           C
ATOM    601 1HG1 VAL A  45      74.831 -55.972  11.429  1.00 19.48           H
ATOM    602 2HG1 VAL A  45      74.920 -55.025  12.737  1.00 19.48           H
ATOM    603 3HG1 VAL A  45      73.794 -54.744  11.610  1.00 19.48           H
ATOM    604  CG2 VAL A  45      74.221 -57.458  13.485  1.00 23.72           C
ATOM    605 1HG2 VAL A  45      74.811 -57.895  12.806  1.00 23.72           H
ATOM    606 2HG2 VAL A  45      73.669 -58.171  13.916  1.00 23.72           H
ATOM    607 3HG2 VAL A  45      74.807 -57.055  14.188  1.00 23.72           H
ATOM    608  N   ALA A  46      71.945 -53.322  14.249  1.00 10.98           N
ATOM    609  H   ALA A  46      71.226 -53.208  14.934  1.00 10.98           H
ATOM    610  CA  ALA A  46      73.001 -52.281  14.298  1.00 26.34           C
ATOM    611  HA  ALA A  46      73.033 -52.015  15.262  1.00 26.34           H
ATOM    612  C   ALA A  46      72.630 -51.027  13.454  1.00 25.29           C
ATOM    613  O   ALA A  46      72.008 -51.170  12.419  1.00 24.14           O
ATOM    614  CB  ALA A  46      74.386 -52.839  13.939  1.00 25.22           C
ATOM    615 1HB  ALA A  46      74.603 -53.643  14.493  1.00 25.22           H
ATOM    616 2HB  ALA A  46      75.099 -52.156  14.096  1.00 25.22           H
ATOM    617 3HB  ALA A  46      74.425 -53.109  12.977  1.00 25.22           H
ATOM    618  N   ALA A  47      73.001 -49.774  13.762  1.00  8.75           N
ATOM    619  H   ALA A  47      72.662 -49.102  13.103  1.00  8.75           H
ATOM    620  CA  ALA A  47      73.784 -49.159  14.834  1.00 26.05           C
ATOM    621  HA  ALA A  47      73.449 -49.544  15.694  1.00 26.05           H
ATOM    622  C   ALA A  47      73.613 -47.620  14.780  1.00 25.28           C
ATOM    623  O   ALA A  47      73.328 -47.090  13.712  1.00 23.43           O
ATOM    624  CB  ALA A  47      75.265 -49.477  14.606  1.00 24.06           C
ATOM    625 1HB  ALA A  47      75.428 -50.463  14.632  1.00 24.06           H
ATOM    626 2HB  ALA A  47      75.835 -49.053  15.310  1.00 24.06           H
ATOM    627 3HB  ALA A  47      75.572 -49.138  13.717  1.00 24.06           H
ATOM    628  N   GLN A  48      73.935 -46.967  15.896  1.00  5.80           N
ATOM    629  H   GLN A  48      73.836 -47.491  16.742  1.00  5.80           H
ATOM    630  CA  GLN A  48      74.418 -45.578  16.066  1.00 18.00           C
ATOM    631  HA  GLN A  48      74.510 -45.523  17.060  1.00 18.00           H
ATOM    632  C   GLN A  48      73.442 -44.421  15.724  1.00 18.65           C
ATOM    633  O   GLN A  48      72.756 -44.462  14.728  1.00 15.46           O
ATOM    634  CB  GLN A  48      75.761 -45.415  15.331  1.00 16.57           C
ATOM    635 1HB  GLN A  48      75.633 -45.667  14.372  1.00 16.57           H
ATOM    636 2HB  GLN A  48      76.043 -44.457  15.389  1.00 16.57           H
ATOM    637  CG  GLN A  48      76.880 -46.283  15.913  1.00 15.39           C
ATOM    638 1HG  GLN A  48      77.088 -45.954  16.834  1.00 15.39           H
ATOM    639 2HG  GLN A  48      76.554 -47.227  15.962  1.00 15.39           H
ATOM    640  CD  GLN A  48      78.170 -46.263  15.094  1.00 13.66           C
ATOM    641  OE1 GLN A  48      78.318 -45.556  14.120  1.00 16.59           O
ATOM    642  NE2 GLN A  48      79.165 -47.041  15.469  1.00 17.99           N
ATOM    643 1HE2 GLN A  48      80.022 -47.041  14.953  1.00 17.99           H
ATOM    644 2HE2 GLN A  48      79.064 -47.632  16.269  1.00 17.99           H
ATOM    645  N   GLY A  49      73.365 -43.330  16.454  1.00 10.30           N
ATOM    646  H   GLY A  49      72.665 -42.697  16.124  1.00 10.30           H
ATOM    647  CA  GLY A  49      74.065 -42.825  17.637  1.00 29.60           C
ATOM    648 1HA  GLY A  49      73.935 -43.477  18.384  1.00 29.60           H
ATOM    649 2HA  GLY A  49      75.039 -42.754  17.422  1.00 29.60           H
ATOM    650  C   GLY A  49      73.491 -41.442  18.018  1.00 29.09           C
ATOM    651  O   GLY A  49      73.001 -40.709  17.169  1.00 25.49           O
ATOM    652  N   VAL A  50      73.517 -41.103  19.303  1.00  4.29           N
ATOM    653  H   VAL A  50      73.909 -41.801  19.902  1.00  4.29           H
ATOM    654  CA  VAL A  50      73.070 -39.878  20.011  1.00 21.89           C
ATOM    655  HA  VAL A  50      72.205 -39.559  19.624  1.00 21.89           H
ATOM    656  C   VAL A  50      74.131 -38.749  19.818  1.00 20.78           C
ATOM    657  O   VAL A  50      75.208 -39.091  19.318  1.00 18.75           O
ATOM    658  CB  VAL A  50      72.878 -40.267  21.500  1.00 19.58           C
ATOM    659  HB  VAL A  50      73.721 -39.913  21.906  1.00 19.58           H
ATOM    660  CG1 VAL A  50      71.627 -39.657  22.132  1.00 18.38           C
ATOM    661 1HG1 VAL A  50      71.539 -39.931  23.090  1.00 18.38           H
ATOM    662 2HG1 VAL A  50      70.802 -39.953  21.651  1.00 18.38           H
ATOM    663 3HG1 VAL A  50      71.660 -38.658  22.100  1.00 18.38           H
ATOM    664  CG2 VAL A  50      72.717 -41.778  21.770  1.00 21.63           C
ATOM    665 1HG2 VAL A  50      72.598 -41.957  22.747  1.00 21.63           H
ATOM    666 2HG2 VAL A  50      73.522 -42.285  21.461  1.00 21.63           H
ATOM    667 3HG2 VAL A  50      71.920 -42.145  21.291  1.00 21.63           H
ATOM    668  N   PRO A  51      73.977 -37.455  20.208  1.00  8.94           N
ATOM    669  CA  PRO A  51      73.216 -36.952  21.361  1.00 25.93           C
ATOM    670  HA  PRO A  51      72.441 -37.577  21.453  1.00 25.93           H
ATOM    671  C   PRO A  51      72.534 -35.546  21.291  1.00 25.85           C
ATOM    672  O   PRO A  51      72.911 -34.669  20.522  1.00 23.96           O
ATOM    673  CB  PRO A  51      74.303 -36.915  22.446  1.00 23.11           C
ATOM    674 1HB  PRO A  51      74.075 -36.248  23.155  1.00 23.11           H
ATOM    675 2HB  PRO A  51      74.421 -37.817  22.862  1.00 23.11           H
ATOM    676  CG  PRO A  51      75.571 -36.493  21.687  1.00 24.00           C
ATOM    677 1HG  PRO A  51      75.826 -35.553  21.912  1.00 24.00           H
ATOM    678 2HG  PRO A  51      76.334 -37.105  21.896  1.00 24.00           H
ATOM    679  CD  PRO A  51      75.173 -36.608  20.217  1.00 30.40           C
ATOM    680 1HD  PRO A  51      74.956 -35.712  19.829  1.00 30.40           H
ATOM    681 2HD  PRO A  51      75.897 -37.039  19.678  1.00 30.40           H
ATOM    682  N   GLN A  52      71.592 -35.381  22.181  1.00  8.48           N
ATOM    683  H   GLN A  52      70.924 -36.125  22.201  1.00  8.48           H
ATOM    684  CA  GLN A  52      71.319 -34.312  23.163  1.00 21.91           C
ATOM    685  HA  GLN A  52      70.334 -34.447  23.270  1.00 21.91           H
ATOM    686  C   GLN A  52      71.436 -32.812  22.761  1.00 21.69           C
ATOM    687  O   GLN A  52      72.479 -32.365  22.330  1.00 18.95           O
ATOM    688  CB  GLN A  52      72.183 -34.571  24.411  1.00 20.04           C
ATOM    689 1HB  GLN A  52      73.143 -34.573  24.132  1.00 20.04           H
ATOM    690 2HB  GLN A  52      72.026 -33.827  25.061  1.00 20.04           H
ATOM    691  CG  GLN A  52      71.880 -35.907  25.120  1.00 20.50           C
ATOM    692 1HG  GLN A  52      70.919 -35.914  25.398  1.00 20.50           H
ATOM    693 2HG  GLN A  52      72.047 -36.657  24.480  1.00 20.50           H
ATOM    694  CD  GLN A  52      72.733 -36.141  26.357  1.00 18.62           C
ATOM    695  OE1 GLN A  52      73.545 -35.336  26.773  1.00 21.19           O
ATOM    696  NE2 GLN A  52      72.582 -37.269  27.023  1.00 22.71           N
ATOM    697 1HE2 GLN A  52      73.127 -37.442  27.844  1.00 22.71           H
ATOM    698 2HE2 GLN A  52      71.923 -37.952  26.707  1.00 22.71           H
ATOM    699  N   HIS A  53      70.414 -31.964  23.023  1.00  5.01           N
ATOM    700  H   HIS A  53      69.783 -31.743  22.279  1.00  5.01           H
ATOM    701  CA  HIS A  53      70.177 -31.346  24.344  1.00 21.75           C
ATOM    702  HA  HIS A  53      70.074 -32.143  24.939  1.00 21.75           H
ATOM    703  C   HIS A  53      68.888 -30.469  24.409  1.00 20.99           C
ATOM    704  O   HIS A  53      68.655 -29.626  23.558  1.00 18.73           O
ATOM    705  CB  HIS A  53      71.377 -30.455  24.741  1.00 19.54           C
ATOM    706 1HB  HIS A  53      71.935 -30.283  23.929  1.00 19.54           H
ATOM    707 2HB  HIS A  53      71.031 -29.587  25.098  1.00 19.54           H
ATOM    708  CG  HIS A  53      72.272 -31.061  25.794  1.00 18.89           C
ATOM    709  ND1 HIS A  53      72.059 -31.041  27.141  1.00 18.76           N
ATOM    710  HD1 HIS A  53      71.284 -30.610  27.602  1.00 18.76           H
ATOM    711  CD2 HIS A  53      73.444 -31.740  25.587  1.00 17.38           C
ATOM    712  HD2 HIS A  53      73.875 -31.919  24.703  1.00 17.38           H
ATOM    713  CE1 HIS A  53      73.056 -31.692  27.741  1.00 16.85           C
ATOM    714  HE1 HIS A  53      73.138 -31.827  28.728  1.00 16.85           H
ATOM    715  NE2 HIS A  53      73.927 -32.136  26.837  1.00 17.95           N
ATOM    716  N   LEU A  54      68.175 -30.671  25.493  1.00  5.17           N
ATOM    717  H   LEU A  54      68.118 -31.628  25.777  1.00  5.17           H
ATOM    718  CA  LEU A  54      67.446 -29.736  26.361  1.00 23.84           C
ATOM    719  HA  LEU A  54      66.796 -30.391  26.747  1.00 23.84           H
ATOM    720  C   LEU A  54      66.492 -28.654  25.783  1.00 22.21           C
ATOM    721  O   LEU A  54      66.913 -27.653  25.219  1.00 21.13           O
ATOM    722  CB  LEU A  54      68.451 -29.097  27.343  1.00 22.18           C
ATOM    723 1HB  LEU A  54      69.179 -28.665  26.811  1.00 22.18           H
ATOM    724 2HB  LEU A  54      67.970 -28.401  27.876  1.00 22.18           H
ATOM    725  CG  LEU A  54      69.096 -30.098  28.323  1.00 21.71           C
ATOM    726  HG  LEU A  54      69.349 -30.907  27.792  1.00 21.71           H
ATOM    727  CD1 LEU A  54      70.337 -29.496  28.977  1.00 22.63           C
ATOM    728 1HD1 LEU A  54      70.757 -30.144  29.613  1.00 22.63           H
ATOM    729 2HD1 LEU A  54      70.107 -28.668  29.489  1.00 22.63           H
ATOM    730 3HD1 LEU A  54      71.022 -29.252  28.290  1.00 22.63           H
ATOM    731  CD2 LEU A  54      68.128 -30.514  29.428  1.00 26.67           C
ATOM    732 1HD2 LEU A  54      68.558 -31.163  30.056  1.00 26.67           H
ATOM    733 2HD2 LEU A  54      67.314 -30.951  29.045  1.00 26.67           H
ATOM    734 3HD2 LEU A  54      67.830 -29.722  29.961  1.00 26.67           H
ATOM    735  N   LEU A  55      65.237 -28.775  26.149  1.00  6.23           N
ATOM    736  H   LEU A  55      64.923 -29.698  26.372  1.00  6.23           H
ATOM    737  CA  LEU A  55      64.242 -27.692  26.266  1.00 23.95           C
ATOM    738  HA  LEU A  55      64.727 -26.840  26.071  1.00 23.95           H
ATOM    739  C   LEU A  55      63.651 -27.674  27.685  1.00 22.55           C
ATOM    740  O   LEU A  55      63.452 -28.750  28.258  1.00 21.30           O
ATOM    741  CB  LEU A  55      63.091 -27.939  25.264  1.00 22.69           C
ATOM    742 1HB  LEU A  55      62.886 -28.918  25.265  1.00 22.69           H
ATOM    743 2HB  LEU A  55      62.291 -27.430  25.582  1.00 22.69           H
ATOM    744  CG  LEU A  55      63.352 -27.526  23.815  1.00 22.72           C
ATOM    745  HG  LEU A  55      64.253 -27.883  23.568  1.00 22.72           H
ATOM    746  CD1 LEU A  55      62.266 -28.100  22.906  1.00 23.02           C
ATOM    747 1HD1 LEU A  55      62.421 -27.839  21.953  1.00 23.02           H
ATOM    748 2HD1 LEU A  55      61.362 -27.766  23.173  1.00 23.02           H
ATOM    749 3HD1 LEU A  55      62.251 -29.099  22.953  1.00 23.02           H
ATOM    750  CD2 LEU A  55      63.327 -25.996  23.651  1.00 28.19           C
ATOM    751 1HD2 LEU A  55      63.498 -25.735  22.701  1.00 28.19           H
ATOM    752 2HD2 LEU A  55      64.026 -25.563  24.220  1.00 28.19           H
ATOM    753 3HD2 LEU A  55      62.439 -25.622  23.917  1.00 28.19           H
ATOM    754  N   PRO A  56      63.263 -26.491  28.183  1.00  9.54           N
ATOM    755  CA  PRO A  56      62.163 -26.348  29.143  1.00 26.32           C
ATOM    756  HA  PRO A  56      61.680 -27.215  29.265  1.00 26.32           H
ATOM    757  C   PRO A  56      61.061 -25.375  28.638  1.00 26.06           C
ATOM    758  O   PRO A  56      61.196 -24.828  27.539  1.00 23.21           O
ATOM    759  CB  PRO A  56      62.863 -25.926  30.432  1.00 23.79           C
ATOM    760 1HB  PRO A  56      62.242 -25.410  31.023  1.00 23.79           H
ATOM    761 2HB  PRO A  56      63.210 -26.723  30.927  1.00 23.79           H
ATOM    762  CG  PRO A  56      64.012 -25.043  29.939  1.00 25.12           C
ATOM    763 1HG  PRO A  56      63.767 -24.076  30.010  1.00 25.12           H
ATOM    764 2HG  PRO A  56      64.841 -25.217  30.470  1.00 25.12           H
ATOM    765  CD  PRO A  56      64.215 -25.444  28.470  1.00 29.95           C
ATOM    766 1HD  PRO A  56      64.043 -24.673  27.857  1.00 29.95           H
ATOM    767 2HD  PRO A  56      65.138 -25.795  28.314  1.00 29.95           H
ATOM    768  N   PRO A  57      59.948 -25.249  29.356  1.00 11.59           N
ATOM    769  CA  PRO A  57      58.625 -25.295  28.731  1.00 25.73           C
ATOM    770  HA  PRO A  57      58.758 -25.557  27.775  1.00 25.73           H
ATOM    771  C   PRO A  57      57.863 -23.954  28.623  1.00 25.28           C
ATOM    772  O   PRO A  57      58.255 -22.918  29.145  1.00 22.70           O
ATOM    773  CB  PRO A  57      57.870 -26.300  29.606  1.00 23.17           C
ATOM    774 1HB  PRO A  57      56.881 -26.175  29.530  1.00 23.17           H
ATOM    775 2HB  PRO A  57      58.107 -27.241  29.364  1.00 23.17           H
ATOM    776  CG  PRO A  57      58.365 -25.949  31.008  1.00 24.13           C
ATOM    777 1HG  PRO A  57      57.831 -25.201  31.402  1.00 24.13           H
ATOM    778 2HG  PRO A  57      58.323 -26.743  31.614  1.00 24.13           H
ATOM    779  CD  PRO A  57      59.803 -25.523  30.771  1.00 28.74           C
ATOM    780 1HD  PRO A  57      60.019 -24.694  31.288  1.00 28.74           H
ATOM    781 2HD  PRO A  57      60.437 -26.252  31.029  1.00 28.74           H
ATOM    782  N   PHE A  58      56.738 -24.047  27.954  1.00  5.89           N
ATOM    783  H   PHE A  58      56.536 -24.958  27.595  1.00  5.89           H
ATOM    784  CA  PHE A  58      55.731 -23.029  27.649  1.00 20.00           C
ATOM    785  HA  PHE A  58      56.237 -22.348  27.120  1.00 20.00           H
ATOM    786  C   PHE A  58      55.101 -22.315  28.866  1.00 18.47           C
ATOM    787  O   PHE A  58      54.736 -22.969  29.838  1.00 16.53           O
ATOM    788  CB  PHE A  58      54.594 -23.747  26.921  1.00 17.78           C
ATOM    789 1HB  PHE A  58      54.357 -24.562  27.451  1.00 17.78           H
ATOM    790 2HB  PHE A  58      53.809 -23.128  26.893  1.00 17.78           H
ATOM    791  CG  PHE A  58      54.873 -24.194  25.498  1.00 17.04           C
ATOM    792  CD1 PHE A  58      54.467 -23.384  24.428  1.00 16.55           C
ATOM    793  HD1 PHE A  58      54.007 -22.515  24.611  1.00 16.55           H
ATOM    794  CD2 PHE A  58      55.516 -25.417  25.234  1.00 19.18           C
ATOM    795  HD2 PHE A  58      55.802 -26.005  25.991  1.00 19.18           H
ATOM    796  CE1 PHE A  58      54.700 -23.780  23.105  1.00 18.39           C
ATOM    797  HE1 PHE A  58      54.406 -23.195  22.349  1.00 18.39           H
ATOM    798  CE2 PHE A  58      55.757 -25.815  23.902  1.00 20.18           C
ATOM    799  HE2 PHE A  58      56.221 -26.681  23.714  1.00 20.18           H
ATOM    800  CZ  PHE A  58      55.344 -24.992  22.841  1.00 22.97           C
ATOM    801  HZ  PHE A  58      55.511 -25.274  21.896  1.00 22.97           H
ATOM    802  N   HIS A  59      54.779 -21.030  28.701  1.00  8.71           N
ATOM    803  H   HIS A  59      55.410 -20.450  28.185  1.00  8.71           H
ATOM    804  CA  HIS A  59      53.553 -20.415  29.232  1.00 24.26           C
ATOM    805  HA  HIS A  59      52.902 -21.174  29.263  1.00 24.26           H
ATOM    806  C   HIS A  59      52.983 -19.340  28.288  1.00 23.27           C
ATOM    807  O   HIS A  59      53.683 -18.783  27.449  1.00 21.44           O
ATOM    808  CB  HIS A  59      53.746 -19.885  30.666  1.00 22.86           C
ATOM    809 1HB  HIS A  59      54.719 -19.720  30.828  1.00 22.86           H
ATOM    810 2HB  HIS A  59      53.240 -19.029  30.772  1.00 22.86           H
ATOM    811  CG  HIS A  59      53.248 -20.867  31.703  1.00 21.94           C
ATOM    812  ND1 HIS A  59      51.941 -21.199  31.945  1.00 20.41           N
ATOM    813  HD1 HIS A  59      51.144 -20.808  31.484  1.00 20.41           H
ATOM    814  CD2 HIS A  59      54.011 -21.620  32.554  1.00 22.05           C
ATOM    815  HD2 HIS A  59      55.008 -21.598  32.630  1.00 22.05           H
ATOM    816  CE1 HIS A  59      51.909 -22.137  32.904  1.00 20.37           C
ATOM    817  HE1 HIS A  59      51.078 -22.557  33.269  1.00 20.37           H
ATOM    818  NE2 HIS A  59      53.146 -22.424  33.296  1.00 21.88           N
ATOM    819  N   ALA A  60      51.691 -19.128  28.431  1.00  8.94           N
ATOM    820  H   ALA A  60      51.276 -19.501  29.261  1.00  8.94           H
ATOM    821  CA  ALA A  60      50.789 -18.416  27.530  1.00 26.47           C
ATOM    822  HA  ALA A  60      51.021 -18.734  26.611  1.00 26.47           H
ATOM    823  C   ALA A  60      50.955 -16.877  27.485  1.00 26.34           C
ATOM    824  O   ALA A  60      51.491 -16.293  28.428  1.00 23.03           O
ATOM    825  CB  ALA A  60      49.383 -18.780  28.011  1.00 25.08           C
ATOM    826 1HB  ALA A  60      49.261 -19.772  28.045  1.00 25.08           H
ATOM    827 2HB  ALA A  60      48.687 -18.406  27.399  1.00 25.08           H
ATOM    828 3HB  ALA A  60      49.213 -18.418  28.927  1.00 25.08           H
ATOM    829  N   PRO A  61      50.436 -16.196  26.467  1.00 10.65           N
ATOM    830  CA  PRO A  61      50.487 -14.740  26.360  1.00 24.58           C
ATOM    831  HA  PRO A  61      51.241 -14.399  26.921  1.00 24.58           H
ATOM    832  C   PRO A  61      49.222 -14.054  26.907  1.00 24.47           C
ATOM    833  O   PRO A  61      48.100 -14.475  26.630  1.00 22.88           O
ATOM    834  CB  PRO A  61      50.682 -14.477  24.873  1.00 22.40           C
ATOM    835 1HB  PRO A  61      50.317 -13.582  24.615  1.00 22.40           H
ATOM    836 2HB  PRO A  61      51.649 -14.528  24.623  1.00 22.40           H
ATOM    837  CG  PRO A  61      49.889 -15.599  24.219  1.00 23.35           C
ATOM    838 1HG  PRO A  61      48.942 -15.316  24.068  1.00 23.35           H
ATOM    839 2HG  PRO A  61      50.303 -15.858  23.346  1.00 23.35           H
ATOM    840  CD  PRO A  61      49.957 -16.761  25.220  1.00 28.69           C
ATOM    841 1HD  PRO A  61      49.055 -17.166  25.368  1.00 28.69           H
ATOM    842 2HD  PRO A  61      50.594 -17.468  24.913  1.00 28.69           H
ATOM    843  N   LEU A  62      49.416 -12.947  27.622  1.00  8.10           N
ATOM    844  H   LEU A  62      50.344 -12.801  27.965  1.00  8.10           H
ATOM    845  CA  LEU A  62      48.431 -11.916  27.966  1.00 21.33           C
ATOM    846  HA  LEU A  62      47.555 -12.177  27.559  1.00 21.33           H
ATOM    847  C   LEU A  62      48.834 -10.556  27.331  1.00 20.76           C
ATOM    848  O   LEU A  62      49.931 -10.449  26.791  1.00 19.27           O
ATOM    849  CB  LEU A  62      48.242 -11.888  29.502  1.00 20.52           C
ATOM    850 1HB  LEU A  62      49.124 -12.083  29.931  1.00 20.52           H
ATOM    851 2HB  LEU A  62      47.938 -10.972  29.765  1.00 20.52           H
ATOM    852  CG  LEU A  62      47.217 -12.902  30.038  1.00 19.30           C
ATOM    853  HG  LEU A  62      47.497 -13.795  29.687  1.00 19.30           H
ATOM    854  CD1 LEU A  62      47.212 -12.856  31.567  1.00 19.74           C
ATOM    855 1HD1 LEU A  62      46.553 -13.507  31.943  1.00 19.74           H
ATOM    856 2HD1 LEU A  62      46.966 -11.945  31.897  1.00 19.74           H
ATOM    857 3HD1 LEU A  62      48.113 -13.084  31.935  1.00 19.74           H
ATOM    858  CD2 LEU A  62      45.776 -12.621  29.572  1.00 23.68           C
ATOM    859 1HD2 LEU A  62      45.141 -13.300  29.941  1.00 23.68           H
ATOM    860 2HD2 LEU A  62      45.710 -12.648  28.575  1.00 23.68           H
ATOM    861 3HD2 LEU A  62      45.471 -11.718  29.876  1.00 23.68           H
ATOM    862  N   PRO A  63      47.935  -9.567  27.306  1.00 14.61           N
ATOM    863  CA  PRO A  63      47.744  -8.656  26.177  1.00 26.95           C
ATOM    864  HA  PRO A  63      47.942  -9.168  25.341  1.00 26.95           H
ATOM    865  C   PRO A  63      48.706  -7.454  26.145  1.00 27.64           C
ATOM    866  O   PRO A  63      49.202  -6.993  27.172  1.00 26.09           O
ATOM    867  CB  PRO A  63      46.297  -8.188  26.320  1.00 24.92           C
ATOM    868 1HB  PRO A  63      46.170  -7.278  25.926  1.00 24.92           H
ATOM    869 2HB  PRO A  63      45.664  -8.830  25.887  1.00 24.92           H
ATOM    870  CG  PRO A  63      46.103  -8.163  27.827  1.00 25.62           C
ATOM    871 1HG  PRO A  63      46.453  -7.313  28.221  1.00 25.62           H
ATOM    872 2HG  PRO A  63      45.138  -8.269  28.067  1.00 25.62           H
ATOM    873  CD  PRO A  63      46.912  -9.351  28.300  1.00 29.97           C
ATOM    874 1HD  PRO A  63      47.342  -9.165  29.183  1.00 29.97           H
ATOM    875 2HD  PRO A  63      46.342 -10.170  28.372  1.00 29.97           H
ATOM    876  N   ILE A  64      48.926  -6.936  24.951  1.00  8.48           N
ATOM    877  H   ILE A  64      48.499  -7.372  24.159  1.00  8.48           H
ATOM    878  CA  ILE A  64      49.762  -5.758  24.726  1.00 24.98           C
ATOM    879  HA  ILE A  64      50.392  -5.712  25.502  1.00 24.98           H
ATOM    880  C   ILE A  64      48.912  -4.482  24.751  1.00 24.06           C
ATOM    881  O   ILE A  64      47.900  -4.361  24.060  1.00 22.87           O
ATOM    882  CB  ILE A  64      50.606  -5.917  23.439  1.00 24.26           C
ATOM    883  HB  ILE A  64      49.988  -6.108  22.676  1.00 24.26           H
ATOM    884  CG1 ILE A  64      51.595  -7.093  23.619  1.00 25.22           C
ATOM    885 1HG1 ILE A  64      52.261  -6.840  24.321  1.00 25.22           H
ATOM    886 2HG1 ILE A  64      51.079  -7.894  23.922  1.00 25.22           H
ATOM    887  CG2 ILE A  64      51.368  -4.620  23.091  1.00 27.95           C
ATOM    888 1HG2 ILE A  64      51.909  -4.735  22.258  1.00 27.95           H
ATOM    889 2HG2 ILE A  64      51.991  -4.361  23.829  1.00 27.95           H
ATOM    890 3HG2 ILE A  64      50.734  -3.861  22.943  1.00 27.95           H
ATOM    891  CD1 ILE A  64      52.369  -7.482  22.355  1.00 28.44           C
ATOM    892 1HD1 ILE A  64      52.989  -8.245  22.535  1.00 28.44           H
ATOM    893 2HD1 ILE A  64      52.915  -6.715  22.019  1.00 28.44           H
ATOM    894 3HD1 ILE A  64      51.745  -7.759  21.624  1.00 28.44           H
ATOM    895  N   ASP A  65      49.382  -3.565  25.574  1.00 16.45           N
ATOM    896  H   ASP A  65      50.194  -3.833  26.092  1.00 16.45           H
ATOM    897  CA  ASP A  65      48.891  -2.216  25.840  1.00 30.96           C
ATOM    898  HA  ASP A  65      47.897  -2.266  25.934  1.00 30.96           H
ATOM    899  C   ASP A  65      49.144  -1.250  24.669  1.00 29.29           C
ATOM    900  O   ASP A  65      50.143  -1.331  23.954  1.00 27.86           O
ATOM    901  CB  ASP A  65      49.592  -1.760  27.140  1.00 29.06           C
ATOM    902 1HB  ASP A  65      49.508  -2.494  27.814  1.00 29.06           H
ATOM    903 2HB  ASP A  65      50.558  -1.604  26.935  1.00 29.06           H
ATOM    904  CG  ASP A  65      49.045  -0.487  27.777  1.00 26.28           C
ATOM    905  OD1 ASP A  65      47.943  -0.058  27.374  1.00 25.71           O
ATOM    906  OD2 ASP A  65      49.737   0.070  28.659  1.00 27.25           O
ATOM    907  N   MET A  66      48.228  -0.305  24.498  1.00 24.91           N
ATOM    908  H   MET A  66      47.437  -0.318  25.109  1.00 24.91           H
ATOM    909  CA  MET A  66      48.279   0.752  23.492  1.00 37.31           C
ATOM    910  HA  MET A  66      48.630   0.293  22.676  1.00 37.31           H
ATOM    911  C   MET A  66      49.201   1.894  23.924  1.00 36.86           C
ATOM    912  O   MET A  66      48.756   2.779  24.641  1.00 34.72           O
ATOM    913  CB  MET A  66      46.885   1.351  23.269  1.00 34.48           C
ATOM    914 1HB  MET A  66      46.479   1.524  24.167  1.00 34.48           H
ATOM    915 2HB  MET A  66      46.999   2.217  22.782  1.00 34.48           H
ATOM    916  CG  MET A  66      45.897   0.505  22.475  1.00 32.32           C
ATOM    917 1HG  MET A  66      46.468  -0.081  21.901  1.00 32.32           H
ATOM    918 2HG  MET A  66      45.431  -0.053  23.162  1.00 32.32           H
ATOM    919  SD  MET A  66      44.738   1.518  21.498  1.00 29.39           S
ATOM    920  CE  MET A  66      44.019   2.576  22.786  1.00 24.38           C
ATOM    921 1HE  MET A  66      43.346   3.205  22.398  1.00 24.38           H
ATOM    922 2HE  MET A  66      44.725   3.121  23.237  1.00 24.38           H
ATOM    923 3HE  MET A  66      43.560   2.028  23.485  1.00 24.38           H
ATOM    924  N   ARG A  67      50.417   1.989  23.420  1.00 16.54           N
ATOM    925  H   ARG A  67      50.858   1.152  23.098  1.00 16.54           H
ATOM    926  CA  ARG A  67      51.164   3.254  23.303  1.00 29.88           C
ATOM    927  HA  ARG A  67      50.448   3.923  23.104  1.00 29.88           H
ATOM    928  C   ARG A  67      52.176   3.204  22.154  1.00 27.67           C
ATOM    929  O   ARG A  67      53.172   2.506  22.258  1.00 26.19           O
ATOM    930  CB  ARG A  67      51.891   3.642  24.611  1.00 29.61           C
ATOM    931 1HB  ARG A  67      52.505   2.898  24.875  1.00 29.61           H
ATOM    932 2HB  ARG A  67      52.424   4.473  24.453  1.00 29.61           H
ATOM    933  CG  ARG A  67      50.921   3.901  25.763  1.00 30.46           C
ATOM    934 1HG  ARG A  67      50.204   4.515  25.434  1.00 30.46           H
ATOM    935 2HG  ARG A  67      50.515   3.027  26.031  1.00 30.46           H
ATOM    936  CD  ARG A  67      51.540   4.527  27.000  1.00 32.37           C
ATOM    937 1HD  ARG A  67      52.403   4.075  27.227  1.00 32.37           H
ATOM    938 2HD  ARG A  67      51.703   5.503  26.854  1.00 32.37           H
ATOM    939  NE  ARG A  67      50.584   4.349  28.113  1.00 29.36           N
ATOM    940  HE  ARG A  67      49.768   3.808  27.910  1.00 29.36           H
ATOM    941  CZ  ARG A  67      50.678   4.817  29.338  1.00 30.01           C
ATOM    942  NH1 ARG A  67      51.656   5.597  29.687  1.00 28.92           N
ATOM    943 1HH1 ARG A  67      52.355   5.852  29.019  1.00 28.92           H
ATOM    944 2HH1 ARG A  67      51.710   5.943  30.624  1.00 28.92           H
ATOM    945  NH2 ARG A  67      49.787   4.481  30.221  1.00 28.05           N
ATOM    946 1HH2 ARG A  67      49.037   3.871  29.967  1.00 28.05           H
ATOM    947 2HH2 ARG A  67      49.851   4.833  31.155  1.00 28.05           H
ATOM    948  N   HIS A  68      51.907   3.964  21.144  1.00 11.90           N
ATOM    949  H   HIS A  68      50.952   3.975  20.848  1.00 11.90           H
ATOM    950  CA  HIS A  68      52.823   4.811  20.378  1.00 28.55           C
ATOM    951  HA  HIS A  68      52.778   5.662  20.901  1.00 28.55           H
ATOM    952  C   HIS A  68      52.325   4.992  18.943  1.00 26.79           C
ATOM    953  O   HIS A  68      52.545   4.141  18.086  1.00 24.74           O
ATOM    954  CB  HIS A  68      54.297   4.343  20.350  1.00 26.82           C
ATOM    955 1HB  HIS A  68      54.321   3.344  20.394  1.00 26.82           H
ATOM    956 2HB  HIS A  68      54.718   4.649  19.496  1.00 26.82           H
ATOM    957  CG  HIS A  68      55.123   4.883  21.500  1.00 27.28           C
ATOM    958  ND1 HIS A  68      55.406   6.215  21.709  1.00 26.84           N
ATOM    959  HD1 HIS A  68      55.108   6.977  21.134  1.00 26.84           H
ATOM    960  CD2 HIS A  68      55.715   4.177  22.495  1.00 28.62           C
ATOM    961  HD2 HIS A  68      55.692   3.184  22.608  1.00 28.62           H
ATOM    962  CE1 HIS A  68      56.151   6.311  22.818  1.00 27.21           C
ATOM    963  HE1 HIS A  68      56.497   7.166  23.204  1.00 27.21           H
ATOM    964  NE2 HIS A  68      56.365   5.090  23.336  1.00 27.55           N
ATOM    965  N   GLN A  69      51.710   6.141  18.675  1.00 13.86           N
ATOM    966  H   GLN A  69      50.955   6.429  19.264  1.00 13.86           H
ATOM    967  CA  GLN A  69      52.093   7.000  17.554  1.00 29.02           C
ATOM    968  HA  GLN A  69      53.087   7.090  17.623  1.00 29.02           H
ATOM    969  C   GLN A  69      51.415   8.367  17.719  1.00 28.52           C
ATOM    970  O   GLN A  69      50.249   8.563  17.395  1.00 26.85           O
ATOM    971  CB  GLN A  69      51.819   6.371  16.175  1.00 28.09           C
ATOM    972 1HB  GLN A  69      51.238   5.565  16.288  1.00 28.09           H
ATOM    973 2HB  GLN A  69      51.354   7.038  15.593  1.00 28.09           H
ATOM    974  CG  GLN A  69      53.148   5.955  15.515  1.00 28.93           C
ATOM    975 1HG  GLN A  69      53.698   6.776  15.363  1.00 28.93           H
ATOM    976 2HG  GLN A  69      53.632   5.340  16.137  1.00 28.93           H
ATOM    977  CD  GLN A  69      52.991   5.243  14.180  1.00 26.24           C
ATOM    978  OE1 GLN A  69      51.997   5.340  13.489  1.00 25.07           O
ATOM    979  NE2 GLN A  69      53.996   4.526  13.737  1.00 27.25           N
ATOM    980 1HE2 GLN A  69      53.934   4.073  12.847  1.00 27.25           H
ATOM    981 2HE2 GLN A  69      54.825   4.432  14.289  1.00 27.25           H
ATOM    982  N   GLU A  70      52.176   9.285  18.263  1.00 15.34           N
ATOM    983  H   GLU A  70      52.989   8.991  18.765  1.00 15.34           H
ATOM    984  CA  GLU A  70      51.897  10.714  18.174  1.00 26.99           C
ATOM    985  HA  GLU A  70      50.917  10.818  18.344  1.00 26.99           H
ATOM    986  C   GLU A  70      52.278  11.212  16.775  1.00 25.19           C
ATOM    987  O   GLU A  70      53.402  11.017  16.314  1.00 23.65           O
ATOM    988  CB  GLU A  70      52.697  11.490  19.230  1.00 26.73           C
ATOM    989 1HB  GLU A  70      53.655  11.211  19.169  1.00 26.73           H
ATOM    990 2HB  GLU A  70      52.621  12.467  19.029  1.00 26.73           H
ATOM    991  CG  GLU A  70      52.213  11.251  20.668  1.00 26.87           C
ATOM    992 1HG  GLU A  70      51.247  11.503  20.727  1.00 26.87           H
ATOM    993 2HG  GLU A  70      52.318  10.280  20.885  1.00 26.87           H
ATOM    994  CD  GLU A  70      53.013  12.084  21.694  1.00 25.82           C
ATOM    995  OE1 GLU A  70      52.404  12.471  22.713  1.00 25.54           O
ATOM    996  OE2 GLU A  70      54.196  12.356  21.425  1.00 28.21           O
ATOM    997  N   GLY A  71      51.338  11.861  16.134  1.00 13.02           N
ATOM    998  H   GLY A  71      50.414  11.841  16.516  1.00 13.02           H
ATOM    999  CA  GLY A  71      51.548  12.609  14.904  1.00 27.09           C
ATOM   1000 1HA  GLY A  71      52.513  12.867  14.847  1.00 27.09           H
ATOM   1001 2HA  GLY A  71      51.313  12.022  14.129  1.00 27.09           H
ATOM   1002  C   GLY A  71      50.658  13.853  14.928  1.00 26.41           C
ATOM   1003  O   GLY A  71      49.526  13.817  14.477  1.00 24.02           O
ATOM   1004  N   ARG A  72      51.212  14.917  15.534  1.00 10.76           N
ATOM   1005  H   ARG A  72      52.116  14.801  15.945  1.00 10.76           H
ATOM   1006  CA  ARG A  72      50.579  16.239  15.633  1.00 26.11           C
ATOM   1007  HA  ARG A  72      49.726  16.080  16.130  1.00 26.11           H
ATOM   1008  C   ARG A  72      50.296  16.835  14.252  1.00 25.05           C
ATOM   1009  O   ARG A  72      51.220  16.956  13.454  1.00 24.19           O
ATOM   1010  CB  ARG A  72      51.539  17.209  16.349  1.00 26.11           C
ATOM   1011 1HB  ARG A  72      52.443  17.115  15.932  1.00 26.11           H
ATOM   1012 2HB  ARG A  72      51.202  18.140  16.207  1.00 26.11           H
ATOM   1013  CG  ARG A  72      51.701  17.001  17.853  1.00 26.85           C
ATOM   1014 1HG  ARG A  72      50.830  17.175  18.312  1.00 26.85           H
ATOM   1015 2HG  ARG A  72      51.991  16.061  18.033  1.00 26.85           H
ATOM   1016  CD  ARG A  72      52.764  17.981  18.367  1.00 26.92           C
ATOM   1017 1HD  ARG A  72      53.664  17.709  18.027  1.00 26.92           H
ATOM   1018 2HD  ARG A  72      52.552  18.905  18.048  1.00 26.92           H
ATOM   1019  NE  ARG A  72      52.832  18.018  19.835  1.00 24.34           N
ATOM   1020  HE  ARG A  72      52.300  17.334  20.334  1.00 24.34           H
ATOM   1021  CZ  ARG A  72      53.537  18.878  20.554  1.00 23.61           C
ATOM   1022  NH1 ARG A  72      54.295  19.788  20.001  1.00 22.26           N
ATOM   1023 1HH1 ARG A  72      54.356  19.850  19.005  1.00 22.26           H
ATOM   1024 2HH1 ARG A  72      54.814  20.422  20.574  1.00 22.26           H
ATOM   1025  NH2 ARG A  72      53.489  18.832  21.844  1.00 21.82           N
ATOM   1026 1HH2 ARG A  72      52.920  18.147  22.299  1.00 21.82           H
ATOM   1027 2HH2 ARG A  72      54.021  19.481  22.388  1.00 21.82           H
ATOM   1028  N   TYR A  73      49.102  17.364  14.079  1.00  9.87           N
ATOM   1029  H   TYR A  73      48.307  16.903  14.472  1.00  9.87           H
ATOM   1030  CA  TYR A  73      48.903  18.604  13.331  1.00 21.69           C
ATOM   1031  HA  TYR A  73      49.797  19.048  13.272  1.00 21.69           H
ATOM   1032  C   TYR A  73      47.929  19.495  14.108  1.00 20.38           C
ATOM   1033  O   TYR A  73      46.746  19.202  14.211  1.00 18.07           O
ATOM   1034  CB  TYR A  73      48.444  18.341  11.888  1.00 20.64           C
ATOM   1035 1HB  TYR A  73      47.863  17.527  11.875  1.00 20.64           H
ATOM   1036 2HB  TYR A  73      47.921  19.129  11.564  1.00 20.64           H
ATOM   1037  CG  TYR A  73      49.607  18.116  10.940  1.00 19.95           C
ATOM   1038  CD1 TYR A  73      50.326  19.221  10.438  1.00 19.05           C
ATOM   1039  HD1 TYR A  73      50.040  20.149  10.675  1.00 19.05           H
ATOM   1040  CD2 TYR A  73      50.006  16.814  10.596  1.00 20.33           C
ATOM   1041  HD2 TYR A  73      49.491  16.029  10.941  1.00 20.33           H
ATOM   1042  CE1 TYR A  73      51.450  19.024   9.601  1.00 20.09           C
ATOM   1043  HE1 TYR A  73      51.958  19.807   9.242  1.00 20.09           H
ATOM   1044  CE2 TYR A  73      51.127  16.606   9.769  1.00 22.05           C
ATOM   1045  HE2 TYR A  73      51.410  15.677   9.532  1.00 22.05           H
ATOM   1046  CZ  TYR A  73      51.845  17.709   9.279  1.00 24.59           C
ATOM   1047  OH  TYR A  73      52.941  17.517   8.481  1.00 26.35           O
ATOM   1048  HH  TYR A  73      53.728  17.472   9.024  1.00 26.35           H
ATOM   1049  N   HIS A  74      48.503  20.558  14.678  1.00 18.79           N
ATOM   1050  H   HIS A  74      49.501  20.578  14.740  1.00 18.79           H
ATOM   1051  CA  HIS A  74      47.757  21.692  15.215  1.00 33.09           C
ATOM   1052  HA  HIS A  74      46.962  21.314  15.689  1.00 33.09           H
ATOM   1053  C   HIS A  74      47.319  22.601  14.061  1.00 30.95           C
ATOM   1054  O   HIS A  74      48.115  22.892  13.170  1.00 31.32           O
ATOM   1055  CB  HIS A  74      48.642  22.484  16.195  1.00 32.82           C
ATOM   1056 1HB  HIS A  74      49.599  22.365  15.930  1.00 32.82           H
ATOM   1057 2HB  HIS A  74      48.397  23.452  16.137  1.00 32.82           H
ATOM   1058  CG  HIS A  74      48.509  22.062  17.638  1.00 34.80           C
ATOM   1059  ND1 HIS A  74      47.585  22.559  18.528  1.00 32.93           N
ATOM   1060  HD1 HIS A  74      46.876  23.234  18.322  1.00 32.93           H
ATOM   1061  CD2 HIS A  74      49.279  21.160  18.322  1.00 32.92           C
ATOM   1062  HD2 HIS A  74      50.034  20.624  17.945  1.00 32.92           H
ATOM   1063  CE1 HIS A  74      47.798  21.985  19.712  1.00 29.44           C
ATOM   1064  HE1 HIS A  74      47.267  22.172  20.539  1.00 29.44           H
ATOM   1065  NE2 HIS A  74      48.820  21.123  19.642  1.00 29.45           N
ATOM   1066  N   TYR A  75      46.081  23.064  14.130  1.00  8.59           N
ATOM   1067  H   TYR A  75      45.432  22.601  14.734  1.00  8.59           H
ATOM   1068  CA  TYR A  75      45.619  24.215  13.369  1.00 22.87           C
ATOM   1069  HA  TYR A  75      46.398  24.605  12.879  1.00 22.87           H
ATOM   1070  C   TYR A  75      45.050  25.218  14.385  1.00 22.15           C
ATOM   1071  O   TYR A  75      44.015  24.948  14.982  1.00 20.01           O
ATOM   1072  CB  TYR A  75      44.583  23.791  12.311  1.00 21.79           C
ATOM   1073 1HB  TYR A  75      44.563  22.792  12.269  1.00 21.79           H
ATOM   1074 2HB  TYR A  75      43.686  24.131  12.592  1.00 21.79           H
ATOM   1075  CG  TYR A  75      44.882  24.326  10.905  1.00 21.07           C
ATOM   1076  CD1 TYR A  75      44.402  25.579  10.503  1.00 19.65           C
ATOM   1077  HD1 TYR A  75      43.864  26.132  11.139  1.00 19.65           H
ATOM   1078  CD2 TYR A  75      45.643  23.545  10.018  1.00 21.45           C
ATOM   1079  HD2 TYR A  75      45.986  22.651  10.307  1.00 21.45           H
ATOM   1080  CE1 TYR A  75      44.672  26.067   9.206  1.00 20.56           C
ATOM   1081  HE1 TYR A  75      44.326  26.961   8.920  1.00 20.56           H
ATOM   1082  CE2 TYR A  75      45.923  24.019   8.724  1.00 22.24           C
ATOM   1083  HE2 TYR A  75      46.466  23.464   8.094  1.00 22.24           H
ATOM   1084  CZ  TYR A  75      45.436  25.281   8.316  1.00 24.91           C
ATOM   1085  OH  TYR A  75      45.702  25.733   7.059  1.00 26.99           O
ATOM   1086  HH  TYR A  75      45.764  24.990   6.459  1.00 26.99           H
ATOM   1087  N   GLU A  76      45.761  26.338  14.572  1.00 12.97           N
ATOM   1088  H   GLU A  76      46.701  26.363  14.231  1.00 12.97           H
ATOM   1089  CA  GLU A  76      45.240  27.527  15.247  1.00 33.32           C
ATOM   1090  HA  GLU A  76      44.292  27.297  15.467  1.00 33.32           H
ATOM   1091  C   GLU A  76      45.328  28.723  14.296  1.00 31.71           C
ATOM   1092  O   GLU A  76      46.266  28.794  13.491  1.00 29.67           O
ATOM   1093  CB  GLU A  76      45.965  27.843  16.564  1.00 33.13           C
ATOM   1094 1HB  GLU A  76      46.842  27.363  16.570  1.00 33.13           H
ATOM   1095 2HB  GLU A  76      46.123  28.829  16.614  1.00 33.13           H
ATOM   1096  CG  GLU A  76      45.162  27.412  17.799  1.00 33.81           C
ATOM   1097 1HG  GLU A  76      44.199  27.630  17.642  1.00 33.81           H
ATOM   1098 2HG  GLU A  76      45.266  26.424  17.915  1.00 33.81           H
ATOM   1099  CD  GLU A  76      45.612  28.103  19.093  1.00 30.63           C
ATOM   1100  OE1 GLU A  76      44.759  28.224  20.006  1.00 30.76           O
ATOM   1101  OE2 GLU A  76      46.790  28.511  19.169  1.00 32.70           O
ATOM   1102  N   PRO A  77      44.365  29.642  14.359  1.00 11.00           N
ATOM   1103  CA  PRO A  77      44.332  30.822  13.510  1.00 25.12           C
ATOM   1104  HA  PRO A  77      44.853  30.662  12.672  1.00 25.12           H
ATOM   1105  C   PRO A  77      44.973  32.026  14.212  1.00 25.34           C
ATOM   1106  O   PRO A  77      44.690  32.295  15.373  1.00 23.49           O
ATOM   1107  CB  PRO A  77      42.842  31.049  13.271  1.00 22.92           C
ATOM   1108 1HB  PRO A  77      42.653  32.011  13.076  1.00 22.92           H
ATOM   1109 2HB  PRO A  77      42.510  30.484  12.516  1.00 22.92           H
ATOM   1110  CG  PRO A  77      42.206  30.624  14.592  1.00 24.62           C
ATOM   1111 1HG  PRO A  77      42.134  31.402  15.216  1.00 24.62           H
ATOM   1112 2HG  PRO A  77      41.298  30.234  14.438  1.00 24.62           H
ATOM   1113  CD  PRO A  77      43.158  29.570  15.151  1.00 30.72           C
ATOM   1114 1HD  PRO A  77      43.382  29.756  16.108  1.00 30.72           H
ATOM   1115 2HD  PRO A  77      42.768  28.652  15.072  1.00 30.72           H
ATOM   1116  N   HIS A  78      45.774  32.807  13.499  1.00 13.55           N
ATOM   1117  H   HIS A  78      46.118  32.474  12.621  1.00 13.55           H
ATOM   1118  CA  HIS A  78      46.170  34.135  13.952  1.00 28.06           C
ATOM   1119  HA  HIS A  78      45.564  34.305  14.729  1.00 28.06           H
ATOM   1120  C   HIS A  78      45.882  35.226  12.917  1.00 26.28           C
ATOM   1121  O   HIS A  78      45.892  35.020  11.699  1.00 24.08           O
ATOM   1122  CB  HIS A  78      47.611  34.160  14.470  1.00 26.05           C
ATOM   1123 1HB  HIS A  78      48.179  33.583  13.883  1.00 26.05           H
ATOM   1124 2HB  HIS A  78      47.951  35.100  14.443  1.00 26.05           H
ATOM   1125  CG  HIS A  78      47.719  33.652  15.889  1.00 26.45           C
ATOM   1126  ND1 HIS A  78      47.020  34.106  16.983  1.00 25.08           N
ATOM   1127  HD1 HIS A  78      46.347  34.845  16.983  1.00 25.08           H
ATOM   1128  CD2 HIS A  78      48.544  32.645  16.331  1.00 26.79           C
ATOM   1129  HD2 HIS A  78      49.182  32.115  15.772  1.00 26.79           H
ATOM   1130  CE1 HIS A  78      47.397  33.387  18.047  1.00 25.67           C
ATOM   1131  HE1 HIS A  78      47.032  33.501  18.971  1.00 25.67           H
ATOM   1132  NE2 HIS A  78      48.328  32.498  17.702  1.00 27.09           N
ATOM   1133  N   SER A  79      45.617  36.378  13.489  1.00 12.17           N
ATOM   1134  H   SER A  79      45.795  36.408  14.473  1.00 12.17           H
ATOM   1135  CA  SER A  79      45.105  37.620  12.922  1.00 32.56           C
ATOM   1136  HA  SER A  79      44.521  37.355  12.155  1.00 32.56           H
ATOM   1137  C   SER A  79      46.203  38.551  12.379  1.00 32.08           C
ATOM   1138  O   SER A  79      47.311  38.580  12.887  1.00 29.51           O
ATOM   1139  CB  SER A  79      44.391  38.337  14.074  1.00 29.89           C
ATOM   1140 1HB  SER A  79      44.145  39.271  13.814  1.00 29.89           H
ATOM   1141 2HB  SER A  79      43.569  37.839  14.349  1.00 29.89           H
ATOM   1142  OG  SER A  79      45.240  38.417  15.204  1.00 28.01           O
ATOM   1143  HG  SER A  79      44.710  38.435  16.001  1.00 28.01           H
ATOM   1144  N   VAL A  80      45.804  39.329  11.404  1.00  8.89           N
ATOM   1145  H   VAL A  80      45.178  38.887  10.761  1.00  8.89           H
ATOM   1146  CA  VAL A  80      46.107  40.744  11.075  1.00 22.95           C
ATOM   1147  HA  VAL A  80      46.279  40.658  10.094  1.00 22.95           H
ATOM   1148  C   VAL A  80      47.390  41.399  11.631  1.00 21.97           C
ATOM   1149  O   VAL A  80      47.525  41.579  12.828  1.00 20.87           O
ATOM   1150  CB  VAL A  80      44.900  41.617  11.484  1.00 21.22           C
ATOM   1151  HB  VAL A  80      44.914  41.613  12.484  1.00 21.22           H
ATOM   1152  CG1 VAL A  80      45.004  43.054  10.943  1.00 20.22           C
ATOM   1153 1HG1 VAL A  80      44.213  43.599  11.220  1.00 20.22           H
ATOM   1154 2HG1 VAL A  80      45.046  43.059   9.944  1.00 20.22           H
ATOM   1155 3HG1 VAL A  80      45.826  43.508  11.287  1.00 20.22           H
ATOM   1156  CG2 VAL A  80      43.568  41.059  10.944  1.00 24.39           C
ATOM   1157 1HG2 VAL A  80      42.800  41.637  11.219  1.00 24.39           H
ATOM   1158 2HG2 VAL A  80      43.399  40.137  11.292  1.00 24.39           H
ATOM   1159 3HG2 VAL A  80      43.577  41.014   9.945  1.00 24.39           H
ATOM   1160  N   HIS A  81      48.224  41.906  10.730  1.00 11.92           N
ATOM   1161  H   HIS A  81      48.435  41.290   9.971  1.00 11.92           H
ATOM   1162  CA  HIS A  81      48.898  43.229  10.653  1.00 27.58           C
ATOM   1163  HA  HIS A  81      48.177  43.916  10.563  1.00 27.58           H
ATOM   1164  C   HIS A  81      49.857  43.190   9.435  1.00 25.74           C
ATOM   1165  O   HIS A  81      50.415  42.139   9.150  1.00 23.70           O
ATOM   1166  CB  HIS A  81      49.690  43.564  11.929  1.00 25.71           C
ATOM   1167 1HB  HIS A  81      49.936  42.708  12.383  1.00 25.71           H
ATOM   1168 2HB  HIS A  81      50.521  44.054  11.666  1.00 25.71           H
ATOM   1169  CG  HIS A  81      48.939  44.424  12.931  1.00 26.00           C
ATOM   1170  ND1 HIS A  81      48.582  45.736  12.749  1.00 24.77           N
ATOM   1171  HD1 HIS A  81      48.775  46.290  11.939  1.00 24.77           H
ATOM   1172  CD2 HIS A  81      48.504  44.061  14.176  1.00 26.86           C
ATOM   1173  HD2 HIS A  81      48.628  43.166  14.605  1.00 26.86           H
ATOM   1174  CE1 HIS A  81      47.931  46.144  13.844  1.00 24.72           C
ATOM   1175  HE1 HIS A  81      47.552  47.060  13.973  1.00 24.72           H
ATOM   1176  NE2 HIS A  81      47.858  45.156  14.741  1.00 26.31           N
ATOM   1177  N   GLY A  82      50.156  44.216   8.653  1.00 18.63           N
ATOM   1178  H   GLY A  82      50.871  43.995   7.990  1.00 18.63           H
ATOM   1179  CA  GLY A  82      49.692  45.585   8.530  1.00 33.35           C
ATOM   1180 1HA  GLY A  82      48.803  45.574   8.072  1.00 33.35           H
ATOM   1181 2HA  GLY A  82      49.589  45.964   9.450  1.00 33.35           H
ATOM   1182  C   GLY A  82      50.743  46.393   7.702  1.00 31.57           C
ATOM   1183  O   GLY A  82      51.934  46.164   7.854  1.00 29.25           O
ATOM   1184  N   VAL A  83      50.267  47.357   6.905  1.00  7.38           N
ATOM   1185  H   VAL A  83      49.345  47.214   6.545  1.00  7.38           H
ATOM   1186  CA  VAL A  83      50.943  48.616   6.490  1.00 24.32           C
ATOM   1187  HA  VAL A  83      50.204  49.019   5.951  1.00 24.32           H
ATOM   1188  C   VAL A  83      52.114  48.559   5.481  1.00 23.10           C
ATOM   1189  O   VAL A  83      53.200  48.098   5.792  1.00 21.84           O
ATOM   1190  CB  VAL A  83      51.334  49.449   7.730  1.00 22.18           C
ATOM   1191  HB  VAL A  83      52.106  48.965   8.142  1.00 22.18           H
ATOM   1192  CG1 VAL A  83      51.729  50.873   7.355  1.00 21.11           C
ATOM   1193 1HG1 VAL A  83      51.980  51.401   8.167  1.00 21.11           H
ATOM   1194 2HG1 VAL A  83      50.974  51.347   6.901  1.00 21.11           H
ATOM   1195 3HG1 VAL A  83      52.512  50.876   6.733  1.00 21.11           H
ATOM   1196  CG2 VAL A  83      50.176  49.581   8.729  1.00 25.36           C
ATOM   1197 1HG2 VAL A  83      50.449  50.123   9.524  1.00 25.36           H
ATOM   1198 2HG2 VAL A  83      49.881  48.683   9.056  1.00 25.36           H
ATOM   1199 3HG2 VAL A  83      49.388  50.029   8.307  1.00 25.36           H
ATOM   1200  N   HIS A  84      51.952  49.216   4.321  1.00  9.64           N
ATOM   1201  H   HIS A  84      51.242  48.880   3.702  1.00  9.64           H
ATOM   1202  CA  HIS A  84      52.728  50.388   3.879  1.00 29.68           C
ATOM   1203  HA  HIS A  84      52.735  50.982   4.683  1.00 29.68           H
ATOM   1204  C   HIS A  84      52.030  51.088   2.685  1.00 27.71           C
ATOM   1205  O   HIS A  84      51.766  50.460   1.665  1.00 25.90           O
ATOM   1206  CB  HIS A  84      54.193  50.049   3.534  1.00 27.42           C
ATOM   1207 1HB  HIS A  84      54.264  49.069   3.349  1.00 27.42           H
ATOM   1208 2HB  HIS A  84      54.462  50.563   2.719  1.00 27.42           H
ATOM   1209  CG  HIS A  84      55.161  50.391   4.650  1.00 27.78           C
ATOM   1210  ND1 HIS A  84      55.452  51.651   5.101  1.00 26.14           N
ATOM   1211  HD1 HIS A  84      55.079  52.504   4.735  1.00 26.14           H
ATOM   1212  CD2 HIS A  84      55.898  49.519   5.411  1.00 28.21           C
ATOM   1213  HD2 HIS A  84      55.915  48.524   5.312  1.00 28.21           H
ATOM   1214  CE1 HIS A  84      56.324  51.547   6.118  1.00 25.93           C
ATOM   1215  HE1 HIS A  84      56.699  52.319   6.631  1.00 25.93           H
ATOM   1216  NE2 HIS A  84      56.618  50.260   6.345  1.00 28.60           N
ATOM   1217  N   GLY A  85      51.702  52.383   2.842  1.00 16.00           N
ATOM   1218  H   GLY A  85      51.642  52.733   3.777  1.00 16.00           H
ATOM   1219  CA  GLY A  85      51.422  53.332   1.739  1.00 32.61           C
ATOM   1220 1HA  GLY A  85      51.020  52.823   0.978  1.00 32.61           H
ATOM   1221 2HA  GLY A  85      50.768  54.014   2.067  1.00 32.61           H
ATOM   1222  C   GLY A  85      52.721  54.023   1.284  1.00 30.64           C
ATOM   1223  O   GLY A  85      53.780  53.553   1.685  1.00 28.99           O
ATOM   1224  N   PRO A  86      52.732  55.175   0.557  1.00 11.66           N
ATOM   1225  CA  PRO A  86      51.725  56.240   0.364  1.00 29.89           C
ATOM   1226  HA  PRO A  86      50.784  55.939   0.515  1.00 29.89           H
ATOM   1227  C   PRO A  86      51.710  56.790  -1.107  1.00 29.41           C
ATOM   1228  O   PRO A  86      52.202  56.066  -1.980  1.00 27.61           O
ATOM   1229  CB  PRO A  86      52.252  57.241   1.398  1.00 26.78           C
ATOM   1230 1HB  PRO A  86      51.867  58.151   1.244  1.00 26.78           H
ATOM   1231 2HB  PRO A  86      52.038  56.941   2.328  1.00 26.78           H
ATOM   1232  CG  PRO A  86      53.766  57.238   1.155  1.00 28.51           C
ATOM   1233 1HG  PRO A  86      54.037  58.004   0.572  1.00 28.51           H
ATOM   1234 2HG  PRO A  86      54.268  57.283   2.019  1.00 28.51           H
ATOM   1235  CD  PRO A  86      54.013  55.905   0.452  1.00 35.56           C
ATOM   1236 1HD  PRO A  86      54.250  56.042  -0.510  1.00 35.56           H
ATOM   1237 2HD  PRO A  86      54.739  55.387   0.904  1.00 35.56           H
ATOM   1238  N   PRO A  87      51.338  58.086  -1.470  1.00 11.65           N
ATOM   1239  CA  PRO A  87      50.523  59.112  -0.797  1.00 30.38           C
ATOM   1240  HA  PRO A  87      50.041  58.650  -0.052  1.00 30.38           H
ATOM   1241  C   PRO A  87      49.423  59.795  -1.672  1.00 31.00           C
ATOM   1242  O   PRO A  87      49.516  59.811  -2.895  1.00 28.68           O
ATOM   1243  CB  PRO A  87      51.568  60.184  -0.424  1.00 27.80           C
ATOM   1244 1HB  PRO A  87      51.151  61.092  -0.392  1.00 27.80           H
ATOM   1245 2HB  PRO A  87      51.990  59.979   0.459  1.00 27.80           H
ATOM   1246  CG  PRO A  87      52.605  60.110  -1.543  1.00 30.34           C
ATOM   1247 1HG  PRO A  87      52.538  60.914  -2.134  1.00 30.34           H
ATOM   1248 2HG  PRO A  87      53.527  60.053  -1.160  1.00 30.34           H
ATOM   1249  CD  PRO A  87      52.262  58.830  -2.325  1.00 38.10           C
ATOM   1250 1HD  PRO A  87      51.815  59.042  -3.194  1.00 38.10           H
ATOM   1251 2HD  PRO A  87      53.078  58.277  -2.495  1.00 38.10           H
ATOM   1252  N   ALA A  88      48.513  60.454  -0.986  1.00 16.98           N
ATOM   1253  H   ALA A  88      48.196  59.987  -0.161  1.00 16.98           H
ATOM   1254  CA  ALA A  88      47.879  61.771  -1.230  1.00 34.86           C
ATOM   1255  HA  ALA A  88      47.084  61.730  -0.625  1.00 34.86           H
ATOM   1256  C   ALA A  88      47.163  62.074  -2.584  1.00 33.72           C
ATOM   1257  O   ALA A  88      47.701  61.828  -3.644  1.00 31.76           O
ATOM   1258  CB  ALA A  88      48.942  62.835  -0.867  1.00 32.28           C
ATOM   1259 1HB  ALA A  88      49.384  62.617   0.003  1.00 32.28           H
ATOM   1260 2HB  ALA A  88      48.528  63.741  -0.783  1.00 32.28           H
ATOM   1261 3HB  ALA A  88      49.652  62.886  -1.569  1.00 32.28           H
ATOM   1262  N   LEU A  89      45.990  62.673  -2.661  1.00  6.38           N
ATOM   1263  H   LEU A  89      45.311  62.202  -3.224  1.00  6.38           H
ATOM   1264  CA  LEU A  89      45.528  63.925  -2.048  1.00 23.64           C
ATOM   1265  HA  LEU A  89      45.867  63.886  -1.108  1.00 23.64           H
ATOM   1266  C   LEU A  89      43.985  64.050  -2.078  1.00 22.61           C
ATOM   1267  O   LEU A  89      43.353  63.709  -3.069  1.00 20.82           O
ATOM   1268  CB  LEU A  89      46.081  65.113  -2.869  1.00 21.17           C
ATOM   1269 1HB  LEU A  89      46.079  64.845  -3.832  1.00 21.17           H
ATOM   1270 2HB  LEU A  89      45.463  65.888  -2.737  1.00 21.17           H
ATOM   1271  CG  LEU A  89      47.496  65.596  -2.533  1.00 20.17           C
ATOM   1272  HG  LEU A  89      48.059  64.775  -2.436  1.00 20.17           H
ATOM   1273  CD1 LEU A  89      48.073  66.464  -3.643  1.00 21.12           C
ATOM   1274 1HD1 LEU A  89      48.996  66.773  -3.413  1.00 21.12           H
ATOM   1275 2HD1 LEU A  89      47.507  67.274  -3.796  1.00 21.12           H
ATOM   1276 3HD1 LEU A  89      48.124  65.958  -4.504  1.00 21.12           H
ATOM   1277  CD2 LEU A  89      47.520  66.398  -1.228  1.00 26.43           C
ATOM   1278 1HD2 LEU A  89      48.446  66.709  -1.016  1.00 26.43           H
ATOM   1279 2HD2 LEU A  89      47.199  65.843  -0.460  1.00 26.43           H
ATOM   1280 3HD2 LEU A  89      46.932  67.204  -1.292  1.00 26.43           H
ATOM   1281  N   SER A  90      43.503  64.688  -1.035  1.00 14.22           N
ATOM   1282  H   SER A  90      43.970  64.476  -0.177  1.00 14.22           H
ATOM   1283  CA  SER A  90      42.395  65.664  -0.894  1.00 32.35           C
ATOM   1284  HA  SER A  90      42.209  65.500   0.075  1.00 32.35           H
ATOM   1285  C   SER A  90      41.004  65.455  -1.515  1.00 31.50           C
ATOM   1286  O   SER A  90      40.832  65.536  -2.726  1.00 29.11           O
ATOM   1287  CB  SER A  90      42.903  67.047  -1.302  1.00 30.02           C
ATOM   1288 1HB  SER A  90      42.205  67.743  -1.134  1.00 30.02           H
ATOM   1289 2HB  SER A  90      43.735  67.280  -0.799  1.00 30.02           H
ATOM   1290  OG  SER A  90      43.218  67.097  -2.673  1.00 29.50           O
ATOM   1291  HG  SER A  90      44.169  67.108  -2.782  1.00 29.50           H
ATOM   1292  N   GLY A  91      39.995  65.502  -0.645  1.00 18.51           N
ATOM   1293  H   GLY A  91      39.912  64.786   0.049  1.00 18.51           H
ATOM   1294  CA  GLY A  91      38.999  66.588  -0.685  1.00 36.17           C
ATOM   1295 1HA  GLY A  91      39.078  67.077   0.184  1.00 36.17           H
ATOM   1296 2HA  GLY A  91      39.269  67.193  -1.434  1.00 36.17           H
ATOM   1297  C   GLY A  91      37.530  66.191  -0.887  1.00 35.12           C
ATOM   1298  O   GLY A  91      37.040  66.215  -1.997  1.00 31.29           O
ATOM   1299  N   SER A  92      36.833  65.987   0.194  1.00 10.94           N
ATOM   1300  H   SER A  92      37.306  65.639   1.004  1.00 10.94           H
ATOM   1301  CA  SER A  92      35.383  66.242   0.287  1.00 28.78           C
ATOM   1302  HA  SER A  92      34.961  66.011  -0.590  1.00 28.78           H
ATOM   1303  C   SER A  92      35.154  67.736   0.606  1.00 26.67           C
ATOM   1304  O   SER A  92      36.101  68.353   1.098  1.00 25.28           O
ATOM   1305  CB  SER A  92      34.799  65.352   1.386  1.00 27.12           C
ATOM   1306 1HB  SER A  92      35.179  65.595   2.278  1.00 27.12           H
ATOM   1307 2HB  SER A  92      33.803  65.432   1.415  1.00 27.12           H
ATOM   1308  OG  SER A  92      35.099  63.998   1.163  1.00 27.16           O
ATOM   1309  HG  SER A  92      34.286  63.495   1.112  1.00 27.16           H
ATOM   1310  N   PRO A  93      33.983  68.384   0.368  1.00 11.48           N
ATOM   1311  CA  PRO A  93      32.736  67.992   1.038  1.00 28.86           C
ATOM   1312  HA  PRO A  93      32.746  66.994   1.099  1.00 28.86           H
ATOM   1313  C   PRO A  93      31.388  68.292   0.324  1.00 28.95           C
ATOM   1314  O   PRO A  93      31.294  69.003  -0.672  1.00 27.68           O
ATOM   1315  CB  PRO A  93      32.822  68.798   2.331  1.00 26.47           C
ATOM   1316 1HB  PRO A  93      31.917  68.915   2.741  1.00 26.47           H
ATOM   1317 2HB  PRO A  93      33.432  68.356   2.989  1.00 26.47           H
ATOM   1318  CG  PRO A  93      33.393  70.140   1.866  1.00 28.11           C
ATOM   1319 1HG  PRO A  93      32.673  70.831   1.803  1.00 28.11           H
ATOM   1320 2HG  PRO A  93      34.107  70.458   2.489  1.00 28.11           H
ATOM   1321  CD  PRO A  93      33.974  69.843   0.491  1.00 34.65           C
ATOM   1322 1HD  PRO A  93      33.407  70.238  -0.232  1.00 34.65           H
ATOM   1323 2HD  PRO A  93      34.907  70.193   0.412  1.00 34.65           H
ATOM   1324  N   VAL A  94      30.386  67.762   0.926  1.00  6.56           N
ATOM   1325  H   VAL A  94      30.637  66.935   1.428  1.00  6.56           H
ATOM   1326  CA  VAL A  94      28.944  68.085   1.054  1.00 24.05           C
ATOM   1327  HA  VAL A  94      28.488  67.547   0.345  1.00 24.05           H
ATOM   1328  C   VAL A  94      28.531  69.551   0.774  1.00 23.24           C
ATOM   1329  O   VAL A  94      29.230  70.438   1.246  1.00 21.40           O
ATOM   1330  CB  VAL A  94      28.604  67.755   2.534  1.00 22.27           C
ATOM   1331  HB  VAL A  94      29.135  68.436   3.039  1.00 22.27           H
ATOM   1332  CG1 VAL A  94      27.139  67.920   2.930  1.00 20.16           C
ATOM   1333 1HG1 VAL A  94      27.000  67.690   3.893  1.00 20.16           H
ATOM   1334 2HG1 VAL A  94      26.551  67.324   2.384  1.00 20.16           H
ATOM   1335 3HG1 VAL A  94      26.834  68.862   2.792  1.00 20.16           H
ATOM   1336  CG2 VAL A  94      28.990  66.313   2.916  1.00 23.64           C
ATOM   1337 1HG2 VAL A  94      28.763  66.122   3.871  1.00 23.64           H
ATOM   1338 2HG2 VAL A  94      29.971  66.161   2.797  1.00 23.64           H
ATOM   1339 3HG2 VAL A  94      28.505  65.649   2.346  1.00 23.64           H
ATOM   1340  N   ILE A  95      27.350  69.769   0.154  1.00 12.33           N
ATOM   1341  H   ILE A  95      27.217  69.307  -0.723  1.00 12.33           H
ATOM   1342  CA  ILE A  95      26.230  70.616   0.627  1.00 26.25           C
ATOM   1343  HA  ILE A  95      25.924  70.130   1.446  1.00 26.25           H
ATOM   1344  C   ILE A  95      25.065  70.649  -0.392  1.00 25.33           C
ATOM   1345  O   ILE A  95      25.231  70.476  -1.595  1.00 24.10           O
ATOM   1346  CB  ILE A  95      26.655  72.033   1.103  1.00 24.97           C
ATOM   1347  HB  ILE A  95      27.426  72.272   0.513  1.00 24.97           H
ATOM   1348  CG1 ILE A  95      27.031  72.017   2.606  1.00 24.94           C
ATOM   1349 1HG1 ILE A  95      26.194  72.100   3.146  1.00 24.94           H
ATOM   1350 2HG1 ILE A  95      27.478  71.147   2.815  1.00 24.94           H
ATOM   1351  CG2 ILE A  95      25.563  73.112   0.949  1.00 27.73           C
ATOM   1352 1HG2 ILE A  95      25.890  74.001   1.270  1.00 27.73           H
ATOM   1353 2HG2 ILE A  95      24.748  72.875   1.478  1.00 27.73           H
ATOM   1354 3HG2 ILE A  95      25.290  73.212  -0.008  1.00 27.73           H
ATOM   1355  CD1 ILE A  95      27.973  73.141   3.024  1.00 25.95           C
ATOM   1356 1HD1 ILE A  95      28.185  73.087   4.000  1.00 25.95           H
ATOM   1357 2HD1 ILE A  95      27.563  74.036   2.847  1.00 25.95           H
ATOM   1358 3HD1 ILE A  95      28.835  73.092   2.519  1.00 25.95           H
ATOM   1359  N   SER A  96      23.904  70.868   0.172  1.00 10.36           N
ATOM   1360  H   SER A  96      23.989  71.136   1.132  1.00 10.36           H
ATOM   1361  CA  SER A  96      22.511  70.813  -0.273  1.00 26.52           C
ATOM   1362  HA  SER A  96      22.459  69.956  -0.786  1.00 26.52           H
ATOM   1363  C   SER A  96      22.020  71.914  -1.236  1.00 24.71           C
ATOM   1364  O   SER A  96      22.594  72.991  -1.309  1.00 22.83           O
ATOM   1365  CB  SER A  96      21.687  70.940   1.014  1.00 25.38           C
ATOM   1366 1HB  SER A  96      21.622  71.900   1.288  1.00 25.38           H
ATOM   1367 2HB  SER A  96      20.769  70.570   0.873  1.00 25.38           H
ATOM   1368  OG  SER A  96      22.250  70.235   2.114  1.00 24.93           O
ATOM   1369  HG  SER A  96      22.376  70.836   2.848  1.00 24.93           H
ATOM   1370  N   ASP A  97      20.859  71.617  -1.820  1.00  9.19           N
ATOM   1371  H   ASP A  97      20.779  70.686  -2.177  1.00  9.19           H
ATOM   1372  CA  ASP A  97      19.672  72.482  -2.011  1.00 28.02           C
ATOM   1373  HA  ASP A  97      19.145  71.792  -2.508  1.00 28.02           H
ATOM   1374  C   ASP A  97      19.592  73.622  -3.051  1.00 26.09           C
ATOM   1375  O   ASP A  97      20.470  74.440  -3.247  1.00 24.13           O
ATOM   1376  CB  ASP A  97      19.120  72.934  -0.638  1.00 26.19           C
ATOM   1377 1HB  ASP A  97      19.884  73.242  -0.072  1.00 26.19           H
ATOM   1378 2HB  ASP A  97      18.485  73.693  -0.783  1.00 26.19           H
ATOM   1379  CG  ASP A  97      18.380  71.838   0.123  1.00 24.51           C
ATOM   1380  OD1 ASP A  97      17.859  70.920  -0.542  1.00 23.96           O
ATOM   1381  OD2 ASP A  97      18.331  71.933   1.369  1.00 25.15           O
ATOM   1382  N   ILE A  98      18.359  73.740  -3.571  1.00  8.74           N
ATOM   1383  H   ILE A  98      17.863  72.875  -3.651  1.00  8.74           H
ATOM   1384  CA  ILE A  98      17.603  74.917  -4.046  1.00 24.16           C
ATOM   1385  HA  ILE A  98      16.690  74.509  -4.031  1.00 24.16           H
ATOM   1386  C   ILE A  98      17.693  75.315  -5.535  1.00 22.79           C
ATOM   1387  O   ILE A  98      18.604  75.973  -6.016  1.00 21.47           O
ATOM   1388  CB  ILE A  98      17.664  76.101  -3.047  1.00 23.51           C
ATOM   1389  HB  ILE A  98      18.635  76.320  -2.956  1.00 23.51           H
ATOM   1390  CG1 ILE A  98      17.054  75.723  -1.681  1.00 24.63           C
ATOM   1391 1HG1 ILE A  98      16.060  75.817  -1.742  1.00 24.63           H
ATOM   1392 2HG1 ILE A  98      17.287  74.771  -1.483  1.00 24.63           H
ATOM   1393  CG2 ILE A  98      16.918  77.343  -3.547  1.00 28.43           C
ATOM   1394 1HG2 ILE A  98      16.976  78.088  -2.882  1.00 28.43           H
ATOM   1395 2HG2 ILE A  98      15.950  77.142  -3.701  1.00 28.43           H
ATOM   1396 3HG2 ILE A  98      17.305  77.670  -4.409  1.00 28.43           H
ATOM   1397  CD1 ILE A  98      17.543  76.585  -0.513  1.00 28.02           C
ATOM   1398 1HD1 ILE A  98      17.118  76.299   0.346  1.00 28.02           H
ATOM   1399 2HD1 ILE A  98      17.320  77.548  -0.661  1.00 28.02           H
ATOM   1400 3HD1 ILE A  98      18.534  76.513  -0.405  1.00 28.02           H
ATOM   1401  N   SER A  99      16.607  75.005  -6.230  1.00 14.10           N
ATOM   1402  H   SER A  99      16.376  74.032  -6.223  1.00 14.10           H
ATOM   1403  CA  SER A  99      15.676  75.850  -7.015  1.00 29.57           C
ATOM   1404  HA  SER A  99      15.317  75.120  -7.597  1.00 29.57           H
ATOM   1405  C   SER A  99      16.160  76.899  -8.039  1.00 27.64           C
ATOM   1406  O   SER A  99      16.825  77.864  -7.707  1.00 25.91           O
ATOM   1407  CB  SER A  99      14.706  76.551  -6.054  1.00 28.39           C
ATOM   1408 1HB  SER A  99      15.191  77.205  -5.473  1.00 28.39           H
ATOM   1409 2HB  SER A  99      13.985  77.025  -6.559  1.00 28.39           H
ATOM   1410  OG  SER A  99      14.083  75.593  -5.204  1.00 27.30           O
ATOM   1411  HG  SER A  99      13.943  75.977  -4.338  1.00 27.30           H
ATOM   1412  N   LEU A 100      15.549  76.809  -9.199  1.00  7.60           N
ATOM   1413  H   LEU A 100      15.418  75.874  -9.530  1.00  7.60           H
ATOM   1414  CA  LEU A 100      15.025  77.856 -10.093  1.00 23.84           C
ATOM   1415  HA  LEU A 100      14.836  77.303 -10.904  1.00 23.84           H
ATOM   1416  C   LEU A 100      15.976  78.966 -10.588  1.00 22.49           C
ATOM   1417  O   LEU A 100      16.458  79.772  -9.814  1.00 21.88           O
ATOM   1418  CB  LEU A 100      13.798  78.518  -9.429  1.00 23.46           C
ATOM   1419 1HB  LEU A 100      14.052  78.772  -8.496  1.00 23.46           H
ATOM   1420 2HB  LEU A 100      13.573  79.342  -9.949  1.00 23.46           H
ATOM   1421  CG  LEU A 100      12.530  77.646  -9.353  1.00 23.62           C
ATOM   1422  HG  LEU A 100      12.809  76.727  -9.073  1.00 23.62           H
ATOM   1423  CD1 LEU A 100      11.550  78.214  -8.337  1.00 25.67           C
ATOM   1424 1HD1 LEU A 100      10.724  77.652  -8.283  1.00 25.67           H
ATOM   1425 2HD1 LEU A 100      11.274  79.143  -8.585  1.00 25.67           H
ATOM   1426 3HD1 LEU A 100      11.959  78.248  -7.425  1.00 25.67           H
ATOM   1427  CD2 LEU A 100      11.829  77.568 -10.708  1.00 29.28           C
ATOM   1428 1HD2 LEU A 100      11.007  77.001 -10.654  1.00 29.28           H
ATOM   1429 2HD2 LEU A 100      12.431  77.171 -11.401  1.00 29.28           H
ATOM   1430 3HD2 LEU A 100      11.556  78.477 -11.023  1.00 29.28           H
ATOM   1431  N   ILE A 101      16.032  79.156 -11.908  1.00 10.66           N
ATOM   1432  H   ILE A 101      16.293  78.368 -12.466  1.00 10.66           H
ATOM   1433  CA  ILE A 101      15.747  80.412 -12.625  1.00 28.58           C
ATOM   1434  HA  ILE A 101      14.838  80.680 -12.307  1.00 28.58           H
ATOM   1435  C   ILE A 101      15.685  80.157 -14.150  1.00 27.03           C
ATOM   1436  O   ILE A 101      16.432  79.362 -14.717  1.00 25.44           O
ATOM   1437  CB  ILE A 101      16.707  81.575 -12.231  1.00 28.09           C
ATOM   1438  HB  ILE A 101      17.566  81.124 -11.990  1.00 28.09           H
ATOM   1439  CG1 ILE A 101      16.108  82.404 -11.062  1.00 29.15           C
ATOM   1440 1HG1 ILE A 101      15.564  83.153 -11.440  1.00 29.15           H
ATOM   1441 2HG1 ILE A 101      15.522  81.811 -10.510  1.00 29.15           H
ATOM   1442  CG2 ILE A 101      17.013  82.567 -13.357  1.00 31.87           C
ATOM   1443 1HG2 ILE A 101      17.632  83.287 -13.042  1.00 31.87           H
ATOM   1444 2HG2 ILE A 101      16.176  83.004 -13.687  1.00 31.87           H
ATOM   1445 3HG2 ILE A 101      17.446  82.107 -14.132  1.00 31.87           H
ATOM   1446  CD1 ILE A 101      17.168  83.004 -10.148  1.00 31.52           C
ATOM   1447 1HD1 ILE A 101      16.748  83.530  -9.408  1.00 31.52           H
ATOM   1448 2HD1 ILE A 101      17.773  83.617 -10.655  1.00 31.52           H
ATOM   1449 3HD1 ILE A 101      17.731  82.289  -9.735  1.00 31.52           H
ATOM   1450  N   ARG A 102      14.767  80.858 -14.793  1.00 15.20           N
ATOM   1451  H   ARG A 102      14.138  81.372 -14.209  1.00 15.20           H
ATOM   1452  CA  ARG A 102      14.531  80.996 -16.245  1.00 28.43           C
ATOM   1453  HA  ARG A 102      14.345  80.070 -16.573  1.00 28.43           H
ATOM   1454  C   ARG A 102      15.736  81.593 -16.987  1.00 26.81           C
ATOM   1455  O   ARG A 102      16.406  82.456 -16.424  1.00 26.75           O
ATOM   1456  CB  ARG A 102      13.384  81.999 -16.437  1.00 28.74           C
ATOM   1457 1HB  ARG A 102      13.610  82.818 -15.909  1.00 28.74           H
ATOM   1458 2HB  ARG A 102      13.346  82.229 -17.410  1.00 28.74           H
ATOM   1459  CG  ARG A 102      11.980  81.567 -16.020  1.00 29.28           C
ATOM   1460 1HG  ARG A 102      11.645  80.868 -16.652  1.00 29.28           H
ATOM   1461 2HG  ARG A 102      12.009  81.192 -15.093  1.00 29.28           H
ATOM   1462  CD  ARG A 102      11.047  82.788 -16.056  1.00 28.90           C
ATOM   1463 1HD  ARG A 102      11.191  83.346 -15.239  1.00 28.90           H
ATOM   1464 2HD  ARG A 102      11.238  83.334 -16.872  1.00 28.90           H
ATOM   1465  NE  ARG A 102       9.631  82.419 -16.094  1.00 26.95           N
ATOM   1466  HE  ARG A 102       9.418  81.482 -16.371  1.00 26.95           H
ATOM   1467  CZ  ARG A 102       8.602  83.202 -15.798  1.00 26.19           C
ATOM   1468  NH1 ARG A 102       8.770  84.417 -15.344  1.00 23.56           N
ATOM   1469 1HH1 ARG A 102       9.693  84.778 -15.212  1.00 23.56           H
ATOM   1470 2HH1 ARG A 102       7.975  84.985 -15.129  1.00 23.56           H
ATOM   1471  NH2 ARG A 102       7.385  82.771 -15.954  1.00 21.70           N
ATOM   1472 1HH2 ARG A 102       7.222  81.846 -16.298  1.00 21.70           H
ATOM   1473 2HH2 ARG A 102       6.612  83.364 -15.730  1.00 21.70           H
ATOM   1474  N   LEU A 103      15.886  81.301 -18.258  1.00 10.76           N
ATOM   1475  H   LEU A 103      16.085  80.350 -18.497  1.00 10.76           H
ATOM   1476  CA  LEU A 103      15.781  82.284 -19.366  1.00 26.20           C
ATOM   1477  HA  LEU A 103      14.837  82.608 -19.304  1.00 26.20           H
ATOM   1478  C   LEU A 103      16.028  81.610 -20.736  1.00 24.43           C
ATOM   1479  O   LEU A 103      16.977  80.852 -20.912  1.00 22.44           O
ATOM   1480  CB  LEU A 103      16.724  83.497 -19.189  1.00 24.50           C
ATOM   1481 1HB  LEU A 103      17.533  83.196 -18.683  1.00 24.50           H
ATOM   1482 2HB  LEU A 103      16.998  83.818 -20.096  1.00 24.50           H
ATOM   1483  CG  LEU A 103      16.084  84.680 -18.426  1.00 23.95           C
ATOM   1484  HG  LEU A 103      15.573  84.298 -17.656  1.00 23.95           H
ATOM   1485  CD1 LEU A 103      17.162  85.632 -17.912  1.00 25.01           C
ATOM   1486 1HD1 LEU A 103      16.756  86.400 -17.417  1.00 25.01           H
ATOM   1487 2HD1 LEU A 103      17.701  86.004 -18.667  1.00 25.01           H
ATOM   1488 3HD1 LEU A 103      17.788  85.162 -17.290  1.00 25.01           H
ATOM   1489  CD2 LEU A 103      15.114  85.470 -19.305  1.00 30.08           C
ATOM   1490 1HD2 LEU A 103      14.709  86.231 -18.798  1.00 30.08           H
ATOM   1491 2HD2 LEU A 103      14.370  84.887 -19.631  1.00 30.08           H
ATOM   1492 3HD2 LEU A 103      15.581  85.848 -20.104  1.00 30.08           H
ATOM   1493  N   SER A 104      15.177  81.950 -21.684  1.00 14.80           N
ATOM   1494  H   SER A 104      14.318  82.366 -21.385  1.00 14.80           H
ATOM   1495  CA  SER A 104      15.357  81.782 -23.144  1.00 38.55           C
ATOM   1496  HA  SER A 104      15.854  80.938 -23.348  1.00 38.55           H
ATOM   1497  C   SER A 104      16.173  82.969 -23.691  1.00 36.17           C
ATOM   1498  O   SER A 104      16.180  83.994 -23.001  1.00 34.24           O
ATOM   1499  CB  SER A 104      13.942  81.750 -23.737  1.00 35.25           C
ATOM   1500 1HB  SER A 104      13.348  81.156 -23.195  1.00 35.25           H
ATOM   1501 2HB  SER A 104      13.554  82.671 -23.769  1.00 35.25           H
ATOM   1502  OG  SER A 104      13.886  81.265 -25.036  1.00 33.33           O
ATOM   1503  HG  SER A 104      13.873  80.308 -25.019  1.00 33.33           H
ATOM   1504  N   PRO A 105      16.876  82.946 -24.854  1.00 12.45           N
ATOM   1505  CA  PRO A 105      16.176  83.108 -26.139  1.00 31.93           C
ATOM   1506  HA  PRO A 105      15.316  82.606 -26.050  1.00 31.93           H
ATOM   1507  C   PRO A 105      16.835  82.511 -27.423  1.00 32.67           C
ATOM   1508  O   PRO A 105      18.045  82.540 -27.599  1.00 30.22           O
ATOM   1509  CB  PRO A 105      16.125  84.630 -26.275  1.00 28.23           C
ATOM   1510 1HB  PRO A 105      16.028  84.899 -27.233  1.00 28.23           H
ATOM   1511 2HB  PRO A 105      15.368  85.010 -25.744  1.00 28.23           H
ATOM   1512  CG  PRO A 105      17.466  85.093 -25.715  1.00 30.41           C
ATOM   1513 1HG  PRO A 105      18.088  85.353 -26.453  1.00 30.41           H
ATOM   1514 2HG  PRO A 105      17.343  85.867 -25.094  1.00 30.41           H
ATOM   1515  CD  PRO A 105      17.996  83.876 -24.964  1.00 37.79           C
ATOM   1516 1HD  PRO A 105      18.743  83.440 -25.466  1.00 37.79           H
ATOM   1517 2HD  PRO A 105      18.311  84.127 -24.049  1.00 37.79           H
ATOM   1518  N   HIS A 106      15.989  82.133 -28.342  1.00  9.83           N
ATOM   1519  H   HIS A 106      15.223  81.583 -28.009  1.00  9.83           H
ATOM   1520  CA  HIS A 106      15.984  82.392 -29.815  1.00 31.35           C
ATOM   1521  HA  HIS A 106      15.320  81.717 -30.136  1.00 31.35           H
ATOM   1522  C   HIS A 106      17.133  81.908 -30.765  1.00 30.02           C
ATOM   1523  O   HIS A 106      18.129  81.376 -30.299  1.00 27.82           O
ATOM   1524  CB  HIS A 106      15.541  83.858 -29.994  1.00 27.33           C
ATOM   1525 1HB  HIS A 106      15.867  84.394 -29.215  1.00 27.33           H
ATOM   1526 2HB  HIS A 106      15.940  84.218 -30.837  1.00 27.33           H
ATOM   1527  CG  HIS A 106      14.029  84.002 -30.078  1.00 27.56           C
ATOM   1528  ND1 HIS A 106      13.176  83.280 -30.886  1.00 25.80           N
ATOM   1529  HD1 HIS A 106      13.447  82.559 -31.523  1.00 25.80           H
ATOM   1530  CD2 HIS A 106      13.258  84.877 -29.387  1.00 26.37           C
ATOM   1531  HD2 HIS A 106      13.584  85.553 -28.726  1.00 26.37           H
ATOM   1532  CE1 HIS A 106      11.926  83.705 -30.676  1.00 24.22           C
ATOM   1533  HE1 HIS A 106      11.113  83.351 -31.138  1.00 24.22           H
ATOM   1534  NE2 HIS A 106      11.926  84.668 -29.761  1.00 25.87           N
ATOM   1535  N   PRO A 107      17.017  82.024 -32.112  1.00 15.25           N
ATOM   1536  CA  PRO A 107      16.621  80.932 -33.020  1.00 34.42           C
ATOM   1537  HA  PRO A 107      16.645  80.068 -32.517  1.00 34.42           H
ATOM   1538  C   PRO A 107      17.551  80.768 -34.261  1.00 35.57           C
ATOM   1539  O   PRO A 107      18.316  81.671 -34.581  1.00 33.08           O
ATOM   1540  CB  PRO A 107      15.256  81.418 -33.511  1.00 30.32           C
ATOM   1541 1HB  PRO A 107      15.016  80.990 -34.382  1.00 30.32           H
ATOM   1542 2HB  PRO A 107      14.543  81.224 -32.837  1.00 30.32           H
ATOM   1543  CG  PRO A 107      15.455  82.926 -33.678  1.00 32.70           C
ATOM   1544 1HG  PRO A 107      15.625  83.155 -34.636  1.00 32.70           H
ATOM   1545 2HG  PRO A 107      14.652  83.426 -33.353  1.00 32.70           H
ATOM   1546  CD  PRO A 107      16.682  83.248 -32.816  1.00 41.05           C
ATOM   1547 1HD  PRO A 107      17.459  83.526 -33.380  1.00 41.05           H
ATOM   1548 2HD  PRO A 107      16.479  83.966 -32.150  1.00 41.05           H
ATOM   1549  N   ALA A 108      17.411  79.702 -35.030  1.00 16.45           N
ATOM   1550  H   ALA A 108      17.156  78.842 -34.587  1.00 16.45           H
ATOM   1551  CA  ALA A 108      17.603  79.686 -36.489  1.00 35.01           C
ATOM   1552  HA  ALA A 108      16.966  80.383 -36.818  1.00 35.01           H
ATOM   1553  C   ALA A 108      17.268  78.301 -37.082  1.00 34.47           C
ATOM   1554  O   ALA A 108      17.720  77.281 -36.566  1.00 32.12           O
ATOM   1555  CB  ALA A 108      19.040  80.058 -36.884  1.00 31.92           C
ATOM   1556 1HB  ALA A 108      19.293  80.953 -36.516  1.00 31.92           H
ATOM   1557 2HB  ALA A 108      19.140  80.095 -37.878  1.00 31.92           H
ATOM   1558 3HB  ALA A 108      19.693  79.386 -36.534  1.00 31.92           H
ATOM   1559  N   GLY A 109      16.494  78.257 -38.146  1.00 18.99           N
ATOM   1560  H   GLY A 109      15.942  79.068 -38.341  1.00 18.99           H
ATOM   1561  CA  GLY A 109      16.367  77.121 -39.076  1.00 37.66           C
ATOM   1562 1HA  GLY A 109      16.520  76.278 -38.561  1.00 37.66           H
ATOM   1563 2HA  GLY A 109      15.438  77.123 -39.445  1.00 37.66           H
ATOM   1564  C   GLY A 109      17.388  77.229 -40.222  1.00 37.12           C
ATOM   1565  O   GLY A 109      18.375  77.933 -40.044  1.00 34.50           O
ATOM   1566  N   PRO A 110      17.191  76.690 -41.424  1.00 16.37           N
ATOM   1567  CA  PRO A 110      16.197  75.717 -41.918  1.00 36.35           C
ATOM   1568  HA  PRO A 110      15.773  75.248 -41.143  1.00 36.35           H
ATOM   1569  C   PRO A 110      16.796  74.594 -42.816  1.00 38.04           C
ATOM   1570  O   PRO A 110      17.996  74.606 -43.108  1.00 35.09           O
ATOM   1571  CB  PRO A 110      15.280  76.615 -42.749  1.00 31.70           C
ATOM   1572 1HB  PRO A 110      14.761  76.080 -43.415  1.00 31.70           H
ATOM   1573 2HB  PRO A 110      14.648  77.123 -42.164  1.00 31.70           H
ATOM   1574  CG  PRO A 110      16.265  77.558 -43.446  1.00 35.55           C
ATOM   1575 1HG  PRO A 110      16.463  77.237 -44.372  1.00 35.55           H
ATOM   1576 2HG  PRO A 110      15.894  78.486 -43.487  1.00 35.55           H
ATOM   1577  CD  PRO A 110      17.530  77.518 -42.577  1.00 46.19           C
ATOM   1578 1HD  PRO A 110      18.297  77.106 -43.069  1.00 46.19           H
ATOM   1579 2HD  PRO A 110      17.787  78.433 -42.266  1.00 46.19           H
ATOM   1580  N   GLY A 111      15.954  73.734 -43.347  1.00 16.27           N
ATOM   1581  H   GLY A 111      15.057  73.650 -42.913  1.00 16.27           H
ATOM   1582  CA  GLY A 111      16.211  72.878 -44.529  1.00 34.05           C
ATOM   1583 1HA  GLY A 111      15.335  72.748 -44.994  1.00 34.05           H
ATOM   1584 2HA  GLY A 111      16.834  73.382 -45.127  1.00 34.05           H
ATOM   1585  C   GLY A 111      16.821  71.500 -44.226  1.00 34.20           C
ATOM   1586  O   GLY A 111      17.559  71.338 -43.278  1.00 31.60           O
ATOM   1587  N   GLU A 112      16.640  70.441 -44.976  1.00 14.65           N
ATOM   1588  H   GLU A 112      17.271  69.705 -44.730  1.00 14.65           H
ATOM   1589  CA  GLU A 112      15.759  70.048 -46.080  1.00 33.33           C
ATOM   1590  HA  GLU A 112      14.860  70.439 -45.883  1.00 33.33           H
ATOM   1591  C   GLU A 112      15.761  68.504 -46.134  1.00 32.47           C
ATOM   1592  O   GLU A 112      16.718  67.856 -45.702  1.00 30.20           O
ATOM   1593  CB  GLU A 112      16.264  70.596 -47.434  1.00 30.88           C
ATOM   1594 1HB  GLU A 112      17.216  70.883 -47.329  1.00 30.88           H
ATOM   1595 2HB  GLU A 112      16.209  69.866 -48.116  1.00 30.88           H
ATOM   1596  CG  GLU A 112      15.455  71.792 -47.944  1.00 31.46           C
ATOM   1597 1HG  GLU A 112      14.488  71.539 -47.950  1.00 31.46           H
ATOM   1598 2HG  GLU A 112      15.596  72.558 -47.317  1.00 31.46           H
ATOM   1599  CD  GLU A 112      15.843  72.245 -49.353  1.00 29.46           C
ATOM   1600  OE1 GLU A 112      14.985  72.868 -50.016  1.00 28.48           O
ATOM   1601  OE2 GLU A 112      16.992  71.981 -49.758  1.00 31.68           O
ATOM   1602  N   SER A 113      14.709  67.918 -46.640  1.00 14.78           N
ATOM   1603  H   SER A 113      13.921  68.498 -46.848  1.00 14.78           H
ATOM   1604  CA  SER A 113      14.579  66.479 -46.932  1.00 32.75           C
ATOM   1605  HA  SER A 113      14.989  65.959 -46.182  1.00 32.75           H
ATOM   1606  C   SER A 113      15.339  66.107 -48.220  1.00 30.98           C
ATOM   1607  O   SER A 113      15.533  66.994 -49.048  1.00 29.20           O
ATOM   1608  CB  SER A 113      13.071  66.196 -47.067  1.00 30.33           C
ATOM   1609 1HB  SER A 113      12.579  66.509 -46.254  1.00 30.33           H
ATOM   1610 2HB  SER A 113      12.698  66.648 -47.877  1.00 30.33           H
ATOM   1611  OG  SER A 113      12.759  64.856 -47.205  1.00 28.99           O
ATOM   1612  HG  SER A 113      11.808  64.751 -47.237  1.00 28.99           H
ATOM   1613  N   PRO A 114      15.764  64.861 -48.462  1.00 15.90           N
ATOM   1614  CA  PRO A 114      14.875  63.951 -49.197  1.00 31.20           C
ATOM   1615  HA  PRO A 114      13.950  64.165 -48.884  1.00 31.20           H
ATOM   1616  C   PRO A 114      15.021  62.421 -48.929  1.00 31.41           C
ATOM   1617  O   PRO A 114      16.092  61.908 -48.629  1.00 29.38           O
ATOM   1618  CB  PRO A 114      15.199  64.257 -50.660  1.00 27.64           C
ATOM   1619 1HB  PRO A 114      14.998  63.469 -51.242  1.00 27.64           H
ATOM   1620 2HB  PRO A 114      14.682  65.050 -50.982  1.00 27.64           H
ATOM   1621  CG  PRO A 114      16.695  64.554 -50.648  1.00 29.80           C
ATOM   1622 1HG  PRO A 114      17.208  63.787 -51.033  1.00 29.80           H
ATOM   1623 2HG  PRO A 114      16.892  65.384 -51.170  1.00 29.80           H
ATOM   1624  CD  PRO A 114      17.038  64.749 -49.164  1.00 36.80           C
ATOM   1625 1HD  PRO A 114      17.546  63.966 -48.804  1.00 36.80           H
ATOM   1626 2HD  PRO A 114      17.568  65.585 -49.022  1.00 36.80           H
ATOM   1627  N   PHE A 115      13.901  61.737 -49.111  1.00 13.52           N
ATOM   1628  H   PHE A 115      13.078  62.205 -48.790  1.00 13.52           H
ATOM   1629  CA  PHE A 115      13.648  60.402 -49.705  1.00 29.19           C
ATOM   1630  HA  PHE A 115      13.039  59.984 -49.031  1.00 29.19           H
ATOM   1631  C   PHE A 115      14.811  59.370 -49.816  1.00 27.04           C
ATOM   1632  O   PHE A 115      15.839  59.666 -50.412  1.00 24.19           O
ATOM   1633  CB  PHE A 115      13.054  60.664 -51.099  1.00 25.74           C
ATOM   1634 1HB  PHE A 115      13.669  61.281 -51.591  1.00 25.74           H
ATOM   1635 2HB  PHE A 115      12.997  59.792 -51.585  1.00 25.74           H
ATOM   1636  CG  PHE A 115      11.668  61.289 -51.104  1.00 26.27           C
ATOM   1637  CD1 PHE A 115      10.537  60.467 -51.051  1.00 25.76           C
ATOM   1638  HD1 PHE A 115      10.648  59.474 -51.016  1.00 25.76           H
ATOM   1639  CD2 PHE A 115      11.502  62.689 -51.163  1.00 29.62           C
ATOM   1640  HD2 PHE A 115      12.303  63.285 -51.218  1.00 29.62           H
ATOM   1641  CE1 PHE A 115       9.244  61.024 -51.046  1.00 26.35           C
ATOM   1642  HE1 PHE A 115       8.440  60.431 -51.014  1.00 26.35           H
ATOM   1643  CE2 PHE A 115      10.213  63.246 -51.144  1.00 28.65           C
ATOM   1644  HE2 PHE A 115      10.097  64.239 -51.172  1.00 28.65           H
ATOM   1645  CZ  PHE A 115       9.094  62.414 -51.086  1.00 30.88           C
ATOM   1646  HZ  PHE A 115       8.178  62.815 -51.073  1.00 30.88           H
ATOM   1647  N   ASN A 116      14.684  58.097 -49.426  1.00 18.26           N
ATOM   1648  H   ASN A 116      15.294  57.804 -48.690  1.00 18.26           H
ATOM   1649  CA  ASN A 116      13.767  57.077 -49.938  1.00 33.87           C
ATOM   1650  HA  ASN A 116      12.857  57.463 -49.787  1.00 33.87           H
ATOM   1651  C   ASN A 116      13.934  55.716 -49.180  1.00 33.67           C
ATOM   1652  O   ASN A 116      15.000  55.433 -48.647  1.00 30.28           O
ATOM   1653  CB  ASN A 116      14.068  56.830 -51.438  1.00 30.87           C
ATOM   1654 1HB  ASN A 116      14.845  57.396 -51.711  1.00 30.87           H
ATOM   1655 2HB  ASN A 116      14.296  55.865 -51.569  1.00 30.87           H
ATOM   1656  CG  ASN A 116      12.923  57.156 -52.356  1.00 28.21           C
ATOM   1657  OD1 ASN A 116      11.751  57.099 -51.996  1.00 25.98           O
ATOM   1658  ND2 ASN A 116      13.197  57.529 -53.589  1.00 26.97           N
ATOM   1659 1HD2 ASN A 116      12.455  57.761 -54.218  1.00 26.97           H
ATOM   1660 2HD2 ASN A 116      14.147  57.580 -53.896  1.00 26.97           H
ATOM   1661  N   ALA A 117      12.890  54.906 -49.183  1.00 15.40           N
ATOM   1662  H   ALA A 117      12.070  55.265 -49.629  1.00 15.40           H
ATOM   1663  CA  ALA A 117      12.762  53.549 -48.622  1.00 33.85           C
ATOM   1664  HA  ALA A 117      13.325  53.462 -47.800  1.00 33.85           H
ATOM   1665  C   ALA A 117      13.301  52.437 -49.583  1.00 33.49           C
ATOM   1666  O   ALA A 117      13.802  52.811 -50.641  1.00 29.59           O
ATOM   1667  CB  ALA A 117      11.251  53.434 -48.332  1.00 30.43           C
ATOM   1668 1HB  ALA A 117      10.948  54.161 -47.716  1.00 30.43           H
ATOM   1669 2HB  ALA A 117      11.034  52.557 -47.903  1.00 30.43           H
ATOM   1670 3HB  ALA A 117      10.718  53.504 -49.175  1.00 30.43           H
ATOM   1671  N   PRO A 118      13.152  51.111 -49.367  1.00 14.89           N
ATOM   1672  CA  PRO A 118      12.446  50.373 -48.305  1.00 30.15           C
ATOM   1673  HA  PRO A 118      12.453  50.969 -47.502  1.00 30.15           H
ATOM   1674  C   PRO A 118      13.059  49.019 -47.801  1.00 30.22           C
ATOM   1675  O   PRO A 118      13.846  48.374 -48.487  1.00 28.28           O
ATOM   1676  CB  PRO A 118      11.116  50.061 -48.997  1.00 27.20           C
ATOM   1677 1HB  PRO A 118      10.684  49.255 -48.592  1.00 27.20           H
ATOM   1678 2HB  PRO A 118      10.492  50.840 -48.936  1.00 27.20           H
ATOM   1679  CG  PRO A 118      11.514  49.794 -50.451  1.00 28.63           C
ATOM   1680 1HG  PRO A 118      11.468  48.817 -50.657  1.00 28.63           H
ATOM   1681 2HG  PRO A 118      10.919  50.296 -51.079  1.00 28.63           H
ATOM   1682  CD  PRO A 118      12.952  50.299 -50.552  1.00 33.75           C
ATOM   1683 1HD  PRO A 118      13.606  49.543 -50.555  1.00 33.75           H
ATOM   1684 2HD  PRO A 118      13.087  50.860 -51.369  1.00 33.75           H
ATOM   1685  N   HIS A 119      12.498  48.530 -46.662  1.00 17.23           N
ATOM   1686  H   HIS A 119      12.163  49.233 -46.035  1.00 17.23           H
ATOM   1687  CA  HIS A 119      12.293  47.135 -46.182  1.00 31.39           C
ATOM   1688  HA  HIS A 119      11.792  47.323 -45.337  1.00 31.39           H
ATOM   1689  C   HIS A 119      13.480  46.289 -45.636  1.00 30.21           C
ATOM   1690  O   HIS A 119      14.591  46.441 -46.099  1.00 27.35           O
ATOM   1691  CB  HIS A 119      11.492  46.364 -47.245  1.00 28.85           C
ATOM   1692 1HB  HIS A 119      11.860  46.582 -48.149  1.00 28.85           H
ATOM   1693 2HB  HIS A 119      11.588  45.383 -47.074  1.00 28.85           H
ATOM   1694  CG  HIS A 119      10.022  46.691 -47.253  1.00 27.49           C
ATOM   1695  ND1 HIS A 119       9.174  46.645 -46.169  1.00 24.83           N
ATOM   1696  HD1 HIS A 119       9.428  46.388 -45.237  1.00 24.83           H
ATOM   1697  CD2 HIS A 119       9.268  47.065 -48.331  1.00 25.60           C
ATOM   1698  HD2 HIS A 119       9.594  47.179 -49.269  1.00 25.60           H
ATOM   1699  CE1 HIS A 119       7.952  47.003 -46.577  1.00 23.71           C
ATOM   1700  HE1 HIS A 119       7.148  47.069 -45.986  1.00 23.71           H
ATOM   1701  NE2 HIS A 119       7.959  47.259 -47.883  1.00 25.16           N
ATOM   1702  N   PRO A 120      13.231  45.262 -44.755  1.00 14.75           N
ATOM   1703  CA  PRO A 120      12.029  44.935 -43.968  1.00 27.65           C
ATOM   1704  HA  PRO A 120      11.470  45.764 -43.952  1.00 27.65           H
ATOM   1705  C   PRO A 120      12.256  44.557 -42.465  1.00 28.91           C
ATOM   1706  O   PRO A 120      13.367  44.244 -42.050  1.00 26.20           O
ATOM   1707  CB  PRO A 120      11.464  43.706 -44.709  1.00 25.22           C
ATOM   1708 1HB  PRO A 120      10.981  43.098 -44.079  1.00 25.22           H
ATOM   1709 2HB  PRO A 120      10.847  43.983 -45.445  1.00 25.22           H
ATOM   1710  CG  PRO A 120      12.706  43.021 -45.275  1.00 26.67           C
ATOM   1711 1HG  PRO A 120      12.871  42.156 -44.801  1.00 26.67           H
ATOM   1712 2HG  PRO A 120      12.592  42.849 -46.253  1.00 26.67           H
ATOM   1713  CD  PRO A 120      13.866  43.999 -45.032  1.00 32.21           C
ATOM   1714 1HD  PRO A 120      14.422  43.727 -44.247  1.00 32.21           H
ATOM   1715 2HD  PRO A 120      14.450  44.090 -45.839  1.00 32.21           H
ATOM   1716  N   TYR A 121      11.147  44.478 -41.720  1.00 12.64           N
ATOM   1717  H   TYR A 121      10.347  44.951 -42.089  1.00 12.64           H
ATOM   1718  CA  TYR A 121      10.939  43.793 -40.435  1.00 27.33           C
ATOM   1719  HA  TYR A 121       9.991  44.071 -40.283  1.00 27.33           H
ATOM   1720  C   TYR A 121      11.643  44.313 -39.165  1.00 26.27           C
ATOM   1721  O   TYR A 121      12.636  43.752 -38.708  1.00 24.96           O
ATOM   1722  CB  TYR A 121      11.108  42.271 -40.593  1.00 25.74           C
ATOM   1723 1HB  TYR A 121      11.841  42.096 -41.251  1.00 25.74           H
ATOM   1724 2HB  TYR A 121      11.357  41.882 -39.706  1.00 25.74           H
ATOM   1725  CG  TYR A 121       9.864  41.560 -41.081  1.00 26.00           C
ATOM   1726  CD1 TYR A 121       8.881  41.162 -40.156  1.00 24.70           C
ATOM   1727  HD1 TYR A 121       9.015  41.333 -39.180  1.00 24.70           H
ATOM   1728  CD2 TYR A 121       9.682  41.308 -42.448  1.00 25.40           C
ATOM   1729  HD2 TYR A 121      10.387  41.580 -43.103  1.00 25.40           H
ATOM   1730  CE1 TYR A 121       7.719  40.529 -40.601  1.00 24.03           C
ATOM   1731  HE1 TYR A 121       7.021  40.248 -39.943  1.00 24.03           H
ATOM   1732  CE2 TYR A 121       8.513  40.675 -42.899  1.00 26.00           C
ATOM   1733  HE2 TYR A 121       8.381  40.502 -43.875  1.00 26.00           H
ATOM   1734  CZ  TYR A 121       7.528  40.285 -41.973  1.00 26.71           C
ATOM   1735  OH  TYR A 121       6.396  39.672 -42.403  1.00 27.38           O
ATOM   1736  HH  TYR A 121       5.700  40.321 -42.504  1.00 27.38           H
ATOM   1737  N   VAL A 122      10.989  45.256 -38.474  1.00 14.10           N
ATOM   1738  H   VAL A 122      10.515  45.974 -38.984  1.00 14.10           H
ATOM   1739  CA  VAL A 122      10.932  45.291 -36.996  1.00 27.50           C
ATOM   1740  HA  VAL A 122      11.130  44.354 -36.708  1.00 27.50           H
ATOM   1741  C   VAL A 122       9.525  45.707 -36.557  1.00 26.65           C
ATOM   1742  O   VAL A 122       8.911  46.587 -37.155  1.00 25.03           O
ATOM   1743  CB  VAL A 122      12.011  46.194 -36.352  1.00 25.94           C
ATOM   1744  HB  VAL A 122      11.851  47.105 -36.733  1.00 25.94           H
ATOM   1745  CG1 VAL A 122      11.902  46.198 -34.814  1.00 24.59           C
ATOM   1746 1HG1 VAL A 122      12.603  46.784 -34.407  1.00 24.59           H
ATOM   1747 2HG1 VAL A 122      12.019  45.276 -34.444  1.00 24.59           H
ATOM   1748 3HG1 VAL A 122      11.009  46.537 -34.519  1.00 24.59           H
ATOM   1749  CG2 VAL A 122      13.439  45.727 -36.674  1.00 27.55           C
ATOM   1750 1HG2 VAL A 122      14.117  46.326 -36.247  1.00 27.55           H
ATOM   1751 2HG2 VAL A 122      13.603  45.731 -37.660  1.00 27.55           H
ATOM   1752 3HG2 VAL A 122      13.596  44.798 -36.340  1.00 27.55           H
ATOM   1753  N   ASN A 123       8.999  45.036 -35.528  1.00 21.11           N
ATOM   1754  H   ASN A 123       9.611  44.396 -35.064  1.00 21.11           H
ATOM   1755  CA  ASN A 123       7.639  45.122 -34.997  1.00 34.41           C
ATOM   1756  HA  ASN A 123       6.998  45.277 -35.748  1.00 34.41           H
ATOM   1757  C   ASN A 123       7.483  46.324 -34.026  1.00 33.43           C
ATOM   1758  O   ASN A 123       8.227  46.372 -33.049  1.00 30.46           O
ATOM   1759  CB  ASN A 123       7.407  43.771 -34.298  1.00 31.28           C
ATOM   1760 1HB  ASN A 123       7.687  43.043 -34.924  1.00 31.28           H
ATOM   1761 2HB  ASN A 123       7.977  43.742 -33.477  1.00 31.28           H
ATOM   1762  CG  ASN A 123       5.983  43.480 -33.872  1.00 27.23           C
ATOM   1763  OD1 ASN A 123       5.067  44.248 -34.094  1.00 24.32           O
ATOM   1764  ND2 ASN A 123       5.744  42.338 -33.263  1.00 25.82           N
ATOM   1765 1HD2 ASN A 123       4.812  42.105 -32.985  1.00 25.82           H
ATOM   1766 2HD2 ASN A 123       6.494  41.703 -33.078  1.00 25.82           H
ATOM   1767  N   PRO A 124       6.560  47.274 -34.217  1.00 18.75           N
ATOM   1768  CA  PRO A 124       6.352  48.392 -33.302  1.00 30.89           C
ATOM   1769  HA  PRO A 124       7.156  48.536 -32.725  1.00 30.89           H
ATOM   1770  C   PRO A 124       5.192  48.107 -32.330  1.00 32.56           C
ATOM   1771  O   PRO A 124       4.041  48.400 -32.630  1.00 29.27           O
ATOM   1772  CB  PRO A 124       6.085  49.577 -34.233  1.00 27.62           C
ATOM   1773 1HB  PRO A 124       5.535  50.275 -33.775  1.00 27.62           H
ATOM   1774 2HB  PRO A 124       6.942  49.983 -34.551  1.00 27.62           H
ATOM   1775  CG  PRO A 124       5.313  48.946 -35.395  1.00 30.01           C
ATOM   1776 1HG  PRO A 124       4.328  48.979 -35.223  1.00 30.01           H
ATOM   1777 2HG  PRO A 124       5.519  49.418 -36.252  1.00 30.01           H
ATOM   1778  CD  PRO A 124       5.811  47.491 -35.439  1.00 35.95           C
ATOM   1779 1HD  PRO A 124       5.047  46.846 -35.473  1.00 35.95           H
ATOM   1780 2HD  PRO A 124       6.413  47.336 -36.223  1.00 35.95           H
ATOM   1781  N   HIS A 125       5.491  47.557 -31.157  1.00 13.31           N
ATOM   1782  H   HIS A 125       6.422  47.239 -30.978  1.00 13.31           H
ATOM   1783  CA  HIS A 125       4.454  47.414 -30.119  1.00 30.89           C
ATOM   1784  HA  HIS A 125       3.866  48.205 -30.289  1.00 30.89           H
ATOM   1785  C   HIS A 125       4.924  47.618 -28.663  1.00 30.76           C
ATOM   1786  O   HIS A 125       4.256  47.182 -27.730  1.00 28.82           O
ATOM   1787  CB  HIS A 125       3.658  46.111 -30.332  1.00 28.41           C
ATOM   1788 1HB  HIS A 125       3.813  45.777 -31.262  1.00 28.41           H
ATOM   1789 2HB  HIS A 125       3.968  45.424 -29.675  1.00 28.41           H
ATOM   1790  CG  HIS A 125       2.171  46.327 -30.139  1.00 27.54           C
ATOM   1791  ND1 HIS A 125       1.538  46.648 -28.958  1.00 24.78           N
ATOM   1792  HD1 HIS A 125       1.973  46.732 -28.062  1.00 24.78           H
ATOM   1793  CD2 HIS A 125       1.212  46.317 -31.122  1.00 24.65           C
ATOM   1794  HD2 HIS A 125       1.359  46.115 -32.090  1.00 24.65           H
ATOM   1795  CE1 HIS A 125       0.237  46.828 -29.221  1.00 24.09           C
ATOM   1796  HE1 HIS A 125      -0.455  47.068 -28.540  1.00 24.09           H
ATOM   1797  NE2 HIS A 125      -0.007  46.641 -30.522  1.00 24.45           N
ATOM   1798  N   MET A 126       6.045  48.306 -28.453  1.00 25.32           N
ATOM   1799  H   MET A 126       6.536  48.676 -29.242  1.00 25.32           H
ATOM   1800  CA  MET A 126       6.592  48.544 -27.101  1.00 34.63           C
ATOM   1801  HA  MET A 126       5.922  48.104 -26.503  1.00 34.63           H
ATOM   1802  C   MET A 126       6.617  50.016 -26.641  1.00 34.93           C
ATOM   1803  O   MET A 126       7.166  50.312 -25.589  1.00 34.60           O
ATOM   1804  CB  MET A 126       7.965  47.869 -26.969  1.00 33.72           C
ATOM   1805 1HB  MET A 126       8.419  47.883 -27.860  1.00 33.72           H
ATOM   1806 2HB  MET A 126       8.514  48.379 -26.306  1.00 33.72           H
ATOM   1807  CG  MET A 126       7.844  46.413 -26.497  1.00 32.98           C
ATOM   1808 1HG  MET A 126       7.237  45.987 -27.168  1.00 32.98           H
ATOM   1809 2HG  MET A 126       8.767  46.044 -26.600  1.00 32.98           H
ATOM   1810  SD  MET A 126       7.223  46.214 -24.802  1.00 30.06           S
ATOM   1811  CE  MET A 126       8.644  46.774 -23.854  1.00 27.27           C
ATOM   1812 1HE  MET A 126       8.461  46.726 -22.872  1.00 27.27           H
ATOM   1813 2HE  MET A 126       8.873  47.721 -24.078  1.00 27.27           H
ATOM   1814 3HE  MET A 126       9.447  46.210 -24.045  1.00 27.27           H
ATOM   1815  N   GLU A 127       6.016  50.928 -27.359  1.00 20.97           N
ATOM   1816  H   GLU A 127       5.557  50.642 -28.200  1.00 20.97           H
ATOM   1817  CA  GLU A 127       5.980  52.365 -26.991  1.00 32.74           C
ATOM   1818  HA  GLU A 127       6.733  52.483 -26.344  1.00 32.74           H
ATOM   1819  C   GLU A 127       4.698  52.795 -26.245  1.00 31.51           C
ATOM   1820  O   GLU A 127       4.612  53.904 -25.741  1.00 30.76           O
ATOM   1821  CB  GLU A 127       6.189  53.210 -28.260  1.00 32.14           C
ATOM   1822 1HB  GLU A 127       5.881  52.677 -29.048  1.00 32.14           H
ATOM   1823 2HB  GLU A 127       5.636  54.040 -28.182  1.00 32.14           H
ATOM   1824  CG  GLU A 127       7.668  53.617 -28.481  1.00 33.19           C
ATOM   1825 1HG  GLU A 127       8.255  52.939 -28.038  1.00 33.19           H
ATOM   1826 2HG  GLU A 127       7.853  53.627 -29.464  1.00 33.19           H
ATOM   1827  CD  GLU A 127       8.020  54.999 -27.913  1.00 31.42           C
ATOM   1828  OE1 GLU A 127       9.172  55.156 -27.447  1.00 29.22           O
ATOM   1829  OE2 GLU A 127       7.160  55.909 -27.937  1.00 31.63           O
ATOM   1830  N   HIS A 128       3.701  51.937 -26.124  1.00 17.10           N
ATOM   1831  H   HIS A 128       3.831  50.996 -26.437  1.00 17.10           H
ATOM   1832  CA  HIS A 128       2.404  52.323 -25.542  1.00 31.49           C
ATOM   1833  HA  HIS A 128       2.412  53.322 -25.576  1.00 31.49           H
ATOM   1834  C   HIS A 128       2.240  51.987 -24.049  1.00 30.49           C
ATOM   1835  O   HIS A 128       1.262  52.398 -23.436  1.00 28.63           O
ATOM   1836  CB  HIS A 128       1.261  51.789 -26.410  1.00 29.74           C
ATOM   1837 1HB  HIS A 128       1.618  51.540 -27.310  1.00 29.74           H
ATOM   1838 2HB  HIS A 128       0.864  50.982 -25.973  1.00 29.74           H
ATOM   1839  CG  HIS A 128       0.177  52.826 -26.589  1.00 29.87           C
ATOM   1840  ND1 HIS A 128      -0.717  53.251 -25.646  1.00 28.28           N
ATOM   1841  HD1 HIS A 128      -0.805  52.887 -24.719  1.00 28.28           H
ATOM   1842  CD2 HIS A 128      -0.041  53.582 -27.703  1.00 28.22           C
ATOM   1843  HD2 HIS A 128       0.454  53.510 -28.569  1.00 28.22           H
ATOM   1844  CE1 HIS A 128      -1.456  54.239 -26.174  1.00 25.57           C
ATOM   1845  HE1 HIS A 128      -2.186  54.726 -25.695  1.00 25.57           H
ATOM   1846  NE2 HIS A 128      -1.079  54.476 -27.422  1.00 26.99           N
ATOM   1847  N   TYR A 129       3.180  51.267 -23.461  1.00 15.94           N
ATOM   1848  H   TYR A 129       4.015  51.053 -23.968  1.00 15.94           H
ATOM   1849  CA  TYR A 129       3.036  50.769 -22.081  1.00 28.46           C
ATOM   1850  HA  TYR A 129       2.061  50.862 -21.879  1.00 28.46           H
ATOM   1851  C   TYR A 129       3.732  51.628 -21.012  1.00 26.78           C
ATOM   1852  O   TYR A 129       3.468  51.464 -19.830  1.00 25.86           O
ATOM   1853  CB  TYR A 129       3.457  49.292 -22.031  1.00 27.66           C
ATOM   1854 1HB  TYR A 129       3.439  48.916 -22.957  1.00 27.66           H
ATOM   1855 2HB  TYR A 129       4.385  49.229 -21.664  1.00 27.66           H
ATOM   1856  CG  TYR A 129       2.541  48.460 -21.159  1.00 29.00           C
ATOM   1857  CD1 TYR A 129       2.858  48.221 -19.806  1.00 27.92           C
ATOM   1858  HD1 TYR A 129       3.706  48.588 -19.424  1.00 27.92           H
ATOM   1859  CD2 TYR A 129       1.344  47.940 -21.691  1.00 28.50           C
ATOM   1860  HD2 TYR A 129       1.114  48.105 -22.650  1.00 28.50           H
ATOM   1861  CE1 TYR A 129       1.995  47.473 -18.990  1.00 28.11           C
ATOM   1862  HE1 TYR A 129       2.225  47.312 -18.030  1.00 28.11           H
ATOM   1863  CE2 TYR A 129       0.465  47.187 -20.878  1.00 28.69           C
ATOM   1864  HE2 TYR A 129      -0.387  46.827 -21.258  1.00 28.69           H
ATOM   1865  CZ  TYR A 129       0.797  46.947 -19.532  1.00 30.61           C
ATOM   1866  OH  TYR A 129      -0.046  46.217 -18.746  1.00 30.42           O
ATOM   1867  HH  TYR A 129      -0.859  46.046 -19.222  1.00 30.42           H
ATOM   1868  N   LEU A 130       4.575  52.594 -21.403  1.00 16.62           N
ATOM   1869  H   LEU A 130       4.678  52.771 -22.382  1.00 16.62           H
ATOM   1870  CA  LEU A 130       5.354  53.404 -20.456  1.00 27.44           C
ATOM   1871  HA  LEU A 130       5.190  52.965 -19.573  1.00 27.44           H
ATOM   1872  C   LEU A 130       4.848  54.841 -20.257  1.00 26.69           C
ATOM   1873  O   LEU A 130       5.491  55.619 -19.556  1.00 25.36           O
ATOM   1874  CB  LEU A 130       6.848  53.336 -20.832  1.00 26.46           C
ATOM   1875 1HB  LEU A 130       6.934  53.493 -21.816  1.00 26.46           H
ATOM   1876 2HB  LEU A 130       7.332  54.057 -20.335  1.00 26.46           H
ATOM   1877  CG  LEU A 130       7.509  51.983 -20.495  1.00 26.17           C
ATOM   1878  HG  LEU A 130       6.941  51.260 -20.889  1.00 26.17           H
ATOM   1879  CD1 LEU A 130       8.910  51.939 -21.084  1.00 26.94           C
ATOM   1880 1HD1 LEU A 130       9.358  51.069 -20.878  1.00 26.94           H
ATOM   1881 2HD1 LEU A 130       9.478  52.673 -20.713  1.00 26.94           H
ATOM   1882 3HD1 LEU A 130       8.884  52.043 -22.078  1.00 26.94           H
ATOM   1883  CD2 LEU A 130       7.614  51.750 -18.982  1.00 31.85           C
ATOM   1884 1HD2 LEU A 130       8.044  50.869 -18.784  1.00 31.85           H
ATOM   1885 2HD2 LEU A 130       6.710  51.753 -18.555  1.00 31.85           H
ATOM   1886 3HD2 LEU A 130       8.162  52.464 -18.547  1.00 31.85           H
ATOM   1887  N   ARG A 131       3.704  55.219 -20.831  1.00 29.08           N
ATOM   1888  H   ARG A 131       3.186  54.543 -21.355  1.00 29.08           H
ATOM   1889  CA  ARG A 131       3.169  56.591 -20.727  1.00 33.37           C
ATOM   1890  HA  ARG A 131       3.869  57.099 -20.225  1.00 33.37           H
ATOM   1891  C   ARG A 131       1.916  56.734 -19.832  1.00 31.77           C
ATOM   1892  O   ARG A 131       1.296  57.785 -19.835  1.00 30.23           O
ATOM   1893  CB  ARG A 131       3.032  57.199 -22.132  1.00 33.51           C
ATOM   1894 1HB  ARG A 131       3.606  56.684 -22.768  1.00 33.51           H
ATOM   1895 2HB  ARG A 131       2.077  57.140 -22.422  1.00 33.51           H
ATOM   1896  CG  ARG A 131       3.467  58.669 -22.147  1.00 35.94           C
ATOM   1897 1HG  ARG A 131       2.854  59.185 -21.549  1.00 35.94           H
ATOM   1898 2HG  ARG A 131       4.402  58.725 -21.795  1.00 35.94           H
ATOM   1899  CD  ARG A 131       3.427  59.295 -23.565  1.00 35.18           C
ATOM   1900 1HD  ARG A 131       2.592  59.015 -24.040  1.00 35.18           H
ATOM   1901 2HD  ARG A 131       3.455  60.292 -23.500  1.00 35.18           H
ATOM   1902  NE  ARG A 131       4.570  58.868 -24.382  1.00 32.51           N
ATOM   1903  HE  ARG A 131       5.372  58.530 -23.889  1.00 32.51           H
ATOM   1904  CZ  ARG A 131       4.650  58.884 -25.711  1.00 30.43           C
ATOM   1905  NH1 ARG A 131       3.652  59.297 -26.449  1.00 28.61           N
ATOM   1906 1HH1 ARG A 131       2.806  59.610 -26.017  1.00 28.61           H
ATOM   1907 2HH1 ARG A 131       3.735  59.300 -27.446  1.00 28.61           H
ATOM   1908  NH2 ARG A 131       5.735  58.471 -26.317  1.00 26.75           N
ATOM   1909 1HH2 ARG A 131       6.512  58.140 -25.781  1.00 26.75           H
ATOM   1910 2HH2 ARG A 131       5.787  58.486 -27.316  1.00 26.75           H
ATOM   1911  N   SER A 132       1.560  55.715 -19.063  1.00 15.69           N
ATOM   1912  H   SER A 132       2.176  54.931 -18.984  1.00 15.69           H
ATOM   1913  CA  SER A 132       0.284  55.699 -18.319  1.00 30.58           C
ATOM   1914  HA  SER A 132      -0.113  56.583 -18.565  1.00 30.58           H
ATOM   1915  C   SER A 132       0.392  55.708 -16.785  1.00 29.20           C
ATOM   1916  O   SER A 132      -0.619  55.528 -16.120  1.00 28.19           O
ATOM   1917  CB  SER A 132      -0.589  54.535 -18.792  1.00 28.98           C
ATOM   1918 1HB  SER A 132      -0.532  54.427 -19.784  1.00 28.98           H
ATOM   1919 2HB  SER A 132      -0.317  53.682 -18.347  1.00 28.98           H
ATOM   1920  OG  SER A 132      -1.943  54.773 -18.466  1.00 28.91           O
ATOM   1921  HG  SER A 132      -2.460  54.827 -19.270  1.00 28.91           H
ATOM   1922  N   VAL A 133       1.581  55.946 -16.208  1.00 11.66           N
ATOM   1923  H   VAL A 133       2.356  56.227 -16.774  1.00 11.66           H
ATOM   1924  CA  VAL A 133       1.761  55.798 -14.742  1.00 25.47           C
ATOM   1925  HA  VAL A 133       0.862  55.510 -14.414  1.00 25.47           H
ATOM   1926  C   VAL A 133       2.010  57.119 -13.989  1.00 25.06           C
ATOM   1927  O   VAL A 133       2.004  57.135 -12.765  1.00 22.96           O
ATOM   1928  CB  VAL A 133       2.774  54.676 -14.424  1.00 22.84           C
ATOM   1929  HB  VAL A 133       3.637  54.986 -14.822  1.00 22.84           H
ATOM   1930  CG1 VAL A 133       2.990  54.426 -12.927  1.00 21.69           C
ATOM   1931 1HG1 VAL A 133       3.653  53.692 -12.778  1.00 21.69           H
ATOM   1932 2HG1 VAL A 133       2.135  54.163 -12.481  1.00 21.69           H
ATOM   1933 3HG1 VAL A 133       3.334  55.248 -12.472  1.00 21.69           H
ATOM   1934  CG2 VAL A 133       2.288  53.343 -15.011  1.00 25.33           C
ATOM   1935 1HG2 VAL A 133       2.935  52.607 -14.812  1.00 25.33           H
ATOM   1936 2HG2 VAL A 133       2.187  53.404 -16.004  1.00 25.33           H
ATOM   1937 3HG2 VAL A 133       1.401  53.085 -14.628  1.00 25.33           H
ATOM   1938  N   HIS A 134       2.144  58.258 -14.659  1.00 19.71           N
ATOM   1939  H   HIS A 134       2.111  58.253 -15.658  1.00 19.71           H
ATOM   1940  CA  HIS A 134       2.341  59.526 -13.941  1.00 28.83           C
ATOM   1941  HA  HIS A 134       2.031  59.350 -13.007  1.00 28.83           H
ATOM   1942  C   HIS A 134       1.478  60.654 -14.502  1.00 27.39           C
ATOM   1943  O   HIS A 134       1.855  61.282 -15.485  1.00 24.57           O
ATOM   1944  CB  HIS A 134       3.827  59.908 -13.944  1.00 26.02           C
ATOM   1945 1HB  HIS A 134       4.165  59.880 -14.885  1.00 26.02           H
ATOM   1946 2HB  HIS A 134       3.922  60.835 -13.582  1.00 26.02           H
ATOM   1947  CG  HIS A 134       4.682  58.980 -13.104  1.00 25.70           C
ATOM   1948  ND1 HIS A 134       4.623  58.850 -11.741  1.00 24.29           N
ATOM   1949  HD1 HIS A 134       4.032  59.368 -11.123  1.00 24.29           H
ATOM   1950  CD2 HIS A 134       5.613  58.094 -13.562  1.00 25.33           C
ATOM   1951  HD2 HIS A 134       5.882  57.958 -14.516  1.00 25.33           H
ATOM   1952  CE1 HIS A 134       5.500  57.903 -11.388  1.00 24.97           C
ATOM   1953  HE1 HIS A 134       5.666  57.605 -10.448  1.00 24.97           H
ATOM   1954  NE2 HIS A 134       6.121  57.412 -12.455  1.00 26.23           N
ATOM   1955  N   SER A 135       0.350  60.949 -13.861  1.00 18.36           N
ATOM   1956  H   SER A 135      -0.091  60.208 -13.355  1.00 18.36           H
ATOM   1957  CA  SER A 135      -0.310  62.265 -13.827  1.00 31.08           C
ATOM   1958  HA  SER A 135       0.419  62.884 -13.535  1.00 31.08           H
ATOM   1959  C   SER A 135      -1.478  62.267 -12.837  1.00 29.41           C
ATOM   1960  O   SER A 135      -2.572  61.830 -13.162  1.00 26.41           O
ATOM   1961  CB  SER A 135      -0.830  62.707 -15.195  1.00 28.52           C
ATOM   1962 1HB  SER A 135      -1.234  61.937 -15.689  1.00 28.52           H
ATOM   1963 2HB  SER A 135      -1.508  63.436 -15.101  1.00 28.52           H
ATOM   1964  OG  SER A 135       0.221  63.208 -15.983  1.00 27.40           O
ATOM   1965  HG  SER A 135       1.001  63.322 -15.440  1.00 27.40           H
ATOM   1966  N   SER A 136      -1.238  62.782 -11.643  1.00 12.76           N
ATOM   1967  H   SER A 136      -0.290  62.821 -11.326  1.00 12.76           H
ATOM   1968  CA  SER A 136      -2.287  63.299 -10.760  1.00 25.33           C
ATOM   1969  HA  SER A 136      -3.126  62.818 -11.012  1.00 25.33           H
ATOM   1970  C   SER A 136      -2.395  64.811 -10.960  1.00 23.64           C
ATOM   1971  O   SER A 136      -1.355  65.458 -11.089  1.00 21.98           O
ATOM   1972  CB  SER A 136      -1.936  63.045  -9.289  1.00 23.97           C
ATOM   1973 1HB  SER A 136      -1.104  63.535  -9.031  1.00 23.97           H
ATOM   1974 2HB  SER A 136      -2.687  63.323  -8.690  1.00 23.97           H
ATOM   1975  OG  SER A 136      -1.703  61.681  -9.057  1.00 23.55           O
ATOM   1976  HG  SER A 136      -2.539  61.219  -9.004  1.00 23.55           H
ATOM   1977  N   PRO A 137      -3.587  65.431 -10.914  1.00 13.40           N
ATOM   1978  CA  PRO A 137      -3.700  66.858 -10.632  1.00 28.04           C
ATOM   1979  HA  PRO A 137      -2.795  67.235 -10.433  1.00 28.04           H
ATOM   1980  C   PRO A 137      -4.544  67.131  -9.384  1.00 28.28           C
ATOM   1981  O   PRO A 137      -5.646  66.629  -9.203  1.00 25.84           O
ATOM   1982  CB  PRO A 137      -4.304  67.456 -11.891  1.00 25.25           C
ATOM   1983 1HB  PRO A 137      -4.830  68.280 -11.679  1.00 25.25           H
ATOM   1984 2HB  PRO A 137      -3.593  67.677 -12.558  1.00 25.25           H
ATOM   1985  CG  PRO A 137      -5.212  66.339 -12.403  1.00 26.10           C
ATOM   1986 1HG  PRO A 137      -6.159  66.515 -12.135  1.00 26.10           H
ATOM   1987 2HG  PRO A 137      -5.153  66.276 -13.399  1.00 26.10           H
ATOM   1988  CD  PRO A 137      -4.698  65.042 -11.749  1.00 30.52           C
ATOM   1989 1HD  PRO A 137      -5.401  64.614 -11.180  1.00 30.52           H
ATOM   1990 2HD  PRO A 137      -4.379  64.387 -12.434  1.00 30.52           H
ATOM   1991  N   THR A 138      -4.023  68.013  -8.551  1.00 12.23           N
ATOM   1992  H   THR A 138      -3.068  68.268  -8.705  1.00 12.23           H
ATOM   1993  CA  THR A 138      -4.703  68.654  -7.425  1.00 23.49           C
ATOM   1994  HA  THR A 138      -5.489  68.066  -7.235  1.00 23.49           H
ATOM   1995  C   THR A 138      -5.169  70.068  -7.796  1.00 23.35           C
ATOM   1996  O   THR A 138      -4.407  70.825  -8.384  1.00 21.25           O
ATOM   1997  CB  THR A 138      -3.775  68.735  -6.204  1.00 21.47           C
ATOM   1998  HB  THR A 138      -3.996  69.572  -5.703  1.00 21.47           H
ATOM   1999  OG1 THR A 138      -2.419  68.840  -6.592  1.00 19.98           O
ATOM   2000  HG1 THR A 138      -1.865  68.864  -5.812  1.00 19.98           H
ATOM   2001  CG2 THR A 138      -3.883  67.498  -5.322  1.00 22.07           C
ATOM   2002 1HG2 THR A 138      -3.273  67.566  -4.532  1.00 22.07           H
ATOM   2003 2HG2 THR A 138      -3.636  66.673  -5.830  1.00 22.07           H
ATOM   2004 3HG2 THR A 138      -4.816  67.381  -4.981  1.00 22.07           H
ATOM   2005  N   LEU A 139      -6.391  70.399  -7.374  1.00  8.26           N
ATOM   2006  H   LEU A 139      -7.046  69.643  -7.372  1.00  8.26           H
ATOM   2007  CA  LEU A 139      -6.945  71.685  -6.910  1.00 21.43           C
ATOM   2008  HA  LEU A 139      -7.922  71.473  -6.942  1.00 21.43           H
ATOM   2009  C   LEU A 139      -6.819  72.947  -7.803  1.00 20.93           C
ATOM   2010  O   LEU A 139      -5.729  73.436  -8.060  1.00 19.74           O
ATOM   2011  CB  LEU A 139      -6.360  71.983  -5.511  1.00 20.14           C
ATOM   2012 1HB  LEU A 139      -5.363  71.977  -5.585  1.00 20.14           H
ATOM   2013 2HB  LEU A 139      -6.669  72.893  -5.234  1.00 20.14           H
ATOM   2014  CG  LEU A 139      -6.759  70.989  -4.403  1.00 18.76           C
ATOM   2015  HG  LEU A 139      -6.645  70.066  -4.771  1.00 18.76           H
ATOM   2016  CD1 LEU A 139      -5.873  71.186  -3.174  1.00 18.94           C
ATOM   2017 1HD1 LEU A 139      -6.122  70.546  -2.447  1.00 18.94           H
ATOM   2018 2HD1 LEU A 139      -5.964  72.114  -2.812  1.00 18.94           H
ATOM   2019 3HD1 LEU A 139      -4.910  71.037  -3.399  1.00 18.94           H
ATOM   2020  CD2 LEU A 139      -8.215  71.176  -3.974  1.00 22.20           C
ATOM   2021 1HD2 LEU A 139      -8.463  70.526  -3.255  1.00 22.20           H
ATOM   2022 2HD2 LEU A 139      -8.837  71.034  -4.744  1.00 22.20           H
ATOM   2023 3HD2 LEU A 139      -8.369  72.099  -3.621  1.00 22.20           H
ATOM   2024  N   SER A 140      -7.932  73.618  -8.044  1.00 11.48           N
ATOM   2025  H   SER A 140      -8.576  73.243  -8.711  1.00 11.48           H
ATOM   2026  CA  SER A 140      -8.276  74.892  -7.381  1.00 27.58           C
ATOM   2027  HA  SER A 140      -8.294  74.591  -6.428  1.00 27.58           H
ATOM   2028  C   SER A 140      -9.652  75.469  -7.790  1.00 27.32           C
ATOM   2029  O   SER A 140     -10.184  75.182  -8.857  1.00 25.06           O
ATOM   2030  CB  SER A 140      -7.221  75.984  -7.560  1.00 25.65           C
ATOM   2031 1HB  SER A 140      -6.299  75.622  -7.422  1.00 25.65           H
ATOM   2032 2HB  SER A 140      -7.283  76.401  -8.467  1.00 25.65           H
ATOM   2033  OG  SER A 140      -7.439  76.995  -6.600  1.00 23.61           O
ATOM   2034  HG  SER A 140      -7.488  77.845  -7.037  1.00 23.61           H
ATOM   2035  N   MET A 141     -10.151  76.291  -6.886  1.00 18.42           N
ATOM   2036  H   MET A 141      -9.507  76.518  -6.155  1.00 18.42           H
ATOM   2037  CA  MET A 141     -11.459  76.940  -6.736  1.00 28.47           C
ATOM   2038  HA  MET A 141     -12.130  76.200  -6.789  1.00 28.47           H
ATOM   2039  C   MET A 141     -11.831  77.966  -7.824  1.00 28.20           C
ATOM   2040  O   MET A 141     -10.955  78.506  -8.474  1.00 26.78           O
ATOM   2041  CB  MET A 141     -11.352  77.713  -5.415  1.00 25.96           C
ATOM   2042 1HB  MET A 141     -10.676  78.439  -5.544  1.00 25.96           H
ATOM   2043 2HB  MET A 141     -12.247  78.119  -5.229  1.00 25.96           H
ATOM   2044  CG  MET A 141     -10.939  76.906  -4.174  1.00 23.81           C
ATOM   2045 1HG  MET A 141     -11.765  76.409  -3.909  1.00 23.81           H
ATOM   2046 2HG  MET A 141     -10.254  76.259  -4.509  1.00 23.81           H
ATOM   2047  SD  MET A 141     -10.301  77.926  -2.821  1.00 21.87           S
ATOM   2048  CE  MET A 141     -11.749  78.934  -2.420  1.00 18.53           C
ATOM   2049 1HE  MET A 141     -11.550  79.565  -1.671  1.00 18.53           H
ATOM   2050 2HE  MET A 141     -12.519  78.360  -2.142  1.00 18.53           H
ATOM   2051 3HE  MET A 141     -12.038  79.475  -3.209  1.00 18.53           H
ATOM   2052  N   ILE A 142     -13.109  78.353  -7.893  1.00 12.68           N
ATOM   2053  H   ILE A 142     -13.762  77.645  -8.163  1.00 12.68           H
ATOM   2054  CA  ILE A 142     -13.688  79.692  -7.623  1.00 26.58           C
ATOM   2055  HA  ILE A 142     -13.551  79.809  -6.639  1.00 26.58           H
ATOM   2056  C   ILE A 142     -15.206  79.715  -7.927  1.00 25.66           C
ATOM   2057  O   ILE A 142     -15.684  79.116  -8.878  1.00 24.10           O
ATOM   2058  CB  ILE A 142     -12.925  80.857  -8.317  1.00 24.39           C
ATOM   2059  HB  ILE A 142     -12.645  80.488  -9.203  1.00 24.39           H
ATOM   2060  CG1 ILE A 142     -11.719  81.308  -7.468  1.00 24.08           C
ATOM   2061 1HG1 ILE A 142     -12.039  81.964  -6.784  1.00 24.08           H
ATOM   2062 2HG1 ILE A 142     -11.337  80.506  -7.008  1.00 24.08           H
ATOM   2063  CG2 ILE A 142     -13.781  82.116  -8.553  1.00 26.52           C
ATOM   2064 1HG2 ILE A 142     -13.247  82.834  -9.000  1.00 26.52           H
ATOM   2065 2HG2 ILE A 142     -14.125  82.482  -7.689  1.00 26.52           H
ATOM   2066 3HG2 ILE A 142     -14.568  81.910  -9.135  1.00 26.52           H
ATOM   2067  CD1 ILE A 142     -10.603  81.970  -8.274  1.00 25.20           C
ATOM   2068 1HD1 ILE A 142      -9.846  82.244  -7.680  1.00 25.20           H
ATOM   2069 2HD1 ILE A 142     -10.937  82.787  -8.744  1.00 25.20           H
ATOM   2070 3HD1 ILE A 142     -10.241  81.345  -8.965  1.00 25.20           H
ATOM   2071  N   SER A 143     -15.916  80.442  -7.084  1.00 13.35           N
ATOM   2072  H   SER A 143     -15.389  80.925  -6.385  1.00 13.35           H
ATOM   2073  CA  SER A 143     -17.370  80.642  -7.028  1.00 27.81           C
ATOM   2074  HA  SER A 143     -17.748  79.790  -7.390  1.00 27.81           H
ATOM   2075  C   SER A 143     -17.881  81.824  -7.862  1.00 26.68           C
ATOM   2076  O   SER A 143     -17.177  82.822  -7.972  1.00 25.26           O
ATOM   2077  CB  SER A 143     -17.727  80.980  -5.577  1.00 26.50           C
ATOM   2078 1HB  SER A 143     -17.436  81.911  -5.357  1.00 26.50           H
ATOM   2079 2HB  SER A 143     -18.713  80.897  -5.435  1.00 26.50           H
ATOM   2080  OG  SER A 143     -17.104  80.123  -4.637  1.00 24.82           O
ATOM   2081  HG  SER A 143     -16.964  80.597  -3.817  1.00 24.82           H
ATOM   2082  N   ALA A 144     -19.141  81.806  -8.325  1.00 11.27           N
ATOM   2083  H   ALA A 144     -19.448  80.914  -8.657  1.00 11.27           H
ATOM   2084  CA  ALA A 144     -20.153  82.880  -8.428  1.00 24.82           C
ATOM   2085  HA  ALA A 144     -20.381  83.146  -7.491  1.00 24.82           H
ATOM   2086  C   ALA A 144     -21.387  82.335  -9.190  1.00 24.27           C
ATOM   2087  O   ALA A 144     -21.213  81.786 -10.272  1.00 22.75           O
ATOM   2088  CB  ALA A 144     -19.593  84.106  -9.155  1.00 23.17           C
ATOM   2089 1HB  ALA A 144     -18.795  84.472  -8.677  1.00 23.17           H
ATOM   2090 2HB  ALA A 144     -20.278  84.833  -9.212  1.00 23.17           H
ATOM   2091 3HB  ALA A 144     -19.314  83.874 -10.087  1.00 23.17           H
ATOM   2092  N   ALA A 145     -22.598  82.256  -8.667  1.00 12.29           N
ATOM   2093  H   ALA A 145     -22.923  81.315  -8.570  1.00 12.29           H
ATOM   2094  CA  ALA A 145     -23.573  83.257  -8.195  1.00 26.15           C
ATOM   2095  HA  ALA A 145     -24.057  82.713  -7.509  1.00 26.15           H
ATOM   2096  C   ALA A 145     -24.592  83.714  -9.275  1.00 25.55           C
ATOM   2097  O   ALA A 145     -24.195  84.153 -10.354  1.00 23.87           O
ATOM   2098  CB  ALA A 145     -22.960  84.441  -7.450  1.00 23.72           C
ATOM   2099 1HB  ALA A 145     -22.307  84.131  -6.759  1.00 23.72           H
ATOM   2100 2HB  ALA A 145     -23.666  84.977  -6.987  1.00 23.72           H
ATOM   2101 3HB  ALA A 145     -22.476  85.049  -8.079  1.00 23.72           H
ATOM   2102  N   ARG A 146     -25.872  83.752  -8.884  1.00 10.99           N
ATOM   2103  H   ARG A 146     -26.043  83.320  -7.998  1.00 10.99           H
ATOM   2104  CA  ARG A 146     -27.095  84.325  -9.535  1.00 23.35           C
ATOM   2105  HA  ARG A 146     -27.772  84.309  -8.799  1.00 23.35           H
ATOM   2106  C   ARG A 146     -27.691  83.474 -10.671  1.00 23.01           C
ATOM   2107  O   ARG A 146     -26.969  82.981 -11.503  1.00 20.80           O
ATOM   2108  CB  ARG A 146     -26.840  85.770 -10.009  1.00 21.74           C
ATOM   2109 1HB  ARG A 146     -26.130  85.751 -10.713  1.00 21.74           H
ATOM   2110 2HB  ARG A 146     -27.688  86.129 -10.400  1.00 21.74           H
ATOM   2111  CG  ARG A 146     -26.385  86.721  -8.891  1.00 20.51           C
ATOM   2112 1HG  ARG A 146     -27.115  86.807  -8.212  1.00 20.51           H
ATOM   2113 2HG  ARG A 146     -25.565  86.350  -8.454  1.00 20.51           H
ATOM   2114  CD  ARG A 146     -26.066  88.102  -9.455  1.00 20.18           C
ATOM   2115 1HD  ARG A 146     -25.309  88.032 -10.104  1.00 20.18           H
ATOM   2116 2HD  ARG A 146     -26.872  88.468  -9.921  1.00 20.18           H
ATOM   2117  NE  ARG A 146     -25.677  89.055  -8.407  1.00 19.46           N
ATOM   2118  HE  ARG A 146     -25.692  88.715  -7.467  1.00 19.46           H
ATOM   2119  CZ  ARG A 146     -25.311  90.309  -8.572  1.00 19.19           C
ATOM   2120  NH1 ARG A 146     -25.242  90.848  -9.767  1.00 18.30           N
ATOM   2121 1HH1 ARG A 146     -25.470  90.304 -10.575  1.00 18.30           H
ATOM   2122 2HH1 ARG A 146     -24.962  91.802  -9.870  1.00 18.30           H
ATOM   2123  NH2 ARG A 146     -25.014  91.050  -7.564  1.00 17.59           N
ATOM   2124 1HH2 ARG A 146     -25.059  90.676  -6.638  1.00 17.59           H
ATOM   2125 2HH2 ARG A 146     -24.738  92.001  -7.706  1.00 17.59           H
ATOM   2126  N   GLY A 147     -29.009  83.303 -10.826  1.00 16.77           N
ATOM   2127  H   GLY A 147     -29.237  82.747 -11.626  1.00 16.77           H
ATOM   2128  CA  GLY A 147     -30.194  83.748 -10.086  1.00 31.66           C
ATOM   2129 1HA  GLY A 147     -30.327  83.135  -9.307  1.00 31.66           H
ATOM   2130 2HA  GLY A 147     -30.028  84.677  -9.755  1.00 31.66           H
ATOM   2131  C   GLY A 147     -31.429  83.718 -11.013  1.00 32.83           C
ATOM   2132  O   GLY A 147     -31.279  83.895 -12.211  1.00 28.52           O
ATOM   2133  N   LEU A 148     -32.606  83.615 -10.413  1.00  9.76           N
ATOM   2134  H   LEU A 148     -32.583  83.260  -9.478  1.00  9.76           H
ATOM   2135  CA  LEU A 148     -33.943  83.950 -10.930  1.00 24.30           C
ATOM   2136  HA  LEU A 148     -34.437  83.879 -10.064  1.00 24.30           H
ATOM   2137  C   LEU A 148     -34.711  82.930 -11.804  1.00 23.48           C
ATOM   2138  O   LEU A 148     -34.351  82.605 -12.925  1.00 21.42           O
ATOM   2139  CB  LEU A 148     -33.975  85.382 -11.514  1.00 22.33           C
ATOM   2140 1HB  LEU A 148     -33.361  85.412 -12.303  1.00 22.33           H
ATOM   2141 2HB  LEU A 148     -34.910  85.579 -11.810  1.00 22.33           H
ATOM   2142  CG  LEU A 148     -33.544  86.487 -10.533  1.00 20.72           C
ATOM   2143  HG  LEU A 148     -32.661  86.212 -10.153  1.00 20.72           H
ATOM   2144  CD1 LEU A 148     -33.408  87.819 -11.258  1.00 21.43           C
ATOM   2145 1HD1 LEU A 148     -33.128  88.543 -10.628  1.00 21.43           H
ATOM   2146 2HD1 LEU A 148     -34.276  88.091 -11.673  1.00 21.43           H
ATOM   2147 3HD1 LEU A 148     -32.724  87.763 -11.985  1.00 21.43           H
ATOM   2148  CD2 LEU A 148     -34.540  86.662  -9.382  1.00 26.35           C
ATOM   2149 1HD2 LEU A 148     -34.242  87.383  -8.757  1.00 26.35           H
ATOM   2150 2HD2 LEU A 148     -34.631  85.817  -8.855  1.00 26.35           H
ATOM   2151 3HD2 LEU A 148     -35.446  86.908  -9.726  1.00 26.35           H
ATOM   2152  N   SER A 149     -35.866  82.563 -11.261  1.00 12.62           N
ATOM   2153  H   SER A 149     -35.883  82.578 -10.261  1.00 12.62           H
ATOM   2154  CA  SER A 149     -37.134  82.135 -11.897  1.00 29.15           C
ATOM   2155  HA  SER A 149     -36.977  81.423 -12.582  1.00 29.15           H
ATOM   2156  C   SER A 149     -37.793  83.355 -12.597  1.00 28.59           C
ATOM   2157  O   SER A 149     -37.318  84.461 -12.324  1.00 26.16           O
ATOM   2158  CB  SER A 149     -37.997  81.638 -10.726  1.00 27.29           C
ATOM   2159 1HB  SER A 149     -37.418  81.291  -9.988  1.00 27.29           H
ATOM   2160 2HB  SER A 149     -38.573  82.378 -10.378  1.00 27.29           H
ATOM   2161  OG  SER A 149     -38.864  80.592 -11.074  1.00 24.77           O
ATOM   2162  HG  SER A 149     -39.756  80.930 -11.153  1.00 24.77           H
ATOM   2163  N   PRO A 150     -38.864  83.269 -13.466  1.00 14.05           N
ATOM   2164  CA  PRO A 150     -40.155  82.654 -13.094  1.00 28.06           C
ATOM   2165  HA  PRO A 150     -39.945  81.827 -12.572  1.00 28.06           H
ATOM   2166  C   PRO A 150     -41.111  82.126 -14.225  1.00 28.75           C
ATOM   2167  O   PRO A 150     -40.900  82.387 -15.409  1.00 27.15           O
ATOM   2168  CB  PRO A 150     -40.815  83.844 -12.397  1.00 25.68           C
ATOM   2169 1HB  PRO A 150     -41.805  83.720 -12.335  1.00 25.68           H
ATOM   2170 2HB  PRO A 150     -40.438  83.978 -11.481  1.00 25.68           H
ATOM   2171  CG  PRO A 150     -40.463  85.017 -13.315  1.00 26.79           C
ATOM   2172 1HG  PRO A 150     -41.231  85.245 -13.913  1.00 26.79           H
ATOM   2173 2HG  PRO A 150     -40.205  85.823 -12.782  1.00 26.79           H
ATOM   2174  CD  PRO A 150     -39.281  84.508 -14.127  1.00 32.34           C
ATOM   2175 1HD  PRO A 150     -39.547  84.315 -15.071  1.00 32.34           H
ATOM   2176 2HD  PRO A 150     -38.528  85.166 -14.120  1.00 32.34           H
ATOM   2177  N   ALA A 151     -42.194  81.546 -13.759  1.00 16.21           N
ATOM   2178  H   ALA A 151     -42.042  80.923 -12.992  1.00 16.21           H
ATOM   2179  CA  ALA A 151     -43.601  81.670 -14.190  1.00 29.92           C
ATOM   2180  HA  ALA A 151     -43.994  81.191 -13.405  1.00 29.92           H
ATOM   2181  C   ALA A 151     -44.215  80.821 -15.342  1.00 29.40           C
ATOM   2182  O   ALA A 151     -43.737  80.814 -16.463  1.00 27.64           O
ATOM   2183  CB  ALA A 151     -43.976  83.153 -14.305  1.00 27.60           C
ATOM   2184 1HB  ALA A 151     -43.574  83.683 -13.558  1.00 27.60           H
ATOM   2185 2HB  ALA A 151     -44.968  83.276 -14.270  1.00 27.60           H
ATOM   2186 3HB  ALA A 151     -43.649  83.540 -15.167  1.00 27.60           H
ATOM   2187  N   ASP A 152     -45.388  80.259 -14.993  1.00 20.51           N
ATOM   2188  H   ASP A 152     -45.390  79.815 -14.097  1.00 20.51           H
ATOM   2189  CA  ASP A 152     -46.681  80.192 -15.724  1.00 32.44           C
ATOM   2190  HA  ASP A 152     -47.277  79.701 -15.089  1.00 32.44           H
ATOM   2191  C   ASP A 152     -46.822  79.247 -16.953  1.00 30.90           C
ATOM   2192  O   ASP A 152     -45.896  79.057 -17.715  1.00 28.93           O
ATOM   2193  CB  ASP A 152     -47.141  81.640 -15.963  1.00 30.98           C
ATOM   2194 1HB  ASP A 152     -46.413  82.133 -16.440  1.00 30.98           H
ATOM   2195 2HB  ASP A 152     -47.962  81.625 -16.533  1.00 30.98           H
ATOM   2196  CG  ASP A 152     -47.464  82.387 -14.665  1.00 29.11           C
ATOM   2197  OD1 ASP A 152     -47.695  81.705 -13.635  1.00 28.44           O
ATOM   2198  OD2 ASP A 152     -47.454  83.630 -14.690  1.00 29.82           O
ATOM   2199  N   VAL A 153     -47.956  78.618 -17.281  1.00 12.84           N
ATOM   2200  H   VAL A 153     -47.812  77.912 -17.974  1.00 12.84           H
ATOM   2201  CA  VAL A 153     -49.374  78.716 -16.864  1.00 24.72           C
ATOM   2202  HA  VAL A 153     -49.392  78.689 -15.865  1.00 24.72           H
ATOM   2203  C   VAL A 153     -50.181  77.510 -17.424  1.00 24.46           C
ATOM   2204  O   VAL A 153     -49.768  76.927 -18.420  1.00 22.65           O
ATOM   2205  CB  VAL A 153     -49.958  80.061 -17.382  1.00 23.11           C
ATOM   2206  HB  VAL A 153     -49.198  80.424 -17.920  1.00 23.11           H
ATOM   2207  CG1 VAL A 153     -51.117  80.055 -18.364  1.00 21.40           C
ATOM   2208 1HG1 VAL A 153     -51.385  80.987 -18.607  1.00 21.40           H
ATOM   2209 2HG1 VAL A 153     -51.916  79.597 -17.973  1.00 21.40           H
ATOM   2210 3HG1 VAL A 153     -50.870  79.576 -19.207  1.00 21.40           H
ATOM   2211  CG2 VAL A 153     -50.400  80.926 -16.198  1.00 24.74           C
ATOM   2212 1HG2 VAL A 153     -50.779  81.797 -16.512  1.00 24.74           H
ATOM   2213 2HG2 VAL A 153     -49.629  81.126 -15.593  1.00 24.74           H
ATOM   2214 3HG2 VAL A 153     -51.102  80.462 -15.658  1.00 24.74           H
ATOM   2215  N   ALA A 154     -51.359  77.272 -16.850  1.00 15.14           N
ATOM   2216  H   ALA A 154     -51.450  77.624 -15.918  1.00 15.14           H
ATOM   2217  CA  ALA A 154     -52.554  76.571 -17.368  1.00 26.71           C
ATOM   2218  HA  ALA A 154     -53.190  76.692 -16.606  1.00 26.71           H
ATOM   2219  C   ALA A 154     -52.519  75.021 -17.513  1.00 26.18           C
ATOM   2220  O   ALA A 154     -51.594  74.461 -18.081  1.00 25.20           O
ATOM   2221  CB  ALA A 154     -53.042  77.279 -18.629  1.00 25.66           C
ATOM   2222 1HB  ALA A 154     -53.052  78.271 -18.502  1.00 25.66           H
ATOM   2223 2HB  ALA A 154     -53.969  76.990 -18.866  1.00 25.66           H
ATOM   2224 3HB  ALA A 154     -52.448  77.075 -19.407  1.00 25.66           H
ATOM   2225  N   GLN A 155     -53.458  74.242 -16.894  1.00 14.17           N
ATOM   2226  H   GLN A 155     -53.086  73.600 -16.224  1.00 14.17           H
ATOM   2227  CA  GLN A 155     -54.931  74.186 -17.045  1.00 25.53           C
ATOM   2228  HA  GLN A 155     -55.268  73.521 -16.378  1.00 25.53           H
ATOM   2229  C   GLN A 155     -55.318  73.643 -18.444  1.00 26.21           C
ATOM   2230  O   GLN A 155     -54.824  74.164 -19.430  1.00 24.68           O
ATOM   2231  CB  GLN A 155     -55.575  75.544 -16.671  1.00 24.59           C
ATOM   2232 1HB  GLN A 155     -54.984  75.986 -15.997  1.00 24.59           H
ATOM   2233 2HB  GLN A 155     -55.612  76.102 -17.500  1.00 24.59           H
ATOM   2234  CG  GLN A 155     -56.994  75.504 -16.081  1.00 22.70           C
ATOM   2235 1HG  GLN A 155     -57.444  76.374 -16.282  1.00 22.70           H
ATOM   2236 2HG  GLN A 155     -57.497  74.759 -16.520  1.00 22.70           H
ATOM   2237  CD  GLN A 155     -57.038  75.283 -14.568  1.00 20.97           C
ATOM   2238  OE1 GLN A 155     -56.047  75.227 -13.879  1.00 23.08           O
ATOM   2239  NE2 GLN A 155     -58.210  75.166 -14.003  1.00 23.86           N
ATOM   2240 1HE2 GLN A 155     -58.277  75.032 -13.014  1.00 23.86           H
ATOM   2241 2HE2 GLN A 155     -59.040  75.210 -14.559  1.00 23.86           H
ATOM   2242  N   GLU A 156     -56.135  72.612 -18.687  1.00 20.75           N
ATOM   2243  H   GLU A 156     -55.766  71.918 -19.305  1.00 20.75           H
ATOM   2244  CA  GLU A 156     -57.485  72.341 -18.190  1.00 27.84           C
ATOM   2245  HA  GLU A 156     -57.402  72.309 -17.194  1.00 27.84           H
ATOM   2246  C   GLU A 156     -58.048  70.990 -18.740  1.00 26.79           C
ATOM   2247  O   GLU A 156     -57.445  70.373 -19.620  1.00 25.22           O
ATOM   2248  CB  GLU A 156     -58.401  73.471 -18.700  1.00 26.77           C
ATOM   2249 1HB  GLU A 156     -57.835  74.262 -18.932  1.00 26.77           H
ATOM   2250 2HB  GLU A 156     -58.879  73.151 -19.518  1.00 26.77           H
ATOM   2251  CG  GLU A 156     -59.447  73.904 -17.657  1.00 27.27           C
ATOM   2252 1HG  GLU A 156     -59.991  73.105 -17.400  1.00 27.27           H
ATOM   2253 2HG  GLU A 156     -58.969  74.255 -16.852  1.00 27.27           H
ATOM   2254  CD  GLU A 156     -60.397  74.989 -18.161  1.00 26.36           C
ATOM   2255  OE1 GLU A 156     -61.230  75.403 -17.318  1.00 26.37           O
ATOM   2256  OE2 GLU A 156     -60.327  75.360 -19.340  1.00 29.25           O
ATOM   2257  N   HIS A 157     -59.262  70.659 -18.284  1.00 11.58           N
ATOM   2258  H   HIS A 157     -59.538  71.143 -17.454  1.00 11.58           H
ATOM   2259  CA  HIS A 157     -60.268  69.700 -18.796  1.00 24.29           C
ATOM   2260  HA  HIS A 157     -61.034  69.940 -18.200  1.00 24.29           H
ATOM   2261  C   HIS A 157     -60.082  68.196 -18.492  1.00 23.47           C
ATOM   2262  O   HIS A 157     -59.189  67.547 -19.010  1.00 21.95           O
ATOM   2263  CB  HIS A 157     -60.610  69.979 -20.273  1.00 22.91           C
ATOM   2264 1HB  HIS A 157     -59.829  70.418 -20.717  1.00 22.91           H
ATOM   2265 2HB  HIS A 157     -60.815  69.116 -20.735  1.00 22.91           H
ATOM   2266  CG  HIS A 157     -61.803  70.884 -20.412  1.00 21.31           C
ATOM   2267  ND1 HIS A 157     -63.117  70.466 -20.441  1.00 20.31           N
ATOM   2268  HD1 HIS A 157     -63.426  69.515 -20.421  1.00 20.31           H
ATOM   2269  CD2 HIS A 157     -61.837  72.235 -20.449  1.00 20.26           C
ATOM   2270  HD2 HIS A 157     -61.041  72.840 -20.440  1.00 20.26           H
ATOM   2271  CE1 HIS A 157     -63.908  71.540 -20.500  1.00 20.96           C
ATOM   2272  HE1 HIS A 157     -64.907  71.519 -20.537  1.00 20.96           H
ATOM   2273  NE2 HIS A 157     -63.166  72.640 -20.502  1.00 20.76           N
ATOM   2274  N   LEU A 158     -60.858  67.542 -17.616  1.00  8.80           N
ATOM   2275  H   LEU A 158     -60.319  66.997 -16.974  1.00  8.80           H
ATOM   2276  CA  LEU A 158     -62.319  67.422 -17.358  1.00 25.35           C
ATOM   2277  HA  LEU A 158     -62.242  66.924 -16.494  1.00 25.35           H
ATOM   2278  C   LEU A 158     -63.117  66.526 -18.325  1.00 24.52           C
ATOM   2279  O   LEU A 158     -63.151  66.778 -19.524  1.00 23.56           O
ATOM   2280  CB  LEU A 158     -63.067  68.747 -17.086  1.00 24.03           C
ATOM   2281 1HB  LEU A 158     -62.573  69.482 -17.551  1.00 24.03           H
ATOM   2282 2HB  LEU A 158     -63.987  68.667 -17.471  1.00 24.03           H
ATOM   2283  CG  LEU A 158     -63.212  69.144 -15.610  1.00 23.81           C
ATOM   2284  HG  LEU A 158     -62.309  69.036 -15.194  1.00 23.81           H
ATOM   2285  CD1 LEU A 158     -63.700  70.582 -15.496  1.00 25.36           C
ATOM   2286 1HD1 LEU A 158     -63.798  70.852 -14.538  1.00 25.36           H
ATOM   2287 2HD1 LEU A 158     -64.589  70.695 -15.940  1.00 25.36           H
ATOM   2288 3HD1 LEU A 158     -63.057  71.214 -15.929  1.00 25.36           H
ATOM   2289  CD2 LEU A 158     -64.263  68.269 -14.891  1.00 31.15           C
ATOM   2290 1HD2 LEU A 158     -64.352  68.533 -13.931  1.00 31.15           H
ATOM   2291 2HD2 LEU A 158     -64.007  67.303 -14.922  1.00 31.15           H
ATOM   2292 3HD2 LEU A 158     -65.161  68.362 -15.320  1.00 31.15           H
ATOM   2293  N   LYS A 159     -63.919  65.671 -17.690  1.00 16.82           N
ATOM   2294  H   LYS A 159     -63.628  65.447 -16.760  1.00 16.82           H
ATOM   2295  CA  LYS A 159     -65.176  64.989 -18.122  1.00 29.57           C
ATOM   2296  HA  LYS A 159     -65.576  64.674 -17.261  1.00 29.57           H
ATOM   2297  C   LYS A 159     -65.022  63.672 -18.902  1.00 28.86           C
ATOM   2298  O   LYS A 159     -64.146  63.560 -19.740  1.00 27.42           O
ATOM   2299  CB  LYS A 159     -66.105  66.004 -18.811  1.00 28.67           C
ATOM   2300 1HB  LYS A 159     -65.558  66.600 -19.398  1.00 28.67           H
ATOM   2301 2HB  LYS A 159     -66.773  65.509 -19.367  1.00 28.67           H
ATOM   2302  CG  LYS A 159     -66.855  66.868 -17.799  1.00 28.33           C
ATOM   2303 1HG  LYS A 159     -67.466  66.288 -17.260  1.00 28.33           H
ATOM   2304 2HG  LYS A 159     -66.195  67.312 -17.193  1.00 28.33           H
ATOM   2305  CD  LYS A 159     -67.679  67.937 -18.514  1.00 26.97           C
ATOM   2306 1HD  LYS A 159     -67.064  68.597 -18.946  1.00 26.97           H
ATOM   2307 2HD  LYS A 159     -68.249  67.505 -19.213  1.00 26.97           H
ATOM   2308  CE  LYS A 159     -68.571  68.662 -17.519  1.00 24.82           C
ATOM   2309 1HE  LYS A 159     -69.203  68.013 -17.096  1.00 24.82           H
ATOM   2310 2HE  LYS A 159     -68.009  69.091 -16.811  1.00 24.82           H
ATOM   2311  NZ  LYS A 159     -69.360  69.712 -18.188  1.00 23.68           N
ATOM   2312 1HZ  LYS A 159     -69.947  70.190 -17.535  1.00 23.68           H
ATOM   2313 2HZ  LYS A 159     -69.945  69.322 -18.899  1.00 23.68           H
ATOM   2314 3HZ  LYS A 159     -68.763  70.390 -18.618  1.00 23.68           H
ATOM   2315  N   GLU A 160     -65.837  62.618 -18.739  1.00 14.32           N
ATOM   2316  H   GLU A 160     -65.530  61.790 -19.208  1.00 14.32           H
ATOM   2317  CA  GLU A 160     -67.096  62.456 -18.000  1.00 24.80           C
ATOM   2318  HA  GLU A 160     -66.919  62.864 -17.105  1.00 24.80           H
ATOM   2319  C   GLU A 160     -67.500  60.952 -17.886  1.00 24.26           C
ATOM   2320  O   GLU A 160     -67.169  60.185 -18.780  1.00 22.40           O
ATOM   2321  CB  GLU A 160     -68.228  63.158 -18.778  1.00 23.79           C
ATOM   2322 1HB  GLU A 160     -67.824  63.696 -19.518  1.00 23.79           H
ATOM   2323 2HB  GLU A 160     -68.833  62.461 -19.164  1.00 23.79           H
ATOM   2324  CG  GLU A 160     -69.065  64.094 -17.899  1.00 23.31           C
ATOM   2325 1HG  GLU A 160     -69.438  63.565 -17.137  1.00 23.31           H
ATOM   2326 2HG  GLU A 160     -68.469  64.815 -17.545  1.00 23.31           H
ATOM   2327  CD  GLU A 160     -70.229  64.750 -18.652  1.00 21.92           C
ATOM   2328  OE1 GLU A 160     -71.078  65.369 -17.967  1.00 21.02           O
ATOM   2329  OE2 GLU A 160     -70.334  64.611 -19.884  1.00 24.24           O
ATOM   2330  N   ARG A 161     -68.344  60.655 -16.882  1.00 12.07           N
ATOM   2331  H   ARG A 161     -68.263  61.248 -16.081  1.00 12.07           H
ATOM   2332  CA  ARG A 161     -69.379  59.590 -16.764  1.00 23.97           C
ATOM   2333  HA  ARG A 161     -69.716  59.775 -15.841  1.00 23.97           H
ATOM   2334  C   ARG A 161     -68.944  58.107 -16.708  1.00 22.98           C
ATOM   2335  O   ARG A 161     -68.165  57.648 -17.526  1.00 21.42           O
ATOM   2336  CB  ARG A 161     -70.421  59.773 -17.876  1.00 23.32           C
ATOM   2337 1HB  ARG A 161     -69.943  59.870 -18.749  1.00 23.32           H
ATOM   2338 2HB  ARG A 161     -71.005  58.962 -17.904  1.00 23.32           H
ATOM   2339  CG  ARG A 161     -71.306  61.008 -17.660  1.00 24.09           C
ATOM   2340 1HG  ARG A 161     -71.924  60.841 -16.892  1.00 24.09           H
ATOM   2341 2HG  ARG A 161     -70.727  61.798 -17.457  1.00 24.09           H
ATOM   2342  CD  ARG A 161     -72.132  61.298 -18.917  1.00 24.26           C
ATOM   2343 1HD  ARG A 161     -71.529  61.445 -19.701  1.00 24.26           H
ATOM   2344 2HD  ARG A 161     -72.750  60.535 -19.109  1.00 24.26           H
ATOM   2345  NE  ARG A 161     -72.936  62.498 -18.732  1.00 23.73           N
ATOM   2346  HE  ARG A 161     -72.856  62.962 -17.850  1.00 23.73           H
ATOM   2347  CZ  ARG A 161     -73.757  63.032 -19.611  1.00 23.17           C
ATOM   2348  NH1 ARG A 161     -73.940  62.496 -20.787  1.00 21.46           N
ATOM   2349 1HH1 ARG A 161     -73.451  61.660 -21.037  1.00 21.46           H
ATOM   2350 2HH1 ARG A 161     -74.569  62.921 -21.438  1.00 21.46           H
ATOM   2351  NH2 ARG A 161     -74.407  64.116 -19.337  1.00 21.16           N
ATOM   2352 1HH2 ARG A 161     -74.289  64.559 -18.448  1.00 21.16           H
ATOM   2353 2HH2 ARG A 161     -75.028  64.511 -20.014  1.00 21.16           H
ATOM   2354  N   GLY A 162     -69.502  57.253 -15.865  1.00 17.39           N
ATOM   2355  H   GLY A 162     -69.207  56.306 -15.991  1.00 17.39           H
ATOM   2356  CA  GLY A 162     -70.472  57.436 -14.780  1.00 28.45           C
ATOM   2357 1HA  GLY A 162     -69.975  57.791 -13.988  1.00 28.45           H
ATOM   2358 2HA  GLY A 162     -71.142  58.113 -15.085  1.00 28.45           H
ATOM   2359  C   GLY A 162     -71.191  56.119 -14.402  1.00 28.04           C
ATOM   2360  O   GLY A 162     -71.526  55.365 -15.310  1.00 26.09           O
ATOM   2361  N   LEU A 163     -71.549  55.971 -13.119  1.00  9.41           N
ATOM   2362  H   LEU A 163     -70.949  56.428 -12.462  1.00  9.41           H
ATOM   2363  CA  LEU A 163     -72.685  55.243 -12.515  1.00 23.75           C
ATOM   2364  HA  LEU A 163     -72.566  55.408 -11.536  1.00 23.75           H
ATOM   2365  C   LEU A 163     -72.670  53.695 -12.585  1.00 22.56           C
ATOM   2366  O   LEU A 163     -72.353  53.145 -13.626  1.00 21.11           O
ATOM   2367  CB  LEU A 163     -73.987  55.853 -13.088  1.00 21.83           C
ATOM   2368 1HB  LEU A 163     -73.996  55.696 -14.075  1.00 21.83           H
ATOM   2369 2HB  LEU A 163     -74.762  55.382 -12.668  1.00 21.83           H
ATOM   2370  CG  LEU A 163     -74.164  57.365 -12.847  1.00 21.02           C
ATOM   2371  HG  LEU A 163     -73.301  57.804 -13.098  1.00 21.02           H
ATOM   2372  CD1 LEU A 163     -75.310  57.914 -13.703  1.00 21.97           C
ATOM   2373 1HD1 LEU A 163     -75.432  58.895 -13.552  1.00 21.97           H
ATOM   2374 2HD1 LEU A 163     -76.173  57.460 -13.481  1.00 21.97           H
ATOM   2375 3HD1 LEU A 163     -75.130  57.772 -14.676  1.00 21.97           H
ATOM   2376  CD2 LEU A 163     -74.452  57.688 -11.385  1.00 25.64           C
ATOM   2377 1HD2 LEU A 163     -74.563  58.673 -11.251  1.00 25.64           H
ATOM   2378 2HD2 LEU A 163     -73.705  57.380 -10.796  1.00 25.64           H
ATOM   2379 3HD2 LEU A 163     -75.291  57.239 -11.077  1.00 25.64           H
ATOM   2380  N   PHE A 164     -72.998  52.907 -11.599  1.00 10.72           N
ATOM   2381  H   PHE A 164     -72.758  51.964 -11.829  1.00 10.72           H
ATOM   2382  CA  PHE A 164     -73.608  52.950 -10.252  1.00 26.14           C
ATOM   2383  HA  PHE A 164     -73.516  53.875  -9.885  1.00 26.14           H
ATOM   2384  C   PHE A 164     -72.899  51.852  -9.395  1.00 24.80           C
ATOM   2385  O   PHE A 164     -72.340  50.925  -9.971  1.00 22.73           O
ATOM   2386  CB  PHE A 164     -75.083  52.529 -10.382  1.00 23.55           C
ATOM   2387 1HB  PHE A 164     -75.145  51.865 -11.127  1.00 23.55           H
ATOM   2388 2HB  PHE A 164     -75.351  52.093  -9.523  1.00 23.55           H
ATOM   2389  CG  PHE A 164     -76.107  53.613 -10.668  1.00 23.37           C
ATOM   2390  CD1 PHE A 164     -76.737  54.262  -9.605  1.00 22.50           C
ATOM   2391  HD1 PHE A 164     -76.498  54.021  -8.664  1.00 22.50           H
ATOM   2392  CD2 PHE A 164     -76.456  53.936 -11.985  1.00 25.00           C
ATOM   2393  HD2 PHE A 164     -76.020  53.462 -12.750  1.00 25.00           H
ATOM   2394  CE1 PHE A 164     -77.703  55.249  -9.847  1.00 22.01           C
ATOM   2395  HE1 PHE A 164     -78.149  55.712  -9.081  1.00 22.01           H
ATOM   2396  CE2 PHE A 164     -77.421  54.929 -12.230  1.00 24.22           C
ATOM   2397  HE2 PHE A 164     -77.664  55.166 -13.171  1.00 24.22           H
ATOM   2398  CZ  PHE A 164     -78.042  55.586 -11.165  1.00 26.13           C
ATOM   2399  HZ  PHE A 164     -78.726  56.294 -11.342  1.00 26.13           H
ATOM   2400  N   GLY A 165     -72.889  51.771  -8.105  1.00 18.80           N
ATOM   2401  H   GLY A 165     -72.306  51.021  -7.792  1.00 18.80           H
ATOM   2402  CA  GLY A 165     -73.494  52.473  -6.985  1.00 29.07           C
ATOM   2403 1HA  GLY A 165     -73.098  53.389  -6.928  1.00 29.07           H
ATOM   2404 2HA  GLY A 165     -74.479  52.545  -7.144  1.00 29.07           H
ATOM   2405  C   GLY A 165     -73.195  51.656  -5.708  1.00 29.25           C
ATOM   2406  O   GLY A 165     -73.259  50.430  -5.741  1.00 26.41           O
ATOM   2407  N   LEU A 166     -72.853  52.316  -4.639  1.00 10.24           N
ATOM   2408  H   LEU A 166     -72.711  53.302  -4.729  1.00 10.24           H
ATOM   2409  CA  LEU A 166     -72.660  51.719  -3.311  1.00 25.36           C
ATOM   2410  HA  LEU A 166     -72.283  50.802  -3.443  1.00 25.36           H
ATOM   2411  C   LEU A 166     -74.003  51.586  -2.566  1.00 24.33           C
ATOM   2412  O   LEU A 166     -74.959  52.274  -2.932  1.00 22.52           O
ATOM   2413  CB  LEU A 166     -71.687  52.626  -2.530  1.00 23.05           C
ATOM   2414 1HB  LEU A 166     -71.950  53.577  -2.694  1.00 23.05           H
ATOM   2415 2HB  LEU A 166     -71.782  52.417  -1.557  1.00 23.05           H
ATOM   2416  CG  LEU A 166     -70.202  52.473  -2.905  1.00 22.12           C
ATOM   2417  HG  LEU A 166     -70.135  52.441  -3.902  1.00 22.12           H
ATOM   2418  CD1 LEU A 166     -69.404  53.654  -2.356  1.00 22.34           C
ATOM   2419 1HD1 LEU A 166     -68.435  53.572  -2.590  1.00 22.34           H
ATOM   2420 2HD1 LEU A 166     -69.476  53.703  -1.360  1.00 22.34           H
ATOM   2421 3HD1 LEU A 166     -69.739  54.518  -2.732  1.00 22.34           H
ATOM   2422  CD2 LEU A 166     -69.617  51.187  -2.311  1.00 26.03           C
ATOM   2423 1HD2 LEU A 166     -68.652  51.087  -2.554  1.00 26.03           H
ATOM   2424 2HD2 LEU A 166     -70.105  50.382  -2.649  1.00 26.03           H
ATOM   2425 3HD2 LEU A 166     -69.684  51.190  -1.313  1.00 26.03           H
ATOM   2426  N   PRO A 167     -74.073  50.786  -1.510  1.00 16.86           N
ATOM   2427  CA  PRO A 167     -73.945  51.415  -0.202  1.00 28.89           C
ATOM   2428  HA  PRO A 167     -73.464  52.280  -0.344  1.00 28.89           H
ATOM   2429  C   PRO A 167     -73.078  50.641   0.820  1.00 29.54           C
ATOM   2430  O   PRO A 167     -72.901  49.430   0.744  1.00 27.49           O
ATOM   2431  CB  PRO A 167     -75.380  51.567   0.290  1.00 26.47           C
ATOM   2432 1HB  PRO A 167     -75.417  51.582   1.289  1.00 26.47           H
ATOM   2433 2HB  PRO A 167     -75.796  52.401  -0.071  1.00 26.47           H
ATOM   2434  CG  PRO A 167     -76.069  50.320  -0.269  1.00 27.26           C
ATOM   2435 1HG  PRO A 167     -76.153  49.617   0.437  1.00 27.26           H
ATOM   2436 2HG  PRO A 167     -76.976  50.547  -0.623  1.00 27.26           H
ATOM   2437  CD  PRO A 167     -75.163  49.839  -1.395  1.00 30.64           C
ATOM   2438 1HD  PRO A 167     -74.788  48.935  -1.190  1.00 30.64           H
ATOM   2439 2HD  PRO A 167     -75.659  49.806  -2.263  1.00 30.64           H
ATOM   2440  N   ALA A 168     -72.534  51.372   1.745  1.00 11.99           N
ATOM   2441  H   ALA A 168     -72.590  52.360   1.602  1.00 11.99           H
ATOM   2442  CA  ALA A 168     -71.852  50.949   2.965  1.00 25.68           C
ATOM   2443  HA  ALA A 168     -71.434  50.048   2.845  1.00 25.68           H
ATOM   2444  C   ALA A 168     -72.870  50.830   4.139  1.00 26.89           C
ATOM   2445  O   ALA A 168     -74.062  51.003   3.883  1.00 23.12           O
ATOM   2446  CB  ALA A 168     -70.800  52.043   3.197  1.00 23.77           C
ATOM   2447 1HB  ALA A 168     -70.162  52.096   2.429  1.00 23.77           H
ATOM   2448 2HB  ALA A 168     -70.270  51.860   4.025  1.00 23.77           H
ATOM   2449 3HB  ALA A 168     -71.232  52.939   3.300  1.00 23.77           H
ATOM   2450  N   PRO A 169     -72.507  50.703   5.403  1.00 14.45           N
ATOM   2451  CA  PRO A 169     -71.394  50.001   6.057  1.00 31.20           C
ATOM   2452  HA  PRO A 169     -70.974  49.377   5.398  1.00 31.20           H
ATOM   2453  C   PRO A 169     -71.840  49.152   7.271  1.00 32.49           C
ATOM   2454  O   PRO A 169     -72.920  49.347   7.826  1.00 29.34           O
ATOM   2455  CB  PRO A 169     -70.512  51.154   6.560  1.00 27.94           C
ATOM   2456 1HB  PRO A 169     -69.985  50.875   7.363  1.00 27.94           H
ATOM   2457 2HB  PRO A 169     -69.888  51.463   5.843  1.00 27.94           H
ATOM   2458  CG  PRO A 169     -71.518  52.258   6.923  1.00 30.54           C
ATOM   2459 1HG  PRO A 169     -71.632  52.319   7.915  1.00 30.54           H
ATOM   2460 2HG  PRO A 169     -71.215  53.142   6.567  1.00 30.54           H
ATOM   2461  CD  PRO A 169     -72.829  51.839   6.261  1.00 37.11           C
ATOM   2462 1HD  PRO A 169     -73.504  51.559   6.944  1.00 37.11           H
ATOM   2463 2HD  PRO A 169     -73.205  52.580   5.704  1.00 37.11           H
ATOM   2464  N   GLY A 170     -70.959  48.330   7.779  1.00 21.66           N
ATOM   2465  H   GLY A 170     -70.308  47.901   7.153  1.00 21.66           H
ATOM   2466  CA  GLY A 170     -70.859  47.993   9.206  1.00 38.50           C
ATOM   2467 1HA  GLY A 170     -69.893  47.797   9.375  1.00 38.50           H
ATOM   2468 2HA  GLY A 170     -71.124  48.819   9.703  1.00 38.50           H
ATOM   2469  C   GLY A 170     -71.686  46.823   9.752  1.00 40.36           C
ATOM   2470  O   GLY A 170     -72.857  46.991  10.047  1.00 34.45           O
ATOM   2471  N   THR A 171     -71.053  45.707  10.028  1.00 19.71           N
ATOM   2472  H   THR A 171     -70.326  45.419   9.405  1.00 19.71           H
ATOM   2473  CA  THR A 171     -71.338  44.847  11.193  1.00 33.57           C
ATOM   2474  HA  THR A 171     -71.603  45.511  11.892  1.00 33.57           H
ATOM   2475  C   THR A 171     -70.080  44.061  11.591  1.00 33.68           C
ATOM   2476  O   THR A 171     -69.193  43.820  10.786  1.00 30.75           O
ATOM   2477  CB  THR A 171     -72.524  43.878  11.017  1.00 30.34           C
ATOM   2478  HB  THR A 171     -72.348  43.077  11.588  1.00 30.34           H
ATOM   2479  OG1 THR A 171     -72.604  43.401   9.700  1.00 30.20           O
ATOM   2480  HG1 THR A 171     -72.622  42.444   9.707  1.00 30.20           H
ATOM   2481  CG2 THR A 171     -73.874  44.494  11.368  1.00 33.45           C
ATOM   2482 1HG2 THR A 171     -74.614  43.833  11.240  1.00 33.45           H
ATOM   2483 2HG2 THR A 171     -74.067  45.287  10.790  1.00 33.45           H
ATOM   2484 3HG2 THR A 171     -73.893  44.796  12.321  1.00 33.45           H
ATOM   2485  N   THR A 172     -70.007  43.745  12.847  1.00 24.84           N
ATOM   2486  H   THR A 172     -70.837  43.913  13.380  1.00 24.84           H
ATOM   2487  CA  THR A 172     -68.880  43.176  13.600  1.00 41.29           C
ATOM   2488  HA  THR A 172     -68.074  43.671  13.277  1.00 41.29           H
ATOM   2489  C   THR A 172     -68.653  41.668  13.335  1.00 41.31           C
ATOM   2490  O   THR A 172     -69.568  40.974  12.908  1.00 36.21           O
ATOM   2491  CB  THR A 172     -69.157  43.392  15.090  1.00 35.71           C
ATOM   2492  HB  THR A 172     -68.596  42.753  15.616  1.00 35.71           H
ATOM   2493  OG1 THR A 172     -70.519  43.120  15.377  1.00 33.28           O
ATOM   2494  HG1 THR A 172     -71.012  43.059  14.559  1.00 33.28           H
ATOM   2495  CG2 THR A 172     -68.913  44.838  15.505  1.00 35.13           C
ATOM   2496 1HG2 THR A 172     -69.097  44.967  16.479  1.00 35.13           H
ATOM   2497 2HG2 THR A 172     -69.505  45.462  14.995  1.00 35.13           H
ATOM   2498 3HG2 THR A 172     -67.965  45.105  15.333  1.00 35.13           H
ATOM   2499  N   PRO A 173     -67.482  41.124  13.646  1.00 19.59           N
ATOM   2500  CA  PRO A 173     -67.159  39.730  13.363  1.00 35.04           C
ATOM   2501  HA  PRO A 173     -67.661  39.403  12.562  1.00 35.04           H
ATOM   2502  C   PRO A 173     -67.581  38.819  14.524  1.00 35.68           C
ATOM   2503  O   PRO A 173     -66.823  38.628  15.466  1.00 33.49           O
ATOM   2504  CB  PRO A 173     -65.646  39.748  13.144  1.00 31.54           C
ATOM   2505 1HB  PRO A 173     -65.242  38.860  13.363  1.00 31.54           H
ATOM   2506 2HB  PRO A 173     -65.423  39.992  12.200  1.00 31.54           H
ATOM   2507  CG  PRO A 173     -65.154  40.815  14.105  1.00 33.98           C
ATOM   2508 1HG  PRO A 173     -64.956  40.418  15.001  1.00 33.98           H
ATOM   2509 2HG  PRO A 173     -64.333  41.259  13.748  1.00 33.98           H
ATOM   2510  CD  PRO A 173     -66.320  41.805  14.190  1.00 41.86           C
ATOM   2511 1HD  PRO A 173     -66.505  42.065  15.138  1.00 41.86           H
ATOM   2512 2HD  PRO A 173     -66.137  42.626  13.649  1.00 41.86           H
ATOM   2513  N   SER A 174     -68.778  38.229  14.428  1.00 18.73           N
ATOM   2514  H   SER A 174     -69.423  38.539  13.730  1.00 18.73           H
ATOM   2515  CA  SER A 174     -69.164  37.128  15.334  1.00 38.55           C
ATOM   2516  HA  SER A 174     -68.287  36.676  15.498  1.00 38.55           H
ATOM   2517  C   SER A 174     -70.089  36.066  14.720  1.00 38.43           C
ATOM   2518  O   SER A 174     -70.403  35.096  15.406  1.00 36.30           O
ATOM   2519  CB  SER A 174     -69.734  37.661  16.646  1.00 35.38           C
ATOM   2520 1HB  SER A 174     -70.051  36.909  17.224  1.00 35.38           H
ATOM   2521 2HB  SER A 174     -69.046  38.193  17.139  1.00 35.38           H
ATOM   2522  OG  SER A 174     -70.833  38.507  16.432  1.00 34.61           O
ATOM   2523  HG  SER A 174     -70.533  39.415  16.383  1.00 34.61           H
ATOM   2524  N   ASP A 175     -70.456  36.173  13.437  1.00 19.69           N
ATOM   2525  H   ASP A 175     -70.024  36.875  12.871  1.00 19.69           H
ATOM   2526  CA  ASP A 175     -71.472  35.296  12.826  1.00 37.10           C
ATOM   2527  HA  ASP A 175     -71.780  34.717  13.581  1.00 37.10           H
ATOM   2528  C   ASP A 175     -70.935  34.294  11.788  1.00 37.18           C
ATOM   2529  O   ASP A 175     -71.662  33.854  10.899  1.00 34.71           O
ATOM   2530  CB  ASP A 175     -72.639  36.147  12.306  1.00 35.26           C
ATOM   2531 1HB  ASP A 175     -72.266  36.910  11.779  1.00 35.26           H
ATOM   2532 2HB  ASP A 175     -73.208  35.578  11.712  1.00 35.26           H
ATOM   2533  CG  ASP A 175     -73.520  36.714  13.424  1.00 33.78           C
ATOM   2534  OD1 ASP A 175     -73.568  36.095  14.502  1.00 33.06           O
ATOM   2535  OD2 ASP A 175     -74.121  37.775  13.179  1.00 34.07           O
ATOM   2536  N   TYR A 176     -69.676  33.882  11.876  1.00 13.83           N
ATOM   2537  H   TYR A 176     -69.109  34.214  12.629  1.00 13.83           H
ATOM   2538  CA  TYR A 176     -69.091  32.952  10.899  1.00 27.04           C
ATOM   2539  HA  TYR A 176     -69.829  32.825  10.236  1.00 27.04           H
ATOM   2540  C   TYR A 176     -68.814  31.525  11.432  1.00 26.51           C
ATOM   2541  O   TYR A 176     -67.981  30.806  10.901  1.00 24.20           O
ATOM   2542  CB  TYR A 176     -67.898  33.601  10.184  1.00 25.64           C
ATOM   2543 1HB  TYR A 176     -68.058  34.586  10.114  1.00 25.64           H
ATOM   2544 2HB  TYR A 176     -67.069  33.434  10.718  1.00 25.64           H
ATOM   2545  CG  TYR A 176     -67.690  33.046   8.785  1.00 25.05           C
ATOM   2546  CD1 TYR A 176     -66.732  32.028   8.546  1.00 24.75           C
ATOM   2547  HD1 TYR A 176     -66.165  31.691   9.297  1.00 24.75           H
ATOM   2548  CD2 TYR A 176     -68.486  33.513   7.721  1.00 27.24           C
ATOM   2549  HD2 TYR A 176     -69.163  34.231   7.883  1.00 27.24           H
ATOM   2550  CE1 TYR A 176     -66.578  31.492   7.258  1.00 27.43           C
ATOM   2551  HE1 TYR A 176     -65.902  30.774   7.091  1.00 27.43           H
ATOM   2552  CE2 TYR A 176     -68.331  32.970   6.426  1.00 29.31           C
ATOM   2553  HE2 TYR A 176     -68.899  33.300   5.672  1.00 29.31           H
ATOM   2554  CZ  TYR A 176     -67.378  31.968   6.203  1.00 31.90           C
ATOM   2555  OH  TYR A 176     -67.225  31.450   4.946  1.00 33.41           O
ATOM   2556  HH  TYR A 176     -67.189  30.495   4.996  1.00 33.41           H
ATOM   2557  N   TYR A 177     -69.515  31.078  12.447  1.00 16.22           N
ATOM   2558  H   TYR A 177     -70.177  31.679  12.895  1.00 16.22           H
ATOM   2559  CA  TYR A 177     -69.336  29.693  12.935  1.00 31.31           C
ATOM   2560  HA  TYR A 177     -68.859  29.242  12.180  1.00 31.31           H
ATOM   2561  C   TYR A 177     -70.624  28.862  13.076  1.00 30.04           C
ATOM   2562  O   TYR A 177     -70.581  27.778  13.653  1.00 27.87           O
ATOM   2563  CB  TYR A 177     -68.435  29.674  14.178  1.00 29.46           C
ATOM   2564 1HB  TYR A 177     -68.340  30.605  14.530  1.00 29.46           H
ATOM   2565 2HB  TYR A 177     -68.852  29.094  14.878  1.00 29.46           H
ATOM   2566  CG  TYR A 177     -67.054  29.131  13.850  1.00 30.88           C
ATOM   2567  CD1 TYR A 177     -66.846  27.737  13.754  1.00 30.97           C
ATOM   2568  HD1 TYR A 177     -67.602  27.107  13.930  1.00 30.97           H
ATOM   2569  CD2 TYR A 177     -65.978  30.003  13.608  1.00 34.61           C
ATOM   2570  HD2 TYR A 177     -66.115  30.991  13.680  1.00 34.61           H
ATOM   2571  CE1 TYR A 177     -65.585  27.234  13.413  1.00 32.27           C
ATOM   2572  HE1 TYR A 177     -65.446  26.246  13.340  1.00 32.27           H
ATOM   2573  CE2 TYR A 177     -64.715  29.499  13.267  1.00 33.66           C
ATOM   2574  HE2 TYR A 177     -63.957  30.127  13.091  1.00 33.66           H
ATOM   2575  CZ  TYR A 177     -64.514  28.109  13.173  1.00 36.81           C
ATOM   2576  OH  TYR A 177     -63.286  27.619  12.840  1.00 36.46           O
ATOM   2577  HH  TYR A 177     -63.333  26.666  12.762  1.00 36.46           H
ATOM   2578  N   HIS A 178     -71.751  29.301  12.505  1.00 18.97           N
ATOM   2579  H   HIS A 178     -71.730  30.136  11.955  1.00 18.97           H
ATOM   2580  CA  HIS A 178     -73.022  28.578  12.672  1.00 33.79           C
ATOM   2581  HA  HIS A 178     -72.721  27.663  12.942  1.00 33.79           H
ATOM   2582  C   HIS A 178     -73.819  28.278  11.396  1.00 33.28           C
ATOM   2583  O   HIS A 178     -75.028  28.073  11.471  1.00 32.29           O
ATOM   2584  CB  HIS A 178     -73.846  29.219  13.801  1.00 32.83           C
ATOM   2585 1HB  HIS A 178     -73.548  30.164  13.934  1.00 32.83           H
ATOM   2586 2HB  HIS A 178     -74.815  29.206  13.554  1.00 32.83           H
ATOM   2587  CG  HIS A 178     -73.674  28.476  15.100  1.00 33.50           C
ATOM   2588  ND1 HIS A 178     -73.897  27.126  15.287  1.00 30.78           N
ATOM   2589  HD1 HIS A 178     -74.215  26.478  14.595  1.00 30.78           H
ATOM   2590  CD2 HIS A 178     -73.250  28.981  16.299  1.00 31.72           C
ATOM   2591  HD2 HIS A 178     -73.011  29.934  16.486  1.00 31.72           H
ATOM   2592  CE1 HIS A 178     -73.610  26.844  16.563  1.00 28.68           C
ATOM   2593  HE1 HIS A 178     -73.686  25.936  16.975  1.00 28.68           H
ATOM   2594  NE2 HIS A 178     -73.211  27.934  17.208  1.00 28.77           N
ATOM   2595  N   GLN A 179     -73.187  28.209  10.214  1.00 23.76           N
ATOM   2596  H   GLN A 179     -72.193  28.305  10.168  1.00 23.76           H
ATOM   2597  CA  GLN A 179     -73.966  27.991   8.990  1.00 31.20           C
ATOM   2598  HA  GLN A 179     -74.770  27.499   9.325  1.00 31.20           H
ATOM   2599  C   GLN A 179     -73.369  27.002   7.966  1.00 30.80           C
ATOM   2600  O   GLN A 179     -73.547  27.186   6.772  1.00 30.23           O
ATOM   2601  CB  GLN A 179     -74.396  29.341   8.396  1.00 32.75           C
ATOM   2602 1HB  GLN A 179     -74.091  30.078   8.999  1.00 32.75           H
ATOM   2603 2HB  GLN A 179     -73.977  29.453   7.495  1.00 32.75           H
ATOM   2604  CG  GLN A 179     -75.936  29.389   8.259  1.00 34.73           C
ATOM   2605 1HG  GLN A 179     -76.228  28.650   7.652  1.00 34.73           H
ATOM   2606 2HG  GLN A 179     -76.343  29.258   9.163  1.00 34.73           H
ATOM   2607  CD  GLN A 179     -76.453  30.710   7.688  1.00 32.47           C
ATOM   2608  OE1 GLN A 179     -75.773  31.408   6.958  1.00 31.76           O
ATOM   2609  NE2 GLN A 179     -77.684  31.072   7.967  1.00 33.54           N
ATOM   2610 1HE2 GLN A 179     -78.057  31.916   7.581  1.00 33.54           H
ATOM   2611 2HE2 GLN A 179     -78.249  30.504   8.566  1.00 33.54           H
ATOM   2612  N   MET A 180     -72.718  25.924   8.414  1.00 28.18           N
ATOM   2613  H   MET A 180     -72.494  25.856   9.386  1.00 28.18           H
ATOM   2614  CA  MET A 180     -72.322  24.828   7.501  1.00 35.80           C
ATOM   2615  HA  MET A 180     -72.952  24.917   6.730  1.00 35.80           H
ATOM   2616  C   MET A 180     -72.565  23.426   8.081  1.00 34.88           C
ATOM   2617  O   MET A 180     -71.749  22.517   7.930  1.00 34.49           O
ATOM   2618  CB  MET A 180     -70.888  25.022   6.981  1.00 34.72           C
ATOM   2619 1HB  MET A 180     -70.310  25.321   7.740  1.00 34.72           H
ATOM   2620 2HB  MET A 180     -70.553  24.147   6.631  1.00 34.72           H
ATOM   2621  CG  MET A 180     -70.803  26.066   5.857  1.00 35.42           C
ATOM   2622 1HG  MET A 180     -71.209  26.886   6.262  1.00 35.42           H
ATOM   2623 2HG  MET A 180     -69.820  26.206   5.735  1.00 35.42           H
ATOM   2624  SD  MET A 180     -71.621  25.609   4.291  1.00 34.49           S
ATOM   2625  CE  MET A 180     -70.371  24.516   3.569  1.00 29.78           C
ATOM   2626 1HE  MET A 180     -70.670  24.167   2.681  1.00 29.78           H
ATOM   2627 2HE  MET A 180     -70.194  23.732   4.164  1.00 29.78           H
ATOM   2628 3HE  MET A 180     -69.506  25.000   3.434  1.00 29.78           H
ATOM   2629  N   THR A 181     -73.701  23.239   8.716  1.00 17.89           N
ATOM   2630  H   THR A 181     -74.250  24.034   8.974  1.00 17.89           H
ATOM   2631  CA  THR A 181     -74.190  21.887   9.060  1.00 30.52           C
ATOM   2632  HA  THR A 181     -73.838  21.300   8.331  1.00 30.52           H
ATOM   2633  C   THR A 181     -75.709  21.880   9.068  1.00 31.02           C
ATOM   2634  O   THR A 181     -76.316  21.967  10.128  1.00 29.95           O
ATOM   2635  CB  THR A 181     -73.644  21.349  10.397  1.00 29.17           C
ATOM   2636  HB  THR A 181     -74.427  21.205  11.003  1.00 29.17           H
ATOM   2637  OG1 THR A 181     -72.828  22.274  11.080  1.00 29.25           O
ATOM   2638  HG1 THR A 181     -71.966  21.887  11.235  1.00 29.25           H
ATOM   2639  CG2 THR A 181     -72.803  20.090  10.191  1.00 33.97           C
ATOM   2640 1HG2 THR A 181     -72.452  19.747  11.062  1.00 33.97           H
ATOM   2641 2HG2 THR A 181     -72.021  20.275   9.596  1.00 33.97           H
ATOM   2642 3HG2 THR A 181     -73.344  19.362   9.770  1.00 33.97           H
ATOM   2643  N   LEU A 182     -76.331  21.808   7.887  1.00 15.21           N
ATOM   2644  H   LEU A 182     -75.829  22.132   7.086  1.00 15.21           H
ATOM   2645  CA  LEU A 182     -77.688  21.294   7.665  1.00 37.76           C
ATOM   2646  HA  LEU A 182     -77.667  20.367   8.040  1.00 37.76           H
ATOM   2647  C   LEU A 182     -77.996  21.296   6.158  1.00 36.64           C
ATOM   2648  O   LEU A 182     -77.965  22.351   5.538  1.00 36.27           O
ATOM   2649  CB  LEU A 182     -78.767  22.114   8.409  1.00 36.22           C
ATOM   2650 1HB  LEU A 182     -78.395  23.026   8.582  1.00 36.22           H
ATOM   2651 2HB  LEU A 182     -79.564  22.187   7.810  1.00 36.22           H
ATOM   2652  CG  LEU A 182     -79.236  21.521   9.764  1.00 36.72           C
ATOM   2653  HG  LEU A 182     -78.425  21.264  10.290  1.00 36.72           H
ATOM   2654  CD1 LEU A 182     -80.038  22.559  10.539  1.00 37.32           C
ATOM   2655 1HD1 LEU A 182     -80.348  22.191  11.416  1.00 37.32           H
ATOM   2656 2HD1 LEU A 182     -80.846  22.846  10.024  1.00 37.32           H
ATOM   2657 3HD1 LEU A 182     -79.487  23.372  10.724  1.00 37.32           H
ATOM   2658  CD2 LEU A 182     -80.075  20.262   9.584  1.00 42.93           C
ATOM   2659 1HD2 LEU A 182     -80.367  19.896  10.468  1.00 42.93           H
ATOM   2660 2HD2 LEU A 182     -79.555  19.549   9.113  1.00 42.93           H
ATOM   2661 3HD2 LEU A 182     -80.895  20.452   9.044  1.00 42.93           H
ATOM   2662  N   VAL A 183     -78.263  20.144   5.605  1.00 14.00           N
ATOM   2663  H   VAL A 183     -77.782  19.381   6.036  1.00 14.00           H
ATOM   2664  CA  VAL A 183     -79.129  19.723   4.471  1.00 28.27           C
ATOM   2665  HA  VAL A 183     -80.081  19.754   4.776  1.00 28.27           H
ATOM   2666  C   VAL A 183     -78.636  18.300   4.122  1.00 27.53           C
ATOM   2667  O   VAL A 183     -77.547  18.140   3.607  1.00 25.04           O
ATOM   2668  CB  VAL A 183     -79.101  20.680   3.241  1.00 25.84           C
ATOM   2669  HB  VAL A 183     -78.136  20.920   3.136  1.00 25.84           H
ATOM   2670  CG1 VAL A 183     -79.669  20.029   1.976  1.00 24.12           C
ATOM   2671 1HG1 VAL A 183     -79.640  20.663   1.203  1.00 24.12           H
ATOM   2672 2HG1 VAL A 183     -80.621  19.753   2.111  1.00 24.12           H
ATOM   2673 3HG1 VAL A 183     -79.145  19.215   1.726  1.00 24.12           H
ATOM   2674  CG2 VAL A 183     -80.002  21.916   3.439  1.00 27.08           C
ATOM   2675 1HG2 VAL A 183     -79.969  22.515   2.639  1.00 27.08           H
ATOM   2676 2HG2 VAL A 183     -79.711  22.448   4.234  1.00 27.08           H
ATOM   2677 3HG2 VAL A 183     -80.954  21.646   3.582  1.00 27.08           H
ATOM   2678  N   ALA A 184     -79.211  17.261   4.700  1.00 16.28           N
ATOM   2679  H   ALA A 184     -78.821  16.971   5.574  1.00 16.28           H
ATOM   2680  CA  ALA A 184     -80.357  16.479   4.210  1.00 30.24           C
ATOM   2681  HA  ALA A 184     -80.482  15.781   4.915  1.00 30.24           H
ATOM   2682  C   ALA A 184     -80.059  15.764   2.867  1.00 29.70           C
ATOM   2683  O   ALA A 184     -79.570  16.386   1.942  1.00 27.80           O
ATOM   2684  CB  ALA A 184     -81.641  17.308   4.159  1.00 27.67           C
ATOM   2685 1HB  ALA A 184     -81.812  17.759   5.035  1.00 27.67           H
ATOM   2686 2HB  ALA A 184     -82.431  16.732   3.951  1.00 27.67           H
ATOM   2687 3HB  ALA A 184     -81.583  18.016   3.455  1.00 27.67           H
ATOM   2688  N   GLY A 185     -80.350  14.487   2.642  1.00 21.38           N
ATOM   2689  H   GLY A 185     -80.056  14.157   1.745  1.00 21.38           H
ATOM   2690  CA  GLY A 185     -81.016  13.475   3.452  1.00 36.35           C
ATOM   2691 1HA  GLY A 185     -80.365  13.146   4.136  1.00 36.35           H
ATOM   2692 2HA  GLY A 185     -81.793  13.906   3.911  1.00 36.35           H
ATOM   2693  C   GLY A 185     -81.494  12.311   2.560  1.00 36.01           C
ATOM   2694  O   GLY A 185     -81.898  12.542   1.426  1.00 31.67           O
ATOM   2695  N   HIS A 186     -81.561  11.136   3.168  1.00 10.95           N
ATOM   2696  H   HIS A 186     -80.958  11.031   3.959  1.00 10.95           H
ATOM   2697  CA  HIS A 186     -82.396   9.954   2.850  1.00 25.81           C
ATOM   2698  HA  HIS A 186     -82.125   9.347   3.597  1.00 25.81           H
ATOM   2699  C   HIS A 186     -82.077   9.052   1.629  1.00 25.05           C
ATOM   2700  O   HIS A 186     -81.554   9.533   0.637  1.00 21.92           O
ATOM   2701  CB  HIS A 186     -83.868  10.387   2.876  1.00 22.84           C
ATOM   2702 1HB  HIS A 186     -83.974  11.221   2.334  1.00 22.84           H
ATOM   2703 2HB  HIS A 186     -84.430   9.660   2.482  1.00 22.84           H
ATOM   2704  CG  HIS A 186     -84.366  10.665   4.267  1.00 21.15           C
ATOM   2705  ND1 HIS A 186     -84.527   9.742   5.271  1.00 19.21           N
ATOM   2706  HD1 HIS A 186     -84.335   8.763   5.203  1.00 19.21           H
ATOM   2707  CD2 HIS A 186     -84.742  11.881   4.776  1.00 19.39           C
ATOM   2708  HD2 HIS A 186     -84.743  12.754   4.288  1.00 19.39           H
ATOM   2709  CE1 HIS A 186     -84.985  10.379   6.357  1.00 18.27           C
ATOM   2710  HE1 HIS A 186     -85.193   9.943   7.233  1.00 18.27           H
ATOM   2711  NE2 HIS A 186     -85.123  11.675   6.100  1.00 19.84           N
ATOM   2712  N   PRO A 187     -82.495   7.758   1.646  1.00 16.96           N
ATOM   2713  CA  PRO A 187     -83.098   6.967   2.726  1.00 29.71           C
ATOM   2714  HA  PRO A 187     -82.945   7.485   3.568  1.00 29.71           H
ATOM   2715  C   PRO A 187     -82.471   5.580   3.009  1.00 29.95           C
ATOM   2716  O   PRO A 187     -81.672   5.050   2.238  1.00 27.59           O
ATOM   2717  CB  PRO A 187     -84.556   6.791   2.269  1.00 26.54           C
ATOM   2718 1HB  PRO A 187     -84.936   5.929   2.604  1.00 26.54           H
ATOM   2719 2HB  PRO A 187     -85.125   7.551   2.583  1.00 26.54           H
ATOM   2720  CG  PRO A 187     -84.457   6.783   0.746  1.00 27.40           C
ATOM   2721 1HG  PRO A 187     -84.681   5.877   0.387  1.00 27.40           H
ATOM   2722 2HG  PRO A 187     -85.078   7.461   0.353  1.00 27.40           H
ATOM   2723  CD  PRO A 187     -83.008   7.140   0.425  1.00 32.43           C
ATOM   2724 1HD  PRO A 187     -82.471   6.325   0.206  1.00 32.43           H
ATOM   2725 2HD  PRO A 187     -82.952   7.790  -0.333  1.00 32.43           H
ATOM   2726  N   ALA A 188     -82.927   5.019   4.112  1.00 14.75           N
ATOM   2727  H   ALA A 188     -83.522   5.600   4.668  1.00 14.75           H
ATOM   2728  CA  ALA A 188     -82.694   3.669   4.650  1.00 30.37           C
ATOM   2729  HA  ALA A 188     -81.723   3.437   4.591  1.00 30.37           H
ATOM   2730  C   ALA A 188     -83.405   2.551   3.831  1.00 29.18           C
ATOM   2731  O   ALA A 188     -84.049   2.884   2.839  1.00 26.67           O
ATOM   2732  CB  ALA A 188     -83.212   3.786   6.096  1.00 28.18           C
ATOM   2733 1HB  ALA A 188     -82.734   4.512   6.590  1.00 28.18           H
ATOM   2734 2HB  ALA A 188     -83.074   2.931   6.596  1.00 28.18           H
ATOM   2735 3HB  ALA A 188     -84.190   3.996   6.111  1.00 28.18           H
ATOM   2736  N   PRO A 189     -83.385   1.249   4.187  1.00 13.37           N
ATOM   2737  CA  PRO A 189     -84.120   0.776   5.370  1.00 27.62           C
ATOM   2738  HA  PRO A 189     -84.025   1.492   6.062  1.00 27.62           H
ATOM   2739  C   PRO A 189     -83.615  -0.509   6.105  1.00 28.24           C
ATOM   2740  O   PRO A 189     -82.794  -1.262   5.593  1.00 25.18           O
ATOM   2741  CB  PRO A 189     -85.503   0.509   4.776  1.00 24.28           C
ATOM   2742 1HB  PRO A 189     -86.023  -0.129   5.345  1.00 24.28           H
ATOM   2743 2HB  PRO A 189     -86.020   1.358   4.670  1.00 24.28           H
ATOM   2744  CG  PRO A 189     -85.178  -0.107   3.420  1.00 25.32           C
ATOM   2745 1HG  PRO A 189     -85.288  -1.101   3.448  1.00 25.32           H
ATOM   2746 2HG  PRO A 189     -85.769   0.274   2.709  1.00 25.32           H
ATOM   2747  CD  PRO A 189     -83.719   0.268   3.169  1.00 30.58           C
ATOM   2748 1HD  PRO A 189     -83.118  -0.526   3.262  1.00 30.58           H
ATOM   2749 2HD  PRO A 189     -83.598   0.674   2.263  1.00 30.58           H
ATOM   2750  N   TYR A 190     -84.253  -0.747   7.258  1.00 10.86           N
ATOM   2751  H   TYR A 190     -84.781   0.031   7.600  1.00 10.86           H
ATOM   2752  CA  TYR A 190     -84.321  -1.945   8.117  1.00 26.51           C
ATOM   2753  HA  TYR A 190     -84.953  -1.602   8.812  1.00 26.51           H
ATOM   2754  C   TYR A 190     -83.055  -2.346   8.911  1.00 25.11           C
ATOM   2755  O   TYR A 190     -81.972  -2.427   8.351  1.00 23.09           O
ATOM   2756  CB  TYR A 190     -84.914  -3.144   7.366  1.00 24.15           C
ATOM   2757 1HB  TYR A 190     -84.497  -3.193   6.458  1.00 24.15           H
ATOM   2758 2HB  TYR A 190     -84.703  -3.978   7.875  1.00 24.15           H
ATOM   2759  CG  TYR A 190     -86.417  -3.064   7.192  1.00 23.42           C
ATOM   2760  CD1 TYR A 190     -87.267  -3.492   8.221  1.00 22.09           C
ATOM   2761  HD1 TYR A 190     -86.880  -3.874   9.060  1.00 22.09           H
ATOM   2762  CD2 TYR A 190     -86.973  -2.541   6.001  1.00 23.09           C
ATOM   2763  HD2 TYR A 190     -86.372  -2.249   5.257  1.00 23.09           H
ATOM   2764  CE1 TYR A 190     -88.655  -3.386   8.078  1.00 22.46           C
ATOM   2765  HE1 TYR A 190     -89.257  -3.694   8.815  1.00 22.46           H
ATOM   2766  CE2 TYR A 190     -88.365  -2.430   5.860  1.00 24.43           C
ATOM   2767  HE2 TYR A 190     -88.757  -2.054   5.020  1.00 24.43           H
ATOM   2768  CZ  TYR A 190     -89.205  -2.849   6.904  1.00 25.87           C
ATOM   2769  OH  TYR A 190     -90.552  -2.732   6.777  1.00 27.13           O
ATOM   2770  HH  TYR A 190     -90.784  -2.704   5.849  1.00 27.13           H
ATOM   2771  N   GLY A 191     -83.099  -2.674  10.178  1.00 14.03           N
ATOM   2772  H   GLY A 191     -82.214  -2.947  10.555  1.00 14.03           H
ATOM   2773  CA  GLY A 191     -84.204  -2.719  11.160  1.00 29.04           C
ATOM   2774 1HA  GLY A 191     -84.421  -1.783  11.437  1.00 29.04           H
ATOM   2775 2HA  GLY A 191     -85.003  -3.130  10.721  1.00 29.04           H
ATOM   2776  C   GLY A 191     -83.784  -3.552  12.385  1.00 27.85           C
ATOM   2777  O   GLY A 191     -83.029  -4.499  12.219  1.00 25.70           O
ATOM   2778  N   ASP A 192     -84.346  -3.190  13.551  1.00 11.31           N
ATOM   2779  H   ASP A 192     -84.591  -2.225  13.643  1.00 11.31           H
ATOM   2780  CA  ASP A 192     -84.643  -4.050  14.708  1.00 28.28           C
ATOM   2781  HA  ASP A 192     -84.951  -3.393  15.396  1.00 28.28           H
ATOM   2782  C   ASP A 192     -83.475  -4.712  15.490  1.00 27.15           C
ATOM   2783  O   ASP A 192     -82.514  -5.188  14.914  1.00 25.27           O
ATOM   2784  CB  ASP A 192     -85.736  -5.040  14.253  1.00 27.10           C
ATOM   2785 1HB  ASP A 192     -85.428  -5.501  13.421  1.00 27.10           H
ATOM   2786 2HB  ASP A 192     -85.879  -5.717  14.975  1.00 27.10           H
ATOM   2787  CG  ASP A 192     -87.073  -4.345  13.961  1.00 25.45           C
ATOM   2788  OD1 ASP A 192     -87.238  -3.173  14.376  1.00 25.32           O
ATOM   2789  OD2 ASP A 192     -87.938  -4.997  13.349  1.00 26.55           O
ATOM   2790  N   LEU A 193     -83.435  -4.847  16.814  1.00  6.65           N
ATOM   2791  H   LEU A 193     -82.535  -5.128  17.147  1.00  6.65           H
ATOM   2792  CA  LEU A 193     -84.414  -4.677  17.896  1.00 21.60           C
ATOM   2793  HA  LEU A 193     -84.855  -3.791  17.750  1.00 21.60           H
ATOM   2794  C   LEU A 193     -83.681  -4.751  19.261  1.00 20.23           C
ATOM   2795  O   LEU A 193     -82.674  -5.452  19.368  1.00 19.75           O
ATOM   2796  CB  LEU A 193     -85.422  -5.848  17.846  1.00 20.92           C
ATOM   2797 1HB  LEU A 193     -85.054  -6.542  17.227  1.00 20.92           H
ATOM   2798 2HB  LEU A 193     -85.494  -6.228  18.768  1.00 20.92           H
ATOM   2799  CG  LEU A 193     -86.845  -5.512  17.371  1.00 21.67           C
ATOM   2800  HG  LEU A 193     -86.743  -4.922  16.570  1.00 21.67           H
ATOM   2801  CD1 LEU A 193     -87.603  -6.799  17.024  1.00 23.84           C
ATOM   2802 1HD1 LEU A 193     -88.531  -6.595  16.713  1.00 23.84           H
ATOM   2803 2HD1 LEU A 193     -87.670  -7.401  17.820  1.00 23.84           H
ATOM   2804 3HD1 LEU A 193     -87.139  -7.303  16.296  1.00 23.84           H
ATOM   2805  CD2 LEU A 193     -87.658  -4.744  18.405  1.00 28.39           C
ATOM   2806 1HD2 LEU A 193     -88.576  -4.543  18.062  1.00 28.39           H
ATOM   2807 2HD2 LEU A 193     -87.218  -3.875  18.633  1.00 28.39           H
ATOM   2808 3HD2 LEU A 193     -87.754  -5.271  19.249  1.00 28.39           H
ATOM   2809  N   LEU A 194     -84.302  -4.167  20.298  1.00  6.46           N
ATOM   2810  H   LEU A 194     -84.882  -3.388  20.061  1.00  6.46           H
ATOM   2811  CA  LEU A 194     -84.258  -4.502  21.739  1.00 23.73           C
ATOM   2812  HA  LEU A 194     -84.926  -3.858  22.111  1.00 23.73           H
ATOM   2813  C   LEU A 194     -83.001  -4.116  22.560  1.00 22.55           C
ATOM   2814  O   LEU A 194     -81.900  -4.571  22.282  1.00 21.83           O
ATOM   2815  CB  LEU A 194     -84.692  -5.974  21.925  1.00 22.74           C
ATOM   2816 1HB  LEU A 194     -84.143  -6.546  21.316  1.00 22.74           H
ATOM   2817 2HB  LEU A 194     -84.521  -6.238  22.874  1.00 22.74           H
ATOM   2818  CG  LEU A 194     -86.186  -6.216  21.610  1.00 22.77           C
ATOM   2819  HG  LEU A 194     -86.393  -5.685  20.788  1.00 22.77           H
ATOM   2820  CD1 LEU A 194     -86.454  -7.700  21.366  1.00 24.15           C
ATOM   2821 1HD1 LEU A 194     -87.420  -7.861  21.162  1.00 24.15           H
ATOM   2822 2HD1 LEU A 194     -86.215  -8.244  22.170  1.00 24.15           H
ATOM   2823 3HD1 LEU A 194     -85.916  -8.039  20.594  1.00 24.15           H
ATOM   2824  CD2 LEU A 194     -87.112  -5.742  22.727  1.00 28.94           C
ATOM   2825 1HD2 LEU A 194     -88.070  -5.912  22.495  1.00 28.94           H
ATOM   2826 2HD2 LEU A 194     -87.004  -4.761  22.890  1.00 28.94           H
ATOM   2827 3HD2 LEU A 194     -86.914  -6.219  23.583  1.00 28.94           H
ATOM   2828  N   MET A 195     -83.147  -3.197  23.488  1.00 19.83           N
ATOM   2829  H   MET A 195     -83.016  -2.255  23.179  1.00 19.83           H
ATOM   2830  CA  MET A 195     -83.477  -3.350  24.925  1.00 32.95           C
ATOM   2831  HA  MET A 195     -83.650  -2.411  25.221  1.00 32.95           H
ATOM   2832  C   MET A 195     -82.290  -3.946  25.719  1.00 32.54           C
ATOM   2833  O   MET A 195     -81.732  -4.942  25.297  1.00 30.19           O
ATOM   2834  CB  MET A 195     -84.763  -4.162  25.173  1.00 29.81           C
ATOM   2835 1HB  MET A 195     -84.688  -5.026  24.675  1.00 29.81           H
ATOM   2836 2HB  MET A 195     -84.832  -4.347  26.153  1.00 29.81           H
ATOM   2837  CG  MET A 195     -86.058  -3.454  24.722  1.00 27.90           C
ATOM   2838 1HG  MET A 195     -85.802  -2.977  23.882  1.00 27.90           H
ATOM   2839 2HG  MET A 195     -86.687  -4.200  24.503  1.00 27.90           H
ATOM   2840  SD  MET A 195     -86.766  -2.323  25.939  1.00 24.90           S
ATOM   2841  CE  MET A 195     -88.169  -1.699  25.009  1.00 22.25           C
ATOM   2842 1HE  MET A 195     -88.691  -1.038  25.548  1.00 22.25           H
ATOM   2843 2HE  MET A 195     -88.787  -2.442  24.751  1.00 22.25           H
ATOM   2844 3HE  MET A 195     -87.869  -1.243  24.171  1.00 22.25           H
ATOM   2845  N   GLN A 196     -81.845  -3.439  26.850  1.00 11.82           N
ATOM   2846  H   GLN A 196     -80.850  -3.360  26.915  1.00 11.82           H
ATOM   2847  CA  GLN A 196     -82.578  -2.974  28.025  1.00 26.59           C
ATOM   2848  HA  GLN A 196     -83.275  -2.329  27.712  1.00 26.59           H
ATOM   2849  C   GLN A 196     -81.604  -2.293  29.014  1.00 25.54           C
ATOM   2850  O   GLN A 196     -80.444  -2.663  29.082  1.00 22.67           O
ATOM   2851  CB  GLN A 196     -83.165  -4.225  28.714  1.00 24.85           C
ATOM   2852 1HB  GLN A 196     -82.989  -5.017  28.130  1.00 24.85           H
ATOM   2853 2HB  GLN A 196     -82.701  -4.348  29.591  1.00 24.85           H
ATOM   2854  CG  GLN A 196     -84.669  -4.165  28.983  1.00 25.99           C
ATOM   2855 1HG  GLN A 196     -84.831  -3.590  29.785  1.00 25.99           H
ATOM   2856 2HG  GLN A 196     -85.123  -3.764  28.187  1.00 25.99           H
ATOM   2857  CD  GLN A 196     -85.267  -5.540  29.243  1.00 24.59           C
ATOM   2858  OE1 GLN A 196     -84.603  -6.475  29.629  1.00 25.08           O
ATOM   2859  NE2 GLN A 196     -86.558  -5.724  29.057  1.00 26.53           N
ATOM   2860 1HE2 GLN A 196     -86.966  -6.620  29.234  1.00 26.53           H
ATOM   2861 2HE2 GLN A 196     -87.130  -4.968  28.738  1.00 26.53           H
ATOM   2862  N   SER A 197     -82.156  -1.333  29.779  1.00  8.30           N
ATOM   2863  H   SER A 197     -82.856  -0.784  29.321  1.00  8.30           H
ATOM   2864  CA  SER A 197     -81.894  -0.953  31.202  1.00 27.97           C
ATOM   2865  HA  SER A 197     -81.982   0.042  31.161  1.00 27.97           H
ATOM   2866  C   SER A 197     -80.503  -1.177  31.828  1.00 26.38           C
ATOM   2867  O   SER A 197     -79.909  -2.217  31.671  1.00 23.69           O
ATOM   2868  CB  SER A 197     -82.902  -1.720  32.055  1.00 24.29           C
ATOM   2869 1HB  SER A 197     -82.804  -1.478  33.020  1.00 24.29           H
ATOM   2870 2HB  SER A 197     -83.836  -1.527  31.756  1.00 24.29           H
ATOM   2871  OG  SER A 197     -82.705  -3.115  31.948  1.00 23.58           O
ATOM   2872  HG  SER A 197     -83.554  -3.557  31.924  1.00 23.58           H
ATOM   2873  N   GLY A 198     -79.976  -0.345  32.693  1.00 15.16           N
ATOM   2874  H   GLY A 198     -78.990  -0.454  32.816  1.00 15.16           H
ATOM   2875  CA  GLY A 198     -80.572   0.723  33.518  1.00 34.78           C
ATOM   2876 1HA  GLY A 198     -80.521   1.583  33.011  1.00 34.78           H
ATOM   2877 2HA  GLY A 198     -81.530   0.494  33.691  1.00 34.78           H
ATOM   2878  C   GLY A 198     -79.797   0.836  34.849  1.00 33.92           C
ATOM   2879  O   GLY A 198     -79.127  -0.114  35.236  1.00 30.01           O
ATOM   2880  N   GLY A 199     -79.948   1.940  35.554  1.00 17.97           N
ATOM   2881  H   GLY A 199     -80.399   2.714  35.109  1.00 17.97           H
ATOM   2882  CA  GLY A 199     -79.501   2.122  36.954  1.00 35.67           C
ATOM   2883 1HA  GLY A 199     -80.262   2.524  37.463  1.00 35.67           H
ATOM   2884 2HA  GLY A 199     -79.293   1.217  37.324  1.00 35.67           H
ATOM   2885  C   GLY A 199     -78.266   3.021  37.100  1.00 34.91           C
ATOM   2886  O   GLY A 199     -77.177   2.597  36.775  1.00 31.52           O
ATOM   2887  N   ALA A 200     -78.436   4.301  37.394  1.00 15.03           N
ATOM   2888  H   ALA A 200     -78.443   4.933  36.619  1.00 15.03           H
ATOM   2889  CA  ALA A 200     -78.615   4.906  38.721  1.00 33.28           C
ATOM   2890  HA  ALA A 200     -79.030   5.797  38.536  1.00 33.28           H
ATOM   2891  C   ALA A 200     -77.249   5.129  39.417  1.00 32.62           C
ATOM   2892  O   ALA A 200     -76.550   4.178  39.714  1.00 30.43           O
ATOM   2893  CB  ALA A 200     -79.636   4.163  39.585  1.00 29.83           C
ATOM   2894 1HB  ALA A 200     -80.500   4.043  39.095  1.00 29.83           H
ATOM   2895 2HB  ALA A 200     -79.828   4.667  40.427  1.00 29.83           H
ATOM   2896 3HB  ALA A 200     -79.298   3.257  39.840  1.00 29.83           H
ATOM   2897  N   ALA A 201     -76.760   6.358  39.496  1.00 13.95           N
ATOM   2898  H   ALA A 201     -76.054   6.586  38.826  1.00 13.95           H
ATOM   2899  CA  ALA A 201     -77.114   7.430  40.434  1.00 33.35           C
ATOM   2900  HA  ALA A 201     -77.005   8.241  39.860  1.00 33.35           H
ATOM   2901  C   ALA A 201     -76.147   7.498  41.625  1.00 32.62           C
ATOM   2902  O   ALA A 201     -76.103   6.571  42.424  1.00 30.08           O
ATOM   2903  CB  ALA A 201     -78.575   7.396  40.916  1.00 30.03           C
ATOM   2904 1HB  ALA A 201     -79.207   7.352  40.142  1.00 30.03           H
ATOM   2905 2HB  ALA A 201     -78.796   8.214  41.447  1.00 30.03           H
ATOM   2906 3HB  ALA A 201     -78.743   6.599  41.496  1.00 30.03           H
ATOM   2907  N   SER A 202     -75.493   8.618  41.776  1.00 12.69           N
ATOM   2908  H   SER A 202     -74.918   8.916  41.014  1.00 12.69           H
ATOM   2909  CA  SER A 202     -75.527   9.481  42.969  1.00 32.03           C
ATOM   2910  HA  SER A 202     -76.421   9.917  42.870  1.00 32.03           H
ATOM   2911  C   SER A 202     -74.390  10.512  42.962  1.00 31.17           C
ATOM   2912  O   SER A 202     -73.228  10.174  43.143  1.00 29.11           O
ATOM   2913  CB  SER A 202     -75.474   8.716  44.305  1.00 29.40           C
ATOM   2914 1HB  SER A 202     -74.756   8.020  44.300  1.00 29.40           H
ATOM   2915 2HB  SER A 202     -75.332   9.336  45.076  1.00 29.40           H
ATOM   2916  OG  SER A 202     -76.691   8.062  44.510  1.00 27.37           O
ATOM   2917  HG  SER A 202     -77.396   8.707  44.557  1.00 27.37           H
ATOM   2918  N   ALA A 203     -74.761  11.764  42.813  1.00 14.72           N
ATOM   2919  H   ALA A 203     -75.530  11.946  42.200  1.00 14.72           H
ATOM   2920  CA  ALA A 203     -74.138  12.916  43.473  1.00 32.20           C
ATOM   2921  HA  ALA A 203     -73.159  12.796  43.635  1.00 32.20           H
ATOM   2922  C   ALA A 203     -74.856  13.073  44.847  1.00 31.04           C
ATOM   2923  O   ALA A 203     -75.791  12.302  45.075  1.00 29.19           O
ATOM   2924  CB  ALA A 203     -74.319  14.098  42.507  1.00 29.13           C
ATOM   2925 1HB  ALA A 203     -73.835  13.935  41.647  1.00 29.13           H
ATOM   2926 2HB  ALA A 203     -73.963  14.944  42.905  1.00 29.13           H
ATOM   2927 3HB  ALA A 203     -75.285  14.242  42.294  1.00 29.13           H
ATOM   2928  N   PRO A 204     -74.572  14.016  45.781  1.00 13.45           N
ATOM   2929  CA  PRO A 204     -74.067  15.381  45.559  1.00 29.67           C
ATOM   2930  HA  PRO A 204     -73.411  15.378  44.804  1.00 29.67           H
ATOM   2931  C   PRO A 204     -73.267  16.027  46.746  1.00 29.94           C
ATOM   2932  O   PRO A 204     -72.964  15.377  47.737  1.00 27.20           O
ATOM   2933  CB  PRO A 204     -75.408  16.105  45.355  1.00 26.36           C
ATOM   2934 1HB  PRO A 204     -75.319  17.084  45.538  1.00 26.36           H
ATOM   2935 2HB  PRO A 204     -75.751  15.970  44.426  1.00 26.36           H
ATOM   2936  CG  PRO A 204     -76.332  15.443  46.377  1.00 28.46           C
ATOM   2937 1HG  PRO A 204     -76.506  16.056  47.148  1.00 28.46           H
ATOM   2938 2HG  PRO A 204     -77.200  15.183  45.955  1.00 28.46           H
ATOM   2939  CD  PRO A 204     -75.569  14.211  46.835  1.00 36.20           C
ATOM   2940 1HD  PRO A 204     -75.118  14.363  47.715  1.00 36.20           H
ATOM   2941 2HD  PRO A 204     -76.166  13.411  46.900  1.00 36.20           H
ATOM   2942  N   HIS A 205     -73.091  17.341  46.649  1.00  6.73           N
ATOM   2943  H   HIS A 205     -73.044  17.707  45.720  1.00  6.73           H
ATOM   2944  CA  HIS A 205     -72.955  18.337  47.747  1.00 24.97           C
ATOM   2945  HA  HIS A 205     -73.029  19.199  47.246  1.00 24.97           H
ATOM   2946  C   HIS A 205     -71.586  18.492  48.442  1.00 24.37           C
ATOM   2947  O   HIS A 205     -70.929  17.499  48.712  1.00 22.20           O
ATOM   2948  CB  HIS A 205     -74.096  18.112  48.770  1.00 22.50           C
ATOM   2949 1HB  HIS A 205     -74.454  17.186  48.653  1.00 22.50           H
ATOM   2950 2HB  HIS A 205     -73.724  18.212  49.693  1.00 22.50           H
ATOM   2951  CG  HIS A 205     -75.257  19.067  48.643  1.00 21.12           C
ATOM   2952  ND1 HIS A 205     -75.723  19.907  49.627  1.00 19.78           N
ATOM   2953  HD1 HIS A 205     -75.365  19.966  50.559  1.00 19.78           H
ATOM   2954  CD2 HIS A 205     -76.024  19.303  47.541  1.00 18.46           C
ATOM   2955  HD2 HIS A 205     -75.937  18.845  46.656  1.00 18.46           H
ATOM   2956  CE1 HIS A 205     -76.733  20.632  49.134  1.00 19.04           C
ATOM   2957  HE1 HIS A 205     -77.246  21.323  49.644  1.00 19.04           H
ATOM   2958  NE2 HIS A 205     -76.955  20.298  47.863  1.00 20.60           N
ATOM   2959  N   LEU A 206     -71.115  19.652  48.871  1.00  6.64           N
ATOM   2960  H   LEU A 206     -70.300  19.528  49.437  1.00  6.64           H
ATOM   2961  CA  LEU A 206     -71.467  21.082  48.740  1.00 23.43           C
ATOM   2962  HA  LEU A 206     -71.668  21.245  47.774  1.00 23.43           H
ATOM   2963  C   LEU A 206     -70.261  21.892  49.287  1.00 22.05           C
ATOM   2964  O   LEU A 206     -69.549  21.396  50.155  1.00 21.23           O
ATOM   2965  CB  LEU A 206     -72.704  21.443  49.601  1.00 22.19           C
ATOM   2966 1HB  LEU A 206     -72.989  20.616  50.086  1.00 22.19           H
ATOM   2967 2HB  LEU A 206     -72.422  22.138  50.263  1.00 22.19           H
ATOM   2968  CG  LEU A 206     -73.937  21.989  48.852  1.00 22.18           C
ATOM   2969  HG  LEU A 206     -74.068  21.385  48.066  1.00 22.18           H
ATOM   2970  CD1 LEU A 206     -75.146  22.025  49.801  1.00 22.61           C
ATOM   2971 1HD1 LEU A 206     -75.958  22.377  49.334  1.00 22.61           H
ATOM   2972 2HD1 LEU A 206     -74.966  22.613  50.589  1.00 22.61           H
ATOM   2973 3HD1 LEU A 206     -75.360  21.110  50.143  1.00 22.61           H
ATOM   2974  CD2 LEU A 206     -73.764  23.405  48.333  1.00 28.39           C
ATOM   2975 1HD2 LEU A 206     -74.587  23.715  47.856  1.00 28.39           H
ATOM   2976 2HD2 LEU A 206     -72.998  23.461  47.693  1.00 28.39           H
ATOM   2977 3HD2 LEU A 206     -73.585  24.042  49.083  1.00 28.39           H
ATOM   2978  N   HIS A 207     -70.074  23.118  48.767  1.00  8.61           N
ATOM   2979  H   HIS A 207     -70.144  23.166  47.771  1.00  8.61           H
ATOM   2980  CA  HIS A 207     -69.780  24.414  49.433  1.00 26.81           C
ATOM   2981  HA  HIS A 207     -69.071  24.820  48.856  1.00 26.81           H
ATOM   2982  C   HIS A 207     -69.094  24.447  50.833  1.00 26.08           C
ATOM   2983  O   HIS A 207     -69.354  23.601  51.676  1.00 22.51           O
ATOM   2984  CB  HIS A 207     -71.142  25.122  49.488  1.00 25.21           C
ATOM   2985 1HB  HIS A 207     -71.826  24.469  49.814  1.00 25.21           H
ATOM   2986 2HB  HIS A 207     -71.077  25.885  50.131  1.00 25.21           H
ATOM   2987  CG  HIS A 207     -71.620  25.672  48.159  1.00 26.40           C
ATOM   2988  ND1 HIS A 207     -70.844  26.351  47.247  1.00 24.41           N
ATOM   2989  HD1 HIS A 207     -69.862  26.523  47.331  1.00 24.41           H
ATOM   2990  CD2 HIS A 207     -72.885  25.653  47.661  1.00 26.60           C
ATOM   2991  HD2 HIS A 207     -73.682  25.229  48.091  1.00 26.60           H
ATOM   2992  CE1 HIS A 207     -71.611  26.740  46.239  1.00 24.18           C
ATOM   2993  HE1 HIS A 207     -71.296  27.260  45.445  1.00 24.18           H
ATOM   2994  NE2 HIS A 207     -72.872  26.333  46.440  1.00 25.59           N
ATOM   2995  N   ASP A 208     -68.347  25.431  51.260  1.00  9.15           N
ATOM   2996  H   ASP A 208     -67.848  25.209  52.098  1.00  9.15           H
ATOM   2997  CA  ASP A 208     -68.080  26.799  50.773  1.00 26.40           C
ATOM   2998  HA  ASP A 208     -67.787  26.695  49.823  1.00 26.40           H
ATOM   2999  C   ASP A 208     -67.010  27.480  51.680  1.00 25.10           C
ATOM   3000  O   ASP A 208     -66.720  26.977  52.767  1.00 22.20           O
ATOM   3001  CB  ASP A 208     -69.351  27.652  50.895  1.00 25.24           C
ATOM   3002 1HB  ASP A 208     -70.109  27.055  51.158  1.00 25.24           H
ATOM   3003 2HB  ASP A 208     -69.205  28.339  51.607  1.00 25.24           H
ATOM   3004  CG  ASP A 208     -69.744  28.375  49.618  1.00 23.51           C
ATOM   3005  OD1 ASP A 208     -68.859  28.534  48.746  1.00 23.31           O
ATOM   3006  OD2 ASP A 208     -70.930  28.752  49.516  1.00 25.70           O
ATOM   3007  N   TYR A 209     -66.627  28.714  51.304  1.00 10.71           N
ATOM   3008  H   TYR A 209     -66.741  28.933  50.335  1.00 10.71           H
ATOM   3009  CA  TYR A 209     -66.056  29.789  52.153  1.00 25.32           C
ATOM   3010  HA  TYR A 209     -66.005  30.553  51.509  1.00 25.32           H
ATOM   3011  C   TYR A 209     -64.574  29.652  52.610  1.00 23.29           C
ATOM   3012  O   TYR A 209     -64.145  28.618  53.065  1.00 21.82           O
ATOM   3013  CB  TYR A 209     -67.028  30.080  53.321  1.00 23.96           C
ATOM   3014 1HB  TYR A 209     -67.288  29.212  53.743  1.00 23.96           H
ATOM   3015 2HB  TYR A 209     -66.556  30.650  53.994  1.00 23.96           H
ATOM   3016  CG  TYR A 209     -68.307  30.803  52.904  1.00 24.53           C
ATOM   3017  CD1 TYR A 209     -68.243  32.117  52.434  1.00 24.15           C
ATOM   3018  HD1 TYR A 209     -67.363  32.591  52.403  1.00 24.15           H
ATOM   3019  CD2 TYR A 209     -69.559  30.151  52.977  1.00 24.77           C
ATOM   3020  HD2 TYR A 209     -69.618  29.219  53.335  1.00 24.77           H
ATOM   3021  CE1 TYR A 209     -69.408  32.779  52.004  1.00 25.07           C
ATOM   3022  HE1 TYR A 209     -69.350  33.717  51.663  1.00 25.07           H
ATOM   3023  CE2 TYR A 209     -70.726  30.816  52.544  1.00 27.53           C
ATOM   3024  HE2 TYR A 209     -71.610  30.351  52.588  1.00 27.53           H
ATOM   3025  CZ  TYR A 209     -70.650  32.128  52.052  1.00 28.92           C
ATOM   3026  OH  TYR A 209     -71.752  32.772  51.611  1.00 30.35           O
ATOM   3027  HH  TYR A 209     -71.557  33.703  51.507  1.00 30.35           H
ATOM   3028  N   LEU A 210     -63.719  30.665  52.581  1.00  8.28           N
ATOM   3029  H   LEU A 210     -62.767  30.371  52.666  1.00  8.28           H
ATOM   3030  CA  LEU A 210     -63.857  32.132  52.451  1.00 24.52           C
ATOM   3031  HA  LEU A 210     -64.573  32.291  51.772  1.00 24.52           H
ATOM   3032  C   LEU A 210     -62.512  32.757  52.006  1.00 23.01           C
ATOM   3033  O   LEU A 210     -61.442  32.334  52.442  1.00 21.79           O
ATOM   3034  CB  LEU A 210     -64.215  32.725  53.833  1.00 23.33           C
ATOM   3035 1HB  LEU A 210     -64.086  32.007  54.517  1.00 23.33           H
ATOM   3036 2HB  LEU A 210     -63.582  33.478  54.016  1.00 23.33           H
ATOM   3037  CG  LEU A 210     -65.659  33.269  53.978  1.00 23.52           C
ATOM   3038  HG  LEU A 210     -66.262  32.669  53.452  1.00 23.52           H
ATOM   3039  CD1 LEU A 210     -66.086  33.274  55.444  1.00 24.54           C
ATOM   3040 1HD1 LEU A 210     -67.017  33.624  55.545  1.00 24.54           H
ATOM   3041 2HD1 LEU A 210     -65.480  33.851  55.992  1.00 24.54           H
ATOM   3042 3HD1 LEU A 210     -66.061  32.351  55.828  1.00 24.54           H
ATOM   3043  CD2 LEU A 210     -65.812  34.668  53.410  1.00 31.68           C
ATOM   3044 1HD2 LEU A 210     -66.751  34.997  53.515  1.00 31.68           H
ATOM   3045 2HD2 LEU A 210     -65.587  34.686  52.436  1.00 31.68           H
ATOM   3046 3HD2 LEU A 210     -65.207  35.313  53.877  1.00 31.68           H
ATOM   3047  N   ASN A 211     -62.610  33.779  51.206  1.00 17.43           N
ATOM   3048  H   ASN A 211     -63.465  33.838  50.690  1.00 17.43           H
ATOM   3049  CA  ASN A 211     -61.636  34.870  50.948  1.00 31.92           C
ATOM   3050  HA  ASN A 211     -60.716  34.516  50.779  1.00 31.92           H
ATOM   3051  C   ASN A 211     -61.532  35.798  52.201  1.00 31.48           C
ATOM   3052  O   ASN A 211     -62.307  35.570  53.133  1.00 27.39           O
ATOM   3053  CB  ASN A 211     -62.212  35.590  49.703  1.00 30.33           C
ATOM   3054 1HB  ASN A 211     -63.162  35.303  49.579  1.00 30.33           H
ATOM   3055 2HB  ASN A 211     -62.180  36.577  49.861  1.00 30.33           H
ATOM   3056  CG  ASN A 211     -61.481  35.313  48.409  1.00 27.30           C
ATOM   3057  OD1 ASN A 211     -60.311  34.989  48.373  1.00 25.05           O
ATOM   3058  ND2 ASN A 211     -62.143  35.471  47.289  1.00 28.41           N
ATOM   3059 1HD2 ASN A 211     -61.685  35.325  46.412  1.00 28.41           H
ATOM   3060 2HD2 ASN A 211     -63.107  35.738  47.311  1.00 28.41           H
ATOM   3061  N   PRO A 212     -60.729  36.880  52.320  1.00 14.32           N
ATOM   3062  CA  PRO A 212     -60.345  37.852  51.265  1.00 28.93           C
ATOM   3063  HA  PRO A 212     -60.155  37.353  50.419  1.00 28.93           H
ATOM   3064  C   PRO A 212     -59.034  38.679  51.475  1.00 29.24           C
ATOM   3065  O   PRO A 212     -58.228  38.394  52.362  1.00 27.77           O
ATOM   3066  CB  PRO A 212     -61.569  38.778  51.324  1.00 26.38           C
ATOM   3067 1HB  PRO A 212     -61.348  39.687  50.970  1.00 26.38           H
ATOM   3068 2HB  PRO A 212     -62.333  38.395  50.805  1.00 26.38           H
ATOM   3069  CG  PRO A 212     -61.901  38.841  52.814  1.00 28.25           C
ATOM   3070 1HG  PRO A 212     -61.684  39.741  53.192  1.00 28.25           H
ATOM   3071 2HG  PRO A 212     -62.866  38.635  52.976  1.00 28.25           H
ATOM   3072  CD  PRO A 212     -61.026  37.784  53.433  1.00 35.42           C
ATOM   3073 1HD  PRO A 212     -60.182  38.177  53.797  1.00 35.42           H
ATOM   3074 2HD  PRO A 212     -61.506  37.294  54.161  1.00 35.42           H
ATOM   3075  N   VAL A 213     -58.933  39.761  50.708  1.00  8.57           N
ATOM   3076  H   VAL A 213     -59.421  39.700  49.837  1.00  8.57           H
ATOM   3077  CA  VAL A 213     -58.213  41.053  50.927  1.00 26.90           C
ATOM   3078  HA  VAL A 213     -58.848  41.723  50.544  1.00 26.90           H
ATOM   3079  C   VAL A 213     -56.921  41.198  50.087  1.00 26.03           C
ATOM   3080  O   VAL A 213     -55.968  40.479  50.322  1.00 25.59           O
ATOM   3081  CB  VAL A 213     -58.060  41.435  52.423  1.00 25.44           C
ATOM   3082  HB  VAL A 213     -57.452  40.730  52.787  1.00 25.44           H
ATOM   3083  CG1 VAL A 213     -57.466  42.826  52.640  1.00 25.28           C
ATOM   3084 1HG1 VAL A 213     -57.384  43.033  53.615  1.00 25.28           H
ATOM   3085 2HG1 VAL A 213     -58.041  43.530  52.224  1.00 25.28           H
ATOM   3086 3HG1 VAL A 213     -56.555  42.894  52.234  1.00 25.28           H
ATOM   3087  CG2 VAL A 213     -59.409  41.479  53.159  1.00 30.11           C
ATOM   3088 1HG2 VAL A 213     -59.285  41.727  54.120  1.00 30.11           H
ATOM   3089 2HG2 VAL A 213     -59.864  40.589  53.127  1.00 30.11           H
ATOM   3090 3HG2 VAL A 213     -60.022  42.152  52.744  1.00 30.11           H
ATOM   3091  N   ASP A 214     -56.897  41.941  49.003  1.00 13.89           N
ATOM   3092  H   ASP A 214     -56.881  41.404  48.160  1.00 13.89           H
ATOM   3093  CA  ASP A 214     -56.888  43.409  48.759  1.00 31.64           C
ATOM   3094  HA  ASP A 214     -57.204  43.458  47.812  1.00 31.64           H
ATOM   3095  C   ASP A 214     -55.465  44.020  48.865  1.00 30.01           C
ATOM   3096  O   ASP A 214     -54.700  43.626  49.720  1.00 28.28           O
ATOM   3097  CB  ASP A 214     -57.898  44.204  49.619  1.00 30.37           C
ATOM   3098 1HB  ASP A 214     -58.125  43.650  50.420  1.00 30.37           H
ATOM   3099 2HB  ASP A 214     -57.453  45.050  49.914  1.00 30.37           H
ATOM   3100  CG  ASP A 214     -59.214  44.590  48.941  1.00 28.04           C
ATOM   3101  OD1 ASP A 214     -59.378  44.317  47.735  1.00 27.19           O
ATOM   3102  OD2 ASP A 214     -60.012  45.282  49.619  1.00 28.99           O
ATOM   3103  N   VAL A 215     -55.000  45.029  48.151  1.00 10.75           N
ATOM   3104  H   VAL A 215     -54.076  45.288  48.430  1.00 10.75           H
ATOM   3105  CA  VAL A 215     -55.499  45.874  47.042  1.00 26.79           C
ATOM   3106  HA  VAL A 215     -55.822  45.273  46.311  1.00 26.79           H
ATOM   3107  C   VAL A 215     -54.306  46.766  46.583  1.00 25.93           C
ATOM   3108  O   VAL A 215     -53.377  46.964  47.354  1.00 24.05           O
ATOM   3109  CB  VAL A 215     -56.699  46.742  47.506  1.00 24.66           C
ATOM   3110  HB  VAL A 215     -56.684  46.571  48.491  1.00 24.66           H
ATOM   3111  CG1 VAL A 215     -56.649  48.257  47.399  1.00 23.81           C
ATOM   3112 1HG1 VAL A 215     -57.495  48.668  47.738  1.00 23.81           H
ATOM   3113 2HG1 VAL A 215     -56.526  48.545  46.449  1.00 23.81           H
ATOM   3114 3HG1 VAL A 215     -55.891  48.629  47.934  1.00 23.81           H
ATOM   3115  CG2 VAL A 215     -57.969  46.323  46.763  1.00 28.33           C
ATOM   3116 1HG2 VAL A 215     -58.752  46.874  47.052  1.00 28.33           H
ATOM   3117 2HG2 VAL A 215     -58.187  45.363  46.939  1.00 28.33           H
ATOM   3118 3HG2 VAL A 215     -57.861  46.437  45.775  1.00 28.33           H
ATOM   3119  N   SER A 216     -54.414  47.405  45.427  1.00  9.97           N
ATOM   3120  H   SER A 216     -55.034  46.999  44.756  1.00  9.97           H
ATOM   3121  CA  SER A 216     -53.724  48.653  45.008  1.00 32.28           C
ATOM   3122  HA  SER A 216     -54.410  49.001  44.369  1.00 32.28           H
ATOM   3123  C   SER A 216     -52.415  48.528  44.202  1.00 31.84           C
ATOM   3124  O   SER A 216     -51.574  47.710  44.525  1.00 29.54           O
ATOM   3125  CB  SER A 216     -53.477  49.586  46.202  1.00 30.30           C
ATOM   3126 1HB  SER A 216     -52.966  49.117  46.922  1.00 30.30           H
ATOM   3127 2HB  SER A 216     -52.978  50.405  45.918  1.00 30.30           H
ATOM   3128  OG  SER A 216     -54.677  50.018  46.771  1.00 29.80           O
ATOM   3129  HG  SER A 216     -55.338  50.117  46.086  1.00 29.80           H
ATOM   3130  N   ARG A 217     -52.075  49.391  43.257  1.00 12.19           N
ATOM   3131  H   ARG A 217     -51.099  49.347  43.042  1.00 12.19           H
ATOM   3132  CA  ARG A 217     -52.782  50.411  42.434  1.00 25.11           C
ATOM   3133  HA  ARG A 217     -53.567  49.967  42.001  1.00 25.11           H
ATOM   3134  C   ARG A 217     -51.732  50.970  41.446  1.00 23.75           C
ATOM   3135  O   ARG A 217     -50.607  51.161  41.867  1.00 22.27           O
ATOM   3136  CB  ARG A 217     -53.265  51.593  43.302  1.00 24.60           C
ATOM   3137 1HB  ARG A 217     -52.931  51.454  44.234  1.00 24.60           H
ATOM   3138 2HB  ARG A 217     -52.875  52.435  42.929  1.00 24.60           H
ATOM   3139  CG  ARG A 217     -54.793  51.761  43.363  1.00 25.08           C
ATOM   3140 1HG  ARG A 217     -55.142  51.931  42.441  1.00 25.08           H
ATOM   3141 2HG  ARG A 217     -55.202  50.923  43.725  1.00 25.08           H
ATOM   3142  CD  ARG A 217     -55.173  52.941  44.272  1.00 27.15           C
ATOM   3143 1HD  ARG A 217     -54.800  52.793  45.188  1.00 27.15           H
ATOM   3144 2HD  ARG A 217     -54.802  53.789  43.894  1.00 27.15           H
ATOM   3145  NE  ARG A 217     -56.632  53.107  44.402  1.00 24.64           N
ATOM   3146  HE  ARG A 217     -57.204  52.463  43.894  1.00 24.64           H
ATOM   3147  CZ  ARG A 217     -57.257  54.015  45.117  1.00 24.56           C
ATOM   3148  NH1 ARG A 217     -56.592  54.909  45.808  1.00 22.88           N
ATOM   3149 1HH1 ARG A 217     -55.592  54.907  45.797  1.00 22.88           H
ATOM   3150 2HH1 ARG A 217     -57.085  55.593  46.346  1.00 22.88           H
ATOM   3151  NH2 ARG A 217     -58.562  54.053  45.164  1.00 22.43           N
ATOM   3152 1HH2 ARG A 217     -59.100  53.385  44.651  1.00 22.43           H
ATOM   3153 2HH2 ARG A 217     -59.022  54.751  45.713  1.00 22.43           H
ATOM   3154  N   PHE A 218     -52.121  51.268  40.210  1.00 10.35           N
ATOM   3155  H   PHE A 218     -52.764  50.618  39.805  1.00 10.35           H
ATOM   3156  CA  PHE A 218     -51.752  52.420  39.327  1.00 25.72           C
ATOM   3157  HA  PHE A 218     -51.883  52.042  38.411  1.00 25.72           H
ATOM   3158  C   PHE A 218     -50.270  52.906  39.243  1.00 24.31           C
ATOM   3159  O   PHE A 218     -49.571  52.920  40.226  1.00 21.60           O
ATOM   3160  CB  PHE A 218     -52.696  53.572  39.706  1.00 22.47           C
ATOM   3161 1HB  PHE A 218     -52.647  53.699  40.697  1.00 22.47           H
ATOM   3162 2HB  PHE A 218     -52.374  54.400  39.247  1.00 22.47           H
ATOM   3163  CG  PHE A 218     -54.165  53.372  39.333  1.00 22.18           C
ATOM   3164  CD1 PHE A 218     -54.605  53.654  38.032  1.00 21.85           C
ATOM   3165  HD1 PHE A 218     -53.955  53.989  37.350  1.00 21.85           H
ATOM   3166  CD2 PHE A 218     -55.098  52.918  40.288  1.00 25.94           C
ATOM   3167  HD2 PHE A 218     -54.801  52.725  41.223  1.00 25.94           H
ATOM   3168  CE1 PHE A 218     -55.943  53.471  37.682  1.00 23.00           C
ATOM   3169  HE1 PHE A 218     -56.246  53.673  36.751  1.00 23.00           H
ATOM   3170  CE2 PHE A 218     -56.435  52.737  39.931  1.00 26.02           C
ATOM   3171  HE2 PHE A 218     -57.091  52.412  40.612  1.00 26.02           H
ATOM   3172  CZ  PHE A 218     -56.864  53.006  38.628  1.00 28.88           C
ATOM   3173  HZ  PHE A 218     -57.821  52.867  38.374  1.00 28.88           H
ATOM   3174  N   SER A 219     -49.707  53.395  38.189  1.00 13.51           N
ATOM   3175  H   SER A 219     -48.715  53.268  38.207  1.00 13.51           H
ATOM   3176  CA  SER A 219     -50.145  54.092  36.965  1.00 31.55           C
ATOM   3177  HA  SER A 219     -50.915  53.557  36.617  1.00 31.55           H
ATOM   3178  C   SER A 219     -48.989  54.210  35.950  1.00 31.10           C
ATOM   3179  O   SER A 219     -47.836  54.310  36.352  1.00 27.84           O
ATOM   3180  CB  SER A 219     -50.476  55.548  37.327  1.00 29.48           C
ATOM   3181 1HB  SER A 219     -49.893  55.871  38.072  1.00 29.48           H
ATOM   3182 2HB  SER A 219     -50.364  56.146  36.533  1.00 29.48           H
ATOM   3183  OG  SER A 219     -51.802  55.686  37.758  1.00 28.63           O
ATOM   3184  HG  SER A 219     -52.383  55.717  36.998  1.00 28.63           H
ATOM   3185  N   SER A 220     -49.299  54.331  34.677  1.00  9.57           N
ATOM   3186  H   SER A 220     -50.218  54.050  34.402  1.00  9.57           H
ATOM   3187  CA  SER A 220     -48.405  54.847  33.618  1.00 26.03           C
ATOM   3188  HA  SER A 220     -47.508  54.448  33.809  1.00 26.03           H
ATOM   3189  C   SER A 220     -48.299  56.385  33.636  1.00 25.01           C
ATOM   3190  O   SER A 220     -49.131  57.042  34.253  1.00 23.32           O
ATOM   3191  CB  SER A 220     -48.958  54.422  32.256  1.00 24.30           C
ATOM   3192 1HB  SER A 220     -49.849  54.844  32.090  1.00 24.30           H
ATOM   3193 2HB  SER A 220     -48.327  54.677  31.524  1.00 24.30           H
ATOM   3194  OG  SER A 220     -49.140  53.030  32.176  1.00 22.81           O
ATOM   3195  HG  SER A 220     -50.076  52.831  32.158  1.00 22.81           H
ATOM   3196  N   PRO A 221     -47.349  56.961  32.865  1.00  8.38           N
ATOM   3197  CA  PRO A 221     -47.840  57.735  31.717  1.00 25.58           C
ATOM   3198  HA  PRO A 221     -48.714  57.326  31.455  1.00 25.58           H
ATOM   3199  C   PRO A 221     -46.991  57.647  30.427  1.00 25.82           C
ATOM   3200  O   PRO A 221     -45.839  57.245  30.408  1.00 23.90           O
ATOM   3201  CB  PRO A 221     -47.947  59.174  32.229  1.00 23.11           C
ATOM   3202 1HB  PRO A 221     -47.859  59.832  31.481  1.00 23.11           H
ATOM   3203 2HB  PRO A 221     -48.813  59.325  32.707  1.00 23.11           H
ATOM   3204  CG  PRO A 221     -46.771  59.278  33.187  1.00 24.36           C
ATOM   3205 1HG  PRO A 221     -46.009  59.759  32.753  1.00 24.36           H
ATOM   3206 2HG  PRO A 221     -47.041  59.762  34.019  1.00 24.36           H
ATOM   3207  CD  PRO A 221     -46.383  57.836  33.507  1.00 30.26           C
ATOM   3208 1HD  PRO A 221     -45.471  57.626  33.153  1.00 30.26           H
ATOM   3209 2HD  PRO A 221     -46.404  57.673  34.493  1.00 30.26           H
ATOM   3210  N   ARG A 222     -47.633  58.060  29.359  1.00 10.23           N
ATOM   3211  H   ARG A 222     -48.581  58.325  29.534  1.00 10.23           H
ATOM   3212  CA  ARG A 222     -47.224  58.207  27.956  1.00 24.38           C
ATOM   3213  HA  ARG A 222     -46.828  57.325  27.702  1.00 24.38           H
ATOM   3214  C   ARG A 222     -46.182  59.310  27.727  1.00 23.08           C
ATOM   3215  O   ARG A 222     -46.156  60.249  28.499  1.00 22.40           O
ATOM   3216  CB  ARG A 222     -48.484  58.648  27.184  1.00 24.22           C
ATOM   3217 1HB  ARG A 222     -48.809  59.499  27.597  1.00 24.22           H
ATOM   3218 2HB  ARG A 222     -48.214  58.819  26.237  1.00 24.22           H
ATOM   3219  CG  ARG A 222     -49.667  57.665  27.157  1.00 23.37           C
ATOM   3220 1HG  ARG A 222     -49.451  56.901  26.549  1.00 23.37           H
ATOM   3221 2HG  ARG A 222     -49.833  57.319  28.081  1.00 23.37           H
ATOM   3222  CD  ARG A 222     -50.928  58.389  26.645  1.00 24.62           C
ATOM   3223 1HD  ARG A 222     -51.274  59.006  27.352  1.00 24.62           H
ATOM   3224 2HD  ARG A 222     -50.706  58.914  25.823  1.00 24.62           H
ATOM   3225  NE  ARG A 222     -52.008  57.452  26.300  1.00 22.62           N
ATOM   3226  HE  ARG A 222     -51.771  56.481  26.286  1.00 22.62           H
ATOM   3227  CZ  ARG A 222     -53.251  57.759  26.008  1.00 23.12           C
ATOM   3228  NH1 ARG A 222     -53.698  58.989  26.073  1.00 21.96           N
ATOM   3229 1HH1 ARG A 222     -53.086  59.729  26.352  1.00 21.96           H
ATOM   3230 2HH1 ARG A 222     -54.651  59.187  25.844  1.00 21.96           H
ATOM   3231  NH2 ARG A 222     -54.104  56.831  25.640  1.00 20.35           N
ATOM   3232 1HH2 ARG A 222     -53.810  55.877  25.579  1.00 20.35           H
ATOM   3233 2HH2 ARG A 222     -55.048  57.078  25.420  1.00 20.35           H
ATOM   3234  N   VAL A 223     -45.501  59.270  26.579  1.00  5.54           N
ATOM   3235  H   VAL A 223     -44.946  58.457  26.404  1.00  5.54           H
ATOM   3236  CA  VAL A 223     -45.498  60.332  25.539  1.00 22.16           C
ATOM   3237  HA  VAL A 223     -46.463  60.458  25.308  1.00 22.16           H
ATOM   3238  C   VAL A 223     -44.701  59.847  24.299  1.00 21.62           C
ATOM   3239  O   VAL A 223     -43.636  59.263  24.429  1.00 19.95           O
ATOM   3240  CB  VAL A 223     -44.974  61.707  26.054  1.00 20.30           C
ATOM   3241  HB  VAL A 223     -44.263  61.458  26.711  1.00 20.30           H
ATOM   3242  CG1 VAL A 223     -44.396  62.627  24.962  1.00 18.54           C
ATOM   3243 1HG1 VAL A 223     -44.078  63.491  25.353  1.00 18.54           H
ATOM   3244 2HG1 VAL A 223     -45.086  62.839  24.270  1.00 18.54           H
ATOM   3245 3HG1 VAL A 223     -43.621  62.194  24.502  1.00 18.54           H
ATOM   3246  CG2 VAL A 223     -46.110  62.540  26.661  1.00 21.36           C
ATOM   3247 1HG2 VAL A 223     -45.772  63.421  26.991  1.00 21.36           H
ATOM   3248 2HG2 VAL A 223     -46.530  62.064  27.433  1.00 21.36           H
ATOM   3249 3HG2 VAL A 223     -46.824  62.719  25.984  1.00 21.36           H
ATOM   3250  N   THR A 224     -45.254  60.076  23.114  1.00 13.45           N
ATOM   3251  H   THR A 224     -46.204  60.388  23.132  1.00 13.45           H
ATOM   3252  CA  THR A 224     -44.650  59.930  21.769  1.00 27.55           C
ATOM   3253  HA  THR A 224     -43.837  59.358  21.878  1.00 27.55           H
ATOM   3254  C   THR A 224     -44.248  61.299  21.201  1.00 26.79           C
ATOM   3255  O   THR A 224     -44.779  62.308  21.688  1.00 24.34           O
ATOM   3256  CB  THR A 224     -45.675  59.278  20.828  1.00 24.57           C
ATOM   3257  HB  THR A 224     -45.338  59.375  19.892  1.00 24.57           H
ATOM   3258  OG1 THR A 224     -46.918  59.951  20.917  1.00 24.06           O
ATOM   3259  HG1 THR A 224     -46.769  60.896  20.937  1.00 24.06           H
ATOM   3260  CG2 THR A 224     -45.938  57.814  21.135  1.00 26.82           C
ATOM   3261 1HG2 THR A 224     -46.609  57.430  20.501  1.00 26.82           H
ATOM   3262 2HG2 THR A 224     -46.292  57.700  22.063  1.00 26.82           H
ATOM   3263 3HG2 THR A 224     -45.099  57.275  21.058  1.00 26.82           H
ATOM   3264  N   PRO A 225     -43.379  61.377  20.162  1.00  7.97           N
ATOM   3265  CA  PRO A 225     -43.910  61.492  18.789  1.00 24.75           C
ATOM   3266  HA  PRO A 225     -44.758  60.962  18.778  1.00 24.75           H
ATOM   3267  C   PRO A 225     -43.038  60.879  17.642  1.00 25.50           C
ATOM   3268  O   PRO A 225     -41.822  60.846  17.693  1.00 23.33           O
ATOM   3269  CB  PRO A 225     -44.056  63.005  18.580  1.00 22.47           C
ATOM   3270 1HB  PRO A 225     -43.960  63.243  17.613  1.00 22.47           H
ATOM   3271 2HB  PRO A 225     -44.940  63.328  18.917  1.00 22.47           H
ATOM   3272  CG  PRO A 225     -42.917  63.603  19.397  1.00 23.43           C
ATOM   3273 1HG  PRO A 225     -42.203  63.959  18.795  1.00 23.43           H
ATOM   3274 2HG  PRO A 225     -43.255  64.338  19.985  1.00 23.43           H
ATOM   3275  CD  PRO A 225     -42.387  62.436  20.237  1.00 29.40           C
ATOM   3276 1HD  PRO A 225     -41.519  62.097  19.875  1.00 29.40           H
ATOM   3277 2HD  PRO A 225     -42.268  62.705  21.193  1.00 29.40           H
ATOM   3278  N   ARG A 226     -43.738  60.378  16.609  1.00  9.27           N
ATOM   3279  H   ARG A 226     -44.438  59.715  16.873  1.00  9.27           H
ATOM   3280  CA  ARG A 226     -43.661  60.631  15.139  1.00 20.82           C
ATOM   3281  HA  ARG A 226     -43.755  59.716  14.747  1.00 20.82           H
ATOM   3282  C   ARG A 226     -42.331  61.155  14.532  1.00 20.34           C
ATOM   3283  O   ARG A 226     -41.755  62.069  15.084  1.00 19.43           O
ATOM   3284  CB  ARG A 226     -44.783  61.639  14.824  1.00 20.26           C
ATOM   3285 1HB  ARG A 226     -44.755  62.367  15.509  1.00 20.26           H
ATOM   3286 2HB  ARG A 226     -44.614  62.027  13.918  1.00 20.26           H
ATOM   3287  CG  ARG A 226     -46.191  61.033  14.829  1.00 18.72           C
ATOM   3288 1HG  ARG A 226     -46.208  60.231  14.232  1.00 18.72           H
ATOM   3289 2HG  ARG A 226     -46.430  60.760  15.761  1.00 18.72           H
ATOM   3290  CD  ARG A 226     -47.212  62.053  14.327  1.00 19.13           C
ATOM   3291 1HD  ARG A 226     -47.258  62.826  14.960  1.00 19.13           H
ATOM   3292 2HD  ARG A 226     -46.946  62.380  13.420  1.00 19.13           H
ATOM   3293  NE  ARG A 226     -48.555  61.468  14.224  1.00 17.23           N
ATOM   3294  HE  ARG A 226     -48.717  60.619  14.727  1.00 17.23           H
ATOM   3295  CZ  ARG A 226     -49.574  61.954  13.530  1.00 18.12           C
ATOM   3296  NH1 ARG A 226     -49.476  63.058  12.845  1.00 16.84           N
ATOM   3297 1HH1 ARG A 226     -48.614  63.564  12.833  1.00 16.84           H
ATOM   3298 2HH1 ARG A 226     -50.263  63.399  12.331  1.00 16.84           H
ATOM   3299  NH2 ARG A 226     -50.719  61.334  13.517  1.00 15.48           N
ATOM   3300 1HH2 ARG A 226     -50.834  60.485  14.033  1.00 15.48           H
ATOM   3301 2HH2 ARG A 226     -51.483  61.707  12.991  1.00 15.48           H
ATOM   3302  N   LEU A 227     -41.835  60.753  13.362  1.00  5.87           N
ATOM   3303  H   LEU A 227     -40.844  60.646  13.438  1.00  5.87           H
ATOM   3304  CA  LEU A 227     -42.271  60.410  11.975  1.00 24.64           C
ATOM   3305  HA  LEU A 227     -43.025  59.753  11.982  1.00 24.64           H
ATOM   3306  C   LEU A 227     -40.994  59.864  11.256  1.00 23.94           C
ATOM   3307  O   LEU A 227     -39.906  60.158  11.722  1.00 22.27           O
ATOM   3308  CB  LEU A 227     -42.687  61.744  11.295  1.00 22.56           C
ATOM   3309 1HB  LEU A 227     -42.178  62.483  11.737  1.00 22.56           H
ATOM   3310 2HB  LEU A 227     -42.426  61.689  10.331  1.00 22.56           H
ATOM   3311  CG  LEU A 227     -44.167  62.132  11.337  1.00 21.37           C
ATOM   3312  HG  LEU A 227     -44.544  61.710  12.161  1.00 21.37           H
ATOM   3313  CD1 LEU A 227     -44.341  63.648  11.401  1.00 22.10           C
ATOM   3314 1HD1 LEU A 227     -45.309  63.897  11.428  1.00 22.10           H
ATOM   3315 2HD1 LEU A 227     -43.933  64.090  10.602  1.00 22.10           H
ATOM   3316 3HD1 LEU A 227     -43.904  64.025  12.218  1.00 22.10           H
ATOM   3317  CD2 LEU A 227     -44.926  61.617  10.119  1.00 25.58           C
ATOM   3318 1HD2 LEU A 227     -45.890  61.878  10.161  1.00 25.58           H
ATOM   3319 2HD2 LEU A 227     -44.880  60.620  10.063  1.00 25.58           H
ATOM   3320 3HD2 LEU A 227     -44.543  61.990   9.274  1.00 25.58           H
ATOM   3321  N   SER A 228     -40.887  59.130  10.153  1.00 12.15           N
ATOM   3322  H   SER A 228     -40.019  58.636  10.116  1.00 12.15           H
ATOM   3323  CA  SER A 228     -41.718  58.863   8.981  1.00 28.34           C
ATOM   3324  HA  SER A 228     -42.582  58.535   9.362  1.00 28.34           H
ATOM   3325  C   SER A 228     -41.002  57.851   8.042  1.00 27.72           C
ATOM   3326  O   SER A 228     -39.793  57.913   7.894  1.00 26.08           O
ATOM   3327  CB  SER A 228     -41.878  60.134   8.136  1.00 26.47           C
ATOM   3328 1HB  SER A 228     -42.255  59.914   7.236  1.00 26.47           H
ATOM   3329 2HB  SER A 228     -42.476  60.790   8.596  1.00 26.47           H
ATOM   3330  OG  SER A 228     -40.651  60.785   7.916  1.00 24.48           O
ATOM   3331  HG  SER A 228     -39.949  60.136   7.866  1.00 24.48           H
ATOM   3332  N   ARG A 229     -41.788  57.026   7.331  1.00  6.62           N
ATOM   3333  H   ARG A 229     -42.620  56.735   7.804  1.00  6.62           H
ATOM   3334  CA  ARG A 229     -41.631  56.472   5.961  1.00 22.06           C
ATOM   3335  HA  ARG A 229     -42.096  55.596   6.090  1.00 22.06           H
ATOM   3336  C   ARG A 229     -40.243  56.069   5.405  1.00 21.48           C
ATOM   3337  O   ARG A 229     -39.463  56.930   5.012  1.00 20.25           O
ATOM   3338  CB  ARG A 229     -42.238  57.497   4.974  1.00 21.21           C
ATOM   3339 1HB  ARG A 229     -41.947  58.413   5.251  1.00 21.21           H
ATOM   3340 2HB  ARG A 229     -41.889  57.299   4.058  1.00 21.21           H
ATOM   3341  CG  ARG A 229     -43.767  57.488   4.908  1.00 20.20           C
ATOM   3342 1HG  ARG A 229     -44.080  56.596   4.582  1.00 20.20           H
ATOM   3343 2HG  ARG A 229     -44.140  57.659   5.820  1.00 20.20           H
ATOM   3344  CD  ARG A 229     -44.251  58.578   3.949  1.00 21.07           C
ATOM   3345 1HD  ARG A 229     -44.129  59.476   4.373  1.00 21.07           H
ATOM   3346 2HD  ARG A 229     -43.724  58.536   3.100  1.00 21.07           H
ATOM   3347  NE  ARG A 229     -45.679  58.423   3.609  1.00 19.44           N
ATOM   3348  HE  ARG A 229     -46.132  57.596   3.941  1.00 19.44           H
ATOM   3349  CZ  ARG A 229     -46.424  59.268   2.908  1.00 20.40           C
ATOM   3350  NH1 ARG A 229     -45.948  60.393   2.470  1.00 18.88           N
ATOM   3351 1HH1 ARG A 229     -44.998  60.641   2.659  1.00 18.88           H
ATOM   3352 2HH1 ARG A 229     -46.531  61.012   1.944  1.00 18.88           H
ATOM   3353  NH2 ARG A 229     -47.664  58.987   2.632  1.00 18.52           N
ATOM   3354 1HH2 ARG A 229     -48.064  58.127   2.949  1.00 18.52           H
ATOM   3355 2HH2 ARG A 229     -48.217  59.631   2.103  1.00 18.52           H
ATOM   3356  N   LYS A 230     -40.110  54.792   5.009  1.00  6.80           N
ATOM   3357  H   LYS A 230     -39.933  54.095   5.704  1.00  6.80           H
ATOM   3358  CA  LYS A 230     -40.213  54.366   3.593  1.00 23.54           C
ATOM   3359  HA  LYS A 230     -41.080  54.772   3.305  1.00 23.54           H
ATOM   3360  C   LYS A 230     -40.309  52.830   3.427  1.00 22.29           C
ATOM   3361  O   LYS A 230     -39.930  52.074   4.305  1.00 20.45           O
ATOM   3362  CB  LYS A 230     -39.075  54.940   2.723  1.00 21.83           C
ATOM   3363 1HB  LYS A 230     -38.321  55.219   3.317  1.00 21.83           H
ATOM   3364 2HB  LYS A 230     -38.759  54.231   2.093  1.00 21.83           H
ATOM   3365  CG  LYS A 230     -39.539  56.158   1.907  1.00 21.68           C
ATOM   3366 1HG  LYS A 230     -40.209  55.857   1.229  1.00 21.68           H
ATOM   3367 2HG  LYS A 230     -39.965  56.819   2.526  1.00 21.68           H
ATOM   3368  CD  LYS A 230     -38.377  56.843   1.180  1.00 21.13           C
ATOM   3369 1HD  LYS A 230     -37.677  57.094   1.849  1.00 21.13           H
ATOM   3370 2HD  LYS A 230     -37.989  56.206   0.514  1.00 21.13           H
ATOM   3371  CE  LYS A 230     -38.843  58.106   0.449  1.00 18.05           C
ATOM   3372 1HE  LYS A 230     -39.535  57.864  -0.231  1.00 18.05           H
ATOM   3373 2HE  LYS A 230     -39.232  58.750   1.107  1.00 18.05           H
ATOM   3374  NZ  LYS A 230     -37.711  58.774  -0.250  1.00 18.50           N
ATOM   3375 1HZ  LYS A 230     -38.020  59.598  -0.726  1.00 18.50           H
ATOM   3376 2HZ  LYS A 230     -37.298  58.165  -0.927  1.00 18.50           H
ATOM   3377 3HZ  LYS A 230     -36.998  59.042   0.398  1.00 18.50           H
ATOM   3378  N   ARG A 231     -40.880  52.421   2.305  1.00 10.05           N
ATOM   3379  H   ARG A 231     -41.007  53.137   1.618  1.00 10.05           H
ATOM   3380  CA  ARG A 231     -41.361  51.089   1.896  1.00 25.41           C
ATOM   3381  HA  ARG A 231     -42.014  50.833   2.609  1.00 25.41           H
ATOM   3382  C   ARG A 231     -40.270  50.010   1.820  1.00 24.17           C
ATOM   3383  O   ARG A 231     -39.191  50.283   1.297  1.00 23.29           O
ATOM   3384  CB  ARG A 231     -41.935  51.227   0.473  1.00 25.89           C
ATOM   3385 1HB  ARG A 231     -41.238  51.660  -0.098  1.00 25.89           H
ATOM   3386 2HB  ARG A 231     -42.125  50.308   0.128  1.00 25.89           H
ATOM   3387  CG  ARG A 231     -43.219  52.046   0.333  1.00 26.11           C
ATOM   3388 1HG  ARG A 231     -43.985  51.528   0.714  1.00 26.11           H
ATOM   3389 2HG  ARG A 231     -43.118  52.907   0.831  1.00 26.11           H
ATOM   3390  CD  ARG A 231     -43.487  52.341  -1.151  1.00 26.52           C
ATOM   3391 1HD  ARG A 231     -42.792  52.969  -1.500  1.00 26.52           H
ATOM   3392 2HD  ARG A 231     -43.460  51.489  -1.674  1.00 26.52           H
ATOM   3393  NE  ARG A 231     -44.804  52.961  -1.368  1.00 24.48           N
ATOM   3394  HE  ARG A 231     -45.458  52.896  -0.615  1.00 24.48           H
ATOM   3395  CZ  ARG A 231     -45.215  53.597  -2.456  1.00 23.89           C
ATOM   3396  NH1 ARG A 231     -44.413  53.815  -3.462  1.00 22.82           N
ATOM   3397 1HH1 ARG A 231     -43.465  53.500  -3.423  1.00 22.82           H
ATOM   3398 2HH1 ARG A 231     -44.747  54.297  -4.272  1.00 22.82           H
ATOM   3399  NH2 ARG A 231     -46.445  54.013  -2.547  1.00 21.22           N
ATOM   3400 1HH2 ARG A 231     -47.084  53.853  -1.794  1.00 21.22           H
ATOM   3401 2HH2 ARG A 231     -46.751  54.492  -3.369  1.00 21.22           H
ATOM   3402  N   ALA A 232     -40.651  48.773   2.108  1.00 16.41           N
ATOM   3403  H   ALA A 232     -41.370  48.659   2.794  1.00 16.41           H
ATOM   3404  CA  ALA A 232     -40.100  47.561   1.499  1.00 30.65           C
ATOM   3405  HA  ALA A 232     -39.506  47.829   0.741  1.00 30.65           H
ATOM   3406  C   ALA A 232     -41.255  46.709   0.950  1.00 30.02           C
ATOM   3407  O   ALA A 232     -42.297  46.583   1.589  1.00 29.33           O
ATOM   3408  CB  ALA A 232     -39.245  46.817   2.525  1.00 29.15           C
ATOM   3409 1HB  ALA A 232     -38.504  47.397   2.862  1.00 29.15           H
ATOM   3410 2HB  ALA A 232     -38.836  45.998   2.124  1.00 29.15           H
ATOM   3411 3HB  ALA A 232     -39.794  46.533   3.311  1.00 29.15           H
ATOM   3412  N   LEU A 233     -41.076  46.198  -0.264  1.00  9.87           N
ATOM   3413  H   LEU A 233     -40.238  46.444  -0.751  1.00  9.87           H
ATOM   3414  CA  LEU A 233     -42.011  45.305  -0.938  1.00 21.73           C
ATOM   3415  HA  LEU A 233     -42.938  45.571  -0.674  1.00 21.73           H
ATOM   3416  C   LEU A 233     -41.716  43.868  -0.496  1.00 20.94           C
ATOM   3417  O   LEU A 233     -40.562  43.440  -0.533  1.00 19.34           O
ATOM   3418  CB  LEU A 233     -41.839  45.446  -2.454  1.00 20.15           C
ATOM   3419 1HB  LEU A 233     -40.860  45.420  -2.658  1.00 20.15           H
ATOM   3420 2HB  LEU A 233     -42.291  44.668  -2.890  1.00 20.15           H
ATOM   3421  CG  LEU A 233     -42.420  46.737  -3.054  1.00 19.06           C
ATOM   3422  HG  LEU A 233     -42.194  47.482  -2.426  1.00 19.06           H
ATOM   3423  CD1 LEU A 233     -41.817  47.006  -4.435  1.00 20.02           C
ATOM   3424 1HD1 LEU A 233     -42.190  47.845  -4.832  1.00 20.02           H
ATOM   3425 2HD1 LEU A 233     -42.013  46.254  -5.064  1.00 20.02           H
ATOM   3426 3HD1 LEU A 233     -40.824  47.108  -4.379  1.00 20.02           H
ATOM   3427  CD2 LEU A 233     -43.937  46.662  -3.197  1.00 24.49           C
ATOM   3428 1HD2 LEU A 233     -44.302  47.507  -3.588  1.00 24.49           H
ATOM   3429 2HD2 LEU A 233     -44.374  46.520  -2.309  1.00 24.49           H
ATOM   3430 3HD2 LEU A 233     -44.204  45.906  -3.795  1.00 24.49           H
ATOM   3431  N   SER A 234     -42.740  43.144  -0.135  1.00 18.05           N
ATOM   3432  H   SER A 234     -43.616  43.612  -0.016  1.00 18.05           H
ATOM   3433  CA  SER A 234     -42.707  41.703   0.109  1.00 34.24           C
ATOM   3434  HA  SER A 234     -41.828  41.499   0.540  1.00 34.24           H
ATOM   3435  C   SER A 234     -42.820  40.936  -1.213  1.00 32.95           C
ATOM   3436  O   SER A 234     -43.783  41.134  -1.951  1.00 30.90           O
ATOM   3437  CB  SER A 234     -43.874  41.334   1.032  1.00 31.65           C
ATOM   3438 1HB  SER A 234     -43.972  40.341   1.102  1.00 31.65           H
ATOM   3439 2HB  SER A 234     -43.742  41.721   1.944  1.00 31.65           H
ATOM   3440  OG  SER A 234     -45.091  41.851   0.518  1.00 30.01           O
ATOM   3441  HG  SER A 234     -45.012  42.798   0.402  1.00 30.01           H
ATOM   3442  N   ILE A 235     -41.883  40.048  -1.466  1.00 12.14           N
ATOM   3443  H   ILE A 235     -41.024  40.112  -0.959  1.00 12.14           H
ATOM   3444  CA  ILE A 235     -42.026  38.971  -2.448  1.00 28.68           C
ATOM   3445  HA  ILE A 235     -42.889  39.096  -2.938  1.00 28.68           H
ATOM   3446  C   ILE A 235     -42.043  37.662  -1.655  1.00 27.77           C
ATOM   3447  O   ILE A 235     -41.091  37.370  -0.934  1.00 25.30           O
ATOM   3448  CB  ILE A 235     -40.923  39.025  -3.525  1.00 25.82           C
ATOM   3449  HB  ILE A 235     -40.031  38.969  -3.075  1.00 25.82           H
ATOM   3450  CG1 ILE A 235     -40.986  40.355  -4.297  1.00 26.05           C
ATOM   3451 1HG1 ILE A 235     -41.848  40.380  -4.802  1.00 26.05           H
ATOM   3452 2HG1 ILE A 235     -40.967  41.101  -3.632  1.00 26.05           H
ATOM   3453  CG2 ILE A 235     -41.066  37.831  -4.490  1.00 28.24           C
ATOM   3454 1HG2 ILE A 235     -40.357  37.853  -5.195  1.00 28.24           H
ATOM   3455 2HG2 ILE A 235     -41.955  37.845  -4.948  1.00 28.24           H
ATOM   3456 3HG2 ILE A 235     -40.986  36.963  -4.000  1.00 28.24           H
ATOM   3457  CD1 ILE A 235     -39.840  40.580  -5.298  1.00 26.71           C
ATOM   3458 1HD1 ILE A 235     -39.939  41.459  -5.765  1.00 26.71           H
ATOM   3459 2HD1 ILE A 235     -39.826  39.862  -5.994  1.00 26.71           H
ATOM   3460 3HD1 ILE A 235     -38.954  40.576  -4.835  1.00 26.71           H
ATOM   3461  N   SER A 236     -43.129  36.927  -1.766  1.00 18.29           N
ATOM   3462  H   SER A 236     -43.901  37.308  -2.274  1.00 18.29           H
ATOM   3463  CA  SER A 236     -43.281  35.584  -1.192  1.00 31.99           C
ATOM   3464  HA  SER A 236     -42.904  35.625  -0.267  1.00 31.99           H
ATOM   3465  C   SER A 236     -42.526  34.561  -2.038  1.00 29.98           C
ATOM   3466  O   SER A 236     -42.663  34.606  -3.260  1.00 28.01           O
ATOM   3467  CB  SER A 236     -44.763  35.201  -1.182  1.00 29.73           C
ATOM   3468 1HB  SER A 236     -45.093  35.051  -2.114  1.00 29.73           H
ATOM   3469 2HB  SER A 236     -44.907  34.373  -0.640  1.00 29.73           H
ATOM   3470  OG  SER A 236     -45.568  36.214  -0.615  1.00 28.66           O
ATOM   3471  HG  SER A 236     -45.044  37.004  -0.487  1.00 28.66           H
ATOM   3472  N   PRO A 237     -41.809  33.611  -1.452  1.00 18.96           N
ATOM   3473  CA  PRO A 237     -41.434  32.402  -2.164  1.00 31.38           C
ATOM   3474  HA  PRO A 237     -41.298  32.593  -3.136  1.00 31.38           H
ATOM   3475  C   PRO A 237     -42.570  31.370  -2.087  1.00 31.89           C
ATOM   3476  O   PRO A 237     -43.130  31.100  -1.025  1.00 29.35           O
ATOM   3477  CB  PRO A 237     -40.124  31.944  -1.520  1.00 27.91           C
ATOM   3478 1HB  PRO A 237     -40.041  30.948  -1.545  1.00 27.91           H
ATOM   3479 2HB  PRO A 237     -39.336  32.356  -1.977  1.00 27.91           H
ATOM   3480  CG  PRO A 237     -40.247  32.446  -0.084  1.00 28.55           C
ATOM   3481 1HG  PRO A 237     -40.605  31.723   0.506  1.00 28.55           H
ATOM   3482 2HG  PRO A 237     -39.355  32.744   0.256  1.00 28.55           H
ATOM   3483  CD  PRO A 237     -41.225  33.629  -0.138  1.00 33.91           C
ATOM   3484 1HD  PRO A 237     -41.952  33.534   0.542  1.00 33.91           H
ATOM   3485 2HD  PRO A 237     -40.753  34.500  -0.003  1.00 33.91           H
ATOM   3486  N   LEU A 238     -42.892  30.832  -3.239  1.00 14.02           N
ATOM   3487  H   LEU A 238     -42.515  31.250  -4.066  1.00 14.02           H
ATOM   3488  CA  LEU A 238     -43.755  29.674  -3.405  1.00 25.51           C
ATOM   3489  HA  LEU A 238     -44.618  29.875  -2.942  1.00 25.51           H
ATOM   3490  C   LEU A 238     -43.111  28.441  -2.753  1.00 24.95           C
ATOM   3491  O   LEU A 238     -41.896  28.269  -2.773  1.00 22.85           O
ATOM   3492  CB  LEU A 238     -43.977  29.450  -4.913  1.00 23.26           C
ATOM   3493 1HB  LEU A 238     -43.125  29.661  -5.392  1.00 23.26           H
ATOM   3494 2HB  LEU A 238     -44.213  28.489  -5.058  1.00 23.26           H
ATOM   3495  CG  LEU A 238     -45.102  30.326  -5.505  1.00 22.06           C
ATOM   3496  HG  LEU A 238     -45.153  31.160  -4.955  1.00 22.06           H
ATOM   3497  CD1 LEU A 238     -44.816  30.700  -6.957  1.00 21.86           C
ATOM   3498 1HD1 LEU A 238     -45.549  31.267  -7.332  1.00 21.86           H
ATOM   3499 2HD1 LEU A 238     -44.736  29.883  -7.528  1.00 21.86           H
ATOM   3500 3HD1 LEU A 238     -43.961  31.213  -7.033  1.00 21.86           H
ATOM   3501  CD2 LEU A 238     -46.437  29.587  -5.464  1.00 24.95           C
ATOM   3502 1HD2 LEU A 238     -47.170  30.150  -5.846  1.00 24.95           H
ATOM   3503 2HD2 LEU A 238     -46.688  29.352  -4.525  1.00 24.95           H
ATOM   3504 3HD2 LEU A 238     -46.393  28.739  -5.992  1.00 24.95           H
ATOM   3505  N   SER A 239     -43.963  27.599  -2.213  1.00 22.01           N
ATOM   3506  H   SER A 239     -44.927  27.863  -2.223  1.00 22.01           H
ATOM   3507  CA  SER A 239     -43.637  26.310  -1.597  1.00 36.47           C
ATOM   3508  HA  SER A 239     -43.016  26.500  -0.837  1.00 36.47           H
ATOM   3509  C   SER A 239     -42.927  25.361  -2.568  1.00 34.85           C
ATOM   3510  O   SER A 239     -43.515  24.977  -3.582  1.00 31.05           O
ATOM   3511  CB  SER A 239     -44.961  25.683  -1.161  1.00 32.65           C
ATOM   3512 1HB  SER A 239     -44.833  24.725  -0.905  1.00 32.65           H
ATOM   3513 2HB  SER A 239     -45.356  26.185  -0.391  1.00 32.65           H
ATOM   3514  OG  SER A 239     -45.894  25.724  -2.227  1.00 30.51           O
ATOM   3515  HG  SER A 239     -45.425  25.733  -3.062  1.00 30.51           H
ATOM   3516  N   ASP A 240     -41.737  24.929  -2.210  1.00 22.94           N
ATOM   3517  H   ASP A 240     -41.264  25.397  -1.463  1.00 22.94           H
ATOM   3518  CA  ASP A 240     -41.075  23.799  -2.851  1.00 35.41           C
ATOM   3519  HA  ASP A 240     -41.161  23.958  -3.835  1.00 35.41           H
ATOM   3520  C   ASP A 240     -41.783  22.489  -2.485  1.00 34.08           C
ATOM   3521  O   ASP A 240     -41.902  22.113  -1.322  1.00 30.79           O
ATOM   3522  CB  ASP A 240     -39.585  23.756  -2.478  1.00 32.44           C
ATOM   3523 1HB  ASP A 240     -39.492  23.990  -1.510  1.00 32.44           H
ATOM   3524 2HB  ASP A 240     -39.245  22.828  -2.631  1.00 32.44           H
ATOM   3525  CG  ASP A 240     -38.728  24.729  -3.297  1.00 30.12           C
ATOM   3526  OD1 ASP A 240     -39.051  24.921  -4.488  1.00 28.62           O
ATOM   3527  OD2 ASP A 240     -37.758  25.270  -2.723  1.00 29.12           O
ATOM   3528  N   ALA A 241     -42.243  21.797  -3.508  1.00 32.01           N
ATOM   3529  H   ALA A 241     -42.280  22.235  -4.406  1.00 32.01           H
ATOM   3530  CA  ALA A 241     -42.697  20.426  -3.382  1.00 40.72           C
ATOM   3531  HA  ALA A 241     -43.315  20.363  -2.598  1.00 40.72           H
ATOM   3532  C   ALA A 241     -41.469  19.527  -3.145  1.00 39.19           C
ATOM   3533  O   ALA A 241     -40.626  19.370  -4.027  1.00 35.65           O
ATOM   3534  CB  ALA A 241     -43.475  20.046  -4.640  1.00 37.24           C
ATOM   3535 1HB  ALA A 241     -44.265  20.646  -4.768  1.00 37.24           H
ATOM   3536 2HB  ALA A 241     -43.809  19.105  -4.584  1.00 37.24           H
ATOM   3537 3HB  ALA A 241     -42.899  20.120  -5.454  1.00 37.24           H
ATOM   3538  N   SER A 242     -41.386  18.935  -1.972  1.00 33.07           N
ATOM   3539  H   SER A 242     -42.023  19.217  -1.255  1.00 33.07           H
ATOM   3540  CA  SER A 242     -40.417  17.892  -1.661  1.00 43.64           C
ATOM   3541  HA  SER A 242     -39.504  18.272  -1.808  1.00 43.64           H
ATOM   3542  C   SER A 242     -40.633  16.704  -2.601  1.00 42.81           C
ATOM   3543  O   SER A 242     -41.601  15.955  -2.472  1.00 41.79           O
ATOM   3544  CB  SER A 242     -40.568  17.481  -0.195  1.00 41.04           C
ATOM   3545 1HB  SER A 242     -40.363  18.248   0.413  1.00 41.04           H
ATOM   3546 2HB  SER A 242     -41.493  17.148  -0.012  1.00 41.04           H
ATOM   3547  OG  SER A 242     -39.678  16.442   0.129  1.00 37.23           O
ATOM   3548  HG  SER A 242     -40.161  15.619   0.203  1.00 37.23           H
ATOM   3549  N   LEU A 243     -39.756  16.569  -3.583  1.00 26.21           N
ATOM   3550  H   LEU A 243     -39.100  17.305  -3.747  1.00 26.21           H
ATOM   3551  CA  LEU A 243     -39.712  15.385  -4.435  1.00 37.02           C
ATOM   3552  HA  LEU A 243     -40.647  15.172  -4.719  1.00 37.02           H
ATOM   3553  C   LEU A 243     -39.153  14.221  -3.614  1.00 36.05           C
ATOM   3554  O   LEU A 243     -38.006  14.237  -3.201  1.00 33.74           O
ATOM   3555  CB  LEU A 243     -38.870  15.674  -5.696  1.00 35.32           C
ATOM   3556 1HB  LEU A 243     -38.065  16.202  -5.425  1.00 35.32           H
ATOM   3557 2HB  LEU A 243     -38.579  14.802  -6.089  1.00 35.32           H
ATOM   3558  CG  LEU A 243     -39.621  16.463  -6.779  1.00 35.70           C
ATOM   3559  HG  LEU A 243     -40.119  17.195  -6.313  1.00 35.70           H
ATOM   3560  CD1 LEU A 243     -38.635  17.042  -7.798  1.00 35.99           C
ATOM   3561 1HD1 LEU A 243     -39.115  17.558  -8.508  1.00 35.99           H
ATOM   3562 2HD1 LEU A 243     -38.114  16.315  -8.245  1.00 35.99           H
ATOM   3563 3HD1 LEU A 243     -37.984  17.659  -7.356  1.00 35.99           H
ATOM   3564  CD2 LEU A 243     -40.604  15.565  -7.548  1.00 39.19           C
ATOM   3565 1HD2 LEU A 243     -41.089  16.085  -8.251  1.00 39.19           H
ATOM   3566 2HD2 LEU A 243     -41.286  15.170  -6.932  1.00 39.19           H
ATOM   3567 3HD2 LEU A 243     -40.124  14.812  -7.999  1.00 39.19           H
ATOM   3568  N   ASP A 244     -39.992  13.212  -3.415  1.00 43.88           N
ATOM   3569  H   ASP A 244     -40.942  13.316  -3.710  1.00 43.88           H
ATOM   3570  CA  ASP A 244     -39.591  11.959  -2.786  1.00 58.14           C
ATOM   3571  HA  ASP A 244     -39.078  12.183  -1.958  1.00 58.14           H
ATOM   3572  C   ASP A 244     -38.654  11.183  -3.731  1.00 57.58           C
ATOM   3573  O   ASP A 244     -39.067  10.409  -4.596  1.00 56.32           O
ATOM   3574  CB  ASP A 244     -40.843  11.169  -2.367  1.00 53.98           C
ATOM   3575 1HB  ASP A 244     -41.378  11.731  -1.737  1.00 53.98           H
ATOM   3576 2HB  ASP A 244     -41.385  10.975  -3.184  1.00 53.98           H
ATOM   3577  CG  ASP A 244     -40.524   9.842  -1.675  1.00 49.41           C
ATOM   3578  OD1 ASP A 244     -39.323   9.525  -1.496  1.00 46.36           O
ATOM   3579  OD2 ASP A 244     -41.498   9.103  -1.395  1.00 44.25           O
ATOM   3580  N   LEU A 245     -37.372  11.445  -3.569  1.00 31.69           N
ATOM   3581  H   LEU A 245     -37.119  12.093  -2.851  1.00 31.69           H
ATOM   3582  CA  LEU A 245     -36.297  10.859  -4.360  1.00 42.11           C
ATOM   3583  HA  LEU A 245     -36.495  11.068  -5.318  1.00 42.11           H
ATOM   3584  C   LEU A 245     -36.266   9.329  -4.237  1.00 40.61           C
ATOM   3585  O   LEU A 245     -36.014   8.637  -5.220  1.00 40.16           O
ATOM   3586  CB  LEU A 245     -34.970  11.504  -3.906  1.00 42.31           C
ATOM   3587 1HB  LEU A 245     -35.119  12.486  -3.790  1.00 42.31           H
ATOM   3588 2HB  LEU A 245     -34.706  11.101  -3.030  1.00 42.31           H
ATOM   3589  CG  LEU A 245     -33.809  11.309  -4.892  1.00 43.90           C
ATOM   3590  HG  LEU A 245     -33.812  10.345  -5.159  1.00 43.90           H
ATOM   3591  CD1 LEU A 245     -33.972  12.182  -6.139  1.00 41.67           C
ATOM   3592 1HD1 LEU A 245     -33.211  12.047  -6.773  1.00 41.67           H
ATOM   3593 2HD1 LEU A 245     -34.001  13.152  -5.896  1.00 41.67           H
ATOM   3594 3HD1 LEU A 245     -34.819  11.961  -6.623  1.00 41.67           H
ATOM   3595  CD2 LEU A 245     -32.480  11.687  -4.230  1.00 46.84           C
ATOM   3596 1HD2 LEU A 245     -31.716  11.564  -4.864  1.00 46.84           H
ATOM   3597 2HD2 LEU A 245     -32.306  11.119  -3.425  1.00 46.84           H
ATOM   3598 3HD2 LEU A 245     -32.485  12.643  -3.937  1.00 46.84           H
ATOM   3599  N   GLN A 246     -36.596   8.795  -3.067  1.00 47.22           N
ATOM   3600  H   GLN A 246     -36.821   9.402  -2.305  1.00 47.22           H
ATOM   3601  CA  GLN A 246     -36.642   7.347  -2.855  1.00 54.40           C
ATOM   3602  HA  GLN A 246     -35.759   7.021  -3.194  1.00 54.40           H
ATOM   3603  C   GLN A 246     -37.758   6.676  -3.655  1.00 54.07           C
ATOM   3604  O   GLN A 246     -37.563   5.600  -4.224  1.00 57.34           O
ATOM   3605  CB  GLN A 246     -36.803   7.024  -1.370  1.00 54.54           C
ATOM   3606 1HB  GLN A 246     -37.544   7.588  -1.004  1.00 54.54           H
ATOM   3607 2HB  GLN A 246     -37.045   6.058  -1.283  1.00 54.54           H
ATOM   3608  CG  GLN A 246     -35.528   7.289  -0.546  1.00 54.33           C
ATOM   3609 1HG  GLN A 246     -34.752   7.373  -1.171  1.00 54.33           H
ATOM   3610 2HG  GLN A 246     -35.643   8.144  -0.039  1.00 54.33           H
ATOM   3611  CD  GLN A 246     -35.223   6.178   0.451  1.00 49.40           C
ATOM   3612  OE1 GLN A 246     -35.948   5.188   0.580  1.00 44.84           O
ATOM   3613  NE2 GLN A 246     -34.120   6.252   1.158  1.00 43.19           N
ATOM   3614 1HE2 GLN A 246     -33.879   5.514   1.788  1.00 43.19           H
ATOM   3615 2HE2 GLN A 246     -33.520   7.047   1.067  1.00 43.19           H
ATOM   3616  N   ARG A 247     -38.907   7.331  -3.768  1.00 54.40           N
ATOM   3617  H   ARG A 247     -39.023   8.186  -3.263  1.00 54.40           H
ATOM   3618  CA  ARG A 247     -40.009   6.853  -4.601  1.00 59.22           C
ATOM   3619  HA  ARG A 247     -40.167   5.892  -4.372  1.00 59.22           H
ATOM   3620  C   ARG A 247     -39.638   6.899  -6.082  1.00 57.90           C
ATOM   3621  O   ARG A 247     -39.966   5.968  -6.816  1.00 58.57           O
ATOM   3622  CB  ARG A 247     -41.261   7.670  -4.272  1.00 60.39           C
ATOM   3623 1HB  ARG A 247     -41.403   7.663  -3.282  1.00 60.39           H
ATOM   3624 2HB  ARG A 247     -41.126   8.611  -4.583  1.00 60.39           H
ATOM   3625  CG  ARG A 247     -42.503   7.103  -4.950  1.00 56.50           C
ATOM   3626 1HG  ARG A 247     -42.411   7.193  -5.942  1.00 56.50           H
ATOM   3627 2HG  ARG A 247     -42.601   6.137  -4.710  1.00 56.50           H
ATOM   3628  CD  ARG A 247     -43.737   7.871  -4.482  1.00 55.10           C
ATOM   3629 1HD  ARG A 247     -43.863   7.744  -3.498  1.00 55.10           H
ATOM   3630 2HD  ARG A 247     -43.627   8.845  -4.682  1.00 55.10           H
ATOM   3631  NE  ARG A 247     -44.948   7.409  -5.153  1.00 46.38           N
ATOM   3632  HE  ARG A 247     -44.833   6.760  -5.906  1.00 46.38           H
ATOM   3633  CZ  ARG A 247     -46.187   7.774  -4.852  1.00 41.67           C
ATOM   3634  NH1 ARG A 247     -46.433   8.607  -3.885  1.00 37.43           N
ATOM   3635 1HH1 ARG A 247     -45.679   8.988  -3.349  1.00 37.43           H
ATOM   3636 2HH1 ARG A 247     -47.376   8.867  -3.677  1.00 37.43           H
ATOM   3637  NH2 ARG A 247     -47.194   7.295  -5.528  1.00 36.33           N
ATOM   3638 1HH2 ARG A 247     -47.033   6.651  -6.276  1.00 36.33           H
ATOM   3639 2HH2 ARG A 247     -48.127   7.572  -5.299  1.00 36.33           H
ATOM   3640  N   MET A 248     -38.916   7.924  -6.514  1.00 43.29           N
ATOM   3641  H   MET A 248     -38.663   8.635  -5.858  1.00 43.29           H
ATOM   3642  CA  MET A 248     -38.472   8.068  -7.897  1.00 51.07           C
ATOM   3643  HA  MET A 248     -39.287   7.913  -8.455  1.00 51.07           H
ATOM   3644  C   MET A 248     -37.435   6.998  -8.289  1.00 48.31           C
ATOM   3645  O   MET A 248     -37.534   6.415  -9.370  1.00 51.74           O
ATOM   3646  CB  MET A 248     -37.951   9.494  -8.125  1.00 51.59           C
ATOM   3647 1HB  MET A 248     -38.268  10.081  -7.380  1.00 51.59           H
ATOM   3648 2HB  MET A 248     -36.951   9.479  -8.136  1.00 51.59           H
ATOM   3649  CG  MET A 248     -38.446  10.070  -9.445  1.00 54.45           C
ATOM   3650 1HG  MET A 248     -38.016   9.490 -10.137  1.00 54.45           H
ATOM   3651 2HG  MET A 248     -39.431   9.896  -9.429  1.00 54.45           H
ATOM   3652  SD  MET A 248     -38.076  11.822  -9.712  1.00 54.35           S
ATOM   3653  CE  MET A 248     -36.297  11.756 -10.017  1.00 43.95           C
ATOM   3654 1HE  MET A 248     -35.928  12.670 -10.187  1.00 43.95           H
ATOM   3655 2HE  MET A 248     -36.091  11.188 -10.814  1.00 43.95           H
ATOM   3656 3HE  MET A 248     -35.813  11.371  -9.231  1.00 43.95           H
ATOM   3657  N   ILE A 249     -36.504   6.684  -7.394  1.00 44.78           N
ATOM   3658  H   ILE A 249     -36.478   7.202  -6.539  1.00 44.78           H
ATOM   3659  CA  ILE A 249     -35.508   5.615  -7.590  1.00 53.58           C
ATOM   3660  HA  ILE A 249     -35.057   5.803  -8.462  1.00 53.58           H
ATOM   3661  C   ILE A 249     -36.180   4.248  -7.710  1.00 52.29           C
ATOM   3662  O   ILE A 249     -35.805   3.443  -8.566  1.00 52.04           O
ATOM   3663  CB  ILE A 249     -34.467   5.652  -6.454  1.00 54.63           C
ATOM   3664  HB  ILE A 249     -34.969   5.652  -5.589  1.00 54.63           H
ATOM   3665  CG1 ILE A 249     -33.599   6.929  -6.565  1.00 55.59           C
ATOM   3666 1HG1 ILE A 249     -32.948   6.805  -7.314  1.00 55.59           H
ATOM   3667 2HG1 ILE A 249     -34.199   7.703  -6.769  1.00 55.59           H
ATOM   3668  CG2 ILE A 249     -33.560   4.412  -6.472  1.00 55.86           C
ATOM   3669 1HG2 ILE A 249     -32.889   4.448  -5.731  1.00 55.86           H
ATOM   3670 2HG2 ILE A 249     -33.060   4.346  -7.336  1.00 55.86           H
ATOM   3671 3HG2 ILE A 249     -34.096   3.575  -6.362  1.00 55.86           H
ATOM   3672  CD1 ILE A 249     -32.804   7.268  -5.300  1.00 52.01           C
ATOM   3673 1HD1 ILE A 249     -32.263   8.099  -5.429  1.00 52.01           H
ATOM   3674 2HD1 ILE A 249     -32.176   6.527  -5.062  1.00 52.01           H
ATOM   3675 3HD1 ILE A 249     -33.415   7.416  -4.522  1.00 52.01           H
ATOM   3676  N   ARG A 250     -37.221   3.985  -6.910  1.00 57.71           N
ATOM   3677  H   ARG A 250     -37.524   4.689  -6.268  1.00 57.71           H
ATOM   3678  CA  ARG A 250     -37.939   2.696  -6.939  1.00 60.52           C
ATOM   3679  HA  ARG A 250     -37.214   2.015  -7.046  1.00 60.52           H
ATOM   3680  C   ARG A 250     -38.873   2.529  -8.136  1.00 56.75           C
ATOM   3681  O   ARG A 250     -39.083   1.401  -8.564  1.00 58.92           O
ATOM   3682  CB  ARG A 250     -38.715   2.506  -5.625  1.00 61.30           C
ATOM   3683 1HB  ARG A 250     -39.231   3.341  -5.433  1.00 61.30           H
ATOM   3684 2HB  ARG A 250     -39.348   1.739  -5.733  1.00 61.30           H
ATOM   3685  CG  ARG A 250     -37.785   2.215  -4.435  1.00 57.52           C
ATOM   3686 1HG  ARG A 250     -37.263   1.383  -4.620  1.00 57.52           H
ATOM   3687 2HG  ARG A 250     -37.156   2.983  -4.311  1.00 57.52           H
ATOM   3688  CD  ARG A 250     -38.604   2.022  -3.152  1.00 57.28           C
ATOM   3689 1HD  ARG A 250     -39.208   2.807  -3.014  1.00 57.28           H
ATOM   3690 2HD  ARG A 250     -39.151   1.188  -3.221  1.00 57.28           H
ATOM   3691  NE  ARG A 250     -37.728   1.902  -1.970  1.00 48.43           N
ATOM   3692  HE  ARG A 250     -36.952   1.276  -2.050  1.00 48.43           H
ATOM   3693  CZ  ARG A 250     -37.860   2.532  -0.822  1.00 44.77           C
ATOM   3694  NH1 ARG A 250     -38.871   3.311  -0.570  1.00 38.92           N
ATOM   3695 1HH1 ARG A 250     -39.581   3.447  -1.260  1.00 38.92           H
ATOM   3696 2HH1 ARG A 250     -38.938   3.773   0.314  1.00 38.92           H
ATOM   3697  NH2 ARG A 250     -36.965   2.406   0.117  1.00 38.92           N
ATOM   3698 1HH2 ARG A 250     -36.165   1.825  -0.030  1.00 38.92           H
ATOM   3699 2HH2 ARG A 250     -37.079   2.891   0.984  1.00 38.92           H
ATOM   3700  N   THR A 251     -39.432   3.624  -8.652  1.00 60.14           N
ATOM   3701  H   THR A 251     -39.131   4.522  -8.329  1.00 60.14           H
ATOM   3702  CA  THR A 251     -40.481   3.548  -9.685  1.00 61.01           C
ATOM   3703  HA  THR A 251     -40.739   2.583  -9.642  1.00 61.01           H
ATOM   3704  C   THR A 251     -40.000   3.820 -11.111  1.00 60.95           C
ATOM   3705  O   THR A 251     -40.594   3.299 -12.044  1.00 54.37           O
ATOM   3706  CB  THR A 251     -41.676   4.452  -9.348  1.00 58.78           C
ATOM   3707  HB  THR A 251     -42.299   4.448 -10.130  1.00 58.78           H
ATOM   3708  OG1 THR A 251     -41.262   5.789  -9.170  1.00 55.64           O
ATOM   3709  HG1 THR A 251     -40.306   5.825  -9.130  1.00 55.64           H
ATOM   3710  CG2 THR A 251     -42.393   4.025  -8.069  1.00 56.66           C
ATOM   3711 1HG2 THR A 251     -43.166   4.629  -7.873  1.00 56.66           H
ATOM   3712 2HG2 THR A 251     -41.774   4.053  -7.284  1.00 56.66           H
ATOM   3713 3HG2 THR A 251     -42.745   3.092  -8.150  1.00 56.66           H
ATOM   3714  N   SER A 252     -38.928   4.600 -11.302  1.00 40.89           N
ATOM   3715  H   SER A 252     -38.481   5.012 -10.508  1.00 40.89           H
ATOM   3716  CA  SER A 252     -38.390   4.869 -12.638  1.00 54.43           C
ATOM   3717  HA  SER A 252     -38.401   3.978 -13.092  1.00 54.43           H
ATOM   3718  C   SER A 252     -36.938   5.386 -12.605  1.00 54.15           C
ATOM   3719  O   SER A 252     -36.707   6.597 -12.591  1.00 50.23           O
ATOM   3720  CB  SER A 252     -39.289   5.864 -13.373  1.00 49.15           C
ATOM   3721 1HB  SER A 252     -40.233   5.537 -13.403  1.00 49.15           H
ATOM   3722 2HB  SER A 252     -39.261   6.762 -12.934  1.00 49.15           H
ATOM   3723  OG  SER A 252     -38.837   6.018 -14.712  1.00 44.13           O
ATOM   3724  HG  SER A 252     -37.881   6.053 -14.724  1.00 44.13           H
ATOM   3725  N   PRO A 253     -35.934   4.503 -12.675  1.00 37.89           N
ATOM   3726  CA  PRO A 253     -34.529   4.903 -12.665  1.00 48.25           C
ATOM   3727  HA  PRO A 253     -34.385   5.502 -11.877  1.00 48.25           H
ATOM   3728  C   PRO A 253     -34.116   5.755 -13.878  1.00 50.66           C
ATOM   3729  O   PRO A 253     -33.218   6.578 -13.789  1.00 47.64           O
ATOM   3730  CB  PRO A 253     -33.744   3.592 -12.571  1.00 45.46           C
ATOM   3731 1HB  PRO A 253     -32.916   3.635 -13.130  1.00 45.46           H
ATOM   3732 2HB  PRO A 253     -33.496   3.396 -11.622  1.00 45.46           H
ATOM   3733  CG  PRO A 253     -34.698   2.529 -13.106  1.00 48.50           C
ATOM   3734 1HG  PRO A 253     -34.620   2.444 -14.099  1.00 48.50           H
ATOM   3735 2HG  PRO A 253     -34.522   1.642 -12.680  1.00 48.50           H
ATOM   3736  CD  PRO A 253     -36.068   3.055 -12.714  1.00 56.41           C
ATOM   3737 1HD  PRO A 253     -36.760   2.800 -13.389  1.00 56.41           H
ATOM   3738 2HD  PRO A 253     -36.341   2.719 -11.813  1.00 56.41           H
ATOM   3739  N   ASN A 254     -34.820   5.631 -15.000  1.00 41.99           N
ATOM   3740  H   ASN A 254     -35.563   4.962 -15.026  1.00 41.99           H
ATOM   3741  CA  ASN A 254     -34.555   6.433 -16.202  1.00 51.79           C
ATOM   3742  HA  ASN A 254     -33.560   6.454 -16.304  1.00 51.79           H
ATOM   3743  C   ASN A 254     -34.997   7.897 -16.064  1.00 51.72           C
ATOM   3744  O   ASN A 254     -34.437   8.777 -16.721  1.00 47.87           O
ATOM   3745  CB  ASN A 254     -35.225   5.742 -17.401  1.00 48.45           C
ATOM   3746 1HB  ASN A 254     -36.190   5.588 -17.189  1.00 48.45           H
ATOM   3747 2HB  ASN A 254     -35.151   6.337 -18.201  1.00 48.45           H
ATOM   3748  CG  ASN A 254     -34.592   4.406 -17.740  1.00 47.17           C
ATOM   3749  OD1 ASN A 254     -33.426   4.154 -17.482  1.00 45.25           O
ATOM   3750  ND2 ASN A 254     -35.331   3.498 -18.335  1.00 45.54           N
ATOM   3751 1HD2 ASN A 254     -34.937   2.610 -18.572  1.00 45.54           H
ATOM   3752 2HD2 ASN A 254     -36.287   3.695 -18.551  1.00 45.54           H
ATOM   3753  N   SER A 255     -35.965   8.187 -15.200  1.00 35.65           N
ATOM   3754  H   SER A 255     -36.410   7.432 -14.718  1.00 35.65           H
ATOM   3755  CA  SER A 255     -36.416   9.552 -14.915  1.00 48.50           C
ATOM   3756  HA  SER A 255     -36.531   9.991 -15.806  1.00 48.50           H
ATOM   3757  C   SER A 255     -35.369  10.336 -14.113  1.00 48.17           C
ATOM   3758  O   SER A 255     -35.162  11.522 -14.369  1.00 47.29           O
ATOM   3759  CB  SER A 255     -37.751   9.513 -14.172  1.00 46.42           C
ATOM   3760 1HB  SER A 255     -38.406   8.926 -14.647  1.00 46.42           H
ATOM   3761 2HB  SER A 255     -37.628   9.186 -13.235  1.00 46.42           H
ATOM   3762  OG  SER A 255     -38.316  10.797 -14.097  1.00 43.82           O
ATOM   3763  HG  SER A 255     -37.619  11.452 -14.080  1.00 43.82           H
ATOM   3764  N   LEU A 256     -34.658   9.662 -13.219  1.00 25.46           N
ATOM   3765  H   LEU A 256     -34.877   8.698 -13.068  1.00 25.46           H
ATOM   3766  CA  LEU A 256     -33.569  10.257 -12.442  1.00 40.29           C
ATOM   3767  HA  LEU A 256     -33.934  11.081 -12.010  1.00 40.29           H
ATOM   3768  C   LEU A 256     -32.405  10.696 -13.341  1.00 38.82           C
ATOM   3769  O   LEU A 256     -31.886  11.800 -13.203  1.00 37.66           O
ATOM   3770  CB  LEU A 256     -33.121   9.233 -11.385  1.00 39.29           C
ATOM   3771 1HB  LEU A 256     -33.927   8.942 -10.870  1.00 39.29           H
ATOM   3772 2HB  LEU A 256     -32.726   8.446 -11.859  1.00 39.29           H
ATOM   3773  CG  LEU A 256     -32.076   9.775 -10.387  1.00 40.05           C
ATOM   3774  HG  LEU A 256     -31.344  10.208 -10.913  1.00 40.05           H
ATOM   3775  CD1 LEU A 256     -32.666  10.822  -9.456  1.00 39.29           C
ATOM   3776 1HD1 LEU A 256     -31.977  11.162  -8.817  1.00 39.29           H
ATOM   3777 2HD1 LEU A 256     -33.420  10.441  -8.921  1.00 39.29           H
ATOM   3778 3HD1 LEU A 256     -33.018  11.603  -9.972  1.00 39.29           H
ATOM   3779  CD2 LEU A 256     -31.526   8.628  -9.541  1.00 45.72           C
ATOM   3780 1HD2 LEU A 256     -30.846   8.959  -8.887  1.00 45.72           H
ATOM   3781 2HD2 LEU A 256     -31.088   7.937 -10.116  1.00 45.72           H
ATOM   3782 3HD2 LEU A 256     -32.257   8.181  -9.025  1.00 45.72           H
ATOM   3783  N   VAL A 257     -32.041   9.881 -14.322  1.00 37.20           N
ATOM   3784  H   VAL A 257     -32.514   9.004 -14.412  1.00 37.20           H
ATOM   3785  CA  VAL A 257     -30.977  10.203 -15.284  1.00 48.49           C
ATOM   3786  HA  VAL A 257     -30.181  10.447 -14.730  1.00 48.49           H
ATOM   3787  C   VAL A 257     -31.352  11.413 -16.149  1.00 48.52           C
ATOM   3788  O   VAL A 257     -30.517  12.282 -16.402  1.00 48.67           O
ATOM   3789  CB  VAL A 257     -30.647   8.975 -16.153  1.00 46.23           C
ATOM   3790  HB  VAL A 257     -31.500   8.718 -16.608  1.00 46.23           H
ATOM   3791  CG1 VAL A 257     -29.587   9.279 -17.217  1.00 44.38           C
ATOM   3792 1HG1 VAL A 257     -29.389   8.468 -17.768  1.00 44.38           H
ATOM   3793 2HG1 VAL A 257     -28.732   9.580 -16.795  1.00 44.38           H
ATOM   3794 3HG1 VAL A 257     -29.896  10.002 -17.834  1.00 44.38           H
ATOM   3795  CG2 VAL A 257     -30.117   7.823 -15.286  1.00 49.35           C
ATOM   3796 1HG2 VAL A 257     -29.901   7.023 -15.846  1.00 49.35           H
ATOM   3797 2HG2 VAL A 257     -30.794   7.547 -14.604  1.00 49.35           H
ATOM   3798 3HG2 VAL A 257     -29.285   8.093 -14.802  1.00 49.35           H
ATOM   3799  N   ALA A 258     -32.620  11.519 -16.563  1.00 47.18           N
ATOM   3800  H   ALA A 258     -33.257  10.777 -16.353  1.00 47.18           H
ATOM   3801  CA  ALA A 258     -33.111  12.676 -17.310  1.00 55.87           C
ATOM   3802  HA  ALA A 258     -32.467  12.819 -18.062  1.00 55.87           H
ATOM   3803  C   ALA A 258     -33.112  13.960 -16.457  1.00 55.40           C
ATOM   3804  O   ALA A 258     -32.717  15.020 -16.943  1.00 55.99           O
ATOM   3805  CB  ALA A 258     -34.504  12.348 -17.856  1.00 54.33           C
ATOM   3806 1HB  ALA A 258     -34.486  11.513 -18.406  1.00 54.33           H
ATOM   3807 2HB  ALA A 258     -34.846  13.089 -18.433  1.00 54.33           H
ATOM   3808 3HB  ALA A 258     -35.158  12.211 -17.112  1.00 54.33           H
ATOM   3809  N   TYR A 259     -33.464  13.857 -15.176  1.00 31.91           N
ATOM   3810  H   TYR A 259     -33.751  12.962 -14.835  1.00 31.91           H
ATOM   3811  CA  TYR A 259     -33.453  14.983 -14.240  1.00 39.22           C
ATOM   3812  HA  TYR A 259     -33.954  15.729 -14.678  1.00 39.22           H
ATOM   3813  C   TYR A 259     -32.027  15.490 -13.974  1.00 37.83           C
ATOM   3814  O   TYR A 259     -31.766  16.692 -14.076  1.00 37.40           O
ATOM   3815  CB  TYR A 259     -34.162  14.551 -12.953  1.00 38.65           C
ATOM   3816 1HB  TYR A 259     -35.057  14.173 -13.190  1.00 38.65           H
ATOM   3817 2HB  TYR A 259     -33.611  13.848 -12.503  1.00 38.65           H
ATOM   3818  CG  TYR A 259     -34.373  15.683 -11.975  1.00 41.29           C
ATOM   3819  CD1 TYR A 259     -33.485  15.873 -10.901  1.00 39.48           C
ATOM   3820  HD1 TYR A 259     -32.712  15.251 -10.776  1.00 39.48           H
ATOM   3821  CD2 TYR A 259     -35.457  16.572 -12.144  1.00 40.37           C
ATOM   3822  HD2 TYR A 259     -36.089  16.442 -12.908  1.00 40.37           H
ATOM   3823  CE1 TYR A 259     -33.683  16.934 -10.004  1.00 37.04           C
ATOM   3824  HE1 TYR A 259     -33.055  17.065  -9.237  1.00 37.04           H
ATOM   3825  CE2 TYR A 259     -35.656  17.634 -11.254  1.00 37.52           C
ATOM   3826  HE2 TYR A 259     -36.426  18.259 -11.380  1.00 37.52           H
ATOM   3827  CZ  TYR A 259     -34.766  17.814 -10.184  1.00 39.91           C
ATOM   3828  OH  TYR A 259     -34.954  18.853  -9.312  1.00 39.40           O
ATOM   3829  HH  TYR A 259     -34.998  19.675  -9.800  1.00 39.40           H
ATOM   3830  N   ILE A 260     -31.072  14.595 -13.742  1.00 39.55           N
ATOM   3831  H   ILE A 260     -31.331  13.629 -13.718  1.00 39.55           H
ATOM   3832  CA  ILE A 260     -29.661  14.935 -13.519  1.00 45.07           C
ATOM   3833  HA  ILE A 260     -29.650  15.616 -12.787  1.00 45.07           H
ATOM   3834  C   ILE A 260     -29.039  15.587 -14.761  1.00 43.38           C
ATOM   3835  O   ILE A 260     -28.299  16.571 -14.652  1.00 40.83           O
ATOM   3836  CB  ILE A 260     -28.888  13.673 -13.074  1.00 42.77           C
ATOM   3837  HB  ILE A 260     -29.076  12.951 -13.740  1.00 42.77           H
ATOM   3838  CG1 ILE A 260     -29.361  13.218 -11.675  1.00 45.57           C
ATOM   3839 1HG1 ILE A 260     -29.011  13.866 -10.998  1.00 45.57           H
ATOM   3840 2HG1 ILE A 260     -30.361  13.230 -11.662  1.00 45.57           H
ATOM   3841  CG2 ILE A 260     -27.368  13.918 -13.058  1.00 47.08           C
ATOM   3842 1HG2 ILE A 260     -26.876  13.097 -12.769  1.00 47.08           H
ATOM   3843 2HG2 ILE A 260     -27.131  14.657 -12.427  1.00 47.08           H
ATOM   3844 3HG2 ILE A 260     -27.036  14.172 -13.967  1.00 47.08           H
ATOM   3845  CD1 ILE A 260     -28.892  11.807 -11.276  1.00 43.77           C
ATOM   3846 1HD1 ILE A 260     -29.225  11.563 -10.365  1.00 43.77           H
ATOM   3847 2HD1 ILE A 260     -27.894  11.751 -11.264  1.00 43.77           H
ATOM   3848 3HD1 ILE A 260     -29.230  11.121 -11.921  1.00 43.77           H
ATOM   3849  N   ASN A 261     -29.379  15.115 -15.963  1.00 41.53           N
ATOM   3850  H   ASN A 261     -30.011  14.342 -16.014  1.00 41.53           H
ATOM   3851  CA  ASN A 261     -28.863  15.685 -17.209  1.00 46.08           C
ATOM   3852  HA  ASN A 261     -27.880  15.805 -17.067  1.00 46.08           H
ATOM   3853  C   ASN A 261     -29.447  17.079 -17.511  1.00 43.38           C
ATOM   3854  O   ASN A 261     -28.724  17.948 -18.002  1.00 39.69           O
ATOM   3855  CB  ASN A 261     -29.123  14.695 -18.349  1.00 42.92           C
ATOM   3856 1HB  ASN A 261     -30.066  14.370 -18.283  1.00 42.92           H
ATOM   3857 2HB  ASN A 261     -28.993  15.168 -19.221  1.00 42.92           H
ATOM   3858  CG  ASN A 261     -28.186  13.488 -18.303  1.00 41.21           C
ATOM   3859  OD1 ASN A 261     -27.077  13.528 -17.785  1.00 39.48           O
ATOM   3860  ND2 ASN A 261     -28.588  12.385 -18.884  1.00 41.16           N
ATOM   3861 1HD2 ASN A 261     -27.991  11.583 -18.902  1.00 41.16           H
ATOM   3862 2HD2 ASN A 261     -29.492  12.345 -19.309  1.00 41.16           H
ATOM   3863  N   ASN A 262     -30.696  17.323 -17.163  1.00 39.10           N
ATOM   3864  H   ASN A 262     -31.249  16.576 -16.793  1.00 39.10           H
ATOM   3865  CA  ASN A 262     -31.301  18.650 -17.300  1.00 46.31           C
ATOM   3866  HA  ASN A 262     -31.038  18.989 -18.203  1.00 46.31           H
ATOM   3867  C   ASN A 262     -30.741  19.653 -16.281  1.00 43.78           C
ATOM   3868  O   ASN A 262     -30.483  20.803 -16.630  1.00 38.63           O
ATOM   3869  CB  ASN A 262     -32.828  18.508 -17.213  1.00 41.94           C
ATOM   3870 1HB  ASN A 262     -33.048  17.882 -16.465  1.00 41.94           H
ATOM   3871 2HB  ASN A 262     -33.222  19.407 -17.022  1.00 41.94           H
ATOM   3872  CG  ASN A 262     -33.460  17.969 -18.493  1.00 40.00           C
ATOM   3873  OD1 ASN A 262     -32.881  17.979 -19.570  1.00 39.21           O
ATOM   3874  ND2 ASN A 262     -34.681  17.509 -18.429  1.00 40.61           N
ATOM   3875 1HD2 ASN A 262     -35.132  17.170 -19.255  1.00 40.61           H
ATOM   3876 2HD2 ASN A 262     -35.165  17.496 -17.554  1.00 40.61           H
ATOM   3877  N   SER A 263     -30.453  19.205 -15.056  1.00 27.11           N
ATOM   3878  H   SER A 263     -30.670  18.254 -14.835  1.00 27.11           H
ATOM   3879  CA  SER A 263     -29.833  20.040 -14.016  1.00 39.99           C
ATOM   3880  HA  SER A 263     -30.396  20.865 -13.977  1.00 39.99           H
ATOM   3881  C   SER A 263     -28.396  20.455 -14.373  1.00 38.14           C
ATOM   3882  O   SER A 263     -27.986  21.570 -14.093  1.00 34.51           O
ATOM   3883  CB  SER A 263     -29.869  19.315 -12.673  1.00 36.77           C
ATOM   3884 1HB  SER A 263     -29.351  18.461 -12.713  1.00 36.77           H
ATOM   3885 2HB  SER A 263     -29.503  19.893 -11.944  1.00 36.77           H
ATOM   3886  OG  SER A 263     -31.200  18.994 -12.338  1.00 37.02           O
ATOM   3887  HG  SER A 263     -31.722  18.921 -13.137  1.00 37.02           H
ATOM   3888  N   ARG A 264     -27.655  19.588 -15.067  1.00 24.60           N
ATOM   3889  H   ARG A 264     -28.032  18.681 -15.258  1.00 24.60           H
ATOM   3890  CA  ARG A 264     -26.303  19.911 -15.565  1.00 33.02           C
ATOM   3891  HA  ARG A 264     -25.855  20.344 -14.783  1.00 33.02           H
ATOM   3892  C   ARG A 264     -26.285  20.930 -16.709  1.00 32.01           C
ATOM   3893  O   ARG A 264     -25.273  21.603 -16.905  1.00 28.74           O
ATOM   3894  CB  ARG A 264     -25.582  18.622 -15.989  1.00 29.81           C
ATOM   3895 1HB  ARG A 264     -26.239  18.006 -16.423  1.00 29.81           H
ATOM   3896 2HB  ARG A 264     -24.857  18.849 -16.640  1.00 29.81           H
ATOM   3897  CG  ARG A 264     -24.963  17.918 -14.782  1.00 27.92           C
ATOM   3898 1HG  ARG A 264     -24.320  18.539 -14.334  1.00 27.92           H
ATOM   3899 2HG  ARG A 264     -25.688  17.669 -14.140  1.00 27.92           H
ATOM   3900  CD  ARG A 264     -24.220  16.650 -15.226  1.00 27.43           C
ATOM   3901 1HD  ARG A 264     -24.879  15.930 -15.445  1.00 27.43           H
ATOM   3902 2HD  ARG A 264     -23.662  16.848 -16.032  1.00 27.43           H
ATOM   3903  NE  ARG A 264     -23.329  16.148 -14.165  1.00 24.72           N
ATOM   3904  HE  ARG A 264     -23.323  16.656 -13.304  1.00 24.72           H
ATOM   3905  CZ  ARG A 264     -22.538  15.093 -14.239  1.00 24.22           C
ATOM   3906  NH1 ARG A 264     -22.511  14.333 -15.296  1.00 21.29           N
ATOM   3907 1HH1 ARG A 264     -23.099  14.542 -16.078  1.00 21.29           H
ATOM   3908 2HH1 ARG A 264     -21.903  13.540 -15.326  1.00 21.29           H
ATOM   3909  NH2 ARG A 264     -21.747  14.794 -13.252  1.00 20.71           N
ATOM   3910 1HH2 ARG A 264     -21.735  15.364 -12.431  1.00 20.71           H
ATOM   3911 2HH2 ARG A 264     -21.150  13.994 -13.314  1.00 20.71           H
ATOM   3912  N   SER A 265     -27.387  21.080 -17.434  1.00 28.99           N
ATOM   3913  H   SER A 265     -28.192  20.535 -17.202  1.00 28.99           H
ATOM   3914  CA  SER A 265     -27.470  22.015 -18.563  1.00 37.97           C
ATOM   3915  HA  SER A 265     -26.562  21.990 -18.982  1.00 37.97           H
ATOM   3916  C   SER A 265     -27.735  23.466 -18.135  1.00 36.73           C
ATOM   3917  O   SER A 265     -27.545  24.374 -18.940  1.00 33.54           O
ATOM   3918  CB  SER A 265     -28.534  21.533 -19.545  1.00 34.17           C
ATOM   3919 1HB  SER A 265     -29.432  21.497 -19.107  1.00 34.17           H
ATOM   3920 2HB  SER A 265     -28.577  22.132 -20.345  1.00 34.17           H
ATOM   3921  OG  SER A 265     -28.223  20.228 -19.999  1.00 33.06           O
ATOM   3922  HG  SER A 265     -28.153  19.637 -19.249  1.00 33.06           H
ATOM   3923  N   SER A 266     -28.111  23.701 -16.885  1.00 22.63           N
ATOM   3924  H   SER A 266     -28.155  22.924 -16.257  1.00 22.63           H
ATOM   3925  CA  SER A 266     -28.468  25.029 -16.361  1.00 35.17           C
ATOM   3926  HA  SER A 266     -28.702  25.550 -17.182  1.00 35.17           H
ATOM   3927  C   SER A 266     -27.315  25.785 -15.684  1.00 33.47           C
ATOM   3928  O   SER A 266     -27.463  26.964 -15.369  1.00 30.61           O
ATOM   3929  CB  SER A 266     -29.668  24.910 -15.426  1.00 31.78           C
ATOM   3930 1HB  SER A 266     -29.438  24.362 -14.622  1.00 31.78           H
ATOM   3931 2HB  SER A 266     -29.982  25.814 -15.135  1.00 31.78           H
ATOM   3932  OG  SER A 266     -30.745  24.270 -16.094  1.00 30.78           O
ATOM   3933  HG  SER A 266     -30.512  24.126 -17.011  1.00 30.78           H
ATOM   3934  N   SER A 267     -26.160  25.151 -15.492  1.00 17.56           N
ATOM   3935  H   SER A 267     -26.056  24.230 -15.868  1.00 17.56           H
ATOM   3936  CA  SER A 267     -25.022  25.740 -14.751  1.00 30.41           C
ATOM   3937  HA  SER A 267     -25.419  26.557 -14.332  1.00 30.41           H
ATOM   3938  C   SER A 267     -23.857  26.231 -15.630  1.00 29.30           C
ATOM   3939  O   SER A 267     -22.827  26.635 -15.105  1.00 26.79           O
ATOM   3940  CB  SER A 267     -24.529  24.768 -13.680  1.00 27.61           C
ATOM   3941 1HB  SER A 267     -24.183  23.926 -14.094  1.00 27.61           H
ATOM   3942 2HB  SER A 267     -23.812  25.185 -13.122  1.00 27.61           H
ATOM   3943  OG  SER A 267     -25.595  24.419 -12.821  1.00 25.73           O
ATOM   3944  HG  SER A 267     -26.402  24.340 -13.329  1.00 25.73           H
ATOM   3945  N   ALA A 268     -24.002  26.230 -16.948  1.00 19.86           N
ATOM   3946  H   ALA A 268     -24.879  25.934 -17.326  1.00 19.86           H
ATOM   3947  CA  ALA A 268     -22.953  26.636 -17.879  1.00 29.64           C
ATOM   3948  HA  ALA A 268     -22.121  26.742 -17.335  1.00 29.64           H
ATOM   3949  C   ALA A 268     -23.224  28.017 -18.507  1.00 29.07           C
ATOM   3950  O   ALA A 268     -23.350  28.135 -19.724  1.00 26.57           O
ATOM   3951  CB  ALA A 268     -22.735  25.521 -18.902  1.00 26.47           C
ATOM   3952 1HB  ALA A 268     -22.563  24.647 -18.448  1.00 26.47           H
ATOM   3953 2HB  ALA A 268     -21.951  25.722 -19.489  1.00 26.47           H
ATOM   3954 3HB  ALA A 268     -23.538  25.411 -19.488  1.00 26.47           H
ATOM   3955  N   ALA A 269     -23.326  29.064 -17.694  1.00 19.19           N
ATOM   3956  H   ALA A 269     -23.337  28.903 -16.707  1.00 19.19           H
ATOM   3957  CA  ALA A 269     -23.422  30.436 -18.176  1.00 29.57           C
ATOM   3958  HA  ALA A 269     -22.861  30.455 -19.004  1.00 29.57           H
ATOM   3959  C   ALA A 269     -22.822  31.456 -17.187  1.00 28.91           C
ATOM   3960  O   ALA A 269     -23.548  32.214 -16.561  1.00 26.03           O
ATOM   3961  CB  ALA A 269     -24.870  30.762 -18.537  1.00 26.13           C
ATOM   3962 1HB  ALA A 269     -25.240  30.090 -19.178  1.00 26.13           H
ATOM   3963 2HB  ALA A 269     -24.939  31.664 -18.964  1.00 26.13           H
ATOM   3964 3HB  ALA A 269     -25.451  30.762 -17.723  1.00 26.13           H
ATOM   3965  N   SER A 270     -21.489  31.523 -17.094  1.00 14.41           N
ATOM   3966  H   SER A 270     -20.967  30.674 -17.176  1.00 14.41           H
ATOM   3967  CA  SER A 270     -20.745  32.778 -16.878  1.00 26.36           C
ATOM   3968  HA  SER A 270     -21.019  33.335 -17.662  1.00 26.36           H
ATOM   3969  C   SER A 270     -19.232  32.523 -16.865  1.00 25.46           C
ATOM   3970  O   SER A 270     -18.754  31.684 -16.117  1.00 23.53           O
ATOM   3971  CB  SER A 270     -21.134  33.516 -15.589  1.00 24.45           C
ATOM   3972 1HB  SER A 270     -20.502  34.269 -15.408  1.00 24.45           H
ATOM   3973 2HB  SER A 270     -22.067  33.871 -15.652  1.00 24.45           H
ATOM   3974  OG  SER A 270     -21.097  32.683 -14.467  1.00 23.25           O
ATOM   3975  HG  SER A 270     -21.089  33.217 -13.673  1.00 23.25           H
ATOM   3976  N   GLY A 271     -18.506  33.306 -17.664  1.00 15.42           N
ATOM   3977  H   GLY A 271     -18.968  33.812 -18.392  1.00 15.42           H
ATOM   3978  CA  GLY A 271     -17.054  33.452 -17.514  1.00 27.48           C
ATOM   3979 1HA  GLY A 271     -16.879  34.408 -17.280  1.00 27.48           H
ATOM   3980 2HA  GLY A 271     -16.778  32.866 -16.752  1.00 27.48           H
ATOM   3981  C   GLY A 271     -16.225  33.086 -18.740  1.00 26.80           C
ATOM   3982  O   GLY A 271     -15.468  32.127 -18.712  1.00 23.72           O
ATOM   3983  N   SER A 272     -16.303  33.892 -19.813  1.00 11.06           N
ATOM   3984  H   SER A 272     -17.052  34.552 -19.867  1.00 11.06           H
ATOM   3985  CA  SER A 272     -15.329  33.838 -20.907  1.00 26.62           C
ATOM   3986  HA  SER A 272     -14.706  33.098 -20.652  1.00 26.62           H
ATOM   3987  C   SER A 272     -14.538  35.152 -21.022  1.00 25.08           C
ATOM   3988  O   SER A 272     -15.113  36.203 -21.288  1.00 22.53           O
ATOM   3989  CB  SER A 272     -16.000  33.484 -22.236  1.00 24.14           C
ATOM   3990 1HB  SER A 272     -15.322  33.423 -22.969  1.00 24.14           H
ATOM   3991 2HB  SER A 272     -16.492  32.616 -22.163  1.00 24.14           H
ATOM   3992  OG  SER A 272     -16.939  34.466 -22.616  1.00 22.52           O
ATOM   3993  HG  SER A 272     -16.499  35.312 -22.702  1.00 22.52           H
ATOM   3994  N   TYR A 273     -13.234  35.056 -20.885  1.00  6.84           N
ATOM   3995  H   TYR A 273     -12.899  34.330 -20.285  1.00  6.84           H
ATOM   3996  CA  TYR A 273     -12.219  35.905 -21.522  1.00 22.11           C
ATOM   3997  HA  TYR A 273     -12.644  36.517 -22.189  1.00 22.11           H
ATOM   3998  C   TYR A 273     -11.233  34.907 -22.148  1.00 21.19           C
ATOM   3999  O   TYR A 273     -10.826  33.973 -21.470  1.00 18.57           O
ATOM   4000  CB  TYR A 273     -11.515  36.780 -20.473  1.00 19.88           C
ATOM   4001 1HB  TYR A 273     -11.876  36.536 -19.573  1.00 19.88           H
ATOM   4002 2HB  TYR A 273     -10.536  36.578 -20.506  1.00 19.88           H
ATOM   4003  CG  TYR A 273     -11.676  38.280 -20.637  1.00 18.79           C
ATOM   4004  CD1 TYR A 273     -10.698  39.013 -21.337  1.00 17.51           C
ATOM   4005  HD1 TYR A 273      -9.922  38.541 -21.755  1.00 17.51           H
ATOM   4006  CD2 TYR A 273     -12.773  38.942 -20.062  1.00 17.96           C
ATOM   4007  HD2 TYR A 273     -13.468  38.420 -19.568  1.00 17.96           H
ATOM   4008  CE1 TYR A 273     -10.815  40.411 -21.447  1.00 17.56           C
ATOM   4009  HE1 TYR A 273     -10.114  40.933 -21.932  1.00 17.56           H
ATOM   4010  CE2 TYR A 273     -12.897  40.341 -20.180  1.00 20.35           C
ATOM   4011  HE2 TYR A 273     -13.679  40.810 -19.771  1.00 20.35           H
ATOM   4012  CZ  TYR A 273     -11.918  41.077 -20.875  1.00 22.38           C
ATOM   4013  OH  TYR A 273     -12.028  42.424 -20.982  1.00 23.85           O
ATOM   4014  HH  TYR A 273     -11.155  42.815 -21.007  1.00 23.85           H
ATOM   4015  N   GLY A 274     -10.837  34.909 -23.399  1.00 13.36           N
ATOM   4016  H   GLY A 274     -10.448  34.036 -23.695  1.00 13.36           H
ATOM   4017  CA  GLY A 274     -10.848  35.921 -24.442  1.00 26.54           C
ATOM   4018 1HA  GLY A 274     -11.586  35.719 -25.086  1.00 26.54           H
ATOM   4019 2HA  GLY A 274     -11.003  36.817 -24.027  1.00 26.54           H
ATOM   4020  C   GLY A 274      -9.477  35.858 -25.131  1.00 25.94           C
ATOM   4021  O   GLY A 274      -8.557  36.513 -24.675  1.00 23.00           O
ATOM   4022  N   HIS A 275      -9.329  35.071 -26.201  1.00 10.83           N
ATOM   4023  H   HIS A 275      -9.994  34.342 -26.366  1.00 10.83           H
ATOM   4024  CA  HIS A 275      -8.215  35.250 -27.139  1.00 23.27           C
ATOM   4025  HA  HIS A 275      -7.940  36.205 -27.028  1.00 23.27           H
ATOM   4026  C   HIS A 275      -8.695  35.022 -28.576  1.00 22.79           C
ATOM   4027  O   HIS A 275      -9.267  33.996 -28.912  1.00 21.37           O
ATOM   4028  CB  HIS A 275      -6.981  34.405 -26.786  1.00 21.83           C
ATOM   4029 1HB  HIS A 275      -7.234  33.718 -26.105  1.00 21.83           H
ATOM   4030 2HB  HIS A 275      -6.645  33.950 -27.610  1.00 21.83           H
ATOM   4031  CG  HIS A 275      -5.869  35.249 -26.221  1.00 21.17           C
ATOM   4032  ND1 HIS A 275      -5.010  36.041 -26.939  1.00 20.45           N
ATOM   4033  HD1 HIS A 275      -4.987  36.126 -27.935  1.00 20.45           H
ATOM   4034  CD2 HIS A 275      -5.560  35.422 -24.899  1.00 19.09           C
ATOM   4035  HD2 HIS A 275      -6.009  34.974 -24.126  1.00 19.09           H
ATOM   4036  CE1 HIS A 275      -4.203  36.685 -26.074  1.00 18.32           C
ATOM   4037  HE1 HIS A 275      -3.483  37.329 -26.330  1.00 18.32           H
ATOM   4038  NE2 HIS A 275      -4.510  36.333 -24.821  1.00 19.25           N
ATOM   4039  N   LEU A 276      -8.466  36.040 -29.369  1.00  7.30           N
ATOM   4040  H   LEU A 276      -8.015  36.833 -28.960  1.00  7.30           H
ATOM   4041  CA  LEU A 276      -8.798  36.137 -30.779  1.00 22.49           C
ATOM   4042  HA  LEU A 276      -9.658  35.642 -30.901  1.00 22.49           H
ATOM   4043  C   LEU A 276      -7.721  35.490 -31.658  1.00 21.33           C
ATOM   4044  O   LEU A 276      -6.533  35.682 -31.402  1.00 19.90           O
ATOM   4045  CB  LEU A 276      -8.883  37.643 -31.122  1.00 20.72           C
ATOM   4046 1HB  LEU A 276      -8.049  38.083 -30.789  1.00 20.72           H
ATOM   4047 2HB  LEU A 276      -8.932  37.731 -32.117  1.00 20.72           H
ATOM   4048  CG  LEU A 276     -10.082  38.399 -30.526  1.00 19.76           C
ATOM   4049  HG  LEU A 276     -10.235  38.052 -29.601  1.00 19.76           H
ATOM   4050  CD1 LEU A 276      -9.797  39.898 -30.475  1.00 20.39           C
ATOM   4051 1HD1 LEU A 276     -10.572  40.397 -30.088  1.00 20.39           H
ATOM   4052 2HD1 LEU A 276      -9.623  40.261 -31.390  1.00 20.39           H
ATOM   4053 3HD1 LEU A 276      -8.995  40.091 -29.910  1.00 20.39           H
ATOM   4054  CD2 LEU A 276     -11.336  38.179 -31.374  1.00 24.44           C
ATOM   4055 1HD2 LEU A 276     -12.119  38.669 -30.990  1.00 24.44           H
ATOM   4056 2HD2 LEU A 276     -11.573  37.208 -31.419  1.00 24.44           H
ATOM   4057 3HD2 LEU A 276     -11.198  38.505 -32.309  1.00 24.44           H
ATOM   4058  N   SER A 277      -8.141  34.872 -32.759  1.00 11.22           N
ATOM   4059  H   SER A 277      -8.942  34.277 -32.696  1.00 11.22           H
ATOM   4060  CA  SER A 277      -7.483  35.024 -34.060  1.00 28.38           C
ATOM   4061  HA  SER A 277      -7.290  36.004 -34.108  1.00 28.38           H
ATOM   4062  C   SER A 277      -8.414  34.599 -35.202  1.00 26.79           C
ATOM   4063  O   SER A 277      -9.136  33.619 -35.112  1.00 25.35           O
ATOM   4064  CB  SER A 277      -6.154  34.281 -34.154  1.00 27.12           C
ATOM   4065 1HB  SER A 277      -6.174  33.434 -33.623  1.00 27.12           H
ATOM   4066 2HB  SER A 277      -5.921  34.074 -35.104  1.00 27.12           H
ATOM   4067  OG  SER A 277      -5.140  35.099 -33.627  1.00 25.63           O
ATOM   4068  HG  SER A 277      -4.343  34.583 -33.507  1.00 25.63           H
ATOM   4069  N   ALA A 278      -8.380  35.425 -36.225  1.00  9.84           N
ATOM   4070  H   ALA A 278      -7.741  36.184 -36.102  1.00  9.84           H
ATOM   4071  CA  ALA A 278      -9.090  35.460 -37.512  1.00 22.36           C
ATOM   4072  HA  ALA A 278     -10.001  35.827 -37.324  1.00 22.36           H
ATOM   4073  C   ALA A 278      -9.365  34.098 -38.191  1.00 21.81           C
ATOM   4074  O   ALA A 278      -8.615  33.150 -37.996  1.00 20.54           O
ATOM   4075  CB  ALA A 278      -8.160  36.308 -38.401  1.00 20.93           C
ATOM   4076 1HB  ALA A 278      -7.970  37.194 -37.978  1.00 20.93           H
ATOM   4077 2HB  ALA A 278      -8.575  36.477 -39.295  1.00 20.93           H
ATOM   4078 3HB  ALA A 278      -7.286  35.845 -38.550  1.00 20.93           H
ATOM   4079  N   GLY A 279     -10.343  33.907 -39.073  1.00 16.65           N
ATOM   4080  H   GLY A 279     -10.471  32.948 -39.326  1.00 16.65           H
ATOM   4081  CA  GLY A 279     -11.272  34.822 -39.749  1.00 33.62           C
ATOM   4082 1HA  GLY A 279     -12.111  34.885 -39.208  1.00 33.62           H
ATOM   4083 2HA  GLY A 279     -10.846  35.725 -39.811  1.00 33.62           H
ATOM   4084  C   GLY A 279     -11.575  34.272 -41.151  1.00 32.55           C
ATOM   4085  O   GLY A 279     -10.637  33.998 -41.884  1.00 29.32           O
ATOM   4086  N   ALA A 280     -12.852  34.109 -41.526  1.00 16.76           N
ATOM   4087  H   ALA A 280     -13.533  33.990 -40.803  1.00 16.76           H
ATOM   4088  CA  ALA A 280     -13.329  34.092 -42.913  1.00 30.61           C
ATOM   4089  HA  ALA A 280     -13.009  34.968 -43.274  1.00 30.61           H
ATOM   4090  C   ALA A 280     -14.871  34.002 -42.982  1.00 30.01           C
ATOM   4091  O   ALA A 280     -15.452  32.952 -42.740  1.00 27.50           O
ATOM   4092  CB  ALA A 280     -12.707  32.951 -43.731  1.00 27.96           C
ATOM   4093 1HB  ALA A 280     -11.708  32.991 -43.700  1.00 27.96           H
ATOM   4094 2HB  ALA A 280     -12.987  33.003 -44.690  1.00 27.96           H
ATOM   4095 3HB  ALA A 280     -12.990  32.060 -43.376  1.00 27.96           H
ATOM   4096  N   LEU A 281     -15.514  35.127 -43.322  1.00  9.66           N
ATOM   4097  H   LEU A 281     -15.167  35.955 -42.882  1.00  9.66           H
ATOM   4098  CA  LEU A 281     -16.647  35.347 -44.236  1.00 25.42           C
ATOM   4099  HA  LEU A 281     -17.008  36.198 -43.856  1.00 25.42           H
ATOM   4100  C   LEU A 281     -17.914  34.441 -44.190  1.00 24.42           C
ATOM   4101  O   LEU A 281     -17.932  33.374 -44.791  1.00 22.80           O
ATOM   4102  CB  LEU A 281     -16.069  35.427 -45.663  1.00 23.25           C
ATOM   4103 1HB  LEU A 281     -15.665  34.539 -45.883  1.00 23.25           H
ATOM   4104 2HB  LEU A 281     -16.824  35.615 -46.291  1.00 23.25           H
ATOM   4105  CG  LEU A 281     -14.988  36.510 -45.875  1.00 21.90           C
ATOM   4106  HG  LEU A 281     -14.303  36.378 -45.159  1.00 21.90           H
ATOM   4107  CD1 LEU A 281     -14.357  36.365 -47.264  1.00 22.65           C
ATOM   4108 1HD1 LEU A 281     -13.655  37.061 -47.413  1.00 22.65           H
ATOM   4109 2HD1 LEU A 281     -15.045  36.464 -47.982  1.00 22.65           H
ATOM   4110 3HD1 LEU A 281     -13.928  35.468 -47.371  1.00 22.65           H
ATOM   4111  CD2 LEU A 281     -15.540  37.931 -45.746  1.00 27.13           C
ATOM   4112 1HD2 LEU A 281     -14.819  38.610 -45.888  1.00 27.13           H
ATOM   4113 2HD2 LEU A 281     -15.931  38.083 -44.838  1.00 27.13           H
ATOM   4114 3HD2 LEU A 281     -16.258  38.099 -46.422  1.00 27.13           H
ATOM   4115  N   SER A 282     -18.982  35.048 -43.639  1.00 11.44           N
ATOM   4116  H   SER A 282     -18.834  35.394 -42.712  1.00 11.44           H
ATOM   4117  CA  SER A 282     -20.350  35.290 -44.183  1.00 28.87           C
ATOM   4118  HA  SER A 282     -20.805  35.543 -43.329  1.00 28.87           H
ATOM   4119  C   SER A 282     -21.239  34.141 -44.730  1.00 27.08           C
ATOM   4120  O   SER A 282     -20.730  33.196 -45.289  1.00 25.35           O
ATOM   4121  CB  SER A 282     -20.245  36.356 -45.277  1.00 27.14           C
ATOM   4122 1HB  SER A 282     -19.630  36.056 -46.006  1.00 27.14           H
ATOM   4123 2HB  SER A 282     -21.145  36.558 -45.662  1.00 27.14           H
ATOM   4124  OG  SER A 282     -19.727  37.563 -44.758  1.00 24.97           O
ATOM   4125  HG  SER A 282     -19.610  38.192 -45.470  1.00 24.97           H
ATOM   4126  N   PRO A 283     -22.599  34.339 -44.806  1.00 12.57           N
ATOM   4127  CA  PRO A 283     -23.501  35.242 -44.072  1.00 28.87           C
ATOM   4128  HA  PRO A 283     -22.987  35.645 -43.314  1.00 28.87           H
ATOM   4129  C   PRO A 283     -24.716  34.536 -43.435  1.00 29.08           C
ATOM   4130  O   PRO A 283     -25.000  33.368 -43.670  1.00 26.85           O
ATOM   4131  CB  PRO A 283     -23.975  36.234 -45.136  1.00 26.03           C
ATOM   4132 1HB  PRO A 283     -24.879  36.598 -44.911  1.00 26.03           H
ATOM   4133 2HB  PRO A 283     -23.327  36.989 -45.237  1.00 26.03           H
ATOM   4134  CG  PRO A 283     -24.027  35.384 -46.403  1.00 27.49           C
ATOM   4135 1HG  PRO A 283     -24.976  35.178 -46.642  1.00 27.49           H
ATOM   4136 2HG  PRO A 283     -23.589  35.867 -47.161  1.00 27.49           H
ATOM   4137  CD  PRO A 283     -23.262  34.091 -46.077  1.00 34.06           C
ATOM   4138 1HD  PRO A 283     -23.883  33.313 -45.981  1.00 34.06           H
ATOM   4139 2HD  PRO A 283     -22.576  33.886 -46.775  1.00 34.06           H
ATOM   4140  N   ALA A 284     -25.445  35.305 -42.650  1.00 15.29           N
ATOM   4141  H   ALA A 284     -25.175  36.266 -42.593  1.00 15.29           H
ATOM   4142  CA  ALA A 284     -26.602  34.908 -41.856  1.00 31.64           C
ATOM   4143  HA  ALA A 284     -26.378  34.011 -41.476  1.00 31.64           H
ATOM   4144  C   ALA A 284     -27.901  34.723 -42.652  1.00 29.94           C
ATOM   4145  O   ALA A 284     -28.159  35.437 -43.611  1.00 28.08           O
ATOM   4146  CB  ALA A 284     -26.792  36.024 -40.829  1.00 29.13           C
ATOM   4147 1HB  ALA A 284     -25.958  36.166 -40.295  1.00 29.13           H
ATOM   4148 2HB  ALA A 284     -27.531  35.803 -40.192  1.00 29.13           H
ATOM   4149 3HB  ALA A 284     -27.021  36.888 -41.277  1.00 29.13           H
ATOM   4150  N   PHE A 285     -28.783  33.881 -42.129  1.00  9.35           N
ATOM   4151  H   PHE A 285     -28.437  33.059 -41.676  1.00  9.35           H
ATOM   4152  CA  PHE A 285     -30.229  34.082 -42.175  1.00 25.51           C
ATOM   4153  HA  PHE A 285     -30.361  35.067 -42.284  1.00 25.51           H
ATOM   4154  C   PHE A 285     -30.848  33.603 -40.858  1.00 24.33           C
ATOM   4155  O   PHE A 285     -30.658  32.463 -40.446  1.00 22.38           O
ATOM   4156  CB  PHE A 285     -30.872  33.393 -43.387  1.00 23.30           C
ATOM   4157 1HB  PHE A 285     -30.249  32.686 -43.723  1.00 23.30           H
ATOM   4158 2HB  PHE A 285     -31.731  32.971 -43.098  1.00 23.30           H
ATOM   4159  CG  PHE A 285     -31.172  34.340 -44.531  1.00 22.98           C
ATOM   4160  CD1 PHE A 285     -32.355  35.105 -44.526  1.00 22.46           C
ATOM   4161  HD1 PHE A 285     -33.014  34.998 -43.781  1.00 22.46           H
ATOM   4162  CD2 PHE A 285     -30.253  34.502 -45.579  1.00 25.10           C
ATOM   4163  HD2 PHE A 285     -29.409  33.966 -45.588  1.00 25.10           H
ATOM   4164  CE1 PHE A 285     -32.612  36.013 -45.558  1.00 22.34           C
ATOM   4165  HE1 PHE A 285     -33.457  36.547 -45.548  1.00 22.34           H
ATOM   4166  CE2 PHE A 285     -30.511  35.410 -46.612  1.00 24.21           C
ATOM   4167  HE2 PHE A 285     -29.852  35.513 -47.358  1.00 24.21           H
ATOM   4168  CZ  PHE A 285     -31.692  36.182 -46.611  1.00 27.22           C
ATOM   4169  HZ  PHE A 285     -31.873  36.837 -47.345  1.00 27.22           H
ATOM   4170  N   THR A 286     -31.576  34.483 -40.214  1.00 16.69           N
ATOM   4171  H   THR A 286     -31.536  35.423 -40.552  1.00 16.69           H
ATOM   4172  CA  THR A 286     -32.439  34.246 -39.059  1.00 31.76           C
ATOM   4173  HA  THR A 286     -32.150  33.370 -38.673  1.00 31.76           H
ATOM   4174  C   THR A 286     -33.890  34.221 -39.520  1.00 31.84           C
ATOM   4175  O   THR A 286     -34.248  35.088 -40.315  1.00 28.36           O
ATOM   4176  CB  THR A 286     -32.298  35.391 -38.041  1.00 28.43           C
ATOM   4177  HB  THR A 286     -33.099  35.389 -37.442  1.00 28.43           H
ATOM   4178  OG1 THR A 286     -32.274  36.637 -38.712  1.00 26.99           O
ATOM   4179  HG1 THR A 286     -32.269  36.490 -39.658  1.00 26.99           H
ATOM   4180  CG2 THR A 286     -31.018  35.293 -37.221  1.00 29.73           C
ATOM   4181 1HG2 THR A 286     -30.952  36.048 -36.569  1.00 29.73           H
ATOM   4182 2HG2 THR A 286     -30.211  35.325 -37.811  1.00 29.73           H
ATOM   4183 3HG2 THR A 286     -30.988  34.437 -36.705  1.00 29.73           H
ATOM   4184  N   PHE A 287     -34.710  33.331 -38.975  1.00  8.97           N
ATOM   4185  H   PHE A 287     -34.387  32.386 -38.919  1.00  8.97           H
ATOM   4186  CA  PHE A 287     -36.057  33.615 -38.445  1.00 25.31           C
ATOM   4187  HA  PHE A 287     -35.913  34.366 -37.801  1.00 25.31           H
ATOM   4188  C   PHE A 287     -36.614  32.383 -37.693  1.00 23.96           C
ATOM   4189  O   PHE A 287     -36.141  31.272 -37.925  1.00 21.47           O
ATOM   4190  CB  PHE A 287     -37.039  34.131 -39.524  1.00 22.75           C
ATOM   4191 1HB  PHE A 287     -36.719  33.825 -40.421  1.00 22.75           H
ATOM   4192 2HB  PHE A 287     -37.944  33.747 -39.343  1.00 22.75           H
ATOM   4193  CG  PHE A 287     -37.162  35.660 -39.553  1.00 22.23           C
ATOM   4194  CD1 PHE A 287     -37.673  36.359 -38.448  1.00 21.37           C
ATOM   4195  HD1 PHE A 287     -38.035  35.850 -37.667  1.00 21.37           H
ATOM   4196  CD2 PHE A 287     -36.705  36.380 -40.667  1.00 23.79           C
ATOM   4197  HD2 PHE A 287     -36.370  35.891 -41.472  1.00 23.79           H
ATOM   4198  CE1 PHE A 287     -37.683  37.764 -38.424  1.00 21.62           C
ATOM   4199  HE1 PHE A 287     -38.037  38.251 -37.625  1.00 21.62           H
ATOM   4200  CE2 PHE A 287     -36.715  37.792 -40.657  1.00 23.34           C
ATOM   4201  HE2 PHE A 287     -36.383  38.301 -41.451  1.00 23.34           H
ATOM   4202  CZ  PHE A 287     -37.193  38.480 -39.529  1.00 25.48           C
ATOM   4203  HZ  PHE A 287     -37.184  39.480 -39.513  1.00 25.48           H
ATOM   4204  N   PRO A 288     -37.558  32.581 -36.768  1.00 16.71           N
ATOM   4205  CA  PRO A 288     -37.876  31.644 -35.693  1.00 29.40           C
ATOM   4206  HA  PRO A 288     -37.152  30.957 -35.628  1.00 29.40           H
ATOM   4207  C   PRO A 288     -39.179  30.857 -35.928  1.00 31.47           C
ATOM   4208  O   PRO A 288     -40.064  31.346 -36.619  1.00 27.39           O
ATOM   4209  CB  PRO A 288     -38.029  32.573 -34.485  1.00 26.20           C
ATOM   4210 1HB  PRO A 288     -38.577  32.145 -33.766  1.00 26.20           H
ATOM   4211 2HB  PRO A 288     -37.138  32.834 -34.114  1.00 26.20           H
ATOM   4212  CG  PRO A 288     -38.750  33.779 -35.078  1.00 27.27           C
ATOM   4213 1HG  PRO A 288     -39.741  33.651 -35.044  1.00 27.27           H
ATOM   4214 2HG  PRO A 288     -38.504  34.615 -34.587  1.00 27.27           H
ATOM   4215  CD  PRO A 288     -38.256  33.831 -36.526  1.00 32.56           C
ATOM   4216 1HD  PRO A 288     -39.020  33.910 -37.166  1.00 32.56           H
ATOM   4217 2HD  PRO A 288     -37.624  34.593 -36.665  1.00 32.56           H
ATOM   4218  N   HIS A 289     -39.333  29.701 -35.312  1.00 14.34           N
ATOM   4219  H   HIS A 289     -38.541  29.091 -35.309  1.00 14.34           H
ATOM   4220  CA  HIS A 289     -40.544  29.205 -34.625  1.00 32.29           C
ATOM   4221  HA  HIS A 289     -40.684  29.872 -33.894  1.00 32.29           H
ATOM   4222  C   HIS A 289     -40.303  27.779 -34.069  1.00 30.82           C
ATOM   4223  O   HIS A 289     -39.583  26.999 -34.685  1.00 28.02           O
ATOM   4224  CB  HIS A 289     -41.802  29.209 -35.509  1.00 29.07           C
ATOM   4225 1HB  HIS A 289     -41.527  29.133 -36.468  1.00 29.07           H
ATOM   4226 2HB  HIS A 289     -42.376  28.427 -35.264  1.00 29.07           H
ATOM   4227  CG  HIS A 289     -42.621  30.471 -35.346  1.00 28.11           C
ATOM   4228  ND1 HIS A 289     -43.211  30.914 -34.191  1.00 26.22           N
ATOM   4229  HD1 HIS A 289     -43.215  30.431 -33.315  1.00 26.22           H
ATOM   4230  CD2 HIS A 289     -42.879  31.425 -36.299  1.00 26.97           C
ATOM   4231  HD2 HIS A 289     -42.594  31.388 -37.257  1.00 26.97           H
ATOM   4232  CE1 HIS A 289     -43.781  32.103 -34.431  1.00 24.84           C
ATOM   4233  HE1 HIS A 289     -44.269  32.650 -33.751  1.00 24.84           H
ATOM   4234  NE2 HIS A 289     -43.605  32.452 -35.703  1.00 26.79           N
ATOM   4235  N   PRO A 290     -40.912  27.431 -32.930  1.00 16.06           N
ATOM   4236  CA  PRO A 290     -40.772  26.110 -32.324  1.00 32.66           C
ATOM   4237  HA  PRO A 290     -39.845  25.765 -32.470  1.00 32.66           H
ATOM   4238  C   PRO A 290     -41.736  25.102 -32.976  1.00 32.99           C
ATOM   4239  O   PRO A 290     -42.913  25.393 -33.173  1.00 31.00           O
ATOM   4240  CB  PRO A 290     -41.083  26.324 -30.843  1.00 28.84           C
ATOM   4241 1HB  PRO A 290     -41.477  25.500 -30.437  1.00 28.84           H
ATOM   4242 2HB  PRO A 290     -40.260  26.583 -30.338  1.00 28.84           H
ATOM   4243  CG  PRO A 290     -42.096  27.463 -30.853  1.00 30.23           C
ATOM   4244 1HG  PRO A 290     -43.028  27.107 -30.927  1.00 30.23           H
ATOM   4245 2HG  PRO A 290     -42.015  28.016 -30.024  1.00 30.23           H
ATOM   4246  CD  PRO A 290     -41.728  28.281 -32.089  1.00 36.70           C
ATOM   4247 1HD  PRO A 290     -42.545  28.554 -32.596  1.00 36.70           H
ATOM   4248 2HD  PRO A 290     -41.203  29.094 -31.839  1.00 36.70           H
ATOM   4249  N   ILE A 291     -41.244  23.930 -33.309  1.00 14.51           N
ATOM   4250  H   ILE A 291     -40.267  23.770 -33.169  1.00 14.51           H
ATOM   4251  CA  ILE A 291     -42.050  22.847 -33.874  1.00 31.05           C
ATOM   4252  HA  ILE A 291     -42.861  23.280 -34.269  1.00 31.05           H
ATOM   4253  C   ILE A 291     -42.488  21.893 -32.746  1.00 30.29           C
ATOM   4254  O   ILE A 291     -41.684  21.431 -31.943  1.00 27.91           O
ATOM   4255  CB  ILE A 291     -41.333  22.139 -35.039  1.00 28.50           C
ATOM   4256  HB  ILE A 291     -40.462  21.779 -34.703  1.00 28.50           H
ATOM   4257  CG1 ILE A 291     -41.071  23.152 -36.181  1.00 28.76           C
ATOM   4258 1HG1 ILE A 291     -41.954  23.464 -36.532  1.00 28.76           H
ATOM   4259 2HG1 ILE A 291     -40.569  23.929 -35.802  1.00 28.76           H
ATOM   4260  CG2 ILE A 291     -42.154  20.945 -35.554  1.00 31.53           C
ATOM   4261 1HG2 ILE A 291     -41.686  20.488 -36.310  1.00 31.53           H
ATOM   4262 2HG2 ILE A 291     -43.051  21.242 -35.882  1.00 31.53           H
ATOM   4263 3HG2 ILE A 291     -42.299  20.271 -34.830  1.00 31.53           H
ATOM   4264  CD1 ILE A 291     -40.261  22.598 -37.364  1.00 31.21           C
ATOM   4265 1HD1 ILE A 291     -40.126  23.298 -38.065  1.00 31.21           H
ATOM   4266 2HD1 ILE A 291     -40.731  21.824 -37.789  1.00 31.21           H
ATOM   4267 3HD1 ILE A 291     -39.360  22.284 -37.066  1.00 31.21           H
ATOM   4268  N   ASN A 292     -43.762  21.600 -32.741  1.00 19.50           N
ATOM   4269  H   ASN A 292     -44.309  22.032 -33.459  1.00 19.50           H
ATOM   4270  CA  ASN A 292     -44.491  20.730 -31.831  1.00 36.91           C
ATOM   4271  HA  ASN A 292     -44.233  20.936 -30.887  1.00 36.91           H
ATOM   4272  C   ASN A 292     -44.120  19.237 -32.070  1.00 36.34           C
ATOM   4273  O   ASN A 292     -44.151  18.800 -33.216  1.00 32.71           O
ATOM   4274  CB  ASN A 292     -45.978  21.043 -32.100  1.00 33.55           C
ATOM   4275 1HB  ASN A 292     -46.101  22.035 -32.064  1.00 33.55           H
ATOM   4276 2HB  ASN A 292     -46.207  20.712 -33.015  1.00 33.55           H
ATOM   4277  CG  ASN A 292     -46.975  20.436 -31.145  1.00 29.20           C
ATOM   4278  OD1 ASN A 292     -46.703  19.507 -30.415  1.00 27.28           O
ATOM   4279  ND2 ASN A 292     -48.185  20.932 -31.133  1.00 28.42           N
ATOM   4280 1HD2 ASN A 292     -48.878  20.545 -30.525  1.00 28.42           H
ATOM   4281 2HD2 ASN A 292     -48.417  21.698 -31.732  1.00 28.42           H
ATOM   4282  N   PRO A 293     -43.818  18.432 -31.045  1.00 18.43           N
ATOM   4283  CA  PRO A 293     -43.312  17.062 -31.201  1.00 35.51           C
ATOM   4284  HA  PRO A 293     -42.628  17.094 -31.930  1.00 35.51           H
ATOM   4285  C   PRO A 293     -44.318  16.018 -31.723  1.00 35.21           C
ATOM   4286  O   PRO A 293     -43.947  14.875 -31.946  1.00 33.57           O
ATOM   4287  CB  PRO A 293     -42.740  16.692 -29.833  1.00 31.97           C
ATOM   4288 1HB  PRO A 293     -42.902  15.727 -29.629  1.00 31.97           H
ATOM   4289 2HB  PRO A 293     -41.759  16.880 -29.796  1.00 31.97           H
ATOM   4290  CG  PRO A 293     -43.496  17.582 -28.856  1.00 34.30           C
ATOM   4291 1HG  PRO A 293     -44.358  17.157 -28.579  1.00 34.30           H
ATOM   4292 2HG  PRO A 293     -42.943  17.774 -28.046  1.00 34.30           H
ATOM   4293  CD  PRO A 293     -43.746  18.854 -29.664  1.00 40.85           C
ATOM   4294 1HD  PRO A 293     -44.609  19.288 -29.404  1.00 40.85           H
ATOM   4295 2HD  PRO A 293     -42.998  19.508 -29.556  1.00 40.85           H
ATOM   4296  N   VAL A 294     -45.568  16.398 -31.974  1.00 14.21           N
ATOM   4297  H   VAL A 294     -45.816  17.356 -31.833  1.00 14.21           H
ATOM   4298  CA  VAL A 294     -46.608  15.455 -32.455  1.00 39.43           C
ATOM   4299  HA  VAL A 294     -46.439  14.600 -31.965  1.00 39.43           H
ATOM   4300  C   VAL A 294     -46.469  15.111 -33.950  1.00 40.03           C
ATOM   4301  O   VAL A 294     -46.913  14.060 -34.386  1.00 37.31           O
ATOM   4302  CB  VAL A 294     -48.009  15.982 -32.086  1.00 36.27           C
ATOM   4303  HB  VAL A 294     -48.107  16.851 -32.572  1.00 36.27           H
ATOM   4304  CG1 VAL A 294     -49.143  15.069 -32.529  1.00 34.65           C
ATOM   4305 1HG1 VAL A 294     -50.031  15.449 -32.270  1.00 34.65           H
ATOM   4306 2HG1 VAL A 294     -49.061  14.165 -32.109  1.00 34.65           H
ATOM   4307 3HG1 VAL A 294     -49.139  14.948 -33.522  1.00 34.65           H
ATOM   4308  CG2 VAL A 294     -48.131  16.140 -30.557  1.00 39.96           C
ATOM   4309 1HG2 VAL A 294     -49.036  16.482 -30.303  1.00 39.96           H
ATOM   4310 2HG2 VAL A 294     -47.450  16.784 -30.208  1.00 39.96           H
ATOM   4311 3HG2 VAL A 294     -47.992  15.265 -30.094  1.00 39.96           H
ATOM   4312  N   ALA A 295     -45.782  15.938 -34.730  1.00 23.37           N
ATOM   4313  H   ALA A 295     -45.337  16.732 -34.317  1.00 23.37           H
ATOM   4314  CA  ALA A 295     -45.653  15.728 -36.176  1.00 39.77           C
ATOM   4315  HA  ALA A 295     -46.533  15.350 -36.463  1.00 39.77           H
ATOM   4316  C   ALA A 295     -44.600  14.675 -36.582  1.00 38.84           C
ATOM   4317  O   ALA A 295     -44.614  14.199 -37.715  1.00 38.92           O
ATOM   4318  CB  ALA A 295     -45.385  17.083 -36.828  1.00 38.54           C
ATOM   4319 1HB  ALA A 295     -46.075  17.754 -36.556  1.00 38.54           H
ATOM   4320 2HB  ALA A 295     -45.403  17.011 -37.825  1.00 38.54           H
ATOM   4321 3HB  ALA A 295     -44.489  17.438 -36.562  1.00 38.54           H
ATOM   4322  N   TYR A 296     -43.698  14.290 -35.684  1.00 15.78           N
ATOM   4323  H   TYR A 296     -43.768  14.640 -34.750  1.00 15.78           H
ATOM   4324  CA  TYR A 296     -42.604  13.370 -36.015  1.00 29.21           C
ATOM   4325  HA  TYR A 296     -42.332  13.617 -36.945  1.00 29.21           H
ATOM   4326  C   TYR A 296     -43.038  11.886 -36.059  1.00 26.95           C
ATOM   4327  O   TYR A 296     -42.446  11.085 -36.784  1.00 25.83           O
ATOM   4328  CB  TYR A 296     -41.439  13.605 -35.061  1.00 28.28           C
ATOM   4329 1HB  TYR A 296     -41.416  14.575 -34.821  1.00 28.28           H
ATOM   4330 2HB  TYR A 296     -41.590  13.061 -34.236  1.00 28.28           H
ATOM   4331  CG  TYR A 296     -40.088  13.220 -35.657  1.00 28.98           C
ATOM   4332  CD1 TYR A 296     -39.506  11.982 -35.333  1.00 30.27           C
ATOM   4333  HD1 TYR A 296     -39.971  11.358 -34.705  1.00 30.27           H
ATOM   4334  CD2 TYR A 296     -39.442  14.095 -36.536  1.00 33.13           C
ATOM   4335  HD2 TYR A 296     -39.863  14.973 -36.762  1.00 33.13           H
ATOM   4336  CE1 TYR A 296     -38.263  11.623 -35.897  1.00 31.38           C
ATOM   4337  HE1 TYR A 296     -37.846  10.743 -35.670  1.00 31.38           H
ATOM   4338  CE2 TYR A 296     -38.202  13.747 -37.105  1.00 31.72           C
ATOM   4339  HE2 TYR A 296     -37.744  14.374 -37.735  1.00 31.72           H
ATOM   4340  CZ  TYR A 296     -37.609  12.506 -36.781  1.00 33.99           C
ATOM   4341  OH  TYR A 296     -36.410  12.166 -37.335  1.00 34.25           O
ATOM   4342  HH  TYR A 296     -35.751  12.086 -36.646  1.00 34.25           H
ATOM   4343  N   GLN A 297     -44.122  11.537 -35.367  1.00 20.68           N
ATOM   4344  H   GLN A 297     -44.597  12.240 -34.838  1.00 20.68           H
ATOM   4345  CA  GLN A 297     -44.651  10.166 -35.345  1.00 32.55           C
ATOM   4346  HA  GLN A 297     -43.843   9.577 -35.336  1.00 32.55           H
ATOM   4347  C   GLN A 297     -45.441   9.788 -36.607  1.00 33.69           C
ATOM   4348  O   GLN A 297     -45.522   8.605 -36.953  1.00 32.28           O
ATOM   4349  CB  GLN A 297     -45.491   9.975 -34.073  1.00 32.89           C
ATOM   4350 1HB  GLN A 297     -46.027  10.805 -33.921  1.00 32.89           H
ATOM   4351 2HB  GLN A 297     -46.108   9.201 -34.216  1.00 32.89           H
ATOM   4352  CG  GLN A 297     -44.638   9.701 -32.814  1.00 33.67           C
ATOM   4353 1HG  GLN A 297     -43.868  10.339 -32.805  1.00 33.67           H
ATOM   4354 2HG  GLN A 297     -45.206   9.851 -32.005  1.00 33.67           H
ATOM   4355  CD  GLN A 297     -44.078   8.281 -32.744  1.00 29.24           C
ATOM   4356  OE1 GLN A 297     -44.353   7.423 -33.562  1.00 30.48           O
ATOM   4357  NE2 GLN A 297     -43.267   7.964 -31.750  1.00 29.23           N
ATOM   4358 1HE2 GLN A 297     -42.896   7.038 -31.684  1.00 29.23           H
ATOM   4359 2HE2 GLN A 297     -43.025   8.650 -31.064  1.00 29.23           H
ATOM   4360  N   GLN A 298     -45.972  10.752 -37.341  1.00 16.73           N
ATOM   4361  H   GLN A 298     -45.853  11.701 -37.051  1.00 16.73           H
ATOM   4362  CA  GLN A 298     -46.734  10.474 -38.573  1.00 32.17           C
ATOM   4363  HA  GLN A 298     -47.232   9.631 -38.370  1.00 32.17           H
ATOM   4364  C   GLN A 298     -45.851  10.171 -39.792  1.00 32.07           C
ATOM   4365  O   GLN A 298     -46.285   9.459 -40.697  1.00 32.13           O
ATOM   4366  CB  GLN A 298     -47.716  11.622 -38.857  1.00 33.43           C
ATOM   4367 1HB  GLN A 298     -47.385  12.455 -38.413  1.00 33.43           H
ATOM   4368 2HB  GLN A 298     -47.772  11.770 -39.844  1.00 33.43           H
ATOM   4369  CG  GLN A 298     -49.115  11.285 -38.318  1.00 35.57           C
ATOM   4370 1HG  GLN A 298     -49.430  10.444 -38.758  1.00 35.57           H
ATOM   4371 2HG  GLN A 298     -49.048  11.140 -37.331  1.00 35.57           H
ATOM   4372  CD  GLN A 298     -50.151  12.389 -38.579  1.00 33.14           C
ATOM   4373  OE1 GLN A 298     -49.837  13.516 -38.888  1.00 33.63           O
ATOM   4374  NE2 GLN A 298     -51.423  12.093 -38.438  1.00 35.15           N
ATOM   4375 1HE2 GLN A 298     -52.119  12.795 -38.586  1.00 35.15           H
ATOM   4376 2HE2 GLN A 298     -51.695  11.165 -38.183  1.00 35.15           H
ATOM   4377  N   ILE A 299     -44.602  10.633 -39.805  1.00 22.68           N
ATOM   4378  H   ILE A 299     -44.268  11.141 -39.011  1.00 22.68           H
ATOM   4379  CA  ILE A 299     -43.695  10.424 -40.944  1.00 35.46           C
ATOM   4380  HA  ILE A 299     -44.250  10.493 -41.773  1.00 35.46           H
ATOM   4381  C   ILE A 299     -43.107   9.003 -40.944  1.00 33.24           C
ATOM   4382  O   ILE A 299     -42.912   8.410 -42.008  1.00 32.63           O
ATOM   4383  CB  ILE A 299     -42.637  11.544 -40.978  1.00 35.38           C
ATOM   4384  HB  ILE A 299     -42.153  11.547 -40.103  1.00 35.38           H
ATOM   4385  CG1 ILE A 299     -43.330  12.910 -41.185  1.00 39.41           C
ATOM   4386 1HG1 ILE A 299     -43.766  12.905 -42.085  1.00 39.41           H
ATOM   4387 2HG1 ILE A 299     -44.028  13.016 -40.476  1.00 39.41           H
ATOM   4388  CG2 ILE A 299     -41.592  11.293 -42.080  1.00 43.82           C
ATOM   4389 1HG2 ILE A 299     -40.908  12.022 -42.098  1.00 43.82           H
ATOM   4390 2HG2 ILE A 299     -42.024  11.254 -42.981  1.00 43.82           H
ATOM   4391 3HG2 ILE A 299     -41.114  10.427 -41.931  1.00 43.82           H
ATOM   4392  CD1 ILE A 299     -42.404  14.131 -41.119  1.00 40.36           C
ATOM   4393 1HD1 ILE A 299     -42.917  14.978 -41.261  1.00 40.36           H
ATOM   4394 2HD1 ILE A 299     -41.694  14.080 -41.821  1.00 40.36           H
ATOM   4395 3HD1 ILE A 299     -41.952  14.191 -40.229  1.00 40.36           H
ATOM   4396  N   LEU A 300     -42.937   8.401 -39.797  1.00 15.60           N
ATOM   4397  H   LEU A 300     -43.154   8.898 -38.957  1.00 15.60           H
ATOM   4398  CA  LEU A 300     -42.439   7.019 -39.692  1.00 31.69           C
ATOM   4399  HA  LEU A 300     -41.727   6.946 -40.391  1.00 31.69           H
ATOM   4400  C   LEU A 300     -43.474   5.947 -40.060  1.00 30.04           C
ATOM   4401  O   LEU A 300     -43.099   4.817 -40.387  1.00 29.46           O
ATOM   4402  CB  LEU A 300     -41.857   6.807 -38.285  1.00 30.73           C
ATOM   4403 1HB  LEU A 300     -42.460   7.250 -37.621  1.00 30.73           H
ATOM   4404 2HB  LEU A 300     -41.822   5.825 -38.100  1.00 30.73           H
ATOM   4405  CG  LEU A 300     -40.438   7.389 -38.129  1.00 32.63           C
ATOM   4406  HG  LEU A 300     -40.444   8.294 -38.554  1.00 32.63           H
ATOM   4407  CD1 LEU A 300     -40.063   7.502 -36.655  1.00 34.09           C
ATOM   4408 1HD1 LEU A 300     -39.143   7.879 -36.547  1.00 34.09           H
ATOM   4409 2HD1 LEU A 300     -40.082   6.606 -36.211  1.00 34.09           H
ATOM   4410 3HD1 LEU A 300     -40.699   8.100 -36.168  1.00 34.09           H
ATOM   4411  CD2 LEU A 300     -39.385   6.502 -38.811  1.00 41.60           C
ATOM   4412 1HD2 LEU A 300     -38.468   6.887 -38.704  1.00 41.60           H
ATOM   4413 2HD2 LEU A 300     -39.570   6.414 -39.790  1.00 41.60           H
ATOM   4414 3HD2 LEU A 300     -39.380   5.583 -38.416  1.00 41.60           H
ATOM   4415  N   SER A 301     -44.746   6.293 -40.065  1.00 29.23           N
ATOM   4416  H   SER A 301     -44.991   7.232 -39.823  1.00 29.23           H
ATOM   4417  CA  SER A 301     -45.816   5.351 -40.413  1.00 40.17           C
ATOM   4418  HA  SER A 301     -45.467   4.462 -40.118  1.00 40.17           H
ATOM   4419  C   SER A 301     -46.081   5.245 -41.918  1.00 37.08           C
ATOM   4420  O   SER A 301     -46.724   4.293 -42.348  1.00 36.63           O
ATOM   4421  CB  SER A 301     -47.092   5.714 -39.653  1.00 39.66           C
ATOM   4422 1HB  SER A 301     -47.399   6.636 -39.891  1.00 39.66           H
ATOM   4423 2HB  SER A 301     -47.822   5.059 -39.848  1.00 39.66           H
ATOM   4424  OG  SER A 301     -46.842   5.685 -38.255  1.00 39.12           O
ATOM   4425  HG  SER A 301     -47.674   5.678 -37.782  1.00 39.12           H
ATOM   4426  N   GLN A 302     -45.582   6.175 -42.726  1.00 18.35           N
ATOM   4427  H   GLN A 302     -45.054   6.925 -42.327  1.00 18.35           H
ATOM   4428  CA  GLN A 302     -45.775   6.146 -44.187  1.00 28.25           C
ATOM   4429  HA  GLN A 302     -46.598   5.588 -44.291  1.00 28.25           H
ATOM   4430  C   GLN A 302     -44.667   5.422 -44.973  1.00 28.06           C
ATOM   4431  O   GLN A 302     -44.853   5.148 -46.153  1.00 25.30           O
ATOM   4432  CB  GLN A 302     -46.009   7.565 -44.727  1.00 26.17           C
ATOM   4433 1HB  GLN A 302     -45.409   8.199 -44.239  1.00 26.17           H
ATOM   4434 2HB  GLN A 302     -45.788   7.580 -45.702  1.00 26.17           H
ATOM   4435  CG  GLN A 302     -47.469   8.016 -44.540  1.00 25.14           C
ATOM   4436 1HG  GLN A 302     -48.073   7.278 -44.840  1.00 25.14           H
ATOM   4437 2HG  GLN A 302     -47.625   8.202 -43.570  1.00 25.14           H
ATOM   4438  CD  GLN A 302     -47.823   9.270 -45.328  1.00 22.46           C
ATOM   4439  OE1 GLN A 302     -47.020   9.857 -46.031  1.00 21.23           O
ATOM   4440  NE2 GLN A 302     -49.055   9.730 -45.264  1.00 25.86           N
ATOM   4441 1HE2 GLN A 302     -49.313  10.543 -45.785  1.00 25.86           H
ATOM   4442 2HE2 GLN A 302     -49.733   9.266 -44.694  1.00 25.86           H
ATOM   4443  N   GLN A 303     -43.568   5.040 -44.363  1.00 15.47           N
ATOM   4444  H   GLN A 303     -43.469   5.227 -43.386  1.00 15.47           H
ATOM   4445  CA  GLN A 303     -42.477   4.347 -45.067  1.00 28.61           C
ATOM   4446  HA  GLN A 303     -42.603   4.652 -46.011  1.00 28.61           H
ATOM   4447  C   GLN A 303     -42.597   2.812 -45.127  1.00 27.47           C
ATOM   4448  O   GLN A 303     -41.724   2.162 -45.693  1.00 25.73           O
ATOM   4449  CB  GLN A 303     -41.110   4.812 -44.543  1.00 26.69           C
ATOM   4450 1HB  GLN A 303     -41.194   5.060 -43.578  1.00 26.69           H
ATOM   4451 2HB  GLN A 303     -40.449   4.068 -44.640  1.00 26.69           H
ATOM   4452  CG  GLN A 303     -40.614   6.026 -45.329  1.00 28.11           C
ATOM   4453 1HG  GLN A 303     -40.715   5.834 -46.305  1.00 28.11           H
ATOM   4454 2HG  GLN A 303     -41.179   6.814 -45.084  1.00 28.11           H
ATOM   4455  CD  GLN A 303     -39.145   6.369 -45.047  1.00 26.39           C
ATOM   4456  OE1 GLN A 303     -38.540   5.923 -44.082  1.00 27.80           O
ATOM   4457  NE2 GLN A 303     -38.513   7.160 -45.879  1.00 29.96           N
ATOM   4458 1HE2 GLN A 303     -37.553   7.389 -45.719  1.00 29.96           H
ATOM   4459 2HE2 GLN A 303     -38.991   7.534 -46.674  1.00 29.96           H
ATOM   4460  N   ARG A 304     -43.672   2.230 -44.624  1.00 11.22           N
ATOM   4461  H   ARG A 304     -44.367   2.806 -44.194  1.00 11.22           H
ATOM   4462  CA  ARG A 304     -43.896   0.770 -44.667  1.00 26.04           C
ATOM   4463  HA  ARG A 304     -42.991   0.404 -44.884  1.00 26.04           H
ATOM   4464  C   ARG A 304     -44.794   0.284 -45.821  1.00 25.00           C
ATOM   4465  O   ARG A 304     -45.183  -0.879 -45.820  1.00 22.62           O
ATOM   4466  CB  ARG A 304     -44.330   0.244 -43.290  1.00 24.57           C
ATOM   4467 1HB  ARG A 304     -44.713   0.998 -42.756  1.00 24.57           H
ATOM   4468 2HB  ARG A 304     -45.025  -0.464 -43.413  1.00 24.57           H
ATOM   4469  CG  ARG A 304     -43.129  -0.351 -42.537  1.00 24.77           C
ATOM   4470 1HG  ARG A 304     -42.722  -1.078 -43.090  1.00 24.77           H
ATOM   4471 2HG  ARG A 304     -42.451   0.368 -42.380  1.00 24.77           H
ATOM   4472  CD  ARG A 304     -43.563  -0.933 -41.186  1.00 24.51           C
ATOM   4473 1HD  ARG A 304     -43.996  -0.221 -40.634  1.00 24.51           H
ATOM   4474 2HD  ARG A 304     -44.210  -1.682 -41.332  1.00 24.51           H
ATOM   4475  NE  ARG A 304     -42.413  -1.462 -40.431  1.00 23.86           N
ATOM   4476  HE  ARG A 304     -41.544  -1.532 -40.921  1.00 23.86           H
ATOM   4477  CZ  ARG A 304     -42.421  -1.853 -39.169  1.00 22.73           C
ATOM   4478  NH1 ARG A 304     -43.514  -1.828 -38.462  1.00 21.06           N
ATOM   4479 1HH1 ARG A 304     -44.368  -1.509 -38.873  1.00 21.06           H
ATOM   4480 2HH1 ARG A 304     -43.500  -2.128 -37.508  1.00 21.06           H
ATOM   4481  NH2 ARG A 304     -41.329  -2.281 -38.599  1.00 20.20           N
ATOM   4482 1HH2 ARG A 304     -40.475  -2.316 -39.118  1.00 20.20           H
ATOM   4483 2HH2 ARG A 304     -41.346  -2.575 -37.643  1.00 20.20           H
ATOM   4484  N   GLY A 305     -45.117   1.136 -46.796  1.00 21.09           N
ATOM   4485  H   GLY A 305     -44.631   2.009 -46.839  1.00 21.09           H
ATOM   4486  CA  GLY A 305     -46.150   0.866 -47.815  1.00 35.37           C
ATOM   4487 1HA  GLY A 305     -46.597   0.013 -47.546  1.00 35.37           H
ATOM   4488 2HA  GLY A 305     -46.806   1.619 -47.759  1.00 35.37           H
ATOM   4489  C   GLY A 305     -45.701   0.731 -49.271  1.00 34.64           C
ATOM   4490  O   GLY A 305     -46.561   0.795 -50.140  1.00 31.07           O
ATOM   4491  N   LEU A 306     -44.423   0.589 -49.599  1.00 10.17           N
ATOM   4492  H   LEU A 306     -43.736   0.583 -48.873  1.00 10.17           H
ATOM   4493  CA  LEU A 306     -43.983   0.440 -50.995  1.00 23.98           C
ATOM   4494  HA  LEU A 306     -44.801   0.167 -51.502  1.00 23.98           H
ATOM   4495  C   LEU A 306     -42.934  -0.676 -51.143  1.00 23.05           C
ATOM   4496  O   LEU A 306     -41.739  -0.453 -50.959  1.00 21.47           O
ATOM   4497  CB  LEU A 306     -43.485   1.776 -51.557  1.00 21.34           C
ATOM   4498 1HB  LEU A 306     -42.811   2.142 -50.916  1.00 21.34           H
ATOM   4499 2HB  LEU A 306     -43.044   1.590 -52.435  1.00 21.34           H
ATOM   4500  CG  LEU A 306     -44.570   2.856 -51.783  1.00 20.21           C
ATOM   4501  HG  LEU A 306     -45.053   2.985 -50.917  1.00 20.21           H
ATOM   4502  CD1 LEU A 306     -43.917   4.154 -52.227  1.00 20.95           C
ATOM   4503 1HD1 LEU A 306     -44.602   4.866 -52.379  1.00 20.95           H
ATOM   4504 2HD1 LEU A 306     -43.411   4.027 -53.080  1.00 20.95           H
ATOM   4505 3HD1 LEU A 306     -43.275   4.487 -51.536  1.00 20.95           H
ATOM   4506  CD2 LEU A 306     -45.592   2.447 -52.849  1.00 26.06           C
ATOM   4507 1HD2 LEU A 306     -46.281   3.160 -52.977  1.00 26.06           H
ATOM   4508 2HD2 LEU A 306     -46.065   1.605 -52.588  1.00 26.06           H
ATOM   4509 3HD2 LEU A 306     -45.147   2.289 -53.730  1.00 26.06           H
ATOM   4510  N   GLY A 307     -43.399  -1.847 -51.485  1.00 16.81           N
ATOM   4511  H   GLY A 307     -44.389  -1.961 -51.564  1.00 16.81           H
ATOM   4512  CA  GLY A 307     -42.544  -2.998 -51.758  1.00 31.24           C
ATOM   4513 1HA  GLY A 307     -41.816  -2.694 -52.372  1.00 31.24           H
ATOM   4514 2HA  GLY A 307     -42.146  -3.292 -50.889  1.00 31.24           H
ATOM   4515  C   GLY A 307     -43.293  -4.163 -52.394  1.00 30.23           C
ATOM   4516  O   GLY A 307     -43.438  -5.197 -51.764  1.00 28.00           O
ATOM   4517  N   SER A 308     -43.808  -3.979 -53.609  1.00 11.52           N
ATOM   4518  H   SER A 308     -43.895  -3.048 -53.962  1.00 11.52           H
ATOM   4519  CA  SER A 308     -44.252  -5.104 -54.447  1.00 33.73           C
ATOM   4520  HA  SER A 308     -43.542  -5.798 -54.332  1.00 33.73           H
ATOM   4521  C   SER A 308     -44.363  -4.675 -55.905  1.00 32.55           C
ATOM   4522  O   SER A 308     -45.322  -4.001 -56.269  1.00 29.54           O
ATOM   4523  CB  SER A 308     -45.596  -5.670 -53.991  1.00 30.34           C
ATOM   4524 1HB  SER A 308     -45.571  -5.914 -53.022  1.00 30.34           H
ATOM   4525 2HB  SER A 308     -46.333  -5.013 -54.151  1.00 30.34           H
ATOM   4526  OG  SER A 308     -45.893  -6.843 -54.726  1.00 27.33           O
ATOM   4527  HG  SER A 308     -45.960  -7.587 -54.127  1.00 27.33           H
ATOM   4528  N   ALA A 309     -43.422  -5.056 -56.733  1.00 11.64           N
ATOM   4529  H   ALA A 309     -42.498  -5.118 -56.356  1.00 11.64           H
ATOM   4530  CA  ALA A 309     -43.569  -5.402 -58.148  1.00 27.66           C
ATOM   4531  HA  ALA A 309     -44.218  -6.162 -58.174  1.00 27.66           H
ATOM   4532  C   ALA A 309     -42.183  -5.777 -58.697  1.00 26.17           C
ATOM   4533  O   ALA A 309     -41.305  -4.935 -58.745  1.00 23.74           O
ATOM   4534  CB  ALA A 309     -44.136  -4.241 -58.976  1.00 25.01           C
ATOM   4535 1HB  ALA A 309     -45.040  -3.972 -58.644  1.00 25.01           H
ATOM   4536 2HB  ALA A 309     -44.226  -4.498 -59.938  1.00 25.01           H
ATOM   4537 3HB  ALA A 309     -43.539  -3.440 -58.926  1.00 25.01           H
ATOM   4538  N   PHE A 310     -42.023  -7.004 -59.086  1.00  5.66           N
ATOM   4539  H   PHE A 310     -42.430  -7.696 -58.489  1.00  5.66           H
ATOM   4540  CA  PHE A 310     -41.332  -7.531 -60.274  1.00 21.79           C
ATOM   4541  HA  PHE A 310     -42.016  -7.456 -61.000  1.00 21.79           H
ATOM   4542  C   PHE A 310     -40.933  -8.986 -59.996  1.00 20.40           C
ATOM   4543  O   PHE A 310     -40.000  -9.276 -59.256  1.00 18.04           O
ATOM   4544  CB  PHE A 310     -40.142  -6.701 -60.787  1.00 19.01           C
ATOM   4545 1HB  PHE A 310     -39.766  -6.170 -60.028  1.00 19.01           H
ATOM   4546 2HB  PHE A 310     -39.441  -7.322 -61.138  1.00 19.01           H
ATOM   4547  CG  PHE A 310     -40.541  -5.738 -61.903  1.00 18.08           C
ATOM   4548  CD1 PHE A 310     -40.776  -6.242 -63.194  1.00 17.57           C
ATOM   4549  HD1 PHE A 310     -40.625  -7.212 -63.384  1.00 17.57           H
ATOM   4550  CD2 PHE A 310     -40.741  -4.371 -61.650  1.00 20.86           C
ATOM   4551  HD2 PHE A 310     -40.561  -4.001 -60.739  1.00 20.86           H
ATOM   4552  CE1 PHE A 310     -41.220  -5.396 -64.215  1.00 19.57           C
ATOM   4553  HE1 PHE A 310     -41.382  -5.763 -65.131  1.00 19.57           H
ATOM   4554  CE2 PHE A 310     -41.193  -3.524 -62.674  1.00 22.43           C
ATOM   4555  HE2 PHE A 310     -41.340  -2.553 -62.486  1.00 22.43           H
ATOM   4556  CZ  PHE A 310     -41.440  -4.028 -63.959  1.00 26.25           C
ATOM   4557  HZ  PHE A 310     -41.768  -3.424 -64.685  1.00 26.25           H
ATOM   4558  N   GLY A 311     -41.689  -9.896 -60.582  1.00 14.05           N
ATOM   4559  H   GLY A 311     -42.546  -9.596 -61.001  1.00 14.05           H
ATOM   4560  CA  GLY A 311     -41.348 -11.314 -60.654  1.00 29.35           C
ATOM   4561 1HA  GLY A 311     -40.712 -11.523 -59.911  1.00 29.35           H
ATOM   4562 2HA  GLY A 311     -42.187 -11.846 -60.535  1.00 29.35           H
ATOM   4563  C   GLY A 311     -40.709 -11.644 -61.994  1.00 28.72           C
ATOM   4564  O   GLY A 311     -41.075 -11.061 -63.005  1.00 24.98           O
ATOM   4565  N   HIS A 312     -39.819 -12.596 -62.001  1.00  9.73           N
ATOM   4566  H   HIS A 312     -39.269 -12.727 -61.176  1.00  9.73           H
ATOM   4567  CA  HIS A 312     -39.570 -13.486 -63.135  1.00 25.66           C
ATOM   4568  HA  HIS A 312     -40.465 -13.609 -63.565  1.00 25.66           H
ATOM   4569  C   HIS A 312     -39.026 -14.833 -62.633  1.00 24.03           C
ATOM   4570  O   HIS A 312     -38.115 -14.903 -61.819  1.00 21.44           O
ATOM   4571  CB  HIS A 312     -38.634 -12.860 -64.180  1.00 22.98           C
ATOM   4572 1HB  HIS A 312     -37.945 -12.310 -63.709  1.00 22.98           H
ATOM   4573 2HB  HIS A 312     -38.184 -13.592 -64.691  1.00 22.98           H
ATOM   4574  CG  HIS A 312     -39.369 -11.967 -65.167  1.00 22.05           C
ATOM   4575  ND1 HIS A 312     -40.320 -12.370 -66.054  1.00 21.04           N
ATOM   4576  HD1 HIS A 312     -40.618 -13.312 -66.211  1.00 21.04           H
ATOM   4577  CD2 HIS A 312     -39.247 -10.613 -65.288  1.00 21.51           C
ATOM   4578  HD2 HIS A 312     -38.611 -10.030 -64.781  1.00 21.51           H
ATOM   4579  CE1 HIS A 312     -40.788 -11.274 -66.682  1.00 21.31           C
ATOM   4580  HE1 HIS A 312     -41.504 -11.282 -67.380  1.00 21.31           H
ATOM   4581  NE2 HIS A 312     -40.172 -10.186 -66.249  1.00 22.71           N
ATOM   4582  N   THR A 313     -39.646 -15.879 -63.136  1.00 10.81           N
ATOM   4583  H   THR A 313     -40.441 -15.678 -63.708  1.00 10.81           H
ATOM   4584  CA  THR A 313     -39.326 -17.302 -62.969  1.00 29.73           C
ATOM   4585  HA  THR A 313     -39.100 -17.409 -62.001  1.00 29.73           H
ATOM   4586  C   THR A 313     -38.143 -17.741 -63.849  1.00 28.98           C
ATOM   4587  O   THR A 313     -37.971 -17.170 -64.924  1.00 26.17           O
ATOM   4588  CB  THR A 313     -40.544 -18.118 -63.443  1.00 26.58           C
ATOM   4589  HB  THR A 313     -40.237 -19.033 -63.705  1.00 26.58           H
ATOM   4590  OG1 THR A 313     -41.122 -17.513 -64.584  1.00 25.52           O
ATOM   4591  HG1 THR A 313     -41.252 -18.174 -65.264  1.00 25.52           H
ATOM   4592  CG2 THR A 313     -41.637 -18.190 -62.390  1.00 28.33           C
ATOM   4593 1HG2 THR A 313     -42.416 -18.723 -62.718  1.00 28.33           H
ATOM   4594 2HG2 THR A 313     -41.968 -17.276 -62.154  1.00 28.33           H
ATOM   4595 3HG2 THR A 313     -41.300 -18.621 -61.553  1.00 28.33           H
ATOM   4596  N   PRO A 314     -37.458 -18.816 -63.516  1.00 10.11           N
ATOM   4597  CA  PRO A 314     -36.763 -19.644 -64.500  1.00 26.18           C
ATOM   4598  HA  PRO A 314     -36.841 -19.223 -65.404  1.00 26.18           H
ATOM   4599  C   PRO A 314     -37.391 -21.057 -64.635  1.00 26.29           C
ATOM   4600  O   PRO A 314     -38.047 -21.528 -63.711  1.00 24.58           O
ATOM   4601  CB  PRO A 314     -35.324 -19.687 -64.002  1.00 23.80           C
ATOM   4602 1HB  PRO A 314     -34.868 -20.528 -64.295  1.00 23.80           H
ATOM   4603 2HB  PRO A 314     -34.808 -18.896 -64.330  1.00 23.80           H
ATOM   4604  CG  PRO A 314     -35.479 -19.649 -62.486  1.00 24.64           C
ATOM   4605 1HG  PRO A 314     -35.432 -20.575 -62.112  1.00 24.64           H
ATOM   4606 2HG  PRO A 314     -34.758 -19.088 -62.080  1.00 24.64           H
ATOM   4607  CD  PRO A 314     -36.860 -19.028 -62.216  1.00 30.79           C
ATOM   4608 1HD  PRO A 314     -37.441 -19.643 -61.683  1.00 30.79           H
ATOM   4609 2HD  PRO A 314     -36.781 -18.151 -61.743  1.00 30.79           H
ATOM   4610  N   PRO A 315     -37.218 -21.698 -65.792  1.00 11.35           N
ATOM   4611  CA  PRO A 315     -37.944 -22.919 -66.145  1.00 27.76           C
ATOM   4612  HA  PRO A 315     -38.791 -22.936 -65.613  1.00 27.76           H
ATOM   4613  C   PRO A 315     -37.224 -24.225 -65.762  1.00 27.75           C
ATOM   4614  O   PRO A 315     -36.029 -24.268 -65.482  1.00 26.19           O
ATOM   4615  CB  PRO A 315     -38.157 -22.809 -67.655  1.00 25.52           C
ATOM   4616 1HB  PRO A 315     -38.280 -23.710 -68.071  1.00 25.52           H
ATOM   4617 2HB  PRO A 315     -38.945 -22.232 -67.869  1.00 25.52           H
ATOM   4618  CG  PRO A 315     -36.858 -22.161 -68.120  1.00 26.85           C
ATOM   4619 1HG  PRO A 315     -36.146 -22.849 -68.260  1.00 26.85           H
ATOM   4620 2HG  PRO A 315     -36.998 -21.648 -68.967  1.00 26.85           H
ATOM   4621  CD  PRO A 315     -36.502 -21.224 -66.958  1.00 34.07           C
ATOM   4622 1HD  PRO A 315     -35.521 -21.244 -66.766  1.00 34.07           H
ATOM   4623 2HD  PRO A 315     -36.785 -20.285 -67.152  1.00 34.07           H
ATOM   4624  N   LEU A 316     -38.001 -25.272 -65.838  1.00  4.77           N
ATOM   4625  H   LEU A 316     -38.904 -25.097 -66.231  1.00  4.77           H
ATOM   4626  CA  LEU A 316     -37.763 -26.653 -65.442  1.00 21.53           C
ATOM   4627  HA  LEU A 316     -36.992 -26.722 -64.809  1.00 21.53           H
ATOM   4628  C   LEU A 316     -37.381 -27.495 -66.673  1.00 20.86           C
ATOM   4629  O   LEU A 316     -38.109 -27.469 -67.667  1.00 20.04           O
ATOM   4630  CB  LEU A 316     -39.097 -27.085 -64.791  1.00 20.46           C
ATOM   4631 1HB  LEU A 316     -39.373 -26.354 -64.167  1.00 20.46           H
ATOM   4632 2HB  LEU A 316     -39.771 -27.169 -65.525  1.00 20.46           H
ATOM   4633  CG  LEU A 316     -39.139 -28.397 -63.991  1.00 20.51           C
ATOM   4634  HG  LEU A 316     -38.211 -28.583 -63.667  1.00 20.51           H
ATOM   4635  CD1 LEU A 316     -40.131 -28.233 -62.836  1.00 21.64           C
ATOM   4636 1HD1 LEU A 316     -40.187 -29.069 -62.290  1.00 21.64           H
ATOM   4637 2HD1 LEU A 316     -41.048 -28.027 -63.178  1.00 21.64           H
ATOM   4638 3HD1 LEU A 316     -39.855 -27.487 -62.229  1.00 21.64           H
ATOM   4639  CD2 LEU A 316     -39.624 -29.585 -64.847  1.00 25.16           C
ATOM   4640 1HD2 LEU A 316     -39.645 -30.429 -64.310  1.00 25.16           H
ATOM   4641 2HD2 LEU A 316     -39.019 -29.733 -65.630  1.00 25.16           H
ATOM   4642 3HD2 LEU A 316     -40.546 -29.421 -65.198  1.00 25.16           H
ATOM   4643  N   ILE A 317     -36.307 -28.249 -66.621  1.00  8.53           N
ATOM   4644  H   ILE A 317     -35.638 -28.058 -65.903  1.00  8.53           H
ATOM   4645  CA  ILE A 317     -36.021 -29.362 -67.554  1.00 26.91           C
ATOM   4646  HA  ILE A 317     -36.906 -29.621 -67.941  1.00 26.91           H
ATOM   4647  C   ILE A 317     -35.438 -30.547 -66.771  1.00 26.07           C
ATOM   4648  O   ILE A 317     -34.396 -30.426 -66.131  1.00 24.72           O
ATOM   4649  CB  ILE A 317     -35.124 -28.941 -68.748  1.00 24.85           C
ATOM   4650  HB  ILE A 317     -34.272 -28.583 -68.366  1.00 24.85           H
ATOM   4651  CG1 ILE A 317     -35.783 -27.829 -69.597  1.00 24.89           C
ATOM   4652 1HG1 ILE A 317     -36.674 -28.163 -69.904  1.00 24.89           H
ATOM   4653 2HG1 ILE A 317     -35.911 -27.029 -69.011  1.00 24.89           H
ATOM   4654  CG2 ILE A 317     -34.801 -30.150 -69.646  1.00 27.81           C
ATOM   4655 1HG2 ILE A 317     -34.223 -29.880 -70.416  1.00 27.81           H
ATOM   4656 2HG2 ILE A 317     -35.637 -30.555 -70.016  1.00 27.81           H
ATOM   4657 3HG2 ILE A 317     -34.318 -30.859 -69.132  1.00 27.81           H
ATOM   4658  CD1 ILE A 317     -35.004 -27.374 -70.840  1.00 25.81           C
ATOM   4659 1HD1 ILE A 317     -35.498 -26.656 -71.330  1.00 25.81           H
ATOM   4660 2HD1 ILE A 317     -34.862 -28.135 -71.473  1.00 25.81           H
ATOM   4661 3HD1 ILE A 317     -34.106 -27.012 -70.588  1.00 25.81           H
ATOM   4662  N   GLN A 318     -36.106 -31.672 -66.853  1.00 10.21           N
ATOM   4663  H   GLN A 318     -37.051 -31.608 -67.173  1.00 10.21           H
ATOM   4664  CA  GLN A 318     -35.615 -33.015 -66.525  1.00 30.72           C
ATOM   4665  HA  GLN A 318     -34.941 -32.900 -65.795  1.00 30.72           H
ATOM   4666  C   GLN A 318     -34.968 -33.664 -67.769  1.00 30.31           C
ATOM   4667  O   GLN A 318     -35.238 -33.210 -68.882  1.00 29.08           O
ATOM   4668  CB  GLN A 318     -36.791 -33.883 -66.057  1.00 28.86           C
ATOM   4669 1HB  GLN A 318     -37.598 -33.621 -66.586  1.00 28.86           H
ATOM   4670 2HB  GLN A 318     -36.564 -34.839 -66.245  1.00 28.86           H
ATOM   4671  CG  GLN A 318     -37.145 -33.768 -64.573  1.00 29.62           C
ATOM   4672 1HG  GLN A 318     -36.313 -33.896 -64.033  1.00 29.62           H
ATOM   4673 2HG  GLN A 318     -37.517 -32.856 -64.401  1.00 29.62           H
ATOM   4674  CD  GLN A 318     -38.179 -34.813 -64.142  1.00 27.31           C
ATOM   4675  OE1 GLN A 318     -38.788 -35.491 -64.945  1.00 27.94           O
ATOM   4676  NE2 GLN A 318     -38.410 -34.981 -62.862  1.00 28.18           N
ATOM   4677 1HE2 GLN A 318     -39.079 -35.660 -62.560  1.00 28.18           H
ATOM   4678 2HE2 GLN A 318     -37.917 -34.431 -62.188  1.00 28.18           H
ATOM   4679  N   PRO A 319     -34.206 -34.727 -67.603  1.00 12.18           N
ATOM   4680  CA  PRO A 319     -34.792 -36.028 -67.934  1.00 27.79           C
ATOM   4681  HA  PRO A 319     -35.783 -35.939 -67.830  1.00 27.79           H
ATOM   4682  C   PRO A 319     -34.401 -37.183 -66.988  1.00 27.37           C
ATOM   4683  O   PRO A 319     -33.315 -37.244 -66.422  1.00 24.74           O
ATOM   4684  CB  PRO A 319     -34.328 -36.303 -69.362  1.00 24.55           C
ATOM   4685 1HB  PRO A 319     -34.266 -37.286 -69.536  1.00 24.55           H
ATOM   4686 2HB  PRO A 319     -34.947 -35.885 -70.027  1.00 24.55           H
ATOM   4687  CG  PRO A 319     -32.956 -35.658 -69.425  1.00 25.96           C
ATOM   4688 1HG  PRO A 319     -32.242 -36.357 -69.378  1.00 25.96           H
ATOM   4689 2HG  PRO A 319     -32.857 -35.136 -70.272  1.00 25.96           H
ATOM   4690  CD  PRO A 319     -32.887 -34.730 -68.206  1.00 32.18           C
ATOM   4691 1HD  PRO A 319     -32.223 -35.063 -67.536  1.00 32.18           H
ATOM   4692 2HD  PRO A 319     -32.650 -33.797 -68.476  1.00 32.18           H
ATOM   4693  N   SER A 320     -35.349 -38.118 -66.881  1.00 12.46           N
ATOM   4694  H   SER A 320     -36.258 -37.848 -67.198  1.00 12.46           H
ATOM   4695  CA  SER A 320     -35.240 -39.494 -66.359  1.00 28.03           C
ATOM   4696  HA  SER A 320     -34.700 -39.488 -65.517  1.00 28.03           H
ATOM   4697  C   SER A 320     -34.538 -40.413 -67.399  1.00 26.13           C
ATOM   4698  O   SER A 320     -34.078 -39.873 -68.406  1.00 24.57           O
ATOM   4699  CB  SER A 320     -36.677 -39.960 -66.113  1.00 26.07           C
ATOM   4700 1HB  SER A 320     -37.061 -40.350 -66.950  1.00 26.07           H
ATOM   4701 2HB  SER A 320     -36.697 -40.646 -65.386  1.00 26.07           H
ATOM   4702  OG  SER A 320     -37.551 -38.925 -65.714  1.00 25.99           O
ATOM   4703  HG  SER A 320     -37.059 -38.109 -65.624  1.00 25.99           H
ATOM   4704  N   PRO A 321     -34.521 -41.752 -67.330  1.00 11.73           N
ATOM   4705  CA  PRO A 321     -35.039 -42.751 -66.370  1.00 28.73           C
ATOM   4706  HA  PRO A 321     -35.266 -42.372 -65.473  1.00 28.73           H
ATOM   4707  C   PRO A 321     -33.952 -43.848 -66.044  1.00 28.68           C
ATOM   4708  O   PRO A 321     -32.786 -43.626 -66.365  1.00 26.71           O
ATOM   4709  CB  PRO A 321     -36.292 -43.240 -67.126  1.00 25.87           C
ATOM   4710 1HB  PRO A 321     -36.474 -44.201 -66.917  1.00 25.87           H
ATOM   4711 2HB  PRO A 321     -37.088 -42.688 -66.878  1.00 25.87           H
ATOM   4712  CG  PRO A 321     -35.967 -43.070 -68.619  1.00 27.62           C
ATOM   4713 1HG  PRO A 321     -35.958 -43.954 -69.087  1.00 27.62           H
ATOM   4714 2HG  PRO A 321     -36.626 -42.463 -69.063  1.00 27.62           H
ATOM   4715  CD  PRO A 321     -34.573 -42.445 -68.613  1.00 35.04           C
ATOM   4716 1HD  PRO A 321     -33.855 -43.139 -68.659  1.00 35.04           H
ATOM   4717 2HD  PRO A 321     -34.455 -41.793 -69.362  1.00 35.04           H
ATOM   4718  N   THR A 322     -34.137 -44.996 -65.460  1.00 10.04           N
ATOM   4719  H   THR A 322     -33.417 -45.216 -64.802  1.00 10.04           H
ATOM   4720  CA  THR A 322     -35.172 -46.049 -65.550  1.00 26.50           C
ATOM   4721  HA  THR A 322     -36.010 -45.557 -65.315  1.00 26.50           H
ATOM   4722  C   THR A 322     -34.843 -47.239 -64.602  1.00 25.43           C
ATOM   4723  O   THR A 322     -33.675 -47.590 -64.487  1.00 23.59           O
ATOM   4724  CB  THR A 322     -35.211 -46.690 -66.960  1.00 24.21           C
ATOM   4725  HB  THR A 322     -34.699 -47.544 -66.865  1.00 24.21           H
ATOM   4726  OG1 THR A 322     -34.527 -45.992 -67.962  1.00 23.67           O
ATOM   4727  HG1 THR A 322     -34.371 -46.573 -68.706  1.00 23.67           H
ATOM   4728  CG2 THR A 322     -36.626 -46.874 -67.497  1.00 29.02           C
ATOM   4729 1HG2 THR A 322     -36.613 -47.289 -68.407  1.00 29.02           H
ATOM   4730 2HG2 THR A 322     -37.100 -45.996 -67.567  1.00 29.02           H
ATOM   4731 3HG2 THR A 322     -37.163 -47.466 -66.896  1.00 29.02           H
ATOM   4732  N   PHE A 323     -35.894 -47.924 -64.172  1.00  4.93           N
ATOM   4733  H   PHE A 323     -36.711 -47.372 -64.007  1.00  4.93           H
ATOM   4734  CA  PHE A 323     -36.062 -49.375 -63.894  1.00 19.96           C
ATOM   4735  HA  PHE A 323     -36.994 -49.401 -63.533  1.00 19.96           H
ATOM   4736  C   PHE A 323     -35.312 -50.033 -62.703  1.00 18.62           C
ATOM   4737  O   PHE A 323     -34.148 -49.743 -62.461  1.00 18.00           O
ATOM   4738  CB  PHE A 323     -35.902 -50.138 -65.224  1.00 19.07           C
ATOM   4739 1HB  PHE A 323     -35.102 -49.777 -65.703  1.00 19.07           H
ATOM   4740 2HB  PHE A 323     -35.759 -51.106 -65.019  1.00 19.07           H
ATOM   4741  CG  PHE A 323     -37.102 -50.025 -66.158  1.00 19.28           C
ATOM   4742  CD1 PHE A 323     -38.340 -50.545 -65.766  1.00 20.06           C
ATOM   4743  HD1 PHE A 323     -38.425 -51.019 -64.890  1.00 20.06           H
ATOM   4744  CD2 PHE A 323     -36.986 -49.397 -67.411  1.00 22.68           C
ATOM   4745  HD2 PHE A 323     -36.101 -49.044 -67.713  1.00 22.68           H
ATOM   4746  CE1 PHE A 323     -39.463 -50.405 -66.595  1.00 21.52           C
ATOM   4747  HE1 PHE A 323     -40.344 -50.775 -66.301  1.00 21.52           H
ATOM   4748  CE2 PHE A 323     -38.116 -49.266 -68.239  1.00 22.89           C
ATOM   4749  HE2 PHE A 323     -38.030 -48.820 -69.130  1.00 22.89           H
ATOM   4750  CZ  PHE A 323     -39.363 -49.757 -67.823  1.00 24.46           C
ATOM   4751  HZ  PHE A 323     -40.170 -49.643 -68.402  1.00 24.46           H
ATOM   4752  N   LEU A 324     -35.900 -50.953 -61.930  1.00  5.20           N
ATOM   4753  H   LEU A 324     -35.435 -51.008 -61.046  1.00  5.20           H
ATOM   4754  CA  LEU A 324     -37.019 -51.911 -61.975  1.00 23.61           C
ATOM   4755  HA  LEU A 324     -37.746 -51.543 -62.555  1.00 23.61           H
ATOM   4756  C   LEU A 324     -37.532 -52.135 -60.522  1.00 22.16           C
ATOM   4757  O   LEU A 324     -36.704 -52.188 -59.623  1.00 20.91           O
ATOM   4758  CB  LEU A 324     -36.451 -53.239 -62.535  1.00 22.06           C
ATOM   4759 1HB  LEU A 324     -35.457 -53.218 -62.429  1.00 22.06           H
ATOM   4760 2HB  LEU A 324     -36.828 -53.989 -61.992  1.00 22.06           H
ATOM   4761  CG  LEU A 324     -36.761 -53.530 -64.019  1.00 21.37           C
ATOM   4762  HG  LEU A 324     -37.038 -52.661 -64.428  1.00 21.37           H
ATOM   4763  CD1 LEU A 324     -35.546 -54.056 -64.759  1.00 22.37           C
ATOM   4764 1HD1 LEU A 324     -35.762 -54.240 -65.718  1.00 22.37           H
ATOM   4765 2HD1 LEU A 324     -35.218 -54.907 -64.349  1.00 22.37           H
ATOM   4766 3HD1 LEU A 324     -34.797 -53.394 -64.734  1.00 22.37           H
ATOM   4767  CD2 LEU A 324     -37.893 -54.529 -64.182  1.00 26.42           C
ATOM   4768 1HD2 LEU A 324     -38.079 -54.705 -65.149  1.00 26.42           H
ATOM   4769 2HD2 LEU A 324     -38.735 -54.188 -63.764  1.00 26.42           H
ATOM   4770 3HD2 LEU A 324     -37.666 -55.401 -63.749  1.00 26.42           H
ATOM   4771  N   ALA A 325     -38.830 -52.056 -60.239  1.00 10.16           N
ATOM   4772  H   ALA A 325     -39.170 -51.136 -60.043  1.00 10.16           H
ATOM   4773  CA  ALA A 325     -39.845 -53.136 -60.172  1.00 25.34           C
ATOM   4774  HA  ALA A 325     -40.708 -52.645 -60.050  1.00 25.34           H
ATOM   4775  C   ALA A 325     -39.692 -54.066 -58.945  1.00 24.38           C
ATOM   4776  O   ALA A 325     -38.576 -54.453 -58.639  1.00 22.50           O
ATOM   4777  CB  ALA A 325     -39.895 -53.922 -61.490  1.00 23.39           C
ATOM   4778 1HB  ALA A 325     -39.994 -53.306 -62.271  1.00 23.39           H
ATOM   4779 2HB  ALA A 325     -40.668 -54.557 -61.500  1.00 23.39           H
ATOM   4780 3HB  ALA A 325     -39.058 -54.454 -61.622  1.00 23.39           H
ATOM   4781  N   GLN A 326     -40.706 -54.534 -58.238  1.00  5.27           N
ATOM   4782  H   GLN A 326     -40.355 -55.011 -57.432  1.00  5.27           H
ATOM   4783  CA  GLN A 326     -42.181 -54.591 -58.235  1.00 19.79           C
ATOM   4784  HA  GLN A 326     -42.566 -53.720 -58.540  1.00 19.79           H
ATOM   4785  C   GLN A 326     -42.571 -54.959 -56.773  1.00 19.33           C
ATOM   4786  O   GLN A 326     -41.843 -55.733 -56.160  1.00 17.85           O
ATOM   4787  CB  GLN A 326     -42.626 -55.726 -59.188  1.00 17.96           C
ATOM   4788 1HB  GLN A 326     -41.831 -56.304 -59.373  1.00 17.96           H
ATOM   4789 2HB  GLN A 326     -43.329 -56.264 -58.722  1.00 17.96           H
ATOM   4790  CG  GLN A 326     -43.202 -55.272 -60.542  1.00 17.09           C
ATOM   4791 1HG  GLN A 326     -44.131 -54.932 -60.396  1.00 17.09           H
ATOM   4792 2HG  GLN A 326     -42.630 -54.535 -60.901  1.00 17.09           H
ATOM   4793  CD  GLN A 326     -43.254 -56.399 -61.583  1.00 16.05           C
ATOM   4794  OE1 GLN A 326     -43.046 -57.558 -61.307  1.00 16.39           O
ATOM   4795  NE2 GLN A 326     -43.533 -56.092 -62.830  1.00 19.41           N
ATOM   4796 1HE2 GLN A 326     -43.569 -56.810 -63.525  1.00 19.41           H
ATOM   4797 2HE2 GLN A 326     -43.709 -55.141 -63.083  1.00 19.41           H
ATOM   4798  N   GLN A 327     -43.510 -54.342 -56.049  1.00  5.09           N
ATOM   4799  H   GLN A 327     -43.154 -53.646 -55.426  1.00  5.09           H
ATOM   4800  CA  GLN A 327     -44.987 -54.503 -56.002  1.00 20.79           C
ATOM   4801  HA  GLN A 327     -45.195 -54.123 -55.101  1.00 20.79           H
ATOM   4802  C   GLN A 327     -45.542 -55.950 -55.962  1.00 20.17           C
ATOM   4803  O   GLN A 327     -44.925 -56.817 -56.559  1.00 18.23           O
ATOM   4804  CB  GLN A 327     -45.651 -53.689 -57.115  1.00 18.85           C
ATOM   4805 1HB  GLN A 327     -45.059 -53.716 -57.920  1.00 18.85           H
ATOM   4806 2HB  GLN A 327     -46.530 -54.113 -57.333  1.00 18.85           H
ATOM   4807  CG  GLN A 327     -45.897 -52.218 -56.738  1.00 18.24           C
ATOM   4808 1HG  GLN A 327     -46.045 -52.165 -55.750  1.00 18.24           H
ATOM   4809 2HG  GLN A 327     -45.084 -51.689 -56.983  1.00 18.24           H
ATOM   4810  CD  GLN A 327     -47.106 -51.589 -57.437  1.00 16.11           C
ATOM   4811  OE1 GLN A 327     -47.900 -52.231 -58.092  1.00 17.34           O
ATOM   4812  NE2 GLN A 327     -47.314 -50.299 -57.284  1.00 19.40           N
ATOM   4813 1HE2 GLN A 327     -48.113 -49.868 -57.703  1.00 19.40           H
ATOM   4814 2HE2 GLN A 327     -46.673 -49.749 -56.748  1.00 19.40           H
ATOM   4815  N   PRO A 328     -46.753 -56.201 -55.458  1.00  8.85           N
ATOM   4816  CA  PRO A 328     -47.629 -55.508 -54.479  1.00 24.43           C
ATOM   4817  HA  PRO A 328     -47.046 -54.998 -53.846  1.00 24.43           H
ATOM   4818  C   PRO A 328     -48.532 -56.441 -53.587  1.00 23.82           C
ATOM   4819  O   PRO A 328     -48.508 -57.661 -53.753  1.00 22.29           O
ATOM   4820  CB  PRO A 328     -48.549 -54.710 -55.420  1.00 22.30           C
ATOM   4821 1HB  PRO A 328     -49.421 -54.500 -54.977  1.00 22.30           H
ATOM   4822 2HB  PRO A 328     -48.112 -53.860 -55.715  1.00 22.30           H
ATOM   4823  CG  PRO A 328     -48.755 -55.653 -56.604  1.00 23.16           C
ATOM   4824 1HG  PRO A 328     -49.669 -56.059 -56.574  1.00 23.16           H
ATOM   4825 2HG  PRO A 328     -48.636 -55.163 -57.467  1.00 23.16           H
ATOM   4826  CD  PRO A 328     -47.686 -56.732 -56.450  1.00 29.32           C
ATOM   4827 1HD  PRO A 328     -48.079 -57.590 -56.119  1.00 29.32           H
ATOM   4828 2HD  PRO A 328     -47.206 -56.895 -57.312  1.00 29.32           H
ATOM   4829  N   MET A 329     -49.420 -55.825 -52.793  1.00 12.66           N
ATOM   4830  H   MET A 329     -49.127 -54.943 -52.424  1.00 12.66           H
ATOM   4831  CA  MET A 329     -50.788 -56.272 -52.382  1.00 23.48           C
ATOM   4832  HA  MET A 329     -51.067 -55.498 -51.813  1.00 23.48           H
ATOM   4833  C   MET A 329     -50.921 -57.510 -51.451  1.00 23.13           C
ATOM   4834  O   MET A 329     -50.110 -58.411 -51.519  1.00 22.61           O
ATOM   4835  CB  MET A 329     -51.666 -56.470 -53.629  1.00 22.65           C
ATOM   4836 1HB  MET A 329     -51.268 -57.205 -54.178  1.00 22.65           H
ATOM   4837 2HB  MET A 329     -52.581 -56.737 -53.328  1.00 22.65           H
ATOM   4838  CG  MET A 329     -51.796 -55.219 -54.517  1.00 22.98           C
ATOM   4839 1HG  MET A 329     -50.849 -54.954 -54.700  1.00 22.98           H
ATOM   4840 2HG  MET A 329     -52.215 -55.562 -55.358  1.00 22.98           H
ATOM   4841  SD  MET A 329     -52.739 -53.848 -53.827  1.00 22.39           S
ATOM   4842  CE  MET A 329     -54.408 -54.390 -54.278  1.00 21.45           C
ATOM   4843 1HE  MET A 329     -55.094 -53.732 -53.968  1.00 21.45           H
ATOM   4844 2HE  MET A 329     -54.621 -55.275 -53.865  1.00 21.45           H
ATOM   4845 3HE  MET A 329     -54.499 -54.484 -55.269  1.00 21.45           H
ATOM   4846  N   ALA A 330     -52.008 -57.752 -50.722  1.00 10.33           N
ATOM   4847  H   ALA A 330     -52.136 -58.732 -50.570  1.00 10.33           H
ATOM   4848  CA  ALA A 330     -53.066 -56.969 -50.084  1.00 23.93           C
ATOM   4849  HA  ALA A 330     -52.585 -56.308 -49.508  1.00 23.93           H
ATOM   4850  C   ALA A 330     -53.989 -57.951 -49.309  1.00 22.83           C
ATOM   4851  O   ALA A 330     -54.098 -59.109 -49.698  1.00 21.66           O
ATOM   4852  CB  ALA A 330     -53.947 -56.230 -51.114  1.00 22.78           C
ATOM   4853 1HB  ALA A 330     -53.406 -55.580 -51.647  1.00 22.78           H
ATOM   4854 2HB  ALA A 330     -54.679 -55.722 -50.660  1.00 22.78           H
ATOM   4855 3HB  ALA A 330     -54.370 -56.874 -51.752  1.00 22.78           H
ATOM   4856  N   LEU A 331     -54.695 -57.398 -48.322  1.00  7.03           N
ATOM   4857  H   LEU A 331     -54.240 -56.681 -47.794  1.00  7.03           H
ATOM   4858  CA  LEU A 331     -56.077 -57.733 -47.927  1.00 20.16           C
ATOM   4859  HA  LEU A 331     -56.137 -57.082 -47.171  1.00 20.16           H
ATOM   4860  C   LEU A 331     -56.451 -59.035 -47.183  1.00 19.20           C
ATOM   4861  O   LEU A 331     -56.130 -60.146 -47.587  1.00 18.37           O
ATOM   4862  CB  LEU A 331     -57.018 -57.497 -49.125  1.00 18.82           C
ATOM   4863 1HB  LEU A 331     -56.577 -57.860 -49.946  1.00 18.82           H
ATOM   4864 2HB  LEU A 331     -57.870 -57.993 -48.957  1.00 18.82           H
ATOM   4865  CG  LEU A 331     -57.365 -56.020 -49.380  1.00 18.08           C
ATOM   4866  HG  LEU A 331     -56.511 -55.504 -49.316  1.00 18.08           H
ATOM   4867  CD1 LEU A 331     -57.984 -55.855 -50.764  1.00 18.98           C
ATOM   4868 1HD1 LEU A 331     -58.214 -54.898 -50.942  1.00 18.98           H
ATOM   4869 2HD1 LEU A 331     -58.822 -56.394 -50.848  1.00 18.98           H
ATOM   4870 3HD1 LEU A 331     -57.352 -56.157 -51.478  1.00 18.98           H
ATOM   4871  CD2 LEU A 331     -58.350 -55.467 -48.345  1.00 23.59           C
ATOM   4872 1HD2 LEU A 331     -58.562 -54.507 -48.529  1.00 23.59           H
ATOM   4873 2HD2 LEU A 331     -57.971 -55.527 -47.422  1.00 23.59           H
ATOM   4874 3HD2 LEU A 331     -59.209 -55.979 -48.358  1.00 23.59           H
ATOM   4875  N   THR A 332     -57.344 -58.790 -46.202  1.00 13.31           N
ATOM   4876  H   THR A 332     -57.227 -57.906 -45.749  1.00 13.31           H
ATOM   4877  CA  THR A 332     -58.471 -59.604 -45.676  1.00 26.12           C
ATOM   4878  HA  THR A 332     -58.824 -58.976 -44.982  1.00 26.12           H
ATOM   4879  C   THR A 332     -58.120 -60.873 -44.884  1.00 25.39           C
ATOM   4880  O   THR A 332     -57.514 -61.792 -45.397  1.00 22.83           O
ATOM   4881  CB  THR A 332     -59.538 -59.880 -46.750  1.00 23.43           C
ATOM   4882  HB  THR A 332     -60.056 -60.691 -46.479  1.00 23.43           H
ATOM   4883  OG1 THR A 332     -58.979 -60.206 -48.006  1.00 22.70           O
ATOM   4884  HG1 THR A 332     -58.028 -60.280 -47.923  1.00 22.70           H
ATOM   4885  CG2 THR A 332     -60.408 -58.646 -46.963  1.00 25.88           C
ATOM   4886 1HG2 THR A 332     -61.105 -58.815 -47.660  1.00 25.88           H
ATOM   4887 2HG2 THR A 332     -59.857 -57.867 -47.262  1.00 25.88           H
ATOM   4888 3HG2 THR A 332     -60.875 -58.386 -46.118  1.00 25.88           H
ATOM   4889  N   SER A 333     -58.403 -60.899 -43.589  1.00 10.20           N
ATOM   4890  H   SER A 333     -57.602 -60.816 -42.996  1.00 10.20           H
ATOM   4891  CA  SER A 333     -59.684 -61.028 -42.855  1.00 26.09           C
ATOM   4892  HA  SER A 333     -59.364 -60.872 -41.921  1.00 26.09           H
ATOM   4893  C   SER A 333     -60.318 -62.418 -42.949  1.00 24.92           C
ATOM   4894  O   SER A 333     -60.642 -62.854 -44.053  1.00 23.57           O
ATOM   4895  CB  SER A 333     -60.732 -59.963 -43.198  1.00 23.61           C
ATOM   4896 1HB  SER A 333     -60.339 -59.046 -43.130  1.00 23.61           H
ATOM   4897 2HB  SER A 333     -61.092 -60.105 -44.120  1.00 23.61           H
ATOM   4898  OG  SER A 333     -61.828 -60.021 -42.303  1.00 21.35           O
ATOM   4899  HG  SER A 333     -62.646 -60.034 -42.800  1.00 21.35           H
ATOM   4900  N   ILE A 334     -60.563 -63.004 -41.810  1.00 12.31           N
ATOM   4901  H   ILE A 334     -59.805 -62.984 -41.158  1.00 12.31           H
ATOM   4902  CA  ILE A 334     -61.777 -63.693 -41.324  1.00 27.59           C
ATOM   4903  HA  ILE A 334     -62.168 -62.996 -40.723  1.00 27.59           H
ATOM   4904  C   ILE A 334     -61.459 -64.935 -40.447  1.00 25.50           C
ATOM   4905  O   ILE A 334     -60.727 -65.824 -40.849  1.00 24.13           O
ATOM   4906  CB  ILE A 334     -62.841 -63.974 -42.435  1.00 24.91           C
ATOM   4907  HB  ILE A 334     -62.320 -64.409 -43.170  1.00 24.91           H
ATOM   4908  CG1 ILE A 334     -63.544 -62.670 -42.894  1.00 26.09           C
ATOM   4909 1HG1 ILE A 334     -64.170 -62.377 -42.171  1.00 26.09           H
ATOM   4910 2HG1 ILE A 334     -62.846 -61.968 -43.036  1.00 26.09           H
ATOM   4911  CG2 ILE A 334     -63.974 -64.915 -41.998  1.00 30.21           C
ATOM   4912 1HG2 ILE A 334     -64.625 -65.062 -42.742  1.00 30.21           H
ATOM   4913 2HG2 ILE A 334     -64.476 -64.535 -41.221  1.00 30.21           H
ATOM   4914 3HG2 ILE A 334     -63.614 -65.807 -41.725  1.00 30.21           H
ATOM   4915  CD1 ILE A 334     -64.352 -62.813 -44.197  1.00 28.83           C
ATOM   4916 1HD1 ILE A 334     -64.784 -61.947 -44.448  1.00 28.83           H
ATOM   4917 2HD1 ILE A 334     -65.073 -63.499 -44.098  1.00 28.83           H
ATOM   4918 3HD1 ILE A 334     -63.763 -63.094 -44.955  1.00 28.83           H
ATOM   4919  N   ASN A 335     -62.141 -64.960 -39.301  1.00 10.81           N
ATOM   4920  H   ASN A 335     -62.344 -64.055 -38.927  1.00 10.81           H
ATOM   4921  CA  ASN A 335     -62.649 -66.072 -38.487  1.00 26.98           C
ATOM   4922  HA  ASN A 335     -63.022 -65.467 -37.783  1.00 26.98           H
ATOM   4923  C   ASN A 335     -61.768 -66.977 -37.588  1.00 26.22           C
ATOM   4924  O   ASN A 335     -60.924 -67.745 -38.023  1.00 23.82           O
ATOM   4925  CB  ASN A 335     -63.651 -66.907 -39.303  1.00 24.51           C
ATOM   4926 1HB  ASN A 335     -63.274 -67.059 -40.217  1.00 24.51           H
ATOM   4927 2HB  ASN A 335     -63.784 -67.787 -38.846  1.00 24.51           H
ATOM   4928  CG  ASN A 335     -65.007 -66.247 -39.457  1.00 21.28           C
ATOM   4929  OD1 ASN A 335     -65.336 -65.274 -38.794  1.00 20.39           O
ATOM   4930  ND2 ASN A 335     -65.848 -66.750 -40.332  1.00 21.50           N
ATOM   4931 1HD2 ASN A 335     -66.751 -66.337 -40.452  1.00 21.50           H
ATOM   4932 2HD2 ASN A 335     -65.585 -67.546 -40.878  1.00 21.50           H
ATOM   4933  N   ALA A 336     -62.266 -67.009 -36.376  1.00 15.32           N
ATOM   4934  H   ALA A 336     -62.391 -66.119 -35.937  1.00 15.32           H
ATOM   4935  CA  ALA A 336     -62.667 -68.174 -35.572  1.00 30.08           C
[truncated: 1,441,862 more chars]
