# Supplementary material for: Variety of genetic defects in GnRH and hypothalamic–pituitary signaling and development in normosmic patients with IHH
Source: Front Endocrinol (Lausanne). 2024 Jul 1;15:1396805. doi: 10.3389/fendo.2024.1396805 (PMC11246878; doi:10.3389/fendo.2024.1396805)
Supplement: Supplementary file 1 [file DataSheet_1.zip › GLI2_Met1352Val_homology.pdb]

REMARK YASARA *************************************************************
REMARK YASARA *                                                           *
REMARK YASARA *                     Y  A  S  A  R  A                      *
REMARK YASARA *                                                           *
REMARK YASARA *   Yet Another Scientific Artificial Reality Application   *
REMARK YASARA *                                                           *
REMARK YASARA *            MOLECULE STRUCTURE FILE, PDB FORMAT            *
REMARK YASARA *                                                           *
REMARK YASARA * Just use YASARA every day to make your questions go away! *
REMARK YASARA *                                                           *
REMARK YASARA *                      www.YASARA.org                       *
REMARK YASARA *                                                           *
REMARK YASARA *************************************************************
REMARK YASARA
REMARK YASARA Version:           24.4.10.W.64
REMARK YASARA Written on:        Mon May 20 12:30:07 2024
REMARK YASARA Number of models:  1
REMARK YASARA Number of atoms:   23030
REMARK YASARA Please address questions or suggestions to: Eliza@yasara.org
REMARK YASARA
COMPND    MOL_ID: 1;
COMPND   2 MOLECULE: Zinc finger protein GLI2;
COMPND   3 CHAIN: ;
SEQRES   1 A 1574  GLN GLU ALA LYS SER GLY ILE LEU GLU ALA ALA GLY PHE 
SEQRES   2 A 1574  PRO ASP PRO GLY LYS LYS ALA SER PRO LEU VAL VAL ALA 
SEQRES   3 A 1574  ALA ALA ALA ALA ALA ALA VAL ALA ALA GLN GLY VAL PRO 
SEQRES   4 A 1574  GLN HIS LEU LEU PRO PRO PHE HIS ALA PRO LEU PRO ILE 
SEQRES   5 A 1574  ASP MET ARG HIS GLN GLU GLY ARG TYR HIS TYR GLU PRO 
SEQRES   6 A 1574  HIS SER VAL HIS GLY VAL HIS GLY PRO PRO ALA LEU SER 
SEQRES   7 A 1574  GLY SER PRO VAL ILE SER ASP ILE SER LEU ILE ARG LEU 
SEQRES   8 A 1574  SER PRO HIS PRO ALA GLY PRO GLY GLU SER PRO PHE ASN 
SEQRES   9 A 1574  ALA PRO HIS PRO TYR VAL ASN PRO HIS MET GLU HIS TYR 
SEQRES  10 A 1574  LEU ARG SER VAL HIS SER SER PRO THR LEU SER MET ILE 
SEQRES  11 A 1574  SER ALA ALA ARG GLY LEU SER PRO ALA ASP VAL ALA GLN 
SEQRES  12 A 1574  GLU HIS LEU LYS GLU ARG GLY LEU PHE GLY LEU PRO ALA 
SEQRES  13 A 1574  PRO GLY THR THR PRO SER ASP TYR TYR HIS GLN MET THR 
SEQRES  14 A 1574  LEU VAL ALA GLY HIS PRO ALA PRO TYR GLY ASP LEU LEU 
SEQRES  15 A 1574  MET GLN SER GLY GLY ALA ALA SER ALA PRO HIS LEU HIS 
SEQRES  16 A 1574  ASP TYR LEU ASN PRO VAL ASP VAL SER ARG PHE SER SER 
SEQRES  17 A 1574  PRO ARG VAL THR PRO ARG LEU SER ARG LYS ARG ALA LEU 
SEQRES  18 A 1574  SER ILE SER PRO LEU SER ASP ALA SER LEU ASP LEU GLN 
SEQRES  19 A 1574  ARG MET ILE ARG THR SER PRO ASN SER LEU VAL ALA TYR 
SEQRES  20 A 1574  ILE ASN ASN SER ARG SER SER SER ALA ALA SER GLY SER 
SEQRES  21 A 1574  TYR GLY HIS LEU SER ALA GLY ALA LEU SER PRO ALA PHE 
SEQRES  22 A 1574  THR PHE PRO HIS PRO ILE ASN PRO VAL ALA TYR GLN GLN 
SEQRES  23 A 1574  ILE LEU SER GLN GLN ARG GLY LEU GLY SER ALA PHE GLY 
SEQRES  24 A 1574  HIS THR PRO PRO LEU ILE GLN PRO SER PRO THR PHE LEU 
SEQRES  25 A 1574  ALA GLN GLN PRO MET ALA LEU THR SER ILE ASN ALA THR 
SEQRES  26 A 1574  PRO THR GLN LEU SER SER SER SER ASN CYS LEU SER ASP 
SEQRES  27 A 1574  THR ASN GLN ASN LYS GLN SER SER GLU SER ALA VAL SER 
SEQRES  28 A 1574  SER THR VAL ASN PRO VAL ALA ILE HIS LYS ARG SER LYS 
SEQRES  29 A 1574  VAL LYS THR GLU PRO GLU GLY LEU ARG PRO ALA SER PRO 
SEQRES  30 A 1574  LEU ALA LEU THR GLN GLY GLN VAL SER GLY HIS GLY SER 
SEQRES  31 A 1574  CYS GLY CYS ALA LEU PRO LEU SER GLN GLU GLN LEU ALA 
SEQRES  32 A 1574  ASP LEU LYS GLU ASP LEU ASP ARG ASP ASP CYS LYS GLN 
SEQRES  33 A 1574  GLU ALA GLU VAL VAL ILE TYR GLU THR ASN CYS HIS TRP 
SEQRES  34 A 1574  GLU ASP CYS THR LYS GLU TYR ASP THR GLN GLU GLN LEU 
SEQRES  35 A 1574  VAL HIS HIS ILE ASN ASN GLU HIS ILE HIS GLY GLU LYS 
SEQRES  36 A 1574  LYS GLU PHE VAL CYS ARG TRP GLN ALA CYS THR ARG GLU 
SEQRES  37 A 1574  GLN LYS PRO PHE LYS ALA GLN TYR MET LEU VAL VAL HIS 
SEQRES  38 A 1574  MET ARG ARG HIS THR GLY GLU LYS PRO HIS LYS CYS THR 
SEQRES  39 A 1574  PHE GLU GLY CYS SER LYS ALA TYR SER ARG LEU GLU ASN 
SEQRES  40 A 1574  LEU LYS THR HIS LEU ARG SER HIS THR GLY GLU LYS PRO 
SEQRES  41 A 1574  TYR VAL CYS GLU HIS GLU GLY CYS ASN LYS ALA PHE SER 
SEQRES  42 A 1574  ASN ALA SER ASP ARG ALA LYS HIS GLN ASN ARG THR HIS 
SEQRES  43 A 1574  SER ASN GLU LYS PRO TYR ILE CYS LYS ILE PRO GLY CYS 
SEQRES  44 A 1574  THR LYS ARG TYR THR ASP PRO SER SER LEU ARG LYS HIS 
SEQRES  45 A 1574  VAL LYS THR VAL HIS GLY PRO ASP ALA HIS VAL THR LYS 
SEQRES  46 A 1574  LYS GLN ARG ASN ASP VAL HIS LEU ARG THR PRO LEU LEU 
SEQRES  47 A 1574  LYS GLU ASN GLY ASP SER GLU ALA GLY THR GLU PRO GLY 
SEQRES  48 A 1574  GLY PRO GLU SER THR GLU ALA SER SER THR SER GLN ALA 
SEQRES  49 A 1574  VAL GLU ASP CYS LEU HIS VAL ARG ALA ILE LYS THR GLU 
SEQRES  50 A 1574  SER SER GLY LEU CYS GLN SER SER PRO GLY ALA GLN SER 
SEQRES  51 A 1574  SER CYS SER SER GLU PRO SER PRO LEU GLY SER ALA PRO 
SEQRES  52 A 1574  ASN ASN ASP SER GLY VAL GLU MET PRO GLY THR GLY PRO 
SEQRES  53 A 1574  GLY SER LEU GLY ASP LEU THR ALA LEU ASP ASP THR PRO 
SEQRES  54 A 1574  PRO GLY ALA ASP THR SER ALA LEU ALA ALA PRO SER ALA 
SEQRES  55 A 1574  GLY GLY LEU GLN LEU ARG LYS HIS MET THR THR MET HIS 
SEQRES  56 A 1574  ARG PHE GLU GLN LEU LYS LYS GLU LYS LEU LYS SER LEU 
SEQRES  57 A 1574  LYS ASP SER CYS SER TRP ALA GLY PRO THR PRO HIS THR 
SEQRES  58 A 1574  ARG ASN THR LYS LEU PRO PRO LEU PRO GLY SER GLY SER 
SEQRES  59 A 1574  ILE LEU GLU ASN PHE SER GLY SER GLY GLY GLY GLY PRO 
SEQRES  60 A 1574  ALA GLY LEU LEU PRO ASN PRO ARG LEU SER GLU LEU SER 
SEQRES  61 A 1574  ALA SER GLU VAL THR MET LEU SER GLN LEU GLN GLU ARG 
SEQRES  62 A 1574  ARG ASP SER SER THR SER THR VAL SER SER ALA TYR THR 
SEQRES  63 A 1574  VAL SER ARG ARG SER SER GLY ILE SER PRO TYR PHE SER 
SEQRES  64 A 1574  SER ARG ARG SER SER GLU ALA SER PRO LEU GLY ALA GLY 
SEQRES  65 A 1574  ARG PRO HIS ASN ALA SER SER ALA ASP SER TYR ASP PRO 
SEQRES  66 A 1574  ILE SER THR ASP ALA SER ARG ARG SER SER GLU ALA SER 
SEQRES  67 A 1574  GLN CYS SER GLY GLY SER GLY LEU LEU ASN LEU THR PRO 
SEQRES  68 A 1574  ALA GLN GLN TYR SER LEU ARG ALA LYS TYR ALA ALA ALA 
SEQRES  69 A 1574  THR GLY GLY PRO PRO PRO THR PRO LEU PRO GLY LEU GLU 
SEQRES  70 A 1574  ARG MET SER LEU ARG THR ARG LEU ALA LEU LEU ASP ALA 
SEQRES  71 A 1574  PRO GLU ARG THR LEU PRO ALA GLY CYS PRO ARG PRO LEU 
SEQRES  72 A 1574  GLY PRO ARG ARG GLY SER ASP GLY PRO THR TYR GLY HIS 
SEQRES  73 A 1574  GLY HIS ALA GLY ALA ALA PRO ALA PHE PRO HIS GLU ALA 
SEQRES  74 A 1574  PRO GLY GLY GLY ALA ARG ARG ALA SER ASP PRO VAL ARG 
SEQRES  75 A 1574  ARG PRO ASP ALA LEU SER LEU PRO ARG VAL GLN ARG PHE 
SEQRES  76 A 1574  HIS SER THR HIS ASN VAL ASN PRO GLY PRO LEU PRO PRO 
SEQRES  77 A 1574  CYS ALA ASP ARG ARG GLY LEU ARG LEU GLN SER HIS PRO 
SEQRES  78 A 1574  SER THR ASP GLY GLY LEU ALA ARG GLY ALA TYR SER PRO 
SEQRES  79 A 1574  ARG PRO PRO SER ILE SER GLU ASN VAL ALA MET GLU ALA 
SEQRES  80 A 1574  VAL ALA ALA GLY VAL ASP GLY ALA GLY PRO GLU ALA ASP 
SEQRES  81 A 1574  LEU GLY LEU PRO GLU ASP ASP LEU VAL LEU PRO ASP ASP 
SEQRES  82 A 1574  VAL VAL GLN TYR ILE LYS ALA HIS ALA SER GLY ALA LEU 
SEQRES  83 A 1574  ASP GLU GLY THR GLY GLN VAL TYR PRO THR GLU SER THR 
SEQRES  84 A 1574  GLY PHE SER ASP ASN PRO ARG LEU PRO SER PRO GLY LEU 
SEQRES  85 A 1574  HIS GLY GLN ARG ARG MET VAL ALA ALA ASP SER ASN VAL 
SEQRES  86 A 1574  GLY PRO SER ALA PRO MET LEU GLY GLY CYS GLN LEU GLY 
SEQRES  87 A 1574  PHE GLY ALA PRO SER SER LEU ASN LYS ASN ASN MET PRO 
SEQRES  88 A 1574  VAL GLN TRP ASN GLU VAL SER SER GLY THR VAL ASP ALA 
SEQRES  89 A 1574  LEU ALA SER GLN VAL LYS PRO PRO PRO PHE PRO GLN GLY 
SEQRES  90 A 1574  ASN LEU ALA VAL VAL GLN GLN LYS PRO ALA PHE GLY GLN 
SEQRES  91 A 1574  TYR PRO GLY TYR SER PRO GLN GLY LEU GLN ALA SER PRO 
SEQRES  92 A 1574  GLY GLY LEU ASP SER THR GLN PRO HIS LEU GLN PRO ARG 
SEQRES  93 A 1574  SER GLY ALA PRO SER GLN GLY ILE PRO ARG VAL ASN TYR 
SEQRES  94 A 1574  MET GLN GLN LEU ARG GLN PRO VAL ALA GLY SER GLN CYS 
SEQRES  95 A 1574  PRO GLY MET THR THR THR MET SER PRO HIS ALA CYS TYR 
SEQRES  96 A 1574  GLY GLN VAL HIS PRO GLN LEU SER PRO SER THR ILE SER 
SEQRES  97 A 1574  GLY ALA LEU ASN GLN PHE PRO GLN SER CYS SER ASN MET 
SEQRES  98 A 1574  PRO ALA LYS PRO GLY HIS LEU GLY HIS PRO GLN GLN THR 
SEQRES  99 A 1574  GLU VAL ALA PRO ASP PRO THR THR MET GLY ASN ARG HIS 
SEQRES 100 A 1574  ARG GLU LEU GLY VAL PRO ASP SER ALA LEU ALA GLY VAL 
SEQRES 101 A 1574  PRO PRO PRO HIS PRO VAL GLN SER TYR PRO GLN GLN SER 
SEQRES 102 A 1574  HIS HIS LEU ALA ALA SER MET SER GLN GLU GLY TYR HIS 
SEQRES 103 A 1574  GLN VAL PRO SER LEU LEU PRO ALA ARG GLN PRO GLY PHE 
SEQRES 104 A 1574  VAL GLU PRO GLN THR GLY PRO MET GLY VAL ALA THR ALA 
SEQRES 105 A 1574  GLY PHE GLY LEU VAL GLN PRO ARG PRO PRO LEU GLU PRO 
SEQRES 106 A 1574  SER PRO THR GLY ARG HIS ARG GLY VAL ARG ALA VAL GLN 
SEQRES 107 A 1574  GLN GLN LEU ALA TYR ALA ARG ALA THR GLY HIS ALA MET 
SEQRES 108 A 1574  ALA ALA MET PRO SER SER GLN GLU THR ALA GLU ALA VAL 
SEQRES 109 A 1574  PRO LYS GLY ALA MET GLY ASN MET GLY SER VAL PRO PRO 
SEQRES 110 A 1574  GLN PRO PRO PRO GLN ASP ALA GLY GLY ALA PRO ASP HIS 
SEQRES 111 A 1574  SER MET LEU TYR TYR TYR GLY GLN ILE HIS MET TYR GLU 
SEQRES 112 A 1574  GLN ASP GLY GLY LEU GLU ASN LEU GLY SER CYS GLN VAL 
SEQRES 113 A 1574  MET ARG SER GLN PRO PRO GLN PRO GLN ALA CYS GLN ASP 
SEQRES 114 A 1574  SER ILE GLN PRO GLN PRO LEU PRO SER PRO GLY VAL ASN 
SEQRES 115 A 1574  GLN VAL SER SER THR VAL ASP SER GLN LEU LEU GLU ALA 
SEQRES 116 A 1574  PRO GLN ILE ASP PHE ASP ALA ILE MET ASP ASP GLY ASP 
SEQRES 117 A 1574  HIS SER SER LEU PHE SER GLY ALA LEU SER PRO SER LEU 
SEQRES 118 A 1574  LEU HIS SER LEU SER GLN ASN SER SER ARG LEU THR THR 
SEQRES 119 A 1574  PRO ARG ASN SER LEU THR LEU PRO SER ILE PRO ALA GLY 
SEQRES 120 A 1574  ILE SER ASN MET ALA VAL GLY ASP MET SER SER MET LEU 
SEQRES 121 A 1574  THR SER LEU ALA GLU GLU SER LYS PHE LEU ASN MET MET 
SEQRES 122 A 1574  THR 
ATOM      1  N   GLN A  13      47.719 -29.968  22.833  0.90 -6.10           N
ATOM      2 1H   GLN A  13      47.650 -29.555  23.753  0.90 -6.10           H
ATOM      3 2H   GLN A  13      47.340 -29.319  22.157  0.90 -6.10           H
ATOM      4 3H   GLN A  13      48.692 -30.140  22.619  0.90 -6.10           H
ATOM      5  CA  GLN A  13      46.948 -31.246  22.801  0.90 -6.10           C
ATOM      6  HA  GLN A  13      47.332 -31.881  23.593  0.90 -6.10           H
ATOM      7  C   GLN A  13      47.162 -32.002  21.499  0.90 -6.10           C
ATOM      8  O   GLN A  13      47.302 -33.216  21.538  0.90 -6.10           O
ATOM      9  CB  GLN A  13      45.460 -31.000  23.078  0.90 -6.10           C
ATOM     10 1HB  GLN A  13      45.381 -30.384  23.970  0.90 -6.10           H
ATOM     11 2HB  GLN A  13      45.045 -30.437  22.244  0.90 -6.10           H
ATOM     12  CG  GLN A  13      44.598 -32.253  23.294  0.90 -6.10           C
ATOM     13 1HG  GLN A  13      43.560 -31.938  23.372  0.90 -6.10           H
ATOM     14 2HG  GLN A  13      44.688 -32.908  22.427  0.90 -6.10           H
ATOM     15  CD  GLN A  13      44.939 -33.050  24.546  0.90 -6.10           C
ATOM     16  OE1 GLN A  13      45.787 -32.674  25.352  0.90 -6.10           O
ATOM     17  NE2 GLN A  13      44.285 -34.166  24.711  0.90 -6.10           N
ATOM     18 1HE2 GLN A  13      44.475 -34.741  25.521  0.90 -6.10           H
ATOM     19 2HE2 GLN A  13      43.584 -34.440  24.045  0.90 -6.10           H
ATOM     20  N   GLU A  14      47.264 -31.332  20.360  0.90 15.51           N
ATOM     21  H   GLU A  14      47.098 -30.332  20.334  0.90 15.51           H
ATOM     22  CA  GLU A  14      47.629 -31.985  19.094  0.90 15.51           C
ATOM     23  HA  GLU A  14      46.809 -32.649  18.820  0.90 15.51           H
ATOM     24  C   GLU A  14      48.898 -32.858  19.169  0.90 15.51           C
ATOM     25  O   GLU A  14      48.927 -33.958  18.617  0.90 15.51           O
ATOM     26  CB  GLU A  14      47.754 -30.922  17.983  0.90 15.51           C
ATOM     27 1HB  GLU A  14      47.821 -31.438  17.027  0.90 15.51           H
ATOM     28 2HB  GLU A  14      46.834 -30.339  17.981  0.90 15.51           H
ATOM     29  CG  GLU A  14      48.939 -29.936  18.077  0.90 15.51           C
ATOM     30 1HG  GLU A  14      49.871 -30.494  17.985  0.90 15.51           H
ATOM     31 2HG  GLU A  14      48.881 -29.231  17.247  0.90 15.51           H
ATOM     32  CD  GLU A  14      48.951 -29.167  19.390  0.90 15.51           C
ATOM     33  OE1 GLU A  14      48.133 -28.240  19.552  0.90 15.51           O
ATOM     34  OE2 GLU A  14      49.648 -29.594  20.341  0.90 15.51           O
ATOM     35  N   ALA A  15      49.918 -32.416  19.896  0.90 -7.69           N
ATOM     36  H   ALA A  15      49.876 -31.479  20.286  0.90 -7.69           H
ATOM     37  CA  ALA A  15      51.138 -33.195  20.094  0.90 -7.69           C
ATOM     38  HA  ALA A  15      51.464 -33.585  19.128  0.90 -7.69           H
ATOM     39  C   ALA A  15      50.930 -34.389  21.036  0.90 -7.69           C
ATOM     40  O   ALA A  15      51.574 -35.427  20.896  0.90 -7.69           O
ATOM     41  CB  ALA A  15      52.232 -32.273  20.634  0.90 -7.69           C
ATOM     42 1HB  ALA A  15      52.403 -31.450  19.937  0.90 -7.69           H
ATOM     43 2HB  ALA A  15      53.160 -32.834  20.750  0.90 -7.69           H
ATOM     44 3HB  ALA A  15      51.944 -31.870  21.605  0.90 -7.69           H
ATOM     45  N   LYS A  16      49.997 -34.264  21.972  0.90-10.33           N
ATOM     46  H   LYS A  16      49.485 -33.400  22.037  0.90-10.33           H
ATOM     47  CA  LYS A  16      49.673 -35.357  22.897  0.90-10.33           C
ATOM     48  HA  LYS A  16      50.599 -35.732  23.332  0.90-10.33           H
ATOM     49  C   LYS A  16      49.016 -36.490  22.120  0.90-10.33           C
ATOM     50  O   LYS A  16      49.260 -37.662  22.369  0.90-10.33           O
ATOM     51  CB  LYS A  16      48.771 -34.872  24.037  0.90-10.33           C
ATOM     52 1HB  LYS A  16      49.193 -33.950  24.438  0.90-10.33           H
ATOM     53 2HB  LYS A  16      47.776 -34.660  23.647  0.90-10.33           H
ATOM     54  CG  LYS A  16      48.653 -35.874  25.177  0.90-10.33           C
ATOM     55 1HG  LYS A  16      48.230 -36.805  24.799  0.90-10.33           H
ATOM     56 2HG  LYS A  16      49.645 -36.074  25.574  0.90-10.33           H
ATOM     57  CD  LYS A  16      47.780 -35.353  26.298  0.90-10.33           C
ATOM     58 1HD  LYS A  16      48.154 -34.384  26.628  0.90-10.33           H
ATOM     59 2HD  LYS A  16      46.761 -35.238  25.931  0.90-10.33           H
ATOM     60  CE  LYS A  16      47.787 -36.317  27.473  0.90-10.33           C
ATOM     61 1HE  LYS A  16      47.462 -37.302  27.132  0.90-10.33           H
ATOM     62 2HE  LYS A  16      48.805 -36.398  27.864  0.90-10.33           H
ATOM     63  NZ  LYS A  16      46.875 -35.843  28.558  0.90-10.33           N
ATOM     64 1HZ  LYS A  16      46.935 -36.457  29.359  0.90-10.33           H
ATOM     65 2HZ  LYS A  16      45.918 -35.824  28.225  0.90-10.33           H
ATOM     66 3HZ  LYS A  16      47.141 -34.911  28.850  0.90-10.33           H
ATOM     67  N   SER A  17      48.247 -36.123  21.106  0.90 15.13           N
ATOM     68  H   SER A  17      48.061 -35.138  20.960  0.90 15.13           H
ATOM     69  CA  SER A  17      47.657 -37.078  20.167  0.90 15.13           C
ATOM     70  HA  SER A  17      47.442 -38.013  20.685  0.90 15.13           H
ATOM     71  C   SER A  17      48.582 -37.413  18.991  0.90 15.13           C
ATOM     72  O   SER A  17      48.147 -37.988  17.993  0.90 15.13           O
ATOM     73  CB  SER A  17      46.335 -36.509  19.655  0.90 15.13           C
ATOM     74 1HB  SER A  17      45.938 -37.152  18.870  0.90 15.13           H
ATOM     75 2HB  SER A  17      45.623 -36.485  20.481  0.90 15.13           H
ATOM     76  OG  SER A  17      46.490 -35.185  19.171  0.90 15.13           O
ATOM     77  HG  SER A  17      47.322 -35.122  18.681  0.90 15.13           H
ATOM     78  N   GLY A  18      49.855 -37.050  19.081  0.90 19.12           N
ATOM     79  H   GLY A  18      50.196 -36.557  19.897  0.90 19.12           H
ATOM     80  CA  GLY A  18      50.808 -37.407  18.043  0.90 19.12           C
ATOM     81 1HA  GLY A  18      50.405 -37.139  17.067  0.90 19.12           H
ATOM     82 2HA  GLY A  18      51.746 -36.875  18.203  0.90 19.12           H
ATOM     83  C   GLY A  18      51.073 -38.899  18.079  0.90 19.12           C
ATOM     84  O   GLY A  18      50.925 -39.532  19.125  0.90 19.12           O
ATOM     85  N   ILE A  19      51.444 -39.480  16.948  0.90-12.50           N
ATOM     86  H   ILE A  19      51.550 -38.920  16.116  0.90-12.50           H
ATOM     87  CA  ILE A  19      51.635 -40.932  16.833  0.90-12.50           C
ATOM     88  HA  ILE A  19      51.364 -41.409  17.773  0.90-12.50           H
ATOM     89  C   ILE A  19      53.090 -41.310  16.552  0.90-12.50           C
ATOM     90  O   ILE A  19      53.405 -42.449  16.234  0.90-12.50           O
ATOM     91  CB  ILE A  19      50.695 -41.519  15.741  0.90-12.50           C
ATOM     92  HB  ILE A  19      50.872 -42.593  15.681  0.90-12.50           H
ATOM     93  CG1 ILE A  19      50.994 -40.890  14.366  0.90-12.50           C
ATOM     94 1HG1 ILE A  19      50.659 -39.855  14.375  0.90-12.50           H
ATOM     95 2HG1 ILE A  19      52.070 -40.886  14.205  0.90-12.50           H
ATOM     96  CG2 ILE A  19      49.213 -41.300  16.152  0.90-12.50           C
ATOM     97 1HG2 ILE A  19      48.559 -41.869  15.492  0.90-12.50           H
ATOM     98 2HG2 ILE A  19      48.947 -40.242  16.106  0.90-12.50           H
ATOM     99 3HG2 ILE A  19      49.058 -41.660  17.171  0.90-12.50           H
ATOM    100  CD1 ILE A  19      50.349 -41.593  13.174  0.90-12.50           C
ATOM    101 1HD1 ILE A  19      50.644 -41.084  12.257  0.90-12.50           H
ATOM    102 2HD1 ILE A  19      49.264 -41.568  13.258  0.90-12.50           H
ATOM    103 3HD1 ILE A  19      50.684 -42.630  13.127  0.90-12.50           H
ATOM    104  N   LEU A  20      53.993 -40.346  16.645  0.90-16.63           N
ATOM    105  H   LEU A  20      53.738 -39.448  17.037  0.90-16.63           H
ATOM    106  CA  LEU A  20      55.363 -40.547  16.171  0.90-16.63           C
ATOM    107  HA  LEU A  20      55.330 -41.087  15.225  0.90-16.63           H
ATOM    108  C   LEU A  20      56.204 -41.374  17.135  0.90-16.63           C
ATOM    109  O   LEU A  20      57.252 -41.899  16.766  0.90-16.63           O
ATOM    110  CB  LEU A  20      56.033 -39.190  15.933  0.90-16.63           C
ATOM    111 1HB  LEU A  20      56.086 -38.667  16.887  0.90-16.63           H
ATOM    112 2HB  LEU A  20      57.053 -39.370  15.594  0.90-16.63           H
ATOM    113  CG  LEU A  20      55.351 -38.263  14.912  0.90-16.63           C
ATOM    114  HG  LEU A  20      54.320 -38.097  15.224  0.90-16.63           H
ATOM    115  CD1 LEU A  20      56.054 -36.915  14.894  0.90-16.63           C
ATOM    116 1HD1 LEU A  20      55.539 -36.236  14.216  0.90-16.63           H
ATOM    117 2HD1 LEU A  20      57.083 -37.035  14.556  0.90-16.63           H
ATOM    118 3HD1 LEU A  20      56.061 -36.480  15.892  0.90-16.63           H
ATOM    119  CD2 LEU A  20      55.335 -38.847  13.495  0.90-16.63           C
ATOM    120 1HD2 LEU A  20      54.866 -38.140  12.811  0.90-16.63           H
ATOM    121 2HD2 LEU A  20      54.764 -39.775  13.476  0.90-16.63           H
ATOM    122 3HD2 LEU A  20      56.354 -39.044  13.158  0.90-16.63           H
ATOM    123  N   GLU A  21      55.735 -41.529  18.364  0.90 -7.20           N
ATOM    124  H   GLU A  21      54.844 -41.116  18.617  0.90 -7.20           H
ATOM    125  CA  GLU A  21      56.458 -42.296  19.381  0.90 -7.20           C
ATOM    126  HA  GLU A  21      57.527 -42.234  19.181  0.90 -7.20           H
ATOM    127  C   GLU A  21      56.054 -43.772  19.322  0.90 -7.20           C
ATOM    128  O   GLU A  21      56.493 -44.583  20.141  0.90 -7.20           O
ATOM    129  CB  GLU A  21      56.202 -41.709  20.776  0.90 -7.20           C
ATOM    130 1HB  GLU A  21      55.140 -41.782  20.994  0.90 -7.20           H
ATOM    131 2HB  GLU A  21      56.748 -42.295  21.514  0.90 -7.20           H
ATOM    132  CG  GLU A  21      56.640 -40.247  20.894  0.90 -7.20           C
ATOM    133 1HG  GLU A  21      57.705 -40.181  20.673  0.90 -7.20           H
ATOM    134 2HG  GLU A  21      56.101 -39.652  20.157  0.90 -7.20           H
ATOM    135  CD  GLU A  21      56.377 -39.639  22.265  0.90 -7.20           C
ATOM    136  OE1 GLU A  21      55.402 -40.024  22.951  0.90 -7.20           O
ATOM    137  OE2 GLU A  21      57.087 -38.676  22.641  0.90 -7.20           O
ATOM    138  N   ALA A  22      55.227 -44.127  18.347  0.90 10.51           N
ATOM    139  H   ALA A  22      54.886 -43.427  17.704  0.90 10.51           H
ATOM    140  CA  ALA A  22      54.815 -45.513  18.136  0.90 10.51           C
ATOM    141  HA  ALA A  22      54.382 -45.900  19.059  0.90 10.51           H
ATOM    142  C   ALA A  22      56.006 -46.399  17.750  0.90 10.51           C
ATOM    143  O   ALA A  22      57.006 -45.917  17.217  0.90 10.51           O
ATOM    144  CB  ALA A  22      53.759 -45.560  17.035  0.90 10.51           C
ATOM    145 1HB  ALA A  22      52.901 -44.951  17.322  0.90 10.51           H
ATOM    146 2HB  ALA A  22      53.426 -46.586  16.882  0.90 10.51           H
ATOM    147 3HB  ALA A  22      54.176 -45.177  16.102  0.90 10.51           H
ATOM    148  N   ALA A  23      55.863 -47.701  17.966  1.00  2.04           N
ATOM    149  H   ALA A  23      55.016 -48.040  18.400  1.00  2.04           H
ATOM    150  CA  ALA A  23      56.901 -48.662  17.603  1.00  2.04           C
ATOM    151  HA  ALA A  23      57.835 -48.347  18.071  1.00  2.04           H
ATOM    152  C   ALA A  23      57.154 -48.730  16.087  1.00  2.04           C
ATOM    153  O   ALA A  23      58.303 -48.861  15.665  1.00  2.04           O
ATOM    154  CB  ALA A  23      56.534 -50.054  18.151  1.00  2.04           C
ATOM    155 1HB  ALA A  23      56.411 -50.003  19.234  1.00  2.04           H
ATOM    156 2HB  ALA A  23      57.338 -50.756  17.920  1.00  2.04           H
ATOM    157 3HB  ALA A  23      55.610 -50.409  17.693  1.00  2.04           H
ATOM    158  N   GLY A  24      56.117 -48.626  15.262  1.00 23.94           N
ATOM    159  H   GLY A  24      55.175 -48.525  15.621  1.00 23.94           H
ATOM    160  CA  GLY A  24      56.336 -48.681  13.824  1.00 23.94           C
ATOM    161 1HA  GLY A  24      57.244 -48.115  13.623  1.00 23.94           H
ATOM    162 2HA  GLY A  24      56.547 -49.714  13.551  1.00 23.94           H
ATOM    163  C   GLY A  24      55.301 -48.155  12.846  1.00 23.94           C
ATOM    164  O   GLY A  24      54.119 -47.966  13.147  1.00 23.94           O
ATOM    165  N   PHE A  25      55.814 -47.915  11.649  1.00 32.71           N
ATOM    166  H   PHE A  25      56.788 -48.154  11.507  1.00 32.71           H
ATOM    167  CA  PHE A  25      55.153 -47.295  10.495  1.00 32.71           C
ATOM    168  HA  PHE A  25      54.067 -47.266  10.590  1.00 32.71           H
ATOM    169  C   PHE A  25      55.590 -48.227   9.346  1.00 32.71           C
ATOM    170  O   PHE A  25      56.200 -49.258   9.657  1.00 32.71           O
ATOM    171  CB  PHE A  25      55.747 -45.880  10.374  1.00 32.71           C
ATOM    172 1HB  PHE A  25      56.823 -45.939  10.533  1.00 32.71           H
ATOM    173 2HB  PHE A  25      55.582 -45.485   9.379  1.00 32.71           H
ATOM    174  CG  PHE A  25      55.163 -44.887  11.337  1.00 32.71           C
ATOM    175  CD1 PHE A  25      55.657 -44.765  12.648  1.00 32.71           C
ATOM    176  HD1 PHE A  25      56.457 -45.410  12.984  1.00 32.71           H
ATOM    177  CD2 PHE A  25      54.120 -44.042  10.920  1.00 32.71           C
ATOM    178  HD2 PHE A  25      53.720 -44.133   9.920  1.00 32.71           H
ATOM    179  CE1 PHE A  25      55.129 -43.794  13.534  1.00 32.71           C
ATOM    180  HE1 PHE A  25      55.516 -43.708  14.540  1.00 32.71           H
ATOM    181  CE2 PHE A  25      53.592 -43.059  11.787  1.00 32.71           C
ATOM    182  HE2 PHE A  25      52.802 -42.405  11.446  1.00 32.71           H
ATOM    183  CZ  PHE A  25      54.105 -42.930  13.093  1.00 32.71           C
ATOM    184  HZ  PHE A  25      53.721 -42.170  13.752  1.00 32.71           H
ATOM    185  N   PRO A  26      55.465 -47.849   8.052  1.00 27.44           N
ATOM    186  CA  PRO A  26      54.749 -46.871   7.210  1.00 27.44           C
ATOM    187  HA  PRO A  26      54.464 -46.010   7.810  1.00 27.44           H
ATOM    188  C   PRO A  26      53.534 -47.278   6.357  1.00 27.44           C
ATOM    189  O   PRO A  26      53.126 -48.437   6.248  1.00 27.44           O
ATOM    190  CB  PRO A  26      55.872 -46.449   6.269  1.00 27.44           C
ATOM    191 1HB  PRO A  26      55.504 -45.973   5.362  1.00 27.44           H
ATOM    192 2HB  PRO A  26      56.565 -45.790   6.791  1.00 27.44           H
ATOM    193  CG  PRO A  26      56.513 -47.737   5.954  1.00 27.44           C
ATOM    194 1HG  PRO A  26      55.936 -48.249   5.187  1.00 27.44           H
ATOM    195 2HG  PRO A  26      57.539 -47.587   5.616  1.00 27.44           H
ATOM    196  CD  PRO A  26      56.479 -48.538   7.229  1.00 27.44           C
ATOM    197 1HD  PRO A  26      56.183 -49.568   7.031  1.00 27.44           H
ATOM    198 2HD  PRO A  26      57.458 -48.497   7.709  1.00 27.44           H
ATOM    199  N   ASP A  27      53.034 -46.249   5.685  1.00 24.34           N
ATOM    200  H   ASP A  27      53.411 -45.343   5.912  1.00 24.34           H
ATOM    201  CA  ASP A  27      52.031 -46.267   4.612  1.00 24.34           C
ATOM    202  HA  ASP A  27      51.112 -46.756   4.936  1.00 24.34           H
ATOM    203  C   ASP A  27      52.582 -46.931   3.335  1.00 24.34           C
ATOM    204  O   ASP A  27      53.784 -47.225   3.298  1.00 24.34           O
ATOM    205  CB  ASP A  27      51.765 -44.789   4.318  1.00 24.34           C
ATOM    206 1HB  ASP A  27      52.711 -44.320   4.046  1.00 24.34           H
ATOM    207 2HB  ASP A  27      51.083 -44.693   3.481  1.00 24.34           H
ATOM    208  CG  ASP A  27      51.199 -44.054   5.514  1.00 24.34           C
ATOM    209  OD1 ASP A  27      50.196 -44.502   6.109  1.00 24.34           O
ATOM    210  OD2 ASP A  27      51.777 -43.018   5.899  1.00 24.34           O
ATOM    211  N   PRO A  28      51.784 -47.121   2.255  1.00 24.30           N
ATOM    212  CA  PRO A  28      50.396 -46.875   1.817  1.00 24.30           C
ATOM    213  HA  PRO A  28      50.033 -45.929   2.210  1.00 24.30           H
ATOM    214  C   PRO A  28      49.374 -47.982   2.091  1.00 24.30           C
ATOM    215  O   PRO A  28      49.716 -49.056   2.586  1.00 24.30           O
ATOM    216  CB  PRO A  28      50.573 -46.748   0.305  1.00 24.30           C
ATOM    217 1HB  PRO A  28      49.645 -46.930  -0.235  1.00 24.30           H
ATOM    218 2HB  PRO A  28      50.970 -45.764   0.056  1.00 24.30           H
ATOM    219  CG  PRO A  28      51.567 -47.805   0.008  1.00 24.30           C
ATOM    220 1HG  PRO A  28      51.079 -48.780  -0.009  1.00 24.30           H
ATOM    221 2HG  PRO A  28      52.066 -47.616  -0.942  1.00 24.30           H
ATOM    222  CD  PRO A  28      52.550 -47.737   1.149  1.00 24.30           C
ATOM    223 1HD  PRO A  28      52.884 -48.741   1.417  1.00 24.30           H
ATOM    224 2HD  PRO A  28      53.399 -47.109   0.872  1.00 24.30           H
ATOM    225  N   GLY A  29      48.130 -47.744   1.682  1.00 38.27           N
ATOM    226  H   GLY A  29      47.881 -46.827   1.343  1.00 38.27           H
ATOM    227  CA  GLY A  29      47.124 -48.796   1.600  1.00 38.27           C
ATOM    228 1HA  GLY A  29      47.420 -49.652   2.203  1.00 38.27           H
ATOM    229 2HA  GLY A  29      46.176 -48.412   1.979  1.00 38.27           H
ATOM    230  C   GLY A  29      46.931 -49.240   0.158  1.00 38.27           C
ATOM    231  O   GLY A  29      47.413 -50.300  -0.248  1.00 38.27           O
ATOM    232  N   LYS A  30      46.293 -48.367  -0.614  1.00 41.00           N
ATOM    233  H   LYS A  30      45.944 -47.515  -0.172  1.00 41.00           H
ATOM    234  CA  LYS A  30      46.049 -48.484  -2.060  1.00 41.00           C
ATOM    235  HA  LYS A  30      45.440 -47.617  -2.311  1.00 41.00           H
ATOM    236  C   LYS A  30      45.292 -49.680  -2.658  1.00 41.00           C
ATOM    237  O   LYS A  30      45.144 -50.742  -2.058  1.00 41.00           O
ATOM    238  CB  LYS A  30      47.374 -48.309  -2.815  1.00 41.00           C
ATOM    239 1HB  LYS A  30      48.167 -48.096  -2.098  1.00 41.00           H
ATOM    240 2HB  LYS A  30      47.619 -49.245  -3.320  1.00 41.00           H
ATOM    241  CG  LYS A  30      47.343 -47.176  -3.835  1.00 41.00           C
ATOM    242 1HG  LYS A  30      46.483 -47.301  -4.490  1.00 41.00           H
ATOM    243 2HG  LYS A  30      47.263 -46.220  -3.316  1.00 41.00           H
ATOM    244  CD  LYS A  30      48.595 -47.206  -4.677  1.00 41.00           C
ATOM    245 1HD  LYS A  30      49.463 -47.088  -4.034  1.00 41.00           H
ATOM    246 2HD  LYS A  30      48.654 -48.168  -5.186  1.00 41.00           H
ATOM    247  CE  LYS A  30      48.574 -46.107  -5.713  1.00 41.00           C
ATOM    248 1HE  LYS A  30      47.649 -46.177  -6.289  1.00 41.00           H
ATOM    249 2HE  LYS A  30      48.599 -45.141  -5.204  1.00 41.00           H
ATOM    250  NZ  LYS A  30      49.736 -46.208  -6.641  1.00 41.00           N
ATOM    251 1HZ  LYS A  30      49.725 -45.436  -7.294  1.00 41.00           H
ATOM    252 2HZ  LYS A  30      49.685 -47.075  -7.161  1.00 41.00           H
ATOM    253 3HZ  LYS A  30      50.596 -46.173  -6.112  1.00 41.00           H
ATOM    254  N   LYS A  31      44.853 -49.443  -3.889  1.00 18.33           N
ATOM    255  H   LYS A  31      44.925 -48.492  -4.212  1.00 18.33           H
ATOM    256  CA  LYS A  31      44.276 -50.413  -4.832  1.00 18.33           C
ATOM    257  HA  LYS A  31      43.919 -49.814  -5.665  1.00 18.33           H
ATOM    258  C   LYS A  31      43.067 -51.259  -4.433  1.00 18.33           C
ATOM    259  O   LYS A  31      43.196 -52.334  -3.843  1.00 18.33           O
ATOM    260  CB  LYS A  31      45.363 -51.321  -5.424  1.00 18.33           C
ATOM    261 1HB  LYS A  31      46.198 -50.699  -5.750  1.00 18.33           H
ATOM    262 2HB  LYS A  31      45.723 -52.014  -4.662  1.00 18.33           H
ATOM    263  CG  LYS A  31      44.842 -52.114  -6.628  1.00 18.33           C
ATOM    264 1HG  LYS A  31      44.079 -52.811  -6.288  1.00 18.33           H
ATOM    265 2HG  LYS A  31      44.384 -51.423  -7.336  1.00 18.33           H
ATOM    266  CD  LYS A  31      45.903 -52.912  -7.355  1.00 18.33           C
ATOM    267 1HD  LYS A  31      46.644 -52.233  -7.779  1.00 18.33           H
ATOM    268 2HD  LYS A  31      46.382 -53.592  -6.653  1.00 18.33           H
ATOM    269  CE  LYS A  31      45.235 -53.716  -8.462  1.00 18.33           C
ATOM    270 1HE  LYS A  31      44.494 -54.384  -8.016  1.00 18.33           H
ATOM    271 2HE  LYS A  31      44.720 -53.029  -9.138  1.00 18.33           H
ATOM    272  NZ  LYS A  31      46.210 -54.527  -9.249  1.00 18.33           N
ATOM    273 1HZ  LYS A  31      45.715 -55.086  -9.935  1.00 18.33           H
ATOM    274 2HZ  LYS A  31      46.720 -55.148  -8.635  1.00 18.33           H
ATOM    275 3HZ  LYS A  31      46.859 -53.918  -9.732  1.00 18.33           H
ATOM    276  N   ALA A  32      41.929 -50.794  -4.934  1.00 32.14           N
ATOM    277  H   ALA A  32      41.925 -49.842  -5.277  1.00 32.14           H
ATOM    278  CA  ALA A  32      40.691 -51.562  -5.092  1.00 32.14           C
ATOM    279  HA  ALA A  32      39.943 -50.856  -5.456  1.00 32.14           H
ATOM    280  C   ALA A  32      40.070 -52.216  -3.848  1.00 32.14           C
ATOM    281  O   ALA A  32      40.539 -52.074  -2.718  1.00 32.14           O
ATOM    282  CB  ALA A  32      40.909 -52.608  -6.207  1.00 32.14           C
ATOM    283 1HB  ALA A  32      41.409 -52.144  -7.059  1.00 32.14           H
ATOM    284 2HB  ALA A  32      39.956 -53.007  -6.549  1.00 32.14           H
ATOM    285 3HB  ALA A  32      41.530 -53.425  -5.835  1.00 32.14           H
ATOM    286  N   SER A  33      38.980 -52.932  -4.071  1.00 10.13           N
ATOM    287  H   SER A  33      38.634 -53.054  -5.010  1.00 10.13           H
ATOM    288  CA  SER A  33      38.249 -53.594  -3.001  1.00 10.13           C
ATOM    289  HA  SER A  33      38.951 -53.895  -2.227  1.00 10.13           H
ATOM    290  C   SER A  33      37.500 -54.826  -3.515  1.00 10.13           C
ATOM    291  O   SER A  33      37.102 -54.867  -4.694  1.00 10.13           O
ATOM    292  CB  SER A  33      37.237 -52.614  -2.419  1.00 10.13           C
ATOM    293 1HB  SER A  33      36.652 -53.116  -1.647  1.00 10.13           H
ATOM    294 2HB  SER A  33      37.770 -51.777  -1.970  1.00 10.13           H
ATOM    295  OG  SER A  33      36.375 -52.115  -3.430  1.00 10.13           O
ATOM    296  HG  SER A  33      35.535 -51.879  -3.002  1.00 10.13           H
ATOM    297  N   PRO A  34      37.273 -55.830  -2.645  1.00  4.92           N
ATOM    298  CA  PRO A  34      36.225 -56.821  -2.917  1.00  4.92           C
ATOM    299  HA  PRO A  34      36.277 -57.188  -3.938  1.00  4.92           H
ATOM    300  C   PRO A  34      34.837 -56.258  -2.623  1.00  4.92           C
ATOM    301  O   PRO A  34      34.688 -55.131  -2.154  1.00  4.92           O
ATOM    302  CB  PRO A  34      36.581 -57.946  -1.944  1.00  4.92           C
ATOM    303 1HB  PRO A  34      35.710 -58.543  -1.674  1.00  4.92           H
ATOM    304 2HB  PRO A  34      37.353 -58.581  -2.374  1.00  4.92           H
ATOM    305  CG  PRO A  34      37.098 -57.238  -0.788  1.00  4.92           C
ATOM    306 1HG  PRO A  34      36.272 -56.835  -0.204  1.00  4.92           H
ATOM    307 2HG  PRO A  34      37.708 -57.901  -0.177  1.00  4.92           H
ATOM    308  CD  PRO A  34      37.928 -56.116  -1.354  1.00  4.92           C
ATOM    309 1HD  PRO A  34      37.902 -55.250  -0.692  1.00  4.92           H
ATOM    310 2HD  PRO A  34      38.954 -56.446  -1.521  1.00  4.92           H
ATOM    311  N   LEU A  35      33.828 -57.085  -2.836  1.00  8.83           N
ATOM    312  H   LEU A  35      34.015 -58.017  -3.185  1.00  8.83           H
ATOM    313  CA  LEU A  35      32.442 -56.806  -2.480  1.00  8.83           C
ATOM    314  HA  LEU A  35      32.373 -55.970  -1.785  1.00  8.83           H
ATOM    315  C   LEU A  35      32.124 -58.127  -1.791  1.00  8.83           C
ATOM    316  O   LEU A  35      32.886 -59.076  -1.988  1.00  8.83           O
ATOM    317  CB  LEU A  35      31.632 -56.534  -3.754  1.00  8.83           C
ATOM    318 1HB  LEU A  35      32.305 -55.999  -4.424  1.00  8.83           H
ATOM    319 2HB  LEU A  35      31.408 -57.489  -4.227  1.00  8.83           H
ATOM    320  CG  LEU A  35      30.337 -55.706  -3.694  1.00  8.83           C
ATOM    321  HG  LEU A  35      30.526 -54.811  -3.102  1.00  8.83           H
ATOM    322  CD1 LEU A  35      29.985 -55.262  -5.106  1.00  8.83           C
ATOM    323 1HD1 LEU A  35      29.109 -54.614  -5.081  1.00  8.83           H
ATOM    324 2HD1 LEU A  35      29.788 -56.129  -5.739  1.00  8.83           H
ATOM    325 3HD1 LEU A  35      30.811 -54.689  -5.530  1.00  8.83           H
ATOM    326  CD2 LEU A  35      29.134 -56.441  -3.098  1.00  8.83           C
ATOM    327 1HD2 LEU A  35      28.236 -55.831  -3.202  1.00  8.83           H
ATOM    328 2HD2 LEU A  35      29.293 -56.609  -2.039  1.00  8.83           H
ATOM    329 3HD2 LEU A  35      28.988 -57.400  -3.598  1.00  8.83           H
ATOM    330  N   VAL A  36      31.095 -58.205  -0.963  1.00 -9.82           N
ATOM    331  H   VAL A  36      30.510 -57.398  -0.817  1.00 -9.82           H
ATOM    332  CA  VAL A  36      30.768 -59.448  -0.258  1.00 -9.82           C
ATOM    333  HA  VAL A  36      31.656 -59.791   0.269  1.00 -9.82           H
ATOM    334  C   VAL A  36      30.355 -60.536  -1.253  1.00 -9.82           C
ATOM    335  O   VAL A  36      29.315 -60.446  -1.909  1.00 -9.82           O
ATOM    336  CB  VAL A  36      29.640 -59.214   0.790  1.00 -9.82           C
ATOM    337  HB  VAL A  36      28.749 -58.855   0.277  1.00 -9.82           H
ATOM    338  CG1 VAL A  36      29.289 -60.509   1.538  1.00 -9.82           C
ATOM    339 1HG1 VAL A  36      28.526 -60.300   2.289  1.00 -9.82           H
ATOM    340 2HG1 VAL A  36      30.173 -60.915   2.031  1.00 -9.82           H
ATOM    341 3HG1 VAL A  36      28.887 -61.247   0.844  1.00 -9.82           H
ATOM    342  CG2 VAL A  36      30.079 -58.146   1.812  1.00 -9.82           C
ATOM    343 1HG2 VAL A  36      29.300 -58.018   2.566  1.00 -9.82           H
ATOM    344 2HG2 VAL A  36      30.236 -57.187   1.320  1.00 -9.82           H
ATOM    345 3HG2 VAL A  36      31.002 -58.452   2.306  1.00 -9.82           H
ATOM    346  N   VAL A  37      31.183 -61.563  -1.372  0.88-13.96           N
ATOM    347  H   VAL A  37      32.035 -61.574  -0.831  0.88-13.96           H
ATOM    348  CA  VAL A  37      30.911 -62.690  -2.263  0.88-13.96           C
ATOM    349  HA  VAL A  37      30.336 -62.345  -3.122  0.88-13.96           H
ATOM    350  C   VAL A  37      30.090 -63.713  -1.478  0.88-13.96           C
ATOM    351  O   VAL A  37      30.349 -63.945  -0.294  0.88-13.96           O
ATOM    352  CB  VAL A  37      32.243 -63.328  -2.780  0.88-13.96           C
ATOM    353  HB  VAL A  37      32.802 -63.709  -1.926  0.88-13.96           H
ATOM    354  CG1 VAL A  37      31.990 -64.488  -3.759  0.88-13.96           C
ATOM    355 1HG1 VAL A  37      32.944 -64.866  -4.131  0.88-13.96           H
ATOM    356 2HG1 VAL A  37      31.389 -64.147  -4.603  0.88-13.96           H
ATOM    357 3HG1 VAL A  37      31.479 -65.303  -3.249  0.88-13.96           H
ATOM    358  CG2 VAL A  37      33.110 -62.270  -3.481  0.88-13.96           C
ATOM    359 1HG2 VAL A  37      33.992 -62.741  -3.914  0.88-13.96           H
ATOM    360 2HG2 VAL A  37      33.442 -61.523  -2.763  0.88-13.96           H
ATOM    361 3HG2 VAL A  37      32.540 -61.778  -4.270  0.88-13.96           H
ATOM    362  N   ALA A  38      29.124 -64.337  -2.133  0.88 16.85           N
ATOM    363  H   ALA A  38      28.947 -64.098  -3.098  0.88 16.85           H
ATOM    364  CA  ALA A  38      28.352 -65.443  -1.578  0.88 16.85           C
ATOM    365  HA  ALA A  38      28.918 -65.958  -0.801  0.88 16.85           H
ATOM    366  C   ALA A  38      28.148 -66.377  -2.773  0.88 16.85           C
ATOM    367  O   ALA A  38      28.430 -65.970  -3.909  0.88 16.85           O
ATOM    368  CB  ALA A  38      27.016 -64.936  -1.018  0.88 16.85           C
ATOM    369 1HB  ALA A  38      27.205 -64.208  -0.227  0.88 16.85           H
ATOM    370 2HB  ALA A  38      26.447 -65.770  -0.605  0.88 16.85           H
ATOM    371 3HB  ALA A  38      26.436 -64.462  -1.811  0.88 16.85           H
ATOM    372  N   ALA A  39      27.684 -67.598  -2.548  0.88  6.35           N
ATOM    373  H   ALA A  39      27.505 -67.903  -1.600  0.88  6.35           H
ATOM    374  CA  ALA A  39      27.405 -68.526  -3.641  0.88  6.35           C
ATOM    375  HA  ALA A  39      28.302 -68.622  -4.253  0.88  6.35           H
ATOM    376  C   ALA A  39      26.270 -67.993  -4.529  0.88  6.35           C
ATOM    377  O   ALA A  39      25.345 -67.333  -4.050  0.88  6.35           O
ATOM    378  CB  ALA A  39      27.055 -69.903  -3.071  0.88  6.35           C
ATOM    379 1HB  ALA A  39      27.873 -70.262  -2.447  0.88  6.35           H
ATOM    380 2HB  ALA A  39      26.903 -70.610  -3.885  0.88  6.35           H
ATOM    381 3HB  ALA A  39      26.141 -69.840  -2.477  0.88  6.35           H
ATOM    382  N   ALA A  40      26.337 -68.292  -5.820  0.88 -3.66           N
ATOM    383  H   ALA A  40      27.093 -68.882  -6.153  0.88 -3.66           H
ATOM    384  CA  ALA A  40      25.365 -67.787  -6.791  0.88 -3.66           C
ATOM    385  HA  ALA A  40      25.260 -66.710  -6.652  0.88 -3.66           H
ATOM    386  C   ALA A  40      23.986 -68.426  -6.597  0.88 -3.66           C
ATOM    387  O   ALA A  40      22.958 -67.845  -6.949  0.88 -3.66           O
ATOM    388  CB  ALA A  40      25.880 -68.048  -8.208  0.88 -3.66           C
ATOM    389 1HB  ALA A  40      26.843 -67.556  -8.347  0.88 -3.66           H
ATOM    390 2HB  ALA A  40      25.173 -67.646  -8.936  0.88 -3.66           H
ATOM    391 3HB  ALA A  40      26.000 -69.120  -8.371  0.88 -3.66           H
ATOM    392  N   ALA A  41      23.977 -69.610  -6.008  0.88  8.78           N
ATOM    393  H   ALA A  41      24.854 -70.041  -5.753  0.88  8.78           H
ATOM    394  CA  ALA A  41      22.764 -70.297  -5.600  0.88  8.78           C
ATOM    395  HA  ALA A  41      21.984 -69.581  -5.337  0.88  8.78           H
ATOM    396  C   ALA A  41      23.209 -71.062  -4.361  0.88  8.78           C
ATOM    397  O   ALA A  41      24.385 -71.418  -4.265  0.88  8.78           O
ATOM    398  CB  ALA A  41      22.276 -71.252  -6.694  0.88  8.78           C
ATOM    399 1HB  ALA A  41      22.061 -70.691  -7.603  0.88  8.78           H
ATOM    400 2HB  ALA A  41      21.366 -71.754  -6.363  0.88  8.78           H
ATOM    401 3HB  ALA A  41      23.042 -72.000  -6.903  0.88  8.78           H
ATOM    402  N   ALA A  42      22.287 -71.314  -3.451  0.88 13.38           N
ATOM    403  H   ALA A  42      21.334 -70.996  -3.609  0.88 13.38           H
ATOM    404  CA  ALA A  42      22.537 -72.043  -2.217  0.88 13.38           C
ATOM    405  HA  ALA A  42      23.395 -72.709  -2.319  0.88 13.38           H
ATOM    406  C   ALA A  42      21.263 -72.863  -2.028  0.88 13.38           C
ATOM    407  O   ALA A  42      20.299 -72.654  -2.770  0.88 13.38           O
ATOM    408  CB  ALA A  42      22.756 -71.050  -1.062  0.88 13.38           C
ATOM    409 1HB  ALA A  42      23.635 -70.439  -1.269  0.88 13.38           H
ATOM    410 2HB  ALA A  42      22.914 -71.591  -0.129  0.88 13.38           H
ATOM    411 3HB  ALA A  42      21.883 -70.403  -0.959  0.88 13.38           H
ATOM    412  N   ALA A  43      21.231 -73.759  -1.054  0.88  9.68           N
ATOM    413  H   ALA A  43      22.046 -73.884  -0.459  0.88  9.68           H
ATOM    414  CA  ALA A  43      20.043 -74.560  -0.775  0.88  9.68           C
ATOM    415  HA  ALA A  43      19.206 -74.192  -1.365  0.88  9.68           H
ATOM    416  C   ALA A  43      19.663 -74.422   0.698  0.88  9.68           C
ATOM    417  O   ALA A  43      20.537 -74.286   1.560  0.88  9.68           O
ATOM    418  CB  ALA A  43      20.303 -76.026  -1.143  0.88  9.68           C
ATOM    419 1HB  ALA A  43      20.552 -76.099  -2.203  0.88  9.68           H
ATOM    420 2HB  ALA A  43      19.412 -76.622  -0.944  0.88  9.68           H
ATOM    421 3HB  ALA A  43      21.134 -76.413  -0.552  0.88  9.68           H
ATOM    422  N   ALA A  44      18.366 -74.472   0.972  0.88  8.73           N
ATOM    423  H   ALA A  44      17.698 -74.555   0.215  0.88  8.73           H
ATOM    424  CA  ALA A  44      17.844 -74.430   2.331  0.88  8.73           C
ATOM    425  HA  ALA A  44      18.607 -74.791   3.018  0.88  8.73           H
ATOM    426  C   ALA A  44      16.635 -75.360   2.427  0.88  8.73           C
ATOM    427  O   ALA A  44      15.817 -75.405   1.505  0.88  8.73           O
ATOM    428  CB  ALA A  44      17.464 -72.993   2.699  0.88  8.73           C
ATOM    429 1HB  ALA A  44      18.345 -72.352   2.638  0.88  8.73           H
ATOM    430 2HB  ALA A  44      17.070 -72.966   3.715  0.88  8.73           H
ATOM    431 3HB  ALA A  44      16.704 -72.621   2.009  0.88  8.73           H
ATOM    432  N   VAL A  45      16.508 -76.075   3.535  0.88-26.89           N
ATOM    433  H   VAL A  45      17.218 -76.001   4.260  0.88-26.89           H
ATOM    434  CA  VAL A  45      15.387 -76.991   3.764  0.88-26.89           C
ATOM    435  HA  VAL A  45      14.589 -76.777   3.058  0.88-26.89           H
ATOM    436  C   VAL A  45      14.904 -76.693   5.178  0.88-26.89           C
ATOM    437  O   VAL A  45      15.707 -76.696   6.114  0.88-26.89           O
ATOM    438  CB  VAL A  45      15.797 -78.490   3.610  0.88-26.89           C
ATOM    439  HB  VAL A  45      16.575 -78.714   4.333  0.88-26.89           H
ATOM    440  CG1 VAL A  45      14.611 -79.422   3.872  0.88-26.89           C
ATOM    441 1HG1 VAL A  45      14.926 -80.459   3.748  0.88-26.89           H
ATOM    442 2HG1 VAL A  45      13.797 -79.210   3.176  0.88-26.89           H
ATOM    443 3HG1 VAL A  45      14.258 -79.298   4.895  0.88-26.89           H
ATOM    444  CG2 VAL A  45      16.356 -78.769   2.207  0.88-26.89           C
ATOM    445 1HG2 VAL A  45      16.610 -79.826   2.116  0.88-26.89           H
ATOM    446 2HG2 VAL A  45      17.262 -78.186   2.046  0.88-26.89           H
ATOM    447 3HG2 VAL A  45      15.618 -78.510   1.447  0.88-26.89           H
ATOM    448  N   ALA A  46      13.618 -76.399   5.318  0.88 20.94           N
ATOM    449  H   ALA A  46      13.007 -76.436   4.514  0.88 20.94           H
ATOM    450  CA  ALA A  46      13.002 -76.030   6.588  0.88 20.94           C
ATOM    451  HA  ALA A  46      13.496 -76.539   7.417  0.88 20.94           H
ATOM    452  C   ALA A  46      11.543 -76.490   6.501  0.88 20.94           C
ATOM    453  O   ALA A  46      11.108 -76.934   5.430  0.88 20.94           O
ATOM    454  CB  ALA A  46      13.095 -74.510   6.785  0.88 20.94           C
ATOM    455 1HB  ALA A  46      14.141 -74.202   6.781  0.88 20.94           H
ATOM    456 2HB  ALA A  46      12.653 -74.237   7.744  0.88 20.94           H
ATOM    457 3HB  ALA A  46      12.562 -73.996   5.983  0.88 20.94           H
ATOM    458  N   ALA A  47      10.791 -76.377   7.586  0.88 11.10           N
ATOM    459  H   ALA A  47      11.199 -75.996   8.440  0.88 11.10           H
ATOM    460  CA  ALA A  47       9.373 -76.731   7.615  0.88 11.10           C
ATOM    461  HA  ALA A  47       9.081 -77.201   6.679  0.88 11.10           H
ATOM    462  C   ALA A  47       8.555 -75.453   7.801  0.88 11.10           C
ATOM    463  O   ALA A  47       9.071 -74.460   8.315  0.88 11.10           O
ATOM    464  CB  ALA A  47       9.117 -77.710   8.760  0.88 11.10           C
ATOM    465 1HB  ALA A  47       9.717 -78.609   8.613  0.88 11.10           H
ATOM    466 2HB  ALA A  47       8.062 -77.985   8.785  0.88 11.10           H
ATOM    467 3HB  ALA A  47       9.393 -77.249   9.709  0.88 11.10           H
ATOM    468  N   GLN A  48       7.281 -75.479   7.440  0.88 21.24           N
ATOM    469  H   GLN A  48       6.887 -76.319   7.027  0.88 21.24           H
ATOM    470  CA  GLN A  48       6.381 -74.348   7.668  0.88 21.24           C
ATOM    471  HA  GLN A  48       6.888 -73.574   8.244  0.88 21.24           H
ATOM    472  C   GLN A  48       5.218 -74.903   8.484  0.88 21.24           C
ATOM    473  O   GLN A  48       5.050 -76.122   8.546  0.88 21.24           O
ATOM    474  CB  GLN A  48       5.874 -73.744   6.350  0.88 21.24           C
ATOM    475 1HB  GLN A  48       5.053 -74.359   5.996  0.88 21.24           H
ATOM    476 2HB  GLN A  48       5.474 -72.753   6.564  0.88 21.24           H
ATOM    477  CG  GLN A  48       6.872 -73.639   5.189  0.88 21.24           C
ATOM    478 1HG  GLN A  48       7.157 -74.643   4.876  0.88 21.24           H
ATOM    479 2HG  GLN A  48       6.373 -73.158   4.349  0.88 21.24           H
ATOM    480  CD  GLN A  48       8.136 -72.864   5.497  0.88 21.24           C
ATOM    481  OE1 GLN A  48       8.174 -71.975   6.341  0.88 21.24           O
ATOM    482  NE2 GLN A  48       9.187 -73.191   4.799  0.88 21.24           N
ATOM    483 1HE2 GLN A  48      10.059 -72.710   4.970  0.88 21.24           H
ATOM    484 2HE2 GLN A  48       9.119 -73.884   4.070  0.88 21.24           H
ATOM    485  N   GLY A  49       4.424 -74.051   9.116  1.00 17.92           N
ATOM    486  H   GLY A  49       4.597 -73.052   9.057  1.00 17.92           H
ATOM    487  CA  GLY A  49       3.312 -74.526   9.929  1.00 17.92           C
ATOM    488 1HA  GLY A  49       3.666 -75.326  10.579  1.00 17.92           H
ATOM    489 2HA  GLY A  49       2.964 -73.710  10.557  1.00 17.92           H
ATOM    490  C   GLY A  49       2.132 -75.048   9.131  1.00 17.92           C
ATOM    491  O   GLY A  49       1.443 -75.948   9.608  1.00 17.92           O
ATOM    492  N   VAL A  50       1.953 -74.503   7.930  1.00 43.60           N
ATOM    493  H   VAL A  50       2.559 -73.727   7.697  1.00 43.60           H
ATOM    494  CA  VAL A  50       0.962 -74.896   6.902  1.00 43.60           C
ATOM    495  HA  VAL A  50       1.001 -74.095   6.166  1.00 43.60           H
ATOM    496  C   VAL A  50      -0.538 -74.995   7.275  1.00 43.60           C
ATOM    497  O   VAL A  50      -0.925 -75.045   8.445  1.00 43.60           O
ATOM    498  CB  VAL A  50       1.426 -76.180   6.100  1.00 43.60           C
ATOM    499  HB  VAL A  50       0.760 -76.301   5.249  1.00 43.60           H
ATOM    500  CG1 VAL A  50       2.831 -75.993   5.538  1.00 43.60           C
ATOM    501 1HG1 VAL A  50       3.076 -76.819   4.872  1.00 43.60           H
ATOM    502 2HG1 VAL A  50       3.560 -75.979   6.346  1.00 43.60           H
ATOM    503 3HG1 VAL A  50       2.888 -75.062   4.975  1.00 43.60           H
ATOM    504  CG2 VAL A  50       1.394 -77.495   6.907  1.00 43.60           C
ATOM    505 1HG2 VAL A  50       1.570 -78.340   6.241  1.00 43.60           H
ATOM    506 2HG2 VAL A  50       0.424 -77.622   7.385  1.00 43.60           H
ATOM    507 3HG2 VAL A  50       2.170 -77.487   7.674  1.00 43.60           H
ATOM    508  N   PRO A  51      -1.418 -75.082   6.259  1.00 50.87           N
ATOM    509  CA  PRO A  51      -1.877 -74.113   5.256  1.00 50.87           C
ATOM    510  HA  PRO A  51      -1.150 -73.313   5.098  1.00 50.87           H
ATOM    511  C   PRO A  51      -3.245 -73.526   5.672  1.00 50.87           C
ATOM    512  O   PRO A  51      -3.543 -73.515   6.867  1.00 50.87           O
ATOM    513  CB  PRO A  51      -1.946 -75.002   4.006  1.00 50.87           C
ATOM    514 1HB  PRO A  51      -2.666 -74.647   3.272  1.00 50.87           H
ATOM    515 2HB  PRO A  51      -0.954 -75.054   3.557  1.00 50.87           H
ATOM    516  CG  PRO A  51      -2.329 -76.374   4.534  1.00 50.87           C
ATOM    517 1HG  PRO A  51      -3.371 -76.589   4.311  1.00 50.87           H
ATOM    518 2HG  PRO A  51      -1.693 -77.128   4.073  1.00 50.87           H
ATOM    519  CD  PRO A  51      -2.119 -76.362   6.038  1.00 50.87           C
ATOM    520 1HD  PRO A  51      -3.079 -76.359   6.556  1.00 50.87           H
ATOM    521 2HD  PRO A  51      -1.512 -77.211   6.353  1.00 50.87           H
ATOM    522  N   GLN A  52      -4.055 -73.106   4.699  1.00 32.99           N
ATOM    523  H   GLN A  52      -3.631 -72.932   3.794  1.00 32.99           H
ATOM    524  CA  GLN A  52      -5.520 -72.890   4.755  1.00 32.99           C
ATOM    525  HA  GLN A  52      -5.879 -73.073   3.746  1.00 32.99           H
ATOM    526  C   GLN A  52      -5.969 -71.463   5.072  1.00 32.99           C
ATOM    527  O   GLN A  52      -5.189 -70.623   5.520  1.00 32.99           O
ATOM    528  CB  GLN A  52      -6.274 -73.898   5.646  1.00 32.99           C
ATOM    529 1HB  GLN A  52      -5.965 -73.756   6.678  1.00 32.99           H
ATOM    530 2HB  GLN A  52      -7.339 -73.681   5.595  1.00 32.99           H
ATOM    531  CG  GLN A  52      -6.085 -75.365   5.284  1.00 32.99           C
ATOM    532 1HG  GLN A  52      -5.047 -75.552   5.041  1.00 32.99           H
ATOM    533 2HG  GLN A  52      -6.339 -75.966   6.153  1.00 32.99           H
ATOM    534  CD  GLN A  52      -6.953 -75.824   4.134  1.00 32.99           C
ATOM    535  OE1 GLN A  52      -7.976 -76.465   4.340  1.00 32.99           O
ATOM    536  NE2 GLN A  52      -6.562 -75.531   2.926  1.00 32.99           N
ATOM    537 1HE2 GLN A  52      -7.153 -75.802   2.151  1.00 32.99           H
ATOM    538 2HE2 GLN A  52      -5.694 -75.051   2.767  1.00 32.99           H
ATOM    539  N   HIS A  53      -7.229 -71.182   4.759  1.00 11.16           N
ATOM    540  H   HIS A  53      -7.848 -71.928   4.471  1.00 11.16           H
ATOM    541  CA  HIS A  53      -7.788 -69.833   4.751  1.00 11.16           C
ATOM    542  HA  HIS A  53      -7.353 -69.228   5.546  1.00 11.16           H
ATOM    543  C   HIS A  53      -9.303 -69.948   4.940  1.00 11.16           C
ATOM    544  O   HIS A  53      -9.931 -70.794   4.309  1.00 11.16           O
ATOM    545  CB  HIS A  53      -7.467 -69.226   3.373  1.00 11.16           C
ATOM    546 1HB  HIS A  53      -6.386 -69.145   3.267  1.00 11.16           H
ATOM    547 2HB  HIS A  53      -7.825 -69.901   2.597  1.00 11.16           H
ATOM    548  CG  HIS A  53      -8.078 -67.884   3.125  1.00 11.16           C
ATOM    549  ND1 HIS A  53      -9.310 -67.692   2.550  1.00 11.16           N
ATOM    550  HD1 HIS A  53      -9.966 -68.414   2.284  1.00 11.16           H
ATOM    551  CD2 HIS A  53      -7.564 -66.636   3.280  1.00 11.16           C
ATOM    552  HD2 HIS A  53      -6.591 -66.416   3.697  1.00 11.16           H
ATOM    553  CE1 HIS A  53      -9.484 -66.380   2.370  1.00 11.16           C
ATOM    554  HE1 HIS A  53     -10.362 -65.935   1.921  1.00 11.16           H
ATOM    555  NE2 HIS A  53      -8.450 -65.691   2.808  1.00 11.16           N
ATOM    556  N   LEU A  54      -9.900 -69.104   5.779  1.00  7.44           N
ATOM    557  H   LEU A  54      -9.348 -68.436   6.296  1.00  7.44           H
ATOM    558  CA  LEU A  54     -11.356 -69.091   5.979  1.00  7.44           C
ATOM    559  HA  LEU A  54     -11.830 -69.587   5.135  1.00  7.44           H
ATOM    560  C   LEU A  54     -11.885 -67.661   6.044  1.00  7.44           C
ATOM    561  O   LEU A  54     -11.907 -67.048   7.109  1.00  7.44           O
ATOM    562  CB  LEU A  54     -11.746 -69.843   7.265  1.00  7.44           C
ATOM    563 1HB  LEU A  54     -11.340 -70.852   7.212  1.00  7.44           H
ATOM    564 2HB  LEU A  54     -11.276 -69.337   8.109  1.00  7.44           H
ATOM    565  CG  LEU A  54     -13.257 -69.945   7.561  1.00  7.44           C
ATOM    566  HG  LEU A  54     -13.684 -68.944   7.544  1.00  7.44           H
ATOM    567  CD1 LEU A  54     -14.021 -70.796   6.542  1.00  7.44           C
ATOM    568 1HD1 LEU A  54     -15.074 -70.847   6.818  1.00  7.44           H
ATOM    569 2HD1 LEU A  54     -13.608 -71.805   6.517  1.00  7.44           H
ATOM    570 3HD1 LEU A  54     -13.947 -70.353   5.550  1.00  7.44           H
ATOM    571  CD2 LEU A  54     -13.475 -70.503   8.959  1.00  7.44           C
ATOM    572 1HD2 LEU A  54     -14.537 -70.497   9.193  1.00  7.44           H
ATOM    573 2HD2 LEU A  54     -12.955 -69.881   9.687  1.00  7.44           H
ATOM    574 3HD2 LEU A  54     -13.103 -71.524   9.019  1.00  7.44           H
ATOM    575  N   LEU A  55     -12.318 -67.121   4.915  1.00 39.34           N
ATOM    576  H   LEU A  55     -12.279 -67.662   4.055  1.00 39.34           H
ATOM    577  CA  LEU A  55     -12.885 -65.768   4.880  1.00 39.34           C
ATOM    578  HA  LEU A  55     -13.191 -65.502   5.890  1.00 39.34           H
ATOM    579  C   LEU A  55     -14.134 -65.686   3.998  1.00 39.34           C
ATOM    580  O   LEU A  55     -14.114 -65.094   2.920  1.00 39.34           O
ATOM    581  CB  LEU A  55     -11.811 -64.770   4.429  1.00 39.34           C
ATOM    582 1HB  LEU A  55     -10.910 -64.983   5.004  1.00 39.34           H
ATOM    583 2HB  LEU A  55     -11.587 -64.967   3.383  1.00 39.34           H
ATOM    584  CG  LEU A  55     -12.094 -63.265   4.565  1.00 39.34           C
ATOM    585  HG  LEU A  55     -12.938 -63.003   3.932  1.00 39.34           H
ATOM    586  CD1 LEU A  55     -12.431 -62.880   5.998  1.00 39.34           C
ATOM    587 1HD1 LEU A  55     -12.500 -61.795   6.078  1.00 39.34           H
ATOM    588 2HD1 LEU A  55     -11.642 -63.235   6.656  1.00 39.34           H
ATOM    589 3HD1 LEU A  55     -13.386 -63.310   6.289  1.00 39.34           H
ATOM    590  CD2 LEU A  55     -10.871 -62.492   4.088  1.00 39.34           C
ATOM    591 1HD2 LEU A  55     -11.080 -61.423   4.108  1.00 39.34           H
ATOM    592 2HD2 LEU A  55     -10.628 -62.778   3.064  1.00 39.34           H
ATOM    593 3HD2 LEU A  55     -10.017 -62.702   4.734  1.00 39.34           H
ATOM    594  N   PRO A  56     -15.232 -66.340   4.406  0.99 21.28           N
ATOM    595  CA  PRO A  56     -16.370 -66.263   3.480  0.99 21.28           C
ATOM    596  HA  PRO A  56     -16.024 -66.543   2.485  0.99 21.28           H
ATOM    597  C   PRO A  56     -17.185 -64.959   3.308  0.99 21.28           C
ATOM    598  O   PRO A  56     -17.756 -64.782   2.220  0.99 21.28           O
ATOM    599  CB  PRO A  56     -17.267 -67.396   3.983  0.99 21.28           C
ATOM    600 1HB  PRO A  56     -18.312 -67.197   3.762  0.99 21.28           H
ATOM    601 2HB  PRO A  56     -16.958 -68.337   3.532  0.99 21.28           H
ATOM    602  CG  PRO A  56     -17.016 -67.452   5.434  0.99 21.28           C
ATOM    603 1HG  PRO A  56     -17.588 -66.676   5.937  0.99 21.28           H
ATOM    604 2HG  PRO A  56     -17.272 -68.432   5.834  0.99 21.28           H
ATOM    605  CD  PRO A  56     -15.541 -67.186   5.577  0.99 21.28           C
ATOM    606 1HD  PRO A  56     -15.332 -66.660   6.510  0.99 21.28           H
ATOM    607 2HD  PRO A  56     -14.981 -68.120   5.521  0.99 21.28           H
ATOM    608  N   PRO A  57     -17.299 -64.050   4.310  1.00 34.78           N
ATOM    609  CA  PRO A  57     -18.317 -63.039   3.980  1.00 34.78           C
ATOM    610  HA  PRO A  57     -19.210 -63.525   3.586  1.00 34.78           H
ATOM    611  C   PRO A  57     -17.890 -61.929   3.020  1.00 34.78           C
ATOM    612  O   PRO A  57     -16.803 -61.358   3.116  1.00 34.78           O
ATOM    613  CB  PRO A  57     -18.661 -62.450   5.348  1.00 34.78           C
ATOM    614 1HB  PRO A  57     -19.010 -61.422   5.254  1.00 34.78           H
ATOM    615 2HB  PRO A  57     -19.412 -63.067   5.841  1.00 34.78           H
ATOM    616  CG  PRO A  57     -17.393 -62.511   6.086  1.00 34.78           C
ATOM    617 1HG  PRO A  57     -16.747 -61.689   5.782  1.00 34.78           H
ATOM    618 2HG  PRO A  57     -17.570 -62.481   7.161  1.00 34.78           H
ATOM    619  CD  PRO A  57     -16.785 -63.828   5.678  1.00 34.78           C
ATOM    620 1HD  PRO A  57     -15.697 -63.766   5.683  1.00 34.78           H
ATOM    621 2HD  PRO A  57     -17.130 -64.619   6.341  1.00 34.78           H
ATOM    622  N   PHE A  58     -18.793 -61.587   2.117  1.00-12.86           N
ATOM    623  H   PHE A  58     -19.659 -62.107   2.065  1.00-12.86           H
ATOM    624  CA  PHE A  58     -18.647 -60.466   1.194  1.00-12.86           C
ATOM    625  HA  PHE A  58     -18.200 -59.600   1.683  1.00-12.86           H
ATOM    626  C   PHE A  58     -20.085 -60.170   0.816  1.00-12.86           C
ATOM    627  O   PHE A  58     -20.858 -61.116   0.655  1.00-12.86           O
ATOM    628  CB  PHE A  58     -17.860 -60.847  -0.063  1.00-12.86           C
ATOM    629 1HB  PHE A  58     -16.826 -61.052   0.214  1.00-12.86           H
ATOM    630 2HB  PHE A  58     -18.294 -61.753  -0.487  1.00-12.86           H
ATOM    631  CG  PHE A  58     -17.887 -59.775  -1.120  1.00-12.86           C
ATOM    632  CD1 PHE A  58     -16.997 -58.688  -1.057  1.00-12.86           C
ATOM    633  HD1 PHE A  58     -16.252 -58.643  -0.275  1.00-12.86           H
ATOM    634  CD2 PHE A  58     -18.836 -59.825  -2.159  1.00-12.86           C
ATOM    635  HD2 PHE A  58     -19.521 -60.657  -2.223  1.00-12.86           H
ATOM    636  CE1 PHE A  58     -17.058 -57.647  -2.017  1.00-12.86           C
ATOM    637  HE1 PHE A  58     -16.364 -56.821  -1.966  1.00-12.86           H
ATOM    638  CE2 PHE A  58     -18.919 -58.787  -3.118  1.00-12.86           C
ATOM    639  HE2 PHE A  58     -19.659 -58.833  -3.905  1.00-12.86           H
ATOM    640  CZ  PHE A  58     -18.028 -57.694  -3.047  1.00-12.86           C
ATOM    641  HZ  PHE A  58     -18.078 -56.904  -3.782  1.00-12.86           H
ATOM    642  N   HIS A  59     -20.464 -58.908   0.705  1.00 -7.66           N
ATOM    643  H   HIS A  59     -19.799 -58.160   0.822  1.00 -7.66           H
ATOM    644  CA  HIS A  59     -21.846 -58.556   0.412  1.00 -7.66           C
ATOM    645  HA  HIS A  59     -22.381 -59.437   0.066  1.00 -7.66           H
ATOM    646  C   HIS A  59     -21.895 -57.521  -0.699  1.00 -7.66           C
ATOM    647  O   HIS A  59     -21.025 -56.650  -0.783  1.00 -7.66           O
ATOM    648  CB  HIS A  59     -22.514 -58.057   1.693  1.00 -7.66           C
ATOM    649 1HB  HIS A  59     -21.938 -57.216   2.081  1.00 -7.66           H
ATOM    650 2HB  HIS A  59     -23.519 -57.707   1.455  1.00 -7.66           H
ATOM    651  CG  HIS A  59     -22.613 -59.113   2.751  1.00 -7.66           C
ATOM    652  ND1 HIS A  59     -23.666 -59.985   2.873  1.00 -7.66           N
ATOM    653  HD1 HIS A  59     -24.508 -59.978   2.303  1.00 -7.66           H
ATOM    654  CD2 HIS A  59     -21.732 -59.495   3.711  1.00 -7.66           C
ATOM    655  HD2 HIS A  59     -20.773 -59.032   3.883  1.00 -7.66           H
ATOM    656  CE1 HIS A  59     -23.402 -60.824   3.875  1.00 -7.66           C
ATOM    657  HE1 HIS A  59     -24.069 -61.612   4.203  1.00 -7.66           H
ATOM    658  NE2 HIS A  59     -22.227 -60.569   4.416  1.00 -7.66           N
ATOM    659  N   ALA A  60     -22.882 -57.666  -1.570  1.00 21.42           N
ATOM    660  H   ALA A  60     -23.543 -58.423  -1.437  1.00 21.42           H
ATOM    661  CA  ALA A  60     -23.084 -56.784  -2.713  1.00 21.42           C
ATOM    662  HA  ALA A  60     -22.125 -56.593  -3.195  1.00 21.42           H
ATOM    663  C   ALA A  60     -23.705 -55.452  -2.248  1.00 21.42           C
ATOM    664  O   ALA A  60     -24.280 -55.386  -1.157  1.00 21.42           O
ATOM    665  CB  ALA A  60     -24.020 -57.500  -3.710  1.00 21.42           C
ATOM    666 1HB  ALA A  60     -23.576 -58.450  -4.014  1.00 21.42           H
ATOM    667 2HB  ALA A  60     -24.169 -56.880  -4.595  1.00 21.42           H
ATOM    668 3HB  ALA A  60     -24.988 -57.687  -3.241  1.00 21.42           H
ATOM    669  N   PRO A  61     -23.661 -54.398  -3.086  1.00 14.82           N
ATOM    670  CA  PRO A  61     -24.634 -53.306  -2.914  1.00 14.82           C
ATOM    671  HA  PRO A  61     -24.490 -52.810  -1.955  1.00 14.82           H
ATOM    672  C   PRO A  61     -26.085 -53.776  -3.062  1.00 14.82           C
ATOM    673  O   PRO A  61     -26.312 -54.828  -3.665  1.00 14.82           O
ATOM    674  CB  PRO A  61     -24.290 -52.359  -4.066  1.00 14.82           C
ATOM    675 1HB  PRO A  61     -24.935 -52.565  -4.919  1.00 14.82           H
ATOM    676 2HB  PRO A  61     -24.389 -51.320  -3.754  1.00 14.82           H
ATOM    677  CG  PRO A  61     -22.886 -52.674  -4.414  1.00 14.82           C
ATOM    678 1HG  PRO A  61     -22.656 -52.369  -5.435  1.00 14.82           H
ATOM    679 2HG  PRO A  61     -22.211 -52.193  -3.709  1.00 14.82           H
ATOM    680  CD  PRO A  61     -22.811 -54.157  -4.268  1.00 14.82           C
ATOM    681 1HD  PRO A  61     -23.228 -54.654  -5.144  1.00 14.82           H
ATOM    682 2HD  PRO A  61     -21.782 -54.472  -4.089  1.00 14.82           H
ATOM    683  N   LEU A  62     -27.028 -52.980  -2.543  1.00 15.87           N
ATOM    684  H   LEU A  62     -26.719 -52.121  -2.112  1.00 15.87           H
ATOM    685  CA  LEU A  62     -28.488 -53.236  -2.509  1.00 15.87           C
ATOM    686  HA  LEU A  62     -28.979 -52.329  -2.155  1.00 15.87           H
ATOM    687  C   LEU A  62     -28.826 -54.357  -1.508  1.00 15.87           C
ATOM    688  O   LEU A  62     -27.926 -55.094  -1.087  1.00 15.87           O
ATOM    689  CB  LEU A  62     -29.060 -53.554  -3.911  1.00 15.87           C
ATOM    690 1HB  LEU A  62     -28.645 -54.500  -4.247  1.00 15.87           H
ATOM    691 2HB  LEU A  62     -30.132 -53.704  -3.823  1.00 15.87           H
ATOM    692  CG  LEU A  62     -28.838 -52.522  -5.024  1.00 15.87           C
ATOM    693  HG  LEU A  62     -27.777 -52.284  -5.082  1.00 15.87           H
ATOM    694  CD1 LEU A  62     -29.265 -53.118  -6.362  1.00 15.87           C
ATOM    695 1HD1 LEU A  62     -29.050 -52.410  -7.162  1.00 15.87           H
ATOM    696 2HD1 LEU A  62     -30.334 -53.337  -6.356  1.00 15.87           H
ATOM    697 3HD1 LEU A  62     -28.718 -54.040  -6.553  1.00 15.87           H
ATOM    698  CD2 LEU A  62     -29.620 -51.240  -4.764  1.00 15.87           C
ATOM    699 1HD2 LEU A  62     -29.455 -50.543  -5.586  1.00 15.87           H
ATOM    700 2HD2 LEU A  62     -29.282 -50.778  -3.840  1.00 15.87           H
ATOM    701 3HD2 LEU A  62     -30.686 -51.461  -4.691  1.00 15.87           H
ATOM    702  N   PRO A  63     -30.096 -54.507  -1.069  1.00  9.45           N
ATOM    703  CA  PRO A  63     -31.382 -53.811  -1.246  1.00  9.45           C
ATOM    704  HA  PRO A  63     -31.568 -53.590  -2.294  1.00  9.45           H
ATOM    705  C   PRO A  63     -31.522 -52.530  -0.424  1.00  9.45           C
ATOM    706  O   PRO A  63     -30.593 -52.119   0.275  1.00  9.45           O
ATOM    707  CB  PRO A  63     -32.387 -54.861  -0.770  1.00  9.45           C
ATOM    708 1HB  PRO A  63     -33.315 -54.410  -0.419  1.00  9.45           H
ATOM    709 2HB  PRO A  63     -32.594 -55.571  -1.570  1.00  9.45           H
ATOM    710  CG  PRO A  63     -31.689 -55.527   0.319  1.00  9.45           C
ATOM    711 1HG  PRO A  63     -31.713 -54.906   1.215  1.00  9.45           H
ATOM    712 2HG  PRO A  63     -32.129 -56.503   0.516  1.00  9.45           H
ATOM    713  CD  PRO A  63     -30.287 -55.677  -0.185  1.00  9.45           C
ATOM    714 1HD  PRO A  63     -29.589 -55.677   0.650  1.00  9.45           H
ATOM    715 2HD  PRO A  63     -30.193 -56.599  -0.761  1.00  9.45           H
ATOM    716  N   ILE A  64     -32.687 -51.904  -0.513  1.00 -4.43           N
ATOM    717  H   ILE A  64     -33.406 -52.288  -1.109  1.00 -4.43           H
ATOM    718  CA  ILE A  64     -33.034 -50.685   0.223  1.00 -4.43           C
ATOM    719  HA  ILE A  64     -32.277 -50.470   0.976  1.00 -4.43           H
ATOM    720  C   ILE A  64     -34.386 -50.903   0.918  1.00 -4.43           C
ATOM    721  O   ILE A  64     -34.981 -51.966   0.738  1.00 -4.43           O
ATOM    722  CB  ILE A  64     -33.116 -49.459  -0.738  1.00 -4.43           C
ATOM    723  HB  ILE A  64     -33.371 -48.583  -0.144  1.00 -4.43           H
ATOM    724  CG1 ILE A  64     -34.206 -49.658  -1.809  1.00 -4.43           C
ATOM    725 1HG1 ILE A  64     -33.836 -50.348  -2.568  1.00 -4.43           H
ATOM    726 2HG1 ILE A  64     -35.087 -50.104  -1.352  1.00 -4.43           H
ATOM    727  CG2 ILE A  64     -31.734 -49.198  -1.400  1.00 -4.43           C
ATOM    728 1HG2 ILE A  64     -31.757 -48.256  -1.949  1.00 -4.43           H
ATOM    729 2HG2 ILE A  64     -31.482 -50.003  -2.093  1.00 -4.43           H
ATOM    730 3HG2 ILE A  64     -30.966 -49.132  -0.629  1.00 -4.43           H
ATOM    731  CD1 ILE A  64     -34.656 -48.369  -2.491  1.00 -4.43           C
ATOM    732 1HD1 ILE A  64     -35.446 -48.598  -3.205  1.00 -4.43           H
ATOM    733 2HD1 ILE A  64     -33.821 -47.910  -3.018  1.00 -4.43           H
ATOM    734 3HD1 ILE A  64     -35.044 -47.670  -1.747  1.00 -4.43           H
ATOM    735  N   ASP A  65     -34.863 -49.886   1.629  1.00 44.35           N
ATOM    736  H   ASP A  65     -34.269 -49.071   1.742  1.00 44.35           H
ATOM    737  CA  ASP A  65     -36.209 -49.799   2.236  1.00 44.35           C
ATOM    738  HA  ASP A  65     -36.333 -48.762   2.547  1.00 44.35           H
ATOM    739  C   ASP A  65     -36.351 -50.647   3.512  1.00 44.35           C
ATOM    740  O   ASP A  65     -35.375 -51.274   3.950  1.00 44.35           O
ATOM    741  CB  ASP A  65     -37.313 -50.074   1.188  1.00 44.35           C
ATOM    742 1HB  ASP A  65     -36.994 -49.659   0.232  1.00 44.35           H
ATOM    743 2HB  ASP A  65     -37.432 -51.151   1.078  1.00 44.35           H
ATOM    744  CG  ASP A  65     -38.666 -49.469   1.546  1.00 44.35           C
ATOM    745  OD1 ASP A  65     -38.773 -48.652   2.480  1.00 44.35           O
ATOM    746  OD2 ASP A  65     -39.673 -49.860   0.917  1.00 44.35           O
ATOM    747  N   MET A  66     -37.532 -50.582   4.124  1.00 10.18           N
ATOM    748  H   MET A  66     -38.234 -50.005   3.666  1.00 10.18           H
ATOM    749  CA  MET A  66     -37.925 -51.162   5.421  1.00 10.18           C
ATOM    750  HA  MET A  66     -39.007 -51.058   5.500  1.00 10.18           H
ATOM    751  C   MET A  66     -37.330 -50.365   6.586  1.00 10.18           C
ATOM    752  O   MET A  66     -36.260 -49.785   6.458  1.00 10.18           O
ATOM    753  CB  MET A  66     -37.631 -52.666   5.543  1.00 10.18           C
ATOM    754 1HB  MET A  66     -36.557 -52.826   5.485  1.00 10.18           H
ATOM    755 2HB  MET A  66     -37.966 -53.001   6.523  1.00 10.18           H
ATOM    756  CG  MET A  66     -38.310 -53.523   4.479  1.00 10.18           C
ATOM    757 1HG  MET A  66     -39.389 -53.395   4.561  1.00 10.18           H
ATOM    758 2HG  MET A  66     -37.994 -53.179   3.494  1.00 10.18           H
ATOM    759  SD  MET A  66     -37.920 -55.286   4.617  1.00 10.18           S
ATOM    760  CE  MET A  66     -38.846 -55.794   6.085  1.00 10.18           C
ATOM    761 1HE  MET A  66     -38.726 -56.868   6.234  1.00 10.18           H
ATOM    762 2HE  MET A  66     -39.904 -55.567   5.950  1.00 10.18           H
ATOM    763 3HE  MET A  66     -38.468 -55.269   6.963  1.00 10.18           H
ATOM    764  N   ARG A  67     -38.072 -50.315   7.690  1.00 18.42           N
ATOM    765  H   ARG A  67     -38.909 -50.897   7.694  1.00 18.42           H
ATOM    766  CA  ARG A  67     -37.851 -49.510   8.921  1.00 18.42           C
ATOM    767  HA  ARG A  67     -38.570 -49.930   9.629  1.00 18.42           H
ATOM    768  C   ARG A  67     -38.197 -48.020   8.939  1.00 18.42           C
ATOM    769  O   ARG A  67     -38.626 -47.527   9.982  1.00 18.42           O
ATOM    770  CB  ARG A  67     -36.486 -49.754   9.604  1.00 18.42           C
ATOM    771 1HB  ARG A  67     -36.655 -49.736  10.681  1.00 18.42           H
ATOM    772 2HB  ARG A  67     -36.143 -50.755   9.346  1.00 18.42           H
ATOM    773  CG  ARG A  67     -35.355 -48.746   9.316  1.00 18.42           C
ATOM    774 1HG  ARG A  67     -35.180 -48.676   8.247  1.00 18.42           H
ATOM    775 2HG  ARG A  67     -35.633 -47.760   9.688  1.00 18.42           H
ATOM    776  CD  ARG A  67     -34.063 -49.174   9.983  1.00 18.42           C
ATOM    777 1HD  ARG A  67     -34.160 -49.035  11.060  1.00 18.42           H
ATOM    778 2HD  ARG A  67     -33.889 -50.233   9.790  1.00 18.42           H
ATOM    779  NE  ARG A  67     -32.919 -48.394   9.489  1.00 18.42           N
ATOM    780  HE  ARG A  67     -32.776 -47.487   9.916  1.00 18.42           H
ATOM    781  CZ  ARG A  67     -32.060 -48.765   8.547  1.00 18.42           C
ATOM    782  NH1 ARG A  67     -31.056 -47.992   8.270  1.00 18.42           N
ATOM    783 1HH1 ARG A  67     -30.952 -47.104   8.733  1.00 18.42           H
ATOM    784 2HH1 ARG A  67     -30.376 -48.294   7.591  1.00 18.42           H
ATOM    785  NH2 ARG A  67     -32.128 -49.891   7.888  1.00 18.42           N
ATOM    786 1HH2 ARG A  67     -32.911 -50.515   8.029  1.00 18.42           H
ATOM    787 2HH2 ARG A  67     -31.409 -50.128   7.228  1.00 18.42           H
ATOM    788  N   HIS A  68     -38.085 -47.282   7.841  1.00  3.43           N
ATOM    789  H   HIS A  68     -37.724 -47.689   6.992  1.00  3.43           H
ATOM    790  CA  HIS A  68     -38.464 -45.858   7.860  1.00  3.43           C
ATOM    791  HA  HIS A  68     -38.224 -45.453   8.844  1.00  3.43           H
ATOM    792  C   HIS A  68     -39.964 -45.656   7.642  1.00  3.43           C
ATOM    793  O   HIS A  68     -40.390 -45.128   6.612  1.00  3.43           O
ATOM    794  CB  HIS A  68     -37.686 -45.030   6.831  1.00  3.43           C
ATOM    795 1HB  HIS A  68     -37.867 -45.437   5.837  1.00  3.43           H
ATOM    796 2HB  HIS A  68     -38.057 -44.005   6.867  1.00  3.43           H
ATOM    797  CG  HIS A  68     -36.211 -44.986   7.075  1.00  3.43           C
ATOM    798  ND1 HIS A  68     -35.651 -44.472   8.227  1.00  3.43           N
ATOM    799  CD2 HIS A  68     -35.187 -45.353   6.262  1.00  3.43           C
ATOM    800  HD2 HIS A  68     -35.317 -45.771   5.273  1.00  3.43           H
ATOM    801  CE1 HIS A  68     -34.297 -44.586   8.057  1.00  3.43           C
ATOM    802  HE1 HIS A  68     -33.564 -44.286   8.794  1.00  3.43           H
ATOM    803  NE2 HIS A  68     -33.979 -45.114   6.856  1.00  3.43           N
ATOM    804  HE2 HIS A  68     -33.048 -45.277   6.477  1.00  3.43           H
ATOM    805  N   GLN A  69     -40.780 -46.084   8.592  1.00  3.70           N
ATOM    806  H   GLN A  69     -40.387 -46.497   9.432  1.00  3.70           H
ATOM    807  CA  GLN A  69     -42.237 -45.963   8.507  1.00  3.70           C
ATOM    808  HA  GLN A  69     -42.515 -45.298   7.689  1.00  3.70           H
ATOM    809  C   GLN A  69     -42.759 -45.366   9.807  1.00  3.70           C
ATOM    810  O   GLN A  69     -42.026 -45.323  10.793  1.00  3.70           O
ATOM    811  CB  GLN A  69     -42.872 -47.337   8.265  1.00  3.70           C
ATOM    812 1HB  GLN A  69     -42.603 -47.984   9.096  1.00  3.70           H
ATOM    813 2HB  GLN A  69     -43.956 -47.229   8.260  1.00  3.70           H
ATOM    814  CG  GLN A  69     -42.452 -48.029   6.962  1.00  3.70           C
ATOM    815 1HG  GLN A  69     -41.374 -48.182   6.962  1.00  3.70           H
ATOM    816 2HG  GLN A  69     -42.934 -49.004   6.917  1.00  3.70           H
ATOM    817  CD  GLN A  69     -42.841 -47.251   5.719  1.00  3.70           C
ATOM    818  OE1 GLN A  69     -43.860 -46.564   5.684  1.00  3.70           O
ATOM    819  NE2 GLN A  69     -42.058 -47.365   4.682  1.00  3.70           N
ATOM    820 1HE2 GLN A  69     -42.320 -46.892   3.829  1.00  3.70           H
ATOM    821 2HE2 GLN A  69     -41.226 -47.928   4.724  1.00  3.70           H
ATOM    822  N   GLU A  70     -44.010 -44.916   9.789  1.00  6.04           N
ATOM    823  H   GLU A  70     -44.537 -45.005   8.924  1.00  6.04           H
ATOM    824  CA  GLU A  70     -44.702 -44.295  10.933  1.00  6.04           C
ATOM    825  HA  GLU A  70     -45.676 -43.964  10.574  1.00  6.04           H
ATOM    826  C   GLU A  70     -44.005 -43.044  11.478  1.00  6.04           C
ATOM    827  O   GLU A  70     -44.157 -42.673  12.639  1.00  6.04           O
ATOM    828  CB  GLU A  70     -44.964 -45.309  12.050  1.00  6.04           C
ATOM    829 1HB  GLU A  70     -44.011 -45.700  12.401  1.00  6.04           H
ATOM    830 2HB  GLU A  70     -45.450 -44.796  12.876  1.00  6.04           H
ATOM    831  CG  GLU A  70     -45.857 -46.464  11.638  1.00  6.04           C
ATOM    832 1HG  GLU A  70     -46.812 -46.067  11.288  1.00  6.04           H
ATOM    833 2HG  GLU A  70     -45.386 -47.013  10.823  1.00  6.04           H
ATOM    834  CD  GLU A  70     -46.109 -47.423  12.789  1.00  6.04           C
ATOM    835  OE1 GLU A  70     -45.491 -47.277  13.871  1.00  6.04           O
ATOM    836  OE2 GLU A  70     -46.916 -48.367  12.629  1.00  6.04           O
ATOM    837  N   GLY A  71     -43.289 -42.351  10.602  1.00  9.72           N
ATOM    838  H   GLY A  71     -43.192 -42.693   9.654  1.00  9.72           H
ATOM    839  CA  GLY A  71     -42.672 -41.089  10.972  1.00  9.72           C
ATOM    840 1HA  GLY A  71     -42.168 -41.207  11.930  1.00  9.72           H
ATOM    841 2HA  GLY A  71     -41.946 -40.795  10.214  1.00  9.72           H
ATOM    842  C   GLY A  71     -43.731 -40.012  11.098  1.00  9.72           C
ATOM    843  O   GLY A  71     -43.571 -39.066  11.875  1.00  9.72           O
ATOM    844  N   ARG A  72     -44.815 -40.195  10.345  0.98  4.98           N
ATOM    845  H   ARG A  72     -44.806 -40.975   9.702  0.98  4.98           H
ATOM    846  CA  ARG A  72     -46.011 -39.339  10.371  0.98  4.98           C
ATOM    847  HA  ARG A  72     -46.647 -39.607   9.527  0.98  4.98           H
ATOM    848  C   ARG A  72     -45.672 -37.862  10.221  0.98  4.98           C
ATOM    849  O   ARG A  72     -46.102 -37.036  11.029  0.98  4.98           O
ATOM    850  CB  ARG A  72     -46.819 -39.580  11.655  0.98  4.98           C
ATOM    851 1HB  ARG A  72     -46.176 -39.390  12.514  0.98  4.98           H
ATOM    852 2HB  ARG A  72     -47.651 -38.876  11.685  0.98  4.98           H
ATOM    853  CG  ARG A  72     -47.409 -40.982  11.767  0.98  4.98           C
ATOM    854 1HG  ARG A  72     -48.122 -41.126  10.957  0.98  4.98           H
ATOM    855 2HG  ARG A  72     -46.625 -41.733  11.691  0.98  4.98           H
ATOM    856  CD  ARG A  72     -48.132 -41.149  13.090  0.98  4.98           C
ATOM    857 1HD  ARG A  72     -48.767 -40.279  13.259  0.98  4.98           H
ATOM    858 2HD  ARG A  72     -48.766 -42.031  13.039  0.98  4.98           H
ATOM    859  NE  ARG A  72     -47.187 -41.290  14.205  0.98  4.98           N
ATOM    860  HE  ARG A  72     -46.814 -40.441  14.598  0.98  4.98           H
ATOM    861  CZ  ARG A  72     -46.762 -42.424  14.744  0.98  4.98           C
ATOM    862  NH1 ARG A  72     -45.849 -42.337  15.659  0.98  4.98           N
ATOM    863 1HH1 ARG A  72     -45.492 -41.428  15.910  0.98  4.98           H
ATOM    864 2HH1 ARG A  72     -45.506 -43.168  16.119  0.98  4.98           H
ATOM    865  NH2 ARG A  72     -47.246 -43.612  14.478  0.98  4.98           N
ATOM    866 1HH2 ARG A  72     -47.993 -43.712  13.805  0.98  4.98           H
ATOM    867 2HH2 ARG A  72     -46.882 -44.418  14.957  0.98  4.98           H
ATOM    868  N   TYR A  73     -44.877 -37.533   9.215  0.98 -6.06           N
ATOM    869  H   TYR A  73     -44.569 -38.248   8.562  0.98 -6.06           H
ATOM    870  CA  TYR A  73     -44.432 -36.158   9.009  0.98 -6.06           C
ATOM    871  HA  TYR A  73     -44.969 -35.514   9.697  0.98 -6.06           H
ATOM    872  C   TYR A  73     -44.697 -35.617   7.611  0.98 -6.06           C
ATOM    873  O   TYR A  73     -44.159 -36.103   6.611  0.98 -6.06           O
ATOM    874  CB  TYR A  73     -42.946 -36.029   9.327  0.98 -6.06           C
ATOM    875 1HB  TYR A  73     -42.801 -36.276  10.374  0.98 -6.06           H
ATOM    876 2HB  TYR A  73     -42.386 -36.736   8.714  0.98 -6.06           H
ATOM    877  CG  TYR A  73     -42.431 -34.634   9.060  0.98 -6.06           C
ATOM    878  CD1 TYR A  73     -42.726 -33.571   9.935  0.98 -6.06           C
ATOM    879  HD1 TYR A  73     -43.272 -33.761  10.848  0.98 -6.06           H
ATOM    880  CD2 TYR A  73     -41.689 -34.359   7.896  0.98 -6.06           C
ATOM    881  HD2 TYR A  73     -41.428 -35.166   7.227  0.98 -6.06           H
ATOM    882  CE1 TYR A  73     -42.329 -32.242   9.621  0.98 -6.06           C
ATOM    883  HE1 TYR A  73     -42.579 -31.429  10.285  0.98 -6.06           H
ATOM    884  CE2 TYR A  73     -41.295 -33.037   7.579  0.98 -6.06           C
ATOM    885  HE2 TYR A  73     -40.749 -32.839   6.671  0.98 -6.06           H
ATOM    886  CZ  TYR A  73     -41.624 -31.990   8.440  0.98 -6.06           C
ATOM    887  OH  TYR A  73     -41.242 -30.709   8.129  0.98 -6.06           O
ATOM    888  HH  TYR A  73     -40.790 -30.653   7.274  0.98 -6.06           H
ATOM    889  N   HIS A  74     -45.509 -34.570   7.572  1.00 -7.08           N
ATOM    890  H   HIS A  74     -45.903 -34.217   8.440  1.00 -7.08           H
ATOM    891  CA  HIS A  74     -45.852 -33.854   6.351  1.00 -7.08           C
ATOM    892  HA  HIS A  74     -45.097 -34.038   5.587  1.00 -7.08           H
ATOM    893  C   HIS A  74     -45.869 -32.375   6.729  1.00 -7.08           C
ATOM    894  O   HIS A  74     -46.121 -32.038   7.887  1.00 -7.08           O
ATOM    895  CB  HIS A  74     -47.227 -34.304   5.844  1.00 -7.08           C
ATOM    896 1HB  HIS A  74     -47.974 -34.044   6.594  1.00 -7.08           H
ATOM    897 2HB  HIS A  74     -47.465 -33.769   4.925  1.00 -7.08           H
ATOM    898  CG  HIS A  74     -47.313 -35.778   5.588  1.00 -7.08           C
ATOM    899  ND1 HIS A  74     -46.790 -36.404   4.481  1.00 -7.08           N
ATOM    900  HD1 HIS A  74     -46.363 -35.950   3.681  1.00 -7.08           H
ATOM    901  CD2 HIS A  74     -47.828 -36.782   6.349  1.00 -7.08           C
ATOM    902  HD2 HIS A  74     -48.318 -36.645   7.303  1.00 -7.08           H
ATOM    903  CE1 HIS A  74     -46.956 -37.719   4.629  1.00 -7.08           C
ATOM    904  HE1 HIS A  74     -46.612 -38.460   3.917  1.00 -7.08           H
ATOM    905  NE2 HIS A  74     -47.618 -38.000   5.735  1.00 -7.08           N
ATOM    906  N   TYR A  75     -45.614 -31.492   5.775  1.00-11.05           N
ATOM    907  H   TYR A  75     -45.437 -31.809   4.835  1.00-11.05           H
ATOM    908  CA  TYR A  75     -45.605 -30.050   6.025  1.00-11.05           C
ATOM    909  HA  TYR A  75     -45.744 -29.851   7.085  1.00-11.05           H
ATOM    910  C   TYR A  75     -46.769 -29.421   5.266  1.00-11.05           C
ATOM    911  O   TYR A  75     -46.769 -29.402   4.036  1.00-11.05           O
ATOM    912  CB  TYR A  75     -44.259 -29.460   5.596  1.00-11.05           C
ATOM    913 1HB  TYR A  75     -43.477 -29.899   6.215  1.00-11.05           H
ATOM    914 2HB  TYR A  75     -44.068 -29.732   4.559  1.00-11.05           H
ATOM    915  CG  TYR A  75     -44.186 -27.954   5.714  1.00-11.05           C
ATOM    916  CD1 TYR A  75     -44.163 -27.318   6.973  1.00-11.05           C
ATOM    917  HD1 TYR A  75     -44.186 -27.912   7.878  1.00-11.05           H
ATOM    918  CD2 TYR A  75     -44.129 -27.152   4.556  1.00-11.05           C
ATOM    919  HD2 TYR A  75     -44.152 -27.616   3.579  1.00-11.05           H
ATOM    920  CE1 TYR A  75     -44.109 -25.896   7.069  1.00-11.05           C
ATOM    921  HE1 TYR A  75     -44.110 -25.417   8.035  1.00-11.05           H
ATOM    922  CE2 TYR A  75     -44.052 -25.742   4.649  1.00-11.05           C
ATOM    923  HE2 TYR A  75     -44.003 -25.146   3.752  1.00-11.05           H
ATOM    924  CZ  TYR A  75     -44.054 -25.126   5.899  1.00-11.05           C
ATOM    925  OH  TYR A  75     -44.013 -23.754   5.935  1.00-11.05           O
ATOM    926  HH  TYR A  75     -44.007 -23.381   5.039  1.00-11.05           H
ATOM    927  N   GLU A  76     -47.798 -29.002   5.993  1.00  7.20           N
ATOM    928  H   GLU A  76     -47.764 -29.102   7.004  1.00  7.20           H
ATOM    929  CA  GLU A  76     -49.027 -28.457   5.394  1.00  7.20           C
ATOM    930  HA  GLU A  76     -48.865 -28.305   4.327  1.00  7.20           H
ATOM    931  C   GLU A  76     -49.467 -27.115   5.993  1.00  7.20           C
ATOM    932  O   GLU A  76     -50.417 -27.069   6.786  1.00  7.20           O
ATOM    933  CB  GLU A  76     -50.182 -29.461   5.544  1.00  7.20           C
ATOM    934 1HB  GLU A  76     -50.352 -29.649   6.605  1.00  7.20           H
ATOM    935 2HB  GLU A  76     -51.080 -29.014   5.117  1.00  7.20           H
ATOM    936  CG  GLU A  76     -49.947 -30.794   4.850  1.00  7.20           C
ATOM    937 1HG  GLU A  76     -49.701 -30.598   3.806  1.00  7.20           H
ATOM    938 2HG  GLU A  76     -49.101 -31.302   5.316  1.00  7.20           H
ATOM    939  CD  GLU A  76     -51.157 -31.716   4.902  1.00  7.20           C
ATOM    940  OE1 GLU A  76     -52.216 -31.367   5.480  1.00  7.20           O
ATOM    941  OE2 GLU A  76     -51.073 -32.837   4.347  1.00  7.20           O
ATOM    942  N   PRO A  77     -48.781 -26.006   5.665  1.00 -9.94           N
ATOM    943  CA  PRO A  77     -49.329 -24.749   6.196  1.00 -9.94           C
ATOM    944  HA  PRO A  77     -49.468 -24.814   7.275  1.00 -9.94           H
ATOM    945  C   PRO A  77     -50.663 -24.423   5.517  1.00 -9.94           C
ATOM    946  O   PRO A  77     -50.830 -24.677   4.319  1.00 -9.94           O
ATOM    947  CB  PRO A  77     -48.234 -23.731   5.862  1.00 -9.94           C
ATOM    948 1HB  PRO A  77     -48.655 -22.741   5.687  1.00 -9.94           H
ATOM    949 2HB  PRO A  77     -47.501 -23.700   6.668  1.00 -9.94           H
ATOM    950  CG  PRO A  77     -47.606 -24.273   4.624  1.00 -9.94           C
ATOM    951 1HG  PRO A  77     -48.225 -24.032   3.761  1.00 -9.94           H
ATOM    952 2HG  PRO A  77     -46.600 -23.876   4.491  1.00 -9.94           H
ATOM    953  CD  PRO A  77     -47.583 -25.766   4.837  1.00 -9.94           C
ATOM    954 1HD  PRO A  77     -47.642 -26.292   3.883  1.00 -9.94           H
ATOM    955 2HD  PRO A  77     -46.689 -26.061   5.387  1.00 -9.94           H
ATOM    956  N   HIS A  78     -51.632 -23.916   6.266  1.00 24.98           N
ATOM    957  H   HIS A  78     -51.466 -23.698   7.249  1.00 24.98           H
ATOM    958  CA  HIS A  78     -52.970 -23.696   5.723  1.00 24.98           C
ATOM    959  HA  HIS A  78     -52.836 -23.391   4.688  1.00 24.98           H
ATOM    960  C   HIS A  78     -53.792 -22.570   6.374  1.00 24.98           C
ATOM    961  O   HIS A  78     -53.524 -21.397   6.114  1.00 24.98           O
ATOM    962  CB  HIS A  78     -53.731 -25.036   5.665  1.00 24.98           C
ATOM    963 1HB  HIS A  78     -52.988 -25.831   5.612  1.00 24.98           H
ATOM    964 2HB  HIS A  78     -54.317 -25.212   6.567  1.00 24.98           H
ATOM    965  CG  HIS A  78     -54.588 -25.171   4.448  1.00 24.98           C
ATOM    966  ND1 HIS A  78     -54.375 -26.103   3.462  1.00 24.98           N
ATOM    967  HD1 HIS A  78     -53.638 -26.802   3.446  1.00 24.98           H
ATOM    968  CD2 HIS A  78     -55.631 -24.420   4.007  1.00 24.98           C
ATOM    969  HD2 HIS A  78     -56.048 -23.568   4.525  1.00 24.98           H
ATOM    970  CE1 HIS A  78     -55.294 -25.919   2.511  1.00 24.98           C
ATOM    971  HE1 HIS A  78     -55.381 -26.524   1.618  1.00 24.98           H
ATOM    972  NE2 HIS A  78     -56.077 -24.898   2.794  1.00 24.98           N
ATOM    973  N   SER A  79     -54.812 -22.880   7.169  1.00 39.28           N
ATOM    974  H   SER A  79     -54.948 -23.835   7.471  1.00 39.28           H
ATOM    975  CA  SER A  79     -55.886 -21.942   7.493  1.00 39.28           C
ATOM    976  HA  SER A  79     -55.790 -21.055   6.871  1.00 39.28           H
ATOM    977  C   SER A  79     -56.095 -21.467   8.931  1.00 39.28           C
ATOM    978  O   SER A  79     -55.724 -22.125   9.910  1.00 39.28           O
ATOM    979  CB  SER A  79     -57.163 -22.666   7.070  1.00 39.28           C
ATOM    980 1HB  SER A  79     -58.029 -22.198   7.540  1.00 39.28           H
ATOM    981 2HB  SER A  79     -57.272 -22.637   5.986  1.00 39.28           H
ATOM    982  OG  SER A  79     -57.039 -24.017   7.491  1.00 39.28           O
ATOM    983  HG  SER A  79     -57.907 -24.449   7.426  1.00 39.28           H
ATOM    984  N   VAL A  80     -56.732 -20.311   9.031  1.00  6.35           N
ATOM    985  H   VAL A  80     -56.985 -19.819   8.181  1.00  6.35           H
ATOM    986  CA  VAL A  80     -57.126 -19.677  10.291  1.00  6.35           C
ATOM    987  HA  VAL A  80     -56.335 -19.793  11.031  1.00  6.35           H
ATOM    988  C   VAL A  80     -58.406 -20.330  10.812  1.00  6.35           C
ATOM    989  O   VAL A  80     -59.331 -20.615  10.046  1.00  6.35           O
ATOM    990  CB  VAL A  80     -57.369 -18.159  10.034  1.00  6.35           C
ATOM    991  HB  VAL A  80     -58.119 -18.059   9.251  1.00  6.35           H
ATOM    992  CG1 VAL A  80     -57.869 -17.426  11.274  1.00  6.35           C
ATOM    993 1HG1 VAL A  80     -58.001 -16.370  11.038  1.00  6.35           H
ATOM    994 2HG1 VAL A  80     -57.153 -17.528  12.090  1.00  6.35           H
ATOM    995 3HG1 VAL A  80     -58.835 -17.827  11.581  1.00  6.35           H
ATOM    996  CG2 VAL A  80     -56.070 -17.489   9.553  1.00  6.35           C
ATOM    997 1HG2 VAL A  80     -56.240 -16.423   9.396  1.00  6.35           H
ATOM    998 2HG2 VAL A  80     -55.745 -17.922   8.608  1.00  6.35           H
ATOM    999 3HG2 VAL A  80     -55.285 -17.618  10.298  1.00  6.35           H
ATOM   1000  N   HIS A  81     -58.458 -20.577  12.113  1.00 11.44           N
ATOM   1001  H   HIS A  81     -57.687 -20.308  12.709  1.00 11.44           H
ATOM   1002  CA  HIS A  81     -59.597 -21.216  12.763  1.00 11.44           C
ATOM   1003  HA  HIS A  81     -60.528 -20.908  12.290  1.00 11.44           H
ATOM   1004  C   HIS A  81     -59.595 -20.736  14.218  1.00 11.44           C
ATOM   1005  O   HIS A  81     -58.577 -20.199  14.672  1.00 11.44           O
ATOM   1006  CB  HIS A  81     -59.439 -22.736  12.662  1.00 11.44           C
ATOM   1007 1HB  HIS A  81     -60.236 -23.213  13.230  1.00 11.44           H
ATOM   1008 2HB  HIS A  81     -59.546 -23.030  11.618  1.00 11.44           H
ATOM   1009  CG  HIS A  81     -58.109 -23.233  13.142  1.00 11.44           C
ATOM   1010  ND1 HIS A  81     -57.003 -23.404  12.340  1.00 11.44           N
ATOM   1011  HD1 HIS A  81     -56.939 -23.208  11.347  1.00 11.44           H
ATOM   1012  CD2 HIS A  81     -57.698 -23.593  14.384  1.00 11.44           C
ATOM   1013  HD2 HIS A  81     -58.320 -23.575  15.266  1.00 11.44           H
ATOM   1014  CE1 HIS A  81     -56.010 -23.873  13.095  1.00 11.44           C
ATOM   1015  HE1 HIS A  81     -55.025 -24.123  12.721  1.00 11.44           H
ATOM   1016  NE2 HIS A  81     -56.376 -23.983  14.357  1.00 11.44           N
ATOM   1017  N   GLY A  82     -60.708 -20.903  14.926  1.00 33.69           N
ATOM   1018  H   GLY A  82     -61.489 -21.409  14.533  1.00 33.69           H
ATOM   1019  CA  GLY A  82     -60.903 -20.312  16.245  1.00 33.69           C
ATOM   1020 1HA  GLY A  82     -60.826 -21.087  17.007  1.00 33.69           H
ATOM   1021 2HA  GLY A  82     -60.139 -19.557  16.427  1.00 33.69           H
ATOM   1022  C   GLY A  82     -62.269 -19.649  16.347  1.00 33.69           C
ATOM   1023  O   GLY A  82     -62.958 -19.539  15.331  1.00 33.69           O
ATOM   1024  N   VAL A  83     -62.682 -19.234  17.541  1.00 -7.72           N
ATOM   1025  H   VAL A  83     -62.072 -19.358  18.343  1.00 -7.72           H
ATOM   1026  CA  VAL A  83     -63.987 -18.587  17.762  1.00 -7.72           C
ATOM   1027  HA  VAL A  83     -64.389 -18.294  16.793  1.00 -7.72           H
ATOM   1028  C   VAL A  83     -63.855 -17.312  18.605  1.00 -7.72           C
ATOM   1029  O   VAL A  83     -62.952 -17.178  19.433  1.00 -7.72           O
ATOM   1030  CB  VAL A  83     -65.026 -19.549  18.431  1.00 -7.72           C
ATOM   1031  HB  VAL A  83     -65.961 -19.005  18.549  1.00 -7.72           H
ATOM   1032  CG1 VAL A  83     -65.297 -20.770  17.546  1.00 -7.72           C
ATOM   1033 1HG1 VAL A  83     -66.113 -21.358  17.968  1.00 -7.72           H
ATOM   1034 2HG1 VAL A  83     -64.408 -21.397  17.472  1.00 -7.72           H
ATOM   1035 3HG1 VAL A  83     -65.583 -20.443  16.549  1.00 -7.72           H
ATOM   1036  CG2 VAL A  83     -64.572 -20.029  19.817  1.00 -7.72           C
ATOM   1037 1HG2 VAL A  83     -65.347 -20.658  20.256  1.00 -7.72           H
ATOM   1038 2HG2 VAL A  83     -64.413 -19.175  20.474  1.00 -7.72           H
ATOM   1039 3HG2 VAL A  83     -63.649 -20.604  19.739  1.00 -7.72           H
ATOM   1040  N   HIS A  84     -64.742 -16.354  18.382  0.97  8.82           N
ATOM   1041  H   HIS A  84     -65.507 -16.532  17.739  0.97  8.82           H
ATOM   1042  CA  HIS A  84     -64.665 -15.023  19.000  0.97  8.82           C
ATOM   1043  HA  HIS A  84     -63.727 -14.902  19.540  0.97  8.82           H
ATOM   1044  C   HIS A  84     -65.827 -14.856  19.985  0.97  8.82           C
ATOM   1045  O   HIS A  84     -66.754 -15.671  19.964  0.97  8.82           O
ATOM   1046  CB  HIS A  84     -64.718 -13.996  17.857  0.97  8.82           C
ATOM   1047 1HB  HIS A  84     -63.850 -14.150  17.217  0.97  8.82           H
ATOM   1048 2HB  HIS A  84     -65.615 -14.176  17.269  0.97  8.82           H
ATOM   1049  CG  HIS A  84     -64.742 -12.567  18.303  0.97  8.82           C
ATOM   1050  ND1 HIS A  84     -63.734 -11.998  19.052  0.97  8.82           N
ATOM   1051  CD2 HIS A  84     -65.702 -11.617  18.134  0.97  8.82           C
ATOM   1052  HD2 HIS A  84     -66.631 -11.773  17.601  0.97  8.82           H
ATOM   1053  CE1 HIS A  84     -64.119 -10.701  19.264  0.97  8.82           C
ATOM   1054  HE1 HIS A  84     -63.529  -9.973  19.805  0.97  8.82           H
ATOM   1055  NE2 HIS A  84     -65.330 -10.438  18.722  0.97  8.82           N
ATOM   1056  HE2 HIS A  84     -65.843  -9.562  18.743  0.97  8.82           H
ATOM   1057  N   GLY A  85     -65.809 -13.821  20.818  0.97 40.93           N
ATOM   1058  H   GLY A  85     -65.000 -13.214  20.836  0.97 40.93           H
ATOM   1059  CA  GLY A  85     -66.978 -13.454  21.612  0.97 40.93           C
ATOM   1060 1HA  GLY A  85     -67.403 -12.564  21.151  0.97 40.93           H
ATOM   1061 2HA  GLY A  85     -67.723 -14.242  21.515  0.97 40.93           H
ATOM   1062  C   GLY A  85     -66.861 -13.159  23.098  0.97 40.93           C
ATOM   1063  O   GLY A  85     -67.544 -13.832  23.881  0.97 40.93           O
ATOM   1064  N   PRO A  86     -66.028 -12.207  23.559  0.97  5.17           N
ATOM   1065  CA  PRO A  86     -66.029 -12.022  25.018  0.97  5.17           C
ATOM   1066  HA  PRO A  86     -65.882 -12.980  25.508  0.97  5.17           H
ATOM   1067  C   PRO A  86     -67.302 -11.340  25.562  0.97  5.17           C
ATOM   1068  O   PRO A  86     -67.823 -10.399  24.948  0.97  5.17           O
ATOM   1069  CB  PRO A  86     -64.785 -11.156  25.241  0.97  5.17           C
ATOM   1070 1HB  PRO A  86     -64.896 -10.524  26.121  0.97  5.17           H
ATOM   1071 2HB  PRO A  86     -63.905 -11.791  25.335  0.97  5.17           H
ATOM   1072  CG  PRO A  86     -64.687 -10.339  24.008  0.97  5.17           C
ATOM   1073 1HG  PRO A  86     -65.383  -9.502  24.060  0.97  5.17           H
ATOM   1074 2HG  PRO A  86     -63.669  -9.976  23.863  0.97  5.17           H
ATOM   1075  CD  PRO A  86     -65.089 -11.280  22.897  0.97  5.17           C
ATOM   1076 1HD  PRO A  86     -65.577 -10.733  22.089  0.97  5.17           H
ATOM   1077 2HD  PRO A  86     -64.219 -11.826  22.528  0.97  5.17           H
ATOM   1078  N   PRO A  87     -67.821 -11.777  26.727  1.00  2.45           N
ATOM   1079  CA  PRO A  87     -68.637 -10.855  27.533  1.00  2.45           C
ATOM   1080  HA  PRO A  87     -69.368 -10.333  26.922  1.00  2.45           H
ATOM   1081  C   PRO A  87     -67.738  -9.851  28.262  1.00  2.45           C
ATOM   1082  O   PRO A  87     -66.506  -9.970  28.189  1.00  2.45           O
ATOM   1083  CB  PRO A  87     -69.347 -11.798  28.500  1.00  2.45           C
ATOM   1084 1HB  PRO A  87     -69.613 -11.288  29.425  1.00  2.45           H
ATOM   1085 2HB  PRO A  87     -70.236 -12.216  28.028  1.00  2.45           H
ATOM   1086  CG  PRO A  87     -68.349 -12.853  28.741  1.00  2.45           C
ATOM   1087 1HG  PRO A  87     -67.607 -12.498  29.454  1.00  2.45           H
ATOM   1088 2HG  PRO A  87     -68.825 -13.762  29.109  1.00  2.45           H
ATOM   1089  CD  PRO A  87     -67.711 -13.089  27.395  1.00  2.45           C
ATOM   1090 1HD  PRO A  87     -66.670 -13.387  27.513  1.00  2.45           H
ATOM   1091 2HD  PRO A  87     -68.269 -13.841  26.835  1.00  2.45           H
ATOM   1092  N   ALA A  88     -68.306  -8.862  28.944  1.00 13.75           N
ATOM   1093  H   ALA A  88     -69.315  -8.820  29.033  1.00 13.75           H
ATOM   1094  CA  ALA A  88     -67.493  -7.824  29.585  1.00 13.75           C
ATOM   1095  HA  ALA A  88     -66.530  -8.265  29.856  1.00 13.75           H
ATOM   1096  C   ALA A  88     -68.073  -7.209  30.866  1.00 13.75           C
ATOM   1097  O   ALA A  88     -69.281  -7.252  31.110  1.00 13.75           O
ATOM   1098  CB  ALA A  88     -67.244  -6.711  28.560  1.00 13.75           C
ATOM   1099 1HB  ALA A  88     -66.845  -7.133  27.638  1.00 13.75           H
ATOM   1100 2HB  ALA A  88     -66.532  -5.994  28.962  1.00 13.75           H
ATOM   1101 3HB  ALA A  88     -68.180  -6.199  28.334  1.00 13.75           H
ATOM   1102  N   LEU A  89     -67.194  -6.567  31.625  1.00 18.54           N
ATOM   1103  H   LEU A  89     -66.224  -6.589  31.362  1.00 18.54           H
ATOM   1104  CA  LEU A  89     -67.565  -5.767  32.802  1.00 18.54           C
ATOM   1105  HA  LEU A  89     -68.320  -6.296  33.380  1.00 18.54           H
ATOM   1106  C   LEU A  89     -68.138  -4.417  32.361  1.00 18.54           C
ATOM   1107  O   LEU A  89     -68.174  -4.115  31.164  1.00 18.54           O
ATOM   1108  CB  LEU A  89     -66.309  -5.549  33.666  1.00 18.54           C
ATOM   1109 1HB  LEU A  89     -65.503  -6.125  33.213  1.00 18.54           H
ATOM   1110 2HB  LEU A  89     -66.017  -4.503  33.577  1.00 18.54           H
ATOM   1111  CG  LEU A  89     -66.308  -5.910  35.163  1.00 18.54           C
ATOM   1112  HG  LEU A  89     -65.292  -5.762  35.522  1.00 18.54           H
ATOM   1113  CD1 LEU A  89     -67.209  -5.030  36.019  1.00 18.54           C
ATOM   1114 1HD1 LEU A  89     -67.050  -5.265  37.072  1.00 18.54           H
ATOM   1115 2HD1 LEU A  89     -68.256  -5.205  35.780  1.00 18.54           H
ATOM   1116 3HD1 LEU A  89     -66.959  -3.983  35.861  1.00 18.54           H
ATOM   1117  CD2 LEU A  89     -66.657  -7.373  35.386  1.00 18.54           C
ATOM   1118 1HD2 LEU A  89     -66.512  -7.626  36.436  1.00 18.54           H
ATOM   1119 2HD2 LEU A  89     -66.009  -8.006  34.779  1.00 18.54           H
ATOM   1120 3HD2 LEU A  89     -67.696  -7.562  35.119  1.00 18.54           H
ATOM   1121  N   SER A  90     -68.601  -3.611  33.303  1.00 11.09           N
ATOM   1122  H   SER A  90     -68.535  -3.888  34.272  1.00 11.09           H
ATOM   1123  CA  SER A  90     -69.273  -2.344  33.023  1.00 11.09           C
ATOM   1124  HA  SER A  90     -69.091  -2.029  31.996  1.00 11.09           H
ATOM   1125  C   SER A  90     -68.832  -1.224  33.961  1.00 11.09           C
ATOM   1126  O   SER A  90     -68.099  -1.473  34.933  1.00 11.09           O
ATOM   1127  CB  SER A  90     -70.766  -2.587  33.217  1.00 11.09           C
ATOM   1128 1HB  SER A  90     -71.331  -1.677  33.016  1.00 11.09           H
ATOM   1129 2HB  SER A  90     -71.083  -3.369  32.529  1.00 11.09           H
ATOM   1130  OG  SER A  90     -71.002  -3.025  34.546  1.00 11.09           O
ATOM   1131  HG  SER A  90     -71.877  -3.442  34.572  1.00 11.09           H
ATOM   1132  N   GLY A  91     -69.326  -0.020  33.699  1.00 30.83           N
ATOM   1133  H   GLY A  91     -69.904   0.098  32.871  1.00 30.83           H
ATOM   1134  CA  GLY A  91     -69.134   1.142  34.558  1.00 30.83           C
ATOM   1135 1HA  GLY A  91     -70.003   1.239  35.204  1.00 30.83           H
ATOM   1136 2HA  GLY A  91     -68.254   1.007  35.182  1.00 30.83           H
ATOM   1137  C   GLY A  91     -68.984   2.428  33.763  1.00 30.83           C
ATOM   1138  O   GLY A  91     -68.024   2.566  32.996  1.00 30.83           O
ATOM   1139  N   SER A  92     -69.927   3.347  33.906  1.00 31.77           N
ATOM   1140  H   SER A  92     -70.678   3.168  34.567  1.00 31.77           H
ATOM   1141  CA  SER A  92     -70.002   4.604  33.147  1.00 31.77           C
ATOM   1142  HA  SER A  92     -69.003   5.009  32.994  1.00 31.77           H
ATOM   1143  C   SER A  92     -70.814   5.547  34.068  1.00 31.77           C
ATOM   1144  O   SER A  92     -70.767   5.294  35.285  1.00 31.77           O
ATOM   1145  CB  SER A  92     -70.624   4.289  31.788  1.00 31.77           C
ATOM   1146 1HB  SER A  92     -70.585   5.180  31.163  1.00 31.77           H
ATOM   1147 2HB  SER A  92     -70.035   3.510  31.304  1.00 31.77           H
ATOM   1148  OG  SER A  92     -71.964   3.844  31.904  1.00 31.77           O
ATOM   1149  HG  SER A  92     -72.269   3.600  31.017  1.00 31.77           H
ATOM   1150  N   PRO A  93     -71.626   6.537  33.597  1.00 32.67           N
ATOM   1151  CA  PRO A  93     -72.084   7.199  32.360  1.00 32.67           C
ATOM   1152  HA  PRO A  93     -72.060   6.501  31.526  1.00 32.67           H
ATOM   1153  C   PRO A  93     -71.503   8.543  31.907  1.00 32.67           C
ATOM   1154  O   PRO A  93     -71.981   9.096  30.910  1.00 32.67           O
ATOM   1155  CB  PRO A  93     -73.550   7.457  32.701  1.00 32.67           C
ATOM   1156 1HB  PRO A  93     -73.983   8.214  32.052  1.00 32.67           H
ATOM   1157 2HB  PRO A  93     -74.123   6.531  32.653  1.00 32.67           H
ATOM   1158  CG  PRO A  93     -73.464   7.942  34.081  1.00 32.67           C
ATOM   1159 1HG  PRO A  93     -73.139   8.983  34.089  1.00 32.67           H
ATOM   1160 2HG  PRO A  93     -74.421   7.848  34.592  1.00 32.67           H
ATOM   1161  CD  PRO A  93     -72.419   7.068  34.730  1.00 32.67           C
ATOM   1162 1HD  PRO A  93     -71.805   7.655  35.415  1.00 32.67           H
ATOM   1163 2HD  PRO A  93     -72.921   6.256  35.258  1.00 32.67           H
ATOM   1164  N   VAL A  94     -70.588   9.149  32.653  1.00  9.03           N
ATOM   1165  H   VAL A  94     -70.104   8.638  33.377  1.00  9.03           H
ATOM   1166  CA  VAL A  94     -70.336  10.584  32.493  1.00  9.03           C
ATOM   1167  HA  VAL A  94     -71.296  11.067  32.627  1.00  9.03           H
ATOM   1168  C   VAL A  94     -69.840  11.053  31.123  1.00  9.03           C
ATOM   1169  O   VAL A  94     -68.846  10.562  30.571  1.00  9.03           O
ATOM   1170  CB  VAL A  94     -69.415  11.144  33.603  1.00  9.03           C
ATOM   1171  HB  VAL A  94     -69.131  12.160  33.332  1.00  9.03           H
ATOM   1172  CG1 VAL A  94     -70.167  11.207  34.936  1.00  9.03           C
ATOM   1173 1HG1 VAL A  94     -69.519  11.629  35.705  1.00  9.03           H
ATOM   1174 2HG1 VAL A  94     -70.483  10.211  35.246  1.00  9.03           H
ATOM   1175 3HG1 VAL A  94     -71.041  11.851  34.831  1.00  9.03           H
ATOM   1176  CG2 VAL A  94     -68.158  10.305  33.770  1.00  9.03           C
ATOM   1177 1HG2 VAL A  94     -67.475  10.818  34.441  1.00  9.03           H
ATOM   1178 2HG2 VAL A  94     -67.664  10.175  32.808  1.00  9.03           H
ATOM   1179 3HG2 VAL A  94     -68.393   9.329  34.189  1.00  9.03           H
ATOM   1180  N   ILE A  95     -70.581  11.991  30.552  0.95-18.25           N
ATOM   1181  H   ILE A  95     -71.390  12.347  31.043  0.95-18.25           H
ATOM   1182  CA  ILE A  95     -70.311  12.503  29.211  0.95-18.25           C
ATOM   1183  HA  ILE A  95     -70.152  11.647  28.555  0.95-18.25           H
ATOM   1184  C   ILE A  95     -69.050  13.352  29.150  0.95-18.25           C
ATOM   1185  O   ILE A  95     -68.489  13.764  30.175  0.95-18.25           O
ATOM   1186  CB  ILE A  95     -71.518  13.301  28.644  0.95-18.25           C
ATOM   1187  HB  ILE A  95     -71.290  13.566  27.611  0.95-18.25           H
ATOM   1188  CG1 ILE A  95     -71.747  14.610  29.428  0.95-18.25           C
ATOM   1189 1HG1 ILE A  95     -72.152  14.373  30.411  0.95-18.25           H
ATOM   1190 2HG1 ILE A  95     -70.796  15.119  29.570  0.95-18.25           H
ATOM   1191  CG2 ILE A  95     -72.780  12.410  28.640  0.95-18.25           C
ATOM   1192 1HG2 ILE A  95     -73.576  12.893  28.072  0.95-18.25           H
ATOM   1193 2HG2 ILE A  95     -73.132  12.229  29.655  0.95-18.25           H
ATOM   1194 3HG2 ILE A  95     -72.552  11.454  28.165  0.95-18.25           H
ATOM   1195  CD1 ILE A  95     -72.683  15.595  28.741  0.95-18.25           C
ATOM   1196 1HD1 ILE A  95     -72.714  16.520  29.318  0.95-18.25           H
ATOM   1197 2HD1 ILE A  95     -73.690  15.183  28.680  0.95-18.25           H
ATOM   1198 3HD1 ILE A  95     -72.318  15.817  27.737  0.95-18.25           H
ATOM   1199  N   SER A  96     -68.608  13.609  27.931  0.95 13.03           N
ATOM   1200  H   SER A  96     -69.147  13.285  27.130  0.95 13.03           H
ATOM   1201  CA  SER A  96     -67.403  14.363  27.638  0.95 13.03           C
ATOM   1202  HA  SER A  96     -67.142  15.039  28.453  0.95 13.03           H
ATOM   1203  C   SER A  96     -67.679  15.169  26.373  0.95 13.03           C
ATOM   1204  O   SER A  96     -68.778  15.072  25.826  0.95 13.03           O
ATOM   1205  CB  SER A  96     -66.290  13.351  27.387  0.95 13.03           C
ATOM   1206 1HB  SER A  96     -65.391  13.863  27.046  0.95 13.03           H
ATOM   1207 2HB  SER A  96     -66.068  12.824  28.314  0.95 13.03           H
ATOM   1208  OG  SER A  96     -66.710  12.402  26.420  0.95 13.03           O
ATOM   1209  HG  SER A  96     -67.229  11.726  26.886  0.95 13.03           H
ATOM   1210  N   ASP A  97     -66.719  15.940  25.886  0.95 12.96           N
ATOM   1211  H   ASP A  97     -65.845  16.048  26.389  0.95 12.96           H
ATOM   1212  CA  ASP A  97     -66.832  16.568  24.564  0.95 12.96           C
ATOM   1213  HA  ASP A  97     -67.394  15.913  23.898  0.95 12.96           H
ATOM   1214  C   ASP A  97     -65.422  16.732  24.009  0.95 12.96           C
ATOM   1215  O   ASP A  97     -64.459  16.665  24.779  0.95 12.96           O
ATOM   1216  CB  ASP A  97     -67.526  17.935  24.645  0.95 12.96           C
ATOM   1217 1HB  ASP A  97     -68.422  17.849  25.260  0.95 12.96           H
ATOM   1218 2HB  ASP A  97     -66.847  18.645  25.116  0.95 12.96           H
ATOM   1219  CG  ASP A  97     -67.925  18.458  23.276  0.95 12.96           C
ATOM   1220  OD1 ASP A  97     -68.284  17.646  22.391  0.95 12.96           O
ATOM   1221  OD2 ASP A  97     -67.864  19.679  23.041  0.95 12.96           O
ATOM   1222  N   ILE A  98     -65.281  16.935  22.709  0.95 -3.81           N
ATOM   1223  H   ILE A  98     -66.100  17.024  22.114  0.95 -3.81           H
ATOM   1224  CA  ILE A  98     -63.975  17.057  22.061  0.95 -3.81           C
ATOM   1225  HA  ILE A  98     -63.275  17.567  22.723  0.95 -3.81           H
ATOM   1226  C   ILE A  98     -64.231  17.919  20.826  0.95 -3.81           C
ATOM   1227  O   ILE A  98     -65.372  17.965  20.361  0.95 -3.81           O
ATOM   1228  CB  ILE A  98     -63.420  15.629  21.714  0.95 -3.81           C
ATOM   1229  HB  ILE A  98     -63.555  15.012  22.603  0.95 -3.81           H
ATOM   1230  CG1 ILE A  98     -61.910  15.683  21.429  0.95 -3.81           C
ATOM   1231 1HG1 ILE A  98     -61.751  16.192  20.480  0.95 -3.81           H
ATOM   1232 2HG1 ILE A  98     -61.438  16.271  22.216  0.95 -3.81           H
ATOM   1233  CG2 ILE A  98     -64.214  14.959  20.557  0.95 -3.81           C
ATOM   1234 1HG2 ILE A  98     -63.929  13.911  20.469  0.95 -3.81           H
ATOM   1235 2HG2 ILE A  98     -64.010  15.463  19.611  0.95 -3.81           H
ATOM   1236 3HG2 ILE A  98     -65.285  15.006  20.760  0.95 -3.81           H
ATOM   1237  CD1 ILE A  98     -61.211  14.322  21.372  0.95 -3.81           C
ATOM   1238 1HD1 ILE A  98     -60.138  14.475  21.262  0.95 -3.81           H
ATOM   1239 2HD1 ILE A  98     -61.572  13.744  20.521  0.95 -3.81           H
ATOM   1240 3HD1 ILE A  98     -61.396  13.770  22.294  0.95 -3.81           H
ATOM   1241  N   SER A  99     -63.219  18.584  20.286  0.95 12.88           N
ATOM   1242  H   SER A  99     -62.313  18.568  20.740  0.95 12.88           H
ATOM   1243  CA  SER A  99     -63.338  19.311  19.018  0.95 12.88           C
ATOM   1244  HA  SER A  99     -64.368  19.286  18.664  0.95 12.88           H
ATOM   1245  C   SER A  99     -62.455  18.605  17.990  0.95 12.88           C
ATOM   1246  O   SER A  99     -61.522  17.886  18.374  0.95 12.88           O
ATOM   1247  CB  SER A  99     -62.928  20.770  19.218  0.95 12.88           C
ATOM   1248 1HB  SER A  99     -62.998  21.300  18.268  0.95 12.88           H
ATOM   1249 2HB  SER A  99     -63.609  21.233  19.932  0.95 12.88           H
ATOM   1250  OG  SER A  99     -61.608  20.866  19.731  0.95 12.88           O
ATOM   1251  HG  SER A  99     -61.496  21.762  20.094  0.95 12.88           H
ATOM   1252  N   LEU A 100     -62.747  18.743  16.702  1.00 15.96           N
ATOM   1253  H   LEU A 100     -63.476  19.391  16.411  1.00 15.96           H
ATOM   1254  CA  LEU A 100     -62.133  17.890  15.676  1.00 15.96           C
ATOM   1255  HA  LEU A 100     -61.290  17.369  16.122  1.00 15.96           H
ATOM   1256  C   LEU A 100     -61.620  18.546  14.397  1.00 15.96           C
ATOM   1257  O   LEU A 100     -62.394  19.141  13.637  1.00 15.96           O
ATOM   1258  CB  LEU A 100     -63.195  16.855  15.278  1.00 15.96           C
ATOM   1259 1HB  LEU A 100     -63.538  16.357  16.185  1.00 15.96           H
ATOM   1260 2HB  LEU A 100     -64.046  17.403  14.877  1.00 15.96           H
ATOM   1261  CG  LEU A 100     -62.823  15.774  14.248  1.00 15.96           C
ATOM   1262  HG  LEU A 100     -62.489  16.253  13.328  1.00 15.96           H
ATOM   1263  CD1 LEU A 100     -61.715  14.866  14.744  1.00 15.96           C
ATOM   1264 1HD1 LEU A 100     -61.544  14.071  14.021  1.00 15.96           H
ATOM   1265 2HD1 LEU A 100     -61.997  14.425  15.703  1.00 15.96           H
ATOM   1266 3HD1 LEU A 100     -60.794  15.434  14.865  1.00 15.96           H
ATOM   1267  CD2 LEU A 100     -64.052  14.938  13.918  1.00 15.96           C
ATOM   1268 1HD2 LEU A 100     -63.823  14.242  13.111  1.00 15.96           H
ATOM   1269 2HD2 LEU A 100     -64.870  15.588  13.612  1.00 15.96           H
ATOM   1270 3HD2 LEU A 100     -64.369  14.380  14.798  1.00 15.96           H
ATOM   1271  N   ILE A 101     -60.339  18.354  14.114  1.00-19.28           N
ATOM   1272  H   ILE A 101     -59.722  18.027  14.852  1.00-19.28           H
ATOM   1273  CA  ILE A 101     -59.777  18.526  12.770  1.00-19.28           C
ATOM   1274  HA  ILE A 101     -60.595  18.632  12.059  1.00-19.28           H
ATOM   1275  C   ILE A 101     -58.999  17.251  12.453  1.00-19.28           C
ATOM   1276  O   ILE A 101     -57.910  17.034  13.000  1.00-19.28           O
ATOM   1277  CB  ILE A 101     -58.837  19.768  12.595  1.00-19.28           C
ATOM   1278  HB  ILE A 101     -57.995  19.657  13.278  1.00-19.28           H
ATOM   1279  CG1 ILE A 101     -59.586  21.068  12.937  1.00-19.28           C
ATOM   1280 1HG1 ILE A 101     -60.391  21.199  12.214  1.00-19.28           H
ATOM   1281 2HG1 ILE A 101     -60.033  20.957  13.924  1.00-19.28           H
ATOM   1282  CG2 ILE A 101     -58.292  19.833  11.133  1.00-19.28           C
ATOM   1283 1HG2 ILE A 101     -57.602  20.671  11.023  1.00-19.28           H
ATOM   1284 2HG2 ILE A 101     -59.115  19.959  10.427  1.00-19.28           H
ATOM   1285 3HG2 ILE A 101     -57.745  18.922  10.892  1.00-19.28           H
ATOM   1286  CD1 ILE A 101     -58.739  22.351  12.949  1.00-19.28           C
ATOM   1287 1HD1 ILE A 101     -59.334  23.168  13.354  1.00-19.28           H
ATOM   1288 2HD1 ILE A 101     -58.430  22.611  11.936  1.00-19.28           H
ATOM   1289 3HD1 ILE A 101     -57.856  22.210  13.574  1.00-19.28           H
ATOM   1290  N   ARG A 102     -59.546  16.401  11.592  1.00 13.25           N
ATOM   1291  H   ARG A 102     -60.474  16.615  11.225  1.00 13.25           H
ATOM   1292  CA  ARG A 102     -58.870  15.211  11.059  1.00 13.25           C
ATOM   1293  HA  ARG A 102     -57.797  15.391  10.988  1.00 13.25           H
ATOM   1294  C   ARG A 102     -59.421  14.979   9.664  1.00 13.25           C
ATOM   1295  O   ARG A 102     -60.614  14.731   9.516  1.00 13.25           O
ATOM   1296  CB  ARG A 102     -59.125  13.941  11.884  1.00 13.25           C
ATOM   1297 1HB  ARG A 102     -60.185  13.868  12.125  1.00 13.25           H
ATOM   1298 2HB  ARG A 102     -58.870  13.095  11.247  1.00 13.25           H
ATOM   1299  CG  ARG A 102     -58.289  13.817  13.153  1.00 13.25           C
ATOM   1300 1HG  ARG A 102     -57.262  14.079  12.909  1.00 13.25           H
ATOM   1301 2HG  ARG A 102     -58.657  14.505  13.914  1.00 13.25           H
ATOM   1302  CD  ARG A 102     -58.280  12.394  13.695  1.00 13.25           C
ATOM   1303 1HD  ARG A 102     -58.003  11.722  12.881  1.00 13.25           H
ATOM   1304 2HD  ARG A 102     -57.512  12.315  14.464  1.00 13.25           H
ATOM   1305  NE  ARG A 102     -59.565  11.949  14.257  1.00 13.25           N
ATOM   1306  HE  ARG A 102     -60.219  11.516  13.621  1.00 13.25           H
ATOM   1307  CZ  ARG A 102     -59.928  11.997  15.532  1.00 13.25           C
ATOM   1308  NH1 ARG A 102     -61.072  11.483  15.874  1.00 13.25           N
ATOM   1309 1HH1 ARG A 102     -61.711  11.136  15.174  1.00 13.25           H
ATOM   1310 2HH1 ARG A 102     -61.310  11.422  16.852  1.00 13.25           H
ATOM   1311  NH2 ARG A 102     -59.202  12.509  16.486  1.00 13.25           N
ATOM   1312 1HH2 ARG A 102     -58.318  12.953  16.276  1.00 13.25           H
ATOM   1313 2HH2 ARG A 102     -59.526  12.462  17.438  1.00 13.25           H
ATOM   1314  N   LEU A 103     -58.575  15.071   8.652  1.00-18.88           N
ATOM   1315  H   LEU A 103     -57.607  15.296   8.838  1.00-18.88           H
ATOM   1316  CA  LEU A 103     -58.997  14.894   7.260  1.00-18.88           C
ATOM   1317  HA  LEU A 103     -60.070  14.712   7.213  1.00-18.88           H
ATOM   1318  C   LEU A 103     -58.277  13.701   6.647  1.00-18.88           C
ATOM   1319  O   LEU A 103     -57.243  13.274   7.171  1.00-18.88           O
ATOM   1320  CB  LEU A 103     -58.669  16.162   6.468  1.00-18.88           C
ATOM   1321 1HB  LEU A 103     -57.586  16.285   6.475  1.00-18.88           H
ATOM   1322 2HB  LEU A 103     -58.984  16.013   5.436  1.00-18.88           H
ATOM   1323  CG  LEU A 103     -59.289  17.476   6.969  1.00-18.88           C
ATOM   1324  HG  LEU A 103     -58.972  17.644   7.998  1.00-18.88           H
ATOM   1325  CD1 LEU A 103     -58.772  18.632   6.126  1.00-18.88           C
ATOM   1326 1HD1 LEU A 103     -59.167  19.566   6.527  1.00-18.88           H
ATOM   1327 2HD1 LEU A 103     -59.092  18.515   5.090  1.00-18.88           H
ATOM   1328 3HD1 LEU A 103     -57.684  18.660   6.171  1.00-18.88           H
ATOM   1329  CD2 LEU A 103     -60.816  17.465   6.934  1.00-18.88           C
ATOM   1330 1HD2 LEU A 103     -61.190  18.429   7.279  1.00-18.88           H
ATOM   1331 2HD2 LEU A 103     -61.199  16.695   7.604  1.00-18.88           H
ATOM   1332 3HD2 LEU A 103     -61.172  17.279   5.921  1.00-18.88           H
ATOM   1333  N   SER A 104     -58.799  13.167   5.552  1.00  5.10           N
ATOM   1334  H   SER A 104     -59.657  13.549   5.170  1.00  5.10           H
ATOM   1335  CA  SER A 104     -58.174  12.045   4.847  1.00  5.10           C
ATOM   1336  HA  SER A 104     -57.097  12.113   4.983  1.00  5.10           H
ATOM   1337  C   SER A 104     -58.473  12.062   3.340  1.00  5.10           C
ATOM   1338  O   SER A 104     -59.528  12.562   2.922  1.00  5.10           O
ATOM   1339  CB  SER A 104     -58.670  10.732   5.462  1.00  5.10           C
ATOM   1340 1HB  SER A 104     -58.235   9.889   4.924  1.00  5.10           H
ATOM   1341 2HB  SER A 104     -58.337  10.691   6.500  1.00  5.10           H
ATOM   1342  OG  SER A 104     -60.090  10.636   5.448  1.00  5.10           O
ATOM   1343  HG  SER A 104     -60.405  10.548   4.532  1.00  5.10           H
ATOM   1344  N   PRO A 105     -57.568  11.511   2.508  1.00  3.55           N
ATOM   1345  CA  PRO A 105     -57.832  11.450   1.063  1.00  3.55           C
ATOM   1346  HA  PRO A 105     -58.175  12.416   0.691  1.00  3.55           H
ATOM   1347  C   PRO A 105     -58.831  10.363   0.662  1.00  3.55           C
ATOM   1348  O   PRO A 105     -59.241   9.553   1.502  1.00  3.55           O
ATOM   1349  CB  PRO A 105     -56.443  11.133   0.494  1.00  3.55           C
ATOM   1350 1HB  PRO A 105     -56.507  10.604  -0.455  1.00  3.55           H
ATOM   1351 2HB  PRO A 105     -55.866  12.048   0.375  1.00  3.55           H
ATOM   1352  CG  PRO A 105     -55.832  10.287   1.524  1.00  3.55           C
ATOM   1353 1HG  PRO A 105     -56.231   9.276   1.465  1.00  3.55           H
ATOM   1354 2HG  PRO A 105     -54.747  10.277   1.421  1.00  3.55           H
ATOM   1355  CD  PRO A 105     -56.243  10.934   2.815  1.00  3.55           C
ATOM   1356 1HD  PRO A 105     -56.309  10.186   3.605  1.00  3.55           H
ATOM   1357 2HD  PRO A 105     -55.541  11.725   3.086  1.00  3.55           H
ATOM   1358  N   HIS A 106     -59.150  10.341  -0.630  1.00 22.68           N
ATOM   1359  H   HIS A 106     -58.781  11.091  -1.202  1.00 22.68           H
ATOM   1360  CA  HIS A 106     -59.956   9.326  -1.339  1.00 22.68           C
ATOM   1361  HA  HIS A 106     -59.823   9.513  -2.403  1.00 22.68           H
ATOM   1362  C   HIS A 106     -61.463   9.387  -1.059  1.00 22.68           C
ATOM   1363  O   HIS A 106     -61.900   9.960  -0.050  1.00 22.68           O
ATOM   1364  CB  HIS A 106     -59.455   7.891  -1.069  1.00 22.68           C
ATOM   1365 1HB  HIS A 106     -59.818   7.581  -0.093  1.00 22.68           H
ATOM   1366 2HB  HIS A 106     -59.874   7.214  -1.812  1.00 22.68           H
ATOM   1367  CG  HIS A 106     -57.967   7.741  -1.078  1.00 22.68           C
ATOM   1368  ND1 HIS A 106     -57.258   7.104  -0.088  1.00 22.68           N
ATOM   1369  HD1 HIS A 106     -57.648   6.696   0.751  1.00 22.68           H
ATOM   1370  CD2 HIS A 106     -57.036   8.125  -1.989  1.00 22.68           C
ATOM   1371  HD2 HIS A 106     -57.252   8.651  -2.908  1.00 22.68           H
ATOM   1372  CE1 HIS A 106     -55.968   7.125  -0.422  1.00 22.68           C
ATOM   1373  HE1 HIS A 106     -55.176   6.689   0.170  1.00 22.68           H
ATOM   1374  NE2 HIS A 106     -55.778   7.758  -1.561  1.00 22.68           N
ATOM   1375  N   PRO A 107     -62.281   8.692  -1.874  1.00 23.88           N
ATOM   1376  CA  PRO A 107     -62.196   8.157  -3.244  1.00 23.88           C
ATOM   1377  HA  PRO A 107     -61.168   7.909  -3.500  1.00 23.88           H
ATOM   1378  C   PRO A 107     -62.793   9.054  -4.340  1.00 23.88           C
ATOM   1379  O   PRO A 107     -63.280  10.149  -4.059  1.00 23.88           O
ATOM   1380  CB  PRO A 107     -63.007   6.868  -3.105  1.00 23.88           C
ATOM   1381 1HB  PRO A 107     -63.372   6.498  -4.062  1.00 23.88           H
ATOM   1382 2HB  PRO A 107     -62.412   6.106  -2.601  1.00 23.88           H
ATOM   1383  CG  PRO A 107     -64.132   7.297  -2.245  1.00 23.88           C
ATOM   1384 1HG  PRO A 107     -64.881   7.804  -2.853  1.00 23.88           H
ATOM   1385 2HG  PRO A 107     -64.571   6.442  -1.736  1.00 23.88           H
ATOM   1386  CD  PRO A 107     -63.544   8.263  -1.243  1.00 23.88           C
ATOM   1387 1HD  PRO A 107     -64.214   9.108  -1.084  1.00 23.88           H
ATOM   1388 2HD  PRO A 107     -63.344   7.747  -0.303  1.00 23.88           H
ATOM   1389  N   ALA A 108     -62.829   8.519  -5.558  1.00 32.56           N
ATOM   1390  H   ALA A 108     -62.372   7.624  -5.692  1.00 32.56           H
ATOM   1391  CA  ALA A 108     -63.522   9.053  -6.742  1.00 32.56           C
ATOM   1392  HA  ALA A 108     -63.401   8.283  -7.503  1.00 32.56           H
ATOM   1393  C   ALA A 108     -63.012  10.343  -7.406  1.00 32.56           C
ATOM   1394  O   ALA A 108     -62.857  11.385  -6.771  1.00 32.56           O
ATOM   1395  CB  ALA A 108     -65.040   9.148  -6.483  1.00 32.56           C
ATOM   1396 1HB  ALA A 108     -65.407   8.212  -6.061  1.00 32.56           H
ATOM   1397 2HB  ALA A 108     -65.563   9.345  -7.421  1.00 32.56           H
ATOM   1398 3HB  ALA A 108     -65.247   9.962  -5.788  1.00 32.56           H
ATOM   1399  N   GLY A 109     -62.832  10.246  -8.718  1.00 39.84           N
ATOM   1400  H   GLY A 109     -62.940   9.339  -9.152  1.00 39.84           H
ATOM   1401  CA  GLY A 109     -62.550  11.384  -9.587  1.00 39.84           C
ATOM   1402 1HA  GLY A 109     -62.474  12.302  -9.003  1.00 39.84           H
ATOM   1403 2HA  GLY A 109     -61.612  11.225 -10.117  1.00 39.84           H
ATOM   1404  C   GLY A 109     -63.705  11.509 -10.568  1.00 39.84           C
ATOM   1405  O   GLY A 109     -64.819  11.771 -10.101  1.00 39.84           O
ATOM   1406  N   PRO A 110     -63.549  11.247 -11.881  1.00  4.52           N
ATOM   1407  CA  PRO A 110     -62.398  10.987 -12.761  1.00  4.52           C
ATOM   1408  HA  PRO A 110     -61.642  10.386 -12.257  1.00  4.52           H
ATOM   1409  C   PRO A 110     -61.770  12.270 -13.329  1.00  4.52           C
ATOM   1410  O   PRO A 110     -62.242  13.365 -13.032  1.00  4.52           O
ATOM   1411  CB  PRO A 110     -63.043  10.171 -13.879  1.00  4.52           C
ATOM   1412 1HB  PRO A 110     -62.467  10.224 -14.800  1.00  4.52           H
ATOM   1413 2HB  PRO A 110     -63.167   9.136 -13.561  1.00  4.52           H
ATOM   1414  CG  PRO A 110     -64.354  10.812 -14.050  1.00  4.52           C
ATOM   1415 1HG  PRO A 110     -64.245  11.727 -14.634  1.00  4.52           H
ATOM   1416 2HG  PRO A 110     -65.055  10.134 -14.535  1.00  4.52           H
ATOM   1417  CD  PRO A 110     -64.808  11.141 -12.645  1.00  4.52           C
ATOM   1418 1HD  PRO A 110     -65.357  12.084 -12.633  1.00  4.52           H
ATOM   1419 2HD  PRO A 110     -65.422  10.330 -12.249  1.00  4.52           H
ATOM   1420  N   GLY A 111     -60.733  12.138 -14.153  1.00 19.37           N
ATOM   1421  H   GLY A 111     -60.378  11.208 -14.344  1.00 19.37           H
ATOM   1422  CA  GLY A 111     -60.043  13.280 -14.751  1.00 19.37           C
ATOM   1423 1HA  GLY A 111     -60.574  14.192 -14.482  1.00 19.37           H
ATOM   1424 2HA  GLY A 111     -59.046  13.338 -14.315  1.00 19.37           H
ATOM   1425  C   GLY A 111     -59.886  13.275 -16.264  1.00 19.37           C
ATOM   1426  O   GLY A 111     -58.827  13.615 -16.786  1.00 19.37           O
ATOM   1427  N   GLU A 112     -60.929  12.846 -16.959  1.00 26.05           N
ATOM   1428  H   GLU A 112     -61.748  12.568 -16.441  1.00 26.05           H
ATOM   1429  CA  GLU A 112     -61.013  12.759 -18.431  1.00 26.05           C
ATOM   1430  HA  GLU A 112     -61.880  12.120 -18.607  1.00 26.05           H
ATOM   1431  C   GLU A 112     -59.913  12.106 -19.287  1.00 26.05           C
ATOM   1432  O   GLU A 112     -60.134  11.007 -19.802  1.00 26.05           O
ATOM   1433  CB  GLU A 112     -61.401  14.116 -19.037  1.00 26.05           C
ATOM   1434 1HB  GLU A 112     -62.181  14.547 -18.412  1.00 26.05           H
ATOM   1435 2HB  GLU A 112     -60.542  14.787 -19.030  1.00 26.05           H
ATOM   1436  CG  GLU A 112     -61.933  13.979 -20.467  1.00 26.05           C
ATOM   1437 1HG  GLU A 112     -61.133  13.630 -21.121  1.00 26.05           H
ATOM   1438 2HG  GLU A 112     -62.722  13.231 -20.465  1.00 26.05           H
ATOM   1439  CD  GLU A 112     -62.519  15.254 -21.036  1.00 26.05           C
ATOM   1440  OE1 GLU A 112     -63.397  15.875 -20.395  1.00 26.05           O
ATOM   1441  OE2 GLU A 112     -62.164  15.619 -22.179  1.00 26.05           O
ATOM   1442  N   SER A 113     -58.805  12.775 -19.581  1.00 22.69           N
ATOM   1443  H   SER A 113     -58.555  13.611 -19.061  1.00 22.69           H
ATOM   1444  CA  SER A 113     -57.980  12.343 -20.716  1.00 22.69           C
ATOM   1445  HA  SER A 113     -58.666  12.103 -21.523  1.00 22.69           H
ATOM   1446  C   SER A 113     -57.108  11.122 -20.407  1.00 22.69           C
ATOM   1447  O   SER A 113     -56.466  11.068 -19.351  1.00 22.69           O
ATOM   1448  CB  SER A 113     -57.078  13.472 -21.211  1.00 22.69           C
ATOM   1449 1HB  SER A 113     -57.687  14.359 -21.367  1.00 22.69           H
ATOM   1450 2HB  SER A 113     -56.312  13.685 -20.463  1.00 22.69           H
ATOM   1451  OG  SER A 113     -56.473  13.118 -22.441  1.00 22.69           O
ATOM   1452  HG  SER A 113     -56.004  13.886 -22.794  1.00 22.69           H
ATOM   1453  N   PRO A 114     -57.077  10.118 -21.305  0.98 -6.64           N
ATOM   1454  CA  PRO A 114     -56.029   9.097 -21.190  0.98 -6.64           C
ATOM   1455  HA  PRO A 114     -56.112   8.552 -20.251  0.98 -6.64           H
ATOM   1456  C   PRO A 114     -54.622   9.661 -21.356  0.98 -6.64           C
ATOM   1457  O   PRO A 114     -54.426  10.725 -21.928  0.98 -6.64           O
ATOM   1458  CB  PRO A 114     -56.323   8.176 -22.378  0.98 -6.64           C
ATOM   1459 1HB  PRO A 114     -55.725   8.478 -23.237  0.98 -6.64           H
ATOM   1460 2HB  PRO A 114     -56.126   7.135 -22.125  0.98 -6.64           H
ATOM   1461  CG  PRO A 114     -57.745   8.387 -22.667  0.98 -6.64           C
ATOM   1462 1HG  PRO A 114     -57.989   8.083 -23.683  0.98 -6.64           H
ATOM   1463 2HG  PRO A 114     -58.359   7.848 -21.944  0.98 -6.64           H
ATOM   1464  CD  PRO A 114     -57.910   9.862 -22.494  0.98 -6.64           C
ATOM   1465 1HD  PRO A 114     -57.520  10.407 -23.357  0.98 -6.64           H
ATOM   1466 2HD  PRO A 114     -58.955  10.111 -22.309  0.98 -6.64           H
ATOM   1467  N   PHE A 115     -53.630   8.902 -20.923  0.98-13.52           N
ATOM   1468  H   PHE A 115     -53.844   8.013 -20.486  0.98-13.52           H
ATOM   1469  CA  PHE A 115     -52.221   9.234 -21.138  0.98-13.52           C
ATOM   1470  HA  PHE A 115     -52.118  10.200 -21.632  0.98-13.52           H
ATOM   1471  C   PHE A 115     -51.694   8.152 -22.075  0.98-13.52           C
ATOM   1472  O   PHE A 115     -52.484   7.297 -22.485  0.98-13.52           O
ATOM   1473  CB  PHE A 115     -51.493   9.297 -19.798  0.98-13.52           C
ATOM   1474 1HB  PHE A 115     -51.663   8.375 -19.246  0.98-13.52           H
ATOM   1475 2HB  PHE A 115     -50.427   9.395 -19.985  0.98-13.52           H
ATOM   1476  CG  PHE A 115     -51.913  10.475 -18.964  0.98-13.52           C
ATOM   1477  CD1 PHE A 115     -53.012  10.393 -18.088  0.98-13.52           C
ATOM   1478  HD1 PHE A 115     -53.539   9.458 -17.970  0.98-13.52           H
ATOM   1479  CD2 PHE A 115     -51.232  11.699 -19.094  0.98-13.52           C
ATOM   1480  HD2 PHE A 115     -50.376  11.774 -19.750  0.98-13.52           H
ATOM   1481  CE1 PHE A 115     -53.454  11.534 -17.372  0.98-13.52           C
ATOM   1482  HE1 PHE A 115     -54.308  11.464 -16.713  0.98-13.52           H
ATOM   1483  CE2 PHE A 115     -51.660  12.846 -18.385  0.98-13.52           C
ATOM   1484  HE2 PHE A 115     -51.133  13.783 -18.504  0.98-13.52           H
ATOM   1485  CZ  PHE A 115     -52.778  12.766 -17.529  0.98-13.52           C
ATOM   1486  HZ  PHE A 115     -53.113  13.641 -16.994  0.98-13.52           H
ATOM   1487  N   ASN A 116     -50.420   8.172 -22.452  1.00  4.08           N
ATOM   1488  H   ASN A 116     -49.779   8.849 -22.053  1.00  4.08           H
ATOM   1489  CA  ASN A 116     -49.927   7.226 -23.458  1.00  4.08           C
ATOM   1490  HA  ASN A 116     -50.494   7.392 -24.373  1.00  4.08           H
ATOM   1491  C   ASN A 116     -50.154   5.770 -23.077  1.00  4.08           C
ATOM   1492  O   ASN A 116     -50.092   5.377 -21.906  1.00  4.08           O
ATOM   1493  CB  ASN A 116     -48.433   7.408 -23.766  1.00  4.08           C
ATOM   1494 1HB  ASN A 116     -47.886   7.591 -22.844  1.00  4.08           H
ATOM   1495 2HB  ASN A 116     -48.056   6.487 -24.207  1.00  4.08           H
ATOM   1496  CG  ASN A 116     -48.169   8.508 -24.760  1.00  4.08           C
ATOM   1497  OD1 ASN A 116     -48.983   8.780 -25.634  1.00  4.08           O
ATOM   1498  ND2 ASN A 116     -47.035   9.143 -24.655  1.00  4.08           N
ATOM   1499 1HD2 ASN A 116     -46.818   9.852 -25.337  1.00  4.08           H
ATOM   1500 2HD2 ASN A 116     -46.387   8.923 -23.915  1.00  4.08           H
ATOM   1501  N   ALA A 117     -50.434   4.970 -24.090  1.00  3.53           N
ATOM   1502  H   ALA A 117     -50.472   5.349 -25.032  1.00  3.53           H
ATOM   1503  CA  ALA A 117     -50.692   3.556 -23.898  1.00  3.53           C
ATOM   1504  HA  ALA A 117     -51.396   3.448 -23.075  1.00  3.53           H
ATOM   1505  C   ALA A 117     -49.371   2.839 -23.555  1.00  3.53           C
ATOM   1506  O   ALA A 117     -48.307   3.188 -24.095  1.00  3.53           O
ATOM   1507  CB  ALA A 117     -51.329   2.995 -25.167  1.00  3.53           C
ATOM   1508 1HB  ALA A 117     -52.264   3.521 -25.371  1.00  3.53           H
ATOM   1509 2HB  ALA A 117     -51.543   1.937 -25.036  1.00  3.53           H
ATOM   1510 3HB  ALA A 117     -50.654   3.129 -26.013  1.00  3.53           H
ATOM   1511  N   PRO A 118     -49.403   1.853 -22.643  1.00  0.08           N
ATOM   1512  CA  PRO A 118     -48.155   1.134 -22.374  1.00  0.08           C
ATOM   1513  HA  PRO A 118     -47.310   1.816 -22.287  1.00  0.08           H
ATOM   1514  C   PRO A 118     -47.879   0.077 -23.438  1.00  0.08           C
ATOM   1515  O   PRO A 118     -48.719  -0.182 -24.309  1.00  0.08           O
ATOM   1516  CB  PRO A 118     -48.442   0.497 -21.021  1.00  0.08           C
ATOM   1517 1HB  PRO A 118     -47.831  -0.387 -20.868  1.00  0.08           H
ATOM   1518 2HB  PRO A 118     -48.276   1.221 -20.226  1.00  0.08           H
ATOM   1519  CG  PRO A 118     -49.859   0.150 -21.100  1.00  0.08           C
ATOM   1520 1HG  PRO A 118     -49.985  -0.758 -21.690  1.00  0.08           H
ATOM   1521 2HG  PRO A 118     -50.281   0.019 -20.103  1.00  0.08           H
ATOM   1522  CD  PRO A 118     -50.495   1.321 -21.805  1.00  0.08           C
ATOM   1523 1HD  PRO A 118     -51.332   0.985 -22.418  1.00  0.08           H
ATOM   1524 2HD  PRO A 118     -50.815   2.072 -21.082  1.00  0.08           H
ATOM   1525  N   HIS A 119     -46.722  -0.564 -23.381  1.00 -0.04           N
ATOM   1526  H   HIS A 119     -46.043  -0.349 -22.659  1.00 -0.04           H
ATOM   1527  CA  HIS A 119     -46.421  -1.614 -24.350  1.00 -0.04           C
ATOM   1528  HA  HIS A 119     -46.776  -1.283 -25.324  1.00 -0.04           H
ATOM   1529  C   HIS A 119     -47.123  -2.915 -23.944  1.00 -0.04           C
ATOM   1530  O   HIS A 119     -47.043  -3.318 -22.780  1.00 -0.04           O
ATOM   1531  CB  HIS A 119     -44.917  -1.806 -24.446  1.00 -0.04           C
ATOM   1532 1HB  HIS A 119     -44.522  -2.055 -23.461  1.00 -0.04           H
ATOM   1533 2HB  HIS A 119     -44.727  -2.634 -25.122  1.00 -0.04           H
ATOM   1534  CG  HIS A 119     -44.209  -0.600 -24.973  1.00 -0.04           C
ATOM   1535  ND1 HIS A 119     -44.057  -0.366 -26.323  1.00 -0.04           N
ATOM   1536  CD2 HIS A 119     -43.681   0.469 -24.317  1.00 -0.04           C
ATOM   1537  HD2 HIS A 119     -43.650   0.569 -23.241  1.00 -0.04           H
ATOM   1538  CE1 HIS A 119     -43.444   0.852 -26.421  1.00 -0.04           C
ATOM   1539  HE1 HIS A 119     -43.178   1.321 -27.360  1.00 -0.04           H
ATOM   1540  NE2 HIS A 119     -43.217   1.404 -25.204  1.00 -0.04           N
ATOM   1541  HE2 HIS A 119     -42.807   2.311 -24.996  1.00 -0.04           H
ATOM   1542  N   PRO A 120     -47.841  -3.578 -24.870  1.00  4.91           N
ATOM   1543  CA  PRO A 120     -48.727  -4.692 -24.493  1.00  4.91           C
ATOM   1544  HA  PRO A 120     -49.263  -4.437 -23.579  1.00  4.91           H
ATOM   1545  C   PRO A 120     -48.068  -6.072 -24.302  1.00  4.91           C
ATOM   1546  O   PRO A 120     -48.605  -7.080 -24.762  1.00  4.91           O
ATOM   1547  CB  PRO A 120     -49.719  -4.699 -25.665  1.00  4.91           C
ATOM   1548 1HB  PRO A 120     -50.206  -5.664 -25.796  1.00  4.91           H
ATOM   1549 2HB  PRO A 120     -50.474  -3.926 -25.527  1.00  4.91           H
ATOM   1550  CG  PRO A 120     -48.877  -4.374 -26.822  1.00  4.91           C
ATOM   1551 1HG  PRO A 120     -48.299  -5.248 -27.122  1.00  4.91           H
ATOM   1552 2HG  PRO A 120     -49.482  -4.016 -27.655  1.00  4.91           H
ATOM   1553  CD  PRO A 120     -47.970  -3.284 -26.315  1.00  4.91           C
ATOM   1554 1HD  PRO A 120     -47.002  -3.330 -26.814  1.00  4.91           H
ATOM   1555 2HD  PRO A 120     -48.437  -2.308 -26.462  1.00  4.91           H
ATOM   1556  N   TYR A 121     -46.907  -6.150 -23.659  1.00  3.16           N
ATOM   1557  H   TYR A 121     -46.506  -5.312 -23.261  1.00  3.16           H
ATOM   1558  CA  TYR A 121     -46.186  -7.428 -23.543  1.00  3.16           C
ATOM   1559  HA  TYR A 121     -46.856  -8.217 -23.875  1.00  3.16           H
ATOM   1560  C   TYR A 121     -45.701  -7.911 -22.173  1.00  3.16           C
ATOM   1561  O   TYR A 121     -45.108  -8.983 -22.099  1.00  3.16           O
ATOM   1562  CB  TYR A 121     -45.010  -7.437 -24.531  1.00  3.16           C
ATOM   1563 1HB  TYR A 121     -44.534  -8.416 -24.495  1.00  3.16           H
ATOM   1564 2HB  TYR A 121     -45.415  -7.307 -25.534  1.00  3.16           H
ATOM   1565  CG  TYR A 121     -43.939  -6.380 -24.318  1.00  3.16           C
ATOM   1566  CD1 TYR A 121     -43.024  -6.462 -23.246  1.00  3.16           C
ATOM   1567  HD1 TYR A 121     -43.080  -7.288 -22.548  1.00  3.16           H
ATOM   1568  CD2 TYR A 121     -43.792  -5.320 -25.237  1.00  3.16           C
ATOM   1569  HD2 TYR A 121     -44.467  -5.240 -26.079  1.00  3.16           H
ATOM   1570  CE1 TYR A 121     -42.008  -5.473 -23.071  1.00  3.16           C
ATOM   1571  HE1 TYR A 121     -41.326  -5.534 -22.236  1.00  3.16           H
ATOM   1572  CE2 TYR A 121     -42.749  -4.359 -25.085  1.00  3.16           C
ATOM   1573  HE2 TYR A 121     -42.630  -3.567 -25.810  1.00  3.16           H
ATOM   1574  CZ  TYR A 121     -41.890  -4.425 -23.987  1.00  3.16           C
ATOM   1575  OH  TYR A 121     -40.938  -3.449 -23.809  1.00  3.16           O
ATOM   1576  HH  TYR A 121     -40.986  -2.756 -24.487  1.00  3.16           H
ATOM   1577  N   VAL A 122     -45.924  -7.185 -21.086  1.00  4.29           N
ATOM   1578  H   VAL A 122     -46.469  -6.337 -21.135  1.00  4.29           H
ATOM   1579  CA  VAL A 122     -45.392  -7.628 -19.785  1.00  4.29           C
ATOM   1580  HA  VAL A 122     -44.529  -8.267 -19.964  1.00  4.29           H
ATOM   1581  C   VAL A 122     -46.408  -8.451 -18.994  1.00  4.29           C
ATOM   1582  O   VAL A 122     -47.617  -8.207 -19.062  1.00  4.29           O
ATOM   1583  CB  VAL A 122     -44.891  -6.441 -18.912  1.00  4.29           C
ATOM   1584  HB  VAL A 122     -44.511  -6.843 -17.973  1.00  4.29           H
ATOM   1585  CG1 VAL A 122     -43.737  -5.712 -19.614  1.00  4.29           C
ATOM   1586 1HG1 VAL A 122     -43.330  -4.951 -18.948  1.00  4.29           H
ATOM   1587 2HG1 VAL A 122     -44.083  -5.233 -20.530  1.00  4.29           H
ATOM   1588 3HG1 VAL A 122     -42.944  -6.422 -19.853  1.00  4.29           H
ATOM   1589  CG2 VAL A 122     -46.010  -5.443 -18.591  1.00  4.29           C
ATOM   1590 1HG2 VAL A 122     -45.605  -4.627 -17.995  1.00  4.29           H
ATOM   1591 2HG2 VAL A 122     -46.795  -5.930 -18.013  1.00  4.29           H
ATOM   1592 3HG2 VAL A 122     -46.437  -5.036 -19.506  1.00  4.29           H
ATOM   1593  N   ASN A 123     -45.938  -9.428 -18.229  1.00  4.44           N
ATOM   1594  H   ASN A 123     -44.948  -9.649 -18.241  1.00  4.44           H
ATOM   1595  CA  ASN A 123     -46.803 -10.176 -17.316  1.00  4.44           C
ATOM   1596  HA  ASN A 123     -47.827 -10.124 -17.673  1.00  4.44           H
ATOM   1597  C   ASN A 123     -46.699  -9.575 -15.908  1.00  4.44           C
ATOM   1598  O   ASN A 123     -45.590  -9.485 -15.372  1.00  4.44           O
ATOM   1599  CB  ASN A 123     -46.412 -11.652 -17.251  1.00  4.44           C
ATOM   1600 1HB  ASN A 123     -46.377 -12.055 -18.262  1.00  4.44           H
ATOM   1601 2HB  ASN A 123     -45.425 -11.749 -16.799  1.00  4.44           H
ATOM   1602  CG  ASN A 123     -47.395 -12.451 -16.438  1.00  4.44           C
ATOM   1603  OD1 ASN A 123     -47.402 -12.390 -15.216  1.00  4.44           O
ATOM   1604  ND2 ASN A 123     -48.279 -13.136 -17.096  1.00  4.44           N
ATOM   1605 1HD2 ASN A 123     -48.987 -13.647 -16.589  1.00  4.44           H
ATOM   1606 2HD2 ASN A 123     -48.273 -13.128 -18.107  1.00  4.44           H
ATOM   1607  N   PRO A 124     -47.828  -9.178 -15.285  1.00  9.98           N
ATOM   1608  CA  PRO A 124     -47.721  -8.523 -13.971  1.00  9.98           C
ATOM   1609  HA  PRO A 124     -47.119  -7.620 -14.075  1.00  9.98           H
ATOM   1610  C   PRO A 124     -47.199  -9.315 -12.768  1.00  9.98           C
ATOM   1611  O   PRO A 124     -46.974  -8.727 -11.716  1.00  9.98           O
ATOM   1612  CB  PRO A 124     -49.170  -8.129 -13.666  1.00  9.98           C
ATOM   1613 1HB  PRO A 124     -49.634  -8.886 -13.033  1.00  9.98           H
ATOM   1614 2HB  PRO A 124     -49.208  -7.153 -13.181  1.00  9.98           H
ATOM   1615  CG  PRO A 124     -49.839  -8.080 -14.974  1.00  9.98           C
ATOM   1616 1HG  PRO A 124     -50.917  -8.196 -14.870  1.00  9.98           H
ATOM   1617 2HG  PRO A 124     -49.598  -7.142 -15.478  1.00  9.98           H
ATOM   1618  CD  PRO A 124     -49.240  -9.230 -15.713  1.00  9.98           C
ATOM   1619 1HD  PRO A 124     -49.698 -10.172 -15.407  1.00  9.98           H
ATOM   1620 2HD  PRO A 124     -49.342  -9.075 -16.787  1.00  9.98           H
ATOM   1621  N   HIS A 125     -47.035 -10.630 -12.842  1.00 -7.38           N
ATOM   1622  H   HIS A 125     -47.218 -11.130 -13.705  1.00 -7.38           H
ATOM   1623  CA  HIS A 125     -46.599 -11.375 -11.657  1.00 -7.38           C
ATOM   1624  HA  HIS A 125     -47.248 -11.119 -10.819  1.00 -7.38           H
ATOM   1625  C   HIS A 125     -45.169 -11.055 -11.228  1.00 -7.38           C
ATOM   1626  O   HIS A 125     -44.875 -11.042 -10.037  1.00 -7.38           O
ATOM   1627  CB  HIS A 125     -46.690 -12.886 -11.885  1.00 -7.38           C
ATOM   1628 1HB  HIS A 125     -46.191 -13.143 -12.819  1.00 -7.38           H
ATOM   1629 2HB  HIS A 125     -46.162 -13.381 -11.069  1.00 -7.38           H
ATOM   1630  CG  HIS A 125     -48.091 -13.412 -11.895  1.00 -7.38           C
ATOM   1631  ND1 HIS A 125     -48.893 -13.485 -13.008  1.00 -7.38           N
ATOM   1632  HD1 HIS A 125     -48.627 -13.202 -13.948  1.00 -7.38           H
ATOM   1633  CD2 HIS A 125     -48.839 -13.932 -10.887  1.00 -7.38           C
ATOM   1634  HD2 HIS A 125     -48.503 -14.046  -9.865  1.00 -7.38           H
ATOM   1635  CE1 HIS A 125     -50.073 -13.988 -12.641  1.00 -7.38           C
ATOM   1636  HE1 HIS A 125     -50.907 -14.146 -13.312  1.00 -7.38           H
ATOM   1637  NE2 HIS A 125     -50.089 -14.280 -11.355  1.00 -7.38           N
ATOM   1638  N   MET A 126     -44.271 -10.811 -12.174  1.00  7.01           N
ATOM   1639  H   MET A 126     -44.568 -10.697 -13.133  1.00  7.01           H
ATOM   1640  CA  MET A 126     -42.841 -10.777 -11.844  1.00  7.01           C
ATOM   1641  HA  MET A 126     -42.595 -11.720 -11.358  1.00  7.01           H
ATOM   1642  C   MET A 126     -42.484  -9.659 -10.869  1.00  7.01           C
ATOM   1643  O   MET A 126     -41.672  -9.836  -9.961  1.00  7.01           O
ATOM   1644  CB  MET A 126     -41.994 -10.644 -13.115  1.00  7.01           C
ATOM   1645 1HB  MET A 126     -42.316 -11.406 -13.823  1.00  7.01           H
ATOM   1646 2HB  MET A 126     -42.166  -9.662 -13.555  1.00  7.01           H
ATOM   1647  CG  MET A 126     -40.500 -10.820 -12.863  1.00  7.01           C
ATOM   1648 1HG  MET A 126     -39.954 -10.675 -13.794  1.00  7.01           H
ATOM   1649 2HG  MET A 126     -40.169 -10.075 -12.141  1.00  7.01           H
ATOM   1650  SD  MET A 126     -40.146 -12.469 -12.208  1.00  7.01           S
ATOM   1651  CE  MET A 126     -38.489 -12.287 -11.543  1.00  7.01           C
ATOM   1652 1HE  MET A 126     -38.165 -13.237 -11.114  1.00  7.01           H
ATOM   1653 2HE  MET A 126     -38.490 -11.524 -10.765  1.00  7.01           H
ATOM   1654 3HE  MET A 126     -37.798 -11.998 -12.335  1.00  7.01           H
ATOM   1655  N   GLU A 127     -43.126  -8.510 -11.006  1.00 37.95           N
ATOM   1656  H   GLU A 127     -43.798  -8.387 -11.759  1.00 37.95           H
ATOM   1657  CA  GLU A 127     -42.852  -7.400 -10.101  1.00 37.95           C
ATOM   1658  HA  GLU A 127     -41.776  -7.238 -10.113  1.00 37.95           H
ATOM   1659  C   GLU A 127     -43.210  -7.685  -8.642  1.00 37.95           C
ATOM   1660  O   GLU A 127     -42.623  -7.067  -7.771  1.00 37.95           O
ATOM   1661  CB  GLU A 127     -43.493  -6.090 -10.578  1.00 37.95           C
ATOM   1662 1HB  GLU A 127     -43.360  -5.343  -9.795  1.00 37.95           H
ATOM   1663 2HB  GLU A 127     -42.947  -5.744 -11.457  1.00 37.95           H
ATOM   1664  CG  GLU A 127     -44.969  -6.149 -10.940  1.00 37.95           C
ATOM   1665 1HG  GLU A 127     -45.450  -6.958 -10.393  1.00 37.95           H
ATOM   1666 2HG  GLU A 127     -45.434  -5.212 -10.643  1.00 37.95           H
ATOM   1667  CD  GLU A 127     -45.187  -6.342 -12.417  1.00 37.95           C
ATOM   1668  OE1 GLU A 127     -44.706  -7.256 -13.048  1.00 37.95           O
ATOM   1669  OE2 GLU A 127     -45.918  -5.427 -12.965  1.00 37.95           O
ATOM   1670  HE2 GLU A 127     -46.220  -4.761 -12.334  1.00 37.95           H
ATOM   1671  N   HIS A 128     -44.080  -8.636  -8.328  1.00 -6.12           N
ATOM   1672  H   HIS A 128     -44.546  -9.178  -9.049  1.00 -6.12           H
ATOM   1673  CA  HIS A 128     -44.329  -8.962  -6.923  1.00 -6.12           C
ATOM   1674  HA  HIS A 128     -44.578  -8.053  -6.376  1.00 -6.12           H
ATOM   1675  C   HIS A 128     -43.073  -9.566  -6.291  1.00 -6.12           C
ATOM   1676  O   HIS A 128     -42.651  -9.169  -5.197  1.00 -6.12           O
ATOM   1677  CB  HIS A 128     -45.495  -9.943  -6.807  1.00 -6.12           C
ATOM   1678 1HB  HIS A 128     -46.389  -9.475  -7.211  1.00 -6.12           H
ATOM   1679 2HB  HIS A 128     -45.271 -10.828  -7.397  1.00 -6.12           H
ATOM   1680  CG  HIS A 128     -45.776 -10.375  -5.402  1.00 -6.12           C
ATOM   1681  ND1 HIS A 128     -46.435  -9.610  -4.473  1.00 -6.12           N
ATOM   1682  HD1 HIS A 128     -46.799  -8.675  -4.618  1.00 -6.12           H
ATOM   1683  CD2 HIS A 128     -45.462 -11.526  -4.751  1.00 -6.12           C
ATOM   1684  HD2 HIS A 128     -44.924 -12.354  -5.191  1.00 -6.12           H
ATOM   1685  CE1 HIS A 128     -46.499 -10.302  -3.335  1.00 -6.12           C
ATOM   1686  HE1 HIS A 128     -46.961  -9.937  -2.426  1.00 -6.12           H
ATOM   1687  NE2 HIS A 128     -45.936 -11.488  -3.457  1.00 -6.12           N
ATOM   1688  N   TYR A 129     -42.425 -10.474  -7.007  1.00-13.75           N
ATOM   1689  H   TYR A 129     -42.806 -10.792  -7.890  1.00-13.75           H
ATOM   1690  CA  TYR A 129     -41.166 -11.037  -6.532  1.00-13.75           C
ATOM   1691  HA  TYR A 129     -41.312 -11.435  -5.528  1.00-13.75           H
ATOM   1692  C   TYR A 129     -40.092  -9.960  -6.476  1.00-13.75           C
ATOM   1693  O   TYR A 129     -39.348  -9.855  -5.503  1.00-13.75           O
ATOM   1694  CB  TYR A 129     -40.684 -12.167  -7.445  1.00-13.75           C
ATOM   1695 1HB  TYR A 129     -41.475 -12.911  -7.536  1.00-13.75           H
ATOM   1696 2HB  TYR A 129     -40.466 -11.768  -8.435  1.00-13.75           H
ATOM   1697  CG  TYR A 129     -39.442 -12.838  -6.901  1.00-13.75           C
ATOM   1698  CD1 TYR A 129     -39.525 -13.721  -5.805  1.00-13.75           C
ATOM   1699  HD1 TYR A 129     -40.489 -13.942  -5.366  1.00-13.75           H
ATOM   1700  CD2 TYR A 129     -38.171 -12.574  -7.457  1.00-13.75           C
ATOM   1701  HD2 TYR A 129     -38.079 -11.898  -8.295  1.00-13.75           H
ATOM   1702  CE1 TYR A 129     -38.359 -14.313  -5.255  1.00-13.75           C
ATOM   1703  HE1 TYR A 129     -38.437 -14.976  -4.407  1.00-13.75           H
ATOM   1704  CE2 TYR A 129     -37.004 -13.187  -6.922  1.00-13.75           C
ATOM   1705  HE2 TYR A 129     -36.034 -12.990  -7.354  1.00-13.75           H
ATOM   1706  CZ  TYR A 129     -37.110 -14.037  -5.816  1.00-13.75           C
ATOM   1707  OH  TYR A 129     -35.977 -14.594  -5.280  1.00-13.75           O
ATOM   1708  HH  TYR A 129     -36.148 -15.040  -4.438  1.00-13.75           H
ATOM   1709  N   LEU A 130     -40.018  -9.117  -7.495  1.00 -9.78           N
ATOM   1710  H   LEU A 130     -40.656  -9.216  -8.278  1.00 -9.78           H
ATOM   1711  CA  LEU A 130     -38.989  -8.077  -7.516  1.00 -9.78           C
ATOM   1712  HA  LEU A 130     -38.025  -8.555  -7.355  1.00 -9.78           H
ATOM   1713  C   LEU A 130     -39.171  -7.061  -6.392  1.00 -9.78           C
ATOM   1714  O   LEU A 130     -38.192  -6.600  -5.810  1.00 -9.78           O
ATOM   1715  CB  LEU A 130     -38.952  -7.374  -8.872  1.00 -9.78           C
ATOM   1716 1HB  LEU A 130     -39.927  -6.924  -9.047  1.00 -9.78           H
ATOM   1717 2HB  LEU A 130     -38.214  -6.573  -8.823  1.00 -9.78           H
ATOM   1718  CG  LEU A 130     -38.600  -8.274 -10.069  1.00 -9.78           C
ATOM   1719  HG  LEU A 130     -39.273  -9.125 -10.078  1.00 -9.78           H
ATOM   1720  CD1 LEU A 130     -38.813  -7.502 -11.357  1.00 -9.78           C
ATOM   1721 1HD1 LEU A 130     -38.622  -8.154 -12.209  1.00 -9.78           H
ATOM   1722 2HD1 LEU A 130     -38.136  -6.649 -11.401  1.00 -9.78           H
ATOM   1723 3HD1 LEU A 130     -39.842  -7.150 -11.419  1.00 -9.78           H
ATOM   1724  CD2 LEU A 130     -37.167  -8.810 -10.013  1.00 -9.78           C
ATOM   1725 1HD2 LEU A 130     -36.958  -9.393 -10.911  1.00 -9.78           H
ATOM   1726 2HD2 LEU A 130     -37.043  -9.458  -9.147  1.00 -9.78           H
ATOM   1727 3HD2 LEU A 130     -36.457  -7.984  -9.952  1.00 -9.78           H
ATOM   1728  N   ARG A 131     -40.403  -6.758  -6.010  1.00-15.88           N
ATOM   1729  H   ARG A 131     -41.199  -7.118  -6.535  1.00-15.88           H
ATOM   1730  CA  ARG A 131     -40.641  -5.905  -4.843  1.00-15.88           C
ATOM   1731  HA  ARG A 131     -40.097  -4.967  -4.958  1.00-15.88           H
ATOM   1732  C   ARG A 131     -40.137  -6.571  -3.576  1.00-15.88           C
ATOM   1733  O   ARG A 131     -39.544  -5.907  -2.726  1.00-15.88           O
ATOM   1734  CB  ARG A 131     -42.134  -5.602  -4.698  1.00-15.88           C
ATOM   1735 1HB  ARG A 131     -42.694  -6.526  -4.835  1.00-15.88           H
ATOM   1736 2HB  ARG A 131     -42.328  -5.228  -3.694  1.00-15.88           H
ATOM   1737  CG  ARG A 131     -42.630  -4.575  -5.690  1.00-15.88           C
ATOM   1738 1HG  ARG A 131     -42.171  -3.614  -5.461  1.00-15.88           H
ATOM   1739 2HG  ARG A 131     -42.340  -4.867  -6.696  1.00-15.88           H
ATOM   1740  CD  ARG A 131     -44.138  -4.430  -5.642  1.00-15.88           C
ATOM   1741 1HD  ARG A 131     -44.593  -5.414  -5.763  1.00-15.88           H
ATOM   1742 2HD  ARG A 131     -44.434  -4.024  -4.674  1.00-15.88           H
ATOM   1743  NE  ARG A 131     -44.616  -3.552  -6.718  1.00-15.88           N
ATOM   1744  HE  ARG A 131     -45.015  -4.003  -7.524  1.00-15.88           H
ATOM   1745  CZ  ARG A 131     -44.584  -2.227  -6.733  1.00-15.88           C
ATOM   1746  NH1 ARG A 131     -45.034  -1.627  -7.795  1.00-15.88           N
ATOM   1747 1HH1 ARG A 131     -45.487  -2.166  -8.516  1.00-15.88           H
ATOM   1748 2HH1 ARG A 131     -44.948  -0.625  -7.897  1.00-15.88           H
ATOM   1749  NH2 ARG A 131     -44.131  -1.488  -5.754  1.00-15.88           N
ATOM   1750 1HH2 ARG A 131     -43.757  -1.930  -4.925  1.00-15.88           H
ATOM   1751 2HH2 ARG A 131     -44.168  -0.484  -5.821  1.00-15.88           H
ATOM   1752  N   SER A 132     -40.345  -7.872  -3.444  1.00 -9.61           N
ATOM   1753  H   SER A 132     -40.821  -8.386  -4.176  1.00 -9.61           H
ATOM   1754  CA  SER A 132     -39.944  -8.565  -2.220  1.00 -9.61           C
ATOM   1755  HA  SER A 132     -40.362  -8.008  -1.381  1.00 -9.61           H
ATOM   1756  C   SER A 132     -38.432  -8.616  -2.013  1.00 -9.61           C
ATOM   1757  O   SER A 132     -37.961  -8.536  -0.882  1.00 -9.61           O
ATOM   1758  CB  SER A 132     -40.534  -9.978  -2.173  1.00 -9.61           C
ATOM   1759 1HB  SER A 132     -40.384 -10.379  -1.170  1.00 -9.61           H
ATOM   1760 2HB  SER A 132     -41.605  -9.918  -2.367  1.00 -9.61           H
ATOM   1761  OG  SER A 132     -39.941 -10.869  -3.103  1.00 -9.61           O
ATOM   1762  HG  SER A 132     -39.861 -10.440  -3.969  1.00 -9.61           H
ATOM   1763  N   VAL A 133     -37.647  -8.715  -3.079  1.00-11.63           N
ATOM   1764  H   VAL A 133     -38.053  -8.782  -4.005  1.00-11.63           H
ATOM   1765  CA  VAL A 133     -36.189  -8.814  -2.932  1.00-11.63           C
ATOM   1766  HA  VAL A 133     -35.985  -9.373  -2.018  1.00-11.63           H
ATOM   1767  C   VAL A 133     -35.496  -7.459  -2.764  1.00-11.63           C
ATOM   1768  O   VAL A 133     -34.312  -7.401  -2.434  1.00-11.63           O
ATOM   1769  CB  VAL A 133     -35.545  -9.631  -4.091  1.00-11.63           C
ATOM   1770  HB  VAL A 133     -34.482  -9.729  -3.889  1.00-11.63           H
ATOM   1771  CG1 VAL A 133     -36.140 -11.041  -4.138  1.00-11.63           C
ATOM   1772 1HG1 VAL A 133     -35.586 -11.645  -4.857  1.00-11.63           H
ATOM   1773 2HG1 VAL A 133     -37.189 -11.014  -4.434  1.00-11.63           H
ATOM   1774 3HG1 VAL A 133     -36.057 -11.514  -3.158  1.00-11.63           H
ATOM   1775  CG2 VAL A 133     -35.712  -8.953  -5.451  1.00-11.63           C
ATOM   1776 1HG2 VAL A 133     -35.243  -9.565  -6.223  1.00-11.63           H
ATOM   1777 2HG2 VAL A 133     -35.223  -7.980  -5.440  1.00-11.63           H
ATOM   1778 3HG2 VAL A 133     -36.766  -8.836  -5.685  1.00-11.63           H
ATOM   1779  N   HIS A 134     -36.228  -6.364  -2.936  1.00 -8.77           N
ATOM   1780  H   HIS A 134     -37.194  -6.452  -3.217  1.00 -8.77           H
ATOM   1781  CA  HIS A 134     -35.683  -5.019  -2.706  1.00 -8.77           C
ATOM   1782  HA  HIS A 134     -34.602  -5.073  -2.610  1.00 -8.77           H
ATOM   1783  C   HIS A 134     -36.220  -4.403  -1.410  1.00 -8.77           C
ATOM   1784  O   HIS A 134     -35.917  -3.253  -1.082  1.00 -8.77           O
ATOM   1785  CB  HIS A 134     -36.001  -4.096  -3.886  1.00 -8.77           C
ATOM   1786 1HB  HIS A 134     -37.073  -4.126  -4.070  1.00 -8.77           H
ATOM   1787 2HB  HIS A 134     -35.724  -3.077  -3.617  1.00 -8.77           H
ATOM   1788  CG  HIS A 134     -35.266  -4.443  -5.145  1.00 -8.77           C
ATOM   1789  ND1 HIS A 134     -35.714  -5.324  -6.096  1.00 -8.77           N
ATOM   1790  HD1 HIS A 134     -36.578  -5.861  -6.052  1.00 -8.77           H
ATOM   1791  CD2 HIS A 134     -34.082  -3.981  -5.629  1.00 -8.77           C
ATOM   1792  HD2 HIS A 134     -33.456  -3.253  -5.133  1.00 -8.77           H
ATOM   1793  CE1 HIS A 134     -34.821  -5.370  -7.084  1.00 -8.77           C
ATOM   1794  HE1 HIS A 134     -34.920  -5.982  -7.973  1.00 -8.77           H
ATOM   1795  NE2 HIS A 134     -33.801  -4.570  -6.844  1.00 -8.77           N
ATOM   1796  N   SER A 135     -37.010  -5.166  -0.666  1.00 29.26           N
ATOM   1797  H   SER A 135     -37.201  -6.116  -0.954  1.00 29.26           H
ATOM   1798  CA  SER A 135     -37.619  -4.686   0.578  1.00 29.26           C
ATOM   1799  HA  SER A 135     -37.878  -3.635   0.453  1.00 29.26           H
ATOM   1800  C   SER A 135     -36.653  -4.803   1.762  1.00 29.26           C
ATOM   1801  O   SER A 135     -36.855  -5.610   2.671  1.00 29.26           O
ATOM   1802  CB  SER A 135     -38.911  -5.462   0.853  1.00 29.26           C
ATOM   1803 1HB  SER A 135     -39.541  -5.417  -0.035  1.00 29.26           H
ATOM   1804 2HB  SER A 135     -38.677  -6.506   1.064  1.00 29.26           H
ATOM   1805  OG  SER A 135     -39.624  -4.900   1.942  1.00 29.26           O
ATOM   1806  HG  SER A 135     -39.219  -5.220   2.757  1.00 29.26           H
ATOM   1807  N   SER A 136     -35.585  -4.019   1.736  1.00  4.94           N
ATOM   1808  H   SER A 136     -35.482  -3.367   0.968  1.00  4.94           H
ATOM   1809  CA  SER A 136     -34.569  -4.041   2.794  1.00  4.94           C
ATOM   1810  HA  SER A 136     -34.194  -5.057   2.902  1.00  4.94           H
ATOM   1811  C   SER A 136     -35.191  -3.566   4.107  1.00  4.94           C
ATOM   1812  O   SER A 136     -35.832  -2.511   4.130  1.00  4.94           O
ATOM   1813  CB  SER A 136     -33.414  -3.103   2.433  1.00  4.94           C
ATOM   1814 1HB  SER A 136     -32.944  -3.450   1.512  1.00  4.94           H
ATOM   1815 2HB  SER A 136     -33.816  -2.103   2.270  1.00  4.94           H
ATOM   1816  OG  SER A 136     -32.438  -3.044   3.461  1.00  4.94           O
ATOM   1817  HG  SER A 136     -32.284  -2.113   3.685  1.00  4.94           H
ATOM   1818  N   PRO A 137     -35.059  -4.339   5.202  1.00 -2.18           N
ATOM   1819  CA  PRO A 137     -35.711  -3.837   6.417  1.00 -2.18           C
ATOM   1820  HA  PRO A 137     -36.721  -3.498   6.191  1.00 -2.18           H
ATOM   1821  C   PRO A 137     -34.937  -2.716   7.110  1.00 -2.18           C
ATOM   1822  O   PRO A 137     -33.701  -2.652   7.062  1.00 -2.18           O
ATOM   1823  CB  PRO A 137     -35.776  -5.088   7.293  1.00 -2.18           C
ATOM   1824 1HB  PRO A 137     -35.784  -4.825   8.347  1.00 -2.18           H
ATOM   1825 2HB  PRO A 137     -36.657  -5.678   7.042  1.00 -2.18           H
ATOM   1826  CG  PRO A 137     -34.541  -5.831   6.939  1.00 -2.18           C
ATOM   1827 1HG  PRO A 137     -33.681  -5.390   7.444  1.00 -2.18           H
ATOM   1828 2HG  PRO A 137     -34.634  -6.886   7.197  1.00 -2.18           H
ATOM   1829  CD  PRO A 137     -34.418  -5.647   5.444  1.00 -2.18           C
ATOM   1830 1HD  PRO A 137     -33.369  -5.632   5.146  1.00 -2.18           H
ATOM   1831 2HD  PRO A 137     -34.960  -6.432   4.916  1.00 -2.18           H
ATOM   1832  N   THR A 138     -35.659  -1.854   7.808  1.00 15.98           N
ATOM   1833  H   THR A 138     -36.671  -1.934   7.796  1.00 15.98           H
ATOM   1834  CA  THR A 138     -35.065  -0.749   8.562  1.00 15.98           C
ATOM   1835  HA  THR A 138     -33.983  -0.765   8.442  1.00 15.98           H
ATOM   1836  C   THR A 138     -35.396  -0.947  10.038  1.00 15.98           C
ATOM   1837  O   THR A 138     -36.440  -0.509  10.531  1.00 15.98           O
ATOM   1838  CB  THR A 138     -35.592   0.597   8.032  1.00 15.98           C
ATOM   1839  HB  THR A 138     -36.647   0.704   8.284  1.00 15.98           H
ATOM   1840  OG1 THR A 138     -35.449   0.627   6.611  1.00 15.98           O
ATOM   1841  HG1 THR A 138     -35.934   1.398   6.288  1.00 15.98           H
ATOM   1842  CG2 THR A 138     -34.810   1.770   8.569  1.00 15.98           C
ATOM   1843 1HG2 THR A 138     -35.214   2.688   8.145  1.00 15.98           H
ATOM   1844 2HG2 THR A 138     -33.764   1.677   8.277  1.00 15.98           H
ATOM   1845 3HG2 THR A 138     -34.888   1.804   9.655  1.00 15.98           H
ATOM   1846  N   LEU A 139     -34.562  -1.722  10.718  1.00-12.68           N
ATOM   1847  H   LEU A 139     -33.696  -2.029  10.284  1.00-12.68           H
ATOM   1848  CA  LEU A 139     -34.867  -2.203  12.065  1.00-12.68           C
ATOM   1849  HA  LEU A 139     -35.944  -2.196  12.203  1.00-12.68           H
ATOM   1850  C   LEU A 139     -34.264  -1.298  13.124  1.00-12.68           C
ATOM   1851  O   LEU A 139     -33.121  -0.845  12.991  1.00-12.68           O
ATOM   1852  CB  LEU A 139     -34.370  -3.642  12.228  1.00-12.68           C
ATOM   1853 1HB  LEU A 139     -33.285  -3.646  12.134  1.00-12.68           H
ATOM   1854 2HB  LEU A 139     -34.625  -3.980  13.233  1.00-12.68           H
ATOM   1855  CG  LEU A 139     -34.938  -4.651  11.214  1.00-12.68           C
ATOM   1856  HG  LEU A 139     -34.621  -4.351  10.217  1.00-12.68           H
ATOM   1857  CD1 LEU A 139     -34.371  -6.033  11.481  1.00-12.68           C
ATOM   1858 1HD1 LEU A 139     -34.780  -6.747  10.765  1.00-12.68           H
ATOM   1859 2HD1 LEU A 139     -34.606  -6.354  12.495  1.00-12.68           H
ATOM   1860 3HD1 LEU A 139     -33.288  -6.012  11.356  1.00-12.68           H
ATOM   1861  CD2 LEU A 139     -36.469  -4.705  11.225  1.00-12.68           C
ATOM   1862 1HD2 LEU A 139     -36.817  -5.536  10.610  1.00-12.68           H
ATOM   1863 2HD2 LEU A 139     -36.874  -3.787  10.799  1.00-12.68           H
ATOM   1864 3HD2 LEU A 139     -36.837  -4.823  12.242  1.00-12.68           H
ATOM   1865  N   SER A 140     -35.055  -1.000  14.144  1.00 30.00           N
ATOM   1866  H   SER A 140     -35.923  -1.509  14.273  1.00 30.00           H
ATOM   1867  CA  SER A 140     -34.770   0.118  15.042  1.00 30.00           C
ATOM   1868  HA  SER A 140     -33.709   0.354  14.996  1.00 30.00           H
ATOM   1869  C   SER A 140     -35.148  -0.132  16.500  1.00 30.00           C
ATOM   1870  O   SER A 140     -35.952  -1.024  16.791  1.00 30.00           O
ATOM   1871  CB  SER A 140     -35.568   1.333  14.552  1.00 30.00           C
ATOM   1872 1HB  SER A 140     -36.631   1.127  14.682  1.00 30.00           H
ATOM   1873 2HB  SER A 140     -35.301   2.214  15.137  1.00 30.00           H
ATOM   1874  OG  SER A 140     -35.319   1.590  13.176  1.00 30.00           O
ATOM   1875  HG  SER A 140     -36.160   1.816  12.744  1.00 30.00           H
ATOM   1876  N   MET A 141     -34.626   0.729  17.367  1.00 13.58           N
ATOM   1877  H   MET A 141     -33.884   1.331  17.028  1.00 13.58           H
ATOM   1878  CA  MET A 141     -35.069   0.955  18.757  1.00 13.58           C
ATOM   1879  HA  MET A 141     -34.445   1.765  19.118  1.00 13.58           H
ATOM   1880  C   MET A 141     -35.018  -0.105  19.860  1.00 13.58           C
ATOM   1881  O   MET A 141     -35.465  -1.240  19.709  1.00 13.58           O
ATOM   1882  CB  MET A 141     -36.510   1.478  18.785  1.00 13.58           C
ATOM   1883 1HB  MET A 141     -37.170   0.714  18.381  1.00 13.58           H
ATOM   1884 2HB  MET A 141     -36.789   1.632  19.826  1.00 13.58           H
ATOM   1885  CG  MET A 141     -36.768   2.789  18.057  1.00 13.58           C
ATOM   1886 1HG  MET A 141     -36.043   3.528  18.398  1.00 13.58           H
ATOM   1887 2HG  MET A 141     -36.656   2.646  16.982  1.00 13.58           H
ATOM   1888  SD  MET A 141     -38.438   3.391  18.426  1.00 13.58           S
ATOM   1889  CE  MET A 141     -39.506   2.249  17.518  1.00 13.58           C
ATOM   1890 1HE  MET A 141     -40.546   2.563  17.616  1.00 13.58           H
ATOM   1891 2HE  MET A 141     -39.402   1.242  17.922  1.00 13.58           H
ATOM   1892 3HE  MET A 141     -39.231   2.244  16.463  1.00 13.58           H
ATOM   1893  N   ILE A 142     -34.617   0.398  21.025  1.00  5.04           N
ATOM   1894  H   ILE A 142     -34.179   1.305  21.010  1.00  5.04           H
ATOM   1895  CA  ILE A 142     -34.841  -0.190  22.356  1.00  5.04           C
ATOM   1896  HA  ILE A 142     -34.381   0.512  23.053  1.00  5.04           H
ATOM   1897  C   ILE A 142     -34.201  -1.534  22.744  1.00  5.04           C
ATOM   1898  O   ILE A 142     -34.185  -2.525  22.015  1.00  5.04           O
ATOM   1899  CB  ILE A 142     -36.379  -0.118  22.672  1.00  5.04           C
ATOM   1900  HB  ILE A 142     -36.923  -0.509  21.818  1.00  5.04           H
ATOM   1901  CG1 ILE A 142     -36.776   1.358  22.850  1.00  5.04           C
ATOM   1902 1HG1 ILE A 142     -36.404   1.704  23.815  1.00  5.04           H
ATOM   1903 2HG1 ILE A 142     -36.295   1.957  22.079  1.00  5.04           H
ATOM   1904  CG2 ILE A 142     -36.805  -0.929  23.914  1.00  5.04           C
ATOM   1905 1HG2 ILE A 142     -37.884  -0.865  24.060  1.00  5.04           H
ATOM   1906 2HG2 ILE A 142     -36.305  -0.559  24.810  1.00  5.04           H
ATOM   1907 3HG2 ILE A 142     -36.561  -1.981  23.766  1.00  5.04           H
ATOM   1908  CD1 ILE A 142     -38.261   1.638  22.771  1.00  5.04           C
ATOM   1909 1HD1 ILE A 142     -38.419   2.713  22.841  1.00  5.04           H
ATOM   1910 2HD1 ILE A 142     -38.782   1.154  23.595  1.00  5.04           H
ATOM   1911 3HD1 ILE A 142     -38.661   1.280  21.822  1.00  5.04           H
ATOM   1912  N   SER A 143     -33.678  -1.495  23.959  1.00 46.99           N
ATOM   1913  H   SER A 143     -33.728  -0.619  24.457  1.00 46.99           H
ATOM   1914  CA  SER A 143     -33.011  -2.572  24.682  1.00 46.99           C
ATOM   1915  HA  SER A 143     -32.084  -2.818  24.167  1.00 46.99           H
ATOM   1916  C   SER A 143     -33.763  -3.876  24.990  1.00 46.99           C
ATOM   1917  O   SER A 143     -34.863  -4.130  24.492  1.00 46.99           O
ATOM   1918  CB  SER A 143     -32.671  -1.948  26.038  1.00 46.99           C
ATOM   1919 1HB  SER A 143     -33.486  -2.132  26.739  1.00 46.99           H
ATOM   1920 2HB  SER A 143     -31.752  -2.389  26.424  1.00 46.99           H
ATOM   1921  OG  SER A 143     -32.511  -0.541  25.906  1.00 46.99           O
ATOM   1922  HG  SER A 143     -31.741  -0.287  26.442  1.00 46.99           H
ATOM   1923  N   ALA A 144     -33.162  -4.627  25.908  1.00 54.13           N
ATOM   1924  H   ALA A 144     -32.219  -4.366  26.166  1.00 54.13           H
ATOM   1925  CA  ALA A 144     -33.717  -5.782  26.620  1.00 54.13           C
ATOM   1926  HA  ALA A 144     -33.022  -5.974  27.450  1.00 54.13           H
ATOM   1927  C   ALA A 144     -33.763  -7.099  25.845  1.00 54.13           C
ATOM   1928  O   ALA A 144     -34.806  -7.746  25.709  1.00 54.13           O
ATOM   1929  CB  ALA A 144     -35.064  -5.463  27.303  1.00 54.13           C
ATOM   1930 1HB  ALA A 144     -35.022  -4.476  27.766  1.00 54.13           H
ATOM   1931 2HB  ALA A 144     -35.274  -6.210  28.069  1.00 54.13           H
ATOM   1932 3HB  ALA A 144     -35.867  -5.485  26.568  1.00 54.13           H
ATOM   1933  N   ALA A 145     -32.579  -7.548  25.452  1.00 17.22           N
ATOM   1934  H   ALA A 145     -31.782  -6.929  25.471  1.00 17.22           H
ATOM   1935  CA  ALA A 145     -32.365  -8.946  25.087  1.00 17.22           C
ATOM   1936  HA  ALA A 145     -33.177  -9.279  24.448  1.00 17.22           H
ATOM   1937  C   ALA A 145     -32.381  -9.771  26.384  1.00 17.22           C
ATOM   1938  O   ALA A 145     -31.340  -9.998  27.009  1.00 17.22           O
ATOM   1939  CB  ALA A 145     -31.027  -9.103  24.342  1.00 17.22           C
ATOM   1940 1HB  ALA A 145     -31.057  -8.536  23.412  1.00 17.22           H
ATOM   1941 2HB  ALA A 145     -30.862 -10.156  24.103  1.00 17.22           H
ATOM   1942 3HB  ALA A 145     -30.202  -8.737  24.956  1.00 17.22           H
ATOM   1943  N   ARG A 146     -33.567 -10.129  26.851  1.00-11.16           N
ATOM   1944  H   ARG A 146     -34.394  -9.852  26.334  1.00-11.16           H
ATOM   1945  CA  ARG A 146     -33.711 -10.905  28.085  1.00-11.16           C
ATOM   1946  HA  ARG A 146     -33.013 -10.529  28.833  1.00-11.16           H
ATOM   1947  C   ARG A 146     -33.349 -12.347  27.751  1.00-11.16           C
ATOM   1948  O   ARG A 146     -33.814 -12.874  26.745  1.00-11.16           O
ATOM   1949  CB  ARG A 146     -35.142 -10.795  28.622  1.00-11.16           C
ATOM   1950 1HB  ARG A 146     -35.833 -11.166  27.865  1.00-11.16           H
ATOM   1951 2HB  ARG A 146     -35.230 -11.422  29.509  1.00-11.16           H
ATOM   1952  CG  ARG A 146     -35.531  -9.363  28.987  1.00-11.16           C
ATOM   1953 1HG  ARG A 146     -34.838  -8.981  29.737  1.00-11.16           H
ATOM   1954 2HG  ARG A 146     -35.471  -8.734  28.101  1.00-11.16           H
ATOM   1955  CD  ARG A 146     -36.948  -9.288  29.531  1.00-11.16           C
ATOM   1956 1HD  ARG A 146     -37.619  -9.747  28.805  1.00-11.16           H
ATOM   1957 2HD  ARG A 146     -37.009  -9.857  30.460  1.00-11.16           H
ATOM   1958  NE  ARG A 146     -37.378  -7.898  29.764  1.00-11.16           N
ATOM   1959  HE  ARG A 146     -37.876  -7.445  29.013  1.00-11.16           H
ATOM   1960  CZ  ARG A 146     -37.208  -7.195  30.876  1.00-11.16           C
ATOM   1961  NH1 ARG A 146     -37.631  -5.969  30.918  1.00-11.16           N
ATOM   1962 1HH1 ARG A 146     -38.082  -5.570  30.105  1.00-11.16           H
ATOM   1963 2HH1 ARG A 146     -37.518  -5.431  31.763  1.00-11.16           H
ATOM   1964  NH2 ARG A 146     -36.626  -7.646  31.951  1.00-11.16           N
ATOM   1965 1HH2 ARG A 146     -36.274  -8.592  31.976  1.00-11.16           H
ATOM   1966 2HH2 ARG A 146     -36.526  -7.044  32.753  1.00-11.16           H
ATOM   1967  N   GLY A 147     -32.489 -12.959  28.549  1.00  7.12           N
ATOM   1968  H   GLY A 147     -32.152 -12.496  29.377  1.00  7.12           H
ATOM   1969  CA  GLY A 147     -31.994 -14.289  28.226  1.00  7.12           C
ATOM   1970 1HA  GLY A 147     -31.778 -14.329  27.159  1.00  7.12           H
ATOM   1971 2HA  GLY A 147     -31.062 -14.463  28.761  1.00  7.12           H
ATOM   1972  C   GLY A 147     -32.961 -15.409  28.562  1.00  7.12           C
ATOM   1973  O   GLY A 147     -33.792 -15.263  29.465  1.00  7.12           O
ATOM   1974  N   LEU A 148     -32.842 -16.522  27.855  1.00-14.41           N
ATOM   1975  H   LEU A 148     -32.154 -16.560  27.114  1.00-14.41           H
ATOM   1976  CA  LEU A 148     -33.607 -17.736  28.131  1.00-14.41           C
ATOM   1977  HA  LEU A 148     -34.647 -17.490  28.347  1.00-14.41           H
ATOM   1978  C   LEU A 148     -32.965 -18.422  29.338  1.00-14.41           C
ATOM   1979  O   LEU A 148     -31.736 -18.484  29.420  1.00-14.41           O
ATOM   1980  CB  LEU A 148     -33.510 -18.654  26.906  1.00-14.41           C
ATOM   1981 1HB  LEU A 148     -33.878 -18.108  26.037  1.00-14.41           H
ATOM   1982 2HB  LEU A 148     -32.454 -18.858  26.738  1.00-14.41           H
ATOM   1983  CG  LEU A 148     -34.229 -20.007  26.959  1.00-14.41           C
ATOM   1984  HG  LEU A 148     -33.943 -20.519  27.875  1.00-14.41           H
ATOM   1985  CD1 LEU A 148     -35.744 -19.854  26.942  1.00-14.41           C
ATOM   1986 1HD1 LEU A 148     -36.207 -20.838  27.002  1.00-14.41           H
ATOM   1987 2HD1 LEU A 148     -36.063 -19.364  26.021  1.00-14.41           H
ATOM   1988 3HD1 LEU A 148     -36.075 -19.268  27.797  1.00-14.41           H
ATOM   1989  CD2 LEU A 148     -33.787 -20.861  25.784  1.00-14.41           C
ATOM   1990 1HD2 LEU A 148     -34.281 -21.830  25.835  1.00-14.41           H
ATOM   1991 2HD2 LEU A 148     -32.710 -21.020  25.829  1.00-14.41           H
ATOM   1992 3HD2 LEU A 148     -34.046 -20.373  24.842  1.00-14.41           H
ATOM   1993  N   SER A 149     -33.757 -18.923  30.276  1.00 19.38           N
ATOM   1994  H   SER A 149     -34.763 -18.888  30.176  1.00 19.38           H
ATOM   1995  CA  SER A 149     -33.195 -19.592  31.450  1.00 19.38           C
ATOM   1996  HA  SER A 149     -32.287 -19.070  31.748  1.00 19.38           H
ATOM   1997  C   SER A 149     -32.889 -21.044  31.079  1.00 19.38           C
ATOM   1998  O   SER A 149     -33.645 -21.643  30.305  1.00 19.38           O
ATOM   1999  CB  SER A 149     -34.194 -19.557  32.608  1.00 19.38           C
ATOM   2000 1HB  SER A 149     -34.682 -18.583  32.603  1.00 19.38           H
ATOM   2001 2HB  SER A 149     -34.953 -20.328  32.468  1.00 19.38           H
ATOM   2002  OG  SER A 149     -33.550 -19.717  33.865  1.00 19.38           O
ATOM   2003  HG  SER A 149     -33.552 -20.659  34.112  1.00 19.38           H
ATOM   2004  N   PRO A 150     -31.812 -21.642  31.621  1.00 -8.95           N
ATOM   2005  CA  PRO A 150     -31.591 -23.065  31.326  1.00 -8.95           C
ATOM   2006  HA  PRO A 150     -31.409 -23.202  30.260  1.00 -8.95           H
ATOM   2007  C   PRO A 150     -32.719 -23.991  31.775  1.00 -8.95           C
ATOM   2008  O   PRO A 150     -33.473 -23.689  32.707  1.00 -8.95           O
ATOM   2009  CB  PRO A 150     -30.329 -23.390  32.126  1.00 -8.95           C
ATOM   2010 1HB  PRO A 150     -30.599 -23.779  33.108  1.00 -8.95           H
ATOM   2011 2HB  PRO A 150     -29.711 -24.106  31.589  1.00 -8.95           H
ATOM   2012  CG  PRO A 150     -29.634 -22.088  32.260  1.00 -8.95           C
ATOM   2013 1HG  PRO A 150     -28.933 -22.098  33.094  1.00 -8.95           H
ATOM   2014 2HG  PRO A 150     -29.124 -21.842  31.328  1.00 -8.95           H
ATOM   2015  CD  PRO A 150     -30.752 -21.127  32.507  1.00 -8.95           C
ATOM   2016 1HD  PRO A 150     -31.071 -21.167  33.548  1.00 -8.95           H
ATOM   2017 2HD  PRO A 150     -30.453 -20.116  32.228  1.00 -8.95           H
ATOM   2018  N   ALA A 151     -32.827 -25.128  31.105  1.00 -0.10           N
ATOM   2019  H   ALA A 151     -32.176 -25.333  30.367  1.00 -0.10           H
ATOM   2020  CA  ALA A 151     -33.859 -26.110  31.410  1.00 -0.10           C
ATOM   2021  HA  ALA A 151     -34.817 -25.593  31.477  1.00 -0.10           H
ATOM   2022  C   ALA A 151     -33.611 -26.832  32.743  1.00 -0.10           C
ATOM   2023  O   ALA A 151     -32.486 -26.917  33.244  1.00 -0.10           O
ATOM   2024  CB  ALA A 151     -33.941 -27.121  30.263  1.00 -0.10           C
ATOM   2025 1HB  ALA A 151     -34.164 -26.603  29.328  1.00 -0.10           H
ATOM   2026 2HB  ALA A 151     -34.734 -27.843  30.463  1.00 -0.10           H
ATOM   2027 3HB  ALA A 151     -32.993 -27.652  30.165  1.00 -0.10           H
ATOM   2028  N   ASP A 152     -34.681 -27.394  33.281  1.00  9.24           N
ATOM   2029  H   ASP A 152     -35.567 -27.301  32.802  1.00  9.24           H
ATOM   2030  CA  ASP A 152     -34.651 -28.159  34.527  1.00  9.24           C
ATOM   2031  HA  ASP A 152     -34.177 -27.568  35.312  1.00  9.24           H
ATOM   2032  C   ASP A 152     -33.924 -29.493  34.417  1.00  9.24           C
ATOM   2033  O   ASP A 152     -33.820 -30.081  33.338  1.00  9.24           O
ATOM   2034  CB  ASP A 152     -36.089 -28.484  34.944  1.00  9.24           C
ATOM   2035 1HB  ASP A 152     -36.630 -28.856  34.074  1.00  9.24           H
ATOM   2036 2HB  ASP A 152     -36.083 -29.260  35.704  1.00  9.24           H
ATOM   2037  CG  ASP A 152     -36.814 -27.295  35.513  1.00  9.24           C
ATOM   2038  OD1 ASP A 152     -36.398 -26.759  36.561  1.00  9.24           O
ATOM   2039  OD2 ASP A 152     -37.835 -26.883  34.928  1.00  9.24           O
ATOM   2040  N   VAL A 153     -33.531 -30.016  35.570  1.00  2.48           N
ATOM   2041  H   VAL A 153     -33.575 -29.434  36.406  1.00  2.48           H
ATOM   2042  CA  VAL A 153     -33.084 -31.404  35.741  1.00  2.48           C
ATOM   2043  HA  VAL A 153     -33.186 -31.939  34.798  1.00  2.48           H
ATOM   2044  C   VAL A 153     -34.012 -32.082  36.763  1.00  2.48           C
ATOM   2045  O   VAL A 153     -33.717 -33.151  37.302  1.00  2.48           O
ATOM   2046  CB  VAL A 153     -31.587 -31.476  36.171  1.00  2.48           C
ATOM   2047  HB  VAL A 153     -31.326 -32.519  36.345  1.00  2.48           H
ATOM   2048  CG1 VAL A 153     -30.681 -30.943  35.053  1.00  2.48           C
ATOM   2049 1HG1 VAL A 153     -29.636 -31.059  35.341  1.00  2.48           H
ATOM   2050 2HG1 VAL A 153     -30.883 -29.889  34.862  1.00  2.48           H
ATOM   2051 3HG1 VAL A 153     -30.854 -31.512  34.139  1.00  2.48           H
ATOM   2052  CG2 VAL A 153     -31.323 -30.683  37.458  1.00  2.48           C
ATOM   2053 1HG2 VAL A 153     -30.288 -30.830  37.764  1.00  2.48           H
ATOM   2054 2HG2 VAL A 153     -31.968 -31.050  38.250  1.00  2.48           H
ATOM   2055 3HG2 VAL A 153     -31.500 -29.618  37.303  1.00  2.48           H
ATOM   2056  N   ALA A 154     -35.134 -31.417  37.024  0.92 22.17           N
ATOM   2057  H   ALA A 154     -35.279 -30.548  36.537  0.92 22.17           H
ATOM   2058  CA  ALA A 154     -36.199 -31.827  37.953  0.92 22.17           C
ATOM   2059  HA  ALA A 154     -36.944 -31.030  37.942  0.92 22.17           H
ATOM   2060  C   ALA A 154     -35.757 -31.975  39.417  0.92 22.17           C
ATOM   2061  O   ALA A 154     -36.396 -32.672  40.208  0.92 22.17           O
ATOM   2062  CB  ALA A 154     -36.901 -33.101  37.439  0.92 22.17           C
ATOM   2063 1HB  ALA A 154     -37.156 -32.986  36.386  0.92 22.17           H
ATOM   2064 2HB  ALA A 154     -37.815 -33.274  38.008  0.92 22.17           H
ATOM   2065 3HB  ALA A 154     -36.245 -33.963  37.559  0.92 22.17           H
ATOM   2066  N   GLN A 155     -34.657 -31.328  39.770  0.92  8.74           N
ATOM   2067  H   GLN A 155     -34.195 -30.745  39.086  0.92  8.74           H
ATOM   2068  CA  GLN A 155     -34.085 -31.410  41.113  0.92  8.74           C
ATOM   2069  HA  GLN A 155     -34.449 -32.304  41.620  0.92  8.74           H
ATOM   2070  C   GLN A 155     -34.483 -30.173  41.914  0.92  8.74           C
ATOM   2071  O   GLN A 155     -34.243 -29.048  41.476  0.92  8.74           O
ATOM   2072  CB  GLN A 155     -32.559 -31.484  40.991  0.92  8.74           C
ATOM   2073 1HB  GLN A 155     -32.312 -32.296  40.307  0.92  8.74           H
ATOM   2074 2HB  GLN A 155     -32.208 -30.550  40.555  0.92  8.74           H
ATOM   2075  CG  GLN A 155     -31.806 -31.713  42.293  0.92  8.74           C
ATOM   2076 1HG  GLN A 155     -32.052 -30.918  42.995  0.92  8.74           H
ATOM   2077 2HG  GLN A 155     -32.117 -32.666  42.721  0.92  8.74           H
ATOM   2078  CD  GLN A 155     -30.300 -31.731  42.099  0.92  8.74           C
ATOM   2079  OE1 GLN A 155     -29.777 -31.510  41.008  0.92  8.74           O
ATOM   2080  NE2 GLN A 155     -29.586 -31.978  43.161  0.92  8.74           N
ATOM   2081 1HE2 GLN A 155     -28.582 -31.983  43.079  0.92  8.74           H
ATOM   2082 2HE2 GLN A 155     -30.039 -32.165  44.042  0.92  8.74           H
ATOM   2083  N   GLU A 156     -35.072 -30.356  43.082  0.92  6.13           N
ATOM   2084  H   GLU A 156     -35.304 -31.294  43.394  0.92  6.13           H
ATOM   2085  CA  GLU A 156     -35.412 -29.260  43.988  0.92  6.13           C
ATOM   2086  HA  GLU A 156     -34.974 -28.317  43.664  0.92  6.13           H
ATOM   2087  C   GLU A 156     -34.828 -29.686  45.325  0.92  6.13           C
ATOM   2088  O   GLU A 156     -34.791 -30.888  45.601  0.92  6.13           O
ATOM   2089  CB  GLU A 156     -36.932 -29.155  44.077  0.92  6.13           C
ATOM   2090 1HB  GLU A 156     -37.315 -29.023  43.066  0.92  6.13           H
ATOM   2091 2HB  GLU A 156     -37.295 -30.106  44.463  0.92  6.13           H
ATOM   2092  CG  GLU A 156     -37.510 -28.055  44.950  0.92  6.13           C
ATOM   2093 1HG  GLU A 156     -37.077 -28.126  45.948  0.92  6.13           H
ATOM   2094 2HG  GLU A 156     -37.258 -27.084  44.523  0.92  6.13           H
ATOM   2095  CD  GLU A 156     -39.022 -28.180  45.064  0.92  6.13           C
ATOM   2096  OE1 GLU A 156     -39.645 -28.917  44.260  0.92  6.13           O
ATOM   2097  OE2 GLU A 156     -39.617 -27.572  45.984  0.92  6.13           O
ATOM   2098  N   HIS A 157     -34.365 -28.760  46.151  0.92 11.72           N
ATOM   2099  H   HIS A 157     -34.421 -27.778  45.908  0.92 11.72           H
ATOM   2100  CA  HIS A 157     -33.802 -29.116  47.452  0.92 11.72           C
ATOM   2101  HA  HIS A 157     -34.239 -30.052  47.800  0.92 11.72           H
ATOM   2102  C   HIS A 157     -34.123 -28.035  48.473  0.92 11.72           C
ATOM   2103  O   HIS A 157     -34.036 -26.845  48.166  0.92 11.72           O
ATOM   2104  CB  HIS A 157     -32.288 -29.290  47.340  0.92 11.72           C
ATOM   2105 1HB  HIS A 157     -32.079 -30.046  46.584  0.92 11.72           H
ATOM   2106 2HB  HIS A 157     -31.846 -28.347  47.020  0.92 11.72           H
ATOM   2107  CG  HIS A 157     -31.647 -29.707  48.624  0.92 11.72           C
ATOM   2108  ND1 HIS A 157     -30.798 -28.886  49.334  0.92 11.72           N
ATOM   2109  CD2 HIS A 157     -31.786 -30.855  49.341  0.92 11.72           C
ATOM   2110  HD2 HIS A 157     -32.390 -31.698  49.033  0.92 11.72           H
ATOM   2111  CE1 HIS A 157     -30.501 -29.566  50.482  0.92 11.72           C
ATOM   2112  HE1 HIS A 157     -29.873 -29.178  51.271  0.92 11.72           H
ATOM   2113  NE2 HIS A 157     -31.074 -30.790  50.507  0.92 11.72           N
ATOM   2114  HE2 HIS A 157     -31.004 -31.490  51.233  0.92 11.72           H
ATOM   2115  N   LEU A 158     -34.486 -28.454  49.678  0.92-14.13           N
ATOM   2116  H   LEU A 158     -34.521 -29.444  49.870  0.92-14.13           H
ATOM   2117  CA  LEU A 158     -34.801 -27.541  50.775  0.92-14.13           C
ATOM   2118  HA  LEU A 158     -34.628 -26.517  50.466  0.92-14.13           H
ATOM   2119  C   LEU A 158     -33.858 -27.879  51.920  0.92-14.13           C
ATOM   2120  O   LEU A 158     -33.543 -29.060  52.107  0.92-14.13           O
ATOM   2121  CB  LEU A 158     -36.264 -27.693  51.207  0.92-14.13           C
ATOM   2122 1HB  LEU A 158     -36.405 -28.712  51.563  0.92-14.13           H
ATOM   2123 2HB  LEU A 158     -36.434 -27.021  52.048  0.92-14.13           H
ATOM   2124  CG  LEU A 158     -37.350 -27.414  50.152  0.92-14.13           C
ATOM   2125  HG  LEU A 158     -37.210 -28.101  49.318  0.92-14.13           H
ATOM   2126  CD1 LEU A 158     -38.717 -27.682  50.765  0.92-14.13           C
ATOM   2127 1HD1 LEU A 158     -39.487 -27.570  50.001  0.92-14.13           H
ATOM   2128 2HD1 LEU A 158     -38.909 -26.980  51.575  0.92-14.13           H
ATOM   2129 3HD1 LEU A 158     -38.759 -28.704  51.143  0.92-14.13           H
ATOM   2130  CD2 LEU A 158     -37.322 -25.988  49.607  0.92-14.13           C
ATOM   2131 1HD2 LEU A 158     -38.125 -25.861  48.883  0.92-14.13           H
ATOM   2132 2HD2 LEU A 158     -36.376 -25.801  49.101  0.92-14.13           H
ATOM   2133 3HD2 LEU A 158     -37.451 -25.270  50.417  0.92-14.13           H
ATOM   2134  N   LYS A 159     -33.392 -26.885  52.668  0.92 14.38           N
ATOM   2135  H   LYS A 159     -33.708 -25.936  52.506  0.92 14.38           H
ATOM   2136  CA  LYS A 159     -32.408 -27.127  53.729  0.92 14.38           C
ATOM   2137  HA  LYS A 159     -32.534 -28.151  54.078  0.92 14.38           H
ATOM   2138  C   LYS A 159     -32.545 -26.201  54.935  0.92 14.38           C
ATOM   2139  O   LYS A 159     -32.847 -25.019  54.792  0.92 14.38           O
ATOM   2140  CB  LYS A 159     -30.995 -26.989  53.149  0.92 14.38           C
ATOM   2141 1HB  LYS A 159     -31.017 -27.285  52.101  0.92 14.38           H
ATOM   2142 2HB  LYS A 159     -30.680 -25.947  53.207  0.92 14.38           H
ATOM   2143  CG  LYS A 159     -29.991 -27.875  53.866  0.92 14.38           C
ATOM   2144 1HG  LYS A 159     -30.020 -27.659  54.930  0.92 14.38           H
ATOM   2145 2HG  LYS A 159     -30.290 -28.912  53.718  0.92 14.38           H
ATOM   2146  CD  LYS A 159     -28.564 -27.707  53.386  0.92 14.38           C
ATOM   2147 1HD  LYS A 159     -28.505 -27.863  52.309  0.92 14.38           H
ATOM   2148 2HD  LYS A 159     -28.214 -26.704  53.634  0.92 14.38           H
ATOM   2149  CE  LYS A 159     -27.722 -28.745  54.109  0.92 14.38           C
ATOM   2150 1HE  LYS A 159     -27.928 -28.662  55.177  0.92 14.38           H
ATOM   2151 2HE  LYS A 159     -28.031 -29.740  53.781  0.92 14.38           H
ATOM   2152  NZ  LYS A 159     -26.257 -28.597  53.906  0.92 14.38           N
ATOM   2153 1HZ  LYS A 159     -25.763 -29.296  54.447  0.92 14.38           H
ATOM   2154 2HZ  LYS A 159     -25.959 -27.673  54.191  0.92 14.38           H
ATOM   2155 3HZ  LYS A 159     -26.023 -28.719  52.928  0.92 14.38           H
ATOM   2156  N   GLU A 160     -32.287 -26.749  56.111  0.92 -5.80           N
ATOM   2157  H   GLU A 160     -32.061 -27.737  56.144  0.92 -5.80           H
ATOM   2158  CA  GLU A 160     -32.262 -26.006  57.373  0.92 -5.80           C
ATOM   2159  HA  GLU A 160     -32.839 -25.086  57.285  0.92 -5.80           H
ATOM   2160  C   GLU A 160     -30.802 -25.684  57.698  0.92 -5.80           C
ATOM   2161  O   GLU A 160     -29.899 -26.347  57.176  0.92 -5.80           O
ATOM   2162  CB  GLU A 160     -32.841 -26.890  58.476  0.92 -5.80           C
ATOM   2163 1HB  GLU A 160     -32.240 -27.793  58.515  0.92 -5.80           H
ATOM   2164 2HB  GLU A 160     -32.762 -26.372  59.431  0.92 -5.80           H
ATOM   2165  CG  GLU A 160     -34.290 -27.289  58.240  0.92 -5.80           C
ATOM   2166 1HG  GLU A 160     -34.916 -26.401  58.314  0.92 -5.80           H
ATOM   2167 2HG  GLU A 160     -34.392 -27.701  57.236  0.92 -5.80           H
ATOM   2168  CD  GLU A 160     -34.785 -28.338  59.215  0.92 -5.80           C
ATOM   2169  OE1 GLU A 160     -34.033 -28.788  60.107  0.92 -5.80           O
ATOM   2170  OE2 GLU A 160     -35.950 -28.768  59.064  0.92 -5.80           O
ATOM   2171  N   ARG A 161     -30.545 -24.699  58.551  0.92 -5.92           N
ATOM   2172  H   ARG A 161     -31.319 -24.221  59.006  0.92 -5.92           H
ATOM   2173  CA  ARG A 161     -29.179 -24.228  58.837  0.92 -5.92           C
ATOM   2174  HA  ARG A 161     -28.458 -24.861  58.321  0.92 -5.92           H
ATOM   2175  C   ARG A 161     -28.813 -24.276  60.318  0.92 -5.92           C
ATOM   2176  O   ARG A 161     -29.687 -24.430  61.171  0.92 -5.92           O
ATOM   2177  CB  ARG A 161     -29.029 -22.806  58.286  0.92 -5.92           C
ATOM   2178 1HB  ARG A 161     -29.814 -22.180  58.708  0.92 -5.92           H
ATOM   2179 2HB  ARG A 161     -28.062 -22.402  58.587  0.92 -5.92           H
ATOM   2180  CG  ARG A 161     -29.108 -22.767  56.765  0.92 -5.92           C
ATOM   2181 1HG  ARG A 161     -28.292 -23.362  56.357  0.92 -5.92           H
ATOM   2182 2HG  ARG A 161     -30.051 -23.204  56.439  0.92 -5.92           H
ATOM   2183  CD  ARG A 161     -29.016 -21.356  56.212  0.92 -5.92           C
ATOM   2184 1HD  ARG A 161     -29.840 -20.762  56.602  0.92 -5.92           H
ATOM   2185 2HD  ARG A 161     -28.076 -20.905  56.533  0.92 -5.92           H
ATOM   2186  NE  ARG A 161     -29.068 -21.371  54.743  0.92 -5.92           N
ATOM   2187  HE  ARG A 161     -28.185 -21.313  54.262  0.92 -5.92           H
ATOM   2188  CZ  ARG A 161     -30.156 -21.466  53.990  0.92 -5.92           C
ATOM   2189  NH1 ARG A 161     -30.019 -21.452  52.695  0.92 -5.92           N
ATOM   2190 1HH1 ARG A 161     -29.110 -21.313  52.279  0.92 -5.92           H
ATOM   2191 2HH1 ARG A 161     -30.831 -21.554  52.102  0.92 -5.92           H
ATOM   2192  NH2 ARG A 161     -31.366 -21.594  54.472  0.92 -5.92           N
ATOM   2193 1HH2 ARG A 161     -31.514 -21.575  55.465  0.92 -5.92           H
ATOM   2194 2HH2 ARG A 161     -32.147 -21.728  53.844  0.92 -5.92           H
ATOM   2195  N   GLY A 162     -27.522 -24.159  60.606  1.00 12.51           N
ATOM   2196  H   GLY A 162     -26.860 -23.997  59.856  1.00 12.51           H
ATOM   2197  CA  GLY A 162     -27.022 -24.243  61.974  1.00 12.51           C
ATOM   2198 1HA  GLY A 162     -27.338 -25.194  62.404  1.00 12.51           H
ATOM   2199 2HA  GLY A 162     -25.934 -24.219  61.959  1.00 12.51           H
ATOM   2200  C   GLY A 162     -27.517 -23.130  62.877  1.00 12.51           C
ATOM   2201  O   GLY A 162     -27.900 -22.060  62.402  1.00 12.51           O
ATOM   2202  N   LEU A 163     -27.556 -23.388  64.178  1.00  4.36           N
ATOM   2203  H   LEU A 163     -27.185 -24.271  64.520  1.00  4.36           H
ATOM   2204  CA  LEU A 163     -28.228 -22.514  65.142  1.00  4.36           C
ATOM   2205  HA  LEU A 163     -28.953 -21.910  64.597  1.00  4.36           H
ATOM   2206  C   LEU A 163     -27.351 -21.565  65.969  1.00  4.36           C
ATOM   2207  O   LEU A 163     -26.692 -21.996  66.912  1.00  4.36           O
ATOM   2208  CB  LEU A 163     -28.992 -23.437  66.096  1.00  4.36           C
ATOM   2209 1HB  LEU A 163     -29.533 -24.161  65.489  1.00  4.36           H
ATOM   2210 2HB  LEU A 163     -28.257 -23.989  66.679  1.00  4.36           H
ATOM   2211  CG  LEU A 163     -29.999 -22.825  67.074  1.00  4.36           C
ATOM   2212  HG  LEU A 163     -29.522 -22.009  67.613  1.00  4.36           H
ATOM   2213  CD1 LEU A 163     -31.206 -22.290  66.321  1.00  4.36           C
ATOM   2214 1HD1 LEU A 163     -31.932 -21.905  67.036  1.00  4.36           H
ATOM   2215 2HD1 LEU A 163     -31.666 -23.085  65.731  1.00  4.36           H
ATOM   2216 3HD1 LEU A 163     -30.907 -21.474  65.665  1.00  4.36           H
ATOM   2217  CD2 LEU A 163     -30.445 -23.868  68.086  1.00  4.36           C
ATOM   2218 1HD2 LEU A 163     -31.141 -23.419  68.790  1.00  4.36           H
ATOM   2219 2HD2 LEU A 163     -29.580 -24.234  68.636  1.00  4.36           H
ATOM   2220 3HD2 LEU A 163     -30.929 -24.705  67.578  1.00  4.36           H
ATOM   2221  N   PHE A 164     -27.404 -20.284  65.617  1.00  6.94           N
ATOM   2222  H   PHE A 164     -27.871 -20.068  64.742  1.00  6.94           H
ATOM   2223  CA  PHE A 164     -26.908 -19.119  66.378  1.00  6.94           C
ATOM   2224  HA  PHE A 164     -27.036 -18.275  65.706  1.00  6.94           H
ATOM   2225  C   PHE A 164     -25.457 -18.992  66.879  1.00  6.94           C
ATOM   2226  O   PHE A 164     -24.772 -19.946  67.235  1.00  6.94           O
ATOM   2227  CB  PHE A 164     -27.837 -18.838  67.571  1.00  6.94           C
ATOM   2228 1HB  PHE A 164     -27.737 -19.648  68.294  1.00  6.94           H
ATOM   2229 2HB  PHE A 164     -27.512 -17.918  68.056  1.00  6.94           H
ATOM   2230  CG  PHE A 164     -29.297 -18.680  67.206  1.00  6.94           C
ATOM   2231  CD1 PHE A 164     -30.283 -19.290  68.004  1.00  6.94           C
ATOM   2232  HD1 PHE A 164     -29.991 -19.867  68.870  1.00  6.94           H
ATOM   2233  CD2 PHE A 164     -29.706 -17.909  66.095  1.00  6.94           C
ATOM   2234  HD2 PHE A 164     -28.976 -17.397  65.485  1.00  6.94           H
ATOM   2235  CE1 PHE A 164     -31.660 -19.166  67.689  1.00  6.94           C
ATOM   2236  HE1 PHE A 164     -32.403 -19.640  68.315  1.00  6.94           H
ATOM   2237  CE2 PHE A 164     -31.080 -17.797  65.759  1.00  6.94           C
ATOM   2238  HE2 PHE A 164     -31.382 -17.216  64.901  1.00  6.94           H
ATOM   2239  CZ  PHE A 164     -32.055 -18.438  66.550  1.00  6.94           C
ATOM   2240  HZ  PHE A 164     -33.101 -18.355  66.294  1.00  6.94           H
ATOM   2241  N   GLY A 165     -25.002 -17.751  66.968  1.00 40.18           N
ATOM   2242  H   GLY A 165     -25.570 -16.988  66.616  1.00 40.18           H
ATOM   2243  CA  GLY A 165     -23.715 -17.435  67.572  1.00 40.18           C
ATOM   2244 1HA  GLY A 165     -23.675 -17.834  68.587  1.00 40.18           H
ATOM   2245 2HA  GLY A 165     -22.910 -17.862  66.976  1.00 40.18           H
ATOM   2246  C   GLY A 165     -23.575 -15.926  67.624  1.00 40.18           C
ATOM   2247  O   GLY A 165     -23.350 -15.293  66.591  1.00 40.18           O
ATOM   2248  N   LEU A 166     -23.869 -15.349  68.778  1.00 24.66           N
ATOM   2249  H   LEU A 166     -23.922 -15.923  69.615  1.00 24.66           H
ATOM   2250  CA  LEU A 166     -24.196 -13.925  68.912  1.00 24.66           C
ATOM   2251  HA  LEU A 166     -23.807 -13.350  68.071  1.00 24.66           H
ATOM   2252  C   LEU A 166     -23.550 -13.411  70.210  1.00 24.66           C
ATOM   2253  O   LEU A 166     -22.732 -14.119  70.802  1.00 24.66           O
ATOM   2254  CB  LEU A 166     -25.738 -13.830  68.936  1.00 24.66           C
ATOM   2255 1HB  LEU A 166     -26.090 -14.498  69.721  1.00 24.66           H
ATOM   2256 2HB  LEU A 166     -26.028 -12.822  69.215  1.00 24.66           H
ATOM   2257  CG  LEU A 166     -26.515 -14.164  67.652  1.00 24.66           C
ATOM   2258  HG  LEU A 166     -26.178 -15.130  67.282  1.00 24.66           H
ATOM   2259  CD1 LEU A 166     -28.006 -14.278  67.936  1.00 24.66           C
ATOM   2260 1HD1 LEU A 166     -28.535 -14.536  67.019  1.00 24.66           H
ATOM   2261 2HD1 LEU A 166     -28.391 -13.333  68.324  1.00 24.66           H
ATOM   2262 3HD1 LEU A 166     -28.183 -15.063  68.672  1.00 24.66           H
ATOM   2263  CD2 LEU A 166     -26.283 -13.117  66.559  1.00 24.66           C
ATOM   2264 1HD2 LEU A 166     -26.858 -13.383  65.671  1.00 24.66           H
ATOM   2265 2HD2 LEU A 166     -25.228 -13.086  66.292  1.00 24.66           H
ATOM   2266 3HD2 LEU A 166     -26.599 -12.132  66.906  1.00 24.66           H
ATOM   2267  N   PRO A 167     -23.985 -12.250  70.736  1.00 33.96           N
ATOM   2268  CA  PRO A 167     -24.258 -10.907  70.207  1.00 33.96           C
ATOM   2269  HA  PRO A 167     -24.550 -10.965  69.160  1.00 33.96           H
ATOM   2270  C   PRO A 167     -23.180  -9.826  70.389  1.00 33.96           C
ATOM   2271  O   PRO A 167     -22.263  -9.969  71.199  1.00 33.96           O
ATOM   2272  CB  PRO A 167     -25.470 -10.506  71.050  1.00 33.96           C
ATOM   2273 1HB  PRO A 167     -25.599  -9.425  71.083  1.00 33.96           H
ATOM   2274 2HB  PRO A 167     -26.364 -10.991  70.661  1.00 33.96           H
ATOM   2275  CG  PRO A 167     -25.134 -11.043  72.397  1.00 33.96           C
ATOM   2276 1HG  PRO A 167     -24.470 -10.348  72.911  1.00 33.96           H
ATOM   2277 2HG  PRO A 167     -26.038 -11.205  72.983  1.00 33.96           H
ATOM   2278  CD  PRO A 167     -24.407 -12.349  72.149  1.00 33.96           C
ATOM   2279 1HD  PRO A 167     -23.545 -12.439  72.812  1.00 33.96           H
ATOM   2280 2HD  PRO A 167     -25.088 -13.194  72.277  1.00 33.96           H
ATOM   2281  N   ALA A 168     -23.406  -8.708  69.704  1.00 69.28           N
ATOM   2282  H   ALA A 168     -24.117  -8.731  68.979  1.00 69.28           H
ATOM   2283  CA  ALA A 168     -22.794  -7.402  69.993  1.00 69.28           C
ATOM   2284  HA  ALA A 168     -22.989  -6.772  69.126  1.00 69.28           H
ATOM   2285  C   ALA A 168     -21.262  -7.360  70.238  1.00 69.28           C
ATOM   2286  O   ALA A 168     -20.504  -8.153  69.662  1.00 69.28           O
ATOM   2287  CB  ALA A 168     -23.611  -6.806  71.179  1.00 69.28           C
ATOM   2288 1HB  ALA A 168     -24.675  -6.962  70.999  1.00 69.28           H
ATOM   2289 2HB  ALA A 168     -23.438  -5.735  71.269  1.00 69.28           H
ATOM   2290 3HB  ALA A 168     -23.333  -7.309  72.106  1.00 69.28           H
ATOM   2291  N   PRO A 169     -20.766  -6.427  71.075  1.00  4.52           N
ATOM   2292  CA  PRO A 169     -20.764  -4.957  70.993  1.00  4.52           C
ATOM   2293  HA  PRO A 169     -21.748  -4.594  70.703  1.00  4.52           H
ATOM   2294  C   PRO A 169     -19.725  -4.340  70.054  1.00  4.52           C
ATOM   2295  O   PRO A 169     -18.687  -4.930  69.744  1.00  4.52           O
ATOM   2296  CB  PRO A 169     -20.477  -4.554  72.438  1.00  4.52           C
ATOM   2297 1HB  PRO A 169     -20.002  -3.574  72.488  1.00  4.52           H
ATOM   2298 2HB  PRO A 169     -21.399  -4.565  73.018  1.00  4.52           H
ATOM   2299  CG  PRO A 169     -19.562  -5.621  72.916  1.00  4.52           C
ATOM   2300 1HG  PRO A 169     -18.552  -5.434  72.551  1.00  4.52           H
ATOM   2301 2HG  PRO A 169     -19.570  -5.680  74.004  1.00  4.52           H
ATOM   2302  CD  PRO A 169     -20.096  -6.889  72.306  1.00  4.52           C
ATOM   2303 1HD  PRO A 169     -19.282  -7.577  72.080  1.00  4.52           H
ATOM   2304 2HD  PRO A 169     -20.820  -7.358  72.973  1.00  4.52           H
ATOM   2305  N   GLY A 170     -19.988  -3.108  69.647  1.00 12.49           N
ATOM   2306  H   GLY A 170     -20.844  -2.650  69.934  1.00 12.49           H
ATOM   2307  CA  GLY A 170     -19.089  -2.349  68.793  1.00 12.49           C
ATOM   2308 1HA  GLY A 170     -18.117  -2.234  69.271  1.00 12.49           H
ATOM   2309 2HA  GLY A 170     -18.980  -2.832  67.822  1.00 12.49           H
ATOM   2310  C   GLY A 170     -19.752  -0.998  68.636  1.00 12.49           C
ATOM   2311  O   GLY A 170     -20.873  -0.850  69.135  1.00 12.49           O
ATOM   2312  N   THR A 171     -19.115  -0.022  68.006  1.00 -9.67           N
ATOM   2313  H   THR A 171     -18.202  -0.189  67.593  1.00 -9.67           H
ATOM   2314  CA  THR A 171     -19.688   1.319  67.891  1.00 -9.67           C
ATOM   2315  HA  THR A 171     -20.590   1.377  68.497  1.00 -9.67           H
ATOM   2316  C   THR A 171     -20.090   1.635  66.457  1.00 -9.67           C
ATOM   2317  O   THR A 171     -19.353   1.379  65.503  1.00 -9.67           O
ATOM   2318  CB  THR A 171     -18.712   2.403  68.399  1.00 -9.67           C
ATOM   2319  HB  THR A 171     -19.155   3.387  68.243  1.00 -9.67           H
ATOM   2320  OG1 THR A 171     -17.475   2.315  67.688  1.00 -9.67           O
ATOM   2321  HG1 THR A 171     -16.969   3.117  67.883  1.00 -9.67           H
ATOM   2322  CG2 THR A 171     -18.402   2.223  69.877  1.00 -9.67           C
ATOM   2323 1HG2 THR A 171     -17.754   3.031  70.213  1.00 -9.67           H
ATOM   2324 2HG2 THR A 171     -17.894   1.273  70.042  1.00 -9.67           H
ATOM   2325 3HG2 THR A 171     -19.325   2.245  70.456  1.00 -9.67           H
ATOM   2326  N   THR A 172     -21.289   2.179  66.322  1.00  4.48           N
ATOM   2327  H   THR A 172     -21.830   2.379  67.154  1.00  4.48           H
ATOM   2328  CA  THR A 172     -21.927   2.499  65.045  1.00  4.48           C
ATOM   2329  HA  THR A 172     -21.207   2.516  64.228  1.00  4.48           H
ATOM   2330  C   THR A 172     -22.547   3.885  65.246  1.00  4.48           C
ATOM   2331  O   THR A 172     -22.583   4.359  66.393  1.00  4.48           O
ATOM   2332  CB  THR A 172     -23.047   1.462  64.759  1.00  4.48           C
ATOM   2333  HB  THR A 172     -23.597   1.744  63.864  1.00  4.48           H
ATOM   2334  OG1 THR A 172     -23.934   1.417  65.877  1.00  4.48           O
ATOM   2335  HG1 THR A 172     -24.447   0.607  65.811  1.00  4.48           H
ATOM   2336  CG2 THR A 172     -22.500   0.059  64.580  1.00  4.48           C
ATOM   2337 1HG2 THR A 172     -23.299  -0.599  64.242  1.00  4.48           H
ATOM   2338 2HG2 THR A 172     -22.101  -0.317  65.523  1.00  4.48           H
ATOM   2339 3HG2 THR A 172     -21.710   0.063  63.830  1.00  4.48           H
ATOM   2340  N   PRO A 173     -23.048   4.557  64.190  0.88  6.75           N
ATOM   2341  CA  PRO A 173     -23.785   5.804  64.454  0.88  6.75           C
ATOM   2342  HA  PRO A 173     -23.222   6.427  65.148  0.88  6.75           H
ATOM   2343  C   PRO A 173     -25.199   5.575  65.024  0.88  6.75           C
ATOM   2344  O   PRO A 173     -26.218   5.761  64.364  0.88  6.75           O
ATOM   2345  CB  PRO A 173     -23.797   6.470  63.077  0.88  6.75           C
ATOM   2346 1HB  PRO A 173     -24.638   7.150  62.965  0.88  6.75           H
ATOM   2347 2HB  PRO A 173     -22.861   7.005  62.913  0.88  6.75           H
ATOM   2348  CG  PRO A 173     -23.895   5.327  62.140  0.88  6.75           C
ATOM   2349 1HG  PRO A 173     -24.921   4.959  62.105  0.88  6.75           H
ATOM   2350 2HG  PRO A 173     -23.559   5.609  61.143  0.88  6.75           H
ATOM   2351  CD  PRO A 173     -22.981   4.288  62.738  0.88  6.75           C
ATOM   2352 1HD  PRO A 173     -23.335   3.288  62.496  0.88  6.75           H
ATOM   2353 2HD  PRO A 173     -21.961   4.433  62.379  0.88  6.75           H
ATOM   2354  N   SER A 174     -25.274   5.144  66.273  0.88  9.46           N
ATOM   2355  H   SER A 174     -24.416   5.016  66.800  0.88  9.46           H
ATOM   2356  CA  SER A 174     -26.533   4.760  66.903  0.88  9.46           C
ATOM   2357  HA  SER A 174     -26.948   3.933  66.335  0.88  9.46           H
ATOM   2358  C   SER A 174     -27.598   5.853  66.967  0.88  9.46           C
ATOM   2359  O   SER A 174     -28.797   5.567  66.898  0.88  9.46           O
ATOM   2360  CB  SER A 174     -26.226   4.259  68.312  0.88  9.46           C
ATOM   2361 1HB  SER A 174     -25.863   5.090  68.917  0.88  9.46           H
ATOM   2362 2HB  SER A 174     -27.131   3.850  68.762  0.88  9.46           H
ATOM   2363  OG  SER A 174     -25.222   3.259  68.245  0.88  9.46           O
ATOM   2364  HG  SER A 174     -24.943   3.036  69.147  0.88  9.46           H
ATOM   2365  N   ASP A 175     -27.190   7.108  67.086  0.88-14.52           N
ATOM   2366  H   ASP A 175     -26.197   7.319  67.113  0.88-14.52           H
ATOM   2367  CA  ASP A 175     -28.157   8.202  67.206  0.88-14.52           C
ATOM   2368  HA  ASP A 175     -28.962   7.892  67.874  0.88-14.52           H
ATOM   2369  C   ASP A 175     -28.744   8.548  65.845  0.88-14.52           C
ATOM   2370  O   ASP A 175     -29.893   8.962  65.741  0.88-14.52           O
ATOM   2371  CB  ASP A 175     -27.499   9.455  67.781  0.88-14.52           C
ATOM   2372 1HB  ASP A 175     -26.720   9.783  67.095  0.88-14.52           H
ATOM   2373 2HB  ASP A 175     -28.246  10.244  67.864  0.88-14.52           H
ATOM   2374  CG  ASP A 175     -26.870   9.215  69.133  0.88-14.52           C
ATOM   2375  OD1 ASP A 175     -27.495   8.603  70.023  0.88-14.52           O
ATOM   2376  OD2 ASP A 175     -25.692   9.606  69.304  0.88-14.52           O
ATOM   2377  N   TYR A 176     -27.965   8.324  64.794  0.88 -8.53           N
ATOM   2378  H   TYR A 176     -27.041   7.941  64.933  0.88 -8.53           H
ATOM   2379  CA  TYR A 176     -28.418   8.587  63.428  0.88 -8.53           C
ATOM   2380  HA  TYR A 176     -28.739   9.625  63.326  0.88 -8.53           H
ATOM   2381  C   TYR A 176     -29.608   7.687  63.145  0.88 -8.53           C
ATOM   2382  O   TYR A 176     -30.623   8.130  62.614  0.88 -8.53           O
ATOM   2383  CB  TYR A 176     -27.298   8.285  62.426  0.88 -8.53           C
ATOM   2384 1HB  TYR A 176     -26.507   9.026  62.532  0.88 -8.53           H
ATOM   2385 2HB  TYR A 176     -26.885   7.312  62.664  0.88 -8.53           H
ATOM   2386  CG  TYR A 176     -27.745   8.216  60.983  0.88 -8.53           C
ATOM   2387  CD1 TYR A 176     -27.767   9.361  60.165  0.88 -8.53           C
ATOM   2388  HD1 TYR A 176     -27.440  10.312  60.561  0.88 -8.53           H
ATOM   2389  CD2 TYR A 176     -28.140   6.981  60.424  0.88 -8.53           C
ATOM   2390  HD2 TYR A 176     -28.101   6.084  61.025  0.88 -8.53           H
ATOM   2391  CE1 TYR A 176     -28.217   9.282  58.819  0.88 -8.53           C
ATOM   2392  HE1 TYR A 176     -28.238  10.165  58.199  0.88 -8.53           H
ATOM   2393  CE2 TYR A 176     -28.596   6.900  59.088  0.88 -8.53           C
ATOM   2394  HE2 TYR A 176     -28.909   5.952  58.676  0.88 -8.53           H
ATOM   2395  CZ  TYR A 176     -28.645   8.054  58.305  0.88 -8.53           C
ATOM   2396  OH  TYR A 176     -29.137   7.975  57.031  0.88 -8.53           O
ATOM   2397  HH  TYR A 176     -29.413   7.077  56.797  0.88 -8.53           H
ATOM   2398  N   TYR A 177     -29.510   6.429  63.555  0.88 -5.05           N
ATOM   2399  H   TYR A 177     -28.669   6.110  64.019  0.88 -5.05           H
ATOM   2400  CA  TYR A 177     -30.601   5.492  63.314  0.88 -5.05           C
ATOM   2401  HA  TYR A 177     -30.805   5.461  62.243  0.88 -5.05           H
ATOM   2402  C   TYR A 177     -31.868   5.947  64.024  0.88 -5.05           C
ATOM   2403  O   TYR A 177     -32.956   5.850  63.470  0.88 -5.05           O
ATOM   2404  CB  TYR A 177     -30.242   4.085  63.794  0.88 -5.05           C
ATOM   2405 1HB  TYR A 177     -30.155   4.103  64.879  0.88 -5.05           H
ATOM   2406 2HB  TYR A 177     -31.062   3.416  63.533  0.88 -5.05           H
ATOM   2407  CG  TYR A 177     -28.955   3.523  63.225  0.88 -5.05           C
ATOM   2408  CD1 TYR A 177     -28.688   3.546  61.839  0.88 -5.05           C
ATOM   2409  HD1 TYR A 177     -29.417   3.956  61.153  0.88 -5.05           H
ATOM   2410  CD2 TYR A 177     -28.001   2.932  64.079  0.88 -5.05           C
ATOM   2411  HD2 TYR A 177     -28.203   2.866  65.138  0.88 -5.05           H
ATOM   2412  CE1 TYR A 177     -27.469   3.022  61.324  0.88 -5.05           C
ATOM   2413  HE1 TYR A 177     -27.271   3.048  60.263  0.88 -5.05           H
ATOM   2414  CE2 TYR A 177     -26.783   2.412  63.569  0.88 -5.05           C
ATOM   2415  HE2 TYR A 177     -26.056   1.972  64.233  0.88 -5.05           H
ATOM   2416  CZ  TYR A 177     -26.530   2.461  62.197  0.88 -5.05           C
ATOM   2417  OH  TYR A 177     -25.355   1.942  61.716  0.88 -5.05           O
ATOM   2418  HH  TYR A 177     -25.296   1.989  60.752  0.88 -5.05           H
ATOM   2419  N   HIS A 178     -31.744   6.484  65.230  0.88  1.37           N
ATOM   2420  H   HIS A 178     -30.831   6.588  65.651  0.88  1.37           H
ATOM   2421  CA  HIS A 178     -32.926   6.918  65.967  0.88  1.37           C
ATOM   2422  HA  HIS A 178     -33.642   6.099  65.954  0.88  1.37           H
ATOM   2423  C   HIS A 178     -33.596   8.126  65.319  0.88  1.37           C
ATOM   2424  O   HIS A 178     -34.815   8.154  65.155  0.88  1.37           O
ATOM   2425  CB  HIS A 178     -32.582   7.227  67.422  0.88  1.37           C
ATOM   2426 1HB  HIS A 178     -31.902   6.459  67.785  0.88  1.37           H
ATOM   2427 2HB  HIS A 178     -32.072   8.190  67.481  0.88  1.37           H
ATOM   2428  CG  HIS A 178     -33.782   7.248  68.315  0.88  1.37           C
ATOM   2429  ND1 HIS A 178     -34.733   6.255  68.352  0.88  1.37           N
ATOM   2430  HD1 HIS A 178     -34.731   5.399  67.808  0.88  1.37           H
ATOM   2431  CD2 HIS A 178     -34.216   8.184  69.199  0.88  1.37           C
ATOM   2432  HD2 HIS A 178     -33.709   9.116  69.409  0.88  1.37           H
ATOM   2433  CE1 HIS A 178     -35.677   6.618  69.218  0.88  1.37           C
ATOM   2434  HE1 HIS A 178     -36.560   6.031  69.437  0.88  1.37           H
ATOM   2435  NE2 HIS A 178     -35.395   7.775  69.782  0.88  1.37           N
ATOM   2436  N   GLN A 179     -32.798   9.077  64.854  0.88-14.47           N
ATOM   2437  H   GLN A 179     -31.795   9.010  64.996  0.88-14.47           H
ATOM   2438  CA  GLN A 179     -33.342  10.241  64.155  0.88-14.47           C
ATOM   2439  HA  GLN A 179     -34.068  10.738  64.800  0.88-14.47           H
ATOM   2440  C   GLN A 179     -34.057   9.817  62.876  0.88-14.47           C
ATOM   2441  O   GLN A 179     -35.115  10.345  62.541  0.88-14.47           O
ATOM   2442  CB  GLN A 179     -32.218  11.220  63.812  0.88-14.47           C
ATOM   2443 1HB  GLN A 179     -31.451  10.682  63.255  0.88-14.47           H
ATOM   2444 2HB  GLN A 179     -32.621  12.006  63.173  0.88-14.47           H
ATOM   2445  CG  GLN A 179     -31.583  11.872  65.032  0.88-14.47           C
ATOM   2446 1HG  GLN A 179     -32.331  12.481  65.535  0.88-14.47           H
ATOM   2447 2HG  GLN A 179     -31.245  11.106  65.724  0.88-14.47           H
ATOM   2448  CD  GLN A 179     -30.403  12.739  64.671  0.88-14.47           C
ATOM   2449  OE1 GLN A 179     -29.470  12.298  64.011  0.88-14.47           O
ATOM   2450  NE2 GLN A 179     -30.423  13.971  65.086  0.88-14.47           N
ATOM   2451 1HE2 GLN A 179     -29.670  14.586  64.832  0.88-14.47           H
ATOM   2452 2HE2 GLN A 179     -31.176  14.297  65.673  0.88-14.47           H
ATOM   2453  N   MET A 180     -33.508   8.830  62.181  0.88-18.27           N
ATOM   2454  H   MET A 180     -32.622   8.435  62.482  0.88-18.27           H
ATOM   2455  CA  MET A 180     -34.146   8.306  60.974  0.88-18.27           C
ATOM   2456  HA  MET A 180     -34.480   9.143  60.363  0.88-18.27           H
ATOM   2457  C   MET A 180     -35.378   7.454  61.278  0.88-18.27           C
ATOM   2458  O   MET A 180     -36.224   7.254  60.402  0.88-18.27           O
ATOM   2459  CB  MET A 180     -33.148   7.475  60.161  0.88-18.27           C
ATOM   2460 1HB  MET A 180     -32.754   6.676  60.788  0.88-18.27           H
ATOM   2461 2HB  MET A 180     -33.680   7.020  59.331  0.88-18.27           H
ATOM   2462  CG  MET A 180     -31.985   8.275  59.588  0.88-18.27           C
ATOM   2463 1HG  MET A 180     -31.392   8.670  60.410  0.88-18.27           H
ATOM   2464 2HG  MET A 180     -31.355   7.602  59.007  0.88-18.27           H
ATOM   2465  SD  MET A 180     -32.477   9.666  58.541  0.88-18.27           S
ATOM   2466  CE  MET A 180     -33.146   8.878  57.066  0.88-18.27           C
ATOM   2467 1HE  MET A 180     -33.434   9.644  56.345  0.88-18.27           H
ATOM   2468 2HE  MET A 180     -34.025   8.289  57.327  0.88-18.27           H
ATOM   2469 3HE  MET A 180     -32.392   8.230  56.619  0.88-18.27           H
ATOM   2470  N   THR A 181     -35.501   6.957  62.501  0.88  8.93           N
ATOM   2471  H   THR A 181     -34.773   7.131  63.183  0.88  8.93           H
ATOM   2472  CA  THR A 181     -36.667   6.167  62.902  0.88  8.93           C
ATOM   2473  HA  THR A 181     -36.913   5.468  62.103  0.88  8.93           H
ATOM   2474  C   THR A 181     -37.870   7.070  63.164  0.88  8.93           C
ATOM   2475  O   THR A 181     -38.975   6.801  62.686  0.88  8.93           O
ATOM   2476  CB  THR A 181     -36.404   5.374  64.217  0.88  8.93           C
ATOM   2477  HB  THR A 181     -36.249   6.071  65.039  0.88  8.93           H
ATOM   2478  OG1 THR A 181     -35.241   4.553  64.079  0.88  8.93           O
ATOM   2479  HG1 THR A 181     -34.513   5.091  63.731  0.88  8.93           H
ATOM   2480  CG2 THR A 181     -37.541   4.437  64.570  0.88  8.93           C
ATOM   2481 1HG2 THR A 181     -37.259   3.852  65.444  0.88  8.93           H
ATOM   2482 2HG2 THR A 181     -37.736   3.760  63.737  0.88  8.93           H
ATOM   2483 3HG2 THR A 181     -38.441   5.004  64.803  0.88  8.93           H
ATOM   2484  N   LEU A 182     -37.682   8.119  63.951  0.88 -4.51           N
ATOM   2485  H   LEU A 182     -36.744   8.370  64.246  0.88 -4.51           H
ATOM   2486  CA  LEU A 182     -38.818   8.867  64.495  0.88 -4.51           C
ATOM   2487  HA  LEU A 182     -39.532   8.150  64.899  0.88 -4.51           H
ATOM   2488  C   LEU A 182     -39.567   9.733  63.487  0.88 -4.51           C
ATOM   2489  O   LEU A 182     -38.971  10.582  62.825  0.88 -4.51           O
ATOM   2490  CB  LEU A 182     -38.340   9.781  65.627  0.88 -4.51           C
ATOM   2491 1HB  LEU A 182     -37.584  10.449  65.215  0.88 -4.51           H
ATOM   2492 2HB  LEU A 182     -39.186  10.397  65.931  0.88 -4.51           H
ATOM   2493  CG  LEU A 182     -37.757   9.144  66.898  0.88 -4.51           C
ATOM   2494  HG  LEU A 182     -36.904   8.526  66.628  0.88 -4.51           H
ATOM   2495  CD1 LEU A 182     -37.275  10.257  67.817  0.88 -4.51           C
ATOM   2496 1HD1 LEU A 182     -36.807   9.824  68.700  0.88 -4.51           H
ATOM   2497 2HD1 LEU A 182     -38.111  10.883  68.126  0.88 -4.51           H
ATOM   2498 3HD1 LEU A 182     -36.532  10.864  67.301  0.88 -4.51           H
ATOM   2499  CD2 LEU A 182     -38.770   8.271  67.635  0.88 -4.51           C
ATOM   2500 1HD2 LEU A 182     -38.335   7.917  68.569  0.88 -4.51           H
ATOM   2501 2HD2 LEU A 182     -39.024   7.405  67.024  0.88 -4.51           H
ATOM   2502 3HD2 LEU A 182     -39.673   8.842  67.851  0.88 -4.51           H
ATOM   2503  N   VAL A 183     -40.879   9.555  63.411  0.88 -6.46           N
ATOM   2504  H   VAL A 183     -41.312   8.801  63.934  0.88 -6.46           H
ATOM   2505  CA  VAL A 183     -41.767  10.409  62.615  0.88 -6.46           C
ATOM   2506  HA  VAL A 183     -41.376  11.426  62.602  0.88 -6.46           H
ATOM   2507  C   VAL A 183     -43.110  10.402  63.354  0.88 -6.46           C
ATOM   2508  O   VAL A 183     -43.422   9.415  64.025  0.88 -6.46           O
ATOM   2509  CB  VAL A 183     -41.862   9.895  61.135  0.88 -6.46           C
ATOM   2510  HB  VAL A 183     -40.846   9.819  60.757  0.88 -6.46           H
ATOM   2511  CG1 VAL A 183     -42.486   8.498  61.029  0.88 -6.46           C
ATOM   2512 1HG1 VAL A 183     -42.443   8.161  59.993  0.88 -6.46           H
ATOM   2513 2HG1 VAL A 183     -43.526   8.521  61.353  0.88 -6.46           H
ATOM   2514 3HG1 VAL A 183     -41.927   7.793  61.643  0.88 -6.46           H
ATOM   2515  CG2 VAL A 183     -42.603  10.887  60.235  0.88 -6.46           C
ATOM   2516 1HG2 VAL A 183     -42.540  10.552  59.199  0.88 -6.46           H
ATOM   2517 2HG2 VAL A 183     -42.135  11.868  60.306  0.88 -6.46           H
ATOM   2518 3HG2 VAL A 183     -43.654  10.956  60.519  0.88 -6.46           H
ATOM   2519  N   ALA A 184     -43.882  11.479  63.276  0.88 16.68           N
ATOM   2520  H   ALA A 184     -43.579  12.276  62.730  0.88 16.68           H
ATOM   2521  CA  ALA A 184     -45.185  11.593  63.929  0.88 16.68           C
ATOM   2522  HA  ALA A 184     -45.711  10.637  63.906  0.88 16.68           H
ATOM   2523  C   ALA A 184     -45.970  12.634  63.126  0.88 16.68           C
ATOM   2524  O   ALA A 184     -45.420  13.212  62.181  0.88 16.68           O
ATOM   2525  CB  ALA A 184     -45.002  12.053  65.388  0.88 16.68           C
ATOM   2526 1HB  ALA A 184     -44.381  11.333  65.923  0.88 16.68           H
ATOM   2527 2HB  ALA A 184     -45.970  12.121  65.883  0.88 16.68           H
ATOM   2528 3HB  ALA A 184     -44.519  13.029  65.408  0.88 16.68           H
ATOM   2529  N   GLY A 185     -47.203  12.914  63.522  1.00 25.22           N
ATOM   2530  H   GLY A 185     -47.614  12.394  64.291  1.00 25.22           H
ATOM   2531  CA  GLY A 185     -47.987  13.991  62.935  1.00 25.22           C
ATOM   2532 1HA  GLY A 185     -47.423  14.496  62.151  1.00 25.22           H
ATOM   2533 2HA  GLY A 185     -48.905  13.589  62.508  1.00 25.22           H
ATOM   2534  C   GLY A 185     -48.341  14.997  64.010  1.00 25.22           C
ATOM   2535  O   GLY A 185     -48.297  14.640  65.198  1.00 25.22           O
ATOM   2536  N   HIS A 186     -48.690  16.213  63.593  1.00 14.17           N
ATOM   2537  H   HIS A 186     -48.721  16.381  62.594  1.00 14.17           H
ATOM   2538  CA  HIS A 186     -49.048  17.347  64.466  1.00 14.17           C
ATOM   2539  HA  HIS A 186     -49.260  18.205  63.827  1.00 14.17           H
ATOM   2540  C   HIS A 186     -47.932  17.781  65.437  1.00 14.17           C
ATOM   2541  O   HIS A 186     -46.923  17.084  65.585  1.00 14.17           O
ATOM   2542  CB  HIS A 186     -50.345  17.007  65.219  1.00 14.17           C
ATOM   2543 1HB  HIS A 186     -50.198  16.111  65.810  1.00 14.17           H
ATOM   2544 2HB  HIS A 186     -50.591  17.812  65.902  1.00 14.17           H
ATOM   2545  CG  HIS A 186     -51.520  16.800  64.322  1.00 14.17           C
ATOM   2546  ND1 HIS A 186     -52.054  17.818  63.562  1.00 14.17           N
ATOM   2547  CD2 HIS A 186     -52.284  15.695  64.111  1.00 14.17           C
ATOM   2548  HD2 HIS A 186     -52.119  14.738  64.585  1.00 14.17           H
ATOM   2549  CE1 HIS A 186     -53.118  17.268  62.905  1.00 14.17           C
ATOM   2550  HE1 HIS A 186     -53.751  17.811  62.216  1.00 14.17           H
ATOM   2551  NE2 HIS A 186     -53.296  15.968  63.230  1.00 14.17           N
ATOM   2552  HE2 HIS A 186     -54.024  15.343  62.895  1.00 14.17           H
ATOM   2553  N   PRO A 187     -48.086  18.925  66.134  1.00  3.50           N
ATOM   2554  CA  PRO A 187     -48.986  20.087  66.029  1.00  3.50           C
ATOM   2555  HA  PRO A 187     -50.008  19.772  65.842  1.00  3.50           H
ATOM   2556  C   PRO A 187     -48.578  21.108  64.961  1.00  3.50           C
ATOM   2557  O   PRO A 187     -47.450  21.065  64.454  1.00  3.50           O
ATOM   2558  CB  PRO A 187     -48.897  20.680  67.435  1.00  3.50           C
ATOM   2559 1HB  PRO A 187     -49.128  21.741  67.433  1.00  3.50           H
ATOM   2560 2HB  PRO A 187     -49.564  20.145  68.111  1.00  3.50           H
ATOM   2561  CG  PRO A 187     -47.513  20.453  67.809  1.00  3.50           C
ATOM   2562 1HG  PRO A 187     -46.884  21.195  67.323  1.00  3.50           H
ATOM   2563 2HG  PRO A 187     -47.391  20.499  68.891  1.00  3.50           H
ATOM   2564  CD  PRO A 187     -47.184  19.080  67.293  1.00  3.50           C
ATOM   2565 1HD  PRO A 187     -46.136  19.027  66.994  1.00  3.50           H
ATOM   2566 2HD  PRO A 187     -47.409  18.327  68.048  1.00  3.50           H
ATOM   2567  N   ALA A 188     -49.497  22.005  64.617  1.00 58.41           N
ATOM   2568  H   ALA A 188     -50.401  21.989  65.078  1.00 58.41           H
ATOM   2569  CA  ALA A 188     -49.275  23.014  63.577  1.00 58.41           C
ATOM   2570  HA  ALA A 188     -48.577  22.578  62.862  1.00 58.41           H
ATOM   2571  C   ALA A 188     -48.565  24.302  64.096  1.00 58.41           C
ATOM   2572  O   ALA A 188     -47.360  24.196  64.353  1.00 58.41           O
ATOM   2573  CB  ALA A 188     -50.572  23.231  62.796  1.00 58.41           C
ATOM   2574 1HB  ALA A 188     -50.844  22.303  62.293  1.00 58.41           H
ATOM   2575 2HB  ALA A 188     -50.421  24.004  62.042  1.00 58.41           H
ATOM   2576 3HB  ALA A 188     -51.385  23.516  63.464  1.00 58.41           H
ATOM   2577  N   PRO A 189     -49.215  25.476  64.331  1.00  6.84           N
ATOM   2578  CA  PRO A 189     -50.547  26.112  64.299  1.00  6.84           C
ATOM   2579  HA  PRO A 189     -51.271  25.427  64.736  1.00  6.84           H
ATOM   2580  C   PRO A 189     -51.119  26.648  62.975  1.00  6.84           C
ATOM   2581  O   PRO A 189     -50.393  26.969  62.030  1.00  6.84           O
ATOM   2582  CB  PRO A 189     -50.360  27.300  65.248  1.00  6.84           C
ATOM   2583 1HB  PRO A 189     -51.077  28.094  65.039  1.00  6.84           H
ATOM   2584 2HB  PRO A 189     -50.438  26.978  66.283  1.00  6.84           H
ATOM   2585  CG  PRO A 189     -49.016  27.737  64.972  1.00  6.84           C
ATOM   2586 1HG  PRO A 189     -48.990  28.302  64.040  1.00  6.84           H
ATOM   2587 2HG  PRO A 189     -48.632  28.344  65.792  1.00  6.84           H
ATOM   2588  CD  PRO A 189     -48.230  26.462  64.833  1.00  6.84           C
ATOM   2589 1HD  PRO A 189     -47.412  26.608  64.124  1.00  6.84           H
ATOM   2590 2HD  PRO A 189     -47.845  26.158  65.807  1.00  6.84           H
ATOM   2591  N   TYR A 190     -52.440  26.811  62.996  1.00 11.22           N
ATOM   2592  H   TYR A 190     -52.937  26.479  63.817  1.00 11.22           H
ATOM   2593  CA  TYR A 190     -53.278  27.448  61.967  1.00 11.22           C
ATOM   2594  HA  TYR A 190     -54.146  26.801  61.841  1.00 11.22           H
ATOM   2595  C   TYR A 190     -52.746  27.676  60.545  1.00 11.22           C
ATOM   2596  O   TYR A 190     -52.791  26.775  59.713  1.00 11.22           O
ATOM   2597  CB  TYR A 190     -53.807  28.780  62.515  1.00 11.22           C
ATOM   2598 1HB  TYR A 190     -52.967  29.417  62.794  1.00 11.22           H
ATOM   2599 2HB  TYR A 190     -54.384  29.279  61.735  1.00 11.22           H
ATOM   2600  CG  TYR A 190     -54.717  28.633  63.708  1.00 11.22           C
ATOM   2601  CD1 TYR A 190     -54.235  28.806  65.021  1.00 11.22           C
ATOM   2602  HD1 TYR A 190     -53.189  29.018  65.188  1.00 11.22           H
ATOM   2603  CD2 TYR A 190     -56.083  28.346  63.523  1.00 11.22           C
ATOM   2604  HD2 TYR A 190     -56.474  28.203  62.524  1.00 11.22           H
ATOM   2605  CE1 TYR A 190     -55.114  28.720  66.131  1.00 11.22           C
ATOM   2606  HE1 TYR A 190     -54.740  28.855  67.133  1.00 11.22           H
ATOM   2607  CE2 TYR A 190     -56.963  28.251  64.629  1.00 11.22           C
ATOM   2608  HE2 TYR A 190     -58.009  28.039  64.470  1.00 11.22           H
ATOM   2609  CZ  TYR A 190     -56.471  28.446  65.920  1.00 11.22           C
ATOM   2610  OH  TYR A 190     -57.328  28.348  66.985  1.00 11.22           O
ATOM   2611  HH  TYR A 190     -58.236  28.184  66.705  1.00 11.22           H
ATOM   2612  N   GLY A 191     -52.334  28.897  60.228  1.00 44.01           N
ATOM   2613  H   GLY A 191     -52.253  29.601  60.947  1.00 44.01           H
ATOM   2614  CA  GLY A 191     -52.024  29.254  58.854  1.00 44.01           C
ATOM   2615 1HA  GLY A 191     -51.370  30.125  58.854  1.00 44.01           H
ATOM   2616 2HA  GLY A 191     -51.497  28.429  58.379  1.00 44.01           H
ATOM   2617  C   GLY A 191     -53.261  29.567  58.031  1.00 44.01           C
ATOM   2618  O   GLY A 191     -53.772  28.712  57.309  1.00 44.01           O
ATOM   2619  N   ASP A 192     -53.779  30.781  58.162  1.00 30.25           N
ATOM   2620  H   ASP A 192     -53.332  31.450  58.782  1.00 30.25           H
ATOM   2621  CA  ASP A 192     -55.011  31.182  57.475  1.00 30.25           C
ATOM   2622  HA  ASP A 192     -55.351  30.331  56.892  1.00 30.25           H
ATOM   2623  C   ASP A 192     -54.849  32.321  56.459  1.00 30.25           C
ATOM   2624  O   ASP A 192     -54.202  32.125  55.436  1.00 30.25           O
ATOM   2625  CB  ASP A 192     -56.108  31.465  58.507  1.00 30.25           C
ATOM   2626 1HB  ASP A 192     -56.086  30.675  59.258  1.00 30.25           H
ATOM   2627 2HB  ASP A 192     -55.909  32.413  59.006  1.00 30.25           H
ATOM   2628  CG  ASP A 192     -57.495  31.494  57.889  1.00 30.25           C
ATOM   2629  OD1 ASP A 192     -57.745  30.815  56.868  1.00 30.25           O
ATOM   2630  OD2 ASP A 192     -58.364  32.200  58.437  1.00 30.25           O
ATOM   2631  N   LEU A 193     -55.440  33.491  56.671  0.80-13.01           N
ATOM   2632  H   LEU A 193     -55.883  33.681  57.559  0.80-13.01           H
ATOM   2633  CA  LEU A 193     -55.533  34.498  55.609  0.80-13.01           C
ATOM   2634  HA  LEU A 193     -56.055  34.052  54.762  0.80-13.01           H
ATOM   2635  C   LEU A 193     -54.201  35.006  55.079  0.80-13.01           C
ATOM   2636  O   LEU A 193     -54.046  35.198  53.872  0.80-13.01           O
ATOM   2637  CB  LEU A 193     -56.324  35.715  56.092  0.80-13.01           C
ATOM   2638 1HB  LEU A 193     -55.831  36.108  56.980  0.80-13.01           H
ATOM   2639 2HB  LEU A 193     -56.243  36.476  55.318  0.80-13.01           H
ATOM   2640  CG  LEU A 193     -57.815  35.550  56.404  0.80-13.01           C
ATOM   2641  HG  LEU A 193     -57.932  34.817  57.201  0.80-13.01           H
ATOM   2642  CD1 LEU A 193     -58.365  36.886  56.879  0.80-13.01           C
ATOM   2643 1HD1 LEU A 193     -59.417  36.773  57.140  0.80-13.01           H
ATOM   2644 2HD1 LEU A 193     -58.271  37.637  56.091  0.80-13.01           H
ATOM   2645 3HD1 LEU A 193     -57.820  37.219  57.761  0.80-13.01           H
ATOM   2646  CD2 LEU A 193     -58.613  35.089  55.196  0.80-13.01           C
ATOM   2647 1HD2 LEU A 193     -59.667  35.022  55.465  0.80-13.01           H
ATOM   2648 2HD2 LEU A 193     -58.281  34.101  54.882  0.80-13.01           H
ATOM   2649 3HD2 LEU A 193     -58.496  35.792  54.371  0.80-13.01           H
ATOM   2650  N   LEU A 194     -53.229  35.180  55.963  0.80-22.14           N
ATOM   2651  H   LEU A 194     -53.408  34.987  56.941  0.80-22.14           H
ATOM   2652  CA  LEU A 194     -51.908  35.662  55.557  0.80-22.14           C
ATOM   2653  HA  LEU A 194     -52.025  36.589  54.994  0.80-22.14           H
ATOM   2654  C   LEU A 194     -51.198  34.666  54.649  0.80-22.14           C
ATOM   2655  O   LEU A 194     -50.405  35.051  53.794  0.80-22.14           O
ATOM   2656  CB  LEU A 194     -51.029  35.931  56.783  0.80-22.14           C
ATOM   2657 1HB  LEU A 194     -51.004  35.021  57.383  0.80-22.14           H
ATOM   2658 2HB  LEU A 194     -50.014  36.121  56.433  0.80-22.14           H
ATOM   2659  CG  LEU A 194     -51.429  37.102  57.694  0.80-22.14           C
ATOM   2660  HG  LEU A 194     -52.469  36.976  57.989  0.80-22.14           H
ATOM   2661  CD1 LEU A 194     -50.578  37.092  58.957  0.80-22.14           C
ATOM   2662 1HD1 LEU A 194     -50.894  37.897  59.620  0.80-22.14           H
ATOM   2663 2HD1 LEU A 194     -49.527  37.235  58.703  0.80-22.14           H
ATOM   2664 3HD1 LEU A 194     -50.689  36.142  59.479  0.80-22.14           H
ATOM   2665  CD2 LEU A 194     -51.291  38.451  56.989  0.80-22.14           C
ATOM   2666 1HD2 LEU A 194     -51.520  39.254  57.689  0.80-22.14           H
ATOM   2667 2HD2 LEU A 194     -51.990  38.509  56.156  0.80-22.14           H
ATOM   2668 3HD2 LEU A 194     -50.272  38.579  56.620  0.80-22.14           H
ATOM   2669  N   MET A 195     -51.517  33.389  54.787  0.80 -7.44           N
ATOM   2670  H   MET A 195     -52.235  33.115  55.446  0.80 -7.44           H
ATOM   2671  CA  MET A 195     -50.862  32.346  53.998  0.80 -7.44           C
ATOM   2672  HA  MET A 195     -49.800  32.578  53.907  0.80 -7.44           H
ATOM   2673  C   MET A 195     -51.461  32.243  52.603  0.80 -7.44           C
ATOM   2674  O   MET A 195     -50.908  31.595  51.718  0.80 -7.44           O
ATOM   2675  CB  MET A 195     -51.014  30.991  54.689  0.80 -7.44           C
ATOM   2676 1HB  MET A 195     -52.059  30.687  54.644  0.80 -7.44           H
ATOM   2677 2HB  MET A 195     -50.423  30.260  54.140  0.80 -7.44           H
ATOM   2678  CG  MET A 195     -50.577  30.985  56.141  0.80 -7.44           C
ATOM   2679 1HG  MET A 195     -51.264  31.609  56.712  0.80 -7.44           H
ATOM   2680 2HG  MET A 195     -50.659  29.964  56.511  0.80 -7.44           H
ATOM   2681  SD  MET A 195     -48.903  31.571  56.449  0.80 -7.44           S
ATOM   2682  CE  MET A 195     -47.915  30.241  55.743  0.80 -7.44           C
ATOM   2683 1HE  MET A 195     -46.857  30.447  55.904  0.80 -7.44           H
ATOM   2684 2HE  MET A 195     -48.100  30.171  54.671  0.80 -7.44           H
ATOM   2685 3HE  MET A 195     -48.173  29.293  56.216  0.80 -7.44           H
ATOM   2686  N   GLN A 196     -52.602  32.890  52.417  0.80 -2.74           N
ATOM   2687  H   GLN A 196     -52.987  33.432  53.181  0.80 -2.74           H
ATOM   2688  CA  GLN A 196     -53.373  32.832  51.174  0.80 -2.74           C
ATOM   2689  HA  GLN A 196     -52.998  32.026  50.544  0.80 -2.74           H
ATOM   2690  C   GLN A 196     -53.220  34.147  50.407  0.80 -2.74           C
ATOM   2691  O   GLN A 196     -53.930  34.423  49.436  0.80 -2.74           O
ATOM   2692  CB  GLN A 196     -54.838  32.541  51.518  0.80 -2.74           C
ATOM   2693 1HB  GLN A 196     -55.192  33.311  52.202  0.80 -2.74           H
ATOM   2694 2HB  GLN A 196     -55.439  32.576  50.610  0.80 -2.74           H
ATOM   2695  CG  GLN A 196     -55.028  31.173  52.172  0.80 -2.74           C
ATOM   2696 1HG  GLN A 196     -54.763  30.399  51.455  0.80 -2.74           H
ATOM   2697 2HG  GLN A 196     -54.368  31.086  53.032  0.80 -2.74           H
ATOM   2698  CD  GLN A 196     -56.437  30.936  52.647  0.80 -2.74           C
ATOM   2699  OE1 GLN A 196     -57.285  30.420  51.926  0.80 -2.74           O
ATOM   2700  NE2 GLN A 196     -56.702  31.297  53.867  0.80 -2.74           N
ATOM   2701 1HE2 GLN A 196     -57.643  31.203  54.214  0.80 -2.74           H
ATOM   2702 2HE2 GLN A 196     -55.960  31.651  54.451  0.80 -2.74           H
ATOM   2703  N   SER A 197     -52.271  34.961  50.847  0.80  9.00           N
ATOM   2704  H   SER A 197     -51.716  34.689  51.643  0.80  9.00           H
ATOM   2705  CA  SER A 197     -51.973  36.237  50.200  0.80  9.00           C
ATOM   2706  HA  SER A 197     -52.893  36.811  50.097  0.80  9.00           H
ATOM   2707  C   SER A 197     -51.344  36.055  48.818  0.80  9.00           C
ATOM   2708  O   SER A 197     -50.789  34.998  48.500  0.80  9.00           O
ATOM   2709  CB  SER A 197     -50.993  37.021  51.070  0.80  9.00           C
ATOM   2710 1HB  SER A 197     -50.045  36.485  51.112  0.80  9.00           H
ATOM   2711 2HB  SER A 197     -50.827  38.004  50.630  0.80  9.00           H
ATOM   2712  OG  SER A 197     -51.500  37.164  52.385  0.80  9.00           O
ATOM   2713  HG  SER A 197     -51.002  36.559  52.957  0.80  9.00           H
ATOM   2714  N   GLY A 198     -51.400  37.097  48.003  0.80  6.51           N
ATOM   2715  H   GLY A 198     -51.867  37.950  48.280  0.80  6.51           H
ATOM   2716  CA  GLY A 198     -50.769  37.083  46.696  0.80  6.51           C
ATOM   2717 1HA  GLY A 198     -49.732  36.763  46.786  0.80  6.51           H
ATOM   2718 2HA  GLY A 198     -51.310  36.419  46.022  0.80  6.51           H
ATOM   2719  C   GLY A 198     -50.805  38.495  46.160  0.80  6.51           C
ATOM   2720  O   GLY A 198     -51.273  39.387  46.873  0.80  6.51           O
ATOM   2721  N   GLY A 199     -50.342  38.710  44.938  0.80 14.78           N
ATOM   2722  H   GLY A 199     -49.965  37.943  44.398  0.80 14.78           H
ATOM   2723  CA  GLY A 199     -50.410  40.023  44.320  0.80 14.78           C
ATOM   2724 1HA  GLY A 199     -51.300  40.545  44.673  0.80 14.78           H
ATOM   2725 2HA  GLY A 199     -49.527  40.606  44.570  0.80 14.78           H
ATOM   2726  C   GLY A 199     -50.507  39.866  42.818  0.80 14.78           C
ATOM   2727  O   GLY A 199     -50.109  38.819  42.290  0.80 14.78           O
ATOM   2728  N   ALA A 200     -51.049  40.870  42.142  0.80 -8.54           N
ATOM   2729  H   ALA A 200     -51.314  41.711  42.642  0.80 -8.54           H
ATOM   2730  CA  ALA A 200     -51.320  40.799  40.708  0.80 -8.54           C
ATOM   2731  HA  ALA A 200     -51.995  39.959  40.533  0.80 -8.54           H
ATOM   2732  C   ALA A 200     -50.046  40.558  39.895  0.80 -8.54           C
ATOM   2733  O   ALA A 200     -48.998  41.146  40.178  0.80 -8.54           O
ATOM   2734  CB  ALA A 200     -52.013  42.091  40.253  0.80 -8.54           C
ATOM   2735 1HB  ALA A 200     -52.951  42.217  40.796  0.80 -8.54           H
ATOM   2736 2HB  ALA A 200     -52.229  42.039  39.185  0.80 -8.54           H
ATOM   2737 3HB  ALA A 200     -51.366  42.949  40.445  0.80 -8.54           H
ATOM   2738  N   ALA A 201     -50.132  39.689  38.900  0.80  4.33           N
ATOM   2739  H   ALA A 201     -51.029  39.263  38.693  0.80  4.33           H
ATOM   2740  CA  ALA A 201     -48.978  39.323  38.083  0.80  4.33           C
ATOM   2741  HA  ALA A 201     -48.072  39.432  38.680  0.80  4.33           H
ATOM   2742  C   ALA A 201     -48.863  40.225  36.851  0.80  4.33           C
ATOM   2743  O   ALA A 201     -49.865  40.513  36.191  0.80  4.33           O
ATOM   2744  CB  ALA A 201     -49.107  37.861  37.656  0.80  4.33           C
ATOM   2745 1HB  ALA A 201     -49.162  37.221  38.538  0.80  4.33           H
ATOM   2746 2HB  ALA A 201     -48.237  37.574  37.064  0.80  4.33           H
ATOM   2747 3HB  ALA A 201     -50.008  37.723  37.056  0.80  4.33           H
ATOM   2748  N   SER A 202     -47.651  40.637  36.512  0.80  2.55           N
ATOM   2749  H   SER A 202     -46.862  40.402  37.105  0.80  2.55           H
ATOM   2750  CA  SER A 202     -47.413  41.405  35.290  0.80  2.55           C
ATOM   2751  HA  SER A 202     -48.173  42.180  35.198  0.80  2.55           H
ATOM   2752  C   SER A 202     -47.485  40.487  34.071  0.80  2.55           C
ATOM   2753  O   SER A 202     -47.036  39.332  34.117  0.80  2.55           O
ATOM   2754  CB  SER A 202     -46.032  42.062  35.338  0.80  2.55           C
ATOM   2755 1HB  SER A 202     -45.987  42.737  36.193  0.80  2.55           H
ATOM   2756 2HB  SER A 202     -45.271  41.289  35.454  0.80  2.55           H
ATOM   2757  OG  SER A 202     -45.779  42.791  34.150  0.80  2.55           O
ATOM   2758  HG  SER A 202     -45.439  43.667  34.389  0.80  2.55           H
ATOM   2759  N   ALA A 203     -48.036  40.995  32.977  0.80 -4.71           N
ATOM   2760  H   ALA A 203     -48.395  41.936  32.992  0.80 -4.71           H
ATOM   2761  CA  ALA A 203     -48.078  40.255  31.719  0.80 -4.71           C
ATOM   2762  HA  ALA A 203     -48.442  39.245  31.909  0.80 -4.71           H
ATOM   2763  C   ALA A 203     -46.644  40.202  31.168  0.80 -4.71           C
ATOM   2764  O   ALA A 203     -45.867  41.140  31.389  0.80 -4.71           O
ATOM   2765  CB  ALA A 203     -49.020  40.966  30.736  0.80 -4.71           C
ATOM   2766 1HB  ALA A 203     -50.020  41.035  31.169  0.80 -4.71           H
ATOM   2767 2HB  ALA A 203     -49.077  40.399  29.806  0.80 -4.71           H
ATOM   2768 3HB  ALA A 203     -48.647  41.968  30.523  0.80 -4.71           H
ATOM   2769  N   PRO A 204     -46.265  39.130  30.453  0.80 -8.79           N
ATOM   2770  CA  PRO A 204     -44.872  39.140  29.987  0.80 -8.79           C
ATOM   2771  HA  PRO A 204     -44.195  39.331  30.818  0.80 -8.79           H
ATOM   2772  C   PRO A 204     -44.622  40.158  28.878  0.80 -8.79           C
ATOM   2773  O   PRO A 204     -45.516  40.469  28.083  0.80 -8.79           O
ATOM   2774  CB  PRO A 204     -44.676  37.710  29.485  0.80 -8.79           C
ATOM   2775 1HB  PRO A 204     -43.950  37.676  28.673  0.80 -8.79           H
ATOM   2776 2HB  PRO A 204     -44.364  37.067  30.306  0.80 -8.79           H
ATOM   2777  CG  PRO A 204     -46.012  37.311  29.018  0.80 -8.79           C
ATOM   2778 1HG  PRO A 204     -46.203  37.742  28.035  0.80 -8.79           H
ATOM   2779 2HG  PRO A 204     -46.099  36.227  28.983  0.80 -8.79           H
ATOM   2780  CD  PRO A 204     -46.958  37.897  30.035  0.80 -8.79           C
ATOM   2781 1HD  PRO A 204     -47.922  38.119  29.577  0.80 -8.79           H
ATOM   2782 2HD  PRO A 204     -47.076  37.223  30.884  0.80 -8.79           H
ATOM   2783  N   HIS A 205     -43.410  40.697  28.840  0.80 28.42           N
ATOM   2784  H   HIS A 205     -42.738  40.455  29.558  0.80 28.42           H
ATOM   2785  CA  HIS A 205     -43.021  41.663  27.811  0.80 28.42           C
ATOM   2786  HA  HIS A 205     -43.507  41.377  26.878  0.80 28.42           H
ATOM   2787  C   HIS A 205     -41.520  41.710  27.519  0.80 28.42           C
ATOM   2788  O   HIS A 205     -41.128  41.784  26.360  0.80 28.42           O
ATOM   2789  CB  HIS A 205     -43.516  43.075  28.173  0.80 28.42           C
ATOM   2790 1HB  HIS A 205     -43.102  43.786  27.457  0.80 28.42           H
ATOM   2791 2HB  HIS A 205     -44.598  43.095  28.074  0.80 28.42           H
ATOM   2792  CG  HIS A 205     -43.171  43.523  29.561  0.80 28.42           C
ATOM   2793  ND1 HIS A 205     -43.816  43.103  30.703  0.80 28.42           N
ATOM   2794  HD1 HIS A 205     -44.603  42.461  30.753  0.80 28.42           H
ATOM   2795  CD2 HIS A 205     -42.275  44.449  29.991  0.80 28.42           C
ATOM   2796  HD2 HIS A 205     -41.620  45.020  29.348  0.80 28.42           H
ATOM   2797  CE1 HIS A 205     -43.249  43.700  31.747  0.80 28.42           C
ATOM   2798  HE1 HIS A 205     -43.531  43.522  32.778  0.80 28.42           H
ATOM   2799  NE2 HIS A 205     -42.315  44.548  31.366  0.80 28.42           N
ATOM   2800  N   LEU A 206     -40.659  41.638  28.528  0.80-10.98           N
ATOM   2801  H   LEU A 206     -40.990  41.506  29.478  0.80-10.98           H
ATOM   2802  CA  LEU A 206     -39.222  41.828  28.288  0.80-10.98           C
ATOM   2803  HA  LEU A 206     -39.104  42.728  27.686  0.80-10.98           H
ATOM   2804  C   LEU A 206     -38.548  40.714  27.502  0.80-10.98           C
ATOM   2805  O   LEU A 206     -37.585  40.960  26.790  0.80-10.98           O
ATOM   2806  CB  LEU A 206     -38.458  42.033  29.597  0.80-10.98           C
ATOM   2807 1HB  LEU A 206     -38.600  41.152  30.221  0.80-10.98           H
ATOM   2808 2HB  LEU A 206     -37.398  42.100  29.350  0.80-10.98           H
ATOM   2809  CG  LEU A 206     -38.816  43.274  30.424  0.80-10.98           C
ATOM   2810  HG  LEU A 206     -39.851  43.189  30.748  0.80-10.98           H
ATOM   2811  CD1 LEU A 206     -37.933  43.313  31.657  0.80-10.98           C
ATOM   2812 1HD1 LEU A 206     -38.193  44.182  32.260  0.80-10.98           H
ATOM   2813 2HD1 LEU A 206     -36.882  43.381  31.371  0.80-10.98           H
ATOM   2814 3HD1 LEU A 206     -38.094  42.417  32.255  0.80-10.98           H
ATOM   2815  CD2 LEU A 206     -38.660  44.576  29.634  0.80-10.98           C
ATOM   2816 1HD2 LEU A 206     -38.866  45.426  30.282  0.80-10.98           H
ATOM   2817 2HD2 LEU A 206     -39.371  44.604  28.809  0.80-10.98           H
ATOM   2818 3HD2 LEU A 206     -37.648  44.661  29.243  0.80-10.98           H
ATOM   2819  N   HIS A 207     -39.093  39.510  27.561  0.80-10.73           N
ATOM   2820  H   HIS A 207     -39.858  39.341  28.205  0.80-10.73           H
ATOM   2821  CA  HIS A 207     -38.633  38.409  26.717  0.80-10.73           C
ATOM   2822  HA  HIS A 207     -37.592  38.171  26.939  0.80-10.73           H
ATOM   2823  C   HIS A 207     -38.746  38.767  25.239  0.80-10.73           C
ATOM   2824  O   HIS A 207     -37.902  38.399  24.425  0.80-10.73           O
ATOM   2825  CB  HIS A 207     -39.506  37.188  27.008  0.80-10.73           C
ATOM   2826 1HB  HIS A 207     -39.378  36.918  28.055  0.80-10.73           H
ATOM   2827 2HB  HIS A 207     -40.551  37.450  26.842  0.80-10.73           H
ATOM   2828  CG  HIS A 207     -39.183  35.994  26.167  0.80-10.73           C
ATOM   2829  ND1 HIS A 207     -39.794  35.698  24.971  0.80-10.73           N
ATOM   2830  HD1 HIS A 207     -40.509  36.256  24.506  0.80-10.73           H
ATOM   2831  CD2 HIS A 207     -38.300  34.985  26.372  0.80-10.73           C
ATOM   2832  HD2 HIS A 207     -37.643  34.907  27.226  0.80-10.73           H
ATOM   2833  CE1 HIS A 207     -39.275  34.558  24.512  0.80-10.73           C
ATOM   2834  HE1 HIS A 207     -39.564  34.086  23.582  0.80-10.73           H
ATOM   2835  NE2 HIS A 207     -38.372  34.073  25.342  0.80-10.73           N
ATOM   2836  N   ASP A 208     -39.778  39.520  24.895  0.80 -9.01           N
ATOM   2837  H   ASP A 208     -40.388  39.897  25.609  0.80 -9.01           H
ATOM   2838  CA  ASP A 208     -40.086  39.820  23.500  0.80 -9.01           C
ATOM   2839  HA  ASP A 208     -39.671  39.042  22.860  0.80 -9.01           H
ATOM   2840  C   ASP A 208     -39.486  41.156  23.080  0.80 -9.01           C
ATOM   2841  O   ASP A 208     -39.634  41.583  21.933  0.80 -9.01           O
ATOM   2842  CB  ASP A 208     -41.603  39.860  23.308  0.80 -9.01           C
ATOM   2843 1HB  ASP A 208     -42.026  40.589  23.999  0.80 -9.01           H
ATOM   2844 2HB  ASP A 208     -41.826  40.175  22.290  0.80 -9.01           H
ATOM   2845  CG  ASP A 208     -42.263  38.516  23.547  0.80 -9.01           C
ATOM   2846  OD1 ASP A 208     -41.596  37.457  23.537  0.80 -9.01           O
ATOM   2847  OD2 ASP A 208     -43.498  38.502  23.732  0.80 -9.01           O
ATOM   2848  N   TYR A 209     -38.823  41.830  24.007  0.80  5.07           N
ATOM   2849  H   TYR A 209     -38.742  41.448  24.940  0.80  5.07           H
ATOM   2850  CA  TYR A 209     -38.178  43.105  23.718  0.80  5.07           C
ATOM   2851  HA  TYR A 209     -38.844  43.716  23.110  0.80  5.07           H
ATOM   2852  C   TYR A 209     -36.871  42.868  22.957  0.80  5.07           C
ATOM   2853  O   TYR A 209     -36.176  41.874  23.202  0.80  5.07           O
ATOM   2854  CB  TYR A 209     -37.888  43.854  25.025  0.80  5.07           C
ATOM   2855 1HB  TYR A 209     -38.800  43.886  25.621  0.80  5.07           H
ATOM   2856 2HB  TYR A 209     -37.124  43.316  25.584  0.80  5.07           H
ATOM   2857  CG  TYR A 209     -37.418  45.271  24.782  0.80  5.07           C
ATOM   2858  CD1 TYR A 209     -38.344  46.309  24.577  0.80  5.07           C
ATOM   2859  HD1 TYR A 209     -39.403  46.116  24.680  0.80  5.07           H
ATOM   2860  CD2 TYR A 209     -36.047  45.573  24.695  0.80  5.07           C
ATOM   2861  HD2 TYR A 209     -35.322  44.801  24.884  0.80  5.07           H
ATOM   2862  CE1 TYR A 209     -37.905  47.609  24.210  0.80  5.07           C
ATOM   2863  HE1 TYR A 209     -38.626  48.393  24.034  0.80  5.07           H
ATOM   2864  CE2 TYR A 209     -35.603  46.865  24.323  0.80  5.07           C
ATOM   2865  HE2 TYR A 209     -34.548  47.074  24.224  0.80  5.07           H
ATOM   2866  CZ  TYR A 209     -36.539  47.864  24.062  0.80  5.07           C
ATOM   2867  OH  TYR A 209     -36.096  49.100  23.671  0.80  5.07           O
ATOM   2868  HH  TYR A 209     -36.827  49.715  23.516  0.80  5.07           H
ATOM   2869  N   LEU A 210     -36.498  43.794  22.081  0.80 -7.75           N
ATOM   2870  H   LEU A 210     -37.131  44.568  21.899  0.80 -7.75           H
ATOM   2871  CA  LEU A 210     -35.195  43.800  21.401  0.80 -7.75           C
ATOM   2872  HA  LEU A 210     -34.987  42.803  21.016  0.80 -7.75           H
ATOM   2873  C   LEU A 210     -34.056  44.191  22.357  0.80 -7.75           C
ATOM   2874  O   LEU A 210     -33.498  45.285  22.275  0.80 -7.75           O
ATOM   2875  CB  LEU A 210     -35.231  44.790  20.227  0.80 -7.75           C
ATOM   2876 1HB  LEU A 210     -35.465  45.773  20.638  0.80 -7.75           H
ATOM   2877 2HB  LEU A 210     -34.231  44.838  19.796  0.80 -7.75           H
ATOM   2878  CG  LEU A 210     -36.216  44.528  19.078  0.80 -7.75           C
ATOM   2879  HG  LEU A 210     -37.214  44.393  19.491  0.80 -7.75           H
ATOM   2880  CD1 LEU A 210     -36.247  45.744  18.157  0.80 -7.75           C
ATOM   2881 1HD1 LEU A 210     -36.978  45.585  17.365  0.80 -7.75           H
ATOM   2882 2HD1 LEU A 210     -35.264  45.908  17.714  0.80 -7.75           H
ATOM   2883 3HD1 LEU A 210     -36.538  46.629  18.724  0.80 -7.75           H
ATOM   2884  CD2 LEU A 210     -35.858  43.287  18.267  0.80 -7.75           C
ATOM   2885 1HD2 LEU A 210     -36.595  43.150  17.476  0.80 -7.75           H
ATOM   2886 2HD2 LEU A 210     -35.879  42.407  18.909  0.80 -7.75           H
ATOM   2887 3HD2 LEU A 210     -34.866  43.393  17.828  0.80 -7.75           H
ATOM   2888  N   ASN A 211     -33.747  43.329  23.314  0.80  0.99           N
ATOM   2889  H   ASN A 211     -34.240  42.447  23.341  0.80  0.99           H
ATOM   2890  CA  ASN A 211     -32.760  43.632  24.353  0.80  0.99           C
ATOM   2891  HA  ASN A 211     -33.011  44.594  24.799  0.80  0.99           H
ATOM   2892  C   ASN A 211     -31.343  43.702  23.782  0.80  0.99           C
ATOM   2893  O   ASN A 211     -31.032  42.973  22.833  0.80  0.99           O
ATOM   2894  CB  ASN A 211     -32.800  42.549  25.441  0.80  0.99           C
ATOM   2895 1HB  ASN A 211     -32.687  41.573  24.973  0.80  0.99           H
ATOM   2896 2HB  ASN A 211     -31.969  42.701  26.129  0.80  0.99           H
ATOM   2897  CG  ASN A 211     -34.076  42.575  26.236  0.80  0.99           C
ATOM   2898  OD1 ASN A 211     -34.450  43.592  26.812  0.80  0.99           O
ATOM   2899  ND2 ASN A 211     -34.768  41.475  26.255  0.80  0.99           N
ATOM   2900 1HD2 ASN A 211     -35.666  41.462  26.723  0.80  0.99           H
ATOM   2901 2HD2 ASN A 211     -34.435  40.650  25.781  0.80  0.99           H
ATOM   2902  N   PRO A 212     -30.464  44.543  24.360  0.80 -0.48           N
ATOM   2903  CA  PRO A 212     -29.089  44.561  23.846  0.80 -0.48           C
ATOM   2904  HA  PRO A 212     -29.084  44.698  22.764  0.80 -0.48           H
ATOM   2905  C   PRO A 212     -28.326  43.281  24.195  0.80 -0.48           C
ATOM   2906  O   PRO A 212     -28.787  42.452  24.993  0.80 -0.48           O
ATOM   2907  CB  PRO A 212     -28.492  45.797  24.524  0.80 -0.48           C
ATOM   2908 1HB  PRO A 212     -27.417  45.691  24.670  0.80 -0.48           H
ATOM   2909 2HB  PRO A 212     -28.712  46.688  23.936  0.80 -0.48           H
ATOM   2910  CG  PRO A 212     -29.196  45.862  25.811  0.80 -0.48           C
ATOM   2911 1HG  PRO A 212     -28.773  45.132  26.497  0.80 -0.48           H
ATOM   2912 2HG  PRO A 212     -29.141  46.865  26.235  0.80 -0.48           H
ATOM   2913  CD  PRO A 212     -30.617  45.497  25.477  0.80 -0.48           C
ATOM   2914 1HD  PRO A 212     -31.101  45.031  26.336  0.80 -0.48           H
ATOM   2915 2HD  PRO A 212     -31.172  46.377  25.149  0.80 -0.48           H
ATOM   2916  N   VAL A 213     -27.172  43.091  23.574  1.00 -2.03           N
ATOM   2917  H   VAL A 213     -26.807  43.821  22.964  1.00 -2.03           H
ATOM   2918  CA  VAL A 213     -26.409  41.850  23.716  1.00 -2.03           C
ATOM   2919  HA  VAL A 213     -27.100  41.017  23.611  1.00 -2.03           H
ATOM   2920  C   VAL A 213     -25.739  41.746  25.086  1.00 -2.03           C
ATOM   2921  O   VAL A 213     -24.808  42.491  25.401  1.00 -2.03           O
ATOM   2922  CB  VAL A 213     -25.327  41.729  22.597  1.00 -2.03           C
ATOM   2923  HB  VAL A 213     -24.600  42.529  22.726  1.00 -2.03           H
ATOM   2924  CG1 VAL A 213     -24.596  40.374  22.663  1.00 -2.03           C
ATOM   2925 1HG1 VAL A 213     -23.852  40.323  21.868  1.00 -2.03           H
ATOM   2926 2HG1 VAL A 213     -25.308  39.556  22.541  1.00 -2.03           H
ATOM   2927 3HG1 VAL A 213     -24.083  40.271  23.619  1.00 -2.03           H
ATOM   2928  CG2 VAL A 213     -25.964  41.887  21.206  1.00 -2.03           C
ATOM   2929 1HG2 VAL A 213     -25.208  41.746  20.435  1.00 -2.03           H
ATOM   2930 2HG2 VAL A 213     -26.379  42.888  21.090  1.00 -2.03           H
ATOM   2931 3HG2 VAL A 213     -26.756  41.154  21.072  1.00 -2.03           H
ATOM   2932  N   ASP A 214     -26.191  40.801  25.897  1.00 10.59           N
ATOM   2933  H   ASP A 214     -27.028  40.292  25.648  1.00 10.59           H
ATOM   2934  CA  ASP A 214     -25.495  40.418  27.127  1.00 10.59           C
ATOM   2935  HA  ASP A 214     -24.434  40.631  27.005  1.00 10.59           H
ATOM   2936  C   ASP A 214     -25.667  38.917  27.339  1.00 10.59           C
ATOM   2937  O   ASP A 214     -26.588  38.463  28.012  1.00 10.59           O
ATOM   2938  CB  ASP A 214     -25.998  41.179  28.356  1.00 10.59           C
ATOM   2939 1HB  ASP A 214     -25.995  42.243  28.131  1.00 10.59           H
ATOM   2940 2HB  ASP A 214     -27.021  40.879  28.582  1.00 10.59           H
ATOM   2941  CG  ASP A 214     -25.120  40.940  29.576  1.00 10.59           C
ATOM   2942  OD1 ASP A 214     -24.092  40.240  29.456  1.00 10.59           O
ATOM   2943  OD2 ASP A 214     -25.415  41.473  30.671  1.00 10.59           O
ATOM   2944  N   VAL A 215     -24.810  38.133  26.703  1.00  8.14           N
ATOM   2945  H   VAL A 215     -24.049  38.552  26.183  1.00  8.14           H
ATOM   2946  CA  VAL A 215     -24.939  36.671  26.689  1.00  8.14           C
ATOM   2947  HA  VAL A 215     -25.912  36.400  27.097  1.00  8.14           H
ATOM   2948  C   VAL A 215     -23.905  36.010  27.608  1.00  8.14           C
ATOM   2949  O   VAL A 215     -23.160  35.106  27.214  1.00  8.14           O
ATOM   2950  CB  VAL A 215     -24.911  36.135  25.218  1.00  8.14           C
ATOM   2951  HB  VAL A 215     -24.892  35.048  25.243  1.00  8.14           H
ATOM   2952  CG1 VAL A 215     -26.193  36.563  24.483  1.00  8.14           C
ATOM   2953 1HG1 VAL A 215     -26.205  36.130  23.482  1.00  8.14           H
ATOM   2954 2HG1 VAL A 215     -26.246  37.649  24.400  1.00  8.14           H
ATOM   2955 3HG1 VAL A 215     -27.066  36.203  25.027  1.00  8.14           H
ATOM   2956  CG2 VAL A 215     -23.688  36.635  24.419  1.00  8.14           C
ATOM   2957 1HG2 VAL A 215     -23.672  36.142  23.446  1.00  8.14           H
ATOM   2958 2HG2 VAL A 215     -22.769  36.383  24.947  1.00  8.14           H
ATOM   2959 3HG2 VAL A 215     -23.739  37.712  24.265  1.00  8.14           H
ATOM   2960  N   SER A 216     -23.822  36.490  28.843  1.00 25.90           N
ATOM   2961  H   SER A 216     -24.462  37.216  29.144  1.00 25.90           H
ATOM   2962  CA  SER A 216     -22.805  36.008  29.785  1.00 25.90           C
ATOM   2963  HA  SER A 216     -22.513  35.001  29.490  1.00 25.90           H
ATOM   2964  C   SER A 216     -23.198  35.939  31.271  1.00 25.90           C
ATOM   2965  O   SER A 216     -24.191  36.528  31.702  1.00 25.90           O
ATOM   2966  CB  SER A 216     -21.571  36.906  29.632  1.00 25.90           C
ATOM   2967 1HB  SER A 216     -21.423  37.122  28.573  1.00 25.90           H
ATOM   2968 2HB  SER A 216     -21.741  37.845  30.159  1.00 25.90           H
ATOM   2969  OG  SER A 216     -20.395  36.281  30.127  1.00 25.90           O
ATOM   2970  HG  SER A 216     -19.627  36.747  29.764  1.00 25.90           H
ATOM   2971  N   ARG A 217     -22.330  35.254  32.009  1.00 16.09           N
ATOM   2972  H   ARG A 217     -21.613  34.764  31.489  1.00 16.09           H
ATOM   2973  CA  ARG A 217     -22.203  35.169  33.478  1.00 16.09           C
ATOM   2974  HA  ARG A 217     -21.375  34.476  33.601  1.00 16.09           H
ATOM   2975  C   ARG A 217     -23.273  34.565  34.394  1.00 16.09           C
ATOM   2976  O   ARG A 217     -24.313  35.149  34.711  1.00 16.09           O
ATOM   2977  CB  ARG A 217     -21.628  36.494  34.026  1.00 16.09           C
ATOM   2978 1HB  ARG A 217     -20.985  36.252  34.870  1.00 16.09           H
ATOM   2979 2HB  ARG A 217     -20.988  36.912  33.250  1.00 16.09           H
ATOM   2980  CG  ARG A 217     -22.600  37.591  34.499  1.00 16.09           C
ATOM   2981 1HG  ARG A 217     -23.413  37.692  33.785  1.00 16.09           H
ATOM   2982 2HG  ARG A 217     -23.015  37.300  35.463  1.00 16.09           H
ATOM   2983  CD  ARG A 217     -21.926  38.943  34.654  1.00 16.09           C
ATOM   2984 1HD  ARG A 217     -22.614  39.625  35.152  1.00 16.09           H
ATOM   2985 2HD  ARG A 217     -21.033  38.832  35.269  1.00 16.09           H
ATOM   2986  NE  ARG A 217     -21.562  39.483  33.340  1.00 16.09           N
ATOM   2987  HE  ARG A 217     -20.619  39.317  33.017  1.00 16.09           H
ATOM   2988  CZ  ARG A 217     -22.362  40.123  32.502  1.00 16.09           C
ATOM   2989  NH1 ARG A 217     -21.901  40.378  31.321  1.00 16.09           N
ATOM   2990 1HH1 ARG A 217     -20.938  40.175  31.104  1.00 16.09           H
ATOM   2991 2HH1 ARG A 217     -22.526  40.759  30.623  1.00 16.09           H
ATOM   2992  NH2 ARG A 217     -23.592  40.477  32.762  1.00 16.09           N
ATOM   2993 1HH2 ARG A 217     -23.947  40.401  33.704  1.00 16.09           H
ATOM   2994 2HH2 ARG A 217     -24.176  40.847  32.017  1.00 16.09           H
ATOM   2995  N   PHE A 218     -22.983  33.356  34.847  1.00 -7.62           N
ATOM   2996  H   PHE A 218     -22.259  32.822  34.376  1.00 -7.62           H
ATOM   2997  CA  PHE A 218     -23.610  32.768  36.034  1.00 -7.62           C
ATOM   2998  HA  PHE A 218     -23.738  33.543  36.765  1.00 -7.62           H
ATOM   2999  C   PHE A 218     -22.656  31.711  36.587  1.00 -7.62           C
ATOM   3000  O   PHE A 218     -22.256  30.790  35.865  1.00 -7.62           O
ATOM   3001  CB  PHE A 218     -24.976  32.133  35.757  1.00 -7.62           C
ATOM   3002 1HB  PHE A 218     -25.635  32.889  35.343  1.00 -7.62           H
ATOM   3003 2HB  PHE A 218     -24.862  31.337  35.023  1.00 -7.62           H
ATOM   3004  CG  PHE A 218     -25.626  31.569  36.995  1.00 -7.62           C
ATOM   3005  CD1 PHE A 218     -25.837  32.384  38.127  1.00 -7.62           C
ATOM   3006  HD1 PHE A 218     -25.566  33.429  38.096  1.00 -7.62           H
ATOM   3007  CD2 PHE A 218     -26.015  30.221  37.049  1.00 -7.62           C
ATOM   3008  HD2 PHE A 218     -25.874  29.590  36.184  1.00 -7.62           H
ATOM   3009  CE1 PHE A 218     -26.400  31.853  39.313  1.00 -7.62           C
ATOM   3010  HE1 PHE A 218     -26.539  32.486  40.176  1.00 -7.62           H
ATOM   3011  CE2 PHE A 218     -26.593  29.678  38.227  1.00 -7.62           C
ATOM   3012  HE2 PHE A 218     -26.875  28.637  38.264  1.00 -7.62           H
ATOM   3013  CZ  PHE A 218     -26.777  30.497  39.362  1.00 -7.62           C
ATOM   3014  HZ  PHE A 218     -27.212  30.086  40.262  1.00 -7.62           H
ATOM   3015  N   SER A 219     -22.248  31.854  37.839  0.99  8.68           N
ATOM   3016  H   SER A 219     -22.565  32.649  38.383  0.99  8.68           H
ATOM   3017  CA  SER A 219     -21.334  30.905  38.471  0.99  8.68           C
ATOM   3018  HA  SER A 219     -20.604  30.563  37.738  0.99  8.68           H
ATOM   3019  C   SER A 219     -22.084  29.687  39.017  0.99  8.68           C
ATOM   3020  O   SER A 219     -23.317  29.648  39.024  0.99  8.68           O
ATOM   3021  CB  SER A 219     -20.582  31.605  39.599  0.99  8.68           C
ATOM   3022 1HB  SER A 219     -19.869  30.909  40.042  0.99  8.68           H
ATOM   3023 2HB  SER A 219     -20.036  32.452  39.182  0.99  8.68           H
ATOM   3024  OG  SER A 219     -21.464  32.076  40.603  0.99  8.68           O
ATOM   3025  HG  SER A 219     -20.928  32.470  41.305  0.99  8.68           H
ATOM   3026  N   SER A 220     -21.345  28.687  39.475  1.00 20.58           N
ATOM   3027  H   SER A 220     -20.331  28.752  39.442  1.00 20.58           H
ATOM   3028  CA  SER A 220     -21.917  27.476  40.061  1.00 20.58           C
ATOM   3029  HA  SER A 220     -23.001  27.493  39.969  1.00 20.58           H
ATOM   3030  C   SER A 220     -21.505  27.384  41.527  1.00 20.58           C
ATOM   3031  O   SER A 220     -20.315  27.525  41.835  1.00 20.58           O
ATOM   3032  CB  SER A 220     -21.367  26.251  39.328  1.00 20.58           C
ATOM   3033 1HB  SER A 220     -21.597  26.338  38.266  1.00 20.58           H
ATOM   3034 2HB  SER A 220     -20.286  26.220  39.454  1.00 20.58           H
ATOM   3035  OG  SER A 220     -21.927  25.047  39.824  1.00 20.58           O
ATOM   3036  HG  SER A 220     -22.785  24.915  39.390  1.00 20.58           H
ATOM   3037  N   PRO A 221     -22.453  27.160  42.455  1.00  4.58           N
ATOM   3038  CA  PRO A 221     -21.941  26.836  43.793  1.00  4.58           C
ATOM   3039  HA  PRO A 221     -21.209  27.576  44.116  1.00  4.58           H
ATOM   3040  C   PRO A 221     -21.316  25.437  43.823  1.00  4.58           C
ATOM   3041  O   PRO A 221     -21.911  24.467  43.346  1.00  4.58           O
ATOM   3042  CB  PRO A 221     -23.196  26.932  44.663  1.00  4.58           C
ATOM   3043 1HB  PRO A 221     -23.136  26.253  45.514  1.00  4.58           H
ATOM   3044 2HB  PRO A 221     -23.330  27.959  45.000  1.00  4.58           H
ATOM   3045  CG  PRO A 221     -24.307  26.556  43.753  1.00  4.58           C
ATOM   3046 1HG  PRO A 221     -24.368  25.472  43.678  1.00  4.58           H
ATOM   3047 2HG  PRO A 221     -25.254  26.967  44.105  1.00  4.58           H
ATOM   3048  CD  PRO A 221     -23.929  27.141  42.416  1.00  4.58           C
ATOM   3049 1HD  PRO A 221     -24.297  26.509  41.606  1.00  4.58           H
ATOM   3050 2HD  PRO A 221     -24.315  28.157  42.322  1.00  4.58           H
ATOM   3051  N   ARG A 222     -20.095  25.324  44.333  0.97 -2.27           N
ATOM   3052  H   ARG A 222     -19.618  26.154  44.674  0.97 -2.27           H
ATOM   3053  CA  ARG A 222     -19.371  24.044  44.368  0.97 -2.27           C
ATOM   3054  HA  ARG A 222     -20.075  23.228  44.201  0.97 -2.27           H
ATOM   3055  C   ARG A 222     -18.679  23.823  45.705  0.97 -2.27           C
ATOM   3056  O   ARG A 222     -17.770  24.580  46.062  0.97 -2.27           O
ATOM   3057  CB  ARG A 222     -18.303  24.014  43.263  0.97 -2.27           C
ATOM   3058 1HB  ARG A 222     -17.577  24.802  43.457  0.97 -2.27           H
ATOM   3059 2HB  ARG A 222     -17.785  23.056  43.317  0.97 -2.27           H
ATOM   3060  CG  ARG A 222     -18.831  24.196  41.845  0.97 -2.27           C
ATOM   3061 1HG  ARG A 222     -19.586  23.440  41.648  0.97 -2.27           H
ATOM   3062 2HG  ARG A 222     -19.286  25.177  41.743  0.97 -2.27           H
ATOM   3063  CD  ARG A 222     -17.712  24.070  40.825  0.97 -2.27           C
ATOM   3064 1HD  ARG A 222     -16.974  24.850  41.019  0.97 -2.27           H
ATOM   3065 2HD  ARG A 222     -17.230  23.100  40.940  0.97 -2.27           H
ATOM   3066  NE  ARG A 222     -18.209  24.208  39.448  0.97 -2.27           N
ATOM   3067  HE  ARG A 222     -18.165  25.129  39.031  0.97 -2.27           H
ATOM   3068  CZ  ARG A 222     -18.702  23.240  38.688  0.97 -2.27           C
ATOM   3069  NH1 ARG A 222     -19.148  23.547  37.509  0.97 -2.27           N
ATOM   3070 1HH1 ARG A 222     -19.096  24.503  37.187  0.97 -2.27           H
ATOM   3071 2HH1 ARG A 222     -19.551  22.823  36.932  0.97 -2.27           H
ATOM   3072  NH2 ARG A 222     -18.795  21.989  39.049  0.97 -2.27           N
ATOM   3073 1HH2 ARG A 222     -18.496  21.700  39.969  0.97 -2.27           H
ATOM   3074 2HH2 ARG A 222     -19.182  21.314  38.407  0.97 -2.27           H
ATOM   3075  N   VAL A 223     -19.084  22.794  46.436  0.97-15.86           N
ATOM   3076  H   VAL A 223     -19.888  22.256  46.131  0.97-15.86           H
ATOM   3077  CA  VAL A 223     -18.439  22.406  47.695  0.97-15.86           C
ATOM   3078  HA  VAL A 223     -17.503  22.950  47.807  0.97-15.86           H
ATOM   3079  C   VAL A 223     -18.151  20.908  47.660  0.97-15.86           C
ATOM   3080  O   VAL A 223     -19.041  20.110  47.357  0.97-15.86           O
ATOM   3081  CB  VAL A 223     -19.353  22.716  48.923  0.97-15.86           C
ATOM   3082  HB  VAL A 223     -20.259  22.123  48.836  0.97-15.86           H
ATOM   3083  CG1 VAL A 223     -18.666  22.359  50.251  0.97-15.86           C
ATOM   3084 1HG1 VAL A 223     -19.324  22.623  51.080  0.97-15.86           H
ATOM   3085 2HG1 VAL A 223     -17.728  22.906  50.350  0.97-15.86           H
ATOM   3086 3HG1 VAL A 223     -18.474  21.288  50.296  0.97-15.86           H
ATOM   3087  CG2 VAL A 223     -19.756  24.196  48.952  0.97-15.86           C
ATOM   3088 1HG2 VAL A 223     -20.334  24.405  49.853  0.97-15.86           H
ATOM   3089 2HG2 VAL A 223     -20.382  24.428  48.090  0.97-15.86           H
ATOM   3090 3HG2 VAL A 223     -18.868  24.828  48.937  0.97-15.86           H
ATOM   3091  N   THR A 224     -16.921  20.526  47.974  0.97 38.20           N
ATOM   3092  H   THR A 224     -16.195  21.227  48.097  0.97 38.20           H
ATOM   3093  CA  THR A 224     -16.564  19.130  48.243  0.97 38.20           C
ATOM   3094  HA  THR A 224     -17.396  18.662  48.763  0.97 38.20           H
ATOM   3095  C   THR A 224     -15.338  19.119  49.168  0.97 38.20           C
ATOM   3096  O   THR A 224     -14.215  19.407  48.734  0.97 38.20           O
ATOM   3097  CB  THR A 224     -16.313  18.294  46.961  0.97 38.20           C
ATOM   3098  HB  THR A 224     -17.271  17.906  46.622  0.97 38.20           H
ATOM   3099  OG1 THR A 224     -15.454  17.195  47.266  0.97 38.20           O
ATOM   3100  HG1 THR A 224     -15.777  16.410  46.808  0.97 38.20           H
ATOM   3101  CG2 THR A 224     -15.692  19.093  45.819  0.97 38.20           C
ATOM   3102 1HG2 THR A 224     -15.416  18.410  45.016  0.97 38.20           H
ATOM   3103 2HG2 THR A 224     -14.800  19.614  46.165  0.97 38.20           H
ATOM   3104 3HG2 THR A 224     -16.413  19.811  45.430  0.97 38.20           H
ATOM   3105  N   PRO A 225     -15.539  18.911  50.482  1.00  9.23           N
ATOM   3106  CA  PRO A 225     -14.344  18.962  51.329  1.00  9.23           C
ATOM   3107  HA  PRO A 225     -13.731  19.823  51.071  1.00  9.23           H
ATOM   3108  C   PRO A 225     -13.477  17.699  51.250  1.00  9.23           C
ATOM   3109  O   PRO A 225     -13.869  16.673  50.690  1.00  9.23           O
ATOM   3110  CB  PRO A 225     -14.935  19.176  52.723  1.00  9.23           C
ATOM   3111 1HB  PRO A 225     -14.276  18.796  53.503  1.00  9.23           H
ATOM   3112 2HB  PRO A 225     -15.146  20.234  52.877  1.00  9.23           H
ATOM   3113  CG  PRO A 225     -16.194  18.416  52.674  1.00  9.23           C
ATOM   3114 1HG  PRO A 225     -15.988  17.355  52.807  1.00  9.23           H
ATOM   3115 2HG  PRO A 225     -16.889  18.771  53.435  1.00  9.23           H
ATOM   3116  CD  PRO A 225     -16.744  18.666  51.296  1.00  9.23           C
ATOM   3117 1HD  PRO A 225     -17.284  17.792  50.937  1.00  9.23           H
ATOM   3118 2HD  PRO A 225     -17.388  19.546  51.299  1.00  9.23           H
ATOM   3119  N   ARG A 226     -12.296  17.830  51.834  1.00 24.77           N
ATOM   3120  H   ARG A 226     -12.131  18.706  52.303  1.00 24.77           H
ATOM   3121  CA  ARG A 226     -11.184  16.866  51.864  1.00 24.77           C
ATOM   3122  HA  ARG A 226     -10.679  16.871  50.897  1.00 24.77           H
ATOM   3123  C   ARG A 226     -11.424  15.411  52.272  1.00 24.77           C
ATOM   3124  O   ARG A 226     -12.477  15.045  52.776  1.00 24.77           O
ATOM   3125  CB  ARG A 226     -10.244  17.418  52.949  1.00 24.77           C
ATOM   3126 1HB  ARG A 226     -10.818  17.418  53.875  1.00 24.77           H
ATOM   3127 2HB  ARG A 226      -9.399  16.750  53.093  1.00 24.77           H
ATOM   3128  CG  ARG A 226      -9.690  18.805  52.737  1.00 24.77           C
ATOM   3129 1HG  ARG A 226      -8.819  18.743  52.090  1.00 24.77           H
ATOM   3130 2HG  ARG A 226     -10.429  19.446  52.269  1.00 24.77           H
ATOM   3131  CD  ARG A 226      -9.299  19.429  54.065  1.00 24.77           C
ATOM   3132 1HD  ARG A 226      -8.690  18.720  54.625  1.00 24.77           H
ATOM   3133 2HD  ARG A 226      -8.707  20.326  53.883  1.00 24.77           H
ATOM   3134  NE  ARG A 226     -10.484  19.790  54.855  1.00 24.77           N
ATOM   3135  HE  ARG A 226     -10.765  19.138  55.576  1.00 24.77           H
ATOM   3136  CZ  ARG A 226     -11.199  20.900  54.734  1.00 24.77           C
ATOM   3137  NH1 ARG A 226     -12.252  21.047  55.481  1.00 24.77           N
ATOM   3138 1HH1 ARG A 226     -12.538  20.293  56.094  1.00 24.77           H
ATOM   3139 2HH1 ARG A 226     -12.755  21.919  55.460  1.00 24.77           H
ATOM   3140  NH2 ARG A 226     -10.934  21.856  53.884  1.00 24.77           N
ATOM   3141 1HH2 ARG A 226     -10.142  21.773  53.264  1.00 24.77           H
ATOM   3142 2HH2 ARG A 226     -11.512  22.681  53.863  1.00 24.77           H
ATOM   3143  N   LEU A 227     -10.326  14.660  52.182  1.00 23.85           N
ATOM   3144  H   LEU A 227      -9.566  15.037  51.627  1.00 23.85           H
ATOM   3145  CA  LEU A 227     -10.059  13.365  52.832  1.00 23.85           C
ATOM   3146  HA  LEU A 227      -8.977  13.257  52.793  1.00 23.85           H
ATOM   3147  C   LEU A 227     -10.580  12.100  52.173  1.00 23.85           C
ATOM   3148  O   LEU A 227     -11.319  12.114  51.185  1.00 23.85           O
ATOM   3149  CB  LEU A 227     -10.422  13.373  54.339  1.00 23.85           C
ATOM   3150 1HB  LEU A 227     -11.508  13.382  54.400  1.00 23.85           H
ATOM   3151 2HB  LEU A 227     -10.089  12.426  54.755  1.00 23.85           H
ATOM   3152  CG  LEU A 227      -9.893  14.468  55.269  1.00 23.85           C
ATOM   3153  HG  LEU A 227     -10.215  15.436  54.903  1.00 23.85           H
ATOM   3154  CD1 LEU A 227     -10.499  14.282  56.646  1.00 23.85           C
ATOM   3155 1HD1 LEU A 227     -10.128  15.050  57.324  1.00 23.85           H
ATOM   3156 2HD1 LEU A 227     -10.247  13.298  57.043  1.00 23.85           H
ATOM   3157 3HD1 LEU A 227     -11.584  14.372  56.579  1.00 23.85           H
ATOM   3158  CD2 LEU A 227      -8.379  14.471  55.364  1.00 23.85           C
ATOM   3159 1HD2 LEU A 227      -8.062  15.246  56.060  1.00 23.85           H
ATOM   3160 2HD2 LEU A 227      -7.948  14.691  54.390  1.00 23.85           H
ATOM   3161 3HD2 LEU A 227      -8.018  13.503  55.712  1.00 23.85           H
ATOM   3162  N   SER A 228     -10.075  11.003  52.708  1.00 20.29           N
ATOM   3163  H   SER A 228      -9.496  11.092  53.533  1.00 20.29           H
ATOM   3164  CA  SER A 228     -10.219   9.637  52.221  1.00 20.29           C
ATOM   3165  HA  SER A 228     -11.223   9.419  51.868  1.00 20.29           H
ATOM   3166  C   SER A 228      -9.868   8.841  53.476  1.00 20.29           C
ATOM   3167  O   SER A 228      -9.628   9.493  54.502  1.00 20.29           O
ATOM   3168  CB  SER A 228      -9.165   9.402  51.140  1.00 20.29           C
ATOM   3169 1HB  SER A 228      -9.158   8.355  50.838  1.00 20.29           H
ATOM   3170 2HB  SER A 228      -9.394  10.032  50.281  1.00 20.29           H
ATOM   3171  OG  SER A 228      -7.884   9.769  51.631  1.00 20.29           O
ATOM   3172  HG  SER A 228      -7.437   8.973  51.958  1.00 20.29           H
ATOM   3173  N   ARG A 229      -9.807   7.513  53.361  1.00 23.22           N
ATOM   3174  H   ARG A 229     -10.249   7.116  52.540  1.00 23.22           H
ATOM   3175  CA  ARG A 229      -9.133   6.512  54.239  1.00 23.22           C
ATOM   3176  HA  ARG A 229      -8.127   6.366  53.835  1.00 23.22           H
ATOM   3177  C   ARG A 229      -9.840   5.175  54.075  1.00 23.22           C
ATOM   3178  O   ARG A 229     -11.066   5.112  53.980  1.00 23.22           O
ATOM   3179  CB  ARG A 229      -8.970   6.852  55.734  1.00 23.22           C
ATOM   3180 1HB  ARG A 229      -9.820   7.448  56.066  1.00 23.22           H
ATOM   3181 2HB  ARG A 229      -8.981   5.918  56.290  1.00 23.22           H
ATOM   3182  CG  ARG A 229      -7.640   7.576  56.042  1.00 23.22           C
ATOM   3183 1HG  ARG A 229      -6.816   6.949  55.701  1.00 23.22           H
ATOM   3184 2HG  ARG A 229      -7.597   8.510  55.487  1.00 23.22           H
ATOM   3185  CD  ARG A 229      -7.429   7.885  57.516  1.00 23.22           C
ATOM   3186 1HD  ARG A 229      -7.364   6.933  58.046  1.00 23.22           H
ATOM   3187 2HD  ARG A 229      -6.481   8.410  57.638  1.00 23.22           H
ATOM   3188  NE  ARG A 229      -8.515   8.679  58.113  1.00 23.22           N
ATOM   3189  HE  ARG A 229      -9.240   8.152  58.576  1.00 23.22           H
ATOM   3190  CZ  ARG A 229      -8.630  10.002  58.143  1.00 23.22           C
ATOM   3191  NH1 ARG A 229      -9.676  10.494  58.743  1.00 23.22           N
ATOM   3192 1HH1 ARG A 229     -10.360   9.866  59.139  1.00 23.22           H
ATOM   3193 2HH1 ARG A 229      -9.799  11.493  58.828  1.00 23.22           H
ATOM   3194  NH2 ARG A 229      -7.758  10.836  57.629  1.00 23.22           N
ATOM   3195 1HH2 ARG A 229      -6.955  10.481  57.129  1.00 23.22           H
ATOM   3196 2HH2 ARG A 229      -7.872  11.831  57.746  1.00 23.22           H
ATOM   3197  N   LYS A 230      -9.054   4.113  53.966  1.00 -4.55           N
ATOM   3198  H   LYS A 230      -8.063   4.234  54.128  1.00 -4.55           H
ATOM   3199  CA  LYS A 230      -9.547   2.784  53.582  1.00 -4.55           C
ATOM   3200  HA  LYS A 230     -10.194   2.882  52.717  1.00 -4.55           H
ATOM   3201  C   LYS A 230     -10.296   1.982  54.643  1.00 -4.55           C
ATOM   3202  O   LYS A 230      -9.995   2.076  55.832  1.00 -4.55           O
ATOM   3203  CB  LYS A 230      -8.345   1.915  53.208  1.00 -4.55           C
ATOM   3204 1HB  LYS A 230      -7.670   1.889  54.062  1.00 -4.55           H
ATOM   3205 2HB  LYS A 230      -8.697   0.900  53.029  1.00 -4.55           H
ATOM   3206  CG  LYS A 230      -7.564   2.355  51.983  1.00 -4.55           C
ATOM   3207 1HG  LYS A 230      -8.210   2.304  51.109  1.00 -4.55           H
ATOM   3208 2HG  LYS A 230      -7.212   3.377  52.111  1.00 -4.55           H
ATOM   3209  CD  LYS A 230      -6.374   1.435  51.786  1.00 -4.55           C
ATOM   3210 1HD  LYS A 230      -5.729   1.484  52.664  1.00 -4.55           H
ATOM   3211 2HD  LYS A 230      -6.724   0.410  51.656  1.00 -4.55           H
ATOM   3212  CE  LYS A 230      -5.583   1.848  50.564  1.00 -4.55           C
ATOM   3213 1HE  LYS A 230      -6.226   1.770  49.685  1.00 -4.55           H
ATOM   3214 2HE  LYS A 230      -5.266   2.887  50.673  1.00 -4.55           H
ATOM   3215  NZ  LYS A 230      -4.388   0.980  50.378  1.00 -4.55           N
ATOM   3216 1HZ  LYS A 230      -3.877   1.275  49.555  1.00 -4.55           H
ATOM   3217 2HZ  LYS A 230      -4.666   0.015  50.258  1.00 -4.55           H
ATOM   3218 3HZ  LYS A 230      -3.773   1.049  51.181  1.00 -4.55           H
ATOM   3219  N   ARG A 231     -11.201   1.126  54.190  1.00  8.03           N
ATOM   3220  H   ARG A 231     -11.507   1.200  53.222  1.00  8.03           H
ATOM   3221  CA  ARG A 231     -11.730  -0.020  54.939  1.00  8.03           C
ATOM   3222  HA  ARG A 231     -10.947  -0.516  55.525  1.00  8.03           H
ATOM   3223  C   ARG A 231     -12.146  -0.898  53.780  1.00  8.03           C
ATOM   3224  O   ARG A 231     -12.749  -0.381  52.839  1.00  8.03           O
ATOM   3225  CB  ARG A 231     -12.975   0.273  55.795  1.00  8.03           C
ATOM   3226 1HB  ARG A 231     -13.642   0.941  55.246  1.00  8.03           H
ATOM   3227 2HB  ARG A 231     -13.496  -0.674  55.939  1.00  8.03           H
ATOM   3228  CG  ARG A 231     -12.693   0.853  57.168  1.00  8.03           C
ATOM   3229 1HG  ARG A 231     -11.669   0.618  57.460  1.00  8.03           H
ATOM   3230 2HG  ARG A 231     -12.816   1.934  57.139  1.00  8.03           H
ATOM   3231  CD  ARG A 231     -13.633   0.252  58.204  1.00  8.03           C
ATOM   3232 1HD  ARG A 231     -14.665   0.418  57.890  1.00  8.03           H
ATOM   3233 2HD  ARG A 231     -13.450  -0.822  58.251  1.00  8.03           H
ATOM   3234  NE  ARG A 231     -13.429   0.847  59.531  1.00  8.03           N
ATOM   3235  HE  ARG A 231     -13.028   1.774  59.556  1.00  8.03           H
ATOM   3236  CZ  ARG A 231     -13.738   0.297  60.698  1.00  8.03           C
ATOM   3237  NH1 ARG A 231     -13.655   1.023  61.774  1.00  8.03           N
ATOM   3238 1HH1 ARG A 231     -13.412   1.999  61.707  1.00  8.03           H
ATOM   3239 2HH1 ARG A 231     -13.864   0.613  62.670  1.00  8.03           H
ATOM   3240  NH2 ARG A 231     -14.124  -0.944  60.835  1.00  8.03           N
ATOM   3241 1HH2 ARG A 231     -14.209  -1.529  60.026  1.00  8.03           H
ATOM   3242 2HH2 ARG A 231     -14.331  -1.309  61.756  1.00  8.03           H
ATOM   3243  N   ALA A 232     -11.831  -2.176  53.813  0.98 15.91           N
ATOM   3244  H   ALA A 232     -11.340  -2.566  54.608  0.98 15.91           H
ATOM   3245  CA  ALA A 232     -12.154  -3.081  52.722  0.98 15.91           C
ATOM   3246  HA  ALA A 232     -12.999  -2.698  52.151  0.98 15.91           H
ATOM   3247  C   ALA A 232     -12.561  -4.407  53.351  0.98 15.91           C
ATOM   3248  O   ALA A 232     -12.468  -4.562  54.571  0.98 15.91           O
ATOM   3249  CB  ALA A 232     -10.944  -3.233  51.798  0.98 15.91           C
ATOM   3250 1HB  ALA A 232     -10.652  -2.255  51.414  0.98 15.91           H
ATOM   3251 2HB  ALA A 232     -11.198  -3.876  50.956  0.98 15.91           H
ATOM   3252 3HB  ALA A 232     -10.107  -3.666  52.347  0.98 15.91           H
ATOM   3253  N   LEU A 233     -13.036  -5.323  52.523  0.98-13.41           N
ATOM   3254  H   LEU A 233     -13.093  -5.106  51.538  0.98-13.41           H
ATOM   3255  CA  LEU A 233     -13.524  -6.632  52.956  0.98-13.41           C
ATOM   3256  HA  LEU A 233     -13.200  -6.849  53.974  0.98-13.41           H
ATOM   3257  C   LEU A 233     -12.967  -7.687  52.014  0.98-13.41           C
ATOM   3258  O   LEU A 233     -12.461  -7.346  50.933  0.98-13.41           O
ATOM   3259  CB  LEU A 233     -15.054  -6.650  52.886  0.98-13.41           C
ATOM   3260 1HB  LEU A 233     -15.341  -6.429  51.859  0.98-13.41           H
ATOM   3261 2HB  LEU A 233     -15.403  -7.656  53.119  0.98-13.41           H
ATOM   3262  CG  LEU A 233     -15.799  -5.671  53.804  0.98-13.41           C
ATOM   3263  HG  LEU A 233     -15.400  -4.669  53.653  0.98-13.41           H
ATOM   3264  CD1 LEU A 233     -17.259  -5.647  53.426  0.98-13.41           C
ATOM   3265 1HD1 LEU A 233     -17.773  -4.891  54.015  0.98-13.41           H
ATOM   3266 2HD1 LEU A 233     -17.716  -6.622  53.604  0.98-13.41           H
ATOM   3267 3HD1 LEU A 233     -17.362  -5.389  52.372  0.98-13.41           H
ATOM   3268  CD2 LEU A 233     -15.664  -6.030  55.281  0.98-13.41           C
ATOM   3269 1HD2 LEU A 233     -16.196  -5.294  55.880  0.98-13.41           H
ATOM   3270 2HD2 LEU A 233     -14.615  -6.027  55.572  0.98-13.41           H
ATOM   3271 3HD2 LEU A 233     -16.085  -7.019  55.467  0.98-13.41           H
ATOM   3272  N   SER A 234     -13.083  -8.953  52.386  1.00  6.35           N
ATOM   3273  H   SER A 234     -13.499  -9.178  53.286  1.00  6.35           H
ATOM   3274  CA  SER A 234     -12.670 -10.059  51.528  1.00  6.35           C
ATOM   3275  HA  SER A 234     -12.762  -9.764  50.485  1.00  6.35           H
ATOM   3276  C   SER A 234     -13.549 -11.276  51.769  1.00  6.35           C
ATOM   3277  O   SER A 234     -13.759 -11.679  52.915  1.00  6.35           O
ATOM   3278  CB  SER A 234     -11.219 -10.447  51.814  1.00  6.35           C
ATOM   3279 1HB  SER A 234     -10.578  -9.575  51.681  1.00  6.35           H
ATOM   3280 2HB  SER A 234     -11.136 -10.802  52.842  1.00  6.35           H
ATOM   3281  OG  SER A 234     -10.808 -11.468  50.924  1.00  6.35           O
ATOM   3282  HG  SER A 234     -10.013 -11.887  51.277  1.00  6.35           H
ATOM   3283  N   ILE A 235     -14.067 -11.849  50.693  1.00-24.74           N
ATOM   3284  H   ILE A 235     -13.949 -11.409  49.788  1.00-24.74           H
ATOM   3285  CA  ILE A 235     -14.766 -13.131  50.719  1.00-24.74           C
ATOM   3286  HA  ILE A 235     -14.573 -13.641  51.659  1.00-24.74           H
ATOM   3287  C   ILE A 235     -14.120 -13.897  49.568  1.00-24.74           C
ATOM   3288  O   ILE A 235     -13.993 -13.362  48.463  1.00-24.74           O
ATOM   3289  CB  ILE A 235     -16.308 -12.987  50.520  1.00-24.74           C
ATOM   3290  HB  ILE A 235     -16.492 -12.478  49.575  1.00-24.74           H
ATOM   3291  CG1 ILE A 235     -16.909 -12.137  51.660  1.00-24.74           C
ATOM   3292 1HG1 ILE A 235     -16.765 -12.675  52.596  1.00-24.74           H
ATOM   3293 2HG1 ILE A 235     -16.360 -11.199  51.726  1.00-24.74           H
ATOM   3294  CG2 ILE A 235     -16.982 -14.383  50.466  1.00-24.74           C
ATOM   3295 1HG2 ILE A 235     -18.050 -14.279  50.273  1.00-24.74           H
ATOM   3296 2HG2 ILE A 235     -16.834 -14.910  51.410  1.00-24.74           H
ATOM   3297 3HG2 ILE A 235     -16.557 -14.976  49.655  1.00-24.74           H
ATOM   3298  CD1 ILE A 235     -18.392 -11.785  51.533  1.00-24.74           C
ATOM   3299 1HD1 ILE A 235     -18.672 -11.120  52.350  1.00-24.74           H
ATOM   3300 2HD1 ILE A 235     -19.004 -12.686  51.592  1.00-24.74           H
ATOM   3301 3HD1 ILE A 235     -18.571 -11.281  50.583  1.00-24.74           H
ATOM   3302  N   SER A 236     -13.664 -15.115  49.817  1.00 25.30           N
ATOM   3303  H   SER A 236     -13.721 -15.491  50.758  1.00 25.30           H
ATOM   3304  CA  SER A 236     -13.054 -15.930  48.767  1.00 25.30           C
ATOM   3305  HA  SER A 236     -12.199 -15.394  48.358  1.00 25.30           H
ATOM   3306  C   SER A 236     -14.039 -16.278  47.651  1.00 25.30           C
ATOM   3307  O   SER A 236     -15.164 -16.706  47.938  1.00 25.30           O
ATOM   3308  CB  SER A 236     -12.580 -17.253  49.363  1.00 25.30           C
ATOM   3309 1HB  SER A 236     -13.443 -17.804  49.738  1.00 25.30           H
ATOM   3310 2HB  SER A 236     -12.089 -17.843  48.590  1.00 25.30           H
ATOM   3311  OG  SER A 236     -11.680 -17.023  50.428  1.00 25.30           O
ATOM   3312  HG  SER A 236     -11.486 -17.866  50.849  1.00 25.30           H
ATOM   3313  N   PRO A 237     -13.634 -16.168  46.373  1.00 -4.17           N
ATOM   3314  CA  PRO A 237     -14.305 -17.078  45.435  1.00 -4.17           C
ATOM   3315  HA  PRO A 237     -15.389 -17.004  45.519  1.00 -4.17           H
ATOM   3316  C   PRO A 237     -13.847 -18.513  45.696  1.00 -4.17           C
ATOM   3317  O   PRO A 237     -12.689 -18.738  46.064  1.00 -4.17           O
ATOM   3318  CB  PRO A 237     -13.840 -16.564  44.070  1.00 -4.17           C
ATOM   3319 1HB  PRO A 237     -13.783 -17.376  43.345  1.00 -4.17           H
ATOM   3320 2HB  PRO A 237     -14.514 -15.785  43.719  1.00 -4.17           H
ATOM   3321  CG  PRO A 237     -12.494 -15.990  44.336  1.00 -4.17           C
ATOM   3322 1HG  PRO A 237     -11.751 -16.788  44.370  1.00 -4.17           H
ATOM   3323 2HG  PRO A 237     -12.228 -15.254  43.578  1.00 -4.17           H
ATOM   3324  CD  PRO A 237     -12.613 -15.345  45.695  1.00 -4.17           C
ATOM   3325 1HD  PRO A 237     -11.658 -15.381  46.219  1.00 -4.17           H
ATOM   3326 2HD  PRO A 237     -12.966 -14.316  45.600  1.00 -4.17           H
ATOM   3327  N   LEU A 238     -14.722 -19.493  45.530  1.00-14.27           N
ATOM   3328  H   LEU A 238     -15.677 -19.277  45.251  1.00-14.27           H
ATOM   3329  CA  LEU A 238     -14.371 -20.895  45.777  1.00-14.27           C
ATOM   3330  HA  LEU A 238     -13.312 -20.974  46.013  1.00-14.27           H
ATOM   3331  C   LEU A 238     -14.625 -21.742  44.540  1.00-14.27           C
ATOM   3332  O   LEU A 238     -15.703 -21.693  43.951  1.00-14.27           O
ATOM   3333  CB  LEU A 238     -15.174 -21.443  46.964  1.00-14.27           C
ATOM   3334 1HB  LEU A 238     -16.233 -21.337  46.731  1.00-14.27           H
ATOM   3335 2HB  LEU A 238     -14.960 -22.507  47.049  1.00-14.27           H
ATOM   3336  CG  LEU A 238     -14.923 -20.804  48.341  1.00-14.27           C
ATOM   3337  HG  LEU A 238     -15.125 -19.736  48.273  1.00-14.27           H
ATOM   3338  CD1 LEU A 238     -15.877 -21.401  49.370  1.00-14.27           C
ATOM   3339 1HD1 LEU A 238     -15.750 -20.892  50.326  1.00-14.27           H
ATOM   3340 2HD1 LEU A 238     -15.676 -22.465  49.500  1.00-14.27           H
ATOM   3341 3HD1 LEU A 238     -16.905 -21.268  49.037  1.00-14.27           H
ATOM   3342  CD2 LEU A 238     -13.482 -20.990  48.829  1.00-14.27           C
ATOM   3343 1HD2 LEU A 238     -13.375 -20.575  49.830  1.00-14.27           H
ATOM   3344 2HD2 LEU A 238     -12.794 -20.473  48.163  1.00-14.27           H
ATOM   3345 3HD2 LEU A 238     -13.231 -22.051  48.854  1.00-14.27           H
ATOM   3346  N   SER A 239     -13.630 -22.526  44.156  0.97 -0.41           N
ATOM   3347  H   SER A 239     -12.768 -22.527  44.680  0.97 -0.41           H
ATOM   3348  CA  SER A 239     -13.733 -23.425  43.013  0.97 -0.41           C
ATOM   3349  HA  SER A 239     -14.181 -22.899  42.171  0.97 -0.41           H
ATOM   3350  C   SER A 239     -14.607 -24.618  43.372  0.97 -0.41           C
ATOM   3351  O   SER A 239     -14.889 -24.857  44.547  0.97 -0.41           O
ATOM   3352  CB  SER A 239     -12.339 -23.916  42.619  0.97 -0.41           C
ATOM   3353 1HB  SER A 239     -12.417 -24.602  41.776  0.97 -0.41           H
ATOM   3354 2HB  SER A 239     -11.736 -23.057  42.320  0.97 -0.41           H
ATOM   3355  OG  SER A 239     -11.696 -24.562  43.708  0.97 -0.41           O
ATOM   3356  HG  SER A 239     -12.293 -25.230  44.083  0.97 -0.41           H
ATOM   3357  N   ASP A 240     -15.005 -25.381  42.366  0.97 20.37           N
ATOM   3358  H   ASP A 240     -14.714 -25.136  41.425  0.97 20.37           H
ATOM   3359  CA  ASP A 240     -15.839 -26.570  42.562  0.97 20.37           C
ATOM   3360  HA  ASP A 240     -15.752 -26.917  43.592  0.97 20.37           H
ATOM   3361  C   ASP A 240     -15.419 -27.720  41.652  0.97 20.37           C
ATOM   3362  O   ASP A 240     -15.068 -28.800  42.132  0.97 20.37           O
ATOM   3363  CB  ASP A 240     -17.303 -26.210  42.288  0.97 20.37           C
ATOM   3364 1HB  ASP A 240     -17.629 -25.464  43.012  0.97 20.37           H
ATOM   3365 2HB  ASP A 240     -17.371 -25.775  41.292  0.97 20.37           H
ATOM   3366  CG  ASP A 240     -18.237 -27.410  42.351  0.97 20.37           C
ATOM   3367  OD1 ASP A 240     -17.960 -28.406  43.047  0.97 20.37           O
ATOM   3368  OD2 ASP A 240     -19.285 -27.361  41.671  0.97 20.37           O
ATOM   3369  N   ALA A 241     -15.429 -27.487  40.346  0.97 13.79           N
ATOM   3370  H   ALA A 241     -15.649 -26.568  39.994  0.97 13.79           H
ATOM   3371  CA  ALA A 241     -15.155 -28.541  39.376  0.97 13.79           C
ATOM   3372  HA  ALA A 241     -14.594 -29.336  39.866  0.97 13.79           H
ATOM   3373  C   ALA A 241     -14.306 -28.041  38.210  0.97 13.79           C
ATOM   3374  O   ALA A 241     -14.333 -26.854  37.861  0.97 13.79           O
ATOM   3375  CB  ALA A 241     -16.484 -29.115  38.870  0.97 13.79           C
ATOM   3376 1HB  ALA A 241     -17.091 -29.445  39.714  0.97 13.79           H
ATOM   3377 2HB  ALA A 241     -16.294 -29.967  38.217  0.97 13.79           H
ATOM   3378 3HB  ALA A 241     -17.034 -28.354  38.313  0.97 13.79           H
ATOM   3379  N   SER A 242     -13.566 -28.955  37.602  1.00  5.93           N
ATOM   3380  H   SER A 242     -13.601 -29.915  37.926  1.00  5.93           H
ATOM   3381  CA  SER A 242     -12.714 -28.621  36.465  1.00  5.93           C
ATOM   3382  HA  SER A 242     -12.095 -27.764  36.727  1.00  5.93           H
ATOM   3383  C   SER A 242     -13.548 -28.279  35.236  1.00  5.93           C
ATOM   3384  O   SER A 242     -14.540 -28.951  34.931  1.00  5.93           O
ATOM   3385  CB  SER A 242     -11.799 -29.799  36.114  1.00  5.93           C
ATOM   3386 1HB  SER A 242     -11.179 -30.044  36.976  1.00  5.93           H
ATOM   3387 2HB  SER A 242     -12.410 -30.664  35.854  1.00  5.93           H
ATOM   3388  OG  SER A 242     -10.961 -29.471  35.018  1.00  5.93           O
ATOM   3389  HG  SER A 242     -10.446 -30.255  34.763  1.00  5.93           H
ATOM   3390  N   LEU A 243     -13.102 -27.286  34.479  1.00 -3.71           N
ATOM   3391  H   LEU A 243     -12.314 -26.735  34.799  1.00 -3.71           H
ATOM   3392  CA  LEU A 243     -13.599 -27.063  33.123  1.00 -3.71           C
ATOM   3393  HA  LEU A 243     -14.615 -27.444  33.031  1.00 -3.71           H
ATOM   3394  C   LEU A 243     -12.680 -27.912  32.254  1.00 -3.71           C
ATOM   3395  O   LEU A 243     -11.747 -27.432  31.615  1.00 -3.71           O
ATOM   3396  CB  LEU A 243     -13.563 -25.586  32.718  1.00 -3.71           C
ATOM   3397 1HB  LEU A 243     -12.538 -25.229  32.815  1.00 -3.71           H
ATOM   3398 2HB  LEU A 243     -13.840 -25.526  31.665  1.00 -3.71           H
ATOM   3399  CG  LEU A 243     -14.477 -24.629  33.499  1.00 -3.71           C
ATOM   3400  HG  LEU A 243     -14.195 -24.664  34.549  1.00 -3.71           H
ATOM   3401  CD1 LEU A 243     -14.268 -23.205  33.000  1.00 -3.71           C
ATOM   3402 1HD1 LEU A 243     -14.869 -22.517  33.594  1.00 -3.71           H
ATOM   3403 2HD1 LEU A 243     -14.559 -23.125  31.953  1.00 -3.71           H
ATOM   3404 3HD1 LEU A 243     -13.217 -22.932  33.105  1.00 -3.71           H
ATOM   3405  CD2 LEU A 243     -15.962 -24.989  33.393  1.00 -3.71           C
ATOM   3406 1HD2 LEU A 243     -16.558 -24.246  33.924  1.00 -3.71           H
ATOM   3407 2HD2 LEU A 243     -16.143 -25.961  33.852  1.00 -3.71           H
ATOM   3408 3HD2 LEU A 243     -16.269 -25.016  32.348  1.00 -3.71           H
ATOM   3409  N   ASP A 244     -12.902 -29.214  32.331  1.00  6.01           N
ATOM   3410  H   ASP A 244     -13.667 -29.539  32.908  1.00  6.01           H
ATOM   3411  CA  ASP A 244     -12.074 -30.201  31.645  1.00  6.01           C
ATOM   3412  HA  ASP A 244     -11.020 -29.970  31.807  1.00  6.01           H
ATOM   3413  C   ASP A 244     -12.369 -30.132  30.148  1.00  6.01           C
ATOM   3414  O   ASP A 244     -13.406 -30.609  29.678  1.00  6.01           O
ATOM   3415  CB  ASP A 244     -12.368 -31.590  32.224  1.00  6.01           C
ATOM   3416 1HB  ASP A 244     -12.233 -31.549  33.305  1.00  6.01           H
ATOM   3417 2HB  ASP A 244     -13.405 -31.852  32.024  1.00  6.01           H
ATOM   3418  CG  ASP A 244     -11.457 -32.673  31.664  1.00  6.01           C
ATOM   3419  OD1 ASP A 244     -10.830 -32.490  30.601  1.00  6.01           O
ATOM   3420  OD2 ASP A 244     -11.370 -33.754  32.286  1.00  6.01           O
ATOM   3421  N   LEU A 245     -11.477 -29.508  29.393  1.00-13.06           N
ATOM   3422  H   LEU A 245     -10.651 -29.109  29.826  1.00-13.06           H
ATOM   3423  CA  LEU A 245     -11.674 -29.342  27.957  1.00-13.06           C
ATOM   3424  HA  LEU A 245     -12.677 -28.954  27.777  1.00-13.06           H
ATOM   3425  C   LEU A 245     -11.557 -30.662  27.210  1.00-13.06           C
ATOM   3426  O   LEU A 245     -12.216 -30.847  26.195  1.00-13.06           O
ATOM   3427  CB  LEU A 245     -10.654 -28.357  27.384  1.00-13.06           C
ATOM   3428 1HB  LEU A 245      -9.662 -28.720  27.645  1.00-13.06           H
ATOM   3429 2HB  LEU A 245     -10.742 -28.389  26.299  1.00-13.06           H
ATOM   3430  CG  LEU A 245     -10.748 -26.885  27.810  1.00-13.06           C
ATOM   3431  HG  LEU A 245     -10.703 -26.826  28.896  1.00-13.06           H
ATOM   3432  CD1 LEU A 245      -9.556 -26.127  27.237  1.00-13.06           C
ATOM   3433 1HD1 LEU A 245      -9.578 -25.097  27.589  1.00-13.06           H
ATOM   3434 2HD1 LEU A 245      -9.587 -26.134  26.146  1.00-13.06           H
ATOM   3435 3HD1 LEU A 245      -8.627 -26.585  27.576  1.00-13.06           H
ATOM   3436  CD2 LEU A 245     -12.048 -26.229  27.338  1.00-13.06           C
ATOM   3437 1HD2 LEU A 245     -12.024 -25.166  27.567  1.00-13.06           H
ATOM   3438 2HD2 LEU A 245     -12.896 -26.679  27.853  1.00-13.06           H
ATOM   3439 3HD2 LEU A 245     -12.164 -26.359  26.262  1.00-13.06           H
ATOM   3440  N   GLN A 246     -10.794 -31.615  27.727  1.00-18.37           N
ATOM   3441  H   GLN A 246     -10.299 -31.453  28.596  1.00-18.37           H
ATOM   3442  CA  GLN A 246     -10.701 -32.923  27.079  1.00-18.37           C
ATOM   3443  HA  GLN A 246     -10.470 -32.795  26.022  1.00-18.37           H
ATOM   3444  C   GLN A 246     -12.045 -33.618  27.234  1.00-18.37           C
ATOM   3445  O   GLN A 246     -12.535 -34.284  26.328  1.00-18.37           O
ATOM   3446  CB  GLN A 246      -9.656 -33.816  27.742  1.00-18.37           C
ATOM   3447 1HB  GLN A 246      -9.973 -33.983  28.766  1.00-18.37           H
ATOM   3448 2HB  GLN A 246      -9.648 -34.777  27.229  1.00-18.37           H
ATOM   3449  CG  GLN A 246      -8.245 -33.283  27.780  1.00-18.37           C
ATOM   3450 1HG  GLN A 246      -7.864 -33.184  26.765  1.00-18.37           H
ATOM   3451 2HG  GLN A 246      -8.238 -32.307  28.261  1.00-18.37           H
ATOM   3452  CD  GLN A 246      -7.354 -34.206  28.573  1.00-18.37           C
ATOM   3453  OE1 GLN A 246      -7.694 -34.626  29.678  1.00-18.37           O
ATOM   3454  NE2 GLN A 246      -6.234 -34.562  28.023  1.00-18.37           N
ATOM   3455 1HE2 GLN A 246      -5.617 -35.170  28.536  1.00-18.37           H
ATOM   3456 2HE2 GLN A 246      -5.991 -34.242  27.096  1.00-18.37           H
ATOM   3457  N   ARG A 247     -12.667 -33.434  28.391  1.00 -8.34           N
ATOM   3458  H   ARG A 247     -12.206 -32.905  29.129  1.00 -8.34           H
ATOM   3459  CA  ARG A 247     -14.005 -33.977  28.606  1.00 -8.34           C
ATOM   3460  HA  ARG A 247     -14.000 -35.038  28.366  1.00 -8.34           H
ATOM   3461  C   ARG A 247     -14.978 -33.295  27.664  1.00 -8.34           C
ATOM   3462  O   ARG A 247     -15.811 -33.965  27.092  1.00 -8.34           O
ATOM   3463  CB  ARG A 247     -14.465 -33.797  30.051  1.00 -8.34           C
ATOM   3464 1HB  ARG A 247     -13.664 -34.116  30.716  1.00 -8.34           H
ATOM   3465 2HB  ARG A 247     -14.656 -32.740  30.219  1.00 -8.34           H
ATOM   3466  CG  ARG A 247     -15.714 -34.584  30.412  1.00 -8.34           C
ATOM   3467 1HG  ARG A 247     -16.485 -34.426  29.660  1.00 -8.34           H
ATOM   3468 2HG  ARG A 247     -15.466 -35.644  30.452  1.00 -8.34           H
ATOM   3469  CD  ARG A 247     -16.249 -34.136  31.758  1.00 -8.34           C
ATOM   3470 1HD  ARG A 247     -16.966 -34.870  32.125  1.00 -8.34           H
ATOM   3471 2HD  ARG A 247     -15.421 -34.078  32.466  1.00 -8.34           H
ATOM   3472  NE  ARG A 247     -16.905 -32.823  31.658  1.00 -8.34           N
ATOM   3473  HE  ARG A 247     -16.328 -32.006  31.810  1.00 -8.34           H
ATOM   3474  CZ  ARG A 247     -18.181 -32.601  31.375  1.00 -8.34           C
ATOM   3475  NH1 ARG A 247     -18.602 -31.374  31.287  1.00 -8.34           N
ATOM   3476 1HH1 ARG A 247     -17.952 -30.610  31.403  1.00 -8.34           H
ATOM   3477 2HH1 ARG A 247     -19.576 -31.201  31.088  1.00 -8.34           H
ATOM   3478  NH2 ARG A 247     -19.059 -33.546  31.167  1.00 -8.34           N
ATOM   3479 1HH2 ARG A 247     -18.776 -34.509  31.203  1.00 -8.34           H
ATOM   3480 2HH2 ARG A 247     -20.020 -33.296  30.982  1.00 -8.34           H
ATOM   3481  N   MET A 248     -14.852 -31.996  27.432  1.00  3.88           N
ATOM   3482  H   MET A 248     -14.147 -31.458  27.923  1.00  3.88           H
ATOM   3483  CA  MET A 248     -15.741 -31.338  26.468  1.00  3.88           C
ATOM   3484  HA  MET A 248     -16.769 -31.563  26.752  1.00  3.88           H
ATOM   3485  C   MET A 248     -15.546 -31.864  25.049  1.00  3.88           C
ATOM   3486  O   MET A 248     -16.520 -31.996  24.318  1.00  3.88           O
ATOM   3487  CB  MET A 248     -15.574 -29.817  26.460  1.00  3.88           C
ATOM   3488 1HB  MET A 248     -14.534 -29.567  26.254  1.00  3.88           H
ATOM   3489 2HB  MET A 248     -16.188 -29.419  25.654  1.00  3.88           H
ATOM   3490  CG  MET A 248     -16.002 -29.154  27.757  1.00  3.88           C
ATOM   3491 1HG  MET A 248     -17.027 -29.447  27.985  1.00  3.88           H
ATOM   3492 2HG  MET A 248     -15.354 -29.502  28.559  1.00  3.88           H
ATOM   3493  SD  MET A 248     -15.913 -27.352  27.686  1.00  3.88           S
ATOM   3494  CE  MET A 248     -17.393 -26.925  26.714  1.00  3.88           C
ATOM   3495 1HE  MET A 248     -17.493 -25.840  26.659  1.00  3.88           H
ATOM   3496 2HE  MET A 248     -18.280 -27.341  27.193  1.00  3.88           H
ATOM   3497 3HE  MET A 248     -17.303 -27.328  25.705  1.00  3.88           H
ATOM   3498  N   ILE A 249     -14.328 -32.229  24.671  1.00-14.28           N
ATOM   3499  H   ILE A 249     -13.535 -32.057  25.283  1.00-14.28           H
ATOM   3500  CA  ILE A 249     -14.098 -32.872  23.374  1.00-14.28           C
ATOM   3501  HA  ILE A 249     -14.533 -32.252  22.590  1.00-14.28           H
ATOM   3502  C   ILE A 249     -14.822 -34.222  23.358  1.00-14.28           C
ATOM   3503  O   ILE A 249     -15.480 -34.560  22.380  1.00-14.28           O
ATOM   3504  CB  ILE A 249     -12.570 -33.071  23.072  1.00-14.28           C
ATOM   3505  HB  ILE A 249     -12.120 -33.613  23.901  1.00-14.28           H
ATOM   3506  CG1 ILE A 249     -11.864 -31.709  22.929  1.00-14.28           C
ATOM   3507 1HG1 ILE A 249     -12.170 -31.261  21.984  1.00-14.28           H
ATOM   3508 2HG1 ILE A 249     -12.199 -31.051  23.726  1.00-14.28           H
ATOM   3509  CG2 ILE A 249     -12.352 -33.891  21.781  1.00-14.28           C
ATOM   3510 1HG2 ILE A 249     -11.290 -33.977  21.557  1.00-14.28           H
ATOM   3511 2HG2 ILE A 249     -12.855 -33.411  20.941  1.00-14.28           H
ATOM   3512 3HG2 ILE A 249     -12.748 -34.898  21.908  1.00-14.28           H
ATOM   3513  CD1 ILE A 249     -10.325 -31.746  22.976  1.00-14.28           C
ATOM   3514 1HD1 ILE A 249      -9.938 -30.729  22.934  1.00-14.28           H
ATOM   3515 2HD1 ILE A 249      -9.931 -32.300  22.124  1.00-14.28           H
ATOM   3516 3HD1 ILE A 249      -9.992 -32.217  23.901  1.00-14.28           H
ATOM   3517  N   ARG A 250     -14.737 -35.006  24.424  1.00-13.84           N
ATOM   3518  H   ARG A 250     -14.177 -34.717  25.219  1.00-13.84           H
ATOM   3519  CA  ARG A 250     -15.417 -36.307  24.436  1.00-13.84           C
ATOM   3520  HA  ARG A 250     -15.191 -36.814  23.497  1.00-13.84           H
ATOM   3521  C   ARG A 250     -16.942 -36.242  24.537  1.00-13.84           C
ATOM   3522  O   ARG A 250     -17.623 -37.025  23.882  1.00-13.84           O
ATOM   3523  CB  ARG A 250     -14.887 -37.183  25.575  1.00-13.84           C
ATOM   3524 1HB  ARG A 250     -15.044 -36.665  26.521  1.00-13.84           H
ATOM   3525 2HB  ARG A 250     -15.464 -38.108  25.589  1.00-13.84           H
ATOM   3526  CG  ARG A 250     -13.408 -37.548  25.435  1.00-13.84           C
ATOM   3527 1HG  ARG A 250     -13.245 -37.985  24.450  1.00-13.84           H
ATOM   3528 2HG  ARG A 250     -12.798 -36.653  25.524  1.00-13.84           H
ATOM   3529  CD  ARG A 250     -12.971 -38.557  26.491  1.00-13.84           C
ATOM   3530 1HD  ARG A 250     -13.568 -39.461  26.360  1.00-13.84           H
ATOM   3531 2HD  ARG A 250     -11.923 -38.815  26.328  1.00-13.84           H
ATOM   3532  NE  ARG A 250     -13.157 -38.079  27.870  1.00-13.84           N
ATOM   3533  HE  ARG A 250     -14.029 -38.341  28.320  1.00-13.84           H
ATOM   3534  CZ  ARG A 250     -12.298 -37.380  28.598  1.00-13.84           C
ATOM   3535  NH1 ARG A 250     -12.617 -37.066  29.820  1.00-13.84           N
ATOM   3536 1HH1 ARG A 250     -13.497 -37.367  30.220  1.00-13.84           H
ATOM   3537 2HH1 ARG A 250     -11.966 -36.530  30.374  1.00-13.84           H
ATOM   3538  NH2 ARG A 250     -11.115 -37.011  28.189  1.00-13.84           N
ATOM   3539 1HH2 ARG A 250     -10.804 -37.250  27.260  1.00-13.84           H
ATOM   3540 2HH2 ARG A 250     -10.511 -36.504  28.820  1.00-13.84           H
ATOM   3541  N   THR A 251     -17.480 -35.374  25.383  1.00 -3.67           N
ATOM   3542  H   THR A 251     -16.879 -34.730  25.889  1.00 -3.67           H
ATOM   3543  CA  THR A 251     -18.901 -35.421  25.746  1.00 -3.67           C
ATOM   3544  HA  THR A 251     -19.316 -36.364  25.391  1.00 -3.67           H
ATOM   3545  C   THR A 251     -19.776 -34.294  25.210  1.00 -3.67           C
ATOM   3546  O   THR A 251     -21.008 -34.412  25.199  1.00 -3.67           O
ATOM   3547  CB  THR A 251     -19.078 -35.375  27.285  1.00 -3.67           C
ATOM   3548  HB  THR A 251     -20.123 -35.558  27.527  1.00 -3.67           H
ATOM   3549  OG1 THR A 251     -18.702 -34.091  27.788  1.00 -3.67           O
ATOM   3550  HG1 THR A 251     -19.508 -33.646  28.072  1.00 -3.67           H
ATOM   3551  CG2 THR A 251     -18.221 -36.397  28.001  1.00 -3.67           C
ATOM   3552 1HG2 THR A 251     -18.432 -36.352  29.067  1.00 -3.67           H
ATOM   3553 2HG2 THR A 251     -17.164 -36.191  27.845  1.00 -3.67           H
ATOM   3554 3HG2 THR A 251     -18.456 -37.392  27.634  1.00 -3.67           H
ATOM   3555  N   SER A 252     -19.171 -33.187  24.800  1.00 24.36           N
ATOM   3556  H   SER A 252     -18.160 -33.117  24.833  1.00 24.36           H
ATOM   3557  CA  SER A 252     -19.925 -32.027  24.320  1.00 24.36           C
ATOM   3558  HA  SER A 252     -20.870 -32.379  23.922  1.00 24.36           H
ATOM   3559  C   SER A 252     -19.242 -31.234  23.197  1.00 24.36           C
ATOM   3560  O   SER A 252     -19.002 -30.023  23.351  1.00 24.36           O
ATOM   3561  CB  SER A 252     -20.232 -31.113  25.511  1.00 24.36           C
ATOM   3562 1HB  SER A 252     -20.855 -30.284  25.178  1.00 24.36           H
ATOM   3563 2HB  SER A 252     -20.780 -31.686  26.260  1.00 24.36           H
ATOM   3564  OG  SER A 252     -19.044 -30.611  26.098  1.00 24.36           O
ATOM   3565  HG  SER A 252     -18.522 -30.209  25.392  1.00 24.36           H
ATOM   3566  N   PRO A 253     -18.924 -31.879  22.053  1.00  5.53           N
ATOM   3567  CA  PRO A 253     -18.237 -31.090  21.021  1.00  5.53           C
ATOM   3568  HA  PRO A 253     -17.258 -30.779  21.387  1.00  5.53           H
ATOM   3569  C   PRO A 253     -18.992 -29.871  20.504  1.00  5.53           C
ATOM   3570  O   PRO A 253     -18.384 -28.859  20.175  1.00  5.53           O
ATOM   3571  CB  PRO A 253     -18.083 -32.089  19.871  1.00  5.53           C
ATOM   3572 1HB  PRO A 253     -18.923 -32.002  19.185  1.00  5.53           H
ATOM   3573 2HB  PRO A 253     -17.143 -31.936  19.344  1.00  5.53           H
ATOM   3574  CG  PRO A 253     -18.097 -33.385  20.505  1.00  5.53           C
ATOM   3575 1HG  PRO A 253     -18.370 -34.163  19.795  1.00  5.53           H
ATOM   3576 2HG  PRO A 253     -17.119 -33.583  20.928  1.00  5.53           H
ATOM   3577  CD  PRO A 253     -19.112 -33.269  21.591  1.00  5.53           C
ATOM   3578 1HD  PRO A 253     -20.118 -33.409  21.191  1.00  5.53           H
ATOM   3579 2HD  PRO A 253     -18.901 -33.992  22.378  1.00  5.53           H
ATOM   3580  N   ASN A 254     -20.317 -29.928  20.444  1.00-21.76           N
ATOM   3581  H   ASN A 254     -20.818 -30.751  20.764  1.00-21.76           H
ATOM   3582  CA  ASN A 254     -21.060 -28.794  19.897  1.00-21.76           C
ATOM   3583  HA  ASN A 254     -20.579 -28.476  18.970  1.00-21.76           H
ATOM   3584  C   ASN A 254     -21.012 -27.618  20.862  1.00-21.76           C
ATOM   3585  O   ASN A 254     -20.927 -26.469  20.439  1.00-21.76           O
ATOM   3586  CB  ASN A 254     -22.507 -29.185  19.583  1.00-21.76           C
ATOM   3587 1HB  ASN A 254     -22.969 -29.605  20.474  1.00-21.76           H
ATOM   3588 2HB  ASN A 254     -23.058 -28.292  19.291  1.00-21.76           H
ATOM   3589  CG  ASN A 254     -22.598 -30.186  18.461  1.00-21.76           C
ATOM   3590  OD1 ASN A 254     -21.862 -30.101  17.483  1.00-21.76           O
ATOM   3591  ND2 ASN A 254     -23.455 -31.156  18.596  1.00-21.76           N
ATOM   3592 1HD2 ASN A 254     -23.496 -31.863  17.881  1.00-21.76           H
ATOM   3593 2HD2 ASN A 254     -24.069 -31.185  19.393  1.00-21.76           H
ATOM   3594  N   SER A 255     -20.996 -27.897  22.159  1.00-12.21           N
ATOM   3595  H   SER A 255     -21.069 -28.852  22.473  1.00-12.21           H
ATOM   3596  CA  SER A 255     -20.853 -26.832  23.151  1.00-12.21           C
ATOM   3597  HA  SER A 255     -21.606 -26.065  22.967  1.00-12.21           H
ATOM   3598  C   SER A 255     -19.472 -26.205  23.058  1.00-12.21           C
ATOM   3599  O   SER A 255     -19.312 -25.002  23.235  1.00-12.21           O
ATOM   3600  CB  SER A 255     -21.010 -27.369  24.573  1.00-12.21           C
ATOM   3601 1HB  SER A 255     -20.222 -28.094  24.774  1.00-12.21           H
ATOM   3602 2HB  SER A 255     -20.908 -26.540  25.275  1.00-12.21           H
ATOM   3603  OG  SER A 255     -22.269 -27.992  24.762  1.00-12.21           O
ATOM   3604  HG  SER A 255     -22.455 -27.989  25.712  1.00-12.21           H
ATOM   3605  N   LEU A 256     -18.468 -27.027  22.788  1.00 -0.35           N
ATOM   3606  H   LEU A 256     -18.645 -28.017  22.661  1.00 -0.35           H
ATOM   3607  CA  LEU A 256     -17.100 -26.536  22.694  1.00 -0.35           C
ATOM   3608  HA  LEU A 256     -16.881 -25.954  23.589  1.00 -0.35           H
ATOM   3609  C   LEU A 256     -16.942 -25.617  21.488  1.00 -0.35           C
ATOM   3610  O   LEU A 256     -16.382 -24.533  21.604  1.00 -0.35           O
ATOM   3611  CB  LEU A 256     -16.129 -27.718  22.613  1.00 -0.35           C
ATOM   3612 1HB  LEU A 256     -16.323 -28.371  23.463  1.00 -0.35           H
ATOM   3613 2HB  LEU A 256     -16.352 -28.277  21.706  1.00 -0.35           H
ATOM   3614  CG  LEU A 256     -14.628 -27.394  22.593  1.00 -0.35           C
ATOM   3615  HG  LEU A 256     -14.421 -26.775  21.722  1.00 -0.35           H
ATOM   3616  CD1 LEU A 256     -14.153 -26.648  23.841  1.00 -0.35           C
ATOM   3617 1HD1 LEU A 256     -13.073 -26.507  23.791  1.00 -0.35           H
ATOM   3618 2HD1 LEU A 256     -14.401 -27.214  24.739  1.00 -0.35           H
ATOM   3619 3HD1 LEU A 256     -14.621 -25.665  23.884  1.00 -0.35           H
ATOM   3620  CD2 LEU A 256     -13.854 -28.693  22.451  1.00 -0.35           C
ATOM   3621 1HD2 LEU A 256     -12.792 -28.471  22.346  1.00 -0.35           H
ATOM   3622 2HD2 LEU A 256     -14.184 -29.225  21.558  1.00 -0.35           H
ATOM   3623 3HD2 LEU A 256     -14.010 -29.325  23.326  1.00 -0.35           H
ATOM   3624  N   VAL A 257     -17.483 -26.008  20.343  1.00-17.31           N
ATOM   3625  H   VAL A 257     -17.931 -26.918  20.281  1.00-17.31           H
ATOM   3626  CA  VAL A 257     -17.421 -25.162  19.148  1.00-17.31           C
ATOM   3627  HA  VAL A 257     -16.384 -24.873  18.982  1.00-17.31           H
ATOM   3628  C   VAL A 257     -18.218 -23.875  19.379  1.00-17.31           C
ATOM   3629  O   VAL A 257     -17.772 -22.789  19.001  1.00-17.31           O
ATOM   3630  CB  VAL A 257     -17.921 -25.935  17.888  1.00-17.31           C
ATOM   3631  HB  VAL A 257     -18.927 -26.307  18.081  1.00-17.31           H
ATOM   3632  CG1 VAL A 257     -17.964 -25.039  16.643  1.00-17.31           C
ATOM   3633 1HG1 VAL A 257     -18.233 -25.632  15.769  1.00-17.31           H
ATOM   3634 2HG1 VAL A 257     -16.987 -24.579  16.474  1.00-17.31           H
ATOM   3635 3HG1 VAL A 257     -18.717 -24.264  16.776  1.00-17.31           H
ATOM   3636  CG2 VAL A 257     -16.999 -27.127  17.596  1.00-17.31           C
ATOM   3637 1HG2 VAL A 257     -17.375 -27.683  16.737  1.00-17.31           H
ATOM   3638 2HG2 VAL A 257     -16.959 -27.800  18.449  1.00-17.31           H
ATOM   3639 3HG2 VAL A 257     -15.990 -26.773  17.378  1.00-17.31           H
ATOM   3640  N   ALA A 258     -19.357 -23.959  20.056  1.00-18.00           N
ATOM   3641  H   ALA A 258     -19.712 -24.861  20.351  1.00-18.00           H
ATOM   3642  CA  ALA A 258     -20.125 -22.756  20.366  1.00-18.00           C
ATOM   3643  HA  ALA A 258     -20.333 -22.236  19.430  1.00-18.00           H
ATOM   3644  C   ALA A 258     -19.326 -21.801  21.264  1.00-18.00           C
ATOM   3645  O   ALA A 258     -19.308 -20.595  21.033  1.00-18.00           O
ATOM   3646  CB  ALA A 258     -21.453 -23.139  21.023  1.00-18.00           C
ATOM   3647 1HB  ALA A 258     -22.011 -23.808  20.367  1.00-18.00           H
ATOM   3648 2HB  ALA A 258     -22.042 -22.239  21.200  1.00-18.00           H
ATOM   3649 3HB  ALA A 258     -21.271 -23.640  21.974  1.00-18.00           H
ATOM   3650  N   TYR A 259     -18.627 -22.338  22.255  1.00-10.62           N
ATOM   3651  H   TYR A 259     -18.680 -23.340  22.418  1.00-10.62           H
ATOM   3652  CA  TYR A 259     -17.787 -21.526  23.135  1.00-10.62           C
ATOM   3653  HA  TYR A 259     -18.396 -20.753  23.604  1.00-10.62           H
ATOM   3654  C   TYR A 259     -16.669 -20.837  22.359  1.00-10.62           C
ATOM   3655  O   TYR A 259     -16.425 -19.634  22.520  1.00-10.62           O
ATOM   3656  CB  TYR A 259     -17.167 -22.403  24.227  1.00-10.62           C
ATOM   3657 1HB  TYR A 259     -17.966 -22.835  24.829  1.00-10.62           H
ATOM   3658 2HB  TYR A 259     -16.608 -23.212  23.763  1.00-10.62           H
ATOM   3659  CG  TYR A 259     -16.228 -21.626  25.120  1.00-10.62           C
ATOM   3660  CD1 TYR A 259     -16.728 -20.872  26.196  1.00-10.62           C
ATOM   3661  HD1 TYR A 259     -17.788 -20.879  26.407  1.00-10.62           H
ATOM   3662  CD2 TYR A 259     -14.837 -21.606  24.872  1.00-10.62           C
ATOM   3663  HD2 TYR A 259     -14.425 -22.192  24.061  1.00-10.62           H
ATOM   3664  CE1 TYR A 259     -15.863 -20.093  26.998  1.00-10.62           C
ATOM   3665  HE1 TYR A 259     -16.261 -19.517  27.816  1.00-10.62           H
ATOM   3666  CE2 TYR A 259     -13.968 -20.807  25.664  1.00-10.62           C
ATOM   3667  HE2 TYR A 259     -12.909 -20.781  25.457  1.00-10.62           H
ATOM   3668  CZ  TYR A 259     -14.495 -20.055  26.717  1.00-10.62           C
ATOM   3669  OH  TYR A 259     -13.684 -19.265  27.489  1.00-10.62           O
ATOM   3670  HH  TYR A 259     -12.780 -19.210  27.147  1.00-10.62           H
ATOM   3671  N   ILE A 260     -16.013 -21.587  21.483  1.00 -9.80           N
ATOM   3672  H   ILE A 260     -16.257 -22.570  21.386  1.00 -9.80           H
ATOM   3673  CA  ILE A 260     -14.934 -21.046  20.659  1.00 -9.80           C
ATOM   3674  HA  ILE A 260     -14.175 -20.612  21.309  1.00 -9.80           H
ATOM   3675  C   ILE A 260     -15.496 -19.923  19.789  1.00 -9.80           C
ATOM   3676  O   ILE A 260     -14.928 -18.830  19.740  1.00 -9.80           O
ATOM   3677  CB  ILE A 260     -14.281 -22.165  19.791  1.00 -9.80           C
ATOM   3678  HB  ILE A 260     -15.070 -22.686  19.250  1.00 -9.80           H
ATOM   3679  CG1 ILE A 260     -13.540 -23.173  20.693  1.00 -9.80           C
ATOM   3680 1HG1 ILE A 260     -12.613 -22.713  21.036  1.00 -9.80           H
ATOM   3681 2HG1 ILE A 260     -14.144 -23.381  21.574  1.00 -9.80           H
ATOM   3682  CG2 ILE A 260     -13.295 -21.574  18.767  1.00 -9.80           C
ATOM   3683 1HG2 ILE A 260     -12.810 -22.372  18.204  1.00 -9.80           H
ATOM   3684 2HG2 ILE A 260     -12.533 -20.978  19.272  1.00 -9.80           H
ATOM   3685 3HG2 ILE A 260     -13.833 -20.950  18.054  1.00 -9.80           H
ATOM   3686  CD1 ILE A 260     -13.207 -24.522  20.027  1.00 -9.80           C
ATOM   3687 1HD1 ILE A 260     -12.728 -25.174  20.758  1.00 -9.80           H
ATOM   3688 2HD1 ILE A 260     -12.526 -24.376  19.189  1.00 -9.80           H
ATOM   3689 3HD1 ILE A 260     -14.123 -24.998  19.675  1.00 -9.80           H
ATOM   3690  N   ASN A 261     -16.639 -20.130  19.153  1.00-23.19           N
ATOM   3691  H   ASN A 261     -17.116 -21.024  19.242  1.00-23.19           H
ATOM   3692  CA  ASN A 261     -17.200 -19.090  18.292  1.00-23.19           C
ATOM   3693  HA  ASN A 261     -16.426 -18.767  17.595  1.00-23.19           H
ATOM   3694  C   ASN A 261     -17.633 -17.857  19.077  1.00-23.19           C
ATOM   3695  O   ASN A 261     -17.481 -16.734  18.603  1.00-23.19           O
ATOM   3696  CB  ASN A 261     -18.393 -19.629  17.503  1.00-23.19           C
ATOM   3697 1HB  ASN A 261     -19.082 -20.128  18.183  1.00-23.19           H
ATOM   3698 2HB  ASN A 261     -18.909 -18.792  17.038  1.00-23.19           H
ATOM   3699  CG  ASN A 261     -17.983 -20.585  16.416  1.00-23.19           C
ATOM   3700  OD1 ASN A 261     -16.916 -20.453  15.826  1.00-23.19           O
ATOM   3701  ND2 ASN A 261     -18.819 -21.539  16.125  1.00-23.19           N
ATOM   3702 1HD2 ASN A 261     -18.582 -22.176  15.382  1.00-23.19           H
ATOM   3703 2HD2 ASN A 261     -19.676 -21.635  16.643  1.00-23.19           H
ATOM   3704  N   ASN A 262     -18.124 -18.043  20.293  1.00-21.25           N
ATOM   3705  H   ASN A 262     -18.252 -18.986  20.647  1.00-21.25           H
ATOM   3706  CA  ASN A 262     -18.536 -16.907  21.118  1.00-21.25           C
ATOM   3707  HA  ASN A 262     -19.184 -16.256  20.529  1.00-21.25           H
ATOM   3708  C   ASN A 262     -17.315 -16.098  21.547  1.00-21.25           C
ATOM   3709  O   ASN A 262     -17.353 -14.869  21.625  1.00-21.25           O
ATOM   3710  CB  ASN A 262     -19.296 -17.382  22.360  1.00-21.25           C
ATOM   3711 1HB  ASN A 262     -18.701 -18.130  22.880  1.00-21.25           H
ATOM   3712 2HB  ASN A 262     -19.444 -16.531  23.024  1.00-21.25           H
ATOM   3713  CG  ASN A 262     -20.650 -17.967  22.036  1.00-21.25           C
ATOM   3714  OD1 ASN A 262     -21.222 -17.722  20.977  1.00-21.25           O
ATOM   3715  ND2 ASN A 262     -21.197 -18.712  22.955  1.00-21.25           N
ATOM   3716 1HD2 ASN A 262     -22.104 -19.107  22.780  1.00-21.25           H
ATOM   3717 2HD2 ASN A 262     -20.717 -18.876  23.822  1.00-21.25           H
ATOM   3718  N   SER A 263     -16.200 -16.769  21.801  1.00-11.77           N
ATOM   3719  H   SER A 263     -16.197 -17.785  21.772  1.00-11.77           H
ATOM   3720  CA  SER A 263     -14.987 -16.043  22.176  1.00-11.77           C
ATOM   3721  HA  SER A 263     -15.251 -15.365  22.987  1.00-11.77           H
ATOM   3722  C   SER A 263     -14.466 -15.202  21.011  1.00-11.77           C
ATOM   3723  O   SER A 263     -13.883 -14.132  21.210  1.00-11.77           O
ATOM   3724  CB  SER A 263     -13.901 -16.992  22.693  1.00-11.77           C
ATOM   3725 1HB  SER A 263     -13.103 -16.397  23.141  1.00-11.77           H
ATOM   3726 2HB  SER A 263     -14.328 -17.636  23.461  1.00-11.77           H
ATOM   3727  OG  SER A 263     -13.337 -17.794  21.669  1.00-11.77           O
ATOM   3728  HG  SER A 263     -14.045 -18.216  21.154  1.00-11.77           H
ATOM   3729  N   ARG A 264     -14.707 -15.657  19.788  1.00-20.47           N
ATOM   3730  H   ARG A 264     -15.185 -16.546  19.681  1.00-20.47           H
ATOM   3731  CA  ARG A 264     -14.275 -14.937  18.585  1.00-20.47           C
ATOM   3732  HA  ARG A 264     -13.284 -14.520  18.756  1.00-20.47           H
ATOM   3733  C   ARG A 264     -15.199 -13.784  18.214  1.00-20.47           C
ATOM   3734  O   ARG A 264     -14.736 -12.740  17.745  1.00-20.47           O
ATOM   3735  CB  ARG A 264     -14.190 -15.918  17.417  1.00-20.47           C
ATOM   3736 1HB  ARG A 264     -15.147 -16.430  17.326  1.00-20.47           H
ATOM   3737 2HB  ARG A 264     -14.007 -15.364  16.496  1.00-20.47           H
ATOM   3738  CG  ARG A 264     -13.092 -16.958  17.584  1.00-20.47           C
ATOM   3739 1HG  ARG A 264     -12.119 -16.467  17.557  1.00-20.47           H
ATOM   3740 2HG  ARG A 264     -13.203 -17.459  18.543  1.00-20.47           H
ATOM   3741  CD  ARG A 264     -13.168 -18.000  16.492  1.00-20.47           C
ATOM   3742 1HD  ARG A 264     -14.153 -18.469  16.520  1.00-20.47           H
ATOM   3743 2HD  ARG A 264     -13.030 -17.519  15.523  1.00-20.47           H
ATOM   3744  NE  ARG A 264     -12.143 -19.032  16.678  1.00-20.47           N
ATOM   3745  HE  ARG A 264     -11.541 -18.948  17.487  1.00-20.47           H
ATOM   3746  CZ  ARG A 264     -11.925 -20.077  15.893  1.00-20.47           C
ATOM   3747  NH1 ARG A 264     -10.931 -20.856  16.197  1.00-20.47           N
ATOM   3748 1HH1 ARG A 264     -10.395 -20.662  17.032  1.00-20.47           H
ATOM   3749 2HH1 ARG A 264     -10.714 -21.655  15.623  1.00-20.47           H
ATOM   3750  NH2 ARG A 264     -12.637 -20.361  14.834  1.00-20.47           N
ATOM   3751 1HH2 ARG A 264     -13.452 -19.808  14.609  1.00-20.47           H
ATOM   3752 2HH2 ARG A 264     -12.378 -21.145  14.256  1.00-20.47           H
ATOM   3753  N   SER A 265     -16.494 -13.937  18.428  1.00-14.37           N
ATOM   3754  H   SER A 265     -16.854 -14.807  18.811  1.00-14.37           H
ATOM   3755  CA  SER A 265     -17.449 -12.889  18.071  1.00-14.37           C
ATOM   3756  HA  SER A 265     -17.254 -12.568  17.052  1.00-14.37           H
ATOM   3757  C   SER A 265     -17.361 -11.662  18.975  1.00-14.37           C
ATOM   3758  O   SER A 265     -17.724 -10.554  18.579  1.00-14.37           O
ATOM   3759  CB  SER A 265     -18.862 -13.456  18.136  1.00-14.37           C
ATOM   3760 1HB  SER A 265     -19.576 -12.683  17.850  1.00-14.37           H
ATOM   3761 2HB  SER A 265     -18.943 -14.298  17.449  1.00-14.37           H
ATOM   3762  OG  SER A 265     -19.135 -13.902  19.450  1.00-14.37           O
ATOM   3763  HG  SER A 265     -20.089 -13.846  19.605  1.00-14.37           H
ATOM   3764  N   SER A 266     -16.849 -11.845  20.183  1.00 17.11           N
ATOM   3765  H   SER A 266     -16.531 -12.769  20.437  1.00 17.11           H
ATOM   3766  CA  SER A 266     -16.811 -10.790  21.198  1.00 17.11           C
ATOM   3767  HA  SER A 266     -17.777 -10.285  21.178  1.00 17.11           H
ATOM   3768  C   SER A 266     -15.741  -9.692  21.085  1.00 17.11           C
ATOM   3769  O   SER A 266     -15.492  -8.996  22.065  1.00 17.11           O
ATOM   3770  CB  SER A 266     -16.684 -11.462  22.570  1.00 17.11           C
ATOM   3771 1HB  SER A 266     -15.721 -11.968  22.634  1.00 17.11           H
ATOM   3772 2HB  SER A 266     -16.739 -10.704  23.352  1.00 17.11           H
ATOM   3773  OG  SER A 266     -17.732 -12.406  22.770  1.00 17.11           O
ATOM   3774  HG  SER A 266     -17.543 -13.216  22.264  1.00 17.11           H
ATOM   3775  N   SER A 267     -15.090  -9.515  19.940  1.00 17.91           N
ATOM   3776  H   SER A 267     -15.319 -10.093  19.144  1.00 17.91           H
ATOM   3777  CA  SER A 267     -14.063  -8.468  19.793  1.00 17.91           C
ATOM   3778  HA  SER A 267     -14.276  -7.677  20.510  1.00 17.91           H
ATOM   3779  C   SER A 267     -13.972  -7.818  18.414  1.00 17.91           C
ATOM   3780  O   SER A 267     -13.613  -8.474  17.422  1.00 17.91           O
ATOM   3781  CB  SER A 267     -12.687  -9.038  20.142  1.00 17.91           C
ATOM   3782 1HB  SER A 267     -12.720  -9.461  21.146  1.00 17.91           H
ATOM   3783 2HB  SER A 267     -12.432  -9.825  19.433  1.00 17.91           H
ATOM   3784  OG  SER A 267     -11.696  -8.021  20.099  1.00 17.91           O
ATOM   3785  HG  SER A 267     -10.855  -8.415  20.374  1.00 17.91           H
ATOM   3786  N   ALA A 268     -14.278  -6.524  18.357  1.00 26.73           N
ATOM   3787  H   ALA A 268     -14.600  -6.080  19.206  1.00 26.73           H
ATOM   3788  CA  ALA A 268     -14.168  -5.713  17.138  1.00 26.73           C
ATOM   3789  HA  ALA A 268     -13.253  -6.010  16.620  1.00 26.73           H
ATOM   3790  C   ALA A 268     -14.121  -4.185  17.326  1.00 26.73           C
ATOM   3791  O   ALA A 268     -13.565  -3.469  16.491  1.00 26.73           O
ATOM   3792  CB  ALA A 268     -15.362  -6.035  16.219  1.00 26.73           C
ATOM   3793 1HB  ALA A 268     -15.403  -7.104  16.010  1.00 26.73           H
ATOM   3794 2HB  ALA A 268     -15.255  -5.497  15.276  1.00 26.73           H
ATOM   3795 3HB  ALA A 268     -16.294  -5.735  16.702  1.00 26.73           H
ATOM   3796  N   ALA A 269     -14.795  -3.662  18.345  1.00 21.66           N
ATOM   3797  H   ALA A 269     -15.140  -4.263  19.081  1.00 21.66           H
ATOM   3798  CA  ALA A 269     -15.167  -2.251  18.368  1.00 21.66           C
ATOM   3799  HA  ALA A 269     -15.350  -1.961  17.337  1.00 21.66           H
ATOM   3800  C   ALA A 269     -14.205  -1.200  18.942  1.00 21.66           C
ATOM   3801  O   ALA A 269     -13.636  -1.367  20.020  1.00 21.66           O
ATOM   3802  CB  ALA A 269     -16.509  -2.134  19.096  1.00 21.66           C
ATOM   3803 1HB  ALA A 269     -17.240  -2.807  18.642  1.00 21.66           H
ATOM   3804 2HB  ALA A 269     -16.882  -1.111  19.024  1.00 21.66           H
ATOM   3805 3HB  ALA A 269     -16.382  -2.393  20.149  1.00 21.66           H
ATOM   3806  N   SER A 270     -14.148  -0.092  18.213  1.00 30.84           N
ATOM   3807  H   SER A 270     -14.534  -0.142  17.281  1.00 30.84           H
ATOM   3808  CA  SER A 270     -13.684   1.252  18.621  1.00 30.84           C
ATOM   3809  HA  SER A 270     -13.570   1.789  17.682  1.00 30.84           H
ATOM   3810  C   SER A 270     -12.457   1.621  19.462  1.00 30.84           C
ATOM   3811  O   SER A 270     -12.159   2.812  19.570  1.00 30.84           O
ATOM   3812  CB  SER A 270     -14.876   1.894  19.329  1.00 30.84           C
ATOM   3813 1HB  SER A 270     -14.956   1.476  20.333  1.00 30.84           H
ATOM   3814 2HB  SER A 270     -14.722   2.971  19.400  1.00 30.84           H
ATOM   3815  OG  SER A 270     -16.072   1.628  18.613  1.00 30.84           O
ATOM   3816  HG  SER A 270     -16.820   1.859  19.182  1.00 30.84           H
ATOM   3817  N   GLY A 271     -11.751   0.697  20.094  1.00  9.60           N
ATOM   3818  H   GLY A 271     -11.993  -0.281  19.973  1.00  9.60           H
ATOM   3819  CA  GLY A 271     -10.718   1.085  21.042  1.00  9.60           C
ATOM   3820 1HA  GLY A 271     -11.176   1.763  21.762  1.00  9.60           H
ATOM   3821 2HA  GLY A 271     -10.393   0.201  21.589  1.00  9.60           H
ATOM   3822  C   GLY A 271      -9.484   1.783  20.495  1.00  9.60           C
ATOM   3823  O   GLY A 271      -9.022   1.511  19.380  1.00  9.60           O
ATOM   3824  N   SER A 272      -8.936   2.677  21.307  0.98  2.50           N
ATOM   3825  H   SER A 272      -9.388   2.885  22.187  0.98  2.50           H
ATOM   3826  CA  SER A 272      -7.684   3.387  21.050  0.98  2.50           C
ATOM   3827  HA  SER A 272      -6.977   2.747  20.524  0.98  2.50           H
ATOM   3828  C   SER A 272      -7.156   3.714  22.443  0.98  2.50           C
ATOM   3829  O   SER A 272      -7.957   3.770  23.386  0.98  2.50           O
ATOM   3830  CB  SER A 272      -7.927   4.674  20.257  0.98  2.50           C
ATOM   3831 1HB  SER A 272      -6.979   5.195  20.114  0.98  2.50           H
ATOM   3832 2HB  SER A 272      -8.344   4.417  19.283  0.98  2.50           H
ATOM   3833  OG  SER A 272      -8.835   5.521  20.943  0.98  2.50           O
ATOM   3834  HG  SER A 272      -8.900   6.357  20.464  0.98  2.50           H
ATOM   3835  N   TYR A 273      -5.849   3.881  22.606  0.98-12.59           N
ATOM   3836  H   TYR A 273      -5.231   3.818  21.798  0.98-12.59           H
ATOM   3837  CA  TYR A 273      -5.239   4.127  23.919  0.98-12.59           C
ATOM   3838  HA  TYR A 273      -5.960   4.598  24.584  0.98-12.59           H
ATOM   3839  C   TYR A 273      -4.014   5.031  23.800  0.98-12.59           C
ATOM   3840  O   TYR A 273      -3.362   5.059  22.752  0.98-12.59           O
ATOM   3841  CB  TYR A 273      -4.774   2.805  24.545  0.98-12.59           C
ATOM   3842 1HB  TYR A 273      -4.096   2.306  23.854  0.98-12.59           H
ATOM   3843 2HB  TYR A 273      -4.219   3.036  25.453  0.98-12.59           H
ATOM   3844  CG  TYR A 273      -5.888   1.848  24.923  0.98-12.59           C
ATOM   3845  CD1 TYR A 273      -6.335   0.853  24.027  0.98-12.59           C
ATOM   3846  HD1 TYR A 273      -5.887   0.773  23.047  0.98-12.59           H
ATOM   3847  CD2 TYR A 273      -6.488   1.922  26.197  0.98-12.59           C
ATOM   3848  HD2 TYR A 273      -6.164   2.676  26.900  0.98-12.59           H
ATOM   3849  CE1 TYR A 273      -7.368  -0.054  24.399  0.98-12.59           C
ATOM   3850  HE1 TYR A 273      -7.704  -0.809  23.704  0.98-12.59           H
ATOM   3851  CE2 TYR A 273      -7.509   1.008  26.577  0.98-12.59           C
ATOM   3852  HE2 TYR A 273      -7.950   1.060  27.561  0.98-12.59           H
ATOM   3853  CZ  TYR A 273      -7.938   0.031  25.673  0.98-12.59           C
ATOM   3854  OH  TYR A 273      -8.936  -0.827  26.055  0.98-12.59           O
ATOM   3855  HH  TYR A 273      -9.131  -1.489  25.388  0.98-12.59           H
ATOM   3856  N   GLY A 274      -3.635   5.710  24.876  1.00 23.75           N
ATOM   3857  H   GLY A 274      -4.227   5.744  25.700  1.00 23.75           H
ATOM   3858  CA  GLY A 274      -2.354   6.400  24.887  1.00 23.75           C
ATOM   3859 1HA  GLY A 274      -1.586   5.665  24.647  1.00 23.75           H
ATOM   3860 2HA  GLY A 274      -2.366   7.131  24.079  1.00 23.75           H
ATOM   3861  C   GLY A 274      -1.901   7.128  26.139  1.00 23.75           C
ATOM   3862  O   GLY A 274      -2.667   7.318  27.088  1.00 23.75           O
ATOM   3863  N   HIS A 275      -0.652   7.573  26.057  1.00  5.55           N
ATOM   3864  H   HIS A 275      -0.135   7.315  25.226  1.00  5.55           H
ATOM   3865  CA  HIS A 275       0.064   8.442  27.006  1.00  5.55           C
ATOM   3866  HA  HIS A 275       1.065   8.540  26.585  1.00  5.55           H
ATOM   3867  C   HIS A 275       0.319   8.049  28.463  1.00  5.55           C
ATOM   3868  O   HIS A 275      -0.430   7.295  29.090  1.00  5.55           O
ATOM   3869  CB  HIS A 275      -0.537   9.847  26.948  1.00  5.55           C
ATOM   3870 1HB  HIS A 275      -1.586   9.804  27.234  1.00  5.55           H
ATOM   3871 2HB  HIS A 275      -0.014  10.489  27.654  1.00  5.55           H
ATOM   3872  CG  HIS A 275      -0.420  10.467  25.594  1.00  5.55           C
ATOM   3873  ND1 HIS A 275       0.796  10.847  25.069  1.00  5.55           N
ATOM   3874  CD2 HIS A 275      -1.360  10.691  24.636  1.00  5.55           C
ATOM   3875  HD2 HIS A 275      -2.411  10.470  24.751  1.00  5.55           H
ATOM   3876  CE1 HIS A 275       0.531  11.284  23.803  1.00  5.55           C
ATOM   3877  HE1 HIS A 275       1.288  11.642  23.117  1.00  5.55           H
ATOM   3878  NE2 HIS A 275      -0.788  11.214  23.507  1.00  5.55           N
ATOM   3879  HE2 HIS A 275      -1.233  11.473  22.632  1.00  5.55           H
ATOM   3880  N   LEU A 276       1.417   8.625  28.950  1.00  9.74           N
ATOM   3881  H   LEU A 276       1.907   9.257  28.337  1.00  9.74           H
ATOM   3882  CA  LEU A 276       2.036   8.422  30.271  1.00  9.74           C
ATOM   3883  HA  LEU A 276       2.863   9.129  30.337  1.00  9.74           H
ATOM   3884  C   LEU A 276       2.658   7.046  30.489  1.00  9.74           C
ATOM   3885  O   LEU A 276       2.240   6.037  29.916  1.00  9.74           O
ATOM   3886  CB  LEU A 276       1.113   8.731  31.462  1.00  9.74           C
ATOM   3887 1HB  LEU A 276       0.181   8.183  31.339  1.00  9.74           H
ATOM   3888 2HB  LEU A 276       1.598   8.307  32.339  1.00  9.74           H
ATOM   3889  CG  LEU A 276       0.782  10.179  31.840  1.00  9.74           C
ATOM   3890  HG  LEU A 276       1.715  10.733  31.928  1.00  9.74           H
ATOM   3891  CD1 LEU A 276      -0.120  10.905  30.846  1.00  9.74           C
ATOM   3892 1HD1 LEU A 276      -0.433  11.864  31.259  1.00  9.74           H
ATOM   3893 2HD1 LEU A 276      -1.000  10.304  30.625  1.00  9.74           H
ATOM   3894 3HD1 LEU A 276       0.432  11.093  29.927  1.00  9.74           H
ATOM   3895  CD2 LEU A 276       0.127  10.143  33.213  1.00  9.74           C
ATOM   3896 1HD2 LEU A 276      -0.080  11.159  33.541  1.00  9.74           H
ATOM   3897 2HD2 LEU A 276       0.800   9.681  33.937  1.00  9.74           H
ATOM   3898 3HD2 LEU A 276      -0.806   9.580  33.174  1.00  9.74           H
ATOM   3899  N   SER A 277       3.667   7.033  31.347  1.00  2.82           N
ATOM   3900  H   SER A 277       3.979   7.901  31.768  1.00  2.82           H
ATOM   3901  CA  SER A 277       4.338   5.825  31.809  1.00  2.82           C
ATOM   3902  HA  SER A 277       3.640   4.991  31.863  1.00  2.82           H
ATOM   3903  C   SER A 277       4.831   6.197  33.202  1.00  2.82           C
ATOM   3904  O   SER A 277       5.084   7.378  33.462  1.00  2.82           O
ATOM   3905  CB  SER A 277       5.527   5.474  30.907  1.00  2.82           C
ATOM   3906 1HB  SER A 277       5.165   5.282  29.897  1.00  2.82           H
ATOM   3907 2HB  SER A 277       6.218   6.318  30.882  1.00  2.82           H
ATOM   3908  OG  SER A 277       6.208   4.323  31.385  1.00  2.82           O
ATOM   3909  HG  SER A 277       6.995   4.176  30.831  1.00  2.82           H
ATOM   3910  N   ALA A 278       4.992   5.218  34.078  0.96  4.16           N
ATOM   3911  H   ALA A 278       4.757   4.267  33.825  0.96  4.16           H
ATOM   3912  CA  ALA A 278       5.602   5.419  35.383  0.96  4.16           C
ATOM   3913  HA  ALA A 278       6.376   6.183  35.320  0.96  4.16           H
ATOM   3914  C   ALA A 278       6.242   4.077  35.709  0.96  4.16           C
ATOM   3915  O   ALA A 278       5.775   3.049  35.209  0.96  4.16           O
ATOM   3916  CB  ALA A 278       4.556   5.810  36.436  0.96  4.16           C
ATOM   3917 1HB  ALA A 278       4.023   6.705  36.112  0.96  4.16           H
ATOM   3918 2HB  ALA A 278       5.053   6.017  37.385  0.96  4.16           H
ATOM   3919 3HB  ALA A 278       3.847   4.995  36.577  0.96  4.16           H
ATOM   3920  N   GLY A 279       7.275   4.091  36.535  0.96 11.72           N
ATOM   3921  H   GLY A 279       7.605   4.978  36.909  0.96 11.72           H
ATOM   3922  CA  GLY A 279       7.949   2.863  36.919  0.96 11.72           C
ATOM   3923 1HA  GLY A 279       8.127   2.254  36.032  0.96 11.72           H
ATOM   3924 2HA  GLY A 279       8.911   3.111  37.368  0.96 11.72           H
ATOM   3925  C   GLY A 279       7.142   2.053  37.912  0.96 11.72           C
ATOM   3926  O   GLY A 279       6.071   2.480  38.363  0.96 11.72           O
ATOM   3927  N   ALA A 280       7.668   0.898  38.290  0.96 16.35           N
ATOM   3928  H   ALA A 280       8.570   0.623  37.912  0.96 16.35           H
ATOM   3929  CA  ALA A 280       7.042   0.020  39.274  0.96 16.35           C
ATOM   3930  HA  ALA A 280       6.252   0.551  39.805  0.96 16.35           H
ATOM   3931  C   ALA A 280       8.128  -0.370  40.274  0.96 16.35           C
ATOM   3932  O   ALA A 280       9.314  -0.213  39.982  0.96 16.35           O
ATOM   3933  CB  ALA A 280       6.447  -1.213  38.577  0.96 16.35           C
ATOM   3934 1HB  ALA A 280       5.707  -0.897  37.841  0.96 16.35           H
ATOM   3935 2HB  ALA A 280       5.963  -1.859  39.311  0.96 16.35           H
ATOM   3936 3HB  ALA A 280       7.237  -1.772  38.072  0.96 16.35           H
ATOM   3937  N   LEU A 281       7.739  -0.859  41.442  0.96-17.91           N
ATOM   3938  H   LEU A 281       6.747  -0.905  41.655  0.96-17.91           H
ATOM   3939  CA  LEU A 281       8.671  -1.357  42.453  0.96-17.91           C
ATOM   3940  HA  LEU A 281       9.655  -1.524  42.016  0.96-17.91           H
ATOM   3941  C   LEU A 281       8.115  -2.683  42.943  0.96-17.91           C
ATOM   3942  O   LEU A 281       6.895  -2.868  42.945  0.96-17.91           O
ATOM   3943  CB  LEU A 281       8.779  -0.377  43.628  0.96-17.91           C
ATOM   3944 1HB  LEU A 281       7.773  -0.209  44.014  0.96-17.91           H
ATOM   3945 2HB  LEU A 281       9.358  -0.861  44.410  0.96-17.91           H
ATOM   3946  CG  LEU A 281       9.424   0.990  43.370  0.96-17.91           C
ATOM   3947  HG  LEU A 281       8.898   1.468  42.552  0.96-17.91           H
ATOM   3948  CD1 LEU A 281       9.286   1.879  44.596  0.96-17.91           C
ATOM   3949 1HD1 LEU A 281       9.735   2.852  44.400  0.96-17.91           H
ATOM   3950 2HD1 LEU A 281       9.776   1.420  45.455  0.96-17.91           H
ATOM   3951 3HD1 LEU A 281       8.230   2.025  44.823  0.96-17.91           H
ATOM   3952  CD2 LEU A 281      10.898   0.870  42.989  0.96-17.91           C
ATOM   3953 1HD2 LEU A 281      11.314   1.864  42.831  0.96-17.91           H
ATOM   3954 2HD2 LEU A 281      10.996   0.309  42.060  0.96-17.91           H
ATOM   3955 3HD2 LEU A 281      11.454   0.364  43.778  0.96-17.91           H
ATOM   3956  N   SER A 282       8.984  -3.593  43.355  1.00 10.46           N
ATOM   3957  H   SER A 282       9.974  -3.377  43.348  1.00 10.46           H
ATOM   3958  CA  SER A 282       8.592  -4.942  43.760  1.00 10.46           C
ATOM   3959  HA  SER A 282       7.520  -4.974  43.951  1.00 10.46           H
ATOM   3960  C   SER A 282       9.337  -5.411  45.011  1.00 10.46           C
ATOM   3961  O   SER A 282      10.393  -4.850  45.363  1.00 10.46           O
ATOM   3962  CB  SER A 282       8.929  -5.891  42.606  1.00 10.46           C
ATOM   3963 1HB  SER A 282       8.553  -6.890  42.827  1.00 10.46           H
ATOM   3964 2HB  SER A 282       8.457  -5.526  41.693  1.00 10.46           H
ATOM   3965  OG  SER A 282      10.336  -5.948  42.419  1.00 10.46           O
ATOM   3966  HG  SER A 282      10.667  -6.711  42.918  1.00 10.46           H
ATOM   3967  N   PRO A 283       8.848  -6.476  45.672  1.00  1.38           N
ATOM   3968  CA  PRO A 283       9.816  -7.160  46.535  1.00  1.38           C
ATOM   3969  HA  PRO A 283      10.292  -6.462  47.222  1.00  1.38           H
ATOM   3970  C   PRO A 283      10.876  -7.890  45.705  1.00  1.38           C
ATOM   3971  O   PRO A 283      10.736  -8.072  44.489  1.00  1.38           O
ATOM   3972  CB  PRO A 283       8.939  -8.142  47.317  1.00  1.38           C
ATOM   3973 1HB  PRO A 283       9.501  -9.027  47.612  1.00  1.38           H
ATOM   3974 2HB  PRO A 283       8.513  -7.650  48.192  1.00  1.38           H
ATOM   3975  CG  PRO A 283       7.874  -8.490  46.365  1.00  1.38           C
ATOM   3976 1HG  PRO A 283       8.247  -9.221  45.647  1.00  1.38           H
ATOM   3977 2HG  PRO A 283       6.999  -8.878  46.886  1.00  1.38           H
ATOM   3978  CD  PRO A 283       7.555  -7.189  45.666  1.00  1.38           C
ATOM   3979 1HD  PRO A 283       7.210  -7.381  44.649  1.00  1.38           H
ATOM   3980 2HD  PRO A 283       6.810  -6.625  46.228  1.00  1.38           H
ATOM   3981  N   ALA A 284      11.936  -8.321  46.368  1.00  9.22           N
ATOM   3982  H   ALA A 284      12.021  -8.132  47.362  1.00  9.22           H
ATOM   3983  CA  ALA A 284      12.975  -9.131  45.756  1.00  9.22           C
ATOM   3984  HA  ALA A 284      12.605  -9.604  44.850  1.00  9.22           H
ATOM   3985  C   ALA A 284      13.278 -10.204  46.786  1.00  9.22           C
ATOM   3986  O   ALA A 284      13.051  -9.993  47.978  1.00  9.22           O
ATOM   3987  CB  ALA A 284      14.211  -8.285  45.443  1.00  9.22           C
ATOM   3988 1HB  ALA A 284      13.948  -7.506  44.728  1.00  9.22           H
ATOM   3989 2HB  ALA A 284      14.990  -8.916  45.011  1.00  9.22           H
ATOM   3990 3HB  ALA A 284      14.593  -7.828  46.358  1.00  9.22           H
ATOM   3991  N   PHE A 285      13.768 -11.340  46.327  1.00-22.73           N
ATOM   3992  H   PHE A 285      13.920 -11.458  45.336  1.00-22.73           H
ATOM   3993  CA  PHE A 285      14.168 -12.430  47.200  1.00-22.73           C
ATOM   3994  HA  PHE A 285      14.183 -12.103  48.236  1.00-22.73           H
ATOM   3995  C   PHE A 285      15.584 -12.741  46.756  1.00-22.73           C
ATOM   3996  O   PHE A 285      15.944 -12.460  45.613  1.00-22.73           O
ATOM   3997  CB  PHE A 285      13.232 -13.632  47.063  1.00-22.73           C
ATOM   3998 1HB  PHE A 285      13.165 -13.912  46.011  1.00-22.73           H
ATOM   3999 2HB  PHE A 285      13.662 -14.468  47.614  1.00-22.73           H
ATOM   4000  CG  PHE A 285      11.843 -13.383  47.603  1.00-22.73           C
ATOM   4001  CD1 PHE A 285      10.850 -12.781  46.805  1.00-22.73           C
ATOM   4002  HD1 PHE A 285      11.080 -12.484  45.793  1.00-22.73           H
ATOM   4003  CD2 PHE A 285      11.520 -13.757  48.922  1.00-22.73           C
ATOM   4004  HD2 PHE A 285      12.270 -14.217  49.550  1.00-22.73           H
ATOM   4005  CE1 PHE A 285       9.542 -12.563  47.308  1.00-22.73           C
ATOM   4006  HE1 PHE A 285       8.787 -12.113  46.679  1.00-22.73           H
ATOM   4007  CE2 PHE A 285      10.213 -13.550  49.440  1.00-22.73           C
ATOM   4008  HE2 PHE A 285       9.973 -13.860  50.447  1.00-22.73           H
ATOM   4009  CZ  PHE A 285       9.222 -12.951  48.628  1.00-22.73           C
ATOM   4010  HZ  PHE A 285       8.223 -12.800  49.012  1.00-22.73           H
ATOM   4011  N   THR A 286      16.403 -13.260  47.652  1.00  3.44           N
ATOM   4012  H   THR A 286      16.059 -13.503  48.574  1.00  3.44           H
ATOM   4013  CA  THR A 286      17.821 -13.449  47.368  1.00  3.44           C
ATOM   4014  HA  THR A 286      18.234 -12.519  46.984  1.00  3.44           H
ATOM   4015  C   THR A 286      18.118 -14.545  46.347  1.00  3.44           C
ATOM   4016  O   THR A 286      17.385 -15.527  46.236  1.00  3.44           O
ATOM   4017  CB  THR A 286      18.539 -13.816  48.672  1.00  3.44           C
ATOM   4018  HB  THR A 286      19.561 -14.112  48.455  1.00  3.44           H
ATOM   4019  OG1 THR A 286      17.836 -14.896  49.294  1.00  3.44           O
ATOM   4020  HG1 THR A 286      17.851 -15.643  48.685  1.00  3.44           H
ATOM   4021  CG2 THR A 286      18.546 -12.645  49.648  1.00  3.44           C
ATOM   4022 1HG2 THR A 286      19.057 -12.945  50.560  1.00  3.44           H
ATOM   4023 2HG2 THR A 286      17.531 -12.345  49.900  1.00  3.44           H
ATOM   4024 3HG2 THR A 286      19.076 -11.799  49.209  1.00  3.44           H
ATOM   4025  N   PHE A 287      19.218 -14.385  45.627  1.00  1.08           N
ATOM   4026  H   PHE A 287      19.783 -13.558  45.774  1.00  1.08           H
ATOM   4027  CA  PHE A 287      19.706 -15.386  44.674  1.00  1.08           C
ATOM   4028  HA  PHE A 287      18.871 -15.888  44.188  1.00  1.08           H
ATOM   4029  C   PHE A 287      20.541 -16.385  45.471  1.00  1.08           C
ATOM   4030  O   PHE A 287      21.062 -16.024  46.532  1.00  1.08           O
ATOM   4031  CB  PHE A 287      20.595 -14.709  43.626  1.00  1.08           C
ATOM   4032 1HB  PHE A 287      21.430 -14.226  44.133  1.00  1.08           H
ATOM   4033 2HB  PHE A 287      20.997 -15.474  42.963  1.00  1.08           H
ATOM   4034  CG  PHE A 287      19.879 -13.682  42.794  1.00  1.08           C
ATOM   4035  CD1 PHE A 287      20.009 -12.309  43.080  1.00  1.08           C
ATOM   4036  HD1 PHE A 287      20.612 -11.986  43.916  1.00  1.08           H
ATOM   4037  CD2 PHE A 287      19.084 -14.080  41.707  1.00  1.08           C
ATOM   4038  HD2 PHE A 287      18.962 -15.132  41.484  1.00  1.08           H
ATOM   4039  CE1 PHE A 287      19.365 -11.336  42.274  1.00  1.08           C
ATOM   4040  HE1 PHE A 287      19.466 -10.286  42.508  1.00  1.08           H
ATOM   4041  CE2 PHE A 287      18.446 -13.121  40.882  1.00  1.08           C
ATOM   4042  HE2 PHE A 287      17.845 -13.443  40.044  1.00  1.08           H
ATOM   4043  CZ  PHE A 287      18.592 -11.744  41.163  1.00  1.08           C
ATOM   4044  HZ  PHE A 287      18.108 -11.009  40.537  1.00  1.08           H
ATOM   4045  N   PRO A 288      20.707 -17.636  45.008  1.00 25.26           N
ATOM   4046  CA  PRO A 288      21.888 -18.103  44.266  1.00 25.26           C
ATOM   4047  HA  PRO A 288      22.724 -17.436  44.470  1.00 25.26           H
ATOM   4048  C   PRO A 288      21.789 -18.342  42.752  1.00 25.26           C
ATOM   4049  O   PRO A 288      20.709 -18.453  42.168  1.00 25.26           O
ATOM   4050  CB  PRO A 288      22.149 -19.442  44.947  1.00 25.26           C
ATOM   4051 1HB  PRO A 288      22.745 -20.108  44.323  1.00 25.26           H
ATOM   4052 2HB  PRO A 288      22.631 -19.281  45.912  1.00 25.26           H
ATOM   4053  CG  PRO A 288      20.779 -19.980  45.135  1.00 25.26           C
ATOM   4054 1HG  PRO A 288      20.417 -20.404  44.198  1.00 25.26           H
ATOM   4055 2HG  PRO A 288      20.767 -20.733  45.922  1.00 25.26           H
ATOM   4056  CD  PRO A 288      19.934 -18.780  45.522  1.00 25.26           C
ATOM   4057 1HD  PRO A 288      18.951 -18.827  45.052  1.00 25.26           H
ATOM   4058 2HD  PRO A 288      19.843 -18.712  46.607  1.00 25.26           H
ATOM   4059  N   HIS A 289      22.964 -18.511  42.163  1.00 26.07           N
ATOM   4060  H   HIS A 289      23.793 -18.377  42.730  1.00 26.07           H
ATOM   4061  CA  HIS A 289      23.218 -18.968  40.792  1.00 26.07           C
ATOM   4062  HA  HIS A 289      22.465 -19.677  40.448  1.00 26.07           H
ATOM   4063  C   HIS A 289      24.566 -19.676  41.069  1.00 26.07           C
ATOM   4064  O   HIS A 289      24.879 -19.825  42.261  1.00 26.07           O
ATOM   4065  CB  HIS A 289      23.339 -17.763  39.847  1.00 26.07           C
ATOM   4066 1HB  HIS A 289      24.008 -17.028  40.291  1.00 26.07           H
ATOM   4067 2HB  HIS A 289      23.767 -18.090  38.907  1.00 26.07           H
ATOM   4068  CG  HIS A 289      22.035 -17.106  39.517  1.00 26.07           C
ATOM   4069  ND1 HIS A 289      20.999 -17.717  38.847  1.00 26.07           N
ATOM   4070  HD1 HIS A 289      20.952 -18.689  38.560  1.00 26.07           H
ATOM   4071  CD2 HIS A 289      21.620 -15.828  39.711  1.00 26.07           C
ATOM   4072  HD2 HIS A 289      22.194 -15.064  40.211  1.00 26.07           H
ATOM   4073  CE1 HIS A 289      20.036 -16.814  38.655  1.00 26.07           C
ATOM   4074  HE1 HIS A 289      19.096 -17.017  38.158  1.00 26.07           H
ATOM   4075  NE2 HIS A 289      20.375 -15.641  39.152  1.00 26.07           N
ATOM   4076  N   PRO A 290      25.438 -19.978  40.077  1.00 47.12           N
ATOM   4077  CA  PRO A 290      25.549 -20.172  38.620  1.00 47.12           C
ATOM   4078  HA  PRO A 290      24.788 -19.596  38.102  1.00 47.12           H
ATOM   4079  C   PRO A 290      25.456 -21.639  38.135  1.00 47.12           C
ATOM   4080  O   PRO A 290      24.519 -22.341  38.521  1.00 47.12           O
ATOM   4081  CB  PRO A 290      26.908 -19.519  38.360  1.00 47.12           C
ATOM   4082 1HB  PRO A 290      27.346 -19.788  37.401  1.00 47.12           H
ATOM   4083 2HB  PRO A 290      26.803 -18.437  38.424  1.00 47.12           H
ATOM   4084  CG  PRO A 290      27.733 -20.020  39.507  1.00 47.12           C
ATOM   4085 1HG  PRO A 290      28.109 -21.019  39.289  1.00 47.12           H
ATOM   4086 2HG  PRO A 290      28.561 -19.343  39.714  1.00 47.12           H
ATOM   4087  CD  PRO A 290      26.788 -20.082  40.679  1.00 47.12           C
ATOM   4088 1HD  PRO A 290      26.906 -21.028  41.211  1.00 47.12           H
ATOM   4089 2HD  PRO A 290      26.986 -19.236  41.340  1.00 47.12           H
ATOM   4090  N   ILE A 291      26.414 -22.063  37.308  1.00 16.61           N
ATOM   4091  H   ILE A 291      27.136 -21.399  37.073  1.00 16.61           H
ATOM   4092  CA  ILE A 291      26.582 -23.395  36.699  1.00 16.61           C
ATOM   4093  HA  ILE A 291      27.599 -23.408  36.311  1.00 16.61           H
ATOM   4094  C   ILE A 291      25.681 -23.573  35.477  1.00 16.61           C
ATOM   4095  O   ILE A 291      24.462 -23.402  35.523  1.00 16.61           O
ATOM   4096  CB  ILE A 291      26.527 -24.599  37.693  1.00 16.61           C
ATOM   4097  HB  ILE A 291      25.527 -24.665  38.118  1.00 16.61           H
ATOM   4098  CG1 ILE A 291      27.551 -24.379  38.828  1.00 16.61           C
ATOM   4099 1HG1 ILE A 291      28.549 -24.363  38.388  1.00 16.61           H
ATOM   4100 2HG1 ILE A 291      27.371 -23.406  39.283  1.00 16.61           H
ATOM   4101  CG2 ILE A 291      26.851 -25.934  36.957  1.00 16.61           C
ATOM   4102 1HG2 ILE A 291      26.739 -26.778  37.637  1.00 16.61           H
ATOM   4103 2HG2 ILE A 291      27.870 -25.920  36.564  1.00 16.61           H
ATOM   4104 3HG2 ILE A 291      26.154 -26.089  36.132  1.00 16.61           H
ATOM   4105  CD1 ILE A 291      27.547 -25.414  39.960  1.00 16.61           C
ATOM   4106 1HD1 ILE A 291      28.285 -25.127  40.709  1.00 16.61           H
ATOM   4107 2HD1 ILE A 291      27.806 -26.401  39.580  1.00 16.61           H
ATOM   4108 3HD1 ILE A 291      26.565 -25.448  40.429  1.00 16.61           H
ATOM   4109  N   ASN A 292      26.333 -23.847  34.358  1.00  2.84           N
ATOM   4110  H   ASN A 292      27.334 -23.965  34.406  1.00  2.84           H
ATOM   4111  CA  ASN A 292      25.692 -23.986  33.050  1.00  2.84           C
ATOM   4112  HA  ASN A 292      24.929 -23.216  32.931  1.00  2.84           H
ATOM   4113  C   ASN A 292      25.053 -25.371  32.884  1.00  2.84           C
ATOM   4114  O   ASN A 292      25.485 -26.309  33.549  1.00  2.84           O
ATOM   4115  CB  ASN A 292      26.781 -23.823  31.980  1.00  2.84           C
ATOM   4116 1HB  ASN A 292      27.597 -24.513  32.191  1.00  2.84           H
ATOM   4117 2HB  ASN A 292      26.368 -24.072  31.007  1.00  2.84           H
ATOM   4118  CG  ASN A 292      27.328 -22.424  31.906  1.00  2.84           C
ATOM   4119  OD1 ASN A 292      26.650 -21.449  32.206  1.00  2.84           O
ATOM   4120  ND2 ASN A 292      28.550 -22.308  31.487  1.00  2.84           N
ATOM   4121 1HD2 ASN A 292      28.932 -21.384  31.350  1.00  2.84           H
ATOM   4122 2HD2 ASN A 292      29.099 -23.133  31.309  1.00  2.84           H
ATOM   4123  N   PRO A 293      24.087 -25.547  31.952  1.00 14.79           N
ATOM   4124  CA  PRO A 293      23.456 -26.861  31.719  1.00 14.79           C
ATOM   4125  HA  PRO A 293      23.148 -27.292  32.665  1.00 14.79           H
ATOM   4126  C   PRO A 293      24.312 -27.899  30.966  1.00 14.79           C
ATOM   4127  O   PRO A 293      23.819 -28.650  30.126  1.00 14.79           O
ATOM   4128  CB  PRO A 293      22.202 -26.476  30.923  1.00 14.79           C
ATOM   4129 1HB  PRO A 293      21.841 -27.292  30.298  1.00 14.79           H
ATOM   4130 2HB  PRO A 293      21.410 -26.154  31.598  1.00 14.79           H
ATOM   4131  CG  PRO A 293      22.649 -25.342  30.105  1.00 14.79           C
ATOM   4132 1HG  PRO A 293      23.244 -25.696  29.263  1.00 14.79           H
ATOM   4133 2HG  PRO A 293      21.798 -24.760  29.751  1.00 14.79           H
ATOM   4134  CD  PRO A 293      23.492 -24.533  31.054  1.00 14.79           C
ATOM   4135 1HD  PRO A 293      24.255 -23.987  30.500  1.00 14.79           H
ATOM   4136 2HD  PRO A 293      22.866 -23.847  31.626  1.00 14.79           H
ATOM   4137  N   VAL A 294      25.612 -27.923  31.214  1.00 -3.51           N
ATOM   4138  H   VAL A 294      25.970 -27.378  31.993  1.00 -3.51           H
ATOM   4139  CA  VAL A 294      26.564 -28.707  30.424  1.00 -3.51           C
ATOM   4140  HA  VAL A 294      26.031 -29.377  29.752  1.00 -3.51           H
ATOM   4141  C   VAL A 294      27.422 -29.561  31.348  1.00 -3.51           C
ATOM   4142  O   VAL A 294      27.972 -29.064  32.331  1.00 -3.51           O
ATOM   4143  CB  VAL A 294      27.449 -27.754  29.565  1.00 -3.51           C
ATOM   4144  HB  VAL A 294      27.917 -27.024  30.225  1.00 -3.51           H
ATOM   4145  CG1 VAL A 294      28.560 -28.501  28.816  1.00 -3.51           C
ATOM   4146 1HG1 VAL A 294      29.141 -27.792  28.227  1.00 -3.51           H
ATOM   4147 2HG1 VAL A 294      28.134 -29.254  28.153  1.00 -3.51           H
ATOM   4148 3HG1 VAL A 294      29.236 -28.978  29.525  1.00 -3.51           H
ATOM   4149  CG2 VAL A 294      26.569 -27.004  28.543  1.00 -3.51           C
ATOM   4150 1HG2 VAL A 294      27.194 -26.448  27.845  1.00 -3.51           H
ATOM   4151 2HG2 VAL A 294      25.900 -26.316  29.058  1.00 -3.51           H
ATOM   4152 3HG2 VAL A 294      25.966 -27.717  27.979  1.00 -3.51           H
ATOM   4153  N   ALA A 295      27.535 -30.836  30.995  1.00 21.43           N
ATOM   4154  H   ALA A 295      27.035 -31.154  30.171  1.00 21.43           H
ATOM   4155  CA  ALA A 295      28.363 -31.825  31.685  1.00 21.43           C
ATOM   4156  HA  ALA A 295      28.144 -32.785  31.216  1.00 21.43           H
ATOM   4157  C   ALA A 295      28.068 -32.010  33.179  1.00 21.43           C
ATOM   4158  O   ALA A 295      28.982 -32.159  33.990  1.00 21.43           O
ATOM   4159  CB  ALA A 295      29.855 -31.540  31.431  1.00 21.43           C
ATOM   4160 1HB  ALA A 295      30.035 -31.437  30.360  1.00 21.43           H
ATOM   4161 2HB  ALA A 295      30.454 -32.368  31.812  1.00 21.43           H
ATOM   4162 3HB  ALA A 295      30.150 -30.622  31.939  1.00 21.43           H
ATOM   4163  N   TYR A 296      26.795 -32.063  33.546  1.00  0.82           N
ATOM   4164  H   TYR A 296      26.067 -31.850  32.883  1.00  0.82           H
ATOM   4165  CA  TYR A 296      26.435 -32.589  34.863  1.00  0.82           C
ATOM   4166  HA  TYR A 296      27.030 -32.098  35.633  1.00  0.82           H
ATOM   4167  C   TYR A 296      26.789 -34.078  34.862  1.00  0.82           C
ATOM   4168  O   TYR A 296      26.854 -34.720  33.810  1.00  0.82           O
ATOM   4169  CB  TYR A 296      24.952 -32.390  35.180  1.00  0.82           C
ATOM   4170 1HB  TYR A 296      24.356 -32.670  34.314  1.00  0.82           H
ATOM   4171 2HB  TYR A 296      24.689 -33.049  36.006  1.00  0.82           H
ATOM   4172  CG  TYR A 296      24.611 -30.978  35.604  1.00  0.82           C
ATOM   4173  CD1 TYR A 296      24.106 -30.035  34.687  1.00  0.82           C
ATOM   4174  HD1 TYR A 296      23.942 -30.312  33.654  1.00  0.82           H
ATOM   4175  CD2 TYR A 296      24.784 -30.580  36.946  1.00  0.82           C
ATOM   4176  HD2 TYR A 296      25.149 -31.291  37.674  1.00  0.82           H
ATOM   4177  CE1 TYR A 296      23.793 -28.713  35.112  1.00  0.82           C
ATOM   4178  HE1 TYR A 296      23.391 -27.993  34.424  1.00  0.82           H
ATOM   4179  CE2 TYR A 296      24.494 -29.252  37.359  1.00  0.82           C
ATOM   4180  HE2 TYR A 296      24.649 -28.954  38.385  1.00  0.82           H
ATOM   4181  CZ  TYR A 296      23.995 -28.334  36.435  1.00  0.82           C
ATOM   4182  OH  TYR A 296      23.686 -27.058  36.825  1.00  0.82           O
ATOM   4183  HH  TYR A 296      23.884 -26.894  37.754  1.00  0.82           H
ATOM   4184  N   GLN A 297      27.053 -34.611  36.044  0.98 11.85           N
ATOM   4185  H   GLN A 297      26.876 -34.068  36.880  0.98 11.85           H
ATOM   4186  CA  GLN A 297      27.610 -35.951  36.218  0.98 11.85           C
ATOM   4187  HA  GLN A 297      28.032 -36.311  35.280  0.98 11.85           H
ATOM   4188  C   GLN A 297      26.525 -36.910  36.690  0.98 11.85           C
ATOM   4189  O   GLN A 297      25.449 -36.459  37.105  0.98 11.85           O
ATOM   4190  CB  GLN A 297      28.718 -35.878  37.276  0.98 11.85           C
ATOM   4191 1HB  GLN A 297      28.275 -35.549  38.217  0.98 11.85           H
ATOM   4192 2HB  GLN A 297      29.137 -36.873  37.424  0.98 11.85           H
ATOM   4193  CG  GLN A 297      29.853 -34.921  36.913  0.98 11.85           C
ATOM   4194 1HG  GLN A 297      30.306 -35.249  35.980  0.98 11.85           H
ATOM   4195 2HG  GLN A 297      29.455 -33.918  36.768  0.98 11.85           H
ATOM   4196  CD  GLN A 297      30.927 -34.852  37.976  0.98 11.85           C
ATOM   4197  OE1 GLN A 297      30.661 -34.543  39.134  0.98 11.85           O
ATOM   4198  NE2 GLN A 297      32.147 -35.111  37.595  0.98 11.85           N
ATOM   4199 1HE2 GLN A 297      32.893 -35.051  38.270  0.98 11.85           H
ATOM   4200 2HE2 GLN A 297      32.337 -35.349  36.637  0.98 11.85           H
ATOM   4201  N   GLN A 298      26.809 -38.207  36.693  0.98  5.14           N
ATOM   4202  H   GLN A 298      27.677 -38.540  36.285  0.98  5.14           H
ATOM   4203  CA  GLN A 298      25.985 -39.146  37.452  0.98  5.14           C
ATOM   4204  HA  GLN A 298      24.930 -39.018  37.209  0.98  5.14           H
ATOM   4205  C   GLN A 298      26.247 -38.748  38.898  0.98  5.14           C
ATOM   4206  O   GLN A 298      27.400 -38.634  39.299  0.98  5.14           O
ATOM   4207  CB  GLN A 298      26.419 -40.602  37.246  0.98  5.14           C
ATOM   4208 1HB  GLN A 298      26.312 -40.858  36.192  0.98  5.14           H
ATOM   4209 2HB  GLN A 298      27.470 -40.692  37.518  0.98  5.14           H
ATOM   4210  CG  GLN A 298      25.614 -41.601  38.089  0.98  5.14           C
ATOM   4211 1HG  GLN A 298      25.714 -41.347  39.143  0.98  5.14           H
ATOM   4212 2HG  GLN A 298      24.563 -41.532  37.814  0.98  5.14           H
ATOM   4213  CD  GLN A 298      26.077 -43.027  37.910  0.98  5.14           C
ATOM   4214  OE1 GLN A 298      27.238 -43.348  38.135  0.98  5.14           O
ATOM   4215  NE2 GLN A 298      25.185 -43.896  37.525  0.98  5.14           N
ATOM   4216 1HE2 GLN A 298      25.465 -44.851  37.384  0.98  5.14           H
ATOM   4217 2HE2 GLN A 298      24.235 -43.607  37.355  0.98  5.14           H
ATOM   4218  N   ILE A 299      25.196 -38.499  39.662  1.00 13.05           N
ATOM   4219  H   ILE A 299      24.260 -38.566  39.268  1.00 13.05           H
ATOM   4220  CA  ILE A 299      25.348 -38.018  41.036  1.00 13.05           C
ATOM   4221  HA  ILE A 299      26.351 -38.269  41.381  1.00 13.05           H
ATOM   4222  C   ILE A 299      24.367 -38.778  41.935  1.00 13.05           C
ATOM   4223  O   ILE A 299      23.964 -38.348  43.020  1.00 13.05           O
ATOM   4224  CB  ILE A 299      25.238 -36.464  41.010  1.00 13.05           C
ATOM   4225  HB  ILE A 299      25.821 -36.138  40.149  1.00 13.05           H
ATOM   4226  CG1 ILE A 299      25.922 -35.852  42.239  1.00 13.05           C
ATOM   4227 1HG1 ILE A 299      25.300 -36.024  43.116  1.00 13.05           H
ATOM   4228 2HG1 ILE A 299      26.871 -36.365  42.388  1.00 13.05           H
ATOM   4229  CG2 ILE A 299      23.791 -35.990  40.773  1.00 13.05           C
ATOM   4230 1HG2 ILE A 299      23.766 -34.905  40.670  1.00 13.05           H
ATOM   4231 2HG2 ILE A 299      23.154 -36.279  41.610  1.00 13.05           H
ATOM   4232 3HG2 ILE A 299      23.407 -36.430  39.856  1.00 13.05           H
ATOM   4233  CD1 ILE A 299      26.212 -34.353  42.116  1.00 13.05           C
ATOM   4234 1HD1 ILE A 299      26.780 -34.026  42.985  1.00 13.05           H
ATOM   4235 2HD1 ILE A 299      25.279 -33.790  42.071  1.00 13.05           H
ATOM   4236 3HD1 ILE A 299      26.800 -34.161  41.218  1.00 13.05           H
ATOM   4237  N   LEU A 300      23.967 -39.938  41.429  1.00 10.25           N
ATOM   4238  H   LEU A 300      24.368 -40.239  40.559  1.00 10.25           H
ATOM   4239  CA  LEU A 300      22.981 -40.811  42.069  1.00 10.25           C
ATOM   4240  HA  LEU A 300      22.837 -40.478  43.096  1.00 10.25           H
ATOM   4241  C   LEU A 300      23.528 -42.248  42.108  1.00 10.25           C
ATOM   4242  O   LEU A 300      23.090 -43.142  41.371  1.00 10.25           O
ATOM   4243  CB  LEU A 300      21.648 -40.662  41.320  1.00 10.25           C
ATOM   4244 1HB  LEU A 300      21.605 -39.627  40.981  1.00 10.25           H
ATOM   4245 2HB  LEU A 300      21.673 -41.286  40.427  1.00 10.25           H
ATOM   4246  CG  LEU A 300      20.328 -40.922  42.064  1.00 10.25           C
ATOM   4247  HG  LEU A 300      20.320 -40.314  42.967  1.00 10.25           H
ATOM   4248  CD1 LEU A 300      19.171 -40.465  41.177  1.00 10.25           C
ATOM   4249 1HD1 LEU A 300      18.233 -40.571  41.721  1.00 10.25           H
ATOM   4250 2HD1 LEU A 300      19.129 -41.065  40.268  1.00 10.25           H
ATOM   4251 3HD1 LEU A 300      19.296 -39.413  40.916  1.00 10.25           H
ATOM   4252  CD2 LEU A 300      20.113 -42.374  42.470  1.00 10.25           C
ATOM   4253 1HD2 LEU A 300      19.122 -42.494  42.909  1.00 10.25           H
ATOM   4254 2HD2 LEU A 300      20.857 -42.658  43.212  1.00 10.25           H
ATOM   4255 3HD2 LEU A 300      20.201 -43.023  41.598  1.00 10.25           H
ATOM   4256  N   SER A 301      24.572 -42.449  42.897  1.00 24.08           N
ATOM   4257  H   SER A 301      24.936 -41.686  43.458  1.00 24.08           H
ATOM   4258  CA  SER A 301      25.280 -43.726  42.962  1.00 24.08           C
ATOM   4259  HA  SER A 301      24.593 -44.533  42.717  1.00 24.08           H
ATOM   4260  C   SER A 301      25.866 -43.985  44.359  1.00 24.08           C
ATOM   4261  O   SER A 301      26.174 -43.042  45.096  1.00 24.08           O
ATOM   4262  CB  SER A 301      26.400 -43.677  41.914  1.00 24.08           C
ATOM   4263 1HB  SER A 301      25.961 -43.414  40.952  1.00 24.08           H
ATOM   4264 2HB  SER A 301      27.110 -42.899  42.191  1.00 24.08           H
ATOM   4265  OG  SER A 301      27.089 -44.906  41.766  1.00 24.08           O
ATOM   4266  HG  SER A 301      28.038 -44.725  41.883  1.00 24.08           H
ATOM   4267  N   GLN A 302      26.048 -45.261  44.694  1.00 33.21           N
ATOM   4268  H   GLN A 302      25.611 -45.970  44.122  1.00 33.21           H
ATOM   4269  CA  GLN A 302      26.894 -45.717  45.802  1.00 33.21           C
ATOM   4270  HA  GLN A 302      26.775 -46.801  45.840  1.00 33.21           H
ATOM   4271  C   GLN A 302      26.566 -45.226  47.218  1.00 33.21           C
ATOM   4272  O   GLN A 302      27.440 -44.697  47.920  1.00 33.21           O
ATOM   4273  CB  GLN A 302      28.366 -45.451  45.467  1.00 33.21           C
ATOM   4274 1HB  GLN A 302      28.486 -44.385  45.284  1.00 33.21           H
ATOM   4275 2HB  GLN A 302      28.993 -45.724  46.316  1.00 33.21           H
ATOM   4276  CG  GLN A 302      28.883 -46.206  44.254  1.00 33.21           C
ATOM   4277 1HG  GLN A 302      29.288 -47.162  44.579  1.00 33.21           H
ATOM   4278 2HG  GLN A 302      28.068 -46.408  43.566  1.00 33.21           H
ATOM   4279  CD  GLN A 302      29.943 -45.436  43.507  1.00 33.21           C
ATOM   4280  OE1 GLN A 302      29.654 -44.422  42.879  1.00 33.21           O
ATOM   4281  NE2 GLN A 302      31.157 -45.901  43.554  1.00 33.21           N
ATOM   4282 1HE2 GLN A 302      31.882 -45.434  43.037  1.00 33.21           H
ATOM   4283 2HE2 GLN A 302      31.356 -46.742  44.081  1.00 33.21           H
ATOM   4284  N   GLN A 303      25.344 -45.452  47.674  1.00 12.35           N
ATOM   4285  H   GLN A 303      24.602 -45.704  47.036  1.00 12.35           H
ATOM   4286  CA  GLN A 303      25.055 -45.416  49.111  1.00 12.35           C
ATOM   4287  HA  GLN A 303      25.988 -45.602  49.641  1.00 12.35           H
ATOM   4288  C   GLN A 303      24.059 -46.487  49.560  1.00 12.35           C
ATOM   4289  O   GLN A 303      22.860 -46.366  49.306  1.00 12.35           O
ATOM   4290  CB  GLN A 303      24.558 -44.039  49.577  1.00 12.35           C
ATOM   4291 1HB  GLN A 303      25.230 -43.273  49.192  1.00 12.35           H
ATOM   4292 2HB  GLN A 303      23.563 -43.855  49.179  1.00 12.35           H
ATOM   4293  CG  GLN A 303      24.523 -43.944  51.102  1.00 12.35           C
ATOM   4294 1HG  GLN A 303      23.825 -44.682  51.492  1.00 12.35           H
ATOM   4295 2HG  GLN A 303      25.514 -44.173  51.486  1.00 12.35           H
ATOM   4296  CD  GLN A 303      24.118 -42.591  51.633  1.00 12.35           C
ATOM   4297  OE1 GLN A 303      22.947 -42.232  51.615  1.00 12.35           O
ATOM   4298  NE2 GLN A 303      25.053 -41.873  52.186  1.00 12.35           N
ATOM   4299 1HE2 GLN A 303      24.820 -40.967  52.564  1.00 12.35           H
ATOM   4300 2HE2 GLN A 303      25.996 -42.222  52.231  1.00 12.35           H
ATOM   4301  N   ARG A 304      24.573 -47.490  50.274  1.00  8.85           N
ATOM   4302  H   ARG A 304      25.585 -47.605  50.277  1.00  8.85           H
ATOM   4303  CA  ARG A 304      23.838 -48.442  51.137  1.00  8.85           C
ATOM   4304  HA  ARG A 304      24.596 -49.103  51.557  1.00  8.85           H
ATOM   4305  C   ARG A 304      22.820 -49.408  50.534  1.00  8.85           C
ATOM   4306  O   ARG A 304      22.554 -50.461  51.115  1.00  8.85           O
ATOM   4307  CB  ARG A 304      23.227 -47.698  52.332  1.00  8.85           C
ATOM   4308 1HB  ARG A 304      22.633 -46.859  51.969  1.00  8.85           H
ATOM   4309 2HB  ARG A 304      22.572 -48.376  52.871  1.00  8.85           H
ATOM   4310  CG  ARG A 304      24.289 -47.192  53.298  1.00  8.85           C
ATOM   4311 1HG  ARG A 304      24.807 -48.048  53.728  1.00  8.85           H
ATOM   4312 2HG  ARG A 304      25.008 -46.587  52.752  1.00  8.85           H
ATOM   4313  CD  ARG A 304      23.731 -46.352  54.422  1.00  8.85           C
ATOM   4314 1HD  ARG A 304      23.282 -45.452  54.001  1.00  8.85           H
ATOM   4315 2HD  ARG A 304      22.970 -46.919  54.962  1.00  8.85           H
ATOM   4316  NE  ARG A 304      24.815 -45.989  55.345  1.00  8.85           N
ATOM   4317  HE  ARG A 304      25.666 -46.528  55.285  1.00  8.85           H
ATOM   4318  CZ  ARG A 304      24.786 -45.043  56.273  1.00  8.85           C
ATOM   4319  NH1 ARG A 304      25.824 -44.919  57.044  1.00  8.85           N
ATOM   4320 1HH1 ARG A 304      26.575 -45.595  56.976  1.00  8.85           H
ATOM   4321 2HH1 ARG A 304      25.868 -44.170  57.720  1.00  8.85           H
ATOM   4322  NH2 ARG A 304      23.802 -44.197  56.429  1.00  8.85           N
ATOM   4323 1HH2 ARG A 304      22.988 -44.257  55.831  1.00  8.85           H
ATOM   4324 2HH2 ARG A 304      23.861 -43.484  57.136  1.00  8.85           H
ATOM   4325  N   GLY A 305      22.342 -49.141  49.333  1.00 23.23           N
ATOM   4326  H   GLY A 305      22.525 -48.230  48.925  1.00 23.23           H
ATOM   4327  CA  GLY A 305      21.590 -50.121  48.570  1.00 23.23           C
ATOM   4328 1HA  GLY A 305      20.949 -50.704  49.233  1.00 23.23           H
ATOM   4329 2HA  GLY A 305      20.974 -49.613  47.829  1.00 23.23           H
ATOM   4330  C   GLY A 305      22.558 -51.046  47.859  1.00 23.23           C
ATOM   4331  O   GLY A 305      22.726 -50.952  46.643  1.00 23.23           O
ATOM   4332  N   LEU A 306      23.268 -51.876  48.612  0.94-21.85           N
ATOM   4333  H   LEU A 306      23.116 -51.879  49.613  0.94-21.85           H
ATOM   4334  CA  LEU A 306      24.245 -52.796  48.030  0.94-21.85           C
ATOM   4335  HA  LEU A 306      24.909 -52.252  47.360  0.94-21.85           H
ATOM   4336  C   LEU A 306      23.518 -53.865  47.229  0.94-21.85           C
ATOM   4337  O   LEU A 306      22.392 -54.237  47.567  0.94-21.85           O
ATOM   4338  CB  LEU A 306      25.079 -53.490  49.113  0.94-21.85           C
ATOM   4339 1HB  LEU A 306      24.394 -54.014  49.777  0.94-21.85           H
ATOM   4340 2HB  LEU A 306      25.689 -54.245  48.617  0.94-21.85           H
ATOM   4341  CG  LEU A 306      26.025 -52.642  49.975  0.94-21.85           C
ATOM   4342  HG  LEU A 306      25.443 -51.888  50.504  0.94-21.85           H
ATOM   4343  CD1 LEU A 306      26.696 -53.550  51.003  0.94-21.85           C
ATOM   4344 1HD1 LEU A 306      27.354 -52.956  51.636  0.94-21.85           H
ATOM   4345 2HD1 LEU A 306      27.280 -54.325  50.504  0.94-21.85           H
ATOM   4346 3HD1 LEU A 306      25.941 -54.019  51.633  0.94-21.85           H
ATOM   4347  CD2 LEU A 306      27.098 -51.938  49.140  0.94-21.85           C
ATOM   4348 1HD2 LEU A 306      27.790 -51.413  49.800  0.94-21.85           H
ATOM   4349 2HD2 LEU A 306      26.632 -51.205  48.482  0.94-21.85           H
ATOM   4350 3HD2 LEU A 306      27.648 -52.662  48.538  0.94-21.85           H
ATOM   4351  N   GLY A 307      24.166 -54.369  46.191  0.94 14.97           N
ATOM   4352  H   GLY A 307      25.093 -54.032  45.963  0.94 14.97           H
ATOM   4353  CA  GLY A 307      23.586 -55.423  45.377  0.94 14.97           C
ATOM   4354 1HA  GLY A 307      22.575 -55.137  45.090  0.94 14.97           H
ATOM   4355 2HA  GLY A 307      24.178 -55.545  44.470  0.94 14.97           H
ATOM   4356  C   GLY A 307      23.528 -56.755  46.098  0.94 14.97           C
ATOM   4357  O   GLY A 307      24.079 -56.911  47.188  0.94 14.97           O
ATOM   4358  N   SER A 308      22.853 -57.728  45.506  0.94  3.83           N
ATOM   4359  H   SER A 308      22.423 -57.560  44.602  0.94  3.83           H
ATOM   4360  CA  SER A 308      22.740 -59.060  46.099  0.94  3.83           C
ATOM   4361  HA  SER A 308      22.656 -58.978  47.180  0.94  3.83           H
ATOM   4362  C   SER A 308      23.971 -59.884  45.739  0.94  3.83           C
ATOM   4363  O   SER A 308      24.825 -59.418  44.980  0.94  3.83           O
ATOM   4364  CB  SER A 308      21.496 -59.760  45.558  0.94  3.83           C
ATOM   4365 1HB  SER A 308      21.336 -60.695  46.096  0.94  3.83           H
ATOM   4366 2HB  SER A 308      20.633 -59.113  45.710  0.94  3.83           H
ATOM   4367  OG  SER A 308      21.644 -60.037  44.179  0.94  3.83           O
ATOM   4368  HG  SER A 308      20.757 -60.143  43.798  0.94  3.83           H
ATOM   4369  N   ALA A 309      24.023 -61.134  46.183  0.94 -1.37           N
ATOM   4370  H   ALA A 309      23.302 -61.479  46.806  0.94 -1.37           H
ATOM   4371  CA  ALA A 309      25.081 -62.057  45.776  0.94 -1.37           C
ATOM   4372  HA  ALA A 309      26.048 -61.624  46.036  0.94 -1.37           H
ATOM   4373  C   ALA A 309      25.073 -62.313  44.261  0.94 -1.37           C
ATOM   4374  O   ALA A 309      26.088 -62.695  43.679  0.94 -1.37           O
ATOM   4375  CB  ALA A 309      24.917 -63.382  46.540  0.94 -1.37           C
ATOM   4376 1HB  ALA A 309      24.958 -63.199  47.614  0.94 -1.37           H
ATOM   4377 2HB  ALA A 309      25.727 -64.062  46.269  0.94 -1.37           H
ATOM   4378 3HB  ALA A 309      23.961 -63.846  46.289  0.94 -1.37           H
ATOM   4379  N   PHE A 310      23.927 -62.111  43.624  0.94-12.54           N
ATOM   4380  H   PHE A 310      23.123 -61.793  44.144  0.94-12.54           H
ATOM   4381  CA  PHE A 310      23.783 -62.318  42.181  0.94-12.54           C
ATOM   4382  HA  PHE A 310      24.474 -63.098  41.863  0.94-12.54           H
ATOM   4383  C   PHE A 310      24.082 -61.051  41.388  0.94-12.54           C
ATOM   4384  O   PHE A 310      24.122 -61.063  40.156  0.94-12.54           O
ATOM   4385  CB  PHE A 310      22.353 -62.762  41.875  0.94-12.54           C
ATOM   4386 1HB  PHE A 310      21.686 -61.916  42.044  0.94-12.54           H
ATOM   4387 2HB  PHE A 310      22.289 -63.047  40.825  0.94-12.54           H
ATOM   4388  CG  PHE A 310      21.888 -63.905  42.729  0.94-12.54           C
ATOM   4389  CD1 PHE A 310      20.708 -63.787  43.483  0.94-12.54           C
ATOM   4390  HD1 PHE A 310      20.117 -62.883  43.427  0.94-12.54           H
ATOM   4391  CD2 PHE A 310      22.640 -65.090  42.814  0.94-12.54           C
ATOM   4392  HD2 PHE A 310      23.544 -65.195  42.232  0.94-12.54           H
ATOM   4393  CE1 PHE A 310      20.284 -64.839  44.328  0.94-12.54           C
ATOM   4394  HE1 PHE A 310      19.377 -64.736  44.905  0.94-12.54           H
ATOM   4395  CE2 PHE A 310      22.238 -66.144  43.668  0.94-12.54           C
ATOM   4396  HE2 PHE A 310      22.839 -67.038  43.746  0.94-12.54           H
ATOM   4397  CZ  PHE A 310      21.056 -66.018  44.426  0.94-12.54           C
ATOM   4398  HZ  PHE A 310      20.744 -66.818  45.079  0.94-12.54           H
ATOM   4399  N   GLY A 311      24.262 -59.953  42.105  0.94 15.09           N
ATOM   4400  H   GLY A 311      24.236 -59.998  43.116  0.94 15.09           H
ATOM   4401  CA  GLY A 311      24.577 -58.680  41.488  0.94 15.09           C
ATOM   4402 1HA  GLY A 311      24.115 -58.607  40.504  0.94 15.09           H
ATOM   4403 2HA  GLY A 311      24.220 -57.868  42.120  0.94 15.09           H
ATOM   4404  C   GLY A 311      26.080 -58.583  41.363  0.94 15.09           C
ATOM   4405  O   GLY A 311      26.809 -59.412  41.903  0.94 15.09           O
ATOM   4406  N   HIS A 312      26.554 -57.557  40.676  1.00 -9.59           N
ATOM   4407  H   HIS A 312      25.908 -56.886  40.281  1.00 -9.59           H
ATOM   4408  CA  HIS A 312      27.982 -57.321  40.471  1.00 -9.59           C
ATOM   4409  HA  HIS A 312      28.576 -57.879  41.198  1.00 -9.59           H
ATOM   4410  C   HIS A 312      28.160 -55.834  40.708  1.00 -9.59           C
ATOM   4411  O   HIS A 312      27.157 -55.116  40.782  1.00 -9.59           O
ATOM   4412  CB  HIS A 312      28.382 -57.755  39.061  1.00 -9.59           C
ATOM   4413 1HB  HIS A 312      27.822 -57.166  38.338  1.00 -9.59           H
ATOM   4414 2HB  HIS A 312      29.444 -57.559  38.916  1.00 -9.59           H
ATOM   4415  CG  HIS A 312      28.118 -59.204  38.804  1.00 -9.59           C
ATOM   4416  ND1 HIS A 312      28.979 -60.199  39.216  1.00 -9.59           N
ATOM   4417  CD2 HIS A 312      27.025 -59.817  38.267  1.00 -9.59           C
ATOM   4418  HD2 HIS A 312      26.179 -59.292  37.845  1.00 -9.59           H
ATOM   4419  CE1 HIS A 312      28.305 -61.372  39.018  1.00 -9.59           C
ATOM   4420  HE1 HIS A 312      28.681 -62.343  39.313  1.00 -9.59           H
ATOM   4421  NE2 HIS A 312      27.126 -61.178  38.385  1.00 -9.59           N
ATOM   4422  HE2 HIS A 312      26.456 -61.885  38.101  1.00 -9.59           H
ATOM   4423  N   THR A 313      29.387 -55.363  40.871  1.00 15.97           N
ATOM   4424  H   THR A 313      30.189 -55.966  40.728  1.00 15.97           H
ATOM   4425  CA  THR A 313      29.622 -53.978  41.285  1.00 15.97           C
ATOM   4426  HA  THR A 313      28.669 -53.462  41.377  1.00 15.97           H
ATOM   4427  C   THR A 313      30.502 -53.269  40.262  1.00 15.97           C
ATOM   4428  O   THR A 313      31.512 -53.835  39.838  1.00 15.97           O
ATOM   4429  CB  THR A 313      30.324 -53.951  42.656  1.00 15.97           C
ATOM   4430  HB  THR A 313      31.363 -54.266  42.546  1.00 15.97           H
ATOM   4431  OG1 THR A 313      29.657 -54.857  43.540  1.00 15.97           O
ATOM   4432  HG1 THR A 313      30.029 -55.743  43.404  1.00 15.97           H
ATOM   4433  CG2 THR A 313      30.266 -52.576  43.293  1.00 15.97           C
ATOM   4434 1HG2 THR A 313      30.746 -52.616  44.269  1.00 15.97           H
ATOM   4435 2HG2 THR A 313      29.228 -52.268  43.423  1.00 15.97           H
ATOM   4436 3HG2 THR A 313      30.792 -51.850  42.673  1.00 15.97           H
ATOM   4437  N   PRO A 314      30.129 -52.059  39.808  1.00 11.28           N
ATOM   4438  CA  PRO A 314      31.106 -51.458  38.889  1.00 11.28           C
ATOM   4439  HA  PRO A 314      31.351 -52.158  38.092  1.00 11.28           H
ATOM   4440  C   PRO A 314      32.373 -50.990  39.618  1.00 11.28           C
ATOM   4441  O   PRO A 314      32.299 -50.509  40.755  1.00 11.28           O
ATOM   4442  CB  PRO A 314      30.334 -50.271  38.311  1.00 11.28           C
ATOM   4443 1HB  PRO A 314      31.006 -49.456  38.044  1.00 11.28           H
ATOM   4444 2HB  PRO A 314      29.754 -50.589  37.445  1.00 11.28           H
ATOM   4445  CG  PRO A 314      29.413 -49.867  39.419  1.00 11.28           C
ATOM   4446 1HG  PRO A 314      29.957 -49.288  40.165  1.00 11.28           H
ATOM   4447 2HG  PRO A 314      28.570 -49.294  39.036  1.00 11.28           H
ATOM   4448  CD  PRO A 314      28.959 -51.179  40.006  1.00 11.28           C
ATOM   4449 1HD  PRO A 314      28.721 -51.060  41.064  1.00 11.28           H
ATOM   4450 2HD  PRO A 314      28.100 -51.562  39.453  1.00 11.28           H
ATOM   4451  N   PRO A 315      33.556 -51.118  38.994  1.00  3.41           N
ATOM   4452  CA  PRO A 315      34.679 -50.274  39.415  1.00  3.41           C
ATOM   4453  HA  PRO A 315      34.737 -50.217  40.500  1.00  3.41           H
ATOM   4454  C   PRO A 315      34.631 -48.867  38.812  1.00  3.41           C
ATOM   4455  O   PRO A 315      33.970 -48.621  37.790  1.00  3.41           O
ATOM   4456  CB  PRO A 315      35.883 -51.042  38.871  1.00  3.41           C
ATOM   4457 1HB  PRO A 315      36.726 -50.377  38.689  1.00  3.41           H
ATOM   4458 2HB  PRO A 315      36.165 -51.836  39.559  1.00  3.41           H
ATOM   4459  CG  PRO A 315      35.390 -51.616  37.625  1.00  3.41           C
ATOM   4460 1HG  PRO A 315      35.388 -50.855  36.846  1.00  3.41           H
ATOM   4461 2HG  PRO A 315      36.000 -52.464  37.320  1.00  3.41           H
ATOM   4462  CD  PRO A 315      33.977 -52.050  37.929  1.00  3.41           C
ATOM   4463 1HD  PRO A 315      33.348 -51.947  37.045  1.00  3.41           H
ATOM   4464 2HD  PRO A 315      33.965 -53.077  38.299  1.00  3.41           H
ATOM   4465  N   LEU A 316      35.401 -47.953  39.383  1.00 -8.56           N
ATOM   4466  H   LEU A 316      35.892 -48.187  40.242  1.00 -8.56           H
ATOM   4467  CA  LEU A 316      35.669 -46.642  38.781  1.00 -8.56           C
ATOM   4468  HA  LEU A 316      34.877 -46.355  38.089  1.00 -8.56           H
ATOM   4469  C   LEU A 316      36.985 -46.729  38.019  1.00 -8.56           C
ATOM   4470  O   LEU A 316      37.846 -47.554  38.353  1.00 -8.56           O
ATOM   4471  CB  LEU A 316      35.806 -45.575  39.874  1.00 -8.56           C
ATOM   4472 1HB  LEU A 316      36.588 -45.907  40.556  1.00 -8.56           H
ATOM   4473 2HB  LEU A 316      36.147 -44.652  39.406  1.00 -8.56           H
ATOM   4474  CG  LEU A 316      34.564 -45.233  40.710  1.00 -8.56           C
ATOM   4475  HG  LEU A 316      34.151 -46.152  41.115  1.00 -8.56           H
ATOM   4476  CD1 LEU A 316      34.949 -44.331  41.872  1.00 -8.56           C
ATOM   4477 1HD1 LEU A 316      34.065 -44.107  42.470  1.00 -8.56           H
ATOM   4478 2HD1 LEU A 316      35.383 -43.400  41.504  1.00 -8.56           H
ATOM   4479 3HD1 LEU A 316      35.673 -44.844  42.505  1.00 -8.56           H
ATOM   4480  CD2 LEU A 316      33.493 -44.536  39.872  1.00 -8.56           C
ATOM   4481 1HD2 LEU A 316      32.629 -44.318  40.502  1.00 -8.56           H
ATOM   4482 2HD2 LEU A 316      33.169 -45.188  39.065  1.00 -8.56           H
ATOM   4483 3HD2 LEU A 316      33.880 -43.603  39.463  1.00 -8.56           H
ATOM   4484  N   ILE A 317      37.155 -45.867  37.024  1.00 -3.67           N
ATOM   4485  H   ILE A 317      36.393 -45.270  36.736  1.00 -3.67           H
ATOM   4486  CA  ILE A 317      38.435 -45.672  36.343  1.00 -3.67           C
ATOM   4487  HA  ILE A 317      39.233 -45.690  37.084  1.00 -3.67           H
ATOM   4488  C   ILE A 317      38.360 -44.282  35.698  1.00 -3.67           C
ATOM   4489  O   ILE A 317      37.259 -43.793  35.436  1.00 -3.67           O
ATOM   4490  CB  ILE A 317      38.697 -46.806  35.300  1.00 -3.67           C
ATOM   4491  HB  ILE A 317      38.442 -47.744  35.783  1.00 -3.67           H
ATOM   4492  CG1 ILE A 317      40.197 -46.878  34.968  1.00 -3.67           C
ATOM   4493 1HG1 ILE A 317      40.458 -46.033  34.334  1.00 -3.67           H
ATOM   4494 2HG1 ILE A 317      40.755 -46.788  35.901  1.00 -3.67           H
ATOM   4495  CG2 ILE A 317      37.788 -46.668  34.059  1.00 -3.67           C
ATOM   4496 1HG2 ILE A 317      37.930 -47.520  33.393  1.00 -3.67           H
ATOM   4497 2HG2 ILE A 317      38.024 -45.756  33.511  1.00 -3.67           H
ATOM   4498 3HG2 ILE A 317      36.743 -46.640  34.362  1.00 -3.67           H
ATOM   4499  CD1 ILE A 317      40.648 -48.166  34.277  1.00 -3.67           C
ATOM   4500 1HD1 ILE A 317      41.730 -48.133  34.146  1.00 -3.67           H
ATOM   4501 2HD1 ILE A 317      40.176 -48.250  33.298  1.00 -3.67           H
ATOM   4502 3HD1 ILE A 317      40.387 -49.029  34.890  1.00 -3.67           H
ATOM   4503  N   GLN A 318      39.500 -43.652  35.456  1.00 15.84           N
ATOM   4504  H   GLN A 318      40.367 -44.063  35.775  1.00 15.84           H
ATOM   4505  CA  GLN A 318      39.572 -42.422  34.661  1.00 15.84           C
ATOM   4506  HA  GLN A 318      38.693 -41.808  34.863  1.00 15.84           H
ATOM   4507  C   GLN A 318      39.607 -42.809  33.180  1.00 15.84           C
ATOM   4508  O   GLN A 318      40.020 -43.925  32.860  1.00 15.84           O
ATOM   4509  CB  GLN A 318      40.837 -41.621  35.028  1.00 15.84           C
ATOM   4510 1HB  GLN A 318      40.754 -40.638  34.570  1.00 15.84           H
ATOM   4511 2HB  GLN A 318      40.851 -41.476  36.108  1.00 15.84           H
ATOM   4512  CG  GLN A 318      42.189 -42.215  34.589  1.00 15.84           C
ATOM   4513 1HG  GLN A 318      42.202 -42.336  33.507  1.00 15.84           H
ATOM   4514 2HG  GLN A 318      42.979 -41.516  34.856  1.00 15.84           H
ATOM   4515  CD  GLN A 318      42.502 -43.549  35.224  1.00 15.84           C
ATOM   4516  OE1 GLN A 318      42.283 -43.750  36.418  1.00 15.84           O
ATOM   4517  NE2 GLN A 318      42.968 -44.482  34.449  1.00 15.84           N
ATOM   4518 1HE2 GLN A 318      43.194 -45.379  34.856  1.00 15.84           H
ATOM   4519 2HE2 GLN A 318      43.079 -44.322  33.459  1.00 15.84           H
ATOM   4520  N   PRO A 319      39.214 -41.909  32.260  1.00 -0.53           N
ATOM   4521  CA  PRO A 319      39.362 -42.327  30.861  1.00 -0.53           C
ATOM   4522  HA  PRO A 319      38.880 -43.286  30.695  1.00 -0.53           H
ATOM   4523  C   PRO A 319      40.815 -42.404  30.394  1.00 -0.53           C
ATOM   4524  O   PRO A 319      41.673 -41.684  30.918  1.00 -0.53           O
ATOM   4525  CB  PRO A 319      38.598 -41.238  30.102  1.00 -0.53           C
ATOM   4526 1HB  PRO A 319      39.001 -41.102  29.098  1.00 -0.53           H
ATOM   4527 2HB  PRO A 319      37.539 -41.487  30.059  1.00 -0.53           H
ATOM   4528  CG  PRO A 319      38.796 -40.027  30.924  1.00 -0.53           C
ATOM   4529 1HG  PRO A 319      39.793 -39.615  30.759  1.00 -0.53           H
ATOM   4530 2HG  PRO A 319      38.033 -39.280  30.706  1.00 -0.53           H
ATOM   4531  CD  PRO A 319      38.664 -40.542  32.339  1.00 -0.53           C
ATOM   4532 1HD  PRO A 319      39.243 -39.925  33.024  1.00 -0.53           H
ATOM   4533 2HD  PRO A 319      37.616 -40.574  32.640  1.00 -0.53           H
ATOM   4534  N   SER A 320      41.025 -43.198  29.346  1.00 56.02           N
ATOM   4535  H   SER A 320      40.256 -43.774  29.039  1.00 56.02           H
ATOM   4536  CA  SER A 320      42.252 -43.260  28.531  1.00 56.02           C
ATOM   4537  HA  SER A 320      42.055 -43.978  27.735  1.00 56.02           H
ATOM   4538  C   SER A 320      43.583 -43.706  29.182  1.00 56.02           C
ATOM   4539  O   SER A 320      43.677 -43.849  30.407  1.00 56.02           O
ATOM   4540  CB  SER A 320      42.424 -41.897  27.846  1.00 56.02           C
ATOM   4541 1HB  SER A 320      43.060 -42.005  26.972  1.00 56.02           H
ATOM   4542 2HB  SER A 320      41.446 -41.544  27.518  1.00 56.02           H
ATOM   4543  OG  SER A 320      42.996 -40.933  28.715  1.00 56.02           O
ATOM   4544  HG  SER A 320      42.666 -41.115  29.612  1.00 56.02           H
ATOM   4545  N   PRO A 321      44.669 -43.799  28.382  1.00 49.16           N
ATOM   4546  CA  PRO A 321      44.936 -44.327  27.034  1.00 49.16           C
ATOM   4547  HA  PRO A 321      44.008 -44.514  26.508  1.00 49.16           H
ATOM   4548  C   PRO A 321      45.885 -45.534  26.849  1.00 49.16           C
ATOM   4549  O   PRO A 321      46.618 -45.930  27.760  1.00 49.16           O
ATOM   4550  CB  PRO A 321      45.643 -43.125  26.404  1.00 49.16           C
ATOM   4551 1HB  PRO A 321      46.239 -43.410  25.541  1.00 49.16           H
ATOM   4552 2HB  PRO A 321      44.921 -42.361  26.124  1.00 49.16           H
ATOM   4553  CG  PRO A 321      46.533 -42.631  27.542  1.00 49.16           C
ATOM   4554 1HG  PRO A 321      47.503 -43.125  27.492  1.00 49.16           H
ATOM   4555 2HG  PRO A 321      46.662 -41.550  27.481  1.00 49.16           H
ATOM   4556  CD  PRO A 321      45.839 -43.021  28.841  1.00 49.16           C
ATOM   4557 1HD  PRO A 321      46.496 -43.638  29.455  1.00 49.16           H
ATOM   4558 2HD  PRO A 321      45.523 -42.128  29.383  1.00 49.16           H
ATOM   4559  N   THR A 322      45.939 -46.009  25.610  1.00 65.20           N
ATOM   4560  H   THR A 322      45.187 -45.751  24.976  1.00 65.20           H
ATOM   4561  CA  THR A 322      47.003 -46.847  25.010  1.00 65.20           C
ATOM   4562  HA  THR A 322      46.594 -47.160  24.056  1.00 65.20           H
ATOM   4563  C   THR A 322      47.606 -48.153  25.561  1.00 65.20           C
ATOM   4564  O   THR A 322      47.437 -48.537  26.719  1.00 65.20           O
ATOM   4565  CB  THR A 322      48.219 -45.933  24.653  1.00 65.20           C
ATOM   4566  HB  THR A 322      49.104 -46.531  24.469  1.00 65.20           H
ATOM   4567  OG1 THR A 322      48.482 -45.006  25.711  1.00 65.20           O
ATOM   4568  HG1 THR A 322      48.303 -45.462  26.549  1.00 65.20           H
ATOM   4569  CG2 THR A 322      47.942 -45.120  23.412  1.00 65.20           C
ATOM   4570 1HG2 THR A 322      48.842 -44.568  23.146  1.00 65.20           H
ATOM   4571 2HG2 THR A 322      47.125 -44.421  23.591  1.00 65.20           H
ATOM   4572 3HG2 THR A 322      47.679 -45.780  22.585  1.00 65.20           H
ATOM   4573  N   PHE A 323      48.358 -48.794  24.662  1.00 21.43           N
ATOM   4574  H   PHE A 323      48.274 -48.500  23.697  1.00 21.43           H
ATOM   4575  CA  PHE A 323      49.390 -49.825  24.895  1.00 21.43           C
ATOM   4576  HA  PHE A 323      49.966 -49.843  23.970  1.00 21.43           H
ATOM   4577  C   PHE A 323      49.068 -51.293  25.145  1.00 21.43           C
ATOM   4578  O   PHE A 323      47.983 -51.676  25.609  1.00 21.43           O
ATOM   4579  CB  PHE A 323      50.366 -49.396  26.014  1.00 21.43           C
ATOM   4580 1HB  PHE A 323      49.843 -49.395  26.970  1.00 21.43           H
ATOM   4581 2HB  PHE A 323      51.171 -50.126  26.070  1.00 21.43           H
ATOM   4582  CG  PHE A 323      51.016 -48.053  25.807  1.00 21.43           C
ATOM   4583  CD1 PHE A 323      51.164 -47.181  26.896  1.00 21.43           C
ATOM   4584  HD1 PHE A 323      50.783 -47.458  27.869  1.00 21.43           H
ATOM   4585  CD2 PHE A 323      51.530 -47.671  24.551  1.00 21.43           C
ATOM   4586  HD2 PHE A 323      51.458 -48.333  23.704  1.00 21.43           H
ATOM   4587  CE1 PHE A 323      51.828 -45.938  26.744  1.00 21.43           C
ATOM   4588  HE1 PHE A 323      51.969 -45.293  27.598  1.00 21.43           H
ATOM   4589  CE2 PHE A 323      52.149 -46.405  24.378  1.00 21.43           C
ATOM   4590  HE2 PHE A 323      52.512 -46.109  23.405  1.00 21.43           H
ATOM   4591  CZ  PHE A 323      52.305 -45.544  25.475  1.00 21.43           C
ATOM   4592  HZ  PHE A 323      52.801 -44.592  25.351  1.00 21.43           H
ATOM   4593  N   LEU A 324      50.108 -52.068  24.826  1.00 25.43           N
ATOM   4594  H   LEU A 324      50.826 -51.627  24.264  1.00 25.43           H
ATOM   4595  CA  LEU A 324      50.434 -53.453  25.223  1.00 25.43           C
ATOM   4596  HA  LEU A 324      51.508 -53.420  25.415  1.00 25.43           H
ATOM   4597  C   LEU A 324      50.333 -54.565  24.187  1.00 25.43           C
ATOM   4598  O   LEU A 324      51.364 -54.981  23.667  1.00 25.43           O
ATOM   4599  CB  LEU A 324      49.817 -53.919  26.551  1.00 25.43           C
ATOM   4600 1HB  LEU A 324      48.734 -53.932  26.454  1.00 25.43           H
ATOM   4601 2HB  LEU A 324      50.143 -54.946  26.719  1.00 25.43           H
ATOM   4602  CG  LEU A 324      50.155 -53.132  27.837  1.00 25.43           C
ATOM   4603  HG  LEU A 324      49.819 -52.103  27.719  1.00 25.43           H
ATOM   4604  CD1 LEU A 324      49.408 -53.744  29.010  1.00 25.43           C
ATOM   4605 1HD1 LEU A 324      49.627 -53.186  29.920  1.00 25.43           H
ATOM   4606 2HD1 LEU A 324      49.706 -54.784  29.144  1.00 25.43           H
ATOM   4607 3HD1 LEU A 324      48.336 -53.699  28.824  1.00 25.43           H
ATOM   4608  CD2 LEU A 324      51.650 -53.112  28.128  1.00 25.43           C
ATOM   4609 1HD2 LEU A 324      51.831 -52.620  29.084  1.00 25.43           H
ATOM   4610 2HD2 LEU A 324      52.169 -52.556  27.352  1.00 25.43           H
ATOM   4611 3HD2 LEU A 324      52.040 -54.130  28.161  1.00 25.43           H
ATOM   4612  N   ALA A 325      49.153 -55.096  23.918  1.00 22.29           N
ATOM   4613  H   ALA A 325      48.313 -54.676  24.303  1.00 22.29           H
ATOM   4614  CA  ALA A 325      49.020 -56.350  23.174  1.00 22.29           C
ATOM   4615  HA  ALA A 325      49.837 -57.002  23.491  1.00 22.29           H
ATOM   4616  C   ALA A 325      49.120 -56.216  21.648  1.00 22.29           C
ATOM   4617  O   ALA A 325      48.313 -56.782  20.914  1.00 22.29           O
ATOM   4618  CB  ALA A 325      47.705 -57.027  23.571  1.00 22.29           C
ATOM   4619 1HB  ALA A 325      47.649 -57.116  24.656  1.00 22.29           H
ATOM   4620 2HB  ALA A 325      47.658 -58.027  23.135  1.00 22.29           H
ATOM   4621 3HB  ALA A 325      46.858 -56.440  23.213  1.00 22.29           H
ATOM   4622  N   GLN A 326      50.109 -55.487  21.158  0.92 -7.95           N
ATOM   4623  H   GLN A 326      50.759 -55.051  21.806  0.92 -7.95           H
ATOM   4624  CA  GLN A 326      50.340 -55.322  19.727  0.92 -7.95           C
ATOM   4625  HA  GLN A 326      49.730 -56.026  19.162  0.92 -7.95           H
ATOM   4626  C   GLN A 326      51.804 -55.643  19.462  0.92 -7.95           C
ATOM   4627  O   GLN A 326      52.655 -55.445  20.332  0.92 -7.95           O
ATOM   4628  CB  GLN A 326      49.985 -53.898  19.292  0.92 -7.95           C
ATOM   4629 1HB  GLN A 326      50.500 -53.200  19.951  0.92 -7.95           H
ATOM   4630 2HB  GLN A 326      50.352 -53.744  18.278  0.92 -7.95           H
ATOM   4631  CG  GLN A 326      48.476 -53.593  19.318  0.92 -7.95           C
ATOM   4632 1HG  GLN A 326      48.091 -53.736  20.327  0.92 -7.95           H
ATOM   4633 2HG  GLN A 326      48.324 -52.552  19.036  0.92 -7.95           H
ATOM   4634  CD  GLN A 326      47.691 -54.466  18.357  0.92 -7.95           C
ATOM   4635  OE1 GLN A 326      48.082 -54.643  17.208  0.92 -7.95           O
ATOM   4636  NE2 GLN A 326      46.611 -55.039  18.808  0.92 -7.95           N
ATOM   4637 1HE2 GLN A 326      46.075 -55.614  18.178  0.92 -7.95           H
ATOM   4638 2HE2 GLN A 326      46.329 -54.917  19.766  0.92 -7.95           H
ATOM   4639  N   GLN A 327      52.078 -56.212  18.299  0.92  6.40           N
ATOM   4640  H   GLN A 327      51.335 -56.326  17.616  0.92  6.40           H
ATOM   4641  CA  GLN A 327      53.404 -56.717  17.952  0.92  6.40           C
ATOM   4642  HA  GLN A 327      53.731 -57.414  18.723  0.92  6.40           H
ATOM   4643  C   GLN A 327      54.412 -55.566  17.812  0.92  6.40           C
ATOM   4644  O   GLN A 327      54.064 -54.516  17.273  0.92  6.40           O
ATOM   4645  CB  GLN A 327      53.254 -57.461  16.622  0.92  6.40           C
ATOM   4646 1HB  GLN A 327      52.397 -58.129  16.705  0.92  6.40           H
ATOM   4647 2HB  GLN A 327      53.034 -56.724  15.851  0.92  6.40           H
ATOM   4648  CG  GLN A 327      54.446 -58.290  16.172  0.92  6.40           C
ATOM   4649 1HG  GLN A 327      55.329 -57.659  16.127  0.92  6.40           H
ATOM   4650 2HG  GLN A 327      54.622 -59.088  16.892  0.92  6.40           H
ATOM   4651  CD  GLN A 327      54.232 -58.899  14.803  0.92  6.40           C
ATOM   4652  OE1 GLN A 327      53.182 -58.745  14.190  0.92  6.40           O
ATOM   4653  NE2 GLN A 327      55.214 -59.601  14.315  0.92  6.40           N
ATOM   4654 1HE2 GLN A 327      55.128 -59.981  13.390  0.92  6.40           H
ATOM   4655 2HE2 GLN A 327      56.040 -59.766  14.871  0.92  6.40           H
ATOM   4656  N   PRO A 328      55.667 -55.733  18.276  0.92  7.42           N
ATOM   4657  CA  PRO A 328      56.597 -54.609  18.087  0.92  7.42           C
ATOM   4658  HA  PRO A 328      56.129 -53.675  18.397  0.92  7.42           H
ATOM   4659  C   PRO A 328      57.161 -54.433  16.671  0.92  7.42           C
ATOM   4660  O   PRO A 328      57.770 -53.406  16.380  0.92  7.42           O
ATOM   4661  CB  PRO A 328      57.726 -54.954  19.062  0.92  7.42           C
ATOM   4662 1HB  PRO A 328      58.672 -54.522  18.737  0.92  7.42           H
ATOM   4663 2HB  PRO A 328      57.474 -54.608  20.065  0.92  7.42           H
ATOM   4664  CG  PRO A 328      57.777 -56.431  19.037  0.92  7.42           C
ATOM   4665 1HG  PRO A 328      58.287 -56.774  18.137  0.92  7.42           H
ATOM   4666 2HG  PRO A 328      58.271 -56.818  19.929  0.92  7.42           H
ATOM   4667  CD  PRO A 328      56.322 -56.838  19.006  0.92  7.42           C
ATOM   4668 1HD  PRO A 328      56.204 -57.788  18.485  0.92  7.42           H
ATOM   4669 2HD  PRO A 328      55.925 -56.904  20.020  0.92  7.42           H
ATOM   4670  N   MET A 329      56.971 -55.406  15.787  0.92 -2.50           N
ATOM   4671  H   MET A 329      56.400 -56.195  16.037  0.92 -2.50           H
ATOM   4672  CA  MET A 329      57.540 -55.389  14.434  0.92 -2.50           C
ATOM   4673  HA  MET A 329      58.018 -54.430  14.235  0.92 -2.50           H
ATOM   4674  C   MET A 329      56.433 -55.602  13.410  0.92 -2.50           C
ATOM   4675  O   MET A 329      55.358 -56.083  13.764  0.92 -2.50           O
ATOM   4676  CB  MET A 329      58.574 -56.507  14.268  0.92 -2.50           C
ATOM   4677 1HB  MET A 329      58.088 -57.464  14.462  0.92 -2.50           H
ATOM   4678 2HB  MET A 329      58.919 -56.505  13.234  0.92 -2.50           H
ATOM   4679  CG  MET A 329      59.787 -56.386  15.174  0.92 -2.50           C
ATOM   4680 1HG  MET A 329      60.256 -55.415  15.018  0.92 -2.50           H
ATOM   4681 2HG  MET A 329      59.464 -56.456  16.212  0.92 -2.50           H
ATOM   4682  SD  MET A 329      61.002 -57.687  14.850  0.92 -2.50           S
ATOM   4683  CE  MET A 329      61.846 -57.066  13.362  0.92 -2.50           C
ATOM   4684 1HE  MET A 329      62.634 -57.761  13.069  0.92 -2.50           H
ATOM   4685 2HE  MET A 329      62.291 -56.091  13.570  0.92 -2.50           H
ATOM   4686 3HE  MET A 329      61.135 -56.971  12.542  0.92 -2.50           H
ATOM   4687  N   ALA A 330      56.709 -55.272  12.155  0.92 22.20           N
ATOM   4688  H   ALA A 330      57.620 -54.896  11.928  0.92 22.20           H
ATOM   4689  CA  ALA A 330      55.780 -55.449  11.042  0.92 22.20           C
ATOM   4690  HA  ALA A 330      55.093 -56.272  11.248  0.92 22.20           H
ATOM   4691  C   ALA A 330      56.628 -55.790   9.811  0.92 22.20           C
ATOM   4692  O   ALA A 330      57.851 -55.629   9.852  0.92 22.20           O
ATOM   4693  CB  ALA A 330      54.993 -54.146  10.822  0.92 22.20           C
ATOM   4694 1HB  ALA A 330      54.421 -53.909  11.719  0.92 22.20           H
ATOM   4695 2HB  ALA A 330      54.304 -54.260   9.985  0.92 22.20           H
ATOM   4696 3HB  ALA A 330      55.680 -53.325  10.610  0.92 22.20           H
ATOM   4697  N   LEU A 331      55.998 -56.213   8.724  0.92-22.02           N
ATOM   4698  H   LEU A 331      54.992 -56.326   8.752  0.92-22.02           H
ATOM   4699  CA  LEU A 331      56.675 -56.472   7.448  0.92-22.02           C
ATOM   4700  HA  LEU A 331      57.707 -56.126   7.486  0.92-22.02           H
ATOM   4701  C   LEU A 331      55.917 -55.685   6.381  0.92-22.02           C
ATOM   4702  O   LEU A 331      54.714 -55.445   6.543  0.92-22.02           O
ATOM   4703  CB  LEU A 331      56.653 -57.964   7.101  0.92-22.02           C
ATOM   4704 1HB  LEU A 331      55.609 -58.246   6.988  0.92-22.02           H
ATOM   4705 2HB  LEU A 331      57.126 -58.080   6.126  0.92-22.02           H
ATOM   4706  CG  LEU A 331      57.291 -58.986   8.053  0.92-22.02           C
ATOM   4707  HG  LEU A 331      56.795 -58.908   9.015  0.92-22.02           H
ATOM   4708  CD1 LEU A 331      57.047 -60.388   7.509  0.92-22.02           C
ATOM   4709 1HD1 LEU A 331      57.446 -61.129   8.201  0.92-22.02           H
ATOM   4710 2HD1 LEU A 331      57.535 -60.504   6.542  0.92-22.02           H
ATOM   4711 3HD1 LEU A 331      55.976 -60.559   7.393  0.92-22.02           H
ATOM   4712  CD2 LEU A 331      58.783 -58.789   8.293  0.92-22.02           C
ATOM   4713 1HD2 LEU A 331      59.153 -59.559   8.970  0.92-22.02           H
ATOM   4714 2HD2 LEU A 331      58.961 -57.815   8.742  0.92-22.02           H
ATOM   4715 3HD2 LEU A 331      59.324 -58.857   7.351  0.92-22.02           H
ATOM   4716  N   THR A 332      56.601 -55.256   5.329  0.92  8.02           N
ATOM   4717  H   THR A 332      57.574 -55.502   5.224  0.92  8.02           H
ATOM   4718  CA  THR A 332      56.016 -54.406   4.290  0.92  8.02           C
ATOM   4719  HA  THR A 332      54.929 -54.422   4.350  0.92  8.02           H
ATOM   4720  C   THR A 332      56.436 -54.887   2.909  0.92  8.02           C
ATOM   4721  O   THR A 332      57.360 -55.699   2.782  0.92  8.02           O
ATOM   4722  CB  THR A 332      56.513 -52.948   4.426  0.92  8.02           C
ATOM   4723  HB  THR A 332      56.102 -52.344   3.618  0.92  8.02           H
ATOM   4724  OG1 THR A 332      57.941 -52.934   4.358  0.92  8.02           O
ATOM   4725  HG1 THR A 332      58.235 -52.017   4.436  0.92  8.02           H
ATOM   4726  CG2 THR A 332      56.109 -52.332   5.755  0.92  8.02           C
ATOM   4727 1HG2 THR A 332      56.358 -51.273   5.744  0.92  8.02           H
ATOM   4728 2HG2 THR A 332      56.645 -52.815   6.571  0.92  8.02           H
ATOM   4729 3HG2 THR A 332      55.035 -52.442   5.905  0.92  8.02           H
ATOM   4730  N   SER A 333      55.797 -54.354   1.878  0.92 27.73           N
ATOM   4731  H   SER A 333      55.046 -53.693   2.041  0.92 27.73           H
ATOM   4732  CA  SER A 333      56.154 -54.658   0.494  0.92 27.73           C
ATOM   4733  HA  SER A 333      56.928 -55.430   0.486  0.92 27.73           H
ATOM   4734  C   SER A 333      56.733 -53.400  -0.152  0.92 27.73           C
ATOM   4735  O   SER A 333      56.869 -52.372   0.519  0.92 27.73           O
ATOM   4736  CB  SER A 333      54.949 -55.203  -0.264  0.92 27.73           C
ATOM   4737 1HB  SER A 333      54.365 -55.827   0.412  0.92 27.73           H
ATOM   4738 2HB  SER A 333      54.330 -54.375  -0.609  0.92 27.73           H
ATOM   4739  OG  SER A 333      55.364 -56.003  -1.358  0.92 27.73           O
ATOM   4740  HG  SER A 333      54.666 -56.662  -1.514  0.92 27.73           H
ATOM   4741  N   ILE A 334      57.118 -53.469  -1.414  1.00 -3.89           N
ATOM   4742  H   ILE A 334      56.866 -54.266  -1.984  1.00 -3.89           H
ATOM   4743  CA  ILE A 334      58.051 -52.476  -1.949  1.00 -3.89           C
ATOM   4744  HA  ILE A 334      58.784 -52.326  -1.150  1.00 -3.89           H
ATOM   4745  C   ILE A 334      57.589 -51.053  -2.280  1.00 -3.89           C
ATOM   4746  O   ILE A 334      58.262 -50.110  -1.860  1.00 -3.89           O
ATOM   4747  CB  ILE A 334      58.875 -53.062  -3.137  1.00 -3.89           C
ATOM   4748  HB  ILE A 334      59.518 -52.269  -3.520  1.00 -3.89           H
ATOM   4749  CG1 ILE A 334      57.977 -53.569  -4.288  1.00 -3.89           C
ATOM   4750 1HG1 ILE A 334      57.463 -54.474  -3.960  1.00 -3.89           H
ATOM   4751 2HG1 ILE A 334      57.223 -52.817  -4.506  1.00 -3.89           H
ATOM   4752  CG2 ILE A 334      59.783 -54.199  -2.616  1.00 -3.89           C
ATOM   4753 1HG2 ILE A 334      60.467 -54.525  -3.399  1.00 -3.89           H
ATOM   4754 2HG2 ILE A 334      59.188 -55.052  -2.285  1.00 -3.89           H
ATOM   4755 3HG2 ILE A 334      60.381 -53.844  -1.775  1.00 -3.89           H
ATOM   4756  CD1 ILE A 334      58.706 -53.877  -5.600  1.00 -3.89           C
ATOM   4757 1HD1 ILE A 334      57.976 -54.157  -6.359  1.00 -3.89           H
ATOM   4758 2HD1 ILE A 334      59.401 -54.706  -5.460  1.00 -3.89           H
ATOM   4759 3HD1 ILE A 334      59.252 -52.996  -5.940  1.00 -3.89           H
ATOM   4760  N   ASN A 335      56.521 -50.824  -3.039  1.00 34.09           N
ATOM   4761  H   ASN A 335      55.864 -51.560  -3.251  1.00 34.09           H
ATOM   4762  CA  ASN A 335      56.359 -49.506  -3.663  1.00 34.09           C
ATOM   4763  HA  ASN A 335      56.705 -48.749  -2.958  1.00 34.09           H
ATOM   4764  C   ASN A 335      54.951 -49.077  -4.075  1.00 34.09           C
ATOM   4765  O   ASN A 335      53.996 -49.839  -3.931  1.00 34.09           O
ATOM   4766  CB  ASN A 335      57.279 -49.442  -4.892  1.00 34.09           C
ATOM   4767 1HB  ASN A 335      57.947 -50.300  -4.885  1.00 34.09           H
ATOM   4768 2HB  ASN A 335      56.681 -49.490  -5.802  1.00 34.09           H
ATOM   4769  CG  ASN A 335      58.123 -48.192  -4.910  1.00 34.09           C
ATOM   4770  OD1 ASN A 335      57.647 -47.103  -4.610  1.00 34.09           O
ATOM   4771  ND2 ASN A 335      59.376 -48.332  -5.228  1.00 34.09           N
ATOM   4772 1HD2 ASN A 335      59.969 -47.519  -5.220  1.00 34.09           H
ATOM   4773 2HD2 ASN A 335      59.733 -49.231  -5.508  1.00 34.09           H
ATOM   4774  N   ALA A 336      54.892 -47.875  -4.643  1.00 41.39           N
ATOM   4775  H   ALA A 336      55.768 -47.366  -4.726  1.00 41.39           H
ATOM   4776  CA  ALA A 336      53.707 -47.196  -5.172  1.00 41.39           C
ATOM   4777  HA  ALA A 336      54.076 -46.297  -5.663  1.00 41.39           H
ATOM   4778  C   ALA A 336      52.715 -46.707  -4.113  1.00 41.39           C
ATOM   4779  O   ALA A 336      51.857 -47.426  -3.618  1.00 41.39           O
ATOM   4780  CB  ALA A 336      53.024 -48.013  -6.278  1.00 41.39           C
ATOM   4781 1HB  ALA A 336      53.775 -48.418  -6.959  1.00 41.39           H
ATOM   4782 2HB  ALA A 336      52.352 -47.371  -6.843  1.00 41.39           H
ATOM   4783 3HB  ALA A 336      52.455 -48.830  -5.834  1.00 41.39           H
ATOM   4784  N   THR A 337      52.842 -45.425  -3.827  1.00 42.54           N
ATOM   4785  H   THR A 337      53.577 -44.897  -4.292  1.00 42.54           H
ATOM   4786  CA  THR A 337      51.996 -44.671  -2.901  1.00 42.54           C
ATOM   4787  HA  THR A 337      51.382 -45.327  -2.286  1.00 42.54           H
ATOM   4788  C   THR A 337      51.106 -43.784  -3.785  1.00 42.54           C
ATOM   4789  O   THR A 337      51.105 -43.965  -5.012  1.00 42.54           O
ATOM   4790  CB  THR A 337      52.933 -43.810  -2.020  1.00 42.54           C
ATOM   4791  HB  THR A 337      52.352 -43.158  -1.374  1.00 42.54           H
ATOM   4792  OG1 THR A 337      53.767 -43.029  -2.877  1.00 42.54           O
ATOM   4793  HG1 THR A 337      53.970 -42.194  -2.427  1.00 42.54           H
ATOM   4794  CG2 THR A 337      53.843 -44.667  -1.164  1.00 42.54           C
ATOM   4795 1HG2 THR A 337      54.392 -44.022  -0.480  1.00 42.54           H
ATOM   4796 2HG2 THR A 337      54.552 -45.210  -1.789  1.00 42.54           H
ATOM   4797 3HG2 THR A 337      53.255 -45.369  -0.581  1.00 42.54           H
ATOM   4798  N   PRO A 338      50.401 -42.775  -3.237  1.00 67.53           N
ATOM   4799  CA  PRO A 338      49.785 -42.468  -1.940  1.00 67.53           C
ATOM   4800  HA  PRO A 338      50.226 -43.082  -1.158  1.00 67.53           H
ATOM   4801  C   PRO A 338      48.260 -42.662  -1.907  1.00 67.53           C
ATOM   4802  O   PRO A 338      47.807 -43.794  -1.760  1.00 67.53           O
ATOM   4803  CB  PRO A 338      50.234 -41.022  -1.744  1.00 67.53           C
ATOM   4804 1HB  PRO A 338      49.584 -40.473  -1.068  1.00 67.53           H
ATOM   4805 2HB  PRO A 338      51.252 -41.026  -1.358  1.00 67.53           H
ATOM   4806  CG  PRO A 338      50.228 -40.435  -3.165  1.00 67.53           C
ATOM   4807 1HG  PRO A 338      49.317 -39.861  -3.331  1.00 67.53           H
ATOM   4808 2HG  PRO A 338      51.100 -39.799  -3.310  1.00 67.53           H
ATOM   4809  CD  PRO A 338      50.269 -41.605  -4.128  1.00 67.53           C
ATOM   4810 1HD  PRO A 338      49.343 -41.663  -4.702  1.00 67.53           H
ATOM   4811 2HD  PRO A 338      51.130 -41.506  -4.791  1.00 67.53           H
ATOM   4812  N   THR A 339      47.482 -41.593  -2.076  1.00 51.08           N
ATOM   4813  H   THR A 339      47.924 -40.688  -2.166  1.00 51.08           H
ATOM   4814  CA  THR A 339      46.015 -41.623  -2.177  1.00 51.08           C
ATOM   4815  HA  THR A 339      45.669 -40.598  -2.065  1.00 51.08           H
ATOM   4816  C   THR A 339      45.328 -42.403  -1.059  1.00 51.08           C
ATOM   4817  O   THR A 339      44.603 -43.372  -1.282  1.00 51.08           O
ATOM   4818  CB  THR A 339      45.531 -42.074  -3.580  1.00 51.08           C
ATOM   4819  HB  THR A 339      44.450 -42.214  -3.564  1.00 51.08           H
ATOM   4820  OG1 THR A 339      46.180 -43.290  -3.966  1.00 51.08           O
ATOM   4821  HG1 THR A 339      46.398 -43.774  -3.155  1.00 51.08           H
ATOM   4822  CG2 THR A 339      45.874 -41.031  -4.627  1.00 51.08           C
ATOM   4823 1HG2 THR A 339      45.482 -41.350  -5.592  1.00 51.08           H
ATOM   4824 2HG2 THR A 339      46.953 -40.905  -4.706  1.00 51.08           H
ATOM   4825 3HG2 THR A 339      45.413 -40.079  -4.365  1.00 51.08           H
ATOM   4826  N   GLN A 340      45.617 -41.994   0.169  0.95 26.45           N
ATOM   4827  H   GLN A 340      46.241 -41.213   0.294  0.95 26.45           H
ATOM   4828  CA  GLN A 340      45.075 -42.671   1.347  0.95 26.45           C
ATOM   4829  HA  GLN A 340      44.842 -43.698   1.085  0.95 26.45           H
ATOM   4830  C   GLN A 340      43.798 -42.054   1.902  0.95 26.45           C
ATOM   4831  O   GLN A 340      42.833 -42.762   2.175  0.95 26.45           O
ATOM   4832  CB  GLN A 340      46.137 -42.689   2.441  0.95 26.45           C
ATOM   4833 1HB  GLN A 340      46.404 -41.665   2.702  0.95 26.45           H
ATOM   4834 2HB  GLN A 340      45.711 -43.174   3.318  0.95 26.45           H
ATOM   4835  CG  GLN A 340      47.397 -43.433   2.035  0.95 26.45           C
ATOM   4836 1HG  GLN A 340      47.130 -44.436   1.708  0.95 26.45           H
ATOM   4837 2HG  GLN A 340      47.885 -42.912   1.212  0.95 26.45           H
ATOM   4838  CD  GLN A 340      48.366 -43.543   3.174  0.95 26.45           C
ATOM   4839  OE1 GLN A 340      49.308 -42.766   3.271  0.95 26.45           O
ATOM   4840  NE2 GLN A 340      48.161 -44.504   4.033  0.95 26.45           N
ATOM   4841 1HE2 GLN A 340      48.807 -44.603   4.811  0.95 26.45           H
ATOM   4842 2HE2 GLN A 340      47.362 -45.109   3.942  0.95 26.45           H
ATOM   4843  N   LEU A 341      43.814 -40.739   2.073  0.95 11.32           N
ATOM   4844  H   LEU A 341      44.641 -40.214   1.837  0.95 11.32           H
ATOM   4845  CA  LEU A 341      42.682 -39.974   2.586  0.95 11.32           C
ATOM   4846  HA  LEU A 341      41.758 -40.329   2.131  0.95 11.32           H
ATOM   4847  C   LEU A 341      42.950 -38.541   2.155  0.95 11.32           C
ATOM   4848  O   LEU A 341      44.091 -38.235   1.789  0.95 11.32           O
ATOM   4849  CB  LEU A 341      42.580 -40.097   4.119  0.95 11.32           C
ATOM   4850 1HB  LEU A 341      41.660 -39.605   4.426  0.95 11.32           H
ATOM   4851 2HB  LEU A 341      42.439 -41.158   4.321  0.95 11.32           H
ATOM   4852  CG  LEU A 341      43.687 -39.615   5.079  0.95 11.32           C
ATOM   4853  HG  LEU A 341      44.657 -39.870   4.654  0.95 11.32           H
ATOM   4854  CD1 LEU A 341      43.658 -38.111   5.376  0.95 11.32           C
ATOM   4855 1HD1 LEU A 341      44.422 -37.865   6.113  0.95 11.32           H
ATOM   4856 2HD1 LEU A 341      42.678 -37.824   5.764  0.95 11.32           H
ATOM   4857 3HD1 LEU A 341      43.864 -37.550   4.468  0.95 11.32           H
ATOM   4858  CD2 LEU A 341      43.544 -40.366   6.403  0.95 11.32           C
ATOM   4859 1HD2 LEU A 341      44.324 -40.053   7.097  0.95 11.32           H
ATOM   4860 2HD2 LEU A 341      43.636 -41.438   6.231  0.95 11.32           H
ATOM   4861 3HD2 LEU A 341      42.570 -40.160   6.846  0.95 11.32           H
ATOM   4862  N   SER A 342      41.959 -37.669   2.238  0.95 -0.85           N
ATOM   4863  H   SER A 342      41.039 -37.987   2.533  0.95 -0.85           H
ATOM   4864  CA  SER A 342      42.139 -36.233   2.016  0.95 -0.85           C
ATOM   4865  HA  SER A 342      43.195 -35.982   1.924  0.95 -0.85           H
ATOM   4866  C   SER A 342      41.562 -35.555   3.246  0.95 -0.85           C
ATOM   4867  O   SER A 342      40.733 -36.149   3.932  0.95 -0.85           O
ATOM   4868  CB  SER A 342      41.379 -35.763   0.777  0.95 -0.85           C
ATOM   4869 1HB  SER A 342      40.327 -36.025   0.889  0.95 -0.85           H
ATOM   4870 2HB  SER A 342      41.465 -34.679   0.691  0.95 -0.85           H
ATOM   4871  OG  SER A 342      41.890 -36.369  -0.402  0.95 -0.85           O
ATOM   4872  HG  SER A 342      42.530 -35.759  -0.799  0.95 -0.85           H
ATOM   4873  N   SER A 343      41.989 -34.337   3.539  0.95  3.76           N
ATOM   4874  H   SER A 343      42.684 -33.887   2.959  0.95  3.76           H
ATOM   4875  CA  SER A 343      41.470 -33.591   4.683  0.95  3.76           C
ATOM   4876  HA  SER A 343      40.416 -33.824   4.827  0.95  3.76           H
ATOM   4877  C   SER A 343      41.607 -32.093   4.441  0.95  3.76           C
ATOM   4878  O   SER A 343      42.473 -31.664   3.671  0.95  3.76           O
ATOM   4879  CB  SER A 343      42.248 -33.976   5.944  0.95  3.76           C
ATOM   4880 1HB  SER A 343      41.916 -33.360   6.780  0.95  3.76           H
ATOM   4881 2HB  SER A 343      42.052 -35.024   6.172  0.95  3.76           H
ATOM   4882  OG  SER A 343      43.642 -33.808   5.738  0.95  3.76           O
ATOM   4883  HG  SER A 343      44.086 -33.865   6.599  0.95  3.76           H
ATOM   4884  N   SER A 344      40.760 -31.299   5.080  0.95 -0.95           N
ATOM   4885  H   SER A 344      40.015 -31.714   5.641  0.95 -0.95           H
ATOM   4886  CA  SER A 344      40.861 -29.840   5.070  0.95 -0.95           C
ATOM   4887  HA  SER A 344      41.910 -29.544   5.097  0.95 -0.95           H
ATOM   4888  C   SER A 344      40.172 -29.343   6.331  0.95 -0.95           C
ATOM   4889  O   SER A 344      39.188 -29.943   6.785  0.95 -0.95           O
ATOM   4890  CB  SER A 344      40.182 -29.239   3.833  0.95 -0.95           C
ATOM   4891 1HB  SER A 344      40.226 -28.151   3.893  0.95 -0.95           H
ATOM   4892 2HB  SER A 344      40.719 -29.564   2.941  0.95 -0.95           H
ATOM   4893  OG  SER A 344      38.829 -29.654   3.731  0.95 -0.95           O
ATOM   4894  HG  SER A 344      38.347 -29.003   3.195  0.95 -0.95           H
ATOM   4895  N   SER A 345      40.681 -28.277   6.930  1.00 12.87           N
ATOM   4896  H   SER A 345      41.508 -27.825   6.557  1.00 12.87           H
ATOM   4897  CA  SER A 345      40.116 -27.752   8.171  1.00 12.87           C
ATOM   4898  HA  SER A 345      39.028 -27.784   8.113  1.00 12.87           H
ATOM   4899  C   SER A 345      40.558 -26.320   8.411  1.00 12.87           C
ATOM   4900  O   SER A 345      41.394 -25.808   7.664  1.00 12.87           O
ATOM   4901  CB  SER A 345      40.591 -28.604   9.351  1.00 12.87           C
ATOM   4902 1HB  SER A 345      40.036 -28.322  10.244  1.00 12.87           H
ATOM   4903 2HB  SER A 345      40.397 -29.656   9.143  1.00 12.87           H
ATOM   4904  OG  SER A 345      41.973 -28.430   9.595  1.00 12.87           O
ATOM   4905  HG  SER A 345      42.432 -28.389   8.737  1.00 12.87           H
ATOM   4906  N   ASN A 346      39.986 -25.733   9.454  1.00 24.33           N
ATOM   4907  H   ASN A 346      39.153 -26.183   9.825  1.00 24.33           H
ATOM   4908  CA  ASN A 346      40.463 -24.547  10.188  1.00 24.33           C
ATOM   4909  HA  ASN A 346      39.574 -24.009  10.506  1.00 24.33           H
ATOM   4910  C   ASN A 346      41.397 -23.494   9.574  1.00 24.33           C
ATOM   4911  O   ASN A 346      42.553 -23.753   9.216  1.00 24.33           O
ATOM   4912  CB  ASN A 346      41.151 -25.038  11.449  1.00 24.33           C
ATOM   4913 1HB  ASN A 346      41.965 -25.710  11.185  1.00 24.33           H
ATOM   4914 2HB  ASN A 346      41.564 -24.183  11.977  1.00 24.33           H
ATOM   4915  CG  ASN A 346      40.211 -25.744  12.382  1.00 24.33           C
ATOM   4916  OD1 ASN A 346      39.261 -25.162  12.891  1.00 24.33           O
ATOM   4917  ND2 ASN A 346      40.446 -27.007  12.614  1.00 24.33           N
ATOM   4918 1HD2 ASN A 346      39.835 -27.506  13.240  1.00 24.33           H
ATOM   4919 2HD2 ASN A 346      41.229 -27.459  12.175  1.00 24.33           H
ATOM   4920  N   CYS A 347      40.930 -22.256   9.577  1.00 -7.44           N
ATOM   4921  H   CYS A 347      39.989 -22.071   9.910  1.00 -7.44           H
ATOM   4922  CA  CYS A 347      41.755 -21.129   9.158  1.00 -7.44           C
ATOM   4923  HA  CYS A 347      42.237 -21.382   8.215  1.00 -7.44           H
ATOM   4924  C   CYS A 347      42.843 -20.761  10.178  1.00 -7.44           C
ATOM   4925  O   CYS A 347      42.851 -21.262  11.311  1.00 -7.44           O
ATOM   4926  CB  CYS A 347      40.850 -19.915   8.920  1.00 -7.44           C
ATOM   4927 1HB  CYS A 347      41.441 -19.109   8.485  1.00 -7.44           H
ATOM   4928 2HB  CYS A 347      40.079 -20.196   8.202  1.00 -7.44           H
ATOM   4929  SG  CYS A 347      40.064 -19.299  10.431  1.00 -7.44           S
ATOM   4930  HG  CYS A 347      39.234 -18.437   9.824  1.00 -7.44           H
ATOM   4931  N   LEU A 348      43.681 -19.818   9.751  1.00 16.38           N
ATOM   4932  H   LEU A 348      43.678 -19.621   8.760  1.00 16.38           H
ATOM   4933  CA  LEU A 348      44.550 -18.975  10.585  1.00 16.38           C
ATOM   4934  HA  LEU A 348      44.957 -18.233   9.905  1.00 16.38           H
ATOM   4935  C   LEU A 348      45.778 -19.580  11.277  1.00 16.38           C
[truncated: 1,429,538 more chars]
