# Supplementary material for: Variety of genetic defects in GnRH and hypothalamic–pituitary signaling and development in normosmic patients with IHH
Source: Front Endocrinol (Lausanne). 2024 Jul 1;15:1396805. doi: 10.3389/fendo.2024.1396805 (PMC11246878; doi:10.3389/fendo.2024.1396805)
Supplement: Supplementary file 1 [file DataSheet_1.zip › GNRHR_Arg139His_Afold3.pdb]

REMARK YASARA *************************************************************
REMARK YASARA *                                                           *
REMARK YASARA *                     Y  A  S  A  R  A                      *
REMARK YASARA *                                                           *
REMARK YASARA *   Yet Another Scientific Artificial Reality Application   *
REMARK YASARA *                                                           *
REMARK YASARA *            MOLECULE STRUCTURE FILE, PDB FORMAT            *
REMARK YASARA *                                                           *
REMARK YASARA * Just use YASARA every day to make your questions go away! *
REMARK YASARA *                                                           *
REMARK YASARA *                      www.YASARA.org                       *
REMARK YASARA *                                                           *
REMARK YASARA *************************************************************
REMARK YASARA
REMARK YASARA Version:           24.4.10.W.64
REMARK YASARA Written on:        Mon May 20 12:49:25 2024
REMARK YASARA Number of models:  1
REMARK YASARA Number of atoms:   5366
REMARK YASARA Please address questions or suggestions to: Eliza@yasara.org
REMARK YASARA
COMPND    MOL_ID: 1;
COMPND   2 MOLECULE: .;
COMPND   3 CHAIN: ;
SEQRES   1 A  328  MET ALA ASN SER ALA SER PRO GLU GLN ASN GLN ASN HIS 
SEQRES   2 A  328  CYS SER ALA ILE ASN ASN SER ILE PRO LEU MET GLN GLY 
SEQRES   3 A  328  ASN LEU PRO THR LEU THR LEU SER GLY LYS ILE ARG VAL 
SEQRES   4 A  328  THR VAL THR PHE PHE LEU PHE LEU LEU SER ALA THR PHE 
SEQRES   5 A  328  ASN ALA SER PHE LEU LEU LYS LEU GLN LYS TRP THR GLN 
SEQRES   6 A  328  LYS LYS GLU LYS GLY LYS LYS LEU SER ARG MET LYS LEU 
SEQRES   7 A  328  LEU LEU LYS HIS LEU THR LEU ALA ASN LEU LEU GLU THR 
SEQRES   8 A  328  LEU ILE VAL MET PRO LEU ASP GLY MET TRP ASN ILE THR 
SEQRES   9 A  328  VAL GLN TRP TYR ALA GLY GLU LEU LEU CYS LYS VAL LEU 
SEQRES  10 A  328  SER TYR LEU LYS LEU PHE SER MET TYR ALA PRO ALA PHE 
SEQRES  11 A  328  MET MET VAL VAL ILE SER LEU ASP HIS SER LEU ALA ILE 
SEQRES  12 A  328  THR ARG PRO LEU ALA LEU LYS SER ASN SER LYS VAL GLY 
SEQRES  13 A  328  GLN SER MET VAL GLY LEU ALA TRP ILE LEU SER SER VAL 
SEQRES  14 A  328  PHE ALA GLY PRO GLN LEU TYR ILE PHE ARG MET ILE HIS 
SEQRES  15 A  328  LEU ALA ASP SER SER GLY GLN THR LYS VAL PHE SER GLN 
SEQRES  16 A  328  CYS VAL THR HIS CYS SER PHE SER GLN TRP TRP HIS GLN 
SEQRES  17 A  328  ALA PHE TYR ASN PHE PHE THR PHE SER CYS LEU PHE ILE 
SEQRES  18 A  328  ILE PRO LEU PHE ILE MET LEU ILE CYS ASN ALA LYS ILE 
SEQRES  19 A  328  ILE PHE THR LEU THR ARG VAL LEU HIS GLN ASP PRO HIS 
SEQRES  20 A  328  GLU LEU GLN LEU ASN GLN SER LYS ASN ASN ILE PRO ARG 
SEQRES  21 A  328  ALA ARG LEU LYS THR LEU LYS MET THR VAL ALA PHE ALA 
SEQRES  22 A  328  THR SER PHE THR VAL CYS TRP THR PRO TYR TYR VAL LEU 
SEQRES  23 A  328  GLY ILE TRP TYR TRP PHE ASP PRO GLU MET LEU ASN ARG 
SEQRES  24 A  328  LEU SER ASP PRO VAL ASN HIS PHE PHE PHE LEU PHE ALA 
SEQRES  25 A  328  PHE LEU ASN PRO CYS PHE ASP PRO LEU ILE TYR GLY TYR 
SEQRES  26 A  328  PHE SER LEU 
SSBOND   0 CYS A   14    CYS A  200                                       1.90
SSBOND   1 CYS A  114    CYS A  196                                       1.96
ATOM      1  N   MET A   1      -5.550 -22.322  20.872  1.00 20.30           N
ATOM      2 1H   MET A   1      -6.168 -23.038  20.548  1.00 20.30           H
ATOM      3 2H   MET A   1      -4.686 -22.755  21.129  1.00 20.30           H
ATOM      4 3H   MET A   1      -5.368 -21.703  20.108  1.00 20.30           H
ATOM      5  CA  MET A   1      -6.136 -21.595  22.012  1.00 26.82           C
ATOM      6  HA  MET A   1      -6.988 -21.176  21.699  1.00 26.82           H
ATOM      7  C   MET A   1      -5.143 -20.527  22.448  1.00 27.38           C
ATOM      8  O   MET A   1      -4.186 -20.854  23.129  1.00 26.55           O
ATOM      9  CB  MET A   1      -6.465 -22.550  23.175  1.00 26.67           C
ATOM     10 1HB  MET A   1      -5.699 -23.178  23.308  1.00 26.67           H
ATOM     11 2HB  MET A   1      -6.605 -22.014  24.008  1.00 26.67           H
ATOM     12  CG  MET A   1      -7.729 -23.367  22.897  1.00 23.58           C
ATOM     13 1HG  MET A   1      -8.470 -22.695  22.874  1.00 23.58           H
ATOM     14 2HG  MET A   1      -7.594 -23.747  21.982  1.00 23.58           H
ATOM     15  SD  MET A   1      -8.012 -24.657  24.140  1.00 20.98           S
ATOM     16  CE  MET A   1      -9.705 -25.152  23.732  1.00 19.63           C
ATOM     17 1HE  MET A   1     -10.023 -25.878  24.342  1.00 19.63           H
ATOM     18 2HE  MET A   1      -9.762 -25.493  22.794  1.00 19.63           H
ATOM     19 3HE  MET A   1     -10.335 -24.380  23.818  1.00 19.63           H
ATOM     20  N   ALA A   2      -5.300 -19.302  21.975  1.00 32.00           N
ATOM     21  H   ALA A   2      -5.942 -19.156  21.223  1.00 32.00           H
ATOM     22  CA  ALA A   2      -4.572 -18.153  22.508  1.00 35.26           C
ATOM     23  HA  ALA A   2      -3.682 -18.436  22.864  1.00 35.26           H
ATOM     24  C   ALA A   2      -5.442 -17.584  23.636  1.00 34.86           C
ATOM     25  O   ALA A   2      -6.447 -16.937  23.360  1.00 32.64           O
ATOM     26  CB  ALA A   2      -4.293 -17.154  21.385  1.00 33.70           C
ATOM     27 1HB  ALA A   2      -3.724 -17.565  20.673  1.00 33.70           H
ATOM     28 2HB  ALA A   2      -3.815 -16.348  21.733  1.00 33.70           H
ATOM     29 3HB  ALA A   2      -5.144 -16.846  20.959  1.00 33.70           H
ATOM     30  N   ASN A   3      -5.105 -17.893  24.883  1.00 29.03           N
ATOM     31  H   ASN A   3      -4.361 -18.543  25.036  1.00 29.03           H
ATOM     32  CA  ASN A   3      -5.786 -17.314  26.036  1.00 34.03           C
ATOM     33  HA  ASN A   3      -6.758 -17.527  25.938  1.00 34.03           H
ATOM     34  C   ASN A   3      -5.566 -15.791  26.017  1.00 33.37           C
ATOM     35  O   ASN A   3      -4.427 -15.325  26.032  1.00 31.14           O
ATOM     36  CB  ASN A   3      -5.282 -17.950  27.350  1.00 33.08           C
ATOM     37 1HB  ASN A   3      -4.335 -18.245  27.221  1.00 33.08           H
ATOM     38 2HB  ASN A   3      -5.322 -17.263  28.075  1.00 33.08           H
ATOM     39  CG  ASN A   3      -6.088 -19.152  27.802  1.00 29.00           C
ATOM     40  OD1 ASN A   3      -7.110 -19.501  27.248  1.00 27.00           O
ATOM     41  ND2 ASN A   3      -5.655 -19.826  28.838  1.00 27.23           N
ATOM     42 1HD2 ASN A   3      -6.165 -20.621  29.166  1.00 27.23           H
ATOM     43 2HD2 ASN A   3      -4.814 -19.546  29.301  1.00 27.23           H
ATOM     44  N   SER A   4      -6.652 -15.044  25.991  1.00 32.24           N
ATOM     45  H   SER A   4      -7.509 -15.494  25.741  1.00 32.24           H
ATOM     46  CA  SER A   4      -6.714 -13.623  26.294  1.00 37.28           C
ATOM     47  HA  SER A   4      -6.072 -13.145  25.694  1.00 37.28           H
ATOM     48  C   SER A   4      -6.294 -13.412  27.752  1.00 37.47           C
ATOM     49  O   SER A   4      -7.117 -13.476  28.662  1.00 35.42           O
ATOM     50  CB  SER A   4      -8.138 -13.115  26.020  1.00 36.25           C
ATOM     51 1HB  SER A   4      -8.294 -12.233  26.464  1.00 36.25           H
ATOM     52 2HB  SER A   4      -8.303 -13.028  25.038  1.00 36.25           H
ATOM     53  OG  SER A   4      -9.092 -14.029  26.536  1.00 33.10           O
ATOM     54  HG  SER A   4      -9.931 -13.583  26.652  1.00 33.10           H
ATOM     55  N   ALA A   5      -4.990 -13.213  27.970  1.00 34.74           N
ATOM     56  H   ALA A   5      -4.338 -13.394  27.234  1.00 34.74           H
ATOM     57  CA  ALA A   5      -4.499 -12.738  29.259  1.00 38.75           C
ATOM     58  HA  ALA A   5      -4.797 -13.374  29.971  1.00 38.75           H
ATOM     59  C   ALA A   5      -5.110 -11.349  29.530  1.00 38.91           C
ATOM     60  O   ALA A   5      -5.151 -10.502  28.638  1.00 37.25           O
ATOM     61  CB  ALA A   5      -2.964 -12.728  29.242  1.00 37.67           C
ATOM     62 1HB  ALA A   5      -2.602 -13.643  29.064  1.00 37.67           H
ATOM     63 2HB  ALA A   5      -2.598 -12.418  30.119  1.00 37.67           H
ATOM     64 3HB  ALA A   5      -2.617 -12.116  28.531  1.00 37.67           H
ATOM     65  N   SER A   6      -5.592 -11.131  30.751  1.00 35.08           N
ATOM     66  H   SER A   6      -5.573 -11.880  31.414  1.00 35.08           H
ATOM     67  CA  SER A   6      -6.149  -9.843  31.166  1.00 39.60           C
ATOM     68  HA  SER A   6      -6.922  -9.668  30.557  1.00 39.60           H
ATOM     69  C   SER A   6      -5.111  -8.720  30.993  1.00 40.21           C
ATOM     70  O   SER A   6      -3.905  -8.987  31.030  1.00 38.91           O
ATOM     71  CB  SER A   6      -6.654  -9.924  32.613  1.00 38.07           C
ATOM     72 1HB  SER A   6      -7.086  -9.066  32.889  1.00 38.07           H
ATOM     73 2HB  SER A   6      -7.304 -10.676  32.723  1.00 38.07           H
ATOM     74  OG  SER A   6      -5.575 -10.161  33.494  1.00 33.83           O
ATOM     75  HG  SER A   6      -5.902 -10.215  34.392  1.00 33.83           H
ATOM     76  N   PRO A   7      -5.522  -7.451  30.815  1.00 37.89           N
ATOM     77  CA  PRO A   7      -4.602  -6.319  30.638  1.00 41.51           C
ATOM     78  HA  PRO A   7      -4.092  -6.473  29.792  1.00 41.51           H
ATOM     79  C   PRO A   7      -3.526  -6.211  31.729  1.00 42.29           C
ATOM     80  O   PRO A   7      -2.393  -5.847  31.437  1.00 41.84           O
ATOM     81  CB  PRO A   7      -5.498  -5.072  30.598  1.00 40.45           C
ATOM     82 1HB  PRO A   7      -5.587  -4.665  31.507  1.00 40.45           H
ATOM     83 2HB  PRO A   7      -5.136  -4.391  29.962  1.00 40.45           H
ATOM     84  CG  PRO A   7      -6.842  -5.611  30.110  1.00 40.90           C
ATOM     85 1HG  PRO A   7      -7.594  -5.044  30.446  1.00 40.90           H
ATOM     86 2HG  PRO A   7      -6.869  -5.643  29.111  1.00 40.90           H
ATOM     87  CD  PRO A   7      -6.910  -7.027  30.708  1.00 42.82           C
ATOM     88 1HD  PRO A   7      -7.331  -7.024  31.615  1.00 42.82           H
ATOM     89 2HD  PRO A   7      -7.408  -7.656  30.111  1.00 42.82           H
ATOM     90  N   GLU A   8      -3.853  -6.611  32.952  1.00 34.72           N
ATOM     91  H   GLU A   8      -4.793  -6.913  33.108  1.00 34.72           H
ATOM     92  CA  GLU A   8      -2.925  -6.640  34.095  1.00 36.86           C
ATOM     93  HA  GLU A   8      -2.427  -5.775  34.034  1.00 36.86           H
ATOM     94  C   GLU A   8      -1.895  -7.778  34.019  1.00 37.24           C
ATOM     95  O   GLU A   8      -0.730  -7.584  34.366  1.00 35.70           O
ATOM     96  CB  GLU A   8      -3.730  -6.752  35.400  1.00 35.95           C
ATOM     97 1HB  GLU A   8      -4.443  -7.443  35.283  1.00 35.95           H
ATOM     98 2HB  GLU A   8      -3.115  -7.029  36.138  1.00 35.95           H
ATOM     99  CG  GLU A   8      -4.390  -5.424  35.782  1.00 32.17           C
ATOM    100 1HG  GLU A   8      -3.676  -4.733  35.895  1.00 32.17           H
ATOM    101 2HG  GLU A   8      -5.006  -5.149  35.044  1.00 32.17           H
ATOM    102  CD  GLU A   8      -5.196  -5.533  37.095  1.00 30.88           C
ATOM    103  OE1 GLU A   8      -5.292  -4.498  37.794  1.00 28.06           O
ATOM    104  OE2 GLU A   8      -5.750  -6.628  37.352  1.00 32.28           O
ATOM    105  N   GLN A   9      -2.259  -8.946  33.500  1.00 38.47           N
ATOM    106  H   GLN A   9      -3.211  -9.072  33.223  1.00 38.47           H
ATOM    107  CA  GLN A   9      -1.317 -10.061  33.317  1.00 41.97           C
ATOM    108  HA  GLN A   9      -0.819 -10.130  34.181  1.00 41.97           H
ATOM    109  C   GLN A   9      -0.299  -9.777  32.200  1.00 44.24           C
ATOM    110  O   GLN A   9       0.868 -10.161  32.317  1.00 42.36           O
ATOM    111  CB  GLN A   9      -2.085 -11.364  33.051  1.00 39.35           C
ATOM    112 1HB  GLN A   9      -2.847 -11.171  32.433  1.00 39.35           H
ATOM    113 2HB  GLN A   9      -1.467 -12.023  32.622  1.00 39.35           H
ATOM    114  CG  GLN A   9      -2.638 -11.973  34.345  1.00 35.46           C
ATOM    115 1HG  GLN A   9      -1.873 -12.184  34.953  1.00 35.46           H
ATOM    116 2HG  GLN A   9      -3.238 -11.304  34.784  1.00 35.46           H
ATOM    117  CD  GLN A   9      -3.433 -13.254  34.101  1.00 32.83           C
ATOM    118  OE1 GLN A   9      -4.165 -13.392  33.133  1.00 32.75           O
ATOM    119  NE2 GLN A   9      -3.332 -14.234  34.957  1.00 32.11           N
ATOM    120 1HE2 GLN A   9      -3.849 -15.078  34.814  1.00 32.11           H
ATOM    121 2HE2 GLN A   9      -2.738 -14.141  35.756  1.00 32.11           H
ATOM    122  N   ASN A  10      -0.699  -9.038  31.150  1.00 41.74           N
ATOM    123  H   ASN A  10      -1.659  -8.763  31.097  1.00 41.74           H
ATOM    124  CA  ASN A  10       0.209  -8.618  30.080  1.00 45.58           C
ATOM    125  HA  ASN A  10       0.710  -9.445  29.824  1.00 45.58           H
ATOM    126  C   ASN A  10       1.250  -7.588  30.552  1.00 46.44           C
ATOM    127  O   ASN A  10       2.392  -7.624  30.088  1.00 45.38           O
ATOM    128  CB  ASN A  10      -0.621  -8.077  28.895  1.00 44.85           C
ATOM    129 1HB  ASN A  10      -1.539  -7.852  29.222  1.00 44.85           H
ATOM    130 2HB  ASN A  10      -0.180  -7.251  28.545  1.00 44.85           H
ATOM    131  CG  ASN A  10      -0.758  -9.064  27.744  1.00 40.80           C
ATOM    132  OD1 ASN A  10      -0.041 -10.041  27.606  1.00 37.64           O
ATOM    133  ND2 ASN A  10      -1.669  -8.815  26.834  1.00 36.66           N
ATOM    134 1HD2 ASN A  10      -1.766  -9.421  26.045  1.00 36.66           H
ATOM    135 2HD2 ASN A  10      -2.266  -8.019  26.929  1.00 36.66           H
ATOM    136  N   GLN A  11       0.914  -6.697  31.472  1.00 44.00           N
ATOM    137  H   GLN A  11      -0.028  -6.690  31.807  1.00 44.00           H
ATOM    138  CA  GLN A  11       1.862  -5.717  32.025  1.00 45.36           C
ATOM    139  HA  GLN A  11       2.295  -5.295  31.228  1.00 45.36           H
ATOM    140  C   GLN A  11       2.964  -6.384  32.863  1.00 47.27           C
ATOM    141  O   GLN A  11       4.134  -6.058  32.685  1.00 45.48           O
ATOM    142  CB  GLN A  11       1.108  -4.654  32.843  1.00 43.20           C
ATOM    143 1HB  GLN A  11       0.341  -5.087  33.316  1.00 43.20           H
ATOM    144 2HB  GLN A  11       1.731  -4.254  33.515  1.00 43.20           H
ATOM    145  CG  GLN A  11       0.571  -3.540  31.932  1.00 39.59           C
ATOM    146 1HG  GLN A  11       1.341  -3.105  31.465  1.00 39.59           H
ATOM    147 2HG  GLN A  11      -0.044  -3.945  31.255  1.00 39.59           H
ATOM    148  CD  GLN A  11      -0.194  -2.470  32.697  1.00 36.19           C
ATOM    149  OE1 GLN A  11      -0.773  -2.679  33.740  1.00 35.18           O
ATOM    150  NE2 GLN A  11      -0.241  -1.246  32.207  1.00 34.25           N
ATOM    151 1HE2 GLN A  11      -0.742  -0.531  32.695  1.00 34.25           H
ATOM    152 2HE2 GLN A  11       0.224  -1.033  31.348  1.00 34.25           H
ATOM    153  N   ASN A  12       2.614  -7.381  33.674  1.00 40.84           N
ATOM    154  H   ASN A  12       1.652  -7.651  33.717  1.00 40.84           H
ATOM    155  CA  ASN A  12       3.587  -8.100  34.508  1.00 42.93           C
ATOM    156  HA  ASN A  12       4.178  -7.399  34.907  1.00 42.93           H
ATOM    157  C   ASN A  12       4.527  -9.016  33.705  1.00 45.07           C
ATOM    158  O   ASN A  12       5.673  -9.219  34.101  1.00 41.95           O
ATOM    159  CB  ASN A  12       2.809  -8.865  35.598  1.00 38.27           C
ATOM    160 1HB  ASN A  12       2.070  -9.383  35.166  1.00 38.27           H
ATOM    161 2HB  ASN A  12       3.433  -9.496  36.060  1.00 38.27           H
ATOM    162  CG  ASN A  12       2.200  -7.939  36.644  1.00 33.57           C
ATOM    163  OD1 ASN A  12       2.616  -6.809  36.832  1.00 30.64           O
ATOM    164  ND2 ASN A  12       1.211  -8.391  37.369  1.00 29.10           N
ATOM    165 1HD2 ASN A  12       0.801  -7.811  38.072  1.00 29.10           H
ATOM    166 2HD2 ASN A  12       0.865  -9.317  37.220  1.00 29.10           H
ATOM    167  N   HIS A  13       4.097  -9.518  32.547  1.00 45.64           N
ATOM    168  H   HIS A  13       3.149  -9.348  32.276  1.00 45.64           H
ATOM    169  CA  HIS A  13       4.949 -10.307  31.652  1.00 47.44           C
ATOM    170  HA  HIS A  13       5.508 -10.857  32.272  1.00 47.44           H
ATOM    171  C   HIS A  13       5.915  -9.456  30.807  1.00 48.72           C
ATOM    172  O   HIS A  13       7.001  -9.920  30.467  1.00 47.53           O
ATOM    173  CB  HIS A  13       4.075 -11.199  30.759  1.00 45.85           C
ATOM    174 1HB  HIS A  13       3.156 -10.809  30.705  1.00 45.85           H
ATOM    175 2HB  HIS A  13       4.475 -11.239  29.843  1.00 45.85           H
ATOM    176  CG  HIS A  13       3.968 -12.607  31.298  1.00 40.40           C
ATOM    177  ND1 HIS A  13       5.008 -13.499  31.398  1.00 37.59           N
ATOM    178  HD1 HIS A  13       5.954 -13.331  31.121  1.00 37.59           H
ATOM    179  CD2 HIS A  13       2.844 -13.228  31.779  1.00 35.76           C
ATOM    180  HD2 HIS A  13       1.928 -12.831  31.832  1.00 35.76           H
ATOM    181  CE1 HIS A  13       4.534 -14.632  31.931  1.00 35.09           C
ATOM    182  HE1 HIS A  13       5.082 -15.447  32.117  1.00 35.09           H
ATOM    183  NE2 HIS A  13       3.209 -14.519  32.182  1.00 34.86           N
ATOM    184  N   CYS A  14       5.559  -8.208  30.470  1.00 58.21           N
ATOM    185  H   CYS A  14       4.667  -7.869  30.768  1.00 58.21           H
ATOM    186  CA  CYS A  14       6.422  -7.317  29.683  1.00 58.74           C
ATOM    187  HA  CYS A  14       6.915  -7.925  29.061  1.00 58.74           H
ATOM    188  C   CYS A  14       7.484  -6.583  30.526  1.00 57.79           C
ATOM    189  O   CYS A  14       8.443  -6.061  29.952  1.00 53.86           O
ATOM    190  CB  CYS A  14       5.543  -6.322  28.910  1.00 57.01           C
ATOM    191 1HB  CYS A  14       5.002  -5.874  29.622  1.00 57.01           H
ATOM    192 2HB  CYS A  14       6.196  -5.669  28.527  1.00 57.01           H
ATOM    193  SG  CYS A  14       4.487  -7.064  27.618  1.00 53.13           S
ATOM    194  N   SER A  15       7.341  -6.554  31.854  1.00 49.69           N
ATOM    195  H   SER A  15       6.518  -6.968  32.243  1.00 49.69           H
ATOM    196  CA  SER A  15       8.312  -5.954  32.783  1.00 48.89           C
ATOM    197  HA  SER A  15       8.716  -5.202  32.262  1.00 48.89           H
ATOM    198  C   SER A  15       9.457  -6.899  33.177  1.00 47.32           C
ATOM    199  O   SER A  15      10.457  -6.446  33.736  1.00 44.35           O
ATOM    200  CB  SER A  15       7.587  -5.433  34.028  1.00 44.63           C
ATOM    201 1HB  SER A  15       8.243  -5.141  34.724  1.00 44.63           H
ATOM    202 2HB  SER A  15       6.985  -4.669  33.795  1.00 44.63           H
ATOM    203  OG  SER A  15       6.784  -6.439  34.603  1.00 40.56           O
ATOM    204  HG  SER A  15       5.897  -6.104  34.733  1.00 40.56           H
ATOM    205  N   ALA A  16       9.361  -8.193  32.861  1.00 43.18           N
ATOM    206  H   ALA A  16       8.505  -8.531  32.471  1.00 43.18           H
ATOM    207  CA  ALA A  16      10.459  -9.133  33.064  1.00 42.39           C
ATOM    208  HA  ALA A  16      10.831  -8.966  33.977  1.00 42.39           H
ATOM    209  C   ALA A  16      11.578  -8.871  32.033  1.00 41.82           C
ATOM    210  O   ALA A  16      11.386  -8.995  30.829  1.00 39.28           O
ATOM    211  CB  ALA A  16       9.919 -10.568  33.023  1.00 37.94           C
ATOM    212 1HB  ALA A  16       9.198 -10.699  33.703  1.00 37.94           H
ATOM    213 2HB  ALA A  16      10.645 -11.229  33.213  1.00 37.94           H
ATOM    214 3HB  ALA A  16       9.536 -10.781  32.124  1.00 37.94           H
ATOM    215  N   ILE A  17      12.772  -8.529  32.525  1.00 34.43           N
ATOM    216  H   ILE A  17      12.862  -8.549  33.521  1.00 34.43           H
ATOM    217  CA  ILE A  17      13.979  -8.124  31.767  1.00 34.98           C
ATOM    218  HA  ILE A  17      13.718  -7.367  31.168  1.00 34.98           H
ATOM    219  C   ILE A  17      14.483  -9.211  30.782  1.00 36.38           C
ATOM    220  O   ILE A  17      15.333  -8.934  29.936  1.00 33.86           O
ATOM    221  CB  ILE A  17      15.036  -7.658  32.805  1.00 30.30           C
ATOM    222  HB  ILE A  17      15.113  -8.392  33.480  1.00 30.30           H
ATOM    223  CG1 ILE A  17      14.565  -6.329  33.455  1.00 27.00           C
ATOM    224 1HG1 ILE A  17      14.686  -5.593  32.789  1.00 27.00           H
ATOM    225 2HG1 ILE A  17      13.595  -6.416  33.683  1.00 27.00           H
ATOM    226  CG2 ILE A  17      16.455  -7.485  32.241  1.00 26.83           C
ATOM    227 1HG2 ILE A  17      17.090  -7.185  32.953  1.00 26.83           H
ATOM    228 2HG2 ILE A  17      16.469  -6.803  31.509  1.00 26.83           H
ATOM    229 3HG2 ILE A  17      16.799  -8.346  31.866  1.00 26.83           H
ATOM    230  CD1 ILE A  17      15.315  -5.934  34.734  1.00 24.52           C
ATOM    231 1HD1 ILE A  17      14.966  -5.072  35.102  1.00 24.52           H
ATOM    232 2HD1 ILE A  17      16.292  -5.819  34.555  1.00 24.52           H
ATOM    233 3HD1 ILE A  17      15.212  -6.634  35.440  1.00 24.52           H
ATOM    234  N   ASN A  18      13.950 -10.423  30.823  1.00 37.30           N
ATOM    235  H   ASN A  18      13.280 -10.613  31.540  1.00 37.30           H
ATOM    236  CA  ASN A  18      14.273 -11.496  29.896  1.00 38.69           C
ATOM    237  HA  ASN A  18      15.131 -11.257  29.441  1.00 38.69           H
ATOM    238  C   ASN A  18      13.194 -11.605  28.807  1.00 39.89           C
ATOM    239  O   ASN A  18      12.035 -11.868  29.110  1.00 36.98           O
ATOM    240  CB  ASN A  18      14.485 -12.792  30.689  1.00 35.06           C
ATOM    241 1HB  ASN A  18      13.739 -12.892  31.348  1.00 35.06           H
ATOM    242 2HB  ASN A  18      14.475 -13.564  30.053  1.00 35.06           H
ATOM    243  CG  ASN A  18      15.804 -12.810  31.448  1.00 31.55           C
ATOM    244  OD1 ASN A  18      16.737 -12.084  31.148  1.00 28.91           O
ATOM    245  ND2 ASN A  18      15.934 -13.659  32.438  1.00 27.85           N
ATOM    246 1HD2 ASN A  18      16.795 -13.709  32.944  1.00 27.85           H
ATOM    247 2HD2 ASN A  18      15.172 -14.256  32.688  1.00 27.85           H
ATOM    248  N   ASN A  19      13.595 -11.454  27.545  1.00 36.70           N
ATOM    249  H   ASN A  19      14.567 -11.262  27.411  1.00 36.70           H
ATOM    250  CA  ASN A  19      12.775 -11.536  26.324  1.00 39.83           C
ATOM    251  HA  ASN A  19      12.010 -10.916  26.500  1.00 39.83           H
ATOM    252  C   ASN A  19      12.164 -12.940  26.048  1.00 40.58           C
ATOM    253  O   ASN A  19      12.011 -13.326  24.883  1.00 38.03           O
ATOM    254  CB  ASN A  19      13.651 -11.094  25.129  1.00 36.86           C
ATOM    255 1HB  ASN A  19      14.502 -11.618  25.150  1.00 36.86           H
ATOM    256 2HB  ASN A  19      13.156 -11.295  24.283  1.00 36.86           H
ATOM    257  CG  ASN A  19      14.023  -9.628  25.099  1.00 33.58           C
ATOM    258  OD1 ASN A  19      13.251  -8.739  25.421  1.00 31.06           O
ATOM    259  ND2 ASN A  19      15.219  -9.305  24.654  1.00 29.52           N
ATOM    260 1HD2 ASN A  19      15.483  -8.343  24.584  1.00 29.52           H
ATOM    261 2HD2 ASN A  19      15.863 -10.021  24.386  1.00 29.52           H
ATOM    262  N   SER A  20      11.860 -13.720  27.069  1.00 41.01           N
ATOM    263  H   SER A  20      12.017 -13.353  27.986  1.00 41.01           H
ATOM    264  CA  SER A  20      11.313 -15.074  26.976  1.00 43.38           C
ATOM    265  HA  SER A  20      11.270 -15.285  25.999  1.00 43.38           H
ATOM    266  C   SER A  20       9.899 -15.128  27.567  1.00 44.06           C
ATOM    267  O   SER A  20       9.725 -14.917  28.764  1.00 43.06           O
ATOM    268  CB  SER A  20      12.241 -16.076  27.673  1.00 39.52           C
ATOM    269 1HB  SER A  20      11.844 -16.994  27.662  1.00 39.52           H
ATOM    270 2HB  SER A  20      13.138 -16.095  27.231  1.00 39.52           H
ATOM    271  OG  SER A  20      12.444 -15.718  29.027  1.00 35.88           O
ATOM    272  HG  SER A  20      12.490 -14.765  29.102  1.00 35.88           H
ATOM    273  N   ILE A  21       8.918 -15.424  26.727  1.00 42.16           N
ATOM    274  H   ILE A  21       9.132 -15.473  25.751  1.00 42.16           H
ATOM    275  CA  ILE A  21       7.533 -15.684  27.146  1.00 45.83           C
ATOM    276  HA  ILE A  21       7.366 -15.225  28.018  1.00 45.83           H
ATOM    277  C   ILE A  21       7.389 -17.209  27.313  1.00 46.66           C
ATOM    278  O   ILE A  21       7.768 -17.942  26.394  1.00 44.94           O
ATOM    279  CB  ILE A  21       6.536 -15.088  26.127  1.00 44.06           C
ATOM    280  HB  ILE A  21       6.697 -15.528  25.243  1.00 44.06           H
ATOM    281  CG1 ILE A  21       6.761 -13.565  25.964  1.00 41.27           C
ATOM    282 1HG1 ILE A  21       6.512 -13.115  26.822  1.00 41.27           H
ATOM    283 2HG1 ILE A  21       7.730 -13.407  25.773  1.00 41.27           H
ATOM    284  CG2 ILE A  21       5.081 -15.380  26.547  1.00 42.41           C
ATOM    285 1HG2 ILE A  21       4.434 -14.995  25.889  1.00 42.41           H
ATOM    286 2HG2 ILE A  21       4.880 -14.984  27.443  1.00 42.41           H
ATOM    287 3HG2 ILE A  21       4.915 -16.365  26.602  1.00 42.41           H
ATOM    288  CD1 ILE A  21       5.942 -12.924  24.835  1.00 39.81           C
ATOM    289 1HD1 ILE A  21       6.124 -11.943  24.773  1.00 39.81           H
ATOM    290 2HD1 ILE A  21       4.962 -13.046  24.990  1.00 39.81           H
ATOM    291 3HD1 ILE A  21       6.167 -13.335  23.951  1.00 39.81           H
ATOM    292  N   PRO A  22       6.876 -17.726  28.444  1.00 39.24           N
ATOM    293  CA  PRO A  22       6.653 -19.153  28.600  1.00 43.09           C
ATOM    294  HA  PRO A  22       7.494 -19.651  28.390  1.00 43.09           H
ATOM    295  C   PRO A  22       5.597 -19.633  27.602  1.00 44.54           C
ATOM    296  O   PRO A  22       4.521 -19.049  27.470  1.00 44.55           O
ATOM    297  CB  PRO A  22       6.243 -19.364  30.064  1.00 40.44           C
ATOM    298 1HB  PRO A  22       5.546 -20.077  30.142  1.00 40.44           H
ATOM    299 2HB  PRO A  22       7.033 -19.606  30.627  1.00 40.44           H
ATOM    300  CG  PRO A  22       5.679 -18.004  30.474  1.00 40.89           C
ATOM    301 1HG  PRO A  22       4.701 -17.948  30.271  1.00 40.89           H
ATOM    302 2HG  PRO A  22       5.828 -17.836  31.449  1.00 40.89           H
ATOM    303  CD  PRO A  22       6.459 -17.006  29.633  1.00 47.53           C
ATOM    304 1HD  PRO A  22       5.886 -16.230  29.369  1.00 47.53           H
ATOM    305 2HD  PRO A  22       7.266 -16.674  30.122  1.00 47.53           H
ATOM    306  N   LEU A  23       5.899 -20.711  26.884  1.00 41.80           N
ATOM    307  H   LEU A  23       6.826 -21.081  26.951  1.00 41.80           H
ATOM    308  CA  LEU A  23       4.949 -21.382  26.004  1.00 43.03           C
ATOM    309  HA  LEU A  23       4.528 -20.694  25.413  1.00 43.03           H
ATOM    310  C   LEU A  23       3.883 -22.044  26.893  1.00 42.42           C
ATOM    311  O   LEU A  23       4.163 -23.021  27.587  1.00 41.51           O
ATOM    312  CB  LEU A  23       5.688 -22.408  25.109  1.00 41.52           C
ATOM    313 1HB  LEU A  23       6.666 -22.198  25.122  1.00 41.52           H
ATOM    314 2HB  LEU A  23       5.538 -23.324  25.481  1.00 41.52           H
ATOM    315  CG  LEU A  23       5.213 -22.398  23.648  1.00 40.08           C
ATOM    316  HG  LEU A  23       4.326 -21.936  23.637  1.00 40.08           H
ATOM    317  CD1 LEU A  23       6.232 -21.671  22.767  1.00 37.10           C
ATOM    318 1HD1 LEU A  23       5.935 -21.657  21.812  1.00 37.10           H
ATOM    319 2HD1 LEU A  23       7.124 -22.121  22.805  1.00 37.10           H
ATOM    320 3HD1 LEU A  23       6.353 -20.724  23.065  1.00 37.10           H
ATOM    321  CD2 LEU A  23       5.063 -23.816  23.084  1.00 40.42           C
ATOM    322 1HD2 LEU A  23       4.754 -23.793  22.133  1.00 40.42           H
ATOM    323 2HD2 LEU A  23       4.396 -24.343  23.611  1.00 40.42           H
ATOM    324 3HD2 LEU A  23       5.934 -24.307  23.112  1.00 40.42           H
ATOM    325  N   MET A  24       2.651 -21.527  26.877  1.00 43.54           N
ATOM    326  H   MET A  24       2.488 -20.623  26.481  1.00 43.54           H
ATOM    327  CA  MET A  24       1.542 -22.295  27.444  1.00 44.77           C
ATOM    328  HA  MET A  24       1.808 -22.519  28.381  1.00 44.77           H
ATOM    329  C   MET A  24       1.352 -23.556  26.596  1.00 46.12           C
ATOM    330  O   MET A  24       1.312 -23.480  25.370  1.00 44.02           O
ATOM    331  CB  MET A  24       0.243 -21.482  27.521  1.00 40.03           C
ATOM    332 1HB  MET A  24       0.148 -20.941  26.685  1.00 40.03           H
ATOM    333 2HB  MET A  24      -0.530 -22.111  27.602  1.00 40.03           H
ATOM    334  CG  MET A  24       0.248 -20.536  28.732  1.00 34.75           C
ATOM    335 1HG  MET A  24       0.769 -21.023  29.434  1.00 34.75           H
ATOM    336 2HG  MET A  24       0.765 -19.736  28.428  1.00 34.75           H
ATOM    337  SD  MET A  24      -1.419 -20.096  29.302  1.00 31.24           S
ATOM    338  CE  MET A  24      -1.021 -19.102  30.758  1.00 27.16           C
ATOM    339 1HE  MET A  24      -1.852 -18.771  31.204  1.00 27.16           H
ATOM    340 2HE  MET A  24      -0.468 -18.307  30.509  1.00 27.16           H
ATOM    341 3HE  MET A  24      -0.505 -19.637  31.427  1.00 27.16           H
ATOM    342  N   GLN A  25       1.280 -24.702  27.261  1.00 45.32           N
ATOM    343  H   GLN A  25       1.325 -24.633  28.258  1.00 45.32           H
ATOM    344  CA  GLN A  25       1.143 -26.056  26.719  1.00 46.59           C
ATOM    345  HA  GLN A  25       2.047 -26.329  26.389  1.00 46.59           H
ATOM    346  C   GLN A  25       0.194 -26.116  25.510  1.00 49.33           C
ATOM    347  O   GLN A  25      -1.027 -26.168  25.644  1.00 47.39           O
ATOM    348  CB  GLN A  25       0.658 -26.958  27.860  1.00 43.08           C
ATOM    349 1HB  GLN A  25       0.502 -26.389  28.667  1.00 43.08           H
ATOM    350 2HB  GLN A  25      -0.202 -27.385  27.581  1.00 43.08           H
ATOM    351  CG  GLN A  25       1.643 -28.066  28.237  1.00 36.61           C
ATOM    352 1HG  GLN A  25       1.503 -28.840  27.619  1.00 36.61           H
ATOM    353 2HG  GLN A  25       2.573 -27.715  28.127  1.00 36.61           H
ATOM    354  CD  GLN A  25       1.475 -28.556  29.677  1.00 32.24           C
ATOM    355  OE1 GLN A  25       0.857 -27.933  30.513  1.00 31.90           O
ATOM    356  NE2 GLN A  25       2.047 -29.686  30.030  1.00 30.49           N
ATOM    357 1HE2 GLN A  25       1.967 -30.014  30.971  1.00 30.49           H
ATOM    358 2HE2 GLN A  25       2.562 -30.217  29.357  1.00 30.49           H
ATOM    359  N   GLY A  26       0.765 -26.099  24.310  1.00 45.85           N
ATOM    360  H   GLY A  26       1.763 -26.050  24.279  1.00 45.85           H
ATOM    361  CA  GLY A  26       0.062 -26.145  23.041  1.00 50.06           C
ATOM    362 1HA  GLY A  26      -0.672 -26.820  23.111  1.00 50.06           H
ATOM    363 2HA  GLY A  26      -0.330 -25.242  22.864  1.00 50.06           H
ATOM    364  C   GLY A  26       1.039 -26.530  21.932  1.00 54.17           C
ATOM    365  O   GLY A  26       2.207 -26.164  21.980  1.00 51.59           O
ATOM    366  N   ASN A  27       0.573 -27.310  20.949  1.00 52.71           N
ATOM    367  H   ASN A  27      -0.380 -27.612  20.982  1.00 52.71           H
ATOM    368  CA  ASN A  27       1.411 -27.734  19.830  1.00 57.45           C
ATOM    369  HA  ASN A  27       2.162 -28.269  20.218  1.00 57.45           H
ATOM    370  C   ASN A  27       1.993 -26.509  19.106  1.00 60.75           C
ATOM    371  O   ASN A  27       1.266 -25.564  18.802  1.00 58.04           O
ATOM    372  CB  ASN A  27       0.582 -28.610  18.874  1.00 52.17           C
ATOM    373 1HB  ASN A  27      -0.264 -28.128  18.647  1.00 52.17           H
ATOM    374 2HB  ASN A  27       1.111 -28.768  18.040  1.00 52.17           H
ATOM    375  CG  ASN A  27       0.218 -29.960  19.471  1.00 45.68           C
ATOM    376  OD1 ASN A  27       0.882 -30.487  20.339  1.00 42.11           O
ATOM    377  ND2 ASN A  27      -0.856 -30.570  19.020  1.00 40.63           N
ATOM    378 1HD2 ASN A  27      -1.119 -31.460  19.392  1.00 40.63           H
ATOM    379 2HD2 ASN A  27      -1.410 -30.144  18.305  1.00 40.63           H
ATOM    380  N   LEU A  28       3.291 -26.530  18.810  1.00 57.49           N
ATOM    381  H   LEU A  28       3.848 -27.276  19.175  1.00 57.49           H
ATOM    382  CA  LEU A  28       3.942 -25.522  17.981  1.00 61.14           C
ATOM    383  HA  LEU A  28       3.916 -24.662  18.491  1.00 61.14           H
ATOM    384  C   LEU A  28       3.173 -25.370  16.657  1.00 65.73           C
ATOM    385  O   LEU A  28       2.767 -26.376  16.071  1.00 63.44           O
ATOM    386  CB  LEU A  28       5.400 -25.937  17.723  1.00 57.35           C
ATOM    387 1HB  LEU A  28       5.418 -26.914  17.509  1.00 57.35           H
ATOM    388 2HB  LEU A  28       5.743 -25.418  16.940  1.00 57.35           H
ATOM    389  CG  LEU A  28       6.329 -25.680  18.928  1.00 52.23           C
ATOM    390  HG  LEU A  28       5.824 -25.903  19.762  1.00 52.23           H
ATOM    391  CD1 LEU A  28       7.577 -26.550  18.826  1.00 49.94           C
ATOM    392 1HD1 LEU A  28       8.188 -26.393  19.602  1.00 49.94           H
ATOM    393 2HD1 LEU A  28       8.086 -26.350  17.989  1.00 49.94           H
ATOM    394 3HD1 LEU A  28       7.337 -27.521  18.815  1.00 49.94           H
ATOM    395  CD2 LEU A  28       6.768 -24.219  18.985  1.00 50.11           C
ATOM    396 1HD2 LEU A  28       7.370 -24.056  19.767  1.00 50.11           H
ATOM    397 2HD2 LEU A  28       5.979 -23.611  19.072  1.00 50.11           H
ATOM    398 3HD2 LEU A  28       7.264 -23.961  18.156  1.00 50.11           H
ATOM    399  N   PRO A  29       2.973 -24.124  16.164  1.00 67.67           N
ATOM    400  CA  PRO A  29       2.287 -23.913  14.903  1.00 71.32           C
ATOM    401  HA  PRO A  29       1.376 -24.324  14.923  1.00 71.32           H
ATOM    402  C   PRO A  29       3.061 -24.609  13.777  1.00 74.03           C
ATOM    403  O   PRO A  29       4.271 -24.431  13.620  1.00 72.30           O
ATOM    404  CB  PRO A  29       2.178 -22.396  14.739  1.00 68.02           C
ATOM    405 1HB  PRO A  29       2.300 -22.131  13.782  1.00 68.02           H
ATOM    406 2HB  PRO A  29       1.293 -22.065  15.067  1.00 68.02           H
ATOM    407  CG  PRO A  29       3.315 -21.853  15.602  1.00 64.27           C
ATOM    408 1HG  PRO A  29       4.167 -21.804  15.081  1.00 64.27           H
ATOM    409 2HG  PRO A  29       3.090 -20.947  15.959  1.00 64.27           H
ATOM    410  CD  PRO A  29       3.428 -22.870  16.733  1.00 67.85           C
ATOM    411 1HD  PRO A  29       4.373 -22.967  17.044  1.00 67.85           H
ATOM    412 2HD  PRO A  29       2.845 -22.622  17.507  1.00 67.85           H
ATOM    413  N   THR A  30       2.358 -25.413  12.993  1.00 74.12           N
ATOM    414  H   THR A  30       1.385 -25.528  13.195  1.00 74.12           H
ATOM    415  CA  THR A  30       2.910 -26.147  11.848  1.00 76.77           C
ATOM    416  HA  THR A  30       3.891 -25.956  11.863  1.00 76.77           H
ATOM    417  C   THR A  30       2.305 -25.628  10.544  1.00 77.89           C
ATOM    418  O   THR A  30       1.225 -25.045  10.529  1.00 74.99           O
ATOM    419  CB  THR A  30       2.701 -27.666  11.986  1.00 73.42           C
ATOM    420  HB  THR A  30       2.962 -28.104  11.126  1.00 73.42           H
ATOM    421  OG1 THR A  30       1.344 -27.976  12.170  1.00 63.01           O
ATOM    422  HG1 THR A  30       0.834 -27.167  12.212  1.00 63.01           H
ATOM    423  CG2 THR A  30       3.479 -28.255  13.158  1.00 63.87           C
ATOM    424 1HG2 THR A  30       3.329 -29.241  13.229  1.00 63.87           H
ATOM    425 2HG2 THR A  30       3.196 -27.838  14.022  1.00 63.87           H
ATOM    426 3HG2 THR A  30       4.461 -28.101  13.050  1.00 63.87           H
ATOM    427  N   LEU A  31       3.001 -25.842   9.439  1.00 74.23           N
ATOM    428  H   LEU A  31       3.894 -26.285   9.513  1.00 74.23           H
ATOM    429  CA  LEU A  31       2.518 -25.457   8.116  1.00 76.13           C
ATOM    430  HA  LEU A  31       2.212 -24.506   8.171  1.00 76.13           H
ATOM    431  C   LEU A  31       1.304 -26.311   7.717  1.00 78.85           C
ATOM    432  O   LEU A  31       1.440 -27.478   7.333  1.00 75.73           O
ATOM    433  CB  LEU A  31       3.685 -25.574   7.114  1.00 72.17           C
ATOM    434 1HB  LEU A  31       4.433 -24.989   7.427  1.00 72.17           H
ATOM    435 2HB  LEU A  31       3.992 -26.525   7.094  1.00 72.17           H
ATOM    436  CG  LEU A  31       3.307 -25.155   5.682  1.00 67.86           C
ATOM    437  HG  LEU A  31       2.508 -25.693   5.414  1.00 67.86           H
ATOM    438  CD1 LEU A  31       2.943 -23.670   5.589  1.00 65.11           C
ATOM    439 1HD1 LEU A  31       2.701 -23.418   4.652  1.00 65.11           H
ATOM    440 2HD1 LEU A  31       3.710 -23.095   5.873  1.00 65.11           H
ATOM    441 3HD1 LEU A  31       2.163 -23.455   6.176  1.00 65.11           H
ATOM    442  CD2 LEU A  31       4.494 -25.412   4.745  1.00 65.68           C
ATOM    443 1HD2 LEU A  31       4.273 -25.147   3.806  1.00 65.68           H
ATOM    444 2HD2 LEU A  31       4.744 -26.380   4.741  1.00 65.68           H
ATOM    445 3HD2 LEU A  31       5.296 -24.889   5.031  1.00 65.68           H
ATOM    446  N   THR A  32       0.113 -25.717   7.777  1.00 79.87           N
ATOM    447  H   THR A  32       0.079 -24.770   8.096  1.00 79.87           H
ATOM    448  CA  THR A  32      -1.154 -26.361   7.406  1.00 80.42           C
ATOM    449  HA  THR A  32      -1.102 -27.263   7.834  1.00 80.42           H
ATOM    450  C   THR A  32      -1.281 -26.534   5.886  1.00 82.24           C
ATOM    451  O   THR A  32      -0.572 -25.894   5.102  1.00 80.82           O
ATOM    452  CB  THR A  32      -2.365 -25.591   7.966  1.00 76.82           C
ATOM    453  HB  THR A  32      -3.198 -26.075   7.700  1.00 76.82           H
ATOM    454  OG1 THR A  32      -2.472 -24.323   7.375  1.00 69.37           O
ATOM    455  HG1 THR A  32      -2.496 -24.416   6.423  1.00 69.37           H
ATOM    456  CG2 THR A  32      -2.306 -25.413   9.488  1.00 69.16           C
ATOM    457 1HG2 THR A  32      -3.104 -24.911   9.821  1.00 69.16           H
ATOM    458 2HG2 THR A  32      -1.488 -24.905   9.758  1.00 69.16           H
ATOM    459 3HG2 THR A  32      -2.285 -26.299   9.952  1.00 69.16           H
ATOM    460  N   LEU A  33      -2.220 -27.353   5.435  1.00 79.67           N
ATOM    461  H   LEU A  33      -2.740 -27.895   6.095  1.00 79.67           H
ATOM    462  CA  LEU A  33      -2.529 -27.498   4.007  1.00 81.63           C
ATOM    463  HA  LEU A  33      -1.683 -27.788   3.559  1.00 81.63           H
ATOM    464  C   LEU A  33      -2.953 -26.152   3.393  1.00 82.41           C
ATOM    465  O   LEU A  33      -2.484 -25.795   2.312  1.00 81.46           O
ATOM    466  CB  LEU A  33      -3.628 -28.572   3.836  1.00 81.68           C
ATOM    467 1HB  LEU A  33      -3.286 -29.436   4.206  1.00 81.68           H
ATOM    468 2HB  LEU A  33      -4.435 -28.284   4.352  1.00 81.68           H
ATOM    469  CG  LEU A  33      -4.047 -28.804   2.368  1.00 76.79           C
ATOM    470  HG  LEU A  33      -4.328 -27.924   1.986  1.00 76.79           H
ATOM    471  CD1 LEU A  33      -2.894 -29.346   1.519  1.00 70.61           C
ATOM    472 1HD1 LEU A  33      -3.183 -29.490   0.573  1.00 70.61           H
ATOM    473 2HD1 LEU A  33      -2.566 -30.220   1.877  1.00 70.61           H
ATOM    474 3HD1 LEU A  33      -2.124 -28.708   1.512  1.00 70.61           H
ATOM    475  CD2 LEU A  33      -5.195 -29.820   2.324  1.00 71.08           C
ATOM    476 1HD2 LEU A  33      -5.487 -29.990   1.383  1.00 71.08           H
ATOM    477 2HD2 LEU A  33      -5.987 -29.488   2.837  1.00 71.08           H
ATOM    478 3HD2 LEU A  33      -4.915 -30.694   2.721  1.00 71.08           H
ATOM    479  N   SER A  34      -3.768 -25.368   4.101  1.00 82.43           N
ATOM    480  H   SER A  34      -4.124 -25.720   4.966  1.00 82.43           H
ATOM    481  CA  SER A  34      -4.172 -24.022   3.686  1.00 81.56           C
ATOM    482  HA  SER A  34      -4.592 -24.143   2.787  1.00 81.56           H
ATOM    483  C   SER A  34      -2.973 -23.074   3.555  1.00 82.72           C
ATOM    484  O   SER A  34      -2.898 -22.306   2.599  1.00 80.85           O
ATOM    485  CB  SER A  34      -5.170 -23.450   4.696  1.00 79.19           C
ATOM    486 1HB  SER A  34      -4.727 -23.283   5.577  1.00 79.19           H
ATOM    487 2HB  SER A  34      -5.570 -22.599   4.356  1.00 79.19           H
ATOM    488  OG  SER A  34      -6.232 -24.373   4.912  1.00 68.74           O
ATOM    489  HG  SER A  34      -7.062 -23.899   4.960  1.00 68.74           H
ATOM    490  N   GLY A  35      -2.004 -23.181   4.457  1.00 81.33           N
ATOM    491  H   GLY A  35      -2.148 -23.794   5.234  1.00 81.33           H
ATOM    492  CA  GLY A  35      -0.734 -22.451   4.379  1.00 81.63           C
ATOM    493 1HA  GLY A  35      -0.943 -21.473   4.368  1.00 81.63           H
ATOM    494 2HA  GLY A  35      -0.204 -22.670   5.198  1.00 81.63           H
ATOM    495  C   GLY A  35       0.072 -22.819   3.131  1.00 83.93           C
ATOM    496  O   GLY A  35       0.559 -21.924   2.430  1.00 83.47           O
ATOM    497  N   LYS A  36       0.156 -24.105   2.775  1.00 83.87           N
ATOM    498  H   LYS A  36      -0.250 -24.793   3.377  1.00 83.87           H
ATOM    499  CA  LYS A  36       0.820 -24.560   1.534  1.00 84.98           C
ATOM    500  HA  LYS A  36       1.752 -24.203   1.599  1.00 84.98           H
ATOM    501  C   LYS A  36       0.148 -23.982   0.285  1.00 86.79           C
ATOM    502  O   LYS A  36       0.840 -23.483  -0.593  1.00 86.44           O
ATOM    503  CB  LYS A  36       0.845 -26.095   1.450  1.00 85.56           C
ATOM    504 1HB  LYS A  36      -0.085 -26.437   1.584  1.00 85.56           H
ATOM    505 2HB  LYS A  36       1.171 -26.360   0.542  1.00 85.56           H
ATOM    506  CG  LYS A  36       1.762 -26.734   2.508  1.00 81.95           C
ATOM    507 1HG  LYS A  36       2.698 -26.412   2.369  1.00 81.95           H
ATOM    508 2HG  LYS A  36       1.449 -26.467   3.419  1.00 81.95           H
ATOM    509  CD  LYS A  36       1.741 -28.260   2.403  1.00 79.48           C
ATOM    510 1HD  LYS A  36       0.802 -28.588   2.508  1.00 79.48           H
ATOM    511 2HD  LYS A  36       2.093 -28.537   1.509  1.00 79.48           H
ATOM    512  CE  LYS A  36       2.619 -28.860   3.506  1.00 73.25           C
ATOM    513 1HE  LYS A  36       3.560 -28.544   3.385  1.00 73.25           H
ATOM    514 2HE  LYS A  36       2.278 -28.560   4.397  1.00 73.25           H
ATOM    515  NZ  LYS A  36       2.625 -30.354   3.491  1.00 65.78           N
ATOM    516 1HZ  LYS A  36       3.205 -30.717   4.220  1.00 65.78           H
ATOM    517 2HZ  LYS A  36       2.972 -30.702   2.620  1.00 65.78           H
ATOM    518 3HZ  LYS A  36       1.703 -30.717   3.622  1.00 65.78           H
ATOM    519  N   ILE A  37      -1.184 -23.995   0.237  1.00 85.86           N
ATOM    520  H   ILE A  37      -1.684 -24.426   0.988  1.00 85.86           H
ATOM    521  CA  ILE A  37      -1.951 -23.404  -0.869  1.00 86.58           C
ATOM    522  HA  ILE A  37      -1.625 -23.851  -1.702  1.00 86.58           H
ATOM    523  C   ILE A  37      -1.663 -21.893  -0.965  1.00 87.18           C
ATOM    524  O   ILE A  37      -1.351 -21.412  -2.051  1.00 86.16           O
ATOM    525  CB  ILE A  37      -3.462 -23.699  -0.714  1.00 87.08           C
ATOM    526  HB  ILE A  37      -3.749 -23.409   0.199  1.00 87.08           H
ATOM    527  CG1 ILE A  37      -3.726 -25.213  -0.871  1.00 83.19           C
ATOM    528 1HG1 ILE A  37      -3.613 -25.456  -1.835  1.00 83.19           H
ATOM    529 2HG1 ILE A  37      -3.055 -25.710  -0.321  1.00 83.19           H
ATOM    530  CG2 ILE A  37      -4.283 -22.911  -1.757  1.00 81.49           C
ATOM    531 1HG2 ILE A  37      -5.260 -23.099  -1.660  1.00 81.49           H
ATOM    532 2HG2 ILE A  37      -4.013 -23.159  -2.687  1.00 81.49           H
ATOM    533 3HG2 ILE A  37      -4.147 -21.926  -1.650  1.00 81.49           H
ATOM    534  CD1 ILE A  37      -5.133 -25.648  -0.425  1.00 76.16           C
ATOM    535 1HD1 ILE A  37      -5.258 -26.633  -0.544  1.00 76.16           H
ATOM    536 2HD1 ILE A  37      -5.838 -25.182  -0.959  1.00 76.16           H
ATOM    537 3HD1 ILE A  37      -5.285 -25.433   0.540  1.00 76.16           H
ATOM    538  N   ARG A  38      -1.696 -21.168   0.158  1.00 85.47           N
ATOM    539  H   ARG A  38      -1.963 -21.618   1.010  1.00 85.47           H
ATOM    540  CA  ARG A  38      -1.356 -19.738   0.194  1.00 85.12           C
ATOM    541  HA  ARG A  38      -2.025 -19.291  -0.400  1.00 85.12           H
ATOM    542  C   ARG A  38       0.033 -19.469  -0.378  1.00 86.76           C
ATOM    543  O   ARG A  38       0.169 -18.590  -1.217  1.00 86.29           O
ATOM    544  CB  ARG A  38      -1.486 -19.190   1.617  1.00 82.87           C
ATOM    545 1HB  ARG A  38      -2.440 -19.273   1.905  1.00 82.87           H
ATOM    546 2HB  ARG A  38      -0.906 -19.735   2.223  1.00 82.87           H
ATOM    547  CG  ARG A  38      -1.063 -17.714   1.721  1.00 76.82           C
ATOM    548 1HG  ARG A  38      -0.096 -17.626   1.481  1.00 76.82           H
ATOM    549 2HG  ARG A  38      -1.613 -17.164   1.093  1.00 76.82           H
ATOM    550  CD  ARG A  38      -1.274 -17.208   3.146  1.00 74.79           C
ATOM    551 1HD  ARG A  38      -2.252 -17.198   3.353  1.00 74.79           H
ATOM    552 2HD  ARG A  38      -0.803 -17.814   3.787  1.00 74.79           H
ATOM    553  NE  ARG A  38      -0.758 -15.848   3.356  1.00 69.61           N
ATOM    554  HE  ARG A  38      -0.157 -15.471   2.652  1.00 69.61           H
ATOM    555  CZ  ARG A  38      -1.024 -15.084   4.400  1.00 64.90           C
ATOM    556  NH1 ARG A  38      -1.812 -15.462   5.361  1.00 61.46           N
ATOM    557 1HH1 ARG A  38      -2.244 -16.363   5.328  1.00 61.46           H
ATOM    558 2HH1 ARG A  38      -1.986 -14.852   6.134  1.00 61.46           H
ATOM    559  NH2 ARG A  38      -0.490 -13.905   4.512  1.00 58.91           N
ATOM    560 1HH2 ARG A  38       0.130 -13.567   3.803  1.00 58.91           H
ATOM    561 2HH2 ARG A  38      -0.699 -13.335   5.307  1.00 58.91           H
ATOM    562  N   VAL A  39       1.047 -20.222   0.041  1.00 86.50           N
ATOM    563  H   VAL A  39       0.864 -20.923   0.730  1.00 86.50           H
ATOM    564  CA  VAL A  39       2.423 -20.077  -0.457  1.00 87.36           C
ATOM    565  HA  VAL A  39       2.681 -19.131  -0.261  1.00 87.36           H
ATOM    566  C   VAL A  39       2.487 -20.300  -1.966  1.00 89.34           C
ATOM    567  O   VAL A  39       3.081 -19.485  -2.680  1.00 89.77           O
ATOM    568  CB  VAL A  39       3.370 -21.045   0.277  1.00 86.67           C
ATOM    569  HB  VAL A  39       2.948 -21.950   0.222  1.00 86.67           H
ATOM    570  CG1 VAL A  39       4.759 -21.106  -0.366  1.00 81.82           C
ATOM    571 1HG1 VAL A  39       5.355 -21.740   0.127  1.00 81.82           H
ATOM    572 2HG1 VAL A  39       5.196 -20.207  -0.361  1.00 81.82           H
ATOM    573 3HG1 VAL A  39       4.701 -21.414  -1.316  1.00 81.82           H
ATOM    574  CG2 VAL A  39       3.556 -20.606   1.736  1.00 82.16           C
ATOM    575 1HG2 VAL A  39       4.170 -21.228   2.222  1.00 82.16           H
ATOM    576 2HG2 VAL A  39       2.682 -20.595   2.221  1.00 82.16           H
ATOM    577 3HG2 VAL A  39       3.947 -19.687   1.787  1.00 82.16           H
ATOM    578  N   THR A  40       1.841 -21.335  -2.480  1.00 90.83           N
ATOM    579  H   THR A  40       1.356 -21.950  -1.859  1.00 90.83           H
ATOM    580  CA  THR A  40       1.804 -21.622  -3.921  1.00 91.50           C
ATOM    581  HA  THR A  40       2.764 -21.686  -4.195  1.00 91.50           H
ATOM    582  C   THR A  40       1.144 -20.492  -4.707  1.00 92.28           C
ATOM    583  O   THR A  40       1.696 -20.037  -5.715  1.00 91.35           O
ATOM    584  CB  THR A  40       1.062 -22.948  -4.186  1.00 91.64           C
ATOM    585  HB  THR A  40       0.126 -22.866  -3.843  1.00 91.64           H
ATOM    586  OG1 THR A  40       1.687 -23.997  -3.482  1.00 84.43           O
ATOM    587  HG1 THR A  40       1.829 -23.732  -2.573  1.00 84.43           H
ATOM    588  CG2 THR A  40       1.076 -23.346  -5.662  1.00 83.42           C
ATOM    589 1HG2 THR A  40       0.589 -24.208  -5.805  1.00 83.42           H
ATOM    590 2HG2 THR A  40       2.012 -23.463  -5.993  1.00 83.42           H
ATOM    591 3HG2 THR A  40       0.636 -22.647  -6.226  1.00 83.42           H
ATOM    592  N   VAL A  41       0.004 -19.989  -4.243  1.00 91.10           N
ATOM    593  H   VAL A  41      -0.397 -20.390  -3.419  1.00 91.10           H
ATOM    594  CA  VAL A  41      -0.690 -18.869  -4.891  1.00 91.33           C
ATOM    595  HA  VAL A  41      -0.767 -19.129  -5.854  1.00 91.33           H
ATOM    596  C   VAL A  41       0.134 -17.584  -4.804  1.00 92.30           C
ATOM    597  O   VAL A  41       0.267 -16.890  -5.807  1.00 91.90           O
ATOM    598  CB  VAL A  41      -2.103 -18.678  -4.306  1.00 90.97           C
ATOM    599  HB  VAL A  41      -1.978 -18.552  -3.322  1.00 90.97           H
ATOM    600  CG1 VAL A  41      -2.810 -17.458  -4.912  1.00 87.56           C
ATOM    601 1HG1 VAL A  41      -3.725 -17.345  -4.525  1.00 87.56           H
ATOM    602 2HG1 VAL A  41      -2.905 -17.555  -5.903  1.00 87.56           H
ATOM    603 3HG1 VAL A  41      -2.295 -16.620  -4.733  1.00 87.56           H
ATOM    604  CG2 VAL A  41      -2.996 -19.895  -4.588  1.00 87.28           C
ATOM    605 1HG2 VAL A  41      -3.911 -19.764  -4.206  1.00 87.28           H
ATOM    606 2HG2 VAL A  41      -2.610 -20.724  -4.184  1.00 87.28           H
ATOM    607 3HG2 VAL A  41      -3.093 -20.048  -5.571  1.00 87.28           H
ATOM    608  N   THR A  42       0.748 -17.285  -3.661  1.00 91.10           N
ATOM    609  H   THR A  42       0.598 -17.883  -2.874  1.00 91.10           H
ATOM    610  CA  THR A  42       1.635 -16.123  -3.491  1.00 90.92           C
ATOM    611  HA  THR A  42       1.055 -15.336  -3.702  1.00 90.92           H
ATOM    612  C   THR A  42       2.812 -16.182  -4.464  1.00 91.77           C
ATOM    613  O   THR A  42       3.128 -15.183  -5.100  1.00 91.55           O
ATOM    614  CB  THR A  42       2.166 -16.016  -2.050  1.00 90.40           C
ATOM    615  HB  THR A  42       2.650 -16.863  -1.831  1.00 90.40           H
ATOM    616  OG1 THR A  42       1.090 -15.885  -1.153  1.00 84.46           O
ATOM    617  HG1 THR A  42       0.268 -15.855  -1.643  1.00 84.46           H
ATOM    618  CG2 THR A  42       3.068 -14.805  -1.825  1.00 84.57           C
ATOM    619 1HG2 THR A  42       3.392 -14.770  -0.880  1.00 84.57           H
ATOM    620 2HG2 THR A  42       2.579 -13.954  -2.014  1.00 84.57           H
ATOM    621 3HG2 THR A  42       3.869 -14.838  -2.423  1.00 84.57           H
ATOM    622  N   PHE A  43       3.436 -17.349  -4.637  1.00 93.81           N
ATOM    623  H   PHE A  43       3.145 -18.134  -4.091  1.00 93.81           H
ATOM    624  CA  PHE A  43       4.528 -17.526  -5.593  1.00 93.34           C
ATOM    625  HA  PHE A  43       5.184 -16.799  -5.390  1.00 93.34           H
ATOM    626  C   PHE A  43       4.067 -17.342  -7.043  1.00 94.59           C
ATOM    627  O   PHE A  43       4.749 -16.689  -7.829  1.00 94.20           O
ATOM    628  CB  PHE A  43       5.154 -18.913  -5.386  1.00 91.81           C
ATOM    629 1HB  PHE A  43       5.436 -19.003  -4.431  1.00 91.81           H
ATOM    630 2HB  PHE A  43       4.472 -19.612  -5.600  1.00 91.81           H
ATOM    631  CG  PHE A  43       6.364 -19.150  -6.260  1.00 81.43           C
ATOM    632  CD1 PHE A  43       6.280 -19.971  -7.407  1.00 73.41           C
ATOM    633  HD1 PHE A  43       5.412 -20.407  -7.646  1.00 73.41           H
ATOM    634  CD2 PHE A  43       7.582 -18.527  -5.943  1.00 71.85           C
ATOM    635  HD2 PHE A  43       7.647 -17.938  -5.138  1.00 71.85           H
ATOM    636  CE1 PHE A  43       7.408 -20.176  -8.209  1.00 63.52           C
ATOM    637  HE1 PHE A  43       7.345 -20.766  -9.014  1.00 63.52           H
ATOM    638  CE2 PHE A  43       8.717 -18.732  -6.761  1.00 62.25           C
ATOM    639  HE2 PHE A  43       9.583 -18.287  -6.533  1.00 62.25           H
ATOM    640  CZ  PHE A  43       8.632 -19.556  -7.890  1.00 63.03           C
ATOM    641  HZ  PHE A  43       9.436 -19.703  -8.467  1.00 63.03           H
ATOM    642  N   PHE A  44       2.891 -17.862  -7.406  1.00 94.55           N
ATOM    643  H   PHE A  44       2.398 -18.435  -6.751  1.00 94.55           H
ATOM    644  CA  PHE A  44       2.298 -17.629  -8.716  1.00 94.66           C
ATOM    645  HA  PHE A  44       2.981 -17.935  -9.379  1.00 94.66           H
ATOM    646  C   PHE A  44       2.029 -16.134  -8.971  1.00 95.25           C
ATOM    647  O   PHE A  44       2.430 -15.609 -10.008  1.00 94.92           O
ATOM    648  CB  PHE A  44       1.017 -18.462  -8.842  1.00 94.69           C
ATOM    649 1HB  PHE A  44       1.257 -19.432  -8.807  1.00 94.69           H
ATOM    650 2HB  PHE A  44       0.410 -18.240  -8.079  1.00 94.69           H
ATOM    651  CG  PHE A  44       0.274 -18.198 -10.138  1.00 92.46           C
ATOM    652  CD1 PHE A  44      -0.851 -17.349 -10.146  1.00 87.20           C
ATOM    653  HD1 PHE A  44      -1.179 -16.945  -9.292  1.00 87.20           H
ATOM    654  CD2 PHE A  44       0.729 -18.768 -11.338  1.00 87.48           C
ATOM    655  HD2 PHE A  44       1.524 -19.375 -11.333  1.00 87.48           H
ATOM    656  CE1 PHE A  44      -1.510 -17.072 -11.354  1.00 86.37           C
ATOM    657  HE1 PHE A  44      -2.306 -16.467 -11.360  1.00 86.37           H
ATOM    658  CE2 PHE A  44       0.070 -18.487 -12.544  1.00 85.87           C
ATOM    659  HE2 PHE A  44       0.400 -18.889 -13.398  1.00 85.87           H
ATOM    660  CZ  PHE A  44      -1.055 -17.641 -12.555  1.00 87.16           C
ATOM    661  HZ  PHE A  44      -1.528 -17.446 -13.414  1.00 87.16           H
ATOM    662  N   LEU A  45       1.410 -15.428  -8.012  1.00 94.23           N
ATOM    663  H   LEU A  45       1.103 -15.911  -7.192  1.00 94.23           H
ATOM    664  CA  LEU A  45       1.160 -13.986  -8.104  1.00 94.37           C
ATOM    665  HA  LEU A  45       0.675 -13.857  -8.969  1.00 94.37           H
ATOM    666  C   LEU A  45       2.461 -13.185  -8.155  1.00 95.07           C
ATOM    667  O   LEU A  45       2.547 -12.214  -8.904  1.00 94.75           O
ATOM    668  CB  LEU A  45       0.294 -13.527  -6.922  1.00 93.88           C
ATOM    669 1HB  LEU A  45       0.730 -13.843  -6.080  1.00 93.88           H
ATOM    670 2HB  LEU A  45       0.267 -12.527  -6.929  1.00 93.88           H
ATOM    671  CG  LEU A  45      -1.157 -14.044  -6.932  1.00 92.16           C
ATOM    672  HG  LEU A  45      -1.114 -15.043  -6.962  1.00 92.16           H
ATOM    673  CD1 LEU A  45      -1.873 -13.550  -5.676  1.00 89.64           C
ATOM    674 1HD1 LEU A  45      -2.820 -13.870  -5.654  1.00 89.64           H
ATOM    675 2HD1 LEU A  45      -1.886 -12.551  -5.640  1.00 89.64           H
ATOM    676 3HD1 LEU A  45      -1.417 -13.881  -4.850  1.00 89.64           H
ATOM    677  CD2 LEU A  45      -1.956 -13.569  -8.154  1.00 89.45           C
ATOM    678 1HD2 LEU A  45      -2.891 -13.922  -8.130  1.00 89.45           H
ATOM    679 2HD2 LEU A  45      -1.532 -13.882  -9.004  1.00 89.45           H
ATOM    680 3HD2 LEU A  45      -2.004 -12.571  -8.184  1.00 89.45           H
ATOM    681  N   PHE A  46       3.490 -13.601  -7.431  1.00 95.12           N
ATOM    682  H   PHE A  46       3.342 -14.367  -6.805  1.00 95.12           H
ATOM    683  CA  PHE A  46       4.822 -13.016  -7.487  1.00 95.49           C
ATOM    684  HA  PHE A  46       4.700 -12.056  -7.235  1.00 95.49           H
ATOM    685  C   PHE A  46       5.400 -13.074  -8.902  1.00 96.07           C
ATOM    686  O   PHE A  46       5.805 -12.041  -9.442  1.00 95.90           O
ATOM    687  CB  PHE A  46       5.748 -13.723  -6.483  1.00 95.42           C
ATOM    688 1HB  PHE A  46       5.475 -13.465  -5.556  1.00 95.42           H
ATOM    689 2HB  PHE A  46       5.651 -14.712  -6.596  1.00 95.42           H
ATOM    690  CG  PHE A  46       7.210 -13.373  -6.656  1.00 95.82           C
ATOM    691  CD1 PHE A  46       8.065 -14.231  -7.380  1.00 93.74           C
ATOM    692  HD1 PHE A  46       7.713 -15.088  -7.757  1.00 93.74           H
ATOM    693  CD2 PHE A  46       7.705 -12.172  -6.138  1.00 94.22           C
ATOM    694  HD2 PHE A  46       7.098 -11.561  -5.629  1.00 94.22           H
ATOM    695  CE1 PHE A  46       9.415 -13.878  -7.571  1.00 93.49           C
ATOM    696  HE1 PHE A  46      10.023 -14.485  -8.083  1.00 93.49           H
ATOM    697  CE2 PHE A  46       9.054 -11.820  -6.330  1.00 93.59           C
ATOM    698  HE2 PHE A  46       9.406 -10.961  -5.958  1.00 93.59           H
ATOM    699  CZ  PHE A  46       9.904 -12.677  -7.044  1.00 93.85           C
ATOM    700  HZ  PHE A  46      10.864 -12.429  -7.177  1.00 93.85           H
ATOM    701  N   LEU A  47       5.404 -14.244  -9.543  1.00 95.79           N
ATOM    702  H   LEU A  47       5.050 -15.049  -9.068  1.00 95.79           H
ATOM    703  CA  LEU A  47       5.903 -14.403 -10.910  1.00 95.78           C
ATOM    704  HA  LEU A  47       6.839 -14.051 -10.889  1.00 95.78           H
ATOM    705  C   LEU A  47       5.092 -13.577 -11.913  1.00 95.75           C
ATOM    706  O   LEU A  47       5.663 -12.902 -12.770  1.00 95.35           O
ATOM    707  CB  LEU A  47       5.884 -15.888 -11.304  1.00 95.96           C
ATOM    708 1HB  LEU A  47       4.970 -16.245 -11.113  1.00 95.96           H
ATOM    709 2HB  LEU A  47       6.068 -15.948 -12.285  1.00 95.96           H
ATOM    710  CG  LEU A  47       6.904 -16.779 -10.574  1.00 91.60           C
ATOM    711  HG  LEU A  47       6.743 -16.693  -9.591  1.00 91.60           H
ATOM    712  CD1 LEU A  47       6.720 -18.218 -11.070  1.00 86.77           C
ATOM    713 1HD1 LEU A  47       7.365 -18.837 -10.621  1.00 86.77           H
ATOM    714 2HD1 LEU A  47       6.871 -18.279 -12.057  1.00 86.77           H
ATOM    715 3HD1 LEU A  47       5.795 -18.547 -10.880  1.00 86.77           H
ATOM    716  CD2 LEU A  47       8.350 -16.360 -10.829  1.00 87.16           C
ATOM    717 1HD2 LEU A  47       8.987 -16.957 -10.342  1.00 87.16           H
ATOM    718 2HD2 LEU A  47       8.511 -15.422 -10.521  1.00 87.16           H
ATOM    719 3HD2 LEU A  47       8.570 -16.406 -11.803  1.00 87.16           H
ATOM    720  N   LEU A  48       3.768 -13.585 -11.778  1.00 95.60           N
ATOM    721  H   LEU A  48       3.371 -14.139 -11.046  1.00 95.60           H
ATOM    722  CA  LEU A  48       2.863 -12.830 -12.639  1.00 95.17           C
ATOM    723  HA  LEU A  48       3.068 -13.084 -13.584  1.00 95.17           H
ATOM    724  C   LEU A  48       3.106 -11.322 -12.520  1.00 95.44           C
ATOM    725  O   LEU A  48       3.309 -10.633 -13.516  1.00 94.95           O
ATOM    726  CB  LEU A  48       1.421 -13.219 -12.265  1.00 94.32           C
ATOM    727 1HB  LEU A  48       1.350 -14.216 -12.275  1.00 94.32           H
ATOM    728 2HB  LEU A  48       1.231 -12.881 -11.343  1.00 94.32           H
ATOM    729  CG  LEU A  48       0.358 -12.650 -13.216  1.00 86.89           C
ATOM    730  HG  LEU A  48       0.528 -11.669 -13.311  1.00 86.89           H
ATOM    731  CD1 LEU A  48       0.435 -13.329 -14.594  1.00 80.98           C
ATOM    732 1HD1 LEU A  48      -0.257 -12.960 -15.215  1.00 80.98           H
ATOM    733 2HD1 LEU A  48       0.284 -14.314 -14.517  1.00 80.98           H
ATOM    734 3HD1 LEU A  48       1.332 -13.187 -15.014  1.00 80.98           H
ATOM    735  CD2 LEU A  48      -1.040 -12.888 -12.645  1.00 80.93           C
ATOM    736 1HD2 LEU A  48      -1.743 -12.522 -13.255  1.00 80.93           H
ATOM    737 2HD2 LEU A  48      -1.144 -12.444 -11.755  1.00 80.93           H
ATOM    738 3HD2 LEU A  48      -1.216 -13.865 -12.524  1.00 80.93           H
ATOM    739  N   SER A  49       3.141 -10.807 -11.292  1.00 95.51           N
ATOM    740  H   SER A  49       3.006 -11.422 -10.515  1.00 95.51           H
ATOM    741  CA  SER A  49       3.367  -9.386 -11.024  1.00 94.85           C
ATOM    742  HA  SER A  49       2.694  -8.898 -11.579  1.00 94.85           H
ATOM    743  C   SER A  49       4.760  -8.936 -11.459  1.00 94.76           C
ATOM    744  O   SER A  49       4.905  -7.924 -12.146  1.00 93.83           O
ATOM    745  CB  SER A  49       3.150  -9.104  -9.538  1.00 94.43           C
ATOM    746 1HB  SER A  49       2.228  -9.364  -9.251  1.00 94.43           H
ATOM    747 2HB  SER A  49       3.823  -9.585  -8.976  1.00 94.43           H
ATOM    748  OG  SER A  49       3.304  -7.719  -9.315  1.00 87.94           O
ATOM    749  HG  SER A  49       3.339  -7.262 -10.155  1.00 87.94           H
ATOM    750  N   ALA A  50       5.808  -9.713 -11.132  1.00 96.05           N
ATOM    751  H   ALA A  50       5.637 -10.546 -10.606  1.00 96.05           H
ATOM    752  CA  ALA A  50       7.182  -9.399 -11.507  1.00 95.90           C
ATOM    753  HA  ALA A  50       7.373  -8.487 -11.144  1.00 95.90           H
ATOM    754  C   ALA A  50       7.349  -9.336 -13.031  1.00 95.90           C
ATOM    755  O   ALA A  50       7.908  -8.369 -13.552  1.00 95.01           O
ATOM    756  CB  ALA A  50       8.118 -10.440 -10.873  1.00 96.07           C
ATOM    757 1HB  ALA A  50       7.999 -10.471  -9.881  1.00 96.07           H
ATOM    758 2HB  ALA A  50       9.076 -10.223 -11.062  1.00 96.07           H
ATOM    759 3HB  ALA A  50       7.934 -11.354 -11.233  1.00 96.07           H
ATOM    760  N   THR A  51       6.815 -10.320 -13.759  1.00 96.62           N
ATOM    761  H   THR A  51       6.337 -11.061 -13.286  1.00 96.62           H
ATOM    762  CA  THR A  51       6.900 -10.360 -15.226  1.00 96.47           C
ATOM    763  HA  THR A  51       7.878 -10.243 -15.399  1.00 96.47           H
ATOM    764  C   THR A  51       6.129  -9.216 -15.879  1.00 95.91           C
ATOM    765  O   THR A  51       6.661  -8.558 -16.777  1.00 94.88           O
ATOM    766  CB  THR A  51       6.427 -11.703 -15.805  1.00 96.28           C
ATOM    767  HB  THR A  51       6.313 -11.600 -16.793  1.00 96.28           H
ATOM    768  OG1 THR A  51       5.158 -12.048 -15.337  1.00 90.07           O
ATOM    769  HG1 THR A  51       4.555 -12.127 -16.077  1.00 90.07           H
ATOM    770  CG2 THR A  51       7.383 -12.846 -15.465  1.00 86.86           C
ATOM    771 1HG2 THR A  51       7.059 -13.710 -15.850  1.00 86.86           H
ATOM    772 2HG2 THR A  51       7.466 -12.962 -14.475  1.00 86.86           H
ATOM    773 3HG2 THR A  51       8.297 -12.670 -15.831  1.00 86.86           H
ATOM    774  N   PHE A  52       4.915  -8.908 -15.433  1.00 94.90           N
ATOM    775  H   PHE A  52       4.535  -9.443 -14.679  1.00 94.90           H
ATOM    776  CA  PHE A  52       4.111  -7.825 -15.993  1.00 94.17           C
ATOM    777  HA  PHE A  52       4.120  -7.988 -16.980  1.00 94.17           H
ATOM    778  C   PHE A  52       4.727  -6.452 -15.736  1.00 93.85           C
ATOM    779  O   PHE A  52       4.887  -5.657 -16.669  1.00 92.82           O
ATOM    780  CB  PHE A  52       2.679  -7.889 -15.445  1.00 93.34           C
ATOM    781 1HB  PHE A  52       2.736  -7.984 -14.451  1.00 93.34           H
ATOM    782 2HB  PHE A  52       2.226  -7.027 -15.673  1.00 93.34           H
ATOM    783  CG  PHE A  52       1.794  -9.012 -15.955  1.00 92.00           C
ATOM    784  CD1 PHE A  52       2.220  -9.931 -16.935  1.00 86.00           C
ATOM    785  HD1 PHE A  52       3.151  -9.872 -17.296  1.00 86.00           H
ATOM    786  CD2 PHE A  52       0.474  -9.115 -15.459  1.00 85.68           C
ATOM    787  HD2 PHE A  52       0.154  -8.473 -14.762  1.00 85.68           H
ATOM    788  CE1 PHE A  52       1.357 -10.925 -17.409  1.00 82.43           C
ATOM    789  HE1 PHE A  52       1.672 -11.573 -18.102  1.00 82.43           H
ATOM    790  CE2 PHE A  52      -0.389 -10.109 -15.937  1.00 83.98           C
ATOM    791  HE2 PHE A  52      -1.321 -10.174 -15.581  1.00 83.98           H
ATOM    792  CZ  PHE A  52       0.050 -11.011 -16.911  1.00 84.72           C
ATOM    793  HZ  PHE A  52      -0.569 -11.718 -17.253  1.00 84.72           H
ATOM    794  N   ASN A  53       5.156  -6.169 -14.496  1.00 94.66           N
ATOM    795  H   ASN A  53       5.042  -6.858 -13.780  1.00 94.66           H
ATOM    796  CA  ASN A  53       5.782  -4.898 -14.150  1.00 94.08           C
ATOM    797  HA  ASN A  53       5.168  -4.193 -14.506  1.00 94.08           H
ATOM    798  C   ASN A  53       7.142  -4.728 -14.842  1.00 94.28           C
ATOM    799  O   ASN A  53       7.410  -3.662 -15.408  1.00 93.38           O
ATOM    800  CB  ASN A  53       5.890  -4.763 -12.624  1.00 93.78           C
ATOM    801 1HB  ASN A  53       6.198  -5.632 -12.238  1.00 93.78           H
ATOM    802 2HB  ASN A  53       6.552  -4.047 -12.403  1.00 93.78           H
ATOM    803  CG  ASN A  53       4.553  -4.400 -12.002  1.00 92.98           C
ATOM    804  OD1 ASN A  53       4.093  -3.272 -12.112  1.00 87.12           O
ATOM    805  ND2 ASN A  53       3.889  -5.325 -11.368  1.00 87.70           N
ATOM    806 1HD2 ASN A  53       2.997  -5.115 -10.968  1.00 87.70           H
ATOM    807 2HD2 ASN A  53       4.271  -6.245 -11.282  1.00 87.70           H
ATOM    808  N   ALA A  54       7.978  -5.766 -14.887  1.00 95.19           N
ATOM    809  H   ALA A  54       7.720  -6.611 -14.419  1.00 95.19           H
ATOM    810  CA  ALA A  54       9.261  -5.718 -15.596  1.00 94.90           C
ATOM    811  HA  ALA A  54       9.754  -4.928 -15.232  1.00 94.90           H
ATOM    812  C   ALA A  54       9.073  -5.495 -17.105  1.00 94.79           C
ATOM    813  O   ALA A  54       9.717  -4.626 -17.688  1.00 93.75           O
ATOM    814  CB  ALA A  54      10.039  -7.004 -15.307  1.00 95.26           C
ATOM    815 1HB  ALA A  54      10.155  -7.139 -14.323  1.00 95.26           H
ATOM    816 2HB  ALA A  54      10.948  -6.974 -15.723  1.00 95.26           H
ATOM    817 3HB  ALA A  54       9.560  -7.802 -15.672  1.00 95.26           H
ATOM    818  N   SER A  55       8.132  -6.209 -17.731  1.00 95.48           N
ATOM    819  H   SER A  55       7.615  -6.882 -17.202  1.00 95.48           H
ATOM    820  CA  SER A  55       7.820  -6.053 -19.159  1.00 94.48           C
ATOM    821  HA  SER A  55       8.687  -6.226 -19.627  1.00 94.48           H
ATOM    822  C   SER A  55       7.335  -4.640 -19.483  1.00 93.87           C
ATOM    823  O   SER A  55       7.775  -4.029 -20.463  1.00 92.28           O
ATOM    824  CB  SER A  55       6.745  -7.061 -19.589  1.00 93.82           C
ATOM    825 1HB  SER A  55       5.922  -6.972 -19.028  1.00 93.82           H
ATOM    826 2HB  SER A  55       6.506  -6.945 -20.553  1.00 93.82           H
ATOM    827  OG  SER A  55       7.232  -8.370 -19.426  1.00 78.91           O
ATOM    828  HG  SER A  55       6.497  -8.982 -19.389  1.00 78.91           H
ATOM    829  N   PHE A  56       6.469  -4.083 -18.644  1.00 93.89           N
ATOM    830  H   PHE A  56       6.136  -4.620 -17.869  1.00 93.89           H
ATOM    831  CA  PHE A  56       5.988  -2.721 -18.811  1.00 92.69           C
ATOM    832  HA  PHE A  56       5.681  -2.670 -19.761  1.00 92.69           H
ATOM    833  C   PHE A  56       7.103  -1.686 -18.622  1.00 92.24           C
ATOM    834  O   PHE A  56       7.221  -0.751 -19.422  1.00 91.49           O
ATOM    835  CB  PHE A  56       4.816  -2.465 -17.856  1.00 91.95           C
ATOM    836 1HB  PHE A  56       4.121  -3.171 -17.990  1.00 91.95           H
ATOM    837 2HB  PHE A  56       5.146  -2.497 -16.913  1.00 91.95           H
ATOM    838  CG  PHE A  56       4.183  -1.118 -18.096  1.00 90.30           C
ATOM    839  CD1 PHE A  56       4.542  -0.019 -17.304  1.00 86.90           C
ATOM    840  HD1 PHE A  56       5.166  -0.140 -16.532  1.00 86.90           H
ATOM    841  CD2 PHE A  56       3.304  -0.948 -19.179  1.00 87.13           C
ATOM    842  HD2 PHE A  56       3.044  -1.734 -19.740  1.00 87.13           H
ATOM    843  CE1 PHE A  56       4.021   1.259 -17.597  1.00 85.26           C
ATOM    844  HE1 PHE A  56       4.272   2.041 -17.027  1.00 85.26           H
ATOM    845  CE2 PHE A  56       2.790   0.327 -19.473  1.00 85.00           C
ATOM    846  HE2 PHE A  56       2.165   0.446 -20.245  1.00 85.00           H
ATOM    847  CZ  PHE A  56       3.152   1.438 -18.684  1.00 85.39           C
ATOM    848  HZ  PHE A  56       2.792   2.346 -18.897  1.00 85.39           H
ATOM    849  N   LEU A  57       7.982  -1.872 -17.637  1.00 93.25           N
ATOM    850  H   LEU A  57       7.849  -2.651 -17.025  1.00 93.25           H
ATOM    851  CA  LEU A  57       9.131  -0.997 -17.404  1.00 92.88           C
ATOM    852  HA  LEU A  57       8.765  -0.071 -17.315  1.00 92.88           H
ATOM    853  C   LEU A  57      10.096  -0.996 -18.600  1.00 92.67           C
ATOM    854  O   LEU A  57      10.510   0.075 -19.056  1.00 91.53           O
ATOM    855  CB  LEU A  57       9.828  -1.423 -16.100  1.00 92.21           C
ATOM    856 1HB  LEU A  57       9.135  -1.487 -15.382  1.00 92.21           H
ATOM    857 2HB  LEU A  57      10.242  -2.322 -16.246  1.00 92.21           H
ATOM    858  CG  LEU A  57      10.928  -0.458 -15.624  1.00 86.96           C
ATOM    859  HG  LEU A  57      11.582  -0.349 -16.373  1.00 86.96           H
ATOM    860  CD1 LEU A  57      10.354   0.917 -15.251  1.00 83.72           C
ATOM    861 1HD1 LEU A  57      11.077   1.536 -14.943  1.00 83.72           H
ATOM    862 2HD1 LEU A  57       9.683   0.837 -14.514  1.00 83.72           H
ATOM    863 3HD1 LEU A  57       9.900   1.341 -16.035  1.00 83.72           H
ATOM    864  CD2 LEU A  57      11.618  -1.032 -14.395  1.00 83.61           C
ATOM    865 1HD2 LEU A  57      12.338  -0.419 -14.069  1.00 83.61           H
ATOM    866 2HD2 LEU A  57      12.037  -1.917 -14.600  1.00 83.61           H
ATOM    867 3HD2 LEU A  57      10.967  -1.166 -13.648  1.00 83.61           H
ATOM    868  N   LEU A  58      10.390  -2.166 -19.169  1.00 93.09           N
ATOM    869  H   LEU A  58      10.030  -2.998 -18.746  1.00 93.09           H
ATOM    870  CA  LEU A  58      11.210  -2.307 -20.379  1.00 92.57           C
ATOM    871  HA  LEU A  58      12.074  -1.848 -20.170  1.00 92.57           H
ATOM    872  C   LEU A  58      10.558  -1.616 -21.592  1.00 92.03           C
ATOM    873  O   LEU A  58      11.235  -0.891 -22.330  1.00 91.29           O
ATOM    874  CB  LEU A  58      11.424  -3.807 -20.680  1.00 93.37           C
ATOM    875 1HB  LEU A  58      10.533  -4.261 -20.653  1.00 93.37           H
ATOM    876 2HB  LEU A  58      11.812  -3.889 -21.598  1.00 93.37           H
ATOM    877  CG  LEU A  58      12.359  -4.537 -19.702  1.00 84.86           C
ATOM    878  HG  LEU A  58      12.039  -4.348 -18.773  1.00 84.86           H
ATOM    879  CD1 LEU A  58      12.330  -6.036 -20.007  1.00 78.72           C
ATOM    880 1HD1 LEU A  58      12.930  -6.540 -19.386  1.00 78.72           H
ATOM    881 2HD1 LEU A  58      12.634  -6.217 -20.942  1.00 78.72           H
ATOM    882 3HD1 LEU A  58      11.406  -6.404 -19.907  1.00 78.72           H
ATOM    883  CD2 LEU A  58      13.806  -4.053 -19.822  1.00 80.94           C
ATOM    884 1HD2 LEU A  58      14.400  -4.537 -19.180  1.00 80.94           H
ATOM    885 2HD2 LEU A  58      13.874  -3.075 -19.626  1.00 80.94           H
ATOM    886 3HD2 LEU A  58      14.160  -4.207 -20.744  1.00 80.94           H
ATOM    887  N   LYS A  59       9.248  -1.769 -21.776  1.00 92.07           N
ATOM    888  H   LYS A  59       8.753  -2.395 -21.174  1.00 92.07           H
ATOM    889  CA  LYS A  59       8.493  -1.060 -22.824  1.00 89.92           C
ATOM    890  HA  LYS A  59       8.917  -1.293 -23.699  1.00 89.92           H
ATOM    891  C   LYS A  59       8.602   0.458 -22.646  1.00 89.64           C
ATOM    892  O   LYS A  59       8.866   1.174 -23.614  1.00 88.08           O
ATOM    893  CB  LYS A  59       7.031  -1.540 -22.815  1.00 88.89           C
ATOM    894 1HB  LYS A  59       7.025  -2.535 -22.917  1.00 88.89           H
ATOM    895 2HB  LYS A  59       6.623  -1.292 -21.936  1.00 88.89           H
ATOM    896  CG  LYS A  59       6.173  -0.932 -23.937  1.00 76.79           C
ATOM    897 1HG  LYS A  59       6.183   0.064 -23.849  1.00 76.79           H
ATOM    898 2HG  LYS A  59       6.563  -1.192 -24.820  1.00 76.79           H
ATOM    899  CD  LYS A  59       4.713  -1.431 -23.863  1.00 72.79           C
ATOM    900 1HD  LYS A  59       4.701  -2.423 -23.991  1.00 72.79           H
ATOM    901 2HD  LYS A  59       4.337  -1.206 -22.964  1.00 72.79           H
ATOM    902  CE  LYS A  59       3.833  -0.786 -24.939  1.00 63.68           C
ATOM    903 1HE  LYS A  59       3.901   0.209 -24.866  1.00 63.68           H
ATOM    904 2HE  LYS A  59       4.151  -1.077 -25.842  1.00 63.68           H
ATOM    905  NZ  LYS A  59       2.392  -1.167 -24.806  1.00 57.17           N
ATOM    906 1HZ  LYS A  59       1.840  -0.734 -25.518  1.00 57.17           H
ATOM    907 2HZ  LYS A  59       2.027  -0.884 -23.919  1.00 57.17           H
ATOM    908 3HZ  LYS A  59       2.274  -2.157 -24.885  1.00 57.17           H
ATOM    909  N   LEU A  60       8.466   0.949 -21.421  1.00 89.20           N
ATOM    910  H   LEU A  60       8.291   0.308 -20.674  1.00 89.20           H
ATOM    911  CA  LEU A  60       8.556   2.370 -21.099  1.00 88.38           C
ATOM    912  HA  LEU A  60       7.947   2.843 -21.735  1.00 88.38           H
ATOM    913  C   LEU A  60       9.970   2.938 -21.332  1.00 88.06           C
ATOM    914  O   LEU A  60      10.107   4.054 -21.834  1.00 86.61           O
ATOM    915  CB  LEU A  60       8.091   2.556 -19.647  1.00 87.75           C
ATOM    916 1HB  LEU A  60       7.238   2.049 -19.523  1.00 87.75           H
ATOM    917 2HB  LEU A  60       8.793   2.181 -19.042  1.00 87.75           H
ATOM    918  CG  LEU A  60       7.844   4.022 -19.253  1.00 81.92           C
ATOM    919  HG  LEU A  60       8.669   4.541 -19.478  1.00 81.92           H
ATOM    920  CD1 LEU A  60       6.663   4.634 -20.009  1.00 78.80           C
ATOM    921 1HD1 LEU A  60       6.519   5.586 -19.739  1.00 78.80           H
ATOM    922 2HD1 LEU A  60       5.819   4.131 -19.823  1.00 78.80           H
ATOM    923 3HD1 LEU A  60       6.821   4.615 -20.996  1.00 78.80           H
ATOM    924  CD2 LEU A  60       7.520   4.084 -17.760  1.00 79.25           C
ATOM    925 1HD2 LEU A  60       7.353   5.026 -17.468  1.00 79.25           H
ATOM    926 2HD2 LEU A  60       8.276   3.722 -17.214  1.00 79.25           H
ATOM    927 3HD2 LEU A  60       6.703   3.547 -17.548  1.00 79.25           H
ATOM    928  N   GLN A  61      11.016   2.154 -21.032  1.00 88.05           N
ATOM    929  H   GLN A  61      10.834   1.281 -20.580  1.00 88.05           H
ATOM    930  CA  GLN A  61      12.408   2.499 -21.326  1.00 87.08           C
ATOM    931  HA  GLN A  61      12.547   3.399 -20.913  1.00 87.08           H
ATOM    932  C   GLN A  61      12.655   2.591 -22.842  1.00 86.99           C
ATOM    933  O   GLN A  61      13.140   3.625 -23.305  1.00 85.74           O
ATOM    934  CB  GLN A  61      13.356   1.479 -20.688  1.00 87.15           C
ATOM    935 1HB  GLN A  61      13.008   0.560 -20.876  1.00 87.15           H
ATOM    936 2HB  GLN A  61      14.261   1.584 -21.100  1.00 87.15           H
ATOM    937  CG  GLN A  61      13.485   1.654 -19.168  1.00 75.81           C
ATOM    938 1HG  GLN A  61      13.887   2.550 -18.978  1.00 75.81           H
ATOM    939 2HG  GLN A  61      12.575   1.603 -18.758  1.00 75.81           H
ATOM    940  CD  GLN A  61      14.373   0.567 -18.545  1.00 72.45           C
ATOM    941  OE1 GLN A  61      14.761  -0.391 -19.179  1.00 65.93           O
ATOM    942  NE2 GLN A  61      14.747   0.679 -17.293  1.00 62.09           N
ATOM    943 1HE2 GLN A  61      15.338  -0.016 -16.884  1.00 62.09           H
ATOM    944 2HE2 GLN A  61      14.441   1.459 -16.748  1.00 62.09           H
ATOM    945  N   LYS A  62      12.237   1.591 -23.630  1.00 86.15           N
ATOM    946  H   LYS A  62      11.837   0.785 -23.195  1.00 86.15           H
ATOM    947  CA  LYS A  62      12.333   1.610 -25.104  1.00 84.61           C
ATOM    948  HA  LYS A  62      13.310   1.685 -25.305  1.00 84.61           H
ATOM    949  C   LYS A  62      11.619   2.828 -25.706  1.00 83.26           C
ATOM    950  O   LYS A  62      12.160   3.514 -26.567  1.00 81.28           O
ATOM    951  CB  LYS A  62      11.766   0.305 -25.692  1.00 85.36           C
ATOM    952 1HB  LYS A  62      10.879   0.121 -25.268  1.00 85.36           H
ATOM    953 2HB  LYS A  62      11.647   0.423 -26.678  1.00 85.36           H
ATOM    954  CG  LYS A  62      12.684  -0.903 -25.450  1.00 78.46           C
ATOM    955 1HG  LYS A  62      13.571  -0.725 -25.876  1.00 78.46           H
ATOM    956 2HG  LYS A  62      12.805  -1.024 -24.465  1.00 78.46           H
ATOM    957  CD  LYS A  62      12.093  -2.196 -26.045  1.00 75.40           C
ATOM    958 1HD  LYS A  62      11.205  -2.379 -25.623  1.00 75.40           H
ATOM    959 2HD  LYS A  62      11.976  -2.084 -27.032  1.00 75.40           H
ATOM    960  CE  LYS A  62      13.030  -3.381 -25.781  1.00 69.47           C
ATOM    961 1HE  LYS A  62      13.921  -3.190 -26.194  1.00 69.47           H
ATOM    962 2HE  LYS A  62      13.138  -3.497 -24.794  1.00 69.47           H
ATOM    963  NZ  LYS A  62      12.515  -4.676 -26.353  1.00 62.63           N
ATOM    964 1HZ  LYS A  62      13.147  -5.428 -26.164  1.00 62.63           H
ATOM    965 2HZ  LYS A  62      12.403  -4.610 -27.345  1.00 62.63           H
ATOM    966 3HZ  LYS A  62      11.628  -4.914 -25.958  1.00 62.63           H
ATOM    967  N   TRP A  63      10.432   3.164 -25.200  1.00 84.69           N
ATOM    968  H   TRP A  63      10.021   2.570 -24.508  1.00 84.69           H
ATOM    969  CA  TRP A  63       9.703   4.366 -25.614  1.00 81.58           C
ATOM    970  HA  TRP A  63       9.680   4.296 -26.611  1.00 81.58           H
ATOM    971  C   TRP A  63      10.389   5.684 -25.238  1.00 80.21           C
ATOM    972  O   TRP A  63      10.112   6.717 -25.857  1.00 75.71           O
ATOM    973  CB  TRP A  63       8.321   4.351 -24.971  1.00 79.51           C
ATOM    974 1HB  TRP A  63       8.409   3.971 -24.050  1.00 79.51           H
ATOM    975 2HB  TRP A  63       7.993   5.294 -24.913  1.00 79.51           H
ATOM    976  CG  TRP A  63       7.265   3.568 -25.662  1.00 72.11           C
ATOM    977  CD1 TRP A  63       7.408   2.771 -26.742  1.00 65.82           C
ATOM    978  HD1 TRP A  63       8.276   2.544 -27.184  1.00 65.82           H
ATOM    979  CD2 TRP A  63       5.847   3.589 -25.349  1.00 70.00           C
ATOM    980  NE1 TRP A  63       6.170   2.320 -27.139  1.00 62.17           N
ATOM    981  HE1 TRP A  63       6.013   1.718 -27.922  1.00 62.17           H
ATOM    982  CE2 TRP A  63       5.175   2.805 -26.319  1.00 66.28           C
ATOM    983  CE3 TRP A  63       5.060   4.217 -24.364  1.00 57.78           C
ATOM    984  HE3 TRP A  63       5.506   4.765 -23.656  1.00 57.78           H
ATOM    985  CZ2 TRP A  63       3.768   2.684 -26.337  1.00 60.76           C
ATOM    986  HZ2 TRP A  63       3.315   2.141 -27.044  1.00 60.76           H
ATOM    987  CZ3 TRP A  63       3.663   4.089 -24.357  1.00 57.08           C
ATOM    988  HZ3 TRP A  63       3.128   4.537 -23.641  1.00 57.08           H
ATOM    989  CH2 TRP A  63       3.011   3.338 -25.347  1.00 57.04           C
ATOM    990  HH2 TRP A  63       2.013   3.268 -25.349  1.00 57.04           H
ATOM    991  N   THR A  64      11.207   5.679 -24.209  1.00 82.54           N
ATOM    992  H   THR A  64      11.299   4.833 -23.684  1.00 82.54           H
ATOM    993  CA  THR A  64      11.989   6.838 -23.788  1.00 80.97           C
ATOM    994  HA  THR A  64      11.388   7.627 -23.916  1.00 80.97           H
ATOM    995  C   THR A  64      13.224   7.005 -24.674  1.00 80.00           C
ATOM    996  O   THR A  64      13.517   8.125 -25.068  1.00 76.68           O
ATOM    997  CB  THR A  64      12.370   6.736 -22.303  1.00 78.61           C
ATOM    998  HB  THR A  64      12.939   5.926 -22.162  1.00 78.61           H
ATOM    999  OG1 THR A  64      11.189   6.595 -21.543  1.00 69.86           O
ATOM   1000  HG1 THR A  64      10.433   6.563 -22.130  1.00 69.86           H
ATOM   1001  CG2 THR A  64      13.078   7.991 -21.789  1.00 70.08           C
ATOM   1002 1HG2 THR A  64      13.314   7.898 -20.822  1.00 70.08           H
ATOM   1003 2HG2 THR A  64      12.494   8.797 -21.887  1.00 70.08           H
ATOM   1004 3HG2 THR A  64      13.923   8.159 -22.297  1.00 70.08           H
ATOM   1005  N   GLN A  65      13.883   5.907 -25.044  1.00 81.42           N
ATOM   1006  H   GLN A  65      13.558   5.028 -24.694  1.00 81.42           H
ATOM   1007  CA  GLN A  65      15.056   5.901 -25.932  1.00 80.73           C
ATOM   1008  HA  GLN A  65      15.663   6.608 -25.569  1.00 80.73           H
ATOM   1009  C   GLN A  65      14.709   6.261 -27.385  1.00 79.18           C
ATOM   1010  O   GLN A  65      15.472   6.970 -28.035  1.00 77.06           O
ATOM   1011  CB  GLN A  65      15.701   4.515 -25.890  1.00 80.35           C
ATOM   1012 1HB  GLN A  65      14.989   3.829 -26.038  1.00 80.35           H
ATOM   1013 2HB  GLN A  65      16.377   4.458 -26.624  1.00 80.35           H
ATOM   1014  CG  GLN A  65      16.399   4.218 -24.555  1.00 72.74           C
ATOM   1015 1HG  GLN A  65      17.151   4.865 -24.432  1.00 72.74           H
ATOM   1016 2HG  GLN A  65      15.738   4.330 -23.813  1.00 72.74           H
ATOM   1017  CD  GLN A  65      16.961   2.795 -24.503  1.00 69.91           C
ATOM   1018  OE1 GLN A  65      16.713   1.974 -25.369  1.00 64.36           O
ATOM   1019  NE2 GLN A  65      17.719   2.449 -23.488  1.00 61.65           N
ATOM   1020 1HE2 GLN A  65      18.086   1.520 -23.432  1.00 61.65           H
ATOM   1021 2HE2 GLN A  65      17.929   3.114 -22.771  1.00 61.65           H
ATOM   1022  N   LYS A  66      13.545   5.828 -27.883  1.00 80.03           N
ATOM   1023  H   LYS A  66      12.956   5.278 -27.292  1.00 80.03           H
ATOM   1024  CA  LYS A  66      13.079   6.116 -29.258  1.00 76.65           C
ATOM   1025  HA  LYS A  66      13.870   5.970 -29.853  1.00 76.65           H
ATOM   1026  C   LYS A  66      12.675   7.590 -29.470  1.00 73.39           C
ATOM   1027  O   LYS A  66      12.365   7.987 -30.590  1.00 68.35           O
ATOM   1028  CB  LYS A  66      11.951   5.127 -29.619  1.00 73.84           C
ATOM   1029 1HB  LYS A  66      12.212   4.215 -29.301  1.00 73.84           H
ATOM   1030 2HB  LYS A  66      11.113   5.415 -29.155  1.00 73.84           H
ATOM   1031  CG  LYS A  66      11.672   5.056 -31.131  1.00 67.41           C
ATOM   1032 1HG  LYS A  66      11.314   5.940 -31.430  1.00 67.41           H
ATOM   1033 2HG  LYS A  66      12.532   4.867 -31.605  1.00 67.41           H
ATOM   1034  CD  LYS A  66      10.657   3.966 -31.509  1.00 65.71           C
ATOM   1035 1HD  LYS A  66      10.985   3.077 -31.190  1.00 65.71           H
ATOM   1036 2HD  LYS A  66       9.774   4.168 -31.085  1.00 65.71           H
ATOM   1037  CE  LYS A  66      10.497   3.935 -33.030  1.00 59.08           C
ATOM   1038 1HE  LYS A  66      10.165   4.827 -33.338  1.00 59.08           H
ATOM   1039 2HE  LYS A  66      11.388   3.749 -33.445  1.00 59.08           H
ATOM   1040  NZ  LYS A  66       9.541   2.899 -33.521  1.00 53.70           N
ATOM   1041 1HZ  LYS A  66       9.472   2.919 -34.518  1.00 53.70           H
ATOM   1042 2HZ  LYS A  66       8.626   3.049 -33.146  1.00 53.70           H
ATOM   1043 3HZ  LYS A  66       9.837   1.982 -33.252  1.00 53.70           H
ATOM   1044  N   LYS A  67      12.637   8.414 -28.422  1.00 69.77           N
ATOM   1045  H   LYS A  67      12.838   8.036 -27.518  1.00 69.77           H
ATOM   1046  CA  LYS A  67      12.318   9.840 -28.519  1.00 66.14           C
ATOM   1047  HA  LYS A  67      11.655   9.968 -29.257  1.00 66.14           H
ATOM   1048  C   LYS A  67      13.574  10.621 -28.894  1.00 64.51           C
ATOM   1049  O   LYS A  67      14.627  10.386 -28.315  1.00 60.08           O
ATOM   1050  CB  LYS A  67      11.682  10.304 -27.196  1.00 61.27           C
ATOM   1051 1HB  LYS A  67      11.192   9.538 -26.780  1.00 61.27           H
ATOM   1052 2HB  LYS A  67      12.402  10.616 -26.576  1.00 61.27           H
ATOM   1053  CG  LYS A  67      10.700  11.450 -27.428  1.00 54.68           C
ATOM   1054 1HG  LYS A  67      11.188  12.223 -27.834  1.00 54.68           H
ATOM   1055 2HG  LYS A  67       9.981  11.144 -28.053  1.00 54.68           H
ATOM   1056  CD  LYS A  67      10.066  11.891 -26.106  1.00 52.23           C
ATOM   1057 1HD  LYS A  67       9.629  11.106 -25.666  1.00 52.23           H
ATOM   1058 2HD  LYS A  67      10.773  12.261 -25.503  1.00 52.23           H
ATOM   1059  CE  LYS A  67       9.018  12.968 -26.383  1.00 47.23           C
ATOM   1060 1HE  LYS A  67       9.405  13.671 -26.980  1.00 47.23           H
ATOM   1061 2HE  LYS A  67       8.220  12.558 -26.824  1.00 47.23           H
ATOM   1062  NZ  LYS A  67       8.575  13.614 -25.133  1.00 43.43           N
ATOM   1063 1HZ  LYS A  67       7.889  14.318 -25.317  1.00 43.43           H
ATOM   1064 2HZ  LYS A  67       9.343  14.048 -24.662  1.00 43.43           H
ATOM   1065 3HZ  LYS A  67       8.170  12.946 -24.509  1.00 43.43           H
ATOM   1066  N   GLU A  68      13.467  11.558 -29.843  1.00 50.40           N
ATOM   1067  H   GLU A  68      12.585  11.656 -30.303  1.00 50.40           H
ATOM   1068  CA  GLU A  68      14.552  12.448 -30.253  1.00 49.64           C
ATOM   1069  HA  GLU A  68      15.143  11.871 -30.817  1.00 49.64           H
ATOM   1070  C   GLU A  68      15.332  12.992 -29.049  1.00 51.23           C
ATOM   1071  O   GLU A  68      14.735  13.510 -28.092  1.00 47.53           O
ATOM   1072  CB  GLU A  68      13.993  13.637 -31.042  1.00 44.30           C
ATOM   1073 1HB  GLU A  68      13.251  14.046 -30.511  1.00 44.30           H
ATOM   1074 2HB  GLU A  68      14.726  14.307 -31.162  1.00 44.30           H
ATOM   1075  CG  GLU A  68      13.448  13.257 -32.429  1.00 37.62           C
ATOM   1076 1HG  GLU A  68      14.209  12.959 -33.005  1.00 37.62           H
ATOM   1077 2HG  GLU A  68      12.795  12.507 -32.325  1.00 37.62           H
ATOM   1078  CD  GLU A  68      12.742  14.439 -33.113  1.00 34.29           C
ATOM   1079  OE1 GLU A  68      12.757  14.484 -34.349  1.00 29.39           O
ATOM   1080  OE2 GLU A  68      12.128  15.255 -32.374  1.00 33.17           O
ATOM   1081  N   LYS A  69      16.677  12.879 -29.104  1.00 58.03           N
ATOM   1082  H   LYS A  69      17.068  12.378 -29.876  1.00 58.03           H
ATOM   1083  CA  LYS A  69      17.605  13.435 -28.118  1.00 58.17           C
ATOM   1084  HA  LYS A  69      17.482  12.913 -27.274  1.00 58.17           H
ATOM   1085  C   LYS A  69      17.254  14.917 -27.886  1.00 57.88           C
ATOM   1086  O   LYS A  69      17.285  15.704 -28.822  1.00 53.96           O
ATOM   1087  CB  LYS A  69      19.065  13.276 -28.605  1.00 55.16           C
ATOM   1088 1HB  LYS A  69      19.118  13.597 -29.551  1.00 55.16           H
ATOM   1089 2HB  LYS A  69      19.653  13.842 -28.027  1.00 55.16           H
ATOM   1090  CG  LYS A  69      19.596  11.832 -28.559  1.00 50.46           C
ATOM   1091 1HG  LYS A  69      19.547  11.498 -27.618  1.00 50.46           H
ATOM   1092 2HG  LYS A  69      19.026  11.258 -29.147  1.00 50.46           H
ATOM   1093  CD  LYS A  69      21.055  11.750 -29.043  1.00 48.84           C
ATOM   1094 1HD  LYS A  69      21.093  12.042 -29.999  1.00 48.84           H
ATOM   1095 2HD  LYS A  69      21.613  12.363 -28.484  1.00 48.84           H
ATOM   1096  CE  LYS A  69      21.629  10.325 -28.938  1.00 43.13           C
ATOM   1097 1HE  LYS A  69      21.621  10.031 -27.982  1.00 43.13           H
ATOM   1098 2HE  LYS A  69      21.072   9.699 -29.484  1.00 43.13           H
ATOM   1099  NZ  LYS A  69      23.030  10.246 -29.432  1.00 39.18           N
ATOM   1100 1HZ  LYS A  69      23.385   9.314 -29.356  1.00 39.18           H
ATOM   1101 2HZ  LYS A  69      23.630  10.848 -28.905  1.00 39.18           H
ATOM   1102 3HZ  LYS A  69      23.087  10.519 -30.392  1.00 39.18           H
ATOM   1103  N   GLY A  70      16.879  15.270 -26.652  1.00 53.62           N
ATOM   1104  H   GLY A  70      16.806  14.553 -25.958  1.00 53.62           H
ATOM   1105  CA  GLY A  70      16.567  16.657 -26.255  1.00 55.45           C
ATOM   1106 1HA  GLY A  70      17.172  16.878 -25.490  1.00 55.45           H
ATOM   1107 2HA  GLY A  70      16.794  17.237 -27.038  1.00 55.45           H
ATOM   1108  C   GLY A  70      15.123  16.953 -25.834  1.00 58.04           C
ATOM   1109  O   GLY A  70      14.884  17.935 -25.129  1.00 56.06           O
ATOM   1110  N   LYS A  71      14.138  16.112 -26.147  1.00 59.69           N
ATOM   1111  H   LYS A  71      14.346  15.300 -26.692  1.00 59.69           H
ATOM   1112  CA  LYS A  71      12.747  16.349 -25.710  1.00 60.80           C
ATOM   1113  HA  LYS A  71      12.671  17.340 -25.596  1.00 60.80           H
ATOM   1114  C   LYS A  71      12.459  15.721 -24.338  1.00 62.39           C
ATOM   1115  O   LYS A  71      12.530  14.500 -24.173  1.00 59.62           O
ATOM   1116  CB  LYS A  71      11.743  15.925 -26.794  1.00 56.47           C
ATOM   1117 1HB  LYS A  71      12.014  15.032 -27.152  1.00 56.47           H
ATOM   1118 2HB  LYS A  71      10.834  15.858 -26.383  1.00 56.47           H
ATOM   1119  CG  LYS A  71      11.689  16.931 -27.957  1.00 50.67           C
ATOM   1120 1HG  LYS A  71      11.401  17.818 -27.596  1.00 50.67           H
ATOM   1121 2HG  LYS A  71      12.605  17.012 -28.349  1.00 50.67           H
ATOM   1122  CD  LYS A  71      10.711  16.515 -29.075  1.00 47.95           C
ATOM   1123 1HD  LYS A  71      10.983  15.625 -29.440  1.00 47.95           H
ATOM   1124 2HD  LYS A  71       9.786  16.453 -28.700  1.00 47.95           H
ATOM   1125  CE  LYS A  71      10.725  17.546 -30.208  1.00 41.93           C
ATOM   1126 1HE  LYS A  71      10.146  18.320 -29.950  1.00 41.93           H
ATOM   1127 2HE  LYS A  71      11.663  17.863 -30.347  1.00 41.93           H
ATOM   1128  NZ  LYS A  71      10.223  17.012 -31.512  1.00 37.15           N
ATOM   1129 1HZ  LYS A  71      10.249  17.716 -32.222  1.00 37.15           H
ATOM   1130 2HZ  LYS A  71       9.278  16.694 -31.429  1.00 37.15           H
ATOM   1131 3HZ  LYS A  71      10.780  16.242 -31.822  1.00 37.15           H
ATOM   1132  N   LYS A  72      12.041  16.534 -23.373  1.00 58.90           N
ATOM   1133  H   LYS A  72      11.980  17.510 -23.583  1.00 58.90           H
ATOM   1134  CA  LYS A  72      11.660  16.102 -22.014  1.00 61.44           C
ATOM   1135  HA  LYS A  72      12.512  15.764 -21.614  1.00 61.44           H
ATOM   1136  C   LYS A  72      10.624  14.959 -22.048  1.00 63.51           C
ATOM   1137  O   LYS A  72       9.718  14.941 -22.885  1.00 62.48           O
ATOM   1138  CB  LYS A  72      11.136  17.280 -21.174  1.00 58.62           C
ATOM   1139 1HB  LYS A  72      10.459  17.776 -21.718  1.00 58.62           H
ATOM   1140 2HB  LYS A  72      10.699  16.911 -20.354  1.00 58.62           H
ATOM   1141  CG  LYS A  72      12.241  18.272 -20.739  1.00 52.83           C
ATOM   1142 1HG  LYS A  72      12.942  17.776 -20.226  1.00 52.83           H
ATOM   1143 2HG  LYS A  72      12.651  18.682 -21.554  1.00 52.83           H
ATOM   1144  CD  LYS A  72      11.672  19.393 -19.849  1.00 49.17           C
ATOM   1145 1HD  LYS A  72      10.977  19.899 -20.360  1.00 49.17           H
ATOM   1146 2HD  LYS A  72      11.258  18.988 -19.034  1.00 49.17           H
ATOM   1147  CE  LYS A  72      12.778  20.361 -19.418  1.00 42.84           C
ATOM   1148 1HE  LYS A  72      13.457  19.866 -18.875  1.00 42.84           H
ATOM   1149 2HE  LYS A  72      13.216  20.745 -20.231  1.00 42.84           H
ATOM   1150  NZ  LYS A  72      12.246  21.491 -18.591  1.00 38.23           N
ATOM   1151 1HZ  LYS A  72      12.981  22.113 -18.319  1.00 38.23           H
ATOM   1152 2HZ  LYS A  72      11.807  21.151 -17.759  1.00 38.23           H
ATOM   1153 3HZ  LYS A  72      11.569  22.021 -19.101  1.00 38.23           H
ATOM   1154  N   LEU A  73      10.775  14.007 -21.114  1.00 61.34           N
ATOM   1155  H   LEU A  73      11.569  14.062 -20.509  1.00 61.34           H
ATOM   1156  CA  LEU A  73       9.844  12.892 -20.930  1.00 62.89           C
ATOM   1157  HA  LEU A  73       9.815  12.374 -21.785  1.00 62.89           H
ATOM   1158  C   LEU A  73       8.434  13.433 -20.638  1.00 67.91           C
ATOM   1159  O   LEU A  73       8.284  14.393 -19.884  1.00 64.41           O
ATOM   1160  CB  LEU A  73      10.366  11.994 -19.788  1.00 57.89           C
ATOM   1161 1HB  LEU A  73      11.325  11.779 -19.973  1.00 57.89           H
ATOM   1162 2HB  LEU A  73      10.298  12.506 -18.932  1.00 57.89           H
ATOM   1163  CG  LEU A  73       9.603  10.668 -19.614  1.00 51.73           C
ATOM   1164  HG  LEU A  73       8.638  10.907 -19.507  1.00 51.73           H
ATOM   1165  CD1 LEU A  73       9.773   9.745 -20.824  1.00 49.55           C
ATOM   1166 1HD1 LEU A  73       9.272   8.889 -20.695  1.00 49.55           H
ATOM   1167 2HD1 LEU A  73      10.736   9.518 -20.969  1.00 49.55           H
ATOM   1168 3HD1 LEU A  73       9.430  10.179 -21.657  1.00 49.55           H
ATOM   1169  CD2 LEU A  73      10.118   9.906 -18.390  1.00 49.86           C
ATOM   1170 1HD2 LEU A  73       9.626   9.043 -18.272  1.00 49.86           H
ATOM   1171 2HD2 LEU A  73       9.999  10.445 -17.556  1.00 49.86           H
ATOM   1172 3HD2 LEU A  73      11.091   9.695 -18.483  1.00 49.86           H
ATOM   1173  N   SER A  74       7.407  12.833 -21.250  1.00 73.77           N
ATOM   1174  H   SER A  74       7.584  12.128 -21.937  1.00 73.77           H
ATOM   1175  CA  SER A  74       6.029  13.197 -20.926  1.00 76.83           C
ATOM   1176  HA  SER A  74       5.953  14.171 -21.141  1.00 76.83           H
ATOM   1177  C   SER A  74       5.765  12.934 -19.443  1.00 79.80           C
ATOM   1178  O   SER A  74       6.157  11.887 -18.929  1.00 77.79           O
ATOM   1179  CB  SER A  74       5.026  12.395 -21.769  1.00 71.26           C
ATOM   1180 1HB  SER A  74       5.123  12.609 -22.741  1.00 71.26           H
ATOM   1181 2HB  SER A  74       5.145  11.412 -21.630  1.00 71.26           H
ATOM   1182  OG  SER A  74       3.706  12.721 -21.391  1.00 60.74           O
ATOM   1183  HG  SER A  74       3.159  12.795 -22.173  1.00 60.74           H
ATOM   1184  N   ARG A  75       5.083  13.865 -18.781  1.00 80.87           N
ATOM   1185  H   ARG A  75       4.782  14.674 -19.286  1.00 80.87           H
ATOM   1186  CA  ARG A  75       4.744  13.778 -17.352  1.00 83.30           C
ATOM   1187  HA  ARG A  75       5.606  13.800 -16.845  1.00 83.30           H
ATOM   1188  C   ARG A  75       4.048  12.462 -17.003  1.00 85.79           C
ATOM   1189  O   ARG A  75       4.455  11.803 -16.061  1.00 84.86           O
ATOM   1190  CB  ARG A  75       3.861  14.975 -17.001  1.00 80.69           C
ATOM   1191 1HB  ARG A  75       4.286  15.805 -17.361  1.00 80.69           H
ATOM   1192 2HB  ARG A  75       2.964  14.849 -17.425  1.00 80.69           H
ATOM   1193  CG  ARG A  75       3.675  15.131 -15.492  1.00 73.65           C
ATOM   1194 1HG  ARG A  75       3.381  14.254 -15.112  1.00 73.65           H
ATOM   1195 2HG  ARG A  75       4.550  15.394 -15.086  1.00 73.65           H
ATOM   1196  CD  ARG A  75       2.630  16.194 -15.146  1.00 73.05           C
ATOM   1197 1HD  ARG A  75       1.713  15.834 -15.321  1.00 73.05           H
ATOM   1198 2HD  ARG A  75       2.711  16.445 -14.181  1.00 73.05           H
ATOM   1199  NE  ARG A  75       2.797  17.415 -15.946  1.00 65.47           N
ATOM   1200  HE  ARG A  75       3.003  17.290 -16.917  1.00 65.47           H
ATOM   1201  CZ  ARG A  75       2.704  18.658 -15.517  1.00 59.85           C
ATOM   1202  NH1 ARG A  75       2.437  18.943 -14.281  1.00 56.73           N
ATOM   1203 1HH1 ARG A  75       2.294  18.208 -13.618  1.00 56.73           H
ATOM   1204 2HH1 ARG A  75       2.374  19.898 -13.990  1.00 56.73           H
ATOM   1205  NH2 ARG A  75       2.869  19.651 -16.354  1.00 50.42           N
ATOM   1206 1HH2 ARG A  75       3.065  19.466 -17.317  1.00 50.42           H
ATOM   1207 2HH2 ARG A  75       2.799  20.595 -16.030  1.00 50.42           H
ATOM   1208  N   MET A  76       3.094  12.035 -17.816  1.00 84.24           N
ATOM   1209  H   MET A  76       2.826  12.616 -18.585  1.00 84.24           H
ATOM   1210  CA  MET A  76       2.416  10.753 -17.640  1.00 85.18           C
ATOM   1211  HA  MET A  76       1.974  10.812 -16.745  1.00 85.18           H
ATOM   1212  C   MET A  76       3.393   9.574 -17.606  1.00 87.19           C
ATOM   1213  O   MET A  76       3.306   8.717 -16.739  1.00 86.67           O
ATOM   1214  CB  MET A  76       1.384  10.567 -18.761  1.00 82.28           C
ATOM   1215 1HB  MET A  76       0.705  11.299 -18.704  1.00 82.28           H
ATOM   1216 2HB  MET A  76       1.850  10.612 -19.645  1.00 82.28           H
ATOM   1217  CG  MET A  76       0.671   9.219 -18.645  1.00 72.16           C
ATOM   1218 1HG  MET A  76       0.075   9.178 -19.447  1.00 72.16           H
ATOM   1219 2HG  MET A  76       1.399   8.539 -18.734  1.00 72.16           H
ATOM   1220  SD  MET A  76      -0.253   9.021 -17.107  1.00 65.12           S
ATOM   1221  CE  MET A  76      -1.804   9.770 -17.634  1.00 57.00           C
ATOM   1222 1HE  MET A  76      -2.477   9.758 -16.895  1.00 57.00           H
ATOM   1223 2HE  MET A  76      -2.194   9.277 -18.412  1.00 57.00           H
ATOM   1224 3HE  MET A  76      -1.667  10.721 -17.910  1.00 57.00           H
ATOM   1225  N   LYS A  77       4.374   9.521 -18.519  1.00 86.14           N
ATOM   1226  H   LYS A  77       4.430  10.245 -19.206  1.00 86.14           H
ATOM   1227  CA  LYS A  77       5.370   8.441 -18.549  1.00 86.62           C
ATOM   1228  HA  LYS A  77       4.820   7.606 -18.549  1.00 86.62           H
ATOM   1229  C   LYS A  77       6.259   8.437 -17.310  1.00 88.62           C
ATOM   1230  O   LYS A  77       6.658   7.373 -16.865  1.00 88.37           O
ATOM   1231  CB  LYS A  77       6.230   8.507 -19.818  1.00 85.13           C
ATOM   1232 1HB  LYS A  77       6.640   9.417 -19.878  1.00 85.13           H
ATOM   1233 2HB  LYS A  77       6.953   7.819 -19.749  1.00 85.13           H
ATOM   1234  CG  LYS A  77       5.431   8.247 -21.099  1.00 78.66           C
ATOM   1235 1HG  LYS A  77       4.932   7.386 -21.005  1.00 78.66           H
ATOM   1236 2HG  LYS A  77       4.782   8.995 -21.238  1.00 78.66           H
ATOM   1237  CD  LYS A  77       6.376   8.159 -22.312  1.00 73.99           C
ATOM   1238 1HD  LYS A  77       6.865   9.025 -22.418  1.00 73.99           H
ATOM   1239 2HD  LYS A  77       7.034   7.419 -22.170  1.00 73.99           H
ATOM   1240  CE  LYS A  77       5.573   7.879 -23.579  1.00 66.95           C
ATOM   1241 1HE  LYS A  77       4.956   7.109 -23.417  1.00 66.95           H
ATOM   1242 2HE  LYS A  77       5.039   8.690 -23.819  1.00 66.95           H
ATOM   1243  NZ  LYS A  77       6.448   7.539 -24.733  1.00 58.39           N
ATOM   1244 1HZ  LYS A  77       5.905   7.359 -25.553  1.00 58.39           H
ATOM   1245 2HZ  LYS A  77       6.994   6.724 -24.541  1.00 58.39           H
ATOM   1246 3HZ  LYS A  77       7.077   8.289 -24.939  1.00 58.39           H
ATOM   1247  N   LEU A  78       6.576   9.612 -16.761  1.00 88.53           N
ATOM   1248  H   LEU A  78       6.312  10.451 -17.237  1.00 88.53           H
ATOM   1249  CA  LEU A  78       7.294   9.721 -15.493  1.00 89.74           C
ATOM   1250  HA  LEU A  78       8.132   9.186 -15.601  1.00 89.74           H
ATOM   1251  C   LEU A  78       6.477   9.116 -14.347  1.00 91.21           C
ATOM   1252  O   LEU A  78       6.990   8.265 -13.629  1.00 91.30           O
ATOM   1253  CB  LEU A  78       7.621  11.207 -15.216  1.00 89.01           C
ATOM   1254 1HB  LEU A  78       8.131  11.569 -15.996  1.00 89.01           H
ATOM   1255 2HB  LEU A  78       6.761  11.707 -15.119  1.00 89.01           H
ATOM   1256  CG  LEU A  78       8.460  11.432 -13.940  1.00 84.26           C
ATOM   1257  HG  LEU A  78       8.310  10.670 -13.309  1.00 84.26           H
ATOM   1258  CD1 LEU A  78       9.946  11.501 -14.283  1.00 79.04           C
ATOM   1259 1HD1 LEU A  78      10.497  11.647 -13.461  1.00 79.04           H
ATOM   1260 2HD1 LEU A  78      10.133  12.252 -14.916  1.00 79.04           H
ATOM   1261 3HD1 LEU A  78      10.254  10.653 -14.713  1.00 79.04           H
ATOM   1262  CD2 LEU A  78       8.038  12.734 -13.270  1.00 78.34           C
ATOM   1263 1HD2 LEU A  78       8.571  12.899 -12.440  1.00 78.34           H
ATOM   1264 2HD2 LEU A  78       7.071  12.709 -13.015  1.00 78.34           H
ATOM   1265 3HD2 LEU A  78       8.174  13.513 -13.882  1.00 78.34           H
ATOM   1266  N   LEU A  79       5.206   9.500 -14.218  1.00 90.19           N
ATOM   1267  H   LEU A  79       4.844  10.168 -14.868  1.00 90.19           H
ATOM   1268  CA  LEU A  79       4.315   8.993 -13.173  1.00 90.80           C
ATOM   1269  HA  LEU A  79       4.765   9.202 -12.305  1.00 90.80           H
ATOM   1270  C   LEU A  79       4.144   7.476 -13.264  1.00 92.17           C
ATOM   1271  O   LEU A  79       4.367   6.776 -12.281  1.00 92.23           O
ATOM   1272  CB  LEU A  79       2.957   9.707 -13.268  1.00 90.53           C
ATOM   1273 1HB  LEU A  79       2.602   9.570 -14.193  1.00 90.53           H
ATOM   1274 2HB  LEU A  79       2.339   9.282 -12.607  1.00 90.53           H
ATOM   1275  CG  LEU A  79       2.984  11.221 -12.988  1.00 88.47           C
ATOM   1276  HG  LEU A  79       3.618  11.629 -13.645  1.00 88.47           H
ATOM   1277  CD1 LEU A  79       1.579  11.803 -13.146  1.00 85.01           C
ATOM   1278 1HD1 LEU A  79       1.577  12.787 -12.968  1.00 85.01           H
ATOM   1279 2HD1 LEU A  79       0.939  11.374 -12.508  1.00 85.01           H
ATOM   1280 3HD1 LEU A  79       1.233  11.658 -14.073  1.00 85.01           H
ATOM   1281  CD2 LEU A  79       3.483  11.553 -11.583  1.00 84.71           C
ATOM   1282 1HD2 LEU A  79       3.490  12.541 -11.429  1.00 84.71           H
ATOM   1283 2HD2 LEU A  79       4.413  11.214 -11.444  1.00 84.71           H
ATOM   1284 3HD2 LEU A  79       2.897  11.138 -10.887  1.00 84.71           H
ATOM   1285  N   LEU A  80       3.867   6.948 -14.452  1.00 90.77           N
ATOM   1286  H   LEU A  80       3.741   7.565 -15.229  1.00 90.77           H
ATOM   1287  CA  LEU A  80       3.737   5.503 -14.681  1.00 91.16           C
ATOM   1288  HA  LEU A  80       3.041   5.197 -14.031  1.00 91.16           H
ATOM   1289  C   LEU A  80       5.037   4.751 -14.388  1.00 92.32           C
ATOM   1290  O   LEU A  80       4.987   3.650 -13.846  1.00 92.28           O
ATOM   1291  CB  LEU A  80       3.302   5.248 -16.132  1.00 90.38           C
ATOM   1292 1HB  LEU A  80       3.943   5.722 -16.735  1.00 90.38           H
ATOM   1293 2HB  LEU A  80       3.351   4.264 -16.301  1.00 90.38           H
ATOM   1294  CG  LEU A  80       1.879   5.723 -16.478  1.00 87.16           C
ATOM   1295  HG  LEU A  80       1.843   6.712 -16.334  1.00 87.16           H
ATOM   1296  CD1 LEU A  80       1.567   5.368 -17.932  1.00 83.97           C
ATOM   1297 1HD1 LEU A  80       0.646   5.666 -18.184  1.00 83.97           H
ATOM   1298 2HD1 LEU A  80       1.622   4.380 -18.079  1.00 83.97           H
ATOM   1299 3HD1 LEU A  80       2.214   5.808 -18.555  1.00 83.97           H
ATOM   1300  CD2 LEU A  80       0.820   5.113 -15.579  1.00 83.90           C
ATOM   1301 1HD2 LEU A  80      -0.092   5.439 -15.827  1.00 83.90           H
ATOM   1302 2HD2 LEU A  80       0.982   5.352 -14.622  1.00 83.90           H
ATOM   1303 3HD2 LEU A  80       0.820   4.116 -15.651  1.00 83.90           H
ATOM   1304  N   LYS A  81       6.205   5.327 -14.680  1.00 92.83           N
ATOM   1305  H   LYS A  81       6.200   6.204 -15.161  1.00 92.83           H
ATOM   1306  CA  LYS A  81       7.497   4.728 -14.325  1.00 93.26           C
ATOM   1307  HA  LYS A  81       7.508   3.817 -14.738  1.00 93.26           H
ATOM   1308  C   LYS A  81       7.624   4.555 -12.815  1.00 94.29           C
ATOM   1309  O   LYS A  81       7.999   3.479 -12.364  1.00 94.28           O
ATOM   1310  CB  LYS A  81       8.646   5.571 -14.904  1.00 92.54           C
ATOM   1311 1HB  LYS A  81       8.536   5.632 -15.896  1.00 92.54           H
ATOM   1312 2HB  LYS A  81       8.607   6.488 -14.507  1.00 92.54           H
ATOM   1313  CG  LYS A  81      10.020   4.939 -14.585  1.00 88.45           C
ATOM   1314 1HG  LYS A  81      10.098   4.815 -13.596  1.00 88.45           H
ATOM   1315 2HG  LYS A  81      10.081   4.050 -15.039  1.00 88.45           H
ATOM   1316  CD  LYS A  81      11.186   5.818 -15.065  1.00 86.58           C
ATOM   1317 1HD  LYS A  81      11.170   5.893 -16.062  1.00 86.58           H
ATOM   1318 2HD  LYS A  81      11.116   6.730 -14.660  1.00 86.58           H
ATOM   1319  CE  LYS A  81      12.487   5.147 -14.615  1.00 77.51           C
ATOM   1320 1HE  LYS A  81      12.456   4.997 -13.627  1.00 77.51           H
ATOM   1321 2HE  LYS A  81      12.584   4.268 -15.083  1.00 77.51           H
ATOM   1322  NZ  LYS A  81      13.693   5.961 -14.917  1.00 72.04           N
ATOM   1323 1HZ  LYS A  81      14.524   5.497 -14.612  1.00 72.04           H
ATOM   1324 2HZ  LYS A  81      13.650   6.849 -14.458  1.00 72.04           H
ATOM   1325 3HZ  LYS A  81      13.777   6.127 -15.900  1.00 72.04           H
ATOM   1326  N   HIS A  82       7.338   5.598 -12.036  1.00 94.63           N
ATOM   1327  H   HIS A  82       7.034   6.450 -12.462  1.00 94.63           H
ATOM   1328  CA  HIS A  82       7.454   5.539 -10.580  1.00 95.22           C
ATOM   1329  HA  HIS A  82       8.348   5.128 -10.402  1.00 95.22           H
ATOM   1330  C   HIS A  82       6.411   4.623  -9.943  1.00 95.76           C
ATOM   1331  O   HIS A  82       6.757   3.894  -9.021  1.00 95.35           O
ATOM   1332  CB  HIS A  82       7.402   6.952 -10.002  1.00 95.20           C
ATOM   1333 1HB  HIS A  82       6.704   7.480 -10.486  1.00 95.20           H
ATOM   1334 2HB  HIS A  82       7.168   6.902  -9.031  1.00 95.20           H
ATOM   1335  CG  HIS A  82       8.723   7.661 -10.141  1.00 94.89           C
ATOM   1336  ND1 HIS A  82       9.804   7.493  -9.317  1.00 87.60           N
ATOM   1337  HD1 HIS A  82       9.854   6.882  -8.527  1.00 87.60           H
ATOM   1338  CD2 HIS A  82       9.070   8.568 -11.097  1.00 87.79           C
ATOM   1339  HD2 HIS A  82       8.489   8.889 -11.845  1.00 87.79           H
ATOM   1340  CE1 HIS A  82      10.791   8.301  -9.762  1.00 88.50           C
ATOM   1341  HE1 HIS A  82      11.694   8.385  -9.341  1.00 88.50           H
ATOM   1342  NE2 HIS A  82      10.390   8.970 -10.842  1.00 89.99           N
ATOM   1343  N   LEU A  83       5.193   4.583 -10.468  1.00 93.76           N
ATOM   1344  H   LEU A  83       4.963   5.225 -11.200  1.00 93.76           H
ATOM   1345  CA  LEU A  83       4.172   3.634 -10.016  1.00 93.73           C
ATOM   1346  HA  LEU A  83       4.108   3.698  -9.020  1.00 93.73           H
ATOM   1347  C   LEU A  83       4.573   2.185 -10.314  1.00 94.65           C
ATOM   1348  O   LEU A  83       4.499   1.338  -9.433  1.00 94.62           O
ATOM   1349  CB  LEU A  83       2.839   4.044 -10.658  1.00 93.49           C
ATOM   1350 1HB  LEU A  83       2.641   4.986 -10.388  1.00 93.49           H
ATOM   1351 2HB  LEU A  83       2.944   3.996 -11.651  1.00 93.49           H
ATOM   1352  CG  LEU A  83       1.639   3.174 -10.265  1.00 92.58           C
ATOM   1353  HG  LEU A  83       1.824   2.258 -10.622  1.00 92.58           H
ATOM   1354  CD1 LEU A  83       1.428   3.004  -8.776  1.00 89.62           C
ATOM   1355 1HD1 LEU A  83       0.632   2.428  -8.590  1.00 89.62           H
ATOM   1356 2HD1 LEU A  83       1.278   3.887  -8.332  1.00 89.62           H
ATOM   1357 3HD1 LEU A  83       2.224   2.576  -8.348  1.00 89.62           H
ATOM   1358  CD2 LEU A  83       0.374   3.842 -10.828  1.00 89.82           C
ATOM   1359 1HD2 LEU A  83      -0.443   3.313 -10.599  1.00 89.82           H
ATOM   1360 2HD2 LEU A  83       0.422   3.918 -11.824  1.00 89.82           H
ATOM   1361 3HD2 LEU A  83       0.258   4.762 -10.455  1.00 89.82           H
ATOM   1362  N   THR A  84       5.102   1.901 -11.507  1.00 94.98           N
ATOM   1363  H   THR A  84       5.156   2.625 -12.195  1.00 94.98           H
ATOM   1364  CA  THR A  84       5.609   0.560 -11.847  1.00 95.01           C
ATOM   1365  HA  THR A  84       4.831  -0.046 -11.679  1.00 95.01           H
ATOM   1366  C   THR A  84       6.780   0.155 -10.956  1.00 95.50           C
ATOM   1367  O   THR A  84       6.873  -0.994 -10.537  1.00 95.18           O
ATOM   1368  CB  THR A  84       6.050   0.485 -13.317  1.00 94.50           C
ATOM   1369  HB  THR A  84       6.823   1.111 -13.424  1.00 94.50           H
ATOM   1370  OG1 THR A  84       5.038   0.929 -14.185  1.00 86.52           O
ATOM   1371  HG1 THR A  84       5.395   1.030 -15.067  1.00 86.52           H
ATOM   1372  CG2 THR A  84       6.394  -0.932 -13.765  1.00 87.35           C
ATOM   1373 1HG2 THR A  84       6.677  -0.946 -14.724  1.00 87.35           H
ATOM   1374 2HG2 THR A  84       5.606  -1.540 -13.668  1.00 87.35           H
ATOM   1375 3HG2 THR A  84       7.142  -1.309 -13.219  1.00 87.35           H
ATOM   1376  N   LEU A  85       7.690   1.080 -10.642  1.00 95.84           N
ATOM   1377  H   LEU A  85       7.619   1.983 -11.067  1.00 95.84           H
ATOM   1378  CA  LEU A  85       8.790   0.832  -9.701  1.00 96.54           C
ATOM   1379  HA  LEU A  85       9.253   0.016 -10.048  1.00 96.54           H
ATOM   1380  C   LEU A  85       8.272   0.547  -8.287  1.00 96.85           C
ATOM   1381  O   LEU A  85       8.790  -0.351  -7.634  1.00 96.28           O
ATOM   1382  CB  LEU A  85       9.753   2.024  -9.682  1.00 96.19           C
ATOM   1383 1HB  LEU A  85       9.210   2.861  -9.609  1.00 96.19           H
ATOM   1384 2HB  LEU A  85      10.341   1.936  -8.878  1.00 96.19           H
ATOM   1385  CG  LEU A  85      10.651   2.139 -10.925  1.00 86.94           C
ATOM   1386  HG  LEU A  85      10.057   2.066 -11.726  1.00 86.94           H
ATOM   1387  CD1 LEU A  85      11.396   3.479 -10.893  1.00 82.05           C
ATOM   1388 1HD1 LEU A  85      11.988   3.579 -11.692  1.00 82.05           H
ATOM   1389 2HD1 LEU A  85      11.968   3.552 -10.076  1.00 82.05           H
ATOM   1390 3HD1 LEU A  85      10.754   4.246 -10.888  1.00 82.05           H
ATOM   1391  CD2 LEU A  85      11.695   1.024 -10.999  1.00 83.29           C
ATOM   1392 1HD2 LEU A  85      12.265   1.121 -11.815  1.00 83.29           H
ATOM   1393 2HD2 LEU A  85      11.258   0.125 -11.035  1.00 83.29           H
ATOM   1394 3HD2 LEU A  85      12.296   1.042 -10.200  1.00 83.29           H
ATOM   1395  N   ALA A  86       7.246   1.272  -7.824  1.00 96.76           N
ATOM   1396  H   ALA A  86       6.883   2.004  -8.400  1.00 96.76           H
ATOM   1397  CA  ALA A  86       6.633   1.046  -6.521  1.00 96.51           C
ATOM   1398  HA  ALA A  86       7.375   1.034  -5.851  1.00 96.51           H
ATOM   1399  C   ALA A  86       5.940  -0.327  -6.444  1.00 96.35           C
ATOM   1400  O   ALA A  86       6.196  -1.081  -5.511  1.00 95.63           O
ATOM   1401  CB  ALA A  86       5.675   2.210  -6.232  1.00 96.39           C
ATOM   1402 1HB  ALA A  86       6.150   3.088  -6.289  1.00 96.39           H
ATOM   1403 2HB  ALA A  86       5.282   2.132  -5.316  1.00 96.39           H
ATOM   1404 3HB  ALA A  86       4.921   2.226  -6.889  1.00 96.39           H
ATOM   1405  N   ASN A  87       5.181  -0.724  -7.467  1.00 95.96           N
ATOM   1406  H   ASN A  87       5.023  -0.080  -8.216  1.00 95.96           H
ATOM   1407  CA  ASN A  87       4.565  -2.052  -7.555  1.00 95.25           C
ATOM   1408  HA  ASN A  87       4.042  -2.147  -6.708  1.00 95.25           H
ATOM   1409  C   ASN A  87       5.604  -3.178  -7.630  1.00 95.75           C
ATOM   1410  O   ASN A  87       5.421  -4.238  -7.048  1.00 95.14           O
ATOM   1411  CB  ASN A  87       3.675  -2.115  -8.807  1.00 94.60           C
ATOM   1412 1HB  ASN A  87       4.195  -1.774  -9.590  1.00 94.60           H
ATOM   1413 2HB  ASN A  87       3.414  -3.067  -8.969  1.00 94.60           H
ATOM   1414  CG  ASN A  87       2.410  -1.294  -8.691  1.00 92.66           C
ATOM   1415  OD1 ASN A  87       2.006  -0.859  -7.640  1.00 86.38           O
ATOM   1416  ND2 ASN A  87       1.736  -1.078  -9.792  1.00 86.40           N
ATOM   1417 1HD2 ASN A  87       0.886  -0.552  -9.763  1.00 86.40           H
ATOM   1418 2HD2 ASN A  87       2.071  -1.439 -10.662  1.00 86.40           H
ATOM   1419  N   LEU A  88       6.717  -2.958  -8.349  1.00 96.08           N
ATOM   1420  H   LEU A  88       6.806  -2.102  -8.858  1.00 96.08           H
ATOM   1421  CA  LEU A  88       7.797  -3.931  -8.407  1.00 96.33           C
ATOM   1422  HA  LEU A  88       7.377  -4.808  -8.642  1.00 96.33           H
ATOM   1423  C   LEU A  88       8.475  -4.084  -7.038  1.00 96.81           C
ATOM   1424  O   LEU A  88       8.794  -5.196  -6.641  1.00 96.24           O
ATOM   1425  CB  LEU A  88       8.790  -3.518  -9.504  1.00 95.69           C
ATOM   1426 1HB  LEU A  88       8.273  -3.322 -10.338  1.00 95.69           H
ATOM   1427 2HB  LEU A  88       9.264  -2.690  -9.203  1.00 95.69           H
ATOM   1428  CG  LEU A  88       9.846  -4.598  -9.824  1.00 91.31           C
ATOM   1429  HG  LEU A  88      10.293  -4.852  -8.966  1.00 91.31           H
ATOM   1430  CD1 LEU A  88       9.220  -5.851 -10.440  1.00 87.92           C
ATOM   1431 1HD1 LEU A  88       9.918  -6.539 -10.640  1.00 87.92           H
ATOM   1432 2HD1 LEU A  88       8.749  -5.633 -11.295  1.00 87.92           H
ATOM   1433 3HD1 LEU A  88       8.554  -6.262  -9.818  1.00 87.92           H
ATOM   1434  CD2 LEU A  88      10.856  -4.043 -10.819  1.00 88.44           C
ATOM   1435 1HD2 LEU A  88      11.552  -4.726 -11.042  1.00 88.44           H
ATOM   1436 2HD2 LEU A  88      11.322  -3.240 -10.447  1.00 88.44           H
ATOM   1437 3HD2 LEU A  88      10.408  -3.771 -11.671  1.00 88.44           H
ATOM   1438  N   LEU A  89       8.654  -2.992  -6.308  1.00 96.35           N
ATOM   1439  H   LEU A  89       8.413  -2.111  -6.714  1.00 96.35           H
ATOM   1440  CA  LEU A  89       9.183  -2.999  -4.945  1.00 96.45           C
ATOM   1441  HA  LEU A  89      10.056  -3.486  -4.971  1.00 96.45           H
ATOM   1442  C   LEU A  89       8.266  -3.774  -3.989  1.00 96.59           C
ATOM   1443  O   LEU A  89       8.736  -4.650  -3.269  1.00 95.74           O
ATOM   1444  CB  LEU A  89       9.387  -1.538  -4.501  1.00 95.70           C
ATOM   1445 1HB  LEU A  89       9.924  -1.067  -5.201  1.00 95.70           H
ATOM   1446 2HB  LEU A  89       8.490  -1.104  -4.421  1.00 95.70           H
ATOM   1447  CG  LEU A  89      10.113  -1.386  -3.160  1.00 89.99           C
ATOM   1448  HG  LEU A  89       9.680  -2.001  -2.501  1.00 89.99           H
ATOM   1449  CD1 LEU A  89      11.592  -1.749  -3.288  1.00 84.63           C
ATOM   1450 1HD1 LEU A  89      12.063  -1.649  -2.411  1.00 84.63           H
ATOM   1451 2HD1 LEU A  89      12.050  -1.158  -3.952  1.00 84.63           H
ATOM   1452 3HD1 LEU A  89      11.704  -2.696  -3.590  1.00 84.63           H
ATOM   1453  CD2 LEU A  89      10.019   0.064  -2.694  1.00 85.13           C
ATOM   1454 1HD2 LEU A  89      10.486   0.190  -1.819  1.00 85.13           H
ATOM   1455 2HD2 LEU A  89       9.066   0.341  -2.576  1.00 85.13           H
ATOM   1456 3HD2 LEU A  89      10.439   0.682  -3.359  1.00 85.13           H
ATOM   1457  N   GLU A  90       6.958  -3.520  -4.039  1.00 95.40           N
ATOM   1458  H   GLU A  90       6.643  -2.775  -4.627  1.00 95.40           H
ATOM   1459  CA  GLU A  90       5.956  -4.275  -3.277  1.00 95.11           C
ATOM   1460  HA  GLU A  90       6.186  -4.164  -2.310  1.00 95.11           H
ATOM   1461  C   GLU A  90       6.015  -5.770  -3.624  1.00 95.13           C
ATOM   1462  O   GLU A  90       6.110  -6.621  -2.730  1.00 94.06           O
ATOM   1463  CB  GLU A  90       4.564  -3.695  -3.558  1.00 94.22           C
ATOM   1464 1HB  GLU A  90       4.582  -2.714  -3.366  1.00 94.22           H
ATOM   1465 2HB  GLU A  90       4.345  -3.842  -4.523  1.00 94.22           H
ATOM   1466  CG  GLU A  90       3.470  -4.352  -2.693  1.00 90.94           C
ATOM   1467 1HG  GLU A  90       3.451  -5.332  -2.893  1.00 90.94           H
ATOM   1468 2HG  GLU A  90       3.699  -4.213  -1.730  1.00 90.94           H
ATOM   1469  CD  GLU A  90       2.069  -3.778  -2.946  1.00 89.70           C
ATOM   1470  OE1 GLU A  90       1.116  -4.339  -2.363  1.00 79.52           O
ATOM   1471  OE2 GLU A  90       1.943  -2.812  -3.724  1.00 82.32           O
ATOM   1472  N   THR A  91       6.059  -6.101  -4.902  1.00 96.46           N
ATOM   1473  H   THR A  91       6.029  -5.367  -5.581  1.00 96.46           H
ATOM   1474  CA  THR A  91       6.150  -7.483  -5.382  1.00 96.45           C
ATOM   1475  HA  THR A  91       5.333  -7.929  -5.017  1.00 96.45           H
ATOM   1476  C   THR A  91       7.401  -8.190  -4.850  1.00 96.44           C
ATOM   1477  O   THR A  91       7.309  -9.305  -4.341  1.00 95.38           O
ATOM   1478  CB  THR A  91       6.159  -7.520  -6.916  1.00 96.01           C
ATOM   1479  HB  THR A  91       6.931  -6.972  -7.239  1.00 96.01           H
ATOM   1480  OG1 THR A  91       4.981  -6.932  -7.422  1.00 90.46           O
ATOM   1481  HG1 THR A  91       5.117  -5.992  -7.537  1.00 90.46           H
ATOM   1482  CG2 THR A  91       6.235  -8.933  -7.479  1.00 91.04           C
ATOM   1483 1HG2 THR A  91       6.239  -8.921  -8.479  1.00 91.04           H
ATOM   1484 2HG2 THR A  91       5.452  -9.480  -7.182  1.00 91.04           H
ATOM   1485 3HG2 THR A  91       7.067  -9.396  -7.174  1.00 91.04           H
ATOM   1486  N   LEU A  92       8.578  -7.557  -4.946  1.00 96.57           N
ATOM   1487  H   LEU A  92       8.578  -6.612  -5.274  1.00 96.57           H
ATOM   1488  CA  LEU A  92       9.863  -8.164  -4.600  1.00 96.60           C
ATOM   1489  HA  LEU A  92       9.793  -9.096  -4.956  1.00 96.60           H
ATOM   1490  C   LEU A  92      10.109  -8.264  -3.090  1.00 96.58           C
ATOM   1491  O   LEU A  92      10.921  -9.082  -2.671  1.00 95.66           O
ATOM   1492  CB  LEU A  92      11.000  -7.374  -5.268  1.00 96.64           C
ATOM   1493 1HB  LEU A  92      10.888  -6.409  -5.032  1.00 96.64           H
ATOM   1494 2HB  LEU A  92      11.868  -7.709  -4.900  1.00 96.64           H
ATOM   1495  CG  LEU A  92      11.053  -7.489  -6.803  1.00 95.27           C
ATOM   1496  HG  LEU A  92      10.150  -7.245  -7.157  1.00 95.27           H
ATOM   1497  CD1 LEU A  92      12.149  -6.558  -7.326  1.00 91.38           C
ATOM   1498 1HD1 LEU A  92      12.214  -6.605  -8.323  1.00 91.38           H
ATOM   1499 2HD1 LEU A  92      13.041  -6.806  -6.948  1.00 91.38           H
ATOM   1500 3HD1 LEU A  92      11.962  -5.608  -7.075  1.00 91.38           H
ATOM   1501  CD2 LEU A  92      11.371  -8.902  -7.282  1.00 91.65           C
ATOM   1502 1HD2 LEU A  92      11.398  -8.944  -8.281  1.00 91.65           H
ATOM   1503 2HD2 LEU A  92      10.680  -9.552  -6.966  1.00 91.65           H
ATOM   1504 3HD2 LEU A  92      12.259  -9.206  -6.937  1.00 91.65           H
ATOM   1505  N   ILE A  93       9.455  -7.438  -2.278  1.00 96.28           N
ATOM   1506  H   ILE A  93       8.791  -6.805  -2.677  1.00 96.28           H
ATOM   1507  CA  ILE A  93       9.660  -7.411  -0.828  1.00 95.65           C
ATOM   1508  HA  ILE A  93      10.489  -7.941  -0.650  1.00 95.65           H
ATOM   1509  C   ILE A  93       8.517  -8.117  -0.105  1.00 94.90           C
ATOM   1510  O   ILE A  93       8.759  -9.024   0.689  1.00 93.60           O
ATOM   1511  CB  ILE A  93       9.884  -5.959  -0.343  1.00 95.21           C
ATOM   1512  HB  ILE A  93       9.119  -5.387  -0.639  1.00 95.21           H
ATOM   1513  CG1 ILE A  93      11.203  -5.427  -0.957  1.00 92.23           C
ATOM   1514 1HG1 ILE A  93      11.963  -5.970  -0.601  1.00 92.23           H
ATOM   1515 2HG1 ILE A  93      11.157  -5.529  -1.951  1.00 92.23           H
ATOM   1516  CG2 ILE A  93       9.922  -5.887   1.194  1.00 92.02           C
ATOM   1517 1HG2 ILE A  93      10.067  -4.948   1.505  1.00 92.02           H
ATOM   1518 2HG2 ILE A  93      10.662  -6.450   1.561  1.00 92.02           H
ATOM   1519 3HG2 ILE A  93       9.063  -6.213   1.589  1.00 92.02           H
ATOM   1520  CD1 ILE A  93      11.486  -3.960  -0.647  1.00 82.69           C
ATOM   1521 1HD1 ILE A  93      12.346  -3.665  -1.064  1.00 82.69           H
ATOM   1522 2HD1 ILE A  93      11.555  -3.809   0.339  1.00 82.69           H
ATOM   1523 3HD1 ILE A  93      10.757  -3.372  -0.998  1.00 82.69           H
ATOM   1524  N   VAL A  94       7.280  -7.719  -0.359  1.00 94.30           N
ATOM   1525  H   VAL A  94       7.125  -7.099  -1.128  1.00 94.30           H
ATOM   1526  CA  VAL A  94       6.128  -8.150   0.440  1.00 93.05           C
ATOM   1527  HA  VAL A  94       6.432  -8.081   1.390  1.00 93.05           H
ATOM   1528  C   VAL A  94       5.772  -9.601   0.141  1.00 92.39           C
ATOM   1529  O   VAL A  94       5.581 -10.372   1.080  1.00 91.19           O
ATOM   1530  CB  VAL A  94       4.917  -7.224   0.240  1.00 92.34           C
ATOM   1531  HB  VAL A  94       4.639  -7.334  -0.714  1.00 92.34           H
ATOM   1532  CG1 VAL A  94       3.762  -7.599   1.179  1.00 89.05           C
ATOM   1533 1HG1 VAL A  94       2.978  -6.993   1.043  1.00 89.05           H
ATOM   1534 2HG1 VAL A  94       4.042  -7.530   2.137  1.00 89.05           H
ATOM   1535 3HG1 VAL A  94       3.457  -8.537   1.015  1.00 89.05           H
ATOM   1536  CG2 VAL A  94       5.276  -5.759   0.526  1.00 89.26           C
ATOM   1537 1HG2 VAL A  94       4.484  -5.163   0.394  1.00 89.26           H
ATOM   1538 2HG2 VAL A  94       6.003  -5.443  -0.083  1.00 89.26           H
ATOM   1539 3HG2 VAL A  94       5.593  -5.645   1.468  1.00 89.26           H
ATOM   1540  N   MET A  95       5.716 -10.008  -1.130  1.00 92.96           N
ATOM   1541  H   MET A  95       5.972  -9.370  -1.857  1.00 92.96           H
ATOM   1542  CA  MET A  95       5.289 -11.367  -1.490  1.00 92.21           C
ATOM   1543  HA  MET A  95       4.447 -11.479  -0.962  1.00 92.21           H
ATOM   1544  C   MET A  95       6.282 -12.452  -1.042  1.00 91.40           C
ATOM   1545  O   MET A  95       5.840 -13.412  -0.408  1.00 89.68           O
ATOM   1546  CB  MET A  95       4.970 -11.495  -2.988  1.00 92.24           C
ATOM   1547 1HB  MET A  95       5.800 -11.289  -3.506  1.00 92.24           H
ATOM   1548 2HB  MET A  95       4.687 -12.437  -3.171  1.00 92.24           H
ATOM   1549  CG  MET A  95       3.862 -10.563  -3.477  1.00 91.17           C
ATOM   1550 1HG  MET A  95       3.069 -10.771  -2.905  1.00 91.17           H
ATOM   1551 2HG  MET A  95       4.185  -9.638  -3.276  1.00 91.17           H
ATOM   1552  SD  MET A  95       3.533 -10.820  -5.248  1.00 88.81           S
ATOM   1553  CE  MET A  95       2.201  -9.632  -5.506  1.00 81.01           C
ATOM   1554 1HE  MET A  95       1.891  -9.642  -6.457  1.00 81.01           H
ATOM   1555 2HE  MET A  95       2.503  -8.703  -5.291  1.00 81.01           H
ATOM   1556 3HE  MET A  95       1.416  -9.842  -4.924  1.00 81.01           H
ATOM   1557  N   PRO A  96       7.614 -12.332  -1.265  1.00 94.19           N
ATOM   1558  CA  PRO A  96       8.554 -13.322  -0.745  1.00 93.53           C
ATOM   1559  HA  PRO A  96       8.238 -14.224  -1.040  1.00 93.53           H
ATOM   1560  C   PRO A  96       8.584 -13.361   0.777  1.00 92.69           C
ATOM   1561  O   PRO A  96       8.675 -14.442   1.349  1.00 90.84           O
ATOM   1562  CB  PRO A  96       9.926 -12.954  -1.315  1.00 93.18           C
ATOM   1563 1HB  PRO A  96      10.447 -12.395  -0.670  1.00 93.18           H
ATOM   1564 2HB  PRO A  96      10.452 -13.772  -1.547  1.00 93.18           H
ATOM   1565  CG  PRO A  96       9.585 -12.161  -2.561  1.00 92.55           C
ATOM   1566 1HG  PRO A  96      10.324 -11.533  -2.804  1.00 92.55           H
ATOM   1567 2HG  PRO A  96       9.394 -12.766  -3.334  1.00 92.55           H
ATOM   1568  CD  PRO A  96       8.333 -11.407  -2.120  1.00 94.41           C
ATOM   1569 1HD  PRO A  96       8.565 -10.584  -1.602  1.00 94.41           H
ATOM   1570 2HD  PRO A  96       7.761 -11.159  -2.902  1.00 94.41           H
ATOM   1571  N   LEU A  97       8.471 -12.211   1.444  1.00 90.97           N
ATOM   1572  H   LEU A  97       8.399 -11.359   0.925  1.00 90.97           H
ATOM   1573  CA  LEU A  97       8.448 -12.149   2.905  1.00 89.96           C
ATOM   1574  HA  LEU A  97       9.250 -12.651   3.228  1.00 89.96           H
ATOM   1575  C   LEU A  97       7.218 -12.856   3.475  1.00 88.40           C
ATOM   1576  O   LEU A  97       7.353 -13.627   4.426  1.00 86.48           O
ATOM   1577  CB  LEU A  97       8.521 -10.670   3.339  1.00 89.65           C
ATOM   1578 1HB  LEU A  97       9.331 -10.257   2.922  1.00 89.65           H
ATOM   1579 2HB  LEU A  97       7.701 -10.203   3.009  1.00 89.65           H
ATOM   1580  CG  LEU A  97       8.609 -10.470   4.859  1.00 84.55           C
ATOM   1581  HG  LEU A  97       7.825 -10.937   5.267  1.00 84.55           H
ATOM   1582  CD1 LEU A  97       9.892 -11.065   5.445  1.00 80.01           C
ATOM   1583 1HD1 LEU A  97       9.932 -10.926   6.434  1.00 80.01           H
ATOM   1584 2HD1 LEU A  97      10.702 -10.639   5.041  1.00 80.01           H
ATOM   1585 3HD1 LEU A  97       9.943 -12.048   5.271  1.00 80.01           H
ATOM   1586  CD2 LEU A  97       8.607  -8.964   5.172  1.00 80.49           C
ATOM   1587 1HD2 LEU A  97       8.664  -8.803   6.157  1.00 80.49           H
ATOM   1588 2HD2 LEU A  97       7.771  -8.529   4.837  1.00 80.49           H
ATOM   1589 3HD2 LEU A  97       9.385  -8.507   4.741  1.00 80.49           H
ATOM   1590  N   ASP A  98       6.046 -12.663   2.887  1.00 87.00           N
ATOM   1591  H   ASP A  98       5.992 -11.992   2.147  1.00 87.00           H
ATOM   1592  CA  ASP A  98       4.827 -13.380   3.264  1.00 83.77           C
ATOM   1593  HA  ASP A  98       4.722 -13.228   4.247  1.00 83.77           H
ATOM   1594  C   ASP A  98       4.961 -14.888   3.008  1.00 82.73           C
ATOM   1595  O   ASP A  98       4.649 -15.697   3.889  1.00 80.95           O
ATOM   1596  CB  ASP A  98       3.623 -12.805   2.501  1.00 82.27           C
ATOM   1597 1HB  ASP A  98       3.583 -11.816   2.645  1.00 82.27           H
ATOM   1598 2HB  ASP A  98       3.729 -12.996   1.525  1.00 82.27           H
ATOM   1599  CG  ASP A  98       2.321 -13.432   2.992  1.00 74.37           C
ATOM   1600  OD1 ASP A  98       1.835 -13.012   4.066  1.00 69.92           O
ATOM   1601  OD2 ASP A  98       1.762 -14.339   2.341  1.00 67.40           O
ATOM   1602  N   GLY A  99       5.468 -15.281   1.842  1.00 87.11           N
ATOM   1603  H   GLY A  99       5.696 -14.585   1.161  1.00 87.11           H
ATOM   1604  CA  GLY A  99       5.707 -16.689   1.512  1.00 85.27           C
ATOM   1605 1HA  GLY A  99       4.824 -17.158   1.524  1.00 85.27           H
ATOM   1606 2HA  GLY A  99       6.091 -16.724   0.589  1.00 85.27           H
ATOM   1607  C   GLY A  99       6.661 -17.376   2.486  1.00 85.05           C
ATOM   1608  O   GLY A  99       6.323 -18.420   3.037  1.00 83.01           O
ATOM   1609  N   MET A 100       7.809 -16.748   2.773  1.00 86.14           N
ATOM   1610  H   MET A 100       8.014 -15.886   2.310  1.00 86.14           H
ATOM   1611  CA  MET A 100       8.777 -17.277   3.741  1.00 84.69           C
ATOM   1612  HA  MET A 100       8.997 -18.190   3.398  1.00 84.69           H
ATOM   1613  C   MET A 100       8.179 -17.392   5.137  1.00 82.93           C
ATOM   1614  O   MET A 100       8.351 -18.421   5.781  1.00 80.25           O
ATOM   1615  CB  MET A 100      10.030 -16.391   3.801  1.00 84.21           C
ATOM   1616 1HB  MET A 100       9.746 -15.434   3.866  1.00 84.21           H
ATOM   1617 2HB  MET A 100      10.561 -16.637   4.612  1.00 84.21           H
ATOM   1618  CG  MET A 100      10.918 -16.555   2.566  1.00 74.49           C
ATOM   1619 1HG  MET A 100      11.037 -17.544   2.478  1.00 74.49           H
ATOM   1620 2HG  MET A 100      10.355 -16.218   1.811  1.00 74.49           H
ATOM   1621  SD  MET A 100      12.513 -15.680   2.675  1.00 68.46           S
ATOM   1622  CE  MET A 100      11.980 -13.963   2.794  1.00 57.35           C
ATOM   1623 1HE  MET A 100      12.765 -13.348   2.862  1.00 57.35           H
ATOM   1624 2HE  MET A 100      11.407 -13.821   3.601  1.00 57.35           H
ATOM   1625 3HE  MET A 100      11.449 -13.696   1.990  1.00 57.35           H
ATOM   1626  N   TRP A 101       7.441 -16.381   5.587  1.00 83.61           N
ATOM   1627  H   TRP A 101       7.330 -15.572   5.009  1.00 83.61           H
ATOM   1628  CA  TRP A 101       6.786 -16.407   6.895  1.00 80.57           C
ATOM   1629  HA  TRP A 101       7.520 -16.529   7.563  1.00 80.57           H
ATOM   1630  C   TRP A 101       5.815 -17.576   7.031  1.00 80.14           C
ATOM   1631  O   TRP A 101       5.809 -18.256   8.062  1.00 75.54           O
ATOM   1632  CB  TRP A 101       6.048 -15.089   7.107  1.00 77.24           C
ATOM   1633 1HB  TRP A 101       6.678 -14.333   6.930  1.00 77.24           H
ATOM   1634 2HB  TRP A 101       5.281 -15.041   6.467  1.00 77.24           H
ATOM   1635  CG  TRP A 101       5.507 -14.927   8.493  1.00 70.60           C
ATOM   1636  CD1 TRP A 101       4.339 -15.428   8.968  1.00 63.18           C
ATOM   1637  HD1 TRP A 101       3.678 -15.954   8.433  1.00 63.18           H
ATOM   1638  CD2 TRP A 101       6.133 -14.248   9.612  1.00 65.70           C
ATOM   1639  NE1 TRP A 101       4.200 -15.100  10.309  1.00 57.77           N
ATOM   1640  HE1 TRP A 101       3.420 -15.359  10.878  1.00 57.77           H
ATOM   1641  CE2 TRP A 101       5.281 -14.369  10.751  1.00 62.30           C
ATOM   1642  CE3 TRP A 101       7.335 -13.530   9.773  1.00 56.95           C
ATOM   1643  HE3 TRP A 101       7.956 -13.431   8.996  1.00 56.95           H
ATOM   1644  CZ2 TRP A 101       5.605 -13.802  11.985  1.00 59.80           C
ATOM   1645  HZ2 TRP A 101       4.993 -13.905  12.769  1.00 59.80           H
ATOM   1646  CZ3 TRP A 101       7.672 -12.956  10.995  1.00 57.22           C
ATOM   1647  HZ3 TRP A 101       8.531 -12.451  11.087  1.00 57.22           H
ATOM   1648  CH2 TRP A 101       6.811 -13.081  12.105  1.00 57.27           C
ATOM   1649  HH2 TRP A 101       7.056 -12.658  12.978  1.00 57.27           H
ATOM   1650  N   ASN A 102       5.016 -17.855   6.008  1.00 82.64           N
ATOM   1651  H   ASN A 102       5.063 -17.280   5.191  1.00 82.64           H
ATOM   1652  CA  ASN A 102       4.070 -18.970   6.030  1.00 79.92           C
ATOM   1653  HA  ASN A 102       3.614 -18.897   6.917  1.00 79.92           H
ATOM   1654  C   ASN A 102       4.772 -20.341   5.967  1.00 80.16           C
ATOM   1655  O   ASN A 102       4.262 -21.298   6.535  1.00 78.27           O
ATOM   1656  CB  ASN A 102       3.052 -18.815   4.890  1.00 78.37           C
ATOM   1657 1HB  ASN A 102       3.535 -18.553   4.055  1.00 78.37           H
ATOM   1658 2HB  ASN A 102       2.587 -19.689   4.746  1.00 78.37           H
ATOM   1659  CG  ASN A 102       2.007 -17.758   5.194  1.00 73.04           C
ATOM   1660  OD1 ASN A 102       1.010 -17.995   5.843  1.00 66.96           O
ATOM   1661  ND2 ASN A 102       2.191 -16.558   4.704  1.00 65.86           N
ATOM   1662 1HD2 ASN A 102       1.511 -15.842   4.865  1.00 65.86           H
ATOM   1663 2HD2 ASN A 102       3.011 -16.357   4.168  1.00 65.86           H
ATOM   1664  N   ILE A 103       5.921 -20.445   5.299  1.00 81.29           N
ATOM   1665  H   ILE A 103       6.266 -19.639   4.819  1.00 81.29           H
ATOM   1666  CA  ILE A 103       6.710 -21.692   5.233  1.00 81.23           C
ATOM   1667  HA  ILE A 103       6.047 -22.416   5.042  1.00 81.23           H
ATOM   1668  C   ILE A 103       7.386 -21.980   6.575  1.00 80.92           C
ATOM   1669  O   ILE A 103       7.325 -23.103   7.070  1.00 78.35           O
ATOM   1670  CB  ILE A 103       7.756 -21.632   4.094  1.00 82.07           C
ATOM   1671  HB  ILE A 103       8.275 -20.785   4.209  1.00 82.07           H
ATOM   1672  CG1 ILE A 103       7.061 -21.624   2.721  1.00 76.36           C
ATOM   1673 1HG1 ILE A 103       6.729 -22.547   2.528  1.00 76.36           H
ATOM   1674 2HG1 ILE A 103       6.287 -20.992   2.761  1.00 76.36           H
ATOM   1675  CG2 ILE A 103       8.736 -22.823   4.159  1.00 75.35           C
ATOM   1676 1HG2 ILE A 103       9.407 -22.775   3.420  1.00 75.35           H
ATOM   1677 2HG2 ILE A 103       8.249 -23.693   4.077  1.00 75.35           H
ATOM   1678 3HG2 ILE A 103       9.234 -22.831   5.026  1.00 75.35           H
ATOM   1679  CD1 ILE A 103       7.985 -21.189   1.571  1.00 70.16           C
ATOM   1680 1HD1 ILE A 103       7.498 -21.197   0.698  1.00 70.16           H
ATOM   1681 2HD1 ILE A 103       8.770 -21.803   1.490  1.00 70.16           H
ATOM   1682 3HD1 ILE A 103       8.333 -20.263   1.721  1.00 70.16           H
ATOM   1683  N   THR A 104       8.064 -20.977   7.136  1.00 81.76           N
ATOM   1684  H   THR A 104       7.998 -20.065   6.731  1.00 81.76           H
ATOM   1685  CA  THR A 104       8.903 -21.164   8.326  1.00 80.17           C
ATOM   1686  HA  THR A 104       9.309 -22.068   8.193  1.00 80.17           H
ATOM   1687  C   THR A 104       8.088 -21.171   9.610  1.00 79.18           C
ATOM   1688  O   THR A 104       8.521 -21.784  10.581  1.00 76.04           O
ATOM   1689  CB  THR A 104       9.996 -20.095   8.416  1.00 79.30           C
ATOM   1690  HB  THR A 104      10.476 -20.205   9.287  1.00 79.30           H
ATOM   1691  OG1 THR A 104       9.441 -18.804   8.454  1.00 72.68           O
ATOM   1692  HG1 THR A 104      10.144 -18.154   8.463  1.00 72.68           H
ATOM   1693  CG2 THR A 104      10.965 -20.162   7.236  1.00 71.75           C
ATOM   1694 1HG2 THR A 104      11.671 -19.458   7.311  1.00 71.75           H
ATOM   1695 2HG2 THR A 104      10.485 -20.024   6.370  1.00 71.75           H
ATOM   1696 3HG2 THR A 104      11.421 -21.051   7.197  1.00 71.75           H
ATOM   1697  N   VAL A 105       6.949 -20.496   9.625  1.00 78.55           N
ATOM   1698  H   VAL A 105       6.664 -20.088   8.757  1.00 78.55           H
ATOM   1699  CA  VAL A 105       6.052 -20.277  10.775  1.00 77.39           C
ATOM   1700  HA  VAL A 105       5.369 -19.636  10.426  1.00 77.39           H
ATOM   1701  C   VAL A 105       6.737 -19.563  11.958  1.00 77.58           C
ATOM   1702  O   VAL A 105       6.080 -19.088  12.876  1.00 73.94           O
ATOM   1703  CB  VAL A 105       5.333 -21.582  11.183  1.00 74.01           C
ATOM   1704  HB  VAL A 105       6.007 -22.098  11.712  1.00 74.01           H
ATOM   1705  CG1 VAL A 105       4.073 -21.273  11.988  1.00 65.45           C
ATOM   1706 1HG1 VAL A 105       3.603 -22.114  12.255  1.00 65.45           H
ATOM   1707 2HG1 VAL A 105       3.433 -20.720  11.454  1.00 65.45           H
ATOM   1708 3HG1 VAL A 105       4.295 -20.767  12.822  1.00 65.45           H
ATOM   1709  CG2 VAL A 105       4.849 -22.412   9.982  1.00 65.40           C
ATOM   1710 1HG2 VAL A 105       4.390 -23.247  10.285  1.00 65.40           H
ATOM   1711 2HG2 VAL A 105       5.616 -22.678   9.398  1.00 65.40           H
ATOM   1712 3HG2 VAL A 105       4.203 -21.891   9.424  1.00 65.40           H
ATOM   1713  N   GLN A 106       8.055 -19.395  11.905  1.00 81.15           N
ATOM   1714  H   GLN A 106       8.522 -19.763  11.101  1.00 81.15           H
ATOM   1715  CA  GLN A 106       8.889 -18.731  12.896  1.00 81.73           C
ATOM   1716  HA  GLN A 106       8.273 -18.133  13.409  1.00 81.73           H
ATOM   1717  C   GLN A 106       9.946 -17.851  12.233  1.00 83.19           C
ATOM   1718  O   GLN A 106      10.244 -17.980  11.045  1.00 80.48           O
ATOM   1719  CB  GLN A 106       9.505 -19.762  13.851  1.00 77.95           C
ATOM   1720 1HB  GLN A 106      10.014 -19.271  14.558  1.00 77.95           H
ATOM   1721 2HB  GLN A 106       8.763 -20.282  14.274  1.00 77.95           H
ATOM   1722  CG  GLN A 106      10.457 -20.751  13.179  1.00 71.14           C
ATOM   1723 1HG  GLN A 106       9.951 -21.269  12.489  1.00 71.14           H
ATOM   1724 2HG  GLN A 106      11.195 -20.241  12.738  1.00 71.14           H
ATOM   1725  CD  GLN A 106      11.064 -21.729  14.183  1.00 71.28           C
ATOM   1726  OE1 GLN A 106      11.548 -21.343  15.231  1.00 64.93           O
ATOM   1727  NE2 GLN A 106      11.079 -22.997  13.897  1.00 62.01           N
ATOM   1728 1HE2 GLN A 106      11.487 -23.649  14.536  1.00 62.01           H
ATOM   1729 2HE2 GLN A 106      10.683 -23.320  13.038  1.00 62.01           H
ATOM   1730  N   TRP A 107      10.525 -16.924  13.009  1.00 82.66           N
ATOM   1731  H   TRP A 107      10.274 -16.895  13.977  1.00 82.66           H
ATOM   1732  CA  TRP A 107      11.494 -15.962  12.524  1.00 84.01           C
ATOM   1733  HA  TRP A 107      11.376 -15.933  11.531  1.00 84.01           H
ATOM   1734  C   TRP A 107      12.934 -16.398  12.808  1.00 84.58           C
ATOM   1735  O   TRP A 107      13.357 -16.466  13.963  1.00 81.98           O
ATOM   1736  CB  TRP A 107      11.189 -14.605  13.150  1.00 83.31           C
ATOM   1737 1HB  TRP A 107      10.231 -14.372  12.982  1.00 83.31           H
ATOM   1738 2HB  TRP A 107      11.353 -14.652  14.135  1.00 83.31           H
ATOM   1739  CG  TRP A 107      12.030 -13.516  12.596  1.00 83.43           C
ATOM   1740  CD1 TRP A 107      13.162 -13.016  13.156  1.00 81.55           C
ATOM   1741  HD1 TRP A 107      13.551 -13.307  14.030  1.00 81.55           H
ATOM   1742  CD2 TRP A 107      11.862 -12.808  11.334  1.00 84.19           C
ATOM   1743  NE1 TRP A 107      13.691 -12.048  12.335  1.00 80.26           N
ATOM   1744  HE1 TRP A 107      14.519 -11.526  12.540  1.00 80.26           H
ATOM   1745  CE2 TRP A 107      12.933 -11.889  11.192  1.00 82.71           C
ATOM   1746  CE3 TRP A 107      10.913 -12.873  10.289  1.00 80.80           C
ATOM   1747  HE3 TRP A 107      10.147 -13.512  10.357  1.00 80.80           H
ATOM   1748  CZ2 TRP A 107      13.062 -11.072  10.064  1.00 81.66           C
ATOM   1749  HZ2 TRP A 107      13.827 -10.433   9.986  1.00 81.66           H
ATOM   1750  CZ3 TRP A 107      11.031 -12.054   9.159  1.00 79.69           C
ATOM   1751  HZ3 TRP A 107      10.346 -12.109   8.433  1.00 79.69           H
ATOM   1752  CH2 TRP A 107      12.098 -11.161   9.038  1.00 79.01           C
ATOM   1753  HH2 TRP A 107      12.179 -10.585   8.224  1.00 79.01           H
ATOM   1754  N   TYR A 108      13.720 -16.606  11.760  1.00 84.28           N
ATOM   1755  H   TYR A 108      13.339 -16.468  10.846  1.00 84.28           H
ATOM   1756  CA  TYR A 108      15.127 -17.030  11.876  1.00 84.03           C
ATOM   1757  HA  TYR A 108      15.231 -17.278  12.839  1.00 84.03           H
ATOM   1758  C   TYR A 108      16.155 -15.925  11.574  1.00 84.01           C
ATOM   1759  O   TYR A 108      17.336 -16.085  11.860  1.00 78.96           O
ATOM   1760  CB  TYR A 108      15.359 -18.209  10.936  1.00 82.85           C
ATOM   1761 1HB  TYR A 108      15.120 -17.925  10.007  1.00 82.85           H
ATOM   1762 2HB  TYR A 108      16.327 -18.456  10.971  1.00 82.85           H
ATOM   1763  CG  TYR A 108      14.542 -19.440  11.281  1.00 82.36           C
ATOM   1764  CD1 TYR A 108      14.940 -20.251  12.365  1.00 77.75           C
ATOM   1765  HD1 TYR A 108      15.705 -19.972  12.946  1.00 77.75           H
ATOM   1766  CD2 TYR A 108      13.434 -19.796  10.500  1.00 78.18           C
ATOM   1767  HD2 TYR A 108      13.131 -19.198   9.758  1.00 78.18           H
ATOM   1768  CE1 TYR A 108      14.260 -21.450  12.626  1.00 74.98           C
ATOM   1769  HE1 TYR A 108      14.539 -22.029  13.392  1.00 74.98           H
ATOM   1770  CE2 TYR A 108      12.748 -20.999  10.762  1.00 75.65           C
ATOM   1771  HE2 TYR A 108      11.956 -21.255  10.208  1.00 75.65           H
ATOM   1772  CZ  TYR A 108      13.178 -21.837  11.802  1.00 76.04           C
ATOM   1773  OH  TYR A 108      12.580 -23.041  11.996  1.00 73.82           O
ATOM   1774  HH  TYR A 108      11.631 -22.923  12.042  1.00 73.82           H
ATOM   1775  N   ALA A 109      15.723 -14.819  10.985  1.00 85.13           N
ATOM   1776  H   ALA A 109      14.740 -14.638  10.958  1.00 85.13           H
ATOM   1777  CA  ALA A 109      16.638 -13.852  10.372  1.00 84.95           C
ATOM   1778  HA  ALA A 109      17.415 -14.387  10.038  1.00 84.95           H
ATOM   1779  C   ALA A 109      17.277 -12.841  11.363  1.00 85.10           C
ATOM   1780  O   ALA A 109      17.990 -11.941  10.933  1.00 80.35           O
ATOM   1781  CB  ALA A 109      15.906 -13.202   9.201  1.00 83.28           C
ATOM   1782 1HB  ALA A 109      15.514 -13.894   8.595  1.00 83.28           H
ATOM   1783 2HB  ALA A 109      16.528 -12.636   8.660  1.00 83.28           H
ATOM   1784 3HB  ALA A 109      15.161 -12.619   9.524  1.00 83.28           H
ATOM   1785  N   GLY A 110      17.035 -12.980  12.656  1.00 84.69           N
ATOM   1786  H   GLY A 110      16.443 -13.731  12.947  1.00 84.69           H
ATOM   1787  CA  GLY A 110      17.587 -12.094  13.686  1.00 85.90           C
ATOM   1788 1HA  GLY A 110      17.528 -12.582  14.557  1.00 85.90           H
ATOM   1789 2HA  GLY A 110      18.547 -11.937  13.456  1.00 85.90           H
ATOM   1790  C   GLY A 110      16.872 -10.744  13.815  1.00 87.86           C
ATOM   1791  O   GLY A 110      16.005 -10.377  13.027  1.00 86.36           O
ATOM   1792  N   GLU A 111      17.276  -9.982  14.838  1.00 86.21           N
ATOM   1793  H   GLU A 111      18.063 -10.297  15.369  1.00 86.21           H
ATOM   1794  CA  GLU A 111      16.648  -8.717  15.238  1.00 87.71           C
ATOM   1795  HA  GLU A 111      15.671  -8.902  15.343  1.00 87.71           H
ATOM   1796  C   GLU A 111      16.784  -7.623  14.167  1.00 89.64           C
ATOM   1797  O   GLU A 111      15.829  -6.920  13.858  1.00 88.41           O
ATOM   1798  CB  GLU A 111      17.312  -8.275  16.556  1.00 84.95           C
ATOM   1799 1HB  GLU A 111      17.178  -9.002  17.229  1.00 84.95           H
ATOM   1800 2HB  GLU A 111      18.290  -8.155  16.385  1.00 84.95           H
ATOM   1801  CG  GLU A 111      16.778  -6.971  17.161  1.00 77.26           C
ATOM   1802 1HG  GLU A 111      17.375  -6.715  17.922  1.00 77.26           H
ATOM   1803 2HG  GLU A 111      16.816  -6.264  16.455  1.00 77.26           H
ATOM   1804  CD  GLU A 111      15.329  -7.056  17.687  1.00 76.91           C
ATOM   1805  OE1 GLU A 111      14.786  -5.974  18.015  1.00 67.97           O
ATOM   1806  OE2 GLU A 111      14.789  -8.174  17.754  1.00 69.15           O
ATOM   1807  N   LEU A 112      17.974  -7.478  13.571  1.00 90.96           N
ATOM   1808  H   LEU A 112      18.717  -8.100  13.819  1.00 90.96           H
ATOM   1809  CA  LEU A 112      18.226  -6.442  12.571  1.00 92.72           C
ATOM   1810  HA  LEU A 112      17.964  -5.575  12.994  1.00 92.72           H
ATOM   1811  C   LEU A 112      17.346  -6.635  11.329  1.00 93.38           C
ATOM   1812  O   LEU A 112      16.710  -5.681  10.873  1.00 92.79           O
ATOM   1813  CB  LEU A 112      19.727  -6.434  12.217  1.00 93.62           C
ATOM   1814 1HB  LEU A 112      20.247  -6.262  13.054  1.00 93.62           H
ATOM   1815 2HB  LEU A 112      19.969  -7.333  11.852  1.00 93.62           H
ATOM   1816  CG  LEU A 112      20.113  -5.362  11.173  1.00 89.87           C
ATOM   1817  HG  LEU A 112      19.534  -5.485  10.367  1.00 89.87           H
ATOM   1818  CD1 LEU A 112      19.890  -3.948  11.701  1.00 84.55           C
ATOM   1819 1HD1 LEU A 112      20.144  -3.265  11.016  1.00 84.55           H
ATOM   1820 2HD1 LEU A 112      20.439  -3.780  12.520  1.00 84.55           H
ATOM   1821 3HD1 LEU A 112      18.930  -3.802  11.940  1.00 84.55           H
ATOM   1822  CD2 LEU A 112      21.582  -5.521  10.799  1.00 86.52           C
ATOM   1823 1HD2 LEU A 112      21.856  -4.837  10.123  1.00 86.52           H
ATOM   1824 2HD2 LEU A 112      21.757  -6.425  10.409  1.00 86.52           H
ATOM   1825 3HD2 LEU A 112      22.170  -5.413  11.601  1.00 86.52           H
ATOM   1826  N   LEU A 113      17.281  -7.857  10.796  1.00 91.80           N
ATOM   1827  H   LEU A 113      17.821  -8.593  11.203  1.00 91.80           H
ATOM   1828  CA  LEU A 113      16.445  -8.150   9.637  1.00 92.18           C
ATOM   1829  HA  LEU A 113      16.690  -7.441   8.975  1.00 92.18           H
ATOM   1830  C   LEU A 113      14.957  -8.029   9.970  1.00 92.32           C
ATOM   1831  O   LEU A 113      14.203  -7.594   9.111  1.00 91.61           O
ATOM   1832  CB  LEU A 113      16.763  -9.532   9.049  1.00 91.47           C
ATOM   1833 1HB  LEU A 113      17.192 -10.086   9.762  1.00 91.47           H
ATOM   1834 2HB  LEU A 113      15.904  -9.959   8.766  1.00 91.47           H
ATOM   1835  CG  LEU A 113      17.712  -9.475   7.830  1.00 87.23           C
ATOM   1836  HG  LEU A 113      17.386  -8.753   7.220  1.00 87.23           H
ATOM   1837  CD1 LEU A 113      19.155  -9.167   8.259  1.00 81.10           C
ATOM   1838 1HD1 LEU A 113      19.764  -9.131   7.467  1.00 81.10           H
ATOM   1839 2HD1 LEU A 113      19.501  -9.869   8.882  1.00 81.10           H
ATOM   1840 3HD1 LEU A 113      19.209  -8.286   8.728  1.00 81.10           H
ATOM   1841  CD2 LEU A 113      17.704 -10.802   7.090  1.00 80.53           C
ATOM   1842 1HD2 LEU A 113      18.315 -10.775   6.299  1.00 80.53           H
ATOM   1843 2HD2 LEU A 113      16.786 -11.023   6.761  1.00 80.53           H
ATOM   1844 3HD2 LEU A 113      18.005 -11.546   7.686  1.00 80.53           H
ATOM   1845  N   CYS A 114      14.537  -8.334  11.193  1.00 91.28           N
ATOM   1846  H   CYS A 114      15.193  -8.725  11.839  1.00 91.28           H
ATOM   1847  CA  CYS A 114      13.158  -8.125  11.640  1.00 91.16           C
ATOM   1848  HA  CYS A 114      12.568  -8.671  11.045  1.00 91.16           H
ATOM   1849  C   CYS A 114      12.744  -6.660  11.476  1.00 92.46           C
ATOM   1850  O   CYS A 114      11.738  -6.365  10.835  1.00 91.76           O
ATOM   1851  CB  CYS A 114      13.021  -8.616  13.085  1.00 89.38           C
ATOM   1852 1HB  CYS A 114      13.138  -9.607  13.015  1.00 89.38           H
ATOM   1853 2HB  CYS A 114      13.812  -8.218  13.550  1.00 89.38           H
ATOM   1854  SG  CYS A 114      11.469  -8.183  13.914  1.00 86.43           S
ATOM   1855  N   LYS A 115      13.573  -5.728  11.979  1.00 91.79           N
ATOM   1856  H   LYS A 115      14.403  -6.032  12.447  1.00 91.79           H
ATOM   1857  CA  LYS A 115      13.318  -4.284  11.874  1.00 92.61           C
ATOM   1858  HA  LYS A 115      12.386  -4.153  12.211  1.00 92.61           H
ATOM   1859  C   LYS A 115      13.353  -3.785  10.434  1.00 94.29           C
ATOM   1860  O   LYS A 115      12.411  -3.156   9.971  1.00 93.76           O
ATOM   1861  CB  LYS A 115      14.336  -3.523  12.736  1.00 92.06           C
ATOM   1862 1HB  LYS A 115      15.261  -3.810  12.485  1.00 92.06           H
ATOM   1863 2HB  LYS A 115      14.236  -2.541  12.575  1.00 92.06           H
ATOM   1864  CG  LYS A 115      14.110  -3.811  14.219  1.00 89.53           C
ATOM   1865 1HG  LYS A 115      13.171  -3.565  14.458  1.00 89.53           H
ATOM   1866 2HG  LYS A 115      14.252  -4.787  14.386  1.00 89.53           H
ATOM   1867  CD  LYS A 115      15.073  -3.010  15.097  1.00 87.91           C
ATOM   1868 1HD  LYS A 115      16.020  -3.249  14.883  1.00 87.91           H
ATOM   1869 2HD  LYS A 115      14.937  -2.029  14.958  1.00 87.91           H
ATOM   1870  CE  LYS A 115      14.746  -3.389  16.536  1.00 82.78           C
ATOM   1871 1HE  LYS A 115      13.762  -3.295  16.688  1.00 82.78           H
ATOM   1872 2HE  LYS A 115      15.020  -4.337  16.699  1.00 82.78           H
ATOM   1873  NZ  LYS A 115      15.447  -2.531  17.519  1.00 75.74           N
ATOM   1874 1HZ  LYS A 115      15.218  -2.798  18.455  1.00 75.74           H
ATOM   1875 2HZ  LYS A 115      15.193  -1.571  17.402  1.00 75.74           H
ATOM   1876 3HZ  LYS A 115      16.439  -2.602  17.413  1.00 75.74           H
ATOM   1877  N   VAL A 116      14.419  -4.114   9.703  1.00 94.50           N
ATOM   1878  H   VAL A 116      15.112  -4.708  10.111  1.00 94.50           H
ATOM   1879  CA  VAL A 116      14.621  -3.645   8.328  1.00 95.28           C
ATOM   1880  HA  VAL A 116      14.525  -2.651   8.380  1.00 95.28           H
ATOM   1881  C   VAL A 116      13.544  -4.181   7.385  1.00 95.53           C
ATOM   1882  O   VAL A 116      12.982  -3.417   6.610  1.00 95.03           O
ATOM   1883  CB  VAL A 116      16.033  -4.015   7.824  1.00 95.24           C
ATOM   1884  HB  VAL A 116      16.133  -4.999   7.970  1.00 95.24           H
ATOM   1885  CG1 VAL A 116      16.225  -3.705   6.338  1.00 92.49           C
ATOM   1886 1HG1 VAL A 116      17.146  -3.953   6.036  1.00 92.49           H
ATOM   1887 2HG1 VAL A 116      16.094  -2.731   6.155  1.00 92.49           H
ATOM   1888 3HG1 VAL A 116      15.571  -4.214   5.778  1.00 92.49           H
ATOM   1889  CG2 VAL A 116      17.104  -3.228   8.588  1.00 92.04           C
ATOM   1890 1HG2 VAL A 116      18.021  -3.464   8.265  1.00 92.04           H
ATOM   1891 2HG2 VAL A 116      17.063  -3.425   9.568  1.00 92.04           H
ATOM   1892 3HG2 VAL A 116      16.980  -2.243   8.467  1.00 92.04           H
ATOM   1893  N   LEU A 117      13.217  -5.467   7.451  1.00 93.73           N
ATOM   1894  H   LEU A 117      13.678  -6.051   8.119  1.00 93.73           H
ATOM   1895  CA  LEU A 117      12.202  -6.055   6.576  1.00 93.42           C
ATOM   1896  HA  LEU A 117      12.408  -5.697   5.665  1.00 93.42           H
ATOM   1897  C   LEU A 117      10.790  -5.595   6.937  1.00 93.69           C
ATOM   1898  O   LEU A 117       9.980  -5.398   6.034  1.00 93.15           O
ATOM   1899  CB  LEU A 117      12.319  -7.589   6.578  1.00 93.18           C
ATOM   1900 1HB  LEU A 117      12.298  -7.903   7.527  1.00 93.18           H
ATOM   1901 2HB  LEU A 117      11.533  -7.963   6.086  1.00 93.18           H
ATOM   1902  CG  LEU A 117      13.605  -8.126   5.918  1.00 90.55           C
ATOM   1903  HG  LEU A 117      14.370  -7.666   6.368  1.00 90.55           H
ATOM   1904  CD1 LEU A 117      13.682  -9.646   6.080  1.00 86.80           C
ATOM   1905 1HD1 LEU A 117      14.512 -10.010   5.657  1.00 86.80           H
ATOM   1906 2HD1 LEU A 117      12.897 -10.092   5.651  1.00 86.80           H
ATOM   1907 3HD1 LEU A 117      13.692  -9.903   7.046  1.00 86.80           H
ATOM   1908  CD2 LEU A 117      13.666  -7.833   4.421  1.00 86.63           C
ATOM   1909 1HD2 LEU A 117      14.509  -8.192   4.020  1.00 86.63           H
ATOM   1910 2HD2 LEU A 117      13.637  -6.849   4.247  1.00 86.63           H
ATOM   1911 3HD2 LEU A 117      12.895  -8.252   3.942  1.00 86.63           H
ATOM   1912  N   SER A 118      10.494  -5.333   8.215  1.00 93.54           N
ATOM   1913  H   SER A 118      11.170  -5.543   8.922  1.00 93.54           H
ATOM   1914  CA  SER A 118       9.210  -4.747   8.612  1.00 92.94           C
ATOM   1915  HA  SER A 118       8.524  -5.334   8.182  1.00 92.94           H
ATOM   1916  C   SER A 118       9.055  -3.319   8.096  1.00 93.74           C
ATOM   1917  O   SER A 118       8.010  -2.963   7.552  1.00 93.28           O
ATOM   1918  CB  SER A 118       9.050  -4.759  10.132  1.00 91.83           C
ATOM   1919 1HB  SER A 118       9.789  -4.252  10.575  1.00 91.83           H
ATOM   1920 2HB  SER A 118       8.169  -4.371  10.404  1.00 91.83           H
ATOM   1921  OG  SER A 118       9.099  -6.095  10.594  1.00 83.24           O
ATOM   1922  HG  SER A 118       9.110  -6.102  11.551  1.00 83.24           H
ATOM   1923  N   TYR A 119      10.120  -2.517   8.157  1.00 95.23           N
ATOM   1924  H   TYR A 119      10.929  -2.844   8.645  1.00 95.23           H
ATOM   1925  CA  TYR A 119      10.172  -1.187   7.551  1.00 95.90           C
ATOM   1926  HA  TYR A 119       9.410  -0.673   7.945  1.00 95.90           H
ATOM   1927  C   TYR A 119       9.978  -1.262   6.033  1.00 96.22           C
ATOM   1928  O   TYR A 119       9.095  -0.587   5.495  1.00 95.90           O
ATOM   1929  CB  TYR A 119      11.499  -0.512   7.904  1.00 96.43           C
ATOM   1930 1HB  TYR A 119      11.480  -0.255   8.870  1.00 96.43           H
ATOM   1931 2HB  TYR A 119      12.241  -1.164   7.747  1.00 96.43           H
ATOM   1932  CG  TYR A 119      11.780   0.735   7.086  1.00 96.97           C
ATOM   1933  CD1 TYR A 119      12.583   0.658   5.924  1.00 95.75           C
ATOM   1934  HD1 TYR A 119      12.999  -0.213   5.663  1.00 95.75           H
ATOM   1935  CD2 TYR A 119      11.198   1.963   7.449  1.00 96.19           C
ATOM   1936  HD2 TYR A 119      10.629   2.021   8.270  1.00 96.19           H
ATOM   1937  CE1 TYR A 119      12.800   1.805   5.131  1.00 96.16           C
ATOM   1938  HE1 TYR A 119      13.365   1.752   4.308  1.00 96.16           H
ATOM   1939  CE2 TYR A 119      11.413   3.114   6.660  1.00 96.31           C
ATOM   1940  HE2 TYR A 119      10.999   3.987   6.918  1.00 96.31           H
ATOM   1941  CZ  TYR A 119      12.212   3.022   5.513  1.00 96.70           C
ATOM   1942  OH  TYR A 119      12.417   4.140   4.747  1.00 96.13           O
ATOM   1943  HH  TYR A 119      12.465   3.890   3.824  1.00 96.13           H
ATOM   1944  N   LEU A 120      10.762  -2.085   5.338  1.00 96.07           N
ATOM   1945  H   LEU A 120      11.431  -2.638   5.835  1.00 96.07           H
ATOM   1946  CA  LEU A 120      10.692  -2.220   3.882  1.00 96.09           C
ATOM   1947  HA  LEU A 120      10.820  -1.293   3.530  1.00 96.09           H
ATOM   1948  C   LEU A 120       9.325  -2.743   3.422  1.00 95.96           C
ATOM   1949  O   LEU A 120       8.819  -2.263   2.413  1.00 95.26           O
ATOM   1950  CB  LEU A 120      11.806  -3.155   3.388  1.00 96.07           C
ATOM   1951 1HB  LEU A 120      11.810  -3.967   3.971  1.00 96.07           H
ATOM   1952 2HB  LEU A 120      11.594  -3.420   2.448  1.00 96.07           H
ATOM   1953  CG  LEU A 120      13.218  -2.546   3.406  1.00 92.84           C
ATOM   1954  HG  LEU A 120      13.390  -2.214   4.333  1.00 92.84           H
ATOM   1955  CD1 LEU A 120      14.229  -3.623   2.983  1.00 90.01           C
ATOM   1956 1HD1 LEU A 120      15.161  -3.260   2.984  1.00 90.01           H
ATOM   1957 2HD1 LEU A 120      14.031  -3.959   2.062  1.00 90.01           H
ATOM   1958 3HD1 LEU A 120      14.203  -4.404   3.607  1.00 90.01           H
ATOM   1959  CD2 LEU A 120      13.357  -1.366   2.434  1.00 90.51           C
ATOM   1960 1HD2 LEU A 120      14.281  -0.986   2.462  1.00 90.51           H
ATOM   1961 2HD2 LEU A 120      12.716  -0.634   2.665  1.00 90.51           H
ATOM   1962 3HD2 LEU A 120      13.171  -1.652   1.494  1.00 90.51           H
ATOM   1963  N   LYS A 121       8.713  -3.661   4.166  1.00 95.56           N
ATOM   1964  H   LYS A 121       9.207  -4.039   4.949  1.00 95.56           H
ATOM   1965  CA  LYS A 121       7.356  -4.149   3.903  1.00 94.54           C
ATOM   1966  HA  LYS A 121       7.352  -4.550   2.987  1.00 94.54           H
ATOM   1967  C   LYS A 121       6.366  -2.989   3.893  1.00 94.61           C
ATOM   1968  O   LYS A 121       5.685  -2.797   2.895  1.00 94.15           O
ATOM   1969  CB  LYS A 121       6.994  -5.237   4.930  1.00 93.33           C
ATOM   1970 1HB  LYS A 121       7.642  -5.993   4.840  1.00 93.33           H
ATOM   1971 2HB  LYS A 121       7.061  -4.848   5.849  1.00 93.33           H
ATOM   1972  CG  LYS A 121       5.568  -5.780   4.725  1.00 88.54           C
ATOM   1973 1HG  LYS A 121       4.915  -5.032   4.844  1.00 88.54           H
ATOM   1974 2HG  LYS A 121       5.490  -6.147   3.798  1.00 88.54           H
ATOM   1975  CD  LYS A 121       5.237  -6.894   5.730  1.00 85.55           C
ATOM   1976 1HD  LYS A 121       5.863  -7.663   5.597  1.00 85.55           H
ATOM   1977 2HD  LYS A 121       5.332  -6.544   6.662  1.00 85.55           H
ATOM   1978  CE  LYS A 121       3.800  -7.366   5.510  1.00 77.65           C
ATOM   1979 1HE  LYS A 121       3.171  -6.609   5.688  1.00 77.65           H
ATOM   1980 2HE  LYS A 121       3.693  -7.674   4.565  1.00 77.65           H
ATOM   1981  NZ  LYS A 121       3.436  -8.492   6.408  1.00 71.61           N
ATOM   1982 1HZ  LYS A 121       2.494  -8.787   6.249  1.00 71.61           H
ATOM   1983 2HZ  LYS A 121       3.517  -8.225   7.368  1.00 71.61           H
ATOM   1984 3HZ  LYS A 121       4.034  -9.279   6.256  1.00 71.61           H
ATOM   1985  N   LEU A 122       6.321  -2.190   4.960  1.00 94.35           N
ATOM   1986  H   LEU A 122       6.964  -2.342   5.711  1.00 94.35           H
ATOM   1987  CA  LEU A 122       5.355  -1.099   5.058  1.00 94.48           C
ATOM   1988  HA  LEU A 122       4.476  -1.488   4.784  1.00 94.48           H
ATOM   1989  C   LEU A 122       5.654   0.041   4.072  1.00 94.95           C
ATOM   1990  O   LEU A 122       4.743   0.569   3.438  1.00 94.34           O
ATOM   1991  CB  LEU A 122       5.287  -0.618   6.515  1.00 93.85           C
ATOM   1992 1HB  LEU A 122       5.154  -1.413   7.106  1.00 93.85           H
ATOM   1993 2HB  LEU A 122       6.153  -0.173   6.744  1.00 93.85           H
ATOM   1994  CG  LEU A 122       4.140   0.379   6.765  1.00 89.55           C
ATOM   1995  HG  LEU A 122       4.287   1.149   6.144  1.00 89.55           H
ATOM   1996  CD1 LEU A 122       2.766  -0.217   6.477  1.00 85.91           C
ATOM   1997 1HD1 LEU A 122       2.042   0.452   6.648  1.00 85.91           H
ATOM   1998 2HD1 LEU A 122       2.592  -1.013   7.057  1.00 85.91           H
ATOM   1999 3HD1 LEU A 122       2.695  -0.510   5.523  1.00 85.91           H
ATOM   2000  CD2 LEU A 122       4.150   0.837   8.219  1.00 86.59           C
ATOM   2001 1HD2 LEU A 122       3.410   1.485   8.396  1.00 86.59           H
ATOM   2002 2HD2 LEU A 122       5.013   1.287   8.447  1.00 86.59           H
ATOM   2003 3HD2 LEU A 122       4.034   0.062   8.840  1.00 86.59           H
ATOM   2004  N   PHE A 123       6.933   0.371   3.870  1.00 96.84           N
ATOM   2005  H   PHE A 123       7.627  -0.059   4.448  1.00 96.84           H
ATOM   2006  CA  PHE A 123       7.381   1.328   2.848  1.00 97.23           C
ATOM   2007  HA  PHE A 123       6.961   2.208   3.072  1.00 97.23           H
ATOM   2008  C   PHE A 123       6.910   0.934   1.450  1.00 97.24           C
ATOM   2009  O   PHE A 123       6.388   1.767   0.708  1.00 96.78           O
ATOM   2010  CB  PHE A 123       8.906   1.409   2.900  1.00 97.40           C
ATOM   2011 1HB  PHE A 123       9.173   1.842   3.761  1.00 97.40           H
ATOM   2012 2HB  PHE A 123       9.276   0.481   2.865  1.00 97.40           H
ATOM   2013  CG  PHE A 123       9.512   2.205   1.760  1.00 97.78           C
ATOM   2014  CD1 PHE A 123      10.196   1.551   0.721  1.00 96.16           C
ATOM   2015  HD1 PHE A 123      10.294   0.556   0.737  1.00 96.16           H
ATOM   2016  CD2 PHE A 123       9.360   3.603   1.721  1.00 96.46           C
ATOM   2017  HD2 PHE A 123       8.859   4.070   2.450  1.00 96.46           H
ATOM   2018  CE1 PHE A 123      10.744   2.293  -0.343  1.00 96.15           C
ATOM   2019  HE1 PHE A 123      11.233   1.827  -1.080  1.00 96.15           H
ATOM   2020  CE2 PHE A 123       9.907   4.344   0.665  1.00 96.31           C
ATOM   2021  HE2 PHE A 123       9.803   5.338   0.644  1.00 96.31           H
ATOM   2022  CZ  PHE A 123      10.602   3.688  -0.365  1.00 96.71           C
ATOM   2023  HZ  PHE A 123      10.997   4.217  -1.116  1.00 96.71           H
ATOM   2024  N   SER A 124       7.046  -0.348   1.107  1.00 96.90           N
ATOM   2025  H   SER A 124       7.446  -0.974   1.776  1.00 96.90           H
ATOM   2026  CA  SER A 124       6.644  -0.890  -0.189  1.00 96.10           C
ATOM   2027  HA  SER A 124       7.064  -0.261  -0.843  1.00 96.10           H
ATOM   2028  C   SER A 124       5.130  -0.896  -0.382  1.00 95.67           C
ATOM   2029  O   SER A 124       4.675  -0.883  -1.517  1.00 93.82           O
ATOM   2030  CB  SER A 124       7.162  -2.317  -0.366  1.00 94.96           C
ATOM   2031 1HB  SER A 124       6.785  -2.921   0.336  1.00 94.96           H
ATOM   2032 2HB  SER A 124       6.926  -2.670  -1.271  1.00 94.96           H
ATOM   2033  OG  SER A 124       8.571  -2.351  -0.248  1.00 84.90           O
ATOM   2034  HG  SER A 124       8.814  -2.359   0.678  1.00 84.90           H
ATOM   2035  N   MET A 125       4.340  -0.894   0.683  1.00 95.18           N
ATOM   2036  H   MET A 125       4.764  -0.975   1.585  1.00 95.18           H
ATOM   2037  CA  MET A 125       2.878  -0.780   0.614  1.00 94.55           C
ATOM   2038  HA  MET A 125       2.607  -1.261  -0.220  1.00 94.55           H
ATOM   2039  C   MET A 125       2.430   0.690   0.500  1.00 94.96           C
ATOM   2040  O   MET A 125       1.532   0.997  -0.280  1.00 93.68           O
ATOM   2041  CB  MET A 125       2.248  -1.454   1.842  1.00 93.25           C
ATOM   2042 1HB  MET A 125       2.637  -1.043   2.667  1.00 93.25           H
ATOM   2043 2HB  MET A 125       1.261  -1.294   1.823  1.00 93.25           H
ATOM   2044  CG  MET A 125       2.496  -2.966   1.887  1.00 89.53           C
ATOM   2045 1HG  MET A 125       1.986  -3.322   1.104  1.00 89.53           H
ATOM   2046 2HG  MET A 125       3.477  -3.059   1.717  1.00 89.53           H
ATOM   2047  SD  MET A 125       1.998  -3.768   3.441  1.00 83.41           S
ATOM   2048  CE  MET A 125       0.334  -4.315   2.992  1.00 72.62           C
ATOM   2049 1HE  MET A 125      -0.104  -4.792   3.754  1.00 72.62           H
ATOM   2050 2HE  MET A 125       0.361  -4.941   2.212  1.00 72.62           H
ATOM   2051 3HE  MET A 125      -0.244  -3.538   2.743  1.00 72.62           H
ATOM   2052  N   TYR A 126       3.087   1.620   1.197  1.00 96.42           N
ATOM   2053  H   TYR A 126       3.807   1.330   1.828  1.00 96.42           H
ATOM   2054  CA  TYR A 126       2.792   3.048   1.071  1.00 96.51           C
ATOM   2055  HA  TYR A 126       1.802   3.094   1.206  1.00 96.51           H
ATOM   2056  C   TYR A 126       3.139   3.615  -0.312  1.00 96.48           C
ATOM   2057  O   TYR A 126       2.392   4.438  -0.846  1.00 95.90           O
ATOM   2058  CB  TYR A 126       3.557   3.843   2.136  1.00 96.49           C
ATOM   2059 1HB  TYR A 126       4.470   3.446   2.225  1.00 96.49           H
ATOM   2060 2HB  TYR A 126       3.634   4.790   1.823  1.00 96.49           H
ATOM   2061  CG  TYR A 126       2.938   3.870   3.515  1.00 96.39           C
ATOM   2062  CD1 TYR A 126       1.606   4.302   3.676  1.00 94.01           C
ATOM   2063  HD1 TYR A 126       1.066   4.559   2.874  1.00 94.01           H
ATOM   2064  CD2 TYR A 126       3.700   3.541   4.648  1.00 93.84           C
ATOM   2065  HD2 TYR A 126       4.653   3.256   4.541  1.00 93.84           H
ATOM   2066  CE1 TYR A 126       1.033   4.373   4.956  1.00 92.78           C
ATOM   2067  HE1 TYR A 126       0.085   4.674   5.064  1.00 92.78           H
ATOM   2068  CE2 TYR A 126       3.132   3.610   5.928  1.00 92.98           C
ATOM   2069  HE2 TYR A 126       3.679   3.368   6.729  1.00 92.98           H
ATOM   2070  CZ  TYR A 126       1.793   4.020   6.089  1.00 93.61           C
ATOM   2071  OH  TYR A 126       1.239   4.083   7.330  1.00 91.58           O
ATOM   2072  HH  TYR A 126       0.285   4.098   7.253  1.00 91.58           H
ATOM   2073  N   ALA A 127       4.258   3.196  -0.895  1.00 97.11           N
ATOM   2074  H   ALA A 127       4.776   2.461  -0.457  1.00 97.11           H
ATOM   2075  CA  ALA A 127       4.767   3.754  -2.141  1.00 96.92           C
ATOM   2076  HA  ALA A 127       4.891   4.730  -1.964  1.00 96.92           H
ATOM   2077  C   ALA A 127       3.752   3.683  -3.300  1.00 96.69           C
ATOM   2078  O   ALA A 127       3.445   4.735  -3.861  1.00 95.98           O
ATOM   2079  CB  ALA A 127       6.131   3.127  -2.456  1.00 96.95           C
ATOM   2080 1HB  ALA A 127       6.749   3.200  -1.673  1.00 96.95           H
ATOM   2081 2HB  ALA A 127       6.564   3.584  -3.233  1.00 96.95           H
ATOM   2082 3HB  ALA A 127       6.036   2.158  -2.683  1.00 96.95           H
ATOM   2083  N   PRO A 128       3.176   2.519  -3.664  1.00 96.50           N
ATOM   2084  CA  PRO A 128       2.176   2.461  -4.729  1.00 95.74           C
ATOM   2085  HA  PRO A 128       2.545   2.922  -5.536  1.00 95.74           H
ATOM   2086  C   PRO A 128       0.901   3.228  -4.371  1.00 95.34           C
ATOM   2087  O   PRO A 128       0.401   3.973  -5.211  1.00 94.70           O
ATOM   2088  CB  PRO A 128       1.913   0.965  -4.977  1.00 95.06           C
ATOM   2089 1HB  PRO A 128       0.948   0.799  -5.179  1.00 95.06           H
ATOM   2090 2HB  PRO A 128       2.475   0.622  -5.729  1.00 95.06           H
ATOM   2091  CG  PRO A 128       2.309   0.302  -3.663  1.00 93.98           C
ATOM   2092 1HG  PRO A 128       1.544   0.298  -3.018  1.00 93.98           H
ATOM   2093 2HG  PRO A 128       2.622  -0.635  -3.814  1.00 93.98           H
ATOM   2094  CD  PRO A 128       3.445   1.183  -3.158  1.00 96.10           C
ATOM   2095 1HD  PRO A 128       3.468   1.205  -2.159  1.00 96.10           H
ATOM   2096 2HD  PRO A 128       4.328   0.868  -3.505  1.00 96.10           H
ATOM   2097  N   ALA A 129       0.424   3.169  -3.122  1.00 94.89           N
ATOM   2098  H   ALA A 129       0.901   2.596  -2.455  1.00 94.89           H
ATOM   2099  CA  ALA A 129      -0.763   3.904  -2.689  1.00 94.21           C
ATOM   2100  HA  ALA A 129      -1.510   3.600  -3.280  1.00 94.21           H
ATOM   2101  C   ALA A 129      -0.612   5.423  -2.892  1.00 94.74           C
ATOM   2102  O   ALA A 129      -1.484   6.077  -3.473  1.00 93.96           O
ATOM   2103  CB  ALA A 129      -1.049   3.548  -1.221  1.00 93.85           C
ATOM   2104 1HB  ALA A 129      -1.145   2.559  -1.104  1.00 93.85           H
ATOM   2105 2HB  ALA A 129      -1.895   3.978  -0.906  1.00 93.85           H
ATOM   2106 3HB  ALA A 129      -0.307   3.858  -0.626  1.00 93.85           H
ATOM   2107  N   PHE A 130       0.528   5.998  -2.501  1.00 95.82           N
ATOM   2108  H   PHE A 130       1.223   5.434  -2.055  1.00 95.82           H
ATOM   2109  CA  PHE A 130       0.799   7.418  -2.700  1.00 96.32           C
ATOM   2110  HA  PHE A 130      -0.058   7.871  -2.454  1.00 96.32           H
ATOM   2111  C   PHE A 130       1.084   7.778  -4.157  1.00 96.11           C
ATOM   2112  O   PHE A 130       0.699   8.859  -4.602  1.00 95.30           O
ATOM   2113  CB  PHE A 130       1.934   7.871  -1.772  1.00 96.54           C
ATOM   2114 1HB  PHE A 130       2.721   7.275  -1.934  1.00 96.54           H
ATOM   2115 2HB  PHE A 130       2.172   8.812  -2.013  1.00 96.54           H
ATOM   2116  CG  PHE A 130       1.640   7.843  -0.282  1.00 96.75           C
ATOM   2117  CD1 PHE A 130       0.332   7.773   0.232  1.00 93.87           C
ATOM   2118  HD1 PHE A 130      -0.443   7.729  -0.398  1.00 93.87           H
ATOM   2119  CD2 PHE A 130       2.718   7.937   0.619  1.00 93.58           C
ATOM   2120  HD2 PHE A 130       3.652   8.007   0.270  1.00 93.58           H
ATOM   2121  CE1 PHE A 130       0.099   7.764   1.618  1.00 92.59           C
ATOM   2122  HE1 PHE A 130      -0.835   7.699   1.969  1.00 92.59           H
ATOM   2123  CE2 PHE A 130       2.489   7.933   2.008  1.00 93.07           C
ATOM   2124  HE2 PHE A 130       3.261   7.992   2.640  1.00 93.07           H
ATOM   2125  CZ  PHE A 130       1.182   7.846   2.508  1.00 94.05           C
ATOM   2126  HZ  PHE A 130       1.022   7.842   3.495  1.00 94.05           H
ATOM   2127  N   MET A 131       1.683   6.886  -4.947  1.00 95.74           N
ATOM   2128  H   MET A 131       2.048   6.047  -4.544  1.00 95.74           H
ATOM   2129  CA  MET A 131       1.822   7.104  -6.398  1.00 95.52           C
ATOM   2130  HA  MET A 131       2.267   7.995  -6.481  1.00 95.52           H
ATOM   2131  C   MET A 131       0.463   7.166  -7.094  1.00 95.01           C
ATOM   2132  O   MET A 131       0.261   8.026  -7.964  1.00 93.77           O
ATOM   2133  CB  MET A 131       2.701   6.021  -7.037  1.00 95.27           C
ATOM   2134 1HB  MET A 131       2.374   5.122  -6.744  1.00 95.27           H
ATOM   2135 2HB  MET A 131       2.633   6.093  -8.032  1.00 95.27           H
ATOM   2136  CG  MET A 131       4.164   6.163  -6.636  1.00 89.20           C
ATOM   2137 1HG  MET A 131       4.152   6.053  -5.642  1.00 89.20           H
ATOM   2138 2HG  MET A 131       4.605   5.369  -7.055  1.00 89.20           H
ATOM   2139  SD  MET A 131       4.961   7.707  -7.127  1.00 87.79           S
ATOM   2140  CE  MET A 131       6.323   7.636  -5.934  1.00 76.51           C
ATOM   2141 1HE  MET A 131       6.923   8.430  -6.028  1.00 76.51           H
ATOM   2142 2HE  MET A 131       6.877   6.815  -6.071  1.00 76.51           H
ATOM   2143 3HE  MET A 131       5.977   7.621  -4.996  1.00 76.51           H
ATOM   2144  N   MET A 132      -0.506   6.356  -6.689  1.00 93.82           N
ATOM   2145  H   MET A 132      -0.288   5.678  -5.987  1.00 93.82           H
ATOM   2146  CA  MET A 132      -1.876   6.394  -7.207  1.00 93.22           C
ATOM   2147  HA  MET A 132      -1.785   6.329  -8.201  1.00 93.22           H
ATOM   2148  C   MET A 132      -2.589   7.717  -6.875  1.00 93.23           C
ATOM   2149  O   MET A 132      -3.275   8.294  -7.723  1.00 91.81           O
ATOM   2150  CB  MET A 132      -2.662   5.202  -6.646  1.00 92.39           C
ATOM   2151 1HB  MET A 132      -2.563   5.181  -5.651  1.00 92.39           H
ATOM   2152 2HB  MET A 132      -3.628   5.304  -6.883  1.00 92.39           H
ATOM   2153  CG  MET A 132      -2.141   3.887  -7.228  1.00 86.12           C
ATOM   2154 1HG  MET A 132      -1.152   3.917  -7.082  1.00 86.12           H
ATOM   2155 2HG  MET A 132      -2.542   3.176  -6.650  1.00 86.12           H
ATOM   2156  SD  MET A 132      -2.562   3.662  -8.968  1.00 76.62           S
ATOM   2157  CE  MET A 132      -4.138   2.821  -8.687  1.00 65.75           C
ATOM   2158 1HE  MET A 132      -4.578   2.586  -9.554  1.00 65.75           H
ATOM   2159 2HE  MET A 132      -4.767   3.402  -8.170  1.00 65.75           H
ATOM   2160 3HE  MET A 132      -4.006   1.975  -8.170  1.00 65.75           H
ATOM   2161  N   VAL A 133      -2.367   8.242  -5.668  1.00 94.97           N
ATOM   2162  H   VAL A 133      -1.859   7.700  -4.999  1.00 94.97           H
ATOM   2163  CA  VAL A 133      -2.833   9.575  -5.277  1.00 94.89           C
ATOM   2164  HA  VAL A 133      -3.822   9.562  -5.424  1.00 94.89           H
ATOM   2165  C   VAL A 133      -2.219  10.653  -6.164  1.00 94.68           C
ATOM   2166  O   VAL A 133      -2.938  11.499  -6.695  1.00 93.98           O
ATOM   2167  CB  VAL A 133      -2.518   9.848  -3.792  1.00 95.04           C
ATOM   2168  HB  VAL A 133      -1.550   9.637  -3.658  1.00 95.04           H
ATOM   2169  CG1 VAL A 133      -2.762  11.308  -3.401  1.00 92.80           C
ATOM   2170 1HG1 VAL A 133      -2.551  11.460  -2.435  1.00 92.80           H
ATOM   2171 2HG1 VAL A 133      -3.717  11.565  -3.551  1.00 92.80           H
ATOM   2172 3HG1 VAL A 133      -2.189  11.924  -3.942  1.00 92.80           H
ATOM   2173  CG2 VAL A 133      -3.392   8.973  -2.896  1.00 92.99           C
ATOM   2174 1HG2 VAL A 133      -3.196   9.141  -1.930  1.00 92.99           H
ATOM   2175 2HG2 VAL A 133      -3.232   8.003  -3.077  1.00 92.99           H
ATOM   2176 3HG2 VAL A 133      -4.362   9.159  -3.050  1.00 92.99           H
ATOM   2177  N   VAL A 134      -0.901  10.609  -6.393  1.00 95.31           N
ATOM   2178  H   VAL A 134      -0.366   9.885  -5.957  1.00 95.31           H
ATOM   2179  CA  VAL A 134      -0.204  11.573  -7.254  1.00 94.83           C
ATOM   2180  HA  VAL A 134      -0.413  12.471  -6.866  1.00 94.83           H
ATOM   2181  C   VAL A 134      -0.742  11.544  -8.680  1.00 94.14           C
ATOM   2182  O   VAL A 134      -0.988  12.608  -9.260  1.00 93.27           O
ATOM   2183  CB  VAL A 134       1.320  11.327  -7.224  1.00 94.76           C
ATOM   2184  HB  VAL A 134       1.453  10.352  -7.403  1.00 94.76           H
ATOM   2185  CG1 VAL A 134       2.073  12.138  -8.286  1.00 92.14           C
ATOM   2186 1HG1 VAL A 134       3.056  11.959  -8.243  1.00 92.14           H
ATOM   2187 2HG1 VAL A 134       1.933  13.119  -8.153  1.00 92.14           H
ATOM   2188 3HG1 VAL A 134       1.758  11.904  -9.206  1.00 92.14           H
ATOM   2189  CG2 VAL A 134       1.891  11.732  -5.863  1.00 92.62           C
ATOM   2190 1HG2 VAL A 134       2.879  11.578  -5.829  1.00 92.62           H
ATOM   2191 2HG2 VAL A 134       1.471  11.202  -5.126  1.00 92.62           H
ATOM   2192 3HG2 VAL A 134       1.724  12.701  -5.678  1.00 92.62           H
ATOM   2193  N   ILE A 135      -0.984  10.370  -9.249  1.00 93.11           N
ATOM   2194  H   ILE A 135      -0.753   9.541  -8.740  1.00 93.11           H
ATOM   2195  CA  ILE A 135      -1.574  10.224 -10.587  1.00 91.98           C
ATOM   2196  HA  ILE A 135      -0.997  10.757 -11.206  1.00 91.98           H
ATOM   2197  C   ILE A 135      -2.985  10.814 -10.623  1.00 91.52           C
ATOM   2198  O   ILE A 135      -3.319  11.568 -11.545  1.00 90.68           O
ATOM   2199  CB  ILE A 135      -1.563   8.740 -11.021  1.00 91.39           C
ATOM   2200  HB  ILE A 135      -1.960   8.189 -10.287  1.00 91.39           H
ATOM   2201  CG1 ILE A 135      -0.098   8.319 -11.301  1.00 89.97           C
ATOM   2202 1HG1 ILE A 135       0.212   8.775 -12.135  1.00 89.97           H
ATOM   2203 2HG1 ILE A 135       0.471   8.609 -10.531  1.00 89.97           H
ATOM   2204  CG2 ILE A 135      -2.424   8.501 -12.272  1.00 90.08           C
ATOM   2205 1HG2 ILE A 135      -2.407   7.538 -12.540  1.00 90.08           H
ATOM   2206 2HG2 ILE A 135      -2.091   9.041 -13.045  1.00 90.08           H
ATOM   2207 3HG2 ILE A 135      -3.376   8.757 -12.106  1.00 90.08           H
ATOM   2208  CD1 ILE A 135       0.091   6.814 -11.487  1.00 86.97           C
ATOM   2209 1HD1 ILE A 135       1.050   6.592 -11.665  1.00 86.97           H
ATOM   2210 2HD1 ILE A 135      -0.450   6.477 -12.258  1.00 86.97           H
ATOM   2211 3HD1 ILE A 135      -0.194   6.313 -10.670  1.00 86.97           H
ATOM   2212  N   SER A 136      -3.810  10.533  -9.625  1.00 92.24           N
ATOM   2213  H   SER A 136      -3.481   9.940  -8.890  1.00 92.24           H
ATOM   2214  CA  SER A 136      -5.177  11.046  -9.544  1.00 91.17           C
ATOM   2215  HA  SER A 136      -5.604  10.786 -10.410  1.00 91.17           H
ATOM   2216  C   SER A 136      -5.218  12.573  -9.426  1.00 90.94           C
ATOM   2217  O   SER A 136      -6.013  13.236 -10.097  1.00 89.64           O
ATOM   2218  CB  SER A 136      -5.902  10.398  -8.363  1.00 91.02           C
ATOM   2219 1HB  SER A 136      -5.423  10.578  -7.504  1.00 91.02           H
ATOM   2220 2HB  SER A 136      -6.844  10.727  -8.295  1.00 91.02           H
ATOM   2221  OG  SER A 136      -5.944   8.998  -8.551  1.00 79.86           O
ATOM   2222  HG  SER A 136      -5.953   8.562  -7.699  1.00 79.86           H
ATOM   2223  N   LEU A 137      -4.325  13.154  -8.634  1.00 92.70           N
ATOM   2224  H   LEU A 137      -3.734  12.565  -8.083  1.00 92.70           H
ATOM   2225  CA  LEU A 137      -4.150  14.602  -8.516  1.00 92.63           C
ATOM   2226  HA  LEU A 137      -5.062  14.956  -8.307  1.00 92.63           H
ATOM   2227  C   LEU A 137      -3.667  15.231  -9.833  1.00 92.25           C
ATOM   2228  O   LEU A 137      -4.225  16.235 -10.264  1.00 91.40           O
ATOM   2229  CB  LEU A 137      -3.158  14.916  -7.379  1.00 93.20           C
ATOM   2230 1HB  LEU A 137      -2.355  14.332  -7.497  1.00 93.20           H
ATOM   2231 2HB  LEU A 137      -2.887  15.875  -7.459  1.00 93.20           H
ATOM   2232  CG  LEU A 137      -3.709  14.691  -5.958  1.00 90.16           C
ATOM   2233  HG  LEU A 137      -4.132  13.785  -5.939  1.00 90.16           H
ATOM   2234  CD1 LEU A 137      -2.567  14.795  -4.942  1.00 86.68           C
ATOM   2235 1HD1 LEU A 137      -2.902  14.652  -4.011  1.00 86.68           H
ATOM   2236 2HD1 LEU A 137      -2.136  15.696  -4.979  1.00 86.68           H
ATOM   2237 3HD1 LEU A 137      -1.862  14.109  -5.124  1.00 86.68           H
ATOM   2238  CD2 LEU A 137      -4.760  15.737  -5.582  1.00 87.51           C
ATOM   2239 1HD2 LEU A 137      -5.108  15.579  -4.658  1.00 87.51           H
ATOM   2240 2HD2 LEU A 137      -5.536  15.708  -6.212  1.00 87.51           H
ATOM   2241 3HD2 LEU A 137      -4.374  16.659  -5.611  1.00 87.51           H
ATOM   2242  N   ASP A 138      -2.671  14.627 -10.497  1.00 91.77           N
ATOM   2243  H   ASP A 138      -2.259  13.808 -10.098  1.00 91.77           H
ATOM   2244  CA  ASP A 138      -2.159  15.113 -11.780  1.00 90.38           C
ATOM   2245  HA  ASP A 138      -1.889  16.061 -11.613  1.00 90.38           H
ATOM   2246  C   ASP A 138      -3.248  15.103 -12.856  1.00 90.14           C
ATOM   2247  O   ASP A 138      -3.430  16.099 -13.562  1.00 88.72           O
ATOM   2248  CB  ASP A 138      -0.933  14.290 -12.219  1.00 89.11           C
ATOM   2249 1HB  ASP A 138      -0.266  14.274 -11.474  1.00 89.11           H
ATOM   2250 2HB  ASP A 138      -1.223  13.356 -12.427  1.00 89.11           H
ATOM   2251  CG  ASP A 138      -0.270  14.887 -13.460  1.00 86.24           C
ATOM   2252  OD1 ASP A 138       0.465  15.903 -13.321  1.00 81.58           O
ATOM   2253  OD2 ASP A 138      -0.451  14.348 -14.574  1.00 80.81           O
ATOM   2254  N   HIS A 139      -4.043  14.036 -12.942  1.00 90.14           N
ATOM   2255  H   HIS A 139      -3.865  13.260 -12.337  1.00 90.14           H
ATOM   2256  CA  HIS A 139      -5.167  13.947 -13.883  1.00 88.46           C
ATOM   2257  HA  HIS A 139      -4.770  14.156 -14.777  1.00 88.46           H
ATOM   2258  C   HIS A 139      -6.258  14.973 -13.588  1.00 87.93           C
ATOM   2259  O   HIS A 139      -6.750  15.633 -14.506  1.00 86.52           O
ATOM   2260  CB  HIS A 139      -5.767  12.533 -13.843  1.00 87.41           C
ATOM   2261 1HB  HIS A 139      -5.933  12.282 -12.889  1.00 87.41           H
ATOM   2262 2HB  HIS A 139      -6.633  12.538 -14.342  1.00 87.41           H
ATOM   2263  CG  HIS A 139      -4.901  11.469 -14.448  1.00 82.78           C
ATOM   2264  ND1 HIS A 139      -5.250  10.131 -14.528  1.00 70.64           N
ATOM   2265  HD1 HIS A 139      -6.096   9.719 -14.191  1.00 70.64           H
ATOM   2266  CD2 HIS A 139      -3.683  11.613 -15.028  1.00 73.21           C
ATOM   2267  HD2 HIS A 139      -3.174  12.468 -15.127  1.00 73.21           H
ATOM   2268  CE1 HIS A 139      -4.243   9.490 -15.141  1.00 73.99           C
ATOM   2269  HE1 HIS A 139      -4.219   8.509 -15.333  1.00 73.99           H
ATOM   2270  NE2 HIS A 139      -3.272  10.361 -15.459  1.00 77.33           N
ATOM   2271  N   SER A 140      -6.613  15.149 -12.325  1.00 89.34           N
ATOM   2272  H   SER A 140      -6.197  14.567 -11.626  1.00 89.34           H
ATOM   2273  CA  SER A 140      -7.588  16.158 -11.905  1.00 89.19           C
ATOM   2274  HA  SER A 140      -8.429  15.953 -12.406  1.00 89.19           H
ATOM   2275  C   SER A 140      -7.122  17.572 -12.286  1.00 88.66           C
ATOM   2276  O   SER A 140      -7.878  18.343 -12.885  1.00 87.10           O
ATOM   2277  CB  SER A 140      -7.842  16.042 -10.396  1.00 89.28           C
ATOM   2278 1HB  SER A 140      -8.165  15.126 -10.158  1.00 89.28           H
ATOM   2279 2HB  SER A 140      -7.012  16.248  -9.878  1.00 89.28           H
ATOM   2280  OG  SER A 140      -8.836  16.961  -9.989  1.00 78.62           O
ATOM   2281  HG  SER A 140      -8.448  17.831  -9.897  1.00 78.62           H
ATOM   2282  N   LEU A 141      -5.853  17.903 -12.036  1.00 89.57           N
ATOM   2283  H   LEU A 141      -5.272  17.235 -11.571  1.00 89.57           H
ATOM   2284  CA  LEU A 141      -5.268  19.187 -12.405  1.00 88.62           C
ATOM   2285  HA  LEU A 141      -5.912  19.872 -12.064  1.00 88.62           H
ATOM   2286  C   LEU A 141      -5.148  19.364 -13.925  1.00 87.76           C
ATOM   2287  O   LEU A 141      -5.400  20.457 -14.432  1.00 86.24           O
ATOM   2288  CB  LEU A 141      -3.892  19.325 -11.737  1.00 88.53           C
ATOM   2289 1HB  LEU A 141      -3.369  18.495 -11.931  1.00 88.53           H
ATOM   2290 2HB  LEU A 141      -3.429  20.113 -12.142  1.00 88.53           H
ATOM   2291  CG  LEU A 141      -3.932  19.523 -10.208  1.00 82.96           C
ATOM   2292  HG  LEU A 141      -4.519  18.811  -9.823  1.00 82.96           H
ATOM   2293  CD1 LEU A 141      -2.505  19.434  -9.649  1.00 77.81           C
ATOM   2294 1HD1 LEU A 141      -2.500  19.559  -8.657  1.00 77.81           H
ATOM   2295 2HD1 LEU A 141      -1.918  20.138 -10.050  1.00 77.81           H
ATOM   2296 3HD1 LEU A 141      -2.097  18.543  -9.848  1.00 77.81           H
ATOM   2297  CD2 LEU A 141      -4.509  20.890  -9.822  1.00 77.16           C
ATOM   2298 1HD2 LEU A 141      -4.528  21.003  -8.829  1.00 77.16           H
ATOM   2299 2HD2 LEU A 141      -5.444  20.993 -10.161  1.00 77.16           H
ATOM   2300 3HD2 LEU A 141      -3.959  21.632 -10.205  1.00 77.16           H
ATOM   2301  N   ALA A 142      -4.822  18.308 -14.676  1.00 88.24           N
ATOM   2302  H   ALA A 142      -4.635  17.439 -14.217  1.00 88.24           H
ATOM   2303  CA  ALA A 142      -4.724  18.357 -16.135  1.00 86.56           C
ATOM   2304  HA  ALA A 142      -4.094  19.107 -16.337  1.00 86.56           H
ATOM   2305  C   ALA A 142      -6.067  18.685 -16.811  1.00 86.09           C
ATOM   2306  O   ALA A 142      -6.087  19.324 -17.866  1.00 83.66           O
ATOM   2307  CB  ALA A 142      -4.176  17.015 -16.632  1.00 85.17           C
ATOM   2308 1HB  ALA A 142      -3.303  16.800 -16.194  1.00 85.17           H
ATOM   2309 2HB  ALA A 142      -4.027  17.033 -17.621  1.00 85.17           H
ATOM   2310 3HB  ALA A 142      -4.813  16.271 -16.430  1.00 85.17           H
ATOM   2311  N   ILE A 143      -7.174  18.273 -16.204  1.00 86.13           N
ATOM   2312  H   ILE A 143      -7.086  17.776 -15.341  1.00 86.13           H
ATOM   2313  CA  ILE A 143      -8.519  18.512 -16.738  1.00 85.49           C
ATOM   2314  HA  ILE A 143      -8.420  18.603 -17.729  1.00 85.49           H
ATOM   2315  C   ILE A 143      -9.092  19.845 -16.252  1.00 85.21           C
ATOM   2316  O   ILE A 143      -9.664  20.582 -17.047  1.00 83.60           O
ATOM   2317  CB  ILE A 143      -9.424  17.296 -16.426  1.00 84.51           C
ATOM   2318  HB  ILE A 143      -9.391  17.092 -15.448  1.00 84.51           H
ATOM   2319  CG1 ILE A 143      -8.906  16.087 -17.246  1.00 80.44           C
ATOM   2320 1HG1 ILE A 143      -9.076  16.266 -18.215  1.00 80.44           H
ATOM   2321 2HG1 ILE A 143      -7.922  15.998 -17.091  1.00 80.44           H
ATOM   2322  CG2 ILE A 143     -10.896  17.596 -16.766  1.00 78.61           C
ATOM   2323 1HG2 ILE A 143     -11.478  16.809 -16.563  1.00 78.61           H
ATOM   2324 2HG2 ILE A 143     -11.002  17.815 -17.736  1.00 78.61           H
ATOM   2325 3HG2 ILE A 143     -11.235  18.373 -16.236  1.00 78.61           H
ATOM   2326  CD1 ILE A 143      -9.558  14.749 -16.895  1.00 72.50           C
ATOM   2327 1HD1 ILE A 143      -9.184  14.010 -17.455  1.00 72.50           H
ATOM   2328 2HD1 ILE A 143     -10.546  14.781 -17.048  1.00 72.50           H
ATOM   2329 3HD1 ILE A 143      -9.403  14.516 -15.935  1.00 72.50           H
ATOM   2330  N   THR A 144      -8.899  20.173 -14.971  1.00 84.41           N
ATOM   2331  H   THR A 144      -8.320  19.581 -14.410  1.00 84.41           H
ATOM   2332  CA  THR A 144      -9.497  21.363 -14.347  1.00 83.39           C
ATOM   2333  HA  THR A 144     -10.377  21.428 -14.818  1.00 83.39           H
ATOM   2334  C   THR A 144      -8.684  22.651 -14.581  1.00 82.60           C
ATOM   2335  O   THR A 144      -9.264  23.725 -14.707  1.00 79.74           O
ATOM   2336  CB  THR A 144      -9.684  21.175 -12.834  1.00 82.74           C
ATOM   2337  HB  THR A 144      -9.972  22.051 -12.446  1.00 82.74           H
ATOM   2338  OG1 THR A 144      -8.460  20.849 -12.214  1.00 75.31           O
ATOM   2339  HG1 THR A 144      -8.591  20.775 -11.269  1.00 75.31           H
ATOM   2340  CG2 THR A 144     -10.682  20.057 -12.497  1.00 74.71           C
ATOM   2341 1HG2 THR A 144     -10.785  19.955 -11.508  1.00 74.71           H
ATOM   2342 2HG2 THR A 144     -10.375  19.180 -12.866  1.00 74.71           H
ATOM   2343 3HG2 THR A 144     -11.584  20.254 -12.882  1.00 74.71           H
ATOM   2344  N   ARG A 145      -7.345  22.558 -14.646  1.00 84.32           N
ATOM   2345  H   ARG A 145      -6.941  21.644 -14.595  1.00 84.32           H
ATOM   2346  CA  ARG A 145      -6.428  23.701 -14.787  1.00 83.00           C
ATOM   2347  HA  ARG A 145      -6.987  24.429 -15.184  1.00 83.00           H
ATOM   2348  C   ARG A 145      -5.270  23.416 -15.770  1.00 81.91           C
ATOM   2349  O   ARG A 145      -4.097  23.415 -15.374  1.00 77.06           O
ATOM   2350  CB  ARG A 145      -5.911  24.142 -13.406  1.00 81.68           C
ATOM   2351 1HB  ARG A 145      -5.460  23.362 -12.973  1.00 81.68           H
ATOM   2352 2HB  ARG A 145      -5.249  24.880 -13.537  1.00 81.68           H
ATOM   2353  CG  ARG A 145      -7.028  24.645 -12.469  1.00 76.30           C
ATOM   2354 1HG  ARG A 145      -7.552  25.360 -12.931  1.00 76.30           H
ATOM   2355 2HG  ARG A 145      -7.634  23.884 -12.237  1.00 76.30           H
ATOM   2356  CD  ARG A 145      -6.427  25.217 -11.182  1.00 72.79           C
ATOM   2357 1HD  ARG A 145      -5.895  24.511 -10.714  1.00 72.79           H
ATOM   2358 2HD  ARG A 145      -5.834  25.992 -11.401  1.00 72.79           H
ATOM   2359  NE  ARG A 145      -7.472  25.688 -10.260  1.00 66.06           N
ATOM   2360  HE  ARG A 145      -8.419  25.540 -10.543  1.00 66.06           H
ATOM   2361  CZ  ARG A 145      -7.289  26.288  -9.094  1.00 58.81           C
ATOM   2362  NH1 ARG A 145      -6.099  26.530  -8.631  1.00 56.20           N
ATOM   2363 1HH1 ARG A 145      -5.293  26.261  -9.159  1.00 56.20           H
ATOM   2364 2HH1 ARG A 145      -5.989  26.985  -7.747  1.00 56.20           H
ATOM   2365  NH2 ARG A 145      -8.307  26.665  -8.361  1.00 52.15           N
ATOM   2366 1HH2 ARG A 145      -9.241  26.501  -8.680  1.00 52.15           H
ATOM   2367 2HH2 ARG A 145      -8.151  27.117  -7.483  1.00 52.15           H
ATOM   2368  N   PRO A 146      -5.545  23.183 -17.055  1.00 81.12           N
ATOM   2369  CA  PRO A 146      -4.540  22.747 -18.029  1.00 79.62           C
ATOM   2370  HA  PRO A 146      -4.098  21.926 -17.666  1.00 79.62           H
ATOM   2371  C   PRO A 146      -3.391  23.755 -18.235  1.00 79.38           C
ATOM   2372  O   PRO A 146      -2.239  23.352 -18.421  1.00 74.90           O
ATOM   2373  CB  PRO A 146      -5.326  22.496 -19.324  1.00 76.60           C
ATOM   2374 1HB  PRO A 146      -4.791  22.772 -20.122  1.00 76.60           H
ATOM   2375 2HB  PRO A 146      -5.574  21.531 -19.406  1.00 76.60           H
ATOM   2376  CG  PRO A 146      -6.578  23.364 -19.190  1.00 74.99           C
ATOM   2377 1HG  PRO A 146      -6.404  24.300 -19.496  1.00 74.99           H
ATOM   2378 2HG  PRO A 146      -7.341  22.980 -19.709  1.00 74.99           H
ATOM   2379  CD  PRO A 146      -6.854  23.317 -17.689  1.00 78.91           C
ATOM   2380 1HD  PRO A 146      -7.295  24.158 -17.375  1.00 78.91           H
ATOM   2381 2HD  PRO A 146      -7.425  22.532 -17.450  1.00 78.91           H
ATOM   2382  N   LEU A 147      -3.659  25.061 -18.140  1.00 74.59           N
ATOM   2383  H   LEU A 147      -4.599  25.338 -17.939  1.00 74.59           H
ATOM   2384  CA  LEU A 147      -2.642  26.118 -18.316  1.00 72.50           C
ATOM   2385  HA  LEU A 147      -2.138  25.883 -19.147  1.00 72.50           H
ATOM   2386  C   LEU A 147      -1.638  26.146 -17.151  1.00 71.37           C
ATOM   2387  O   LEU A 147      -0.438  26.259 -17.388  1.00 68.59           O
ATOM   2388  CB  LEU A 147      -3.344  27.480 -18.479  1.00 70.00           C
ATOM   2389 1HB  LEU A 147      -3.924  27.628 -17.678  1.00 70.00           H
ATOM   2390 2HB  LEU A 147      -2.640  28.189 -18.517  1.00 70.00           H
ATOM   2391  CG  LEU A 147      -4.223  27.613 -19.735  1.00 64.75           C
ATOM   2392  HG  LEU A 147      -4.883  26.862 -19.716  1.00 64.75           H
ATOM   2393  CD1 LEU A 147      -4.941  28.962 -19.725  1.00 60.38           C
ATOM   2394 1HD1 LEU A 147      -5.518  29.067 -20.535  1.00 60.38           H
ATOM   2395 2HD1 LEU A 147      -4.285  29.717 -19.715  1.00 60.38           H
ATOM   2396 3HD1 LEU A 147      -5.525  29.051 -18.918  1.00 60.38           H
ATOM   2397  CD2 LEU A 147      -3.410  27.504 -21.029  1.00 61.76           C
ATOM   2398 1HD2 LEU A 147      -4.000  27.593 -21.831  1.00 61.76           H
ATOM   2399 2HD2 LEU A 147      -2.944  26.621 -21.086  1.00 61.76           H
ATOM   2400 3HD2 LEU A 147      -2.715  28.222 -21.077  1.00 61.76           H
ATOM   2401  N   ALA A 148      -2.092  25.970 -15.920  1.00 75.63           N
ATOM   2402  H   ALA A 148      -3.076  25.848 -15.792  1.00 75.63           H
ATOM   2403  CA  ALA A 148      -1.229  25.945 -14.734  1.00 74.31           C
ATOM   2404  HA  ALA A 148      -0.703  26.795 -14.747  1.00 74.31           H
ATOM   2405  C   ALA A 148      -0.227  24.776 -14.777  1.00 73.88           C
ATOM   2406  O   ALA A 148       0.941  24.918 -14.408  1.00 71.20           O
ATOM   2407  CB  ALA A 148      -2.120  25.873 -13.486  1.00 71.85           C
ATOM   2408 1HB  ALA A 148      -2.768  26.634 -13.464  1.00 71.85           H
ATOM   2409 2HB  ALA A 148      -1.571  25.912 -12.651  1.00 71.85           H
ATOM   2410 3HB  ALA A 148      -2.645  25.022 -13.469  1.00 71.85           H
ATOM   2411  N   LEU A 149      -0.663  23.625 -15.295  1.00 71.31           N
ATOM   2412  H   LEU A 149      -1.617  23.561 -15.587  1.00 71.31           H
ATOM   2413  CA  LEU A 149       0.197  22.455 -15.453  1.00 69.69           C
ATOM   2414  HA  LEU A 149       0.686  22.389 -14.583  1.00 69.69           H
ATOM   2415  C   LEU A 149       1.237  22.617 -16.573  1.00 70.06           C
ATOM   2416  O   LEU A 149       2.347  22.095 -16.456  1.00 67.34           O
ATOM   2417  CB  LEU A 149      -0.669  21.216 -15.710  1.00 66.45           C
ATOM   2418 1HB  LEU A 149      -1.625  21.500 -15.783  1.00 66.45           H
ATOM   2419 2HB  LEU A 149      -0.380  20.792 -16.569  1.00 66.45           H
ATOM   2420  CG  LEU A 149      -0.538  20.186 -14.575  1.00 61.97           C
ATOM   2421  HG  LEU A 149       0.424  20.156 -14.303  1.00 61.97           H
ATOM   2422  CD1 LEU A 149      -1.380  20.579 -13.375  1.00 58.60           C
ATOM   2423 1HD1 LEU A 149      -1.292  19.907 -12.640  1.00 58.60           H
ATOM   2424 2HD1 LEU A 149      -2.347  20.641 -13.621  1.00 58.60           H
ATOM   2425 3HD1 LEU A 149      -1.097  21.468 -13.014  1.00 58.60           H
ATOM   2426  CD2 LEU A 149      -0.991  18.808 -15.044  1.00 59.88           C
ATOM   2427 1HD2 LEU A 149      -0.908  18.134 -14.310  1.00 59.88           H
ATOM   2428 2HD2 LEU A 149      -0.438  18.492 -15.815  1.00 59.88           H
ATOM   2429 3HD2 LEU A 149      -1.947  18.826 -15.338  1.00 59.88           H
ATOM   2430  N   LYS A 150       0.902  23.310 -17.662  1.00 70.14           N
ATOM   2431  H   LYS A 150      -0.012  23.714 -17.702  1.00 70.14           H
ATOM   2432  CA  LYS A 150       1.799  23.512 -18.804  1.00 68.95           C
ATOM   2433  HA  LYS A 150       2.178  22.615 -19.030  1.00 68.95           H
ATOM   2434  C   LYS A 150       2.983  24.421 -18.443  1.00 68.19           C
ATOM   2435  O   LYS A 150       4.087  24.169 -18.920  1.00 64.86           O
ATOM   2436  CB  LYS A 150       0.983  24.056 -19.992  1.00 66.29           C
ATOM   2437 1HB  LYS A 150       0.153  23.506 -20.088  1.00 66.29           H
ATOM   2438 2HB  LYS A 150       0.734  25.005 -19.800  1.00 66.29           H
ATOM   2439  CG  LYS A 150       1.753  24.013 -21.321  1.00 59.24           C
ATOM   2440 1HG  LYS A 150       2.568  24.587 -21.243  1.00 59.24           H
ATOM   2441 2HG  LYS A 150       2.026  23.069 -21.508  1.00 59.24           H
ATOM   2442  CD  LYS A 150       0.878  24.528 -22.485  1.00 55.73           C
ATOM   2443 1HD  LYS A 150       0.066  23.950 -22.567  1.00 55.73           H
ATOM   2444 2HD  LYS A 150       0.600  25.470 -22.296  1.00 55.73           H
ATOM   2445  CE  LYS A 150       1.645  24.495 -23.810  1.00 49.03           C
ATOM   2446 1HE  LYS A 150       2.494  25.015 -23.715  1.00 49.03           H
ATOM   2447 2HE  LYS A 150       1.859  23.547 -24.046  1.00 49.03           H
ATOM   2448  NZ  LYS A 150       0.844  25.093 -24.926  1.00 41.51           N
ATOM   2449 1HZ  LYS A 150       1.353  25.067 -25.786  1.00 41.51           H
ATOM   2450 2HZ  LYS A 150       0.616  26.047 -24.732  1.00 41.51           H
ATOM   2451 3HZ  LYS A 150      -0.012  24.594 -25.060  1.00 41.51           H
ATOM   2452  N   SER A 151       2.762  25.396 -17.578  1.00 67.27           N
ATOM   2453  H   SER A 151       1.841  25.483 -17.199  1.00 67.27           H
ATOM   2454  CA  SER A 151       3.778  26.360 -17.136  1.00 64.96           C
ATOM   2455  HA  SER A 151       4.246  26.663 -17.966  1.00 64.96           H
ATOM   2456  C   SER A 151       4.836  25.729 -16.216  1.00 65.94           C
ATOM   2457  O   SER A 151       6.011  26.081 -16.291  1.00 61.95           O
ATOM   2458  CB  SER A 151       3.068  27.523 -16.430  1.00 60.11           C
ATOM   2459 1HB  SER A 151       2.384  27.941 -17.028  1.00 60.11           H
ATOM   2460 2HB  SER A 151       2.630  27.216 -15.585  1.00 60.11           H
ATOM   2461  OG  SER A 151       4.004  28.524 -16.087  1.00 52.31           O
ATOM   2462  HG  SER A 151       4.875  28.134 -16.009  1.00 52.31           H
ATOM   2463  N   ASN A 152       4.479  24.751 -15.387  1.00 69.96           N
ATOM   2464  H   ASN A 152       3.575  24.336 -15.491  1.00 69.96           H
ATOM   2465  CA  ASN A 152       5.361  24.265 -14.333  1.00 69.79           C
ATOM   2466  HA  ASN A 152       6.220  24.764 -14.445  1.00 69.79           H
ATOM   2467  C   ASN A 152       5.763  22.777 -14.503  1.00 71.44           C
ATOM   2468  O   ASN A 152       5.209  21.856 -13.903  1.00 67.83           O
ATOM   2469  CB  ASN A 152       4.743  24.629 -12.966  1.00 64.84           C
ATOM   2470 1HB  ASN A 152       4.190  25.457 -13.062  1.00 64.84           H
ATOM   2471 2HB  ASN A 152       4.164  23.876 -12.653  1.00 64.84           H
ATOM   2472  CG  ASN A 152       5.807  24.882 -11.921  1.00 58.75           C
ATOM   2473  OD1 ASN A 152       6.981  24.580 -12.098  1.00 54.56           O
ATOM   2474  ND2 ASN A 152       5.449  25.458 -10.796  1.00 53.44           N
ATOM   2475 1HD2 ASN A 152       6.133  25.647 -10.091  1.00 53.44           H
ATOM   2476 2HD2 ASN A 152       4.493  25.707 -10.644  1.00 53.44           H
ATOM   2477  N   SER A 153       6.803  22.540 -15.313  1.00 71.69           N
ATOM   2478  H   SER A 153       7.253  23.327 -15.736  1.00 71.69           H
ATOM   2479  CA  SER A 153       7.330  21.198 -15.624  1.00 72.47           C
ATOM   2480  HA  SER A 153       6.535  20.691 -15.957  1.00 72.47           H
ATOM   2481  C   SER A 153       7.868  20.423 -14.408  1.00 75.38           C
ATOM   2482  O   SER A 153       8.013  19.201 -14.484  1.00 72.93           O
ATOM   2483  CB  SER A 153       8.428  21.339 -16.686  1.00 67.18           C
ATOM   2484 1HB  SER A 153       8.041  21.704 -17.533  1.00 67.18           H
ATOM   2485 2HB  SER A 153       9.147  21.951 -16.357  1.00 67.18           H
ATOM   2486  OG  SER A 153       9.057  20.101 -17.017  1.00 57.77           O
ATOM   2487  HG  SER A 153       8.393  19.415 -17.091  1.00 57.77           H
ATOM   2488  N   LYS A 154       8.198  21.113 -13.304  1.00 78.42           N
ATOM   2489  H   LYS A 154       8.033  22.099 -13.302  1.00 78.42           H
ATOM   2490  CA  LYS A 154       8.788  20.510 -12.096  1.00 81.82           C
ATOM   2491  HA  LYS A 154       9.312  19.735 -12.449  1.00 81.82           H
ATOM   2492  C   LYS A 154       7.751  19.942 -11.119  1.00 84.94           C
ATOM   2493  O   LYS A 154       8.101  19.103 -10.302  1.00 84.02           O
ATOM   2494  CB  LYS A 154       9.707  21.522 -11.388  1.00 79.57           C
ATOM   2495 1HB  LYS A 154       9.174  22.345 -11.192  1.00 79.57           H
ATOM   2496 2HB  LYS A 154      10.020  21.114 -10.530  1.00 79.57           H
ATOM   2497  CG  LYS A 154      10.945  21.932 -12.207  1.00 71.85           C
ATOM   2498 1HG  LYS A 154      11.458  21.111 -12.458  1.00 71.85           H
ATOM   2499 2HG  LYS A 154      10.647  22.406 -13.036  1.00 71.85           H
ATOM   2500  CD  LYS A 154      11.855  22.871 -11.378  1.00 69.95           C
ATOM   2501 1HD  LYS A 154      11.336  23.688 -11.129  1.00 69.95           H
ATOM   2502 2HD  LYS A 154      12.144  22.393 -10.548  1.00 69.95           H
ATOM   2503  CE  LYS A 154      13.106  23.307 -12.147  1.00 62.36           C
ATOM   2504 1HE  LYS A 154      13.640  22.500 -12.400  1.00 62.36           H
ATOM   2505 2HE  LYS A 154      12.834  23.799 -12.974  1.00 62.36           H
ATOM   2506  NZ  LYS A 154      13.972  24.206 -11.328  1.00 53.91           N
ATOM   2507 1HZ  LYS A 154      14.785  24.484 -11.840  1.00 53.91           H
ATOM   2508 2HZ  LYS A 154      14.276  23.747 -10.493  1.00 53.91           H
ATOM   2509 3HZ  LYS A 154      13.478  25.034 -11.062  1.00 53.91           H
ATOM   2510  N   VAL A 155       6.486  20.341 -11.224  1.00 83.38           N
ATOM   2511  H   VAL A 155       6.240  20.952 -11.977  1.00 83.38           H
ATOM   2512  CA  VAL A 155       5.428  19.925 -10.282  1.00 84.87           C
ATOM   2513  HA  VAL A 155       5.744  20.246  -9.389  1.00 84.87           H
ATOM   2514  C   VAL A 155       5.286  18.405 -10.214  1.00 86.85           C
ATOM   2515  O   VAL A 155       5.280  17.853  -9.125  1.00 86.72           O
ATOM   2516  CB  VAL A 155       4.075  20.584 -10.644  1.00 83.28           C
ATOM   2517  HB  VAL A 155       3.908  20.376 -11.608  1.00 83.28           H
ATOM   2518  CG1 VAL A 155       2.905  20.049  -9.808  1.00 75.28           C
ATOM   2519 1HG1 VAL A 155       2.047  20.494 -10.066  1.00 75.28           H
ATOM   2520 2HG1 VAL A 155       3.056  20.214  -8.833  1.00 75.28           H
ATOM   2521 3HG1 VAL A 155       2.792  19.064  -9.939  1.00 75.28           H
ATOM   2522  CG2 VAL A 155       4.142  22.090 -10.395  1.00 77.80           C
ATOM   2523 1HG2 VAL A 155       3.274  22.530 -10.625  1.00 77.80           H
ATOM   2524 2HG2 VAL A 155       4.858  22.514 -10.950  1.00 77.80           H
ATOM   2525 3HG2 VAL A 155       4.341  22.286  -9.435  1.00 77.80           H
ATOM   2526  N   GLY A 156       5.271  17.716 -11.353  1.00 83.86           N
ATOM   2527  H   GLY A 156       5.345  18.207 -12.221  1.00 83.86           H
ATOM   2528  CA  GLY A 156       5.149  16.253 -11.367  1.00 84.69           C
ATOM   2529 1HA  GLY A 156       4.296  16.018 -10.901  1.00 84.69           H
ATOM   2530 2HA  GLY A 156       5.097  15.965 -12.323  1.00 84.69           H
ATOM   2531  C   GLY A 156       6.320  15.537 -10.680  1.00 87.60           C
ATOM   2532  O   GLY A 156       6.101  14.572  -9.954  1.00 87.04           O
ATOM   2533  N   GLN A 157       7.555  16.021 -10.855  1.00 85.95           N
ATOM   2534  H   GLN A 157       7.684  16.794 -11.477  1.00 85.95           H
ATOM   2535  CA  GLN A 157       8.733  15.462 -10.169  1.00 88.00           C
ATOM   2536  HA  GLN A 157       8.684  14.478 -10.338  1.00 88.00           H
ATOM   2537  C   GLN A 157       8.691  15.723  -8.657  1.00 90.61           C
ATOM   2538  O   GLN A 157       9.002  14.831  -7.882  1.00 90.69           O
ATOM   2539  CB  GLN A 157      10.024  16.054 -10.752  1.00 86.42           C
ATOM   2540 1HB  GLN A 157       9.948  17.051 -10.752  1.00 86.42           H
ATOM   2541 2HB  GLN A 157      10.793  15.778 -10.175  1.00 86.42           H
ATOM   2542  CG  GLN A 157      10.288  15.578 -12.189  1.00 77.79           C
ATOM   2543 1HG  GLN A 157      10.375  14.582 -12.185  1.00 77.79           H
ATOM   2544 2HG  GLN A 157       9.512  15.843 -12.761  1.00 77.79           H
ATOM   2545  CD  GLN A 157      11.556  16.167 -12.800  1.00 75.18           C
ATOM   2546  OE1 GLN A 157      12.145  17.128 -12.328  1.00 66.27           O
ATOM   2547  NE2 GLN A 157      12.026  15.639 -13.903  1.00 62.84           N
ATOM   2548 1HE2 GLN A 157      12.843  16.023 -14.333  1.00 62.84           H
ATOM   2549 2HE2 GLN A 157      11.568  14.852 -14.315  1.00 62.84           H
ATOM   2550  N   SER A 158       8.271  16.910  -8.249  1.00 90.39           N
ATOM   2551  H   SER A 158       8.053  17.600  -8.939  1.00 90.39           H
ATOM   2552  CA  SER A 158       8.110  17.262  -6.836  1.00 91.64           C
ATOM   2553  HA  SER A 158       8.991  17.065  -6.407  1.00 91.64           H
ATOM   2554  C   SER A 158       7.052  16.406  -6.144  1.00 93.24           C
ATOM   2555  O   SER A 158       7.302  15.883  -5.069  1.00 92.90           O
ATOM   2556  CB  SER A 158       7.757  18.750  -6.724  1.00 90.39           C
ATOM   2557 1HB  SER A 158       8.447  19.315  -7.176  1.00 90.39           H
ATOM   2558 2HB  SER A 158       6.860  18.934  -7.125  1.00 90.39           H
ATOM   2559  OG  SER A 158       7.705  19.150  -5.373  1.00 72.86           O
ATOM   2560  HG  SER A 158       7.693  20.106  -5.323  1.00 72.86           H
ATOM   2561  N   MET A 159       5.903  16.193  -6.780  1.00 93.29           N
ATOM   2562  H   MET A 159       5.759  16.638  -7.664  1.00 93.29           H
ATOM   2563  CA  MET A 159       4.835  15.336  -6.247  1.00 93.62           C
ATOM   2564  HA  MET A 159       4.626  15.719  -5.347  1.00 93.62           H
ATOM   2565  C   MET A 159       5.290  13.878  -6.081  1.00 95.27           C
ATOM   2566  O   MET A 159       5.012  13.258  -5.058  1.00 95.03           O
ATOM   2567  CB  MET A 159       3.611  15.389  -7.166  1.00 91.73           C
ATOM   2568 1HB  MET A 159       3.909  15.212  -8.104  1.00 91.73           H
ATOM   2569 2HB  MET A 159       2.967  14.679  -6.881  1.00 91.73           H
ATOM   2570  CG  MET A 159       2.893  16.737  -7.132  1.00 85.19           C
ATOM   2571 1HG  MET A 159       2.539  16.808  -6.199  1.00 85.19           H
ATOM   2572 2HG  MET A 159       3.620  17.410  -7.265  1.00 85.19           H
ATOM   2573  SD  MET A 159       1.579  16.897  -8.374  1.00 78.43           S
ATOM   2574  CE  MET A 159       0.308  15.835  -7.632  1.00 65.72           C
ATOM   2575 1HE  MET A 159      -0.513  15.806  -8.202  1.00 65.72           H
ATOM   2576 2HE  MET A 159       0.043  16.171  -6.728  1.00 65.72           H
ATOM   2577 3HE  MET A 159       0.641  14.898  -7.526  1.00 65.72           H
ATOM   2578  N   VAL A 160       6.032  13.342  -7.051  1.00 94.38           N
ATOM   2579  H   VAL A 160       6.195  13.880  -7.878  1.00 94.38           H
ATOM   2580  CA  VAL A 160       6.621  11.999  -6.963  1.00 95.22           C
ATOM   2581  HA  VAL A 160       5.868  11.378  -6.745  1.00 95.22           H
ATOM   2582  C   VAL A 160       7.654  11.923  -5.836  1.00 96.27           C
ATOM   2583  O   VAL A 160       7.620  10.983  -5.045  1.00 96.29           O
ATOM   2584  CB  VAL A 160       7.249  11.617  -8.312  1.00 94.31           C
ATOM   2585  HB  VAL A 160       7.794  12.406  -8.595  1.00 94.31           H
ATOM   2586  CG1 VAL A 160       8.159  10.396  -8.212  1.00 91.30           C
ATOM   2587 1HG1 VAL A 160       8.554  10.169  -9.102  1.00 91.30           H
ATOM   2588 2HG1 VAL A 160       7.652   9.597  -7.888  1.00 91.30           H
ATOM   2589 3HG1 VAL A 160       8.912  10.561  -7.575  1.00 91.30           H
ATOM   2590  CG2 VAL A 160       6.167  11.299  -9.346  1.00 91.46           C
ATOM   2591 1HG2 VAL A 160       6.574  11.050 -10.225  1.00 91.46           H
ATOM   2592 2HG2 VAL A 160       5.571  12.088  -9.495  1.00 91.46           H
ATOM   2593 3HG2 VAL A 160       5.596  10.535  -9.044  1.00 91.46           H
ATOM   2594  N   GLY A 161       8.552  12.907  -5.727  1.00 95.63           N
ATOM   2595  H   GLY A 161       8.559  13.631  -6.417  1.00 95.63           H
ATOM   2596  CA  GLY A 161       9.527  12.964  -4.633  1.00 96.37           C
ATOM   2597 1HA  GLY A 161      10.106  12.151  -4.694  1.00 96.37           H
ATOM   2598 2HA  GLY A 161      10.086  13.783  -4.762  1.00 96.37           H
ATOM   2599  C   GLY A 161       8.847  13.012  -3.263  1.00 97.17           C
ATOM   2600  O   GLY A 161       9.223  12.258  -2.370  1.00 96.90           O
ATOM   2601  N   LEU A 162       7.808  13.832  -3.131  1.00 96.18           N
ATOM   2602  H   LEU A 162       7.562  14.421  -3.901  1.00 96.18           H
ATOM   2603  CA  LEU A 162       7.009  13.909  -1.907  1.00 96.48           C
ATOM   2604  HA  LEU A 162       7.643  14.131  -1.166  1.00 96.48           H
ATOM   2605  C   LEU A 162       6.365  12.563  -1.557  1.00 96.80           C
ATOM   2606  O   LEU A 162       6.427  12.156  -0.404  1.00 96.35           O
ATOM   2607  CB  LEU A 162       5.968  15.021  -2.069  1.00 96.17           C
ATOM   2608 1HB  LEU A 162       6.452  15.872  -2.272  1.00 96.17           H
ATOM   2609 2HB  LEU A 162       5.376  14.782  -2.839  1.00 96.17           H
ATOM   2610  CG  LEU A 162       5.083  15.244  -0.819  1.00 90.24           C
ATOM   2611  HG  LEU A 162       4.649  14.375  -0.582  1.00 90.24           H
ATOM   2612  CD1 LEU A 162       5.905  15.708   0.380  1.00 82.89           C
ATOM   2613 1HD1 LEU A 162       5.323  15.849   1.181  1.00 82.89           H
ATOM   2614 2HD1 LEU A 162       6.370  16.571   0.183  1.00 82.89           H
ATOM   2615 3HD1 LEU A 162       6.601  15.031   0.621  1.00 82.89           H
ATOM   2616  CD2 LEU A 162       4.027  16.306  -1.124  1.00 83.72           C
ATOM   2617 1HD2 LEU A 162       3.442  16.468  -0.330  1.00 83.72           H
ATOM   2618 2HD2 LEU A 162       3.442  16.022  -1.884  1.00 83.72           H
ATOM   2619 3HD2 LEU A 162       4.454  17.175  -1.373  1.00 83.72           H
ATOM   2620  N   ALA A 163       5.816  11.841  -2.536  1.00 96.29           N
ATOM   2621  H   ALA A 163       5.812  12.213  -3.464  1.00 96.29           H
ATOM   2622  CA  ALA A 163       5.219  10.522  -2.302  1.00 96.01           C
ATOM   2623  HA  ALA A 163       4.531  10.653  -1.589  1.00 96.01           H
ATOM   2624  C   ALA A 163       6.237   9.504  -1.764  1.00 96.74           C
ATOM   2625  O   ALA A 163       5.954   8.806  -0.796  1.00 96.06           O
ATOM   2626  CB  ALA A 163       4.569  10.038  -3.606  1.00 95.69           C
ATOM   2627 1HB  ALA A 163       3.909  10.707  -3.947  1.00 95.69           H
ATOM   2628 2HB  ALA A 163       4.086   9.174  -3.466  1.00 95.69           H
ATOM   2629 3HB  ALA A 163       5.257   9.894  -4.318  1.00 95.69           H
ATOM   2630  N   TRP A 164       7.453   9.456  -2.329  1.00 97.18           N
ATOM   2631  H   TRP A 164       7.632  10.031  -3.127  1.00 97.18           H
ATOM   2632  CA  TRP A 164       8.530   8.598  -1.828  1.00 97.52           C
ATOM   2633  HA  TRP A 164       8.122   7.686  -1.779  1.00 97.52           H
ATOM   2634  C   TRP A 164       8.999   8.997  -0.422  1.00 97.87           C
ATOM   2635  O   TRP A 164       9.188   8.128   0.429  1.00 96.94           O
ATOM   2636  CB  TRP A 164       9.710   8.618  -2.802  1.00 97.18           C
ATOM   2637 1HB  TRP A 164       9.876   9.564  -3.080  1.00 97.18           H
ATOM   2638 2HB  TRP A 164      10.517   8.262  -2.331  1.00 97.18           H
ATOM   2639  CG  TRP A 164       9.519   7.807  -4.048  1.00 97.36           C
ATOM   2640  CD1 TRP A 164       9.367   8.292  -5.300  1.00 95.69           C
ATOM   2641  HD1 TRP A 164       9.361   9.262  -5.545  1.00 95.69           H
ATOM   2642  CD2 TRP A 164       9.464   6.361  -4.179  1.00 96.96           C
ATOM   2643  NE1 TRP A 164       9.222   7.247  -6.190  1.00 94.95           N
ATOM   2644  HE1 TRP A 164       9.100   7.361  -7.176  1.00 94.95           H
ATOM   2645  CE2 TRP A 164       9.266   6.028  -5.552  1.00 96.45           C
ATOM   2646  CE3 TRP A 164       9.557   5.282  -3.269  1.00 95.91           C
ATOM   2647  HE3 TRP A 164       9.697   5.469  -2.297  1.00 95.91           H
ATOM   2648  CZ2 TRP A 164       9.162   4.709  -6.003  1.00 95.46           C
ATOM   2649  HZ2 TRP A 164       9.022   4.516  -6.974  1.00 95.46           H
ATOM   2650  CZ3 TRP A 164       9.455   3.940  -3.714  1.00 94.86           C
ATOM   2651  HZ3 TRP A 164       9.524   3.191  -3.055  1.00 94.86           H
ATOM   2652  CH2 TRP A 164       9.257   3.658  -5.075  1.00 94.00           C
ATOM   2653  HH2 TRP A 164       9.184   2.710  -5.384  1.00 94.00           H
ATOM   2654  N   ILE A 165       9.149  10.298  -0.155  1.00 97.90           N
ATOM   2655  H   ILE A 165       8.982  10.956  -0.890  1.00 97.90           H
ATOM   2656  CA  ILE A 165       9.547  10.812   1.165  1.00 97.98           C
ATOM   2657  HA  ILE A 165      10.399  10.350   1.410  1.00 97.98           H
ATOM   2658  C   ILE A 165       8.481  10.452   2.205  1.00 97.89           C
ATOM   2659  O   ILE A 165       8.821   9.890   3.244  1.00 97.37           O
ATOM   2660  CB  ILE A 165       9.826  12.329   1.104  1.00 97.95           C
ATOM   2661  HB  ILE A 165       9.049  12.770   0.655  1.00 97.95           H
ATOM   2662  CG1 ILE A 165      11.110  12.600   0.288  1.00 96.18           C
ATOM   2663 1HG1 ILE A 165      11.899  12.333   0.840  1.00 96.18           H
ATOM   2664 2HG1 ILE A 165      11.081  12.045  -0.543  1.00 96.18           H
ATOM   2665  CG2 ILE A 165       9.966  12.926   2.521  1.00 95.77           C
ATOM   2666 1HG2 ILE A 165      10.147  13.909   2.480  1.00 95.77           H
ATOM   2667 2HG2 ILE A 165      10.719  12.496   3.018  1.00 95.77           H
ATOM   2668 3HG2 ILE A 165       9.130  12.789   3.052  1.00 95.77           H
ATOM   2669  CD1 ILE A 165      11.283  14.073  -0.121  1.00 89.18           C
ATOM   2670 1HD1 ILE A 165      12.124  14.203  -0.646  1.00 89.18           H
ATOM   2671 2HD1 ILE A 165      11.328  14.665   0.683  1.00 89.18           H
ATOM   2672 3HD1 ILE A 165      10.518  14.380  -0.686  1.00 89.18           H
ATOM   2673  N   LEU A 166       7.210  10.722   1.935  1.00 97.13           N
ATOM   2674  H   LEU A 166       6.989  11.172   1.070  1.00 97.13           H
ATOM   2675  CA  LEU A 166       6.121  10.390   2.849  1.00 96.65           C
ATOM   2676  HA  LEU A 166       6.359  10.857   3.700  1.00 96.65           H
ATOM   2677  C   LEU A 166       6.036   8.886   3.116  1.00 96.62           C
ATOM   2678  O   LEU A 166       5.886   8.486   4.265  1.00 95.99           O
ATOM   2679  CB  LEU A 166       4.780  10.901   2.292  1.00 96.21           C
ATOM   2680 1HB  LEU A 166       4.708  10.608   1.339  1.00 96.21           H
ATOM   2681 2HB  LEU A 166       4.043  10.486   2.825  1.00 96.21           H
ATOM   2682  CG  LEU A 166       4.601  12.429   2.338  1.00 92.70           C
ATOM   2683  HG  LEU A 166       5.383  12.835   1.865  1.00 92.70           H
ATOM   2684  CD1 LEU A 166       3.274  12.798   1.668  1.00 87.23           C
ATOM   2685 1HD1 LEU A 166       3.128  13.787   1.682  1.00 87.23           H
ATOM   2686 2HD1 LEU A 166       2.503  12.367   2.138  1.00 87.23           H
ATOM   2687 3HD1 LEU A 166       3.259  12.499   0.714  1.00 87.23           H
ATOM   2688  CD2 LEU A 166       4.580  12.981   3.762  1.00 87.38           C
ATOM   2689 1HD2 LEU A 166       4.463  13.974   3.760  1.00 87.38           H
ATOM   2690 2HD2 LEU A 166       5.434  12.773   4.239  1.00 87.38           H
ATOM   2691 3HD2 LEU A 166       3.829  12.584   4.289  1.00 87.38           H
ATOM   2692  N   SER A 167       6.219   8.049   2.086  1.00 96.95           N
ATOM   2693  H   SER A 167       6.329   8.434   1.170  1.00 96.95           H
ATOM   2694  CA  SER A 167       6.265   6.591   2.245  1.00 96.48           C
ATOM   2695  HA  SER A 167       5.374   6.359   2.636  1.00 96.48           H
ATOM   2696  C   SER A 167       7.381   6.163   3.199  1.00 96.51           C
ATOM   2697  O   SER A 167       7.158   5.339   4.084  1.00 95.53           O
ATOM   2698  CB  SER A 167       6.467   5.892   0.892  1.00 96.19           C
ATOM   2699 1HB  SER A 167       7.336   6.161   0.478  1.00 96.19           H
ATOM   2700 2HB  SER A 167       6.441   4.898   0.997  1.00 96.19           H
ATOM   2701  OG  SER A 167       5.449   6.241  -0.014  1.00 87.25           O
ATOM   2702  HG  SER A 167       5.818   6.320  -0.894  1.00 87.25           H
ATOM   2703  N   SER A 168       8.568   6.752   3.064  1.00 97.71           N
ATOM   2704  H   SER A 168       8.683   7.424   2.332  1.00 97.71           H
ATOM   2705  CA  SER A 168       9.713   6.467   3.932  1.00 97.54           C
ATOM   2706  HA  SER A 168       9.796   5.470   3.940  1.00 97.54           H
ATOM   2707  C   SER A 168       9.485   6.934   5.371  1.00 97.50           C
ATOM   2708  O   SER A 168       9.728   6.181   6.315  1.00 96.28           O
ATOM   2709  CB  SER A 168      10.969   7.119   3.350  1.00 96.94           C
ATOM   2710 1HB  SER A 168      11.107   6.838   2.400  1.00 96.94           H
ATOM   2711 2HB  SER A 168      10.906   8.116   3.398  1.00 96.94           H
ATOM   2712  OG  SER A 168      12.116   6.731   4.078  1.00 84.83           O
ATOM   2713  HG  SER A 168      11.892   6.643   5.004  1.00 84.83           H
ATOM   2714  N   VAL A 169       8.974   8.152   5.546  1.00 97.75           N
ATOM   2715  H   VAL A 169       8.761   8.700   4.737  1.00 97.75           H
ATOM   2716  CA  VAL A 169       8.708   8.730   6.875  1.00 97.59           C
ATOM   2717  HA  VAL A 169       9.562   8.638   7.388  1.00 97.59           H
ATOM   2718  C   VAL A 169       7.634   7.945   7.622  1.00 97.22           C
ATOM   2719  O   VAL A 169       7.823   7.607   8.782  1.00 96.36           O
ATOM   2720  CB  VAL A 169       8.327  10.221   6.743  1.00 97.36           C
ATOM   2721  HB  VAL A 169       7.584  10.254   6.075  1.00 97.36           H
ATOM   2722  CG1 VAL A 169       7.843  10.834   8.062  1.00 94.63           C
ATOM   2723 1HG1 VAL A 169       7.605  11.798   7.943  1.00 94.63           H
ATOM   2724 2HG1 VAL A 169       8.552  10.777   8.765  1.00 94.63           H
ATOM   2725 3HG1 VAL A 169       7.033  10.357   8.403  1.00 94.63           H
ATOM   2726  CG2 VAL A 169       9.545  11.050   6.295  1.00 94.09           C
ATOM   2727 1HG2 VAL A 169       9.307  12.017   6.207  1.00 94.09           H
ATOM   2728 2HG2 VAL A 169       9.886  10.735   5.409  1.00 94.09           H
ATOM   2729 3HG2 VAL A 169      10.292  10.976   6.956  1.00 94.09           H
ATOM   2730  N   PHE A 170       6.538   7.591   6.959  1.00 96.92           N
ATOM   2731  H   PHE A 170       6.469   7.824   5.989  1.00 96.92           H
ATOM   2732  CA  PHE A 170       5.429   6.876   7.587  1.00 96.55           C
ATOM   2733  HA  PHE A 170       5.285   7.349   8.456  1.00 96.55           H
ATOM   2734  C   PHE A 170       5.768   5.403   7.891  1.00 96.19           C
ATOM   2735  O   PHE A 170       5.214   4.835   8.830  1.00 94.44           O
ATOM   2736  CB  PHE A 170       4.182   6.974   6.698  1.00 95.97           C
ATOM   2737 1HB  PHE A 170       4.454   6.746   5.763  1.00 95.97           H
ATOM   2738 2HB  PHE A 170       3.519   6.301   7.026  1.00 95.97           H
ATOM   2739  CG  PHE A 170       3.476   8.321   6.650  1.00 96.07           C
ATOM   2740  CD1 PHE A 170       3.985   9.476   7.286  1.00 91.28           C
ATOM   2741  HD1 PHE A 170       4.858   9.430   7.771  1.00 91.28           H
ATOM   2742  CD2 PHE A 170       2.247   8.404   5.972  1.00 90.88           C
ATOM   2743  HD2 PHE A 170       1.874   7.595   5.518  1.00 90.88           H
ATOM   2744  CE1 PHE A 170       3.276  10.686   7.243  1.00 89.69           C
ATOM   2745  HE1 PHE A 170       3.644  11.495   7.702  1.00 89.69           H
ATOM   2746  CE2 PHE A 170       1.538   9.619   5.929  1.00 90.88           C
ATOM   2747  HE2 PHE A 170       0.663   9.667   5.447  1.00 90.88           H
ATOM   2748  CZ  PHE A 170       2.052  10.767   6.559  1.00 92.35           C
ATOM   2749  HZ  PHE A 170       1.551  11.632   6.520  1.00 92.35           H
ATOM   2750  N   ALA A 171       6.703   4.805   7.154  1.00 95.61           N
ATOM   2751  H   ALA A 171       7.054   5.277   6.345  1.00 95.61           H
ATOM   2752  CA  ALA A 171       7.235   3.485   7.484  1.00 95.28           C
ATOM   2753  HA  ALA A 171       6.455   2.953   7.813  1.00 95.28           H
ATOM   2754  C   ALA A 171       8.271   3.524   8.627  1.00 95.03           C
ATOM   2755  O   ALA A 171       8.471   2.507   9.294  1.00 93.91           O
ATOM   2756  CB  ALA A 171       7.815   2.866   6.213  1.00 95.06           C
ATOM   2757 1HB  ALA A 171       7.134   2.847   5.481  1.00 95.06           H
ATOM   2758 2HB  ALA A 171       8.116   1.927   6.377  1.00 95.06           H
ATOM   2759 3HB  ALA A 171       8.602   3.389   5.887  1.00 95.06           H
ATOM   2760  N   GLY A 172       8.895   4.671   8.898  1.00 96.27           N
ATOM   2761  H   GLY A 172       8.612   5.478   8.380  1.00 96.27           H
ATOM   2762  CA  GLY A 172       9.961   4.852   9.891  1.00 95.78           C
ATOM   2763 1HA  GLY A 172      10.784   4.431   9.510  1.00 95.78           H
ATOM   2764 2HA  GLY A 172      10.103   5.837   9.986  1.00 95.78           H
ATOM   2765  C   GLY A 172       9.693   4.253  11.279  1.00 95.43           C
ATOM   2766  O   GLY A 172      10.576   3.566  11.799  1.00 93.75           O
ATOM   2767  N   PRO A 173       8.501   4.424  11.872  1.00 95.37           N
ATOM   2768  CA  PRO A 173       8.193   3.859  13.191  1.00 94.68           C
ATOM   2769  HA  PRO A 173       8.847   4.243  13.843  1.00 94.68           H
ATOM   2770  C   PRO A 173       8.388   2.338  13.295  1.00 93.98           C
ATOM   2771  O   PRO A 173       8.727   1.841  14.370  1.00 92.05           O
ATOM   2772  CB  PRO A 173       6.737   4.256  13.457  1.00 93.82           C
ATOM   2773 1HB  PRO A 173       6.107   3.556  13.120  1.00 93.82           H
ATOM   2774 2HB  PRO A 173       6.578   4.406  14.433  1.00 93.82           H
ATOM   2775  CG  PRO A 173       6.572   5.553  12.677  1.00 92.78           C
ATOM   2776 1HG  PRO A 173       5.615   5.707  12.431  1.00 92.78           H
ATOM   2777 2HG  PRO A 173       6.912   6.334  13.200  1.00 92.78           H
ATOM   2778  CD  PRO A 173       7.428   5.303  11.438  1.00 94.70           C
ATOM   2779 1HD  PRO A 173       6.901   4.854  10.717  1.00 94.70           H
ATOM   2780 2HD  PRO A 173       7.816   6.155  11.087  1.00 94.70           H
ATOM   2781  N   GLN A 174       8.272   1.596  12.194  1.00 93.95           N
ATOM   2782  H   GLN A 174       8.034   2.057  11.339  1.00 93.95           H
ATOM   2783  CA  GLN A 174       8.473   0.146  12.162  1.00 92.88           C
ATOM   2784  HA  GLN A 174       7.789  -0.204  12.802  1.00 92.88           H
ATOM   2785  C   GLN A 174       9.868  -0.277  12.651  1.00 92.76           C
ATOM   2786  O   GLN A 174      10.005  -1.323  13.276  1.00 90.67           O
ATOM   2787  CB  GLN A 174       8.254  -0.383  10.729  1.00 91.17           C
ATOM   2788 1HB  GLN A 174       8.845   0.130  10.106  1.00 91.17           H
ATOM   2789 2HB  GLN A 174       8.504  -1.351  10.705  1.00 91.17           H
ATOM   2790  CG  GLN A 174       6.804  -0.246  10.242  1.00 87.00           C
ATOM   2791 1HG  GLN A 174       6.473   0.670  10.470  1.00 87.00           H
ATOM   2792 2HG  GLN A 174       6.785  -0.370   9.250  1.00 87.00           H
ATOM   2793  CD  GLN A 174       5.866  -1.268  10.874  1.00 85.66           C
ATOM   2794  OE1 GLN A 174       6.266  -2.271  11.418  1.00 77.68           O
ATOM   2795  NE2 GLN A 174       4.573  -1.067  10.812  1.00 73.20           N
ATOM   2796 1HE2 GLN A 174       3.944  -1.735  11.209  1.00 73.20           H
ATOM   2797 2HE2 GLN A 174       4.215  -0.246  10.368  1.00 73.20           H
ATOM   2798  N   LEU A 175      10.899   0.538  12.421  1.00 92.97           N
ATOM   2799  H   LEU A 175      10.726   1.385  11.918  1.00 92.97           H
ATOM   2800  CA  LEU A 175      12.273   0.265  12.862  1.00 92.97           C
ATOM   2801  HA  LEU A 175      12.476  -0.644  12.498  1.00 92.97           H
ATOM   2802  C   LEU A 175      12.412   0.217  14.393  1.00 92.34           C
ATOM   2803  O   LEU A 175      13.331  -0.420  14.907  1.00 90.68           O
ATOM   2804  CB  LEU A 175      13.216   1.345  12.295  1.00 93.47           C
ATOM   2805 1HB  LEU A 175      12.867   2.241  12.570  1.00 93.47           H
ATOM   2806 2HB  LEU A 175      14.124   1.205  12.690  1.00 93.47           H
ATOM   2807  CG  LEU A 175      13.355   1.337  10.763  1.00 92.86           C
ATOM   2808  HG  LEU A 175      12.436   1.344  10.369  1.00 92.86           H
ATOM   2809  CD1 LEU A 175      14.154   2.565  10.320  1.00 89.58           C
ATOM   2810 1HD1 LEU A 175      14.259   2.584   9.326  1.00 89.58           H
ATOM   2811 2HD1 LEU A 175      15.068   2.564  10.726  1.00 89.58           H
ATOM   2812 3HD1 LEU A 175      13.696   3.410  10.597  1.00 89.58           H
ATOM   2813  CD2 LEU A 175      14.086   0.090  10.270  1.00 90.26           C
ATOM   2814 1HD2 LEU A 175      14.171   0.095   9.274  1.00 90.26           H
ATOM   2815 2HD2 LEU A 175      13.595  -0.741  10.533  1.00 90.26           H
ATOM   2816 3HD2 LEU A 175      15.007   0.038  10.657  1.00 90.26           H
ATOM   2817  N   TYR A 176      11.526   0.894  15.112  1.00 93.58           N
ATOM   2818  H   TYR A 176      10.794   1.370  14.625  1.00 93.58           H
ATOM   2819  CA  TYR A 176      11.551   0.989  16.571  1.00 92.21           C
ATOM   2820  HA  TYR A 176      12.470   0.715  16.855  1.00 92.21           H
ATOM   2821  C   TYR A 176      10.561   0.025  17.224  1.00 91.27           C
ATOM   2822  O   TYR A 176      10.858  -0.551  18.266  1.00 87.99           O
ATOM   2823  CB  TYR A 176      11.267   2.436  16.975  1.00 91.40           C
ATOM   2824 1HB  TYR A 176      10.354   2.686  16.653  1.00 91.40           H
ATOM   2825 2HB  TYR A 176      11.299   2.503  17.972  1.00 91.40           H
ATOM   2826  CG  TYR A 176      12.271   3.421  16.393  1.00 86.84           C
ATOM   2827  CD1 TYR A 176      13.514   3.608  17.026  1.00 80.93           C
ATOM   2828  HD1 TYR A 176      13.731   3.100  17.860  1.00 80.93           H
ATOM   2829  CD2 TYR A 176      11.966   4.128  15.216  1.00 79.98           C
ATOM   2830  HD2 TYR A 176      11.082   3.996  14.768  1.00 79.98           H
ATOM   2831  CE1 TYR A 176      14.455   4.510  16.487  1.00 76.43           C
ATOM   2832  HE1 TYR A 176      15.336   4.648  16.940  1.00 76.43           H
ATOM   2833  CE2 TYR A 176      12.904   5.019  14.670  1.00 77.00           C
ATOM   2834  HE2 TYR A 176      12.690   5.515  13.828  1.00 77.00           H
ATOM   2835  CZ  TYR A 176      14.147   5.216  15.306  1.00 76.51           C
ATOM   2836  OH  TYR A 176      15.055   6.079  14.779  1.00 75.53           O
ATOM   2837  HH  TYR A 176      15.890   5.628  14.655  1.00 75.53           H
ATOM   2838  N   ILE A 177       9.400  -0.157  16.596  1.00 91.52           N
ATOM   2839  H   ILE A 177       9.283   0.250  15.690  1.00 91.52           H
ATOM   2840  CA  ILE A 177       8.286  -0.922  17.163  1.00 90.63           C
ATOM   2841  HA  ILE A 177       8.273  -0.722  18.143  1.00 90.63           H
ATOM   2842  C   ILE A 177       8.503  -2.440  17.004  1.00 89.66           C
ATOM   2843  O   ILE A 177       8.170  -3.199  17.908  1.00 86.91           O
ATOM   2844  CB  ILE A 177       6.973  -0.451  16.508  1.00 89.26           C
ATOM   2845  HB  ILE A 177       7.084  -0.563  15.520  1.00 89.26           H
ATOM   2846  CG1 ILE A 177       6.682   1.033  16.845  1.00 82.21           C
ATOM   2847 1HG1 ILE A 177       6.395   1.096  17.801  1.00 82.21           H
ATOM   2848 2HG1 ILE A 177       7.519   1.563  16.713  1.00 82.21           H
ATOM   2849  CG2 ILE A 177       5.787  -1.298  16.980  1.00 80.81           C
ATOM   2850 1HG2 ILE A 177       4.936  -0.991  16.554  1.00 80.81           H
ATOM   2851 2HG2 ILE A 177       5.674  -1.236  17.972  1.00 80.81           H
ATOM   2852 3HG2 ILE A 177       5.919  -2.261  16.745  1.00 80.81           H
ATOM   2853  CD1 ILE A 177       5.579   1.641  15.966  1.00 76.73           C
ATOM   2854 1HD1 ILE A 177       5.415   2.597  16.207  1.00 76.73           H
ATOM   2855 2HD1 ILE A 177       4.718   1.144  16.076  1.00 76.73           H
ATOM   2856 3HD1 ILE A 177       5.832   1.607  14.999  1.00 76.73           H
ATOM   2857  N   PHE A 178       9.052  -2.894  15.865  1.00 89.40           N
ATOM   2858  H   PHE A 178       9.305  -2.242  15.150  1.00 89.40           H
ATOM   2859  CA  PHE A 178       9.286  -4.316  15.650  1.00 89.32           C
ATOM   2860  HA  PHE A 178       8.490  -4.754  16.068  1.00 89.32           H
ATOM   2861  C   PHE A 178      10.547  -4.801  16.365  1.00 89.40           C
ATOM   2862  O   PHE A 178      11.596  -4.160  16.332  1.00 87.50           O
ATOM   2863  CB  PHE A 178       9.329  -4.664  14.158  1.00 88.54           C
ATOM   2864 1HB  PHE A 178       9.755  -3.910  13.658  1.00 88.54           H
ATOM   2865 2HB  PHE A 178       9.869  -5.496  14.031  1.00 88.54           H
ATOM   2866  CG  PHE A 178       7.952  -4.897  13.588  1.00 88.09           C
ATOM   2867  CD1 PHE A 178       7.476  -6.207  13.396  1.00 84.59           C
ATOM   2868  HD1 PHE A 178       8.058  -6.987  13.624  1.00 84.59           H
ATOM   2869  CD2 PHE A 178       7.122  -3.811  13.273  1.00 85.03           C
ATOM   2870  HD2 PHE A 178       7.453  -2.877  13.408  1.00 85.03           H
ATOM   2871  CE1 PHE A 178       6.191  -6.422  12.887  1.00 83.43           C
ATOM   2872  HE1 PHE A 178       5.861  -7.356  12.747  1.00 83.43           H
ATOM   2873  CE2 PHE A 178       5.830  -4.028  12.770  1.00 83.82           C
ATOM   2874  HE2 PHE A 178       5.242  -3.249  12.552  1.00 83.82           H
ATOM   2875  CZ  PHE A 178       5.363  -5.335  12.572  1.00 84.35           C
ATOM   2876  HZ  PHE A 178       4.445  -5.491  12.208  1.00 84.35           H
ATOM   2877  N   ARG A 179      10.436  -5.965  16.995  1.00 87.74           N
ATOM   2878  H   ARG A 179       9.540  -6.409  16.992  1.00 87.74           H
ATOM   2879  CA  ARG A 179      11.529  -6.646  17.694  1.00 86.62           C
ATOM   2880  HA  ARG A 179      12.373  -6.423  17.206  1.00 86.62           H
ATOM   2881  C   ARG A 179      11.352  -8.157  17.636  1.00 86.63           C
ATOM   2882  O   ARG A 179      10.247  -8.662  17.454  1.00 83.64           O
ATOM   2883  CB  ARG A 179      11.628  -6.125  19.128  1.00 83.86           C
ATOM   2884 1HB  ARG A 179      12.446  -6.517  19.548  1.00 83.86           H
ATOM   2885 2HB  ARG A 179      11.715  -5.129  19.094  1.00 83.86           H
ATOM   2886  CG  ARG A 179      10.420  -6.475  20.005  1.00 75.19           C
ATOM   2887 1HG  ARG A 179       9.575  -6.202  19.545  1.00 75.19           H
ATOM   2888 2HG  ARG A 179      10.401  -7.459  20.180  1.00 75.19           H
ATOM   2889  CD  ARG A 179      10.547  -5.726  21.322  1.00 73.51           C
ATOM   2890 1HD  ARG A 179      11.480  -5.811  21.671  1.00 73.51           H
ATOM   2891 2HD  ARG A 179      10.330  -4.760  21.184  1.00 73.51           H
ATOM   2892  NE  ARG A 179       9.630  -6.262  22.331  1.00 65.19           N
ATOM   2893  HE  ARG A 179       9.100  -7.076  22.092  1.00 65.19           H
ATOM   2894  CZ  ARG A 179       9.456  -5.749  23.526  1.00 57.57           C
ATOM   2895  NH1 ARG A 179       9.932  -4.591  23.874  1.00 54.80           N
ATOM   2896 1HH1 ARG A 179      10.458  -4.049  23.218  1.00 54.80           H
ATOM   2897 2HH1 ARG A 179       9.773  -4.242  24.797  1.00 54.80           H
ATOM   2898  NH2 ARG A 179       8.809  -6.424  24.425  1.00 50.13           N
ATOM   2899 1HH2 ARG A 179       8.446  -7.330  24.205  1.00 50.13           H
ATOM   2900 2HH2 ARG A 179       8.673  -6.039  25.338  1.00 50.13           H
ATOM   2901  N   MET A 180      12.458  -8.851  17.813  1.00 84.38           N
ATOM   2902  H   MET A 180      13.328  -8.360  17.870  1.00 84.38           H
ATOM   2903  CA  MET A 180      12.467 -10.304  17.929  1.00 83.98           C
ATOM   2904  HA  MET A 180      11.749 -10.672  17.338  1.00 83.98           H
ATOM   2905  C   MET A 180      12.157 -10.706  19.373  1.00 83.22           C
ATOM   2906  O   MET A 180      12.799 -10.234  20.308  1.00 80.39           O
ATOM   2907  CB  MET A 180      13.832 -10.819  17.462  1.00 81.70           C
ATOM   2908 1HB  MET A 180      14.056 -10.389  16.587  1.00 81.70           H
ATOM   2909 2HB  MET A 180      14.520 -10.568  18.143  1.00 81.70           H
ATOM   2910  CG  MET A 180      13.856 -12.335  17.280  1.00 73.36           C
ATOM   2911 1HG  MET A 180      13.614 -12.713  18.173  1.00 73.36           H
ATOM   2912 2HG  MET A 180      13.128 -12.535  16.624  1.00 73.36           H
ATOM   2913  SD  MET A 180      15.481 -12.897  16.706  1.00 71.33           S
ATOM   2914  CE  MET A 180      15.134 -14.641  16.438  1.00 62.26           C
ATOM   2915 1HE  MET A 180      15.947 -15.122  16.109  1.00 62.26           H
ATOM   2916 2HE  MET A 180      14.410 -14.762  15.759  1.00 62.26           H
ATOM   2917 3HE  MET A 180      14.838 -15.082  17.285  1.00 62.26           H
ATOM   2918  N   ILE A 181      11.181 -11.580  19.555  1.00 83.74           N
ATOM   2919  H   ILE A 181      10.604 -11.815  18.773  1.00 83.74           H
ATOM   2920  CA  ILE A 181      10.901 -12.222  20.841  1.00 82.78           C
ATOM   2921  HA  ILE A 181      11.519 -11.781  21.492  1.00 82.78           H
ATOM   2922  C   ILE A 181      11.228 -13.712  20.758  1.00 82.57           C
ATOM   2923  O   ILE A 181      11.060 -14.341  19.706  1.00 80.50           O
ATOM   2924  CB  ILE A 181       9.466 -11.965  21.337  1.00 80.21           C
ATOM   2925  HB  ILE A 181       9.352 -12.443  22.208  1.00 80.21           H
ATOM   2926  CG1 ILE A 181       8.392 -12.565  20.410  1.00 69.83           C
ATOM   2927 1HG1 ILE A 181       8.348 -12.015  19.576  1.00 69.83           H
ATOM   2928 2HG1 ILE A 181       8.658 -13.501  20.179  1.00 69.83           H
ATOM   2929  CG2 ILE A 181       9.262 -10.450  21.562  1.00 68.49           C
ATOM   2930 1HG2 ILE A 181       8.335 -10.257  21.885  1.00 68.49           H
ATOM   2931 2HG2 ILE A 181       9.404  -9.939  20.714  1.00 68.49           H
ATOM   2932 3HG2 ILE A 181       9.904 -10.099  22.243  1.00 68.49           H
ATOM   2933  CD1 ILE A 181       6.993 -12.600  21.042  1.00 64.77           C
ATOM   2934 1HD1 ILE A 181       6.325 -12.995  20.412  1.00 64.77           H
ATOM   2935 2HD1 ILE A 181       6.684 -11.679  21.280  1.00 64.77           H
ATOM   2936 3HD1 ILE A 181       6.991 -13.150  21.877  1.00 64.77           H
ATOM   2937  N   HIS A 182      11.670 -14.265  21.858  1.00 82.03           N
ATOM   2938  H   HIS A 182      11.840 -13.675  22.647  1.00 82.03           H
ATOM   2939  CA  HIS A 182      11.929 -15.694  22.000  1.00 80.13           C
ATOM   2940  HA  HIS A 182      11.825 -16.118  21.100  1.00 80.13           H
ATOM   2941  C   HIS A 182      10.903 -16.304  22.950  1.00 78.82           C
ATOM   2942  O   HIS A 182      10.705 -15.804  24.056  1.00 76.38           O
ATOM   2943  CB  HIS A 182      13.364 -15.904  22.486  1.00 78.99           C
ATOM   2944 1HB  HIS A 182      13.488 -15.421  23.353  1.00 78.99           H
ATOM   2945 2HB  HIS A 182      13.521 -16.882  22.624  1.00 78.99           H
ATOM   2946  CG  HIS A 182      14.390 -15.394  21.509  1.00 75.58           C
ATOM   2947  ND1 HIS A 182      14.640 -15.923  20.259  1.00 66.97           N
ATOM   2948  HD1 HIS A 182      14.173 -16.705  19.847  1.00 66.97           H
ATOM   2949  CD2 HIS A 182      15.251 -14.335  21.673  1.00 69.36           C
ATOM   2950  HD2 HIS A 182      15.310 -13.745  22.478  1.00 69.36           H
ATOM   2951  CE1 HIS A 182      15.625 -15.199  19.692  1.00 66.00           C
ATOM   2952  HE1 HIS A 182      16.003 -15.364  18.781  1.00 66.00           H
ATOM   2953  NE2 HIS A 182      16.027 -14.227  20.521  1.00 68.93           N
ATOM   2954  N   LEU A 183      10.283 -17.395  22.540  1.00 76.68           N
ATOM   2955  H   LEU A 183      10.385 -17.680  21.587  1.00 76.68           H
ATOM   2956  CA  LEU A 183       9.453 -18.200  23.431  1.00 75.24           C
ATOM   2957  HA  LEU A 183       9.172 -17.608  24.186  1.00 75.24           H
ATOM   2958  C   LEU A 183      10.297 -19.353  23.980  1.00 75.72           C
ATOM   2959  O   LEU A 183      10.954 -20.074  23.223  1.00 73.56           O
ATOM   2960  CB  LEU A 183       8.166 -18.666  22.734  1.00 72.55           C
ATOM   2961 1HB  LEU A 183       8.418 -19.137  21.889  1.00 72.55           H
ATOM   2962 2HB  LEU A 183       7.691 -19.302  23.342  1.00 72.55           H
ATOM   2963  CG  LEU A 183       7.206 -17.507  22.385  1.00 64.15           C
ATOM   2964  HG  LEU A 183       7.505 -16.725  22.932  1.00 64.15           H
ATOM   2965  CD1 LEU A 183       7.253 -17.122  20.905  1.00 60.09           C
ATOM   2966 1HD1 LEU A 183       6.622 -16.371  20.710  1.00 60.09           H
ATOM   2967 2HD1 LEU A 183       6.998 -17.896  20.325  1.00 60.09           H
ATOM   2968 3HD1 LEU A 183       8.172 -16.829  20.640  1.00 60.09           H
ATOM   2969  CD2 LEU A 183       5.766 -17.864  22.724  1.00 59.21           C
ATOM   2970 1HD2 LEU A 183       5.147 -17.112  22.497  1.00 59.21           H
ATOM   2971 2HD2 LEU A 183       5.666 -18.061  23.699  1.00 59.21           H
ATOM   2972 3HD2 LEU A 183       5.468 -18.672  22.215  1.00 59.21           H
ATOM   2973  N   ALA A 184      10.309 -19.481  25.298  1.00 74.05           N
ATOM   2974  H   ALA A 184       9.833 -18.789  25.842  1.00 74.05           H
ATOM   2975  CA  ALA A 184      10.971 -20.565  26.001  1.00 72.89           C
ATOM   2976  HA  ALA A 184      11.680 -20.916  25.390  1.00 72.89           H
ATOM   2977  C   ALA A 184       9.968 -21.692  26.299  1.00 72.25           C
ATOM   2978  O   ALA A 184       8.797 -21.432  26.563  1.00 68.28           O
ATOM   2979  CB  ALA A 184      11.626 -20.022  27.276  1.00 69.50           C
ATOM   2980 1HB  ALA A 184      12.274 -19.291  27.063  1.00 69.50           H
ATOM   2981 2HB  ALA A 184      12.124 -20.743  27.758  1.00 69.50           H
ATOM   2982 3HB  ALA A 184      10.940 -19.651  27.902  1.00 69.50           H
ATOM   2983  N   ASP A 185      10.448 -22.921  26.273  1.00 68.88           N
ATOM   2984  H   ASP A 185      11.368 -23.079  25.913  1.00 68.88           H
ATOM   2985  CA  ASP A 185       9.669 -24.053  26.756  1.00 68.22           C
ATOM   2986  HA  ASP A 185       8.759 -23.964  26.352  1.00 68.22           H
ATOM   2987  C   ASP A 185       9.521 -24.003  28.290  1.00 68.28           C
ATOM   2988  O   ASP A 185      10.307 -23.337  28.980  1.00 63.87           O
ATOM   2989  CB  ASP A 185      10.322 -25.361  26.275  1.00 64.17           C
ATOM   2990 1HB  ASP A 185      10.558 -25.259  25.309  1.00 64.17           H
ATOM   2991 2HB  ASP A 185      11.154 -25.513  26.808  1.00 64.17           H
ATOM   2992  CG  ASP A 185       9.426 -26.596  26.422  1.00 58.07           C
ATOM   2993  OD1 ASP A 185       8.219 -26.421  26.702  1.00 54.49           O
ATOM   2994  OD2 ASP A 185       9.978 -27.703  26.295  1.00 54.66           O
ATOM   2995  N   SER A 186       8.560 -24.719  28.835  1.00 66.04           N
ATOM   2996  H   SER A 186       7.966 -25.227  28.211  1.00 66.04           H
ATOM   2997  CA  SER A 186       8.276 -24.844  30.268  1.00 65.44           C
ATOM   2998  HA  SER A 186       8.077 -23.907  30.554  1.00 65.44           H
ATOM   2999  C   SER A 186       9.469 -25.342  31.112  1.00 65.46           C
ATOM   3000  O   SER A 186       9.493 -25.127  32.323  1.00 61.66           O
ATOM   3001  CB  SER A 186       7.076 -25.775  30.459  1.00 62.49           C
ATOM   3002 1HB  SER A 186       6.962 -26.009  31.424  1.00 62.49           H
ATOM   3003 2HB  SER A 186       6.239 -25.346  30.118  1.00 62.49           H
ATOM   3004  OG  SER A 186       7.247 -26.987  29.749  1.00 56.74           O
ATOM   3005  HG  SER A 186       7.286 -27.717  30.367  1.00 56.74           H
ATOM   3006  N   SER A 187      10.475 -25.934  30.480  1.00 67.18           N
ATOM   3007  H   SER A 187      10.361 -26.107  29.502  1.00 67.18           H
ATOM   3008  CA  SER A 187      11.745 -26.358  31.095  1.00 67.53           C
ATOM   3009  HA  SER A 187      11.489 -26.621  32.025  1.00 67.53           H
ATOM   3010  C   SER A 187      12.805 -25.243  31.228  1.00 67.66           C
ATOM   3011  O   SER A 187      13.849 -25.473  31.827  1.00 63.05           O
ATOM   3012  CB  SER A 187      12.309 -27.533  30.290  1.00 65.45           C
ATOM   3013 1HB  SER A 187      13.161 -27.866  30.694  1.00 65.45           H
ATOM   3014 2HB  SER A 187      11.648 -28.282  30.241  1.00 65.45           H
ATOM   3015  OG  SER A 187      12.593 -27.123  28.966  1.00 58.71           O
ATOM   3016  HG  SER A 187      12.657 -27.892  28.400  1.00 58.71           H
ATOM   3017  N   GLY A 188      12.561 -24.046  30.660  1.00 64.45           N
ATOM   3018  H   GLY A 188      11.750 -23.964  30.081  1.00 64.45           H
ATOM   3019  CA  GLY A 188      13.398 -22.857  30.830  1.00 64.21           C
ATOM   3020 1HA  GLY A 188      12.861 -22.084  30.492  1.00 64.21           H
ATOM   3021 2HA  GLY A 188      13.546 -22.755  31.814  1.00 64.21           H
ATOM   3022  C   GLY A 188      14.761 -22.851  30.127  1.00 64.16           C
ATOM   3023  O   GLY A 188      15.444 -21.831  30.159  1.00 59.79           O
ATOM   3024  N   GLN A 189      15.172 -23.939  29.468  1.00 59.34           N
ATOM   3025  H   GLN A 189      14.517 -24.677  29.306  1.00 59.34           H
ATOM   3026  CA  GLN A 189      16.550 -24.097  28.970  1.00 60.27           C
ATOM   3027  HA  GLN A 189      17.015 -23.307  29.370  1.00 60.27           H
ATOM   3028  C   GLN A 189      16.751 -23.940  27.452  1.00 62.16           C
ATOM   3029  O   GLN A 189      17.895 -23.813  27.013  1.00 58.16           O
ATOM   3030  CB  GLN A 189      17.133 -25.421  29.479  1.00 56.12           C
ATOM   3031 1HB  GLN A 189      16.421 -26.123  29.455  1.00 56.12           H
ATOM   3032 2HB  GLN A 189      17.891 -25.694  28.887  1.00 56.12           H
ATOM   3033  CG  GLN A 189      17.646 -25.271  30.920  1.00 49.56           C
ATOM   3034 1HG  GLN A 189      18.254 -24.478  30.962  1.00 49.56           H
ATOM   3035 2HG  GLN A 189      16.863 -25.124  31.525  1.00 49.56           H
ATOM   3036  CD  GLN A 189      18.414 -26.495  31.415  1.00 45.64           C
ATOM   3037  OE1 GLN A 189      18.378 -27.570  30.850  1.00 43.79           O
ATOM   3038  NE2 GLN A 189      19.144 -26.375  32.503  1.00 40.54           N
ATOM   3039 1HE2 GLN A 189      19.656 -27.160  32.851  1.00 40.54           H
ATOM   3040 2HE2 GLN A 189      19.187 -25.498  32.982  1.00 40.54           H
ATOM   3041  N   THR A 190      15.702 -23.869  26.629  1.00 60.94           N
ATOM   3042  H   THR A 190      14.778 -23.871  27.012  1.00 60.94           H
ATOM   3043  CA  THR A 190      15.876 -23.788  25.173  1.00 60.31           C
ATOM   3044  HA  THR A 190      16.830 -23.503  25.074  1.00 60.31           H
ATOM   3045  C   THR A 190      15.007 -22.708  24.528  1.00 63.13           C
ATOM   3046  O   THR A 190      13.826 -22.577  24.799  1.00 58.07           O
ATOM   3047  CB  THR A 190      15.676 -25.158  24.491  1.00 53.75           C
ATOM   3048  HB  THR A 190      15.506 -25.015  23.516  1.00 53.75           H
ATOM   3049  OG1 THR A 190      14.539 -25.810  24.984  1.00 47.05           O
ATOM   3050  HG1 THR A 190      13.831 -25.176  25.096  1.00 47.05           H
ATOM   3051  CG2 THR A 190      16.859 -26.083  24.729  1.00 45.25           C
ATOM   3052 1HG2 THR A 190      16.718 -26.967  24.283  1.00 45.25           H
ATOM   3053 2HG2 THR A 190      16.993 -26.250  25.706  1.00 45.25           H
ATOM   3054 3HG2 THR A 190      17.702 -25.687  24.367  1.00 45.25           H
ATOM   3055  N   LYS A 191      15.616 -21.902  23.623  1.00 60.78           N
ATOM   3056  H   LYS A 191      16.614 -21.933  23.571  1.00 60.78           H
ATOM   3057  CA  LYS A 191      14.913 -20.985  22.712  1.00 61.36           C
ATOM   3058  HA  LYS A 191      14.251 -20.472  23.258  1.00 61.36           H
ATOM   3059  C   LYS A 191      14.206 -21.817  21.650  1.00 63.78           C
ATOM   3060  O   LYS A 191      14.786 -22.101  20.603  1.00 60.12           O
ATOM   3061  CB  LYS A 191      15.899 -19.997  22.054  1.00 56.56           C
ATOM   3062 1HB  LYS A 191      16.646 -20.517  21.641  1.00 56.56           H
ATOM   3063 2HB  LYS A 191      15.415 -19.486  21.343  1.00 56.56           H
ATOM   3064  CG  LYS A 191      16.503 -18.995  23.027  1.00 51.98           C
ATOM   3065 1HG  LYS A 191      15.768 -18.461  23.446  1.00 51.98           H
ATOM   3066 2HG  LYS A 191      17.003 -19.489  23.738  1.00 51.98           H
ATOM   3067  CD  LYS A 191      17.465 -18.054  22.275  1.00 48.56           C
ATOM   3068 1HD  LYS A 191      18.189 -18.595  21.847  1.00 48.56           H
ATOM   3069 2HD  LYS A 191      16.958 -17.558  21.570  1.00 48.56           H
ATOM   3070  CE  LYS A 191      18.097 -17.045  23.242  1.00 45.04           C
ATOM   3071 1HE  LYS A 191      17.381 -16.505  23.684  1.00 45.04           H
ATOM   3072 2HE  LYS A 191      18.627 -17.529  23.938  1.00 45.04           H
ATOM   3073  NZ  LYS A 191      19.004 -16.119  22.528  1.00 38.59           N
ATOM   3074 1HZ  LYS A 191      19.415 -15.462  23.160  1.00 38.59           H
ATOM   3075 2HZ  LYS A 191      18.511 -15.604  21.827  1.00 38.59           H
ATOM   3076 3HZ  LYS A 191      19.745 -16.618  22.079  1.00 38.59           H
ATOM   3077  N   VAL A 192      12.981 -22.246  21.920  1.00 67.08           N
ATOM   3078  H   VAL A 192      12.526 -21.907  22.743  1.00 67.08           H
ATOM   3079  CA  VAL A 192      12.262 -23.199  21.062  1.00 67.61           C
ATOM   3080  HA  VAL A 192      12.961 -23.829  20.722  1.00 67.61           H
ATOM   3081  C   VAL A 192      11.628 -22.513  19.852  1.00 71.49           C
ATOM   3082  O   VAL A 192      11.526 -23.109  18.790  1.00 66.83           O
ATOM   3083  CB  VAL A 192      11.212 -23.968  21.883  1.00 60.52           C
ATOM   3084  HB  VAL A 192      10.567 -23.280  22.215  1.00 60.52           H
ATOM   3085  CG1 VAL A 192      10.472 -25.022  21.050  1.00 52.61           C
ATOM   3086 1HG1 VAL A 192       9.796 -25.507  21.605  1.00 52.61           H
ATOM   3087 2HG1 VAL A 192      11.109 -25.698  20.680  1.00 52.61           H
ATOM   3088 3HG1 VAL A 192       9.992 -24.599  20.281  1.00 52.61           H
ATOM   3089  CG2 VAL A 192      11.878 -24.725  23.034  1.00 53.03           C
ATOM   3090 1HG2 VAL A 192      11.201 -25.227  23.572  1.00 53.03           H
ATOM   3091 2HG2 VAL A 192      12.354 -24.096  23.649  1.00 53.03           H
ATOM   3092 3HG2 VAL A 192      12.547 -25.384  22.690  1.00 53.03           H
ATOM   3093  N   PHE A 193      11.237 -21.237  19.999  1.00 74.53           N
ATOM   3094  H   PHE A 193      11.479 -20.750  20.838  1.00 74.53           H
ATOM   3095  CA  PHE A 193      10.472 -20.540  18.975  1.00 76.37           C
ATOM   3096  HA  PHE A 193      10.755 -20.889  18.082  1.00 76.37           H
ATOM   3097  C   PHE A 193      10.772 -19.044  19.000  1.00 78.74           C
ATOM   3098  O   PHE A 193      10.869 -18.438  20.074  1.00 77.38           O
ATOM   3099  CB  PHE A 193       8.994 -20.830  19.230  1.00 73.85           C
ATOM   3100 1HB  PHE A 193       8.885 -21.814  19.371  1.00 73.85           H
ATOM   3101 2HB  PHE A 193       8.715 -20.342  20.057  1.00 73.85           H
ATOM   3102  CG  PHE A 193       8.069 -20.413  18.105  1.00 70.80           C
ATOM   3103  CD1 PHE A 193       7.283 -19.254  18.232  1.00 68.71           C
ATOM   3104  HD1 PHE A 193       7.388 -18.659  19.029  1.00 68.71           H
ATOM   3105  CD2 PHE A 193       7.943 -21.238  16.977  1.00 67.28           C
ATOM   3106  HD2 PHE A 193       8.518 -22.051  16.883  1.00 67.28           H
ATOM   3107  CE1 PHE A 193       6.352 -18.938  17.234  1.00 64.22           C
ATOM   3108  HE1 PHE A 193       5.794 -18.113  17.320  1.00 64.22           H
ATOM   3109  CE2 PHE A 193       7.007 -20.919  15.980  1.00 64.90           C
ATOM   3110  HE2 PHE A 193       6.914 -21.505  15.175  1.00 64.90           H
ATOM   3111  CZ  PHE A 193       6.197 -19.771  16.114  1.00 64.54           C
ATOM   3112  HZ  PHE A 193       5.516 -19.552  15.415  1.00 64.54           H
ATOM   3113  N   SER A 194      10.933 -18.418  17.834  1.00 78.50           N
ATOM   3114  H   SER A 194      10.842 -18.957  16.997  1.00 78.50           H
ATOM   3115  CA  SER A 194      11.235 -16.988  17.702  1.00 79.91           C
ATOM   3116  HA  SER A 194      11.124 -16.605  18.619  1.00 79.91           H
ATOM   3117  C   SER A 194      10.261 -16.311  16.751  1.00 81.09           C
ATOM   3118  O   SER A 194       9.910 -16.877  15.720  1.00 78.54           O
ATOM   3119  CB  SER A 194      12.667 -16.775  17.228  1.00 78.16           C
ATOM   3120 1HB  SER A 194      12.812 -17.211  16.340  1.00 78.16           H
ATOM   3121 2HB  SER A 194      12.874 -15.799  17.159  1.00 78.16           H
ATOM   3122  OG  SER A 194      13.591 -17.342  18.136  1.00 67.15           O
ATOM   3123  HG  SER A 194      13.167 -17.470  18.985  1.00 67.15           H
ATOM   3124  N   GLN A 195       9.866 -15.081  17.088  1.00 82.26           N
ATOM   3125  H   GLN A 195      10.206 -14.679  17.938  1.00 82.26           H
ATOM   3126  CA  GLN A 195       8.953 -14.304  16.254  1.00 83.00           C
ATOM   3127  HA  GLN A 195       9.029 -14.716  15.346  1.00 83.00           H
ATOM   3128  C   GLN A 195       9.375 -12.841  16.159  1.00 84.59           C
ATOM   3129  O   GLN A 195       9.918 -12.273  17.104  1.00 82.75           O
ATOM   3130  CB  GLN A 195       7.512 -14.414  16.783  1.00 80.34           C
ATOM   3131 1HB  GLN A 195       7.533 -14.328  17.779  1.00 80.34           H
ATOM   3132 2HB  GLN A 195       6.974 -13.666  16.395  1.00 80.34           H
ATOM   3133  CG  GLN A 195       6.824 -15.739  16.427  1.00 72.90           C
ATOM   3134 1HG  GLN A 195       7.383 -16.490  16.779  1.00 72.90           H
ATOM   3135 2HG  GLN A 195       5.926 -15.757  16.866  1.00 72.90           H
ATOM   3136  CD  GLN A 195       6.631 -15.943  14.916  1.00 71.82           C
ATOM   3137  OE1 GLN A 195       6.797 -15.046  14.111  1.00 65.54           O
ATOM   3138  NE2 GLN A 195       6.287 -17.128  14.473  1.00 61.61           N
ATOM   3139 1HE2 GLN A 195       6.167 -17.279  13.492  1.00 61.61           H
ATOM   3140 2HE2 GLN A 195       6.145 -17.880  15.116  1.00 61.61           H
ATOM   3141  N   CYS A 196       9.087 -12.224  14.998  1.00 83.18           N
ATOM   3142  H   CYS A 196       8.732 -12.782  14.248  1.00 83.18           H
ATOM   3143  CA  CYS A 196       9.258 -10.797  14.763  1.00 83.37           C
ATOM   3144  HA  CYS A 196       9.907 -10.429  15.429  1.00 83.37           H
ATOM   3145  C   CYS A 196       7.902 -10.104  14.953  1.00 83.34           C
ATOM   3146  O   CYS A 196       7.018 -10.214  14.096  1.00 80.78           O
ATOM   3147  CB  CYS A 196       9.825 -10.607  13.353  1.00 83.00           C
ATOM   3148 1HB  CYS A 196      10.708 -11.075  13.378  1.00 83.00           H
ATOM   3149 2HB  CYS A 196       9.195 -11.114  12.764  1.00 83.00           H
ATOM   3150  SG  CYS A 196       9.995  -8.888  12.827  1.00 81.16           S
ATOM   3151  N   VAL A 197       7.707  -9.428  16.079  1.00 85.00           N
ATOM   3152  H   VAL A 197       8.489  -9.282  16.685  1.00 85.00           H
ATOM   3153  CA  VAL A 197       6.407  -8.885  16.482  1.00 84.89           C
ATOM   3154  HA  VAL A 197       5.914  -8.792  15.617  1.00 84.89           H
ATOM   3155  C   VAL A 197       6.541  -7.507  17.140  1.00 86.37           C
ATOM   3156  O   VAL A 197       7.619  -7.084  17.541  1.00 84.70           O
ATOM   3157  CB  VAL A 197       5.658  -9.849  17.428  1.00 81.09           C
ATOM   3158  HB  VAL A 197       4.806  -9.385  17.672  1.00 81.09           H
ATOM   3159  CG1 VAL A 197       5.322 -11.186  16.748  1.00 73.67           C
ATOM   3160 1HG1 VAL A 197       4.838 -11.796  17.376  1.00 73.67           H
ATOM   3161 2HG1 VAL A 197       6.153 -11.653  16.446  1.00 73.67           H
ATOM   3162 3HG1 VAL A 197       4.740 -11.044  15.947  1.00 73.67           H
ATOM   3163  CG2 VAL A 197       6.437 -10.125  18.713  1.00 74.69           C
ATOM   3164 1HG2 VAL A 197       5.934 -10.750  19.310  1.00 74.69           H
ATOM   3165 2HG2 VAL A 197       6.600  -9.280  19.222  1.00 74.69           H
ATOM   3166 3HG2 VAL A 197       7.325 -10.539  18.512  1.00 74.69           H
ATOM   3167  N   THR A 198       5.410  -6.819  17.286  1.00 83.49           N
ATOM   3168  H   THR A 198       4.584  -7.187  16.859  1.00 83.49           H
ATOM   3169  CA  THR A 198       5.288  -5.553  18.032  1.00 81.74           C
ATOM   3170  HA  THR A 198       6.198  -5.144  17.965  1.00 81.74           H
ATOM   3171  C   THR A 198       4.954  -5.759  19.515  1.00 80.56           C
ATOM   3172  O   THR A 198       4.782  -4.790  20.245  1.00 75.97           O
ATOM   3173  CB  THR A 198       4.229  -4.652  17.388  1.00 79.29           C
ATOM   3174  HB  THR A 198       4.143  -3.821  17.937  1.00 79.29           H
ATOM   3175  OG1 THR A 198       2.974  -5.297  17.393  1.00 72.65           O
ATOM   3176  HG1 THR A 198       2.278  -4.640  17.394  1.00 72.65           H
ATOM   3177  CG2 THR A 198       4.552  -4.327  15.932  1.00 72.67           C
ATOM   3178 1HG2 THR A 198       3.849  -3.739  15.532  1.00 72.67           H
ATOM   3179 2HG2 THR A 198       4.605  -5.161  15.382  1.00 72.67           H
ATOM   3180 3HG2 THR A 198       5.429  -3.853  15.857  1.00 72.67           H
ATOM   3181  N   HIS A 199       4.846  -6.996  19.969  1.00 79.70           N
ATOM   3182  H   HIS A 199       5.056  -7.745  19.341  1.00 79.70           H
ATOM   3183  CA  HIS A 199       4.440  -7.338  21.330  1.00 78.02           C
ATOM   3184  HA  HIS A 199       3.528  -6.948  21.456  1.00 78.02           H
ATOM   3185  C   HIS A 199       5.378  -6.705  22.376  1.00 79.45           C
ATOM   3186  O   HIS A 199       6.597  -6.682  22.188  1.00 74.85           O
ATOM   3187  CB  HIS A 199       4.360  -8.854  21.471  1.00 73.26           C
ATOM   3188 1HB  HIS A 199       3.850  -9.227  20.696  1.00 73.26           H
ATOM   3189 2HB  HIS A 199       5.286  -9.230  21.473  1.00 73.26           H
ATOM   3190  CG  HIS A 199       3.670  -9.273  22.744  1.00 66.16           C
ATOM   3191  ND1 HIS A 199       2.321  -9.214  22.985  1.00 59.79           N
ATOM   3192  HD1 HIS A 199       1.622  -8.900  22.343  1.00 59.79           H
ATOM   3193  CD2 HIS A 199       4.265  -9.751  23.877  1.00 58.57           C
ATOM   3194  HD2 HIS A 199       5.244  -9.904  24.009  1.00 58.57           H
ATOM   3195  CE1 HIS A 199       2.106  -9.652  24.234  1.00 53.28           C
ATOM   3196  HE1 HIS A 199       1.208  -9.719  24.669  1.00 53.28           H
ATOM   3197  NE2 HIS A 199       3.263  -9.987  24.816  1.00 55.07           N
ATOM   3198  N   CYS A 200       4.816  -6.148  23.447  1.00 76.42           N
ATOM   3199  H   CYS A 200       3.825  -6.234  23.544  1.00 76.42           H
ATOM   3200  CA  CYS A 200       5.537  -5.418  24.495  1.00 78.24           C
ATOM   3201  HA  CYS A 200       4.779  -5.028  25.018  1.00 78.24           H
ATOM   3202  C   CYS A 200       6.373  -4.201  24.025  1.00 81.38           C
ATOM   3203  O   CYS A 200       7.261  -3.749  24.738  1.00 76.96           O
ATOM   3204  CB  CYS A 200       6.361  -6.388  25.365  1.00 73.49           C
ATOM   3205 1HB  CYS A 200       7.069  -6.724  24.744  1.00 73.49           H
ATOM   3206 2HB  CYS A 200       6.777  -5.796  26.055  1.00 73.49           H
ATOM   3207  SG  CYS A 200       5.445  -7.754  26.128  1.00 65.73           S
ATOM   3208  N   SER A 201       6.129  -3.668  22.827  1.00 79.28           N
ATOM   3209  H   SER A 201       5.483  -4.135  22.224  1.00 79.28           H
ATOM   3210  CA  SER A 201       6.761  -2.427  22.345  1.00 80.76           C
ATOM   3211  HA  SER A 201       7.629  -2.379  22.839  1.00 80.76           H
ATOM   3212  C   SER A 201       5.943  -1.186  22.687  1.00 82.19           C
ATOM   3213  O   SER A 201       6.483  -0.090  22.723  1.00 78.96           O
ATOM   3214  CB  SER A 201       7.011  -2.493  20.838  1.00 77.91           C
ATOM   3215 1HB  SER A 201       6.160  -2.646  20.336  1.00 77.91           H
ATOM   3216 2HB  SER A 201       7.448  -1.657  20.506  1.00 77.91           H
ATOM   3217  OG  SER A 201       7.879  -3.578  20.575  1.00 67.65           O
ATOM   3218  HG  SER A 201       7.370  -4.387  20.516  1.00 67.65           H
ATOM   3219  N   PHE A 202       4.673  -1.354  23.000  1.00 80.36           N
ATOM   3220  H   PHE A 202       4.291  -2.273  22.904  1.00 80.36           H
ATOM   3221  CA  PHE A 202       3.783  -0.302  23.475  1.00 80.63           C
ATOM   3222  HA  PHE A 202       4.235   0.573  23.300  1.00 80.63           H
ATOM   3223  C   PHE A 202       3.554  -0.453  24.983  1.00 80.27           C
ATOM   3224  O   PHE A 202       3.314  -1.553  25.463  1.00 75.89           O
ATOM   3225  CB  PHE A 202       2.471  -0.360  22.694  1.00 80.08           C
ATOM   3226 1HB  PHE A 202       2.064  -1.265  22.820  1.00 80.08           H
ATOM   3227 2HB  PHE A 202       1.853   0.337  23.056  1.00 80.08           H
ATOM   3228  CG  PHE A 202       2.639  -0.119  21.209  1.00 81.69           C
ATOM   3229  CD1 PHE A 202       2.788   1.196  20.723  1.00 78.75           C
ATOM   3230  HD1 PHE A 202       2.796   1.966  21.361  1.00 78.75           H
ATOM   3231  CD2 PHE A 202       2.654  -1.198  20.305  1.00 80.64           C
ATOM   3232  HD2 PHE A 202       2.569  -2.134  20.647  1.00 80.64           H
ATOM   3233  CE1 PHE A 202       2.926   1.426  19.339  1.00 78.72           C
ATOM   3234  HE1 PHE A 202       3.030   2.359  18.995  1.00 78.72           H
ATOM   3235  CE2 PHE A 202       2.788  -0.967  18.922  1.00 80.13           C
ATOM   3236  HE2 PHE A 202       2.791  -1.736  18.282  1.00 80.13           H
ATOM   3237  CZ  PHE A 202       2.917   0.347  18.446  1.00 80.82           C
ATOM   3238  HZ  PHE A 202       3.003   0.514  17.464  1.00 80.82           H
ATOM   3239  N   SER A 203       3.611   0.657  25.710  1.00 83.33           N
ATOM   3240  H   SER A 203       3.833   1.519  25.253  1.00 83.33           H
ATOM   3241  CA  SER A 203       3.362   0.671  27.155  1.00 81.43           C
ATOM   3242  HA  SER A 203       3.871  -0.118  27.500  1.00 81.43           H
ATOM   3243  C   SER A 203       1.886   0.487  27.512  1.00 79.89           C
ATOM   3244  O   SER A 203       1.569   0.010  28.595  1.00 75.29           O
ATOM   3245  CB  SER A 203       3.866   1.988  27.754  1.00 79.48           C
ATOM   3246 1HB  SER A 203       3.603   2.066  28.716  1.00 79.48           H
ATOM   3247 2HB  SER A 203       4.860   2.059  27.673  1.00 79.48           H
ATOM   3248  OG  SER A 203       3.308   3.088  27.073  1.00 70.72           O
ATOM   3249  HG  SER A 203       3.182   2.862  26.151  1.00 70.72           H
ATOM   3250  N   GLN A 204       0.995   0.873  26.585  1.00 81.43           N
ATOM   3251  H   GLN A 204       1.343   1.216  25.712  1.00 81.43           H
ATOM   3252  CA  GLN A 204      -0.450   0.822  26.775  1.00 81.78           C
ATOM   3253  HA  GLN A 204      -0.620   0.183  27.525  1.00 81.78           H
ATOM   3254  C   GLN A 204      -1.135   0.311  25.502  1.00 81.90           C
ATOM   3255  O   GLN A 204      -0.711   0.630  24.391  1.00 80.37           O
ATOM   3256  CB  GLN A 204      -0.958   2.232  27.124  1.00 81.10           C
ATOM   3257 1HB  GLN A 204      -0.690   2.851  26.386  1.00 81.10           H
ATOM   3258 2HB  GLN A 204      -1.956   2.198  27.185  1.00 81.10           H
ATOM   3259  CG  GLN A 204      -0.406   2.792  28.456  1.00 75.75           C
ATOM   3260 1HG  GLN A 204       0.593   2.743  28.437  1.00 75.75           H
ATOM   3261 2HG  GLN A 204      -0.691   3.746  28.547  1.00 75.75           H
ATOM   3262  CD  GLN A 204      -0.896   2.030  29.683  1.00 72.17           C
ATOM   3263  OE1 GLN A 204      -1.928   1.381  29.659  1.00 66.64           O
ATOM   3264  NE2 GLN A 204      -0.204   2.076  30.785  1.00 62.31           N
ATOM   3265 1HE2 GLN A 204      -0.521   1.583  31.595  1.00 62.31           H
ATOM   3266 2HE2 GLN A 204       0.645   2.604  30.821  1.00 62.31           H
ATOM   3267  N   TRP A 205      -2.227  -0.411  25.667  1.00 78.37           N
ATOM   3268  H   TRP A 205      -2.563  -0.561  26.597  1.00 78.37           H
ATOM   3269  CA  TRP A 205      -2.972  -1.005  24.550  1.00 77.01           C
ATOM   3270  HA  TRP A 205      -2.311  -1.583  24.071  1.00 77.01           H
ATOM   3271  C   TRP A 205      -3.490   0.046  23.549  1.00 78.69           C
ATOM   3272  O   TRP A 205      -3.466  -0.189  22.342  1.00 77.16           O
ATOM   3273  CB  TRP A 205      -4.135  -1.832  25.112  1.00 73.81           C
ATOM   3274 1HB  TRP A 205      -4.539  -2.359  24.364  1.00 73.81           H
ATOM   3275 2HB  TRP A 205      -3.774  -2.457  25.804  1.00 73.81           H
ATOM   3276  CG  TRP A 205      -5.238  -1.037  25.753  1.00 67.24           C
ATOM   3277  CD1 TRP A 205      -5.340  -0.720  27.055  1.00 61.68           C
ATOM   3278  HD1 TRP A 205      -4.691  -0.994  27.765  1.00 61.68           H
ATOM   3279  CD2 TRP A 205      -6.400  -0.438  25.100  1.00 64.05           C
ATOM   3280  NE1 TRP A 205      -6.475   0.042  27.269  1.00 55.31           N
ATOM   3281  HE1 TRP A 205      -6.757   0.397  28.160  1.00 55.31           H
ATOM   3282  CE2 TRP A 205      -7.167   0.249  26.095  1.00 59.03           C
ATOM   3283  CE3 TRP A 205      -6.888  -0.401  23.780  1.00 56.51           C
ATOM   3284  HE3 TRP A 205      -6.384  -0.873  23.057  1.00 56.51           H
ATOM   3285  CZ2 TRP A 205      -8.353   0.936  25.793  1.00 56.28           C
ATOM   3286  HZ2 TRP A 205      -8.868   1.404  26.511  1.00 56.28           H
ATOM   3287  CZ3 TRP A 205      -8.071   0.287  23.460  1.00 57.01           C
ATOM   3288  HZ3 TRP A 205      -8.394   0.303  22.514  1.00 57.01           H
ATOM   3289  CH2 TRP A 205      -8.804   0.953  24.457  1.00 54.85           C
ATOM   3290  HH2 TRP A 205      -9.645   1.439  24.219  1.00 54.85           H
ATOM   3291  N   TRP A 206      -3.874   1.253  24.015  1.00 79.98           N
ATOM   3292  H   TRP A 206      -3.819   1.427  24.998  1.00 79.98           H
ATOM   3293  CA  TRP A 206      -4.367   2.317  23.141  1.00 81.51           C
ATOM   3294  HA  TRP A 206      -5.043   1.861  22.562  1.00 81.51           H
ATOM   3295  C   TRP A 206      -3.277   2.889  22.225  1.00 82.50           C
ATOM   3296  O   TRP A 206      -3.594   3.351  21.136  1.00 81.15           O
ATOM   3297  CB  TRP A 206      -5.032   3.429  23.970  1.00 80.36           C
ATOM   3298 1HB  TRP A 206      -5.428   4.098  23.341  1.00 80.36           H
ATOM   3299 2HB  TRP A 206      -5.758   3.019  24.522  1.00 80.36           H
ATOM   3300  CG  TRP A 206      -4.130   4.179  24.907  1.00 76.87           C
ATOM   3301  CD1 TRP A 206      -3.122   5.000  24.556  1.00 72.83           C
ATOM   3302  HD1 TRP A 206      -2.841   5.196  23.616  1.00 72.83           H
ATOM   3303  CD2 TRP A 206      -4.172   4.210  26.366  1.00 73.94           C
ATOM   3304  NE1 TRP A 206      -2.534   5.531  25.686  1.00 67.88           N
ATOM   3305  HE1 TRP A 206      -1.755   6.158  25.672  1.00 67.88           H
ATOM   3306  CE2 TRP A 206      -3.147   5.095  26.823  1.00 70.85           C
ATOM   3307  CE3 TRP A 206      -4.976   3.608  27.331  1.00 66.90           C
ATOM   3308  HE3 TRP A 206      -5.696   2.976  27.045  1.00 66.90           H
ATOM   3309  CZ2 TRP A 206      -2.949   5.384  28.187  1.00 69.18           C
ATOM   3310  HZ2 TRP A 206      -2.233   6.019  28.476  1.00 69.18           H
ATOM   3311  CZ3 TRP A 206      -4.794   3.872  28.703  1.00 68.88           C
ATOM   3312  HZ3 TRP A 206      -5.384   3.429  29.378  1.00 68.88           H
ATOM   3313  CH2 TRP A 206      -3.778   4.762  29.130  1.00 66.63           C
ATOM   3314  HH2 TRP A 206      -3.652   4.946  30.105  1.00 66.63           H
ATOM   3315  N   HIS A 207      -1.997   2.853  22.623  1.00 82.61           N
ATOM   3316  H   HIS A 207      -1.785   2.523  23.543  1.00 82.61           H
ATOM   3317  CA  HIS A 207      -0.901   3.281  21.754  1.00 83.40           C
ATOM   3318  HA  HIS A 207      -1.154   4.207  21.472  1.00 83.40           H
ATOM   3319  C   HIS A 207      -0.778   2.365  20.531  1.00 83.69           C
ATOM   3320  O   HIS A 207      -0.605   2.844  19.410  1.00 83.38           O
ATOM   3321  CB  HIS A 207       0.435   3.295  22.513  1.00 83.88           C
ATOM   3322 1HB  HIS A 207       0.587   2.383  22.895  1.00 83.88           H
ATOM   3323 2HB  HIS A 207       1.163   3.510  21.861  1.00 83.88           H
ATOM   3324  CG  HIS A 207       0.542   4.282  23.649  1.00 82.49           C
ATOM   3325  ND1 HIS A 207       1.484   4.227  24.663  1.00 73.32           N
ATOM   3326  HD1 HIS A 207       2.174   3.514  24.788  1.00 73.32           H
ATOM   3327  CD2 HIS A 207      -0.197   5.416  23.849  1.00 74.83           C
ATOM   3328  HD2 HIS A 207      -0.955   5.733  23.280  1.00 74.83           H
ATOM   3329  CE1 HIS A 207       1.305   5.298  25.445  1.00 75.38           C
ATOM   3330  HE1 HIS A 207       1.850   5.507  26.257  1.00 75.38           H
ATOM   3331  NE2 HIS A 207       0.297   6.051  24.990  1.00 78.20           N
ATOM   3332  N   GLN A 208      -0.912   1.062  20.729  1.00 84.55           N
ATOM   3333  H   GLN A 208      -1.012   0.730  21.667  1.00 84.55           H
ATOM   3334  CA  GLN A 208      -0.920   0.087  19.639  1.00 83.40           C
ATOM   3335  HA  GLN A 208      -0.109   0.269  19.083  1.00 83.40           H
ATOM   3336  C   GLN A 208      -2.151   0.268  18.744  1.00 84.23           C
ATOM   3337  O   GLN A 208      -2.022   0.291  17.521  1.00 83.56           O
ATOM   3338  CB  GLN A 208      -0.851  -1.328  20.235  1.00 81.27           C
ATOM   3339 1HB  GLN A 208      -0.029  -1.399  20.800  1.00 81.27           H
ATOM   3340 2HB  GLN A 208      -1.660  -1.477  20.803  1.00 81.27           H
ATOM   3341  CG  GLN A 208      -0.801  -2.414  19.140  1.00 75.01           C
ATOM   3342 1HG  GLN A 208      -1.670  -2.414  18.644  1.00 75.01           H
ATOM   3343 2HG  GLN A 208      -0.056  -2.202  18.507  1.00 75.01           H
ATOM   3344  CD  GLN A 208      -0.569  -3.812  19.705  1.00 73.41           C
ATOM   3345  OE1 GLN A 208      -0.312  -4.018  20.873  1.00 68.97           O
ATOM   3346  NE2 GLN A 208      -0.631  -4.841  18.887  1.00 64.63           N
ATOM   3347 1HE2 GLN A 208      -0.468  -5.765  19.233  1.00 64.63           H
ATOM   3348 2HE2 GLN A 208      -0.841  -4.699  17.920  1.00 64.63           H
ATOM   3349  N   ALA A 209      -3.328   0.445  19.350  1.00 82.47           N
ATOM   3350  H   ALA A 209      -3.360   0.412  20.349  1.00 82.47           H
ATOM   3351  CA  ALA A 209      -4.569   0.684  18.623  1.00 81.67           C
ATOM   3352  HA  ALA A 209      -4.693  -0.081  17.991  1.00 81.67           H
ATOM   3353  C   ALA A 209      -4.486   1.968  17.777  1.00 83.83           C
ATOM   3354  O   ALA A 209      -4.797   1.940  16.585  1.00 83.75           O
ATOM   3355  CB  ALA A 209      -5.717   0.727  19.640  1.00 79.69           C
ATOM   3356 1HB  ALA A 209      -5.752  -0.116  20.177  1.00 79.69           H
ATOM   3357 2HB  ALA A 209      -6.599   0.835  19.181  1.00 79.69           H
ATOM   3358 3HB  ALA A 209      -5.605   1.492  20.275  1.00 79.69           H
ATOM   3359  N   PHE A 210      -3.994   3.060  18.348  1.00 86.85           N
ATOM   3360  H   PHE A 210      -3.748   3.016  19.316  1.00 86.85           H
ATOM   3361  CA  PHE A 210      -3.790   4.326  17.642  1.00 88.31           C
ATOM   3362  HA  PHE A 210      -4.684   4.577  17.269  1.00 88.31           H
ATOM   3363  C   PHE A 210      -2.807   4.171  16.474  1.00 88.93           C
ATOM   3364  O   PHE A 210      -3.097   4.626  15.375  1.00 88.77           O
ATOM   3365  CB  PHE A 210      -3.303   5.392  18.632  1.00 88.96           C
ATOM   3366 1HB  PHE A 210      -4.001   5.526  19.335  1.00 88.96           H
ATOM   3367 2HB  PHE A 210      -2.456   5.076  19.059  1.00 88.96           H
ATOM   3368  CG  PHE A 210      -3.034   6.724  17.964  1.00 88.73           C
ATOM   3369  CD1 PHE A 210      -1.729   7.087  17.575  1.00 84.62           C
ATOM   3370  HD1 PHE A 210      -0.963   6.476  17.775  1.00 84.62           H
ATOM   3371  CD2 PHE A 210      -4.109   7.587  17.669  1.00 84.41           C
ATOM   3372  HD2 PHE A 210      -5.040   7.332  17.932  1.00 84.41           H
ATOM   3373  CE1 PHE A 210      -1.496   8.303  16.908  1.00 83.58           C
ATOM   3374  HE1 PHE A 210      -0.568   8.555  16.633  1.00 83.58           H
ATOM   3375  CE2 PHE A 210      -3.876   8.807  17.005  1.00 83.93           C
ATOM   3376  HE2 PHE A 210      -4.641   9.418  16.801  1.00 83.93           H
ATOM   3377  CZ  PHE A 210      -2.575   9.166  16.629  1.00 84.57           C
ATOM   3378  HZ  PHE A 210      -2.412  10.035  16.162  1.00 84.57           H
ATOM   3379  N   TYR A 211      -1.674   3.496  16.691  1.00 89.22           N
ATOM   3380  H   TYR A 211      -1.493   3.141  17.608  1.00 89.22           H
ATOM   3381  CA  TYR A 211      -0.689   3.257  15.636  1.00 89.60           C
ATOM   3382  HA  TYR A 211      -0.454   4.163  15.285  1.00 89.60           H
ATOM   3383  C   TYR A 211      -1.259   2.435  14.472  1.00 90.03           C
ATOM   3384  O   TYR A 211      -1.061   2.775  13.308  1.00 89.79           O
ATOM   3385  CB  TYR A 211       0.536   2.568  16.238  1.00 90.06           C
ATOM   3386 1HB  TYR A 211       0.941   3.166  16.930  1.00 90.06           H
ATOM   3387 2HB  TYR A 211       0.252   1.709  16.664  1.00 90.06           H
ATOM   3388  CG  TYR A 211       1.584   2.263  15.191  1.00 90.73           C
ATOM   3389  CD1 TYR A 211       1.736   0.955  14.676  1.00 88.33           C
ATOM   3390  HD1 TYR A 211       1.204   0.199  15.058  1.00 88.33           H
ATOM   3391  CD2 TYR A 211       2.334   3.318  14.656  1.00 89.00           C
ATOM   3392  HD2 TYR A 211       2.228   4.239  15.030  1.00 89.00           H
ATOM   3393  CE1 TYR A 211       2.634   0.723  13.629  1.00 88.96           C
ATOM   3394  HE1 TYR A 211       2.753  -0.201  13.267  1.00 88.96           H
ATOM   3395  CE2 TYR A 211       3.233   3.097  13.601  1.00 89.21           C
ATOM   3396  HE2 TYR A 211       3.767   3.853  13.222  1.00 89.21           H
ATOM   3397  CZ  TYR A 211       3.372   1.797  13.085  1.00 89.74           C
ATOM   3398  OH  TYR A 211       4.226   1.604  12.032  1.00 88.44           O
ATOM   3399  HH  TYR A 211       5.126   1.559  12.355  1.00 88.44           H
ATOM   3400  N   ASN A 212      -2.010   1.378  14.767  1.00 89.39           N
ATOM   3401  H   ASN A 212      -2.137   1.139  15.730  1.00 89.39           H
ATOM   3402  CA  ASN A 212      -2.661   0.546  13.750  1.00 87.89           C
ATOM   3403  HA  ASN A 212      -1.949   0.269  13.105  1.00 87.89           H
ATOM   3404  C   ASN A 212      -3.717   1.343  12.972  1.00 88.84           C
ATOM   3405  O   ASN A 212      -3.739   1.296  11.745  1.00 88.50           O
ATOM   3406  CB  ASN A 212      -3.277  -0.686  14.435  1.00 86.44           C
ATOM   3407 1HB  ASN A 212      -3.813  -0.379  15.222  1.00 86.44           H
ATOM   3408 2HB  ASN A 212      -3.878  -1.147  13.782  1.00 86.44           H
ATOM   3409  CG  ASN A 212      -2.249  -1.696  14.927  1.00 83.44           C
ATOM   3410  OD1 ASN A 212      -1.078  -1.657  14.602  1.00 77.89           O
ATOM   3411  ND2 ASN A 212      -2.678  -2.661  15.705  1.00 76.39           N
ATOM   3412 1HD2 ASN A 212      -2.043  -3.362  16.029  1.00 76.39           H
ATOM   3413 2HD2 ASN A 212      -3.640  -2.696  15.974  1.00 76.39           H
ATOM   3414  N   PHE A 213      -4.539   2.137  13.670  1.00 88.63           N
ATOM   3415  H   PHE A 213      -4.471   2.138  14.668  1.00 88.63           H
ATOM   3416  CA  PHE A 213      -5.533   3.004  13.035  1.00 89.25           C
ATOM   3417  HA  PHE A 213      -6.066   2.404  12.438  1.00 89.25           H
ATOM   3418  C   PHE A 213      -4.887   4.085  12.163  1.00 90.43           C
ATOM   3419  O   PHE A 213      -5.337   4.326  11.046  1.00 90.20           O
ATOM   3420  CB  PHE A 213      -6.420   3.637  14.115  1.00 88.74           C
ATOM   3421 1HB  PHE A 213      -6.883   2.911  14.624  1.00 88.74           H
ATOM   3422 2HB  PHE A 213      -5.847   4.168  14.738  1.00 88.74           H
ATOM   3423  CG  PHE A 213      -7.470   4.556  13.527  1.00 86.56           C
ATOM   3424  CD1 PHE A 213      -7.297   5.957  13.554  1.00 82.62           C
ATOM   3425  HD1 PHE A 213      -6.490   6.354  13.991  1.00 82.62           H
ATOM   3426  CD2 PHE A 213      -8.613   4.003  12.908  1.00 81.66           C
ATOM   3427  HD2 PHE A 213      -8.738   3.011  12.887  1.00 81.66           H
ATOM   3428  CE1 PHE A 213      -8.263   6.793  12.964  1.00 78.33           C
ATOM   3429  HE1 PHE A 213      -8.141   7.785  12.985  1.00 78.33           H
ATOM   3430  CE2 PHE A 213      -9.573   4.843  12.323  1.00 78.22           C
ATOM   3431  HE2 PHE A 213     -10.383   4.448  11.889  1.00 78.22           H
ATOM   3432  CZ  PHE A 213      -9.400   6.240  12.345  1.00 78.38           C
ATOM   3433  HZ  PHE A 213     -10.082   6.837  11.923  1.00 78.38           H
ATOM   3434  N   PHE A 214      -3.805   4.716  12.636  1.00 92.13           N
ATOM   3435  H   PHE A 214      -3.509   4.510  13.569  1.00 92.13           H
ATOM   3436  CA  PHE A 214      -3.034   5.686  11.868  1.00 92.86           C
ATOM   3437  HA  PHE A 214      -3.676   6.410  11.615  1.00 92.86           H
ATOM   3438  C   PHE A 214      -2.477   5.069  10.584  1.00 93.55           C
ATOM   3439  O   PHE A 214      -2.668   5.613   9.494  1.00 93.37           O
ATOM   3440  CB  PHE A 214      -1.904   6.240  12.745  1.00 93.22           C
ATOM   3441 1HB  PHE A 214      -2.305   6.761  13.498  1.00 93.22           H
ATOM   3442 2HB  PHE A 214      -1.375   5.475  13.113  1.00 93.22           H
ATOM   3443  CG  PHE A 214      -0.961   7.149  11.988  1.00 92.73           C
ATOM   3444  CD1 PHE A 214       0.248   6.643  11.458  1.00 89.60           C
ATOM   3445  HD1 PHE A 214       0.497   5.687  11.611  1.00 89.60           H
ATOM   3446  CD2 PHE A 214      -1.298   8.502  11.767  1.00 90.19           C
ATOM   3447  HD2 PHE A 214      -2.150   8.869  12.141  1.00 90.19           H
ATOM   3448  CE1 PHE A 214       1.100   7.479  10.718  1.00 89.09           C
ATOM   3449  HE1 PHE A 214       1.954   7.117  10.345  1.00 89.09           H
ATOM   3450  CE2 PHE A 214      -0.443   9.337  11.024  1.00 89.67           C
ATOM   3451  HE2 PHE A 214      -0.688  10.294  10.869  1.00 89.67           H
ATOM   3452  CZ  PHE A 214       0.753   8.824  10.501  1.00 90.05           C
ATOM   3453  HZ  PHE A 214       1.361   9.417   9.972  1.00 90.05           H
ATOM   3454  N   THR A 215      -1.846   3.897  10.697  1.00 92.36           N
ATOM   3455  H   THR A 215      -1.748   3.500  11.610  1.00 92.36           H
ATOM   3456  CA  THR A 215      -1.288   3.159   9.557  1.00 91.89           C
ATOM   3457  HA  THR A 215      -0.626   3.780   9.137  1.00 91.89           H
ATOM   3458  C   THR A 215      -2.372   2.824   8.537  1.00 91.80           C
ATOM   3459  O   THR A 215      -2.236   3.144   7.358  1.00 90.51           O
ATOM   3460  CB  THR A 215      -0.584   1.875  10.032  1.00 91.15           C
ATOM   3461  HB  THR A 215      -1.242   1.306  10.525  1.00 91.15           H
ATOM   3462  OG1 THR A 215       0.454   2.219  10.921  1.00 83.45           O
ATOM   3463  HG1 THR A 215       0.102   2.297  11.808  1.00 83.45           H
ATOM   3464  CG2 THR A 215       0.049   1.083   8.893  1.00 82.70           C
ATOM   3465 1HG2 THR A 215       0.497   0.257   9.236  1.00 82.70           H
ATOM   3466 2HG2 THR A 215       0.737   1.630   8.415  1.00 82.70           H
ATOM   3467 3HG2 THR A 215      -0.640   0.804   8.224  1.00 82.70           H
ATOM   3468  N   PHE A 216      -3.493   2.259   8.980  1.00 90.59           N
ATOM   3469  H   PHE A 216      -3.547   2.023   9.950  1.00 90.59           H
ATOM   3470  CA  PHE A 216      -4.651   1.962   8.138  1.00 90.05           C
ATOM   3471  HA  PHE A 216      -4.326   1.345   7.421  1.00 90.05           H
ATOM   3472  C   PHE A 216      -5.213   3.215   7.443  1.00 90.94           C
ATOM   3473  O   PHE A 216      -5.469   3.206   6.238  1.00 90.94           O
ATOM   3474  CB  PHE A 216      -5.714   1.298   9.020  1.00 89.20           C
ATOM   3475 1HB  PHE A 216      -5.410   0.373   9.247  1.00 89.20           H
ATOM   3476 2HB  PHE A 216      -5.813   1.832   9.860  1.00 89.20           H
ATOM   3477  CG  PHE A 216      -7.073   1.199   8.361  1.00 88.51           C
ATOM   3478  CD1 PHE A 216      -8.166   1.919   8.875  1.00 84.63           C
ATOM   3479  HD1 PHE A 216      -8.053   2.485   9.692  1.00 84.63           H
ATOM   3480  CD2 PHE A 216      -7.231   0.415   7.210  1.00 85.14           C
ATOM   3481  HD2 PHE A 216      -6.453  -0.093   6.841  1.00 85.14           H
ATOM   3482  CE1 PHE A 216      -9.420   1.843   8.239  1.00 83.03           C
ATOM   3483  HE1 PHE A 216     -10.199   2.349   8.608  1.00 83.03           H
ATOM   3484  CE2 PHE A 216      -8.480   0.342   6.574  1.00 82.74           C
ATOM   3485  HE2 PHE A 216      -8.589  -0.220   5.754  1.00 82.74           H
ATOM   3486  CZ  PHE A 216      -9.576   1.055   7.084  1.00 83.05           C
ATOM   3487  HZ  PHE A 216     -10.465   1.003   6.628  1.00 83.05           H
ATOM   3488  N   SER A 217      -5.351   4.320   8.182  1.00 93.53           N
ATOM   3489  H   SER A 217      -5.085   4.288   9.146  1.00 93.53           H
ATOM   3490  CA  SER A 217      -5.873   5.572   7.642  1.00 93.73           C
ATOM   3491  HA  SER A 217      -6.750   5.317   7.235  1.00 93.73           H
ATOM   3492  C   SER A 217      -4.960   6.153   6.561  1.00 94.14           C
ATOM   3493  O   SER A 217      -5.431   6.521   5.484  1.00 92.88           O
ATOM   3494  CB  SER A 217      -6.067   6.603   8.758  1.00 93.02           C
ATOM   3495 1HB  SER A 217      -5.213   6.761   9.254  1.00 93.02           H
ATOM   3496 2HB  SER A 217      -6.405   7.470   8.392  1.00 93.02           H
ATOM   3497  OG  SER A 217      -7.018   6.129   9.683  1.00 81.26           O
ATOM   3498  HG  SER A 217      -7.863   6.022   9.246  1.00 81.26           H
ATOM   3499  N   CYS A 218      -3.646   6.180   6.802  1.00 94.16           N
ATOM   3500  H   CYS A 218      -3.316   5.824   7.676  1.00 94.16           H
ATOM   3501  CA  CYS A 218      -2.667   6.704   5.851  1.00 93.72           C
ATOM   3502  HA  CYS A 218      -3.051   7.572   5.537  1.00 93.72           H
ATOM   3503  C   CYS A 218      -2.485   5.814   4.618  1.00 93.82           C
ATOM   3504  O   CYS A 218      -2.188   6.322   3.539  1.00 92.39           O
ATOM   3505  CB  CYS A 218      -1.333   6.905   6.571  1.00 93.37           C
ATOM   3506 1HB  CYS A 218      -1.128   6.033   7.014  1.00 93.37           H
ATOM   3507 2HB  CYS A 218      -0.659   7.081   5.854  1.00 93.37           H
ATOM   3508  SG  CYS A 218      -1.478   8.277   7.752  1.00 89.89           S
ATOM   3509  HG  CYS A 218      -1.513   9.421   7.095  1.00 89.89           H
ATOM   3510  N   LEU A 219      -2.653   4.498   4.759  1.00 92.52           N
ATOM   3511  H   LEU A 219      -2.954   4.147   5.645  1.00 92.52           H
ATOM   3512  CA  LEU A 219      -2.415   3.545   3.671  1.00 91.97           C
ATOM   3513  HA  LEU A 219      -1.741   3.945   3.050  1.00 91.97           H
ATOM   3514  C   LEU A 219      -3.651   3.336   2.794  1.00 92.24           C
ATOM   3515  O   LEU A 219      -3.506   3.160   1.589  1.00 90.18           O
ATOM   3516  CB  LEU A 219      -1.855   2.259   4.301  1.00 90.33           C
ATOM   3517 1HB  LEU A 219      -1.331   2.511   5.115  1.00 90.33           H
ATOM   3518 2HB  LEU A 219      -2.625   1.679   4.566  1.00 90.33           H
ATOM   3519  CG  LEU A 219      -0.940   1.448   3.372  1.00 85.13           C
ATOM   3520  HG  LEU A 219      -0.424   2.121   2.842  1.00 85.13           H
ATOM   3521  CD1 LEU A 219      -0.033   0.531   4.208  1.00 78.98           C
ATOM   3522 1HD1 LEU A 219       0.572  -0.007   3.621  1.00 78.98           H
ATOM   3523 2HD1 LEU A 219      -0.575  -0.106   4.756  1.00 78.98           H
ATOM   3524 3HD1 LEU A 219       0.539   1.064   4.832  1.00 78.98           H
ATOM   3525  CD2 LEU A 219      -1.690   0.567   2.385  1.00 79.89           C
ATOM   3526 1HD2 LEU A 219      -1.055   0.060   1.803  1.00 79.89           H
ATOM   3527 2HD2 LEU A 219      -2.280   1.115   1.792  1.00 79.89           H
ATOM   3528 3HD2 LEU A 219      -2.266  -0.096   2.863  1.00 79.89           H
ATOM   3529  N   PHE A 220      -4.857   3.408   3.369  1.00 91.33           N
ATOM   3530  H   PHE A 220      -4.915   3.678   4.330  1.00 91.33           H
ATOM   3531  CA  PHE A 220      -6.084   3.109   2.653  1.00 91.13           C
ATOM   3532  HA  PHE A 220      -5.786   2.993   1.706  1.00 91.13           H
ATOM   3533  C   PHE A 220      -7.098   4.255   2.640  1.00 92.16           C
ATOM   3534  O   PHE A 220      -7.446   4.732   1.563  1.00 91.90           O
ATOM   3535  CB  PHE A 220      -6.697   1.820   3.222  1.00 89.78           C
ATOM   3536 1HB  PHE A 220      -6.022   1.085   3.157  1.00 89.78           H
ATOM   3537 2HB  PHE A 220      -6.934   1.971   4.182  1.00 89.78           H
ATOM   3538  CG  PHE A 220      -7.943   1.376   2.497  1.00 87.44           C
ATOM   3539  CD1 PHE A 220      -9.197   1.428   3.139  1.00 83.13           C
ATOM   3540  HD1 PHE A 220      -9.264   1.783   4.072  1.00 83.13           H
ATOM   3541  CD2 PHE A 220      -7.855   0.888   1.182  1.00 82.68           C
ATOM   3542  HD2 PHE A 220      -6.968   0.850   0.722  1.00 82.68           H
ATOM   3543  CE1 PHE A 220     -10.350   0.985   2.477  1.00 78.04           C
ATOM   3544  HE1 PHE A 220     -11.236   1.020   2.938  1.00 78.04           H
ATOM   3545  CE2 PHE A 220      -9.013   0.453   0.512  1.00 78.39           C
ATOM   3546  HE2 PHE A 220      -8.949   0.116  -0.427  1.00 78.39           H
ATOM   3547  CZ  PHE A 220     -10.259   0.491   1.161  1.00 78.99           C
ATOM   3548  HZ  PHE A 220     -11.079   0.168   0.689  1.00 78.99           H
ATOM   3549  N   ILE A 221      -7.544   4.750   3.793  1.00 92.58           N
ATOM   3550  H   ILE A 221      -7.105   4.454   4.641  1.00 92.58           H
ATOM   3551  CA  ILE A 221      -8.654   5.714   3.876  1.00 92.40           C
ATOM   3552  HA  ILE A 221      -9.407   5.267   3.393  1.00 92.40           H
ATOM   3553  C   ILE A 221      -8.293   7.023   3.170  1.00 93.43           C
ATOM   3554  O   ILE A 221      -9.029   7.477   2.292  1.00 93.05           O
ATOM   3555  CB  ILE A 221      -9.073   5.993   5.340  1.00 91.75           C
ATOM   3556  HB  ILE A 221      -8.281   6.366   5.824  1.00 91.75           H
ATOM   3557  CG1 ILE A 221      -9.504   4.690   6.056  1.00 88.41           C
ATOM   3558 1HG1 ILE A 221     -10.292   4.308   5.573  1.00 88.41           H
ATOM   3559 2HG1 ILE A 221      -8.744   4.041   6.020  1.00 88.41           H
ATOM   3560  CG2 ILE A 221     -10.210   7.033   5.386  1.00 87.88           C
ATOM   3561 1HG2 ILE A 221     -10.487   7.219   6.329  1.00 87.88           H
ATOM   3562 2HG2 ILE A 221     -11.014   6.708   4.888  1.00 87.88           H
ATOM   3563 3HG2 ILE A 221      -9.922   7.897   4.974  1.00 87.88           H
ATOM   3564  CD1 ILE A 221      -9.895   4.881   7.523  1.00 78.53           C
ATOM   3565 1HD1 ILE A 221     -10.164   4.012   7.938  1.00 78.53           H
ATOM   3566 2HD1 ILE A 221     -10.664   5.514   7.609  1.00 78.53           H
ATOM   3567 3HD1 ILE A 221      -9.131   5.251   8.052  1.00 78.53           H
ATOM   3568  N   ILE A 222      -7.161   7.638   3.530  1.00 94.89           N
ATOM   3569  H   ILE A 222      -6.576   7.197   4.211  1.00 94.89           H
ATOM   3570  CA  ILE A 222      -6.738   8.920   2.978  1.00 95.37           C
ATOM   3571  HA  ILE A 222      -7.525   9.524   3.104  1.00 95.37           H
ATOM   3572  C   ILE A 222      -6.477   8.821   1.463  1.00 95.30           C
ATOM   3573  O   ILE A 222      -7.060   9.621   0.722  1.00 94.70           O
ATOM   3574  CB  ILE A 222      -5.550   9.514   3.777  1.00 95.28           C
ATOM   3575  HB  ILE A 222      -4.835   8.818   3.843  1.00 95.28           H
ATOM   3576  CG1 ILE A 222      -5.986   9.883   5.205  1.00 92.96           C
ATOM   3577 1HG1 ILE A 222      -6.582  10.684   5.156  1.00 92.96           H
ATOM   3578 2HG1 ILE A 222      -6.494   9.112   5.589  1.00 92.96           H
ATOM   3579  CG2 ILE A 222      -4.945  10.731   3.054  1.00 92.51           C
ATOM   3580 1HG2 ILE A 222      -4.179  11.111   3.572  1.00 92.51           H
ATOM   3581 2HG2 ILE A 222      -5.626  11.454   2.937  1.00 92.51           H
ATOM   3582 3HG2 ILE A 222      -4.607  10.478   2.147  1.00 92.51           H
ATOM   3583  CD1 ILE A 222      -4.818  10.208   6.146  1.00 86.69           C
ATOM   3584 1HD1 ILE A 222      -5.149  10.441   7.060  1.00 86.69           H
ATOM   3585 2HD1 ILE A 222      -4.287  10.983   5.804  1.00 86.69           H
ATOM   3586 3HD1 ILE A 222      -4.200   9.427   6.233  1.00 86.69           H
ATOM   3587  N   PRO A 223      -5.679   7.856   0.955  1.00 95.10           N
ATOM   3588  CA  PRO A 223      -5.510   7.670  -0.483  1.00 94.58           C
ATOM   3589  HA  PRO A 223      -5.125   8.515  -0.853  1.00 94.58           H
ATOM   3590  C   PRO A 223      -6.824   7.465  -1.230  1.00 94.73           C
ATOM   3591  O   PRO A 223      -7.058   8.144  -2.231  1.00 93.77           O
ATOM   3592  CB  PRO A 223      -4.590   6.454  -0.633  1.00 94.20           C
ATOM   3593 1HB  PRO A 223      -5.116   5.604  -0.666  1.00 94.20           H
ATOM   3594 2HB  PRO A 223      -4.023   6.528  -1.453  1.00 94.20           H
ATOM   3595  CG  PRO A 223      -3.739   6.519   0.625  1.00 93.13           C
ATOM   3596 1HG  PRO A 223      -3.368   5.621   0.859  1.00 93.13           H
ATOM   3597 2HG  PRO A 223      -2.990   7.174   0.524  1.00 93.13           H
ATOM   3598  CD  PRO A 223      -4.750   6.989   1.662  1.00 94.69           C
ATOM   3599 1HD  PRO A 223      -5.249   6.217   2.055  1.00 94.69           H
ATOM   3600 2HD  PRO A 223      -4.304   7.505   2.393  1.00 94.69           H
ATOM   3601  N   LEU A 224      -7.698   6.605  -0.741  1.00 92.67           N
ATOM   3602  H   LEU A 224      -7.459   6.110   0.095  1.00 92.67           H
ATOM   3603  CA  LEU A 224      -8.996   6.338  -1.357  1.00 91.90           C
ATOM   3604  HA  LEU A 224      -8.807   6.053  -2.297  1.00 91.90           H
ATOM   3605  C   LEU A 224      -9.851   7.604  -1.417  1.00 92.31           C
ATOM   3606  O   LEU A 224     -10.382   7.941  -2.477  1.00 92.07           O
ATOM   3607  CB  LEU A 224      -9.703   5.203  -0.600  1.00 91.55           C
ATOM   3608 1HB  LEU A 224      -9.126   4.387  -0.644  1.00 91.55           H
ATOM   3609 2HB  LEU A 224      -9.815   5.482   0.354  1.00 91.55           H
ATOM   3610  CG  LEU A 224     -11.085   4.848  -1.164  1.00 88.97           C
ATOM   3611  HG  LEU A 224     -11.643   5.677  -1.127  1.00 88.97           H
ATOM   3612  CD1 LEU A 224     -11.009   4.379  -2.617  1.00 84.71           C
ATOM   3613 1HD1 LEU A 224     -11.917   4.152  -2.968  1.00 84.71           H
ATOM   3614 2HD1 LEU A 224     -10.435   3.565  -2.701  1.00 84.71           H
ATOM   3615 3HD1 LEU A 224     -10.622   5.090  -3.203  1.00 84.71           H
ATOM   3616  CD2 LEU A 224     -11.712   3.729  -0.330  1.00 84.30           C
ATOM   3617 1HD2 LEU A 224     -12.615   3.483  -0.682  1.00 84.30           H
ATOM   3618 2HD2 LEU A 224     -11.820   4.010   0.624  1.00 84.30           H
ATOM   3619 3HD2 LEU A 224     -11.141   2.908  -0.345  1.00 84.30           H
ATOM   3620  N   PHE A 225      -9.948   8.344  -0.330  1.00 95.01           N
ATOM   3621  H   PHE A 225      -9.454   8.051   0.488  1.00 95.01           H
ATOM   3622  CA  PHE A 225     -10.740   9.570  -0.258  1.00 95.14           C
ATOM   3623  HA  PHE A 225     -11.668   9.322  -0.536  1.00 95.14           H
ATOM   3624  C   PHE A 225     -10.239  10.640  -1.238  1.00 95.39           C
ATOM   3625  O   PHE A 225     -11.032  11.236  -1.967  1.00 94.48           O
ATOM   3626  CB  PHE A 225     -10.722  10.076   1.187  1.00 94.73           C
ATOM   3627 1HB  PHE A 225     -10.998   9.330   1.793  1.00 94.73           H
ATOM   3628 2HB  PHE A 225      -9.792  10.365   1.416  1.00 94.73           H
ATOM   3629  CG  PHE A 225     -11.648  11.242   1.425  1.00 90.22           C
ATOM   3630  CD1 PHE A 225     -11.136  12.525   1.717  1.00 82.21           C
ATOM   3631  HD1 PHE A 225     -10.147  12.674   1.734  1.00 82.21           H
ATOM   3632  CD2 PHE A 225     -13.043  11.048   1.383  1.00 82.14           C
ATOM   3633  HD2 PHE A 225     -13.414  10.145   1.167  1.00 82.14           H
ATOM   3634  CE1 PHE A 225     -12.009  13.593   1.984  1.00 79.78           C
ATOM   3635  HE1 PHE A 225     -11.643  14.499   2.199  1.00 79.78           H
ATOM   3636  CE2 PHE A 225     -13.914  12.119   1.643  1.00 80.21           C
ATOM   3637  HE2 PHE A 225     -14.903  11.977   1.611  1.00 80.21           H
ATOM   3638  CZ  PHE A 225     -13.399  13.383   1.947  1.00 80.98           C
ATOM   3639  HZ  PHE A 225     -14.022  14.141   2.139  1.00 80.98           H
ATOM   3640  N   ILE A 226      -8.924  10.837  -1.339  1.00 94.65           N
ATOM   3641  H   ILE A 226      -8.316  10.330  -0.728  1.00 94.65           H
ATOM   3642  CA  ILE A 226      -8.327  11.769  -2.311  1.00 94.59           C
ATOM   3643  HA  ILE A 226      -8.774  12.650  -2.155  1.00 94.59           H
ATOM   3644  C   ILE A 226      -8.628  11.327  -3.745  1.00 94.06           C
ATOM   3645  O   ILE A 226      -9.013  12.152  -4.576  1.00 92.75           O
ATOM   3646  CB  ILE A 226      -6.814  11.932  -2.064  1.00 95.00           C
ATOM   3647  HB  ILE A 226      -6.404  11.020  -2.069  1.00 95.00           H
ATOM   3648  CG1 ILE A 226      -6.543  12.594  -0.694  1.00 94.06           C
ATOM   3649 1HG1 ILE A 226      -6.815  13.555  -0.748  1.00 94.06           H
ATOM   3650 2HG1 ILE A 226      -7.096  12.129  -0.003  1.00 94.06           H
ATOM   3651  CG2 ILE A 226      -6.181  12.788  -3.180  1.00 93.46           C
ATOM   3652 1HG2 ILE A 226      -5.199  12.901  -3.031  1.00 93.46           H
ATOM   3653 2HG2 ILE A 226      -6.594  13.698  -3.211  1.00 93.46           H
ATOM   3654 3HG2 ILE A 226      -6.309  12.361  -4.075  1.00 93.46           H
ATOM   3655  CD1 ILE A 226      -5.069  12.534  -0.253  1.00 90.34           C
ATOM   3656 1HD1 ILE A 226      -4.943  12.974   0.636  1.00 90.34           H
ATOM   3657 2HD1 ILE A 226      -4.478  12.999  -0.912  1.00 90.34           H
ATOM   3658 3HD1 ILE A 226      -4.757  11.587  -0.175  1.00 90.34           H
ATOM   3659  N   MET A 227      -8.493  10.030  -4.052  1.00 92.77           N
ATOM   3660  H   MET A 227      -8.164   9.403  -3.346  1.00 92.77           H
ATOM   3661  CA  MET A 227      -8.807   9.492  -5.377  1.00 91.24           C
ATOM   3662  HA  MET A 227      -8.240  10.022  -6.007  1.00 91.24           H
ATOM   3663  C   MET A 227     -10.279   9.701  -5.745  1.00 90.89           C
ATOM   3664  O   MET A 227     -10.571  10.132  -6.864  1.00 89.59           O
ATOM   3665  CB  MET A 227      -8.450   7.997  -5.444  1.00 90.46           C
ATOM   3666 1HB  MET A 227      -8.796   7.545  -4.622  1.00 90.46           H
ATOM   3667 2HB  MET A 227      -8.883   7.598  -6.252  1.00 90.46           H
ATOM   3668  CG  MET A 227      -6.937   7.764  -5.532  1.00 87.33           C
ATOM   3669 1HG  MET A 227      -6.631   8.394  -6.246  1.00 87.33           H
ATOM   3670 2HG  MET A 227      -6.588   8.069  -4.646  1.00 87.33           H
ATOM   3671  SD  MET A 227      -6.454   6.058  -5.891  1.00 84.44           S
ATOM   3672  CE  MET A 227      -6.781   5.266  -4.302  1.00 73.76           C
ATOM   3673 1HE  MET A 227      -6.559   4.291  -4.335  1.00 73.76           H
ATOM   3674 2HE  MET A 227      -7.745   5.353  -4.050  1.00 73.76           H
ATOM   3675 3HE  MET A 227      -6.234   5.681  -3.575  1.00 73.76           H
ATOM   3676  N   LEU A 228     -11.204   9.473  -4.820  1.00 92.02           N
ATOM   3677  H   LEU A 228     -10.907   9.131  -3.929  1.00 92.02           H
ATOM   3678  CA  LEU A 228     -12.637   9.696  -5.035  1.00 91.12           C
ATOM   3679  HA  LEU A 228     -12.864   9.186  -5.865  1.00 91.12           H
ATOM   3680  C   LEU A 228     -12.952  11.169  -5.290  1.00 91.00           C
ATOM   3681  O   LEU A 228     -13.647  11.486  -6.255  1.00 90.21           O
ATOM   3682  CB  LEU A 228     -13.436   9.164  -3.828  1.00 91.53           C
ATOM   3683 1HB  LEU A 228     -13.029   9.542  -2.996  1.00 91.53           H
ATOM   3684 2HB  LEU A 228     -14.379   9.486  -3.914  1.00 91.53           H
ATOM   3685  CG  LEU A 228     -13.464   7.625  -3.693  1.00 88.42           C
ATOM   3686  HG  LEU A 228     -12.521   7.291  -3.689  1.00 88.42           H
ATOM   3687  CD1 LEU A 228     -14.184   7.259  -2.398  1.00 84.54           C
ATOM   3688 1HD1 LEU A 228     -14.221   6.267  -2.277  1.00 84.54           H
ATOM   3689 2HD1 LEU A 228     -15.123   7.604  -2.400  1.00 84.54           H
ATOM   3690 3HD1 LEU A 228     -13.715   7.648  -1.605  1.00 84.54           H
ATOM   3691  CD2 LEU A 228     -14.172   6.948  -4.859  1.00 84.70           C
ATOM   3692 1HD2 LEU A 228     -14.176   5.954  -4.747  1.00 84.70           H
ATOM   3693 2HD2 LEU A 228     -13.718   7.158  -5.725  1.00 84.70           H
ATOM   3694 3HD2 LEU A 228     -15.122   7.254  -4.928  1.00 84.70           H
ATOM   3695  N   ILE A 229     -12.382  12.089  -4.511  1.00 94.14           N
ATOM   3696  H   ILE A 229     -11.827  11.783  -3.738  1.00 94.14           H
ATOM   3697  CA  ILE A 229     -12.535  13.542  -4.741  1.00 94.09           C
ATOM   3698  HA  ILE A 229     -13.519  13.720  -4.729  1.00 94.09           H
ATOM   3699  C   ILE A 229     -11.994  13.942  -6.114  1.00 93.49           C
ATOM   3700  O   ILE A 229     -12.630  14.722  -6.830  1.00 92.48           O
ATOM   3701  CB  ILE A 229     -11.841  14.344  -3.615  1.00 94.82           C
ATOM   3702  HB  ILE A 229     -10.923  13.969  -3.486  1.00 94.82           H
ATOM   3703  CG1 ILE A 229     -12.636  14.206  -2.303  1.00 92.59           C
ATOM   3704 1HG1 ILE A 229     -13.498  14.703  -2.398  1.00 92.59           H
ATOM   3705 2HG1 ILE A 229     -12.825  13.237  -2.144  1.00 92.59           H
ATOM   3706  CG2 ILE A 229     -11.704  15.836  -3.991  1.00 91.62           C
ATOM   3707 1HG2 ILE A 229     -11.255  16.350  -3.260  1.00 91.62           H
ATOM   3708 2HG2 ILE A 229     -12.601  16.249  -4.151  1.00 91.62           H
ATOM   3709 3HG2 ILE A 229     -11.161  15.947  -4.823  1.00 91.62           H
ATOM   3710  CD1 ILE A 229     -11.883  14.762  -1.086  1.00 85.25           C
ATOM   3711 1HD1 ILE A 229     -12.424  14.658  -0.252  1.00 85.25           H
ATOM   3712 2HD1 ILE A 229     -11.682  15.735  -1.203  1.00 85.25           H
ATOM   3713 3HD1 ILE A 229     -11.016  14.283  -0.952  1.00 85.25           H
ATOM   3714  N   CYS A 230     -10.827  13.441  -6.508  1.00 92.53           N
ATOM   3715  H   CYS A 230     -10.330  12.842  -5.879  1.00 92.53           H
ATOM   3716  CA  CYS A 230     -10.238  13.720  -7.806  1.00 90.80           C
ATOM   3717  HA  CYS A 230     -10.175  14.717  -7.856  1.00 90.80           H
ATOM   3718  C   CYS A 230     -11.133  13.238  -8.952  1.00 90.29           C
ATOM   3719  O   CYS A 230     -11.405  14.005  -9.875  1.00 89.39           O
ATOM   3720  CB  CYS A 230      -8.841  13.096  -7.888  1.00 91.24           C
ATOM   3721 1HB  CYS A 230      -8.946  12.145  -7.598  1.00 91.24           H
ATOM   3722 2HB  CYS A 230      -8.583  13.124  -8.854  1.00 91.24           H
ATOM   3723  SG  CYS A 230      -7.702  14.032  -6.829  1.00 89.11           S
ATOM   3724  HG  CYS A 230      -8.273  14.259  -5.661  1.00 89.11           H
ATOM   3725  N   ASN A 231     -11.647  12.012  -8.864  1.00 88.98           N
ATOM   3726  H   ASN A 231     -11.378  11.439  -8.090  1.00 88.98           H
ATOM   3727  CA  ASN A 231     -12.580  11.465  -9.837  1.00 86.33           C
ATOM   3728  HA  ASN A 231     -12.121  11.561 -10.720  1.00 86.33           H
ATOM   3729  C   ASN A 231     -13.881  12.269  -9.909  1.00 85.88           C
ATOM   3730  O   ASN A 231     -14.309  12.642 -10.999  1.00 85.72           O
ATOM   3731  CB  ASN A 231     -12.845   9.982  -9.520  1.00 85.61           C
ATOM   3732 1HB  ASN A 231     -12.958   9.871  -8.533  1.00 85.61           H
ATOM   3733 2HB  ASN A 231     -13.680   9.689  -9.987  1.00 85.61           H
ATOM   3734  CG  ASN A 231     -11.698   9.101  -9.979  1.00 82.59           C
ATOM   3735  OD1 ASN A 231     -11.276   9.157 -11.118  1.00 75.23           O
ATOM   3736  ND2 ASN A 231     -11.170   8.272  -9.124  1.00 75.27           N
ATOM   3737 1HD2 ASN A 231     -10.415   7.679  -9.404  1.00 75.27           H
ATOM   3738 2HD2 ASN A 231     -11.520   8.229  -8.188  1.00 75.27           H
ATOM   3739  N   ALA A 232     -14.467  12.634  -8.770  1.00 90.56           N
ATOM   3740  H   ALA A 232     -14.061  12.330  -7.908  1.00 90.56           H
ATOM   3741  CA  ALA A 232     -15.673  13.456  -8.719  1.00 90.36           C
ATOM   3742  HA  ALA A 232     -16.371  12.966  -9.241  1.00 90.36           H
ATOM   3743  C   ALA A 232     -15.463  14.831  -9.389  1.00 90.21           C
ATOM   3744  O   ALA A 232     -16.280  15.254 -10.203  1.00 89.03           O
ATOM   3745  CB  ALA A 232     -16.101  13.596  -7.259  1.00 91.09           C
ATOM   3746 1HB  ALA A 232     -16.234  12.699  -6.837  1.00 91.09           H
ATOM   3747 2HB  ALA A 232     -16.961  14.101  -7.184  1.00 91.09           H
ATOM   3748 3HB  ALA A 232     -15.410  14.086  -6.728  1.00 91.09           H
ATOM   3749  N   LYS A 233     -14.325  15.498  -9.133  1.00 91.97           N
ATOM   3750  H   LYS A 233     -13.690  15.114  -8.463  1.00 91.97           H
ATOM   3751  CA  LYS A 233     -13.964  16.769  -9.791  1.00 90.71           C
ATOM   3752  HA  LYS A 233     -14.736  17.376  -9.605  1.00 90.71           H
ATOM   3753  C   LYS A 233     -13.813  16.626 -11.305  1.00 89.72           C
ATOM   3754  O   LYS A 233     -14.243  17.508 -12.047  1.00 87.77           O
ATOM   3755  CB  LYS A 233     -12.660  17.323  -9.198  1.00 90.90           C
ATOM   3756 1HB  LYS A 233     -12.000  16.576  -9.111  1.00 90.90           H
ATOM   3757 2HB  LYS A 233     -12.294  18.021  -9.814  1.00 90.90           H
ATOM   3758  CG  LYS A 233     -12.874  17.949  -7.822  1.00 83.93           C
ATOM   3759 1HG  LYS A 233     -13.505  18.721  -7.904  1.00 83.93           H
ATOM   3760 2HG  LYS A 233     -13.262  17.265  -7.205  1.00 83.93           H
ATOM   3761  CD  LYS A 233     -11.539  18.442  -7.259  1.00 81.14           C
ATOM   3762 1HD  LYS A 233     -10.915  17.668  -7.154  1.00 81.14           H
ATOM   3763 2HD  LYS A 233     -11.139  19.110  -7.886  1.00 81.14           H
ATOM   3764  CE  LYS A 233     -11.772  19.097  -5.896  1.00 72.81           C
ATOM   3765 1HE  LYS A 233     -12.369  19.892  -6.007  1.00 72.81           H
ATOM   3766 2HE  LYS A 233     -12.204  18.438  -5.280  1.00 72.81           H
ATOM   3767  NZ  LYS A 233     -10.496  19.553  -5.273  1.00 65.02           N
ATOM   3768 1HZ  LYS A 233     -10.663  19.979  -4.384  1.00 65.02           H
ATOM   3769 2HZ  LYS A 233     -10.034  20.224  -5.853  1.00 65.02           H
ATOM   3770 3HZ  LYS A 233      -9.871  18.785  -5.133  1.00 65.02           H
ATOM   3771  N   ILE A 234     -13.197  15.542 -11.763  1.00 88.23           N
ATOM   3772  H   ILE A 234     -12.820  14.892 -11.104  1.00 88.23           H
ATOM   3773  CA  ILE A 234     -13.046  15.258 -13.192  1.00 86.16           C
ATOM   3774  HA  ILE A 234     -12.606  16.064 -13.588  1.00 86.16           H
ATOM   3775  C   ILE A 234     -14.419  15.078 -13.845  1.00 86.05           C
ATOM   3776  O   ILE A 234     -14.694  15.740 -14.845  1.00 85.22           O
ATOM   3777  CB  ILE A 234     -12.139  14.023 -13.413  1.00 85.44           C
ATOM   3778  HB  ILE A 234     -12.483  13.282 -12.836  1.00 85.44           H
ATOM   3779  CG1 ILE A 234     -10.674  14.331 -13.024  1.00 82.94           C
ATOM   3780 1HG1 ILE A 234     -10.267  14.903 -13.736  1.00 82.94           H
ATOM   3781 2HG1 ILE A 234     -10.671  14.826 -12.155  1.00 82.94           H
ATOM   3782  CG2 ILE A 234     -12.184  13.586 -14.884  1.00 82.75           C
ATOM   3783 1HG2 ILE A 234     -11.601  12.788 -15.039  1.00 82.75           H
ATOM   3784 2HG2 ILE A 234     -11.867  14.319 -15.486  1.00 82.75           H
ATOM   3785 3HG2 ILE A 234     -13.115  13.344 -15.158  1.00 82.75           H
ATOM   3786  CD1 ILE A 234      -9.808  13.077 -12.864  1.00 79.18           C
ATOM   3787 1HD1 ILE A 234      -8.871  13.318 -12.613  1.00 79.18           H
ATOM   3788 2HD1 ILE A 234      -9.773  12.554 -13.716  1.00 79.18           H
ATOM   3789 3HD1 ILE A 234     -10.173  12.478 -12.151  1.00 79.18           H
ATOM   3790  N   ILE A 235     -15.276  14.242 -13.270  1.00 85.49           N
ATOM   3791  H   ILE A 235     -14.980  13.764 -12.443  1.00 85.49           H
ATOM   3792  CA  ILE A 235     -16.630  13.974 -13.771  1.00 84.29           C
ATOM   3793  HA  ILE A 235     -16.529  13.628 -14.704  1.00 84.29           H
ATOM   3794  C   ILE A 235     -17.429  15.271 -13.828  1.00 83.99           C
ATOM   3795  O   ILE A 235     -17.930  15.621 -14.896  1.00 83.70           O
ATOM   3796  CB  ILE A 235     -17.326  12.892 -12.912  1.00 84.11           C
ATOM   3797  HB  ILE A 235     -17.259  13.168 -11.953  1.00 84.11           H
ATOM   3798  CG1 ILE A 235     -16.626  11.523 -13.109  1.00 80.30           C
ATOM   3799 1HG1 ILE A 235     -16.877  11.164 -14.008  1.00 80.30           H
ATOM   3800 2HG1 ILE A 235     -15.637  11.663 -13.070  1.00 80.30           H
ATOM   3801  CG2 ILE A 235     -18.821  12.769 -13.282  1.00 79.50           C
ATOM   3802 1HG2 ILE A 235     -19.271  12.070 -12.727  1.00 79.50           H
ATOM   3803 2HG2 ILE A 235     -18.933  12.517 -14.243  1.00 79.50           H
ATOM   3804 3HG2 ILE A 235     -19.299  13.634 -13.133  1.00 79.50           H
ATOM   3805  CD1 ILE A 235     -17.007  10.474 -12.048  1.00 74.54           C
ATOM   3806 1HD1 ILE A 235     -16.534   9.609 -12.213  1.00 74.54           H
ATOM   3807 2HD1 ILE A 235     -17.990  10.293 -12.060  1.00 74.54           H
ATOM   3808 3HD1 ILE A 235     -16.763  10.787 -11.130  1.00 74.54           H
ATOM   3809  N   PHE A 236     -17.472  16.029 -12.742  1.00 87.79           N
ATOM   3810  H   PHE A 236     -16.989  15.716 -11.924  1.00 87.79           H
ATOM   3811  CA  PHE A 236     -18.191  17.302 -12.680  1.00 86.93           C
ATOM   3812  HA  PHE A 236     -19.148  17.086 -12.872  1.00 86.93           H
ATOM   3813  C   PHE A 236     -17.716  18.295 -13.751  1.00 86.25           C
ATOM   3814  O   PHE A 236     -18.522  18.917 -14.438  1.00 85.22           O
ATOM   3815  CB  PHE A 236     -18.021  17.890 -11.274  1.00 87.66           C
ATOM   3816 1HB  PHE A 236     -18.367  17.234 -10.604  1.00 87.66           H
ATOM   3817 2HB  PHE A 236     -17.049  18.056 -11.107  1.00 87.66           H
ATOM   3818  CG  PHE A 236     -18.762  19.192 -11.087  1.00 81.51           C
ATOM   3819  CD1 PHE A 236     -18.089  20.430 -11.182  1.00 75.84           C
ATOM   3820  HD1 PHE A 236     -17.106  20.452 -11.364  1.00 75.84           H
ATOM   3821  CD2 PHE A 236     -20.149  19.177 -10.843  1.00 74.88           C
ATOM   3822  HD2 PHE A 236     -20.632  18.304 -10.779  1.00 74.88           H
ATOM   3823  CE1 PHE A 236     -18.800  21.627 -11.021  1.00 72.17           C
ATOM   3824  HE1 PHE A 236     -18.318  22.501 -11.080  1.00 72.17           H
ATOM   3825  CE2 PHE A 236     -20.856  20.377 -10.690  1.00 73.22           C
ATOM   3826  HE2 PHE A 236     -21.841  20.357 -10.519  1.00 73.22           H
ATOM   3827  CZ  PHE A 236     -20.183  21.611 -10.777  1.00 73.04           C
ATOM   3828  HZ  PHE A 236     -20.685  22.468 -10.666  1.00 73.04           H
ATOM   3829  N   THR A 237     -16.405  18.410 -13.945  1.00 86.40           N
ATOM   3830  H   THR A 237     -15.786  17.872 -13.373  1.00 86.40           H
ATOM   3831  CA  THR A 237     -15.828  19.299 -14.969  1.00 84.54           C
ATOM   3832  HA  THR A 237     -16.231  20.193 -14.772  1.00 84.54           H
ATOM   3833  C   THR A 237     -16.211  18.850 -16.385  1.00 83.53           C
ATOM   3834  O   THR A 237     -16.545  19.687 -17.218  1.00 81.53           O
ATOM   3835  CB  THR A 237     -14.299  19.375 -14.855  1.00 83.79           C
ATOM   3836  HB  THR A 237     -13.927  18.459 -15.004  1.00 83.79           H
ATOM   3837  OG1 THR A 237     -13.924  19.773 -13.557  1.00 76.14           O
ATOM   3838  HG1 THR A 237     -13.839  20.726 -13.527  1.00 76.14           H
ATOM   3839  CG2 THR A 237     -13.685  20.384 -15.822  1.00 76.44           C
ATOM   3840 1HG2 THR A 237     -12.690  20.413 -15.726  1.00 76.44           H
ATOM   3841 2HG2 THR A 237     -14.037  21.304 -15.651  1.00 76.44           H
ATOM   3842 3HG2 THR A 237     -13.896  20.146 -16.770  1.00 76.44           H
ATOM   3843  N   LEU A 238     -16.177  17.551 -16.665  1.00 82.10           N
ATOM   3844  H   LEU A 238     -15.881  16.914 -15.953  1.00 82.10           H
ATOM   3845  CA  LEU A 238     -16.556  17.016 -17.974  1.00 79.80           C
ATOM   3846  HA  LEU A 238     -16.045  17.563 -18.637  1.00 79.80           H
ATOM   3847  C   LEU A 238     -18.056  17.191 -18.252  1.00 79.79           C
ATOM   3848  O   LEU A 238     -18.403  17.641 -19.340  1.00 78.77           O
ATOM   3849  CB  LEU A 238     -16.158  15.532 -18.066  1.00 78.40           C
ATOM   3850 1HB  LEU A 238     -16.490  15.065 -17.246  1.00 78.40           H
ATOM   3851 2HB  LEU A 238     -16.595  15.138 -18.875  1.00 78.40           H
ATOM   3852  CG  LEU A 238     -14.638  15.305 -18.174  1.00 71.63           C
ATOM   3853  HG  LEU A 238     -14.219  15.799 -17.412  1.00 71.63           H
ATOM   3854  CD1 LEU A 238     -14.348  13.800 -18.126  1.00 67.46           C
ATOM   3855 1HD1 LEU A 238     -13.366  13.622 -18.194  1.00 67.46           H
ATOM   3856 2HD1 LEU A 238     -14.800  13.324 -18.880  1.00 67.46           H
ATOM   3857 3HD1 LEU A 238     -14.674  13.399 -17.270  1.00 67.46           H
ATOM   3858  CD2 LEU A 238     -14.037  15.842 -19.474  1.00 67.71           C
ATOM   3859 1HD2 LEU A 238     -13.051  15.677 -19.508  1.00 67.71           H
ATOM   3860 2HD2 LEU A 238     -14.187  16.827 -19.558  1.00 67.71           H
ATOM   3861 3HD2 LEU A 238     -14.451  15.399 -20.270  1.00 67.71           H
ATOM   3862  N   THR A 239     -18.909  16.920 -17.282  1.00 82.32           N
ATOM   3863  H   THR A 239     -18.551  16.564 -16.419  1.00 82.32           H
ATOM   3864  CA  THR A 239     -20.364  17.117 -17.409  1.00 80.98           C
ATOM   3865  HA  THR A 239     -20.640  16.574 -18.202  1.00 80.98           H
ATOM   3866  C   THR A 239     -20.692  18.586 -17.665  1.00 80.13           C
ATOM   3867  O   THR A 239     -21.463  18.893 -18.572  1.00 78.67           O
ATOM   3868  CB  THR A 239     -21.099  16.616 -16.155  1.00 80.95           C
ATOM   3869  HB  THR A 239     -20.792  17.151 -15.368  1.00 80.95           H
ATOM   3870  OG1 THR A 239     -20.768  15.269 -15.923  1.00 73.05           O
ATOM   3871  HG1 THR A 239     -21.569  14.748 -15.870  1.00 73.05           H
ATOM   3872  CG2 THR A 239     -22.615  16.678 -16.287  1.00 72.19           C
ATOM   3873 1HG2 THR A 239     -23.061  16.346 -15.456  1.00 72.19           H
ATOM   3874 2HG2 THR A 239     -22.931  16.116 -17.051  1.00 72.19           H
ATOM   3875 3HG2 THR A 239     -22.923  17.616 -16.447  1.00 72.19           H
ATOM   3876  N   ARG A 240     -20.046  19.517 -16.962  1.00 84.82           N
ATOM   3877  H   ARG A 240     -19.406  19.223 -16.252  1.00 84.82           H
ATOM   3878  CA  ARG A 240     -20.236  20.953 -17.187  1.00 83.17           C
ATOM   3879  HA  ARG A 240     -21.222  21.104 -17.114  1.00 83.17           H
ATOM   3880  C   ARG A 240     -19.831  21.396 -18.594  1.00 82.08           C
ATOM   3881  O   ARG A 240     -20.514  22.214 -19.186  1.00 79.50           O
ATOM   3882  CB  ARG A 240     -19.472  21.738 -16.105  1.00 81.84           C
ATOM   3883 1HB  ARG A 240     -19.757  21.413 -15.203  1.00 81.84           H
ATOM   3884 2HB  ARG A 240     -18.491  21.583 -16.221  1.00 81.84           H
ATOM   3885  CG  ARG A 240     -19.749  23.240 -16.199  1.00 71.91           C
ATOM   3886 1HG  ARG A 240     -19.416  23.581 -17.078  1.00 71.91           H
ATOM   3887 2HG  ARG A 240     -20.734  23.397 -16.131  1.00 71.91           H
ATOM   3888  CD  ARG A 240     -19.042  23.991 -15.069  1.00 70.01           C
ATOM   3889 1HD  ARG A 240     -19.389  23.680 -14.184  1.00 70.01           H
ATOM   3890 2HD  ARG A 240     -18.056  23.828 -15.117  1.00 70.01           H
ATOM   3891  NE  ARG A 240     -19.285  25.447 -15.184  1.00 63.28           N
ATOM   3892  HE  ARG A 240     -19.760  25.762 -16.005  1.00 63.28           H
ATOM   3893  CZ  ARG A 240     -18.935  26.368 -14.307  1.00 57.23           C
ATOM   3894  NH1 ARG A 240     -18.289  26.075 -13.209  1.00 54.17           N
ATOM   3895 1HH1 ARG A 240     -18.044  25.126 -13.011  1.00 54.17           H
ATOM   3896 2HH1 ARG A 240     -18.040  26.800 -12.567  1.00 54.17           H
ATOM   3897  NH2 ARG A 240     -19.228  27.621 -14.526  1.00 49.60           N
ATOM   3898 1HH2 ARG A 240     -19.717  27.882 -15.358  1.00 49.60           H
ATOM   3899 2HH2 ARG A 240     -18.963  28.320 -13.862  1.00 49.60           H
ATOM   3900  N   VAL A 241     -18.741  20.862 -19.138  1.00 81.14           N
ATOM   3901  H   VAL A 241     -18.205  20.218 -18.593  1.00 81.14           H
ATOM   3902  CA  VAL A 241     -18.285  21.173 -20.504  1.00 78.59           C
ATOM   3903  HA  VAL A 241     -18.318  22.170 -20.575  1.00 78.59           H
ATOM   3904  C   VAL A 241     -19.231  20.593 -21.563  1.00 77.82           C
ATOM   3905  O   VAL A 241     -19.402  21.208 -22.610  1.00 75.76           O
ATOM   3906  CB  VAL A 241     -16.837  20.692 -20.714  1.00 76.62           C
ATOM   3907  HB  VAL A 241     -16.836  19.734 -20.427  1.00 76.62           H
ATOM   3908  CG1 VAL A 241     -16.362  20.770 -22.167  1.00 70.40           C
ATOM   3909 1HG1 VAL A 241     -15.419  20.448 -22.254  1.00 70.40           H
ATOM   3910 2HG1 VAL A 241     -16.398  21.710 -22.506  1.00 70.40           H
ATOM   3911 3HG1 VAL A 241     -16.935  20.206 -22.762  1.00 70.40           H
ATOM   3912  CG2 VAL A 241     -15.865  21.540 -19.892  1.00 72.01           C
ATOM   3913 1HG2 VAL A 241     -14.922  21.233 -20.023  1.00 72.01           H
ATOM   3914 2HG2 VAL A 241     -16.074  21.480 -18.916  1.00 72.01           H
ATOM   3915 3HG2 VAL A 241     -15.915  22.502 -20.159  1.00 72.01           H
ATOM   3916  N   LEU A 242     -19.854  19.445 -21.302  1.00 77.96           N
ATOM   3917  H   LEU A 242     -19.644  18.974 -20.445  1.00 77.96           H
ATOM   3918  CA  LEU A 242     -20.833  18.837 -22.209  1.00 75.49           C
ATOM   3919  HA  LEU A 242     -20.417  18.911 -23.116  1.00 75.49           H
ATOM   3920  C   LEU A 242     -22.177  19.594 -22.239  1.00 74.91           C
ATOM   3921  O   LEU A 242     -22.879  19.504 -23.237  1.00 72.56           O
ATOM   3922  CB  LEU A 242     -21.060  17.367 -21.795  1.00 73.35           C
ATOM   3923 1HB  LEU A 242     -21.236  17.341 -20.811  1.00 73.35           H
ATOM   3924 2HB  LEU A 242     -21.859  17.022 -22.287  1.00 73.35           H
ATOM   3925  CG  LEU A 242     -19.874  16.435 -22.094  1.00 66.34           C
ATOM   3926  HG  LEU A 242     -19.050  16.889 -21.754  1.00 66.34           H
ATOM   3927  CD1 LEU A 242     -20.079  15.090 -21.399  1.00 63.94           C
ATOM   3928 1HD1 LEU A 242     -19.315  14.471 -21.584  1.00 63.94           H
ATOM   3929 2HD1 LEU A 242     -20.917  14.647 -21.716  1.00 63.94           H
ATOM   3930 3HD1 LEU A 242     -20.148  15.206 -20.408  1.00 63.94           H
ATOM   3931  CD2 LEU A 242     -19.708  16.173 -23.593  1.00 63.46           C
ATOM   3932 1HD2 LEU A 242     -18.933  15.566 -23.767  1.00 63.46           H
ATOM   3933 2HD2 LEU A 242     -19.548  17.026 -24.090  1.00 63.46           H
ATOM   3934 3HD2 LEU A 242     -20.527  15.744 -23.975  1.00 63.46           H
ATOM   3935  N   HIS A 243     -22.506  20.329 -21.181  1.00 81.14           N
ATOM   3936  H   HIS A 243     -21.885  20.322 -20.397  1.00 81.14           H
ATOM   3937  CA  HIS A 243     -23.719  21.151 -21.084  1.00 79.47           C
ATOM   3938  HA  HIS A 243     -24.353  20.721 -21.726  1.00 79.47           H
ATOM   3939  C   HIS A 243     -23.543  22.606 -21.564  1.00 76.85           C
ATOM   3940  O   HIS A 243     -24.507  23.368 -21.519  1.00 73.43           O
ATOM   3941  CB  HIS A 243     -24.256  21.096 -19.644  1.00 78.01           C
ATOM   3942 1HB  HIS A 243     -23.484  21.104 -19.009  1.00 78.01           H
ATOM   3943 2HB  HIS A 243     -24.831  21.898 -19.481  1.00 78.01           H
ATOM   3944  CG  HIS A 243     -25.079  19.869 -19.360  1.00 71.21           C
ATOM   3945  ND1 HIS A 243     -26.344  19.627 -19.859  1.00 64.85           N
ATOM   3946  HD1 HIS A 243     -26.854  20.220 -20.482  1.00 64.85           H
ATOM   3947  CD2 HIS A 243     -24.755  18.819 -18.552  1.00 64.29           C
ATOM   3948  HD2 HIS A 243     -23.900  18.709 -18.046  1.00 64.29           H
ATOM   3949  CE1 HIS A 243     -26.768  18.457 -19.361  1.00 61.97           C
ATOM   3950  HE1 HIS A 243     -27.656  18.042 -19.561  1.00 61.97           H
ATOM   3951  NE2 HIS A 243     -25.837  17.918 -18.556  1.00 63.51           N
ATOM   3952  N   GLN A 244     -22.346  23.015 -21.989  1.00 77.85           N
ATOM   3953  H   GLN A 244     -21.562  22.403 -21.890  1.00 77.85           H
ATOM   3954  CA  GLN A 244     -22.144  24.337 -22.598  1.00 76.49           C
ATOM   3955  HA  GLN A 244     -22.707  24.964 -22.060  1.00 76.49           H
ATOM   3956  C   GLN A 244     -22.645  24.373 -24.048  1.00 75.49           C
ATOM   3957  O   GLN A 244     -22.583  23.360 -24.746  1.00 70.92           O
ATOM   3958  CB  GLN A 244     -20.675  24.771 -22.489  1.00 73.57           C
ATOM   3959 1HB  GLN A 244     -20.087  23.972 -22.616  1.00 73.57           H
ATOM   3960 2HB  GLN A 244     -20.479  25.446 -23.201  1.00 73.57           H
ATOM   3961  CG  GLN A 244     -20.397  25.394 -21.105  1.00 65.40           C
ATOM   3962 1HG  GLN A 244     -20.978  26.200 -20.994  1.00 65.40           H
ATOM   3963 2HG  GLN A 244     -20.621  24.722 -20.400  1.00 65.40           H
ATOM   3964  CD  GLN A 244     -18.948  25.822 -20.910  1.00 62.08           C
ATOM   3965  OE1 GLN A 244     -17.992  25.125 -21.222  1.00 58.71           O
ATOM   3966  NE2 GLN A 244     -18.706  26.984 -20.348  1.00 53.49           N
ATOM   3967 1HE2 GLN A 244     -17.763  27.275 -20.187  1.00 53.49           H
ATOM   3968 2HE2 GLN A 244     -19.465  27.578 -20.081  1.00 53.49           H
ATOM   3969  N   ASP A 245     -23.148  25.534 -24.496  1.00 68.74           N
ATOM   3970  H   ASP A 245     -22.997  26.340 -23.924  1.00 68.74           H
ATOM   3971  CA  ASP A 245     -23.895  25.738 -25.737  1.00 66.78           C
ATOM   3972  HA  ASP A 245     -24.759  25.276 -25.537  1.00 66.78           H
ATOM   3973  C   ASP A 245     -23.274  25.074 -26.981  1.00 65.46           C
ATOM   3974  O   ASP A 245     -22.070  25.205 -27.242  1.00 61.39           O
ATOM   3975  CB  ASP A 245     -24.071  27.244 -26.010  1.00 62.02           C
ATOM   3976 1HB  ASP A 245     -23.266  27.732 -25.673  1.00 62.02           H
ATOM   3977 2HB  ASP A 245     -24.160  27.387 -26.996  1.00 62.02           H
ATOM   3978  CG  ASP A 245     -25.305  27.818 -25.325  1.00 54.99           C
ATOM   3979  OD1 ASP A 245     -26.364  27.170 -25.439  1.00 51.10           O
ATOM   3980  OD2 ASP A 245     -25.169  28.898 -24.705  1.00 50.20           O
ATOM   3981  N   PRO A 246     -24.105  24.441 -27.845  1.00 64.41           N
ATOM   3982  CA  PRO A 246     -23.667  23.775 -29.079  1.00 62.61           C
ATOM   3983  HA  PRO A 246     -23.038  23.045 -28.810  1.00 62.61           H
ATOM   3984  C   PRO A 246     -22.877  24.683 -30.031  1.00 62.62           C
ATOM   3985  O   PRO A 246     -22.041  24.203 -30.794  1.00 59.27           O
ATOM   3986  CB  PRO A 246     -24.964  23.298 -29.766  1.00 60.11           C
ATOM   3987 1HB  PRO A 246     -25.270  23.960 -30.450  1.00 60.11           H
ATOM   3988 2HB  PRO A 246     -24.832  22.406 -30.199  1.00 60.11           H
ATOM   3989  CG  PRO A 246     -25.976  23.196 -28.630  1.00 57.41           C
ATOM   3990 1HG  PRO A 246     -26.904  23.365 -28.964  1.00 57.41           H
ATOM   3991 2HG  PRO A 246     -25.936  22.295 -28.197  1.00 57.41           H
ATOM   3992  CD  PRO A 246     -25.547  24.283 -27.655  1.00 61.65           C
ATOM   3993 1HD  PRO A 246     -26.009  25.147 -27.853  1.00 61.65           H
ATOM   3994 2HD  PRO A 246     -25.734  24.014 -26.710  1.00 61.65           H
ATOM   3995  N   HIS A 247     -23.101  26.007 -29.972  1.00 67.40           N
ATOM   3996  H   HIS A 247     -23.737  26.338 -29.275  1.00 67.40           H
ATOM   3997  CA  HIS A 247     -22.484  26.998 -30.850  1.00 66.51           C
ATOM   3998  HA  HIS A 247     -22.505  26.602 -31.768  1.00 66.51           H
ATOM   3999  C   HIS A 247     -20.992  27.244 -30.536  1.00 64.28           C
ATOM   4000  O   HIS A 247     -20.188  27.408 -31.451  1.00 61.25           O
ATOM   4001  CB  HIS A 247     -23.331  28.281 -30.795  1.00 65.43           C
ATOM   4002 1HB  HIS A 247     -24.231  28.067 -30.414  1.00 65.43           H
ATOM   4003 2HB  HIS A 247     -22.874  28.954 -30.213  1.00 65.43           H
ATOM   4004  CG  HIS A 247     -23.527  28.890 -32.156  1.00 60.43           C
ATOM   4005  ND1 HIS A 247     -22.591  29.596 -32.873  1.00 55.95           N
ATOM   4006  HD1 HIS A 247     -21.664  29.818 -32.569  1.00 55.95           H
ATOM   4007  CD2 HIS A 247     -24.655  28.816 -32.927  1.00 55.28           C
ATOM   4008  HD2 HIS A 247     -25.512  28.367 -32.673  1.00 55.28           H
ATOM   4009  CE1 HIS A 247     -23.137  29.938 -34.056  1.00 52.51           C
ATOM   4010  HE1 HIS A 247     -22.671  30.457 -34.772  1.00 52.51           H
ATOM   4011  NE2 HIS A 247     -24.399  29.481 -34.136  1.00 55.24           N
ATOM   4012  N   GLU A 248     -20.581  27.193 -29.260  1.00 62.97           N
ATOM   4013  H   GLU A 248     -21.273  27.105 -28.543  1.00 62.97           H
ATOM   4014  CA  GLU A 248     -19.165  27.259 -28.858  1.00 63.11           C
ATOM   4015  HA  GLU A 248     -18.778  27.950 -29.469  1.00 63.11           H
ATOM   4016  C   GLU A 248     -18.431  25.921 -29.062  1.00 61.64           C
ATOM   4017  O   GLU A 248     -17.228  25.891 -29.331  1.00 59.76           O
ATOM   4018  CB  GLU A 248     -19.028  27.689 -27.391  1.00 60.77           C
ATOM   4019 1HB  GLU A 248     -19.700  27.182 -26.852  1.00 60.77           H
ATOM   4020 2HB  GLU A 248     -18.107  27.455 -27.081  1.00 60.77           H
ATOM   4021  CG  GLU A 248     -19.252  29.192 -27.155  1.00 52.94           C
ATOM   4022 1HG  GLU A 248     -19.117  29.676 -28.020  1.00 52.94           H
ATOM   4023 2HG  GLU A 248     -20.190  29.331 -26.838  1.00 52.94           H
ATOM   4024  CD  GLU A 248     -18.277  29.766 -26.102  1.00 51.02           C
ATOM   4025  OE1 GLU A 248     -17.938  30.955 -26.234  1.00 47.48           O
ATOM   4026  OE2 GLU A 248     -17.831  28.996 -25.221  1.00 47.26           O
ATOM   4027  N   LEU A 249     -19.153  24.812 -28.983  1.00 56.13           N
ATOM   4028  H   LEU A 249     -20.117  24.884 -28.728  1.00 56.13           H
ATOM   4029  CA  LEU A 249     -18.595  23.483 -29.255  1.00 55.03           C
ATOM   4030  HA  LEU A 249     -17.779  23.436 -28.679  1.00 55.03           H
ATOM   4031  C   LEU A 249     -18.156  23.332 -30.718  1.00 55.33           C
ATOM   4032  O   LEU A 249     -17.101  22.748 -30.961  1.00 52.59           O
ATOM   4033  CB  LEU A 249     -19.594  22.370 -28.854  1.00 51.96           C
ATOM   4034 1HB  LEU A 249     -20.475  22.790 -28.638  1.00 51.96           H
ATOM   4035 2HB  LEU A 249     -19.703  21.742 -29.625  1.00 51.96           H
ATOM   4036  CG  LEU A 249     -19.122  21.565 -27.629  1.00 47.81           C
ATOM   4037  HG  LEU A 249     -18.132  21.685 -27.554  1.00 47.81           H
ATOM   4038  CD1 LEU A 249     -19.813  22.060 -26.355  1.00 45.66           C
ATOM   4039 1HD1 LEU A 249     -19.509  21.540 -25.557  1.00 45.66           H
ATOM   4040 2HD1 LEU A 249     -20.806  21.963 -26.425  1.00 45.66           H
ATOM   4041 3HD1 LEU A 249     -19.609  23.025 -26.189  1.00 45.66           H
ATOM   4042  CD2 LEU A 249     -19.438  20.085 -27.790  1.00 46.01           C
ATOM   4043 1HD2 LEU A 249     -19.131  19.564 -26.994  1.00 46.01           H
ATOM   4044 2HD2 LEU A 249     -18.985  19.708 -28.598  1.00 46.01           H
ATOM   4045 3HD2 LEU A 249     -20.422  19.938 -27.893  1.00 46.01           H
ATOM   4046  N   GLN A 250     -18.915  23.870 -31.682  1.00 58.57           N
ATOM   4047  H   GLN A 250     -19.741  24.370 -31.421  1.00 58.57           H
ATOM   4048  CA  GLN A 250     -18.583  23.754 -33.100  1.00 57.90           C
ATOM   4049  HA  GLN A 250     -18.406  22.778 -33.226  1.00 57.90           H
ATOM   4050  C   GLN A 250     -17.301  24.506 -33.484  1.00 57.35           C
ATOM   4051  O   GLN A 250     -16.500  23.993 -34.270  1.00 56.17           O
ATOM   4052  CB  GLN A 250     -19.775  24.222 -33.962  1.00 54.82           C
ATOM   4053 1HB  GLN A 250     -20.164  25.052 -33.562  1.00 54.82           H
ATOM   4054 2HB  GLN A 250     -19.454  24.417 -34.889  1.00 54.82           H
ATOM   4055  CG  GLN A 250     -20.865  23.155 -34.035  1.00 48.07           C
ATOM   4056 1HG  GLN A 250     -20.448  22.296 -34.333  1.00 48.07           H
ATOM   4057 2HG  GLN A 250     -21.255  23.038 -33.122  1.00 48.07           H
ATOM   4058  CD  GLN A 250     -21.995  23.516 -35.009  1.00 45.12           C
ATOM   4059  OE1 GLN A 250     -22.044  24.591 -35.594  1.00 40.70           O
ATOM   4060  NE2 GLN A 250     -22.938  22.632 -35.241  1.00 38.87           N
ATOM   4061 1HE2 GLN A 250     -23.675  22.844 -35.883  1.00 38.87           H
ATOM   4062 2HE2 GLN A 250     -22.919  21.747 -34.775  1.00 38.87           H
ATOM   4063  N   LEU A 251     -17.020  25.651 -32.868  1.00 52.77           N
ATOM   4064  H   LEU A 251     -17.684  26.022 -32.219  1.00 52.77           H
ATOM   4065  CA  LEU A 251     -15.773  26.392 -33.103  1.00 52.16           C
ATOM   4066  HA  LEU A 251     -15.696  26.454 -34.098  1.00 52.16           H
ATOM   4067  C   LEU A 251     -14.532  25.635 -32.584  1.00 53.11           C
ATOM   4068  O   LEU A 251     -13.460  25.698 -33.184  1.00 50.08           O
ATOM   4069  CB  LEU A 251     -15.874  27.803 -32.469  1.00 48.23           C
ATOM   4070 1HB  LEU A 251     -16.798  27.929 -32.107  1.00 48.23           H
ATOM   4071 2HB  LEU A 251     -15.211  27.870 -31.723  1.00 48.23           H
ATOM   4072  CG  LEU A 251     -15.586  28.926 -33.486  1.00 44.04           C
ATOM   4073  HG  LEU A 251     -14.951  28.567 -34.170  1.00 44.04           H
ATOM   4074  CD1 LEU A 251     -16.878  29.374 -34.160  1.00 41.89           C
ATOM   4075 1HD1 LEU A 251     -16.703  30.103 -34.822  1.00 41.89           H
ATOM   4076 2HD1 LEU A 251     -17.532  29.721 -33.487  1.00 41.89           H
ATOM   4077 3HD1 LEU A 251     -17.311  28.615 -34.646  1.00 41.89           H
ATOM   4078  CD2 LEU A 251     -14.951  30.136 -32.811  1.00 43.03           C
ATOM   4079 1HD2 LEU A 251     -14.766  30.861 -33.475  1.00 43.03           H
ATOM   4080 2HD2 LEU A 251     -14.085  29.890 -32.376  1.00 43.03           H
ATOM   4081 3HD2 LEU A 251     -15.554  30.511 -32.106  1.00 43.03           H
ATOM   4082  N   ASN A 252     -14.675  24.865 -31.505  1.00 50.94           N
ATOM   4083  H   ASN A 252     -15.573  24.833 -31.066  1.00 50.94           H
ATOM   4084  CA  ASN A 252     -13.593  24.060 -30.921  1.00 51.72           C
ATOM   4085  HA  ASN A 252     -12.753  24.545 -31.163  1.00 51.72           H
ATOM   4086  C   ASN A 252     -13.447  22.646 -31.533  1.00 51.69           C
ATOM   4087  O   ASN A 252     -12.414  22.002 -31.342  1.00 49.36           O
ATOM   4088  CB  ASN A 252     -13.798  24.010 -29.396  1.00 48.77           C
ATOM   4089 1HB  ASN A 252     -14.778  24.001 -29.199  1.00 48.77           H
ATOM   4090 2HB  ASN A 252     -13.378  23.176 -29.038  1.00 48.77           H
ATOM   4091  CG  ASN A 252     -13.175  25.205 -28.690  1.00 45.31           C
ATOM   4092  OD1 ASN A 252     -12.064  25.610 -28.970  1.00 42.88           O
ATOM   4093  ND2 ASN A 252     -13.841  25.760 -27.715  1.00 41.04           N
ATOM   4094 1HD2 ASN A 252     -13.437  26.516 -27.201  1.00 41.04           H
ATOM   4095 2HD2 ASN A 252     -14.755  25.429 -27.482  1.00 41.04           H
ATOM   4096  N   GLN A 253     -14.448  22.145 -32.254  1.00 47.38           N
ATOM   4097  H   GLN A 253     -15.267  22.706 -32.370  1.00 47.38           H
ATOM   4098  CA  GLN A 253     -14.426  20.820 -32.890  1.00 48.12           C
ATOM   4099  HA  GLN A 253     -14.020  20.227 -32.194  1.00 48.12           H
ATOM   4100  C   GLN A 253     -13.522  20.738 -34.125  1.00 49.03           C
ATOM   4101  O   GLN A 253     -13.069  19.649 -34.464  1.00 46.97           O
ATOM   4102  CB  GLN A 253     -15.861  20.385 -33.239  1.00 45.10           C
ATOM   4103 1HB  GLN A 253     -16.402  21.197 -33.459  1.00 45.10           H
ATOM   4104 2HB  GLN A 253     -15.832  19.778 -34.033  1.00 45.10           H
ATOM   4105  CG  GLN A 253     -16.531  19.645 -32.075  1.00 41.04           C
ATOM   4106 1HG  GLN A 253     -16.004  18.818 -31.877  1.00 41.04           H
ATOM   4107 2HG  GLN A 253     -16.528  20.242 -31.273  1.00 41.04           H
ATOM   4108  CD  GLN A 253     -17.977  19.241 -32.377  1.00 38.57           C
ATOM   4109  OE1 GLN A 253     -18.497  19.413 -33.468  1.00 35.90           O
ATOM   4110  NE2 GLN A 253     -18.679  18.667 -31.439  1.00 35.87           N
ATOM   4111 1HE2 GLN A 253     -19.619  18.380 -31.623  1.00 35.87           H
ATOM   4112 2HE2 GLN A 253     -18.277  18.514 -30.536  1.00 35.87           H
ATOM   4113  N   SER A 254     -13.183  21.871 -34.749  1.00 45.65           N
ATOM   4114  H   SER A 254     -13.469  22.742 -34.350  1.00 45.65           H
ATOM   4115  CA  SER A 254     -12.407  21.887 -35.997  1.00 46.27           C
ATOM   4116  HA  SER A 254     -12.872  21.222 -36.581  1.00 46.27           H
ATOM   4117  C   SER A 254     -10.960  21.366 -35.885  1.00 47.59           C
ATOM   4118  O   SER A 254     -10.348  21.073 -36.905  1.00 45.29           O
ATOM   4119  CB  SER A 254     -12.460  23.308 -36.581  1.00 41.89           C
ATOM   4120 1HB  SER A 254     -13.404  23.584 -36.764  1.00 41.89           H
ATOM   4121 2HB  SER A 254     -12.035  23.965 -35.959  1.00 41.89           H
ATOM   4122  OG  SER A 254     -11.767  23.387 -37.797  1.00 37.22           O
ATOM   4123  HG  SER A 254     -10.825  23.405 -37.627  1.00 37.22           H
ATOM   4124  N   LYS A 255     -10.384  21.178 -34.676  1.00 46.70           N
ATOM   4125  H   LYS A 255     -10.925  21.296 -33.843  1.00 46.70           H
ATOM   4126  CA  LYS A 255      -8.957  20.799 -34.579  1.00 47.78           C
ATOM   4127  HA  LYS A 255      -8.845  20.225 -35.390  1.00 47.78           H
ATOM   4128  C   LYS A 255      -8.529  19.835 -33.463  1.00 49.78           C
ATOM   4129  O   LYS A 255      -7.334  19.551 -33.408  1.00 47.08           O
ATOM   4130  CB  LYS A 255      -8.092  22.074 -34.624  1.00 43.56           C
ATOM   4131 1HB  LYS A 255      -8.683  22.878 -34.559  1.00 43.56           H
ATOM   4132 2HB  LYS A 255      -7.452  22.068 -33.856  1.00 43.56           H
ATOM   4133  CG  LYS A 255      -7.303  22.127 -35.945  1.00 39.50           C
ATOM   4134 1HG  LYS A 255      -6.697  21.333 -35.990  1.00 39.50           H
ATOM   4135 2HG  LYS A 255      -7.950  22.096 -36.707  1.00 39.50           H
ATOM   4136  CD  LYS A 255      -6.455  23.390 -36.082  1.00 36.25           C
ATOM   4137 1HD  LYS A 255      -7.041  24.196 -35.999  1.00 36.25           H
ATOM   4138 2HD  LYS A 255      -5.761  23.406 -35.362  1.00 36.25           H
ATOM   4139  CE  LYS A 255      -5.773  23.392 -37.451  1.00 31.78           C
ATOM   4140 1HE  LYS A 255      -5.126  22.631 -37.500  1.00 31.78           H
ATOM   4141 2HE  LYS A 255      -6.465  23.288 -38.166  1.00 31.78           H
ATOM   4142  NZ  LYS A 255      -5.025  24.654 -37.708  1.00 29.09           N
ATOM   4143 1HZ  LYS A 255      -4.587  24.634 -38.607  1.00 29.09           H
ATOM   4144 2HZ  LYS A 255      -4.311  24.794 -37.022  1.00 29.09           H
ATOM   4145 3HZ  LYS A 255      -5.636  25.445 -37.681  1.00 29.09           H
ATOM   4146  N   ASN A 256      -9.396  19.301 -32.590  1.00 49.69           N
ATOM   4147  H   ASN A 256     -10.382  19.369 -32.742  1.00 49.69           H
ATOM   4148  CA  ASN A 256      -8.866  18.616 -31.410  1.00 51.49           C
ATOM   4149  HA  ASN A 256      -7.972  18.283 -31.711  1.00 51.49           H
ATOM   4150  C   ASN A 256      -9.586  17.324 -30.976  1.00 53.85           C
ATOM   4151  O   ASN A 256     -10.735  17.331 -30.535  1.00 51.55           O
ATOM   4152  CB  ASN A 256      -8.753  19.647 -30.281  1.00 47.55           C
ATOM   4153 1HB  ASN A 256      -9.525  20.279 -30.347  1.00 47.55           H
ATOM   4154 2HB  ASN A 256      -8.789  19.166 -29.405  1.00 47.55           H
ATOM   4155  CG  ASN A 256      -7.462  20.458 -30.332  1.00 44.15           C
ATOM   4156  OD1 ASN A 256      -6.386  19.931 -30.527  1.00 41.11           O
ATOM   4157  ND2 ASN A 256      -7.510  21.746 -30.080  1.00 39.68           N
ATOM   4158 1HD2 ASN A 256      -6.666  22.281 -30.050  1.00 39.68           H
ATOM   4159 2HD2 ASN A 256      -8.391  22.191 -29.918  1.00 39.68           H
ATOM   4160  N   ASN A 257      -8.801  16.230 -30.894  1.00 52.11           N
ATOM   4161  H   ASN A 257      -7.937  16.273 -31.396  1.00 52.11           H
ATOM   4162  CA  ASN A 257      -9.057  14.975 -30.156  1.00 54.30           C
ATOM   4163  HA  ASN A 257      -9.954  14.666 -30.472  1.00 54.30           H
ATOM   4164  C   ASN A 257      -9.180  15.146 -28.612  1.00 57.52           C
ATOM   4165  O   ASN A 257      -9.055  14.176 -27.860  1.00 55.75           O
ATOM   4166  CB  ASN A 257      -7.917  13.988 -30.513  1.00 49.28           C
ATOM   4167 1HB  ASN A 257      -7.044  14.472 -30.462  1.00 49.28           H
ATOM   4168 2HB  ASN A 257      -7.922  13.238 -29.852  1.00 49.28           H
ATOM   4169  CG  ASN A 257      -8.043  13.389 -31.908  1.00 45.18           C
ATOM   4170  OD1 ASN A 257      -9.116  13.057 -32.360  1.00 41.39           O
ATOM   4171  ND2 ASN A 257      -6.947  13.197 -32.605  1.00 40.12           N
ATOM   4172 1HD2 ASN A 257      -6.998  12.776 -33.511  1.00 40.12           H
ATOM   4173 2HD2 ASN A 257      -6.062  13.472 -32.230  1.00 40.12           H
ATOM   4174  N   ILE A 258      -9.397  16.355 -28.111  1.00 59.73           N
ATOM   4175  H   ILE A 258      -9.541  17.093 -28.770  1.00 59.73           H
ATOM   4176  CA  ILE A 258      -9.448  16.723 -26.696  1.00 60.39           C
ATOM   4177  HA  ILE A 258      -8.571  16.416 -26.327  1.00 60.39           H
ATOM   4178  C   ILE A 258     -10.532  15.953 -25.921  1.00 64.23           C
ATOM   4179  O   ILE A 258     -10.203  15.433 -24.858  1.00 62.85           O
ATOM   4180  CB  ILE A 258      -9.565  18.263 -26.540  1.00 56.23           C
ATOM   4181  HB  ILE A 258     -10.329  18.570 -27.108  1.00 56.23           H
ATOM   4182  CG1 ILE A 258      -8.248  18.951 -26.992  1.00 50.93           C
ATOM   4183 1HG1 ILE A 258      -7.530  18.730 -26.331  1.00 50.93           H
ATOM   4184 2HG1 ILE A 258      -7.995  18.594 -27.891  1.00 50.93           H
ATOM   4185  CG2 ILE A 258      -9.879  18.665 -25.099  1.00 49.30           C
ATOM   4186 1HG2 ILE A 258      -9.952  19.659 -25.012  1.00 49.30           H
ATOM   4187 2HG2 ILE A 258      -9.162  18.353 -24.476  1.00 49.30           H
ATOM   4188 3HG2 ILE A 258     -10.744  18.266 -24.796  1.00 49.30           H
ATOM   4189  CD1 ILE A 258      -8.347  20.481 -27.096  1.00 45.83           C
ATOM   4190 1HD1 ILE A 258      -7.477  20.877 -27.390  1.00 45.83           H
ATOM   4191 2HD1 ILE A 258      -8.587  20.885 -26.213  1.00 45.83           H
ATOM   4192 3HD1 ILE A 258      -9.046  20.751 -27.758  1.00 45.83           H
ATOM   4193  N   PRO A 259     -11.786  15.787 -26.409  1.00 66.04           N
ATOM   4194  CA  PRO A 259     -12.814  15.061 -25.661  1.00 67.91           C
ATOM   4195  HA  PRO A 259     -12.878  15.459 -24.746  1.00 67.91           H
ATOM   4196  C   PRO A 259     -12.449  13.587 -25.451  1.00 71.82           C
ATOM   4197  O   PRO A 259     -12.558  13.069 -24.347  1.00 71.00           O
ATOM   4198  CB  PRO A 259     -14.113  15.227 -26.461  1.00 63.61           C
ATOM   4199 1HB  PRO A 259     -14.284  14.427 -27.036  1.00 63.61           H
ATOM   4200 2HB  PRO A 259     -14.892  15.372 -25.851  1.00 63.61           H
ATOM   4201  CG  PRO A 259     -13.864  16.461 -27.318  1.00 59.29           C
ATOM   4202 1HG  PRO A 259     -14.390  16.419 -28.167  1.00 59.29           H
ATOM   4203 2HG  PRO A 259     -14.099  17.296 -26.820  1.00 59.29           H
ATOM   4204  CD  PRO A 259     -12.364  16.392 -27.597  1.00 61.44           C
ATOM   4205 1HD  PRO A 259     -12.166  15.822 -28.395  1.00 61.44           H
ATOM   4206 2HD  PRO A 259     -11.975  17.303 -27.733  1.00 61.44           H
ATOM   4207  N   ARG A 260     -11.922  12.920 -26.494  1.00 74.88           N
ATOM   4208  H   ARG A 260     -11.821  13.409 -27.361  1.00 74.88           H
ATOM   4209  CA  ARG A 260     -11.485  11.517 -26.438  1.00 76.53           C
ATOM   4210  HA  ARG A 260     -12.274  11.025 -26.070  1.00 76.53           H
ATOM   4211  C   ARG A 260     -10.294  11.327 -25.493  1.00 78.29           C
ATOM   4212  O   ARG A 260     -10.286  10.383 -24.710  1.00 76.38           O
ATOM   4213  CB  ARG A 260     -11.146  10.985 -27.837  1.00 74.52           C
ATOM   4214 1HB  ARG A 260     -10.507  11.620 -28.271  1.00 74.52           H
ATOM   4215 2HB  ARG A 260     -10.712  10.089 -27.739  1.00 74.52           H
ATOM   4216  CG  ARG A 260     -12.386  10.837 -28.741  1.00 65.42           C
ATOM   4217 1HG  ARG A 260     -13.054  10.244 -28.292  1.00 65.42           H
ATOM   4218 2HG  ARG A 260     -12.791  11.738 -28.897  1.00 65.42           H
ATOM   4219  CD  ARG A 260     -11.994  10.221 -30.090  1.00 63.64           C
ATOM   4220 1HD  ARG A 260     -11.327  10.811 -30.546  1.00 63.64           H
ATOM   4221 2HD  ARG A 260     -11.593   9.317 -29.941  1.00 63.64           H
ATOM   4222  NE  ARG A 260     -13.156  10.062 -30.993  1.00 56.21           N
ATOM   4223  HE  ARG A 260     -14.053  10.283 -30.609  1.00 56.21           H
ATOM   4224  CZ  ARG A 260     -13.136   9.659 -32.254  1.00 49.25           C
ATOM   4225  NH1 ARG A 260     -12.019   9.350 -32.863  1.00 46.73           N
ATOM   4226 1HH1 ARG A 260     -11.149   9.415 -32.375  1.00 46.73           H
ATOM   4227 2HH1 ARG A 260     -12.036   9.049 -33.816  1.00 46.73           H
ATOM   4228  NH2 ARG A 260     -14.227   9.565 -32.937  1.00 44.13           N
ATOM   4229 1HH2 ARG A 260     -15.103   9.798 -32.515  1.00 44.13           H
ATOM   4230 2HH2 ARG A 260     -14.196   9.259 -33.889  1.00 44.13           H
ATOM   4231  N   ALA A 261      -9.312  12.229 -25.512  1.00 76.15           N
ATOM   4232  H   ALA A 261      -9.368  12.979 -26.171  1.00 76.15           H
ATOM   4233  CA  ALA A 261      -8.156  12.176 -24.615  1.00 76.52           C
ATOM   4234  HA  ALA A 261      -7.771  11.257 -24.703  1.00 76.52           H
ATOM   4235  C   ALA A 261      -8.561  12.369 -23.139  1.00 78.40           C
ATOM   4236  O   ALA A 261      -8.113  11.619 -22.282  1.00 77.83           O
ATOM   4237  CB  ALA A 261      -7.141  13.232 -25.069  1.00 74.49           C
ATOM   4238 1HB  ALA A 261      -6.887  13.096 -26.027  1.00 74.49           H
ATOM   4239 2HB  ALA A 261      -6.306  13.186 -24.520  1.00 74.49           H
ATOM   4240 3HB  ALA A 261      -7.518  14.154 -24.979  1.00 74.49           H
ATOM   4241  N   ARG A 262      -9.460  13.330 -22.859  1.00 75.79           N
ATOM   4242  H   ARG A 262      -9.775  13.921 -23.602  1.00 75.79           H
ATOM   4243  CA  ARG A 262     -10.000  13.550 -21.508  1.00 76.57           C
ATOM   4244  HA  ARG A 262      -9.195  13.644 -20.922  1.00 76.57           H
ATOM   4245  C   ARG A 262     -10.812  12.358 -21.006  1.00 79.37           C
ATOM   4246  O   ARG A 262     -10.631  11.938 -19.867  1.00 79.54           O
ATOM   4247  CB  ARG A 262     -10.859  14.830 -21.482  1.00 74.61           C
ATOM   4248 1HB  ARG A 262     -11.493  14.806 -22.255  1.00 74.61           H
ATOM   4249 2HB  ARG A 262     -11.376  14.851 -20.626  1.00 74.61           H
ATOM   4250  CG  ARG A 262     -10.020  16.115 -21.578  1.00 68.24           C
ATOM   4251 1HG  ARG A 262      -9.407  16.175 -20.790  1.00 68.24           H
ATOM   4252 2HG  ARG A 262      -9.481  16.101 -22.420  1.00 68.24           H
ATOM   4253  CD  ARG A 262     -10.955  17.329 -21.590  1.00 66.06           C
ATOM   4254 1HD  ARG A 262     -11.571  17.269 -22.375  1.00 66.06           H
ATOM   4255 2HD  ARG A 262     -11.491  17.347 -20.746  1.00 66.06           H
ATOM   4256  NE  ARG A 262     -10.204  18.604 -21.688  1.00 61.52           N
ATOM   4257  HE  ARG A 262      -9.211  18.540 -21.787  1.00 61.52           H
ATOM   4258  CZ  ARG A 262     -10.729  19.824 -21.656  1.00 54.28           C
ATOM   4259  NH1 ARG A 262     -12.015  20.021 -21.520  1.00 51.91           N
ATOM   4260 1HH1 ARG A 262     -12.634  19.240 -21.436  1.00 51.91           H
ATOM   4261 2HH1 ARG A 262     -12.379  20.952 -21.500  1.00 51.91           H
ATOM   4262  NH2 ARG A 262      -9.970  20.865 -21.755  1.00 49.40           N
ATOM   4263 1HH2 ARG A 262      -8.981  20.755 -21.856  1.00 49.40           H
ATOM   4264 2HH2 ARG A 262     -10.371  21.781 -21.730  1.00 49.40           H
ATOM   4265  N   LEU A 263     -11.631  11.756 -21.849  1.00 79.05           N
ATOM   4266  H   LEU A 263     -11.741  12.146 -22.763  1.00 79.05           H
ATOM   4267  CA  LEU A 263     -12.387  10.545 -21.513  1.00 80.77           C
ATOM   4268  HA  LEU A 263     -12.875  10.742 -20.663  1.00 80.77           H
ATOM   4269  C   LEU A 263     -11.460   9.350 -21.246  1.00 82.28           C
ATOM   4270  O   LEU A 263     -11.693   8.597 -20.302  1.00 82.61           O
ATOM   4271  CB  LEU A 263     -13.384  10.252 -22.639  1.00 80.19           C
ATOM   4272 1HB  LEU A 263     -13.938  11.072 -22.785  1.00 80.19           H
ATOM   4273 2HB  LEU A 263     -12.865  10.048 -23.469  1.00 80.19           H
ATOM   4274  CG  LEU A 263     -14.331   9.062 -22.342  1.00 72.20           C
ATOM   4275  HG  LEU A 263     -13.771   8.261 -22.132  1.00 72.20           H
ATOM   4276  CD1 LEU A 263     -15.230   9.337 -21.138  1.00 67.39           C
ATOM   4277 1HD1 LEU A 263     -15.835   8.562 -20.958  1.00 67.39           H
ATOM   4278 2HD1 LEU A 263     -15.801  10.143 -21.294  1.00 67.39           H
ATOM   4279 3HD1 LEU A 263     -14.686   9.500 -20.315  1.00 67.39           H
ATOM   4280  CD2 LEU A 263     -15.212   8.789 -23.562  1.00 66.91           C
ATOM   4281 1HD2 LEU A 263     -15.832   8.023 -23.392  1.00 66.91           H
ATOM   4282 2HD2 LEU A 263     -14.656   8.563 -24.362  1.00 66.91           H
ATOM   4283 3HD2 LEU A 263     -15.767   9.589 -23.790  1.00 66.91           H
ATOM   4284  N   LYS A 264     -10.387   9.182 -22.038  1.00 82.57           N
ATOM   4285  H   LYS A 264     -10.271   9.795 -22.820  1.00 82.57           H
ATOM   4286  CA  LYS A 264      -9.376   8.139 -21.808  1.00 83.25           C
ATOM   4287  HA  LYS A 264      -9.860   7.265 -21.770  1.00 83.25           H
ATOM   4288  C   LYS A 264      -8.689   8.320 -20.452  1.00 84.56           C
ATOM   4289  O   LYS A 264      -8.568   7.356 -19.699  1.00 83.67           O
ATOM   4290  CB  LYS A 264      -8.371   8.144 -22.987  1.00 82.31           C
ATOM   4291 1HB  LYS A 264      -8.878   8.098 -23.848  1.00 82.31           H
ATOM   4292 2HB  LYS A 264      -7.839   8.990 -22.958  1.00 82.31           H
ATOM   4293  CG  LYS A 264      -7.403   6.953 -22.924  1.00 75.27           C
ATOM   4294 1HG  LYS A 264      -6.842   7.044 -22.101  1.00 75.27           H
ATOM   4295 2HG  LYS A 264      -7.940   6.111 -22.871  1.00 75.27           H
ATOM   4296  CD  LYS A 264      -6.471   6.879 -24.163  1.00 74.45           C
ATOM   4297 1HD  LYS A 264      -7.017   6.845 -25.000  1.00 74.45           H
ATOM   4298 2HD  LYS A 264      -5.870   7.678 -24.188  1.00 74.45           H
ATOM   4299  CE  LYS A 264      -5.625   5.610 -24.056  1.00 67.14           C
ATOM   4300 1HE  LYS A 264      -5.004   5.710 -23.279  1.00 67.14           H
ATOM   4301 2HE  LYS A 264      -6.237   4.836 -23.897  1.00 67.14           H
ATOM   4302  NZ  LYS A 264      -4.791   5.281 -25.255  1.00 61.78           N
ATOM   4303 1HZ  LYS A 264      -4.269   4.441 -25.109  1.00 61.78           H
ATOM   4304 2HZ  LYS A 264      -4.142   6.016 -25.453  1.00 61.78           H
ATOM   4305 3HZ  LYS A 264      -5.363   5.150 -26.065  1.00 61.78           H
ATOM   4306  N   THR A 265      -8.322   9.550 -20.102  1.00 80.65           N
ATOM   4307  H   THR A 265      -8.451  10.286 -20.766  1.00 80.65           H
ATOM   4308  CA  THR A 265      -7.738   9.891 -18.797  1.00 79.85           C
ATOM   4309  HA  THR A 265      -6.934   9.304 -18.706  1.00 79.85           H
ATOM   4310  C   THR A 265      -8.702   9.586 -17.648  1.00 81.47           C
ATOM   4311  O   THR A 265      -8.291   8.980 -16.666  1.00 80.95           O
ATOM   4312  CB  THR A 265      -7.331  11.370 -18.770  1.00 77.89           C
ATOM   4313  HB  THR A 265      -8.152  11.915 -18.942  1.00 77.89           H
ATOM   4314  OG1 THR A 265      -6.400  11.635 -19.795  1.00 69.86           O
ATOM   4315  HG1 THR A 265      -5.521  11.695 -19.421  1.00 69.86           H
ATOM   4316  CG2 THR A 265      -6.653  11.786 -17.466  1.00 69.85           C
ATOM   4317 1HG2 THR A 265      -6.403  12.754 -17.485  1.00 69.85           H
ATOM   4318 2HG2 THR A 265      -5.819  11.256 -17.311  1.00 69.85           H
ATOM   4319 3HG2 THR A 265      -7.260  11.641 -16.684  1.00 69.85           H
ATOM   4320  N   LEU A 266      -9.976   9.945 -17.772  1.00 79.97           N
ATOM   4321  H   LEU A 266     -10.252  10.460 -18.583  1.00 79.97           H
ATOM   4322  CA  LEU A 266     -10.993   9.617 -16.769  1.00 80.71           C
ATOM   4323  HA  LEU A 266     -10.672  10.013 -15.909  1.00 80.71           H
ATOM   4324  C   LEU A 266     -11.117   8.104 -16.577  1.00 83.53           C
ATOM   4325  O   LEU A 266     -11.003   7.628 -15.452  1.00 84.70           O
ATOM   4326  CB  LEU A 266     -12.338  10.244 -17.169  1.00 80.01           C
ATOM   4327 1HB  LEU A 266     -12.242  11.239 -17.129  1.00 80.01           H
ATOM   4328 2HB  LEU A 266     -12.544   9.966 -18.107  1.00 80.01           H
ATOM   4329  CG  LEU A 266     -13.524   9.830 -16.265  1.00 75.79           C
ATOM   4330  HG  LEU A 266     -13.569   8.831 -16.275  1.00 75.79           H
ATOM   4331  CD1 LEU A 266     -13.340  10.292 -14.816  1.00 70.69           C
ATOM   4332 1HD1 LEU A 266     -14.116  10.015 -14.250  1.00 70.69           H
ATOM   4333 2HD1 LEU A 266     -13.262  11.288 -14.764  1.00 70.69           H
ATOM   4334 3HD1 LEU A 266     -12.512   9.898 -14.417  1.00 70.69           H
ATOM   4335  CD2 LEU A 266     -14.828  10.426 -16.795  1.00 70.75           C
ATOM   4336 1HD2 LEU A 266     -15.602  10.165 -16.218  1.00 70.75           H
ATOM   4337 2HD2 LEU A 266     -15.016  10.108 -17.724  1.00 70.75           H
ATOM   4338 3HD2 LEU A 266     -14.783  11.425 -16.816  1.00 70.75           H
ATOM   4339  N   LYS A 267     -11.301   7.339 -17.665  1.00 86.36           N
ATOM   4340  H   LYS A 267     -11.359   7.787 -18.557  1.00 86.36           H
ATOM   4341  CA  LYS A 267     -11.422   5.868 -17.608  1.00 86.98           C
ATOM   4342  HA  LYS A 267     -12.236   5.687 -17.056  1.00 86.98           H
ATOM   4343  C   LYS A 267     -10.216   5.227 -16.923  1.00 87.99           C
ATOM   4344  O   LYS A 267     -10.392   4.324 -16.118  1.00 87.66           O
ATOM   4345  CB  LYS A 267     -11.590   5.295 -19.021  1.00 87.01           C
ATOM   4346 1HB  LYS A 267     -10.911   5.720 -19.620  1.00 87.01           H
ATOM   4347 2HB  LYS A 267     -11.433   4.308 -18.985  1.00 87.01           H
ATOM   4348  CG  LYS A 267     -12.991   5.551 -19.604  1.00 82.84           C
ATOM   4349 1HG  LYS A 267     -13.679   5.146 -19.002  1.00 82.84           H
ATOM   4350 2HG  LYS A 267     -13.146   6.537 -19.673  1.00 82.84           H
ATOM   4351  CD  LYS A 267     -13.102   4.918 -21.003  1.00 81.35           C
ATOM   4352 1HD  LYS A 267     -12.446   5.357 -21.617  1.00 81.35           H
ATOM   4353 2HD  LYS A 267     -12.899   3.941 -20.941  1.00 81.35           H
ATOM   4354  CE  LYS A 267     -14.522   5.106 -21.560  1.00 75.00           C
ATOM   4355 1HE  LYS A 267     -15.190   4.786 -20.888  1.00 75.00           H
ATOM   4356 2HE  LYS A 267     -14.680   6.075 -21.752  1.00 75.00           H
ATOM   4357  NZ  LYS A 267     -14.732   4.344 -22.821  1.00 68.73           N
ATOM   4358 1HZ  LYS A 267     -15.660   4.477 -23.170  1.00 68.73           H
ATOM   4359 2HZ  LYS A 267     -14.596   3.364 -22.674  1.00 68.73           H
ATOM   4360 3HZ  LYS A 267     -14.092   4.640 -23.530  1.00 68.73           H
ATOM   4361  N   MET A 268      -9.013   5.711 -17.216  1.00 86.80           N
ATOM   4362  H   MET A 268      -8.950   6.434 -17.904  1.00 86.80           H
ATOM   4363  CA  MET A 268      -7.776   5.247 -16.589  1.00 87.22           C
ATOM   4364  HA  MET A 268      -7.738   4.256 -16.716  1.00 87.22           H
ATOM   4365  C   MET A 268      -7.762   5.513 -15.075  1.00 88.18           C
ATOM   4366  O   MET A 268      -7.469   4.609 -14.294  1.00 87.13           O
ATOM   4367  CB  MET A 268      -6.607   5.923 -17.296  1.00 85.27           C
ATOM   4368 1HB  MET A 268      -6.677   5.736 -18.276  1.00 85.27           H
ATOM   4369 2HB  MET A 268      -6.668   6.909 -17.140  1.00 85.27           H
ATOM   4370  CG  MET A 268      -5.248   5.447 -16.815  1.00 79.64           C
ATOM   4371 1HG  MET A 268      -5.239   5.647 -15.835  1.00 79.64           H
ATOM   4372 2HG  MET A 268      -5.260   4.457 -16.954  1.00 79.64           H
ATOM   4373  SD  MET A 268      -3.884   6.264 -17.710  1.00 76.49           S
ATOM   4374  CE  MET A 268      -2.492   5.570 -16.806  1.00 67.92           C
ATOM   4375 1HE  MET A 268      -1.624   5.913 -17.165  1.00 67.92           H
ATOM   4376 2HE  MET A 268      -2.481   4.573 -16.876  1.00 67.92           H
ATOM   4377 3HE  MET A 268      -2.539   5.809 -15.836  1.00 67.92           H
ATOM   4378  N   THR A 269      -8.112   6.728 -14.641  1.00 85.65           N
ATOM   4379  H   THR A 269      -8.372   7.422 -15.312  1.00 85.65           H
ATOM   4380  CA  THR A 269      -8.129   7.084 -13.210  1.00 84.28           C
ATOM   4381  HA  THR A 269      -7.223   6.815 -12.883  1.00 84.28           H
ATOM   4382  C   THR A 269      -9.195   6.311 -12.441  1.00 86.26           C
ATOM   4383  O   THR A 269      -8.943   5.847 -11.337  1.00 85.66           O
ATOM   4384  CB  THR A 269      -8.354   8.591 -13.008  1.00 82.24           C
ATOM   4385  HB  THR A 269      -9.304   8.793 -13.246  1.00 82.24           H
ATOM   4386  OG1 THR A 269      -7.527   9.348 -13.862  1.00 72.69           O
ATOM   4387  HG1 THR A 269      -6.691   9.520 -13.428  1.00 72.69           H
ATOM   4388  CG2 THR A 269      -7.998   9.042 -11.599  1.00 71.19           C
ATOM   4389 1HG2 THR A 269      -8.151  10.024 -11.488  1.00 71.19           H
ATOM   4390 2HG2 THR A 269      -7.037   8.856 -11.395  1.00 71.19           H
ATOM   4391 3HG2 THR A 269      -8.555   8.565 -10.919  1.00 71.19           H
ATOM   4392  N   VAL A 270     -10.375   6.115 -13.043  1.00 86.99           N
ATOM   4393  H   VAL A 270     -10.539   6.556 -13.926  1.00 86.99           H
ATOM   4394  CA  VAL A 270     -11.438   5.285 -12.469  1.00 87.46           C
ATOM   4395  HA  VAL A 270     -11.600   5.650 -11.552  1.00 87.46           H
ATOM   4396  C   VAL A 270     -10.976   3.836 -12.352  1.00 89.05           C
ATOM   4397  O   VAL A 270     -11.137   3.249 -11.289  1.00 88.98           O
ATOM   4398  CB  VAL A 270     -12.738   5.397 -13.285  1.00 87.06           C
ATOM   4399  HB  VAL A 270     -12.484   5.193 -14.230  1.00 87.06           H
ATOM   4400  CG1 VAL A 270     -13.812   4.407 -12.825  1.00 83.18           C
ATOM   4401 1HG1 VAL A 270     -14.644   4.502 -13.371  1.00 83.18           H
ATOM   4402 2HG1 VAL A 270     -14.054   4.561 -11.867  1.00 83.18           H
ATOM   4403 3HG1 VAL A 270     -13.492   3.464 -12.914  1.00 83.18           H
ATOM   4404  CG2 VAL A 270     -13.342   6.803 -13.154  1.00 82.60           C
ATOM   4405 1HG2 VAL A 270     -14.187   6.881 -13.683  1.00 82.60           H
ATOM   4406 2HG2 VAL A 270     -12.706   7.499 -13.487  1.00 82.60           H
ATOM   4407 3HG2 VAL A 270     -13.556   7.014 -12.200  1.00 82.60           H
ATOM   4408  N   ALA A 271     -10.339   3.272 -13.377  1.00 90.83           N
ATOM   4409  H   ALA A 271     -10.207   3.809 -14.211  1.00 90.83           H
ATOM   4410  CA  ALA A 271      -9.825   1.908 -13.339  1.00 91.46           C
ATOM   4411  HA  ALA A 271     -10.615   1.327 -13.142  1.00 91.46           H
ATOM   4412  C   ALA A 271      -8.810   1.699 -12.203  1.00 92.19           C
ATOM   4413  O   ALA A 271      -8.878   0.691 -11.511  1.00 91.03           O
ATOM   4414  CB  ALA A 271      -9.236   1.555 -14.709  1.00 91.30           C
ATOM   4415 1HB  ALA A 271      -9.908   1.696 -15.435  1.00 91.30           H
ATOM   4416 2HB  ALA A 271      -8.948   0.598 -14.739  1.00 91.30           H
ATOM   4417 3HB  ALA A 271      -8.439   2.123 -14.913  1.00 91.30           H
ATOM   4418  N   PHE A 272      -7.912   2.663 -11.952  1.00 88.41           N
ATOM   4419  H   PHE A 272      -7.867   3.449 -12.569  1.00 88.41           H
ATOM   4420  CA  PHE A 272      -6.998   2.612 -10.817  1.00 87.87           C
ATOM   4421  HA  PHE A 272      -6.567   1.716 -10.925  1.00 87.87           H
ATOM   4422  C   PHE A 272      -7.707   2.676  -9.469  1.00 89.05           C
ATOM   4423  O   PHE A 272      -7.436   1.850  -8.603  1.00 88.54           O
ATOM   4424  CB  PHE A 272      -5.982   3.758 -10.878  1.00 87.02           C
ATOM   4425 1HB  PHE A 272      -6.480   4.618 -10.990  1.00 87.02           H
ATOM   4426 2HB  PHE A 272      -5.473   3.777 -10.017  1.00 87.02           H
ATOM   4427  CG  PHE A 272      -4.981   3.661 -11.998  1.00 86.33           C
ATOM   4428  CD1 PHE A 272      -4.486   2.415 -12.407  1.00 80.53           C
ATOM   4429  HD1 PHE A 272      -4.787   1.580 -11.946  1.00 80.53           H
ATOM   4430  CD2 PHE A 272      -4.516   4.844 -12.615  1.00 81.10           C
ATOM   4431  HD2 PHE A 272      -4.843   5.736 -12.304  1.00 81.10           H
ATOM   4432  CE1 PHE A 272      -3.571   2.341 -13.460  1.00 76.85           C
ATOM   4433  HE1 PHE A 272      -3.226   1.452 -13.759  1.00 76.85           H
ATOM   4434  CE2 PHE A 272      -3.594   4.757 -13.665  1.00 77.79           C
ATOM   4435  HE2 PHE A 272      -3.262   5.591 -14.107  1.00 77.79           H
ATOM   4436  CZ  PHE A 272      -3.136   3.511 -14.098  1.00 79.58           C
ATOM   4437  HZ  PHE A 272      -2.497   3.453 -14.865  1.00 79.58           H
ATOM   4438  N   ALA A 273      -8.628   3.621  -9.284  1.00 87.48           N
ATOM   4439  H   ALA A 273      -8.812   4.270 -10.022  1.00 87.48           H
ATOM   4440  CA  ALA A 273      -9.373   3.737  -8.043  1.00 87.01           C
ATOM   4441  HA  ALA A 273      -8.696   3.833  -7.313  1.00 87.01           H
ATOM   4442  C   ALA A 273     -10.193   2.470  -7.754  1.00 89.28           C
ATOM   4443  O   ALA A 273     -10.212   1.993  -6.624  1.00 88.71           O
ATOM   4444  CB  ALA A 273     -10.254   4.984  -8.121  1.00 86.54           C
ATOM   4445 1HB  ALA A 273      -9.706   5.799  -8.309  1.00 86.54           H
ATOM   4446 2HB  ALA A 273     -10.741   5.133  -7.260  1.00 86.54           H
ATOM   4447 3HB  ALA A 273     -10.935   4.897  -8.848  1.00 86.54           H
ATOM   4448  N   THR A 274     -10.808   1.881  -8.777  1.00 91.51           N
ATOM   4449  H   THR A 274     -10.764   2.323  -9.673  1.00 91.51           H
ATOM   4450  CA  THR A 274     -11.547   0.619  -8.661  1.00 91.82           C
ATOM   4451  HA  THR A 274     -12.179   0.763  -7.900  1.00 91.82           H
ATOM   4452  C   THR A 274     -10.616  -0.548  -8.323  1.00 92.33           C
ATOM   4453  O   THR A 274     -10.906  -1.275  -7.385  1.00 91.50           O
ATOM   4454  CB  THR A 274     -12.332   0.322  -9.948  1.00 91.66           C
ATOM   4455  HB  THR A 274     -11.685   0.263 -10.708  1.00 91.66           H
ATOM   4456  OG1 THR A 274     -13.223   1.376 -10.219  1.00 84.05           O
ATOM   4457  HG1 THR A 274     -12.736   2.198 -10.281  1.00 84.05           H
ATOM   4458  CG2 THR A 274     -13.182  -0.942  -9.841  1.00 83.62           C
ATOM   4459 1HG2 THR A 274     -13.681  -1.111 -10.691  1.00 83.62           H
ATOM   4460 2HG2 THR A 274     -13.851  -0.862  -9.102  1.00 83.62           H
ATOM   4461 3HG2 THR A 274     -12.612  -1.742  -9.655  1.00 83.62           H
ATOM   4462  N   SER A 275      -9.487  -0.702  -9.025  1.00 92.72           N
ATOM   4463  H   SER A 275      -9.309  -0.072  -9.781  1.00 92.72           H
ATOM   4464  CA  SER A 275      -8.492  -1.753  -8.742  1.00 92.41           C
ATOM   4465  HA  SER A 275      -8.966  -2.623  -8.878  1.00 92.41           H
ATOM   4466  C   SER A 275      -7.996  -1.666  -7.300  1.00 92.59           C
ATOM   4467  O   SER A 275      -8.098  -2.637  -6.556  1.00 90.96           O
ATOM   4468  CB  SER A 275      -7.307  -1.633  -9.705  1.00 91.33           C
ATOM   4469 1HB  SER A 275      -7.616  -1.679 -10.655  1.00 91.33           H
ATOM   4470 2HB  SER A 275      -6.814  -0.776  -9.555  1.00 91.33           H
ATOM   4471  OG  SER A 275      -6.389  -2.692  -9.505  1.00 80.85           O
ATOM   4472  HG  SER A 275      -6.864  -3.522  -9.460  1.00 80.85           H
ATOM   4473  N   PHE A 276      -7.576  -0.477  -6.872  1.00 90.93           N
ATOM   4474  H   PHE A 276      -7.563   0.279  -7.526  1.00 90.93           H
ATOM   4475  CA  PHE A 276      -7.134  -0.210  -5.510  1.00 90.51           C
ATOM   4476  HA  PHE A 276      -6.343  -0.803  -5.358  1.00 90.51           H
ATOM   4477  C   PHE A 276      -8.220  -0.570  -4.482  1.00 91.21           C
ATOM   4478  O   PHE A 276      -7.959  -1.296  -3.531  1.00 90.80           O
ATOM   4479  CB  PHE A 276      -6.732   1.262  -5.392  1.00 90.66           C
ATOM   4480 1HB  PHE A 276      -6.021   1.456  -6.068  1.00 90.66           H
ATOM   4481 2HB  PHE A 276      -7.534   1.830  -5.580  1.00 90.66           H
ATOM   4482  CG  PHE A 276      -6.200   1.640  -4.033  1.00 91.13           C
ATOM   4483  CD1 PHE A 276      -7.055   2.197  -3.061  1.00 88.09           C
ATOM   4484  HD1 PHE A 276      -8.022   2.344  -3.271  1.00 88.09           H
ATOM   4485  CD2 PHE A 276      -4.845   1.421  -3.725  1.00 88.87           C
ATOM   4486  HD2 PHE A 276      -4.236   1.016  -4.407  1.00 88.87           H
ATOM   4487  CE1 PHE A 276      -6.551   2.547  -1.796  1.00 87.52           C
ATOM   4488  HE1 PHE A 276      -7.157   2.948  -1.109  1.00 87.52           H
ATOM   4489  CE2 PHE A 276      -4.348   1.771  -2.462  1.00 88.03           C
ATOM   4490  HE2 PHE A 276      -3.383   1.618  -2.248  1.00 88.03           H
ATOM   4491  CZ  PHE A 276      -5.193   2.333  -1.497  1.00 89.19           C
ATOM   4492  HZ  PHE A 276      -4.832   2.581  -0.598  1.00 89.19           H
ATOM   4493  N   THR A 277      -9.450  -0.109  -4.697  1.00 91.24           N
ATOM   4494  H   THR A 277      -9.620   0.438  -5.517  1.00 91.24           H
ATOM   4495  CA  THR A 277     -10.564  -0.369  -3.783  1.00 91.28           C
ATOM   4496  HA  THR A 277     -10.244  -0.022  -2.901  1.00 91.28           H
ATOM   4497  C   THR A 277     -10.858  -1.864  -3.675  1.00 91.42           C
ATOM   4498  O   THR A 277     -10.916  -2.392  -2.572  1.00 90.29           O
ATOM   4499  CB  THR A 277     -11.835   0.377  -4.219  1.00 90.71           C
ATOM   4500  HB  THR A 277     -12.106   0.030  -5.117  1.00 90.71           H
ATOM   4501  OG1 THR A 277     -11.570   1.757  -4.352  1.00 85.56           O
ATOM   4502  HG1 THR A 277     -10.624   1.899  -4.382  1.00 85.56           H
ATOM   4503  CG2 THR A 277     -12.977   0.247  -3.218  1.00 85.38           C
ATOM   4504 1HG2 THR A 277     -13.787   0.743  -3.532  1.00 85.38           H
ATOM   4505 2HG2 THR A 277     -12.716   0.617  -2.327  1.00 85.38           H
ATOM   4506 3HG2 THR A 277     -13.234  -0.711  -3.090  1.00 85.38           H
ATOM   4507  N   VAL A 278     -10.996  -2.563  -4.795  1.00 94.02           N
ATOM   4508  H   VAL A 278     -10.855  -2.094  -5.667  1.00 94.02           H
ATOM   4509  CA  VAL A 278     -11.346  -3.993  -4.819  1.00 93.98           C
ATOM   4510  HA  VAL A 278     -12.153  -4.078  -4.235  1.00 93.98           H
ATOM   4511  C   VAL A 278     -10.250  -4.861  -4.213  1.00 93.79           C
ATOM   4512  O   VAL A 278     -10.551  -5.793  -3.473  1.00 92.45           O
ATOM   4513  CB  VAL A 278     -11.669  -4.437  -6.262  1.00 93.54           C
ATOM   4514  HB  VAL A 278     -10.887  -4.153  -6.816  1.00 93.54           H
ATOM   4515  CG1 VAL A 278     -11.844  -5.954  -6.403  1.00 90.17           C
ATOM   4516 1HG1 VAL A 278     -12.052  -6.204  -7.349  1.00 90.17           H
ATOM   4517 2HG1 VAL A 278     -12.592  -6.284  -5.826  1.00 90.17           H
ATOM   4518 3HG1 VAL A 278     -11.011  -6.437  -6.133  1.00 90.17           H
ATOM   4519  CG2 VAL A 278     -12.981  -3.787  -6.739  1.00 89.76           C
ATOM   4520 1HG2 VAL A 278     -13.201  -4.067  -7.673  1.00 89.76           H
ATOM   4521 2HG2 VAL A 278     -12.912  -2.789  -6.726  1.00 89.76           H
ATOM   4522 3HG2 VAL A 278     -13.746  -4.050  -6.151  1.00 89.76           H
ATOM   4523  N   CYS A 279      -8.980  -4.548  -4.477  1.00 92.25           N
ATOM   4524  H   CYS A 279      -8.787  -3.742  -5.037  1.00 92.25           H
ATOM   4525  CA  CYS A 279      -7.861  -5.344  -3.975  1.00 91.30           C
ATOM   4526  HA  CYS A 279      -8.145  -6.297  -4.084  1.00 91.30           H
ATOM   4527  C   CYS A 279      -7.589  -5.119  -2.483  1.00 91.11           C
ATOM   4528  O   CYS A 279      -7.286  -6.071  -1.766  1.00 89.74           O
ATOM   4529  CB  CYS A 279      -6.617  -5.033  -4.812  1.00 90.61           C
ATOM   4530 1HB  CYS A 279      -6.479  -4.046  -4.732  1.00 90.61           H
ATOM   4531 2HB  CYS A 279      -5.863  -5.513  -4.363  1.00 90.61           H
ATOM   4532  SG  CYS A 279      -6.855  -5.565  -6.528  1.00 87.21           S
ATOM   4533  HG  CYS A 279      -6.913  -6.883  -6.577  1.00 87.21           H
ATOM   4534  N   TRP A 280      -7.707  -3.881  -1.991  1.00 91.52           N
ATOM   4535  H   TRP A 280      -8.043  -3.153  -2.589  1.00 91.52           H
ATOM   4536  CA  TRP A 280      -7.359  -3.556  -0.601  1.00 90.91           C
ATOM   4537  HA  TRP A 280      -6.691  -4.249  -0.329  1.00 90.91           H
ATOM   4538  C   TRP A 280      -8.519  -3.692   0.385  1.00 91.32           C
ATOM   4539  O   TRP A 280      -8.287  -3.985   1.554  1.00 89.41           O
ATOM   4540  CB  TRP A 280      -6.743  -2.169  -0.560  1.00 90.24           C
ATOM   4541 1HB  TRP A 280      -7.301  -1.555  -1.118  1.00 90.24           H
ATOM   4542 2HB  TRP A 280      -6.740  -1.849   0.387  1.00 90.24           H
ATOM   4543  CG  TRP A 280      -5.342  -2.103  -1.070  1.00 89.43           C
ATOM   4544  CD1 TRP A 280      -4.915  -1.567  -2.228  1.00 84.66           C
ATOM   4545  HD1 TRP A 280      -5.507  -1.149  -2.917  1.00 84.66           H
ATOM   4546  CD2 TRP A 280      -4.138  -2.597  -0.406  1.00 86.86           C
ATOM   4547  NE1 TRP A 280      -3.545  -1.676  -2.328  1.00 82.63           N
ATOM   4548  HE1 TRP A 280      -3.008  -1.342  -3.102  1.00 82.63           H
ATOM   4549  CE2 TRP A 280      -3.012  -2.301  -1.231  1.00 85.71           C
ATOM   4550  CE3 TRP A 280      -3.895  -3.253   0.809  1.00 82.55           C
ATOM   4551  HE3 TRP A 280      -4.662  -3.479   1.409  1.00 82.55           H
ATOM   4552  CZ2 TRP A 280      -1.705  -2.634  -0.855  1.00 83.32           C
ATOM   4553  HZ2 TRP A 280      -0.933  -2.410  -1.450  1.00 83.32           H
ATOM   4554  CZ3 TRP A 280      -2.584  -3.598   1.196  1.00 81.69           C
ATOM   4555  HZ3 TRP A 280      -2.431  -4.068   2.066  1.00 81.69           H
ATOM   4556  CH2 TRP A 280      -1.494  -3.289   0.374  1.00 80.67           C
ATOM   4557  HH2 TRP A 280      -0.567  -3.533   0.659  1.00 80.67           H
ATOM   4558  N   THR A 281      -9.773  -3.506  -0.053  1.00 91.12           N
ATOM   4559  H   THR A 281      -9.923  -3.326  -1.025  1.00 91.12           H
ATOM   4560  CA  THR A 281     -10.936  -3.558   0.848  1.00 91.15           C
ATOM   4561  HA  THR A 281     -10.739  -2.833   1.508  1.00 91.15           H
ATOM   4562  C   THR A 281     -11.038  -4.881   1.609  1.00 90.97           C
ATOM   4563  O   THR A 281     -11.153  -4.820   2.831  1.00 90.32           O
ATOM   4564  CB  THR A 281     -12.250  -3.220   0.138  1.00 90.89           C
ATOM   4565  HB  THR A 281     -12.356  -3.861  -0.622  1.00 90.89           H
ATOM   4566  OG1 THR A 281     -12.187  -1.921  -0.384  1.00 84.27           O
ATOM   4567  HG1 THR A 281     -12.173  -1.961  -1.340  1.00 84.27           H
ATOM   4568  CG2 THR A 281     -13.473  -3.246   1.058  1.00 83.49           C
ATOM   4569 1HG2 THR A 281     -14.306  -3.020   0.553  1.00 83.49           H
ATOM   4570 2HG2 THR A 281     -13.376  -2.585   1.802  1.00 83.49           H
ATOM   4571 3HG2 THR A 281     -13.596  -4.151   1.465  1.00 83.49           H
ATOM   4572  N   PRO A 282     -10.945  -6.072   0.983  1.00 91.60           N
ATOM   4573  CA  PRO A 282     -11.073  -7.335   1.708  1.00 91.04           C
ATOM   4574  HA  PRO A 282     -11.946  -7.323   2.196  1.00 91.04           H
ATOM   4575  C   PRO A 282     -10.003  -7.524   2.787  1.00 90.62           C
ATOM   4576  O   PRO A 282     -10.305  -7.964   3.896  1.00 88.72           O
ATOM   4577  CB  PRO A 282     -10.986  -8.427   0.635  1.00 90.19           C
ATOM   4578 1HB  PRO A 282     -10.051  -8.771   0.551  1.00 90.19           H
ATOM   4579 2HB  PRO A 282     -11.603  -9.185   0.847  1.00 90.19           H
ATOM   4580  CG  PRO A 282     -11.418  -7.724  -0.646  1.00 88.85           C
ATOM   4581 1HG  PRO A 282     -11.027  -8.167  -1.453  1.00 88.85           H
ATOM   4582 2HG  PRO A 282     -12.414  -7.699  -0.729  1.00 88.85           H
ATOM   4583  CD  PRO A 282     -10.844  -6.328  -0.449  1.00 91.05           C
ATOM   4584 1HD  PRO A 282      -9.886  -6.286  -0.733  1.00 91.05           H
ATOM   4585 2HD  PRO A 282     -11.372  -5.644  -0.952  1.00 91.05           H
ATOM   4586  N   TYR A 283      -8.760  -7.127   2.489  1.00 90.46           N
ATOM   4587  H   TYR A 283      -8.584  -6.781   1.568  1.00 90.46           H
ATOM   4588  CA  TYR A 283      -7.643  -7.171   3.435  1.00 88.69           C
ATOM   4589  HA  TYR A 283      -7.579  -8.113   3.765  1.00 88.69           H
ATOM   4590  C   TYR A 283      -7.899  -6.275   4.653  1.00 88.33           C
ATOM   4591  O   TYR A 283      -7.733  -6.697   5.794  1.00 87.26           O
ATOM   4592  CB  TYR A 283      -6.361  -6.771   2.693  1.00 87.82           C
ATOM   4593 1HB  TYR A 283      -6.160  -7.465   2.002  1.00 87.82           H
ATOM   4594 2HB  TYR A 283      -6.510  -5.889   2.246  1.00 87.82           H
ATOM   4595  CG  TYR A 283      -5.154  -6.641   3.591  1.00 86.91           C
ATOM   4596  CD1 TYR A 283      -4.795  -5.383   4.117  1.00 83.44           C
ATOM   4597  HD1 TYR A 283      -5.328  -4.571   3.878  1.00 83.44           H
ATOM   4598  CD2 TYR A 283      -4.400  -7.779   3.931  1.00 83.91           C
ATOM   4599  HD2 TYR A 283      -4.652  -8.672   3.557  1.00 83.91           H
ATOM   4600  CE1 TYR A 283      -3.693  -5.268   4.974  1.00 81.37           C
ATOM   4601  HE1 TYR A 283      -3.438  -4.375   5.344  1.00 81.37           H
ATOM   4602  CE2 TYR A 283      -3.296  -7.670   4.791  1.00 81.91           C
ATOM   4603  HE2 TYR A 283      -2.763  -8.481   5.030  1.00 81.91           H
ATOM   4604  CZ  TYR A 283      -2.944  -6.413   5.314  1.00 82.85           C
ATOM   4605  OH  TYR A 283      -1.875  -6.303   6.156  1.00 81.19           O
ATOM   4606  HH  TYR A 283      -2.183  -6.277   7.062  1.00 81.19           H
ATOM   4607  N   TYR A 284      -8.345  -5.029   4.431  1.00 89.17           N
ATOM   4608  H   TYR A 284      -8.520  -4.735   3.491  1.00 89.17           H
ATOM   4609  CA  TYR A 284      -8.581  -4.092   5.524  1.00 87.97           C
ATOM   4610  HA  TYR A 284      -7.800  -4.245   6.129  1.00 87.97           H
ATOM   4611  C   TYR A 284      -9.839  -4.377   6.324  1.00 88.07           C
ATOM   4612  O   TYR A 284      -9.827  -4.160   7.533  1.00 86.97           O
ATOM   4613  CB  TYR A 284      -8.607  -2.665   5.005  1.00 87.68           C
ATOM   4614 1HB  TYR A 284      -9.182  -2.630   4.188  1.00 87.68           H
ATOM   4615 2HB  TYR A 284      -8.994  -2.072   5.711  1.00 87.68           H
ATOM   4616  CG  TYR A 284      -7.232  -2.152   4.648  1.00 86.05           C
ATOM   4617  CD1 TYR A 284      -6.208  -2.175   5.624  1.00 82.72           C
ATOM   4618  HD1 TYR A 284      -6.412  -2.490   6.551  1.00 82.72           H
ATOM   4619  CD2 TYR A 284      -6.972  -1.678   3.357  1.00 83.05           C
ATOM   4620  HD2 TYR A 284      -7.703  -1.639   2.676  1.00 83.05           H
ATOM   4621  CE1 TYR A 284      -4.914  -1.760   5.300  1.00 80.46           C
ATOM   4622  HE1 TYR A 284      -4.188  -1.777   5.988  1.00 80.46           H
ATOM   4623  CE2 TYR A 284      -5.672  -1.258   3.030  1.00 80.56           C
ATOM   4624  HE2 TYR A 284      -5.474  -0.916   2.112  1.00 80.56           H
ATOM   4625  CZ  TYR A 284      -4.648  -1.319   3.995  1.00 81.12           C
ATOM   4626  OH  TYR A 284      -3.393  -0.966   3.664  1.00 78.67           O
ATOM   4627  HH  TYR A 284      -2.851  -1.751   3.585  1.00 78.67           H
ATOM   4628  N   VAL A 285     -10.893  -4.904   5.715  1.00 88.17           N
ATOM   4629  H   VAL A 285     -10.871  -5.005   4.720  1.00 88.17           H
ATOM   4630  CA  VAL A 285     -12.087  -5.344   6.438  1.00 87.56           C
ATOM   4631  HA  VAL A 285     -12.431  -4.539   6.921  1.00 87.56           H
ATOM   4632  C   VAL A 285     -11.715  -6.411   7.463  1.00 87.35           C
ATOM   4633  O   VAL A 285     -12.113  -6.294   8.613  1.00 86.54           O
ATOM   4634  CB  VAL A 285     -13.176  -5.833   5.467  1.00 87.41           C
ATOM   4635  HB  VAL A 285     -12.717  -6.462   4.840  1.00 87.41           H
ATOM   4636  CG1 VAL A 285     -14.323  -6.572   6.175  1.00 82.86           C
ATOM   4637 1HG1 VAL A 285     -15.013  -6.876   5.518  1.00 82.86           H
ATOM   4638 2HG1 VAL A 285     -14.774  -5.979   6.842  1.00 82.86           H
ATOM   4639 3HG1 VAL A 285     -13.984  -7.378   6.661  1.00 82.86           H
ATOM   4640  CG2 VAL A 285     -13.812  -4.631   4.737  1.00 82.89           C
ATOM   4641 1HG2 VAL A 285     -14.523  -4.933   4.101  1.00 82.89           H
ATOM   4642 2HG2 VAL A 285     -13.126  -4.126   4.214  1.00 82.89           H
ATOM   4643 3HG2 VAL A 285     -14.230  -3.997   5.388  1.00 82.89           H
ATOM   4644  N   LEU A 286     -10.890  -7.397   7.086  1.00 86.12           N
ATOM   4645  H   LEU A 286     -10.615  -7.466   6.127  1.00 86.12           H
ATOM   4646  CA  LEU A 286     -10.383  -8.375   8.050  1.00 84.49           C
ATOM   4647  HA  LEU A 286     -11.213  -8.763   8.451  1.00 84.49           H
ATOM   4648  C   LEU A 286      -9.526  -7.739   9.142  1.00 83.73           C
ATOM   4649  O   LEU A 286      -9.671  -8.079  10.307  1.00 82.33           O
ATOM   4650  CB  LEU A 286      -9.529  -9.426   7.340  1.00 83.46           C
ATOM   4651 1HB  LEU A 286      -8.927  -8.950   6.699  1.00 83.46           H
ATOM   4652 2HB  LEU A 286      -8.977  -9.891   8.032  1.00 83.46           H
ATOM   4653  CG  LEU A 286     -10.297 -10.493   6.558  1.00 76.50           C
ATOM   4654  HG  LEU A 286     -10.822 -10.043   5.835  1.00 76.50           H
ATOM   4655  CD1 LEU A 286      -9.238 -11.484   6.070  1.00 71.99           C
ATOM   4656 1HD1 LEU A 286      -9.656 -12.224   5.543  1.00 71.99           H
ATOM   4657 2HD1 LEU A 286      -8.748 -11.893   6.840  1.00 71.99           H
ATOM   4658 3HD1 LEU A 286      -8.566 -11.031   5.484  1.00 71.99           H
ATOM   4659  CD2 LEU A 286     -11.304 -11.272   7.394  1.00 71.27           C
ATOM   4660 1HD2 LEU A 286     -11.778 -11.955   6.839  1.00 71.27           H
ATOM   4661 2HD2 LEU A 286     -11.993 -10.662   7.786  1.00 71.27           H
ATOM   4662 3HD2 LEU A 286     -10.852 -11.749   8.148  1.00 71.27           H
ATOM   4663  N   GLY A 287      -8.629  -6.807   8.778  1.00 85.00           N
ATOM   4664  H   GLY A 287      -8.546  -6.572   7.810  1.00 85.00           H
ATOM   4665  CA  GLY A 287      -7.768  -6.123   9.745  1.00 82.21           C
ATOM   4666 1HA  GLY A 287      -7.220  -6.819  10.208  1.00 82.21           H
ATOM   4667 2HA  GLY A 287      -7.166  -5.510   9.234  1.00 82.21           H
ATOM   4668  C   GLY A 287      -8.553  -5.320  10.781  1.00 82.34           C
ATOM   4669  O   GLY A 287      -8.245  -5.386  11.969  1.00 81.18           O
ATOM   4670  N   ILE A 288      -9.591  -4.601  10.351  1.00 84.08           N
ATOM   4671  H   ILE A 288      -9.765  -4.565   9.367  1.00 84.08           H
ATOM   4672  CA  ILE A 288     -10.493  -3.858  11.243  1.00 83.73           C
ATOM   4673  HA  ILE A 288      -9.907  -3.297  11.828  1.00 83.73           H
ATOM   4674  C   ILE A 288     -11.285  -4.826  12.108  1.00 83.68           C
ATOM   4675  O   ILE A 288     -11.378  -4.628  13.316  1.00 82.72           O
ATOM   4676  CB  ILE A 288     -11.443  -2.951  10.432  1.00 84.11           C
ATOM   4677  HB  ILE A 288     -11.881  -3.528   9.742  1.00 84.11           H
ATOM   4678  CG1 ILE A 288     -10.654  -1.815   9.749  1.00 80.26           C
ATOM   4679 1HG1 ILE A 288     -10.400  -1.138  10.439  1.00 80.26           H
ATOM   4680 2HG1 ILE A 288      -9.827  -2.198   9.337  1.00 80.26           H
ATOM   4681  CG2 ILE A 288     -12.538  -2.333  11.317  1.00 78.75           C
ATOM   4682 1HG2 ILE A 288     -13.146  -1.748  10.779  1.00 78.75           H
ATOM   4683 2HG2 ILE A 288     -12.138  -1.775  12.044  1.00 78.75           H
ATOM   4684 3HG2 ILE A 288     -13.095  -3.044  11.746  1.00 78.75           H
ATOM   4685  CD1 ILE A 288     -11.461  -1.113   8.655  1.00 72.77           C
ATOM   4686 1HD1 ILE A 288     -10.927  -0.382   8.229  1.00 72.77           H
ATOM   4687 2HD1 ILE A 288     -12.295  -0.707   9.029  1.00 72.77           H
ATOM   4688 3HD1 ILE A 288     -11.728  -1.757   7.938  1.00 72.77           H
ATOM   4689  N   TRP A 289     -11.819  -5.886  11.506  1.00 84.01           N
ATOM   4690  H   TRP A 289     -11.694  -6.004  10.521  1.00 84.01           H
ATOM   4691  CA  TRP A 289     -12.585  -6.883  12.255  1.00 83.88           C
ATOM   4692  HA  TRP A 289     -13.341  -6.382  12.676  1.00 83.88           H
ATOM   4693  C   TRP A 289     -11.745  -7.520  13.366  1.00 83.38           C
ATOM   4694  O   TRP A 289     -12.168  -7.557  14.518  1.00 80.64           O
ATOM   4695  CB  TRP A 289     -13.137  -7.941  11.306  1.00 83.12           C
ATOM   4696 1HB  TRP A 289     -13.488  -7.490  10.485  1.00 83.12           H
ATOM   4697 2HB  TRP A 289     -12.399  -8.567  11.053  1.00 83.12           H
ATOM   4698  CG  TRP A 289     -14.246  -8.748  11.902  1.00 78.30           C
ATOM   4699  CD1 TRP A 289     -14.168  -9.496  13.022  1.00 72.55           C
ATOM   4700  HD1 TRP A 289     -13.334  -9.643  13.554  1.00 72.55           H
ATOM   4701  CD2 TRP A 289     -15.632  -8.832  11.471  1.00 75.66           C
ATOM   4702  NE1 TRP A 289     -15.403 -10.028  13.327  1.00 69.79           N
ATOM   4703  HE1 TRP A 289     -15.588 -10.611  14.118  1.00 69.79           H
ATOM   4704  CE2 TRP A 289     -16.354  -9.649  12.393  1.00 74.20           C
ATOM   4705  CE3 TRP A 289     -16.371  -8.293  10.388  1.00 69.91           C
ATOM   4706  HE3 TRP A 289     -15.907  -7.718   9.714  1.00 69.91           H
ATOM   4707  CZ2 TRP A 289     -17.720  -9.902  12.267  1.00 71.08           C
ATOM   4708  HZ2 TRP A 289     -18.195 -10.468  12.942  1.00 71.08           H
ATOM   4709  CZ3 TRP A 289     -17.740  -8.553  10.247  1.00 67.71           C
ATOM   4710  HZ3 TRP A 289     -18.239  -8.165   9.472  1.00 67.71           H
ATOM   4711  CH2 TRP A 289     -18.421  -9.352  11.180  1.00 67.04           C
ATOM   4712  HH2 TRP A 289     -19.399  -9.529  11.071  1.00 67.04           H
ATOM   4713  N   TYR A 290     -10.526  -7.929  13.045  1.00 81.52           N
ATOM   4714  H   TYR A 290     -10.243  -7.869  12.088  1.00 81.52           H
ATOM   4715  CA  TYR A 290      -9.575  -8.463  14.016  1.00 78.98           C
ATOM   4716  HA  TYR A 290     -10.030  -9.269  14.395  1.00 78.98           H
ATOM   4717  C   TYR A 290      -9.277  -7.496  15.168  1.00 78.91           C
ATOM   4718  O   TYR A 290      -9.042  -7.916  16.298  1.00 77.34           O
ATOM   4719  CB  TYR A 290      -8.274  -8.818  13.296  1.00 76.85           C
ATOM   4720 1HB  TYR A 290      -8.465  -9.529  12.619  1.00 76.85           H
ATOM   4721 2HB  TYR A 290      -7.930  -8.001  12.833  1.00 76.85           H
ATOM   4722  CG  TYR A 290      -7.195  -9.327  14.234  1.00 69.81           C
ATOM   4723  CD1 TYR A 290      -6.098  -8.511  14.565  1.00 64.81           C
ATOM   4724  HD1 TYR A 290      -6.009  -7.602  14.158  1.00 64.81           H
ATOM   4725  CD2 TYR A 290      -7.327 -10.601  14.819  1.00 63.60           C
ATOM   4726  HD2 TYR A 290      -8.110 -11.178  14.586  1.00 63.60           H
ATOM   4727  CE1 TYR A 290      -5.123  -8.978  15.474  1.00 57.53           C
ATOM   4728  HE1 TYR A 290      -4.339  -8.403  15.707  1.00 57.53           H
ATOM   4729  CE2 TYR A 290      -6.364 -11.062  15.727  1.00 58.71           C
ATOM   4730  HE2 TYR A 290      -6.465 -11.965  16.144  1.00 58.71           H
ATOM   4731  CZ  TYR A 290      -5.257 -10.259  16.054  1.00 58.82           C
ATOM   4732  OH  TYR A 290      -4.321 -10.714  16.936  1.00 58.77           O
ATOM   4733  HH  TYR A 290      -4.721 -10.821  17.799  1.00 58.77           H
ATOM   4734  N   TRP A 291      -9.301  -6.186  14.910  1.00 79.48           N
ATOM   4735  H   TRP A 291      -9.474  -5.878  13.974  1.00 79.48           H
ATOM   4736  CA  TRP A 291      -9.082  -5.192  15.953  1.00 77.61           C
ATOM   4737  HA  TRP A 291      -8.258  -5.485  16.437  1.00 77.61           H
ATOM   4738  C   TRP A 291     -10.227  -5.151  16.983  1.00 77.59           C
ATOM   4739  O   TRP A 291      -9.975  -4.980  18.168  1.00 75.67           O
ATOM   4740  CB  TRP A 291      -8.855  -3.835  15.298  1.00 76.59           C
ATOM   4741 1HB  TRP A 291      -8.105  -3.926  14.642  1.00 76.59           H
ATOM   4742 2HB  TRP A 291      -9.692  -3.578  14.814  1.00 76.59           H
ATOM   4743  CG  TRP A 291      -8.508  -2.706  16.211  1.00 74.77           C
ATOM   4744  CD1 TRP A 291      -8.022  -2.810  17.477  1.00 68.86           C
ATOM   4745  HD1 TRP A 291      -7.810  -3.671  17.940  1.00 68.86           H
ATOM   4746  CD2 TRP A 291      -8.638  -1.274  15.970  1.00 71.31           C
ATOM   4747  NE1 TRP A 291      -7.865  -1.561  18.027  1.00 64.63           N
ATOM   4748  HE1 TRP A 291      -7.523  -1.393  18.951  1.00 64.63           H
ATOM   4749  CE2 TRP A 291      -8.237  -0.570  17.148  1.00 68.46           C
ATOM   4750  CE3 TRP A 291      -9.058  -0.496  14.873  1.00 62.81           C
ATOM   4751  HE3 TRP A 291      -9.331  -0.950  14.025  1.00 62.81           H
ATOM   4752  CZ2 TRP A 291      -8.286   0.825  17.241  1.00 66.12           C
ATOM   4753  HZ2 TRP A 291      -8.016   1.288  18.085  1.00 66.12           H
ATOM   4754  CZ3 TRP A 291      -9.100   0.906  14.948  1.00 63.89           C
ATOM   4755  HZ3 TRP A 291      -9.402   1.438  14.157  1.00 63.89           H
ATOM   4756  CH2 TRP A 291      -8.720   1.564  16.129  1.00 63.64           C
ATOM   4757  HH2 TRP A 291      -8.759   2.562  16.178  1.00 63.64           H
ATOM   4758  N   PHE A 292     -11.477  -5.328  16.540  1.00 79.81           N
ATOM   4759  H   PHE A 292     -11.622  -5.461  15.560  1.00 79.81           H
ATOM   4760  CA  PHE A 292     -12.646  -5.335  17.430  1.00 79.22           C
ATOM   4761  HA  PHE A 292     -12.405  -4.710  18.172  1.00 79.22           H
ATOM   4762  C   PHE A 292     -12.919  -6.702  18.064  1.00 80.54           C
ATOM   4763  O   PHE A 292     -13.346  -6.760  19.213  1.00 78.10           O
ATOM   4764  CB  PHE A 292     -13.874  -4.838  16.662  1.00 78.28           C
ATOM   4765 1HB  PHE A 292     -13.930  -5.333  15.795  1.00 78.28           H
ATOM   4766 2HB  PHE A 292     -14.690  -5.028  17.208  1.00 78.28           H
ATOM   4767  CG  PHE A 292     -13.848  -3.356  16.356  1.00 75.67           C
ATOM   4768  CD1 PHE A 292     -14.048  -2.417  17.387  1.00 72.63           C
ATOM   4769  HD1 PHE A 292     -14.220  -2.732  18.320  1.00 72.63           H
ATOM   4770  CD2 PHE A 292     -13.625  -2.901  15.043  1.00 71.72           C
ATOM   4771  HD2 PHE A 292     -13.491  -3.560  14.303  1.00 71.72           H
ATOM   4772  CE1 PHE A 292     -14.007  -1.044  17.112  1.00 68.73           C
ATOM   4773  HE1 PHE A 292     -14.141  -0.384  17.851  1.00 68.73           H
ATOM   4774  CE2 PHE A 292     -13.591  -1.526  14.771  1.00 68.50           C
ATOM   4775  HE2 PHE A 292     -13.432  -1.209  13.836  1.00 68.50           H
ATOM   4776  CZ  PHE A 292     -13.778  -0.589  15.801  1.00 68.31           C
ATOM   4777  HZ  PHE A 292     -13.749   0.391  15.604  1.00 68.31           H
ATOM   4778  N   ASP A 293     -12.672  -7.791  17.329  1.00 78.35           N
ATOM   4779  H   ASP A 293     -12.324  -7.654  16.401  1.00 78.35           H
ATOM   4780  CA  ASP A 293     -12.872  -9.165  17.779  1.00 78.85           C
ATOM   4781  HA  ASP A 293     -12.881  -9.141  18.779  1.00 78.85           H
ATOM   4782  C   ASP A 293     -11.694 -10.058  17.331  1.00 78.76           C
ATOM   4783  O   ASP A 293     -11.737 -10.667  16.256  1.00 76.38           O
ATOM   4784  CB  ASP A 293     -14.237  -9.680  17.286  1.00 77.62           C
ATOM   4785 1HB  ASP A 293     -14.947  -9.050  17.600  1.00 77.62           H
ATOM   4786 2HB  ASP A 293     -14.227  -9.700  16.286  1.00 77.62           H
ATOM   4787  CG  ASP A 293     -14.575 -11.090  17.799  1.00 73.19           C
ATOM   4788  OD1 ASP A 293     -13.761 -11.661  18.553  1.00 68.77           O
ATOM   4789  OD2 ASP A 293     -15.654 -11.614  17.427  1.00 68.57           O
ATOM   4790  N   PRO A 294     -10.616 -10.147  18.131  1.00 77.99           N
ATOM   4791  CA  PRO A 294      -9.464 -10.989  17.824  1.00 76.38           C
ATOM   4792  HA  PRO A 294      -9.129 -10.699  16.927  1.00 76.38           H
ATOM   4793  C   PRO A 294      -9.795 -12.483  17.684  1.00 77.51           C
ATOM   4794  O   PRO A 294      -9.085 -13.211  16.989  1.00 74.77           O
ATOM   4795  CB  PRO A 294      -8.471 -10.761  18.970  1.00 73.81           C
ATOM   4796 1HB  PRO A 294      -8.583 -11.453  19.683  1.00 73.81           H
ATOM   4797 2HB  PRO A 294      -7.529 -10.776  18.635  1.00 73.81           H
ATOM   4798  CG  PRO A 294      -8.839  -9.375  19.496  1.00 70.60           C
ATOM   4799 1HG  PRO A 294      -8.591  -9.277  20.460  1.00 70.60           H
ATOM   4800 2HG  PRO A 294      -8.394  -8.656  18.962  1.00 70.60           H
ATOM   4801  CD  PRO A 294     -10.352  -9.339  19.311  1.00 72.24           C
ATOM   4802 1HD  PRO A 294     -10.824  -9.733  20.100  1.00 72.24           H
ATOM   4803 2HD  PRO A 294     -10.678  -8.406  19.158  1.00 72.24           H
ATOM   4804  N   GLU A 295     -10.876 -12.960  18.324  1.00 75.79           N
ATOM   4805  H   GLU A 295     -11.415 -12.329  18.883  1.00 75.79           H
ATOM   4806  CA  GLU A 295     -11.305 -14.364  18.243  1.00 77.13           C
ATOM   4807  HA  GLU A 295     -10.449 -14.875  18.318  1.00 77.13           H
ATOM   4808  C   GLU A 295     -11.972 -14.706  16.909  1.00 77.36           C
ATOM   4809  O   GLU A 295     -12.076 -15.886  16.552  1.00 74.64           O
ATOM   4810  CB  GLU A 295     -12.248 -14.721  19.392  1.00 75.06           C
ATOM   4811 1HB  GLU A 295     -13.038 -14.108  19.355  1.00 75.06           H
ATOM   4812 2HB  GLU A 295     -12.552 -15.666  19.269  1.00 75.06           H
ATOM   4813  CG  GLU A 295     -11.593 -14.593  20.774  1.00 67.05           C
ATOM   4814 1HG  GLU A 295     -10.695 -15.032  20.741  1.00 67.05           H
ATOM   4815 2HG  GLU A 295     -11.482 -13.621  20.983  1.00 67.05           H
ATOM   4816  CD  GLU A 295     -12.421 -15.248  21.898  1.00 62.91           C
ATOM   4817  OE1 GLU A 295     -11.866 -15.350  23.009  1.00 56.48           O
ATOM   4818  OE2 GLU A 295     -13.563 -15.687  21.625  1.00 56.04           O
ATOM   4819  N   MET A 296     -12.385 -13.702  16.124  1.00 78.58           N
ATOM   4820  H   MET A 296     -12.246 -12.764  16.440  1.00 78.58           H
ATOM   4821  CA  MET A 296     -13.032 -13.910  14.822  1.00 77.76           C
ATOM   4822  HA  MET A 296     -13.854 -14.444  15.018  1.00 77.76           H
ATOM   4823  C   MET A 296     -12.165 -14.728  13.854  1.00 77.12           C
ATOM   4824  O   MET A 296     -12.689 -15.560  13.105  1.00 74.01           O
ATOM   4825  CB  MET A 296     -13.394 -12.552  14.214  1.00 74.34           C
ATOM   4826 1HB  MET A 296     -13.931 -12.036  14.881  1.00 74.34           H
ATOM   4827 2HB  MET A 296     -12.549 -12.057  14.011  1.00 74.34           H
ATOM   4828  CG  MET A 296     -14.210 -12.686  12.922  1.00 67.20           C
ATOM   4829 1HG  MET A 296     -14.352 -11.744  12.619  1.00 67.20           H
ATOM   4830 2HG  MET A 296     -13.594 -13.152  12.286  1.00 67.20           H
ATOM   4831  SD  MET A 296     -15.780 -13.579  13.125  1.00 63.22           S
ATOM   4832  CE  MET A 296     -16.432 -13.440  11.441  1.00 55.17           C
ATOM   4833 1HE  MET A 296     -17.321 -13.890  11.363  1.00 55.17           H
ATOM   4834 2HE  MET A 296     -15.813 -13.865  10.781  1.00 55.17           H
ATOM   4835 3HE  MET A 296     -16.548 -12.482  11.180  1.00 55.17           H
ATOM   4836  N   LEU A 297     -10.836 -14.546  13.888  1.00 74.40           N
ATOM   4837  H   LEU A 297     -10.462 -13.843  14.494  1.00 74.40           H
ATOM   4838  CA  LEU A 297      -9.910 -15.338  13.071  1.00 72.81           C
ATOM   4839  HA  LEU A 297     -10.235 -15.225  12.132  1.00 72.81           H
ATOM   4840  C   LEU A 297      -9.956 -16.838  13.409  1.00 74.17           C
ATOM   4841  O   LEU A 297      -9.731 -17.654  12.526  1.00 72.05           O
ATOM   4842  CB  LEU A 297      -8.485 -14.787  13.223  1.00 70.04           C
ATOM   4843 1HB  LEU A 297      -8.350 -14.508  14.174  1.00 70.04           H
ATOM   4844 2HB  LEU A 297      -7.836 -15.512  12.993  1.00 70.04           H
ATOM   4845  CG  LEU A 297      -8.219 -13.578  12.311  1.00 63.60           C
ATOM   4846  HG  LEU A 297      -9.049 -13.021  12.344  1.00 63.60           H
ATOM   4847  CD1 LEU A 297      -6.988 -12.809  12.790  1.00 60.23           C
ATOM   4848 1HD1 LEU A 297      -6.807 -12.020  12.202  1.00 60.23           H
ATOM   4849 2HD1 LEU A 297      -6.175 -13.392  12.781  1.00 60.23           H
ATOM   4850 3HD1 LEU A 297      -7.116 -12.474  13.724  1.00 60.23           H
ATOM   4851  CD2 LEU A 297      -7.928 -13.981  10.870  1.00 58.94           C
ATOM   4852 1HD2 LEU A 297      -7.759 -13.177  10.300  1.00 58.94           H
ATOM   4853 2HD2 LEU A 297      -8.699 -14.481  10.475  1.00 58.94           H
ATOM   4854 3HD2 LEU A 297      -7.121 -14.569  10.818  1.00 58.94           H
ATOM   4855  N   ASN A 298     -10.291 -17.186  14.654  1.00 76.43           N
ATOM   4856  H   ASN A 298     -10.444 -16.464  15.329  1.00 76.43           H
ATOM   4857  CA  ASN A 298     -10.444 -18.586  15.074  1.00 76.09           C
ATOM   4858  HA  ASN A 298      -9.721 -19.088  14.600  1.00 76.09           H
ATOM   4859  C   ASN A 298     -11.802 -19.170  14.653  1.00 78.31           C
ATOM   4860  O   ASN A 298     -11.935 -20.388  14.541  1.00 76.69           O
ATOM   4861  CB  ASN A 298     -10.274 -18.683  16.593  1.00 73.95           C
ATOM   4862 1HB  ASN A 298     -10.977 -18.120  17.027  1.00 73.95           H
ATOM   4863 2HB  ASN A 298     -10.397 -19.637  16.865  1.00 73.95           H
ATOM   4864  CG  ASN A 298      -8.913 -18.216  17.094  1.00 68.12           C
ATOM   4865  OD1 ASN A 298      -7.886 -18.336  16.443  1.00 62.52           O
ATOM   4866  ND2 ASN A 298      -8.862 -17.690  18.292  1.00 62.48           N
ATOM   4867 1HD2 ASN A 298      -7.986 -17.389  18.669  1.00 62.48           H
ATOM   4868 2HD2 ASN A 298      -9.699 -17.589  18.830  1.00 62.48           H
ATOM   4869  N   ARG A 299     -12.813 -18.321  14.431  1.00 80.51           N
ATOM   4870  H   ARG A 299     -12.655 -17.347  14.595  1.00 80.51           H
ATOM   4871  CA  ARG A 299     -14.147 -18.739  13.958  1.00 81.71           C
ATOM   4872  HA  ARG A 299     -14.311 -19.629  14.384  1.00 81.71           H
ATOM   4873  C   ARG A 299     -14.192 -18.915  12.443  1.00 83.46           C
ATOM   4874  O   ARG A 299     -14.946 -19.737  11.939  1.00 81.39           O
ATOM   4875  CB  ARG A 299     -15.203 -17.715  14.394  1.00 81.64           C
ATOM   4876 1HB  ARG A 299     -14.947 -16.820  14.028  1.00 81.64           H
ATOM   4877 2HB  ARG A 299     -16.087 -17.990  14.016  1.00 81.64           H
ATOM   4878  CG  ARG A 299     -15.338 -17.600  15.920  1.00 75.85           C
ATOM   4879 1HG  ARG A 299     -15.594 -18.488  16.301  1.00 75.85           H
ATOM   4880 2HG  ARG A 299     -14.466 -17.308  16.312  1.00 75.85           H
ATOM   4881  CD  ARG A 299     -16.420 -16.569  16.259  1.00 73.64           C
ATOM   4882 1HD  ARG A 299     -16.213 -15.702  15.806  1.00 73.64           H
ATOM   4883 2HD  ARG A 299     -17.312 -16.902  15.952  1.00 73.64           H
ATOM   4884  NE  ARG A 299     -16.498 -16.322  17.712  1.00 68.03           N
ATOM   4885  HE  ARG A 299     -16.066 -16.995  18.312  1.00 68.03           H
ATOM   4886  CZ  ARG A 299     -17.089 -15.289  18.293  1.00 61.78           C
ATOM   4887  NH1 ARG A 299     -17.792 -14.423  17.617  1.00 58.23           N
ATOM   4888 1HH1 ARG A 299     -17.898 -14.528  16.628  1.00 58.23           H
ATOM   4889 2HH1 ARG A 299     -18.225 -13.654  18.088  1.00 58.23           H
ATOM   4890  NH2 ARG A 299     -16.967 -15.099  19.572  1.00 54.07           N
ATOM   4891 1HH2 ARG A 299     -16.425 -15.734  20.122  1.00 54.07           H
ATOM   4892 2HH2 ARG A 299     -17.415 -14.318  20.006  1.00 54.07           H
ATOM   4893  N   LEU A 300     -13.394 -18.136  11.715  1.00 82.16           N
ATOM   4894  H   LEU A 300     -12.882 -17.413  12.178  1.00 82.16           H
ATOM   4895  CA  LEU A 300     -13.232 -18.288  10.274  1.00 82.41           C
ATOM   4896  HA  LEU A 300     -14.143 -18.461   9.900  1.00 82.41           H
ATOM   4897  C   LEU A 300     -12.320 -19.485   9.974  1.00 83.21           C
ATOM   4898  O   LEU A 300     -11.287 -19.673  10.601  1.00 80.82           O
ATOM   4899  CB  LEU A 300     -12.675 -16.995   9.670  1.00 80.60           C
ATOM   4900 1HB  LEU A 300     -11.887 -16.710  10.216  1.00 80.60           H
ATOM   4901 2HB  LEU A 300     -12.380 -17.190   8.735  1.00 80.60           H
ATOM   4902  CG  LEU A 300     -13.683 -15.833   9.629  1.00 73.11           C
ATOM   4903  HG  LEU A 300     -14.078 -15.753  10.544  1.00 73.11           H
ATOM   4904  CD1 LEU A 300     -12.966 -14.544   9.206  1.00 67.55           C
ATOM   4905 1HD1 LEU A 300     -13.603 -13.774   9.172  1.00 67.55           H
ATOM   4906 2HD1 LEU A 300     -12.556 -14.643   8.299  1.00 67.55           H
ATOM   4907 3HD1 LEU A 300     -12.237 -14.312   9.850  1.00 67.55           H
ATOM   4908  CD2 LEU A 300     -14.807 -16.082   8.619  1.00 68.93           C
ATOM   4909 1HD2 LEU A 300     -15.452 -15.318   8.605  1.00 68.93           H
ATOM   4910 2HD2 LEU A 300     -15.317 -16.911   8.848  1.00 68.93           H
ATOM   4911 3HD2 LEU A 300     -14.441 -16.192   7.695  1.00 68.93           H
ATOM   4912  N   SER A 301     -12.676 -20.263   8.956  1.00 82.92           N
ATOM   4913  H   SER A 301     -13.549 -20.103   8.495  1.00 82.92           H
ATOM   4914  CA  SER A 301     -11.811 -21.347   8.502  1.00 82.35           C
ATOM   4915  HA  SER A 301     -11.612 -21.891   9.317  1.00 82.35           H
ATOM   4916  C   SER A 301     -10.494 -20.788   7.931  1.00 82.86           C
ATOM   4917  O   SER A 301     -10.501 -19.787   7.206  1.00 80.09           O
ATOM   4918  CB  SER A 301     -12.536 -22.243   7.499  1.00 79.80           C
ATOM   4919 1HB  SER A 301     -11.959 -23.019   7.243  1.00 79.80           H
ATOM   4920 2HB  SER A 301     -13.394 -22.579   7.888  1.00 79.80           H
ATOM   4921  OG  SER A 301     -12.862 -21.559   6.307  1.00 70.36           O
ATOM   4922  HG  SER A 301     -12.936 -22.187   5.588  1.00 70.36           H
ATOM   4923  N   ASP A 302      -9.368 -21.465   8.192  1.00 81.80           N
ATOM   4924  H   ASP A 302      -9.435 -22.287   8.757  1.00 81.80           H
ATOM   4925  CA  ASP A 302      -8.040 -21.073   7.699  1.00 81.73           C
ATOM   4926  HA  ASP A 302      -7.849 -20.250   8.234  1.00 81.73           H
ATOM   4927  C   ASP A 302      -8.009 -20.732   6.188  1.00 83.57           C
ATOM   4928  O   ASP A 302      -7.397 -19.726   5.815  1.00 81.41           O
ATOM   4929  CB  ASP A 302      -7.015 -22.195   7.954  1.00 77.54           C
ATOM   4930 1HB  ASP A 302      -7.403 -23.054   7.621  1.00 77.54           H
ATOM   4931 2HB  ASP A 302      -6.184 -21.982   7.439  1.00 77.54           H
ATOM   4932  CG  ASP A 302      -6.620 -22.396   9.416  1.00 70.08           C
ATOM   4933  OD1 ASP A 302      -6.918 -21.504  10.230  1.00 64.56           O
ATOM   4934  OD2 ASP A 302      -5.980 -23.449   9.651  1.00 64.96           O
ATOM   4935  N   PRO A 303      -8.674 -21.498   5.289  1.00 82.55           N
ATOM   4936  CA  PRO A 303      -8.695 -21.182   3.862  1.00 83.93           C
ATOM   4937  HA  PRO A 303      -7.744 -21.146   3.555  1.00 83.93           H
ATOM   4938  C   PRO A 303      -9.312 -19.809   3.559  1.00 84.69           C
ATOM   4939  O   PRO A 303      -8.819 -19.106   2.688  1.00 83.52           O
ATOM   4940  CB  PRO A 303      -9.499 -22.292   3.190  1.00 83.41           C
ATOM   4941 1HB  PRO A 303     -10.453 -22.018   3.070  1.00 83.41           H
ATOM   4942 2HB  PRO A 303      -9.105 -22.530   2.302  1.00 83.41           H
ATOM   4943  CG  PRO A 303      -9.390 -23.461   4.160  1.00 79.02           C
ATOM   4944 1HG  PRO A 303     -10.185 -24.063   4.088  1.00 79.02           H
ATOM   4945 2HG  PRO A 303      -8.556 -23.988   3.996  1.00 79.02           H
ATOM   4946  CD  PRO A 303      -9.344 -22.779   5.517  1.00 82.58           C
ATOM   4947 1HD  PRO A 303     -10.265 -22.620   5.872  1.00 82.58           H
ATOM   4948 2HD  PRO A 303      -8.822 -23.321   6.175  1.00 82.58           H
ATOM   4949  N   VAL A 304     -10.384 -19.438   4.263  1.00 85.35           N
ATOM   4950  H   VAL A 304     -10.733 -20.065   4.959  1.00 85.35           H
ATOM   4951  CA  VAL A 304     -11.081 -18.154   4.069  1.00 84.47           C
ATOM   4952  HA  VAL A 304     -11.248 -18.064   3.087  1.00 84.47           H
ATOM   4953  C   VAL A 304     -10.192 -17.000   4.516  1.00 84.44           C
ATOM   4954  O   VAL A 304     -10.027 -16.028   3.775  1.00 83.68           O
ATOM   4955  CB  VAL A 304     -12.433 -18.150   4.804  1.00 83.90           C
ATOM   4956  HB  VAL A 304     -12.231 -18.372   5.758  1.00 83.90           H
ATOM   4957  CG1 VAL A 304     -13.132 -16.790   4.746  1.00 78.92           C
ATOM   4958 1HG1 VAL A 304     -14.006 -16.816   5.230  1.00 78.92           H
ATOM   4959 2HG1 VAL A 304     -13.312 -16.520   3.800  1.00 78.92           H
ATOM   4960 3HG1 VAL A 304     -12.568 -16.079   5.167  1.00 78.92           H
ATOM   4961  CG2 VAL A 304     -13.388 -19.174   4.168  1.00 79.26           C
ATOM   4962 1HG2 VAL A 304     -14.271 -19.181   4.638  1.00 79.26           H
ATOM   4963 2HG2 VAL A 304     -13.007 -20.097   4.216  1.00 79.26           H
ATOM   4964 3HG2 VAL A 304     -13.554 -18.960   3.205  1.00 79.26           H
ATOM   4965  N   ASN A 305      -9.535 -17.118   5.666  1.00 84.50           N
ATOM   4966  H   ASN A 305      -9.715 -17.918   6.238  1.00 84.50           H
ATOM   4967  CA  ASN A 305      -8.564 -16.135   6.133  1.00 82.43           C
ATOM   4968  HA  ASN A 305      -9.069 -15.277   6.220  1.00 82.43           H
ATOM   4969  C   ASN A 305      -7.444 -15.920   5.110  1.00 82.75           C
ATOM   4970  O   ASN A 305      -7.178 -14.795   4.686  1.00 81.69           O
ATOM   4971  CB  ASN A 305      -7.990 -16.595   7.498  1.00 80.36           C
ATOM   4972 1HB  ASN A 305      -7.727 -17.558   7.437  1.00 80.36           H
ATOM   4973 2HB  ASN A 305      -7.187 -16.043   7.720  1.00 80.36           H
ATOM   4974  CG  ASN A 305      -8.996 -16.447   8.624  1.00 72.50           C
ATOM   4975  OD1 ASN A 305      -9.852 -15.585   8.594  1.00 65.00           O
ATOM   4976  ND2 ASN A 305      -8.887 -17.232   9.659  1.00 64.88           N
ATOM   4977 1HD2 ASN A 305      -9.510 -17.127  10.434  1.00 64.88           H
ATOM   4978 2HD2 ASN A 305      -8.181 -17.939   9.678  1.00 64.88           H
ATOM   4979  N   HIS A 306      -6.818 -17.006   4.649  1.00 84.54           N
ATOM   4980  H   HIS A 306      -7.095 -17.903   4.993  1.00 84.54           H
ATOM   4981  CA  HIS A 306      -5.748 -16.933   3.665  1.00 84.24           C
ATOM   4982  HA  HIS A 306      -5.074 -16.316   4.072  1.00 84.24           H
ATOM   4983  C   HIS A 306      -6.200 -16.320   2.337  1.00 84.90           C
ATOM   4984  O   HIS A 306      -5.465 -15.511   1.767  1.00 84.12           O
ATOM   4985  CB  HIS A 306      -5.160 -18.328   3.445  1.00 83.54           C
ATOM   4986 1HB  HIS A 306      -5.907 -18.975   3.292  1.00 83.54           H
ATOM   4987 2HB  HIS A 306      -4.567 -18.307   2.640  1.00 83.54           H
ATOM   4988  CG  HIS A 306      -4.348 -18.814   4.618  1.00 82.12           C
ATOM   4989  ND1 HIS A 306      -3.445 -18.073   5.352  1.00 74.00           N
ATOM   4990  HD1 HIS A 306      -3.228 -17.106   5.216  1.00 74.00           H
ATOM   4991  CD2 HIS A 306      -4.334 -20.083   5.126  1.00 74.62           C
ATOM   4992  HD2 HIS A 306      -4.885 -20.853   4.804  1.00 74.62           H
ATOM   4993  CE1 HIS A 306      -2.912 -18.878   6.277  1.00 73.69           C
ATOM   4994  HE1 HIS A 306      -2.231 -18.599   6.954  1.00 73.69           H
ATOM   4995  NE2 HIS A 306      -3.421 -20.112   6.166  1.00 76.20           N
ATOM   4996  N   PHE A 307      -7.405 -16.634   1.867  1.00 84.75           N
ATOM   4997  H   PHE A 307      -7.954 -17.292   2.383  1.00 84.75           H
ATOM   4998  CA  PHE A 307      -7.972 -16.078   0.649  1.00 84.34           C
ATOM   4999  HA  PHE A 307      -7.324 -16.296  -0.081  1.00 84.34           H
ATOM   5000  C   PHE A 307      -8.089 -14.555   0.707  1.00 85.60           C
ATOM   5001  O   PHE A 307      -7.645 -13.873  -0.208  1.00 84.74           O
ATOM   5002  CB  PHE A 307      -9.331 -16.740   0.396  1.00 83.25           C
ATOM   5003 1HB  PHE A 307      -9.189 -17.721   0.265  1.00 83.25           H
ATOM   5004 2HB  PHE A 307      -9.913 -16.591   1.195  1.00 83.25           H
ATOM   5005  CG  PHE A 307     -10.055 -16.202  -0.820  1.00 81.82           C
ATOM   5006  CD1 PHE A 307     -11.170 -15.362  -0.665  1.00 76.38           C
ATOM   5007  HD1 PHE A 307     -11.467 -15.088   0.250  1.00 76.38           H
ATOM   5008  CD2 PHE A 307      -9.623 -16.564  -2.107  1.00 75.80           C
ATOM   5009  HD2 PHE A 307      -8.820 -17.150  -2.217  1.00 75.80           H
ATOM   5010  CE1 PHE A 307     -11.868 -14.907  -1.799  1.00 71.37           C
ATOM   5011  HE1 PHE A 307     -12.665 -14.312  -1.691  1.00 71.37           H
ATOM   5012  CE2 PHE A 307     -10.314 -16.107  -3.237  1.00 71.16           C
ATOM   5013  HE2 PHE A 307     -10.003 -16.363  -4.152  1.00 71.16           H
ATOM   5014  CZ  PHE A 307     -11.444 -15.289  -3.082  1.00 72.60           C
ATOM   5015  HZ  PHE A 307     -11.948 -14.977  -3.887  1.00 72.60           H
ATOM   5016  N   PHE A 308      -8.619 -13.988   1.798  1.00 85.46           N
ATOM   5017  H   PHE A 308      -8.943 -14.573   2.541  1.00 85.46           H
ATOM   5018  CA  PHE A 308      -8.737 -12.544   1.932  1.00 85.06           C
ATOM   5019  HA  PHE A 308      -9.180 -12.258   1.083  1.00 85.06           H
ATOM   5020  C   PHE A 308      -7.379 -11.823   2.017  1.00 85.85           C
ATOM   5021  O   PHE A 308      -7.226 -10.736   1.456  1.00 84.12           O
[truncated: 27,536 more chars]
