# Supplementary material for: Variety of genetic defects in GnRH and hypothalamic–pituitary signaling and development in normosmic patients with IHH
Source: Front Endocrinol (Lausanne). 2024 Jul 1;15:1396805. doi: 10.3389/fendo.2024.1396805 (PMC11246878; doi:10.3389/fendo.2024.1396805)
Supplement: Supplementary file 1 [file DataSheet_1.zip › GNRHR_Arg139His_homology.pdb]

REMARK YASARA *************************************************************
REMARK YASARA *                                                           *
REMARK YASARA *                     Y  A  S  A  R  A                      *
REMARK YASARA *                                                           *
REMARK YASARA *   Yet Another Scientific Artificial Reality Application   *
REMARK YASARA *                                                           *
REMARK YASARA *            MOLECULE STRUCTURE FILE, PDB FORMAT            *
REMARK YASARA *                                                           *
REMARK YASARA * Just use YASARA every day to make your questions go away! *
REMARK YASARA *                                                           *
REMARK YASARA *                      www.YASARA.org                       *
REMARK YASARA *                                                           *
REMARK YASARA *************************************************************
REMARK YASARA
REMARK YASARA Version:           24.4.10.W.64
REMARK YASARA Written on:        Mon May 20 12:50:49 2024
REMARK YASARA Number of models:  1
REMARK YASARA Number of atoms:   5366
REMARK YASARA Please address questions or suggestions to: Eliza@yasara.org
REMARK YASARA
COMPND    MOL_ID: 1;
COMPND   2 MOLECULE: Gonadotropin-releasing hormone receptor;
COMPND   3 CHAIN: ;
SEQRES   1 A  328  MET ALA ASN SER ALA SER PRO GLU GLN ASN GLN ASN HIS 
SEQRES   2 A  328  CYS SER ALA ILE ASN ASN SER ILE PRO LEU MET GLN GLY 
SEQRES   3 A  328  ASN LEU PRO THR LEU THR LEU SER GLY LYS ILE ARG VAL 
SEQRES   4 A  328  THR VAL THR PHE PHE LEU PHE LEU LEU SER ALA THR PHE 
SEQRES   5 A  328  ASN ALA SER PHE LEU LEU LYS LEU GLN LYS TRP THR GLN 
SEQRES   6 A  328  LYS LYS GLU LYS GLY LYS LYS LEU SER ARG MET LYS LEU 
SEQRES   7 A  328  LEU LEU LYS HIS LEU THR LEU ALA ASN LEU LEU GLU THR 
SEQRES   8 A  328  LEU ILE VAL MET PRO LEU ASP GLY MET TRP ASN ILE THR 
SEQRES   9 A  328  VAL GLN TRP TYR ALA GLY GLU LEU LEU CYS LYS VAL LEU 
SEQRES  10 A  328  SER TYR LEU LYS LEU PHE SER MET TYR ALA PRO ALA PHE 
SEQRES  11 A  328  MET MET VAL VAL ILE SER LEU ASP HIS SER LEU ALA ILE 
SEQRES  12 A  328  THR ARG PRO LEU ALA LEU LYS SER ASN SER LYS VAL GLY 
SEQRES  13 A  328  GLN SER MET VAL GLY LEU ALA TRP ILE LEU SER SER VAL 
SEQRES  14 A  328  PHE ALA GLY PRO GLN LEU TYR ILE PHE ARG MET ILE HIS 
SEQRES  15 A  328  LEU ALA ASP SER SER GLY GLN THR LYS VAL PHE SER GLN 
SEQRES  16 A  328  CYS VAL THR HIS CYS SER PHE SER GLN TRP TRP HIS GLN 
SEQRES  17 A  328  ALA PHE TYR ASN PHE PHE THR PHE SER CYS LEU PHE ILE 
SEQRES  18 A  328  ILE PRO LEU PHE ILE MET LEU ILE CYS ASN ALA LYS ILE 
SEQRES  19 A  328  ILE PHE THR LEU THR ARG VAL LEU HIS GLN ASP PRO HIS 
SEQRES  20 A  328  GLU LEU GLN LEU ASN GLN SER LYS ASN ASN ILE PRO ARG 
SEQRES  21 A  328  ALA ARG LEU LYS THR LEU LYS MET THR VAL ALA PHE ALA 
SEQRES  22 A  328  THR SER PHE THR VAL CYS TRP THR PRO TYR TYR VAL LEU 
SEQRES  23 A  328  GLY ILE TRP TYR TRP PHE ASP PRO GLU MET LEU ASN ARG 
SEQRES  24 A  328  LEU SER ASP PRO VAL ASN HIS PHE PHE PHE LEU PHE ALA 
SEQRES  25 A  328  PHE LEU ASN PRO CYS PHE ASP PRO LEU ILE TYR GLY TYR 
SEQRES  26 A  328  PHE SER LEU 
SSBOND   0 CYS A   14    CYS A  200                                       2.03
SSBOND   1 CYS A  114    CYS A  196                                       2.03
ATOM      1  N   MET A   1      44.736 -36.017  -1.819  1.00-41.75           N
ATOM      2 1H   MET A   1      45.381 -36.793  -1.759  1.00-41.75           H
ATOM      3 2H   MET A   1      45.252 -35.169  -2.014  1.00-41.75           H
ATOM      4 3H   MET A   1      44.080 -36.188  -2.570  1.00-41.75           H
ATOM      5  CA  MET A   1      43.999 -35.872  -0.535  1.00-41.75           C
ATOM      6  HA  MET A   1      43.485 -36.807  -0.326  1.00-41.75           H
ATOM      7  C   MET A   1      42.965 -34.759  -0.640  1.00-41.75           C
ATOM      8  O   MET A   1      43.306 -33.635  -1.008  1.00-41.75           O
ATOM      9  CB  MET A   1      44.987 -35.587   0.598  1.00-41.75           C
ATOM     10 1HB  MET A   1      45.714 -36.396   0.618  1.00-41.75           H
ATOM     11 2HB  MET A   1      45.516 -34.660   0.382  1.00-41.75           H
ATOM     12  CG  MET A   1      44.360 -35.465   1.977  1.00-41.75           C
ATOM     13 1HG  MET A   1      43.664 -34.628   1.971  1.00-41.75           H
ATOM     14 2HG  MET A   1      43.815 -36.378   2.214  1.00-41.75           H
ATOM     15  SD  MET A   1      45.606 -35.174   3.245  1.00-41.75           S
ATOM     16  CE  MET A   1      46.288 -36.822   3.521  1.00-41.75           C
ATOM     17 1HE  MET A   1      47.058 -36.772   4.292  1.00-41.75           H
ATOM     18 2HE  MET A   1      46.727 -37.204   2.600  1.00-41.75           H
ATOM     19 3HE  MET A   1      45.496 -37.495   3.852  1.00-41.75           H
ATOM     20  N   ALA A   2      41.704 -35.061  -0.358  1.00 -1.41           N
ATOM     21  H   ALA A   2      41.470 -36.012  -0.096  1.00 -1.41           H
ATOM     22  CA  ALA A   2      40.626 -34.074  -0.381  1.00 -1.41           C
ATOM     23  HA  ALA A   2      40.728 -33.433  -1.258  1.00 -1.41           H
ATOM     24  C   ALA A   2      40.716 -33.217   0.884  1.00 -1.41           C
ATOM     25  O   ALA A   2      41.301 -33.649   1.880  1.00 -1.41           O
ATOM     26  CB  ALA A   2      39.276 -34.795  -0.442  1.00 -1.41           C
ATOM     27 1HB  ALA A   2      39.237 -35.423  -1.334  1.00 -1.41           H
ATOM     28 2HB  ALA A   2      38.467 -34.064  -0.492  1.00 -1.41           H
ATOM     29 3HB  ALA A   2      39.142 -35.418   0.444  1.00 -1.41           H
ATOM     30  N   ASN A   3      40.120 -32.034   0.864  1.00 14.06           N
ATOM     31  H   ASN A   3      39.614 -31.739   0.034  1.00 14.06           H
ATOM     32  CA  ASN A   3      40.146 -31.119   2.006  1.00 14.06           C
ATOM     33  HA  ASN A   3      40.562 -31.613   2.882  1.00 14.06           H
ATOM     34  C   ASN A   3      38.701 -30.715   2.279  1.00 14.06           C
ATOM     35  O   ASN A   3      37.816 -31.105   1.514  1.00 14.06           O
ATOM     36  CB  ASN A   3      40.984 -29.882   1.668  1.00 14.06           C
ATOM     37 1HB  ASN A   3      40.428 -29.278   0.959  1.00 14.06           H
ATOM     38 2HB  ASN A   3      41.154 -29.291   2.568  1.00 14.06           H
ATOM     39  CG  ASN A   3      42.307 -30.224   1.033  1.00 14.06           C
ATOM     40  OD1 ASN A   3      43.071 -31.047   1.520  1.00 14.06           O
ATOM     41  ND2 ASN A   3      42.582 -29.608  -0.082  1.00 14.06           N
ATOM     42 1HD2 ASN A   3      43.447 -29.818  -0.548  1.00 14.06           H
ATOM     43 2HD2 ASN A   3      41.941 -28.932  -0.460  1.00 14.06           H
ATOM     44  N   SER A   4      38.449 -29.925   3.314  0.99  1.26           N
ATOM     45  H   SER A   4      39.202 -29.642   3.933  0.99  1.26           H
ATOM     46  CA  SER A   4      37.099 -29.421   3.579  0.99  1.26           C
ATOM     47  HA  SER A   4      36.426 -30.268   3.710  0.99  1.26           H
ATOM     48  C   SER A   4      36.607 -28.592   2.393  0.99  1.26           C
ATOM     49  O   SER A   4      37.401 -27.941   1.700  0.99  1.26           O
ATOM     50  CB  SER A   4      37.084 -28.579   4.854  0.99  1.26           C
ATOM     51 1HB  SER A   4      37.738 -27.718   4.727  0.99  1.26           H
ATOM     52 2HB  SER A   4      36.067 -28.232   5.043  0.99  1.26           H
ATOM     53  OG  SER A   4      37.532 -29.346   5.963  0.99  1.26           O
ATOM     54  HG  SER A   4      37.041 -29.046   6.748  0.99  1.26           H
ATOM     55  N   ALA A   5      35.313 -28.654   2.121  1.00 25.38           N
ATOM     56  H   ALA A   5      34.676 -29.060   2.798  1.00 25.38           H
ATOM     57  CA  ALA A   5      34.760 -28.203   0.850  1.00 25.38           C
ATOM     58  HA  ALA A   5      35.533 -27.708   0.265  1.00 25.38           H
ATOM     59  C   ALA A   5      33.627 -27.198   1.064  1.00 25.38           C
ATOM     60  O   ALA A   5      33.096 -27.102   2.170  1.00 25.38           O
ATOM     61  CB  ALA A   5      34.281 -29.433   0.070  1.00 25.38           C
ATOM     62 1HB  ALA A   5      35.141 -30.039  -0.221  1.00 25.38           H
ATOM     63 2HB  ALA A   5      33.742 -29.125  -0.824  1.00 25.38           H
ATOM     64 3HB  ALA A   5      33.621 -30.035   0.694  1.00 25.38           H
ATOM     65  N   SER A   6      33.294 -26.499  -0.017  1.00 38.05           N
ATOM     66  H   SER A   6      33.798 -26.710  -0.872  1.00 38.05           H
ATOM     67  CA  SER A   6      32.298 -25.418  -0.107  1.00 38.05           C
ATOM     68  HA  SER A   6      32.158 -25.239  -1.169  1.00 38.05           H
ATOM     69  C   SER A   6      32.772 -24.101   0.529  1.00 38.05           C
ATOM     70  O   SER A   6      33.298 -24.096   1.643  1.00 38.05           O
ATOM     71  CB  SER A   6      30.931 -25.841   0.440  1.00 38.05           C
ATOM     72 1HB  SER A   6      30.982 -25.934   1.525  1.00 38.05           H
ATOM     73 2HB  SER A   6      30.189 -25.083   0.183  1.00 38.05           H
ATOM     74  OG  SER A   6      30.556 -27.089  -0.127  1.00 38.05           O
ATOM     75  HG  SER A   6      29.624 -27.250   0.102  1.00 38.05           H
ATOM     76  N   PRO A   7      32.640 -22.968  -0.188  1.00 -5.36           N
ATOM     77  CA  PRO A   7      33.190 -21.739   0.402  1.00 -5.36           C
ATOM     78  HA  PRO A   7      34.205 -21.911   0.761  1.00 -5.36           H
ATOM     79  C   PRO A   7      32.357 -21.107   1.513  1.00 -5.36           C
ATOM     80  O   PRO A   7      31.133 -21.224   1.542  1.00 -5.36           O
ATOM     81  CB  PRO A   7      33.220 -20.788  -0.795  1.00 -5.36           C
ATOM     82 1HB  PRO A   7      33.124 -19.753  -0.474  1.00 -5.36           H
ATOM     83 2HB  PRO A   7      34.137 -20.929  -1.364  1.00 -5.36           H
ATOM     84  CG  PRO A   7      32.057 -21.195  -1.605  1.00 -5.36           C
ATOM     85 1HG  PRO A   7      31.139 -20.804  -1.165  1.00 -5.36           H
ATOM     86 2HG  PRO A   7      32.162 -20.854  -2.634  1.00 -5.36           H
ATOM     87  CD  PRO A   7      32.077 -22.698  -1.527  1.00 -5.36           C
ATOM     88 1HD  PRO A   7      31.066 -23.097  -1.618  1.00 -5.36           H
ATOM     89 2HD  PRO A   7      32.728 -23.110  -2.300  1.00 -5.36           H
ATOM     90  N   GLU A   8      33.006 -20.345   2.380  1.00 -3.16           N
ATOM     91  H   GLU A   8      34.016 -20.339   2.395  1.00 -3.16           H
ATOM     92  CA  GLU A   8      32.293 -19.403   3.241  1.00 -3.16           C
ATOM     93  HA  GLU A   8      31.295 -19.774   3.473  1.00 -3.16           H
ATOM     94  C   GLU A   8      32.196 -18.119   2.431  1.00 -3.16           C
ATOM     95  O   GLU A   8      33.217 -17.590   1.983  1.00 -3.16           O
ATOM     96  CB  GLU A   8      33.063 -19.133   4.536  1.00 -3.16           C
ATOM     97 1HB  GLU A   8      34.083 -18.840   4.283  1.00 -3.16           H
ATOM     98 2HB  GLU A   8      32.582 -18.311   5.066  1.00 -3.16           H
ATOM     99  CG  GLU A   8      33.104 -20.343   5.443  1.00 -3.16           C
ATOM    100 1HG  GLU A   8      32.082 -20.627   5.696  1.00 -3.16           H
ATOM    101 2HG  GLU A   8      33.563 -21.167   4.901  1.00 -3.16           H
ATOM    102  CD  GLU A   8      33.891 -20.127   6.722  1.00 -3.16           C
ATOM    103  OE1 GLU A   8      34.385 -19.013   7.017  1.00 -3.16           O
ATOM    104  OE2 GLU A   8      34.052 -21.121   7.463  1.00 -3.16           O
ATOM    105  N   GLN A   9      30.997 -17.609   2.209  1.00  3.73           N
ATOM    106  H   GLN A   9      30.171 -18.068   2.579  1.00  3.73           H
ATOM    107  CA  GLN A   9      30.850 -16.319   1.545  1.00  3.73           C
ATOM    108  HA  GLN A   9      31.620 -16.184   0.784  1.00  3.73           H
ATOM    109  C   GLN A   9      31.068 -15.335   2.687  1.00  3.73           C
ATOM    110  O   GLN A   9      30.615 -15.590   3.808  1.00  3.73           O
ATOM    111  CB  GLN A   9      29.470 -16.190   0.901  1.00  3.73           C
ATOM    112 1HB  GLN A   9      29.340 -17.030   0.218  1.00  3.73           H
ATOM    113 2HB  GLN A   9      28.714 -16.262   1.680  1.00  3.73           H
ATOM    114  CG  GLN A   9      29.269 -14.892   0.121  1.00  3.73           C
ATOM    115 1HG  GLN A   9      29.307 -14.050   0.810  1.00  3.73           H
ATOM    116 2HG  GLN A   9      30.082 -14.787  -0.597  1.00  3.73           H
ATOM    117  CD  GLN A   9      27.957 -14.845  -0.636  1.00  3.73           C
ATOM    118  OE1 GLN A   9      27.059 -15.663  -0.427  1.00  3.73           O
ATOM    119  NE2 GLN A   9      27.839 -13.912  -1.538  1.00  3.73           N
ATOM    120 1HE2 GLN A   9      27.016 -13.890  -2.121  1.00  3.73           H
ATOM    121 2HE2 GLN A   9      28.570 -13.229  -1.657  1.00  3.73           H
ATOM    122  N   ASN A  10      31.801 -14.259   2.437  1.00 25.89           N
ATOM    123  H   ASN A  10      32.100 -14.059   1.490  1.00 25.89           H
ATOM    124  CA  ASN A  10      32.270 -13.389   3.514  1.00 25.89           C
ATOM    125  HA  ASN A  10      33.011 -13.948   4.086  1.00 25.89           H
ATOM    126  C   ASN A  10      31.199 -12.924   4.498  1.00 25.89           C
ATOM    127  O   ASN A  10      30.101 -12.490   4.117  1.00 25.89           O
ATOM    128  CB  ASN A  10      32.956 -12.150   2.938  1.00 25.89           C
ATOM    129 1HB  ASN A  10      33.663 -12.455   2.172  1.00 25.89           H
ATOM    130 2HB  ASN A  10      32.207 -11.500   2.488  1.00 25.89           H
ATOM    131  CG  ASN A  10      33.701 -11.378   3.994  1.00 25.89           C
ATOM    132  OD1 ASN A  10      34.320 -11.964   4.872  1.00 25.89           O
ATOM    133  ND2 ASN A  10      33.633 -10.083   3.940  1.00 25.89           N
ATOM    134 1HD2 ASN A  10      34.023  -9.553   4.701  1.00 25.89           H
ATOM    135 2HD2 ASN A  10      33.174  -9.624   3.169  1.00 25.89           H
ATOM    136  N   GLN A  11      31.540 -13.009   5.774  1.00 -0.82           N
ATOM    137  H   GLN A  11      32.440 -13.392   6.024  1.00 -0.82           H
ATOM    138  CA  GLN A  11      30.720 -12.449   6.834  1.00 -0.82           C
ATOM    139  HA  GLN A  11      29.683 -12.763   6.720  1.00 -0.82           H
ATOM    140  C   GLN A  11      30.847 -10.943   6.647  1.00 -0.82           C
ATOM    141  O   GLN A  11      31.952 -10.432   6.507  1.00 -0.82           O
ATOM    142  CB  GLN A  11      31.265 -12.907   8.186  1.00 -0.82           C
ATOM    143 1HB  GLN A  11      31.273 -13.997   8.175  1.00 -0.82           H
ATOM    144 2HB  GLN A  11      32.292 -12.557   8.292  1.00 -0.82           H
ATOM    145  CG  GLN A  11      30.468 -12.437   9.394  1.00 -0.82           C
ATOM    146 1HG  GLN A  11      30.576 -11.357   9.493  1.00 -0.82           H
ATOM    147 2HG  GLN A  11      29.415 -12.667   9.243  1.00 -0.82           H
ATOM    148  CD  GLN A  11      30.928 -13.100  10.678  1.00 -0.82           C
ATOM    149  OE1 GLN A  11      31.474 -14.200  10.668  1.00 -0.82           O
ATOM    150  NE2 GLN A  11      30.699 -12.459  11.788  1.00 -0.82           N
ATOM    151 1HE2 GLN A  11      31.018 -12.865  12.654  1.00 -0.82           H
ATOM    152 2HE2 GLN A  11      30.222 -11.571  11.773  1.00 -0.82           H
ATOM    153  N   ASN A  12      29.726 -10.245   6.573  1.00 12.06           N
ATOM    154  H   ASN A  12      28.836 -10.705   6.662  1.00 12.06           H
ATOM    155  CA  ASN A  12      29.756  -8.807   6.342  1.00 12.06           C
ATOM    156  HA  ASN A  12      30.261  -8.607   5.396  1.00 12.06           H
ATOM    157  C   ASN A  12      30.524  -8.141   7.481  1.00 12.06           C
ATOM    158  O   ASN A  12      30.361  -8.526   8.643  1.00 12.06           O
ATOM    159  CB  ASN A  12      28.323  -8.275   6.270  1.00 12.06           C
ATOM    160 1HB  ASN A  12      27.745  -8.916   5.608  1.00 12.06           H
ATOM    161 2HB  ASN A  12      27.880  -8.304   7.264  1.00 12.06           H
ATOM    162  CG  ASN A  12      28.251  -6.867   5.739  1.00 12.06           C
ATOM    163  OD1 ASN A  12      29.239  -6.300   5.290  1.00 12.06           O
ATOM    164  ND2 ASN A  12      27.080  -6.302   5.755  1.00 12.06           N
ATOM    165 1HD2 ASN A  12      27.004  -5.348   5.438  1.00 12.06           H
ATOM    166 2HD2 ASN A  12      26.277  -6.826   6.062  1.00 12.06           H
ATOM    167  N   HIS A  13      31.355  -7.158   7.160  1.00 12.79           N
ATOM    168  H   HIS A  13      31.391  -6.849   6.199  1.00 12.79           H
ATOM    169  CA  HIS A  13      32.225  -6.493   8.132  1.00 12.79           C
ATOM    170  HA  HIS A  13      32.603  -7.250   8.822  1.00 12.79           H
ATOM    171  C   HIS A  13      31.478  -5.458   8.965  1.00 12.79           C
ATOM    172  O   HIS A  13      31.737  -4.257   8.931  1.00 12.79           O
ATOM    173  CB  HIS A  13      33.426  -5.865   7.426  1.00 12.79           C
ATOM    174 1HB  HIS A  13      33.073  -5.167   6.667  1.00 12.79           H
ATOM    175 2HB  HIS A  13      34.013  -5.313   8.160  1.00 12.79           H
ATOM    176  CG  HIS A  13      34.324  -6.874   6.783  1.00 12.79           C
ATOM    177  ND1 HIS A  13      34.774  -6.758   5.484  1.00 12.79           N
ATOM    178  CD2 HIS A  13      34.861  -8.016   7.294  1.00 12.79           C
ATOM    179  HD2 HIS A  13      34.681  -8.380   8.297  1.00 12.79           H
ATOM    180  CE1 HIS A  13      35.585  -7.840   5.278  1.00 12.79           C
ATOM    181  HE1 HIS A  13      36.101  -8.040   4.348  1.00 12.79           H
ATOM    182  NE2 HIS A  13      35.662  -8.634   6.373  1.00 12.79           N
ATOM    183  HE2 HIS A  13      36.204  -9.485   6.491  1.00 12.79           H
ATOM    184  N   CYS A  14      30.541  -5.964   9.747  1.00  4.57           N
ATOM    185  H   CYS A  14      30.357  -6.963   9.685  1.00  4.57           H
ATOM    186  CA  CYS A  14      29.770  -5.183  10.704  1.00  4.57           C
ATOM    187  HA  CYS A  14      29.549  -4.199  10.290  1.00  4.57           H
ATOM    188  C   CYS A  14      30.569  -5.023  11.999  1.00  4.57           C
ATOM    189  O   CYS A  14      30.144  -4.359  12.938  1.00  4.57           O
ATOM    190  CB  CYS A  14      28.463  -5.924  10.978  1.00  4.57           C
ATOM    191 1HB  CYS A  14      28.704  -6.865  11.471  1.00  4.57           H
ATOM    192 2HB  CYS A  14      27.850  -5.331  11.658  1.00  4.57           H
ATOM    193  SG  CYS A  14      27.500  -6.304   9.473  1.00  4.57           S
ATOM    194  N   SER A  15      31.745  -5.634  12.029  1.00 25.48           N
ATOM    195  H   SER A  15      32.040  -6.147  11.210  1.00 25.48           H
ATOM    196  CA  SER A  15      32.689  -5.659  13.148  1.00 25.48           C
ATOM    197  HA  SER A  15      32.159  -5.880  14.075  1.00 25.48           H
ATOM    198  C   SER A  15      33.477  -4.357  13.360  1.00 25.48           C
ATOM    199  O   SER A  15      34.680  -4.361  13.656  1.00 25.48           O
ATOM    200  CB  SER A  15      33.636  -6.812  12.826  1.00 25.48           C
ATOM    201 1HB  SER A  15      34.559  -6.738  13.399  1.00 25.48           H
ATOM    202 2HB  SER A  15      33.139  -7.752  13.068  1.00 25.48           H
ATOM    203  OG  SER A  15      33.890  -6.783  11.428  1.00 25.48           O
ATOM    204  HG  SER A  15      34.132  -7.681  11.141  1.00 25.48           H
ATOM    205  N   ALA A  16      32.792  -3.233  13.210  1.00 20.21           N
ATOM    206  H   ALA A  16      31.814  -3.296  12.947  1.00 20.21           H
ATOM    207  CA  ALA A  16      33.317  -1.906  13.497  1.00 20.21           C
ATOM    208  HA  ALA A  16      33.985  -1.945  14.358  1.00 20.21           H
ATOM    209  C   ALA A  16      32.079  -1.079  13.829  1.00 20.21           C
ATOM    210  O   ALA A  16      31.041  -1.254  13.187  1.00 20.21           O
ATOM    211  CB  ALA A  16      34.042  -1.328  12.269  1.00 20.21           C
ATOM    212 1HB  ALA A  16      34.870  -1.981  11.993  1.00 20.21           H
ATOM    213 2HB  ALA A  16      34.435  -0.337  12.498  1.00 20.21           H
ATOM    214 3HB  ALA A  16      33.354  -1.260  11.423  1.00 20.21           H
ATOM    215  N   ILE A  17      32.176  -0.165  14.782  1.00-17.78           N
ATOM    216  H   ILE A  17      33.032  -0.073  15.311  1.00-17.78           H
ATOM    217  CA  ILE A  17      31.031   0.682  15.137  1.00-17.78           C
ATOM    218  HA  ILE A  17      30.139   0.057  15.163  1.00-17.78           H
ATOM    219  C   ILE A  17      30.791   1.792  14.115  1.00-17.78           C
ATOM    220  O   ILE A  17      29.783   2.494  14.144  1.00-17.78           O
ATOM    221  CB  ILE A  17      31.202   1.313  16.551  1.00-17.78           C
ATOM    222  HB  ILE A  17      30.262   1.794  16.818  1.00-17.78           H
ATOM    223  CG1 ILE A  17      32.302   2.393  16.571  1.00-17.78           C
ATOM    224 1HG1 ILE A  17      33.255   1.929  16.330  1.00-17.78           H
ATOM    225 2HG1 ILE A  17      32.084   3.137  15.806  1.00-17.78           H
ATOM    226  CG2 ILE A  17      31.489   0.205  17.589  1.00-17.78           C
ATOM    227 1HG2 ILE A  17      31.323   0.591  18.595  1.00-17.78           H
ATOM    228 2HG2 ILE A  17      32.513  -0.154  17.510  1.00-17.78           H
ATOM    229 3HG2 ILE A  17      30.810  -0.633  17.437  1.00-17.78           H
ATOM    230  CD1 ILE A  17      32.441   3.137  17.898  1.00-17.78           C
ATOM    231 1HD1 ILE A  17      33.120   3.981  17.772  1.00-17.78           H
ATOM    232 2HD1 ILE A  17      32.846   2.474  18.662  1.00-17.78           H
ATOM    233 3HD1 ILE A  17      31.468   3.510  18.220  1.00-17.78           H
ATOM    234  N   ASN A  18      31.759   1.980  13.230  1.00 11.20           N
ATOM    235  H   ASN A  18      32.503   1.309  13.164  1.00 11.20           H
ATOM    236  CA  ASN A  18      31.759   3.142  12.353  1.00 11.20           C
ATOM    237  HA  ASN A  18      31.442   4.011  12.929  1.00 11.20           H
ATOM    238  C   ASN A  18      30.764   2.929  11.224  1.00 11.20           C
ATOM    239  O   ASN A  18      30.608   1.815  10.732  1.00 11.20           O
ATOM    240  CB  ASN A  18      33.161   3.383  11.785  1.00 11.20           C
ATOM    241 1HB  ASN A  18      33.488   2.488  11.256  1.00 11.20           H
ATOM    242 2HB  ASN A  18      33.124   4.211  11.077  1.00 11.20           H
ATOM    243  CG  ASN A  18      34.172   3.717  12.855  1.00 11.20           C
ATOM    244  OD1 ASN A  18      33.864   4.379  13.839  1.00 11.20           O
ATOM    245  ND2 ASN A  18      35.374   3.245  12.693  1.00 11.20           N
ATOM    246 1HD2 ASN A  18      36.083   3.458  13.375  1.00 11.20           H
ATOM    247 2HD2 ASN A  18      35.586   2.683  11.880  1.00 11.20           H
ATOM    248  N   ASN A  19      30.103   3.996  10.799  1.00 11.87           N
ATOM    249  H   ASN A  19      30.296   4.905  11.198  1.00 11.87           H
ATOM    250  CA  ASN A  19      29.052   3.881   9.789  1.00 11.87           C
ATOM    251  HA  ASN A  19      28.590   2.899   9.899  1.00 11.87           H
ATOM    252  C   ASN A  19      29.587   3.986   8.363  1.00 11.87           C
ATOM    253  O   ASN A  19      28.817   4.106   7.423  1.00 11.87           O
ATOM    254  CB  ASN A  19      27.961   4.941  10.013  1.00 11.87           C
ATOM    255 1HB  ASN A  19      27.057   4.615   9.503  1.00 11.87           H
ATOM    256 2HB  ASN A  19      27.739   5.022  11.076  1.00 11.87           H
ATOM    257  CG  ASN A  19      28.329   6.306   9.464  1.00 11.87           C
ATOM    258  OD1 ASN A  19      29.489   6.711   9.445  1.00 11.87           O
ATOM    259  ND2 ASN A  19      27.342   7.019   9.003  1.00 11.87           N
ATOM    260 1HD2 ASN A  19      27.536   7.923   8.602  1.00 11.87           H
ATOM    261 2HD2 ASN A  19      26.398   6.658   9.048  1.00 11.87           H
ATOM    262  N   SER A  20      30.901   4.006   8.202  1.00 10.83           N
ATOM    263  H   SER A  20      31.502   3.860   8.996  1.00 10.83           H
ATOM    264  CA  SER A  20      31.513   4.209   6.891  1.00 10.83           C
ATOM    265  HA  SER A  20      30.791   4.669   6.227  1.00 10.83           H
ATOM    266  C   SER A  20      31.967   2.883   6.288  1.00 10.83           C
ATOM    267  O   SER A  20      32.833   2.219   6.853  1.00 10.83           O
ATOM    268  CB  SER A  20      32.700   5.155   7.024  1.00 10.83           C
ATOM    269 1HB  SER A  20      33.441   4.706   7.685  1.00 10.83           H
ATOM    270 2HB  SER A  20      33.145   5.318   6.043  1.00 10.83           H
ATOM    271  OG  SER A  20      32.274   6.394   7.570  1.00 10.83           O
ATOM    272  HG  SER A  20      31.499   6.237   8.122  1.00 10.83           H
ATOM    273  N   ILE A  21      31.400   2.507   5.149  1.00  8.67           N
ATOM    274  H   ILE A  21      30.715   3.117   4.713  1.00  8.67           H
ATOM    275  CA  ILE A  21      31.706   1.230   4.489  1.00  8.67           C
ATOM    276  HA  ILE A  21      32.449   0.685   5.066  1.00  8.67           H
ATOM    277  C   ILE A  21      32.267   1.520   3.094  1.00  8.67           C
ATOM    278  O   ILE A  21      31.634   2.244   2.323  1.00  8.67           O
ATOM    279  CB  ILE A  21      30.423   0.343   4.391  1.00  8.67           C
ATOM    280  HB  ILE A  21      29.634   0.919   3.906  1.00  8.67           H
ATOM    281  CG1 ILE A  21      29.960  -0.062   5.804  1.00  8.67           C
ATOM    282 1HG1 ILE A  21      29.763  -1.134   5.808  1.00  8.67           H
ATOM    283 2HG1 ILE A  21      30.771   0.120   6.509  1.00  8.67           H
ATOM    284  CG2 ILE A  21      30.657  -0.943   3.566  1.00  8.67           C
ATOM    285 1HG2 ILE A  21      29.750  -1.550   3.562  1.00  8.67           H
ATOM    286 2HG2 ILE A  21      31.474  -1.526   3.995  1.00  8.67           H
ATOM    287 3HG2 ILE A  21      30.899  -0.688   2.533  1.00  8.67           H
ATOM    288  CD1 ILE A  21      28.712   0.644   6.304  1.00  8.67           C
ATOM    289 1HD1 ILE A  21      28.483   0.298   7.312  1.00  8.67           H
ATOM    290 2HD1 ILE A  21      27.872   0.418   5.646  1.00  8.67           H
ATOM    291 3HD1 ILE A  21      28.879   1.720   6.325  1.00  8.67           H
ATOM    292  N   PRO A  22      33.469   1.013   2.759  1.00 -4.08           N
ATOM    293  CA  PRO A  22      33.920   1.296   1.389  1.00 -4.08           C
ATOM    294  HA  PRO A  22      33.967   2.368   1.219  1.00 -4.08           H
ATOM    295  C   PRO A  22      33.097   0.637   0.296  1.00 -4.08           C
ATOM    296  O   PRO A  22      32.587  -0.475   0.459  1.00 -4.08           O
ATOM    297  CB  PRO A  22      35.327   0.691   1.354  1.00 -4.08           C
ATOM    298 1HB  PRO A  22      35.293  -0.309   0.925  1.00 -4.08           H
ATOM    299 2HB  PRO A  22      36.001   1.323   0.782  1.00 -4.08           H
ATOM    300  CG  PRO A  22      35.743   0.614   2.775  1.00 -4.08           C
ATOM    301 1HG  PRO A  22      36.527  -0.130   2.916  1.00 -4.08           H
ATOM    302 2HG  PRO A  22      36.071   1.595   3.121  1.00 -4.08           H
ATOM    303  CD  PRO A  22      34.476   0.210   3.474  1.00 -4.08           C
ATOM    304 1HD  PRO A  22      34.279  -0.855   3.342  1.00 -4.08           H
ATOM    305 2HD  PRO A  22      34.521   0.471   4.531  1.00 -4.08           H
ATOM    306  N   LEU A  23      33.046   1.279  -0.859  1.00 18.23           N
ATOM    307  H   LEU A  23      33.362   2.243  -0.914  1.00 18.23           H
ATOM    308  CA  LEU A  23      32.599   0.610  -2.072  1.00 18.23           C
ATOM    309  HA  LEU A  23      31.648   0.110  -1.890  1.00 18.23           H
ATOM    310  C   LEU A  23      33.632  -0.425  -2.474  1.00 18.23           C
ATOM    311  O   LEU A  23      34.824  -0.122  -2.577  1.00 18.23           O
ATOM    312  CB  LEU A  23      32.469   1.608  -3.219  1.00 18.23           C
ATOM    313 1HB  LEU A  23      33.388   2.193  -3.266  1.00 18.23           H
ATOM    314 2HB  LEU A  23      32.384   1.045  -4.148  1.00 18.23           H
ATOM    315  CG  LEU A  23      31.281   2.570  -3.146  1.00 18.23           C
ATOM    316  HG  LEU A  23      31.303   3.104  -2.199  1.00 18.23           H
ATOM    317  CD1 LEU A  23      31.409   3.572  -4.268  1.00 18.23           C
ATOM    318 1HD1 LEU A  23      30.582   4.275  -4.209  1.00 18.23           H
ATOM    319 2HD1 LEU A  23      31.395   3.068  -5.234  1.00 18.23           H
ATOM    320 3HD1 LEU A  23      32.347   4.120  -4.170  1.00 18.23           H
ATOM    321  CD2 LEU A  23      29.951   1.824  -3.263  1.00 18.23           C
ATOM    322 1HD2 LEU A  23      29.140   2.535  -3.410  1.00 18.23           H
ATOM    323 2HD2 LEU A  23      29.762   1.260  -2.351  1.00 18.23           H
ATOM    324 3HD2 LEU A  23      29.973   1.140  -4.113  1.00 18.23           H
ATOM    325  N   MET A  24      33.173  -1.632  -2.760  1.00-10.13           N
ATOM    326  H   MET A  24      32.184  -1.830  -2.675  1.00-10.13           H
ATOM    327  CA  MET A  24      34.057  -2.683  -3.242  1.00-10.13           C
ATOM    328  HA  MET A  24      35.030  -2.574  -2.764  1.00-10.13           H
ATOM    329  C   MET A  24      34.223  -2.498  -4.749  1.00-10.13           C
ATOM    330  O   MET A  24      33.512  -3.094  -5.557  1.00-10.13           O
ATOM    331  CB  MET A  24      33.507  -4.068  -2.892  1.00-10.13           C
ATOM    332 1HB  MET A  24      33.284  -4.092  -1.826  1.00-10.13           H
ATOM    333 2HB  MET A  24      32.583  -4.241  -3.441  1.00-10.13           H
ATOM    334  CG  MET A  24      34.494  -5.184  -3.209  1.00-10.13           C
ATOM    335 1HG  MET A  24      34.745  -5.122  -4.264  1.00-10.13           H
ATOM    336 2HG  MET A  24      35.405  -5.034  -2.629  1.00-10.13           H
ATOM    337  SD  MET A  24      33.845  -6.829  -2.871  1.00-10.13           S
ATOM    338  CE  MET A  24      33.963  -6.902  -1.085  1.00-10.13           C
ATOM    339 1HE  MET A  24      33.643  -7.886  -0.740  1.00-10.13           H
ATOM    340 2HE  MET A  24      33.321  -6.142  -0.639  1.00-10.13           H
ATOM    341 3HE  MET A  24      34.994  -6.731  -0.776  1.00-10.13           H
ATOM    342  N   GLN A  25      35.163  -1.628  -5.097  1.00 16.78           N
ATOM    343  H   GLN A  25      35.624  -1.125  -4.349  1.00 16.78           H
ATOM    344  CA  GLN A  25      35.570  -1.357  -6.480  1.00 16.78           C
ATOM    345  HA  GLN A  25      36.287  -0.540  -6.433  1.00 16.78           H
ATOM    346  C   GLN A  25      34.481  -0.879  -7.447  1.00 16.78           C
ATOM    347  O   GLN A  25      34.114  -1.562  -8.406  1.00 16.78           O
ATOM    348  CB  GLN A  25      36.319  -2.562  -7.072  1.00 16.78           C
ATOM    349 1HB  GLN A  25      35.646  -3.417  -7.119  1.00 16.78           H
ATOM    350 2HB  GLN A  25      36.626  -2.313  -8.088  1.00 16.78           H
ATOM    351  CG  GLN A  25      37.561  -2.961  -6.285  1.00 16.78           C
ATOM    352 1HG  GLN A  25      37.272  -3.274  -5.284  1.00 16.78           H
ATOM    353 2HG  GLN A  25      38.039  -3.803  -6.784  1.00 16.78           H
ATOM    354  CD  GLN A  25      38.563  -1.832  -6.182  1.00 16.78           C
ATOM    355  OE1 GLN A  25      38.889  -1.177  -7.173  1.00 16.78           O
ATOM    356  NE2 GLN A  25      39.026  -1.562  -4.997  1.00 16.78           N
ATOM    357 1HE2 GLN A  25      39.753  -0.864  -4.914  1.00 16.78           H
ATOM    358 2HE2 GLN A  25      38.687  -2.063  -4.189  1.00 16.78           H
ATOM    359  N   GLY A  26      34.022   0.348  -7.251  1.00 30.59           N
ATOM    360  H   GLY A  26      34.319   0.900  -6.459  1.00 30.59           H
ATOM    361  CA  GLY A  26      33.152   0.985  -8.224  1.00 30.59           C
ATOM    362 1HA  GLY A  26      33.522   0.790  -9.228  1.00 30.59           H
ATOM    363 2HA  GLY A  26      32.135   0.605  -8.129  1.00 30.59           H
ATOM    364  C   GLY A  26      33.166   2.475  -7.977  1.00 30.59           C
ATOM    365  O   GLY A  26      33.613   2.892  -6.908  1.00 30.59           O
ATOM    366  N   ASN A  27      32.681   3.263  -8.927  1.00 -1.69           N
ATOM    367  H   ASN A  27      32.348   2.850  -9.791  1.00 -1.69           H
ATOM    368  CA  ASN A  27      32.551   4.709  -8.735  1.00 -1.69           C
ATOM    369  HA  ASN A  27      33.464   5.119  -8.303  1.00 -1.69           H
ATOM    370  C   ASN A  27      31.388   4.946  -7.780  1.00 -1.69           C
ATOM    371  O   ASN A  27      30.498   4.093  -7.677  1.00 -1.69           O
ATOM    372  CB  ASN A  27      32.210   5.429 -10.047  1.00 -1.69           C
ATOM    373 1HB  ASN A  27      31.434   4.876 -10.572  1.00 -1.69           H
ATOM    374 2HB  ASN A  27      31.827   6.421  -9.814  1.00 -1.69           H
ATOM    375  CG  ASN A  27      33.400   5.613 -10.948  1.00 -1.69           C
ATOM    376  OD1 ASN A  27      34.478   6.001 -10.517  1.00 -1.69           O
ATOM    377  ND2 ASN A  27      33.215   5.363 -12.212  1.00 -1.69           N
ATOM    378 1HD2 ASN A  27      33.975   5.525 -12.858  1.00 -1.69           H
ATOM    379 2HD2 ASN A  27      32.336   5.007 -12.539  1.00 -1.69           H
ATOM    380  N   LEU A  28      31.331   6.119  -7.161  1.00  0.52           N
ATOM    381  H   LEU A  28      32.099   6.773  -7.260  1.00  0.52           H
ATOM    382  CA  LEU A  28      30.163   6.493  -6.361  1.00  0.52           C
ATOM    383  HA  LEU A  28      30.059   5.775  -5.555  1.00  0.52           H
ATOM    384  C   LEU A  28      28.916   6.440  -7.261  1.00  0.52           C
ATOM    385  O   LEU A  28      28.973   6.907  -8.411  1.00  0.52           O
ATOM    386  CB  LEU A  28      30.309   7.901  -5.770  1.00  0.52           C
ATOM    387 1HB  LEU A  28      30.430   8.592  -6.602  1.00  0.52           H
ATOM    388 2HB  LEU A  28      29.362   8.142  -5.291  1.00  0.52           H
ATOM    389  CG  LEU A  28      31.422   8.214  -4.757  1.00  0.52           C
ATOM    390  HG  LEU A  28      32.385   8.038  -5.232  1.00  0.52           H
ATOM    391  CD1 LEU A  28      31.338   9.691  -4.385  1.00  0.52           C
ATOM    392 1HD1 LEU A  28      32.163   9.950  -3.728  1.00  0.52           H
ATOM    393 2HD1 LEU A  28      30.401   9.909  -3.877  1.00  0.52           H
ATOM    394 3HD1 LEU A  28      31.412  10.304  -5.283  1.00  0.52           H
ATOM    395  CD2 LEU A  28      31.359   7.363  -3.494  1.00  0.52           C
ATOM    396 1HD2 LEU A  28      32.055   7.745  -2.748  1.00  0.52           H
ATOM    397 2HD2 LEU A  28      31.647   6.343  -3.733  1.00  0.52           H
ATOM    398 3HD2 LEU A  28      30.351   7.368  -3.084  1.00  0.52           H
ATOM    399  N   PRO A  29      27.801   5.845  -6.793  1.00 -3.06           N
ATOM    400  CA  PRO A  29      26.619   5.760  -7.667  1.00 -3.06           C
ATOM    401  HA  PRO A  29      26.847   5.131  -8.526  1.00 -3.06           H
ATOM    402  C   PRO A  29      26.058   7.096  -8.160  1.00 -3.06           C
ATOM    403  O   PRO A  29      26.215   8.132  -7.512  1.00 -3.06           O
ATOM    404  CB  PRO A  29      25.581   5.071  -6.776  1.00 -3.06           C
ATOM    405 1HB  PRO A  29      24.974   5.818  -6.269  1.00 -3.06           H
ATOM    406 2HB  PRO A  29      24.952   4.400  -7.361  1.00 -3.06           H
ATOM    407  CG  PRO A  29      26.368   4.312  -5.794  1.00 -3.06           C
ATOM    408 1HG  PRO A  29      25.785   4.119  -4.893  1.00 -3.06           H
ATOM    409 2HG  PRO A  29      26.703   3.376  -6.241  1.00 -3.06           H
ATOM    410  CD  PRO A  29      27.544   5.190  -5.496  1.00 -3.06           C
ATOM    411 1HD  PRO A  29      27.300   5.930  -4.736  1.00 -3.06           H
ATOM    412 2HD  PRO A  29      28.391   4.580  -5.184  1.00 -3.06           H
ATOM    413  N   THR A  30      25.399   7.076  -9.312  1.00 -2.61           N
ATOM    414  H   THR A  30      25.315   6.205  -9.827  1.00 -2.61           H
ATOM    415  CA  THR A  30      24.765   8.266  -9.887  1.00 -2.61           C
ATOM    416  HA  THR A  30      24.669   9.034  -9.120  1.00 -2.61           H
ATOM    417  C   THR A  30      23.369   7.946 -10.411  1.00 -2.61           C
ATOM    418  O   THR A  30      22.987   6.779 -10.559  1.00 -2.61           O
ATOM    419  CB  THR A  30      25.581   8.856 -11.069  1.00 -2.61           C
ATOM    420  HB  THR A  30      25.045   9.708 -11.486  1.00 -2.61           H
ATOM    421  OG1 THR A  30      25.763   7.865 -12.084  1.00 -2.61           O
ATOM    422  HG1 THR A  30      26.112   8.313 -12.863  1.00 -2.61           H
ATOM    423  CG2 THR A  30      26.958   9.309 -10.644  1.00 -2.61           C
ATOM    424 1HG2 THR A  30      27.452   9.794 -11.483  1.00 -2.61           H
ATOM    425 2HG2 THR A  30      27.549   8.453 -10.322  1.00 -2.61           H
ATOM    426 3HG2 THR A  30      26.876  10.020  -9.823  1.00 -2.61           H
ATOM    427  N   LEU A  31      22.612   8.998 -10.686  1.00 27.96           N
ATOM    428  H   LEU A  31      22.981   9.928 -10.524  1.00 27.96           H
ATOM    429  CA  LEU A  31      21.259   8.894 -11.223  1.00 27.96           C
ATOM    430  HA  LEU A  31      20.671   8.211 -10.610  1.00 27.96           H
ATOM    431  C   LEU A  31      21.273   8.375 -12.659  1.00 27.96           C
ATOM    432  O   LEU A  31      21.867   8.984 -13.551  1.00 27.96           O
ATOM    433  CB  LEU A  31      20.644  10.295 -11.170  1.00 27.96           C
ATOM    434 1HB  LEU A  31      20.608  10.590 -10.121  1.00 27.96           H
ATOM    435 2HB  LEU A  31      21.342  10.967 -11.669  1.00 27.96           H
ATOM    436  CG  LEU A  31      19.268  10.573 -11.784  1.00 27.96           C
ATOM    437  HG  LEU A  31      19.343  10.433 -12.860  1.00 27.96           H
ATOM    438  CD1 LEU A  31      18.157   9.684 -11.276  1.00 27.96           C
ATOM    439 1HD1 LEU A  31      17.209   9.991 -11.712  1.00 27.96           H
ATOM    440 2HD1 LEU A  31      18.091   9.762 -10.196  1.00 27.96           H
ATOM    441 3HD1 LEU A  31      18.356   8.651 -11.553  1.00 27.96           H
ATOM    442  CD2 LEU A  31      18.923  12.032 -11.511  1.00 27.96           C
ATOM    443 1HD2 LEU A  31      17.923  12.251 -11.882  1.00 27.96           H
ATOM    444 2HD2 LEU A  31      19.643  12.682 -12.008  1.00 27.96           H
ATOM    445 3HD2 LEU A  31      18.955  12.229 -10.440  1.00 27.96           H
ATOM    446  N   THR A  32      20.623   7.245 -12.888  1.00 -0.49           N
ATOM    447  H   THR A  32      20.172   6.758 -12.124  1.00 -0.49           H
ATOM    448  CA  THR A  32      20.520   6.677 -14.230  1.00 -0.49           C
ATOM    449  HA  THR A  32      21.479   6.755 -14.742  1.00 -0.49           H
ATOM    450  C   THR A  32      19.468   7.425 -15.042  1.00 -0.49           C
ATOM    451  O   THR A  32      18.590   8.081 -14.485  1.00 -0.49           O
ATOM    452  CB  THR A  32      20.104   5.189 -14.154  1.00 -0.49           C
ATOM    453  HB  THR A  32      19.861   4.820 -15.151  1.00 -0.49           H
ATOM    454  OG1 THR A  32      18.970   5.062 -13.293  1.00 -0.49           O
ATOM    455  HG1 THR A  32      19.112   4.284 -12.738  1.00 -0.49           H
ATOM    456  CG2 THR A  32      21.196   4.329 -13.566  1.00 -0.49           C
ATOM    457 1HG2 THR A  32      20.857   3.293 -13.524  1.00 -0.49           H
ATOM    458 2HG2 THR A  32      21.448   4.659 -12.559  1.00 -0.49           H
ATOM    459 3HG2 THR A  32      22.085   4.374 -14.193  1.00 -0.49           H
ATOM    460  N   LEU A  33      19.505   7.285 -16.360  1.00-15.93           N
ATOM    461  H   LEU A  33      20.274   6.773 -16.783  1.00-15.93           H
ATOM    462  CA  LEU A  33      18.463   7.839 -17.230  1.00-15.93           C
ATOM    463  HA  LEU A  33      18.416   8.921 -17.106  1.00-15.93           H
ATOM    464  C   LEU A  33      17.099   7.261 -16.877  1.00-15.93           C
ATOM    465  O   LEU A  33      16.107   7.979 -16.814  1.00-15.93           O
ATOM    466  CB  LEU A  33      18.784   7.498 -18.688  1.00-15.93           C
ATOM    467 1HB  LEU A  33      19.706   8.010 -18.958  1.00-15.93           H
ATOM    468 2HB  LEU A  33      18.979   6.429 -18.733  1.00-15.93           H
ATOM    469  CG  LEU A  33      17.727   7.791 -19.766  1.00-15.93           C
ATOM    470  HG  LEU A  33      16.847   7.183 -19.563  1.00-15.93           H
ATOM    471  CD1 LEU A  33      17.294   9.248 -19.828  1.00-15.93           C
ATOM    472 1HD1 LEU A  33      16.593   9.391 -20.650  1.00-15.93           H
ATOM    473 2HD1 LEU A  33      18.162   9.888 -19.972  1.00-15.93           H
ATOM    474 3HD1 LEU A  33      16.791   9.526 -18.902  1.00-15.93           H
ATOM    475  CD2 LEU A  33      18.295   7.363 -21.107  1.00-15.93           C
ATOM    476 1HD2 LEU A  33      17.519   7.415 -21.867  1.00-15.93           H
ATOM    477 2HD2 LEU A  33      18.647   6.333 -21.052  1.00-15.93           H
ATOM    478 3HD2 LEU A  33      19.129   8.007 -21.385  1.00-15.93           H
ATOM    479  N   SER A  34      17.043   5.971 -16.592  1.00 -0.58           N
ATOM    480  H   SER A  34      17.873   5.397 -16.630  1.00 -0.58           H
ATOM    481  CA  SER A  34      15.783   5.352 -16.208  1.00 -0.58           C
ATOM    482  HA  SER A  34      15.020   5.581 -16.951  1.00 -0.58           H
ATOM    483  C   SER A  34      15.314   5.886 -14.861  1.00 -0.58           C
ATOM    484  O   SER A  34      14.118   6.004 -14.633  1.00 -0.58           O
ATOM    485  CB  SER A  34      15.978   3.849 -16.145  1.00 -0.58           C
ATOM    486 1HB  SER A  34      15.067   3.365 -15.792  1.00 -0.58           H
ATOM    487 2HB  SER A  34      16.226   3.485 -17.139  1.00 -0.58           H
ATOM    488  OG  SER A  34      17.056   3.575 -15.277  1.00 -0.58           O
ATOM    489  HG  SER A  34      16.687   3.272 -14.438  1.00 -0.58           H
ATOM    490  N   GLY A  35      16.237   6.295 -14.001  1.00-26.65           N
ATOM    491  H   GLY A  35      17.219   6.159 -14.204  1.00-26.65           H
ATOM    492  CA  GLY A  35      15.867   6.955 -12.761  1.00-26.65           C
ATOM    493 1HA  GLY A  35      15.124   6.350 -12.239  1.00-26.65           H
ATOM    494 2HA  GLY A  35      16.747   7.056 -12.128  1.00-26.65           H
ATOM    495  C   GLY A  35      15.282   8.331 -13.017  1.00-26.65           C
ATOM    496  O   GLY A  35      14.314   8.709 -12.378  1.00-26.65           O
ATOM    497  N   LYS A  36      15.793   9.074 -13.991  1.00-24.14           N
ATOM    498  H   LYS A  36      16.601   8.733 -14.503  1.00-24.14           H
ATOM    499  CA  LYS A  36      15.219  10.387 -14.330  1.00-24.14           C
ATOM    500  HA  LYS A  36      15.175  11.001 -13.430  1.00-24.14           H
ATOM    501  C   LYS A  36      13.800  10.215 -14.849  1.00-24.14           C
ATOM    502  O   LYS A  36      12.901  10.997 -14.539  1.00-24.14           O
ATOM    503  CB  LYS A  36      16.056  11.104 -15.397  1.00-24.14           C
ATOM    504 1HB  LYS A  36      16.111  10.478 -16.286  1.00-24.14           H
ATOM    505 2HB  LYS A  36      15.556  12.034 -15.664  1.00-24.14           H
ATOM    506  CG  LYS A  36      17.461  11.427 -14.941  1.00-24.14           C
ATOM    507 1HG  LYS A  36      17.401  12.104 -14.093  1.00-24.14           H
ATOM    508 2HG  LYS A  36      17.949  10.510 -14.627  1.00-24.14           H
ATOM    509  CD  LYS A  36      18.315  12.066 -16.018  1.00-24.14           C
ATOM    510 1HD  LYS A  36      18.350  11.412 -16.890  1.00-24.14           H
ATOM    511 2HD  LYS A  36      17.883  13.026 -16.300  1.00-24.14           H
ATOM    512  CE  LYS A  36      19.730  12.273 -15.483  1.00-24.14           C
ATOM    513 1HE  LYS A  36      19.683  12.905 -14.594  1.00-24.14           H
ATOM    514 2HE  LYS A  36      20.144  11.304 -15.196  1.00-24.14           H
ATOM    515  NZ  LYS A  36      20.638  12.911 -16.488  1.00-24.14           N
ATOM    516 1HZ  LYS A  36      21.573  12.986 -16.104  1.00-24.14           H
ATOM    517 2HZ  LYS A  36      20.302  13.836 -16.729  1.00-24.14           H
ATOM    518 3HZ  LYS A  36      20.677  12.345 -17.328  1.00-24.14           H
ATOM    519  N   ILE A  37      13.585   9.154 -15.609  1.00-19.48           N
ATOM    520  H   ILE A  37      14.369   8.563 -15.864  1.00-19.48           H
ATOM    521  CA  ILE A  37      12.252   8.825 -16.107  1.00-19.48           C
ATOM    522  HA  ILE A  37      11.804   9.720 -16.539  1.00-19.48           H
ATOM    523  C   ILE A  37      11.376   8.395 -14.928  1.00-19.48           C
ATOM    524  O   ILE A  37      10.232   8.826 -14.826  1.00-19.48           O
ATOM    525  CB  ILE A  37      12.328   7.733 -17.214  1.00-19.48           C
ATOM    526  HB  ILE A  37      12.856   6.870 -16.813  1.00-19.48           H
ATOM    527  CG1 ILE A  37      13.120   8.279 -18.424  1.00-19.48           C
ATOM    528 1HG1 ILE A  37      12.484   8.974 -18.970  1.00-19.48           H
ATOM    529 2HG1 ILE A  37      13.983   8.838 -18.070  1.00-19.48           H
ATOM    530  CG2 ILE A  37      10.912   7.284 -17.651  1.00-19.48           C
ATOM    531 1HG2 ILE A  37      10.973   6.589 -18.486  1.00-19.48           H
ATOM    532 2HG2 ILE A  37      10.316   8.147 -17.954  1.00-19.48           H
ATOM    533 3HG2 ILE A  37      10.406   6.779 -16.827  1.00-19.48           H
ATOM    534  CD1 ILE A  37      13.640   7.225 -19.399  1.00-19.48           C
ATOM    535 1HD1 ILE A  37      14.217   7.715 -20.183  1.00-19.48           H
ATOM    536 2HD1 ILE A  37      12.810   6.686 -19.855  1.00-19.48           H
ATOM    537 3HD1 ILE A  37      14.287   6.522 -18.874  1.00-19.48           H
ATOM    538  N   ARG A  38      11.908   7.618 -13.991  1.00  3.66           N
ATOM    539  H   ARG A  38      12.867   7.298 -14.092  1.00  3.66           H
ATOM    540  CA  ARG A  38      11.136   7.179 -12.825  1.00  3.66           C
ATOM    541  HA  ARG A  38      10.238   6.679 -13.187  1.00  3.66           H
ATOM    542  C   ARG A  38      10.694   8.374 -12.002  1.00  3.66           C
ATOM    543  O   ARG A  38       9.539   8.447 -11.613  1.00  3.66           O
ATOM    544  CB  ARG A  38      11.943   6.197 -11.960  1.00  3.66           C
ATOM    545 1HB  ARG A  38      12.424   5.478 -12.621  1.00  3.66           H
ATOM    546 2HB  ARG A  38      12.719   6.743 -11.425  1.00  3.66           H
ATOM    547  CG  ARG A  38      11.095   5.414 -10.959  1.00  3.66           C
ATOM    548 1HG  ARG A  38      10.611   6.097 -10.261  1.00  3.66           H
ATOM    549 2HG  ARG A  38      10.329   4.886 -11.521  1.00  3.66           H
ATOM    550  CD  ARG A  38      11.899   4.380 -10.180  1.00  3.66           C
ATOM    551 1HD  ARG A  38      11.204   3.654  -9.759  1.00  3.66           H
ATOM    552 2HD  ARG A  38      12.561   3.863 -10.866  1.00  3.66           H
ATOM    553  NE  ARG A  38      12.703   4.968  -9.102  1.00  3.66           N
ATOM    554  HE  ARG A  38      13.431   5.619  -9.376  1.00  3.66           H
ATOM    555  CZ  ARG A  38      12.540   4.778  -7.801  1.00  3.66           C
ATOM    556  NH1 ARG A  38      13.217   5.505  -6.967  1.00  3.66           N
ATOM    557 1HH1 ARG A  38      13.911   6.139  -7.314  1.00  3.66           H
ATOM    558 2HH1 ARG A  38      12.996   5.449  -5.982  1.00  3.66           H
ATOM    559  NH2 ARG A  38      11.723   3.904  -7.286  1.00  3.66           N
ATOM    560 1HH2 ARG A  38      11.241   3.253  -7.872  1.00  3.66           H
ATOM    561 2HH2 ARG A  38      11.528   3.959  -6.296  1.00  3.66           H
ATOM    562  N   VAL A  39      11.572   9.347 -11.812  1.00 -9.80           N
ATOM    563  H   VAL A  39      12.525   9.220 -12.143  1.00 -9.80           H
ATOM    564  CA  VAL A  39      11.225  10.597 -11.131  1.00 -9.80           C
ATOM    565  HA  VAL A  39      10.837  10.372 -10.138  1.00 -9.80           H
ATOM    566  C   VAL A  39      10.134  11.330 -11.903  1.00 -9.80           C
ATOM    567  O   VAL A  39       9.157  11.786 -11.318  1.00 -9.80           O
ATOM    568  CB  VAL A  39      12.484  11.507 -11.001  1.00 -9.80           C
ATOM    569  HB  VAL A  39      12.945  11.596 -11.983  1.00 -9.80           H
ATOM    570  CG1 VAL A  39      12.146  12.916 -10.511  1.00 -9.80           C
ATOM    571 1HG1 VAL A  39      13.062  13.505 -10.447  1.00 -9.80           H
ATOM    572 2HG1 VAL A  39      11.676  12.869  -9.529  1.00 -9.80           H
ATOM    573 3HG1 VAL A  39      11.479  13.411 -11.216  1.00 -9.80           H
ATOM    574  CG2 VAL A  39      13.498  10.883 -10.045  1.00 -9.80           C
ATOM    575 1HG2 VAL A  39      14.437  11.433 -10.101  1.00 -9.80           H
ATOM    576 2HG2 VAL A  39      13.693   9.846 -10.307  1.00 -9.80           H
ATOM    577 3HG2 VAL A  39      13.121  10.919  -9.022  1.00 -9.80           H
ATOM    578  N   THR A  40      10.265  11.426 -13.217  1.00-18.95           N
ATOM    579  H   THR A  40      11.070  11.008 -13.669  1.00-18.95           H
ATOM    580  CA  THR A  40       9.285  12.149 -14.027  1.00-18.95           C
ATOM    581  HA  THR A  40       9.208  13.167 -13.646  1.00-18.95           H
ATOM    582  C   THR A  40       7.894  11.512 -13.932  1.00-18.95           C
ATOM    583  O   THR A  40       6.888  12.211 -13.769  1.00-18.95           O
ATOM    584  CB  THR A  40       9.762  12.216 -15.500  1.00-18.95           C
ATOM    585  HB  THR A  40       9.787  11.211 -15.922  1.00-18.95           H
ATOM    586  OG1 THR A  40      11.078  12.783 -15.550  1.00-18.95           O
ATOM    587  HG1 THR A  40      11.686  12.186 -15.084  1.00-18.95           H
ATOM    588  CG2 THR A  40       8.882  13.097 -16.355  1.00-18.95           C
ATOM    589 1HG2 THR A  40       9.375  13.279 -17.309  1.00-18.95           H
ATOM    590 2HG2 THR A  40       8.701  14.051 -15.858  1.00-18.95           H
ATOM    591 3HG2 THR A  40       7.936  12.598 -16.545  1.00-18.95           H
ATOM    592  N   VAL A  41       7.816  10.189 -13.978  1.00-18.65           N
ATOM    593  H   VAL A  41       8.658   9.638 -14.129  1.00-18.65           H
ATOM    594  CA  VAL A  41       6.530   9.499 -13.849  1.00-18.65           C
ATOM    595  HA  VAL A  41       5.803  10.001 -14.484  1.00-18.65           H
ATOM    596  C   VAL A  41       6.020   9.593 -12.409  1.00-18.65           C
ATOM    597  O   VAL A  41       4.840   9.847 -12.189  1.00-18.65           O
ATOM    598  CB  VAL A  41       6.624   8.021 -14.327  1.00-18.65           C
ATOM    599  HB  VAL A  41       7.364   7.501 -13.721  1.00-18.65           H
ATOM    600  CG1 VAL A  41       5.271   7.302 -14.199  1.00-18.65           C
ATOM    601 1HG1 VAL A  41       5.352   6.290 -14.599  1.00-18.65           H
ATOM    602 2HG1 VAL A  41       4.504   7.845 -14.753  1.00-18.65           H
ATOM    603 3HG1 VAL A  41       4.983   7.236 -13.151  1.00-18.65           H
ATOM    604  CG2 VAL A  41       7.061   7.963 -15.804  1.00-18.65           C
ATOM    605 1HG2 VAL A  41       7.133   6.923 -16.124  1.00-18.65           H
ATOM    606 2HG2 VAL A  41       8.038   8.423 -15.934  1.00-18.65           H
ATOM    607 3HG2 VAL A  41       6.337   8.481 -16.434  1.00-18.65           H
ATOM    608  N   THR A  42       6.897   9.476 -11.421  1.00-11.73           N
ATOM    609  H   THR A  42       7.871   9.278 -11.632  1.00-11.73           H
ATOM    610  CA  THR A  42       6.494   9.607 -10.018  1.00-11.73           C
ATOM    611  HA  THR A  42       5.729   8.861  -9.806  1.00-11.73           H
ATOM    612  C   THR A  42       5.895  10.980  -9.740  1.00-11.73           C
ATOM    613  O   THR A  42       4.855  11.074  -9.108  1.00-11.73           O
ATOM    614  CB  THR A  42       7.695   9.376  -9.063  1.00-11.73           C
ATOM    615  HB  THR A  42       8.465  10.122  -9.260  1.00-11.73           H
ATOM    616  OG1 THR A  42       8.231   8.073  -9.297  1.00-11.73           O
ATOM    617  HG1 THR A  42       8.721   8.096 -10.131  1.00-11.73           H
ATOM    618  CG2 THR A  42       7.312   9.437  -7.600  1.00-11.73           C
ATOM    619 1HG2 THR A  42       8.149   9.087  -6.994  1.00-11.73           H
ATOM    620 2HG2 THR A  42       6.450   8.796  -7.413  1.00-11.73           H
ATOM    621 3HG2 THR A  42       7.073  10.461  -7.316  1.00-11.73           H
ATOM    622  N   PHE A  43       6.498  12.050 -10.239  1.00  5.64           N
ATOM    623  H   PHE A  43       7.357  11.945 -10.773  1.00  5.64           H
ATOM    624  CA  PHE A  43       5.959  13.392 -10.007  1.00  5.64           C
ATOM    625  HA  PHE A  43       5.738  13.511  -8.946  1.00  5.64           H
ATOM    626  C   PHE A  43       4.646  13.597 -10.763  1.00  5.64           C
ATOM    627  O   PHE A  43       3.739  14.264 -10.274  1.00  5.64           O
ATOM    628  CB  PHE A  43       6.977  14.464 -10.409  1.00  5.64           C
ATOM    629 1HB  PHE A  43       7.488  14.149 -11.319  1.00  5.64           H
ATOM    630 2HB  PHE A  43       6.432  15.382 -10.628  1.00  5.64           H
ATOM    631  CG  PHE A  43       7.995  14.785  -9.332  1.00  5.64           C
ATOM    632  CD1 PHE A  43       8.859  13.802  -8.803  1.00  5.64           C
ATOM    633  HD1 PHE A  43       8.793  12.782  -9.143  1.00  5.64           H
ATOM    634  CD2 PHE A  43       8.090  16.100  -8.840  1.00  5.64           C
ATOM    635  HD2 PHE A  43       7.428  16.866  -9.218  1.00  5.64           H
ATOM    636  CE1 PHE A  43       9.819  14.130  -7.811  1.00  5.64           C
ATOM    637  HE1 PHE A  43      10.474  13.367  -7.418  1.00  5.64           H
ATOM    638  CE2 PHE A  43       9.053  16.444  -7.855  1.00  5.64           C
ATOM    639  HE2 PHE A  43       9.118  17.461  -7.497  1.00  5.64           H
ATOM    640  CZ  PHE A  43       9.925  15.456  -7.349  1.00  5.64           C
ATOM    641  HZ  PHE A  43      10.666  15.714  -6.606  1.00  5.64           H
ATOM    642  N   PHE A  44       4.499  12.987 -11.929  1.00-19.02           N
ATOM    643  H   PHE A  44       5.265  12.457 -12.326  1.00-19.02           H
ATOM    644  CA  PHE A  44       3.228  13.059 -12.649  1.00-19.02           C
ATOM    645  HA  PHE A  44       2.932  14.103 -12.750  1.00-19.02           H
ATOM    646  C   PHE A  44       2.110  12.337 -11.893  1.00-19.02           C
ATOM    647  O   PHE A  44       1.009  12.871 -11.739  1.00-19.02           O
ATOM    648  CB  PHE A  44       3.410  12.452 -14.040  1.00-19.02           C
ATOM    649 1HB  PHE A  44       4.121  13.063 -14.595  1.00-19.02           H
ATOM    650 2HB  PHE A  44       3.827  11.453 -13.935  1.00-19.02           H
ATOM    651  CG  PHE A  44       2.137  12.333 -14.822  1.00-19.02           C
ATOM    652  CD1 PHE A  44       1.556  13.457 -15.432  1.00-19.02           C
ATOM    653  HD1 PHE A  44       2.040  14.422 -15.359  1.00-19.02           H
ATOM    654  CD2 PHE A  44       1.511  11.080 -14.949  1.00-19.02           C
ATOM    655  HD2 PHE A  44       1.957  10.206 -14.494  1.00-19.02           H
ATOM    656  CE1 PHE A  44       0.334  13.340 -16.140  1.00-19.02           C
ATOM    657  HE1 PHE A  44      -0.111  14.209 -16.598  1.00-19.02           H
ATOM    658  CE2 PHE A  44       0.298  10.946 -15.660  1.00-19.02           C
ATOM    659  HE2 PHE A  44      -0.172   9.977 -15.752  1.00-19.02           H
ATOM    660  CZ  PHE A  44      -0.306  12.085 -16.236  1.00-19.02           C
ATOM    661  HZ  PHE A  44      -1.251  11.994 -16.755  1.00-19.02           H
ATOM    662  N   LEU A  45       2.386  11.137 -11.398  1.00-14.51           N
ATOM    663  H   LEU A  45       3.304  10.728 -11.554  1.00-14.51           H
ATOM    664  CA  LEU A  45       1.386  10.370 -10.654  1.00-14.51           C
ATOM    665  HA  LEU A  45       0.452  10.369 -11.215  1.00-14.51           H
ATOM    666  C   LEU A  45       1.100  11.020  -9.306  1.00-14.51           C
ATOM    667  O   LEU A  45      -0.040  11.035  -8.853  1.00-14.51           O
ATOM    668  CB  LEU A  45       1.847   8.920 -10.459  1.00-14.51           C
ATOM    669 1HB  LEU A  45       2.829   8.935  -9.986  1.00-14.51           H
ATOM    670 2HB  LEU A  45       1.155   8.437  -9.769  1.00-14.51           H
ATOM    671  CG  LEU A  45       1.925   8.053 -11.729  1.00-14.51           C
ATOM    672  HG  LEU A  45       2.574   8.544 -12.451  1.00-14.51           H
ATOM    673  CD1 LEU A  45       2.528   6.693 -11.405  1.00-14.51           C
ATOM    674 1HD1 LEU A  45       2.630   6.100 -12.313  1.00-14.51           H
ATOM    675 2HD1 LEU A  45       1.890   6.159 -10.699  1.00-14.51           H
ATOM    676 3HD1 LEU A  45       3.517   6.826 -10.966  1.00-14.51           H
ATOM    677  CD2 LEU A  45       0.558   7.850 -12.389  1.00-14.51           C
ATOM    678 1HD2 LEU A  45       0.637   7.146 -13.215  1.00-14.51           H
ATOM    679 2HD2 LEU A  45       0.194   8.798 -12.779  1.00-14.51           H
ATOM    680 3HD2 LEU A  45      -0.155   7.461 -11.661  1.00-14.51           H
ATOM    681  N   PHE A  46       2.108  11.636  -8.707  1.00 -7.67           N
ATOM    682  H   PHE A  46       3.044  11.550  -9.091  1.00 -7.67           H
ATOM    683  CA  PHE A  46       1.928  12.426  -7.493  1.00 -7.67           C
ATOM    684  HA  PHE A  46       1.535  11.789  -6.702  1.00 -7.67           H
ATOM    685  C   PHE A  46       0.923  13.541  -7.715  1.00 -7.67           C
ATOM    686  O   PHE A  46      -0.011  13.698  -6.934  1.00 -7.67           O
ATOM    687  CB  PHE A  46       3.277  13.013  -7.066  1.00 -7.67           C
ATOM    688 1HB  PHE A  46       3.942  12.200  -6.777  1.00 -7.67           H
ATOM    689 2HB  PHE A  46       3.717  13.525  -7.914  1.00 -7.67           H
ATOM    690  CG  PHE A  46       3.187  14.004  -5.949  1.00 -7.67           C
ATOM    691  CD1 PHE A  46       3.118  13.571  -4.623  1.00 -7.67           C
ATOM    692  HD1 PHE A  46       3.121  12.514  -4.404  1.00 -7.67           H
ATOM    693  CD2 PHE A  46       3.186  15.386  -6.222  1.00 -7.67           C
ATOM    694  HD2 PHE A  46       3.262  15.734  -7.242  1.00 -7.67           H
ATOM    695  CE1 PHE A  46       3.035  14.499  -3.566  1.00 -7.67           C
ATOM    696  HE1 PHE A  46       2.996  14.149  -2.552  1.00 -7.67           H
ATOM    697  CE2 PHE A  46       3.093  16.329  -5.172  1.00 -7.67           C
ATOM    698  HE2 PHE A  46       3.094  17.387  -5.391  1.00 -7.67           H
ATOM    699  CZ  PHE A  46       3.016  15.878  -3.838  1.00 -7.67           C
ATOM    700  HZ  PHE A  46       2.951  16.584  -3.028  1.00 -7.67           H
ATOM    701  N   LEU A  47       1.075  14.301  -8.788  1.00-26.40           N
ATOM    702  H   LEU A  47       1.855  14.142  -9.418  1.00-26.40           H
ATOM    703  CA  LEU A  47       0.157  15.404  -9.040  1.00-26.40           C
ATOM    704  HA  LEU A  47       0.064  15.992  -8.129  1.00-26.40           H
ATOM    705  C   LEU A  47      -1.237  14.905  -9.390  1.00-26.40           C
ATOM    706  O   LEU A  47      -2.227  15.498  -8.951  1.00-26.40           O
ATOM    707  CB  LEU A  47       0.701  16.301 -10.151  1.00-26.40           C
ATOM    708 1HB  LEU A  47       0.948  15.674 -11.007  1.00-26.40           H
ATOM    709 2HB  LEU A  47      -0.084  16.996 -10.451  1.00-26.40           H
ATOM    710  CG  LEU A  47       1.941  17.121  -9.760  1.00-26.40           C
ATOM    711  HG  LEU A  47       2.692  16.454  -9.345  1.00-26.40           H
ATOM    712  CD1 LEU A  47       2.522  17.764 -11.001  1.00-26.40           C
ATOM    713 1HD1 LEU A  47       3.412  18.332 -10.737  1.00-26.40           H
ATOM    714 2HD1 LEU A  47       1.792  18.430 -11.460  1.00-26.40           H
ATOM    715 3HD1 LEU A  47       2.807  16.990 -11.714  1.00-26.40           H
ATOM    716  CD2 LEU A  47       1.635  18.200  -8.716  1.00-26.40           C
ATOM    717 1HD2 LEU A  47       2.529  18.792  -8.528  1.00-26.40           H
ATOM    718 2HD2 LEU A  47       1.330  17.737  -7.778  1.00-26.40           H
ATOM    719 3HD2 LEU A  47       0.842  18.856  -9.075  1.00-26.40           H
ATOM    720  N   LEU A  48      -1.342  13.806 -10.127  1.00-14.71           N
ATOM    721  H   LEU A  48      -0.508  13.350 -10.484  1.00-14.71           H
ATOM    722  CA  LEU A  48      -2.661  13.251 -10.424  1.00-14.71           C
ATOM    723  HA  LEU A  48      -3.279  14.027 -10.874  1.00-14.71           H
ATOM    724  C   LEU A  48      -3.352  12.787  -9.154  1.00-14.71           C
ATOM    725  O   LEU A  48      -4.501  13.141  -8.906  1.00-14.71           O
ATOM    726  CB  LEU A  48      -2.587  12.037 -11.354  1.00-14.71           C
ATOM    727 1HB  LEU A  48      -1.830  11.360 -10.959  1.00-14.71           H
ATOM    728 2HB  LEU A  48      -3.544  11.525 -11.259  1.00-14.71           H
ATOM    729  CG  LEU A  48      -2.330  12.192 -12.857  1.00-14.71           C
ATOM    730  HG  LEU A  48      -1.340  12.617 -13.014  1.00-14.71           H
ATOM    731  CD1 LEU A  48      -2.379  10.792 -13.466  1.00-14.71           C
ATOM    732 1HD1 LEU A  48      -2.266  10.855 -14.547  1.00-14.71           H
ATOM    733 2HD1 LEU A  48      -3.325  10.301 -13.232  1.00-14.71           H
ATOM    734 3HD1 LEU A  48      -1.561  10.195 -13.067  1.00-14.71           H
ATOM    735  CD2 LEU A  48      -3.359  13.089 -13.546  1.00-14.71           C
ATOM    736 1HD2 LEU A  48      -3.158  13.119 -14.617  1.00-14.71           H
ATOM    737 2HD2 LEU A  48      -3.281  14.102 -13.155  1.00-14.71           H
ATOM    738 3HD2 LEU A  48      -4.368  12.714 -13.375  1.00-14.71           H
ATOM    739  N   SER A  49      -2.664  12.004  -8.338  1.00-17.43           N
ATOM    740  H   SER A  49      -1.702  11.751  -8.564  1.00-17.43           H
ATOM    741  CA  SER A  49      -3.272  11.447  -7.137  1.00-17.43           C
ATOM    742  HA  SER A  49      -4.183  10.912  -7.405  1.00-17.43           H
ATOM    743  C   SER A  49      -3.627  12.541  -6.150  1.00-17.43           C
ATOM    744  O   SER A  49      -4.700  12.514  -5.538  1.00-17.43           O
ATOM    745  CB  SER A  49      -2.317  10.489  -6.444  1.00-17.43           C
ATOM    746 1HB  SER A  49      -2.092   9.647  -7.093  1.00-17.43           H
ATOM    747 2HB  SER A  49      -1.394  11.012  -6.196  1.00-17.43           H
ATOM    748  OG  SER A  49      -2.937  10.033  -5.264  1.00-17.43           O
ATOM    749  HG  SER A  49      -2.264   9.965  -4.567  1.00-17.43           H
ATOM    750  N   ALA A  50      -2.751  13.530  -6.018  1.00-10.45           N
ATOM    751  H   ALA A  50      -1.874  13.508  -6.532  1.00-10.45           H
ATOM    752  CA  ALA A  50      -3.010  14.648  -5.125  1.00-10.45           C
ATOM    753  HA  ALA A  50      -3.164  14.263  -4.116  1.00-10.45           H
ATOM    754  C   ALA A  50      -4.288  15.342  -5.577  1.00-10.45           C
ATOM    755  O   ALA A  50      -5.147  15.635  -4.760  1.00-10.45           O
ATOM    756  CB  ALA A  50      -1.826  15.623  -5.127  1.00-10.45           C
ATOM    757 1HB  ALA A  50      -0.940  15.128  -4.724  1.00-10.45           H
ATOM    758 2HB  ALA A  50      -2.060  16.493  -4.517  1.00-10.45           H
ATOM    759 3HB  ALA A  50      -1.611  15.951  -6.145  1.00-10.45           H
ATOM    760  N   THR A  51      -4.439  15.561  -6.875  1.00-24.23           N
ATOM    761  H   THR A  51      -3.711  15.278  -7.523  1.00-24.23           H
ATOM    762  CA  THR A  51      -5.631  16.232  -7.384  1.00-24.23           C
ATOM    763  HA  THR A  51      -5.773  17.148  -6.813  1.00-24.23           H
ATOM    764  C   THR A  51      -6.884  15.376  -7.216  1.00-24.23           C
ATOM    765  O   THR A  51      -7.922  15.870  -6.764  1.00-24.23           O
ATOM    766  CB  THR A  51      -5.451  16.601  -8.873  1.00-24.23           C
ATOM    767  HB  THR A  51      -5.391  15.693  -9.474  1.00-24.23           H
ATOM    768  OG1 THR A  51      -4.239  17.347  -9.022  1.00-24.23           O
ATOM    769  HG1 THR A  51      -3.499  16.717  -9.034  1.00-24.23           H
ATOM    770  CG2 THR A  51      -6.579  17.473  -9.383  1.00-24.23           C
ATOM    771 1HG2 THR A  51      -6.326  17.834 -10.378  1.00-24.23           H
ATOM    772 2HG2 THR A  51      -6.721  18.328  -8.722  1.00-24.23           H
ATOM    773 3HG2 THR A  51      -7.502  16.897  -9.439  1.00-24.23           H
ATOM    774  N   PHE A  52      -6.823  14.092  -7.542  1.00 -0.49           N
ATOM    775  H   PHE A  52      -5.956  13.692  -7.900  1.00 -0.49           H
ATOM    776  CA  PHE A  52      -8.014  13.254  -7.438  1.00 -0.49           C
ATOM    777  HA  PHE A  52      -8.830  13.755  -7.956  1.00 -0.49           H
ATOM    778  C   PHE A  52      -8.455  13.071  -5.991  1.00 -0.49           C
ATOM    779  O   PHE A  52      -9.646  13.145  -5.695  1.00 -0.49           O
ATOM    780  CB  PHE A  52      -7.803  11.878  -8.080  1.00 -0.49           C
ATOM    781 1HB  PHE A  52      -6.900  11.421  -7.674  1.00 -0.49           H
ATOM    782 2HB  PHE A  52      -8.653  11.258  -7.811  1.00 -0.49           H
ATOM    783  CG  PHE A  52      -7.729  11.905  -9.583  1.00 -0.49           C
ATOM    784  CD1 PHE A  52      -6.593  11.420 -10.254  1.00 -0.49           C
ATOM    785  HD1 PHE A  52      -5.758  11.031  -9.688  1.00 -0.49           H
ATOM    786  CD2 PHE A  52      -8.815  12.384 -10.341  1.00 -0.49           C
ATOM    787  HD2 PHE A  52      -9.703  12.744  -9.843  1.00 -0.49           H
ATOM    788  CE1 PHE A  52      -6.518  11.449 -11.668  1.00 -0.49           C
ATOM    789  HE1 PHE A  52      -5.630  11.093 -12.172  1.00 -0.49           H
ATOM    790  CE2 PHE A  52      -8.763  12.395 -11.757  1.00 -0.49           C
ATOM    791  HE2 PHE A  52      -9.604  12.762 -12.328  1.00 -0.49           H
ATOM    792  CZ  PHE A  52      -7.608  11.930 -12.421  1.00 -0.49           C
ATOM    793  HZ  PHE A  52      -7.560  11.943 -13.500  1.00 -0.49           H
ATOM    794  N   ASN A  53      -7.523  12.876  -5.069  1.00-24.63           N
ATOM    795  H   ASN A  53      -6.541  12.826  -5.332  1.00-24.63           H
ATOM    796  CA  ASN A  53      -7.908  12.699  -3.673  1.00-24.63           C
ATOM    797  HA  ASN A  53      -8.791  12.057  -3.634  1.00-24.63           H
ATOM    798  C   ASN A  53      -8.292  14.023  -3.023  1.00-24.63           C
ATOM    799  O   ASN A  53      -9.238  14.059  -2.240  1.00-24.63           O
ATOM    800  CB  ASN A  53      -6.801  12.019  -2.868  1.00-24.63           C
ATOM    801 1HB  ASN A  53      -5.839  12.472  -3.103  1.00-24.63           H
ATOM    802 2HB  ASN A  53      -7.011  12.161  -1.812  1.00-24.63           H
ATOM    803  CG  ASN A  53      -6.744  10.536  -3.111  1.00-24.63           C
ATOM    804  OD1 ASN A  53      -7.579   9.793  -2.610  1.00-24.63           O
ATOM    805  ND2 ASN A  53      -5.803  10.099  -3.900  1.00-24.63           N
ATOM    806 1HD2 ASN A  53      -5.772   9.121  -4.145  1.00-24.63           H
ATOM    807 2HD2 ASN A  53      -5.125  10.735  -4.295  1.00-24.63           H
ATOM    808  N   ALA A  54      -7.623  15.124  -3.345  1.00-11.09           N
ATOM    809  H   ALA A  54      -6.829  15.090  -3.979  1.00-11.09           H
ATOM    810  CA  ALA A  54      -8.010  16.409  -2.764  1.00-11.09           C
ATOM    811  HA  ALA A  54      -8.042  16.299  -1.679  1.00-11.09           H
ATOM    812  C   ALA A  54      -9.405  16.796  -3.244  1.00-11.09           C
ATOM    813  O   ALA A  54     -10.240  17.205  -2.444  1.00-11.09           O
ATOM    814  CB  ALA A  54      -7.001  17.507  -3.116  1.00-11.09           C
ATOM    815 1HB  ALA A  54      -6.019  17.248  -2.718  1.00-11.09           H
ATOM    816 2HB  ALA A  54      -7.319  18.456  -2.686  1.00-11.09           H
ATOM    817 3HB  ALA A  54      -6.926  17.617  -4.200  1.00-11.09           H
ATOM    818  N   SER A  55      -9.685  16.631  -4.530  1.00-18.84           N
ATOM    819  H   SER A  55      -8.972  16.288  -5.168  1.00-18.84           H
ATOM    820  CA  SER A  55     -11.007  16.974  -5.054  1.00-18.84           C
ATOM    821  HA  SER A  55     -11.240  17.999  -4.764  1.00-18.84           H
ATOM    822  C   SER A  55     -12.080  16.070  -4.464  1.00-18.84           C
ATOM    823  O   SER A  55     -13.211  16.515  -4.247  1.00-18.84           O
ATOM    824  CB  SER A  55     -11.037  16.891  -6.581  1.00-18.84           C
ATOM    825 1HB  SER A  55     -12.030  17.167  -6.935  1.00-18.84           H
ATOM    826 2HB  SER A  55     -10.308  17.590  -6.993  1.00-18.84           H
ATOM    827  OG  SER A  55     -10.722  15.585  -7.026  1.00-18.84           O
ATOM    828  HG  SER A  55      -9.756  15.504  -7.040  1.00-18.84           H
ATOM    829  N   PHE A  56     -11.748  14.824  -4.148  1.00 14.53           N
ATOM    830  H   PHE A  56     -10.823  14.467  -4.367  1.00 14.53           H
ATOM    831  CA  PHE A  56     -12.718  13.953  -3.494  1.00 14.53           C
ATOM    832  HA  PHE A  56     -13.661  14.031  -4.034  1.00 14.53           H
ATOM    833  C   PHE A  56     -12.953  14.376  -2.057  1.00 14.53           C
ATOM    834  O   PHE A  56     -14.092  14.412  -1.601  1.00 14.53           O
ATOM    835  CB  PHE A  56     -12.289  12.489  -3.501  1.00 14.53           C
ATOM    836 1HB  PHE A  56     -11.552  12.344  -4.286  1.00 14.53           H
ATOM    837 2HB  PHE A  56     -11.822  12.241  -2.549  1.00 14.53           H
ATOM    838  CG  PHE A  56     -13.428  11.547  -3.760  1.00 14.53           C
ATOM    839  CD1 PHE A  56     -13.417  10.768  -4.921  1.00 14.53           C
ATOM    840  HD1 PHE A  56     -12.585  10.834  -5.605  1.00 14.53           H
ATOM    841  CD2 PHE A  56     -14.538  11.466  -2.893  1.00 14.53           C
ATOM    842  HD2 PHE A  56     -14.558  12.040  -1.981  1.00 14.53           H
ATOM    843  CE1 PHE A  56     -14.479   9.906  -5.219  1.00 14.53           C
ATOM    844  HE1 PHE A  56     -14.425   9.308  -6.106  1.00 14.53           H
ATOM    845  CE2 PHE A  56     -15.645  10.637  -3.216  1.00 14.53           C
ATOM    846  HE2 PHE A  56     -16.513  10.615  -2.577  1.00 14.53           H
ATOM    847  CZ  PHE A  56     -15.602   9.832  -4.367  1.00 14.53           C
ATOM    848  HZ  PHE A  56     -16.420   9.165  -4.596  1.00 14.53           H
ATOM    849  N   LEU A  57     -11.896  14.738  -1.345  1.00-10.70           N
ATOM    850  H   LEU A  57     -10.964  14.692  -1.756  1.00-10.70           H
ATOM    851  CA  LEU A  57     -12.041  15.171   0.038  1.00-10.70           C
ATOM    852  HA  LEU A  57     -12.569  14.392   0.587  1.00-10.70           H
ATOM    853  C   LEU A  57     -12.882  16.440   0.082  1.00-10.70           C
ATOM    854  O   LEU A  57     -13.782  16.557   0.901  1.00-10.70           O
ATOM    855  CB  LEU A  57     -10.670  15.410   0.681  1.00-10.70           C
ATOM    856 1HB  LEU A  57     -10.045  14.540   0.493  1.00-10.70           H
ATOM    857 2HB  LEU A  57     -10.207  16.263   0.185  1.00-10.70           H
ATOM    858  CG  LEU A  57     -10.670  15.677   2.196  1.00-10.70           C
ATOM    859  HG  LEU A  57     -11.337  16.512   2.396  1.00-10.70           H
ATOM    860  CD1 LEU A  57     -11.154  14.468   3.012  1.00-10.70           C
ATOM    861 1HD1 LEU A  57     -11.066  14.684   4.076  1.00-10.70           H
ATOM    862 2HD1 LEU A  57     -10.547  13.592   2.776  1.00-10.70           H
ATOM    863 3HD1 LEU A  57     -12.197  14.257   2.781  1.00-10.70           H
ATOM    864  CD2 LEU A  57      -9.272  16.070   2.654  1.00-10.70           C
ATOM    865 1HD2 LEU A  57      -9.282  16.316   3.716  1.00-10.70           H
ATOM    866 2HD2 LEU A  57      -8.932  16.946   2.099  1.00-10.70           H
ATOM    867 3HD2 LEU A  57      -8.574  15.250   2.484  1.00-10.70           H
ATOM    868  N   LEU A  58     -12.649  17.366  -0.837  1.00-23.14           N
ATOM    869  H   LEU A  58     -11.887  17.233  -1.499  1.00-23.14           H
ATOM    870  CA  LEU A  58     -13.448  18.590  -0.899  1.00-23.14           C
ATOM    871  HA  LEU A  58     -13.428  19.067   0.081  1.00-23.14           H
ATOM    872  C   LEU A  58     -14.904  18.300  -1.243  1.00-23.14           C
ATOM    873  O   LEU A  58     -15.805  18.880  -0.645  1.00-23.14           O
ATOM    874  CB  LEU A  58     -12.866  19.549  -1.940  1.00-23.14           C
ATOM    875 1HB  LEU A  58     -12.816  19.017  -2.890  1.00-23.14           H
ATOM    876 2HB  LEU A  58     -13.559  20.381  -2.063  1.00-23.14           H
ATOM    877  CG  LEU A  58     -11.475  20.130  -1.644  1.00-23.14           C
ATOM    878  HG  LEU A  58     -10.798  19.319  -1.400  1.00-23.14           H
ATOM    879  CD1 LEU A  58     -10.951  20.818  -2.891  1.00-23.14           C
ATOM    880 1HD1 LEU A  58      -9.952  21.210  -2.706  1.00-23.14           H
ATOM    881 2HD1 LEU A  58     -11.610  21.637  -3.180  1.00-23.14           H
ATOM    882 3HD1 LEU A  58     -10.886  20.101  -3.712  1.00-23.14           H
ATOM    883  CD2 LEU A  58     -11.465  21.091  -0.470  1.00-23.14           C
ATOM    884 1HD2 LEU A  58     -10.452  21.466  -0.321  1.00-23.14           H
ATOM    885 2HD2 LEU A  58     -11.774  20.576   0.439  1.00-23.14           H
ATOM    886 3HD2 LEU A  58     -12.131  21.930  -0.664  1.00-23.14           H
ATOM    887  N   LYS A  59     -15.151  17.374  -2.161  1.00-13.66           N
ATOM    888  H   LYS A  59     -14.369  16.933  -2.638  1.00-13.66           H
ATOM    889  CA  LYS A  59     -16.515  16.959  -2.511  1.00-13.66           C
ATOM    890  HA  LYS A  59     -17.098  17.827  -2.819  1.00-13.66           H
ATOM    891  C   LYS A  59     -17.215  16.336  -1.312  1.00-13.66           C
ATOM    892  O   LYS A  59     -18.364  16.645  -1.021  1.00-13.66           O
ATOM    893  CB  LYS A  59     -16.433  15.960  -3.670  1.00-13.66           C
ATOM    894 1HB  LYS A  59     -15.970  16.468  -4.512  1.00-13.66           H
ATOM    895 2HB  LYS A  59     -15.775  15.152  -3.364  1.00-13.66           H
ATOM    896  CG  LYS A  59     -17.748  15.346  -4.138  1.00-13.66           C
ATOM    897 1HG  LYS A  59     -18.145  14.710  -3.348  1.00-13.66           H
ATOM    898 2HG  LYS A  59     -18.462  16.143  -4.342  1.00-13.66           H
ATOM    899  CD  LYS A  59     -17.562  14.514  -5.414  1.00-13.66           C
ATOM    900 1HD  LYS A  59     -18.543  14.223  -5.790  1.00-13.66           H
ATOM    901 2HD  LYS A  59     -17.079  15.140  -6.160  1.00-13.66           H
ATOM    902  CE  LYS A  59     -16.714  13.257  -5.204  1.00-13.66           C
ATOM    903 1HE  LYS A  59     -15.754  13.543  -4.771  1.00-13.66           H
ATOM    904 2HE  LYS A  59     -17.226  12.600  -4.498  1.00-13.66           H
ATOM    905  NZ  LYS A  59     -16.435  12.503  -6.472  1.00-13.66           N
ATOM    906 1HZ  LYS A  59     -15.831  11.716  -6.273  1.00-13.66           H
ATOM    907 2HZ  LYS A  59     -15.960  13.107  -7.136  1.00-13.66           H
ATOM    908 3HZ  LYS A  59     -17.295  12.174  -6.885  1.00-13.66           H
ATOM    909  N   LEU A  60     -16.508  15.494  -0.580  1.00 -8.89           N
ATOM    910  H   LEU A  60     -15.560  15.261  -0.869  1.00 -8.89           H
ATOM    911  CA  LEU A  60     -17.049  14.853   0.613  1.00 -8.89           C
ATOM    912  HA  LEU A  60     -17.994  14.374   0.359  1.00 -8.89           H
ATOM    913  C   LEU A  60     -17.310  15.858   1.729  1.00 -8.89           C
ATOM    914  O   LEU A  60     -18.322  15.774   2.421  1.00 -8.89           O
ATOM    915  CB  LEU A  60     -16.058  13.786   1.066  1.00 -8.89           C
ATOM    916 1HB  LEU A  60     -15.885  13.132   0.212  1.00 -8.89           H
ATOM    917 2HB  LEU A  60     -15.114  14.280   1.293  1.00 -8.89           H
ATOM    918  CG  LEU A  60     -16.405  12.898   2.267  1.00 -8.89           C
ATOM    919  HG  LEU A  60     -16.413  13.509   3.169  1.00 -8.89           H
ATOM    920  CD1 LEU A  60     -17.746  12.182   2.162  1.00 -8.89           C
ATOM    921 1HD1 LEU A  60     -17.869  11.520   3.019  1.00 -8.89           H
ATOM    922 2HD1 LEU A  60     -17.787  11.597   1.242  1.00 -8.89           H
ATOM    923 3HD1 LEU A  60     -18.553  12.914   2.175  1.00 -8.89           H
ATOM    924  CD2 LEU A  60     -15.291  11.879   2.374  1.00 -8.89           C
ATOM    925 1HD2 LEU A  60     -15.538  11.149   3.142  1.00 -8.89           H
ATOM    926 2HD2 LEU A  60     -14.357  12.375   2.639  1.00 -8.89           H
ATOM    927 3HD2 LEU A  60     -15.159  11.351   1.429  1.00 -8.89           H
ATOM    928  N   GLN A  61     -16.445  16.850   1.878  1.00-20.10           N
ATOM    929  H   GLN A  61     -15.598  16.870   1.314  1.00-20.10           H
ATOM    930  CA  GLN A  61     -16.694  17.927   2.833  1.00-20.10           C
ATOM    931  HA  GLN A  61     -16.897  17.498   3.814  1.00-20.10           H
ATOM    932  C   GLN A  61     -17.929  18.718   2.414  1.00-20.10           C
ATOM    933  O   GLN A  61     -18.768  19.013   3.250  1.00-20.10           O
ATOM    934  CB  GLN A  61     -15.490  18.865   2.938  1.00-20.10           C
ATOM    935 1HB  GLN A  61     -15.196  19.163   1.933  1.00-20.10           H
ATOM    936 2HB  GLN A  61     -15.794  19.757   3.487  1.00-20.10           H
ATOM    937  CG  GLN A  61     -14.286  18.255   3.653  1.00-20.10           C
ATOM    938 1HG  GLN A  61     -14.544  18.079   4.695  1.00-20.10           H
ATOM    939 2HG  GLN A  61     -14.037  17.298   3.206  1.00-20.10           H
ATOM    940  CD  GLN A  61     -13.062  19.144   3.594  1.00-20.10           C
ATOM    941  OE1 GLN A  61     -13.125  20.300   3.184  1.00-20.10           O
ATOM    942  NE2 GLN A  61     -11.945  18.631   4.026  1.00-20.10           N
ATOM    943 1HE2 GLN A  61     -11.114  19.204   4.033  1.00-20.10           H
ATOM    944 2HE2 GLN A  61     -11.914  17.682   4.344  1.00-20.10           H
ATOM    945  N   LYS A  62     -18.108  18.998   1.130  1.00-22.23           N
ATOM    946  H   LYS A  62     -17.391  18.747   0.455  1.00-22.23           H
ATOM    947  CA  LYS A  62     -19.322  19.683   0.671  1.00-22.23           C
ATOM    948  HA  LYS A  62     -19.450  20.600   1.250  1.00-22.23           H
ATOM    949  C   LYS A  62     -20.563  18.832   0.901  1.00-22.23           C
ATOM    950  O   LYS A  62     -21.590  19.352   1.328  1.00-22.23           O
ATOM    951  CB  LYS A  62     -19.204  20.053  -0.808  1.00-22.23           C
ATOM    952 1HB  LYS A  62     -18.926  19.164  -1.372  1.00-22.23           H
ATOM    953 2HB  LYS A  62     -20.174  20.399  -1.164  1.00-22.23           H
ATOM    954  CG  LYS A  62     -18.186  21.150  -1.066  1.00-22.23           C
ATOM    955 1HG  LYS A  62     -18.555  22.084  -0.647  1.00-22.23           H
ATOM    956 2HG  LYS A  62     -17.246  20.903  -0.581  1.00-22.23           H
ATOM    957  CD  LYS A  62     -17.937  21.320  -2.551  1.00-22.23           C
ATOM    958 1HD  LYS A  62     -17.596  20.372  -2.969  1.00-22.23           H
ATOM    959 2HD  LYS A  62     -18.865  21.615  -3.039  1.00-22.23           H
ATOM    960  CE  LYS A  62     -16.881  22.380  -2.792  1.00-22.23           C
ATOM    961 1HE  LYS A  62     -17.216  23.324  -2.358  1.00-22.23           H
ATOM    962 2HE  LYS A  62     -15.953  22.078  -2.304  1.00-22.23           H
ATOM    963  NZ  LYS A  62     -16.629  22.566  -4.253  1.00-22.23           N
ATOM    964 1HZ  LYS A  62     -15.911  23.265  -4.399  1.00-22.23           H
ATOM    965 2HZ  LYS A  62     -17.481  22.866  -4.712  1.00-22.23           H
ATOM    966 3HZ  LYS A  62     -16.327  21.691  -4.666  1.00-22.23           H
ATOM    967  N   TRP A  63     -20.481  17.525   0.693  1.00 34.35           N
ATOM    968  H   TRP A  63     -19.632  17.128   0.298  1.00 34.35           H
ATOM    969  CA  TRP A  63     -21.606  16.644   1.008  1.00 34.35           C
ATOM    970  HA  TRP A  63     -22.480  16.966   0.444  1.00 34.35           H
ATOM    971  C   TRP A  63     -21.940  16.738   2.493  1.00 34.35           C
ATOM    972  O   TRP A  63     -23.108  16.838   2.862  1.00 34.35           O
ATOM    973  CB  TRP A  63     -21.292  15.179   0.683  1.00 34.35           C
ATOM    974 1HB  TRP A  63     -20.374  14.897   1.193  1.00 34.35           H
ATOM    975 2HB  TRP A  63     -22.096  14.563   1.084  1.00 34.35           H
ATOM    976  CG  TRP A  63     -21.141  14.841  -0.778  1.00 34.35           C
ATOM    977  CD1 TRP A  63     -21.553  15.568  -1.855  1.00 34.35           C
ATOM    978  HD1 TRP A  63     -22.025  16.539  -1.791  1.00 34.35           H
ATOM    979  CD2 TRP A  63     -20.575  13.635  -1.328  1.00 34.35           C
ATOM    980  NE1 TRP A  63     -21.315  14.903  -3.027  1.00 34.35           N
ATOM    981  HE1 TRP A  63     -21.576  15.243  -3.945  1.00 34.35           H
ATOM    982  CE2 TRP A  63     -20.720  13.705  -2.742  1.00 34.35           C
ATOM    983  CE3 TRP A  63     -19.971  12.492  -0.766  1.00 34.35           C
ATOM    984  HE3 TRP A  63     -19.849  12.417   0.301  1.00 34.35           H
ATOM    985  CZ2 TRP A  63     -20.302  12.661  -3.597  1.00 34.35           C
ATOM    986  HZ2 TRP A  63     -20.454  12.729  -4.663  1.00 34.35           H
ATOM    987  CZ3 TRP A  63     -19.524  11.448  -1.623  1.00 34.35           C
ATOM    988  HZ3 TRP A  63     -19.050  10.571  -1.204  1.00 34.35           H
ATOM    989  CH2 TRP A  63     -19.705  11.547  -3.034  1.00 34.35           C
ATOM    990  HH2 TRP A  63     -19.377  10.737  -3.672  1.00 34.35           H
ATOM    991  N   THR A  64     -20.921  16.738   3.340  1.00 -0.16           N
ATOM    992  H   THR A  64     -19.975  16.660   2.978  1.00 -0.16           H
ATOM    993  CA  THR A  64     -21.115  16.795   4.787  1.00 -0.16           C
ATOM    994  HA  THR A  64     -21.849  16.037   5.059  1.00 -0.16           H
ATOM    995  C   THR A  64     -21.641  18.158   5.248  1.00 -0.16           C
ATOM    996  O   THR A  64     -22.497  18.236   6.118  1.00 -0.16           O
ATOM    997  CB  THR A  64     -19.788  16.472   5.520  1.00 -0.16           C
ATOM    998  HB  THR A  64     -19.079  17.286   5.370  1.00 -0.16           H
ATOM    999  OG1 THR A  64     -19.233  15.262   4.994  1.00 -0.16           O
ATOM   1000  HG1 THR A  64     -18.904  15.432   4.099  1.00 -0.16           H
ATOM   1001  CG2 THR A  64     -19.992  16.237   7.003  1.00 -0.16           C
ATOM   1002 1HG2 THR A  64     -19.040  15.970   7.457  1.00 -0.16           H
ATOM   1003 2HG2 THR A  64     -20.700  15.422   7.156  1.00 -0.16           H
ATOM   1004 3HG2 THR A  64     -20.367  17.142   7.480  1.00 -0.16           H
ATOM   1005  N   GLN A  65     -21.189  19.253   4.658  1.00-23.34           N
ATOM   1006  H   GLN A  65     -20.456  19.184   3.954  1.00-23.34           H
ATOM   1007  CA  GLN A  65     -21.692  20.572   5.041  1.00-23.34           C
ATOM   1008  HA  GLN A  65     -21.650  20.664   6.126  1.00-23.34           H
ATOM   1009  C   GLN A  65     -23.144  20.778   4.618  1.00-23.34           C
ATOM   1010  O   GLN A  65     -23.926  21.424   5.319  1.00-23.34           O
ATOM   1011  CB  GLN A  65     -20.833  21.680   4.430  1.00-23.34           C
ATOM   1012 1HB  GLN A  65     -20.724  21.495   3.361  1.00-23.34           H
ATOM   1013 2HB  GLN A  65     -21.351  22.629   4.564  1.00-23.34           H
ATOM   1014  CG  GLN A  65     -19.458  21.806   5.066  1.00-23.34           C
ATOM   1015 1HG  GLN A  65     -19.580  21.988   6.133  1.00-23.34           H
ATOM   1016 2HG  GLN A  65     -18.899  20.882   4.936  1.00-23.34           H
ATOM   1017  CD  GLN A  65     -18.665  22.941   4.467  1.00-23.34           C
ATOM   1018  OE1 GLN A  65     -18.320  22.930   3.291  1.00-23.34           O
ATOM   1019  NE2 GLN A  65     -18.394  23.944   5.256  1.00-23.34           N
ATOM   1020 1HE2 GLN A  65     -17.888  24.734   4.889  1.00-23.34           H
ATOM   1021 2HE2 GLN A  65     -18.678  23.916   6.222  1.00-23.34           H
ATOM   1022  N   LYS A  66     -23.517  20.210   3.480  1.00 -8.17           N
ATOM   1023  H   LYS A  66     -22.833  19.698   2.932  1.00 -8.17           H
ATOM   1024  CA  LYS A  66     -24.881  20.339   2.960  1.00 -8.17           C
ATOM   1025  HA  LYS A  66     -25.290  21.297   3.278  1.00 -8.17           H
ATOM   1026  C   LYS A  66     -25.841  19.268   3.473  1.00 -8.17           C
ATOM   1027  O   LYS A  66     -27.005  19.238   3.073  1.00 -8.17           O
ATOM   1028  CB  LYS A  66     -24.840  20.348   1.432  1.00 -8.17           C
ATOM   1029 1HB  LYS A  66     -24.384  19.421   1.087  1.00 -8.17           H
ATOM   1030 2HB  LYS A  66     -25.863  20.395   1.059  1.00 -8.17           H
ATOM   1031  CG  LYS A  66     -24.070  21.555   0.870  1.00 -8.17           C
ATOM   1032 1HG  LYS A  66     -24.477  22.461   1.319  1.00 -8.17           H
ATOM   1033 2HG  LYS A  66     -23.019  21.481   1.143  1.00 -8.17           H
ATOM   1034  CD  LYS A  66     -24.177  21.685  -0.644  1.00 -8.17           C
ATOM   1035 1HD  LYS A  66     -25.232  21.715  -0.916  1.00 -8.17           H
ATOM   1036 2HD  LYS A  66     -23.716  22.626  -0.947  1.00 -8.17           H
ATOM   1037  CE  LYS A  66     -23.504  20.544  -1.399  1.00 -8.17           C
ATOM   1038 1HE  LYS A  66     -22.446  20.506  -1.134  1.00 -8.17           H
ATOM   1039 2HE  LYS A  66     -23.974  19.602  -1.117  1.00 -8.17           H
ATOM   1040  NZ  LYS A  66     -23.651  20.738  -2.877  1.00 -8.17           N
ATOM   1041 1HZ  LYS A  66     -23.347  19.907  -3.371  1.00 -8.17           H
ATOM   1042 2HZ  LYS A  66     -23.077  21.519  -3.178  1.00 -8.17           H
ATOM   1043 3HZ  LYS A  66     -24.616  20.935  -3.108  1.00 -8.17           H
ATOM   1044  N   LYS A  67     -25.392  18.391   4.361  1.00 11.49           N
ATOM   1045  H   LYS A  67     -24.436  18.432   4.678  1.00 11.49           H
ATOM   1046  CA  LYS A  67     -26.298  17.386   4.921  1.00 11.49           C
ATOM   1047  HA  LYS A  67     -26.854  16.933   4.101  1.00 11.49           H
ATOM   1048  C   LYS A  67     -27.283  18.079   5.858  1.00 11.49           C
ATOM   1049  O   LYS A  67     -27.001  19.154   6.396  1.00 11.49           O
ATOM   1050  CB  LYS A  67     -25.534  16.279   5.663  1.00 11.49           C
ATOM   1051 1HB  LYS A  67     -26.176  15.399   5.711  1.00 11.49           H
ATOM   1052 2HB  LYS A  67     -24.644  16.018   5.090  1.00 11.49           H
ATOM   1053  CG  LYS A  67     -25.138  16.628   7.092  1.00 11.49           C
ATOM   1054 1HG  LYS A  67     -24.569  17.550   7.102  1.00 11.49           H
ATOM   1055 2HG  LYS A  67     -26.041  16.790   7.670  1.00 11.49           H
ATOM   1056  CD  LYS A  67     -24.349  15.544   7.779  1.00 11.49           C
ATOM   1057 1HD  LYS A  67     -24.885  14.602   7.677  1.00 11.49           H
ATOM   1058 2HD  LYS A  67     -23.357  15.451   7.336  1.00 11.49           H
ATOM   1059  CE  LYS A  67     -24.250  15.913   9.249  1.00 11.49           C
ATOM   1060 1HE  LYS A  67     -23.626  16.802   9.356  1.00 11.49           H
ATOM   1061 2HE  LYS A  67     -25.255  16.156   9.602  1.00 11.49           H
ATOM   1062  NZ  LYS A  67     -23.720  14.816  10.110  1.00 11.49           N
ATOM   1063 1HZ  LYS A  67     -23.799  15.085  11.080  1.00 11.49           H
ATOM   1064 2HZ  LYS A  67     -22.746  14.640   9.897  1.00 11.49           H
ATOM   1065 3HZ  LYS A  67     -24.266  13.976   9.956  1.00 11.49           H
ATOM   1066  N   GLU A  68     -28.420  17.450   6.095  1.00 -2.50           N
ATOM   1067  H   GLU A  68     -28.641  16.599   5.595  1.00 -2.50           H
ATOM   1068  CA  GLU A  68     -29.333  17.928   7.127  1.00 -2.50           C
ATOM   1069  HA  GLU A  68     -29.486  19.001   7.016  1.00 -2.50           H
ATOM   1070  C   GLU A  68     -28.723  17.629   8.498  1.00 -2.50           C
ATOM   1071  O   GLU A  68     -28.255  16.512   8.744  1.00 -2.50           O
ATOM   1072  CB  GLU A  68     -30.664  17.196   6.995  1.00 -2.50           C
ATOM   1073 1HB  GLU A  68     -31.019  17.301   5.970  1.00 -2.50           H
ATOM   1074 2HB  GLU A  68     -30.484  16.142   7.189  1.00 -2.50           H
ATOM   1075  CG  GLU A  68     -31.749  17.671   7.938  1.00 -2.50           C
ATOM   1076 1HG  GLU A  68     -31.365  17.674   8.957  1.00 -2.50           H
ATOM   1077 2HG  GLU A  68     -32.039  18.686   7.671  1.00 -2.50           H
ATOM   1078  CD  GLU A  68     -32.954  16.761   7.882  1.00 -2.50           C
ATOM   1079  OE1 GLU A  68     -33.527  16.554   6.787  1.00 -2.50           O
ATOM   1080  OE2 GLU A  68     -33.333  16.203   8.934  1.00 -2.50           O
ATOM   1081  N   LYS A  69     -28.744  18.603   9.400  1.00-13.05           N
ATOM   1082  H   LYS A  69     -29.133  19.507   9.146  1.00-13.05           H
ATOM   1083  CA  LYS A  69     -28.234  18.413  10.759  1.00-13.05           C
ATOM   1084  HA  LYS A  69     -27.163  18.216  10.707  1.00-13.05           H
ATOM   1085  C   LYS A  69     -28.917  17.215  11.407  1.00-13.05           C
ATOM   1086  O   LYS A  69     -30.139  17.076  11.354  1.00-13.05           O
ATOM   1087  CB  LYS A  69     -28.488  19.673  11.594  1.00-13.05           C
ATOM   1088 1HB  LYS A  69     -28.100  20.535  11.052  1.00-13.05           H
ATOM   1089 2HB  LYS A  69     -29.565  19.796  11.708  1.00-13.05           H
ATOM   1090  CG  LYS A  69     -27.855  19.644  12.979  1.00-13.05           C
ATOM   1091 1HG  LYS A  69     -28.188  18.753  13.509  1.00-13.05           H
ATOM   1092 2HG  LYS A  69     -26.770  19.617  12.881  1.00-13.05           H
ATOM   1093  CD  LYS A  69     -28.261  20.860  13.790  1.00-13.05           C
ATOM   1094 1HD  LYS A  69     -27.969  21.764  13.259  1.00-13.05           H
ATOM   1095 2HD  LYS A  69     -29.343  20.856  13.919  1.00-13.05           H
ATOM   1096  CE  LYS A  69     -27.593  20.828  15.156  1.00-13.05           C
ATOM   1097 1HE  LYS A  69     -27.870  19.900  15.660  1.00-13.05           H
ATOM   1098 2HE  LYS A  69     -26.509  20.839  15.022  1.00-13.05           H
ATOM   1099  NZ  LYS A  69     -27.993  21.984  16.015  1.00-13.05           N
ATOM   1100 1HZ  LYS A  69     -27.581  21.885  16.935  1.00-13.05           H
ATOM   1101 2HZ  LYS A  69     -29.002  22.016  16.105  1.00-13.05           H
ATOM   1102 3HZ  LYS A  69     -27.673  22.848  15.598  1.00-13.05           H
ATOM   1103  N   GLY A  70     -28.125  16.350  12.015  1.00  2.73           N
ATOM   1104  H   GLY A  70     -27.119  16.510  12.019  1.00  2.73           H
ATOM   1105  CA  GLY A  70     -28.645  15.166  12.676  1.00  2.73           C
ATOM   1106 1HA  GLY A  70     -28.040  14.969  13.561  1.00  2.73           H
ATOM   1107 2HA  GLY A  70     -29.669  15.347  13.000  1.00  2.73           H
ATOM   1108  C   GLY A  70     -28.629  13.922  11.815  1.00  2.73           C
ATOM   1109  O   GLY A  70     -28.572  12.820  12.365  1.00  2.73           O
ATOM   1110  N   LYS A  71     -28.628  14.040  10.492  1.00-11.26           N
ATOM   1111  H   LYS A  71     -28.662  14.955  10.050  1.00-11.26           H
ATOM   1112  CA  LYS A  71     -28.505  12.844   9.657  1.00-11.26           C
ATOM   1113  HA  LYS A  71     -29.082  12.041  10.108  1.00-11.26           H
ATOM   1114  C   LYS A  71     -27.040  12.447   9.689  1.00-11.26           C
ATOM   1115  O   LYS A  71     -26.155  13.261   9.441  1.00-11.26           O
ATOM   1116  CB  LYS A  71     -29.028  13.059   8.234  1.00-11.26           C
ATOM   1117 1HB  LYS A  71     -28.598  13.968   7.811  1.00-11.26           H
ATOM   1118 2HB  LYS A  71     -28.734  12.207   7.621  1.00-11.26           H
ATOM   1119  CG  LYS A  71     -30.548  13.146   8.243  1.00-11.26           C
ATOM   1120 1HG  LYS A  71     -30.931  12.251   8.731  1.00-11.26           H
ATOM   1121 2HG  LYS A  71     -30.841  14.012   8.834  1.00-11.26           H
ATOM   1122  CD  LYS A  71     -31.210  13.255   6.879  1.00-11.26           C
ATOM   1123 1HD  LYS A  71     -30.895  14.178   6.396  1.00-11.26           H
ATOM   1124 2HD  LYS A  71     -30.937  12.403   6.256  1.00-11.26           H
ATOM   1125  CE  LYS A  71     -32.719  13.269   7.108  1.00-11.26           C
ATOM   1126 1HE  LYS A  71     -33.032  12.273   7.428  1.00-11.26           H
ATOM   1127 2HE  LYS A  71     -32.934  13.960   7.925  1.00-11.26           H
ATOM   1128  NZ  LYS A  71     -33.536  13.692   5.928  1.00-11.26           N
ATOM   1129 1HZ  LYS A  71     -34.517  13.541   6.129  1.00-11.26           H
ATOM   1130 2HZ  LYS A  71     -33.281  13.167   5.103  1.00-11.26           H
ATOM   1131 3HZ  LYS A  71     -33.395  14.681   5.759  1.00-11.26           H
ATOM   1132  N   LYS A  72     -26.767  11.212  10.072  1.00-10.01           N
ATOM   1133  H   LYS A  72     -27.527  10.585  10.307  1.00-10.01           H
ATOM   1134  CA  LYS A  72     -25.387  10.748  10.189  1.00-10.01           C
ATOM   1135  HA  LYS A  72     -24.784  11.537  10.637  1.00-10.01           H
ATOM   1136  C   LYS A  72     -24.828  10.475   8.804  1.00-10.01           C
ATOM   1137  O   LYS A  72     -25.547  10.002   7.918  1.00-10.01           O
ATOM   1138  CB  LYS A  72     -25.319   9.520  11.102  1.00-10.01           C
ATOM   1139 1HB  LYS A  72     -26.064   8.788  10.789  1.00-10.01           H
ATOM   1140 2HB  LYS A  72     -24.330   9.072  11.020  1.00-10.01           H
ATOM   1141  CG  LYS A  72     -25.556   9.923  12.560  1.00-10.01           C
ATOM   1142 1HG  LYS A  72     -24.820  10.684  12.823  1.00-10.01           H
ATOM   1143 2HG  LYS A  72     -26.549  10.361  12.652  1.00-10.01           H
ATOM   1144  CD  LYS A  72     -25.440   8.782  13.562  1.00-10.01           C
ATOM   1145 1HD  LYS A  72     -26.208   8.037  13.353  1.00-10.01           H
ATOM   1146 2HD  LYS A  72     -24.454   8.324  13.487  1.00-10.01           H
ATOM   1147  CE  LYS A  72     -25.634   9.358  14.964  1.00-10.01           C
ATOM   1148 1HE  LYS A  72     -24.848  10.093  15.143  1.00-10.01           H
ATOM   1149 2HE  LYS A  72     -26.589   9.886  14.987  1.00-10.01           H
ATOM   1150  NZ  LYS A  72     -25.620   8.358  16.084  1.00-10.01           N
ATOM   1151 1HZ  LYS A  72     -25.731   8.839  16.971  1.00-10.01           H
ATOM   1152 2HZ  LYS A  72     -24.740   7.856  16.104  1.00-10.01           H
ATOM   1153 3HZ  LYS A  72     -26.378   7.700  15.977  1.00-10.01           H
ATOM   1154  N   LEU A  73     -23.551  10.787   8.628  1.00 20.08           N
ATOM   1155  H   LEU A  73     -23.036  11.187   9.400  1.00 20.08           H
ATOM   1156  CA  LEU A  73     -22.837  10.544   7.374  1.00 20.08           C
ATOM   1157  HA  LEU A  73     -23.303  11.104   6.565  1.00 20.08           H
ATOM   1158  C   LEU A  73     -22.929   9.052   7.083  1.00 20.08           C
ATOM   1159  O   LEU A  73     -22.812   8.244   8.010  1.00 20.08           O
ATOM   1160  CB  LEU A  73     -21.365  10.962   7.522  1.00 20.08           C
ATOM   1161 1HB  LEU A  73     -21.339  12.002   7.846  1.00 20.08           H
ATOM   1162 2HB  LEU A  73     -20.937  10.356   8.321  1.00 20.08           H
ATOM   1163  CG  LEU A  73     -20.446  10.826   6.294  1.00 20.08           C
ATOM   1164  HG  LEU A  73     -20.521   9.808   5.918  1.00 20.08           H
ATOM   1165  CD1 LEU A  73     -20.833  11.786   5.164  1.00 20.08           C
ATOM   1166 1HD1 LEU A  73     -20.154  11.660   4.322  1.00 20.08           H
ATOM   1167 2HD1 LEU A  73     -20.776  12.819   5.514  1.00 20.08           H
ATOM   1168 3HD1 LEU A  73     -21.850  11.585   4.829  1.00 20.08           H
ATOM   1169  CD2 LEU A  73     -18.989  11.070   6.683  1.00 20.08           C
ATOM   1170 1HD2 LEU A  73     -18.345  10.920   5.817  1.00 20.08           H
ATOM   1171 2HD2 LEU A  73     -18.695  10.366   7.462  1.00 20.08           H
ATOM   1172 3HD2 LEU A  73     -18.865  12.089   7.054  1.00 20.08           H
ATOM   1173  N   SER A  74     -23.157   8.684   5.828  1.00  3.92           N
ATOM   1174  H   SER A  74     -23.275   9.380   5.108  1.00  3.92           H
ATOM   1175  CA  SER A  74     -23.272   7.275   5.466  1.00  3.92           C
ATOM   1176  HA  SER A  74     -24.144   6.867   5.968  1.00  3.92           H
ATOM   1177  C   SER A  74     -22.029   6.518   5.913  1.00  3.92           C
ATOM   1178  O   SER A  74     -20.914   7.020   5.766  1.00  3.92           O
ATOM   1179  CB  SER A  74     -23.437   7.115   3.955  1.00  3.92           C
ATOM   1180 1HB  SER A  74     -22.489   7.344   3.473  1.00  3.92           H
ATOM   1181 2HB  SER A  74     -23.708   6.084   3.729  1.00  3.92           H
ATOM   1182  OG  SER A  74     -24.423   7.995   3.447  1.00  3.92           O
ATOM   1183  HG  SER A  74     -24.708   7.666   2.579  1.00  3.92           H
ATOM   1184  N   ARG A  75     -22.189   5.314   6.442  1.00  4.66           N
ATOM   1185  H   ARG A  75     -23.129   4.928   6.517  1.00  4.66           H
ATOM   1186  CA  ARG A  75     -21.049   4.554   6.963  1.00  4.66           C
ATOM   1187  HA  ARG A  75     -20.544   5.171   7.709  1.00  4.66           H
ATOM   1188  C   ARG A  75     -20.044   4.266   5.857  1.00  4.66           C
ATOM   1189  O   ARG A  75     -18.848   4.399   6.060  1.00  4.66           O
ATOM   1190  CB  ARG A  75     -21.534   3.265   7.635  1.00  4.66           C
ATOM   1191 1HB  ARG A  75     -22.400   3.511   8.249  1.00  4.66           H
ATOM   1192 2HB  ARG A  75     -21.845   2.558   6.865  1.00  4.66           H
ATOM   1193  CG  ARG A  75     -20.488   2.615   8.539  1.00  4.66           C
ATOM   1194 1HG  ARG A  75     -19.618   2.326   7.949  1.00  4.66           H
ATOM   1195 2HG  ARG A  75     -20.177   3.342   9.290  1.00  4.66           H
ATOM   1196  CD  ARG A  75     -21.039   1.387   9.249  1.00  4.66           C
ATOM   1197 1HD  ARG A  75     -20.329   1.081  10.019  1.00  4.66           H
ATOM   1198 2HD  ARG A  75     -21.983   1.643   9.729  1.00  4.66           H
ATOM   1199  NE  ARG A  75     -21.224   0.264   8.319  1.00  4.66           N
ATOM   1200  HE  ARG A  75     -20.402  -0.051   7.809  1.00  4.66           H
ATOM   1201  CZ  ARG A  75     -22.330  -0.426   8.089  1.00  4.66           C
ATOM   1202  NH1 ARG A  75     -22.276  -1.363   7.194  1.00  4.66           N
ATOM   1203 1HH1 ARG A  75     -21.391  -1.537   6.729  1.00  4.66           H
ATOM   1204 2HH1 ARG A  75     -23.098  -1.903   6.986  1.00  4.66           H
ATOM   1205  NH2 ARG A  75     -23.474  -0.237   8.692  1.00  4.66           N
ATOM   1206 1HH2 ARG A  75     -23.551   0.451   9.417  1.00  4.66           H
ATOM   1207 2HH2 ARG A  75     -24.266  -0.804   8.428  1.00  4.66           H
ATOM   1208  N   MET A  76     -20.518   3.990   4.650  1.00-12.90           N
ATOM   1209  H   MET A  76     -21.519   3.892   4.517  1.00-12.90           H
ATOM   1210  CA  MET A  76     -19.608   3.817   3.511  1.00-12.90           C
ATOM   1211  HA  MET A  76     -18.886   3.039   3.759  1.00-12.90           H
ATOM   1212  C   MET A  76     -18.820   5.097   3.211  1.00-12.90           C
ATOM   1213  O   MET A  76     -17.639   5.042   2.889  1.00-12.90           O
ATOM   1214  CB  MET A  76     -20.389   3.389   2.264  1.00-12.90           C
ATOM   1215 1HB  MET A  76     -21.159   4.135   2.068  1.00-12.90           H
ATOM   1216 2HB  MET A  76     -19.706   3.365   1.413  1.00-12.90           H
ATOM   1217  CG  MET A  76     -21.055   2.019   2.395  1.00-12.90           C
ATOM   1218 1HG  MET A  76     -20.290   1.252   2.498  1.00-12.90           H
ATOM   1219 2HG  MET A  76     -21.666   2.013   3.296  1.00-12.90           H
ATOM   1220  SD  MET A  76     -22.131   1.613   0.995  1.00-12.90           S
ATOM   1221  CE  MET A  76     -21.002   1.222  -0.341  1.00-12.90           C
ATOM   1222 1HE  MET A  76     -21.568   1.022  -1.252  1.00-12.90           H
ATOM   1223 2HE  MET A  76     -20.425   0.333  -0.084  1.00-12.90           H
ATOM   1224 3HE  MET A  76     -20.322   2.056  -0.516  1.00-12.90           H
ATOM   1225  N   LYS A  77     -19.435   6.262   3.382  1.00-14.69           N
ATOM   1226  H   LYS A  77     -20.388   6.278   3.712  1.00-14.69           H
ATOM   1227  CA  LYS A  77     -18.748   7.539   3.145  1.00-14.69           C
ATOM   1228  HA  LYS A  77     -18.184   7.458   2.218  1.00-14.69           H
ATOM   1229  C   LYS A  77     -17.757   7.874   4.251  1.00-14.69           C
ATOM   1230  O   LYS A  77     -16.775   8.568   4.016  1.00-14.69           O
ATOM   1231  CB  LYS A  77     -19.737   8.693   2.992  1.00-14.69           C
ATOM   1232 1HB  LYS A  77     -20.410   8.706   3.846  1.00-14.69           H
ATOM   1233 2HB  LYS A  77     -19.174   9.625   2.984  1.00-14.69           H
ATOM   1234  CG  LYS A  77     -20.545   8.623   1.713  1.00-14.69           C
ATOM   1235 1HG  LYS A  77     -19.865   8.609   0.861  1.00-14.69           H
ATOM   1236 2HG  LYS A  77     -21.137   7.708   1.707  1.00-14.69           H
ATOM   1237  CD  LYS A  77     -21.471   9.814   1.590  1.00-14.69           C
ATOM   1238 1HD  LYS A  77     -22.131   9.848   2.458  1.00-14.69           H
ATOM   1239 2HD  LYS A  77     -20.885  10.732   1.547  1.00-14.69           H
ATOM   1240  CE  LYS A  77     -22.301   9.674   0.330  1.00-14.69           C
ATOM   1241 1HE  LYS A  77     -21.634   9.617  -0.533  1.00-14.69           H
ATOM   1242 2HE  LYS A  77     -22.856   8.736   0.392  1.00-14.69           H
ATOM   1243  NZ  LYS A  77     -23.276  10.788   0.124  1.00-14.69           N
ATOM   1244 1HZ  LYS A  77     -23.848  10.597  -0.692  1.00-14.69           H
ATOM   1245 2HZ  LYS A  77     -22.791  11.662  -0.016  1.00-14.69           H
ATOM   1246 3HZ  LYS A  77     -23.878  10.874   0.936  1.00-14.69           H
ATOM   1247  N   LEU A  78     -17.970   7.344   5.444  1.00  0.86           N
ATOM   1248  H   LEU A  78     -18.828   6.838   5.621  1.00  0.86           H
ATOM   1249  CA  LEU A  78     -16.977   7.464   6.507  1.00  0.86           C
ATOM   1250  HA  LEU A  78     -16.688   8.510   6.614  1.00  0.86           H
ATOM   1251  C   LEU A  78     -15.738   6.655   6.136  1.00  0.86           C
ATOM   1252  O   LEU A  78     -14.612   7.128   6.284  1.00  0.86           O
ATOM   1253  CB  LEU A  78     -17.551   6.955   7.832  1.00  0.86           C
ATOM   1254 1HB  LEU A  78     -18.458   7.518   8.052  1.00  0.86           H
ATOM   1255 2HB  LEU A  78     -17.830   5.914   7.700  1.00  0.86           H
ATOM   1256  CG  LEU A  78     -16.627   7.017   9.057  1.00  0.86           C
ATOM   1257  HG  LEU A  78     -15.706   6.481   8.832  1.00  0.86           H
ATOM   1258  CD1 LEU A  78     -16.270   8.451   9.441  1.00  0.86           C
ATOM   1259 1HD1 LEU A  78     -15.673   8.446  10.352  1.00  0.86           H
ATOM   1260 2HD1 LEU A  78     -17.176   9.033   9.613  1.00  0.86           H
ATOM   1261 3HD1 LEU A  78     -15.682   8.914   8.650  1.00  0.86           H
ATOM   1262  CD2 LEU A  78     -17.310   6.311  10.220  1.00  0.86           C
ATOM   1263 1HD2 LEU A  78     -16.665   6.356  11.095  1.00  0.86           H
ATOM   1264 2HD2 LEU A  78     -17.480   5.265   9.966  1.00  0.86           H
ATOM   1265 3HD2 LEU A  78     -18.263   6.791  10.447  1.00  0.86           H
ATOM   1266  N   LEU A  79     -15.932   5.451   5.611  1.00 -6.20           N
ATOM   1267  H   LEU A  79     -16.873   5.090   5.508  1.00 -6.20           H
ATOM   1268  CA  LEU A  79     -14.792   4.621   5.214  1.00 -6.20           C
ATOM   1269  HA  LEU A  79     -14.103   4.557   6.057  1.00 -6.20           H
ATOM   1270  C   LEU A  79     -14.055   5.263   4.044  1.00 -6.20           C
ATOM   1271  O   LEU A  79     -12.832   5.312   4.017  1.00 -6.20           O
ATOM   1272  CB  LEU A  79     -15.228   3.206   4.820  1.00 -6.20           C
ATOM   1273 1HB  LEU A  79     -15.799   3.273   3.895  1.00 -6.20           H
ATOM   1274 2HB  LEU A  79     -14.321   2.643   4.603  1.00 -6.20           H
ATOM   1275  CG  LEU A  79     -16.067   2.385   5.809  1.00 -6.20           C
ATOM   1276  HG  LEU A  79     -17.050   2.834   5.865  1.00 -6.20           H
ATOM   1277  CD1 LEU A  79     -16.246   0.978   5.280  1.00 -6.20           C
ATOM   1278 1HD1 LEU A  79     -17.019   0.476   5.860  1.00 -6.20           H
ATOM   1279 2HD1 LEU A  79     -15.314   0.419   5.368  1.00 -6.20           H
ATOM   1280 3HD1 LEU A  79     -16.555   0.998   4.238  1.00 -6.20           H
ATOM   1281  CD2 LEU A  79     -15.505   2.339   7.222  1.00 -6.20           C
ATOM   1282 1HD2 LEU A  79     -16.076   1.635   7.829  1.00 -6.20           H
ATOM   1283 2HD2 LEU A  79     -15.574   3.325   7.679  1.00 -6.20           H
ATOM   1284 3HD2 LEU A  79     -14.462   2.028   7.196  1.00 -6.20           H
ATOM   1285  N   LEU A  80     -14.814   5.838   3.121  1.00  4.24           N
ATOM   1286  H   LEU A  80     -15.821   5.734   3.178  1.00  4.24           H
ATOM   1287  CA  LEU A  80     -14.256   6.626   2.023  1.00  4.24           C
ATOM   1288  HA  LEU A  80     -13.608   6.001   1.406  1.00  4.24           H
ATOM   1289  C   LEU A  80     -13.424   7.796   2.533  1.00  4.24           C
ATOM   1290  O   LEU A  80     -12.380   8.090   1.960  1.00  4.24           O
ATOM   1291  CB  LEU A  80     -15.407   7.170   1.178  1.00  4.24           C
ATOM   1292 1HB  LEU A  80     -15.803   6.361   0.572  1.00  4.24           H
ATOM   1293 2HB  LEU A  80     -16.180   7.440   1.881  1.00  4.24           H
ATOM   1294  CG  LEU A  80     -15.211   8.405   0.288  1.00  4.24           C
ATOM   1295  HG  LEU A  80     -14.802   9.204   0.901  1.00  4.24           H
ATOM   1296  CD1 LEU A  80     -14.273   8.196  -0.885  1.00  4.24           C
ATOM   1297 1HD1 LEU A  80     -14.043   9.154  -1.348  1.00  4.24           H
ATOM   1298 2HD1 LEU A  80     -14.732   7.545  -1.622  1.00  4.24           H
ATOM   1299 3HD1 LEU A  80     -13.336   7.751  -0.548  1.00  4.24           H
ATOM   1300  CD2 LEU A  80     -16.586   8.862  -0.190  1.00  4.24           C
ATOM   1301 1HD2 LEU A  80     -16.484   9.821  -0.687  1.00  4.24           H
ATOM   1302 2HD2 LEU A  80     -17.253   8.993   0.660  1.00  4.24           H
ATOM   1303 3HD2 LEU A  80     -17.008   8.129  -0.881  1.00  4.24           H
ATOM   1304  N   LYS A  81     -13.844   8.465   3.602  1.00-16.96           N
ATOM   1305  H   LYS A  81     -14.717   8.208   4.051  1.00-16.96           H
ATOM   1306  CA  LYS A  81     -13.063   9.588   4.119  1.00-16.96           C
ATOM   1307  HA  LYS A  81     -12.917  10.313   3.318  1.00-16.96           H
ATOM   1308  C   LYS A  81     -11.699   9.095   4.543  1.00-16.96           C
ATOM   1309  O   LYS A  81     -10.686   9.672   4.177  1.00-16.96           O
ATOM   1310  CB  LYS A  81     -13.733  10.276   5.315  1.00-16.96           C
ATOM   1311 1HB  LYS A  81     -14.766  10.506   5.062  1.00-16.96           H
ATOM   1312 2HB  LYS A  81     -13.733   9.600   6.170  1.00-16.96           H
ATOM   1313  CG  LYS A  81     -13.018  11.566   5.699  1.00-16.96           C
ATOM   1314 1HG  LYS A  81     -11.980  11.346   5.948  1.00-16.96           H
ATOM   1315 2HG  LYS A  81     -13.037  12.245   4.847  1.00-16.96           H
ATOM   1316  CD  LYS A  81     -13.662  12.250   6.882  1.00-16.96           C
ATOM   1317 1HD  LYS A  81     -14.710  12.452   6.659  1.00-16.96           H
ATOM   1318 2HD  LYS A  81     -13.597  11.595   7.752  1.00-16.96           H
ATOM   1319  CE  LYS A  81     -12.938  13.558   7.178  1.00-16.96           C
ATOM   1320 1HE  LYS A  81     -11.882  13.348   7.355  1.00-16.96           H
ATOM   1321 2HE  LYS A  81     -13.025  14.221   6.315  1.00-16.96           H
ATOM   1322  NZ  LYS A  81     -13.509  14.235   8.383  1.00-16.96           N
ATOM   1323 1HZ  LYS A  81     -12.961  15.055   8.609  1.00-16.96           H
ATOM   1324 2HZ  LYS A  81     -13.481  13.600   9.173  1.00-16.96           H
ATOM   1325 3HZ  LYS A  81     -14.470  14.506   8.202  1.00-16.96           H
ATOM   1326  N   HIS A  82     -11.668   8.013   5.298  1.00-12.03           N
ATOM   1327  H   HIS A  82     -12.528   7.543   5.548  1.00-12.03           H
ATOM   1328  CA  HIS A  82     -10.397   7.510   5.796  1.00-12.03           C
ATOM   1329  HA  HIS A  82      -9.822   8.350   6.185  1.00-12.03           H
ATOM   1330  C   HIS A  82      -9.544   6.895   4.702  1.00-12.03           C
ATOM   1331  O   HIS A  82      -8.335   7.053   4.753  1.00-12.03           O
ATOM   1332  CB  HIS A  82     -10.636   6.561   6.959  1.00-12.03           C
ATOM   1333 1HB  HIS A  82     -11.357   5.802   6.660  1.00-12.03           H
ATOM   1334 2HB  HIS A  82      -9.694   6.074   7.212  1.00-12.03           H
ATOM   1335  CG  HIS A  82     -11.133   7.270   8.178  1.00-12.03           C
ATOM   1336  ND1 HIS A  82     -10.280   7.925   9.040  1.00-12.03           N
ATOM   1337  CD2 HIS A  82     -12.403   7.493   8.619  1.00-12.03           C
ATOM   1338  HD2 HIS A  82     -13.293   7.117   8.133  1.00-12.03           H
ATOM   1339  CE1 HIS A  82     -11.081   8.512   9.978  1.00-12.03           C
ATOM   1340  HE1 HIS A  82     -10.708   9.097  10.808  1.00-12.03           H
ATOM   1341  NE2 HIS A  82     -12.395   8.265   9.753  1.00-12.03           N
ATOM   1342  HE2 HIS A  82     -13.181   8.576  10.309  1.00-12.03           H
ATOM   1343  N   LEU A  83     -10.139   6.314   3.666  1.00-15.36           N
ATOM   1344  H   LEU A  83     -11.141   6.156   3.675  1.00-15.36           H
ATOM   1345  CA  LEU A  83      -9.362   5.903   2.494  1.00-15.36           C
ATOM   1346  HA  LEU A  83      -8.536   5.270   2.824  1.00-15.36           H
ATOM   1347  C   LEU A  83      -8.776   7.128   1.800  1.00-15.36           C
ATOM   1348  O   LEU A  83      -7.610   7.150   1.465  1.00-15.36           O
ATOM   1349  CB  LEU A  83     -10.230   5.132   1.491  1.00-15.36           C
ATOM   1350 1HB  LEU A  83     -10.715   4.310   2.012  1.00-15.36           H
ATOM   1351 2HB  LEU A  83     -11.004   5.809   1.135  1.00-15.36           H
ATOM   1352  CG  LEU A  83      -9.502   4.566   0.254  1.00-15.36           C
ATOM   1353  HG  LEU A  83      -8.876   5.349  -0.168  1.00-15.36           H
ATOM   1354  CD1 LEU A  83      -8.614   3.372   0.604  1.00-15.36           C
ATOM   1355 1HD1 LEU A  83      -8.133   3.000  -0.304  1.00-15.36           H
ATOM   1356 2HD1 LEU A  83      -9.196   2.571   1.057  1.00-15.36           H
ATOM   1357 3HD1 LEU A  83      -7.821   3.689   1.282  1.00-15.36           H
ATOM   1358  CD2 LEU A  83     -10.505   4.164  -0.826  1.00-15.36           C
ATOM   1359 1HD2 LEU A  83      -9.960   3.796  -1.698  1.00-15.36           H
ATOM   1360 2HD2 LEU A  83     -11.089   5.033  -1.127  1.00-15.36           H
ATOM   1361 3HD2 LEU A  83     -11.163   3.378  -0.465  1.00-15.36           H
ATOM   1362  N   THR A  84      -9.558   8.181   1.619  1.00-19.03           N
ATOM   1363  H   THR A  84     -10.522   8.147   1.929  1.00-19.03           H
ATOM   1364  CA  THR A  84      -9.062   9.384   0.946  1.00-19.03           C
ATOM   1365  HA  THR A  84      -8.686   9.106  -0.040  1.00-19.03           H
ATOM   1366  C   THR A  84      -7.911   9.994   1.738  1.00-19.03           C
ATOM   1367  O   THR A  84      -6.903  10.406   1.175  1.00-19.03           O
ATOM   1368  CB  THR A  84     -10.189  10.433   0.781  1.00-19.03           C
ATOM   1369  HB  THR A  84     -10.521  10.768   1.764  1.00-19.03           H
ATOM   1370  OG1 THR A  84     -11.291   9.838   0.089  1.00-19.03           O
ATOM   1371  HG1 THR A  84     -11.695   9.179   0.673  1.00-19.03           H
ATOM   1372  CG2 THR A  84      -9.754  11.626  -0.034  1.00-19.03           C
ATOM   1373 1HG2 THR A  84     -10.615  12.263  -0.227  1.00-19.03           H
ATOM   1374 2HG2 THR A  84      -9.338  11.297  -0.987  1.00-19.03           H
ATOM   1375 3HG2 THR A  84      -9.000  12.198   0.506  1.00-19.03           H
ATOM   1376  N   LEU A  85      -8.029  10.018   3.057  1.00-23.62           N
ATOM   1377  H   LEU A  85      -8.880   9.677   3.490  1.00-23.62           H
ATOM   1378  CA  LEU A  85      -6.955  10.538   3.896  1.00-23.62           C
ATOM   1379  HA  LEU A  85      -6.652  11.512   3.512  1.00-23.62           H
ATOM   1380  C   LEU A  85      -5.723   9.634   3.859  1.00-23.62           C
ATOM   1381  O   LEU A  85      -4.600  10.129   3.854  1.00-23.62           O
ATOM   1382  CB  LEU A  85      -7.436  10.700   5.341  1.00-23.62           C
ATOM   1383 1HB  LEU A  85      -7.793   9.729   5.684  1.00-23.62           H
ATOM   1384 2HB  LEU A  85      -6.571  10.967   5.944  1.00-23.62           H
ATOM   1385  CG  LEU A  85      -8.532  11.743   5.625  1.00-23.62           C
ATOM   1386  HG  LEU A  85      -9.382  11.548   4.980  1.00-23.62           H
ATOM   1387  CD1 LEU A  85      -9.001  11.602   7.073  1.00-23.62           C
ATOM   1388 1HD1 LEU A  85      -9.772  12.339   7.286  1.00-23.62           H
ATOM   1389 2HD1 LEU A  85      -8.164  11.756   7.755  1.00-23.62           H
ATOM   1390 3HD1 LEU A  85      -9.413  10.605   7.233  1.00-23.62           H
ATOM   1391  CD2 LEU A  85      -8.084  13.175   5.355  1.00-23.62           C
ATOM   1392 1HD2 LEU A  85      -8.877  13.872   5.621  1.00-23.62           H
ATOM   1393 2HD2 LEU A  85      -7.855  13.298   4.297  1.00-23.62           H
ATOM   1394 3HD2 LEU A  85      -7.193  13.408   5.937  1.00-23.62           H
ATOM   1395  N   ALA A  86      -5.917   8.324   3.817  1.00-25.16           N
ATOM   1396  H   ALA A  86      -6.859   7.949   3.838  1.00-25.16           H
ATOM   1397  CA  ALA A  86      -4.807   7.378   3.749  1.00-25.16           C
ATOM   1398  HA  ALA A  86      -4.100   7.601   4.548  1.00-25.16           H
ATOM   1399  C   ALA A  86      -4.070   7.498   2.416  1.00-25.16           C
ATOM   1400  O   ALA A  86      -2.848   7.522   2.369  1.00-25.16           O
ATOM   1401  CB  ALA A  86      -5.339   5.956   3.930  1.00-25.16           C
ATOM   1402 1HB  ALA A  86      -5.821   5.856   4.903  1.00-25.16           H
ATOM   1403 2HB  ALA A  86      -4.512   5.256   3.863  1.00-25.16           H
ATOM   1404 3HB  ALA A  86      -6.058   5.719   3.143  1.00-25.16           H
ATOM   1405  N   ASN A  87      -4.824   7.593   1.335  1.00-13.81           N
ATOM   1406  H   ASN A  87      -5.835   7.514   1.425  1.00-13.81           H
ATOM   1407  CA  ASN A  87      -4.260   7.683  -0.006  1.00-13.81           C
ATOM   1408  HA  ASN A  87      -3.492   6.915  -0.126  1.00-13.81           H
ATOM   1409  C   ASN A  87      -3.604   9.045  -0.213  1.00-13.81           C
ATOM   1410  O   ASN A  87      -2.621   9.168  -0.941  1.00-13.81           O
ATOM   1411  CB  ASN A  87      -5.358   7.443  -1.045  1.00-13.81           C
ATOM   1412 1HB  ASN A  87      -6.218   8.071  -0.818  1.00-13.81           H
ATOM   1413 2HB  ASN A  87      -4.977   7.722  -2.024  1.00-13.81           H
ATOM   1414  CG  ASN A  87      -5.802   5.995  -1.104  1.00-13.81           C
ATOM   1415  OD1 ASN A  87      -5.938   5.313  -0.102  1.00-13.81           O
ATOM   1416  ND2 ASN A  87      -6.041   5.523  -2.288  1.00-13.81           N
ATOM   1417 1HD2 ASN A  87      -6.310   4.548  -2.388  1.00-13.81           H
ATOM   1418 2HD2 ASN A  87      -5.944   6.107  -3.094  1.00-13.81           H
ATOM   1419  N   LEU A  88      -4.091  10.073   0.471  1.00 -3.86           N
ATOM   1420  H   LEU A  88      -4.962   9.973   0.981  1.00 -3.86           H
ATOM   1421  CA  LEU A  88      -3.376  11.347   0.508  1.00 -3.86           C
ATOM   1422  HA  LEU A  88      -3.168  11.669  -0.512  1.00 -3.86           H
ATOM   1423  C   LEU A  88      -2.040  11.174   1.211  1.00 -3.86           C
ATOM   1424  O   LEU A  88      -1.051  11.704   0.744  1.00 -3.86           O
ATOM   1425  CB  LEU A  88      -4.163  12.444   1.235  1.00 -3.86           C
ATOM   1426 1HB  LEU A  88      -4.672  11.987   2.080  1.00 -3.86           H
ATOM   1427 2HB  LEU A  88      -3.444  13.160   1.633  1.00 -3.86           H
ATOM   1428  CG  LEU A  88      -5.194  13.239   0.423  1.00 -3.86           C
ATOM   1429  HG  LEU A  88      -5.847  12.533  -0.080  1.00 -3.86           H
ATOM   1430  CD1 LEU A  88      -6.050  14.091   1.353  1.00 -3.86           C
ATOM   1431 1HD1 LEU A  88      -6.790  14.637   0.769  1.00 -3.86           H
ATOM   1432 2HD1 LEU A  88      -5.423  14.797   1.900  1.00 -3.86           H
ATOM   1433 3HD1 LEU A  88      -6.569  13.444   2.060  1.00 -3.86           H
ATOM   1434  CD2 LEU A  88      -4.538  14.140  -0.633  1.00 -3.86           C
ATOM   1435 1HD2 LEU A  88      -5.305  14.701  -1.168  1.00 -3.86           H
ATOM   1436 2HD2 LEU A  88      -3.990  13.532  -1.353  1.00 -3.86           H
ATOM   1437 3HD2 LEU A  88      -3.848  14.837  -0.155  1.00 -3.86           H
ATOM   1438  N   LEU A  89      -1.975  10.434   2.309  1.00-17.86           N
ATOM   1439  H   LEU A  89      -2.811  10.002   2.683  1.00-17.86           H
ATOM   1440  CA  LEU A  89      -0.691  10.225   2.983  1.00-17.86           C
ATOM   1441  HA  LEU A  89      -0.220  11.192   3.152  1.00-17.86           H
ATOM   1442  C   LEU A  89       0.257   9.405   2.114  1.00-17.86           C
ATOM   1443  O   LEU A  89       1.441   9.713   2.053  1.00-17.86           O
ATOM   1444  CB  LEU A  89      -0.875   9.523   4.332  1.00-17.86           C
ATOM   1445 1HB  LEU A  89      -1.440   8.609   4.162  1.00-17.86           H
ATOM   1446 2HB  LEU A  89       0.109   9.234   4.696  1.00-17.86           H
ATOM   1447  CG  LEU A  89      -1.567  10.313   5.453  1.00-17.86           C
ATOM   1448  HG  LEU A  89      -2.501  10.717   5.076  1.00-17.86           H
ATOM   1449  CD1 LEU A  89      -1.889   9.366   6.601  1.00-17.86           C
ATOM   1450 1HD1 LEU A  89      -2.406   9.910   7.391  1.00-17.86           H
ATOM   1451 2HD1 LEU A  89      -0.970   8.934   6.998  1.00-17.86           H
ATOM   1452 3HD1 LEU A  89      -2.537   8.567   6.243  1.00-17.86           H
ATOM   1453  CD2 LEU A  89      -0.720  11.477   5.966  1.00-17.86           C
ATOM   1454 1HD2 LEU A  89      -1.253  11.996   6.763  1.00-17.86           H
ATOM   1455 2HD2 LEU A  89      -0.535  12.186   5.159  1.00-17.86           H
ATOM   1456 3HD2 LEU A  89       0.233  11.111   6.349  1.00-17.86           H
ATOM   1457  N   GLU A  90      -0.260   8.406   1.409  1.00 -2.30           N
ATOM   1458  H   GLU A  90      -1.243   8.174   1.517  1.00 -2.30           H
ATOM   1459  CA  GLU A  90       0.550   7.596   0.494  1.00 -2.30           C
ATOM   1460  HA  GLU A  90       1.348   7.107   1.051  1.00 -2.30           H
ATOM   1461  C   GLU A  90       1.171   8.514  -0.555  1.00 -2.30           C
ATOM   1462  O   GLU A  90       2.375   8.491  -0.819  1.00 -2.30           O
ATOM   1463  CB  GLU A  90      -0.339   6.542  -0.179  1.00 -2.30           C
ATOM   1464 1HB  GLU A  90      -0.883   6.010   0.599  1.00 -2.30           H
ATOM   1465 2HB  GLU A  90      -1.063   7.062  -0.802  1.00 -2.30           H
ATOM   1466  CG  GLU A  90       0.394   5.515  -1.044  1.00 -2.30           C
ATOM   1467 1HG  GLU A  90       0.990   6.044  -1.789  1.00 -2.30           H
ATOM   1468 2HG  GLU A  90       1.068   4.939  -0.407  1.00 -2.30           H
ATOM   1469  CD  GLU A  90      -0.560   4.562  -1.769  1.00 -2.30           C
ATOM   1470  OE1 GLU A  90      -1.781   4.826  -1.821  1.00 -2.30           O
ATOM   1471  OE2 GLU A  90      -0.086   3.561  -2.340  1.00 -2.30           O
ATOM   1472  N   THR A  91       0.347   9.394  -1.100  1.00 -8.35           N
ATOM   1473  H   THR A  91      -0.632   9.383  -0.837  1.00 -8.35           H
ATOM   1474  CA  THR A  91       0.809  10.345  -2.101  1.00 -8.35           C
ATOM   1475  HA  THR A  91       1.299   9.793  -2.901  1.00 -8.35           H
ATOM   1476  C   THR A  91       1.806  11.344  -1.530  1.00 -8.35           C
ATOM   1477  O   THR A  91       2.853  11.569  -2.107  1.00 -8.35           O
ATOM   1478  CB  THR A  91      -0.391  11.118  -2.679  1.00 -8.35           C
ATOM   1479  HB  THR A  91      -0.836  11.738  -1.900  1.00 -8.35           H
ATOM   1480  OG1 THR A  91      -1.364  10.179  -3.138  1.00 -8.35           O
ATOM   1481  HG1 THR A  91      -1.775   9.758  -2.365  1.00 -8.35           H
ATOM   1482  CG2 THR A  91      -0.015  11.987  -3.853  1.00 -8.35           C
ATOM   1483 1HG2 THR A  91      -0.916  12.413  -4.285  1.00 -8.35           H
ATOM   1484 2HG2 THR A  91       0.498  11.393  -4.609  1.00 -8.35           H
ATOM   1485 3HG2 THR A  91       0.632  12.799  -3.526  1.00 -8.35           H
ATOM   1486  N   LEU A  92       1.493  11.962  -0.400  1.00-10.28           N
ATOM   1487  H   LEU A  92       0.640  11.699   0.090  1.00-10.28           H
ATOM   1488  CA  LEU A  92       2.285  13.078   0.115  1.00-10.28           C
ATOM   1489  HA  LEU A  92       2.571  13.708  -0.721  1.00-10.28           H
ATOM   1490  C   LEU A  92       3.578  12.667   0.800  1.00-10.28           C
ATOM   1491  O   LEU A  92       4.442  13.519   1.038  1.00-10.28           O
ATOM   1492  CB  LEU A  92       1.442  13.925   1.077  1.00-10.28           C
ATOM   1493 1HB  LEU A  92       1.070  13.267   1.862  1.00-10.28           H
ATOM   1494 2HB  LEU A  92       2.099  14.658   1.544  1.00-10.28           H
ATOM   1495  CG  LEU A  92       0.248  14.693   0.479  1.00-10.28           C
ATOM   1496  HG  LEU A  92      -0.386  13.997  -0.064  1.00-10.28           H
ATOM   1497  CD1 LEU A  92      -0.584  15.308   1.604  1.00-10.28           C
ATOM   1498 1HD1 LEU A  92      -1.441  15.832   1.181  1.00-10.28           H
ATOM   1499 2HD1 LEU A  92       0.013  16.009   2.188  1.00-10.28           H
ATOM   1500 3HD1 LEU A  92      -0.953  14.516   2.257  1.00-10.28           H
ATOM   1501  CD2 LEU A  92       0.677  15.785  -0.500  1.00-10.28           C
ATOM   1502 1HD2 LEU A  92      -0.198  16.343  -0.831  1.00-10.28           H
ATOM   1503 2HD2 LEU A  92       1.138  15.332  -1.377  1.00-10.28           H
ATOM   1504 3HD2 LEU A  92       1.382  16.470  -0.034  1.00-10.28           H
ATOM   1505  N   ILE A  93       3.714  11.392   1.134  1.00 18.34           N
ATOM   1506  H   ILE A  93       2.951  10.746   0.956  1.00 18.34           H
ATOM   1507  CA  ILE A  93       4.923  10.895   1.795  1.00 18.34           C
ATOM   1508  HA  ILE A  93       5.560  11.740   2.049  1.00 18.34           H
ATOM   1509  C   ILE A  93       5.735   9.990   0.877  1.00 18.34           C
ATOM   1510  O   ILE A  93       6.925  10.240   0.693  1.00 18.34           O
ATOM   1511  CB  ILE A  93       4.588  10.142   3.120  1.00 18.34           C
ATOM   1512  HB  ILE A  93       3.940   9.299   2.882  1.00 18.34           H
ATOM   1513  CG1 ILE A  93       3.841  11.082   4.092  1.00 18.34           C
ATOM   1514 1HG1 ILE A  93       4.542  11.841   4.439  1.00 18.34           H
ATOM   1515 2HG1 ILE A  93       3.043  11.588   3.552  1.00 18.34           H
ATOM   1516  CG2 ILE A  93       5.876   9.599   3.792  1.00 18.34           C
ATOM   1517 1HG2 ILE A  93       5.607   9.005   4.661  1.00 18.34           H
ATOM   1518 2HG2 ILE A  93       6.524  10.422   4.097  1.00 18.34           H
ATOM   1519 3HG2 ILE A  93       6.420   8.947   3.109  1.00 18.34           H
ATOM   1520  CD1 ILE A  93       3.194  10.424   5.314  1.00 18.34           C
ATOM   1521 1HD1 ILE A  93       2.712  11.190   5.919  1.00 18.34           H
ATOM   1522 2HD1 ILE A  93       3.942   9.914   5.917  1.00 18.34           H
ATOM   1523 3HD1 ILE A  93       2.443   9.708   4.984  1.00 18.34           H
ATOM   1524  N   VAL A  94       5.145   8.937   0.325  1.00 23.25           N
ATOM   1525  H   VAL A  94       4.141   8.803   0.393  1.00 23.25           H
ATOM   1526  CA  VAL A  94       5.948   7.892  -0.316  1.00 23.25           C
ATOM   1527  HA  VAL A  94       6.758   7.627   0.361  1.00 23.25           H
ATOM   1528  C   VAL A  94       6.553   8.420  -1.609  1.00 23.25           C
ATOM   1529  O   VAL A  94       7.747   8.261  -1.864  1.00 23.25           O
ATOM   1530  CB  VAL A  94       5.109   6.610  -0.626  1.00 23.25           C
ATOM   1531  HB  VAL A  94       4.369   6.856  -1.386  1.00 23.25           H
ATOM   1532  CG1 VAL A  94       5.988   5.466  -1.153  1.00 23.25           C
ATOM   1533 1HG1 VAL A  94       5.349   4.637  -1.464  1.00 23.25           H
ATOM   1534 2HG1 VAL A  94       6.660   5.116  -0.375  1.00 23.25           H
ATOM   1535 3HG1 VAL A  94       6.569   5.797  -2.013  1.00 23.25           H
ATOM   1536  CG2 VAL A  94       4.366   6.122   0.619  1.00 23.25           C
ATOM   1537 1HG2 VAL A  94       3.776   5.240   0.369  1.00 23.25           H
ATOM   1538 2HG2 VAL A  94       3.675   6.885   0.972  1.00 23.25           H
ATOM   1539 3HG2 VAL A  94       5.064   5.872   1.417  1.00 23.25           H
ATOM   1540  N   MET A  95       5.733   9.077  -2.415  1.00  5.29           N
ATOM   1541  H   MET A  95       4.774   9.234  -2.134  1.00  5.29           H
ATOM   1542  CA  MET A  95       6.177   9.537  -3.731  1.00  5.29           C
ATOM   1543  HA  MET A  95       6.629   8.682  -4.235  1.00  5.29           H
ATOM   1544  C   MET A  95       7.250  10.632  -3.698  1.00  5.29           C
ATOM   1545  O   MET A  95       8.284  10.464  -4.350  1.00  5.29           O
ATOM   1546  CB  MET A  95       4.979   9.973  -4.578  1.00  5.29           C
ATOM   1547 1HB  MET A  95       4.500  10.830  -4.118  1.00  5.29           H
ATOM   1548 2HB  MET A  95       5.336  10.270  -5.563  1.00  5.29           H
ATOM   1549  CG  MET A  95       3.943   8.886  -4.747  1.00  5.29           C
ATOM   1550 1HG  MET A  95       4.418   8.005  -5.174  1.00  5.29           H
ATOM   1551 2HG  MET A  95       3.515   8.633  -3.777  1.00  5.29           H
ATOM   1552  SD  MET A  95       2.639   9.433  -5.839  1.00  5.29           S
ATOM   1553  CE  MET A  95       1.450   8.164  -5.636  1.00  5.29           C
ATOM   1554 1HE  MET A  95       0.629   8.319  -6.337  1.00  5.29           H
ATOM   1555 2HE  MET A  95       1.065   8.180  -4.616  1.00  5.29           H
ATOM   1556 3HE  MET A  95       1.906   7.195  -5.831  1.00  5.29           H
ATOM   1557  N   PRO A  96       7.067  11.737  -2.937  1.00 -1.03           N
ATOM   1558  CA  PRO A  96       8.211  12.657  -2.942  1.00 -1.03           C
ATOM   1559  HA  PRO A  96       8.409  13.004  -3.956  1.00 -1.03           H
ATOM   1560  C   PRO A  96       9.476  12.077  -2.332  1.00 -1.03           C
ATOM   1561  O   PRO A  96      10.568  12.395  -2.777  1.00 -1.03           O
ATOM   1562  CB  PRO A  96       7.731  13.819  -2.064  1.00 -1.03           C
ATOM   1563 1HB  PRO A  96       8.050  13.670  -1.032  1.00 -1.03           H
ATOM   1564 2HB  PRO A  96       8.102  14.769  -2.443  1.00 -1.03           H
ATOM   1565  CG  PRO A  96       6.278  13.763  -2.147  1.00 -1.03           C
ATOM   1566 1HG  PRO A  96       5.816  14.281  -1.308  1.00 -1.03           H
ATOM   1567 2HG  PRO A  96       5.943  14.185  -3.096  1.00 -1.03           H
ATOM   1568  CD  PRO A  96       5.993  12.300  -2.100  1.00 -1.03           C
ATOM   1569 1HD  PRO A  96       6.053  11.922  -1.079  1.00 -1.03           H
ATOM   1570 2HD  PRO A  96       5.024  12.103  -2.539  1.00 -1.03           H
ATOM   1571  N   LEU A  97       9.349  11.221  -1.327  1.00  1.91           N
ATOM   1572  H   LEU A  97       8.433  10.960  -0.985  1.00  1.91           H
ATOM   1573  CA  LEU A  97      10.529  10.657  -0.683  1.00  1.91           C
ATOM   1574  HA  LEU A  97      11.179  11.469  -0.359  1.00  1.91           H
ATOM   1575  C   LEU A  97      11.315   9.773  -1.638  1.00  1.91           C
ATOM   1576  O   LEU A  97      12.535   9.884  -1.747  1.00  1.91           O
ATOM   1577  CB  LEU A  97      10.084   9.833   0.521  1.00  1.91           C
ATOM   1578 1HB  LEU A  97       9.536  10.499   1.181  1.00  1.91           H
ATOM   1579 2HB  LEU A  97       9.385   9.076   0.167  1.00  1.91           H
ATOM   1580  CG  LEU A  97      11.137   9.106   1.361  1.00  1.91           C
ATOM   1581  HG  LEU A  97      11.570   8.304   0.764  1.00  1.91           H
ATOM   1582  CD1 LEU A  97      12.257  10.000   1.845  1.00  1.91           C
ATOM   1583 1HD1 LEU A  97      12.925   9.416   2.468  1.00  1.91           H
ATOM   1584 2HD1 LEU A  97      11.856  10.838   2.415  1.00  1.91           H
ATOM   1585 3HD1 LEU A  97      12.826  10.379   0.995  1.00  1.91           H
ATOM   1586  CD2 LEU A  97      10.425   8.492   2.555  1.00  1.91           C
ATOM   1587 1HD2 LEU A  97      11.123   7.885   3.133  1.00  1.91           H
ATOM   1588 2HD2 LEU A  97       9.610   7.862   2.208  1.00  1.91           H
ATOM   1589 3HD2 LEU A  97      10.015   9.274   3.195  1.00  1.91           H
ATOM   1590  N   ASP A  98      10.605   8.906  -2.341  1.00 -8.36           N
ATOM   1591  H   ASP A  98       9.596   8.866  -2.227  1.00 -8.36           H
ATOM   1592  CA  ASP A  98      11.240   7.986  -3.275  1.00 -8.36           C
ATOM   1593  HA  ASP A  98      12.061   7.466  -2.780  1.00 -8.36           H
ATOM   1594  C   ASP A  98      11.808   8.756  -4.462  1.00 -8.36           C
ATOM   1595  O   ASP A  98      12.926   8.495  -4.907  1.00 -8.36           O
ATOM   1596  CB  ASP A  98      10.202   6.971  -3.744  1.00 -8.36           C
ATOM   1597 1HB  ASP A  98       9.792   6.448  -2.880  1.00 -8.36           H
ATOM   1598 2HB  ASP A  98       9.392   7.509  -4.238  1.00 -8.36           H
ATOM   1599  CG  ASP A  98      10.767   5.970  -4.716  1.00 -8.36           C
ATOM   1600  OD1 ASP A  98      11.691   5.193  -4.371  1.00 -8.36           O
ATOM   1601  OD2 ASP A  98      10.262   5.929  -5.846  1.00 -8.36           O
ATOM   1602  N   GLY A  99      11.069   9.750  -4.935  1.00-13.01           N
ATOM   1603  H   GLY A  99      10.147   9.928  -4.546  1.00-13.01           H
ATOM   1604  CA  GLY A  99      11.536  10.567  -6.040  1.00-13.01           C
ATOM   1605 1HA  GLY A  99      11.796   9.911  -6.871  1.00-13.01           H
ATOM   1606 2HA  GLY A  99      10.730  11.227  -6.358  1.00-13.01           H
ATOM   1607  C   GLY A  99      12.748  11.412  -5.700  1.00-13.01           C
ATOM   1608  O   GLY A  99      13.701  11.455  -6.470  1.00-13.01           O
ATOM   1609  N   MET A 100      12.765  12.071  -4.549  1.00-19.15           N
ATOM   1610  H   MET A 100      11.978  12.001  -3.907  1.00-19.15           H
ATOM   1611  CA  MET A 100      13.905  12.919  -4.196  1.00-19.15           C
ATOM   1612  HA  MET A 100      14.150  13.552  -5.048  1.00-19.15           H
ATOM   1613  C   MET A 100      15.132  12.078  -3.888  1.00-19.15           C
ATOM   1614  O   MET A 100      16.239  12.452  -4.262  1.00-19.15           O
ATOM   1615  CB  MET A 100      13.607  13.812  -2.987  1.00-19.15           C
ATOM   1616 1HB  MET A 100      13.264  13.183  -2.166  1.00-19.15           H
ATOM   1617 2HB  MET A 100      14.537  14.288  -2.679  1.00-19.15           H
ATOM   1618  CG  MET A 100      12.566  14.904  -3.239  1.00-19.15           C
ATOM   1619 1HG  MET A 100      11.628  14.430  -3.522  1.00-19.15           H
ATOM   1620 2HG  MET A 100      12.404  15.445  -2.306  1.00-19.15           H
ATOM   1621  SD  MET A 100      13.000  16.097  -4.530  1.00-19.15           S
ATOM   1622  CE  MET A 100      14.371  16.985  -3.777  1.00-19.15           C
ATOM   1623 1HE  MET A 100      14.681  17.803  -4.427  1.00-19.15           H
ATOM   1624 2HE  MET A 100      15.216  16.310  -3.633  1.00-19.15           H
ATOM   1625 3HE  MET A 100      14.065  17.390  -2.812  1.00-19.15           H
ATOM   1626  N   TRP A 101      14.950  10.924  -3.260  1.00 54.24           N
ATOM   1627  H   TRP A 101      14.026  10.645  -2.944  1.00 54.24           H
ATOM   1628  CA  TRP A 101      16.079  10.028  -3.026  1.00 54.24           C
ATOM   1629  HA  TRP A 101      16.883  10.578  -2.537  1.00 54.24           H
ATOM   1630  C   TRP A 101      16.624   9.512  -4.355  1.00 54.24           C
ATOM   1631  O   TRP A 101      17.832   9.343  -4.515  1.00 54.24           O
ATOM   1632  CB  TRP A 101      15.670   8.856  -2.131  1.00 54.24           C
ATOM   1633 1HB  TRP A 101      15.478   9.226  -1.124  1.00 54.24           H
ATOM   1634 2HB  TRP A 101      14.754   8.414  -2.522  1.00 54.24           H
ATOM   1635  CG  TRP A 101      16.728   7.797  -2.090  1.00 54.24           C
ATOM   1636  CD1 TRP A 101      17.910   7.830  -1.412  1.00 54.24           C
ATOM   1637  HD1 TRP A 101      18.204   8.631  -0.747  1.00 54.24           H
ATOM   1638  CD2 TRP A 101      16.773   6.596  -2.881  1.00 54.24           C
ATOM   1639  NE1 TRP A 101      18.686   6.741  -1.707  1.00 54.24           N
ATOM   1640  HE1 TRP A 101      19.612   6.574  -1.338  1.00 54.24           H
ATOM   1641  CE2 TRP A 101      18.016   5.955  -2.605  1.00 54.24           C
ATOM   1642  CE3 TRP A 101      15.908   6.018  -3.834  1.00 54.24           C
ATOM   1643  HE3 TRP A 101      14.963   6.488  -4.071  1.00 54.24           H
ATOM   1644  CZ2 TRP A 101      18.402   4.758  -3.240  1.00 54.24           C
ATOM   1645  HZ2 TRP A 101      19.351   4.291  -3.016  1.00 54.24           H
ATOM   1646  CZ3 TRP A 101      16.296   4.819  -4.481  1.00 54.24           C
ATOM   1647  HZ3 TRP A 101      15.648   4.371  -5.222  1.00 54.24           H
ATOM   1648  CH2 TRP A 101      17.541   4.201  -4.169  1.00 54.24           C
ATOM   1649  HH2 TRP A 101      17.820   3.286  -4.672  1.00 54.24           H
ATOM   1650  N   ASN A 102      15.761   9.298  -5.339  1.00 21.14           N
ATOM   1651  H   ASN A 102      14.764   9.403  -5.184  1.00 21.14           H
ATOM   1652  CA  ASN A 102      16.244   8.885  -6.652  1.00 21.14           C
ATOM   1653  HA  ASN A 102      16.858   7.998  -6.516  1.00 21.14           H
ATOM   1654  C   ASN A 102      17.105   9.988  -7.266  1.00 21.14           C
ATOM   1655  O   ASN A 102      18.156   9.693  -7.814  1.00 21.14           O
ATOM   1656  CB  ASN A 102      15.080   8.538  -7.581  1.00 21.14           C
ATOM   1657 1HB  ASN A 102      14.322   8.016  -7.004  1.00 21.14           H
ATOM   1658 2HB  ASN A 102      14.644   9.454  -7.962  1.00 21.14           H
ATOM   1659  CG  ASN A 102      15.472   7.641  -8.747  1.00 21.14           C
ATOM   1660  OD1 ASN A 102      14.599   7.080  -9.385  1.00 21.14           O
ATOM   1661  ND2 ASN A 102      16.736   7.441  -8.995  1.00 21.14           N
ATOM   1662 1HD2 ASN A 102      16.985   6.736  -9.667  1.00 21.14           H
ATOM   1663 2HD2 ASN A 102      17.448   7.972  -8.513  1.00 21.14           H
ATOM   1664  N   ILE A 103      16.685  11.243  -7.154  1.00 -9.30           N
ATOM   1665  H   ILE A 103      15.813  11.438  -6.676  1.00 -9.30           H
ATOM   1666  CA  ILE A 103      17.449  12.355  -7.730  1.00 -9.30           C
ATOM   1667  HA  ILE A 103      17.604  12.156  -8.789  1.00 -9.30           H
ATOM   1668  C   ILE A 103      18.824  12.462  -7.072  1.00 -9.30           C
ATOM   1669  O   ILE A 103      19.843  12.565  -7.757  1.00 -9.30           O
ATOM   1670  CB  ILE A 103      16.716  13.734  -7.573  1.00 -9.30           C
ATOM   1671  HB  ILE A 103      16.508  13.896  -6.516  1.00 -9.30           H
ATOM   1672  CG1 ILE A 103      15.382  13.737  -8.343  1.00 -9.30           C
ATOM   1673 1HG1 ILE A 103      15.596  13.783  -9.411  1.00 -9.30           H
ATOM   1674 2HG1 ILE A 103      14.866  12.802  -8.154  1.00 -9.30           H
ATOM   1675  CG2 ILE A 103      17.591  14.911  -8.087  1.00 -9.30           C
ATOM   1676 1HG2 ILE A 103      17.062  15.858  -7.975  1.00 -9.30           H
ATOM   1677 2HG2 ILE A 103      17.843  14.763  -9.139  1.00 -9.30           H
ATOM   1678 3HG2 ILE A 103      18.512  14.979  -7.507  1.00 -9.30           H
ATOM   1679  CD1 ILE A 103      14.418  14.880  -7.978  1.00 -9.30           C
ATOM   1680 1HD1 ILE A 103      13.457  14.714  -8.462  1.00 -9.30           H
ATOM   1681 2HD1 ILE A 103      14.820  15.835  -8.317  1.00 -9.30           H
ATOM   1682 3HD1 ILE A 103      14.271  14.907  -6.900  1.00 -9.30           H
ATOM   1683  N   THR A 104      18.872  12.474  -5.749  1.00 13.09           N
ATOM   1684  H   THR A 104      18.026  12.357  -5.197  1.00 13.09           H
ATOM   1685  CA  THR A 104      20.133  12.753  -5.065  1.00 13.09           C
ATOM   1686  HA  THR A 104      20.642  13.568  -5.580  1.00 13.09           H
ATOM   1687  C   THR A 104      21.075  11.559  -5.024  1.00 13.09           C
ATOM   1688  O   THR A 104      22.296  11.729  -4.963  1.00 13.09           O
ATOM   1689  CB  THR A 104      19.868  13.167  -3.605  1.00 13.09           C
ATOM   1690  HB  THR A 104      20.819  13.316  -3.094  1.00 13.09           H
ATOM   1691  OG1 THR A 104      19.126  12.134  -2.951  1.00 13.09           O
ATOM   1692  HG1 THR A 104      19.502  11.999  -2.070  1.00 13.09           H
ATOM   1693  CG2 THR A 104      19.036  14.438  -3.516  1.00 13.09           C
ATOM   1694 1HG2 THR A 104      18.944  14.736  -2.473  1.00 13.09           H
ATOM   1695 2HG2 THR A 104      18.040  14.270  -3.923  1.00 13.09           H
ATOM   1696 3HG2 THR A 104      19.520  15.240  -4.073  1.00 13.09           H
ATOM   1697  N   VAL A 105      20.489  10.364  -4.977  1.00 60.70           N
ATOM   1698  H   VAL A 105      19.477  10.336  -5.052  1.00 60.70           H
ATOM   1699  CA  VAL A 105      21.152   9.061  -4.762  1.00 60.70           C
ATOM   1700  HA  VAL A 105      20.362   8.315  -4.779  1.00 60.70           H
ATOM   1701  C   VAL A 105      21.792   8.959  -3.364  1.00 60.70           C
ATOM   1702  O   VAL A 105      22.318   7.929  -2.942  1.00 60.70           O
ATOM   1703  CB  VAL A 105      22.130   8.687  -5.933  1.00 60.70           C
ATOM   1704  HB  VAL A 105      23.092   9.170  -5.764  1.00 60.70           H
ATOM   1705  CG1 VAL A 105      22.335   7.163  -6.036  1.00 60.70           C
ATOM   1706 1HG1 VAL A 105      22.987   6.935  -6.880  1.00 60.70           H
ATOM   1707 2HG1 VAL A 105      21.378   6.660  -6.178  1.00 60.70           H
ATOM   1708 3HG1 VAL A 105      22.802   6.788  -5.127  1.00 60.70           H
ATOM   1709  CG2 VAL A 105      21.579   9.162  -7.288  1.00 60.70           C
ATOM   1710 1HG2 VAL A 105      22.224   8.806  -8.083  1.00 60.70           H
ATOM   1711 2HG2 VAL A 105      21.559  10.250  -7.337  1.00 60.70           H
ATOM   1712 3HG2 VAL A 105      20.572   8.774  -7.447  1.00 60.70           H
ATOM   1713  N   GLN A 106      21.688  10.045  -2.613  1.00 -7.25           N
ATOM   1714  H   GLN A 106      21.160  10.821  -2.974  1.00 -7.25           H
ATOM   1715  CA  GLN A 106      22.337  10.210  -1.321  1.00 -7.25           C
ATOM   1716  HA  GLN A 106      22.743   9.256  -0.988  1.00 -7.25           H
ATOM   1717  C   GLN A 106      21.341  10.712  -0.296  1.00 -7.25           C
ATOM   1718  O   GLN A 106      20.352  11.376  -0.625  1.00 -7.25           O
ATOM   1719  CB  GLN A 106      23.473  11.226  -1.432  1.00 -7.25           C
ATOM   1720 1HB  GLN A 106      23.060  12.167  -1.788  1.00 -7.25           H
ATOM   1721 2HB  GLN A 106      23.901  11.382  -0.441  1.00 -7.25           H
ATOM   1722  CG  GLN A 106      24.576  10.792  -2.368  1.00 -7.25           C
ATOM   1723 1HG  GLN A 106      24.959   9.831  -2.033  1.00 -7.25           H
ATOM   1724 2HG  GLN A 106      24.176  10.677  -3.374  1.00 -7.25           H
ATOM   1725  CD  GLN A 106      25.716  11.773  -2.421  1.00 -7.25           C
ATOM   1726  OE1 GLN A 106      26.369  12.036  -1.425  1.00 -7.25           O
ATOM   1727  NE2 GLN A 106      25.960  12.333  -3.575  1.00 -7.25           N
ATOM   1728 1HE2 GLN A 106      26.725  12.987  -3.648  1.00 -7.25           H
ATOM   1729 2HE2 GLN A 106      25.398  12.102  -4.374  1.00 -7.25           H
ATOM   1730  N   TRP A 107      21.613  10.392   0.954  1.00 50.98           N
ATOM   1731  H   TRP A 107      22.451   9.843   1.136  1.00 50.98           H
ATOM   1732  CA  TRP A 107      20.760  10.734   2.079  1.00 50.98           C
ATOM   1733  HA  TRP A 107      19.783  11.035   1.703  1.00 50.98           H
ATOM   1734  C   TRP A 107      21.321  11.891   2.904  1.00 50.98           C
ATOM   1735  O   TRP A 107      21.976  11.698   3.924  1.00 50.98           O
ATOM   1736  CB  TRP A 107      20.565   9.486   2.935  1.00 50.98           C
ATOM   1737 1HB  TRP A 107      20.289   8.656   2.287  1.00 50.98           H
ATOM   1738 2HB  TRP A 107      21.492   9.236   3.451  1.00 50.98           H
ATOM   1739  CG  TRP A 107      19.491   9.699   3.921  1.00 50.98           C
ATOM   1740  CD1 TRP A 107      19.634  10.081   5.210  1.00 50.98           C
ATOM   1741  HD1 TRP A 107      20.593  10.229   5.695  1.00 50.98           H
ATOM   1742  CD2 TRP A 107      18.075   9.638   3.688  1.00 50.98           C
ATOM   1743  NE1 TRP A 107      18.426  10.280   5.807  1.00 50.98           N
ATOM   1744  HE1 TRP A 107      18.312  10.584   6.772  1.00 50.98           H
ATOM   1745  CE2 TRP A 107      17.438  10.020   4.900  1.00 50.98           C
ATOM   1746  CE3 TRP A 107      17.276   9.288   2.579  1.00 50.98           C
ATOM   1747  HE3 TRP A 107      17.730   8.987   1.648  1.00 50.98           H
ATOM   1748  CZ2 TRP A 107      16.041  10.101   5.020  1.00 50.98           C
ATOM   1749  HZ2 TRP A 107      15.582  10.438   5.932  1.00 50.98           H
ATOM   1750  CZ3 TRP A 107      15.866   9.322   2.712  1.00 50.98           C
ATOM   1751  HZ3 TRP A 107      15.239   9.045   1.875  1.00 50.98           H
ATOM   1752  CH2 TRP A 107      15.268   9.730   3.942  1.00 50.98           C
ATOM   1753  HH2 TRP A 107      14.195   9.755   4.038  1.00 50.98           H
ATOM   1754  N   TYR A 108      21.065  13.114   2.466  1.00 -5.56           N
ATOM   1755  H   TYR A 108      20.515  13.254   1.628  1.00 -5.56           H
ATOM   1756  CA  TYR A 108      21.595  14.285   3.164  1.00 -5.56           C
ATOM   1757  HA  TYR A 108      22.635  14.094   3.435  1.00 -5.56           H
ATOM   1758  C   TYR A 108      20.805  14.599   4.434  1.00 -5.56           C
ATOM   1759  O   TYR A 108      21.260  15.327   5.315  1.00 -5.56           O
ATOM   1760  CB  TYR A 108      21.536  15.503   2.243  1.00 -5.56           C
ATOM   1761 1HB  TYR A 108      20.490  15.754   2.071  1.00 -5.56           H
ATOM   1762 2HB  TYR A 108      22.013  16.346   2.742  1.00 -5.56           H
ATOM   1763  CG  TYR A 108      22.197  15.282   0.899  1.00 -5.56           C
ATOM   1764  CD1 TYR A 108      21.455  15.429  -0.291  1.00 -5.56           C
ATOM   1765  HD1 TYR A 108      20.409  15.689  -0.244  1.00 -5.56           H
ATOM   1766  CD2 TYR A 108      23.563  14.937   0.800  1.00 -5.56           C
ATOM   1767  HD2 TYR A 108      24.164  14.826   1.693  1.00 -5.56           H
ATOM   1768  CE1 TYR A 108      22.068  15.257  -1.554  1.00 -5.56           C
ATOM   1769  HE1 TYR A 108      21.500  15.404  -2.458  1.00 -5.56           H
ATOM   1770  CE2 TYR A 108      24.173  14.743  -0.473  1.00 -5.56           C
ATOM   1771  HE2 TYR A 108      25.216  14.468  -0.537  1.00 -5.56           H
ATOM   1772  CZ  TYR A 108      23.415  14.912  -1.633  1.00 -5.56           C
ATOM   1773  OH  TYR A 108      23.957  14.759  -2.882  1.00 -5.56           O
ATOM   1774  HH  TYR A 108      24.916  14.630  -2.858  1.00 -5.56           H
ATOM   1775  N   ALA A 109      19.605  14.037   4.516  1.00 16.80           N
ATOM   1776  H   ALA A 109      19.317  13.414   3.782  1.00 16.80           H
ATOM   1777  CA  ALA A 109      18.642  14.338   5.575  1.00 16.80           C
ATOM   1778  HA  ALA A 109      18.530  15.423   5.619  1.00 16.80           H
ATOM   1779  C   ALA A 109      19.036  13.872   6.986  1.00 16.80           C
ATOM   1780  O   ALA A 109      18.396  14.242   7.969  1.00 16.80           O
ATOM   1781  CB  ALA A 109      17.285  13.742   5.182  1.00 16.80           C
ATOM   1782 1HB  ALA A 109      17.039  14.004   4.154  1.00 16.80           H
ATOM   1783 2HB  ALA A 109      16.512  14.138   5.835  1.00 16.80           H
ATOM   1784 3HB  ALA A 109      17.309  12.662   5.280  1.00 16.80           H
ATOM   1785  N   GLY A 110      20.090  13.076   7.094  1.00 -8.84           N
ATOM   1786  H   GLY A 110      20.580  12.783   6.262  1.00 -8.84           H
ATOM   1787  CA  GLY A 110      20.578  12.640   8.392  1.00 -8.84           C
ATOM   1788 1HA  GLY A 110      21.623  12.354   8.288  1.00 -8.84           H
ATOM   1789 2HA  GLY A 110      20.533  13.470   9.095  1.00 -8.84           H
ATOM   1790  C   GLY A 110      19.818  11.470   8.985  1.00 -8.84           C
ATOM   1791  O   GLY A 110      18.748  11.082   8.513  1.00 -8.84           O
ATOM   1792  N   GLU A 111      20.383  10.846  10.005  1.00  5.47           N
ATOM   1793  H   GLU A 111      21.247  11.214  10.405  1.00  5.47           H
ATOM   1794  CA  GLU A 111      19.825   9.600  10.518  1.00  5.47           C
ATOM   1795  HA  GLU A 111      19.648   8.956   9.659  1.00  5.47           H
ATOM   1796  C   GLU A 111      18.485   9.748  11.244  1.00  5.47           C
ATOM   1797  O   GLU A 111      17.678   8.818  11.222  1.00  5.47           O
ATOM   1798  CB  GLU A 111      20.847   8.876  11.394  1.00  5.47           C
ATOM   1799 1HB  GLU A 111      21.803   8.889  10.873  1.00  5.47           H
ATOM   1800 2HB  GLU A 111      20.962   9.403  12.339  1.00  5.47           H
ATOM   1801  CG  GLU A 111      20.461   7.429  11.657  1.00  5.47           C
ATOM   1802 1HG  GLU A 111      19.564   7.402  12.272  1.00  5.47           H
ATOM   1803 2HG  GLU A 111      20.238   6.947  10.704  1.00  5.47           H
ATOM   1804  CD  GLU A 111      21.547   6.648  12.350  1.00  5.47           C
ATOM   1805  OE1 GLU A 111      22.502   6.220  11.673  1.00  5.47           O
ATOM   1806  OE2 GLU A 111      21.435   6.407  13.573  1.00  5.47           O
ATOM   1807  N   LEU A 112      18.181  10.907  11.823  1.00-19.46           N
ATOM   1808  H   LEU A 112      18.828  11.691  11.791  1.00-19.46           H
ATOM   1809  CA  LEU A 112      16.871  11.057  12.474  1.00-19.46           C
ATOM   1810  HA  LEU A 112      16.732  10.253  13.198  1.00-19.46           H
ATOM   1811  C   LEU A 112      15.804  10.925  11.401  1.00-19.46           C
ATOM   1812  O   LEU A 112      14.845  10.174  11.538  1.00-19.46           O
ATOM   1813  CB  LEU A 112      16.699  12.416  13.167  1.00-19.46           C
ATOM   1814 1HB  LEU A 112      17.460  12.511  13.941  1.00-19.46           H
ATOM   1815 2HB  LEU A 112      16.871  13.195  12.425  1.00-19.46           H
ATOM   1816  CG  LEU A 112      15.315  12.680  13.798  1.00-19.46           C
ATOM   1817  HG  LEU A 112      14.556  12.556  13.027  1.00-19.46           H
ATOM   1818  CD1 LEU A 112      14.974  11.732  14.948  1.00-19.46           C
ATOM   1819 1HD1 LEU A 112      13.983  11.971  15.338  1.00-19.46           H
ATOM   1820 2HD1 LEU A 112      15.702  11.836  15.753  1.00-19.46           H
ATOM   1821 3HD1 LEU A 112      14.959  10.701  14.596  1.00-19.46           H
ATOM   1822  CD2 LEU A 112      15.226  14.118  14.288  1.00-19.46           C
ATOM   1823 1HD2 LEU A 112      14.238  14.303  14.711  1.00-19.46           H
ATOM   1824 2HD2 LEU A 112      15.379  14.803  13.455  1.00-19.46           H
ATOM   1825 3HD2 LEU A 112      15.978  14.306  15.055  1.00-19.46           H
ATOM   1826  N   LEU A 113      15.998  11.619  10.290  1.00 -7.85           N
ATOM   1827  H   LEU A 113      16.817  12.199  10.186  1.00 -7.85           H
ATOM   1828  CA  LEU A 113      15.019  11.555   9.219  1.00 -7.85           C
ATOM   1829  HA  LEU A 113      14.024  11.577   9.660  1.00 -7.85           H
ATOM   1830  C   LEU A 113      15.116  10.235   8.476  1.00 -7.85           C
ATOM   1831  O   LEU A 113      14.131   9.797   7.921  1.00 -7.85           O
ATOM   1832  CB  LEU A 113      15.153  12.757   8.282  1.00 -7.85           C
ATOM   1833 1HB  LEU A 113      16.200  12.861   8.007  1.00 -7.85           H
ATOM   1834 2HB  LEU A 113      14.585  12.555   7.377  1.00 -7.85           H
ATOM   1835  CG  LEU A 113      14.646  14.085   8.876  1.00 -7.85           C
ATOM   1836  HG  LEU A 113      15.142  14.252   9.831  1.00 -7.85           H
ATOM   1837  CD1 LEU A 113      14.970  15.258   7.966  1.00 -7.85           C
ATOM   1838 1HD1 LEU A 113      14.621  16.184   8.423  1.00 -7.85           H
ATOM   1839 2HD1 LEU A 113      14.487  15.134   6.997  1.00 -7.85           H
ATOM   1840 3HD1 LEU A 113      16.048  15.331   7.832  1.00 -7.85           H
ATOM   1841  CD2 LEU A 113      13.130  14.066   9.115  1.00 -7.85           C
ATOM   1842 1HD2 LEU A 113      12.800  15.045   9.455  1.00 -7.85           H
ATOM   1843 2HD2 LEU A 113      12.875  13.339   9.884  1.00 -7.85           H
ATOM   1844 3HD2 LEU A 113      12.604  13.823   8.192  1.00 -7.85           H
ATOM   1845  N   CYS A 114      16.242   9.540   8.525  1.00  5.31           N
ATOM   1846  H   CYS A 114      17.058   9.934   8.974  1.00  5.31           H
ATOM   1847  CA  CYS A 114      16.296   8.188   7.966  1.00  5.31           C
ATOM   1848  HA  CYS A 114      16.006   8.216   6.917  1.00  5.31           H
ATOM   1849  C   CYS A 114      15.294   7.302   8.703  1.00  5.31           C
ATOM   1850  O   CYS A 114      14.453   6.644   8.091  1.00  5.31           O
ATOM   1851  CB  CYS A 114      17.709   7.606   8.085  1.00  5.31           C
ATOM   1852 1HB  CYS A 114      18.398   8.233   7.522  1.00  5.31           H
ATOM   1853 2HB  CYS A 114      18.004   7.632   9.131  1.00  5.31           H
ATOM   1854  SG  CYS A 114      17.891   5.882   7.529  1.00  5.31           S
ATOM   1855  N   LYS A 115      15.335   7.333  10.025  1.00-13.58           N
ATOM   1856  H   LYS A 115      16.024   7.915  10.494  1.00-13.58           H
ATOM   1857  CA  LYS A 115      14.427   6.520  10.833  1.00-13.58           C
ATOM   1858  HA  LYS A 115      14.447   5.493  10.463  1.00-13.58           H
ATOM   1859  C   LYS A 115      12.980   6.995  10.745  1.00-13.58           C
ATOM   1860  O   LYS A 115      12.075   6.198  10.515  1.00-13.58           O
ATOM   1861  CB  LYS A 115      14.941   6.527  12.274  1.00-13.58           C
ATOM   1862 1HB  LYS A 115      15.116   7.558  12.583  1.00-13.58           H
ATOM   1863 2HB  LYS A 115      14.192   6.085  12.930  1.00-13.58           H
ATOM   1864  CG  LYS A 115      16.234   5.724  12.398  1.00-13.58           C
ATOM   1865 1HG  LYS A 115      15.991   4.672  12.250  1.00-13.58           H
ATOM   1866 2HG  LYS A 115      16.934   6.028  11.620  1.00-13.58           H
ATOM   1867  CD  LYS A 115      16.926   5.878  13.740  1.00-13.58           C
ATOM   1868 1HD  LYS A 115      17.286   6.902  13.839  1.00-13.58           H
ATOM   1869 2HD  LYS A 115      16.222   5.664  14.543  1.00-13.58           H
ATOM   1870  CE  LYS A 115      18.100   4.904  13.829  1.00-13.58           C
ATOM   1871 1HE  LYS A 115      17.722   3.886  13.701  1.00-13.58           H
ATOM   1872 2HE  LYS A 115      18.797   5.113  13.015  1.00-13.58           H
ATOM   1873  NZ  LYS A 115      18.827   5.006  15.129  1.00-13.58           N
ATOM   1874 1HZ  LYS A 115      19.626   4.384  15.135  1.00-13.58           H
ATOM   1875 2HZ  LYS A 115      18.208   4.760  15.891  1.00-13.58           H
ATOM   1876 3HZ  LYS A 115      19.155   5.956  15.265  1.00-13.58           H
ATOM   1877  N   VAL A 116      12.742   8.289  10.892  1.00-12.05           N
ATOM   1878  H   VAL A 116      13.513   8.928  11.066  1.00-12.05           H
ATOM   1879  CA  VAL A 116      11.371   8.807  10.882  1.00-12.05           C
ATOM   1880  HA  VAL A 116      10.768   8.181  11.538  1.00-12.05           H
ATOM   1881  C   VAL A 116      10.735   8.734   9.495  1.00-12.05           C
ATOM   1882  O   VAL A 116       9.580   8.337   9.364  1.00-12.05           O
ATOM   1883  CB  VAL A 116      11.321  10.261  11.439  1.00-12.05           C
ATOM   1884  HB  VAL A 116      11.976  10.890  10.837  1.00-12.05           H
ATOM   1885  CG1 VAL A 116       9.902  10.850  11.390  1.00-12.05           C
ATOM   1886 1HG1 VAL A 116       9.898  11.837  11.851  1.00-12.05           H
ATOM   1887 2HG1 VAL A 116       9.206  10.203  11.928  1.00-12.05           H
ATOM   1888 3HG1 VAL A 116       9.572  10.951  10.357  1.00-12.05           H
ATOM   1889  CG2 VAL A 116      11.809  10.287  12.899  1.00-12.05           C
ATOM   1890 1HG2 VAL A 116      11.786  11.308  13.280  1.00-12.05           H
ATOM   1891 2HG2 VAL A 116      12.830   9.920  12.973  1.00-12.05           H
ATOM   1892 3HG2 VAL A 116      11.166   9.661  13.520  1.00-12.05           H
ATOM   1893  N   LEU A 117      11.448   9.072   8.431  1.00-17.16           N
ATOM   1894  H   LEU A 117      12.422   9.351   8.511  1.00-17.16           H
ATOM   1895  CA  LEU A 117      10.812   9.066   7.116  1.00-17.16           C
ATOM   1896  HA  LEU A 117       9.809   9.476   7.227  1.00-17.16           H
ATOM   1897  C   LEU A 117      10.649   7.645   6.602  1.00-17.16           C
ATOM   1898  O   LEU A 117       9.683   7.380   5.902  1.00-17.16           O
ATOM   1899  CB  LEU A 117      11.551   9.935   6.090  1.00-17.16           C
ATOM   1900 1HB  LEU A 117      12.543   9.513   5.934  1.00-17.16           H
ATOM   1901 2HB  LEU A 117      11.011   9.861   5.149  1.00-17.16           H
ATOM   1902  CG  LEU A 117      11.706  11.433   6.415  1.00-17.16           C
ATOM   1903  HG  LEU A 117      12.257  11.529   7.348  1.00-17.16           H
ATOM   1904  CD1 LEU A 117      12.504  12.139   5.322  1.00-17.16           C
ATOM   1905 1HD1 LEU A 117      12.647  13.187   5.589  1.00-17.16           H
ATOM   1906 2HD1 LEU A 117      11.976  12.081   4.371  1.00-17.16           H
ATOM   1907 3HD1 LEU A 117      13.483  11.673   5.223  1.00-17.16           H
ATOM   1908  CD2 LEU A 117      10.368  12.143   6.595  1.00-17.16           C
ATOM   1909 1HD2 LEU A 117      10.529  13.214   6.723  1.00-17.16           H
ATOM   1910 2HD2 LEU A 117       9.875  11.768   7.489  1.00-17.16           H
ATOM   1911 3HD2 LEU A 117       9.734  11.974   5.725  1.00-17.16           H
ATOM   1912  N   SER A 118      11.507   6.704   6.979  1.00-23.80           N
ATOM   1913  H   SER A 118      12.321   6.932   7.537  1.00-23.80           H
ATOM   1914  CA  SER A 118      11.265   5.310   6.591  1.00-23.80           C
ATOM   1915  HA  SER A 118      11.051   5.281   5.523  1.00-23.80           H
ATOM   1916  C   SER A 118      10.044   4.755   7.326  1.00-23.80           C
ATOM   1917  O   SER A 118       9.266   3.987   6.746  1.00-23.80           O
ATOM   1918  CB  SER A 118      12.483   4.424   6.853  1.00-23.80           C
ATOM   1919 1HB  SER A 118      12.256   3.405   6.542  1.00-23.80           H
ATOM   1920 2HB  SER A 118      13.326   4.792   6.268  1.00-23.80           H
ATOM   1921  OG  SER A 118      12.840   4.425   8.219  1.00-23.80           O
ATOM   1922  HG  SER A 118      13.490   5.131   8.358  1.00-23.80           H
ATOM   1923  N   TYR A 119       9.828   5.177   8.567  1.00  3.98           N
ATOM   1924  H   TYR A 119      10.524   5.750   9.032  1.00  3.98           H
ATOM   1925  CA  TYR A 119       8.606   4.823   9.290  1.00  3.98           C
ATOM   1926  HA  TYR A 119       8.481   3.742   9.287  1.00  3.98           H
ATOM   1927  C   TYR A 119       7.395   5.422   8.603  1.00  3.98           C
ATOM   1928  O   TYR A 119       6.405   4.735   8.378  1.00  3.98           O
ATOM   1929  CB  TYR A 119       8.673   5.324  10.736  1.00  3.98           C
ATOM   1930 1HB  TYR A 119       9.375   4.700  11.282  1.00  3.98           H
ATOM   1931 2HB  TYR A 119       9.057   6.340  10.736  1.00  3.98           H
ATOM   1932  CG  TYR A 119       7.333   5.345  11.450  1.00  3.98           C
ATOM   1933  CD1 TYR A 119       6.841   4.204  12.107  1.00  3.98           C
ATOM   1934  HD1 TYR A 119       7.449   3.315  12.146  1.00  3.98           H
ATOM   1935  CD2 TYR A 119       6.542   6.515  11.459  1.00  3.98           C
ATOM   1936  HD2 TYR A 119       6.920   7.421  11.007  1.00  3.98           H
ATOM   1937  CE1 TYR A 119       5.547   4.207  12.707  1.00  3.98           C
ATOM   1938  HE1 TYR A 119       5.168   3.322  13.193  1.00  3.98           H
ATOM   1939  CE2 TYR A 119       5.248   6.520  12.045  1.00  3.98           C
ATOM   1940  HE2 TYR A 119       4.649   7.418  12.031  1.00  3.98           H
ATOM   1941  CZ  TYR A 119       4.760   5.361  12.651  1.00  3.98           C
ATOM   1942  OH  TYR A 119       3.502   5.369  13.197  1.00  3.98           O
ATOM   1943  HH  TYR A 119       3.060   6.219  13.082  1.00  3.98           H
ATOM   1944  N   LEU A 120       7.466   6.695   8.246  1.00-18.49           N
ATOM   1945  H   LEU A 120       8.304   7.230   8.456  1.00-18.49           H
ATOM   1946  CA  LEU A 120       6.327   7.361   7.628  1.00-18.49           C
ATOM   1947  HA  LEU A 120       5.444   7.187   8.240  1.00-18.49           H
ATOM   1948  C   LEU A 120       6.028   6.786   6.254  1.00-18.49           C
ATOM   1949  O   LEU A 120       4.863   6.641   5.894  1.00-18.49           O
ATOM   1950  CB  LEU A 120       6.577   8.867   7.537  1.00-18.49           C
ATOM   1951 1HB  LEU A 120       7.573   9.025   7.126  1.00-18.49           H
ATOM   1952 2HB  LEU A 120       5.858   9.284   6.837  1.00-18.49           H
ATOM   1953  CG  LEU A 120       6.444   9.661   8.845  1.00-18.49           C
ATOM   1954  HG  LEU A 120       7.091   9.218   9.599  1.00-18.49           H
ATOM   1955  CD1 LEU A 120       6.888  11.099   8.616  1.00-18.49           C
ATOM   1956 1HD1 LEU A 120       6.824  11.654   9.553  1.00-18.49           H
ATOM   1957 2HD1 LEU A 120       6.257  11.582   7.870  1.00-18.49           H
ATOM   1958 3HD1 LEU A 120       7.923  11.109   8.283  1.00-18.49           H
ATOM   1959  CD2 LEU A 120       5.005   9.652   9.374  1.00-18.49           C
ATOM   1960 1HD2 LEU A 120       4.946  10.275  10.265  1.00-18.49           H
ATOM   1961 2HD2 LEU A 120       4.716   8.641   9.655  1.00-18.49           H
ATOM   1962 3HD2 LEU A 120       4.320  10.035   8.618  1.00-18.49           H
ATOM   1963  N   LYS A 121       7.058   6.415   5.505  1.00 -4.30           N
ATOM   1964  H   LYS A 121       8.005   6.601   5.834  1.00 -4.30           H
ATOM   1965  CA  LYS A 121       6.878   5.767   4.206  1.00 -4.30           C
ATOM   1966  HA  LYS A 121       6.316   6.434   3.552  1.00 -4.30           H
ATOM   1967  C   LYS A 121       6.084   4.486   4.381  1.00 -4.30           C
ATOM   1968  O   LYS A 121       5.088   4.272   3.710  1.00 -4.30           O
ATOM   1969  CB  LYS A 121       8.244   5.457   3.581  1.00 -4.30           C
ATOM   1970 1HB  LYS A 121       8.858   6.347   3.671  1.00 -4.30           H
ATOM   1971 2HB  LYS A 121       8.725   4.661   4.148  1.00 -4.30           H
ATOM   1972  CG  LYS A 121       8.212   5.061   2.110  1.00 -4.30           C
ATOM   1973 1HG  LYS A 121       7.581   4.182   1.978  1.00 -4.30           H
ATOM   1974 2HG  LYS A 121       7.799   5.890   1.537  1.00 -4.30           H
ATOM   1975  CD  LYS A 121       9.622   4.757   1.601  1.00 -4.30           C
ATOM   1976 1HD  LYS A 121      10.273   5.600   1.831  1.00 -4.30           H
ATOM   1977 2HD  LYS A 121      10.003   3.874   2.116  1.00 -4.30           H
ATOM   1978  CE  LYS A 121       9.650   4.512   0.093  1.00 -4.30           C
ATOM   1979 1HE  LYS A 121       8.993   3.672  -0.141  1.00 -4.30           H
ATOM   1980 2HE  LYS A 121       9.283   5.400  -0.426  1.00 -4.30           H
ATOM   1981  NZ  LYS A 121      11.042   4.195  -0.385  1.00 -4.30           N
ATOM   1982 1HZ  LYS A 121      11.024   3.924  -1.363  1.00 -4.30           H
ATOM   1983 2HZ  LYS A 121      11.421   3.419   0.146  1.00 -4.30           H
ATOM   1984 3HZ  LYS A 121      11.646   4.995  -0.272  1.00 -4.30           H
ATOM   1985  N   LEU A 122       6.502   3.637   5.306  1.00 -8.40           N
ATOM   1986  H   LEU A 122       7.318   3.849   5.866  1.00 -8.40           H
ATOM   1987  CA  LEU A 122       5.817   2.362   5.470  1.00 -8.40           C
ATOM   1988  HA  LEU A 122       5.672   1.947   4.473  1.00 -8.40           H
ATOM   1989  C   LEU A 122       4.427   2.526   6.093  1.00 -8.40           C
ATOM   1990  O   LEU A 122       3.483   1.863   5.682  1.00 -8.40           O
ATOM   1991  CB  LEU A 122       6.698   1.391   6.261  1.00 -8.40           C
ATOM   1992 1HB  LEU A 122       7.679   1.375   5.788  1.00 -8.40           H
ATOM   1993 2HB  LEU A 122       6.815   1.771   7.275  1.00 -8.40           H
ATOM   1994  CG  LEU A 122       6.188  -0.055   6.339  1.00 -8.40           C
ATOM   1995  HG  LEU A 122       5.278  -0.035   6.928  1.00 -8.40           H
ATOM   1996  CD1 LEU A 122       5.859  -0.673   4.978  1.00 -8.40           C
ATOM   1997 1HD1 LEU A 122       5.496  -1.690   5.117  1.00 -8.40           H
ATOM   1998 2HD1 LEU A 122       6.743  -0.684   4.340  1.00 -8.40           H
ATOM   1999 3HD1 LEU A 122       5.062  -0.112   4.492  1.00 -8.40           H
ATOM   2000  CD2 LEU A 122       7.192  -0.961   7.047  1.00 -8.40           C
ATOM   2001 1HD2 LEU A 122       6.762  -1.954   7.176  1.00 -8.40           H
ATOM   2002 2HD2 LEU A 122       7.425  -0.565   8.031  1.00 -8.40           H
ATOM   2003 3HD2 LEU A 122       8.107  -1.040   6.459  1.00 -8.40           H
ATOM   2004  N   PHE A 123       4.267   3.470   7.011  1.00-10.43           N
ATOM   2005  H   PHE A 123       5.077   3.992   7.337  1.00-10.43           H
ATOM   2006  CA  PHE A 123       2.958   3.783   7.593  1.00-10.43           C
ATOM   2007  HA  PHE A 123       2.556   2.901   8.093  1.00-10.43           H
ATOM   2008  C   PHE A 123       1.969   4.203   6.515  1.00-10.43           C
ATOM   2009  O   PHE A 123       0.820   3.766   6.495  1.00-10.43           O
ATOM   2010  CB  PHE A 123       3.115   4.924   8.606  1.00-10.43           C
ATOM   2011 1HB  PHE A 123       3.772   4.594   9.410  1.00-10.43           H
ATOM   2012 2HB  PHE A 123       3.583   5.772   8.110  1.00-10.43           H
ATOM   2013  CG  PHE A 123       1.815   5.396   9.197  1.00-10.43           C
ATOM   2014  CD1 PHE A 123       1.196   4.667  10.219  1.00-10.43           C
ATOM   2015  HD1 PHE A 123       1.656   3.757  10.567  1.00-10.43           H
ATOM   2016  CD2 PHE A 123       1.209   6.580   8.738  1.00-10.43           C
ATOM   2017  HD2 PHE A 123       1.674   7.152   7.947  1.00-10.43           H
ATOM   2018  CE1 PHE A 123      -0.028   5.103  10.793  1.00-10.43           C
ATOM   2019  HE1 PHE A 123      -0.500   4.525  11.574  1.00-10.43           H
ATOM   2020  CE2 PHE A 123      -0.008   7.039   9.307  1.00-10.43           C
ATOM   2021  HE2 PHE A 123      -0.455   7.958   8.962  1.00-10.43           H
ATOM   2022  CZ  PHE A 123      -0.625   6.298  10.338  1.00-10.43           C
ATOM   2023  HZ  PHE A 123      -1.544   6.649  10.783  1.00-10.43           H
ATOM   2024  N   SER A 124       2.423   5.039   5.596  1.00 -5.67           N
ATOM   2025  H   SER A 124       3.382   5.364   5.639  1.00 -5.67           H
ATOM   2026  CA  SER A 124       1.559   5.533   4.533  1.00 -5.67           C
ATOM   2027  HA  SER A 124       0.568   5.710   4.950  1.00 -5.67           H
ATOM   2028  C   SER A 124       1.368   4.545   3.387  1.00 -5.67           C
ATOM   2029  O   SER A 124       0.431   4.703   2.629  1.00 -5.67           O
ATOM   2030  CB  SER A 124       2.080   6.873   4.028  1.00 -5.67           C
ATOM   2031 1HB  SER A 124       1.442   7.223   3.222  1.00 -5.67           H
ATOM   2032 2HB  SER A 124       2.036   7.589   4.846  1.00 -5.67           H
ATOM   2033  OG  SER A 124       3.420   6.790   3.586  1.00 -5.67           O
ATOM   2034  HG  SER A 124       3.998   6.741   4.362  1.00 -5.67           H
ATOM   2035  N   MET A 125       2.171   3.492   3.296  1.00 -1.85           N
ATOM   2036  H   MET A 125       3.020   3.459   3.844  1.00 -1.85           H
ATOM   2037  CA  MET A 125       1.840   2.362   2.416  1.00 -1.85           C
ATOM   2038  HA  MET A 125       1.372   2.738   1.505  1.00 -1.85           H
ATOM   2039  C   MET A 125       0.860   1.392   3.083  1.00 -1.85           C
ATOM   2040  O   MET A 125       0.003   0.807   2.426  1.00 -1.85           O
ATOM   2041  CB  MET A 125       3.099   1.583   2.031  1.00 -1.85           C
ATOM   2042 1HB  MET A 125       3.627   1.295   2.940  1.00 -1.85           H
ATOM   2043 2HB  MET A 125       2.789   0.680   1.509  1.00 -1.85           H
ATOM   2044  CG  MET A 125       4.054   2.344   1.126  1.00 -1.85           C
ATOM   2045 1HG  MET A 125       3.537   2.604   0.202  1.00 -1.85           H
ATOM   2046 2HG  MET A 125       4.353   3.263   1.624  1.00 -1.85           H
ATOM   2047  SD  MET A 125       5.544   1.397   0.726  1.00 -1.85           S
ATOM   2048  CE  MET A 125       4.908   0.165  -0.457  1.00 -1.85           C
ATOM   2049 1HE  MET A 125       5.731  -0.444  -0.834  1.00 -1.85           H
ATOM   2050 2HE  MET A 125       4.424   0.672  -1.293  1.00 -1.85           H
ATOM   2051 3HE  MET A 125       4.182  -0.481   0.036  1.00 -1.85           H
ATOM   2052  N   TYR A 126       0.962   1.215   4.394  1.00  3.57           N
ATOM   2053  H   TYR A 126       1.706   1.671   4.911  1.00  3.57           H
ATOM   2054  CA  TYR A 126       0.033   0.338   5.106  1.00  3.57           C
ATOM   2055  HA  TYR A 126      -0.043  -0.612   4.580  1.00  3.57           H
ATOM   2056  C   TYR A 126      -1.368   0.916   5.199  1.00  3.57           C
ATOM   2057  O   TYR A 126      -2.351   0.179   5.126  1.00  3.57           O
ATOM   2058  CB  TYR A 126       0.485   0.089   6.546  1.00  3.57           C
ATOM   2059 1HB  TYR A 126       0.876   1.015   6.968  1.00  3.57           H
ATOM   2060 2HB  TYR A 126      -0.397  -0.190   7.117  1.00  3.57           H
ATOM   2061  CG  TYR A 126       1.491  -1.022   6.732  1.00  3.57           C
ATOM   2062  CD1 TYR A 126       2.666  -0.815   7.478  1.00  3.57           C
ATOM   2063  HD1 TYR A 126       2.871   0.160   7.899  1.00  3.57           H
ATOM   2064  CD2 TYR A 126       1.247  -2.310   6.213  1.00  3.57           C
ATOM   2065  HD2 TYR A 126       0.341  -2.508   5.654  1.00  3.57           H
ATOM   2066  CE1 TYR A 126       3.582  -1.878   7.693  1.00  3.57           C
ATOM   2067  HE1 TYR A 126       4.480  -1.712   8.264  1.00  3.57           H
ATOM   2068  CE2 TYR A 126       2.174  -3.358   6.409  1.00  3.57           C
ATOM   2069  HE2 TYR A 126       1.995  -4.323   5.976  1.00  3.57           H
ATOM   2070  CZ  TYR A 126       3.326  -3.138   7.155  1.00  3.57           C
ATOM   2071  OH  TYR A 126       4.196  -4.174   7.376  1.00  3.57           O
ATOM   2072  HH  TYR A 126       4.929  -3.926   7.944  1.00  3.57           H
ATOM   2073  N   ALA A 127      -1.473   2.222   5.393  1.00  8.54           N
ATOM   2074  H   ALA A 127      -0.638   2.791   5.456  1.00  8.54           H
ATOM   2075  CA  ALA A 127      -2.775   2.844   5.602  1.00  8.54           C
ATOM   2076  HA  ALA A 127      -3.191   2.379   6.497  1.00  8.54           H
ATOM   2077  C   ALA A 127      -3.820   2.588   4.492  1.00  8.54           C
ATOM   2078  O   ALA A 127      -4.926   2.157   4.824  1.00  8.54           O
ATOM   2079  CB  ALA A 127      -2.598   4.340   5.918  1.00  8.54           C
ATOM   2080 1HB  ALA A 127      -1.946   4.452   6.786  1.00  8.54           H
ATOM   2081 2HB  ALA A 127      -3.570   4.778   6.144  1.00  8.54           H
ATOM   2082 3HB  ALA A 127      -2.153   4.858   5.069  1.00  8.54           H
ATOM   2083  N   PRO A 128      -3.510   2.802   3.194  1.00  9.25           N
ATOM   2084  CA  PRO A 128      -4.538   2.410   2.219  1.00  9.25           C
ATOM   2085  HA  PRO A 128      -5.448   2.985   2.381  1.00  9.25           H
ATOM   2086  C   PRO A 128      -4.855   0.923   2.210  1.00  9.25           C
ATOM   2087  O   PRO A 128      -6.015   0.542   2.101  1.00  9.25           O
ATOM   2088  CB  PRO A 128      -3.903   2.781   0.873  1.00  9.25           C
ATOM   2089 1HB  PRO A 128      -3.369   1.929   0.453  1.00  9.25           H
ATOM   2090 2HB  PRO A 128      -4.656   3.134   0.171  1.00  9.25           H
ATOM   2091  CG  PRO A 128      -2.960   3.840   1.206  1.00  9.25           C
ATOM   2092 1HG  PRO A 128      -2.195   3.930   0.441  1.00  9.25           H
ATOM   2093 2HG  PRO A 128      -3.488   4.783   1.343  1.00  9.25           H
ATOM   2094  CD  PRO A 128      -2.358   3.388   2.488  1.00  9.25           C
ATOM   2095 1HD  PRO A 128      -1.591   2.637   2.310  1.00  9.25           H
ATOM   2096 2HD  PRO A 128      -1.953   4.240   3.031  1.00  9.25           H
ATOM   2097  N   ALA A 129      -3.841   0.077   2.345  1.00 -5.94           N
ATOM   2098  H   ALA A 129      -2.901   0.428   2.468  1.00 -5.94           H
ATOM   2099  CA  ALA A 129      -4.044  -1.364   2.266  1.00 -5.94           C
ATOM   2100  HA  ALA A 129      -4.537  -1.585   1.317  1.00 -5.94           H
ATOM   2101  C   ALA A 129      -4.958  -1.845   3.398  1.00 -5.94           C
ATOM   2102  O   ALA A 129      -5.908  -2.601   3.181  1.00 -5.94           O
ATOM   2103  CB  ALA A 129      -2.684  -2.073   2.305  1.00 -5.94           C
ATOM   2104 1HB  ALA A 129      -2.033  -1.674   1.524  1.00 -5.94           H
ATOM   2105 2HB  ALA A 129      -2.821  -3.137   2.125  1.00 -5.94           H
ATOM   2106 3HB  ALA A 129      -2.205  -1.929   3.274  1.00 -5.94           H
ATOM   2107  N   PHE A 130      -4.723  -1.359   4.608  1.00 -1.32           N
ATOM   2108  H   PHE A 130      -3.923  -0.747   4.765  1.00 -1.32           H
ATOM   2109  CA  PHE A 130      -5.591  -1.715   5.723  1.00 -1.32           C
ATOM   2110  HA  PHE A 130      -5.824  -2.774   5.642  1.00 -1.32           H
ATOM   2111  C   PHE A 130      -6.926  -0.979   5.659  1.00 -1.32           C
ATOM   2112  O   PHE A 130      -7.928  -1.497   6.137  1.00 -1.32           O
ATOM   2113  CB  PHE A 130      -4.909  -1.493   7.075  1.00 -1.32           C
ATOM   2114 1HB  PHE A 130      -4.599  -0.450   7.154  1.00 -1.32           H
ATOM   2115 2HB  PHE A 130      -5.639  -1.696   7.856  1.00 -1.32           H
ATOM   2116  CG  PHE A 130      -3.717  -2.391   7.319  1.00 -1.32           C
ATOM   2117  CD1 PHE A 130      -3.753  -3.765   7.001  1.00 -1.32           C
ATOM   2118  HD1 PHE A 130      -4.637  -4.201   6.560  1.00 -1.32           H
ATOM   2119  CD2 PHE A 130      -2.553  -1.865   7.904  1.00 -1.32           C
ATOM   2120  HD2 PHE A 130      -2.507  -0.819   8.149  1.00 -1.32           H
ATOM   2121  CE1 PHE A 130      -2.630  -4.597   7.240  1.00 -1.32           C
ATOM   2122  HE1 PHE A 130      -2.655  -5.638   6.955  1.00 -1.32           H
ATOM   2123  CE2 PHE A 130      -1.436  -2.690   8.179  1.00 -1.32           C
ATOM   2124  HE2 PHE A 130      -0.553  -2.271   8.641  1.00 -1.32           H
ATOM   2125  CZ  PHE A 130      -1.472  -4.057   7.838  1.00 -1.32           C
ATOM   2126  HZ  PHE A 130      -0.615  -4.683   8.024  1.00 -1.32           H
ATOM   2127  N   MET A 131      -7.016   0.176   5.018  1.00 -1.77           N
ATOM   2128  H   MET A 131      -6.186   0.648   4.668  1.00 -1.77           H
ATOM   2129  CA  MET A 131      -8.336   0.761   4.794  1.00 -1.77           C
ATOM   2130  HA  MET A 131      -8.882   0.725   5.734  1.00 -1.77           H
ATOM   2131  C   MET A 131      -9.152  -0.057   3.801  1.00 -1.77           C
ATOM   2132  O   MET A 131     -10.362  -0.177   3.978  1.00 -1.77           O
ATOM   2133  CB  MET A 131      -8.278   2.217   4.327  1.00 -1.77           C
ATOM   2134 1HB  MET A 131      -7.423   2.354   3.666  1.00 -1.77           H
ATOM   2135 2HB  MET A 131      -9.177   2.420   3.748  1.00 -1.77           H
ATOM   2136  CG  MET A 131      -8.216   3.232   5.469  1.00 -1.77           C
ATOM   2137 1HG  MET A 131      -7.250   3.148   5.968  1.00 -1.77           H
ATOM   2138 2HG  MET A 131      -8.292   4.231   5.041  1.00 -1.77           H
ATOM   2139  SD  MET A 131      -9.535   3.021   6.721  1.00 -1.77           S
ATOM   2140  CE  MET A 131     -11.072   3.030   5.743  1.00 -1.77           C
ATOM   2141 1HE  MET A 131     -11.931   3.077   6.410  1.00 -1.77           H
ATOM   2142 2HE  MET A 131     -11.133   2.119   5.146  1.00 -1.77           H
ATOM   2143 3HE  MET A 131     -11.078   3.893   5.079  1.00 -1.77           H
ATOM   2144  N   MET A 132      -8.536  -0.683   2.808  1.00 -6.01           N
ATOM   2145  H   MET A 132      -7.541  -0.534   2.646  1.00 -6.01           H
ATOM   2146  CA  MET A 132      -9.286  -1.578   1.926  1.00 -6.01           C
ATOM   2147  HA  MET A 132     -10.192  -1.064   1.605  1.00 -6.01           H
ATOM   2148  C   MET A 132      -9.704  -2.850   2.660  1.00 -6.01           C
ATOM   2149  O   MET A 132     -10.764  -3.407   2.380  1.00 -6.01           O
ATOM   2150  CB  MET A 132      -8.497  -1.963   0.677  1.00 -6.01           C
ATOM   2151 1HB  MET A 132      -7.596  -2.499   0.972  1.00 -6.01           H
ATOM   2152 2HB  MET A 132      -9.120  -2.634   0.090  1.00 -6.01           H
ATOM   2153  CG  MET A 132      -8.105  -0.801  -0.211  1.00 -6.01           C
ATOM   2154 1HG  MET A 132      -8.983  -0.197  -0.437  1.00 -6.01           H
ATOM   2155 2HG  MET A 132      -7.361  -0.186   0.289  1.00 -6.01           H
ATOM   2156  SD  MET A 132      -7.420  -1.444  -1.737  1.00 -6.01           S
ATOM   2157  CE  MET A 132      -6.681   0.019  -2.438  1.00 -6.01           C
ATOM   2158 1HE  MET A 132      -6.256  -0.208  -3.416  1.00 -6.01           H
ATOM   2159 2HE  MET A 132      -5.890   0.390  -1.785  1.00 -6.01           H
ATOM   2160 3HE  MET A 132      -7.437   0.795  -2.561  1.00 -6.01           H
ATOM   2161  N   VAL A 133      -8.930  -3.275   3.652  1.00 -2.12           N
ATOM   2162  H   VAL A 133      -8.025  -2.843   3.800  1.00 -2.12           H
ATOM   2163  CA  VAL A 133      -9.372  -4.349   4.550  1.00 -2.12           C
ATOM   2164  HA  VAL A 133      -9.621  -5.226   3.954  1.00 -2.12           H
ATOM   2165  C   VAL A 133     -10.654  -3.904   5.252  1.00 -2.12           C
ATOM   2166  O   VAL A 133     -11.632  -4.637   5.251  1.00 -2.12           O
ATOM   2167  CB  VAL A 133      -8.260  -4.752   5.577  1.00 -2.12           C
ATOM   2168  HB  VAL A 133      -7.858  -3.858   6.033  1.00 -2.12           H
ATOM   2169  CG1 VAL A 133      -8.787  -5.626   6.712  1.00 -2.12           C
ATOM   2170 1HG1 VAL A 133      -7.957  -5.996   7.316  1.00 -2.12           H
ATOM   2171 2HG1 VAL A 133      -9.350  -6.463   6.312  1.00 -2.12           H
ATOM   2172 3HG1 VAL A 133      -9.436  -5.034   7.356  1.00 -2.12           H
ATOM   2173  CG2 VAL A 133      -7.125  -5.465   4.862  1.00 -2.12           C
ATOM   2174 1HG2 VAL A 133      -6.341  -5.727   5.573  1.00 -2.12           H
ATOM   2175 2HG2 VAL A 133      -6.696  -4.810   4.106  1.00 -2.12           H
ATOM   2176 3HG2 VAL A 133      -7.497  -6.369   4.380  1.00 -2.12           H
ATOM   2177  N   VAL A 134     -10.713  -2.695   5.791  1.00 -6.24           N
ATOM   2178  H   VAL A 134      -9.903  -2.085   5.756  1.00 -6.24           H
ATOM   2179  CA  VAL A 134     -11.937  -2.246   6.466  1.00 -6.24           C
ATOM   2180  HA  VAL A 134     -12.210  -2.993   7.211  1.00 -6.24           H
ATOM   2181  C   VAL A 134     -13.106  -2.122   5.496  1.00 -6.24           C
ATOM   2182  O   VAL A 134     -14.219  -2.537   5.811  1.00 -6.24           O
ATOM   2183  CB  VAL A 134     -11.731  -0.890   7.187  1.00 -6.24           C
ATOM   2184  HB  VAL A 134     -11.443  -0.136   6.457  1.00 -6.24           H
ATOM   2185  CG1 VAL A 134     -13.010  -0.426   7.891  1.00 -6.24           C
ATOM   2186 1HG1 VAL A 134     -12.805   0.455   8.495  1.00 -6.24           H
ATOM   2187 2HG1 VAL A 134     -13.398  -1.220   8.526  1.00 -6.24           H
ATOM   2188 3HG1 VAL A 134     -13.766  -0.174   7.150  1.00 -6.24           H
ATOM   2189  CG2 VAL A 134     -10.625  -1.017   8.213  1.00 -6.24           C
ATOM   2190 1HG2 VAL A 134     -10.488  -0.067   8.726  1.00 -6.24           H
ATOM   2191 2HG2 VAL A 134      -9.690  -1.270   7.729  1.00 -6.24           H
ATOM   2192 3HG2 VAL A 134     -10.863  -1.792   8.938  1.00 -6.24           H
ATOM   2193  N   ILE A 135     -12.859  -1.585   4.310  1.00 -7.88           N
ATOM   2194  H   ILE A 135     -11.918  -1.267   4.095  1.00 -7.88           H
ATOM   2195  CA  ILE A 135     -13.908  -1.426   3.302  1.00 -7.88           C
ATOM   2196  HA  ILE A 135     -14.731  -0.861   3.730  1.00 -7.88           H
ATOM   2197  C   ILE A 135     -14.463  -2.793   2.936  1.00 -7.88           C
ATOM   2198  O   ILE A 135     -15.674  -3.002   2.998  1.00 -7.88           O
ATOM   2199  CB  ILE A 135     -13.367  -0.658   2.059  1.00 -7.88           C
ATOM   2200  HB  ILE A 135     -12.400  -1.082   1.790  1.00 -7.88           H
ATOM   2201  CG1 ILE A 135     -13.179   0.822   2.442  1.00 -7.88           C
ATOM   2202 1HG1 ILE A 135     -14.163   1.287   2.502  1.00 -7.88           H
ATOM   2203 2HG1 ILE A 135     -12.728   0.877   3.432  1.00 -7.88           H
ATOM   2204  CG2 ILE A 135     -14.302  -0.783   0.830  1.00 -7.88           C
ATOM   2205 1HG2 ILE A 135     -13.910  -0.209  -0.010  1.00 -7.88           H
ATOM   2206 2HG2 ILE A 135     -15.299  -0.431   1.080  1.00 -7.88           H
ATOM   2207 3HG2 ILE A 135     -14.363  -1.824   0.511  1.00 -7.88           H
ATOM   2208  CD1 ILE A 135     -12.312   1.639   1.498  1.00 -7.88           C
ATOM   2209 1HD1 ILE A 135     -12.240   2.659   1.874  1.00 -7.88           H
ATOM   2210 2HD1 ILE A 135     -12.745   1.660   0.499  1.00 -7.88           H
ATOM   2211 3HD1 ILE A 135     -11.311   1.208   1.449  1.00 -7.88           H
ATOM   2212  N   SER A 136     -13.602  -3.742   2.609  1.00-13.15           N
ATOM   2213  H   SER A 136     -12.604  -3.549   2.602  1.00-13.15           H
ATOM   2214  CA  SER A 136     -14.080  -5.051   2.194  1.00-13.15           C
ATOM   2215  HA  SER A 136     -14.807  -4.908   1.395  1.00-13.15           H
ATOM   2216  C   SER A 136     -14.787  -5.781   3.327  1.00-13.15           C
ATOM   2217  O   SER A 136     -15.840  -6.379   3.101  1.00-13.15           O
ATOM   2218  CB  SER A 136     -12.926  -5.883   1.647  1.00-13.15           C
ATOM   2219 1HB  SER A 136     -13.299  -6.858   1.346  1.00-13.15           H
ATOM   2220 2HB  SER A 136     -12.526  -5.378   0.771  1.00-13.15           H
ATOM   2221  OG  SER A 136     -11.878  -6.044   2.589  1.00-13.15           O
ATOM   2222  HG  SER A 136     -11.383  -5.213   2.632  1.00-13.15           H
ATOM   2223  N   LEU A 137     -14.265  -5.703   4.544  1.00-19.39           N
ATOM   2224  H   LEU A 137     -13.388  -5.207   4.689  1.00-19.39           H
ATOM   2225  CA  LEU A 137     -14.907  -6.365   5.677  1.00-19.39           C
ATOM   2226  HA  LEU A 137     -15.045  -7.418   5.435  1.00-19.39           H
ATOM   2227  C   LEU A 137     -16.273  -5.760   5.950  1.00-19.39           C
ATOM   2228  O   LEU A 137     -17.247  -6.486   6.104  1.00-19.39           O
ATOM   2229  CB  LEU A 137     -14.065  -6.234   6.950  1.00-19.39           C
ATOM   2230 1HB  LEU A 137     -13.817  -5.180   7.068  1.00-19.39           H
ATOM   2231 2HB  LEU A 137     -14.695  -6.515   7.794  1.00-19.39           H
ATOM   2232  CG  LEU A 137     -12.760  -7.037   7.068  1.00-19.39           C
ATOM   2233  HG  LEU A 137     -12.159  -6.875   6.178  1.00-19.39           H
ATOM   2234  CD1 LEU A 137     -11.980  -6.529   8.276  1.00-19.39           C
ATOM   2235 1HD1 LEU A 137     -11.044  -7.079   8.368  1.00-19.39           H
ATOM   2236 2HD1 LEU A 137     -12.566  -6.646   9.185  1.00-19.39           H
ATOM   2237 3HD1 LEU A 137     -11.744  -5.473   8.138  1.00-19.39           H
ATOM   2238  CD2 LEU A 137     -12.999  -8.532   7.204  1.00-19.39           C
ATOM   2239 1HD2 LEU A 137     -12.044  -9.043   7.308  1.00-19.39           H
ATOM   2240 2HD2 LEU A 137     -13.492  -8.906   6.308  1.00-19.39           H
ATOM   2241 3HD2 LEU A 137     -13.619  -8.736   8.074  1.00-19.39           H
ATOM   2242  N   ASP A 138     -16.369  -4.440   6.019  1.00 -7.09           N
ATOM   2243  H   ASP A 138     -15.552  -3.856   5.843  1.00 -7.09           H
ATOM   2244  CA  ASP A 138     -17.632  -3.810   6.395  1.00 -7.09           C
ATOM   2245  HA  ASP A 138     -18.000  -4.270   7.313  1.00 -7.09           H
ATOM   2246  C   ASP A 138     -18.681  -3.999   5.317  1.00 -7.09           C
ATOM   2247  O   ASP A 138     -19.840  -4.272   5.615  1.00 -7.09           O
ATOM   2248  CB  ASP A 138     -17.457  -2.314   6.628  1.00 -7.09           C
ATOM   2249 1HB  ASP A 138     -16.639  -2.152   7.329  1.00 -7.09           H
ATOM   2250 2HB  ASP A 138     -17.201  -1.841   5.681  1.00 -7.09           H
ATOM   2251  CG  ASP A 138     -18.715  -1.665   7.176  1.00 -7.09           C
ATOM   2252  OD1 ASP A 138     -18.999  -1.809   8.385  1.00 -7.09           O
ATOM   2253  OD2 ASP A 138     -19.436  -0.980   6.416  1.00 -7.09           O
ATOM   2254  N   HIS A 139     -18.281  -3.889   4.058  1.00  3.11           N
ATOM   2255  H   HIS A 139     -17.306  -3.682   3.847  1.00  3.11           H
ATOM   2256  CA  HIS A 139     -19.234  -4.025   2.959  1.00  3.11           C
ATOM   2257  HA  HIS A 139     -20.112  -3.415   3.168  1.00  3.11           H
ATOM   2258  C   HIS A 139     -19.688  -5.472   2.847  1.00  3.11           C
ATOM   2259  O   HIS A 139     -20.865  -5.738   2.599  1.00  3.11           O
ATOM   2260  CB  HIS A 139     -18.626  -3.569   1.629  1.00  3.11           C
ATOM   2261 1HB  HIS A 139     -17.689  -4.102   1.465  1.00  3.11           H
ATOM   2262 2HB  HIS A 139     -19.315  -3.838   0.831  1.00  3.11           H
ATOM   2263  CG  HIS A 139     -18.368  -2.093   1.542  1.00  3.11           C
ATOM   2264  ND1 HIS A 139     -18.179  -1.452   0.336  1.00  3.11           N
ATOM   2265  CD2 HIS A 139     -18.274  -1.141   2.516  1.00  3.11           C
ATOM   2266  HD2 HIS A 139     -18.393  -1.338   3.574  1.00  3.11           H
ATOM   2267  CE1 HIS A 139     -17.914  -0.148   0.642  1.00  3.11           C
ATOM   2268  HE1 HIS A 139     -17.687   0.608  -0.098  1.00  3.11           H
ATOM   2269  NE2 HIS A 139     -17.979   0.083   1.975  1.00  3.11           N
ATOM   2270  HE2 HIS A 139     -17.832   0.956   2.456  1.00  3.11           H
ATOM   2271  N   SER A 140     -18.788  -6.418   3.078  1.00 -4.82           N
ATOM   2272  H   SER A 140     -17.819  -6.174   3.269  1.00 -4.82           H
ATOM   2273  CA  SER A 140     -19.174  -7.825   3.032  1.00 -4.82           C
ATOM   2274  HA  SER A 140     -19.710  -7.998   2.103  1.00 -4.82           H
ATOM   2275  C   SER A 140     -20.112  -8.145   4.182  1.00 -4.82           C
ATOM   2276  O   SER A 140     -21.168  -8.733   3.971  1.00 -4.82           O
ATOM   2277  CB  SER A 140     -17.949  -8.738   3.068  1.00 -4.82           C
ATOM   2278 1HB  SER A 140     -17.248  -8.401   2.306  1.00 -4.82           H
ATOM   2279 2HB  SER A 140     -17.469  -8.667   4.045  1.00 -4.82           H
ATOM   2280  OG  SER A 140     -18.288 -10.087   2.796  1.00 -4.82           O
ATOM   2281  HG  SER A 140     -18.126 -10.254   1.858  1.00 -4.82           H
ATOM   2282  N   LEU A 141     -19.789  -7.712   5.393  1.00 -5.18           N
ATOM   2283  H   LEU A 141     -18.923  -7.194   5.536  1.00 -5.18           H
ATOM   2284  CA  LEU A 141     -20.652  -7.986   6.543  1.00 -5.18           C
ATOM   2285  HA  LEU A 141     -20.838  -9.056   6.590  1.00 -5.18           H
ATOM   2286  C   LEU A 141     -22.009  -7.301   6.396  1.00 -5.18           C
ATOM   2287  O   LEU A 141     -23.019  -7.849   6.821  1.00 -5.18           O
ATOM   2288  CB  LEU A 141     -19.972  -7.565   7.849  1.00 -5.18           C
ATOM   2289 1HB  LEU A 141     -19.688  -6.518   7.749  1.00 -5.18           H
ATOM   2290 2HB  LEU A 141     -20.707  -7.636   8.649  1.00 -5.18           H
ATOM   2291  CG  LEU A 141     -18.726  -8.360   8.282  1.00 -5.18           C
ATOM   2292  HG  LEU A 141     -18.023  -8.377   7.455  1.00 -5.18           H
ATOM   2293  CD1 LEU A 141     -18.058  -7.644   9.453  1.00 -5.18           C
ATOM   2294 1HD1 LEU A 141     -17.154  -8.182   9.740  1.00 -5.18           H
ATOM   2295 2HD1 LEU A 141     -18.728  -7.592  10.310  1.00 -5.18           H
ATOM   2296 3HD1 LEU A 141     -17.769  -6.637   9.149  1.00 -5.18           H
ATOM   2297  CD2 LEU A 141     -19.001  -9.814   8.657  1.00 -5.18           C
ATOM   2298 1HD2 LEU A 141     -18.055 -10.323   8.843  1.00 -5.18           H
ATOM   2299 2HD2 LEU A 141     -19.504 -10.331   7.839  1.00 -5.18           H
ATOM   2300 3HD2 LEU A 141     -19.603  -9.872   9.557  1.00 -5.18           H
ATOM   2301  N   ALA A 142     -22.050  -6.142   5.753  1.00 -4.21           N
ATOM   2302  H   ALA A 142     -21.183  -5.712   5.443  1.00 -4.21           H
ATOM   2303  CA  ALA A 142     -23.305  -5.439   5.497  1.00 -4.21           C
ATOM   2304  HA  ALA A 142     -23.813  -5.287   6.450  1.00 -4.21           H
ATOM   2305  C   ALA A 142     -24.259  -6.210   4.582  1.00 -4.21           C
ATOM   2306  O   ALA A 142     -25.474  -6.096   4.727  1.00 -4.21           O
ATOM   2307  CB  ALA A 142     -22.999  -4.068   4.883  1.00 -4.21           C
ATOM   2308 1HB  ALA A 142     -22.307  -3.527   5.527  1.00 -4.21           H
ATOM   2309 2HB  ALA A 142     -23.918  -3.494   4.781  1.00 -4.21           H
ATOM   2310 3HB  ALA A 142     -22.541  -4.194   3.901  1.00 -4.21           H
ATOM   2311  N   ILE A 143     -23.724  -6.945   3.618  1.00 -1.47           N
ATOM   2312  H   ILE A 143     -22.716  -6.963   3.512  1.00 -1.47           H
ATOM   2313  CA  ILE A 143     -24.553  -7.695   2.669  1.00 -1.47           C
ATOM   2314  HA  ILE A 143     -25.516  -7.197   2.562  1.00 -1.47           H
ATOM   2315  C   ILE A 143     -24.830  -9.104   3.190  1.00 -1.47           C
ATOM   2316  O   ILE A 143     -25.953  -9.602   3.105  1.00 -1.47           O
ATOM   2317  CB  ILE A 143     -23.883  -7.726   1.260  1.00 -1.47           C
ATOM   2318  HB  ILE A 143     -22.872  -8.123   1.356  1.00 -1.47           H
ATOM   2319  CG1 ILE A 143     -23.810  -6.279   0.726  1.00 -1.47           C
ATOM   2320 1HG1 ILE A 143     -24.827  -5.921   0.579  1.00 -1.47           H
ATOM   2321 2HG1 ILE A 143     -23.348  -5.644   1.480  1.00 -1.47           H
ATOM   2322  CG2 ILE A 143     -24.677  -8.634   0.286  1.00 -1.47           C
ATOM   2323 1HG2 ILE A 143     -24.230  -8.617  -0.706  1.00 -1.47           H
ATOM   2324 2HG2 ILE A 143     -25.714  -8.304   0.222  1.00 -1.47           H
ATOM   2325 3HG2 ILE A 143     -24.655  -9.666   0.638  1.00 -1.47           H
ATOM   2326  CD1 ILE A 143     -23.040  -6.066  -0.571  1.00 -1.47           C
ATOM   2327 1HD1 ILE A 143     -23.027  -5.004  -0.799  1.00 -1.47           H
ATOM   2328 2HD1 ILE A 143     -23.519  -6.594  -1.395  1.00 -1.47           H
ATOM   2329 3HD1 ILE A 143     -22.013  -6.414  -0.453  1.00 -1.47           H
ATOM   2330  N   THR A 144     -23.824  -9.754   3.755  1.00  2.82           N
ATOM   2331  H   THR A 144     -22.913  -9.312   3.834  1.00  2.82           H
ATOM   2332  CA  THR A 144     -23.989 -11.124   4.245  1.00  2.82           C
ATOM   2333  HA  THR A 144     -24.453 -11.729   3.468  1.00  2.82           H
ATOM   2334  C   THR A 144     -24.878 -11.178   5.479  1.00  2.82           C
ATOM   2335  O   THR A 144     -25.635 -12.132   5.659  1.00  2.82           O
ATOM   2336  CB  THR A 144     -22.634 -11.752   4.631  1.00  2.82           C
ATOM   2337  HB  THR A 144     -22.799 -12.728   5.089  1.00  2.82           H
ATOM   2338  OG1 THR A 144     -21.959 -10.892   5.550  1.00  2.82           O
ATOM   2339  HG1 THR A 144     -21.472 -10.239   5.028  1.00  2.82           H
ATOM   2340  CG2 THR A 144     -21.708 -11.901   3.445  1.00  2.82           C
ATOM   2341 1HG2 THR A 144     -20.723 -12.189   3.809  1.00  2.82           H
ATOM   2342 2HG2 THR A 144     -21.621 -10.971   2.887  1.00  2.82           H
ATOM   2343 3HG2 THR A 144     -22.080 -12.679   2.787  1.00  2.82           H
ATOM   2344  N   ARG A 145     -24.795 -10.152   6.320  1.00 16.29           N
ATOM   2345  H   ARG A 145     -24.147  -9.399   6.110  1.00 16.29           H
ATOM   2346  CA  ARG A 145     -25.550 -10.073   7.574  1.00 16.29           C
ATOM   2347  HA  ARG A 145     -26.316 -10.849   7.591  1.00 16.29           H
ATOM   2348  C   ARG A 145     -26.202  -8.697   7.758  1.00 16.29           C
ATOM   2349  O   ARG A 145     -25.796  -7.937   8.647  1.00 16.29           O
ATOM   2350  CB  ARG A 145     -24.589 -10.273   8.747  1.00 16.29           C
ATOM   2351 1HB  ARG A 145     -23.947  -9.396   8.760  1.00 16.29           H
ATOM   2352 2HB  ARG A 145     -25.172 -10.294   9.665  1.00 16.29           H
ATOM   2353  CG  ARG A 145     -23.670 -11.494   8.731  1.00 16.29           C
ATOM   2354 1HG  ARG A 145     -24.255 -12.410   8.668  1.00 16.29           H
ATOM   2355 2HG  ARG A 145     -22.999 -11.433   7.877  1.00 16.29           H
ATOM   2356  CD  ARG A 145     -22.840 -11.499  10.011  1.00 16.29           C
ATOM   2357 1HD  ARG A 145     -23.504 -11.687  10.857  1.00 16.29           H
ATOM   2358 2HD  ARG A 145     -22.095 -12.293   9.957  1.00 16.29           H
ATOM   2359  NE  ARG A 145     -22.185 -10.196  10.198  1.00 16.29           N
ATOM   2360  HE  ARG A 145     -22.204  -9.578   9.406  1.00 16.29           H
ATOM   2361  CZ  ARG A 145     -21.631  -9.732  11.308  1.00 16.29           C
ATOM   2362  NH1 ARG A 145     -21.340  -8.465  11.366  1.00 16.29           N
ATOM   2363 1HH1 ARG A 145     -21.541  -7.859  10.593  1.00 16.29           H
ATOM   2364 2HH1 ARG A 145     -20.907  -8.103  12.209  1.00 16.29           H
ATOM   2365  NH2 ARG A 145     -21.370 -10.459  12.357  1.00 16.29           N
ATOM   2366 1HH2 ARG A 145     -21.505 -11.460  12.320  1.00 16.29           H
ATOM   2367 2HH2 ARG A 145     -21.012 -10.029  13.192  1.00 16.29           H
ATOM   2368  N   PRO A 146     -27.202  -8.334   6.934  1.00 21.76           N
ATOM   2369  CA  PRO A 146     -27.660  -6.940   7.058  1.00 21.76           C
ATOM   2370  HA  PRO A 146     -26.846  -6.266   6.796  1.00 21.76           H
ATOM   2371  C   PRO A 146     -28.199  -6.554   8.429  1.00 21.76           C
ATOM   2372  O   PRO A 146     -27.987  -5.444   8.913  1.00 21.76           O
ATOM   2373  CB  PRO A 146     -28.777  -6.851   6.011  1.00 21.76           C
ATOM   2374 1HB  PRO A 146     -29.745  -7.050   6.472  1.00 21.76           H
ATOM   2375 2HB  PRO A 146     -28.778  -5.875   5.527  1.00 21.76           H
ATOM   2376  CG  PRO A 146     -28.453  -7.915   5.034  1.00 21.76           C
ATOM   2377 1HG  PRO A 146     -29.340  -8.215   4.481  1.00 21.76           H
ATOM   2378 2HG  PRO A 146     -27.674  -7.571   4.353  1.00 21.76           H
ATOM   2379  CD  PRO A 146     -27.941  -9.041   5.872  1.00 21.76           C
ATOM   2380 1HD  PRO A 146     -28.767  -9.614   6.297  1.00 21.76           H
ATOM   2381 2HD  PRO A 146     -27.285  -9.684   5.287  1.00 21.76           H
ATOM   2382  N   LEU A 147     -28.869  -7.494   9.078  1.00-18.31           N
ATOM   2383  H   LEU A 147     -28.991  -8.403   8.654  1.00-18.31           H
ATOM   2384  CA  LEU A 147     -29.481  -7.243  10.377  1.00-18.31           C
ATOM   2385  HA  LEU A 147     -30.086  -6.341  10.307  1.00-18.31           H
ATOM   2386  C   LEU A 147     -28.452  -7.032  11.485  1.00-18.31           C
ATOM   2387  O   LEU A 147     -28.710  -6.307  12.444  1.00-18.31           O
ATOM   2388  CB  LEU A 147     -30.387  -8.423  10.740  1.00-18.31           C
ATOM   2389 1HB  LEU A 147     -29.751  -9.294  10.894  1.00-18.31           H
ATOM   2390 2HB  LEU A 147     -30.872  -8.195  11.689  1.00-18.31           H
ATOM   2391  CG  LEU A 147     -31.472  -8.822   9.726  1.00-18.31           C
ATOM   2392  HG  LEU A 147     -30.986  -9.114   8.796  1.00-18.31           H
ATOM   2393  CD1 LEU A 147     -32.244 -10.019  10.248  1.00-18.31           C
ATOM   2394 1HD1 LEU A 147     -32.993 -10.326   9.516  1.00-18.31           H
ATOM   2395 2HD1 LEU A 147     -32.739  -9.766  11.186  1.00-18.31           H
ATOM   2396 3HD1 LEU A 147     -31.562 -10.854  10.412  1.00-18.31           H
ATOM   2397  CD2 LEU A 147     -32.434  -7.688   9.409  1.00-18.31           C
ATOM   2398 1HD2 LEU A 147     -33.226  -8.053   8.753  1.00-18.31           H
ATOM   2399 2HD2 LEU A 147     -31.903  -6.891   8.894  1.00-18.31           H
ATOM   2400 3HD2 LEU A 147     -32.879  -7.311  10.331  1.00-18.31           H
ATOM   2401  N   ALA A 148     -27.275  -7.625  11.337  1.00  7.65           N
ATOM   2402  H   ALA A 148     -27.081  -8.149  10.497  1.00  7.65           H
ATOM   2403  CA  ALA A 148     -26.252  -7.572  12.377  1.00  7.65           C
ATOM   2404  HA  ALA A 148     -26.713  -7.845  13.327  1.00  7.65           H
ATOM   2405  C   ALA A 148     -25.640  -6.181  12.540  1.00  7.65           C
ATOM   2406  O   ALA A 148     -25.199  -5.825  13.633  1.00  7.65           O
ATOM   2407  CB  ALA A 148     -25.154  -8.586  12.067  1.00  7.65           C
ATOM   2408 1HB  ALA A 148     -25.590  -9.580  11.961  1.00  7.65           H
ATOM   2409 2HB  ALA A 148     -24.431  -8.601  12.885  1.00  7.65           H
ATOM   2410 3HB  ALA A 148     -24.644  -8.310  11.144  1.00  7.65           H
ATOM   2411  N   LEU A 149     -25.603  -5.406  11.463  1.00 16.54           N
ATOM   2412  H   LEU A 149     -25.974  -5.758  10.590  1.00 16.54           H
ATOM   2413  CA  LEU A 149     -25.007  -4.065  11.494  1.00 16.54           C
ATOM   2414  HA  LEU A 149     -24.476  -3.932  12.436  1.00 16.54           H
ATOM   2415  C   LEU A 149     -26.049  -2.951  11.419  1.00 16.54           C
ATOM   2416  O   LEU A 149     -25.700  -1.772  11.396  1.00 16.54           O
ATOM   2417  CB  LEU A 149     -23.986  -3.904  10.357  1.00 16.54           C
ATOM   2418 1HB  LEU A 149     -24.510  -4.036   9.411  1.00 16.54           H
ATOM   2419 2HB  LEU A 149     -23.620  -2.878  10.392  1.00 16.54           H
ATOM   2420  CG  LEU A 149     -22.749  -4.818  10.349  1.00 16.54           C
ATOM   2421  HG  LEU A 149     -23.072  -5.851  10.227  1.00 16.54           H
ATOM   2422  CD1 LEU A 149     -21.864  -4.445   9.164  1.00 16.54           C
ATOM   2423 1HD1 LEU A 149     -20.970  -5.066   9.153  1.00 16.54           H
ATOM   2424 2HD1 LEU A 149     -21.561  -3.399   9.225  1.00 16.54           H
ATOM   2425 3HD1 LEU A 149     -22.407  -4.602   8.234  1.00 16.54           H
ATOM   2426  CD2 LEU A 149     -21.938  -4.717  11.643  1.00 16.54           C
ATOM   2427 1HD2 LEU A 149     -20.995  -5.254  11.541  1.00 16.54           H
ATOM   2428 2HD2 LEU A 149     -22.499  -5.162  12.466  1.00 16.54           H
ATOM   2429 3HD2 LEU A 149     -21.735  -3.672  11.882  1.00 16.54           H
ATOM   2430  N   LYS A 150     -27.326  -3.314  11.393  1.00  5.90           N
ATOM   2431  H   LYS A 150     -27.557  -4.296  11.462  1.00  5.90           H
ATOM   2432  CA  LYS A 150     -28.420  -2.344  11.245  1.00  5.90           C
ATOM   2433  HA  LYS A 150     -28.326  -1.866  10.270  1.00  5.90           H
ATOM   2434  C   LYS A 150     -28.479  -1.224  12.274  1.00  5.90           C
ATOM   2435  O   LYS A 150     -29.051  -0.176  11.990  1.00  5.90           O
ATOM   2436  CB  LYS A 150     -29.767  -3.061  11.310  1.00  5.90           C
ATOM   2437 1HB  LYS A 150     -29.622  -4.045  11.745  1.00  5.90           H
ATOM   2438 2HB  LYS A 150     -30.420  -2.493  11.972  1.00  5.90           H
ATOM   2439  CG  LYS A 150     -30.475  -3.209   9.978  1.00  5.90           C
ATOM   2440 1HG  LYS A 150     -30.539  -2.235   9.496  1.00  5.90           H
ATOM   2441 2HG  LYS A 150     -29.926  -3.892   9.336  1.00  5.90           H
ATOM   2442  CD  LYS A 150     -31.876  -3.737  10.210  1.00  5.90           C
ATOM   2443 1HD  LYS A 150     -31.821  -4.697  10.724  1.00  5.90           H
ATOM   2444 2HD  LYS A 150     -32.415  -3.028  10.838  1.00  5.90           H
ATOM   2445  CE  LYS A 150     -32.627  -3.902   8.905  1.00  5.90           C
ATOM   2446 1HE  LYS A 150     -32.636  -2.947   8.373  1.00  5.90           H
ATOM   2447 2HE  LYS A 150     -32.132  -4.651   8.286  1.00  5.90           H
ATOM   2448  NZ  LYS A 150     -34.037  -4.320   9.186  1.00  5.90           N
ATOM   2449 1HZ  LYS A 150     -34.541  -4.433   8.314  1.00  5.90           H
ATOM   2450 2HZ  LYS A 150     -34.497  -3.611   9.744  1.00  5.90           H
ATOM   2451 3HZ  LYS A 150     -34.059  -5.199   9.689  1.00  5.90           H
ATOM   2452  N   SER A 151     -27.936  -1.427  13.464  1.00  0.47           N
ATOM   2453  H   SER A 151     -27.516  -2.328  13.682  1.00  0.47           H
ATOM   2454  CA  SER A 151     -27.939  -0.399  14.502  1.00  0.47           C
ATOM   2455  HA  SER A 151     -28.091   0.572  14.037  1.00  0.47           H
ATOM   2456  C   SER A 151     -26.610  -0.335  15.239  1.00  0.47           C
ATOM   2457  O   SER A 151     -26.539   0.171  16.362  1.00  0.47           O
ATOM   2458  CB  SER A 151     -29.096  -0.660  15.467  1.00  0.47           C
ATOM   2459 1HB  SER A 151     -29.100   0.095  16.252  1.00  0.47           H
ATOM   2460 2HB  SER A 151     -30.028  -0.594  14.909  1.00  0.47           H
ATOM   2461  OG  SER A 151     -29.004  -1.955  16.037  1.00  0.47           O
ATOM   2462  HG  SER A 151     -29.851  -2.157  16.466  1.00  0.47           H
ATOM   2463  N   ASN A 152     -25.545  -0.819  14.612  1.00 14.09           N
ATOM   2464  H   ASN A 152     -25.643  -1.206  13.681  1.00 14.09           H
ATOM   2465  CA  ASN A 152     -24.216  -0.804  15.229  1.00 14.09           C
ATOM   2466  HA  ASN A 152     -24.233  -0.109  16.068  1.00 14.09           H
ATOM   2467  C   ASN A 152     -23.127  -0.309  14.273  1.00 14.09           C
ATOM   2468  O   ASN A 152     -22.311  -1.073  13.759  1.00 14.09           O
ATOM   2469  CB  ASN A 152     -23.866  -2.179  15.808  1.00 14.09           C
ATOM   2470 1HB  ASN A 152     -24.739  -2.566  16.331  1.00 14.09           H
ATOM   2471 2HB  ASN A 152     -23.610  -2.869  15.005  1.00 14.09           H
ATOM   2472  CG  ASN A 152     -22.722  -2.103  16.792  1.00 14.09           C
ATOM   2473  OD1 ASN A 152     -21.937  -1.165  16.778  1.00 14.09           O
ATOM   2474  ND2 ASN A 152     -22.639  -3.061  17.673  1.00 14.09           N
ATOM   2475 1HD2 ASN A 152     -21.899  -3.026  18.353  1.00 14.09           H
ATOM   2476 2HD2 ASN A 152     -23.318  -3.804  17.680  1.00 14.09           H
ATOM   2477  N   SER A 153     -23.097   1.000  14.056  1.00  0.27           N
ATOM   2478  H   SER A 153     -23.777   1.606  14.502  1.00  0.27           H
ATOM   2479  CA  SER A 153     -22.080   1.616  13.202  1.00  0.27           C
ATOM   2480  HA  SER A 153     -22.019   1.077  12.256  1.00  0.27           H
ATOM   2481  C   SER A 153     -20.699   1.598  13.853  1.00  0.27           C
ATOM   2482  O   SER A 153     -19.684   1.808  13.183  1.00  0.27           O
ATOM   2483  CB  SER A 153     -22.460   3.071  12.933  1.00  0.27           C
ATOM   2484 1HB  SER A 153     -21.695   3.535  12.310  1.00  0.27           H
ATOM   2485 2HB  SER A 153     -23.418   3.107  12.415  1.00  0.27           H
ATOM   2486  OG  SER A 153     -22.571   3.768  14.163  1.00  0.27           O
ATOM   2487  HG  SER A 153     -22.520   4.717  13.994  1.00  0.27           H
ATOM   2488  N   LYS A 154     -20.643   1.329  15.154  1.00-24.65           N
ATOM   2489  H   LYS A 154     -21.492   1.101  15.652  1.00-24.65           H
ATOM   2490  CA  LYS A 154     -19.378   1.344  15.888  1.00-24.65           C
ATOM   2491  HA  LYS A 154     -18.863   2.281  15.680  1.00-24.65           H
ATOM   2492  C   LYS A 154     -18.456   0.219  15.454  1.00-24.65           C
ATOM   2493  O   LYS A 154     -17.251   0.351  15.613  1.00-24.65           O
ATOM   2494  CB  LYS A 154     -19.593   1.238  17.398  1.00-24.65           C
ATOM   2495 1HB  LYS A 154     -20.139   0.324  17.619  1.00-24.65           H
ATOM   2496 2HB  LYS A 154     -18.611   1.159  17.861  1.00-24.65           H
ATOM   2497  CG  LYS A 154     -20.303   2.411  18.048  1.00-24.65           C
ATOM   2498 1HG  LYS A 154     -19.748   3.325  17.840  1.00-24.65           H
ATOM   2499 2HG  LYS A 154     -21.319   2.502  17.662  1.00-24.65           H
ATOM   2500  CD  LYS A 154     -20.340   2.174  19.551  1.00-24.65           C
ATOM   2501 1HD  LYS A 154     -20.912   1.268  19.751  1.00-24.65           H
ATOM   2502 2HD  LYS A 154     -19.320   2.030  19.908  1.00-24.65           H
ATOM   2503  CE  LYS A 154     -20.959   3.331  20.314  1.00-24.65           C
ATOM   2504 1HE  LYS A 154     -20.381   4.237  20.122  1.00-24.65           H
ATOM   2505 2HE  LYS A 154     -21.987   3.483  19.980  1.00-24.65           H
ATOM   2506  NZ  LYS A 154     -20.942   3.025  21.783  1.00-24.65           N
ATOM   2507 1HZ  LYS A 154     -21.291   3.820  22.305  1.00-24.65           H
ATOM   2508 2HZ  LYS A 154     -19.997   2.813  22.085  1.00-24.65           H
ATOM   2509 3HZ  LYS A 154     -21.541   2.232  21.973  1.00-24.65           H
ATOM   2510  N   VAL A 155     -18.990  -0.841  14.862  1.00 -4.99           N
ATOM   2511  H   VAL A 155     -19.994  -0.911  14.772  1.00 -4.99           H
ATOM   2512  CA  VAL A 155     -18.150  -1.916  14.323  1.00 -4.99           C
ATOM   2513  HA  VAL A 155     -17.473  -2.259  15.106  1.00 -4.99           H
ATOM   2514  C   VAL A 155     -17.301  -1.366  13.175  1.00 -4.99           C
ATOM   2515  O   VAL A 155     -16.095  -1.578  13.120  1.00 -4.99           O
ATOM   2516  CB  VAL A 155     -19.012  -3.119  13.839  1.00 -4.99           C
ATOM   2517  HB  VAL A 155     -19.688  -2.774  13.059  1.00 -4.99           H
ATOM   2518  CG1 VAL A 155     -18.149  -4.248  13.266  1.00 -4.99           C
ATOM   2519 1HG1 VAL A 155     -18.776  -5.099  12.998  1.00 -4.99           H
ATOM   2520 2HG1 VAL A 155     -17.411  -4.565  14.004  1.00 -4.99           H
ATOM   2521 3HG1 VAL A 155     -17.629  -3.906  12.373  1.00 -4.99           H
ATOM   2522  CG2 VAL A 155     -19.859  -3.667  14.995  1.00 -4.99           C
ATOM   2523 1HG2 VAL A 155     -20.424  -4.537  14.661  1.00 -4.99           H
ATOM   2524 2HG2 VAL A 155     -20.564  -2.912  15.331  1.00 -4.99           H
ATOM   2525 3HG2 VAL A 155     -19.217  -3.959  15.828  1.00 -4.99           H
ATOM   2526  N   GLY A 156     -17.898  -0.585  12.285  1.00  2.61           N
ATOM   2527  H   GLY A 156     -18.894  -0.417  12.334  1.00  2.61           H
ATOM   2528  CA  GLY A 156     -17.127   0.019  11.210  1.00  2.61           C
ATOM   2529 1HA  GLY A 156     -16.615  -0.765  10.653  1.00  2.61           H
ATOM   2530 2HA  GLY A 156     -17.797   0.551  10.536  1.00  2.61           H
ATOM   2531  C   GLY A 156     -16.091   0.982  11.751  1.00  2.61           C
ATOM   2532  O   GLY A 156     -14.954   1.019  11.291  1.00  2.61           O
ATOM   2533  N   GLN A 157     -16.457   1.734  12.779  1.00-16.18           N
ATOM   2534  H   GLN A 157     -17.395   1.645  13.149  1.00-16.18           H
ATOM   2535  CA  GLN A 157     -15.533   2.696  13.378  1.00-16.18           C
ATOM   2536  HA  GLN A 157     -15.116   3.314  12.582  1.00-16.18           H
ATOM   2537  C   GLN A 157     -14.364   2.023  14.098  1.00-16.18           C
ATOM   2538  O   GLN A 157     -13.233   2.504  14.025  1.00-16.18           O
ATOM   2539  CB  GLN A 157     -16.279   3.598  14.363  1.00-16.18           C
ATOM   2540 1HB  GLN A 157     -16.719   2.972  15.137  1.00-16.18           H
ATOM   2541 2HB  GLN A 157     -15.562   4.273  14.832  1.00-16.18           H
ATOM   2542  CG  GLN A 157     -17.379   4.435  13.717  1.00-16.18           C
ATOM   2543 1HG  GLN A 157     -16.926   5.085  12.972  1.00-16.18           H
ATOM   2544 2HG  GLN A 157     -18.091   3.784  13.217  1.00-16.18           H
ATOM   2545  CD  GLN A 157     -18.137   5.288  14.709  1.00-16.18           C
ATOM   2546  OE1 GLN A 157     -18.403   4.885  15.839  1.00-16.18           O
ATOM   2547  NE2 GLN A 157     -18.496   6.473  14.302  1.00-16.18           N
ATOM   2548 1HE2 GLN A 157     -18.987   7.080  14.937  1.00-16.18           H
ATOM   2549 2HE2 GLN A 157     -18.293   6.774  13.365  1.00-16.18           H
ATOM   2550  N   SER A 158     -14.603   0.904  14.769  1.00-23.22           N
ATOM   2551  H   SER A 158     -15.542   0.518  14.819  1.00-23.22           H
ATOM   2552  CA  SER A 158     -13.531   0.207  15.472  1.00-23.22           C
ATOM   2553  HA  SER A 158     -12.946   0.934  16.036  1.00-23.22           H
ATOM   2554  C   SER A 158     -12.601  -0.461  14.472  1.00-23.22           C
ATOM   2555  O   SER A 158     -11.396  -0.534  14.706  1.00-23.22           O
ATOM   2556  CB  SER A 158     -14.096  -0.822  16.453  1.00-23.22           C
ATOM   2557 1HB  SER A 158     -13.271  -1.334  16.948  1.00-23.22           H
ATOM   2558 2HB  SER A 158     -14.689  -0.303  17.205  1.00-23.22           H
ATOM   2559  OG  SER A 158     -14.923  -1.771  15.808  1.00-23.22           O
ATOM   2560  HG  SER A 158     -15.289  -2.364  16.475  1.00-23.22           H
ATOM   2561  N   MET A 159     -13.117  -0.899  13.332  1.00 -6.29           N
ATOM   2562  H   MET A 159     -14.122  -0.892  13.193  1.00 -6.29           H
ATOM   2563  CA  MET A 159     -12.243  -1.423  12.285  1.00 -6.29           C
ATOM   2564  HA  MET A 159     -11.547  -2.127  12.742  1.00 -6.29           H
ATOM   2565  C   MET A 159     -11.402  -0.314  11.648  1.00 -6.29           C
ATOM   2566  O   MET A 159     -10.227  -0.536  11.379  1.00 -6.29           O
ATOM   2567  CB  MET A 159     -13.041  -2.186  11.227  1.00 -6.29           C
ATOM   2568 1HB  MET A 159     -13.817  -1.534  10.829  1.00 -6.29           H
ATOM   2569 2HB  MET A 159     -12.364  -2.456  10.420  1.00 -6.29           H
ATOM   2570  CG  MET A 159     -13.673  -3.473  11.748  1.00 -6.29           C
ATOM   2571 1HG  MET A 159     -12.901  -4.058  12.248  1.00 -6.29           H
ATOM   2572 2HG  MET A 159     -14.441  -3.228  12.478  1.00 -6.29           H
ATOM   2573  SD  MET A 159     -14.401  -4.494  10.438  1.00 -6.29           S
ATOM   2574  CE  MET A 159     -15.775  -3.497   9.878  1.00 -6.29           C
ATOM   2575 1HE  MET A 159     -16.401  -4.083   9.205  1.00 -6.29           H
ATOM   2576 2HE  MET A 159     -15.401  -2.624   9.344  1.00 -6.29           H
ATOM   2577 3HE  MET A 159     -16.367  -3.170  10.733  1.00 -6.29           H
ATOM   2578  N   VAL A 160     -11.937   0.892  11.476  1.00 -8.48           N
ATOM   2579  H   VAL A 160     -12.921   1.037  11.672  1.00 -8.48           H
ATOM   2580  CA  VAL A 160     -11.119   2.029  11.015  1.00 -8.48           C
ATOM   2581  HA  VAL A 160     -10.631   1.763  10.078  1.00 -8.48           H
ATOM   2582  C   VAL A 160     -10.021   2.319  12.035  1.00 -8.48           C
ATOM   2583  O   VAL A 160      -8.867   2.540  11.665  1.00 -8.48           O
ATOM   2584  CB  VAL A 160     -11.964   3.326  10.793  1.00 -8.48           C
ATOM   2585  HB  VAL A 160     -12.559   3.515  11.684  1.00 -8.48           H
ATOM   2586  CG1 VAL A 160     -11.083   4.556  10.543  1.00 -8.48           C
ATOM   2587 1HG1 VAL A 160     -11.705   5.422  10.324  1.00 -8.48           H
ATOM   2588 2HG1 VAL A 160     -10.411   4.372   9.701  1.00 -8.48           H
ATOM   2589 3HG1 VAL A 160     -10.494   4.785  11.431  1.00 -8.48           H
ATOM   2590  CG2 VAL A 160     -12.904   3.167   9.600  1.00 -8.48           C
ATOM   2591 1HG2 VAL A 160     -13.500   4.070   9.469  1.00 -8.48           H
ATOM   2592 2HG2 VAL A 160     -13.577   2.328   9.761  1.00 -8.48           H
ATOM   2593 3HG2 VAL A 160     -12.325   2.985   8.694  1.00 -8.48           H
ATOM   2594  N   GLY A 161     -10.352   2.290  13.320  1.00 -9.99           N
ATOM   2595  H   GLY A 161     -11.311   2.114  13.598  1.00 -9.99           H
ATOM   2596  CA  GLY A 161      -9.337   2.520  14.335  1.00 -9.99           C
ATOM   2597 1HA  GLY A 161      -8.882   3.497  14.172  1.00 -9.99           H
ATOM   2598 2HA  GLY A 161      -9.789   2.493  15.326  1.00 -9.99           H
ATOM   2599  C   GLY A 161      -8.251   1.467  14.248  1.00 -9.99           C
ATOM   2600  O   GLY A 161      -7.066   1.789  14.236  1.00 -9.99           O
ATOM   2601  N   LEU A 162      -8.651   0.212  14.103  1.00-10.72           N
ATOM   2602  H   LEU A 162      -9.642  -0.000  14.094  1.00-10.72           H
ATOM   2603  CA  LEU A 162      -7.699  -0.884  13.967  1.00-10.72           C
ATOM   2604  HA  LEU A 162      -7.049  -0.870  14.841  1.00-10.72           H
ATOM   2605  C   LEU A 162      -6.807  -0.741  12.739  1.00-10.72           C
ATOM   2606  O   LEU A 162      -5.618  -0.993  12.843  1.00-10.72           O
ATOM   2607  CB  LEU A 162      -8.443  -2.222  13.937  1.00-10.72           C
ATOM   2608 1HB  LEU A 162      -9.072  -2.263  14.824  1.00-10.72           H
ATOM   2609 2HB  LEU A 162      -9.099  -2.227  13.068  1.00-10.72           H
ATOM   2610  CG  LEU A 162      -7.606  -3.511  13.896  1.00-10.72           C
ATOM   2611  HG  LEU A 162      -7.066  -3.544  12.951  1.00-10.72           H
ATOM   2612  CD1 LEU A 162      -6.592  -3.606  15.034  1.00-10.72           C
ATOM   2613 1HD1 LEU A 162      -6.081  -4.566  14.992  1.00-10.72           H
ATOM   2614 2HD1 LEU A 162      -7.099  -3.513  15.993  1.00-10.72           H
ATOM   2615 3HD1 LEU A 162      -5.844  -2.820  14.937  1.00-10.72           H
ATOM   2616  CD2 LEU A 162      -8.545  -4.711  13.956  1.00-10.72           C
ATOM   2617 1HD2 LEU A 162      -7.970  -5.630  13.849  1.00-10.72           H
ATOM   2618 2HD2 LEU A 162      -9.269  -4.659  13.145  1.00-10.72           H
ATOM   2619 3HD2 LEU A 162      -9.076  -4.730  14.910  1.00-10.72           H
ATOM   2620  N   ALA A 163      -7.323  -0.284  11.607  1.00 -9.26           N
ATOM   2621  H   ALA A 163      -8.313  -0.074  11.553  1.00 -9.26           H
ATOM   2622  CA  ALA A 163      -6.484  -0.095  10.422  1.00 -9.26           C
ATOM   2623  HA  ALA A 163      -6.057  -1.060  10.145  1.00 -9.26           H
ATOM   2624  C   ALA A 163      -5.321   0.859  10.694  1.00 -9.26           C
ATOM   2625  O   ALA A 163      -4.178   0.593  10.320  1.00 -9.26           O
ATOM   2626  CB  ALA A 163      -7.328   0.428   9.259  1.00 -9.26           C
ATOM   2627 1HB  ALA A 163      -8.035  -0.339   8.958  1.00 -9.26           H
ATOM   2628 2HB  ALA A 163      -6.683   0.664   8.412  1.00 -9.26           H
ATOM   2629 3HB  ALA A 163      -7.867   1.329   9.554  1.00 -9.26           H
ATOM   2630  N   TRP A 164      -5.600   1.959  11.378  1.00 15.15           N
ATOM   2631  H   TRP A 164      -6.552   2.143  11.670  1.00 15.15           H
ATOM   2632  CA  TRP A 164      -4.543   2.910  11.702  1.00 15.15           C
ATOM   2633  HA  TRP A 164      -3.971   3.116  10.796  1.00 15.15           H
ATOM   2634  C   TRP A 164      -3.568   2.354  12.740  1.00 15.15           C
ATOM   2635  O   TRP A 164      -2.373   2.635  12.677  1.00 15.15           O
ATOM   2636  CB  TRP A 164      -5.147   4.221  12.201  1.00 15.15           C
ATOM   2637 1HB  TRP A 164      -5.795   4.017  13.053  1.00 15.15           H
ATOM   2638 2HB  TRP A 164      -4.330   4.859  12.533  1.00 15.15           H
ATOM   2639  CG  TRP A 164      -5.933   4.963  11.141  1.00 15.15           C
ATOM   2640  CD1 TRP A 164      -7.285   5.115  11.064  1.00 15.15           C
ATOM   2641  HD1 TRP A 164      -7.982   4.671  11.764  1.00 15.15           H
ATOM   2642  CD2 TRP A 164      -5.410   5.660   9.992  1.00 15.15           C
ATOM   2643  NE1 TRP A 164      -7.648   5.882   9.989  1.00 15.15           N
ATOM   2644  HE1 TRP A 164      -8.600   6.132   9.749  1.00 15.15           H
ATOM   2645  CE2 TRP A 164      -6.520   6.231   9.300  1.00 15.15           C
ATOM   2646  CE3 TRP A 164      -4.115   5.858   9.472  1.00 15.15           C
ATOM   2647  HE3 TRP A 164      -3.258   5.415   9.959  1.00 15.15           H
ATOM   2648  CZ2 TRP A 164      -6.364   6.992   8.121  1.00 15.15           C
ATOM   2649  HZ2 TRP A 164      -7.224   7.404   7.612  1.00 15.15           H
ATOM   2650  CZ3 TRP A 164      -3.952   6.630   8.292  1.00 15.15           C
ATOM   2651  HZ3 TRP A 164      -2.962   6.782   7.885  1.00 15.15           H
ATOM   2652  CH2 TRP A 164      -5.086   7.186   7.629  1.00 15.15           C
ATOM   2653  HH2 TRP A 164      -4.945   7.759   6.724  1.00 15.15           H
ATOM   2654  N   ILE A 165      -4.058   1.540  13.668  1.00-27.55           N
ATOM   2655  H   ILE A 165      -5.054   1.352  13.691  1.00-27.55           H
ATOM   2656  CA  ILE A 165      -3.191   0.909  14.669  1.00-27.55           C
ATOM   2657  HA  ILE A 165      -2.555   1.671  15.120  1.00-27.55           H
ATOM   2658  C   ILE A 165      -2.281  -0.106  13.980  1.00-27.55           C
ATOM   2659  O   ILE A 165      -1.085  -0.133  14.234  1.00-27.55           O
ATOM   2660  CB  ILE A 165      -4.013   0.206  15.800  1.00-27.55           C
ATOM   2661  HB  ILE A 165      -4.702  -0.501  15.339  1.00-27.55           H
ATOM   2662  CG1 ILE A 165      -4.823   1.248  16.597  1.00-27.55           C
ATOM   2663 1HG1 ILE A 165      -4.134   1.805  17.231  1.00-27.55           H
ATOM   2664 2HG1 ILE A 165      -5.268   1.960  15.908  1.00-27.55           H
ATOM   2665  CG2 ILE A 165      -3.091  -0.569  16.782  1.00-27.55           C
ATOM   2666 1HG2 ILE A 165      -3.680  -1.040  17.569  1.00-27.55           H
ATOM   2667 2HG2 ILE A 165      -2.362   0.108  17.232  1.00-27.55           H
ATOM   2668 3HG2 ILE A 165      -2.560  -1.356  16.249  1.00-27.55           H
ATOM   2669  CD1 ILE A 165      -5.955   0.672  17.471  1.00-27.55           C
ATOM   2670 1HD1 ILE A 165      -6.523   1.491  17.912  1.00-27.55           H
ATOM   2671 2HD1 ILE A 165      -5.544   0.057  18.271  1.00-27.55           H
ATOM   2672 3HD1 ILE A 165      -6.627   0.070  16.859  1.00-27.55           H
ATOM   2673  N   LEU A 166      -2.806  -0.927  13.081  1.00-21.74           N
ATOM   2674  H   LEU A 166      -3.800  -0.878  12.869  1.00-21.74           H
ATOM   2675  CA  LEU A 166      -1.975  -1.920  12.401  1.00-21.74           C
ATOM   2676  HA  LEU A 166      -1.445  -2.515  13.143  1.00-21.74           H
ATOM   2677  C   LEU A 166      -0.934  -1.204  11.551  1.00-21.74           C
ATOM   2678  O   LEU A 166       0.222  -1.622  11.497  1.00-21.74           O
ATOM   2679  CB  LEU A 166      -2.817  -2.849  11.518  1.00-21.74           C
ATOM   2680 1HB  LEU A 166      -3.350  -2.226  10.800  1.00-21.74           H
ATOM   2681 2HB  LEU A 166      -2.127  -3.475  10.954  1.00-21.74           H
ATOM   2682  CG  LEU A 166      -3.848  -3.782  12.176  1.00-21.74           C
ATOM   2683  HG  LEU A 166      -4.542  -3.178  12.748  1.00-21.74           H
ATOM   2684  CD1 LEU A 166      -4.638  -4.504  11.087  1.00-21.74           C
ATOM   2685 1HD1 LEU A 166      -5.404  -5.129  11.545  1.00-21.74           H
ATOM   2686 2HD1 LEU A 166      -3.973  -5.127  10.487  1.00-21.74           H
ATOM   2687 3HD1 LEU A 166      -5.125  -3.773  10.441  1.00-21.74           H
ATOM   2688  CD2 LEU A 166      -3.241  -4.804  13.136  1.00-21.74           C
ATOM   2689 1HD2 LEU A 166      -4.038  -5.391  13.591  1.00-21.74           H
ATOM   2690 2HD2 LEU A 166      -2.697  -4.292  13.928  1.00-21.74           H
ATOM   2691 3HD2 LEU A 166      -2.567  -5.470  12.602  1.00-21.74           H
ATOM   2692  N   SER A 167      -1.320  -0.085  10.952  1.00-15.13           N
ATOM   2693  H   SER A 167      -2.281   0.221  11.030  1.00-15.13           H
ATOM   2694  CA  SER A 167      -0.378   0.702  10.164  1.00-15.13           C
ATOM   2695  HA  SER A 167       0.039   0.055   9.395  1.00-15.13           H
ATOM   2696  C   SER A 167       0.777   1.221  11.012  1.00-15.13           C
ATOM   2697  O   SER A 167       1.928   1.126  10.600  1.00-15.13           O
ATOM   2698  CB  SER A 167      -1.071   1.893   9.496  1.00-15.13           C
ATOM   2699 1HB  SER A 167      -1.447   2.567  10.265  1.00-15.13           H
ATOM   2700 2HB  SER A 167      -0.345   2.428   8.883  1.00-15.13           H
ATOM   2701  OG  SER A 167      -2.153   1.478   8.683  1.00-15.13           O
ATOM   2702  HG  SER A 167      -2.866   1.140   9.247  1.00-15.13           H
ATOM   2703  N   SER A 168       0.506   1.765  12.192  1.00-26.42           N
ATOM   2704  H   SER A 168      -0.450   1.827  12.529  1.00-26.42           H
ATOM   2705  CA  SER A 168       1.585   2.323  13.008  1.00-26.42           C
ATOM   2706  HA  SER A 168       2.246   2.903  12.366  1.00-26.42           H
ATOM   2707  C   SER A 168       2.426   1.238  13.658  1.00-26.42           C
ATOM   2708  O   SER A 168       3.643   1.371  13.781  1.00-26.42           O
ATOM   2709  CB  SER A 168       1.021   3.258  14.079  1.00-26.42           C
ATOM   2710 1HB  SER A 168       1.845   3.666  14.665  1.00-26.42           H
ATOM   2711 2HB  SER A 168       0.496   4.079  13.591  1.00-26.42           H
ATOM   2712  OG  SER A 168       0.116   2.582  14.935  1.00-26.42           O
ATOM   2713  HG  SER A 168      -0.122   3.180  15.649  1.00-26.42           H
ATOM   2714  N   VAL A 169       1.801   0.146  14.069  1.00-23.84           N
ATOM   2715  H   VAL A 169       0.790   0.075  13.964  1.00-23.84           H
ATOM   2716  CA  VAL A 169       2.527  -0.929  14.737  1.00-23.84           C
ATOM   2717  HA  VAL A 169       3.155  -0.490  15.510  1.00-23.84           H
ATOM   2718  C   VAL A 169       3.458  -1.623  13.755  1.00-23.84           C
ATOM   2719  O   VAL A 169       4.633  -1.814  14.064  1.00-23.84           O
ATOM   2720  CB  VAL A 169       1.545  -1.914  15.428  1.00-23.84           C
ATOM   2721  HB  VAL A 169       0.788  -2.222  14.708  1.00-23.84           H
ATOM   2722  CG1 VAL A 169       2.246  -3.171  15.955  1.00-23.84           C
ATOM   2723 1HG1 VAL A 169       1.532  -3.802  16.485  1.00-23.84           H
ATOM   2724 2HG1 VAL A 169       3.047  -2.894  16.641  1.00-23.84           H
ATOM   2725 3HG1 VAL A 169       2.665  -3.744  15.128  1.00-23.84           H
ATOM   2726  CG2 VAL A 169       0.867  -1.194  16.607  1.00-23.84           C
ATOM   2727 1HG2 VAL A 169       0.121  -1.844  17.058  1.00-23.84           H
ATOM   2728 2HG2 VAL A 169       0.372  -0.285  16.265  1.00-23.84           H
ATOM   2729 3HG2 VAL A 169       1.614  -0.931  17.358  1.00-23.84           H
ATOM   2730  N   PHE A 170       2.998  -1.953  12.559  1.00 -3.86           N
ATOM   2731  H   PHE A 170       2.038  -1.758  12.288  1.00 -3.86           H
ATOM   2732  CA  PHE A 170       3.870  -2.678  11.638  1.00 -3.86           C
ATOM   2733  HA  PHE A 170       4.471  -3.376  12.220  1.00 -3.86           H
ATOM   2734  C   PHE A 170       4.862  -1.769  10.914  1.00 -3.86           C
ATOM   2735  O   PHE A 170       5.889  -2.241  10.429  1.00 -3.86           O
ATOM   2736  CB  PHE A 170       3.043  -3.504  10.657  1.00 -3.86           C
ATOM   2737 1HB  PHE A 170       2.440  -2.829  10.052  1.00 -3.86           H
ATOM   2738 2HB  PHE A 170       3.724  -4.048  10.003  1.00 -3.86           H
ATOM   2739  CG  PHE A 170       2.125  -4.501  11.319  1.00 -3.86           C
ATOM   2740  CD1 PHE A 170       0.827  -4.686  10.816  1.00 -3.86           C
ATOM   2741  HD1 PHE A 170       0.495  -4.107   9.967  1.00 -3.86           H
ATOM   2742  CD2 PHE A 170       2.544  -5.269  12.426  1.00 -3.86           C
ATOM   2743  HD2 PHE A 170       3.550  -5.171  12.812  1.00 -3.86           H
ATOM   2744  CE1 PHE A 170      -0.057  -5.613  11.412  1.00 -3.86           C
ATOM   2745  HE1 PHE A 170      -1.048  -5.751  11.005  1.00 -3.86           H
ATOM   2746  CE2 PHE A 170       1.662  -6.181  13.051  1.00 -3.86           C
ATOM   2747  HE2 PHE A 170       1.994  -6.753  13.905  1.00 -3.86           H
ATOM   2748  CZ  PHE A 170       0.357  -6.350  12.545  1.00 -3.86           C
ATOM   2749  HZ  PHE A 170      -0.321  -7.045  13.016  1.00 -3.86           H
ATOM   2750  N   ALA A 171       4.613  -0.466  10.880  1.00 -3.10           N
ATOM   2751  H   ALA A 171       3.714  -0.108  11.177  1.00 -3.10           H
ATOM   2752  CA  ALA A 171       5.630   0.475  10.412  1.00 -3.10           C
ATOM   2753  HA  ALA A 171       6.114   0.057   9.534  1.00 -3.10           H
ATOM   2754  C   ALA A 171       6.709   0.727  11.469  1.00 -3.10           C
ATOM   2755  O   ALA A 171       7.829   1.115  11.147  1.00 -3.10           O
ATOM   2756  CB  ALA A 171       4.981   1.786  10.015  1.00 -3.10           C
ATOM   2757 1HB  ALA A 171       4.259   1.605   9.220  1.00 -3.10           H
ATOM   2758 2HB  ALA A 171       5.742   2.481   9.659  1.00 -3.10           H
ATOM   2759 3HB  ALA A 171       4.469   2.225  10.872  1.00 -3.10           H
ATOM   2760  N   GLY A 172       6.371   0.517  12.733  1.00 19.59           N
ATOM   2761  H   GLY A 172       5.454   0.150  12.949  1.00 19.59           H
ATOM   2762  CA  GLY A 172       7.277   0.822  13.832  1.00 19.59           C
ATOM   2763 1HA  GLY A 172       7.347   1.906  13.908  1.00 19.59           H
ATOM   2764 2HA  GLY A 172       6.823   0.461  14.751  1.00 19.59           H
ATOM   2765  C   GLY A 172       8.705   0.303  13.780  1.00 19.59           C
ATOM   2766  O   GLY A 172       9.596   1.092  14.101  1.00 19.59           O
ATOM   2767  N   PRO A 173       9.002  -0.947  13.367  1.00 -3.12           N
ATOM   2768  CA  PRO A 173      10.427  -1.310  13.352  1.00 -3.12           C
ATOM   2769  HA  PRO A 173      10.829  -1.237  14.361  1.00 -3.12           H
ATOM   2770  C   PRO A 173      11.325  -0.517  12.402  1.00 -3.12           C
ATOM   2771  O   PRO A 173      12.539  -0.536  12.564  1.00 -3.12           O
ATOM   2772  CB  PRO A 173      10.408  -2.778  12.922  1.00 -3.12           C
ATOM   2773 1HB  PRO A 173      10.579  -2.849  11.850  1.00 -3.12           H
ATOM   2774 2HB  PRO A 173      11.159  -3.350  13.468  1.00 -3.12           H
ATOM   2775  CG  PRO A 173       9.059  -3.250  13.254  1.00 -3.12           C
ATOM   2776 1HG  PRO A 173       8.795  -4.127  12.666  1.00 -3.12           H
ATOM   2777 2HG  PRO A 173       8.997  -3.468  14.318  1.00 -3.12           H
ATOM   2778  CD  PRO A 173       8.185  -2.090  12.918  1.00 -3.12           C
ATOM   2779 1HD  PRO A 173       8.012  -2.035  11.842  1.00 -3.12           H
ATOM   2780 2HD  PRO A 173       7.244  -2.149  13.465  1.00 -3.12           H
ATOM   2781  N   GLN A 174      10.773   0.230  11.451  1.00  6.64           N
ATOM   2782  H   GLN A 174       9.764   0.273  11.361  1.00  6.64           H
ATOM   2783  CA  GLN A 174      11.593   1.045  10.550  1.00  6.64           C
ATOM   2784  HA  GLN A 174      12.277   0.403   9.995  1.00  6.64           H
ATOM   2785  C   GLN A 174      12.411   2.072  11.336  1.00  6.64           C
ATOM   2786  O   GLN A 174      13.549   2.358  10.984  1.00  6.64           O
ATOM   2787  CB  GLN A 174      10.714   1.825   9.574  1.00  6.64           C
ATOM   2788 1HB  GLN A 174      10.073   2.466  10.174  1.00  6.64           H
ATOM   2789 2HB  GLN A 174      11.350   2.463   8.965  1.00  6.64           H
ATOM   2790  CG  GLN A 174       9.810   1.022   8.648  1.00  6.64           C
ATOM   2791 1HG  GLN A 174       9.353   0.202   9.196  1.00  6.64           H
ATOM   2792 2HG  GLN A 174       9.015   1.683   8.309  1.00  6.64           H
ATOM   2793  CD  GLN A 174      10.497   0.470   7.424  1.00  6.64           C
ATOM   2794  OE1 GLN A 174      10.955  -0.667   7.408  1.00  6.64           O
ATOM   2795  NE2 GLN A 174      10.518   1.237   6.367  1.00  6.64           N
ATOM   2796 1HE2 GLN A 174      10.952   0.898   5.526  1.00  6.64           H
ATOM   2797 2HE2 GLN A 174      10.097   2.154   6.403  1.00  6.64           H
ATOM   2798  N   LEU A 175      11.867   2.535  12.459  1.00  0.04           N
ATOM   2799  H   LEU A 175      10.959   2.187  12.742  1.00  0.04           H
ATOM   2800  CA  LEU A 175      12.526   3.512  13.335  1.00  0.04           C
ATOM   2801  HA  LEU A 175      12.789   4.398  12.759  1.00  0.04           H
ATOM   2802  C   LEU A 175      13.795   2.976  13.988  1.00  0.04           C
ATOM   2803  O   LEU A 175      14.572   3.731  14.564  1.00  0.04           O
ATOM   2804  CB  LEU A 175      11.579   3.901  14.477  1.00  0.04           C
ATOM   2805 1HB  LEU A 175      11.297   2.979  14.980  1.00  0.04           H
ATOM   2806 2HB  LEU A 175      12.142   4.496  15.196  1.00  0.04           H
ATOM   2807  CG  LEU A 175      10.291   4.666  14.161  1.00  0.04           C
ATOM   2808  HG  LEU A 175       9.794   4.180  13.326  1.00  0.04           H
ATOM   2809  CD1 LEU A 175       9.350   4.616  15.350  1.00  0.04           C
ATOM   2810 1HD1 LEU A 175       8.436   5.160  15.112  1.00  0.04           H
ATOM   2811 2HD1 LEU A 175       9.822   5.064  16.224  1.00  0.04           H
ATOM   2812 3HD1 LEU A 175       9.094   3.579  15.570  1.00  0.04           H
ATOM   2813  CD2 LEU A 175      10.575   6.123  13.801  1.00  0.04           C
ATOM   2814 1HD2 LEU A 175       9.639   6.635  13.572  1.00  0.04           H
ATOM   2815 2HD2 LEU A 175      11.214   6.164  12.922  1.00  0.04           H
ATOM   2816 3HD2 LEU A 175      11.069   6.630  14.631  1.00  0.04           H
ATOM   2817  N   TYR A 176      13.976   1.667  13.935  1.00-11.76           N
ATOM   2818  H   TYR A 176      13.304   1.101  13.435  1.00-11.76           H
ATOM   2819  CA  TYR A 176      15.085   1.000  14.605  1.00-11.76           C
ATOM   2820  HA  TYR A 176      15.669   1.727  15.167  1.00-11.76           H
ATOM   2821  C   TYR A 176      16.008   0.301  13.617  1.00-11.76           C
ATOM   2822  O   TYR A 176      17.230   0.335  13.758  1.00-11.76           O
ATOM   2823  CB  TYR A 176      14.496  -0.020  15.579  1.00-11.76           C
ATOM   2824 1HB  TYR A 176      13.934  -0.768  15.021  1.00-11.76           H
ATOM   2825 2HB  TYR A 176      15.309  -0.519  16.101  1.00-11.76           H
ATOM   2826  CG  TYR A 176      13.573   0.624  16.591  1.00-11.76           C
ATOM   2827  CD1 TYR A 176      12.179   0.680  16.370  1.00-11.76           C
ATOM   2828  HD1 TYR A 176      11.761   0.244  15.478  1.00-11.76           H
ATOM   2829  CD2 TYR A 176      14.089   1.209  17.762  1.00-11.76           C
ATOM   2830  HD2 TYR A 176      15.153   1.180  17.956  1.00-11.76           H
ATOM   2831  CE1 TYR A 176      11.319   1.321  17.297  1.00-11.76           C
ATOM   2832  HE1 TYR A 176      10.256   1.368  17.112  1.00-11.76           H
ATOM   2833  CE2 TYR A 176      13.229   1.838  18.698  1.00-11.76           C
ATOM   2834  HE2 TYR A 176      13.637   2.274  19.597  1.00-11.76           H
ATOM   2835  CZ  TYR A 176      11.855   1.882  18.456  1.00-11.76           C
ATOM   2836  OH  TYR A 176      11.036   2.471  19.382  1.00-11.76           O
ATOM   2837  HH  TYR A 176      11.505   2.647  20.209  1.00-11.76           H
ATOM   2838  N   ILE A 177      15.411  -0.348  12.628  1.00 13.84           N
ATOM   2839  H   ILE A 177      14.398  -0.348  12.578  1.00 13.84           H
ATOM   2840  CA  ILE A 177      16.142  -1.140  11.642  1.00 13.84           C
ATOM   2841  HA  ILE A 177      16.913  -1.712  12.159  1.00 13.84           H
ATOM   2842  C   ILE A 177      16.851  -0.218  10.638  1.00 13.84           C
ATOM   2843  O   ILE A 177      17.981  -0.489  10.233  1.00 13.84           O
ATOM   2844  CB  ILE A 177      15.162  -2.165  10.966  1.00 13.84           C
ATOM   2845  HB  ILE A 177      14.341  -1.617  10.503  1.00 13.84           H
ATOM   2846  CG1 ILE A 177      14.594  -3.129  12.036  1.00 13.84           C
ATOM   2847 1HG1 ILE A 177      15.423  -3.692  12.464  1.00 13.84           H
ATOM   2848 2HG1 ILE A 177      14.143  -2.550  12.840  1.00 13.84           H
ATOM   2849  CG2 ILE A 177      15.857  -3.014   9.888  1.00 13.84           C
ATOM   2850 1HG2 ILE A 177      15.120  -3.554   9.295  1.00 13.84           H
ATOM   2851 2HG2 ILE A 177      16.542  -3.728  10.350  1.00 13.84           H
ATOM   2852 3HG2 ILE A 177      16.429  -2.375   9.225  1.00 13.84           H
ATOM   2853  CD1 ILE A 177      13.540  -4.136  11.547  1.00 13.84           C
ATOM   2854 1HD1 ILE A 177      13.106  -4.645  12.408  1.00 13.84           H
ATOM   2855 2HD1 ILE A 177      13.999  -4.882  10.897  1.00 13.84           H
ATOM   2856 3HD1 ILE A 177      12.752  -3.615  11.005  1.00 13.84           H
ATOM   2857  N   PHE A 178      16.268   0.910  10.261  1.00 15.54           N
ATOM   2858  H   PHE A 178      15.358   1.178  10.612  1.00 15.54           H
ATOM   2859  CA  PHE A 178      16.987   1.818   9.366  1.00 15.54           C
ATOM   2860  HA  PHE A 178      17.516   1.227   8.618  1.00 15.54           H
ATOM   2861  C   PHE A 178      18.034   2.645  10.105  1.00 15.54           C
ATOM   2862  O   PHE A 178      17.844   3.040  11.252  1.00 15.54           O
ATOM   2863  CB  PHE A 178      16.027   2.735   8.613  1.00 15.54           C
ATOM   2864 1HB  PHE A 178      15.216   3.041   9.268  1.00 15.54           H
ATOM   2865 2HB  PHE A 178      16.572   3.626   8.319  1.00 15.54           H
ATOM   2866  CG  PHE A 178      15.481   2.111   7.364  1.00 15.54           C
ATOM   2867  CD1 PHE A 178      14.356   1.270   7.401  1.00 15.54           C
ATOM   2868  HD1 PHE A 178      13.850   1.091   8.339  1.00 15.54           H
ATOM   2869  CD2 PHE A 178      16.131   2.333   6.138  1.00 15.54           C
ATOM   2870  HD2 PHE A 178      17.006   2.964   6.102  1.00 15.54           H
ATOM   2871  CE1 PHE A 178      13.893   0.636   6.220  1.00 15.54           C
ATOM   2872  HE1 PHE A 178      13.052  -0.037   6.260  1.00 15.54           H
ATOM   2873  CE2 PHE A 178      15.664   1.734   4.948  1.00 15.54           C
ATOM   2874  HE2 PHE A 178      16.169   1.927   4.013  1.00 15.54           H
ATOM   2875  CZ  PHE A 178      14.543   0.876   4.990  1.00 15.54           C
ATOM   2876  HZ  PHE A 178      14.189   0.397   4.087  1.00 15.54           H
ATOM   2877  N   ARG A 179      19.142   2.912   9.427  1.00 19.39           N
ATOM   2878  H   ARG A 179      19.237   2.541   8.483  1.00 19.39           H
ATOM   2879  CA  ARG A 179      20.255   3.709   9.947  1.00 19.39           C
ATOM   2880  HA  ARG A 179      19.886   4.492  10.608  1.00 19.39           H
ATOM   2881  C   ARG A 179      20.924   4.346   8.746  1.00 19.39           C
ATOM   2882  O   ARG A 179      20.657   3.946   7.611  1.00 19.39           O
ATOM   2883  CB  ARG A 179      21.247   2.824  10.712  1.00 19.39           C
ATOM   2884 1HB  ARG A 179      22.073   3.441  11.063  1.00 19.39           H
ATOM   2885 2HB  ARG A 179      20.732   2.425  11.586  1.00 19.39           H
ATOM   2886  CG  ARG A 179      21.810   1.644   9.917  1.00 19.39           C
ATOM   2887 1HG  ARG A 179      20.983   1.053   9.522  1.00 19.39           H
ATOM   2888 2HG  ARG A 179      22.416   2.004   9.086  1.00 19.39           H
ATOM   2889  CD  ARG A 179      22.646   0.740  10.803  1.00 19.39           C
ATOM   2890 1HD  ARG A 179      22.096   0.543  11.724  1.00 19.39           H
ATOM   2891 2HD  ARG A 179      22.773  -0.208  10.286  1.00 19.39           H
ATOM   2892  NE  ARG A 179      23.970   1.292  11.139  1.00 19.39           N
ATOM   2893  HE  ARG A 179      23.995   2.196  11.593  1.00 19.39           H
ATOM   2894  CZ  ARG A 179      25.138   0.694  10.947  1.00 19.39           C
ATOM   2895  NH1 ARG A 179      26.226   1.210  11.438  1.00 19.39           N
ATOM   2896 1HH1 ARG A 179      26.199   2.076  11.956  1.00 19.39           H
ATOM   2897 2HH1 ARG A 179      27.096   0.712  11.325  1.00 19.39           H
ATOM   2898  NH2 ARG A 179      25.282  -0.430  10.306  1.00 19.39           N
ATOM   2899 1HH2 ARG A 179      24.489  -0.861   9.851  1.00 19.39           H
ATOM   2900 2HH2 ARG A 179      26.193  -0.873  10.300  1.00 19.39           H
ATOM   2901  N   MET A 180      21.775   5.332   8.968  1.00  0.67           N
ATOM   2902  H   MET A 180      22.018   5.597   9.921  1.00  0.67           H
ATOM   2903  CA  MET A 180      22.440   6.012   7.866  1.00  0.67           C
ATOM   2904  HA  MET A 180      21.973   5.737   6.924  1.00  0.67           H
ATOM   2905  C   MET A 180      23.892   5.565   7.845  1.00  0.67           C
ATOM   2906  O   MET A 180      24.611   5.710   8.834  1.00  0.67           O
ATOM   2907  CB  MET A 180      22.345   7.527   8.031  1.00  0.67           C
ATOM   2908 1HB  MET A 180      21.293   7.803   8.103  1.00  0.67           H
ATOM   2909 2HB  MET A 180      22.841   7.799   8.961  1.00  0.67           H
ATOM   2910  CG  MET A 180      22.972   8.305   6.880  1.00  0.67           C
ATOM   2911 1HG  MET A 180      24.027   8.041   6.798  1.00  0.67           H
ATOM   2912 2HG  MET A 180      22.469   8.028   5.953  1.00  0.67           H
ATOM   2913  SD  MET A 180      22.835  10.087   7.107  1.00  0.67           S
ATOM   2914  CE  MET A 180      23.935  10.385   8.520  1.00  0.67           C
ATOM   2915 1HE  MET A 180      24.027  11.457   8.697  1.00  0.67           H
ATOM   2916 2HE  MET A 180      24.922   9.970   8.315  1.00  0.67           H
ATOM   2917 3HE  MET A 180      23.530   9.915   9.416  1.00  0.67           H
ATOM   2918  N   ILE A 181      24.326   5.041   6.712  1.00  7.27           N
ATOM   2919  H   ILE A 181      23.690   4.953   5.926  1.00  7.27           H
ATOM   2920  CA  ILE A 181      25.727   4.684   6.519  1.00  7.27           C
ATOM   2921  HA  ILE A 181      26.250   4.710   7.471  1.00  7.27           H
ATOM   2922  C   ILE A 181      26.299   5.767   5.630  1.00  7.27           C
ATOM   2923  O   ILE A 181      25.538   6.509   5.011  1.00  7.27           O
ATOM   2924  CB  ILE A 181      25.929   3.272   5.898  1.00  7.27           C
ATOM   2925  HB  ILE A 181      27.000   3.084   5.860  1.00  7.27           H
ATOM   2926  CG1 ILE A 181      25.419   3.205   4.442  1.00  7.27           C
ATOM   2927 1HG1 ILE A 181      24.337   3.301   4.438  1.00  7.27           H
ATOM   2928 2HG1 ILE A 181      25.826   4.045   3.883  1.00  7.27           H
ATOM   2929  CG2 ILE A 181      25.302   2.211   6.841  1.00  7.27           C
ATOM   2930 1HG2 ILE A 181      25.531   1.210   6.477  1.00  7.27           H
ATOM   2931 2HG2 ILE A 181      24.222   2.338   6.896  1.00  7.27           H
ATOM   2932 3HG2 ILE A 181      25.725   2.317   7.841  1.00  7.27           H
ATOM   2933  CD1 ILE A 181      25.811   1.934   3.677  1.00  7.27           C
ATOM   2934 1HD1 ILE A 181      25.444   2.003   2.652  1.00  7.27           H
ATOM   2935 2HD1 ILE A 181      25.376   1.053   4.148  1.00  7.27           H
ATOM   2936 3HD1 ILE A 181      26.897   1.834   3.658  1.00  7.27           H
ATOM   2937  N   HIS A 182      27.613   5.821   5.522  1.00 11.12           N
ATOM   2938  H   HIS A 182      28.183   5.195   6.089  1.00 11.12           H
ATOM   2939  CA  HIS A 182      28.291   6.644   4.534  1.00 11.12           C
ATOM   2940  HA  HIS A 182      27.582   7.204   3.930  1.00 11.12           H
ATOM   2941  C   HIS A 182      29.006   5.615   3.681  1.00 11.12           C
ATOM   2942  O   HIS A 182      29.672   4.737   4.224  1.00 11.12           O
ATOM   2943  CB  HIS A 182      29.312   7.581   5.191  1.00 11.12           C
ATOM   2944 1HB  HIS A 182      30.008   6.979   5.776  1.00 11.12           H
ATOM   2945 2HB  HIS A 182      29.873   8.086   4.408  1.00 11.12           H
ATOM   2946  CG  HIS A 182      28.707   8.611   6.095  1.00 11.12           C
ATOM   2947  ND1 HIS A 182      29.424   9.365   6.995  1.00 11.12           N
ATOM   2948  HD1 HIS A 182      30.428   9.343   7.141  1.00 11.12           H
ATOM   2949  CD2 HIS A 182      27.419   9.021   6.244  1.00 11.12           C
ATOM   2950  HD2 HIS A 182      26.580   8.639   5.679  1.00 11.12           H
ATOM   2951  CE1 HIS A 182      28.574  10.161   7.645  1.00 11.12           C
ATOM   2952  HE1 HIS A 182      28.865  10.869   8.411  1.00 11.12           H
ATOM   2953  NE2 HIS A 182      27.336   9.983   7.229  1.00 11.12           N
ATOM   2954  N   LEU A 183      28.885   5.683   2.367  1.00  4.80           N
ATOM   2955  H   LEU A 183      28.244   6.337   1.929  1.00  4.80           H
ATOM   2956  CA  LEU A 183      29.740   4.858   1.529  1.00  4.80           C
ATOM   2957  HA  LEU A 183      29.998   3.945   2.059  1.00  4.80           H
ATOM   2958  C   LEU A 183      31.012   5.665   1.328  1.00  4.80           C
ATOM   2959  O   LEU A 183      30.973   6.875   1.059  1.00  4.80           O
ATOM   2960  CB  LEU A 183      29.066   4.475   0.209  1.00  4.80           C
ATOM   2961 1HB  LEU A 183      28.726   5.379  -0.278  1.00  4.80           H
ATOM   2962 2HB  LEU A 183      29.809   4.002  -0.433  1.00  4.80           H
ATOM   2963  CG  LEU A 183      27.870   3.520   0.343  1.00  4.80           C
ATOM   2964  HG  LEU A 183      27.174   3.926   1.077  1.00  4.80           H
ATOM   2965  CD1 LEU A 183      27.138   3.416  -0.987  1.00  4.80           C
ATOM   2966 1HD1 LEU A 183      26.293   2.734  -0.888  1.00  4.80           H
ATOM   2967 2HD1 LEU A 183      27.806   3.040  -1.757  1.00  4.80           H
ATOM   2968 3HD1 LEU A 183      26.765   4.395  -1.281  1.00  4.80           H
ATOM   2969  CD2 LEU A 183      28.299   2.123   0.800  1.00  4.80           C
ATOM   2970 1HD2 LEU A 183      27.422   1.479   0.857  1.00  4.80           H
ATOM   2971 2HD2 LEU A 183      28.752   2.175   1.790  1.00  4.80           H
ATOM   2972 3HD2 LEU A 183      29.022   1.702   0.100  1.00  4.80           H
ATOM   2973  N   ALA A 184      32.137   4.995   1.517  1.00 15.72           N
ATOM   2974  H   ALA A 184      32.086   4.013   1.767  1.00 15.72           H
ATOM   2975  CA  ALA A 184      33.443   5.589   1.282  1.00 15.72           C
ATOM   2976  HA  ALA A 184      33.373   6.675   1.331  1.00 15.72           H
ATOM   2977  C   ALA A 184      33.806   5.174  -0.139  1.00 15.72           C
ATOM   2978  O   ALA A 184      33.348   4.149  -0.639  1.00 15.72           O
ATOM   2979  CB  ALA A 184      34.473   5.097   2.313  1.00 15.72           C
ATOM   2980 1HB  ALA A 184      34.170   5.401   3.316  1.00 15.72           H
ATOM   2981 2HB  ALA A 184      35.451   5.526   2.091  1.00 15.72           H
ATOM   2982 3HB  ALA A 184      34.553   4.013   2.288  1.00 15.72           H
ATOM   2983  N   ASP A 185      34.615   5.981  -0.796  1.00 12.45           N
ATOM   2984  H   ASP A 185      35.033   6.774  -0.323  1.00 12.45           H
ATOM   2985  CA  ASP A 185      34.989   5.736  -2.180  1.00 12.45           C
ATOM   2986  HA  ASP A 185      34.128   5.389  -2.752  1.00 12.45           H
ATOM   2987  C   ASP A 185      36.076   4.660  -2.182  1.00 12.45           C
ATOM   2988  O   ASP A 185      36.786   4.478  -1.186  1.00 12.45           O
ATOM   2989  CB  ASP A 185      35.489   7.058  -2.763  1.00 12.45           C
ATOM   2990 1HB  ASP A 185      34.736   7.825  -2.583  1.00 12.45           H
ATOM   2991 2HB  ASP A 185      36.403   7.344  -2.245  1.00 12.45           H
ATOM   2992  CG  ASP A 185      35.766   6.986  -4.248  1.00 12.45           C
ATOM   2993  OD1 ASP A 185      35.247   6.093  -4.947  1.00 12.45           O
ATOM   2994  OD2 ASP A 185      36.545   7.825  -4.738  1.00 12.45           O
ATOM   2995  N   SER A 186      36.266   3.968  -3.296  1.00  6.75           N
ATOM   2996  H   SER A 186      35.716   4.183  -4.125  1.00  6.75           H
ATOM   2997  CA  SER A 186      37.286   2.924  -3.381  1.00  6.75           C
ATOM   2998  HA  SER A 186      37.193   2.268  -2.514  1.00  6.75           H
ATOM   2999  C   SER A 186      38.691   3.529  -3.363  1.00  6.75           C
ATOM   3000  O   SER A 186      39.672   2.838  -3.086  1.00  6.75           O
ATOM   3001  CB  SER A 186      37.079   2.085  -4.638  1.00  6.75           C
ATOM   3002 1HB  SER A 186      37.826   1.291  -4.671  1.00  6.75           H
ATOM   3003 2HB  SER A 186      36.084   1.640  -4.610  1.00  6.75           H
ATOM   3004  OG  SER A 186      37.192   2.894  -5.793  1.00  6.75           O
ATOM   3005  HG  SER A 186      37.276   2.310  -6.563  1.00  6.75           H
ATOM   3006  N   SER A 187      38.779   4.841  -3.545  1.00 -9.80           N
ATOM   3007  H   SER A 187      37.941   5.351  -3.778  1.00 -9.80           H
ATOM   3008  CA  SER A 187      40.021   5.608  -3.384  1.00 -9.80           C
ATOM   3009  HA  SER A 187      40.825   5.130  -3.942  1.00 -9.80           H
ATOM   3010  C   SER A 187      40.465   5.749  -1.926  1.00 -9.80           C
ATOM   3011  O   SER A 187      41.509   6.333  -1.639  1.00 -9.80           O
ATOM   3012  CB  SER A 187      39.802   7.014  -3.935  1.00 -9.80           C
ATOM   3013 1HB  SER A 187      40.728   7.587  -3.862  1.00 -9.80           H
ATOM   3014 2HB  SER A 187      39.500   6.949  -4.980  1.00 -9.80           H
ATOM   3015  OG  SER A 187      38.781   7.653  -3.189  1.00 -9.80           O
ATOM   3016  HG  SER A 187      38.094   7.947  -3.812  1.00 -9.80           H
ATOM   3017  N   GLY A 188      39.662   5.257  -0.990  1.00-16.39           N
ATOM   3018  H   GLY A 188      38.780   4.829  -1.250  1.00-16.39           H
ATOM   3019  CA  GLY A 188      40.023   5.291   0.419  1.00-16.39           C
ATOM   3020 1HA  GLY A 188      39.573   4.438   0.923  1.00-16.39           H
ATOM   3021 2HA  GLY A 188      41.106   5.221   0.521  1.00-16.39           H
ATOM   3022  C   GLY A 188      39.552   6.552   1.104  1.00-16.39           C
ATOM   3023  O   GLY A 188      39.746   6.743   2.304  1.00-16.39           O
ATOM   3024  N   GLN A 189      38.941   7.439   0.338  1.00-10.62           N
ATOM   3025  H   GLN A 189      38.811   7.241  -0.644  1.00-10.62           H
ATOM   3026  CA  GLN A 189      38.443   8.700   0.869  1.00-10.62           C
ATOM   3027  HA  GLN A 189      39.032   8.999   1.736  1.00-10.62           H
ATOM   3028  C   GLN A 189      36.990   8.511   1.286  1.00-10.62           C
ATOM   3029  O   GLN A 189      36.173   8.024   0.501  1.00-10.62           O
ATOM   3030  CB  GLN A 189      38.552   9.777  -0.210  1.00-10.62           C
ATOM   3031 1HB  GLN A 189      37.970   9.462  -1.076  1.00-10.62           H
ATOM   3032 2HB  GLN A 189      38.128  10.706   0.173  1.00-10.62           H
ATOM   3033  CG  GLN A 189      39.989  10.036  -0.651  1.00-10.62           C
ATOM   3034 1HG  GLN A 189      40.574  10.355   0.212  1.00-10.62           H
ATOM   3035 2HG  GLN A 189      40.425   9.119  -1.048  1.00-10.62           H
ATOM   3036  CD  GLN A 189      40.075  11.097  -1.718  1.00-10.62           C
ATOM   3037  OE1 GLN A 189      39.444  11.005  -2.762  1.00-10.62           O
ATOM   3038  NE2 GLN A 189      40.851  12.111  -1.474  1.00-10.62           N
ATOM   3039 1HE2 GLN A 189      40.933  12.830  -2.171  1.00-10.62           H
ATOM   3040 2HE2 GLN A 189      41.334  12.184  -0.590  1.00-10.62           H
ATOM   3041  N   THR A 190      36.631   8.905   2.499  1.00 28.95           N
ATOM   3042  H   THR A 190      37.317   9.279   3.139  1.00 28.95           H
ATOM   3043  CA  THR A 190      35.227   8.849   2.903  1.00 28.95           C
ATOM   3044  HA  THR A 190      34.785   7.944   2.495  1.00 28.95           H
ATOM   3045  C   THR A 190      34.540  10.060   2.292  1.00 28.95           C
ATOM   3046  O   THR A 190      34.465  11.123   2.900  1.00 28.95           O
ATOM   3047  CB  THR A 190      35.020   8.835   4.434  1.00 28.95           C
ATOM   3048  HB  THR A 190      35.313   9.795   4.859  1.00 28.95           H
ATOM   3049  OG1 THR A 190      35.829   7.806   5.006  1.00 28.95           O
ATOM   3050  HG1 THR A 190      35.455   7.583   5.867  1.00 28.95           H
ATOM   3051  CG2 THR A 190      33.571   8.519   4.805  1.00 28.95           C
ATOM   3052 1HG2 THR A 190      33.476   8.480   5.889  1.00 28.95           H
ATOM   3053 2HG2 THR A 190      33.276   7.555   4.389  1.00 28.95           H
ATOM   3054 3HG2 THR A 190      32.911   9.301   4.434  1.00 28.95           H
ATOM   3055  N   LYS A 191      34.052   9.928   1.067  1.00  4.03           N
ATOM   3056  H   LYS A 191      34.176   9.047   0.584  1.00  4.03           H
ATOM   3057  CA  LYS A 191      33.372  11.024   0.369  1.00  4.03           C
ATOM   3058  HA  LYS A 191      33.833  11.970   0.659  1.00  4.03           H
ATOM   3059  C   LYS A 191      31.897  11.101   0.751  1.00  4.03           C
ATOM   3060  O   LYS A 191      31.059  11.430  -0.076  1.00  4.03           O
ATOM   3061  CB  LYS A 191      33.521  10.867  -1.148  1.00  4.03           C
ATOM   3062 1HB  LYS A 191      33.065   9.926  -1.458  1.00  4.03           H
ATOM   3063 2HB  LYS A 191      32.983  11.686  -1.627  1.00  4.03           H
ATOM   3064  CG  LYS A 191      34.961  10.911  -1.649  1.00  4.03           C
ATOM   3065 1HG  LYS A 191      35.450  11.798  -1.247  1.00  4.03           H
ATOM   3066 2HG  LYS A 191      35.502  10.023  -1.327  1.00  4.03           H
ATOM   3067  CD  LYS A 191      34.957  10.997  -3.165  1.00  4.03           C
ATOM   3068 1HD  LYS A 191      34.472  10.112  -3.576  1.00  4.03           H
ATOM   3069 2HD  LYS A 191      34.381  11.875  -3.451  1.00  4.03           H
ATOM   3070  CE  LYS A 191      36.346  11.124  -3.764  1.00  4.03           C
ATOM   3071 1HE  LYS A 191      36.868  11.964  -3.301  1.00  4.03           H
ATOM   3072 2HE  LYS A 191      36.913  10.207  -3.588  1.00  4.03           H
ATOM   3073  NZ  LYS A 191      36.210  11.374  -5.235  1.00  4.03           N
ATOM   3074 1HZ  LYS A 191      37.122  11.480  -5.663  1.00  4.03           H
ATOM   3075 2HZ  LYS A 191      35.676  12.221  -5.387  1.00  4.03           H
ATOM   3076 3HZ  LYS A 191      35.720  10.605  -5.679  1.00  4.03           H
ATOM   3077  N   VAL A 192      31.627  10.762   2.006  1.00 35.22           N
ATOM   3078  H   VAL A 192      32.416  10.547   2.594  1.00 35.22           H
ATOM   3079  CA  VAL A 192      30.305  10.754   2.648  1.00 35.22           C
ATOM   3080  HA  VAL A 192      30.293   9.892   3.309  1.00 35.22           H
ATOM   3081  C   VAL A 192      29.087  10.558   1.743  1.00 35.22           C
ATOM   3082  O   VAL A 192      28.141  11.345   1.746  1.00 35.22           O
ATOM   3083  CB  VAL A 192      30.137  11.994   3.578  1.00 35.22           C
ATOM   3084  HB  VAL A 192      29.125  12.000   3.981  1.00 35.22           H
ATOM   3085  CG1 VAL A 192      31.104  11.887   4.761  1.00 35.22           C
ATOM   3086 1HG1 VAL A 192      30.886  12.686   5.470  1.00 35.22           H
ATOM   3087 2HG1 VAL A 192      32.140  11.983   4.431  1.00 35.22           H
ATOM   3088 3HG1 VAL A 192      30.968  10.933   5.268  1.00 35.22           H
ATOM   3089  CG2 VAL A 192      30.401  13.324   2.852  1.00 35.22           C
ATOM   3090 1HG2 VAL A 192      30.164  14.146   3.526  1.00 35.22           H
ATOM   3091 2HG2 VAL A 192      29.764  13.400   1.971  1.00 35.22           H
ATOM   3092 3HG2 VAL A 192      31.445  13.403   2.548  1.00 35.22           H
ATOM   3093  N   PHE A 193      29.101   9.484   0.964  1.00 22.61           N
ATOM   3094  H   PHE A 193      29.895   8.856   0.973  1.00 22.61           H
ATOM   3095  CA  PHE A 193      27.984   9.179   0.080  1.00 22.61           C
ATOM   3096  HA  PHE A 193      27.571  10.109  -0.309  1.00 22.61           H
ATOM   3097  C   PHE A 193      26.926   8.474   0.925  1.00 22.61           C
ATOM   3098  O   PHE A 193      26.872   7.247   1.026  1.00 22.61           O
ATOM   3099  CB  PHE A 193      28.475   8.339  -1.095  1.00 22.61           C
ATOM   3100 1HB  PHE A 193      29.377   8.808  -1.486  1.00 22.61           H
ATOM   3101 2HB  PHE A 193      28.741   7.350  -0.748  1.00 22.61           H
ATOM   3102  CG  PHE A 193      27.485   8.229  -2.218  1.00 22.61           C
ATOM   3103  CD1 PHE A 193      27.588   9.090  -3.320  1.00 22.61           C
ATOM   3104  HD1 PHE A 193      28.357   9.848  -3.342  1.00 22.61           H
ATOM   3105  CD2 PHE A 193      26.451   7.275  -2.188  1.00 22.61           C
ATOM   3106  HD2 PHE A 193      26.357   6.606  -1.347  1.00 22.61           H
ATOM   3107  CE1 PHE A 193      26.689   8.992  -4.401  1.00 22.61           C
ATOM   3108  HE1 PHE A 193      26.796   9.645  -5.250  1.00 22.61           H
ATOM   3109  CE2 PHE A 193      25.519   7.190  -3.251  1.00 22.61           C
ATOM   3110  HE2 PHE A 193      24.718   6.467  -3.218  1.00 22.61           H
ATOM   3111  CZ  PHE A 193      25.647   8.048  -4.362  1.00 22.61           C
ATOM   3112  HZ  PHE A 193      24.954   7.979  -5.185  1.00 22.61           H
ATOM   3113  N   SER A 194      26.199   9.270   1.687  1.00  1.88           N
ATOM   3114  H   SER A 194      26.326  10.274   1.615  1.00  1.88           H
ATOM   3115  CA  SER A 194      25.315   8.758   2.718  1.00  1.88           C
ATOM   3116  HA  SER A 194      25.892   8.092   3.347  1.00  1.88           H
ATOM   3117  C   SER A 194      24.131   7.998   2.152  1.00  1.88           C
ATOM   3118  O   SER A 194      23.562   8.419   1.154  1.00  1.88           O
ATOM   3119  CB  SER A 194      24.837   9.935   3.555  1.00  1.88           C
ATOM   3120 1HB  SER A 194      24.179  10.565   2.956  1.00  1.88           H
ATOM   3121 2HB  SER A 194      24.303   9.573   4.434  1.00  1.88           H
ATOM   3122  OG  SER A 194      25.976  10.682   3.940  1.00  1.88           O
ATOM   3123  HG  SER A 194      25.713  11.358   4.583  1.00  1.88           H
ATOM   3124  N   GLN A 195      23.727   6.907   2.785  1.00  0.35           N
ATOM   3125  H   GLN A 195      24.246   6.579   3.596  1.00  0.35           H
ATOM   3126  CA  GLN A 195      22.540   6.166   2.360  1.00  0.35           C
ATOM   3127  HA  GLN A 195      21.915   6.812   1.745  1.00  0.35           H
ATOM   3128  C   GLN A 195      21.734   5.735   3.581  1.00  0.35           C
ATOM   3129  O   GLN A 195      22.305   5.323   4.587  1.00  0.35           O
ATOM   3130  CB  GLN A 195      22.908   4.926   1.538  1.00  0.35           C
ATOM   3131 1HB  GLN A 195      23.513   4.256   2.149  1.00  0.35           H
ATOM   3132 2HB  GLN A 195      21.979   4.417   1.287  1.00  0.35           H
ATOM   3133  CG  GLN A 195      23.646   5.204   0.233  1.00  0.35           C
ATOM   3134 1HG  GLN A 195      23.171   6.047  -0.268  1.00  0.35           H
ATOM   3135 2HG  GLN A 195      24.683   5.464   0.448  1.00  0.35           H
ATOM   3136  CD  GLN A 195      23.607   4.017  -0.705  1.00  0.35           C
ATOM   3137  OE1 GLN A 195      23.693   2.862  -0.293  1.00  0.35           O
ATOM   3138  NE2 GLN A 195      23.419   4.285  -1.971  1.00  0.35           N
ATOM   3139 1HE2 GLN A 195      23.356   3.522  -2.626  1.00  0.35           H
ATOM   3140 2HE2 GLN A 195      23.324   5.239  -2.279  1.00  0.35           H
ATOM   3141  N   CYS A 196      20.415   5.822   3.480  1.00 -1.76           N
ATOM   3142  H   CYS A 196      20.007   6.168   2.627  1.00 -1.76           H
ATOM   3143  CA  CYS A 196      19.504   5.370   4.530  1.00 -1.76           C
ATOM   3144  HA  CYS A 196      19.989   5.417   5.504  1.00 -1.76           H
ATOM   3145  C   CYS A 196      19.145   3.924   4.206  1.00 -1.76           C
ATOM   3146  O   CYS A 196      18.497   3.664   3.193  1.00 -1.76           O
ATOM   3147  CB  CYS A 196      18.248   6.243   4.528  1.00 -1.76           C
ATOM   3148 1HB  CYS A 196      18.548   7.267   4.737  1.00 -1.76           H
ATOM   3149 2HB  CYS A 196      17.803   6.209   3.533  1.00 -1.76           H
ATOM   3150  SG  CYS A 196      16.964   5.775   5.728  1.00 -1.76           S
ATOM   3151  N   VAL A 197      19.652   2.993   4.998  1.00 12.95           N
ATOM   3152  H   VAL A 197      20.122   3.271   5.857  1.00 12.95           H
ATOM   3153  CA  VAL A 197      19.645   1.566   4.668  1.00 12.95           C
ATOM   3154  HA  VAL A 197      18.852   1.329   3.959  1.00 12.95           H
ATOM   3155  C   VAL A 197      19.439   0.756   5.939  1.00 12.95           C
ATOM   3156  O   VAL A 197      19.452   1.300   7.037  1.00 12.95           O
ATOM   3157  CB  VAL A 197      21.014   1.134   4.058  1.00 12.95           C
ATOM   3158  HB  VAL A 197      21.030   0.051   3.950  1.00 12.95           H
ATOM   3159  CG1 VAL A 197      21.220   1.728   2.668  1.00 12.95           C
ATOM   3160 1HG1 VAL A 197      22.158   1.364   2.246  1.00 12.95           H
ATOM   3161 2HG1 VAL A 197      21.247   2.813   2.722  1.00 12.95           H
ATOM   3162 3HG1 VAL A 197      20.403   1.424   2.012  1.00 12.95           H
ATOM   3163  CG2 VAL A 197      22.167   1.548   4.974  1.00 12.95           C
ATOM   3164 1HG2 VAL A 197      23.095   1.137   4.581  1.00 12.95           H
ATOM   3165 2HG2 VAL A 197      22.021   1.174   5.986  1.00 12.95           H
ATOM   3166 3HG2 VAL A 197      22.254   2.634   5.010  1.00 12.95           H
ATOM   3167  N   THR A 198      19.335  -0.556   5.794  1.00  1.00           N
ATOM   3168  H   THR A 198      19.319  -0.953   4.859  1.00  1.00           H
ATOM   3169  CA  THR A 198      19.244  -1.478   6.924  1.00  1.00           C
ATOM   3170  HA  THR A 198      19.095  -0.916   7.845  1.00  1.00           H
ATOM   3171  C   THR A 198      20.540  -2.286   7.057  1.00  1.00           C
ATOM   3172  O   THR A 198      20.577  -3.348   7.670  1.00  1.00           O
ATOM   3173  CB  THR A 198      18.043  -2.426   6.720  1.00  1.00           C
ATOM   3174  HB  THR A 198      17.961  -3.100   7.571  1.00  1.00           H
ATOM   3175  OG1 THR A 198      18.220  -3.189   5.522  1.00  1.00           O
ATOM   3176  HG1 THR A 198      18.024  -4.114   5.757  1.00  1.00           H
ATOM   3177  CG2 THR A 198      16.747  -1.647   6.558  1.00  1.00           C
ATOM   3178 1HG2 THR A 198      15.908  -2.340   6.584  1.00  1.00           H
ATOM   3179 2HG2 THR A 198      16.737  -1.118   5.606  1.00  1.00           H
ATOM   3180 3HG2 THR A 198      16.637  -0.930   7.371  1.00  1.00           H
ATOM   3181  N   HIS A 199      21.615  -1.788   6.463  1.00  9.87           N
ATOM   3182  H   HIS A 199      21.552  -0.887   6.020  1.00  9.87           H
ATOM   3183  CA  HIS A 199      22.902  -2.492   6.435  1.00  9.87           C
ATOM   3184  HA  HIS A 199      22.772  -3.430   5.894  1.00  9.87           H
ATOM   3185  C   HIS A 199      23.396  -2.811   7.849  1.00  9.87           C
ATOM   3186  O   HIS A 199      23.439  -1.923   8.696  1.00  9.87           O
ATOM   3187  CB  HIS A 199      23.919  -1.617   5.696  1.00  9.87           C
ATOM   3188 1HB  HIS A 199      23.488  -1.338   4.734  1.00  9.87           H
ATOM   3189 2HB  HIS A 199      24.093  -0.709   6.272  1.00  9.87           H
ATOM   3190  CG  HIS A 199      25.234  -2.284   5.436  1.00  9.87           C
ATOM   3191  ND1 HIS A 199      26.319  -2.246   6.283  1.00  9.87           N
ATOM   3192  HD1 HIS A 199      26.367  -1.803   7.189  1.00  9.87           H
ATOM   3193  CD2 HIS A 199      25.667  -2.967   4.345  1.00  9.87           C
ATOM   3194  HD2 HIS A 199      25.072  -3.161   3.463  1.00  9.87           H
ATOM   3195  CE1 HIS A 199      27.330  -2.890   5.694  1.00  9.87           C
ATOM   3196  HE1 HIS A 199      28.315  -3.013   6.131  1.00  9.87           H
ATOM   3197  NE2 HIS A 199      26.972  -3.371   4.520  1.00  9.87           N
ATOM   3198  N   CYS A 200      23.705  -4.081   8.101  1.00 14.77           N
ATOM   3199  H   CYS A 200      23.635  -4.746   7.346  1.00 14.77           H
ATOM   3200  CA  CYS A 200      24.098  -4.609   9.420  1.00 14.77           C
ATOM   3201  HA  CYS A 200      24.205  -5.688   9.302  1.00 14.77           H
ATOM   3202  C   CYS A 200      23.095  -4.403  10.565  1.00 14.77           C
ATOM   3203  O   CYS A 200      23.443  -4.588  11.725  1.00 14.77           O
ATOM   3204  CB  CYS A 200      25.469  -4.079   9.867  1.00 14.77           C
ATOM   3205 1HB  CYS A 200      25.410  -2.998   9.951  1.00 14.77           H
ATOM   3206 2HB  CYS A 200      25.690  -4.475  10.859  1.00 14.77           H
ATOM   3207  SG  CYS A 200      26.869  -4.501   8.786  1.00 14.77           S
ATOM   3208  N   SER A 201      21.846  -4.057  10.281  1.00  6.25           N
ATOM   3209  H   SER A 201      21.571  -3.885   9.320  1.00  6.25           H
ATOM   3210  CA  SER A 201      20.836  -3.919  11.342  1.00  6.25           C
ATOM   3211  HA  SER A 201      21.288  -3.503  12.242  1.00  6.25           H
ATOM   3212  C   SER A 201      20.223  -5.274  11.664  1.00  6.25           C
ATOM   3213  O   SER A 201      19.391  -5.435  12.566  1.00  6.25           O
ATOM   3214  CB  SER A 201      19.712  -3.010  10.880  1.00  6.25           C
ATOM   3215 1HB  SER A 201      19.015  -2.848  11.703  1.00  6.25           H
ATOM   3216 2HB  SER A 201      20.122  -2.052  10.561  1.00  6.25           H
ATOM   3217  OG  SER A 201      19.029  -3.626   9.805  1.00  6.25           O
ATOM   3218  HG  SER A 201      19.564  -3.543   9.001  1.00  6.25           H
ATOM   3219  N   PHE A 202      20.650  -6.247  10.875  1.00 44.36           N
ATOM   3220  H   PHE A 202      21.336  -6.031  10.171  1.00 44.36           H
ATOM   3221  CA  PHE A 202      20.238  -7.631  10.973  1.00 44.36           C
ATOM   3222  HA  PHE A 202      19.602  -7.781  11.843  1.00 44.36           H
ATOM   3223  C   PHE A 202      21.550  -8.377  11.157  1.00 44.36           C
ATOM   3224  O   PHE A 202      22.545  -8.035  10.516  1.00 44.36           O
ATOM   3225  CB  PHE A 202      19.503  -8.045   9.691  1.00 44.36           C
ATOM   3226 1HB  PHE A 202      19.308  -9.111   9.731  1.00 44.36           H
ATOM   3227 2HB  PHE A 202      18.550  -7.520   9.657  1.00 44.36           H
ATOM   3228  CG  PHE A 202      20.245  -7.738   8.410  1.00 44.36           C
ATOM   3229  CD1 PHE A 202      21.153  -8.662   7.860  1.00 44.36           C
ATOM   3230  HD1 PHE A 202      21.371  -9.578   8.385  1.00 44.36           H
ATOM   3231  CD2 PHE A 202      20.000  -6.538   7.718  1.00 44.36           C
ATOM   3232  HD2 PHE A 202      19.300  -5.818   8.119  1.00 44.36           H
ATOM   3233  CE1 PHE A 202      21.799  -8.405   6.626  1.00 44.36           C
ATOM   3234  HE1 PHE A 202      22.488  -9.127   6.214  1.00 44.36           H
ATOM   3235  CE2 PHE A 202      20.638  -6.267   6.480  1.00 44.36           C
ATOM   3236  HE2 PHE A 202      20.425  -5.349   5.952  1.00 44.36           H
ATOM   3237  CZ  PHE A 202      21.538  -7.204   5.934  1.00 44.36           C
ATOM   3238  HZ  PHE A 202      22.021  -7.008   4.987  1.00 44.36           H
ATOM   3239  N   SER A 203      21.593  -9.354  12.050  1.00 -8.23           N
ATOM   3240  H   SER A 203      20.787  -9.550  12.630  1.00 -8.23           H
ATOM   3241  CA  SER A 203      22.818 -10.127  12.257  1.00 -8.23           C
ATOM   3242  HA  SER A 203      23.685  -9.483  12.117  1.00 -8.23           H
ATOM   3243  C   SER A 203      22.911 -11.277  11.264  1.00 -8.23           C
ATOM   3244  O   SER A 203      23.981 -11.828  11.031  1.00 -8.23           O
ATOM   3245  CB  SER A 203      22.864 -10.677  13.680  1.00 -8.23           C
ATOM   3246 1HB  SER A 203      23.805 -11.207  13.826  1.00 -8.23           H
ATOM   3247 2HB  SER A 203      22.807  -9.850  14.389  1.00 -8.23           H
ATOM   3248  OG  SER A 203      21.786 -11.567  13.911  1.00 -8.23           O
ATOM   3249  HG  SER A 203      22.144 -12.345  14.375  1.00 -8.23           H
ATOM   3250  N   GLN A 204      21.776 -11.638  10.683  1.00  2.47           N
ATOM   3251  H   GLN A 204      20.929 -11.136  10.897  1.00  2.47           H
ATOM   3252  CA  GLN A 204      21.678 -12.746   9.737  1.00  2.47           C
ATOM   3253  HA  GLN A 204      22.664 -13.043   9.376  1.00  2.47           H
ATOM   3254  C   GLN A 204      20.826 -12.246   8.585  1.00  2.47           C
ATOM   3255  O   GLN A 204      19.868 -11.510   8.827  1.00  2.47           O
ATOM   3256  CB  GLN A 204      20.966 -13.933  10.396  1.00  2.47           C
ATOM   3257 1HB  GLN A 204      19.971 -13.602  10.693  1.00  2.47           H
ATOM   3258 2HB  GLN A 204      20.849 -14.725   9.659  1.00  2.47           H
ATOM   3259  CG  GLN A 204      21.651 -14.515  11.630  1.00  2.47           C
ATOM   3260 1HG  GLN A 204      21.724 -13.748  12.398  1.00  2.47           H
ATOM   3261 2HG  GLN A 204      21.035 -15.323  12.021  1.00  2.47           H
ATOM   3262  CD  GLN A 204      23.037 -15.060  11.358  1.00  2.47           C
ATOM   3263  OE1 GLN A 204      23.305 -15.659  10.322  1.00  2.47           O
ATOM   3264  NE2 GLN A 204      23.917 -14.903  12.306  1.00  2.47           N
ATOM   3265 1HE2 GLN A 204      24.827 -15.319  12.194  1.00  2.47           H
ATOM   3266 2HE2 GLN A 204      23.679 -14.388  13.136  1.00  2.47           H
ATOM   3267  N   TRP A 205      21.116 -12.651   7.357  1.00 27.70           N
ATOM   3268  H   TRP A 205      21.886 -13.293   7.207  1.00 27.70           H
ATOM   3269  CA  TRP A 205      20.315 -12.229   6.206  1.00 27.70           C
ATOM   3270  HA  TRP A 205      20.258 -11.140   6.175  1.00 27.70           H
ATOM   3271  C   TRP A 205      18.894 -12.765   6.329  1.00 27.70           C
ATOM   3272  O   TRP A 205      17.939 -12.103   5.933  1.00 27.70           O
ATOM   3273  CB  TRP A 205      20.936 -12.718   4.898  1.00 27.70           C
ATOM   3274 1HB  TRP A 205      21.891 -12.213   4.751  1.00 27.70           H
ATOM   3275 2HB  TRP A 205      21.117 -13.791   4.969  1.00 27.70           H
ATOM   3276  CG  TRP A 205      20.048 -12.462   3.712  1.00 27.70           C
ATOM   3277  CD1 TRP A 205      19.848 -11.281   3.062  1.00 27.70           C
ATOM   3278  HD1 TRP A 205      20.332 -10.348   3.330  1.00 27.70           H
ATOM   3279  CD2 TRP A 205      19.199 -13.413   3.043  1.00 27.70           C
ATOM   3280  NE1 TRP A 205      18.957 -11.419   2.032  1.00 27.70           N
ATOM   3281  HE1 TRP A 205      18.657 -10.661   1.425  1.00 27.70           H
ATOM   3282  CE2 TRP A 205      18.566 -12.729   1.964  1.00 27.70           C
ATOM   3283  CE3 TRP A 205      18.934 -14.788   3.221  1.00 27.70           C
ATOM   3284  HE3 TRP A 205      19.378 -15.330   4.043  1.00 27.70           H
ATOM   3285  CZ2 TRP A 205      17.739 -13.392   1.033  1.00 27.70           C
ATOM   3286  HZ2 TRP A 205      17.297 -12.860   0.203  1.00 27.70           H
ATOM   3287  CZ3 TRP A 205      18.094 -15.456   2.294  1.00 27.70           C
ATOM   3288  HZ3 TRP A 205      17.897 -16.512   2.413  1.00 27.70           H
ATOM   3289  CH2 TRP A 205      17.522 -14.749   1.197  1.00 27.70           C
ATOM   3290  HH2 TRP A 205      16.914 -15.281   0.478  1.00 27.70           H
ATOM   3291  N   TRP A 206      18.721 -13.916   6.963  1.00  3.22           N
ATOM   3292  H   TRP A 206      19.520 -14.458   7.266  1.00  3.22           H
ATOM   3293  CA  TRP A 206      17.371 -14.414   7.214  1.00  3.22           C
ATOM   3294  HA  TRP A 206      16.860 -14.497   6.255  1.00  3.22           H
ATOM   3295  C   TRP A 206      16.511 -13.500   8.076  1.00  3.22           C
ATOM   3296  O   TRP A 206      15.304 -13.481   7.901  1.00  3.22           O
ATOM   3297  CB  TRP A 206      17.401 -15.800   7.843  1.00  3.22           C
ATOM   3298 1HB  TRP A 206      18.046 -15.794   8.722  1.00  3.22           H
ATOM   3299 2HB  TRP A 206      16.389 -16.061   8.151  1.00  3.22           H
ATOM   3300  CG  TRP A 206      17.865 -16.833   6.878  1.00  3.22           C
ATOM   3301  CD1 TRP A 206      19.015 -17.542   6.927  1.00  3.22           C
ATOM   3302  HD1 TRP A 206      19.772 -17.410   7.689  1.00  3.22           H
ATOM   3303  CD2 TRP A 206      17.165 -17.320   5.718  1.00  3.22           C
ATOM   3304  NE1 TRP A 206      19.082 -18.465   5.924  1.00  3.22           N
ATOM   3305  HE1 TRP A 206      19.839 -19.131   5.812  1.00  3.22           H
ATOM   3306  CE2 TRP A 206      17.961 -18.356   5.152  1.00  3.22           C
ATOM   3307  CE3 TRP A 206      15.931 -17.003   5.110  1.00  3.22           C
ATOM   3308  HE3 TRP A 206      15.301 -16.225   5.518  1.00  3.22           H
ATOM   3309  CZ2 TRP A 206      17.546 -19.095   4.028  1.00  3.22           C
ATOM   3310  HZ2 TRP A 206      18.164 -19.885   3.628  1.00  3.22           H
ATOM   3311  CZ3 TRP A 206      15.520 -17.730   3.962  1.00  3.22           C
ATOM   3312  HZ3 TRP A 206      14.579 -17.495   3.485  1.00  3.22           H
ATOM   3313  CH2 TRP A 206      16.334 -18.776   3.442  1.00  3.22           C
ATOM   3314  HH2 TRP A 206      15.999 -19.330   2.579  1.00  3.22           H
ATOM   3315  N   HIS A 207      17.086 -12.683   8.947  1.00  2.01           N
ATOM   3316  H   HIS A 207      18.087 -12.704   9.090  1.00  2.01           H
ATOM   3317  CA  HIS A 207      16.276 -11.704   9.672  1.00  2.01           C
ATOM   3318  HA  HIS A 207      15.416 -12.199  10.124  1.00  2.01           H
ATOM   3319  C   HIS A 207      15.763 -10.639   8.711  1.00  2.01           C
ATOM   3320  O   HIS A 207      14.602 -10.241   8.779  1.00  2.01           O
ATOM   3321  CB  HIS A 207      17.088 -11.027  10.770  1.00  2.01           C
ATOM   3322 1HB  HIS A 207      17.391 -11.781  11.493  1.00  2.01           H
ATOM   3323 2HB  HIS A 207      17.979 -10.598  10.327  1.00  2.01           H
ATOM   3324  CG  HIS A 207      16.345  -9.934  11.475  1.00  2.01           C
ATOM   3325  ND1 HIS A 207      15.464 -10.140  12.506  1.00  2.01           N
ATOM   3326  HD1 HIS A 207      15.207 -11.041  12.893  1.00  2.01           H
ATOM   3327  CD2 HIS A 207      16.314  -8.592  11.251  1.00  2.01           C
ATOM   3328  HD2 HIS A 207      16.863  -8.083  10.473  1.00  2.01           H
ATOM   3329  CE1 HIS A 207      14.987  -8.953  12.889  1.00  2.01           C
ATOM   3330  HE1 HIS A 207      14.292  -8.809  13.705  1.00  2.01           H
ATOM   3331  NE2 HIS A 207      15.474  -7.975  12.150  1.00  2.01           N
ATOM   3332  N   GLN A 208      16.604 -10.195   7.786  1.00 -6.60           N
ATOM   3333  H   GLN A 208      17.546 -10.561   7.739  1.00 -6.60           H
ATOM   3334  CA  GLN A 208      16.171  -9.204   6.804  1.00 -6.60           C
ATOM   3335  HA  GLN A 208      15.737  -8.354   7.331  1.00 -6.60           H
ATOM   3336  C   GLN A 208      15.091  -9.826   5.924  1.00 -6.60           C
ATOM   3337  O   GLN A 208      14.077  -9.191   5.656  1.00 -6.60           O
ATOM   3338  CB  GLN A 208      17.350  -8.716   5.949  1.00 -6.60           C
ATOM   3339 1HB  GLN A 208      18.137  -8.368   6.614  1.00 -6.60           H
ATOM   3340 2HB  GLN A 208      17.741  -9.554   5.376  1.00 -6.60           H
ATOM   3341  CG  GLN A 208      17.006  -7.591   4.968  1.00 -6.60           C
ATOM   3342 1HG  GLN A 208      17.886  -7.365   4.368  1.00 -6.60           H
ATOM   3343 2HG  GLN A 208      16.218  -7.935   4.300  1.00 -6.60           H
ATOM   3344  CD  GLN A 208      16.544  -6.316   5.650  1.00 -6.60           C
ATOM   3345  OE1 GLN A 208      17.290  -5.665   6.359  1.00 -6.60           O
ATOM   3346  NE2 GLN A 208      15.319  -5.933   5.421  1.00 -6.60           N
ATOM   3347 1HE2 GLN A 208      14.982  -5.103   5.871  1.00 -6.60           H
ATOM   3348 2HE2 GLN A 208      14.730  -6.465   4.790  1.00 -6.60           H
ATOM   3349  N   ALA A 209      15.275 -11.076   5.517  1.00-14.18           N
ATOM   3350  H   ALA A 209      16.136 -11.558   5.754  1.00-14.18           H
ATOM   3351  CA  ALA A 209      14.282 -11.761   4.694  1.00-14.18           C
ATOM   3352  HA  ALA A 209      14.082 -11.139   3.820  1.00-14.18           H
ATOM   3353  C   ALA A 209      12.960 -11.954   5.446  1.00-14.18           C
ATOM   3354  O   ALA A 209      11.880 -11.795   4.875  1.00-14.18           O
ATOM   3355  CB  ALA A 209      14.841 -13.113   4.229  1.00-14.18           C
ATOM   3356 1HB  ALA A 209      15.791 -12.971   3.712  1.00-14.18           H
ATOM   3357 2HB  ALA A 209      14.127 -13.585   3.553  1.00-14.18           H
ATOM   3358 3HB  ALA A 209      14.993 -13.768   5.088  1.00-14.18           H
ATOM   3359  N   PHE A 210      13.040 -12.270   6.732  1.00-25.04           N
ATOM   3360  H   PHE A 210      13.950 -12.431   7.154  1.00-25.04           H
ATOM   3361  CA  PHE A 210      11.849 -12.447   7.555  1.00-25.04           C
ATOM   3362  HA  PHE A 210      11.191 -13.169   7.074  1.00-25.04           H
ATOM   3363  C   PHE A 210      11.101 -11.134   7.689  1.00-25.04           C
ATOM   3364  O   PHE A 210       9.883 -11.079   7.511  1.00-25.04           O
ATOM   3365  CB  PHE A 210      12.209 -12.948   8.958  1.00-25.04           C
ATOM   3366 1HB  PHE A 210      12.706 -13.912   8.870  1.00-25.04           H
ATOM   3367 2HB  PHE A 210      12.903 -12.246   9.419  1.00-25.04           H
ATOM   3368  CG  PHE A 210      11.015 -13.088   9.862  1.00-25.04           C
ATOM   3369  CD1 PHE A 210      10.204 -14.234   9.794  1.00-25.04           C
ATOM   3370  HD1 PHE A 210      10.469 -15.043   9.128  1.00-25.04           H
ATOM   3371  CD2 PHE A 210      10.663 -12.053  10.750  1.00-25.04           C
ATOM   3372  HD2 PHE A 210      11.286 -11.172  10.827  1.00-25.04           H
ATOM   3373  CE1 PHE A 210       9.023 -14.332  10.569  1.00-25.04           C
ATOM   3374  HE1 PHE A 210       8.394 -15.205  10.485  1.00-25.04           H
ATOM   3375  CE2 PHE A 210       9.483 -12.139  11.531  1.00-25.04           C
ATOM   3376  HE2 PHE A 210       9.207 -11.328  12.186  1.00-25.04           H
ATOM   3377  CZ  PHE A 210       8.662 -13.282  11.438  1.00-25.04           C
ATOM   3378  HZ  PHE A 210       7.756 -13.349  12.025  1.00-25.04           H
ATOM   3379  N   TYR A 211      11.826 -10.066   7.987  1.00  6.19           N
ATOM   3380  H   TYR A 211      12.829 -10.158   8.130  1.00  6.19           H
ATOM   3381  CA  TYR A 211      11.206  -8.759   8.147  1.00  6.19           C
ATOM   3382  HA  TYR A 211      10.403  -8.835   8.879  1.00  6.19           H
ATOM   3383  C   TYR A 211      10.601  -8.306   6.827  1.00  6.19           C
ATOM   3384  O   TYR A 211       9.477  -7.800   6.796  1.00  6.19           O
ATOM   3385  CB  TYR A 211      12.236  -7.742   8.645  1.00  6.19           C
ATOM   3386 1HB  TYR A 211      12.624  -8.081   9.606  1.00  6.19           H
ATOM   3387 2HB  TYR A 211      13.063  -7.695   7.937  1.00  6.19           H
ATOM   3388  CG  TYR A 211      11.655  -6.355   8.808  1.00  6.19           C
ATOM   3389  CD1 TYR A 211      10.602  -6.114   9.715  1.00  6.19           C
ATOM   3390  HD1 TYR A 211      10.212  -6.922  10.319  1.00  6.19           H
ATOM   3391  CD2 TYR A 211      12.142  -5.277   8.041  1.00  6.19           C
ATOM   3392  HD2 TYR A 211      12.953  -5.437   7.344  1.00  6.19           H
ATOM   3393  CE1 TYR A 211      10.028  -4.823   9.834  1.00  6.19           C
ATOM   3394  HE1 TYR A 211       9.212  -4.653  10.518  1.00  6.19           H
ATOM   3395  CE2 TYR A 211      11.585  -3.976   8.179  1.00  6.19           C
ATOM   3396  HE2 TYR A 211      11.982  -3.153   7.605  1.00  6.19           H
ATOM   3397  CZ  TYR A 211      10.526  -3.767   9.068  1.00  6.19           C
ATOM   3398  OH  TYR A 211       9.973  -2.520   9.201  1.00  6.19           O
ATOM   3399  HH  TYR A 211      10.391  -1.874   8.614  1.00  6.19           H
ATOM   3400  N   ASN A 212      11.302  -8.535   5.724  1.00 -2.06           N
ATOM   3401  H   ASN A 212      12.231  -8.950   5.786  1.00 -2.06           H
ATOM   3402  CA  ASN A 212      10.770  -8.178   4.415  1.00 -2.06           C
ATOM   3403  HA  ASN A 212      10.482  -7.127   4.442  1.00 -2.06           H
ATOM   3404  C   ASN A 212       9.519  -8.965   4.082  1.00 -2.06           C
ATOM   3405  O   ASN A 212       8.532  -8.360   3.705  1.00 -2.06           O
ATOM   3406  CB  ASN A 212      11.797  -8.381   3.301  1.00 -2.06           C
ATOM   3407 1HB  ASN A 212      12.507  -9.154   3.591  1.00 -2.06           H
ATOM   3408 2HB  ASN A 212      11.282  -8.714   2.401  1.00 -2.06           H
ATOM   3409  CG  ASN A 212      12.536  -7.117   2.967  1.00 -2.06           C
ATOM   3410  OD1 ASN A 212      13.715  -6.972   3.251  1.00 -2.06           O
ATOM   3411  ND2 ASN A 212      11.847  -6.177   2.381  1.00 -2.06           N
ATOM   3412 1HD2 ASN A 212      12.302  -5.301   2.177  1.00 -2.06           H
ATOM   3413 2HD2 ASN A 212      10.887  -6.336   2.129  1.00 -2.06           H
ATOM   3414  N   PHE A 213       9.497 -10.279   4.243  1.00 -2.22           N
ATOM   3415  H   PHE A 213      10.321 -10.784   4.571  1.00 -2.22           H
ATOM   3416  CA  PHE A 213       8.278 -11.011   3.915  1.00 -2.22           C
ATOM   3417  HA  PHE A 213       7.912 -10.645   2.958  1.00 -2.22           H
ATOM   3418  C   PHE A 213       7.147 -10.783   4.897  1.00 -2.22           C
ATOM   3419  O   PHE A 213       5.994 -10.801   4.481  1.00 -2.22           O
ATOM   3420  CB  PHE A 213       8.514 -12.509   3.775  1.00 -2.22           C
ATOM   3421 1HB  PHE A 213       9.166 -12.850   4.578  1.00 -2.22           H
ATOM   3422 2HB  PHE A 213       7.553 -13.013   3.873  1.00 -2.22           H
ATOM   3423  CG  PHE A 213       9.086 -12.901   2.447  1.00 -2.22           C
ATOM   3424  CD1 PHE A 213      10.271 -13.644   2.380  1.00 -2.22           C
ATOM   3425  HD1 PHE A 213      10.804 -13.900   3.286  1.00 -2.22           H
ATOM   3426  CD2 PHE A 213       8.412 -12.572   1.250  1.00 -2.22           C
ATOM   3427  HD2 PHE A 213       7.484 -12.017   1.285  1.00 -2.22           H
ATOM   3428  CE1 PHE A 213      10.773 -14.078   1.140  1.00 -2.22           C
ATOM   3429  HE1 PHE A 213      11.662 -14.680   1.115  1.00 -2.22           H
ATOM   3430  CE2 PHE A 213       8.929 -12.970  -0.007  1.00 -2.22           C
ATOM   3431  HE2 PHE A 213       8.413 -12.701  -0.918  1.00 -2.22           H
ATOM   3432  CZ  PHE A 213      10.114 -13.730  -0.061  1.00 -2.22           C
ATOM   3433  HZ  PHE A 213      10.513 -14.050  -1.013  1.00 -2.22           H
ATOM   3434  N   PHE A 214       7.427 -10.499   6.160  1.00 -6.53           N
ATOM   3435  H   PHE A 214       8.387 -10.526   6.496  1.00 -6.53           H
ATOM   3436  CA  PHE A 214       6.355 -10.126   7.078  1.00 -6.53           C
ATOM   3437  HA  PHE A 214       5.584 -10.897   7.071  1.00 -6.53           H
ATOM   3438  C   PHE A 214       5.730  -8.823   6.595  1.00 -6.53           C
ATOM   3439  O   PHE A 214       4.506  -8.703   6.483  1.00 -6.53           O
ATOM   3440  CB  PHE A 214       6.878  -9.948   8.504  1.00 -6.53           C
ATOM   3441 1HB  PHE A 214       7.294 -10.895   8.848  1.00 -6.53           H
ATOM   3442 2HB  PHE A 214       7.676  -9.205   8.500  1.00 -6.53           H
ATOM   3443  CG  PHE A 214       5.817  -9.500   9.466  1.00 -6.53           C
ATOM   3444  CD1 PHE A 214       4.907 -10.426   9.998  1.00 -6.53           C
ATOM   3445  HD1 PHE A 214       4.999 -11.473   9.748  1.00 -6.53           H
ATOM   3446  CD2 PHE A 214       5.693  -8.141   9.809  1.00 -6.53           C
ATOM   3447  HD2 PHE A 214       6.391  -7.419   9.410  1.00 -6.53           H
ATOM   3448  CE1 PHE A 214       3.858 -10.003  10.850  1.00 -6.53           C
ATOM   3449  HE1 PHE A 214       3.161 -10.725  11.246  1.00 -6.53           H
ATOM   3450  CE2 PHE A 214       4.655  -7.701  10.665  1.00 -6.53           C
ATOM   3451  HE2 PHE A 214       4.568  -6.654  10.914  1.00 -6.53           H
ATOM   3452  CZ  PHE A 214       3.737  -8.637  11.192  1.00 -6.53           C
ATOM   3453  HZ  PHE A 214       2.946  -8.309  11.848  1.00 -6.53           H
ATOM   3454  N   THR A 215       6.580  -7.868   6.244  1.00-20.39           N
ATOM   3455  H   THR A 215       7.578  -8.022   6.348  1.00-20.39           H
ATOM   3456  CA  THR A 215       6.124  -6.580   5.733  1.00-20.39           C
ATOM   3457  HA  THR A 215       5.441  -6.144   6.460  1.00-20.39           H
ATOM   3458  C   THR A 215       5.363  -6.761   4.424  1.00-20.39           C
ATOM   3459  O   THR A 215       4.273  -6.227   4.265  1.00-20.39           O
ATOM   3460  CB  THR A 215       7.328  -5.625   5.537  1.00-20.39           C
ATOM   3461  HB  THR A 215       8.020  -6.057   4.814  1.00-20.39           H
ATOM   3462  OG1 THR A 215       8.004  -5.454   6.788  1.00-20.39           O
ATOM   3463  HG1 THR A 215       8.576  -6.225   6.925  1.00-20.39           H
ATOM   3464  CG2 THR A 215       6.919  -4.258   5.062  1.00-20.39           C
ATOM   3465 1HG2 THR A 215       7.786  -3.599   5.072  1.00-20.39           H
ATOM   3466 2HG2 THR A 215       6.151  -3.850   5.715  1.00-20.39           H
ATOM   3467 3HG2 THR A 215       6.537  -4.317   4.044  1.00-20.39           H
ATOM   3468  N   PHE A 216       5.879  -7.557   3.498  1.00  7.67           N
ATOM   3469  H   PHE A 216       6.779  -8.002   3.658  1.00  7.67           H
ATOM   3470  CA  PHE A 216       5.207  -7.761   2.217  1.00  7.67           C
ATOM   3471  HA  PHE A 216       5.010  -6.789   1.768  1.00  7.67           H
ATOM   3472  C   PHE A 216       3.871  -8.470   2.373  1.00  7.67           C
ATOM   3473  O   PHE A 216       2.920  -8.193   1.635  1.00  7.67           O
ATOM   3474  CB  PHE A 216       6.050  -8.608   1.258  1.00  7.67           C
ATOM   3475 1HB  PHE A 216       6.266  -9.567   1.726  1.00  7.67           H
ATOM   3476 2HB  PHE A 216       5.446  -8.792   0.372  1.00  7.67           H
ATOM   3477  CG  PHE A 216       7.348  -7.972   0.811  1.00  7.67           C
ATOM   3478  CD1 PHE A 216       7.447  -6.591   0.547  1.00  7.67           C
ATOM   3479  HD1 PHE A 216       6.598  -5.944   0.700  1.00  7.67           H
ATOM   3480  CD2 PHE A 216       8.482  -8.783   0.597  1.00  7.67           C
ATOM   3481  HD2 PHE A 216       8.432  -9.841   0.801  1.00  7.67           H
ATOM   3482  CE1 PHE A 216       8.654  -6.026   0.064  1.00  7.67           C
ATOM   3483  HE1 PHE A 216       8.712  -4.965  -0.133  1.00  7.67           H
ATOM   3484  CE2 PHE A 216       9.691  -8.235   0.104  1.00  7.67           C
ATOM   3485  HE2 PHE A 216      10.550  -8.872  -0.059  1.00  7.67           H
ATOM   3486  CZ  PHE A 216       9.775  -6.853  -0.168  1.00  7.67           C
ATOM   3487  HZ  PHE A 216      10.694  -6.430  -0.549  1.00  7.67           H
ATOM   3488  N   SER A 217       3.784  -9.391   3.321  1.00-22.51           N
ATOM   3489  H   SER A 217       4.598  -9.622   3.884  1.00-22.51           H
ATOM   3490  CA  SER A 217       2.537 -10.107   3.543  1.00-22.51           C
ATOM   3491  HA  SER A 217       2.178 -10.470   2.584  1.00-22.51           H
ATOM   3492  C   SER A 217       1.504  -9.160   4.119  1.00-22.51           C
ATOM   3493  O   SER A 217       0.370  -9.136   3.655  1.00-22.51           O
ATOM   3494  CB  SER A 217       2.739 -11.303   4.471  1.00-22.51           C
ATOM   3495 1HB  SER A 217       3.063 -10.955   5.453  1.00-22.51           H
ATOM   3496 2HB  SER A 217       1.799 -11.845   4.573  1.00-22.51           H
ATOM   3497  OG  SER A 217       3.731 -12.162   3.930  1.00-22.51           O
ATOM   3498  HG  SER A 217       4.598 -11.796   4.177  1.00-22.51           H
ATOM   3499  N   CYS A 218       1.895  -8.344   5.088  1.00 -4.48           N
ATOM   3500  H   CYS A 218       2.849  -8.377   5.433  1.00 -4.48           H
ATOM   3501  CA  CYS A 218       0.957  -7.408   5.698  1.00 -4.48           C
ATOM   3502  HA  CYS A 218       0.038  -7.946   5.931  1.00 -4.48           H
ATOM   3503  C   CYS A 218       0.576  -6.261   4.762  1.00 -4.48           C
ATOM   3504  O   CYS A 218      -0.526  -5.740   4.860  1.00 -4.48           O
ATOM   3505  CB  CYS A 218       1.539  -6.871   7.006  1.00 -4.48           C
ATOM   3506 1HB  CYS A 218       2.485  -6.367   6.800  1.00 -4.48           H
ATOM   3507 2HB  CYS A 218       0.843  -6.140   7.419  1.00 -4.48           H
ATOM   3508  SG  CYS A 218       1.816  -8.171   8.231  1.00 -4.48           S
ATOM   3509  HG  CYS A 218       3.005  -8.572   7.747  1.00 -4.48           H
ATOM   3510  N   LEU A 219       1.467  -5.879   3.856  1.00-10.26           N
ATOM   3511  H   LEU A 219       2.403  -6.269   3.878  1.00-10.26           H
ATOM   3512  CA  LEU A 219       1.155  -4.862   2.851  1.00-10.26           C
ATOM   3513  HA  LEU A 219       0.650  -4.024   3.330  1.00-10.26           H
ATOM   3514  C   LEU A 219       0.246  -5.372   1.744  1.00-10.26           C
ATOM   3515  O   LEU A 219      -0.660  -4.671   1.336  1.00-10.26           O
ATOM   3516  CB  LEU A 219       2.431  -4.362   2.163  1.00-10.26           C
ATOM   3517 1HB  LEU A 219       3.055  -5.230   1.955  1.00-10.26           H
ATOM   3518 2HB  LEU A 219       2.135  -3.942   1.203  1.00-10.26           H
ATOM   3519  CG  LEU A 219       3.298  -3.307   2.862  1.00-10.26           C
ATOM   3520  HG  LEU A 219       3.547  -3.656   3.862  1.00-10.26           H
ATOM   3521  CD1 LEU A 219       4.593  -3.123   2.076  1.00-10.26           C
ATOM   3522 1HD1 LEU A 219       5.222  -2.385   2.570  1.00-10.26           H
ATOM   3523 2HD1 LEU A 219       4.378  -2.787   1.061  1.00-10.26           H
ATOM   3524 3HD1 LEU A 219       5.134  -4.068   2.033  1.00-10.26           H
ATOM   3525  CD2 LEU A 219       2.581  -1.967   2.974  1.00-10.26           C
ATOM   3526 1HD2 LEU A 219       3.207  -1.260   3.514  1.00-10.26           H
ATOM   3527 2HD2 LEU A 219       1.650  -2.085   3.522  1.00-10.26           H
ATOM   3528 3HD2 LEU A 219       2.351  -1.573   1.985  1.00-10.26           H
ATOM   3529  N   PHE A 220       0.525  -6.559   1.220  1.00 18.99           N
ATOM   3530  H   PHE A 220       1.277  -7.106   1.618  1.00 18.99           H
ATOM   3531  CA  PHE A 220      -0.157  -7.054   0.020  1.00 18.99           C
ATOM   3532  HA  PHE A 220      -0.872  -6.304  -0.316  1.00 18.99           H
ATOM   3533  C   PHE A 220      -0.939  -8.350   0.173  1.00 18.99           C
ATOM   3534  O   PHE A 220      -2.116  -8.405  -0.167  1.00 18.99           O
ATOM   3535  CB  PHE A 220       0.878  -7.234  -1.096  1.00 18.99           C
ATOM   3536 1HB  PHE A 220       1.282  -6.254  -1.352  1.00 18.99           H
ATOM   3537 2HB  PHE A 220       1.691  -7.855  -0.724  1.00 18.99           H
ATOM   3538  CG  PHE A 220       0.333  -7.882  -2.342  1.00 18.99           C
ATOM   3539  CD1 PHE A 220      -0.614  -7.221  -3.137  1.00 18.99           C
ATOM   3540  HD1 PHE A 220      -0.980  -6.250  -2.837  1.00 18.99           H
ATOM   3541  CD2 PHE A 220       0.778  -9.158  -2.731  1.00 18.99           C
ATOM   3542  HD2 PHE A 220       1.497  -9.685  -2.122  1.00 18.99           H
ATOM   3543  CE1 PHE A 220      -1.090  -7.800  -4.339  1.00 18.99           C
ATOM   3544  HE1 PHE A 220      -1.805  -7.267  -4.949  1.00 18.99           H
ATOM   3545  CE2 PHE A 220       0.302  -9.762  -3.923  1.00 18.99           C
ATOM   3546  HE2 PHE A 220       0.646 -10.746  -4.208  1.00 18.99           H
ATOM   3547  CZ  PHE A 220      -0.620  -9.071  -4.739  1.00 18.99           C
ATOM   3548  HZ  PHE A 220      -0.974  -9.516  -5.657  1.00 18.99           H
ATOM   3549  N   ILE A 221      -0.302  -9.408   0.653  1.00  2.46           N
ATOM   3550  H   ILE A 221       0.624  -9.302   1.040  1.00  2.46           H
ATOM   3551  CA  ILE A 221      -0.897 -10.743   0.552  1.00  2.46           C
ATOM   3552  HA  ILE A 221      -1.204 -10.906  -0.481  1.00  2.46           H
ATOM   3553  C   ILE A 221      -2.134 -10.849   1.437  1.00  2.46           C
ATOM   3554  O   ILE A 221      -3.188 -11.327   1.021  1.00  2.46           O
ATOM   3555  CB  ILE A 221       0.114 -11.856   0.963  1.00  2.46           C
ATOM   3556  HB  ILE A 221       0.379 -11.714   2.010  1.00  2.46           H
ATOM   3557  CG1 ILE A 221       1.402 -11.738   0.123  1.00  2.46           C
ATOM   3558 1HG1 ILE A 221       1.155 -11.898  -0.926  1.00  2.46           H
ATOM   3559 2HG1 ILE A 221       1.803 -10.730   0.223  1.00  2.46           H
ATOM   3560  CG2 ILE A 221      -0.518 -13.265   0.816  1.00  2.46           C
ATOM   3561 1HG2 ILE A 221       0.176 -14.033   1.159  1.00  2.46           H
ATOM   3562 2HG2 ILE A 221      -0.780 -13.452  -0.226  1.00  2.46           H
ATOM   3563 3HG2 ILE A 221      -1.420 -13.344   1.423  1.00  2.46           H
ATOM   3564  CD1 ILE A 221       2.513 -12.708   0.515  1.00  2.46           C
ATOM   3565 1HD1 ILE A 221       3.454 -12.363   0.098  1.00  2.46           H
ATOM   3566 2HD1 ILE A 221       2.295 -13.705   0.130  1.00  2.46           H
ATOM   3567 3HD1 ILE A 221       2.607 -12.752   1.600  1.00  2.46           H
ATOM   3568  N   ILE A 222      -2.004 -10.395   2.671  1.00  5.00           N
ATOM   3569  H   ILE A 222      -1.118  -9.994   2.967  1.00  5.00           H
ATOM   3570  CA  ILE A 222      -3.092 -10.462   3.638  1.00  5.00           C
ATOM   3571  HA  ILE A 222      -3.504 -11.468   3.595  1.00  5.00           H
ATOM   3572  C   ILE A 222      -4.235  -9.525   3.218  1.00  5.00           C
ATOM   3573  O   ILE A 222      -5.365 -10.004   3.097  1.00  5.00           O
ATOM   3574  CB  ILE A 222      -2.564 -10.241   5.092  1.00  5.00           C
ATOM   3575  HB  ILE A 222      -2.082  -9.266   5.148  1.00  5.00           H
ATOM   3576  CG1 ILE A 222      -1.508 -11.323   5.422  1.00  5.00           C
ATOM   3577 1HG1 ILE A 222      -2.014 -12.284   5.508  1.00  5.00           H
ATOM   3578 2HG1 ILE A 222      -0.800 -11.401   4.600  1.00  5.00           H
ATOM   3579  CG2 ILE A 222      -3.722 -10.269   6.107  1.00  5.00           C
ATOM   3580 1HG2 ILE A 222      -3.342 -10.114   7.117  1.00  5.00           H
ATOM   3581 2HG2 ILE A 222      -4.239 -11.230   6.063  1.00  5.00           H
ATOM   3582 3HG2 ILE A 222      -4.427  -9.469   5.887  1.00  5.00           H
ATOM   3583  CD1 ILE A 222      -0.684 -11.094   6.690  1.00  5.00           C
ATOM   3584 1HD1 ILE A 222       0.100 -11.849   6.749  1.00  5.00           H
ATOM   3585 2HD1 ILE A 222      -1.319 -11.184   7.569  1.00  5.00           H
ATOM   3586 3HD1 ILE A 222      -0.227 -10.106   6.667  1.00  5.00           H
ATOM   3587  N   PRO A 223      -3.986  -8.225   2.938  1.00 -0.07           N
ATOM   3588  CA  PRO A 223      -5.145  -7.475   2.430  1.00 -0.07           C
ATOM   3589  HA  PRO A 223      -5.904  -7.419   3.207  1.00 -0.07           H
ATOM   3590  C   PRO A 223      -5.801  -8.006   1.157  1.00 -0.07           C
ATOM   3591  O   PRO A 223      -7.030  -7.998   1.069  1.00 -0.07           O
ATOM   3592  CB  PRO A 223      -4.567  -6.079   2.168  1.00 -0.07           C
ATOM   3593 1HB  PRO A 223      -4.211  -6.001   1.143  1.00 -0.07           H
ATOM   3594 2HB  PRO A 223      -5.307  -5.306   2.370  1.00 -0.07           H
ATOM   3595  CG  PRO A 223      -3.445  -5.980   3.113  1.00 -0.07           C
ATOM   3596 1HG  PRO A 223      -2.742  -5.209   2.810  1.00 -0.07           H
ATOM   3597 2HG  PRO A 223      -3.819  -5.785   4.119  1.00 -0.07           H
ATOM   3598  CD  PRO A 223      -2.816  -7.330   3.043  1.00 -0.07           C
ATOM   3599 1HD  PRO A 223      -2.186  -7.412   2.162  1.00 -0.07           H
ATOM   3600 2HD  PRO A 223      -2.243  -7.525   3.947  1.00 -0.07           H
ATOM   3601  N   LEU A 224      -5.035  -8.505   0.194  1.00-11.75           N
ATOM   3602  H   LEU A 224      -4.022  -8.496   0.279  1.00-11.75           H
ATOM   3603  CA  LEU A 224      -5.634  -9.064  -1.017  1.00-11.75           C
ATOM   3604  HA  LEU A 224      -6.291  -8.316  -1.457  1.00-11.75           H
ATOM   3605  C   LEU A 224      -6.481 -10.284  -0.686  1.00-11.75           C
ATOM   3606  O   LEU A 224      -7.617 -10.389  -1.138  1.00-11.75           O
ATOM   3607  CB  LEU A 224      -4.561  -9.451  -2.041  1.00-11.75           C
ATOM   3608 1HB  LEU A 224      -3.975  -8.565  -2.274  1.00-11.75           H
ATOM   3609 2HB  LEU A 224      -3.895 -10.181  -1.581  1.00-11.75           H
ATOM   3610  CG  LEU A 224      -5.076 -10.054  -3.358  1.00-11.75           C
ATOM   3611  HG  LEU A 224      -5.587 -10.985  -3.127  1.00-11.75           H
ATOM   3612  CD1 LEU A 224      -6.061  -9.144  -4.095  1.00-11.75           C
ATOM   3613 1HD1 LEU A 224      -6.322  -9.597  -5.051  1.00-11.75           H
ATOM   3614 2HD1 LEU A 224      -5.612  -8.166  -4.272  1.00-11.75           H
ATOM   3615 3HD1 LEU A 224      -6.975  -9.031  -3.512  1.00-11.75           H
ATOM   3616  CD2 LEU A 224      -3.913 -10.382  -4.278  1.00-11.75           C
ATOM   3617 1HD2 LEU A 224      -4.280 -10.907  -5.160  1.00-11.75           H
ATOM   3618 2HD2 LEU A 224      -3.200 -11.026  -3.761  1.00-11.75           H
ATOM   3619 3HD2 LEU A 224      -3.413  -9.465  -4.586  1.00-11.75           H
ATOM   3620  N   PHE A 225      -5.967 -11.188   0.135  1.00-21.54           N
ATOM   3621  H   PHE A 225      -5.024 -11.069   0.497  1.00-21.54           H
ATOM   3622  CA  PHE A 225      -6.729 -12.371   0.515  1.00-21.54           C
ATOM   3623  HA  PHE A 225      -7.015 -12.908  -0.389  1.00-21.54           H
ATOM   3624  C   PHE A 225      -8.005 -11.998   1.259  1.00-21.54           C
ATOM   3625  O   PHE A 225      -9.063 -12.564   0.997  1.00-21.54           O
ATOM   3626  CB  PHE A 225      -5.871 -13.284   1.386  1.00-21.54           C
ATOM   3627 1HB  PHE A 225      -4.971 -13.545   0.829  1.00-21.54           H
ATOM   3628 2HB  PHE A 225      -5.577 -12.743   2.285  1.00-21.54           H
ATOM   3629  CG  PHE A 225      -6.564 -14.554   1.793  1.00-21.54           C
ATOM   3630  CD1 PHE A 225      -6.746 -15.594   0.864  1.00-21.54           C
ATOM   3631  HD1 PHE A 225      -6.402 -15.474  -0.154  1.00-21.54           H
ATOM   3632  CD2 PHE A 225      -7.024 -14.723   3.113  1.00-21.54           C
ATOM   3633  HD2 PHE A 225      -6.899 -13.928   3.833  1.00-21.54           H
ATOM   3634  CE1 PHE A 225      -7.367 -16.808   1.249  1.00-21.54           C
ATOM   3635  HE1 PHE A 225      -7.506 -17.599   0.526  1.00-21.54           H
ATOM   3636  CE2 PHE A 225      -7.639 -15.936   3.515  1.00-21.54           C
ATOM   3637  HE2 PHE A 225      -7.985 -16.059   4.532  1.00-21.54           H
ATOM   3638  CZ  PHE A 225      -7.809 -16.981   2.579  1.00-21.54           C
ATOM   3639  HZ  PHE A 225      -8.284 -17.904   2.876  1.00-21.54           H
ATOM   3640  N   ILE A 226      -7.944 -11.011   2.143  1.00 -8.42           N
ATOM   3641  H   ILE A 226      -7.056 -10.551   2.329  1.00 -8.42           H
ATOM   3642  CA  ILE A 226      -9.146 -10.571   2.849  1.00 -8.42           C
ATOM   3643  HA  ILE A 226      -9.602 -11.437   3.328  1.00 -8.42           H
ATOM   3644  C   ILE A 226     -10.147 -10.046   1.828  1.00 -8.42           C
ATOM   3645  O   ILE A 226     -11.315 -10.436   1.869  1.00 -8.42           O
ATOM   3646  CB  ILE A 226      -8.842  -9.501   3.940  1.00 -8.42           C
ATOM   3647  HB  ILE A 226      -8.239  -8.709   3.494  1.00 -8.42           H
ATOM   3648  CG1 ILE A 226      -8.048 -10.161   5.084  1.00 -8.42           C
ATOM   3649 1HG1 ILE A 226      -8.722 -10.823   5.625  1.00 -8.42           H
ATOM   3650 2HG1 ILE A 226      -7.257 -10.775   4.659  1.00 -8.42           H
ATOM   3651  CG2 ILE A 226     -10.154  -8.873   4.488  1.00 -8.42           C
ATOM   3652 1HG2 ILE A 226      -9.939  -8.195   5.307  1.00 -8.42           H
ATOM   3653 2HG2 ILE A 226     -10.829  -9.650   4.845  1.00 -8.42           H
ATOM   3654 3HG2 ILE A 226     -10.650  -8.294   3.706  1.00 -8.42           H
ATOM   3655  CD1 ILE A 226      -7.401  -9.204   6.088  1.00 -8.42           C
ATOM   3656 1HD1 ILE A 226      -6.814  -9.778   6.805  1.00 -8.42           H
ATOM   3657 2HD1 ILE A 226      -8.164  -8.644   6.625  1.00 -8.42           H
ATOM   3658 3HD1 ILE A 226      -6.740  -8.513   5.564  1.00 -8.42           H
ATOM   3659  N   MET A 227      -9.714  -9.227   0.880  1.00-17.77           N
ATOM   3660  H   MET A 227      -8.736  -8.947   0.855  1.00-17.77           H
ATOM   3661  CA  MET A 227     -10.632  -8.700  -0.126  1.00-17.77           C
ATOM   3662  HA  MET A 227     -11.469  -8.231   0.390  1.00-17.77           H
ATOM   3663  C   MET A 227     -11.218  -9.772  -1.039  1.00-17.77           C
ATOM   3664  O   MET A 227     -12.398  -9.695  -1.388  1.00-17.77           O
ATOM   3665  CB  MET A 227      -9.947  -7.637  -0.983  1.00-17.77           C
ATOM   3666 1HB  MET A 227      -9.003  -8.025  -1.364  1.00-17.77           H
ATOM   3667 2HB  MET A 227     -10.598  -7.420  -1.827  1.00-17.77           H
ATOM   3668  CG  MET A 227      -9.713  -6.339  -0.240  1.00-17.77           C
ATOM   3669 1HG  MET A 227     -10.661  -6.014   0.174  1.00-17.77           H
ATOM   3670 2HG  MET A 227      -9.012  -6.493   0.578  1.00-17.77           H
ATOM   3671  SD  MET A 227      -9.111  -5.038  -1.313  1.00-17.77           S
ATOM   3672  CE  MET A 227      -7.374  -5.397  -1.354  1.00-17.77           C
ATOM   3673 1HE  MET A 227      -6.850  -4.563  -1.819  1.00-17.77           H
ATOM   3674 2HE  MET A 227      -7.193  -6.305  -1.927  1.00-17.77           H
ATOM   3675 3HE  MET A 227      -6.997  -5.525  -0.339  1.00-17.77           H
ATOM   3676  N   LEU A 228     -10.439 -10.780  -1.401  1.00-20.07           N
ATOM   3677  H   LEU A 228      -9.462 -10.782  -1.111  1.00-20.07           H
ATOM   3678  CA  LEU A 228     -10.928 -11.882  -2.232  1.00-20.07           C
ATOM   3679  HA  LEU A 228     -11.385 -11.478  -3.135  1.00-20.07           H
ATOM   3680  C   LEU A 228     -11.978 -12.710  -1.508  1.00-20.07           C
ATOM   3681  O   LEU A 228     -12.998 -13.080  -2.092  1.00-20.07           O
ATOM   3682  CB  LEU A 228      -9.765 -12.802  -2.614  1.00-20.07           C
ATOM   3683 1HB  LEU A 228      -9.172 -12.979  -1.717  1.00-20.07           H
ATOM   3684 2HB  LEU A 228     -10.173 -13.761  -2.932  1.00-20.07           H
ATOM   3685  CG  LEU A 228      -8.829 -12.304  -3.723  1.00-20.07           C
ATOM   3686  HG  LEU A 228      -8.577 -11.261  -3.537  1.00-20.07           H
ATOM   3687  CD1 LEU A 228      -7.551 -13.114  -3.709  1.00-20.07           C
ATOM   3688 1HD1 LEU A 228      -6.881 -12.761  -4.493  1.00-20.07           H
ATOM   3689 2HD1 LEU A 228      -7.768 -14.172  -3.862  1.00-20.07           H
ATOM   3690 3HD1 LEU A 228      -7.053 -12.983  -2.749  1.00-20.07           H
ATOM   3691  CD2 LEU A 228      -9.477 -12.417  -5.097  1.00-20.07           C
ATOM   3692 1HD2 LEU A 228      -8.801 -12.022  -5.854  1.00-20.07           H
ATOM   3693 2HD2 LEU A 228     -10.397 -11.837  -5.121  1.00-20.07           H
ATOM   3694 3HD2 LEU A 228      -9.708 -13.458  -5.324  1.00-20.07           H
ATOM   3695  N   ILE A 229     -11.750 -12.990  -0.233  1.00-17.21           N
ATOM   3696  H   ILE A 229     -10.878 -12.694   0.199  1.00-17.21           H
ATOM   3697  CA  ILE A 229     -12.720 -13.742   0.564  1.00-17.21           C
ATOM   3698  HA  ILE A 229     -13.030 -14.627   0.010  1.00-17.21           H
ATOM   3699  C   ILE A 229     -13.966 -12.879   0.766  1.00-17.21           C
ATOM   3700  O   ILE A 229     -15.091 -13.356   0.635  1.00-17.21           O
ATOM   3701  CB  ILE A 229     -12.104 -14.188   1.928  1.00-17.21           C
ATOM   3702  HB  ILE A 229     -11.701 -13.301   2.416  1.00-17.21           H
ATOM   3703  CG1 ILE A 229     -10.942 -15.185   1.717  1.00-17.21           C
ATOM   3704 1HG1 ILE A 229     -10.205 -14.735   1.058  1.00-17.21           H
ATOM   3705 2HG1 ILE A 229     -10.461 -15.340   2.683  1.00-17.21           H
ATOM   3706  CG2 ILE A 229     -13.171 -14.795   2.863  1.00-17.21           C
ATOM   3707 1HG2 ILE A 229     -12.693 -15.226   3.745  1.00-17.21           H
ATOM   3708 2HG2 ILE A 229     -13.736 -15.573   2.346  1.00-17.21           H
ATOM   3709 3HG2 ILE A 229     -13.857 -14.015   3.190  1.00-17.21           H
ATOM   3710  CD1 ILE A 229     -11.290 -16.567   1.142  1.00-17.21           C
ATOM   3711 1HD1 ILE A 229     -10.369 -17.122   0.968  1.00-17.21           H
ATOM   3712 2HD1 ILE A 229     -11.820 -16.466   0.195  1.00-17.21           H
ATOM   3713 3HD1 ILE A 229     -11.903 -17.126   1.848  1.00-17.21           H
ATOM   3714  N   CYS A 230     -13.799 -11.589   1.019  1.00-10.98           N
ATOM   3715  H   CYS A 230     -12.862 -11.205   1.111  1.00-10.98           H
ATOM   3716  CA  CYS A 230     -14.954 -10.710   1.177  1.00-10.98           C
ATOM   3717  HA  CYS A 230     -15.597 -11.113   1.959  1.00-10.98           H
ATOM   3718  C   CYS A 230     -15.785 -10.632  -0.096  1.00-10.98           C
ATOM   3719  O   CYS A 230     -17.012 -10.706  -0.028  1.00-10.98           O
ATOM   3720  CB  CYS A 230     -14.509  -9.308   1.582  1.00-10.98           C
ATOM   3721 1HB  CYS A 230     -13.767  -8.945   0.869  1.00-10.98           H
ATOM   3722 2HB  CYS A 230     -15.370  -8.642   1.540  1.00-10.98           H
ATOM   3723  SG  CYS A 230     -13.824  -9.245   3.251  1.00-10.98           S
ATOM   3724  HG  CYS A 230     -12.589  -9.651   2.914  1.00-10.98           H
ATOM   3725  N   ASN A 231     -15.140 -10.530  -1.252  1.00-16.68           N
ATOM   3726  H   ASN A 231     -14.126 -10.461  -1.264  1.00-16.68           H
ATOM   3727  CA  ASN A 231     -15.873 -10.503  -2.514  1.00-16.68           C
ATOM   3728  HA  ASN A 231     -16.645  -9.735  -2.455  1.00-16.68           H
ATOM   3729  C   ASN A 231     -16.579 -11.831  -2.728  1.00-16.68           C
ATOM   3730  O   ASN A 231     -17.726 -11.839  -3.150  1.00-16.68           O
ATOM   3731  CB  ASN A 231     -14.958 -10.205  -3.712  1.00-16.68           C
ATOM   3732 1HB  ASN A 231     -14.063 -10.822  -3.654  1.00-16.68           H
ATOM   3733 2HB  ASN A 231     -15.494 -10.455  -4.627  1.00-16.68           H
ATOM   3734  CG  ASN A 231     -14.569  -8.751  -3.794  1.00-16.68           C
ATOM   3735  OD1 ASN A 231     -15.292  -7.884  -3.328  1.00-16.68           O
ATOM   3736  ND2 ASN A 231     -13.434  -8.462  -4.360  1.00-16.68           N
ATOM   3737 1HD2 ASN A 231     -13.151  -7.497  -4.404  1.00-16.68           H
ATOM   3738 2HD2 ASN A 231     -12.850  -9.182  -4.765  1.00-16.68           H
ATOM   3739  N   ALA A 232     -15.943 -12.947  -2.394  1.00-24.19           N
ATOM   3740  H   ALA A 232     -14.995 -12.909  -2.034  1.00-24.19           H
ATOM   3741  CA  ALA A 232     -16.581 -14.248  -2.570  1.00-24.19           C
ATOM   3742  HA  ALA A 232     -16.887 -14.343  -3.613  1.00-24.19           H
ATOM   3743  C   ALA A 232     -17.830 -14.369  -1.710  1.00-24.19           C
ATOM   3744  O   ALA A 232     -18.856 -14.837  -2.178  1.00-24.19           O
ATOM   3745  CB  ALA A 232     -15.607 -15.365  -2.241  1.00-24.19           C
ATOM   3746 1HB  ALA A 232     -14.793 -15.358  -2.962  1.00-24.19           H
ATOM   3747 2HB  ALA A 232     -16.121 -16.322  -2.302  1.00-24.19           H
ATOM   3748 3HB  ALA A 232     -15.205 -15.241  -1.234  1.00-24.19           H
ATOM   3749  N   LYS A 233     -17.768 -13.890  -0.477  1.00-21.76           N
ATOM   3750  H   LYS A 233     -16.884 -13.526  -0.131  1.00-21.76           H
ATOM   3751  CA  LYS A 233     -18.939 -13.900   0.400  1.00-21.76           C
ATOM   3752  HA  LYS A 233     -19.312 -14.922   0.486  1.00-21.76           H
ATOM   3753  C   LYS A 233     -20.072 -13.043  -0.137  1.00-21.76           C
ATOM   3754  O   LYS A 233     -21.241 -13.419  -0.023  1.00-21.76           O
ATOM   3755  CB  LYS A 233     -18.550 -13.381   1.778  1.00-21.76           C
ATOM   3756 1HB  LYS A 233     -18.007 -12.447   1.654  1.00-21.76           H
ATOM   3757 2HB  LYS A 233     -19.459 -13.179   2.335  1.00-21.76           H
ATOM   3758  CG  LYS A 233     -17.713 -14.330   2.594  1.00-21.76           C
ATOM   3759 1HG  LYS A 233     -18.295 -15.225   2.809  1.00-21.76           H
ATOM   3760 2HG  LYS A 233     -16.817 -14.608   2.044  1.00-21.76           H
ATOM   3761  CD  LYS A 233     -17.310 -13.663   3.891  1.00-21.76           C
ATOM   3762 1HD  LYS A 233     -16.701 -12.786   3.669  1.00-21.76           H
ATOM   3763 2HD  LYS A 233     -18.209 -13.349   4.420  1.00-21.76           H
ATOM   3764  CE  LYS A 233     -16.528 -14.621   4.768  1.00-21.76           C
ATOM   3765 1HE  LYS A 233     -17.142 -15.501   4.963  1.00-21.76           H
ATOM   3766 2HE  LYS A 233     -15.623 -14.937   4.247  1.00-21.76           H
ATOM   3767  NZ  LYS A 233     -16.166 -13.975   6.067  1.00-21.76           N
ATOM   3768 1HZ  LYS A 233     -15.641 -14.616   6.647  1.00-21.76           H
ATOM   3769 2HZ  LYS A 233     -17.012 -13.702   6.556  1.00-21.76           H
ATOM   3770 3HZ  LYS A 233     -15.605 -13.150   5.896  1.00-21.76           H
ATOM   3771  N   ILE A 234     -19.754 -11.903  -0.735  1.00 -2.68           N
ATOM   3772  H   ILE A 234     -18.782 -11.623  -0.803  1.00 -2.68           H
ATOM   3773  CA  ILE A 234     -20.795 -11.053  -1.311  1.00 -2.68           C
ATOM   3774  HA  ILE A 234     -21.593 -10.927  -0.578  1.00 -2.68           H
ATOM   3775  C   ILE A 234     -21.381 -11.766  -2.526  1.00 -2.68           C
ATOM   3776  O   ILE A 234     -22.598 -11.882  -2.629  1.00 -2.68           O
ATOM   3777  CB  ILE A 234     -20.279  -9.644  -1.737  1.00 -2.68           C
ATOM   3778  HB  ILE A 234     -19.459  -9.774  -2.443  1.00 -2.68           H
ATOM   3779  CG1 ILE A 234     -19.764  -8.852  -0.523  1.00 -2.68           C
ATOM   3780 1HG1 ILE A 234     -20.621  -8.510   0.057  1.00 -2.68           H
ATOM   3781 2HG1 ILE A 234     -19.184  -9.513   0.113  1.00 -2.68           H
ATOM   3782  CG2 ILE A 234     -21.410  -8.833  -2.414  1.00 -2.68           C
ATOM   3783 1HG2 ILE A 234     -21.064  -7.829  -2.660  1.00 -2.68           H
ATOM   3784 2HG2 ILE A 234     -22.270  -8.764  -1.751  1.00 -2.68           H
ATOM   3785 3HG2 ILE A 234     -21.717  -9.317  -3.341  1.00 -2.68           H
ATOM   3786  CD1 ILE A 234     -18.876  -7.634  -0.868  1.00 -2.68           C
ATOM   3787 1HD1 ILE A 234     -18.505  -7.181   0.051  1.00 -2.68           H
ATOM   3788 2HD1 ILE A 234     -19.446  -6.887  -1.420  1.00 -2.68           H
ATOM   3789 3HD1 ILE A 234     -18.023  -7.954  -1.470  1.00 -2.68           H
ATOM   3790  N   ILE A 235     -20.543 -12.282  -3.419  1.00-20.77           N
ATOM   3791  H   ILE A 235     -19.538 -12.201  -3.276  1.00-20.77           H
ATOM   3792  CA  ILE A 235     -21.026 -12.957  -4.627  1.00-20.77           C
ATOM   3793  HA  ILE A 235     -21.670 -12.273  -5.180  1.00-20.77           H
ATOM   3794  C   ILE A 235     -21.873 -14.152  -4.219  1.00-20.77           C
ATOM   3795  O   ILE A 235     -22.961 -14.336  -4.741  1.00-20.77           O
ATOM   3796  CB  ILE A 235     -19.861 -13.427  -5.562  1.00-20.77           C
ATOM   3797  HB  ILE A 235     -19.180 -14.050  -4.980  1.00-20.77           H
ATOM   3798  CG1 ILE A 235     -19.089 -12.212  -6.105  1.00-20.77           C
ATOM   3799 1HG1 ILE A 235     -19.687 -11.745  -6.886  1.00-20.77           H
ATOM   3800 2HG1 ILE A 235     -18.971 -11.488  -5.305  1.00-20.77           H
ATOM   3801  CG2 ILE A 235     -20.394 -14.250  -6.765  1.00-20.77           C
ATOM   3802 1HG2 ILE A 235     -19.572 -14.543  -7.419  1.00-20.77           H
ATOM   3803 2HG2 ILE A 235     -21.114 -13.660  -7.335  1.00-20.77           H
ATOM   3804 3HG2 ILE A 235     -20.879 -15.159  -6.414  1.00-20.77           H
ATOM   3805  CD1 ILE A 235     -17.694 -12.503  -6.662  1.00-20.77           C
ATOM   3806 1HD1 ILE A 235     -17.233 -11.570  -6.987  1.00-20.77           H
ATOM   3807 2HD1 ILE A 235     -17.755 -13.180  -7.514  1.00-20.77           H
ATOM   3808 3HD1 ILE A 235     -17.073 -12.952  -5.886  1.00-20.77           H
ATOM   3809  N   PHE A 236     -21.430 -14.935  -3.250  1.00-21.34           N
ATOM   3810  H   PHE A 236     -20.523 -14.753  -2.827  1.00-21.34           H
ATOM   3811  CA  PHE A 236     -22.190 -16.095  -2.803  1.00-21.34           C
ATOM   3812  HA  PHE A 236     -22.365 -16.748  -3.657  1.00-21.34           H
ATOM   3813  C   PHE A 236     -23.544 -15.706  -2.225  1.00-21.34           C
ATOM   3814  O   PHE A 236     -24.556 -16.346  -2.509  1.00-21.34           O
ATOM   3815  CB  PHE A 236     -21.374 -16.856  -1.760  1.00-21.34           C
ATOM   3816 1HB  PHE A 236     -20.403 -17.096  -2.193  1.00-21.34           H
ATOM   3817 2HB  PHE A 236     -21.215 -16.217  -0.892  1.00-21.34           H
ATOM   3818  CG  PHE A 236     -22.018 -18.131  -1.313  1.00-21.34           C
ATOM   3819  CD1 PHE A 236     -21.947 -19.276  -2.123  1.00-21.34           C
ATOM   3820  HD1 PHE A 236     -21.434 -19.234  -3.075  1.00-21.34           H
ATOM   3821  CD2 PHE A 236     -22.685 -18.198  -0.078  1.00-21.34           C
ATOM   3822  HD2 PHE A 236     -22.735 -17.323   0.555  1.00-21.34           H
ATOM   3823  CE1 PHE A 236     -22.526 -20.492  -1.701  1.00-21.34           C
ATOM   3824  HE1 PHE A 236     -22.457 -21.369  -2.328  1.00-21.34           H
ATOM   3825  CE2 PHE A 236     -23.276 -19.410   0.357  1.00-21.34           C
ATOM   3826  HE2 PHE A 236     -23.779 -19.459   1.313  1.00-21.34           H
ATOM   3827  CZ  PHE A 236     -23.186 -20.563  -0.454  1.00-21.34           C
ATOM   3828  HZ  PHE A 236     -23.613 -21.497  -0.120  1.00-21.34           H
ATOM   3829  N   THR A 237     -23.588 -14.629  -1.453  1.00 -7.44           N
ATOM   3830  H   THR A 237     -22.736 -14.119  -1.250  1.00 -7.44           H
ATOM   3831  CA  THR A 237     -24.853 -14.165  -0.890  1.00 -7.44           C
ATOM   3832  HA  THR A 237     -25.336 -14.999  -0.383  1.00 -7.44           H
ATOM   3833  C   THR A 237     -25.783 -13.679  -1.994  1.00 -7.44           C
ATOM   3834  O   THR A 237     -26.962 -14.018  -2.003  1.00 -7.44           O
ATOM   3835  CB  THR A 237     -24.625 -13.026   0.128  1.00 -7.44           C
ATOM   3836  HB  THR A 237     -24.203 -12.160  -0.381  1.00 -7.44           H
ATOM   3837  OG1 THR A 237     -23.704 -13.483   1.122  1.00 -7.44           O
ATOM   3838  HG1 THR A 237     -22.815 -13.451   0.731  1.00 -7.44           H
ATOM   3839  CG2 THR A 237     -25.903 -12.616   0.841  1.00 -7.44           C
ATOM   3840 1HG2 THR A 237     -25.670 -11.868   1.596  1.00 -7.44           H
ATOM   3841 2HG2 THR A 237     -26.355 -13.483   1.320  1.00 -7.44           H
ATOM   3842 3HG2 THR A 237     -26.608 -12.187   0.130  1.00 -7.44           H
ATOM   3843  N   LEU A 238     -25.278 -12.909  -2.947  1.00-13.73           N
ATOM   3844  H   LEU A 238     -24.291 -12.662  -2.944  1.00-13.73           H
ATOM   3845  CA  LEU A 238     -26.147 -12.376  -3.993  1.00-13.73           C
ATOM   3846  HA  LEU A 238     -27.055 -12.001  -3.523  1.00-13.73           H
ATOM   3847  C   LEU A 238     -26.583 -13.473  -4.951  1.00-13.73           C
ATOM   3848  O   LEU A 238     -27.725 -13.477  -5.382  1.00-13.73           O
ATOM   3849  CB  LEU A 238     -25.482 -11.214  -4.741  1.00-13.73           C
ATOM   3850 1HB  LEU A 238     -24.585 -11.588  -5.236  1.00-13.73           H
ATOM   3851 2HB  LEU A 238     -26.177 -10.893  -5.517  1.00-13.73           H
ATOM   3852  CG  LEU A 238     -25.091  -9.970  -3.923  1.00-13.73           C
ATOM   3853  HG  LEU A 238     -24.247 -10.222  -3.291  1.00-13.73           H
ATOM   3854  CD1 LEU A 238     -24.662  -8.833  -4.844  1.00-13.73           C
ATOM   3855 1HD1 LEU A 238     -24.252  -8.013  -4.255  1.00-13.73           H
ATOM   3856 2HD1 LEU A 238     -25.518  -8.478  -5.420  1.00-13.73           H
ATOM   3857 3HD1 LEU A 238     -23.896  -9.190  -5.531  1.00-13.73           H
ATOM   3858  CD2 LEU A 238     -26.204  -9.479  -3.009  1.00-13.73           C
ATOM   3859 1HD2 LEU A 238     -25.882  -8.572  -2.507  1.00-13.73           H
ATOM   3860 2HD2 LEU A 238     -26.421 -10.227  -2.249  1.00-13.73           H
ATOM   3861 3HD2 LEU A 238     -27.102  -9.280  -3.591  1.00-13.73           H
ATOM   3862  N   THR A 239     -25.728 -14.456  -5.192  1.00 -9.26           N
ATOM   3863  H   THR A 239     -24.781 -14.384  -4.829  1.00 -9.26           H
ATOM   3864  CA  THR A 239     -26.093 -15.638  -5.974  1.00 -9.26           C
ATOM   3865  HA  THR A 239     -26.451 -15.319  -6.952  1.00 -9.26           H
ATOM   3866  C   THR A 239     -27.216 -16.396  -5.271  1.00 -9.26           C
ATOM   3867  O   THR A 239     -28.204 -16.765  -5.900  1.00 -9.26           O
ATOM   3868  CB  THR A 239     -24.873 -16.585  -6.157  1.00 -9.26           C
ATOM   3869  HB  THR A 239     -24.554 -16.958  -5.184  1.00 -9.26           H
ATOM   3870  OG1 THR A 239     -23.795 -15.865  -6.760  1.00 -9.26           O
ATOM   3871  HG1 THR A 239     -23.479 -15.210  -6.115  1.00 -9.26           H
ATOM   3872  CG2 THR A 239     -25.163 -17.751  -7.066  1.00 -9.26           C
ATOM   3873 1HG2 THR A 239     -24.246 -18.316  -7.233  1.00 -9.26           H
ATOM   3874 2HG2 THR A 239     -25.541 -17.391  -8.023  1.00 -9.26           H
ATOM   3875 3HG2 THR A 239     -25.901 -18.406  -6.604  1.00 -9.26           H
ATOM   3876  N   ARG A 240     -27.109 -16.581  -3.959  1.00 -8.81           N
ATOM   3877  H   ARG A 240     -26.283 -16.249  -3.468  1.00 -8.81           H
ATOM   3878  CA  ARG A 240     -28.156 -17.270  -3.199  1.00 -8.81           C
ATOM   3879  HA  ARG A 240     -28.313 -18.260  -3.629  1.00 -8.81           H
ATOM   3880  C   ARG A 240     -29.477 -16.521  -3.299  1.00 -8.81           C
ATOM   3881  O   ARG A 240     -30.517 -17.132  -3.536  1.00 -8.81           O
ATOM   3882  CB  ARG A 240     -27.746 -17.412  -1.724  1.00 -8.81           C
ATOM   3883 1HB  ARG A 240     -26.777 -17.909  -1.671  1.00 -8.81           H
ATOM   3884 2HB  ARG A 240     -27.643 -16.415  -1.300  1.00 -8.81           H
ATOM   3885  CG  ARG A 240     -28.750 -18.191  -0.877  1.00 -8.81           C
ATOM   3886 1HG  ARG A 240     -29.732 -17.734  -0.988  1.00 -8.81           H
ATOM   3887 2HG  ARG A 240     -28.804 -19.214  -1.248  1.00 -8.81           H
ATOM   3888  CD  ARG A 240     -28.415 -18.221   0.613  1.00 -8.81           C
ATOM   3889 1HD  ARG A 240     -29.139 -18.864   1.115  1.00 -8.81           H
ATOM   3890 2HD  ARG A 240     -27.426 -18.664   0.738  1.00 -8.81           H
ATOM   3891  NE  ARG A 240     -28.420 -16.898   1.262  1.00 -8.81           N
ATOM   3892  HE  ARG A 240     -27.516 -16.494   1.455  1.00 -8.81           H
ATOM   3893  CZ  ARG A 240     -29.485 -16.210   1.658  1.00 -8.81           C
ATOM   3894  NH1 ARG A 240     -29.317 -15.117   2.342  1.00 -8.81           N
ATOM   3895 1HH1 ARG A 240     -28.388 -14.827   2.615  1.00 -8.81           H
ATOM   3896 2HH1 ARG A 240     -30.124 -14.585   2.623  1.00 -8.81           H
ATOM   3897  NH2 ARG A 240     -30.722 -16.552   1.413  1.00 -8.81           N
ATOM   3898 1HH2 ARG A 240     -30.932 -17.400   0.906  1.00 -8.81           H
ATOM   3899 2HH2 ARG A 240     -31.472 -15.956   1.734  1.00 -8.81           H
ATOM   3900  N   VAL A 241     -29.441 -15.206  -3.137  1.00 -0.12           N
ATOM   3901  H   VAL A 241     -28.557 -14.748  -2.947  1.00 -0.12           H
ATOM   3902  CA  VAL A 241     -30.664 -14.404  -3.190  1.00 -0.12           C
ATOM   3903  HA  VAL A 241     -31.407 -14.871  -2.547  1.00 -0.12           H
ATOM   3904  C   VAL A 241     -31.239 -14.408  -4.605  1.00 -0.12           C
ATOM   3905  O   VAL A 241     -32.436 -14.571  -4.780  1.00 -0.12           O
ATOM   3906  CB  VAL A 241     -30.422 -12.956  -2.660  1.00 -0.12           C
ATOM   3907  HB  VAL A 241     -29.607 -12.503  -3.223  1.00 -0.12           H
ATOM   3908  CG1 VAL A 241     -31.671 -12.073  -2.813  1.00 -0.12           C
ATOM   3909 1HG1 VAL A 241     -31.518 -11.114  -2.318  1.00 -0.12           H
ATOM   3910 2HG1 VAL A 241     -32.536 -12.570  -2.365  1.00 -0.12           H
ATOM   3911 3HG1 VAL A 241     -31.870 -11.895  -3.868  1.00 -0.12           H
ATOM   3912  CG2 VAL A 241     -30.041 -12.994  -1.167  1.00 -0.12           C
ATOM   3913 1HG2 VAL A 241     -29.831 -11.985  -0.814  1.00 -0.12           H
ATOM   3914 2HG2 VAL A 241     -29.156 -13.605  -1.014  1.00 -0.12           H
ATOM   3915 3HG2 VAL A 241     -30.862 -13.416  -0.585  1.00 -0.12           H
ATOM   3916  N   LEU A 242     -30.411 -14.302  -5.634  1.00  1.93           N
ATOM   3917  H   LEU A 242     -29.411 -14.203  -5.475  1.00  1.93           H
ATOM   3918  CA  LEU A 242     -30.908 -14.296  -7.011  1.00  1.93           C
ATOM   3919  HA  LEU A 242     -31.728 -13.584  -7.081  1.00  1.93           H
ATOM   3920  C   LEU A 242     -31.467 -15.640  -7.452  1.00  1.93           C
ATOM   3921  O   LEU A 242     -32.243 -15.701  -8.405  1.00  1.93           O
ATOM   3922  CB  LEU A 242     -29.801 -13.867  -7.976  1.00  1.93           C
ATOM   3923 1HB  LEU A 242     -28.873 -14.350  -7.670  1.00  1.93           H
ATOM   3924 2HB  LEU A 242     -30.047 -14.226  -8.974  1.00  1.93           H
ATOM   3925  CG  LEU A 242     -29.578 -12.351  -8.065  1.00  1.93           C
ATOM   3926  HG  LEU A 242     -29.499 -11.947  -7.057  1.00  1.93           H
ATOM   3927  CD1 LEU A 242     -28.278 -12.056  -8.790  1.00  1.93           C
ATOM   3928 1HD1 LEU A 242     -28.113 -10.981  -8.853  1.00  1.93           H
ATOM   3929 2HD1 LEU A 242     -28.302 -12.476  -9.797  1.00  1.93           H
ATOM   3930 3HD1 LEU A 242     -27.448 -12.500  -8.238  1.00  1.93           H
ATOM   3931  CD2 LEU A 242     -30.735 -11.642  -8.786  1.00  1.93           C
ATOM   3932 1HD2 LEU A 242     -30.509 -10.585  -8.915  1.00  1.93           H
ATOM   3933 2HD2 LEU A 242     -31.651 -11.734  -8.205  1.00  1.93           H
ATOM   3934 3HD2 LEU A 242     -30.890 -12.089  -9.770  1.00  1.93           H
ATOM   3935  N   HIS A 243     -31.104 -16.706  -6.758  1.00 -3.64           N
ATOM   3936  H   HIS A 243     -30.399 -16.615  -6.036  1.00 -3.64           H
ATOM   3937  CA  HIS A 243     -31.682 -18.023  -7.002  1.00 -3.64           C
ATOM   3938  HA  HIS A 243     -32.043 -18.067  -8.029  1.00 -3.64           H
ATOM   3939  C   HIS A 243     -32.880 -18.329  -6.097  1.00 -3.64           C
ATOM   3940  O   HIS A 243     -33.427 -19.428  -6.160  1.00 -3.64           O
ATOM   3941  CB  HIS A 243     -30.599 -19.089  -6.848  1.00 -3.64           C
ATOM   3942 1HB  HIS A 243     -30.148 -18.993  -5.861  1.00 -3.64           H
ATOM   3943 2HB  HIS A 243     -31.060 -20.072  -6.925  1.00 -3.64           H
ATOM   3944  CG  HIS A 243     -29.527 -19.005  -7.891  1.00 -3.64           C
ATOM   3945  ND1 HIS A 243     -28.283 -19.568  -7.761  1.00 -3.64           N
ATOM   3946  HD1 HIS A 243     -27.939 -20.056  -6.939  1.00 -3.64           H
ATOM   3947  CD2 HIS A 243     -29.524 -18.433  -9.125  1.00 -3.64           C
ATOM   3948  HD2 HIS A 243     -30.360 -17.902  -9.559  1.00 -3.64           H
ATOM   3949  CE1 HIS A 243     -27.602 -19.343  -8.884  1.00 -3.64           C
ATOM   3950  HE1 HIS A 243     -26.590 -19.686  -9.062  1.00 -3.64           H
ATOM   3951  NE2 HIS A 243     -28.310 -18.639  -9.745  1.00 -3.64           N
ATOM   3952  N   GLN A 244     -33.336 -17.372  -5.296  1.00 24.93           N
ATOM   3953  H   GLN A 244     -32.855 -16.484  -5.243  1.00 24.93           H
ATOM   3954  CA  GLN A 244     -34.605 -17.522  -4.572  1.00 24.93           C
ATOM   3955  HA  GLN A 244     -34.646 -18.499  -4.094  1.00 24.93           H
ATOM   3956  C   GLN A 244     -35.747 -17.442  -5.583  1.00 24.93           C
ATOM   3957  O   GLN A 244     -35.523 -17.094  -6.745  1.00 24.93           O
ATOM   3958  CB  GLN A 244     -34.781 -16.446  -3.495  1.00 24.93           C
ATOM   3959 1HB  GLN A 244     -34.606 -15.465  -3.930  1.00 24.93           H
ATOM   3960 2HB  GLN A 244     -35.808 -16.474  -3.148  1.00 24.93           H
ATOM   3961  CG  GLN A 244     -33.861 -16.660  -2.295  1.00 24.93           C
ATOM   3962 1HG  GLN A 244     -34.030 -17.663  -1.905  1.00 24.93           H
ATOM   3963 2HG  GLN A 244     -32.830 -16.582  -2.623  1.00 24.93           H
ATOM   3964  CD  GLN A 244     -34.081 -15.671  -1.170  1.00 24.93           C
ATOM   3965  OE1 GLN A 244     -33.146 -15.054  -0.672  1.00 24.93           O
ATOM   3966  NE2 GLN A 244     -35.304 -15.517  -0.747  1.00 24.93           N
ATOM   3967 1HE2 GLN A 244     -35.495 -14.875   0.002  1.00 24.93           H
ATOM   3968 2HE2 GLN A 244     -36.060 -16.029  -1.177  1.00 24.93           H
ATOM   3969  N   ASP A 245     -36.959 -17.774  -5.157  1.00  2.69           N
ATOM   3970  H   ASP A 245     -37.097 -18.018  -4.186  1.00  2.69           H
ATOM   3971  CA  ASP A 245     -38.112 -17.809  -6.061  1.00  2.69           C
ATOM   3972  HA  ASP A 245     -37.934 -18.590  -6.795  1.00  2.69           H
ATOM   3973  C   ASP A 245     -38.287 -16.461  -6.771  1.00  2.69           C
ATOM   3974  O   ASP A 245     -38.288 -15.409  -6.110  1.00  2.69           O
ATOM   3975  CB  ASP A 245     -39.386 -18.153  -5.279  1.00  2.69           C
ATOM   3976 1HB  ASP A 245     -39.171 -19.012  -4.641  1.00  2.69           H
ATOM   3977 2HB  ASP A 245     -39.662 -17.310  -4.645  1.00  2.69           H
ATOM   3978  CG  ASP A 245     -40.564 -18.506  -6.181  1.00  2.69           C
ATOM   3979  OD1 ASP A 245     -41.053 -17.665  -6.972  1.00  2.69           O
ATOM   3980  OD2 ASP A 245     -41.055 -19.648  -6.065  1.00  2.69           O
ATOM   3981  N   PRO A 246     -38.427 -16.460  -8.113  1.00-14.77           N
ATOM   3982  CA  PRO A 246     -38.566 -15.158  -8.776  1.00-14.77           C
ATOM   3983  HA  PRO A 246     -37.646 -14.591  -8.651  1.00-14.77           H
ATOM   3984  C   PRO A 246     -39.736 -14.301  -8.310  1.00-14.77           C
ATOM   3985  O   PRO A 246     -39.649 -13.087  -8.389  1.00-14.77           O
ATOM   3986  CB  PRO A 246     -38.741 -15.533 -10.250  1.00-14.77           C
ATOM   3987 1HB  PRO A 246     -39.800 -15.613 -10.492  1.00-14.77           H
ATOM   3988 2HB  PRO A 246     -38.257 -14.800 -10.896  1.00-14.77           H
ATOM   3989  CG  PRO A 246     -38.083 -16.847 -10.375  1.00-14.77           C
ATOM   3990 1HG  PRO A 246     -38.453 -17.392 -11.243  1.00-14.77           H
ATOM   3991 2HG  PRO A 246     -37.003 -16.715 -10.436  1.00-14.77           H
ATOM   3992  CD  PRO A 246     -38.438 -17.552  -9.106  1.00-14.77           C
ATOM   3993 1HD  PRO A 246     -39.430 -18.001  -9.176  1.00-14.77           H
ATOM   3994 2HD  PRO A 246     -37.686 -18.307  -8.876  1.00-14.77           H
ATOM   3995  N   HIS A 247     -40.801 -14.882  -7.775  1.00-12.19           N
ATOM   3996  H   HIS A 247     -40.849 -15.896  -7.705  1.00-12.19           H
ATOM   3997  CA  HIS A 247     -41.908 -14.082  -7.259  1.00-12.19           C
ATOM   3998  HA  HIS A 247     -42.270 -13.425  -8.047  1.00-12.19           H
ATOM   3999  C   HIS A 247     -41.448 -13.214  -6.092  1.00-12.19           C
ATOM   4000  O   HIS A 247     -41.714 -12.015  -6.052  1.00-12.19           O
ATOM   4001  CB  HIS A 247     -43.048 -15.000  -6.816  1.00-12.19           C
ATOM   4002 1HB  HIS A 247     -43.350 -15.602  -7.671  1.00-12.19           H
ATOM   4003 2HB  HIS A 247     -42.687 -15.666  -6.033  1.00-12.19           H
ATOM   4004  CG  HIS A 247     -44.247 -14.269  -6.299  1.00-12.19           C
ATOM   4005  ND1 HIS A 247     -45.046 -13.447  -7.055  1.00-12.19           N
ATOM   4006  HD1 HIS A 247     -44.936 -13.249  -8.044  1.00-12.19           H
ATOM   4007  CD2 HIS A 247     -44.797 -14.250  -5.058  1.00-12.19           C
ATOM   4008  HD2 HIS A 247     -44.416 -14.800  -4.210  1.00-12.19           H
ATOM   4009  CE1 HIS A 247     -46.003 -12.957  -6.267  1.00-12.19           C
ATOM   4010  HE1 HIS A 247     -46.767 -12.263  -6.596  1.00-12.19           H
ATOM   4011  NE2 HIS A 247     -45.914 -13.440  -5.041  1.00-12.19           N
ATOM   4012  N   GLU A 248     -40.696 -13.792  -5.164  1.00 -3.17           N
ATOM   4013  H   GLU A 248     -40.447 -14.769  -5.253  1.00 -3.17           H
ATOM   4014  CA  GLU A 248     -40.211 -13.036  -4.012  1.00 -3.17           C
ATOM   4015  HA  GLU A 248     -41.056 -12.556  -3.519  1.00 -3.17           H
ATOM   4016  C   GLU A 248     -39.239 -11.962  -4.486  1.00 -3.17           C
ATOM   4017  O   GLU A 248     -39.227 -10.830  -3.994  1.00 -3.17           O
ATOM   4018  CB  GLU A 248     -39.499 -13.953  -3.014  1.00 -3.17           C
ATOM   4019 1HB  GLU A 248     -40.125 -14.822  -2.823  1.00 -3.17           H
ATOM   4020 2HB  GLU A 248     -38.561 -14.290  -3.455  1.00 -3.17           H
ATOM   4021  CG  GLU A 248     -39.208 -13.259  -1.693  1.00 -3.17           C
ATOM   4022 1HG  GLU A 248     -38.695 -12.321  -1.894  1.00 -3.17           H
ATOM   4023 2HG  GLU A 248     -40.152 -13.036  -1.195  1.00 -3.17           H
ATOM   4024  CD  GLU A 248     -38.332 -14.074  -0.768  1.00 -3.17           C
ATOM   4025  OE1 GLU A 248     -38.364 -15.323  -0.805  1.00 -3.17           O
ATOM   4026  OE2 GLU A 248     -37.588 -13.454   0.036  1.00 -3.17           O
ATOM   4027  N   LEU A 249     -38.431 -12.306  -5.476  1.00 13.09           N
ATOM   4028  H   LEU A 249     -38.466 -13.252  -5.846  1.00 13.09           H
ATOM   4029  CA  LEU A 249     -37.486 -11.350  -6.035  1.00 13.09           C
ATOM   4030  HA  LEU A 249     -36.887 -10.934  -5.228  1.00 13.09           H
ATOM   4031  C   LEU A 249     -38.198 -10.191  -6.712  1.00 13.09           C
ATOM   4032  O   LEU A 249     -37.779  -9.053  -6.559  1.00 13.09           O
ATOM   4033  CB  LEU A 249     -36.565 -12.048  -7.034  1.00 13.09           C
ATOM   4034 1HB  LEU A 249     -37.167 -12.720  -7.640  1.00 13.09           H
ATOM   4035 2HB  LEU A 249     -36.129 -11.302  -7.695  1.00 13.09           H
ATOM   4036  CG  LEU A 249     -35.420 -12.841  -6.396  1.00 13.09           C
ATOM   4037  HG  LEU A 249     -35.814 -13.449  -5.582  1.00 13.09           H
ATOM   4038  CD1 LEU A 249     -34.799 -13.761  -7.422  1.00 13.09           C
ATOM   4039 1HD1 LEU A 249     -34.029 -14.361  -6.939  1.00 13.09           H
ATOM   4040 2HD1 LEU A 249     -34.361 -13.192  -8.242  1.00 13.09           H
ATOM   4041 3HD1 LEU A 249     -35.553 -14.448  -7.805  1.00 13.09           H
ATOM   4042  CD2 LEU A 249     -34.353 -11.885  -5.842  1.00 13.09           C
ATOM   4043 1HD2 LEU A 249     -33.521 -12.466  -5.452  1.00 13.09           H
ATOM   4044 2HD2 LEU A 249     -34.764 -11.296  -5.024  1.00 13.09           H
ATOM   4045 3HD2 LEU A 249     -33.987 -11.225  -6.629  1.00 13.09           H
ATOM   4046  N   GLN A 250     -39.282 -10.436  -7.429  1.00-16.90           N
ATOM   4047  H   GLN A 250     -39.601 -11.398  -7.549  1.00-16.90           H
ATOM   4048  CA  GLN A 250     -40.031  -9.354  -8.065  1.00-16.90           C
ATOM   4049  HA  GLN A 250     -39.356  -8.746  -8.668  1.00-16.90           H
ATOM   4050  C   GLN A 250     -40.670  -8.456  -7.016  1.00-16.90           C
ATOM   4051  O   GLN A 250     -40.641  -7.235  -7.145  1.00-16.90           O
ATOM   4052  CB  GLN A 250     -41.124  -9.933  -8.958  1.00-16.90           C
ATOM   4053 1HB  GLN A 250     -41.688 -10.656  -8.371  1.00-16.90           H
ATOM   4054 2HB  GLN A 250     -41.800  -9.135  -9.263  1.00-16.90           H
ATOM   4055  CG  GLN A 250     -40.588 -10.602 -10.209  1.00-16.90           C
ATOM   4056 1HG  GLN A 250     -40.268  -9.835 -10.907  1.00-16.90           H
ATOM   4057 2HG  GLN A 250     -39.726 -11.215  -9.964  1.00-16.90           H
ATOM   4058  CD  GLN A 250     -41.616 -11.478 -10.874  1.00-16.90           C
ATOM   4059  OE1 GLN A 250     -42.306 -12.261 -10.231  1.00-16.90           O
ATOM   4060  NE2 GLN A 250     -41.745 -11.346 -12.159  1.00-16.90           N
ATOM   4061 1HE2 GLN A 250     -42.417 -11.922 -12.644  1.00-16.90           H
ATOM   4062 2HE2 GLN A 250     -41.179 -10.687 -12.663  1.00-16.90           H
ATOM   4063  N   LEU A 251     -41.206  -9.039  -5.952  1.00-11.25           N
ATOM   4064  H   LEU A 251     -41.209 -10.054  -5.884  1.00-11.25           H
ATOM   4065  CA  LEU A 251     -41.785  -8.248  -4.864  1.00-11.25           C
ATOM   4066  HA  LEU A 251     -42.554  -7.584  -5.260  1.00-11.25           H
ATOM   4067  C   LEU A 251     -40.710  -7.383  -4.213  1.00-11.25           C
ATOM   4068  O   LEU A 251     -40.936  -6.221  -3.879  1.00-11.25           O
ATOM   4069  CB  LEU A 251     -42.402  -9.171  -3.807  1.00-11.25           C
ATOM   4070 1HB  LEU A 251     -41.627  -9.863  -3.480  1.00-11.25           H
ATOM   4071 2HB  LEU A 251     -42.680  -8.562  -2.947  1.00-11.25           H
ATOM   4072  CG  LEU A 251     -43.632 -10.001  -4.208  1.00-11.25           C
ATOM   4073  HG  LEU A 251     -43.422 -10.520  -5.137  1.00-11.25           H
ATOM   4074  CD1 LEU A 251     -43.910 -11.038  -3.131  1.00-11.25           C
ATOM   4075 1HD1 LEU A 251     -44.766 -11.645  -3.419  1.00-11.25           H
ATOM   4076 2HD1 LEU A 251     -44.112 -10.552  -2.176  1.00-11.25           H
ATOM   4077 3HD1 LEU A 251     -43.051 -11.699  -3.025  1.00-11.25           H
ATOM   4078  CD2 LEU A 251     -44.870  -9.152  -4.424  1.00-11.25           C
ATOM   4079 1HD2 LEU A 251     -45.688  -9.786  -4.771  1.00-11.25           H
ATOM   4080 2HD2 LEU A 251     -44.680  -8.395  -5.181  1.00-11.25           H
ATOM   4081 3HD2 LEU A 251     -45.155  -8.664  -3.493  1.00-11.25           H
ATOM   4082  N   ASN A 252     -39.516  -7.930  -4.051  1.00 -0.91           N
ATOM   4083  H   ASN A 252     -39.373  -8.905  -4.298  1.00 -0.91           H
ATOM   4084  CA  ASN A 252     -38.415  -7.155  -3.490  1.00 -0.91           C
ATOM   4085  HA  ASN A 252     -38.769  -6.655  -2.591  1.00 -0.91           H
ATOM   4086  C   ASN A 252     -37.911  -6.060  -4.422  1.00 -0.91           C
ATOM   4087  O   ASN A 252     -37.679  -4.949  -3.974  1.00 -0.91           O
ATOM   4088  CB  ASN A 252     -37.262  -8.069  -3.083  1.00 -0.91           C
ATOM   4089 1HB  ASN A 252     -37.205  -8.913  -3.768  1.00 -0.91           H
ATOM   4090 2HB  ASN A 252     -36.330  -7.509  -3.139  1.00 -0.91           H
ATOM   4091  CG  ASN A 252     -37.410  -8.567  -1.673  1.00 -0.91           C
ATOM   4092  OD1 ASN A 252     -37.018  -7.891  -0.727  1.00 -0.91           O
ATOM   4093  ND2 ASN A 252     -37.977  -9.723  -1.508  1.00 -0.91           N
ATOM   4094 1HD2 ASN A 252     -38.062 -10.099  -0.575  1.00 -0.91           H
ATOM   4095 2HD2 ASN A 252     -38.326 -10.235  -2.306  1.00 -0.91           H
ATOM   4096  N   GLN A 253     -37.750  -6.339  -5.707  1.00 -1.50           N
ATOM   4097  H   GLN A 253     -37.957  -7.275  -6.047  1.00 -1.50           H
ATOM   4098  CA  GLN A 253     -37.223  -5.343  -6.645  1.00 -1.50           C
ATOM   4099  HA  GLN A 253     -36.320  -4.899  -6.225  1.00 -1.50           H
ATOM   4100  C   GLN A 253     -38.213  -4.214  -6.914  1.00 -1.50           C
ATOM   4101  O   GLN A 253     -37.818  -3.057  -7.078  1.00 -1.50           O
ATOM   4102  CB  GLN A 253     -36.877  -6.012  -7.978  1.00 -1.50           C
ATOM   4103 1HB  GLN A 253     -37.753  -6.562  -8.321  1.00 -1.50           H
ATOM   4104 2HB  GLN A 253     -36.652  -5.237  -8.709  1.00 -1.50           H
ATOM   4105  CG  GLN A 253     -35.688  -6.964  -7.917  1.00 -1.50           C
ATOM   4106 1HG  GLN A 253     -34.777  -6.393  -7.753  1.00 -1.50           H
ATOM   4107 2HG  GLN A 253     -35.810  -7.649  -7.082  1.00 -1.50           H
ATOM   4108  CD  GLN A 253     -35.543  -7.778  -9.182  1.00 -1.50           C
ATOM   4109  OE1 GLN A 253     -34.929  -7.352 -10.150  1.00 -1.50           O
ATOM   4110  NE2 GLN A 253     -36.115  -8.947  -9.186  1.00 -1.50           N
ATOM   4111 1HE2 GLN A 253     -36.020  -9.541  -9.998  1.00 -1.50           H
ATOM   4112 2HE2 GLN A 253     -36.648  -9.243  -8.387  1.00 -1.50           H
ATOM   4113  N   SER A 254     -39.498  -4.532  -6.969  1.00-16.63           N
ATOM   4114  H   SER A 254     -39.794  -5.496  -6.856  1.00-16.63           H
ATOM   4115  CA  SER A 254     -40.510  -3.511  -7.235  1.00-16.63           C
ATOM   4116  HA  SER A 254     -40.206  -2.930  -8.106  1.00-16.63           H
ATOM   4117  C   SER A 254     -40.648  -2.544  -6.064  1.00-16.63           C
ATOM   4118  O   SER A 254     -40.894  -1.355  -6.266  1.00-16.63           O
ATOM   4119  CB  SER A 254     -41.857  -4.168  -7.540  1.00-16.63           C
ATOM   4120 1HB  SER A 254     -42.619  -3.396  -7.650  1.00-16.63           H
ATOM   4121 2HB  SER A 254     -41.776  -4.721  -8.477  1.00-16.63           H
ATOM   4122  OG  SER A 254     -42.228  -5.072  -6.515  1.00-16.63           O
ATOM   4123  HG  SER A 254     -41.826  -5.931  -6.714  1.00-16.63           H
ATOM   4124  N   LYS A 255     -40.469  -3.030  -4.842  1.00-14.39           N
ATOM   4125  H   LYS A 255     -40.297  -4.021  -4.723  1.00-14.39           H
ATOM   4126  CA  LYS A 255     -40.603  -2.174  -3.658  1.00-14.39           C
ATOM   4127  HA  LYS A 255     -41.234  -1.323  -3.916  1.00-14.39           H
ATOM   4128  C   LYS A 255     -39.311  -1.599  -3.095  1.00-14.39           C
ATOM   4129  O   LYS A 255     -39.355  -0.634  -2.332  1.00-14.39           O
ATOM   4130  CB  LYS A 255     -41.311  -2.946  -2.546  1.00-14.39           C
ATOM   4131 1HB  LYS A 255     -40.722  -3.826  -2.297  1.00-14.39           H
ATOM   4132 2HB  LYS A 255     -41.367  -2.306  -1.666  1.00-14.39           H
ATOM   4133  CG  LYS A 255     -42.725  -3.373  -2.910  1.00-14.39           C
ATOM   4134 1HG  LYS A 255     -43.281  -2.492  -3.229  1.00-14.39           H
ATOM   4135 2HG  LYS A 255     -42.702  -4.094  -3.727  1.00-14.39           H
ATOM   4136  CD  LYS A 255     -43.428  -3.984  -1.715  1.00-14.39           C
ATOM   4137 1HD  LYS A 255     -42.896  -4.876  -1.388  1.00-14.39           H
ATOM   4138 2HD  LYS A 255     -43.431  -3.253  -0.908  1.00-14.39           H
ATOM   4139  CE  LYS A 255     -44.863  -4.341  -2.065  1.00-14.39           C
ATOM   4140 1HE  LYS A 255     -45.345  -3.460  -2.493  1.00-14.39           H
ATOM   4141 2HE  LYS A 255     -44.866  -5.136  -2.814  1.00-14.39           H
ATOM   4142  NZ  LYS A 255     -45.638  -4.777  -0.862  1.00-14.39           N
ATOM   4143 1HZ  LYS A 255     -46.600  -4.969  -1.115  1.00-14.39           H
ATOM   4144 2HZ  LYS A 255     -45.620  -4.042  -0.163  1.00-14.39           H
ATOM   4145 3HZ  LYS A 255     -45.231  -5.612  -0.464  1.00-14.39           H
ATOM   4146  N   ASN A 256     -38.163  -2.184  -3.398  1.00 14.56           N
ATOM   4147  H   ASN A 256     -38.144  -2.982  -4.024  1.00 14.56           H
ATOM   4148  CA  ASN A 256     -36.898  -1.743  -2.809  1.00 14.56           C
ATOM   4149  HA  ASN A 256     -37.030  -0.771  -2.333  1.00 14.56           H
ATOM   4150  C   ASN A 256     -35.798  -1.618  -3.849  1.00 14.56           C
ATOM   4151  O   ASN A 256     -35.673  -2.450  -4.738  1.00 14.56           O
ATOM   4152  CB  ASN A 256     -36.439  -2.754  -1.753  1.00 14.56           C
ATOM   4153 1HB  ASN A 256     -36.380  -3.744  -2.200  1.00 14.56           H
ATOM   4154 2HB  ASN A 256     -35.450  -2.473  -1.406  1.00 14.56           H
ATOM   4155  CG  ASN A 256     -37.351  -2.800  -0.561  1.00 14.56           C
ATOM   4156  OD1 ASN A 256     -37.307  -1.914   0.284  1.00 14.56           O
ATOM   4157  ND2 ASN A 256     -38.164  -3.815  -0.464  1.00 14.56           N
ATOM   4158 1HD2 ASN A 256     -38.781  -3.880   0.328  1.00 14.56           H
ATOM   4159 2HD2 ASN A 256     -38.183  -4.522  -1.181  1.00 14.56           H
ATOM   4160  N   ASN A 257     -34.935  -0.626  -3.677  1.00 16.96           N
ATOM   4161  H   ASN A 257     -35.058   0.035  -2.916  1.00 16.96           H
ATOM   4162  CA  ASN A 257     -33.811  -0.414  -4.590  1.00 16.96           C
ATOM   4163  HA  ASN A 257     -34.064  -0.829  -5.567  1.00 16.96           H
ATOM   4164  C   ASN A 257     -32.563  -1.125  -4.063  1.00 16.96           C
ATOM   4165  O   ASN A 257     -31.479  -1.095  -4.652  1.00 16.96           O
ATOM   4166  CB  ASN A 257     -33.584   1.090  -4.732  1.00 16.96           C
ATOM   4167 1HB  ASN A 257     -34.480   1.611  -4.400  1.00 16.96           H
ATOM   4168 2HB  ASN A 257     -32.747   1.396  -4.106  1.00 16.96           H
ATOM   4169  CG  ASN A 257     -33.323   1.503  -6.147  1.00 16.96           C
ATOM   4170  OD1 ASN A 257     -32.559   0.881  -6.866  1.00 16.96           O
ATOM   4171  ND2 ASN A 257     -33.989   2.533  -6.579  1.00 16.96           N
ATOM   4172 1HD2 ASN A 257     -33.795   2.884  -7.502  1.00 16.96           H
ATOM   4173 2HD2 ASN A 257     -34.692   2.960  -5.995  1.00 16.96           H
ATOM   4174  N   ILE A 258     -32.758  -1.803  -2.940  1.00  8.13           N
ATOM   4175  H   ILE A 258     -33.682  -1.801  -2.545  1.00  8.13           H
ATOM   4176  CA  ILE A 258     -31.719  -2.569  -2.246  1.00  8.13           C
ATOM   4177  HA  ILE A 258     -30.970  -1.858  -1.897  1.00  8.13           H
ATOM   4178  C   ILE A 258     -30.976  -3.569  -3.147  1.00  8.13           C
ATOM   4179  O   ILE A 258     -29.743  -3.598  -3.085  1.00  8.13           O
ATOM   4180  CB  ILE A 258     -32.313  -3.293  -0.986  1.00  8.13           C
ATOM   4181  HB  ILE A 258     -33.137  -3.929  -1.309  1.00  8.13           H
ATOM   4182  CG1 ILE A 258     -32.861  -2.247   0.008  1.00  8.13           C
ATOM   4183 1HG1 ILE A 258     -32.021  -1.686   0.416  1.00  8.13           H
ATOM   4184 2HG1 ILE A 258     -33.497  -1.545  -0.528  1.00  8.13           H
ATOM   4185  CG2 ILE A 258     -31.256  -4.191  -0.292  1.00  8.13           C
ATOM   4186 1HG2 ILE A 258     -31.681  -4.673   0.589  1.00  8.13           H
ATOM   4187 2HG2 ILE A 258     -30.390  -3.596   0.003  1.00  8.13           H
ATOM   4188 3HG2 ILE A 258     -30.932  -4.980  -0.971  1.00  8.13           H
ATOM   4189  CD1 ILE A 258     -33.689  -2.805   1.181  1.00  8.13           C
ATOM   4190 1HD1 ILE A 258     -34.126  -1.978   1.742  1.00  8.13           H
ATOM   4191 2HD1 ILE A 258     -33.058  -3.389   1.852  1.00  8.13           H
ATOM   4192 3HD1 ILE A 258     -34.494  -3.438   0.805  1.00  8.13           H
ATOM   4193  N   PRO A 259     -31.662  -4.367  -4.002  1.00 17.00           N
ATOM   4194  CA  PRO A 259     -30.792  -5.251  -4.796  1.00 17.00           C
ATOM   4195  HA  PRO A 259     -30.261  -5.926  -4.124  1.00 17.00           H
ATOM   4196  C   PRO A 259     -29.774  -4.542  -5.696  1.00 17.00           C
ATOM   4197  O   PRO A 259     -28.624  -4.973  -5.794  1.00 17.00           O
ATOM   4198  CB  PRO A 259     -31.789  -6.049  -5.644  1.00 17.00           C
ATOM   4199 1HB  PRO A 259     -31.932  -5.569  -6.613  1.00 17.00           H
ATOM   4200 2HB  PRO A 259     -31.448  -7.076  -5.776  1.00 17.00           H
ATOM   4201  CG  PRO A 259     -33.048  -6.014  -4.864  1.00 17.00           C
ATOM   4202 1HG  PRO A 259     -33.910  -6.215  -5.498  1.00 17.00           H
ATOM   4203 2HG  PRO A 259     -32.997  -6.728  -4.041  1.00 17.00           H
ATOM   4204  CD  PRO A 259     -33.080  -4.615  -4.337  1.00 17.00           C
ATOM   4205 1HD  PRO A 259     -33.419  -3.919  -5.107  1.00 17.00           H
ATOM   4206 2HD  PRO A 259     -33.716  -4.556  -3.453  1.00 17.00           H
ATOM   4207  N   ARG A 260     -30.143  -3.417  -6.297  1.00-12.15           N
ATOM   4208  H   ARG A 260     -31.088  -3.073  -6.197  1.00-12.15           H
ATOM   4209  CA  ARG A 260     -29.182  -2.651  -7.092  1.00-12.15           C
ATOM   4210  HA  ARG A 260     -28.657  -3.330  -7.766  1.00-12.15           H
ATOM   4211  C   ARG A 260     -28.125  -2.001  -6.216  1.00-12.15           C
ATOM   4212  O   ARG A 260     -26.966  -1.950  -6.612  1.00-12.15           O
ATOM   4213  CB  ARG A 260     -29.877  -1.586  -7.941  1.00-12.15           C
ATOM   4214 1HB  ARG A 260     -30.595  -1.045  -7.326  1.00-12.15           H
ATOM   4215 2HB  ARG A 260     -29.119  -0.883  -8.288  1.00-12.15           H
ATOM   4216  CG  ARG A 260     -30.565  -2.162  -9.175  1.00-12.15           C
ATOM   4217 1HG  ARG A 260     -29.817  -2.675  -9.780  1.00-12.15           H
ATOM   4218 2HG  ARG A 260     -31.325  -2.880  -8.872  1.00-12.15           H
ATOM   4219  CD  ARG A 260     -31.211  -1.075 -10.024  1.00-12.15           C
ATOM   4220 1HD  ARG A 260     -30.487  -0.274 -10.186  1.00-12.15           H
ATOM   4221 2HD  ARG A 260     -31.483  -1.491 -10.995  1.00-12.15           H
ATOM   4222  NE  ARG A 260     -32.406  -0.525  -9.369  1.00-12.15           N
ATOM   4223  HE  ARG A 260     -32.253   0.181  -8.663  1.00-12.15           H
ATOM   4224  CZ  ARG A 260     -33.666  -0.871  -9.595  1.00-12.15           C
ATOM   4225  NH1 ARG A 260     -34.593  -0.387  -8.825  1.00-12.15           N
ATOM   4226 1HH1 ARG A 260     -34.354   0.252  -8.087  1.00-12.15           H
ATOM   4227 2HH1 ARG A 260     -35.553  -0.674  -8.969  1.00-12.15           H
ATOM   4228  NH2 ARG A 260     -34.051  -1.700 -10.527  1.00-12.15           N
ATOM   4229 1HH2 ARG A 260     -33.384  -2.076 -11.176  1.00-12.15           H
ATOM   4230 2HH2 ARG A 260     -35.030  -1.938 -10.607  1.00-12.15           H
ATOM   4231  N   ALA A 261     -28.476  -1.560  -5.017  1.00-23.34           N
ATOM   4232  H   ALA A 261     -29.443  -1.611  -4.724  1.00-23.34           H
ATOM   4233  CA  ALA A 261     -27.480  -0.990  -4.109  1.00-23.34           C
ATOM   4234  HA  ALA A 261     -26.976  -0.167  -4.617  1.00-23.34           H
ATOM   4235  C   ALA A 261     -26.422  -2.040  -3.741  1.00-23.34           C
ATOM   4236  O   ALA A 261     -25.222  -1.762  -3.725  1.00-23.34           O
ATOM   4237  CB  ALA A 261     -28.165  -0.447  -2.843  1.00-23.34           C
ATOM   4238 1HB  ALA A 261     -28.899   0.313  -3.113  1.00-23.34           H
ATOM   4239 2HB  ALA A 261     -27.417   0.004  -2.190  1.00-23.34           H
ATOM   4240 3HB  ALA A 261     -28.666  -1.254  -2.307  1.00-23.34           H
ATOM   4241  N   ARG A 262     -26.859  -3.263  -3.475  1.00 -5.18           N
ATOM   4242  H   ARG A 262     -27.859  -3.450  -3.489  1.00 -5.18           H
ATOM   4243  CA  ARG A 262     -25.929  -4.347  -3.143  1.00 -5.18           C
ATOM   4244  HA  ARG A 262     -25.274  -4.030  -2.331  1.00 -5.18           H
ATOM   4245  C   ARG A 262     -25.049  -4.725  -4.321  1.00 -5.18           C
ATOM   4246  O   ARG A 262     -23.855  -4.933  -4.151  1.00 -5.18           O
ATOM   4247  CB  ARG A 262     -26.696  -5.593  -2.719  1.00 -5.18           C
ATOM   4248 1HB  ARG A 262     -27.436  -5.813  -3.485  1.00 -5.18           H
ATOM   4249 2HB  ARG A 262     -25.993  -6.421  -2.672  1.00 -5.18           H
ATOM   4250  CG  ARG A 262     -27.398  -5.502  -1.383  1.00 -5.18           C
ATOM   4251 1HG  ARG A 262     -26.656  -5.418  -0.591  1.00 -5.18           H
ATOM   4252 2HG  ARG A 262     -28.055  -4.635  -1.357  1.00 -5.18           H
ATOM   4253  CD  ARG A 262     -28.219  -6.758  -1.192  1.00 -5.18           C
ATOM   4254 1HD  ARG A 262     -28.990  -6.793  -1.962  1.00 -5.18           H
ATOM   4255 2HD  ARG A 262     -27.569  -7.626  -1.306  1.00 -5.18           H
ATOM   4256  NE  ARG A 262     -28.845  -6.817   0.131  1.00 -5.18           N
ATOM   4257  HE  ARG A 262     -28.624  -6.072   0.781  1.00 -5.18           H
ATOM   4258  CZ  ARG A 262     -29.657  -7.764   0.571  1.00 -5.18           C
ATOM   4259  NH1 ARG A 262     -30.042  -7.699   1.808  1.00 -5.18           N
ATOM   4260 1HH1 ARG A 262     -29.750  -6.924   2.378  1.00 -5.18           H
ATOM   4261 2HH1 ARG A 262     -30.591  -8.454   2.198  1.00 -5.18           H
ATOM   4262  NH2 ARG A 262     -30.113  -8.743  -0.166  1.00 -5.18           N
ATOM   4263 1HH2 ARG A 262     -29.844  -8.815  -1.137  1.00 -5.18           H
ATOM   4264 2HH2 ARG A 262     -30.761  -9.407   0.234  1.00 -5.18           H
ATOM   4265  N   LEU A 263     -25.615  -4.772  -5.518  1.00 -8.21           N
ATOM   4266  H   LEU A 263     -26.613  -4.624  -5.610  1.00 -8.21           H
ATOM   4267  CA  LEU A 263     -24.823  -5.063  -6.712  1.00 -8.21           C
ATOM   4268  HA  LEU A 263     -24.271  -5.991  -6.562  1.00 -8.21           H
ATOM   4269  C   LEU A 263     -23.807  -3.955  -6.960  1.00 -8.21           C
ATOM   4270  O   LEU A 263     -22.671  -4.221  -7.320  1.00 -8.21           O
ATOM   4271  CB  LEU A 263     -25.737  -5.208  -7.930  1.00 -8.21           C
ATOM   4272 1HB  LEU A 263     -26.434  -4.371  -7.924  1.00 -8.21           H
ATOM   4273 2HB  LEU A 263     -25.131  -5.130  -8.832  1.00 -8.21           H
ATOM   4274  CG  LEU A 263     -26.544  -6.512  -8.013  1.00 -8.21           C
ATOM   4275  HG  LEU A 263     -26.974  -6.722  -7.036  1.00 -8.21           H
ATOM   4276  CD1 LEU A 263     -27.684  -6.343  -9.001  1.00 -8.21           C
ATOM   4277 1HD1 LEU A 263     -28.249  -7.272  -9.071  1.00 -8.21           H
ATOM   4278 2HD1 LEU A 263     -27.293  -6.083  -9.986  1.00 -8.21           H
ATOM   4279 3HD1 LEU A 263     -28.355  -5.555  -8.661  1.00 -8.21           H
ATOM   4280  CD2 LEU A 263     -25.678  -7.701  -8.429  1.00 -8.21           C
ATOM   4281 1HD2 LEU A 263     -26.278  -8.611  -8.434  1.00 -8.21           H
ATOM   4282 2HD2 LEU A 263     -24.858  -7.838  -7.726  1.00 -8.21           H
ATOM   4283 3HD2 LEU A 263     -25.265  -7.541  -9.427  1.00 -8.21           H
ATOM   4284  N   LYS A 264     -24.185  -2.707  -6.727  1.00-21.28           N
ATOM   4285  H   LYS A 264     -25.140  -2.519  -6.436  1.00-21.28           H
ATOM   4286  CA  LYS A 264     -23.261  -1.586  -6.913  1.00-21.28           C
ATOM   4287  HA  LYS A 264     -22.841  -1.643  -7.918  1.00-21.28           H
ATOM   4288  C   LYS A 264     -22.118  -1.667  -5.911  1.00-21.28           C
ATOM   4289  O   LYS A 264     -20.967  -1.397  -6.236  1.00-21.28           O
ATOM   4290  CB  LYS A 264     -24.023  -0.268  -6.756  1.00-21.28           C
ATOM   4291 1HB  LYS A 264     -24.999  -0.382  -7.223  1.00-21.28           H
ATOM   4292 2HB  LYS A 264     -24.171  -0.066  -5.696  1.00-21.28           H
ATOM   4293  CG  LYS A 264     -23.352   0.918  -7.409  1.00-21.28           C
ATOM   4294 1HG  LYS A 264     -22.348   1.052  -7.006  1.00-21.28           H
ATOM   4295 2HG  LYS A 264     -23.291   0.738  -8.482  1.00-21.28           H
ATOM   4296  CD  LYS A 264     -24.168   2.167  -7.157  1.00-21.28           C
ATOM   4297 1HD  LYS A 264     -25.222   1.954  -7.333  1.00-21.28           H
ATOM   4298 2HD  LYS A 264     -24.034   2.468  -6.117  1.00-21.28           H
ATOM   4299  CE  LYS A 264     -23.744   3.296  -8.075  1.00-21.28           C
ATOM   4300 1HE  LYS A 264     -22.663   3.411  -8.027  1.00-21.28           H
ATOM   4301 2HE  LYS A 264     -24.029   3.061  -9.101  1.00-21.28           H
ATOM   4302  NZ  LYS A 264     -24.384   4.573  -7.645  1.00-21.28           N
ATOM   4303 1HZ  LYS A 264     -24.038   5.342  -8.216  1.00-21.28           H
ATOM   4304 2HZ  LYS A 264     -24.134   4.768  -6.687  1.00-21.28           H
ATOM   4305 3HZ  LYS A 264     -25.389   4.514  -7.731  1.00-21.28           H
ATOM   4306  N   THR A 265     -22.441  -2.097  -4.700  1.00-13.38           N
ATOM   4307  H   THR A 265     -23.412  -2.283  -4.490  1.00-13.38           H
ATOM   4308  CA  THR A 265     -21.438  -2.298  -3.656  1.00-13.38           C
ATOM   4309  HA  THR A 265     -20.860  -1.381  -3.541  1.00-13.38           H
ATOM   4310  C   THR A 265     -20.479  -3.425  -4.048  1.00-13.38           C
ATOM   4311  O   THR A 265     -19.273  -3.286  -3.897  1.00-13.38           O
ATOM   4312  CB  THR A 265     -22.110  -2.643  -2.305  1.00-13.38           C
ATOM   4313  HB  THR A 265     -22.616  -3.602  -2.394  1.00-13.38           H
ATOM   4314  OG1 THR A 265     -23.072  -1.639  -1.961  1.00-13.38           O
ATOM   4315  HG1 THR A 265     -23.749  -1.608  -2.654  1.00-13.38           H
ATOM   4316  CG2 THR A 265     -21.118  -2.707  -1.169  1.00-13.38           C
ATOM   4317 1HG2 THR A 265     -21.642  -2.894  -0.234  1.00-13.38           H
ATOM   4318 2HG2 THR A 265     -20.573  -1.766  -1.097  1.00-13.38           H
ATOM   4319 3HG2 THR A 265     -20.406  -3.515  -1.339  1.00-13.38           H
ATOM   4320  N   LEU A 266     -20.988  -4.520  -4.602  1.00 -9.92           N
ATOM   4321  H   LEU A 266     -21.992  -4.622  -4.697  1.00 -9.92           H
ATOM   4322  CA  LEU A 266     -20.117  -5.601  -5.070  1.00 -9.92           C
ATOM   4323  HA  LEU A 266     -19.509  -5.958  -4.238  1.00 -9.92           H
ATOM   4324  C   LEU A 266     -19.168  -5.105  -6.154  1.00 -9.92           C
ATOM   4325  O   LEU A 266     -17.977  -5.386  -6.131  1.00 -9.92           O
ATOM   4326  CB  LEU A 266     -20.947  -6.760  -5.642  1.00 -9.92           C
ATOM   4327 1HB  LEU A 266     -21.569  -7.167  -4.847  1.00 -9.92           H
ATOM   4328 2HB  LEU A 266     -21.612  -6.352  -6.400  1.00 -9.92           H
ATOM   4329  CG  LEU A 266     -20.165  -7.906  -6.313  1.00 -9.92           C
ATOM   4330  HG  LEU A 266     -19.613  -7.487  -7.153  1.00 -9.92           H
ATOM   4331  CD1 LEU A 266     -19.159  -8.601  -5.401  1.00 -9.92           C
ATOM   4332 1HD1 LEU A 266     -18.551  -9.280  -5.997  1.00 -9.92           H
ATOM   4333 2HD1 LEU A 266     -19.672  -9.170  -4.631  1.00 -9.92           H
ATOM   4334 3HD1 LEU A 266     -18.493  -7.874  -4.937  1.00 -9.92           H
ATOM   4335  CD2 LEU A 266     -21.136  -8.936  -6.879  1.00 -9.92           C
ATOM   4336 1HD2 LEU A 266     -20.582  -9.666  -7.471  1.00 -9.92           H
ATOM   4337 2HD2 LEU A 266     -21.864  -8.450  -7.530  1.00 -9.92           H
ATOM   4338 3HD2 LEU A 266     -21.655  -9.454  -6.073  1.00 -9.92           H
ATOM   4339  N   LYS A 267     -19.688  -4.343  -7.105  1.00-28.76           N
ATOM   4340  H   LYS A 267     -20.678  -4.124  -7.089  1.00-28.76           H
ATOM   4341  CA  LYS A 267     -18.854  -3.849  -8.201  1.00-28.76           C
ATOM   4342  HA  LYS A 267     -18.335  -4.691  -8.660  1.00-28.76           H
ATOM   4343  C   LYS A 267     -17.780  -2.906  -7.675  1.00-28.76           C
ATOM   4344  O   LYS A 267     -16.646  -2.947  -8.137  1.00-28.76           O
ATOM   4345  CB  LYS A 267     -19.731  -3.180  -9.259  1.00-28.76           C
ATOM   4346 1HB  LYS A 267     -20.330  -2.406  -8.778  1.00-28.76           H
ATOM   4347 2HB  LYS A 267     -19.087  -2.716 -10.005  1.00-28.76           H
ATOM   4348  CG  LYS A 267     -20.655  -4.161  -9.970  1.00-28.76           C
ATOM   4349 1HG  LYS A 267     -20.051  -4.892 -10.502  1.00-28.76           H
ATOM   4350 2HG  LYS A 267     -21.259  -4.690  -9.241  1.00-28.76           H
ATOM   4351  CD  LYS A 267     -21.581  -3.473 -10.953  1.00-28.76           C
ATOM   4352 1HD  LYS A 267     -22.179  -2.724 -10.432  1.00-28.76           H
ATOM   4353 2HD  LYS A 267     -20.987  -2.989 -11.729  1.00-28.76           H
ATOM   4354  CE  LYS A 267     -22.499  -4.513 -11.584  1.00-28.76           C
ATOM   4355 1HE  LYS A 267     -21.881  -5.292 -12.036  1.00-28.76           H
ATOM   4356 2HE  LYS A 267     -23.113  -4.970 -10.806  1.00-28.76           H
ATOM   4357  NZ  LYS A 267     -23.389  -3.937 -12.642  1.00-28.76           N
ATOM   4358 1HZ  LYS A 267     -23.908  -4.682 -13.088  1.00-28.76           H
ATOM   4359 2HZ  LYS A 267     -22.828  -3.465 -13.342  1.00-28.76           H
ATOM   4360 3HZ  LYS A 267     -24.048  -3.283 -12.236  1.00-28.76           H
ATOM   4361  N   MET A 268     -18.103  -2.132  -6.649  1.00 -9.57           N
ATOM   4362  H   MET A 268     -19.058  -2.125  -6.314  1.00 -9.57           H
ATOM   4363  CA  MET A 268     -17.113  -1.288  -5.983  1.00 -9.57           C
ATOM   4364  HA  MET A 268     -16.662  -0.633  -6.727  1.00 -9.57           H
ATOM   4365  C   MET A 268     -15.992  -2.116  -5.349  1.00 -9.57           C
ATOM   4366  O   MET A 268     -14.814  -1.832  -5.566  1.00 -9.57           O
ATOM   4367  CB  MET A 268     -17.807  -0.432  -4.914  1.00 -9.57           C
ATOM   4368 1HB  MET A 268     -18.660   0.070  -5.366  1.00 -9.57           H
ATOM   4369 2HB  MET A 268     -18.177  -1.092  -4.135  1.00 -9.57           H
ATOM   4370  CG  MET A 268     -16.924   0.605  -4.248  1.00 -9.57           C
ATOM   4371 1HG  MET A 268     -16.002   0.118  -3.932  1.00 -9.57           H
ATOM   4372 2HG  MET A 268     -16.677   1.389  -4.965  1.00 -9.57           H
ATOM   4373  SD  MET A 268     -17.694   1.335  -2.775  1.00 -9.57           S
ATOM   4374  CE  MET A 268     -18.991   2.383  -3.432  1.00 -9.57           C
ATOM   4375 1HE  MET A 268     -19.522   2.863  -2.610  1.00 -9.57           H
ATOM   4376 2HE  MET A 268     -19.692   1.784  -4.013  1.00 -9.57           H
ATOM   4377 3HE  MET A 268     -18.549   3.151  -4.066  1.00 -9.57           H
ATOM   4378  N   THR A 269     -16.322  -3.145  -4.580  1.00-13.97           N
ATOM   4379  H   THR A 269     -17.296  -3.397  -4.436  1.00-13.97           H
ATOM   4380  CA  THR A 269     -15.291  -3.905  -3.871  1.00-13.97           C
ATOM   4381  HA  THR A 269     -14.591  -3.198  -3.426  1.00-13.97           H
ATOM   4382  C   THR A 269     -14.480  -4.813  -4.794  1.00-13.97           C
ATOM   4383  O   THR A 269     -13.289  -5.035  -4.568  1.00-13.97           O
ATOM   4384  CB  THR A 269     -15.900  -4.745  -2.727  1.00-13.97           C
ATOM   4385  HB  THR A 269     -15.116  -5.338  -2.261  1.00-13.97           H
ATOM   4386  OG1 THR A 269     -16.914  -5.612  -3.244  1.00-13.97           O
ATOM   4387  HG1 THR A 269     -16.498  -6.471  -3.412  1.00-13.97           H
ATOM   4388  CG2 THR A 269     -16.545  -3.874  -1.668  1.00-13.97           C
ATOM   4389 1HG2 THR A 269     -16.915  -4.510  -0.866  1.00-13.97           H
ATOM   4390 2HG2 THR A 269     -17.380  -3.315  -2.088  1.00-13.97           H
ATOM   4391 3HG2 THR A 269     -15.811  -3.180  -1.259  1.00-13.97           H
ATOM   4392  N   VAL A 270     -15.078  -5.300  -5.874  1.00-19.04           N
ATOM   4393  H   VAL A 270     -16.077  -5.159  -6.006  1.00-19.04           H
ATOM   4394  CA  VAL A 270     -14.318  -6.050  -6.877  1.00-19.04           C
ATOM   4395  HA  VAL A 270     -13.707  -6.798  -6.376  1.00-19.04           H
ATOM   4396  C   VAL A 270     -13.367  -5.094  -7.582  1.00-19.04           C
ATOM   4397  O   VAL A 270     -12.204  -5.435  -7.799  1.00-19.04           O
ATOM   4398  CB  VAL A 270     -15.243  -6.783  -7.895  1.00-19.04           C
ATOM   4399  HB  VAL A 270     -15.946  -6.062  -8.313  1.00-19.04           H
ATOM   4400  CG1 VAL A 270     -14.451  -7.417  -9.053  1.00-19.04           C
ATOM   4401 1HG1 VAL A 270     -15.126  -7.972  -9.704  1.00-19.04           H
ATOM   4402 2HG1 VAL A 270     -13.687  -8.093  -8.664  1.00-19.04           H
ATOM   4403 3HG1 VAL A 270     -13.971  -6.639  -9.647  1.00-19.04           H
ATOM   4404  CG2 VAL A 270     -16.024  -7.894  -7.183  1.00-19.04           C
ATOM   4405 1HG2 VAL A 270     -16.737  -8.345  -7.872  1.00-19.04           H
ATOM   4406 2HG2 VAL A 270     -16.572  -7.483  -6.337  1.00-19.04           H
ATOM   4407 3HG2 VAL A 270     -15.339  -8.661  -6.820  1.00-19.04           H
ATOM   4408  N   ALA A 271     -13.808  -3.886  -7.906  1.00-23.06           N
ATOM   4409  H   ALA A 271     -14.763  -3.610  -7.709  1.00-23.06           H
ATOM   4410  CA  ALA A 271     -12.924  -2.948  -8.585  1.00-23.06           C
ATOM   4411  HA  ALA A 271     -12.504  -3.453  -9.456  1.00-23.06           H
ATOM   4412  C   ALA A 271     -11.751  -2.534  -7.691  1.00-23.06           C
ATOM   4413  O   ALA A 271     -10.627  -2.436  -8.182  1.00-23.06           O
ATOM   4414  CB  ALA A 271     -13.712  -1.732  -9.064  1.00-23.06           C
ATOM   4415 1HB  ALA A 271     -14.466  -2.046  -9.787  1.00-23.06           H
ATOM   4416 2HB  ALA A 271     -13.038  -1.016  -9.536  1.00-23.06           H
ATOM   4417 3HB  ALA A 271     -14.210  -1.261  -8.216  1.00-23.06           H
ATOM   4418  N   PHE A 272     -11.975  -2.340  -6.396  1.00 -2.56           N
ATOM   4419  H   PHE A 272     -12.918  -2.392  -6.029  1.00 -2.56           H
ATOM   4420  CA  PHE A 272     -10.863  -2.030  -5.493  1.00 -2.56           C
ATOM   4421  HA  PHE A 272     -10.299  -1.193  -5.902  1.00 -2.56           H
ATOM   4422  C   PHE A 272      -9.892  -3.191  -5.376  1.00 -2.56           C
ATOM   4423  O   PHE A 272      -8.686  -3.003  -5.508  1.00 -2.56           O
ATOM   4424  CB  PHE A 272     -11.340  -1.654  -4.088  1.00 -2.56           C
ATOM   4425 1HB  PHE A 272     -12.138  -2.327  -3.774  1.00 -2.56           H
ATOM   4426 2HB  PHE A 272     -10.498  -1.777  -3.405  1.00 -2.56           H
ATOM   4427  CG  PHE A 272     -11.794  -0.228  -3.975  1.00 -2.56           C
ATOM   4428  CD1 PHE A 272     -13.113   0.097  -3.612  1.00 -2.56           C
ATOM   4429  HD1 PHE A 272     -13.820  -0.688  -3.386  1.00 -2.56           H
ATOM   4430  CD2 PHE A 272     -10.878   0.809  -4.225  1.00 -2.56           C
ATOM   4431  HD2 PHE A 272      -9.847   0.580  -4.461  1.00 -2.56           H
ATOM   4432  CE1 PHE A 272     -13.526   1.457  -3.549  1.00 -2.56           C
ATOM   4433  HE1 PHE A 272     -14.534   1.710  -3.261  1.00 -2.56           H
ATOM   4434  CE2 PHE A 272     -11.286   2.153  -4.185  1.00 -2.56           C
ATOM   4435  HE2 PHE A 272     -10.581   2.932  -4.401  1.00 -2.56           H
ATOM   4436  CZ  PHE A 272     -12.609   2.477  -3.873  1.00 -2.56           C
ATOM   4437  HZ  PHE A 272     -12.918   3.505  -3.882  1.00 -2.56           H
ATOM   4438  N   ALA A 273     -10.403  -4.402  -5.205  1.00-14.63           N
ATOM   4439  H   ALA A 273     -11.405  -4.525  -5.118  1.00-14.63           H
ATOM   4440  CA  ALA A 273      -9.531  -5.565  -5.096  1.00-14.63           C
ATOM   4441  HA  ALA A 273      -8.826  -5.394  -4.281  1.00-14.63           H
ATOM   4442  C   ALA A 273      -8.723  -5.769  -6.381  1.00-14.63           C
ATOM   4443  O   ALA A 273      -7.552  -6.143  -6.344  1.00-14.63           O
ATOM   4444  CB  ALA A 273     -10.369  -6.795  -4.776  1.00-14.63           C
ATOM   4445 1HB  ALA A 273     -10.975  -6.603  -3.890  1.00-14.63           H
ATOM   4446 2HB  ALA A 273      -9.715  -7.646  -4.583  1.00-14.63           H
ATOM   4447 3HB  ALA A 273     -11.026  -7.028  -5.616  1.00-14.63           H
ATOM   4448  N   THR A 274      -9.335  -5.497  -7.525  1.00-28.23           N
ATOM   4449  H   THR A 274     -10.310  -5.216  -7.511  1.00-28.23           H
ATOM   4450  CA  THR A 274      -8.640  -5.606  -8.805  1.00-28.23           C
ATOM   4451  HA  THR A 274      -8.144  -6.574  -8.854  1.00-28.23           H
ATOM   4452  C   THR A 274      -7.577  -4.520  -8.940  1.00-28.23           C
ATOM   4453  O   THR A 274      -6.460  -4.807  -9.355  1.00-28.23           O
ATOM   4454  CB  THR A 274      -9.628  -5.498  -9.989  1.00-28.23           C
ATOM   4455  HB  THR A 274     -10.059  -4.497 -10.016  1.00-28.23           H
ATOM   4456  OG1 THR A 274     -10.676  -6.459  -9.822  1.00-28.23           O
ATOM   4457  HG1 THR A 274     -11.218  -6.183  -9.065  1.00-28.23           H
ATOM   4458  CG2 THR A 274      -8.965  -5.804 -11.316  1.00-28.23           C
ATOM   4459 1HG2 THR A 274      -9.715  -5.774 -12.106  1.00-28.23           H
ATOM   4460 2HG2 THR A 274      -8.520  -6.799 -11.289  1.00-28.23           H
ATOM   4461 3HG2 THR A 274      -8.193  -5.066 -11.534  1.00-28.23           H
ATOM   4462  N   SER A 275      -7.888  -3.287  -8.558  1.00 -2.10           N
ATOM   4463  H   SER A 275      -8.816  -3.085  -8.196  1.00 -2.10           H
ATOM   4464  CA  SER A 275      -6.923  -2.188  -8.653  1.00 -2.10           C
ATOM   4465  HA  SER A 275      -6.597  -2.082  -9.688  1.00 -2.10           H
ATOM   4466  C   SER A 275      -5.710  -2.479  -7.789  1.00 -2.10           C
ATOM   4467  O   SER A 275      -4.569  -2.366  -8.233  1.00 -2.10           O
ATOM   4468  CB  SER A 275      -7.561  -0.883  -8.177  1.00 -2.10           C
ATOM   4469 1HB  SER A 275      -8.423  -0.665  -8.805  1.00 -2.10           H
ATOM   4470 2HB  SER A 275      -7.894  -1.001  -7.145  1.00 -2.10           H
ATOM   4471  OG  SER A 275      -6.646   0.194  -8.245  1.00 -2.10           O
ATOM   4472  HG  SER A 275      -6.764   0.743  -7.457  1.00 -2.10           H
ATOM   4473  N   PHE A 276      -5.968  -2.937  -6.575  1.00-16.77           N
ATOM   4474  H   PHE A 276      -6.931  -3.017  -6.263  1.00-16.77           H
ATOM   4475  CA  PHE A 276      -4.912  -3.297  -5.643  1.00-16.77           C
ATOM   4476  HA  PHE A 276      -4.290  -2.424  -5.443  1.00-16.77           H
ATOM   4477  C   PHE A 276      -4.039  -4.406  -6.221  1.00-16.77           C
ATOM   4478  O   PHE A 276      -2.814  -4.358  -6.158  1.00-16.77           O
ATOM   4479  CB  PHE A 276      -5.585  -3.756  -4.355  1.00-16.77           C
ATOM   4480 1HB  PHE A 276      -6.264  -2.971  -4.027  1.00-16.77           H
ATOM   4481 2HB  PHE A 276      -6.172  -4.650  -4.558  1.00-16.77           H
ATOM   4482  CG  PHE A 276      -4.635  -4.049  -3.241  1.00-16.77           C
ATOM   4483  CD1 PHE A 276      -4.192  -3.012  -2.404  1.00-16.77           C
ATOM   4484  HD1 PHE A 276      -4.486  -1.991  -2.605  1.00-16.77           H
ATOM   4485  CD2 PHE A 276      -4.222  -5.368  -2.984  1.00-16.77           C
ATOM   4486  HD2 PHE A 276      -4.535  -6.171  -3.635  1.00-16.77           H
ATOM   4487  CE1 PHE A 276      -3.373  -3.288  -1.291  1.00-16.77           C
ATOM   4488  HE1 PHE A 276      -3.028  -2.484  -0.658  1.00-16.77           H
ATOM   4489  CE2 PHE A 276      -3.420  -5.657  -1.862  1.00-16.77           C
ATOM   4490  HE2 PHE A 276      -3.120  -6.671  -1.657  1.00-16.77           H
ATOM   4491  CZ  PHE A 276      -3.006  -4.615  -1.013  1.00-16.77           C
ATOM   4492  HZ  PHE A 276      -2.412  -4.834  -0.146  1.00-16.77           H
ATOM   4493  N   THR A 277      -4.665  -5.387  -6.856  1.00 -7.77           N
ATOM   4494  H   THR A 277      -5.676  -5.390  -6.898  1.00 -7.77           H
ATOM   4495  CA  THR A 277      -3.910  -6.466  -7.485  1.00 -7.77           C
ATOM   4496  HA  THR A 277      -3.291  -6.940  -6.724  1.00 -7.77           H
ATOM   4497  C   THR A 277      -2.997  -5.921  -8.583  1.00 -7.77           C
ATOM   4498  O   THR A 277      -1.817  -6.252  -8.625  1.00 -7.77           O
ATOM   4499  CB  THR A 277      -4.847  -7.529  -8.103  1.00 -7.77           C
ATOM   4500  HB  THR A 277      -5.388  -7.102  -8.946  1.00 -7.77           H
ATOM   4501  OG1 THR A 277      -5.781  -7.979  -7.122  1.00 -7.77           O
ATOM   4502  HG1 THR A 277      -6.327  -7.227  -6.846  1.00 -7.77           H
ATOM   4503  CG2 THR A 277      -4.098  -8.754  -8.550  1.00 -7.77           C
ATOM   4504 1HG2 THR A 277      -4.806  -9.483  -8.943  1.00 -7.77           H
ATOM   4505 2HG2 THR A 277      -3.574  -9.193  -7.700  1.00 -7.77           H
ATOM   4506 3HG2 THR A 277      -3.383  -8.497  -9.331  1.00 -7.77           H
ATOM   4507  N   VAL A 278      -3.517  -5.076  -9.462  1.00-11.80           N
ATOM   4508  H   VAL A 278      -4.489  -4.794  -9.368  1.00-11.80           H
ATOM   4509  CA  VAL A 278      -2.737  -4.541 -10.583  1.00-11.80           C
ATOM   4510  HA  VAL A 278      -2.307  -5.371 -11.143  1.00-11.80           H
ATOM   4511  C   VAL A 278      -1.572  -3.679 -10.105  1.00-11.80           C
ATOM   4512  O   VAL A 278      -0.475  -3.766 -10.650  1.00-11.80           O
ATOM   4513  CB  VAL A 278      -3.662  -3.726 -11.539  1.00-11.80           C
ATOM   4514  HB  VAL A 278      -4.201  -2.984 -10.952  1.00-11.80           H
ATOM   4515  CG1 VAL A 278      -2.879  -2.993 -12.640  1.00-11.80           C
ATOM   4516 1HG1 VAL A 278      -3.573  -2.495 -13.317  1.00-11.80           H
ATOM   4517 2HG1 VAL A 278      -2.265  -3.702 -13.198  1.00-11.80           H
ATOM   4518 3HG1 VAL A 278      -2.234  -2.234 -12.196  1.00-11.80           H
ATOM   4519  CG2 VAL A 278      -4.680  -4.665 -12.207  1.00-11.80           C
ATOM   4520 1HG2 VAL A 278      -5.397  -4.076 -12.772  1.00-11.80           H
ATOM   4521 2HG2 VAL A 278      -5.227  -5.239 -11.463  1.00-11.80           H
ATOM   4522 3HG2 VAL A 278      -4.171  -5.350 -12.885  1.00-11.80           H
ATOM   4523  N   CYS A 279      -1.783  -2.864  -9.084  1.00 10.38           N
ATOM   4524  H   CYS A 279      -2.697  -2.821  -8.648  1.00 10.38           H
ATOM   4525  CA  CYS A 279      -0.725  -1.974  -8.622  1.00 10.38           C
ATOM   4526  HA  CYS A 279      -0.259  -1.507  -9.490  1.00 10.38           H
ATOM   4527  C   CYS A 279       0.373  -2.680  -7.828  1.00 10.38           C
ATOM   4528  O   CYS A 279       1.562  -2.432  -8.010  1.00 10.38           O
ATOM   4529  CB  CYS A 279      -1.358  -0.874  -7.772  1.00 10.38           C
ATOM   4530 1HB  CYS A 279      -1.812  -1.312  -6.883  1.00 10.38           H
ATOM   4531 2HB  CYS A 279      -0.578  -0.178  -7.459  1.00 10.38           H
ATOM   4532  SG  CYS A 279      -2.622   0.021  -8.699  1.00 10.38           S
ATOM   4533  HG  CYS A 279      -3.594  -0.890  -8.550  1.00 10.38           H
ATOM   4534  N   TRP A 280      -0.018  -3.552  -6.913  1.00 45.92           N
ATOM   4535  H   TRP A 280      -1.003  -3.771  -6.800  1.00 45.92           H
ATOM   4536  CA  TRP A 280       0.943  -4.114  -5.969  1.00 45.92           C
ATOM   4537  HA  TRP A 280       1.724  -3.375  -5.787  1.00 45.92           H
ATOM   4538  C   TRP A 280       1.629  -5.389  -6.465  1.00 45.92           C
ATOM   4539  O   TRP A 280       2.739  -5.705  -6.030  1.00 45.92           O
ATOM   4540  CB  TRP A 280       0.235  -4.368  -4.639  1.00 45.92           C
ATOM   4541 1HB  TRP A 280      -0.608  -5.028  -4.825  1.00 45.92           H
ATOM   4542 2HB  TRP A 280       0.927  -4.867  -3.962  1.00 45.92           H
ATOM   4543  CG  TRP A 280      -0.277  -3.112  -3.965  1.00 45.92           C
ATOM   4544  CD1 TRP A 280      -1.356  -2.361  -4.318  1.00 45.92           C
ATOM   4545  HD1 TRP A 280      -2.007  -2.590  -5.148  1.00 45.92           H
ATOM   4546  CD2 TRP A 280       0.258  -2.467  -2.794  1.00 45.92           C
ATOM   4547  NE1 TRP A 280      -1.510  -1.278  -3.505  1.00 45.92           N
ATOM   4548  HE1 TRP A 280      -2.252  -0.589  -3.602  1.00 45.92           H
ATOM   4549  CE2 TRP A 280      -0.526  -1.300  -2.557  1.00 45.92           C
ATOM   4550  CE3 TRP A 280       1.313  -2.764  -1.908  1.00 45.92           C
ATOM   4551  HE3 TRP A 280       1.896  -3.659  -2.040  1.00 45.92           H
ATOM   4552  CZ2 TRP A 280      -0.260  -0.414  -1.493  1.00 45.92           C
ATOM   4553  HZ2 TRP A 280      -0.858   0.475  -1.349  1.00 45.92           H
ATOM   4554  CZ3 TRP A 280       1.588  -1.876  -0.838  1.00 45.92           C
ATOM   4555  HZ3 TRP A 280       2.402  -2.087  -0.163  1.00 45.92           H
ATOM   4556  CH2 TRP A 280       0.792  -0.707  -0.644  1.00 45.92           C
ATOM   4557  HH2 TRP A 280       1.006  -0.043   0.180  1.00 45.92           H
ATOM   4558  N   THR A 281       1.017  -6.123  -7.388  1.00  7.54           N
ATOM   4559  H   THR A 281       0.120  -5.833  -7.759  1.00  7.54           H
ATOM   4560  CA  THR A 281       1.641  -7.360  -7.880  1.00  7.54           C
ATOM   4561  HA  THR A 281       1.808  -7.994  -7.010  1.00  7.54           H
ATOM   4562  C   THR A 281       3.018  -7.157  -8.524  1.00  7.54           C
ATOM   4563  O   THR A 281       3.948  -7.853  -8.116  1.00  7.54           O
ATOM   4564  CB  THR A 281       0.723  -8.151  -8.862  1.00  7.54           C
ATOM   4565  HB  THR A 281       0.484  -7.524  -9.722  1.00  7.54           H
ATOM   4566  OG1 THR A 281      -0.486  -8.513  -8.189  1.00  7.54           O
ATOM   4567  HG1 THR A 281      -1.055  -7.726  -8.204  1.00  7.54           H
ATOM   4568  CG2 THR A 281       1.332  -9.448  -9.360  1.00  7.54           C
ATOM   4569 1HG2 THR A 281       0.620  -9.951 -10.014  1.00  7.54           H
ATOM   4570 2HG2 THR A 281       1.568 -10.099  -8.522  1.00  7.54           H
ATOM   4571 3HG2 THR A 281       2.236  -9.246  -9.936  1.00  7.54           H
ATOM   4572  N   PRO A 282       3.193  -6.242  -9.504  1.00  7.48           N
ATOM   4573  CA  PRO A 282       4.540  -6.260 -10.099  1.00  7.48           C
ATOM   4574  HA  PRO A 282       4.726  -7.246 -10.519  1.00  7.48           H
ATOM   4575  C   PRO A 282       5.696  -5.902  -9.171  1.00  7.48           C
ATOM   4576  O   PRO A 282       6.771  -6.505  -9.258  1.00  7.48           O
ATOM   4577  CB  PRO A 282       4.430  -5.237 -11.237  1.00  7.48           C
ATOM   4578 1HB  PRO A 282       4.763  -4.255 -10.902  1.00  7.48           H
ATOM   4579 2HB  PRO A 282       5.007  -5.564 -12.101  1.00  7.48           H
ATOM   4580  CG  PRO A 282       2.988  -5.207 -11.557  1.00  7.48           C
ATOM   4581 1HG  PRO A 282       2.718  -4.296 -12.087  1.00  7.48           H
ATOM   4582 2HG  PRO A 282       2.716  -6.087 -12.142  1.00  7.48           H
ATOM   4583  CD  PRO A 282       2.346  -5.260 -10.208  1.00  7.48           C
ATOM   4584 1HD  PRO A 282       2.393  -4.286  -9.717  1.00  7.48           H
ATOM   4585 2HD  PRO A 282       1.317  -5.605 -10.291  1.00  7.48           H
ATOM   4586  N   TYR A 283       5.478  -4.967  -8.254  1.00 43.50           N
ATOM   4587  H   TYR A 283       4.597  -4.476  -8.229  1.00 43.50           H
ATOM   4588  CA  TYR A 283       6.517  -4.611  -7.296  1.00 43.50           C
ATOM   4589  HA  TYR A 283       7.433  -4.407  -7.852  1.00 43.50           H
ATOM   4590  C   TYR A 283       6.796  -5.792  -6.356  1.00 43.50           C
ATOM   4591  O   TYR A 283       7.956  -6.102  -6.066  1.00 43.50           O
ATOM   4592  CB  TYR A 283       6.126  -3.328  -6.536  1.00 43.50           C
ATOM   4593 1HB  TYR A 283       6.862  -2.558  -6.763  1.00 43.50           H
ATOM   4594 2HB  TYR A 283       5.158  -2.984  -6.900  1.00 43.50           H
ATOM   4595  CG  TYR A 283       6.051  -3.482  -5.030  1.00 43.50           C
ATOM   4596  CD1 TYR A 283       7.215  -3.409  -4.233  1.00 43.50           C
ATOM   4597  HD1 TYR A 283       8.170  -3.189  -4.691  1.00 43.50           H
ATOM   4598  CD2 TYR A 283       4.818  -3.743  -4.396  1.00 43.50           C
ATOM   4599  HD2 TYR A 283       3.909  -3.769  -4.979  1.00 43.50           H
ATOM   4600  CE1 TYR A 283       7.151  -3.651  -2.834  1.00 43.50           C
ATOM   4601  HE1 TYR A 283       8.046  -3.627  -2.231  1.00 43.50           H
ATOM   4602  CE2 TYR A 283       4.757  -3.996  -3.004  1.00 43.50           C
ATOM   4603  HE2 TYR A 283       3.816  -4.231  -2.536  1.00 43.50           H
ATOM   4604  CZ  TYR A 283       5.923  -3.946  -2.240  1.00 43.50           C
ATOM   4605  OH  TYR A 283       5.857  -4.204  -0.899  1.00 43.50           O
ATOM   4606  HH  TYR A 283       5.005  -4.574  -0.640  1.00 43.50           H
ATOM   4607  N   TYR A 284       5.763  -6.495  -5.905  1.00  5.24           N
ATOM   4608  H   TYR A 284       4.815  -6.225  -6.145  1.00  5.24           H
ATOM   4609  CA  TYR A 284       5.977  -7.621  -4.996  1.00  5.24           C
ATOM   4610  HA  TYR A 284       6.676  -7.297  -4.226  1.00  5.24           H
ATOM   4611  C   TYR A 284       6.605  -8.830  -5.691  1.00  5.24           C
ATOM   4612  O   TYR A 284       7.503  -9.453  -5.137  1.00  5.24           O
ATOM   4613  CB  TYR A 284       4.673  -8.023  -4.296  1.00  5.24           C
ATOM   4614 1HB  TYR A 284       4.302  -7.170  -3.728  1.00  5.24           H
ATOM   4615 2HB  TYR A 284       3.932  -8.286  -5.051  1.00  5.24           H
ATOM   4616  CG  TYR A 284       4.856  -9.207  -3.361  1.00  5.24           C
ATOM   4617  CD1 TYR A 284       5.925  -9.251  -2.435  1.00  5.24           C
ATOM   4618  HD1 TYR A 284       6.581  -8.398  -2.316  1.00  5.24           H
ATOM   4619  CD2 TYR A 284       4.000 -10.323  -3.440  1.00  5.24           C
ATOM   4620  HD2 TYR A 284       3.160 -10.307  -4.119  1.00  5.24           H
ATOM   4621  CE1 TYR A 284       6.185 -10.425  -1.683  1.00  5.24           C
ATOM   4622  HE1 TYR A 284       7.034 -10.469  -1.021  1.00  5.24           H
ATOM   4623  CE2 TYR A 284       4.236 -11.484  -2.650  1.00  5.24           C
ATOM   4624  HE2 TYR A 284       3.577 -12.336  -2.723  1.00  5.24           H
ATOM   4625  CZ  TYR A 284       5.351 -11.531  -1.805  1.00  5.24           C
ATOM   4626  OH  TYR A 284       5.663 -12.665  -1.098  1.00  5.24           O
ATOM   4627  HH  TYR A 284       5.100 -13.412  -1.315  1.00  5.24           H
ATOM   4628  N   VAL A 285       6.200  -9.143  -6.915  1.00-10.29           N
ATOM   4629  H   VAL A 285       5.457  -8.603  -7.353  1.00-10.29           H
ATOM   4630  CA  VAL A 285       6.803 -10.253  -7.662  1.00-10.29           C
ATOM   4631  HA  VAL A 285       6.708 -11.166  -7.078  1.00-10.29           H
ATOM   4632  C   VAL A 285       8.292  -9.995  -7.861  1.00-10.29           C
ATOM   4633  O   VAL A 285       9.105 -10.909  -7.697  1.00-10.29           O
ATOM   4634  CB  VAL A 285       6.087 -10.469  -9.029  1.00-10.29           C
ATOM   4635  HB  VAL A 285       6.021  -9.510  -9.540  1.00-10.29           H
ATOM   4636  CG1 VAL A 285       6.835 -11.453  -9.940  1.00-10.29           C
ATOM   4637 1HG1 VAL A 285       6.278 -11.587 -10.868  1.00-10.29           H
ATOM   4638 2HG1 VAL A 285       6.944 -12.417  -9.445  1.00-10.29           H
ATOM   4639 3HG1 VAL A 285       7.817 -11.055 -10.199  1.00-10.29           H
ATOM   4640  CG2 VAL A 285       4.669 -11.007  -8.794  1.00-10.29           C
ATOM   4641 1HG2 VAL A 285       4.148 -11.080  -9.749  1.00-10.29           H
ATOM   4642 2HG2 VAL A 285       4.113 -10.331  -8.152  1.00-10.29           H
ATOM   4643 3HG2 VAL A 285       4.711 -11.996  -8.335  1.00-10.29           H
ATOM   4644  N   LEU A 286       8.663  -8.750  -8.137  1.00 -2.72           N
ATOM   4645  H   LEU A 286       7.960  -8.033  -8.272  1.00 -2.72           H
ATOM   4646  CA  LEU A 286      10.073  -8.384  -8.265  1.00 -2.72           C
ATOM   4647  HA  LEU A 286      10.533  -9.030  -9.012  1.00 -2.72           H
ATOM   4648  C   LEU A 286      10.819  -8.579  -6.940  1.00 -2.72           C
ATOM   4649  O   LEU A 286      11.962  -9.032  -6.908  1.00 -2.72           O
ATOM   4650  CB  LEU A 286      10.169  -6.923  -8.726  1.00 -2.72           C
ATOM   4651 1HB  LEU A 286       9.527  -6.806  -9.599  1.00 -2.72           H
ATOM   4652 2HB  LEU A 286       9.766  -6.295  -7.935  1.00 -2.72           H
ATOM   4653  CG  LEU A 286      11.558  -6.381  -9.091  1.00 -2.72           C
ATOM   4654  HG  LEU A 286      12.224  -6.526  -8.242  1.00 -2.72           H
ATOM   4655  CD1 LEU A 286      12.131  -7.113 -10.296  1.00 -2.72           C
ATOM   4656 1HD1 LEU A 286      13.080  -6.661 -10.581  1.00 -2.72           H
ATOM   4657 2HD1 LEU A 286      11.443  -7.052 -11.139  1.00 -2.72           H
ATOM   4658 3HD1 LEU A 286      12.322  -8.156 -10.045  1.00 -2.72           H
ATOM   4659  CD2 LEU A 286      11.484  -4.885  -9.390  1.00 -2.72           C
ATOM   4660 1HD2 LEU A 286      12.485  -4.510  -9.606  1.00 -2.72           H
ATOM   4661 2HD2 LEU A 286      11.092  -4.348  -8.528  1.00 -2.72           H
ATOM   4662 3HD2 LEU A 286      10.844  -4.703 -10.253  1.00 -2.72           H
ATOM   4663  N   GLY A 287      10.145  -8.291  -5.835  1.00  2.68           N
ATOM   4664  H   GLY A 287       9.206  -7.918  -5.903  1.00  2.68           H
ATOM   4665  CA  GLY A 287      10.722  -8.514  -4.518  1.00  2.68           C
ATOM   4666 1HA  GLY A 287      11.671  -7.982  -4.456  1.00  2.68           H
ATOM   4667 2HA  GLY A 287      10.048  -8.116  -3.760  1.00  2.68           H
ATOM   4668  C   GLY A 287      10.974  -9.981  -4.217  1.00  2.68           C
ATOM   4669  O   GLY A 287      12.036 -10.320  -3.692  1.00  2.68           O
ATOM   4670  N   ILE A 288      10.051 -10.863  -4.588  1.00-13.82           N
ATOM   4671  H   ILE A 288       9.190 -10.532  -5.011  1.00-13.82           H
ATOM   4672  CA  ILE A 288      10.252 -12.307  -4.391  1.00-13.82           C
ATOM   4673  HA  ILE A 288      10.477 -12.504  -3.343  1.00-13.82           H
ATOM   4674  C   ILE A 288      11.434 -12.729  -5.253  1.00-13.82           C
ATOM   4675  O   ILE A 288      12.292 -13.504  -4.832  1.00-13.82           O
ATOM   4676  CB  ILE A 288       9.044 -13.191  -4.849  1.00-13.82           C
ATOM   4677  HB  ILE A 288       8.907 -13.049  -5.921  1.00-13.82           H
ATOM   4678  CG1 ILE A 288       7.732 -12.791  -4.154  1.00-13.82           C
ATOM   4679 1HG1 ILE A 288       7.760 -13.135  -3.121  1.00-13.82           H
ATOM   4680 2HG1 ILE A 288       7.644 -11.710  -4.144  1.00-13.82           H
ATOM   4681  CG2 ILE A 288       9.322 -14.703  -4.572  1.00-13.82           C
ATOM   4682 1HG2 ILE A 288       8.495 -15.318  -4.926  1.00-13.82           H
ATOM   4683 2HG2 ILE A 288       9.461 -14.872  -3.502  1.00-13.82           H
ATOM   4684 3HG2 ILE A 288      10.218 -15.028  -5.100  1.00-13.82           H
ATOM   4685  CD1 ILE A 288       6.478 -13.358  -4.845  1.00-13.82           C
ATOM   4686 1HD1 ILE A 288       5.588 -12.940  -4.384  1.00-13.82           H
ATOM   4687 2HD1 ILE A 288       6.452 -14.441  -4.741  1.00-13.82           H
ATOM   4688 3HD1 ILE A 288       6.485 -13.094  -5.903  1.00-13.82           H
ATOM   4689  N   TRP A 289      11.479 -12.202  -6.469  1.00 37.06           N
ATOM   4690  H   TRP A 289      10.772 -11.535  -6.755  1.00 37.06           H
ATOM   4691  CA  TRP A 289      12.497 -12.602  -7.431  1.00 37.06           C
ATOM   4692  HA  TRP A 289      12.415 -13.681  -7.566  1.00 37.06           H
ATOM   4693  C   TRP A 289      13.890 -12.297  -6.900  1.00 37.06           C
ATOM   4694  O   TRP A 289      14.763 -13.147  -6.954  1.00 37.06           O
ATOM   4695  CB  TRP A 289      12.245 -11.912  -8.774  1.00 37.06           C
ATOM   4696 1HB  TRP A 289      11.169 -11.857  -8.924  1.00 37.06           H
ATOM   4697 2HB  TRP A 289      12.637 -10.896  -8.743  1.00 37.06           H
ATOM   4698  CG  TRP A 289      12.815 -12.636  -9.953  1.00 37.06           C
ATOM   4699  CD1 TRP A 289      13.714 -13.658  -9.947  1.00 37.06           C
ATOM   4700  HD1 TRP A 289      14.168 -14.066  -9.050  1.00 37.06           H
ATOM   4701  CD2 TRP A 289      12.476 -12.436 -11.339  1.00 37.06           C
ATOM   4702  NE1 TRP A 289      13.953 -14.121 -11.208  1.00 37.06           N
ATOM   4703  HE1 TRP A 289      14.554 -14.906 -11.418  1.00 37.06           H
ATOM   4704  CE2 TRP A 289      13.246 -13.361 -12.099  1.00 37.06           C
ATOM   4705  CE3 TRP A 289      11.596 -11.569 -12.018  1.00 37.06           C
ATOM   4706  HE3 TRP A 289      10.975 -10.884 -11.461  1.00 37.06           H
ATOM   4707  CZ2 TRP A 289      13.216 -13.389 -13.509  1.00 37.06           C
ATOM   4708  HZ2 TRP A 289      13.837 -14.078 -14.061  1.00 37.06           H
ATOM   4709  CZ3 TRP A 289      11.554 -11.598 -13.440  1.00 37.06           C
ATOM   4710  HZ3 TRP A 289      10.899 -10.925 -13.974  1.00 37.06           H
ATOM   4711  CH2 TRP A 289      12.382 -12.504 -14.167  1.00 37.06           C
ATOM   4712  HH2 TRP A 289      12.355 -12.502 -15.248  1.00 37.06           H
ATOM   4713  N   TYR A 290      14.087 -11.134  -6.296  1.00  9.13           N
ATOM   4714  H   TYR A 290      13.347 -10.441  -6.276  1.00  9.13           H
ATOM   4715  CA  TYR A 290      15.387 -10.819  -5.702  1.00  9.13           C
ATOM   4716  HA  TYR A 290      16.159 -11.208  -6.363  1.00  9.13           H
ATOM   4717  C   TYR A 290      15.668 -11.443  -4.341  1.00  9.13           C
ATOM   4718  O   TYR A 290      16.809 -11.430  -3.887  1.00  9.13           O
ATOM   4719  CB  TYR A 290      15.574  -9.306  -5.606  1.00  9.13           C
ATOM   4720 1HB  TYR A 290      14.751  -8.880  -5.032  1.00  9.13           H
ATOM   4721 2HB  TYR A 290      16.505  -9.107  -5.077  1.00  9.13           H
ATOM   4722  CG  TYR A 290      15.651  -8.620  -6.952  1.00  9.13           C
ATOM   4723  CD1 TYR A 290      15.063  -7.352  -7.154  1.00  9.13           C
ATOM   4724  HD1 TYR A 290      14.523  -6.871  -6.351  1.00  9.13           H
ATOM   4725  CD2 TYR A 290      16.336  -9.221  -8.032  1.00  9.13           C
ATOM   4726  HD2 TYR A 290      16.813 -10.185  -7.923  1.00  9.13           H
ATOM   4727  CE1 TYR A 290      15.185  -6.688  -8.409  1.00  9.13           C
ATOM   4728  HE1 TYR A 290      14.757  -5.708  -8.556  1.00  9.13           H
ATOM   4729  CE2 TYR A 290      16.406  -8.583  -9.278  1.00  9.13           C
ATOM   4730  HE2 TYR A 290      16.886  -9.059 -10.111  1.00  9.13           H
ATOM   4731  CZ  TYR A 290      15.870  -7.321  -9.449  1.00  9.13           C
ATOM   4732  OH  TYR A 290      16.079  -6.783 -10.681  1.00  9.13           O
ATOM   4733  HH  TYR A 290      15.504  -6.032 -10.884  1.00  9.13           H
ATOM   4734  N   TRP A 291      14.666 -12.016  -3.691  1.00 39.00           N
ATOM   4735  H   TRP A 291      13.722 -11.950  -4.049  1.00 39.00           H
ATOM   4736  CA  TRP A 291      14.920 -12.820  -2.497  1.00 39.00           C
ATOM   4737  HA  TRP A 291      15.682 -12.350  -1.875  1.00 39.00           H
ATOM   4738  C   TRP A 291      15.448 -14.180  -2.951  1.00 39.00           C
ATOM   4739  O   TRP A 291      16.417 -14.702  -2.407  1.00 39.00           O
ATOM   4740  CB  TRP A 291      13.634 -12.990  -1.676  1.00 39.00           C
ATOM   4741 1HB  TRP A 291      13.425 -12.061  -1.147  1.00 39.00           H
ATOM   4742 2HB  TRP A 291      12.805 -13.197  -2.348  1.00 39.00           H
ATOM   4743  CG  TRP A 291      13.724 -14.119  -0.690  1.00 39.00           C
ATOM   4744  CD1 TRP A 291      14.249 -14.084   0.561  1.00 39.00           C
ATOM   4745  HD1 TRP A 291      14.648 -13.191   1.023  1.00 39.00           H
ATOM   4746  CD2 TRP A 291      13.308 -15.483  -0.891  1.00 39.00           C
ATOM   4747  NE1 TRP A 291      14.227 -15.321   1.151  1.00 39.00           N
ATOM   4748  HE1 TRP A 291      14.566 -15.518   2.084  1.00 39.00           H
ATOM   4749  CE2 TRP A 291      13.690 -16.216   0.268  1.00 39.00           C
ATOM   4750  CE3 TRP A 291      12.652 -16.165  -1.938  1.00 39.00           C
ATOM   4751  HE3 TRP A 291      12.323 -15.626  -2.814  1.00 39.00           H
ATOM   4752  CZ2 TRP A 291      13.472 -17.602   0.387  1.00 39.00           C
ATOM   4753  HZ2 TRP A 291      13.771 -18.130   1.279  1.00 39.00           H
ATOM   4754  CZ3 TRP A 291      12.458 -17.565  -1.836  1.00 39.00           C
ATOM   4755  HZ3 TRP A 291      11.983 -18.103  -2.645  1.00 39.00           H
ATOM   4756  CH2 TRP A 291      12.875 -18.267  -0.670  1.00 39.00           C
ATOM   4757  HH2 TRP A 291      12.713 -19.334  -0.606  1.00 39.00           H
ATOM   4758  N   PHE A 292      14.809 -14.751  -3.963  1.00 -7.93           N
ATOM   4759  H   PHE A 292      14.025 -14.272  -4.392  1.00 -7.93           H
ATOM   4760  CA  PHE A 292      15.161 -16.088  -4.433  1.00 -7.93           C
ATOM   4761  HA  PHE A 292      15.297 -16.745  -3.574  1.00 -7.93           H
ATOM   4762  C   PHE A 292      16.444 -16.099  -5.251  1.00 -7.93           C
ATOM   4763  O   PHE A 292      17.248 -17.035  -5.208  1.00 -7.93           O
ATOM   4764  CB  PHE A 292      14.027 -16.630  -5.307  1.00 -7.93           C
ATOM   4765 1HB  PHE A 292      13.107 -16.635  -4.726  1.00 -7.93           H
ATOM   4766 2HB  PHE A 292      13.888 -15.968  -6.162  1.00 -7.93           H
ATOM   4767  CG  PHE A 292      14.286 -18.018  -5.810  1.00 -7.93           C
ATOM   4768  CD1 PHE A 292      14.206 -19.114  -4.933  1.00 -7.93           C
ATOM   4769  HD1 PHE A 292      13.902 -18.962  -3.907  1.00 -7.93           H
ATOM   4770  CD2 PHE A 292      14.666 -18.234  -7.149  1.00 -7.93           C
ATOM   4771  HD2 PHE A 292      14.711 -17.402  -7.838  1.00 -7.93           H
ATOM   4772  CE1 PHE A 292      14.544 -20.415  -5.369  1.00 -7.93           C
ATOM   4773  HE1 PHE A 292      14.496 -21.247  -4.682  1.00 -7.93           H
ATOM   4774  CE2 PHE A 292      15.004 -19.531  -7.602  1.00 -7.93           C
ATOM   4775  HE2 PHE A 292      15.307 -19.687  -8.628  1.00 -7.93           H
ATOM   4776  CZ  PHE A 292      14.963 -20.619  -6.701  1.00 -7.93           C
ATOM   4777  HZ  PHE A 292      15.260 -21.603  -7.027  1.00 -7.93           H
ATOM   4778  N   ASP A 293      16.612 -15.052  -6.038  1.00 13.97           N
ATOM   4779  H   ASP A 293      15.915 -14.312  -6.041  1.00 13.97           H
ATOM   4780  CA  ASP A 293      17.718 -14.928  -6.974  1.00 13.97           C
ATOM   4781  HA  ASP A 293      18.491 -15.653  -6.722  1.00 13.97           H
ATOM   4782  C   ASP A 293      18.322 -13.523  -6.901  1.00 13.97           C
ATOM   4783  O   ASP A 293      18.042 -12.666  -7.738  1.00 13.97           O
ATOM   4784  CB  ASP A 293      17.203 -15.254  -8.377  1.00 13.97           C
ATOM   4785 1HB  ASP A 293      16.622 -16.174  -8.320  1.00 13.97           H
ATOM   4786 2HB  ASP A 293      16.546 -14.459  -8.731  1.00 13.97           H
ATOM   4787  CG  ASP A 293      18.319 -15.474  -9.369  1.00 13.97           C
ATOM   4788  OD1 ASP A 293      19.477 -15.074  -9.122  1.00 13.97           O
ATOM   4789  OD2 ASP A 293      18.057 -16.155 -10.387  1.00 13.97           O
ATOM   4790  N   PRO A 294      19.156 -13.249  -5.883  1.00 16.97           N
ATOM   4791  CA  PRO A 294      19.757 -11.907  -5.841  1.00 16.97           C
ATOM   4792  HA  PRO A 294      18.974 -11.154  -5.755  1.00 16.97           H
ATOM   4793  C   PRO A 294      20.657 -11.575  -7.034  1.00 16.97           C
ATOM   4794  O   PRO A 294      20.890 -10.408  -7.342  1.00 16.97           O
ATOM   4795  CB  PRO A 294      20.592 -11.948  -4.556  1.00 16.97           C
ATOM   4796 1HB  PRO A 294      21.623 -12.215  -4.792  1.00 16.97           H
ATOM   4797 2HB  PRO A 294      20.555 -10.989  -4.038  1.00 16.97           H
ATOM   4798  CG  PRO A 294      19.965 -13.017  -3.734  1.00 16.97           C
ATOM   4799 1HG  PRO A 294      20.664 -13.406  -2.995  1.00 16.97           H
ATOM   4800 2HG  PRO A 294      19.066 -12.639  -3.249  1.00 16.97           H
ATOM   4801  CD  PRO A 294      19.609 -14.064  -4.739  1.00 16.97           C
ATOM   4802 1HD  PRO A 294      20.484 -14.653  -5.012  1.00 16.97           H
ATOM   4803 2HD  PRO A 294      18.811 -14.699  -4.354  1.00 16.97           H
ATOM   4804  N   GLU A 295      21.146 -12.586  -7.740  1.00 -6.42           N
ATOM   4805  H   GLU A 295      20.910 -13.534  -7.484  1.00 -6.42           H
ATOM   4806  CA  GLU A 295      22.001 -12.381  -8.911  1.00 -6.42           C
ATOM   4807  HA  GLU A 295      22.750 -11.622  -8.683  1.00 -6.42           H
ATOM   4808  C   GLU A 295      21.190 -11.888 -10.107  1.00 -6.42           C
ATOM   4809  O   GLU A 295      21.737 -11.326 -11.055  1.00 -6.42           O
ATOM   4810  CB  GLU A 295      22.711 -13.688  -9.276  1.00 -6.42           C
ATOM   4811 1HB  GLU A 295      21.964 -14.462  -9.424  1.00 -6.42           H
ATOM   4812 2HB  GLU A 295      23.246 -13.549 -10.214  1.00 -6.42           H
ATOM   4813  CG  GLU A 295      23.700 -14.160  -8.216  1.00 -6.42           C
ATOM   4814 1HG  GLU A 295      23.176 -14.290  -7.268  1.00 -6.42           H
ATOM   4815 2HG  GLU A 295      24.111 -15.124  -8.518  1.00 -6.42           H
ATOM   4816  CD  GLU A 295      24.842 -13.176  -8.031  1.00 -6.42           C
ATOM   4817  OE1 GLU A 295      25.642 -12.988  -8.969  1.00 -6.42           O
ATOM   4818  OE2 GLU A 295      24.968 -12.564  -6.951  1.00 -6.42           O
ATOM   4819  N   MET A 296      19.872 -12.020 -10.034  1.00  7.45           N
ATOM   4820  H   MET A 296      19.463 -12.491  -9.231  1.00  7.45           H
ATOM   4821  CA  MET A 296      18.969 -11.502 -11.062  1.00  7.45           C
ATOM   4822  HA  MET A 296      19.274 -11.903 -12.027  1.00  7.45           H
ATOM   4823  C   MET A 296      19.026  -9.976 -11.132  1.00  7.45           C
ATOM   4824  O   MET A 296      18.662  -9.376 -12.141  1.00  7.45           O
ATOM   4825  CB  MET A 296      17.541 -11.963 -10.760  1.00  7.45           C
ATOM   4826 1HB  MET A 296      17.571 -13.026 -10.533  1.00  7.45           H
ATOM   4827 2HB  MET A 296      17.195 -11.444  -9.869  1.00  7.45           H
ATOM   4828  CG  MET A 296      16.525 -11.739 -11.862  1.00  7.45           C
ATOM   4829 1HG  MET A 296      15.561 -12.093 -11.509  1.00  7.45           H
ATOM   4830 2HG  MET A 296      16.441 -10.669 -12.045  1.00  7.45           H
ATOM   4831  SD  MET A 296      16.912 -12.560 -13.426  1.00  7.45           S
ATOM   4832  CE  MET A 296      17.053 -14.297 -12.988  1.00  7.45           C
ATOM   4833 1HE  MET A 296      17.200 -14.892 -13.886  1.00  7.45           H
ATOM   4834 2HE  MET A 296      16.148 -14.630 -12.488  1.00  7.45           H
ATOM   4835 3HE  MET A 296      17.904 -14.446 -12.322  1.00  7.45           H
ATOM   4836  N   LEU A 297      19.549  -9.336 -10.092  1.00 -6.28           N
ATOM   4837  H   LEU A 297      19.846  -9.860  -9.278  1.00 -6.28           H
ATOM   4838  CA  LEU A 297      19.731  -7.883 -10.094  1.00 -6.28           C
ATOM   4839  HA  LEU A 297      18.774  -7.405 -10.301  1.00 -6.28           H
ATOM   4840  C   LEU A 297      20.716  -7.461 -11.181  1.00 -6.28           C
ATOM   4841  O   LEU A 297      20.648  -6.367 -11.721  1.00 -6.28           O
ATOM   4842  CB  LEU A 297      20.238  -7.429  -8.720  1.00 -6.28           C
ATOM   4843 1HB  LEU A 297      19.572  -7.845  -7.964  1.00 -6.28           H
ATOM   4844 2HB  LEU A 297      21.225  -7.867  -8.570  1.00 -6.28           H
ATOM   4845  CG  LEU A 297      20.354  -5.916  -8.465  1.00 -6.28           C
ATOM   4846  HG  LEU A 297      21.010  -5.485  -9.218  1.00 -6.28           H
ATOM   4847  CD1 LEU A 297      18.997  -5.207  -8.543  1.00 -6.28           C
ATOM   4848 1HD1 LEU A 297      19.126  -4.153  -8.302  1.00 -6.28           H
ATOM   4849 2HD1 LEU A 297      18.293  -5.658  -7.843  1.00 -6.28           H
ATOM   4850 3HD1 LEU A 297      18.605  -5.282  -9.558  1.00 -6.28           H
ATOM   4851  CD2 LEU A 297      20.987  -5.666  -7.100  1.00 -6.28           C
ATOM   4852 1HD2 LEU A 297      21.122  -4.594  -6.951  1.00 -6.28           H
ATOM   4853 2HD2 LEU A 297      21.965  -6.145  -7.054  1.00 -6.28           H
ATOM   4854 3HD2 LEU A 297      20.358  -6.064  -6.305  1.00 -6.28           H
ATOM   4855  N   ASN A 298      21.598  -8.374 -11.560  1.00-12.30           N
ATOM   4856  H   ASN A 298      21.583  -9.294 -11.133  1.00-12.30           H
ATOM   4857  CA  ASN A 298      22.585  -8.100 -12.599  1.00-12.30           C
ATOM   4858  HA  ASN A 298      22.870  -7.048 -12.553  1.00-12.30           H
ATOM   4859  C   ASN A 298      22.009  -8.393 -13.984  1.00-12.30           C
ATOM   4860  O   ASN A 298      22.696  -8.249 -14.997  1.00-12.30           O
ATOM   4861  CB  ASN A 298      23.827  -8.967 -12.362  1.00-12.30           C
ATOM   4862 1HB  ASN A 298      23.552 -10.015 -12.469  1.00-12.30           H
ATOM   4863 2HB  ASN A 298      24.583  -8.728 -13.108  1.00-12.30           H
ATOM   4864  CG  ASN A 298      24.415  -8.767 -10.990  1.00-12.30           C
ATOM   4865  OD1 ASN A 298      24.577  -7.647 -10.520  1.00-12.30           O
ATOM   4866  ND2 ASN A 298      24.684  -9.847 -10.310  1.00-12.30           N
ATOM   4867 1HD2 ASN A 298      25.022  -9.758  -9.362  1.00-12.30           H
ATOM   4868 2HD2 ASN A 298      24.556 -10.753 -10.732  1.00-12.30           H
ATOM   4869  N   ARG A 299      20.762  -8.847 -14.039  1.00 -1.36           N
ATOM   4870  H   ARG A 299      20.222  -8.893 -13.180  1.00 -1.36           H
ATOM   4871  CA  ARG A 299      20.140  -9.320 -15.283  1.00 -1.36           C
ATOM   4872  HA  ARG A 299      20.857  -9.232 -16.096  1.00 -1.36           H
ATOM   4873  C   ARG A 299      18.896  -8.557 -15.704  1.00 -1.36           C
ATOM   4874  O   ARG A 299      18.694  -8.337 -16.895  1.00 -1.36           O
ATOM   4875  CB  ARG A 299      19.753 -10.792 -15.136  1.00 -1.36           C
ATOM   4876 1HB  ARG A 299      18.945 -10.863 -14.412  1.00 -1.36           H
ATOM   4877 2HB  ARG A 299      19.386 -11.149 -16.097  1.00 -1.36           H
ATOM   4878  CG  ARG A 299      20.878 -11.694 -14.671  1.00 -1.36           C
ATOM   4879 1HG  ARG A 299      21.735 -11.586 -15.334  1.00 -1.36           H
ATOM   4880 2HG  ARG A 299      21.172 -11.417 -13.660  1.00 -1.36           H
ATOM   4881  CD  ARG A 299      20.426 -13.136 -14.661  1.00 -1.36           C
ATOM   4882 1HD  ARG A 299      19.498 -13.210 -14.098  1.00 -1.36           H
ATOM   4883 2HD  ARG A 299      20.250 -13.463 -15.686  1.00 -1.36           H
ATOM   4884  NE  ARG A 299      21.429 -14.001 -14.033  1.00 -1.36           N
ATOM   4885  HE  ARG A 299      22.272 -13.547 -13.702  1.00 -1.36           H
ATOM   4886  CZ  ARG A 299      21.348 -15.313 -13.872  1.00 -1.36           C
ATOM   4887  NH1 ARG A 299      22.326 -15.923 -13.269  1.00 -1.36           N
ATOM   4888 1HH1 ARG A 299      23.128 -15.399 -12.952  1.00 -1.36           H
ATOM   4889 2HH1 ARG A 299      22.288 -16.920 -13.129  1.00 -1.36           H
ATOM   4890  NH2 ARG A 299      20.341 -16.040 -14.291  1.00 -1.36           N
ATOM   4891 1HH2 ARG A 299      19.586 -15.598 -14.794  1.00 -1.36           H
ATOM   4892 2HH2 ARG A 299      20.330 -17.029 -14.123  1.00 -1.36           H
ATOM   4893  N   LEU A 300      18.055  -8.168 -14.760  1.00 -4.97           N
ATOM   4894  H   LEU A 300      18.237  -8.394 -13.789  1.00 -4.97           H
ATOM   4895  CA  LEU A 300      16.894  -7.345 -15.087  1.00 -4.97           C
ATOM   4896  HA  LEU A 300      16.513  -7.597 -16.076  1.00 -4.97           H
ATOM   4897  C   LEU A 300      17.424  -5.927 -15.106  1.00 -4.97           C
ATOM   4898  O   LEU A 300      18.089  -5.492 -14.169  1.00 -4.97           O
ATOM   4899  CB  LEU A 300      15.790  -7.483 -14.041  1.00 -4.97           C
ATOM   4900 1HB  LEU A 300      16.246  -7.326 -13.068  1.00 -4.97           H
ATOM   4901 2HB  LEU A 300      15.063  -6.688 -14.203  1.00 -4.97           H
ATOM   4902  CG  LEU A 300      15.035  -8.817 -14.010  1.00 -4.97           C
ATOM   4903  HG  LEU A 300      15.760  -9.627 -13.952  1.00 -4.97           H
ATOM   4904  CD1 LEU A 300      14.152  -8.880 -12.779  1.00 -4.97           C
ATOM   4905 1HD1 LEU A 300      13.665  -9.851 -12.729  1.00 -4.97           H
ATOM   4906 2HD1 LEU A 300      13.404  -8.088 -12.814  1.00 -4.97           H
ATOM   4907 3HD1 LEU A 300      14.761  -8.756 -11.885  1.00 -4.97           H
ATOM   4908  CD2 LEU A 300      14.175  -9.026 -15.255  1.00 -4.97           C
ATOM   4909 1HD2 LEU A 300      13.629  -9.964 -15.161  1.00 -4.97           H
ATOM   4910 2HD2 LEU A 300      14.813  -9.080 -16.137  1.00 -4.97           H
ATOM   4911 3HD2 LEU A 300      13.468  -8.203 -15.366  1.00 -4.97           H
ATOM   4912  N   SER A 301      17.185  -5.229 -16.201  1.00 -4.46           N
ATOM   4913  H   SER A 301      16.609  -5.612 -16.933  1.00 -4.46           H
ATOM   4914  CA  SER A 301      17.764  -3.910 -16.385  1.00 -4.46           C
ATOM   4915  HA  SER A 301      18.812  -3.937 -16.087  1.00 -4.46           H
ATOM   4916  C   SER A 301      17.041  -2.864 -15.545  1.00 -4.46           C
ATOM   4917  O   SER A 301      15.871  -3.027 -15.185  1.00 -4.46           O
ATOM   4918  CB  SER A 301      17.673  -3.553 -17.865  1.00 -4.46           C
ATOM   4919 1HB  SER A 301      18.147  -2.587 -18.041  1.00 -4.46           H
ATOM   4920 2HB  SER A 301      18.186  -4.317 -18.451  1.00 -4.46           H
ATOM   4921  OG  SER A 301      16.311  -3.504 -18.249  1.00 -4.46           O
ATOM   4922  HG  SER A 301      16.253  -3.504 -19.214  1.00 -4.46           H
ATOM   4923  N   ASP A 302      17.707  -1.748 -15.278  1.00  7.67           N
ATOM   4924  H   ASP A 302      18.670  -1.656 -15.575  1.00  7.67           H
ATOM   4925  CA  ASP A 302      17.066  -0.643 -14.557  1.00  7.67           C
ATOM   4926  HA  ASP A 302      16.864  -0.978 -13.539  1.00  7.67           H
ATOM   4927  C   ASP A 302      15.720  -0.183 -15.124  1.00  7.67           C
ATOM   4928  O   ASP A 302      14.793  -0.029 -14.336  1.00  7.67           O
ATOM   4929  CB  ASP A 302      17.964   0.588 -14.475  1.00  7.67           C
ATOM   4930 1HB  ASP A 302      18.408   0.783 -15.450  1.00  7.67           H
ATOM   4931 2HB  ASP A 302      17.344   1.433 -14.192  1.00  7.67           H
ATOM   4932  CG  ASP A 302      19.042   0.466 -13.436  1.00  7.67           C
ATOM   4933  OD1 ASP A 302      18.719   0.304 -12.242  1.00  7.67           O
ATOM   4934  OD2 ASP A 302      20.232   0.584 -13.802  1.00  7.67           O
ATOM   4935  N   PRO A 303      15.559   0.012 -16.455  1.00  2.06           N
ATOM   4936  CA  PRO A 303      14.201   0.437 -16.824  1.00  2.06           C
ATOM   4937  HA  PRO A 303      13.977   1.396 -16.358  1.00  2.06           H
ATOM   4938  C   PRO A 303      13.097  -0.559 -16.492  1.00  2.06           C
ATOM   4939  O   PRO A 303      11.974  -0.159 -16.192  1.00  2.06           O
ATOM   4940  CB  PRO A 303      14.284   0.590 -18.347  1.00  2.06           C
ATOM   4941 1HB  PRO A 303      13.951  -0.326 -18.835  1.00  2.06           H
ATOM   4942 2HB  PRO A 303      13.687   1.437 -18.684  1.00  2.06           H
ATOM   4943  CG  PRO A 303      15.710   0.813 -18.624  1.00  2.06           C
ATOM   4944 1HG  PRO A 303      15.954   0.545 -19.651  1.00  2.06           H
ATOM   4945 2HG  PRO A 303      15.970   1.849 -18.428  1.00  2.06           H
ATOM   4946  CD  PRO A 303      16.406  -0.078 -17.660  1.00  2.06           C
ATOM   4947 1HD  PRO A 303      16.418  -1.097 -18.037  1.00  2.06           H
ATOM   4948 2HD  PRO A 303      17.415   0.276 -17.462  1.00  2.06           H
ATOM   4949  N   VAL A 304      13.394  -1.850 -16.538  1.00 -7.47           N
ATOM   4950  H   VAL A 304      14.334  -2.147 -16.771  1.00 -7.47           H
ATOM   4951  CA  VAL A 304      12.400  -2.880 -16.248  1.00 -7.47           C
ATOM   4952  HA  VAL A 304      11.476  -2.658 -16.781  1.00 -7.47           H
ATOM   4953  C   VAL A 304      12.098  -2.857 -14.752  1.00 -7.47           C
ATOM   4954  O   VAL A 304      10.937  -2.856 -14.333  1.00 -7.47           O
ATOM   4955  CB  VAL A 304      12.937  -4.260 -16.727  1.00 -7.47           C
ATOM   4956  HB  VAL A 304      13.913  -4.432 -16.278  1.00 -7.47           H
ATOM   4957  CG1 VAL A 304      12.025  -5.403 -16.324  1.00 -7.47           C
ATOM   4958 1HG1 VAL A 304      12.415  -6.341 -16.718  1.00 -7.47           H
ATOM   4959 2HG1 VAL A 304      11.019  -5.237 -16.713  1.00 -7.47           H
ATOM   4960 3HG1 VAL A 304      11.988  -5.477 -15.237  1.00 -7.47           H
ATOM   4961  CG2 VAL A 304      13.092  -4.255 -18.258  1.00 -7.47           C
ATOM   4962 1HG2 VAL A 304      13.509  -5.207 -18.587  1.00 -7.47           H
ATOM   4963 2HG2 VAL A 304      13.769  -3.463 -18.573  1.00 -7.47           H
ATOM   4964 3HG2 VAL A 304      12.122  -4.105 -18.732  1.00 -7.47           H
ATOM   4965  N   ASN A 305      13.141  -2.756 -13.940  1.00 -8.48           N
ATOM   4966  H   ASN A 305      14.078  -2.738 -14.334  1.00 -8.48           H
ATOM   4967  CA  ASN A 305      12.973  -2.713 -12.486  1.00 -8.48           C
ATOM   4968  HA  ASN A 305      12.425  -3.600 -12.165  1.00 -8.48           H
ATOM   4969  C   ASN A 305      12.188  -1.484 -12.049  1.00 -8.48           C
ATOM   4970  O   ASN A 305      11.286  -1.547 -11.210  1.00 -8.48           O
ATOM   4971  CB  ASN A 305      14.344  -2.681 -11.805  1.00 -8.48           C
ATOM   4972 1HB  ASN A 305      14.936  -1.863 -12.213  1.00 -8.48           H
ATOM   4973 2HB  ASN A 305      14.204  -2.513 -10.738  1.00 -8.48           H
ATOM   4974  CG  ASN A 305      15.096  -3.963 -11.980  1.00 -8.48           C
ATOM   4975  OD1 ASN A 305      14.510  -5.028 -11.917  1.00 -8.48           O
ATOM   4976  ND2 ASN A 305      16.375  -3.884 -12.220  1.00 -8.48           N
ATOM   4977 1HD2 ASN A 305      16.891  -4.731 -12.419  1.00 -8.48           H
ATOM   4978 2HD2 ASN A 305      16.834  -2.995 -12.252  1.00 -8.48           H
ATOM   4979  N   HIS A 306      12.533  -0.351 -12.640  1.00  3.99           N
ATOM   4980  H   HIS A 306      13.290  -0.353 -13.322  1.00  3.99           H
ATOM   4981  CA  HIS A 306      11.899   0.917 -12.309  1.00  3.99           C
ATOM   4982  HA  HIS A 306      11.910   1.056 -11.228  1.00  3.99           H
ATOM   4983  C   HIS A 306      10.445   0.910 -12.748  1.00  3.99           C
ATOM   4984  O   HIS A 306       9.585   1.408 -12.031  1.00  3.99           O
ATOM   4985  CB  HIS A 306      12.663   2.068 -12.974  1.00  3.99           C
ATOM   4986 1HB  HIS A 306      12.760   1.864 -14.040  1.00  3.99           H
ATOM   4987 2HB  HIS A 306      12.082   2.980 -12.856  1.00  3.99           H
ATOM   4988  CG  HIS A 306      14.026   2.300 -12.391  1.00  3.99           C
ATOM   4989  ND1 HIS A 306      14.933   3.183 -12.941  1.00  3.99           N
ATOM   4990  CD2 HIS A 306      14.604   1.781 -11.269  1.00  3.99           C
ATOM   4991  HD2 HIS A 306      14.137   1.055 -10.620  1.00  3.99           H
ATOM   4992  CE1 HIS A 306      16.016   3.173 -12.102  1.00  3.99           C
ATOM   4993  HE1 HIS A 306      16.898   3.784 -12.240  1.00  3.99           H
ATOM   4994  NE2 HIS A 306      15.851   2.315 -11.070  1.00  3.99           N
ATOM   4995  HE2 HIS A 306      16.503   2.124 -10.315  1.00  3.99           H
ATOM   4996  N   PHE A 307      10.154   0.307 -13.890  1.00-15.71           N
ATOM   4997  H   PHE A 307      10.888  -0.117 -14.446  1.00-15.71           H
ATOM   4998  CA  PHE A 307       8.780   0.251 -14.375  1.00-15.71           C
ATOM   4999  HA  PHE A 307       8.371   1.261 -14.369  1.00-15.71           H
ATOM   5000  C   PHE A 307       7.901  -0.605 -13.475  1.00-15.71           C
ATOM   5001  O   PHE A 307       6.800  -0.193 -13.129  1.00-15.71           O
ATOM   5002  CB  PHE A 307       8.750  -0.277 -15.809  1.00-15.71           C
ATOM   5003 1HB  PHE A 307       9.377   0.367 -16.422  1.00-15.71           H
ATOM   5004 2HB  PHE A 307       9.164  -1.285 -15.829  1.00-15.71           H
ATOM   5005  CG  PHE A 307       7.378  -0.305 -16.417  1.00-15.71           C
ATOM   5006  CD1 PHE A 307       6.605   0.869 -16.507  1.00-15.71           C
ATOM   5007  HD1 PHE A 307       6.992   1.805 -16.127  1.00-15.71           H
ATOM   5008  CD2 PHE A 307       6.856  -1.509 -16.918  1.00-15.71           C
ATOM   5009  HD2 PHE A 307       7.437  -2.419 -16.853  1.00-15.71           H
ATOM   5010  CE1 PHE A 307       5.312   0.843 -17.086  1.00-15.71           C
ATOM   5011  HE1 PHE A 307       4.723   1.748 -17.134  1.00-15.71           H
ATOM   5012  CE2 PHE A 307       5.579  -1.545 -17.521  1.00-15.71           C
ATOM   5013  HE2 PHE A 307       5.198  -2.474 -17.912  1.00-15.71           H
ATOM   5014  CZ  PHE A 307       4.800  -0.368 -17.600  1.00-15.71           C
ATOM   5015  HZ  PHE A 307       3.816  -0.395 -18.045  1.00-15.71           H
ATOM   5016  N   PHE A 308       8.379  -1.763 -13.035  1.00  8.57           N
ATOM   5017  H   PHE A 308       9.294  -2.090 -13.329  1.00  8.57           H
ATOM   5018  CA  PHE A 308       7.562  -2.589 -12.145  1.00  8.57           C
ATOM   5019  HA  PHE A 308       6.580  -2.699 -12.597  1.00  8.57           H
ATOM   5020  C   PHE A 308       7.334  -1.944 -10.785  1.00  8.57           C
[truncated: 27,615 more chars]
